# Supplementary material for: Research on computational propagation and identification of mine microseismic signals based on deep learning
Source: PLoS One. 2025 Oct 22;20(10):e0334641. doi: 10.1371/journal.pone.0334641 (PMC12543183; doi:10.1371/journal.pone.0334641)
Supplement: S3 Data — (ZIP) [file pone.0334641.s003.zip › 000100500002806.xlsx_0.txt_24.txt.txt]

-3.79747261237646e-05
-1.73661901629968e-05
-3.1700807999913e-07
-2.5278450950463e-05
-2.94938081475924e-05
-1.55068530185875e-05
-9.90552102042486e-06
7.35583286608343e-06
-2.85366855917658e-05
-3.18289699182409e-05
-2.87076429242062e-05
-3.14106398570278e-05
-4.61067094880888e-05
-4.4159100140774e-05
-2.2116260108683e-05
-1.69329836925744e-05
-2.15887532173547e-05
-2.70275501083152e-05
-1.36815220962253e-05
-1.04512481538841e-05
-2.28573144864986e-05
-3.14996293255062e-05
4.95458653350422e-06
-1.02534330589069e-05
-1.39086365570193e-05
5.39568759683022e-06
-2.31261848080452e-05
-2.40345608531014e-05
-1.44597197842203e-05
-2.31046562536746e-05
7.10187760358241e-07
-3.95412287928953e-05
-2.61428238099231e-05
-2.02009920119586e-05
-1.41024444670004e-05
-1.89946651009521e-05
-2.307137797054e-05
-9.75400914706408e-06
-3.00850695556728e-05
-2.24478776827329e-05
-2.89784096381232e-05
-1.9266943393027e-05
-1.86049316247498e-05
2.48509685668216e-06
-2.07712359346171e-05
-1.38750042585129e-05
-3.37706866513559e-05
-2.1676412494676e-05
-3.55204401860246e-05
-3.00602618167069e-05
-5.69348722364261e-06
-9.22893056604271e-06
-1.83550550640367e-05
-8.02448546558487e-06
-2.7482122389114e-05
-2.53035237896196e-05
3.21083472909251e-07
-4.29429129001518e-05
-1.51450037787985e-05
-1.34806031840362e-05
-2.06920517251871e-05
-2.29151833180009e-05
-9.00737105184129e-06
-1.71719610543727e-05
-2.03232797042934e-05
-4.03294555917998e-05
-1.22954601702887e-05
-1.06093917114048e-05
-3.01112133458803e-05
-4.28194615769063e-05
-2.91209544281072e-05
-1.4817027128165e-05
-1.47001782758596e-05
-2.54255095421209e-05
-2.24295567082519e-05
-3.24726289935213e-05
-3.07828315941261e-05
2.36419148208092e-06
-3.17749837238101e-05
-1.67515107425009e-05
-3.26605814620966e-05
-3.03149720907719e-06
-5.70997941899871e-06
-3.81152265152213e-05
-1.83488621980916e-05
-2.63991833204173e-05
-1.84799678945288e-05
-6.15341882883401e-05
-2.76859463493488e-05
-3.46727578467042e-05
-3.69117269140387e-05
-8.42741099361931e-06
-2.0576926180689e-05
-4.51844265303753e-05
-9.1875830762669e-06
-1.85917172872138e-05
-2.90099970174942e-05
-3.0809957957496e-05
-1.72364788759962e-05
-6.04467951648182e-06
-1.12145889704794e-05
2.30306097535179e-06
-1.91507354667067e-05
-1.10436901554657e-05
-2.0256112090545e-05
-1.00328792543887e-05
-2.84970717339794e-05
-2.89048027979969e-05
-3.26670603861294e-06
-3.53377534838741e-05
-1.10333222897752e-05
-5.61818805083573e-05
7.35252076805369e-06
-2.65161075586352e-05
-2.85177525803866e-05
-2.75911592115104e-05
-3.29707099208616e-05
-1.14483751794151e-05
-2.21629701692161e-05
-2.84971045644929e-05
-2.39769152174591e-05
-2.55191740288232e-05
-1.09236407599967e-05
-6.79200904816759e-06
-1.94165370431437e-05
-2.6005707906614e-05
-7.27449907800105e-06
-3.67609090511969e-05
-2.83601888608372e-05
-2.94723448007236e-05
-1.24499949967808e-05
-2.21211761057417e-05
-3.92949682496239e-05
-3.48438100876995e-05
-2.01797956373877e-05
-8.59739657709977e-06
5.64922886846735e-07
-3.17721807191018e-05
-3.49673265897376e-05
-8.30121032789502e-06
-1.94786020640353e-05
-1.85704958944536e-05
-9.45850294037005e-06
-4.50986313757411e-05
-4.49556798633564e-05
-4.4098831296482e-05
-2.53990577363718e-05
-1.04190502793646e-05
-9.87113169831226e-06
-3.77998664112248e-05
-1.4194612930837e-05
-2.03289594319587e-05
-2.37006506803598e-05
-1.08761162104799e-05
-1.5981691581879e-05
-2.98212932320162e-05
-4.83026405910275e-06
-2.68530866411954e-05
4.65986901919876e-06
-1.39307249620787e-05
-1.19355514662941e-05
-2.28838084353922e-05
-2.78213895967111e-05
-3.06880175683727e-05
-1.81302764246578e-05
-1.65365165366189e-05
-1.76291033235711e-05
-2.19013717533958e-05
-2.69277423508692e-05
-3.81034406624028e-05
-3.35680028322969e-05
-2.57367195298649e-05
-9.11983770568523e-06
-3.15098744032441e-05
-4.17411092875288e-06
-1.87022260352386e-05
-3.52176267403221e-05
-2.68953255912411e-05
-3.26663883538211e-05
-3.46124586349582e-05
-1.94398504058169e-06
-2.13123204823749e-05
-3.34621670693143e-06
-2.19678981153906e-05
-3.78516870362371e-05
-2.9194918886747e-05
-2.21087718885277e-05
-3.31510771689658e-05
-2.38466979055593e-05
-4.30426471277623e-06
-1.68390937301676e-05
-2.23204608149185e-05
-2.57963005067677e-05
-3.37473363106839e-05
-3.21305740614245e-05
-1.62983938717015e-05
-9.24775511451542e-06
-2.24461335675703e-05
-4.24925379236259e-05
-1.51027200662004e-05
-1.84069917399903e-05
-1.30894151885808e-05
-1.31159066615992e-05
-5.88737177819835e-06
-1.13890185942209e-05
-1.1657946066177e-05
-3.42301752980073e-05
-3.25241042097771e-05
-1.5649394743412e-05
-1.46381883860217e-05
-1.72032930530954e-05
-2.17485911434535e-05
-2.11706263948876e-05
-2.63466162599037e-05
-1.37441255595938e-05
-3.97539158528524e-05
-6.59199746181261e-06
-1.04243195272499e-05
-2.75138944690271e-05
-8.77965761851176e-06
-2.57530852514425e-05
-1.63691843633895e-05
-6.36086982983794e-06
-4.09647032964005e-05
-1.91181320017664e-05
-6.66062731388636e-06
-2.78133955300639e-05
-2.46856778722722e-05
-1.46479877538583e-05
-2.6346841702472e-05
-2.01899435219492e-05
-1.93982690305353e-05
-1.54568368940525e-05
-2.87719197742194e-05
-3.48108918160903e-05
-3.47355482113595e-06
-3.56676852050924e-06
-5.34795339002042e-06
3.90657738552625e-06
-2.86912442177463e-05
1.28961819823391e-06
-1.42049145958515e-06
-2.61609886526875e-05
-7.46581356946072e-06
-1.4190426167626e-05
-1.6736569228702e-05
-2.34713713071873e-05
-1.79807551919824e-05
-5.62793774014388e-05
-3.440055798429e-05
-2.75995651928586e-05
-1.90312091082924e-06
-3.56384338225534e-05
-3.3296199357642e-05
-6.91191532458371e-07
-1.67455439400309e-05
-2.53111711929735e-05
-1.07768484909525e-05
-6.90236949789235e-06
-4.14216862684289e-05
-2.96556026807862e-05
6.11586528088892e-07
-3.16213870444033e-05
-3.83990931852896e-05
2.25863490781438e-06
-5.58217582536447e-05
-1.70634558452599e-05
-1.11260437096226e-05
-5.24346600085686e-06
-3.18630836811385e-05
-3.17182056456911e-05
-8.39887433541601e-06
-1.76441311357979e-05
-1.48699213869502e-05
-2.28115360474218e-05
-1.02625265742983e-05
-3.71835944649372e-06
-2.44903823020038e-05
-1.99184165176036e-05
-2.64110730529316e-05
-2.85964822557657e-05
-3.15886264145811e-05
-1.17738791523084e-05
-5.3983064485015e-05
-1.96185694615385e-05
-1.95692775675772e-05
-3.71800485137283e-05
-1.62073938833935e-05
-2.1000383638336e-05
-1.84854505095917e-05
-3.79064236364799e-05
-2.56341095995956e-05
-1.52487560604738e-05
-1.41346141250436e-05
-1.6793391401583e-05
-2.61621718167099e-05
-2.35784804402346e-05
-2.47525601656066e-05
-2.46899243356357e-05
-2.60282192091868e-05
-2.42248908622253e-05
-3.50864071181661e-05
-1.17644972985436e-05
-1.46700546294751e-05
-2.8934020622208e-05
-1.7773505880958e-05
-3.18045309110404e-05
4.09970974536195e-06
-1.08356183834539e-05
-1.36980029105392e-05
-2.68809679890837e-06
-2.9334648281106e-05
-1.80564755450913e-05
-1.34256612939661e-05
-1.06022097408366e-05
-6.76410834345782e-06
-1.03514829930793e-05
-8.80859918862655e-06
-7.56402110802503e-06
-1.90726582463317e-05
-1.49735744090684e-05
-1.86622680692241e-05
-3.03385969647995e-05
-2.08377565451264e-05
-2.53158388521539e-05
-5.71204560286777e-06
-3.72341964940116e-06
-2.42442846883618e-05
-3.04707640162645e-05
-1.79684573657493e-05
-5.261305505784e-05
-2.8198039093641e-05
-2.40254985357158e-06
-3.09036464051505e-05
-2.85566076331809e-06
1.80950195562997e-05
-8.98497814665835e-06
-4.28468776659102e-05
-3.10885467923743e-05
-1.33302659647774e-05
-9.34361884790771e-06
-1.76385486119757e-05
-2.51980268837605e-05
-2.43217305498725e-05
-9.96517396278739e-06
-1.24246410126968e-05
-1.12525046627323e-05
-4.91356916150798e-06
-2.96040822055634e-05
-2.96599933455327e-05
5.43151269845478e-06
-1.76465631729894e-05
-1.18700565412499e-05
-5.9357424316431e-06
-1.88224677710237e-05
-1.36756919743867e-05
-1.59625788214081e-05
-2.35764227928738e-05
-1.59962726809027e-05
-2.94860267841797e-05
-1.84490876982655e-05
-1.54458034915132e-05
-2.26681435854679e-05
-1.69363063916476e-05
-2.64575415080716e-06
-3.32378588527334e-05
-2.88451189097089e-05
-1.92155502544099e-05
-1.78929823649052e-05
-2.76323871733458e-05
-7.03307761697037e-06
-1.43169056021703e-05
-4.33634479057202e-06
-1.42966340537785e-05
-1.57260504826008e-05
-1.99003637502895e-06
-9.40755058100505e-06
-3.38609871819134e-05
-1.91732380950088e-05
-7.95124333274788e-06
-2.09758109447215e-05
1.53260221433875e-06
-2.62412211271621e-05
-3.04913695889847e-06
-1.70249812801744e-05
-2.99517513370585e-05
-1.94215479556048e-06
-3.00727818783694e-05
-4.0029437914099e-05
-2.27754177770905e-05
-7.17078876021383e-06
-1.99014456327916e-05
-3.6985772072088e-05
-2.06604754051247e-05
-3.79603227409356e-05
-1.92749605759812e-05
-3.63442347355949e-05
-2.26772640275818e-05
-1.4591368108081e-05
-2.22269571868533e-05
-2.21089309053324e-05
-2.6489266622574e-05
-2.88309084076442e-05
-2.36287804655902e-05
-2.51572287930176e-06
-1.66357494123869e-05
-1.37622415585521e-05
-2.98519054999212e-05
-1.15634536687097e-05
-3.66968251611304e-05
-4.06199782307541e-05
-1.27473117374649e-05
-1.49639915660233e-05
-3.86204468605729e-05
-3.72483167357916e-05
-3.03697724316913e-06
-2.72455160020862e-05
-1.10506168173904e-05
-4.66847948296122e-05
-2.28148235279263e-05
-2.80202687199753e-05
-2.304011807242e-05
-2.10059846037739e-05
1.30338763781939e-06
-3.20792633426194e-05
-4.12919200624032e-05
-5.11692563570631e-05
-1.2372531802496e-05
-2.48447949113215e-05
1.06341121997282e-05
-2.62455636983543e-05
-4.59665155096663e-05
-3.25416742094005e-05
2.56981399151857e-06
-3.28921041851043e-05
-2.58362820063438e-05
-7.45332284877028e-06
-1.17550180506618e-05
-2.90419651353684e-05
-1.56834709113661e-05
-1.87020215571946e-05
-1.06457419937992e-05
-2.84998997583054e-05
-1.55896367461723e-06
-2.87039527568362e-06
-2.51010087087742e-05
-1.39700821716878e-05
-1.12338742710255e-05
-2.71036327149839e-05
-2.74007969530602e-05
-1.87333439827552e-05
-2.58870680000302e-05
-6.42032686753223e-06
-3.29197004444191e-05
-3.30913150857865e-05
-2.78558978699177e-05
-2.80492786612992e-06
-1.91669914671347e-05
-3.7592835254036e-05
-3.72372440691069e-05
-1.57472066302876e-05
-3.74850901696449e-05
-2.27726448572839e-05
-2.88410090463506e-05
-1.60088512812966e-05
-1.07558652188557e-05
-1.62689125346189e-05
-1.98271349943435e-05
-1.18307974586813e-06
-1.37649007934789e-05
-1.03333841564318e-05
-1.51824992070012e-05
-2.18010259468053e-05
-3.79099833096882e-05
-4.55115833639457e-05
-1.68128602719545e-05
-1.47492683221083e-05
-1.73469956978573e-05
-2.18381319437879e-05
-2.39927527837453e-05
-2.22944578533482e-05
-3.21874729809054e-05
-1.58816169193764e-05
-1.0492183282314e-07
-1.40474922617711e-05
-1.04157755820449e-05
-1.84168314359829e-05
-1.83647678972614e-05
-1.30029436673761e-05
-3.93574607929685e-05
-2.69283367776198e-05
-2.22655514274172e-05
-2.5210871478609e-05
-5.00660869886319e-05
-8.38151378500851e-06
-5.0609102177327e-05
-1.77325962711442e-05
-2.83666391045362e-06
-1.29822156974909e-05
-1.84313969799781e-05
-1.92551122027469e-05
-8.18418834381618e-06
-1.49724646662926e-05
-1.49052335978271e-05
7.55235625890302e-06
-1.56069057339864e-05
-3.28796150029487e-05
-3.27207041520512e-06
-1.21044223713246e-05
-7.82890769205109e-06
-8.41280559767034e-06
-2.24999173015566e-05
-2.38627985455264e-05
-7.79037500252274e-06
-1.67389952417246e-05
-2.3150372246553e-05
-2.67542154936788e-05
-4.41280823018151e-06
-3.05306140220441e-05
-3.0797184195266e-05
-1.50762239684996e-05
-1.41845701629843e-05
-4.11048429389489e-05
-2.53648779700189e-05
-2.9200658769788e-05
-2.29689530125001e-05
-1.51358591145283e-05
-1.3140588226531e-05
-2.3380854869999e-05
-2.80958082044299e-05
-1.94236609890536e-05
8.8290373508259e-06
-3.74128167974163e-05
-1.39021805881307e-05
-1.0831755202199e-05
-1.53002747731151e-05
-2.57587818485792e-05
6.51607433879566e-06
-6.36580482953077e-06
-1.74354500104371e-05
2.56137597453713e-06
-1.96118102603153e-05
-3.41100453660631e-06
-2.4154754164928e-05
-3.32445797381529e-05
-2.71515749218896e-05
-1.7729483293998e-05
-3.02423482697935e-05
-2.49283003851556e-05
-2.39949897714998e-05
-1.32537964438378e-05
-2.67701386288516e-05
-6.09649502939241e-06
-1.97648739384676e-05
-2.92898121520468e-05
-1.70441716682277e-05
-4.91268161804091e-05
-9.3059266846989e-06
-9.18670093960736e-06
-9.65192701651066e-06
-5.46540143213329e-06
-2.44534206037755e-05
-4.33630337019554e-05
-2.11593675017126e-05
-1.66871145656996e-05
-1.22777005511376e-05
-1.65054089819856e-05
-2.84001663270994e-05
-2.9057800640624e-05
-2.82736001628681e-05
-3.31398508112418e-05
-5.72012488160135e-06
-3.70659430475862e-05
-2.86724185488228e-05
-1.4058405428208e-05
-1.75760838282819e-05
-3.63048372003589e-05
-1.28058232765882e-05
-5.26557085827793e-05
-1.07152797318111e-05
-1.59684728042853e-05
-2.69618390299745e-05
-3.44883368366863e-05
-6.89918615612601e-06
-1.43363429502512e-05
-1.65284715577269e-05
-2.95567605630787e-05
-3.57639014311314e-05
-1.16406131259244e-05
-1.01204679745446e-05
-2.39540728857541e-05
-1.653666005189e-05
-1.20536151397284e-05
-1.99819082708038e-05
-1.26574940867488e-05
-2.53405013562305e-05
-2.61663966126929e-05
-2.08922256477912e-05
6.12641540496159e-07
1.36078512494651e-05
-3.6420413392328e-05
-3.430011889721e-05
-3.62931410421996e-05
-4.41019737995137e-06
-1.60260960851856e-06
-1.6168753221931e-05
-2.63226657728155e-05
-2.83352042950969e-05
-7.75327114493651e-06
-2.10761290503871e-05
-7.97590866286212e-06
-3.06367742260146e-05
-8.67011339602336e-06
-1.79981708725965e-05
-1.7469632963984e-05
-4.74747220288081e-06
-3.09377248137316e-05
-2.11104518639024e-05
-3.77961901728525e-05
-3.77607624852388e-05
-1.45970604066038e-05
-6.98443990825072e-06
-2.61142839728634e-05
-9.19241733558735e-06
-8.9918526341178e-06
-1.33471972886782e-05
-1.57820217775792e-05
-6.64894232586794e-06
-2.47831444396707e-05
-2.34655404447644e-05
-3.21016655020694e-05
-2.71638024254795e-05
-6.71049211938016e-06
-3.0482035713223e-05
-1.62599501214561e-05
-3.9360717465696e-05
-1.15461819127347e-05
-2.30371870987283e-05
-2.79586138722406e-05
-2.41513710947113e-05
-1.39898174619972e-05
-2.79517050010122e-05
-2.62212308220547e-05
-1.02953952077689e-05
-4.71769142253627e-05
-1.10448564749893e-05
-1.40040787359814e-05
-6.81295319717276e-06
-4.40213119072116e-06
-9.30979599631281e-06
-1.47828265556893e-05
-3.04324698370333e-05
-5.59354573454179e-06
-1.74681746962314e-05
-3.16686177446989e-05
-2.99596201389341e-05
-1.36740082661191e-05
-1.42614194830784e-05
-1.54075810767116e-05
2.54413120775527e-06
-1.95611490510682e-05
-2.00215611327781e-05
-1.08035509678856e-05
-2.15829731867814e-05
-3.3446661007843e-05
-2.78432672663578e-05
-3.05302527992931e-05
-2.69704593113493e-05
-2.22732976511645e-05
-3.34900440995777e-05
-2.56853751524534e-05
-1.11272463106047e-05
-6.01646005688703e-06
-2.43183434877227e-05
-1.06041149800931e-05
-1.85635589840678e-05
-1.49070819490961e-05
-2.37424466857534e-05
-1.89173587748993e-05
-1.72711341089795e-05
-2.66904714719268e-05
-2.46197985365627e-05
-3.64765668945936e-05
-1.93892376779629e-05
-1.57572124685539e-05
-1.93410792450099e-05
-2.23249872374837e-05
-9.46072655171547e-06
-4.99755885391695e-06
-1.4750093287823e-05
-2.26957751924848e-05
-3.57400400908765e-05
-1.34767747628213e-05
-2.13042279794204e-05
-3.27207312404501e-05
-1.31913674890528e-05
-1.31617802050557e-05
-4.64950791213263e-06
-1.07309457192973e-05
-3.5090423492393e-05
-3.97803230212966e-05
-3.47160361459662e-05
-1.08233230177305e-05
-1.56549308779135e-05
-1.44932699076031e-05
-3.66304637333408e-05
-1.29018097190839e-05
-2.23225701191675e-05
-2.64346726454254e-05
-3.15077056483826e-05
-1.19932073929157e-05
-5.06273292281438e-06
-3.27376982364588e-05
-3.95060367354585e-05
-1.56960139870312e-05
-3.36938040494237e-05
-1.63268242984176e-05
-3.36273299327481e-05
-1.22051492082824e-05
-2.12847231203559e-05
-1.54342830198529e-05
-4.27642645138615e-05
-7.04730456915915e-06
-1.93927066321359e-05
8.42308983845222e-06
-2.0121993212653e-05
-7.72512466140019e-06
-3.22521857762748e-05
-2.96148484542289e-05
-1.71561484691835e-05
-4.62091267786508e-05
-2.32535439724099e-05
-3.35973711259877e-05
-3.36315108138463e-05
-3.20760312524657e-05
-7.94021138921097e-06
-1.18267402744562e-05
1.93951775400941e-06
-1.2258821926562e-05
-1.55619757457901e-05
-1.23975831539034e-05
-2.60966079899653e-05
-2.58829087990079e-05
-3.62437379798245e-05
-1.79570636721454e-05
-3.81505326287606e-05
-2.98343174619376e-05
-3.54057686958853e-05
-1.77497323883722e-05
-1.15428020325263e-05
-2.46204617775395e-05
-2.91945829793327e-05
-5.95476082504464e-06
-1.53143033960611e-05
-7.12591529825026e-06
-1.34599295255578e-05
-3.88068019217632e-05
-2.33671273769188e-05
-3.96882394660719e-06
-2.12800728747207e-06
-2.53226063151515e-05
-1.37458114843857e-05
-4.54963098333703e-05
-3.01453108256077e-06
-2.21442043875985e-05
-1.96647655703688e-05
-1.55030803795667e-05
-2.04943307913137e-05
-1.36486763536868e-05
-1.45825388292444e-05
1.04344912726772e-05
-3.21163885553488e-05
1.13589149121641e-05
-2.1948240440599e-05
-3.24073328325412e-05
-2.95131893551885e-05
-2.72910873628792e-05
-2.01723592383017e-05
-1.05765563147526e-05
-3.62593026670135e-05
-1.64914504789683e-05
-3.21742592259053e-05
-2.0661005402226e-05
-8.59687591097813e-06
-9.86094532703758e-06
-1.50970039576422e-06
-3.69274941361908e-05
-3.02859077065944e-05
-2.903534809992e-06
-2.56523675240819e-05
-2.74719700239492e-05
-9.04829953901915e-06
-1.00746022088831e-05
6.06299970997294e-06
-5.36075501070856e-05
-1.83727618723633e-05
-2.82188490820589e-06
1.10775212654053e-06
-3.80282803730464e-05
-1.24716631678864e-05
-3.33909718496624e-05
-3.02176767662893e-05
-1.53675349755341e-05
-1.32135657666182e-05
-2.80017067284799e-05
-1.36031924493289e-05
-2.38733585439281e-05
-9.99501760796765e-06
-1.78541716675106e-05
-5.16223448415498e-06
-2.30183175339101e-05
-3.5451392561547e-05
-2.24365416278777e-05
-2.28520185199423e-05
-2.04990326141608e-05
-1.63053091098612e-05
-2.82612765443036e-05
-3.08820775444417e-05
-2.6192289836962e-05
-2.55423448330068e-05
-1.09184681047756e-05
1.12132800527084e-05
2.84776722380484e-06
-1.44071663961117e-05
-1.35370606558482e-05
-2.88323301626119e-05
-4.78207823293479e-05
-3.36523863449855e-05
-2.41086852539287e-05
-3.47132189625581e-05
-2.68888335646671e-05
3.35701282255527e-06
-2.72510804238124e-05
-3.31219885613047e-05
-2.708925897061e-05
-2.13463358600868e-05
-7.96376519222074e-06
-1.00647488659106e-05
-2.59628504550966e-05
-2.45031015022106e-07
-2.02551608610528e-05
-2.10044021061325e-05
-9.59986170029938e-06
-2.39181472162829e-05
-3.23381739526726e-05
-1.77508543320602e-05
4.25441557047325e-07
-1.6328849630681e-05
-1.7965120396881e-05
-4.85134786690979e-05
-2.97205953359083e-05
-1.38745797091201e-05
-1.79397927097197e-05
-2.60022564218486e-05
-9.6067158363925e-06
-1.44519212372898e-05
-2.99355454679197e-05
-1.74714795476995e-06
-1.80639144995172e-05
-1.80813822004427e-05
-8.17337700666345e-06
-9.347252298047e-06
-8.70090296302226e-06
-1.88145475312866e-05
-3.97084680036297e-05
-2.94334518010584e-05
-1.75645000257427e-05
-2.70387595207667e-05
-1.86796194686334e-05
-4.47651316196965e-06
7.17935497607654e-06
-1.44962778082511e-05
-4.81186431705594e-06
-2.07725443722429e-05
-1.48365313639545e-05
-7.12192160504784e-06
-2.77505574553686e-05
-2.51005780794404e-05
-2.13088197837012e-05
-1.11929007773159e-05
-2.75531251724505e-05
-8.32855134112516e-06
-2.08779820350399e-05
-1.62429409164152e-05
-2.33822871901888e-05
-1.04823841254813e-05
-2.23466907811768e-05
-1.62719407916143e-05
-3.31071127195068e-05
-1.6383525494773e-05
-1.17344512715057e-05
-1.53534013927469e-05
-2.76555453101452e-05
-2.04507436514712e-05
-1.9416122676206e-05
-1.15808526741546e-05
-1.0708762567367e-05
-2.86929998561919e-05
-1.18367202598153e-05
5.62362726226151e-06
-1.31932428072254e-05
-4.60440642190158e-05
-2.91163811551947e-05
-3.57335090673621e-05
-8.52722521856433e-06
-3.56199500072136e-05
-1.69186682749344e-05
-2.8413476672924e-05
-2.45355877301872e-06
-9.58707970471354e-07
-3.15262125301499e-05
-1.86440433252916e-05
-2.74613554852871e-05
-1.43370430568831e-06
-3.03751700282658e-05
-1.60921564012174e-05
-1.9278280178292e-05
-3.36849691558397e-05
-1.96407874548144e-05
-8.30317473221759e-06
-2.62315803766587e-05
-3.0457912028278e-05
-2.2665557461793e-06
-1.64818989120004e-05
-2.44356155702192e-05
-1.23310232331062e-05
-1.13233773472918e-05
-2.62423856717837e-05
-2.63629376172069e-06
-1.01391354574983e-05
-4.88176929575882e-05
-1.21335565992417e-05
-2.77420994168258e-05
-2.9449996677051e-05
-1.60711923913808e-05
-1.66559570359939e-05
-1.01472012644501e-05
-1.85336100310456e-05
-2.17562548950991e-05
-2.14559920745124e-05
-2.7181688636005e-05
-6.66385773653375e-07
-3.70453237721499e-05
-3.04601882796029e-05
-8.37353855538315e-06
-3.59603278393168e-06
-2.85625730203156e-05
-3.16268717602484e-05
-1.77139829212616e-05
-9.47047653288697e-06
-2.05920453703455e-05
-1.93027142571826e-05
-2.39784034408789e-05
-4.1378252510151e-05
-2.37540402684189e-05
-2.25081824058387e-05
-3.22967431060369e-05
-2.54317893687094e-05
-2.05943326622806e-05
-1.18702812133536e-05
-1.48658471417686e-05
-1.00897707799808e-05
-3.21172377966721e-05
-1.43920496593638e-05
-2.36669188672647e-05
-2.37364187999139e-05
-2.64692756929722e-05
-1.83107154997245e-05
-1.96015499474329e-05
-1.59998521300573e-05
-1.40293353583289e-07
-7.86534025858694e-06
-4.34418887533172e-05
-3.41915257998908e-05
-3.94916255880979e-05
-1.21924585355731e-05
-1.83034711225036e-05
-4.44880296111937e-05
-2.74374176865244e-05
-7.19451685154428e-06
-3.21662808507343e-05
-4.05069949445346e-05
-8.4995349461067e-06
-1.16679893417178e-05
-6.36672707818758e-06
2.41229724293565e-06
-1.30800810014427e-05
-1.44955817551506e-05
-3.10011709144778e-05
-3.61332730365612e-05
-2.81295110352851e-05
-1.68301297293421e-05
-3.24884458365957e-05
-7.26355090794068e-06
-1.16816840858724e-05
-1.80137087205518e-05
-1.23054034601888e-05
-4.72265747056427e-05
-2.04508964187935e-05
-1.52058335683088e-05
-9.40070217000012e-06
-4.68841425266891e-05
-3.27679372733289e-05
-3.46505034330306e-05
-3.19621960728845e-05
-3.12260264067369e-05
-1.23643750167335e-05
-2.1421282850216e-05
-2.50404825147928e-05
-2.21043520529261e-05
-1.18260875936058e-05
-1.04879845498269e-05
-5.87758382145345e-06
-1.19202192480307e-05
-2.67327587337531e-05
-3.06064867424686e-05
-8.06679503374946e-06
-5.07368656355941e-05
-1.59727328569812e-05
-7.29880340717171e-06
-2.84024953814149e-05
-1.663649985845e-05
-3.79066728992012e-06
-2.34249789684518e-05
-2.92453654989742e-05
2.20759748287578e-07
-2.82955465823473e-05
-3.45767453710397e-05
-2.39942853600495e-05
-1.53724879115146e-05
-3.49463628378741e-05
-3.2431361091983e-05
-3.22924709526134e-05
-2.34534028130933e-05
-1.48433579583742e-05
-1.30339409688545e-05
-1.17466158165644e-05
-6.77982335990958e-06
-5.04628030360666e-05
-3.22969758189319e-05
-1.15937745936934e-05
-9.40466368213729e-07
-1.55491982801325e-05
-2.49064653290693e-05
-3.0714854855422e-05
-3.65979118306521e-05
-2.55239227812316e-05
-1.44541106436144e-05
-4.41342755789142e-05
-1.69320309238774e-05
-2.46622428411895e-05
-4.04097662124609e-05
-2.80104707415467e-05
-2.60294390979581e-05
-3.09265467138476e-05
-2.01856138064572e-05
-5.2678121272112e-05
-2.31230754636915e-05
-1.93448311424234e-05
-4.78032341102004e-05
-2.11658672326276e-05
-1.04477156465664e-05
-4.21807998494358e-05
-3.33488344313595e-05
-1.12739564619414e-05
-1.55732841874881e-05
-1.95185931763659e-05
-1.62484064005532e-05
-2.24363929782725e-05
6.99672397537386e-06
6.68232728974426e-06
-2.92717312985336e-05
-2.8048896912289e-05
-1.09054018313454e-05
-2.98073659053014e-05
-2.50625809619388e-05
7.59239043505778e-07
-2.35700967882132e-05
-3.64553623512195e-05
-3.92340068642919e-05
-1.12566170635603e-05
-2.6692524418136e-05
-4.28176798965831e-05
-1.79127957734819e-05
-1.80640378210417e-05
-2.50915652967433e-05
-2.53800460409458e-05
-3.50537991988799e-05
-2.66774440474508e-05
-4.16555284222376e-06
-6.80231547396774e-06
-7.85562277424585e-06
-1.36223057629305e-05
-1.95206469850064e-05
3.06385269693059e-06
-1.36895242674073e-05
-4.26126711669381e-05
-1.26529184227218e-05
-3.0956147115529e-05
-9.99218952311992e-06
-2.76477047405258e-05
-1.47120342003386e-05
-3.67826227579521e-05
-8.73743659733952e-06
-3.07173106768542e-05
-3.03097460061234e-05
-2.46055444084793e-05
-2.58804650404143e-05
-3.7238707208577e-05
1.94439689641334e-06
-2.48527677187503e-05
-4.64081014663449e-05
-5.65000846346802e-07
-1.98354066209101e-05
-3.25918882913247e-05
-2.00453490081547e-05
-1.92170205809189e-05
-2.25135225303439e-05
-2.35773864198288e-05
-2.21419009523174e-05
-3.2240098647865e-05
-1.82031049321594e-05
-6.02344316866284e-06
-3.85942775519016e-05
-3.91570200695682e-05
-1.71948174438103e-05
-3.37565201963878e-05
-2.7461682353454e-05
-2.93723653567827e-05
-9.06839028927997e-06
-2.17140837077091e-05
-2.40320460160794e-05
-1.02539257806268e-05
-1.10044124840204e-05
-1.48758838241255e-05
-3.90734560396624e-05
-2.37989716924994e-05
-2.37052228324832e-05
-1.44506041220521e-05
-1.59569568081111e-05
1.25037693252026e-05
-2.18004368720958e-05
-1.01196783720775e-05
4.95101818029287e-06
-7.70857547401515e-06
-4.58959703264088e-05
-8.77404407257583e-06
-1.90747534867589e-05
-1.3199486476166e-05
-1.8994038535392e-05
-1.20655875036451e-05
-2.29536317050522e-05
-1.33131274784532e-05
-5.95058838520367e-06
-1.39077635239441e-05
-2.42500202409663e-06
-2.02369503537082e-05
-2.97654921230257e-05
-1.58567268392085e-05
-7.97459051837061e-06
-2.44676703865585e-05
-1.37147406476925e-05
-3.07673272329744e-05
-1.30542851791677e-05
-1.47060022738396e-05
-2.1941531262594e-05
-1.75194882960523e-05
-1.63916022061317e-05
-6.82377757296495e-06
-7.42745877349587e-06
-4.54261969791114e-06
-1.60925492367572e-05
-2.5345718108937e-05
-3.17471978434968e-05
-3.32990202555048e-05
-4.64416221610176e-05
-2.55308359048178e-05
-1.00455282140231e-06
-1.19374731653252e-05
-4.13337662649841e-05
-3.84378028243574e-05
9.49880474140292e-06
-7.1623773563822e-06
-3.19074215969399e-05
-6.93852922491576e-06
-2.73275632995077e-05
-1.1148000340817e-05
-1.93831764768118e-05
-2.72988137259261e-05
-1.47036577407258e-05
-4.60548589537739e-05
-1.91909668266028e-05
-3.30681168023486e-05
-3.32051785930536e-05
-2.27125838828943e-05
-2.77072918741942e-06
-5.88489225243884e-06
-2.27562759026609e-05
7.41979200362644e-06
-9.96190414559553e-06
-3.15907196934925e-05
-6.82668476432905e-06
-1.58280946390424e-05
-5.17720110801627e-06
-1.92843719856358e-05
-3.14440649941579e-05
-2.29630256766757e-05
-2.58591200867505e-05
-1.4598236927571e-05
5.31770296668768e-07
-1.7505290722393e-05
-1.14385535073377e-05
-2.27824293816858e-05
-3.29535272221216e-05
-2.40791747305341e-05
-1.56995569627896e-05
-3.70164419195751e-05
-1.15250178625593e-05
-8.96104709205174e-06
-9.36160589683789e-06
-1.66631923695545e-05
-2.49310142387278e-05
-7.649156839322e-06
-7.56617517901803e-06
-2.69379297609842e-05
-1.97171966570805e-06
-2.53695134848936e-05
-4.56044729024371e-06
2.25321044088605e-07
-1.03203814509251e-05
-2.01184513487697e-05
-1.32741880181595e-05
4.81741485768677e-06
-5.34091794527367e-06
-2.82101852125926e-05
-9.20415582918013e-06
-4.30513065709229e-05
4.46396036604656e-06
-1.08941418447183e-05
-1.76844578691266e-05
-4.5082856984488e-05
-1.89149879203913e-05
-5.05282557219022e-05
-3.4382319100584e-05
-2.08255233446201e-06
-3.20716839616485e-05
-1.86652553086904e-05
-3.0227011120566e-05
-2.79910340962014e-05
-1.94509949887819e-05
-3.12340381107616e-05
-2.44236671993007e-05
-1.3684476857001e-05
-7.22535598484696e-06
-2.08507775279622e-05
-2.31114138697812e-05
-1.4473986691229e-05
-5.3131440898317e-07
-1.69307250822781e-05
-1.08486696718583e-05
-1.44034588833682e-05
-2.13237082458965e-05
-1.64698440966187e-05
-1.469864654331e-05
-3.17980765944357e-05
-3.44325384303324e-05
1.22247652155029e-05
-9.53124305937785e-06
-7.24632064862584e-06
-3.09885555214717e-05
-2.27654368534543e-05
-1.74447687138427e-05
-1.86450897710733e-05
-1.12761164505296e-05
-1.41120264494984e-05
-2.03457818888828e-05
-3.10603712488287e-05
-8.99480526827326e-06
-3.65015594478988e-05
-3.85793623852604e-05
-6.83244357509104e-06
-7.9776569388658e-06
-1.92306040658289e-05
5.27187439810624e-06
-2.6649780905129e-05
-7.9000103529157e-06
-2.33821125946847e-05
-2.78635134164747e-05
-1.64485037044412e-05
-2.46719154329546e-05
-1.21489427080137e-05
4.63214820506321e-06
-4.42379687450413e-05
-3.80762126667358e-05
-1.93528790754753e-05
-3.87117601919884e-05
3.18838742107534e-06
-3.48899154621056e-05
-8.53749666229572e-06
-4.06254315660011e-05
-1.28191437906981e-05
-2.87435286607643e-05
-1.03324792244933e-05
-9.94569732836719e-06
-3.94325719252707e-05
-3.61412359510417e-05
-4.39527244098694e-05
9.38967624139041e-07
-3.86227235258926e-05
-3.05506014523506e-05
-1.5128514363461e-05
-1.536831568676e-05
-1.13763095876283e-05
-1.27908391791081e-05
-1.71156054697263e-05
-3.23088318387764e-05
-4.31018679378698e-06
-2.52394433139945e-05
-3.3571838690859e-05
-2.3850037600884e-05
-1.81972183325394e-05
-1.70703727244028e-05
-2.95846667659492e-05
-2.71693688921198e-05
-1.74916655016404e-05
-2.58885992843147e-05
-1.83533354140237e-05
-2.3446584492225e-05
-2.49192872993201e-05
-9.72784658904343e-06
-1.45238697817616e-05
-3.62790295722733e-05
-2.3871549248181e-05
-2.08448474369705e-05
-3.83300240951031e-05
-3.76644171528579e-07
-2.35690712033024e-05
-1.49235394447284e-05
-3.57559218430335e-05
-3.24371145229962e-05
-8.88338701425772e-06
-3.73236254722642e-05
-1.00543598569093e-05
-1.9234323763148e-05
-2.43348435774718e-05
-2.34477863775389e-05
-1.58557820309062e-05
-1.11634806179727e-05
-2.36205782345575e-05
-8.19196671474028e-07
-3.96157812577542e-05
-3.9766825452629e-05
-1.59329620664315e-05
-2.60714056278297e-05
-3.18413875450093e-05
-1.05098161118702e-05
-3.98391401463257e-05
-2.48275724193502e-05
-3.06150744587746e-05
-1.30320950062646e-05
-1.99518556503094e-05
-1.99886928494065e-05
-2.5294670517963e-05
-1.2786635857339e-05
-1.03326378013004e-05
-1.34268781963325e-05
-1.49221566890651e-05
-2.58735679048985e-05
-2.68740228270193e-05
-4.06239117094751e-05
-8.30794571345989e-06
-1.43653171389672e-05
-6.58830695490215e-06
-2.49850040630644e-05
-2.34186822446083e-05
-1.32486540992651e-05
-3.17333255715933e-05
-1.08878012379991e-05
-2.17709092454011e-05
-3.0049048126671e-05
-2.86696545987504e-05
-1.49277047769819e-05
-4.61169960808693e-06
-1.29253563001205e-05
-6.01019882497595e-06
-3.78734519858242e-05
-1.81347573709685e-06
-2.44212693920634e-05
-2.37017253953079e-05
-3.89890090581511e-05
2.30529235232767e-06
-1.28716758518025e-05
-1.49680795788952e-05
-8.44792585298704e-06
-2.09019170653145e-05
-1.86229117013548e-05
-3.21799249349488e-05
-1.63887230093949e-05
-2.11828688409557e-05
-4.00582688845801e-05
-2.19377370053501e-05
-1.45786227705129e-05
-4.4380858115535e-05
-1.89929130784278e-05
-3.23537487395736e-05
-2.8885125333794e-05
-2.34683770433447e-05
-3.86782772275799e-05
-5.0222095857172e-05
-2.65658334467749e-05
-1.7435386843846e-05
-3.43411081281624e-05
-1.90334445180536e-05
-1.86704540105022e-05
-2.8335541281784e-05
-4.03749875256415e-05
-2.34503652831059e-05
-8.9917983871345e-06
-3.0931898349349e-05
-6.92243064724845e-06
6.80069437196398e-06
-2.64371363395306e-05
-3.85984640406536e-05
7.67114894773021e-06
-3.32610801113819e-05
-2.61783299275143e-05
-4.57860651903375e-05
-2.2697269790896e-05
-2.585734392948e-05
-3.62865929880168e-05
-6.52064594950056e-06
2.72639303737173e-07
-2.02904634071249e-05
-1.27187702740068e-05
-3.76094570451213e-05
-1.58511130823305e-05
-1.08161451947464e-05
-1.7613178266821e-05
-1.6753139287246e-05
-2.36768307068212e-05
2.68781498127954e-06
-2.4056646636116e-05
-2.22376884288278e-05
-2.47374380076938e-05
-3.27970982418289e-05
-1.26282680807931e-05
-1.08378995054398e-05
-2.4599059214841e-05
-2.3124178442539e-05
-1.70146114874588e-05
-2.68053985933722e-05
-4.86459206187583e-06
6.01216407335659e-06
-1.7111113858337e-05
-2.67174761499388e-05
-3.11800824601634e-05
-2.05283238983156e-05
8.32579672456474e-07
-3.32608246734434e-05
-4.56659229910532e-06
-3.29085517319606e-05
-2.71463332283308e-05
-4.03176881635425e-05
-1.28907906148616e-05
-3.55184478019538e-05
-3.60109577989046e-05
-3.06154942074353e-05
-3.24627755920593e-05
-2.1662869169077e-05
-1.63464923317911e-05
-3.06583485647191e-05
-1.27574734684839e-05
-1.50803368167671e-05
-1.61928242787646e-05
-2.84806035870931e-05
-1.32468772121684e-05
-1.55776827033586e-05
-2.72013056631017e-05
-1.54827192521581e-05
-2.70735956176207e-05
-3.92856935004492e-05
-2.34462673961522e-05
-3.10793546343394e-05
-3.20824818755511e-05
-2.49952634359504e-05
-1.1192417802536e-05
-2.02186350794095e-05
-9.51234413089439e-06
-3.34577958849713e-06
-1.18770028192248e-05
-2.24483047077263e-05
-2.3856546482819e-05
-2.65238670542523e-05
-3.76642461224067e-05
-2.744067119815e-05
-2.95365677401e-05
-3.71675323253461e-05
-1.04583114840047e-05
-1.4930227116594e-05
-1.23758620550899e-05
-1.58966967400681e-05
-8.71509016238455e-06
-4.16542272005437e-05
-2.97365734054428e-05
-2.01141572992557e-05
-6.50099759630533e-06
-2.08833495025751e-05
-1.93601846411385e-05
-2.32770611014763e-05
-1.149802248775e-05
-8.21864320391496e-06
-7.12020831225754e-06
-2.12355976289079e-05
-6.26982812421607e-06
-2.3552078709247e-05
3.25636684205374e-06
-3.29057500733049e-05
-1.38624125812333e-06
-3.17516045486149e-05
-2.19354019537264e-05
-2.44171201154961e-05
-1.35694184235504e-05
-9.61891777846434e-06
-1.59447448084112e-05
-2.45557304499733e-05
-1.92095511646865e-05
-2.96810398114719e-05
-2.83871676926998e-05
-2.30947175757102e-05
-1.70785290335525e-05
-5.02071371642682e-06
-1.28259932912422e-05
-1.25040714362222e-05
-1.10929689437709e-05
-3.01903847241638e-05
-1.33309651552375e-05
-1.49439773158548e-05
-1.02375432170802e-05
-5.03106353044097e-05
-1.02705607553783e-05
-2.5305486137536e-05
-5.86584832375476e-06
1.18926746739413e-05
-3.39218381910625e-05
-2.0327975151686e-05
-2.28289621223504e-05
-1.07040671927053e-05
-1.38442842114769e-05
-1.98946226420447e-05
-3.07678491564185e-05
-7.96340876844124e-06
-3.90847570800354e-05
-3.05035680533125e-05
-1.13129429214826e-05
-2.88756275895841e-05
-2.74480632348177e-05
-1.62621917659721e-05
-3.37166201773322e-05
-2.6134306821612e-05
-2.87048166212269e-05
-3.15594396925874e-05
-1.89559094026566e-05
-3.38912995457338e-05
-2.24306365817065e-05
-2.96375741311331e-05
-1.58255148301802e-05
-3.16277924710895e-05
-2.18630533083902e-05
-2.37463544662696e-05
-3.26945679562834e-05
-1.48552493632719e-05
-4.46749902166177e-05
-1.77875753367516e-05
-2.75585783683581e-05
-2.84633157660997e-05
-3.61493826090636e-05
-2.70840257839348e-05
-2.2752550782484e-05
-1.73665426127331e-05
-4.63972911968237e-05
-1.09288476930411e-05
-2.13760308964878e-05
-4.15544020592805e-05
-2.32432422207349e-05
-2.99876532963354e-05
-1.00536130256373e-05
-5.26658511993302e-05
-2.28003623067326e-05
-1.91197003460405e-05
-2.08712253254256e-05
-1.98768874883964e-05
-1.99272572991475e-05
-2.34801242873376e-05
-2.54580375196415e-05
-1.54854125805227e-05
-4.18244654908548e-05
-1.31831150037293e-05
-3.3135690062992e-05
-3.56328380286324e-05
-4.62381213397839e-05
-1.77872250318702e-05
-1.77105932341951e-05
4.8006126608284e-06
-3.34214947829922e-05
-5.42890349610758e-05
-1.53539545095808e-05
-4.03036247396067e-05
-3.19201629922072e-05
-1.86955302584378e-05
-1.60356553200452e-05
-2.15463412442049e-05
-2.28419254229161e-05
-7.89028593929832e-06
-1.16058093275199e-05
-3.3973724586532e-05
-2.23558299447317e-05
-2.44114305324505e-05
-2.27279512242673e-05
-2.00634721446776e-05
-1.26196232831309e-05
-2.50816049467792e-05
-1.71288642354244e-05
-3.20231935010551e-05
-1.32391813817208e-06
-1.67233294838423e-06
-1.45875375268084e-05
-2.44600821023772e-05
-2.2127743454838e-05
-3.57965382744004e-05
-3.05371372750511e-05
-3.35893203072334e-05
-1.37221381623142e-05
-2.31348498258632e-05
-1.43116909506439e-05
-2.55843600666434e-05
1.79446408822047e-06
-2.28393827971147e-05
6.40159241303982e-06
-2.18973028300787e-05
-1.32855261799262e-05
-6.98059224691109e-07
-3.0040616095339e-05
-3.38899045574737e-05
-3.7717863357305e-05
-2.20568332348223e-05
-1.80100448073272e-05
-4.29941791379179e-06
-3.28741561478696e-05
-2.34818145970127e-05
-1.28353257196076e-05
-2.52476327128536e-05
-2.73911298934756e-05
-1.9023404569725e-05
-2.70916955671481e-05
-2.64263633895022e-05
-3.99913746285003e-05
-1.87666159376087e-05
-2.34982868295678e-05
-2.44544716464012e-05
-3.3391003646353e-05
-1.65320984077115e-05
-6.015210857906e-07
-2.68194695546734e-06
-3.88409145835249e-05
-2.12022492762916e-05
1.67815727064007e-05
-4.1131225327129e-06
-3.62600492182226e-05
-2.04678231183539e-05
-2.41492478605526e-05
-1.71226747711533e-05
-1.85740305731151e-05
-3.40773635710985e-05
-3.45504276755708e-05
-2.55945556166798e-05
-1.01242804632914e-05
-1.0175399175665e-05
-2.25223115133586e-05
-3.72624877909811e-05
-2.57349392664868e-05
-1.86945382283757e-05
-1.52326330674148e-05
-1.58480513603065e-05
-4.17610414284167e-05
-1.03975666534678e-05
9.9795291983805e-07
-2.71430241424477e-05
-2.30558656116401e-05
-1.20630376536355e-05
-1.07809996729699e-05
-2.94634984562579e-05
-5.19096630391291e-06
-3.30350999510154e-05
-3.1380435806892e-05
-7.5658606317467e-06
-3.07799683695082e-05
-2.31473646229614e-05
4.66186803437425e-06
-2.72979405815696e-05
-2.10515869716594e-05
-2.98620590036413e-05
-1.58000102274567e-05
-8.29577861661391e-06
-9.71852387551557e-06
-3.41909357084356e-05
-1.79904227982189e-05
-1.49516022678583e-05
-3.98288973274425e-05
-3.8123756946615e-05
-2.97215746077447e-05
-1.77005114161e-05
-3.32952339336514e-05
-4.84631934599105e-07
-3.54758530516205e-05
-5.32574969181182e-06
-3.52741739072654e-05
-1.14458237794591e-05
-2.58597563399691e-05
-2.43325086225944e-05
-5.69032629663613e-05
-3.31658334837411e-05
-1.38913987722642e-05
-6.81239925967966e-06
-6.11551192502153e-06
-2.99472701889877e-06
-1.90155444795415e-05
-2.34424555347756e-06
-8.99011148414696e-06
-2.39827361381357e-05
-1.6197639301508e-05
-7.92166598744392e-06
-2.60110476981526e-05
-1.68485549250889e-05
-8.83014420775116e-07
-1.68241856416877e-05
-2.733858291085e-05
-2.65584002025421e-05
-4.94964996888485e-06
9.64719368865415e-06
-2.85675056361859e-05
-3.13981005289258e-05
-1.0666009584192e-05
-3.81092852362803e-05
-1.5359203243563e-05
-3.37608990656085e-05
-1.47916663274834e-05
-1.8253662774729e-07
-2.92506378893924e-06
-3.26018190742156e-05
8.927834315692e-06
-2.27418914540929e-05
-2.38680926234671e-06
-2.41550726452991e-05
-3.59593128597325e-05
-3.46769570828339e-05
-3.14360410905522e-05
-3.09546549569019e-05
-2.22231606775451e-05
-2.81752813466175e-05
-1.88245312069459e-05
-2.32150872581451e-05
-2.5935107886012e-05
-2.99288221556581e-05
-1.93593676024821e-05
-1.59090308257271e-05
-2.30234171033719e-05
-2.69923298706377e-05
-1.31973191236712e-05
-1.23691210742412e-05
-1.52790569383053e-05
-4.47124202759394e-06
-4.34272346458605e-05
-4.11280973179827e-05
-2.30587278236303e-06
-4.18429765762821e-05
-1.67143546673453e-05
-9.41412734330565e-06
-3.40941038235468e-05
-2.44659138866658e-05
-1.46904924213427e-06
-1.6744536411191e-05
-2.83566452741791e-05
-4.55044827504389e-05
-1.18920099610491e-05
-3.04302347667769e-05
-3.11532326932655e-05
-1.74820046542589e-05
2.26853437665181e-06
-2.27195489830227e-05
-1.45879746159949e-05
-3.945241366085e-05
-2.66103932511431e-05
-2.06298067776866e-05
-9.27911093193132e-06
-1.78692012551953e-05
-9.79239928244065e-06
-2.81712271121443e-05
-4.02528207913813e-05
-3.1183211330262e-05
-3.51724633131008e-05
-6.07643437112932e-06
7.87552685814041e-06
-1.04512306004155e-05
-1.70516695810833e-05
-3.41527790552462e-05
-3.04600700379337e-05
-1.60915373009601e-05
-2.08927885694475e-06
-2.36621503977998e-05
-3.12390290717701e-05
-1.09905784623626e-05
-1.01462912131992e-05
-1.340662545158e-05
-3.26648121339034e-05
-2.38360347521923e-05
-2.3877438315911e-05
-2.62639703665117e-05
-2.56464398111873e-06
-1.52427237192462e-05
-1.79659567069593e-05
-2.92955678548458e-05
2.16419880566801e-06
-2.91357307604936e-05
-1.90668132447514e-05
-1.78660848407695e-05
-2.03327384887164e-05
-1.00259615939247e-05
1.64794256577313e-06
-6.49055978391428e-06
-1.49481992068293e-05
-3.25203893679108e-05
-6.63532290686941e-06
-2.21739531856132e-05
-3.38803947315941e-05
-3.41083611195609e-05
-2.03631029740501e-06
-9.67657474498576e-06
-1.57965108017461e-05
-1.13729588680238e-05
-1.10976944356651e-05
-2.59847835408634e-05
-2.33138968057682e-05
-3.19416921248119e-05
-3.3461330836066e-05
-3.93016378610174e-05
-3.77421340122922e-05
-2.32943714157507e-05
-2.52503982185087e-05
-4.12144845772087e-05
-7.52772835313585e-06
-1.3622951788114e-05
-8.56275897281416e-06
2.09453022735931e-06
-3.11398152562722e-05
-1.83477517055293e-06
-2.128294105374e-05
-7.76854673545693e-06
3.98716223252295e-07
-1.05865706271727e-05
2.23320814548977e-06
-1.07657868210648e-05
-1.22078426548326e-05
-3.91203198812245e-05
-2.17783772161606e-05
-3.49777087654738e-05
-1.70154028579215e-05
-1.68868140533412e-05
-2.43160820469341e-05
-2.20676295741366e-05
-2.54300085977494e-05
-1.66372659961537e-05
-5.16288118546012e-06
-3.03554533362996e-05
-2.48972327422659e-05
-1.50735474607201e-05
-8.08071916107331e-06
-2.86367519665942e-05
-2.59585790308222e-05
-1.58565942445009e-05
-2.47077976558547e-05
-2.09465316000145e-05
-2.44692292771051e-05
-2.55461944670784e-05
-3.44158210559327e-05
-1.00630760835867e-05
-2.49284633331328e-05
-2.67991652977049e-05
-2.15703284283861e-05
-1.2691103949766e-05
-8.19617776959376e-07
-2.88128696381722e-05
-2.75156801545452e-05
-3.0490604139835e-05
-4.11838854737593e-05
-2.23119999816283e-05
-8.6724659447634e-06
-1.83652085767016e-05
-3.01139712037796e-05
-1.45469132237552e-05
-1.09721731556365e-05
-2.97504294951984e-05
-2.69708809525456e-06
-1.08773518722599e-05
-3.72928171429006e-05
-2.50923606462578e-05
-1.46439840644711e-05
-5.81234263329482e-06
-1.56334256495014e-05
-4.73886590835017e-05
-2.76842098488051e-05
-1.68818021756982e-05
-1.89394289702115e-05
-2.76054430898498e-05
-7.29188056357483e-06
-1.42499283261614e-05
-1.36350666314497e-05
-1.87854734254743e-05
-1.22851752337166e-05
-2.25768433020034e-05
-4.30751599793685e-05
-1.34638880658227e-05
-1.20976400390234e-05
-1.71012250416552e-05
-3.82740081545303e-05
-8.82613916439497e-06
-2.00003307529542e-05
-8.47328845220408e-06
-2.10572861445503e-05
-9.51114309797527e-07
-1.64816898930339e-05
-3.23813653248069e-05
-3.20017434467562e-05
-1.26963969765522e-05
-1.86537131092377e-05
-1.87092127837989e-05
-1.74412608063558e-05
-2.28922857975389e-05
-2.86992780951562e-05
-2.90797495669505e-05
-2.04128215535534e-05
-3.43559581800489e-05
-4.64670547364097e-05
-2.7025184206095e-05
-2.15796112256721e-05
-1.99951543613309e-05
-3.25851702359604e-05
-3.57774733301421e-05
-3.40973294766901e-06
8.27612611253714e-06
-2.44495158640284e-05
-3.73346475076074e-05
-3.36578521196194e-05
-2.36674759908391e-05
-1.60034383005352e-05
-2.82680189437862e-05
9.70557024777162e-06
-1.66686814869172e-05
-2.61957970298554e-05
-1.96179707772738e-05
-1.57619201975923e-05
-2.36324513174816e-05
-7.95352965696931e-06
-1.08355233633188e-05
-3.72959209674701e-05
-1.10134052356628e-05
-1.97187470988767e-05
-2.55269743755666e-05
-6.8378266548977e-06
-1.25287780034983e-06
-2.26359665026294e-05
-1.91673475211633e-05
-4.33946611196712e-05
-2.09070273983624e-05
-8.33708634174721e-06
-2.58135052418122e-05
-2.43962019665969e-05
-2.12483777746414e-05
-3.4394720364824e-05
-5.9100064073379e-06
-2.84382965624089e-05
-1.39649258867592e-05
-1.48054537170732e-05
-2.64962953748019e-05
-1.24834815092504e-05
4.59712651359308e-06
-2.64536312997422e-05
-1.39330286745597e-05
-1.60739149072611e-05
-3.04784351364985e-05
-5.95373576344833e-06
-2.64401911051213e-05
-2.76989407131437e-05
-1.43243826564713e-05
-2.1428275118134e-05
-3.78455061415281e-05
-6.98682552175853e-06
-3.48586394077059e-05
-1.33706703889033e-05
-2.24019062338414e-05
-1.840926804019e-05
-1.50119908801852e-05
-2.46280572484629e-05
-3.73852919372185e-05
-1.89328624154076e-05
-2.39406184108936e-05
-1.58034061905585e-05
-1.30597182994266e-05
-1.13443828084812e-05
-1.98166752841056e-05
-1.20690494318488e-05
-2.75614864311388e-05
-3.28984700338034e-06
-1.43851729153781e-05
-2.56279923578656e-05
-2.54492673412479e-05
-3.26582324663813e-05
-3.62624634198505e-05
9.01876912524102e-07
-3.54198349502599e-05
-4.52731764445718e-05
-4.86628455625617e-06
-1.01731008151541e-05
-5.47835556756602e-06
-2.00088528016467e-05
-3.02836851380954e-05
-3.75716356210343e-05
-3.45944697586006e-05
-2.51409813814136e-05
-2.87723428516806e-05
-5.29879608448519e-05
-2.03223021599101e-05
-1.41334884244417e-05
-2.49409019425775e-05
-2.13339789050981e-05
-1.28293988334899e-05
-1.35588911213229e-05
-2.38415900321826e-05
-9.01271371170343e-06
-1.17207250989594e-05
-1.96483764309213e-05
-2.90182359227039e-05
-1.49403492148354e-05
-1.73822282030151e-05
-2.07911693633233e-05
-1.33549870963873e-05
-3.47157716851197e-05
-2.27380285076239e-05
-1.25233027438251e-05
-1.23080787298851e-05
-4.11791627309597e-05
-1.14868476898016e-05
-2.55209429872911e-05
-1.47906606457609e-05
-2.11835367423743e-05
-2.35883794095828e-05
-1.31413144549105e-05
-3.281981534353e-05
-2.68944591781356e-05
-1.93794654627188e-05
-2.63840599053143e-05
-2.91767108835473e-05
-2.7519037118932e-05
-3.53147289259297e-05
-1.55956903422539e-05
1.01587575479421e-05
-3.45119815797723e-05
-1.71613052839854e-05
-2.56184947284381e-05
1.01813035320881e-05
-8.17642090874629e-06
-7.53496303815903e-06
-1.32024224814282e-05
-7.72995990862506e-06
-2.70407888804419e-05
-1.60327198001242e-05
-1.60843060803534e-05
-2.81039900685295e-05
-3.50368948931149e-05
-1.74192973364097e-05
-1.24031874813912e-05
-2.95980970782881e-05
-1.17894348001113e-05
-1.36832942602051e-05
-1.5697727598203e-05
-7.30808254853622e-07
-1.83693346708016e-05
-2.84097600677879e-05
-2.7889841738515e-05
-1.13568962749556e-05
-1.49713519828267e-05
-2.81969293045722e-05
-2.93830515796283e-05
-1.44463274268521e-05
-1.00534782864691e-05
-3.69137163816501e-05
-1.843292610677e-05
-2.21666945995135e-05
-3.55939006044516e-05
-2.04549409037612e-05
-2.20429244759693e-05
-1.9505480179307e-05
-7.35245423542156e-06
-2.64980669047264e-05
-1.58110609112507e-05
-3.08459632653762e-05
-2.132341125404e-05
-2.04953665070233e-05
-1.68460183257056e-05
-1.04139169312202e-05
-3.05320690867539e-05
-2.21418113764552e-05
-6.3863367565982e-07
-5.3219828412885e-07
-3.93092093162781e-05
-3.09865805890087e-05
-1.2880042835715e-05
-2.92461795810745e-05
-1.37731905963885e-05
-5.24303607738008e-05
-3.74325280342588e-05
-2.84491448809683e-05
-9.79061499056399e-06
-3.93764566005558e-05
-3.44531574982921e-05
-3.36238471014935e-05
-3.31975371360519e-05
-1.49602440666545e-05
-3.52365618226449e-05
-2.10999540778748e-05
-1.33116980565231e-05
-1.15625228064434e-05
-2.24875873061337e-05
-1.24889102671981e-05
-1.48593949165854e-05
-2.99625677302921e-05
-1.24738814391501e-05
-2.93070057538216e-05
-1.62860811009732e-05
-2.15720215143563e-05
-2.27106265603558e-05
-1.92536923218944e-05
7.06862112542257e-06
2.26888478850135e-06
-2.14361002110361e-05
-1.65261918024082e-05
-9.19962861851759e-06
-2.41280747289079e-05
-2.45090350723041e-05
-2.75962296023517e-05
-1.61249127065089e-05
-2.55999748420073e-05
-3.26113539644793e-05
-3.68659421910599e-05
-2.22745090026318e-05
-1.73832172803133e-05
-1.31138595194529e-05
-1.27625164096281e-05
-1.81074535557096e-05
-1.40147740996308e-05
-2.66860469146079e-05
-2.31784058263493e-05
-5.26680131329508e-06
-3.71036649174027e-05
-1.67452020955045e-05
-4.31526708647754e-06
-2.59813984489695e-05
-1.9763045300663e-05
-1.13444416108119e-05
-3.59722159317236e-05
-1.91667454374574e-05
-3.73998204138299e-05
-1.76515968464252e-05
-5.15759386749636e-06
-1.77157356855089e-05
-1.21916830833286e-07
-7.21496663835007e-06
-1.3919057259044e-07
-3.27609304834881e-05
-2.44315415211348e-05
-1.78723987180859e-05
-3.35639354073933e-05
-6.51141082582143e-06
-3.27892249085724e-05
-3.57598561595318e-05
5.59356066495432e-06
-3.43602708512221e-05
-3.71451620745715e-05
-3.85658963684495e-05
-3.94211281308432e-05
-1.47136465242105e-05
-1.63829455828765e-05
-3.02711197191974e-05
-3.58528455936084e-05
-1.13818984715921e-05
-2.23884471841566e-05
-1.32138850989866e-05
-1.29766588175895e-05
-2.71937939926538e-05
-1.49347609123304e-05
-4.48928612951909e-05
-2.24346150068053e-06
-7.769234887404e-06
-2.39713643852741e-05
-2.11562933663775e-05
-2.30494893918852e-05
-8.0566794584485e-06
-3.81049551770434e-05
-1.04490493493634e-05
-2.08761349235678e-05
-3.19587901260586e-05
-3.21363360910527e-05
-1.18257852279151e-05
-1.42822768055938e-05
-3.18345207292749e-05
-2.55969863014295e-05
-1.5119785722191e-05
-2.5165836636256e-05
-8.31859992477685e-06
-1.2586489561954e-06
-2.8779874858821e-05
-2.6881770159258e-05
-2.86342239102994e-05
-2.84903280906202e-05
-2.19662130638796e-05
-1.03647221390845e-05
-2.69758393528315e-05
-9.81468654105734e-06
-3.42790000105447e-05
-2.32178423139878e-05
-1.72201173613892e-05
7.17941095238192e-06
-3.37538434671728e-05
-3.07751774309438e-05
-2.87257241205207e-05
-1.69831601990864e-05
7.90125495768104e-06
-1.20346267121592e-05
-2.38136928758831e-05
-3.967669792614e-06
-4.66183436950432e-05
-2.38424397496356e-05
-1.01008266279874e-05
-1.3114994655945e-05
-1.97747437314454e-05
-2.91993095551655e-05
-1.46785299082396e-05
-1.11913930308933e-05
-2.15205292034703e-05
-2.58769806537058e-05
-3.20814822944083e-05
-1.31638383352295e-05
-9.7901358602266e-06
-4.95456540749084e-06
-1.44832156768173e-06
-1.32876877705877e-05
-1.40287995545053e-05
-1.46217693484622e-05
-8.35000575816512e-06
-2.16054661270622e-05
-1.03145659027888e-05
-4.27088193737502e-05
-1.52948348669751e-05
-2.88752443992565e-05
-1.4890605089869e-05
-4.01171513359934e-05
-2.16515697313353e-05
-4.62469735328401e-05
-1.61287650418454e-05
-1.47568874122641e-05
-3.76109920007711e-05
-2.49199470758449e-05
-2.96482178013512e-06
-2.28655035258853e-05
-2.98016314687695e-05
-2.87220622086389e-05
-1.54577606796244e-05
-2.6796298670769e-05
-2.15945901894923e-05
-1.46161589687334e-05
1.39219596177873e-06
-3.65726389209466e-05
-3.13824833303331e-05
-9.82560936517372e-06
-3.41884082958915e-05
-2.29875176048894e-05
-1.95175464988475e-05
-3.96884791835535e-05
-3.58167701250874e-06
-2.36679399417077e-05
-1.41352691179232e-05
-8.31101700877933e-07
-3.38909317848767e-05
-3.29718815580336e-05
-6.80074786043288e-07
-1.7569089126108e-05
-1.74078781867442e-05
-4.62280593062624e-05
-2.65606207329265e-05
-3.35265315450596e-05
-2.87690844152033e-05
-1.73385182674533e-05
-1.40681971736679e-05
-1.86266460862967e-05
-1.74372727717731e-05
-1.24353146958934e-05
-1.07908686689897e-05
-2.00797684376194e-05
-2.06304713389632e-05
-3.27949851930687e-05
-2.09005286049637e-05
-3.18587230922449e-05
-1.70354742843842e-05
-2.16681617739882e-05
-3.07289452900739e-05
-1.12593956132011e-05
-2.08955877798103e-06
-2.71197982197662e-05
-4.41828667071366e-06
-6.51750703456304e-06
-2.38971394737813e-05
-1.27530713541396e-05
-2.51209895559242e-05
-4.06695928052876e-05
-1.49479590684634e-05
-1.13350563336249e-05
-3.42565809438064e-05
-9.89821678820191e-06
-8.07267255129596e-06
-1.4708014219942e-05
-2.96545708325154e-05
-1.80963450987225e-05
-1.96838620909234e-05
-2.2159541222888e-05
-2.29159934051103e-06
-1.88731593829368e-05
-3.51709914035817e-05
-4.18875375690825e-05
-2.03569899758296e-05
-2.02416817864422e-05
-2.47432575228689e-05
-3.70860630747645e-05
-1.53848354021789e-05
-3.84258259725474e-05
-3.05183094853392e-05
-6.3784746510042e-06
-2.96458653890135e-05
-3.93299752913164e-05
-1.11933107188896e-05
-2.40793067341643e-05
-2.03464888421538e-05
-2.8917429630208e-05
-4.88995738775109e-06
-1.683366665189e-05
-3.28862152924279e-05
-3.45562810393762e-05
-1.96617448702979e-05
-5.77374784212554e-05
-1.85337309421076e-05
-1.73014643069916e-05
-2.72212514649101e-05
1.3808168983143e-06
-3.82136125429682e-05
-4.01335534668671e-05
-1.22118849900329e-05
-1.02772466120319e-05
-1.67291276295676e-05
-3.83638641432191e-05
-3.44387814649893e-05
-2.51296956185558e-05
-1.46572437522864e-05
-1.70854975669788e-05
-1.07410711740095e-06
-2.47010235197293e-05
-3.06927980372668e-05
-8.12714145024014e-06
-2.93496252398995e-06
-8.62216215584083e-06
-3.76497688207849e-05
7.83239472005938e-06
-3.93060938920752e-06
-2.5411123459513e-05
-2.44291780457681e-05
-2.82520916751582e-06
-4.75429891460505e-05
-2.8322541212732e-05
-2.39372781215123e-05
4.51042009544276e-06
-2.35187251773664e-05
-3.19490114947552e-05
-8.84133714476405e-06
-2.39088222096672e-05
-4.65453004981583e-05
-1.53399529321175e-05
-8.92296029555176e-06
-1.37282690197823e-05
-4.81536335108608e-06
-1.66746972428245e-05
-1.19494833777257e-05
-2.25177268767896e-05
-1.39247440308678e-05
-2.03240892580619e-05
-1.74663988362386e-05
-1.06869698722554e-05
-2.38415057340919e-05
-3.05210771528353e-05
-3.84906153348762e-05
9.52276353611009e-06
-2.06756695497387e-05
-2.71937466595838e-05
-1.96853111307584e-05
-3.91702843364672e-05
1.80779603705459e-06
-2.70274392058945e-05
-2.8410824566731e-05
-3.90255537846761e-05
-2.22425649192127e-05
-1.84343541520461e-05
-3.25373847633593e-06
-2.46257250878441e-05
-1.25077629764357e-05
-5.10765909251175e-05
-1.67084952816904e-05
-2.2317232576384e-05
-2.63852922027133e-05
-3.392563304907e-05
-1.32887802394663e-05
-2.20500506682462e-05
-2.03902229577688e-05
-1.31862926290916e-05
-8.83504306579066e-06
-2.59264480024186e-05
-4.57865779418028e-05
1.03103804811409e-05
-2.73591328808501e-05
-3.83220905271753e-06
-3.98501978147925e-05
-3.06926701597079e-05
-1.81173249620648e-05
-1.14121885537601e-05
-2.48415826241521e-05
-4.70768860994681e-05
-2.05855157758669e-05
-2.2805045367512e-05
-8.23739080713326e-06
-1.69173397499739e-05
-9.85174736178843e-06
-1.93948688300854e-05
-4.04127393031478e-06
-2.55618060064688e-05
-3.23017086635824e-05
-1.66771214713935e-05
-4.66962272448547e-05
-1.06046686042306e-05
-1.38956389373533e-05
-1.63846663495211e-05
-3.64906297767886e-05
-1.06427558762407e-05
-2.54266605520388e-05
-2.30456199129278e-05
-1.76583568615106e-05
-1.66726766806353e-05
-1.11821234685459e-05
-9.47677591117397e-06
-2.16396092098603e-05
-3.03807655974976e-05
-3.43706361155304e-05
-1.5460189937975e-05
-3.19283976320008e-05
1.55425465658924e-05
-1.48661741490638e-05
-3.09961826398832e-05
-1.96868469415537e-05
-2.04376297102636e-05
7.8103490760613e-06
-1.31630241162809e-05
-1.2883629505737e-05
-2.24118660649951e-05
-1.77023386902457e-05
-3.82754576815985e-05
-3.81626041411208e-05
-2.10147537307317e-05
-2.47943184928859e-06
-1.83766251977952e-05
2.46195644241205e-07
-1.78787595870091e-05
-1.5332965904457e-05
-1.91405599400214e-05
-2.05396709869021e-05
-1.2200155110604e-05
3.11394685894567e-06
-2.73610541767729e-06
-2.42243376607068e-05
-3.28902974479456e-05
-1.12465418852158e-06
-5.71419183382712e-07
-3.29743281944882e-05
-1.55880131780246e-05
-1.02157894590176e-05
-2.56490344274993e-05
-2.10005359522339e-05
-7.12798782506529e-06
-1.04207152048253e-05
-3.59350443764125e-05
-3.66721439455003e-05
-4.81389761245278e-05
-3.97640497674664e-05
-1.82399613883483e-05
4.00737195471224e-06
-2.16585012467508e-05
-1.75981965951118e-05
-3.81340869692937e-05
6.96634657765162e-07
-3.04992866422895e-05
-1.40039953944103e-05
-2.2623611027719e-05
-4.02923517957793e-05
-3.38902348387653e-05
-2.26032894021583e-05
-2.46232722519942e-05
-5.93530058117309e-06
-5.18357055006555e-06
-1.32897266696563e-05
-3.75494439811464e-05
-1.43541509034195e-05
-2.54829530878344e-06
-1.43936387389992e-05
-7.01208363038994e-06
-2.6194055548627e-05
-2.71575438825863e-05
-2.81286302657373e-05
-2.14556027025617e-05
-3.25377641239273e-05
-4.31713413325165e-05
7.78429715170794e-08
-3.40463463522954e-05
-1.88356725984699e-05
-1.34244962063767e-05
-2.63757234543639e-05
-1.73401496795307e-05
-3.80382211015537e-05
-1.61441206210653e-05
-1.79965974677056e-05
-2.00641327134382e-05
-2.96639184338483e-05
-8.8322199613245e-06
-6.87330051163717e-06
-5.34592628939451e-05
-1.86972690823245e-05
-2.70633038134822e-05
-1.00059505099342e-05
1.34084081054689e-05
-3.41511107500112e-05
-1.96038305873561e-05
-2.19380666687801e-05
-1.01655202773988e-05
-2.25372004496373e-05
-2.07449799114198e-05
-4.24141747791919e-06
-2.23932393283786e-05
-2.76084150094069e-05
-3.15615873503685e-05
4.84120681167409e-06
-9.80372667222565e-06
-2.57312080940341e-05
-2.59463797457679e-05
-2.17916947687655e-05
-3.98713366781427e-05
-2.23092160486588e-05
-1.41105846701631e-05
-1.34470826740911e-05
-1.94463534022194e-05
-1.51660333004761e-05
3.11941677320604e-06
-3.32143619708995e-05
-6.0171068200068e-06
-3.05758853462944e-05
-2.83479228292755e-05
-2.62513073993943e-06
-2.68131217516411e-05
-1.41411942406681e-05
-1.75497787931889e-05
-4.0208388874558e-05
-4.44063959828582e-06
-2.8409218872192e-05
-8.02144607235731e-06
-3.08383739423743e-05
-1.13765824073237e-05
-2.27454605932766e-05
-2.29337778654232e-05
-3.6427516128491e-05
-1.58668869119567e-05
2.51281851967511e-07
-2.16383576959207e-05
-2.95012395603743e-05
-2.28066762158386e-05
-2.14441387289955e-05
-4.96445740465155e-06
-2.85935356616758e-05
-2.6772635980159e-05
-3.74684781570698e-05
-1.67340283364511e-05
-1.15437341614396e-05
-1.52900721059179e-05
-3.46511072742759e-05
-1.64544805509774e-05
-1.14206573628823e-06
-2.750688677053e-05
-2.65302841136501e-05
-2.25390429518154e-05
-5.83235275392645e-06
-6.67447469942196e-06
-3.2468444735598e-05
-3.17035462990654e-05
-3.12385914012552e-05
-3.05531613257249e-05
-2.99197561511676e-05
-1.65677780812536e-05
-2.44339906176655e-05
-1.00617148589274e-05
-2.64290232138882e-05
-3.29044134082442e-05
1.37528874743414e-05
-8.96990519449816e-06
-2.02752287802764e-05
-2.45146884254451e-05
-3.55562035178348e-05
-2.00831865989622e-05
1.11550709430597e-06
-1.72185044122925e-05
-1.6518403395004e-05
-2.39828702362302e-05
-3.612507958711e-05
-3.62225146081666e-05
-2.12577797042946e-05
-2.4892503341968e-05
-1.69176259004463e-05
-1.27205867648171e-05
-2.83434812952048e-05
-9.39511827836473e-06
-1.53379197955557e-05
-2.29918300901379e-05
-1.39864639065268e-05
-9.90855942840298e-06
-1.24637210421793e-05
-2.02982496254612e-05
-1.18423867451414e-05
-6.47317321158848e-06
-3.29784952804325e-05
-2.26462361277245e-05
-3.78246049449831e-05
-2.26149324996981e-05
-1.40741353925145e-05
-4.60256495746919e-06
-5.16788038381774e-06
-2.14128155870034e-05
1.77527200976738e-05
-1.90677225880802e-05
-2.43585019749192e-05
-1.17078237830298e-06
-3.18334825390718e-05
-2.05932153078596e-05
-2.62604589356737e-05
-9.84924418310682e-06
-7.18440112182972e-06
-3.28817236446301e-05
-3.04490280414697e-05
-1.95127456790387e-05
-2.45210823832682e-05
-1.12509608760073e-05
-4.2455297934171e-05
-3.20198505441957e-05
-3.66669643947601e-05
-1.52386392624553e-05
-2.67167931777363e-05
-2.54824874617689e-05
2.52632114189968e-06
-1.00547076954185e-05
-2.3880329895588e-05
-2.96257342733793e-05
-1.10441155924472e-05
-1.48248168335397e-05
5.85133298678539e-06
-2.21095873356033e-05
-2.44674447751056e-05
-2.470632786969e-06
-9.62325297358539e-06
1.43770343802612e-05
-1.77991918244992e-05
-2.73302931956716e-06
-2.36551068468641e-06
-2.13855665901374e-05
-2.02214866369954e-05
-3.10086383487779e-05
-1.03151620812025e-05
-1.75764882095302e-05
-1.63069702338889e-05
-1.00441602711096e-05
-6.81453211540517e-06
-2.26242964160334e-05
-1.68239857003863e-05
-4.67742742594942e-05
5.71695765698542e-06
-2.7783178782725e-05
-3.14237713518853e-05
-1.55005253448411e-05
-2.11942347044783e-05
-2.25206699624358e-05
5.23245389568945e-06
-9.19597349558624e-07
-3.31985533586042e-05
-3.50730342954851e-05
-3.85443633056989e-05
-1.7486763213223e-05
-1.91045086373508e-05
-1.09017034313813e-05
-2.13319831745367e-05
-3.096278804086e-05
-3.36487632697104e-05
-1.75587104210001e-05
-4.25147666634518e-05
-1.54447150884042e-05
4.3986421416584e-07
-1.70228142226285e-05
-3.41024245596584e-05
-2.15587757479484e-05
-1.51753197872474e-05
-1.33653375794097e-05
-2.44669030571542e-05
-2.91808718432917e-05
-1.09224186254425e-05
-3.6308788985207e-05
-1.90178303468313e-05
-1.26449474017585e-05
-2.1584950738541e-05
-3.80121685622681e-05
-1.43552170671319e-05
-2.92289524035117e-05
-2.09398549554745e-05
-9.504709242307e-06
-2.58266656036747e-05
-1.22017268852805e-05
-2.06216060126372e-05
-1.68473489843855e-05
-1.32690957336506e-05
-4.49640535078556e-05
-2.32396804846535e-05
-1.00115580542651e-05
-2.39719630925418e-05
-1.70986176409157e-07
-1.36070275503373e-05
-1.28983952303441e-05
-1.46796859912052e-05
-1.86962260476504e-05
-2.80184599867438e-05
-6.16560419000738e-07
-4.0100342694681e-05
-3.43536563862044e-05
-1.43789513824756e-05
-2.34016187259054e-05
-7.24870527655534e-06
-1.91165492962719e-05
-1.45779804607575e-05
-1.64548794037721e-05
-5.7199509185688e-05
-3.51814472572927e-05
-2.19416796905378e-05
-1.99521016398739e-05
-1.82426693150039e-05
-4.57842299581801e-05
-2.09310052491498e-05
-3.45629343304768e-05
-2.57939937211179e-05
-1.28898933083417e-05
-1.48965202159223e-05
-1.5557336399925e-05
-1.3023334690742e-05
-5.3952365005974e-06
-1.31465439905735e-05
-1.56947690585996e-05
-1.0189551355238e-05
-3.1226518281286e-05
-2.29986939661194e-05
-1.24145018573132e-05
-1.69479964646477e-05
-1.16692304869875e-05
5.61784613320797e-06
-2.62229344084837e-05
-2.15768751231323e-05
-7.4912754684096e-06
6.93497951745928e-06
-2.62140336263445e-05
-9.25629553875975e-06
-2.42146914088041e-05
-3.64089607216631e-05
-2.04586435725856e-05
-2.85671550007931e-05
-2.80427736566649e-05
-1.6220959514112e-05
-1.03292933581296e-05
-8.74449220117931e-06
-5.91328582674495e-06
-1.36759355769211e-05
8.49872112856836e-06
-4.27232032077609e-05
-2.78587179923582e-05
-2.75105667212204e-05
-4.55389824694159e-05
-1.47497995625148e-05
-1.98151096013826e-05
-1.66261338510714e-05
-2.57666042029853e-05
-2.79955299300515e-05
-3.23489870577389e-05
-2.63329666030042e-06
-8.57440413819496e-06
-3.346244209488e-05
-4.72096506829667e-05
-2.64971834127769e-05
-9.73032612946752e-06
-3.15572733391839e-05
-3.74052394604505e-05
-2.55417531645489e-05
-3.16666630523578e-05
-3.08761569848129e-05
-6.82041763966377e-06
-3.70398412925149e-05
-5.1579580002944e-05
-4.61456602661281e-05
-1.65594803983203e-05
-8.91959506159729e-06
-1.10308377041277e-05
-4.06374968582052e-07
-1.80723935310993e-05
-3.41867381608854e-05
-5.29586209698619e-05
-1.91060458258128e-05
-1.27959382716842e-06
-2.35521850650668e-05
-2.55601356907738e-05
-2.31760703913682e-05
-2.01403649563975e-05
-1.4880791820347e-05
-1.61534827660436e-05
-1.34323011873693e-05
5.16966487195983e-07
-2.21996698573696e-05
-2.53431425444058e-05
-2.83277524693797e-05
-2.79584498218792e-05
-1.63451034451555e-05
-2.11383683392816e-05
-2.83605922736351e-05
-1.58980694497689e-05
-3.31204747376465e-05
-9.83136383642091e-06
-2.08424958368265e-05
-1.36841307946952e-05
-3.98088096132543e-05
-8.36750445083344e-06
-1.78348404002398e-05
-2.1652137497284e-05
-1.50545634535728e-05
-3.99212285346997e-06
-1.8491405482326e-05
-2.52337217992181e-05
-2.62278538353875e-05
-3.17420126325532e-05
-2.47656529626091e-05
-2.96339113053275e-05
-4.55074610615562e-05
-2.14617539175746e-05
-3.45570505909676e-05
-3.71481493545615e-05
-2.17138711926629e-05
-2.29701148766036e-05
-2.59216131858618e-05
-3.80262186448735e-05
-2.23028625510516e-05
-8.88292564627655e-06
-2.43108079132735e-05
-1.21978008819204e-05
-2.24717573950058e-05
-2.52827568991494e-05
-2.43859599335793e-05
-2.19963962314961e-05
-1.1165330798604e-05
-3.88867160101563e-05
-1.82318720698794e-05
-2.65452882106083e-05
-3.59604300006368e-05
-1.23217714694445e-05
-2.61889989457534e-05
-2.42095274414623e-05
-3.45355646380633e-05
-1.90851412618295e-06
-4.94098066349552e-05
-3.33443401099896e-05
-4.70026625295196e-06
-1.11569658950436e-05
-4.01391776446642e-05
6.81349635988885e-07
-2.36108484281593e-05
-2.70688260833817e-05
-2.52020036023213e-05
-4.27029983022029e-05
2.04519861918863e-06
-3.11035312069488e-05
-2.83396903177471e-05
-4.12207488197112e-05
-3.32106285624317e-05
1.26108479693364e-06
-1.67563888117229e-05
-2.75620502394301e-05
-9.14865320466967e-06
-1.94819388844069e-05
-2.0825073266276e-05
8.27842559339932e-06
-1.08831219893841e-05
-6.32669589945417e-06
-2.56278128138823e-05
-2.65261618838386e-05
-2.86665132565371e-05
-2.01281242983874e-05
-8.85714914691396e-06
-3.88410205263e-05
-1.50187473680231e-05
-3.20811924723733e-05
-2.506233678181e-05
-2.50730199736327e-05
-3.15427982614788e-05
-1.56190162814383e-05
-3.55245181785404e-05
-2.1689092154248e-05
-5.64607237974628e-06
-9.02241479114357e-06
-3.37554558743345e-05
-1.6765407562558e-05
-2.04531077742061e-05
-4.36997589295089e-05
-2.11669238781967e-05
-2.27003925495226e-05
-1.27018620090606e-05
-2.85702045602041e-05
-3.02922713309673e-05
-9.12040910356557e-06
-8.69178822040213e-06
-1.65831951705228e-05
1.34867850584588e-06
-3.36938597318757e-05
-3.2620925155181e-05
-6.66561725197918e-06
-1.99450614877883e-05
6.72367681961494e-06
-3.69262179158282e-05
-2.64851287938126e-05
-3.31182331579591e-05
-2.37440505994875e-05
-2.04972355124273e-05
-3.56128254563173e-05
-5.61617911192784e-07
-1.72545656996624e-05
-2.07297769781811e-05
-8.07197338269442e-06
-3.46608742893529e-05
-2.08892749974282e-05
-3.56195553369278e-05
-3.15853854995195e-05
-1.60364926564429e-05
-9.72389827292626e-06
-2.86920766540898e-05
1.1321545632309e-05
-1.23513680741508e-05
-2.4465223809966e-05
-1.75728039241819e-05
-3.23431567567366e-05
-8.1101401650411e-06
-2.99621062626589e-05
-2.75936494416885e-05
-3.84533434743533e-05
-2.62530175908064e-05
-3.02025883892346e-05
-4.04943208991055e-05
-1.61897482414093e-05
-2.25399493847584e-05
-1.29755072135521e-05
-2.96993655080324e-05
-3.14941029861474e-05
-1.58561333441542e-05
-1.54576645292075e-05
-2.51265448234704e-05
-1.84632918199508e-05
-2.51730624287348e-05
-7.29450020350714e-06
-2.37146467409156e-05
-3.13389932875566e-05
-6.15031985017998e-06
-2.65177585291189e-05
-9.68384336085348e-06
-2.51184214608765e-06
-4.31320832564036e-05
-3.4576024346292e-05
-4.21553154778376e-05
-2.64253108942601e-05
-2.20415862164405e-05
8.88876321090048e-06
-3.05096256476402e-05
5.12921489345007e-06
-4.17507759236437e-05
-1.29185589276196e-05
-8.96778574594984e-06
-1.39622886133033e-05
-2.77679360031767e-05
-2.04655441120987e-05
-2.65225937322502e-05
-1.53193123050053e-05
-5.96730772854e-06
-1.09435489220684e-05
-1.28330707947999e-05
-3.56249903546056e-05
-2.90732626386746e-05
-3.30767800136237e-05
-3.01560829498188e-05
-1.35879113075994e-05
-6.1215452031268e-06
-2.44717288663816e-05
-4.07944717482814e-05
-3.46529083534315e-05
-2.31766703559201e-05
-2.90246962567971e-05
-1.77732994972059e-05
-3.59291914693915e-05
-2.41694414983446e-05
-3.44447168642849e-05
-7.94347937777928e-06
-3.00137941699889e-05
-5.86971867689502e-06
2.99471110346522e-06
-1.00605874893862e-05
-2.08088726631055e-05
-2.44011000430331e-05
-1.81884837737081e-05
-3.10274093801478e-05
-2.09363715839793e-05
-2.10625601392e-05
-2.55940264285239e-05
-2.49892342334756e-05
-4.22556803079624e-06
-1.90915039649974e-05
-4.42725840646847e-05
-1.04004956719382e-05
-3.22561926589373e-05
-5.98265432817042e-06
-1.15035405198775e-05
-2.11355702033037e-05
-2.07531962417195e-06
-2.42979599198717e-05
-1.32767918234219e-05
-3.45617297115081e-05
-2.70557321262466e-05
-7.22777294751325e-06
-1.37094289781501e-05
-1.34229733892816e-05
1.85505809847296e-05
-1.81154299134396e-05
-1.69011722347487e-05
-1.02848924732223e-05
-3.83063001045904e-05
-7.06190678442777e-06
-1.69398364974543e-05
-2.02474458328866e-05
-1.22880439275591e-05
-9.95056785962703e-06
-1.05125102686005e-05
-2.44872347825541e-05
-3.43200307704717e-05
-2.34304106333357e-05
-3.31942586138093e-05
-2.52065047685419e-05
-1.69870618665991e-05
-2.93368062975229e-05
-1.17540930043571e-05
-4.28273887037159e-06
2.8599908639142e-06
-1.16993740357765e-05
-1.85304363086023e-05
-2.18579926302628e-05
-3.61219591496924e-05
1.18010738857154e-05
-2.01376560467832e-05
-3.09544818708318e-05
-1.32843818591362e-05
-4.29847667460865e-05
-4.31648712970127e-05
1.81520069088408e-06
2.86799205616692e-06
-2.34739758143475e-05
-1.08943293647188e-05
-2.32417125283423e-05
-3.72426727476965e-05
-2.73695776304231e-05
-1.56561866478518e-05
-2.30609629875465e-05
-1.57737615125719e-05
-2.12331671143842e-05
-2.94081749700823e-06
-1.82117329846452e-05
-1.75175375944187e-05
8.24178631665948e-06
-2.63493439995143e-05
-3.25211565111752e-05
-2.2664620316556e-05
-1.40690914090926e-05
-9.97999452826146e-06
-2.84441758720927e-05
-3.94878844349781e-05
-3.5315556662422e-05
-2.49294555447992e-05
-2.74571624835893e-05
-2.38512541353939e-05
-5.52806875084911e-06
-1.76876642975623e-05
-3.15460242061946e-05
-4.12498765680008e-05
-1.7696816416154e-05
-2.22764608996963e-05
-1.22524296740837e-05
-2.84411542250886e-06
-2.46139644652753e-05
-1.17483427465281e-05
-3.48199528396789e-05
8.69729102156124e-06
-8.89326165537784e-06
-8.06756593854197e-06
-3.74971458673803e-05
-9.73217991760187e-06
-3.24847868516969e-05
-2.60092691307806e-05
-3.56027875927823e-05
-1.7681281480667e-05
-1.59651286865628e-05
-4.78334665590001e-05
-2.66904853796792e-05
-3.36257061319469e-05
-3.87224283332399e-05
-1.05285017540768e-05
-2.81900735194403e-05
-2.68325048377329e-05
-2.85207465920016e-05
-2.18804695424469e-05
-1.85565214305523e-05
-2.26183328586034e-05
-5.20672531117009e-06
-3.25138440509258e-05
-7.22120601543351e-06
-2.50883467848484e-05
-2.18266980693077e-05
1.81486730235424e-06
-1.11290583754234e-05
-7.96589972799785e-06
-3.36827014088826e-05
-1.42851218108964e-05
-1.75824337172041e-05
-2.47207507042728e-05
-3.12375948686435e-05
-1.28909653619289e-05
-1.22939141041984e-05
-1.7852415722953e-05
-1.39720372263703e-05
-2.87210690766215e-05
-1.39244149328639e-05
-1.95884027280544e-05
-1.88955425868283e-05
-3.27655096423632e-05
-3.70073115497084e-07
-1.54665935085377e-05
-2.11978220238731e-05
-8.40907373971724e-06
-5.32260419173216e-05
-3.2225887728219e-05
-3.04206008530832e-05
6.96472648403538e-06
-1.84222872181363e-05
-4.97367724246315e-06
-3.57923358125622e-05
-1.5360926012708e-05
-2.37770983416785e-05
-2.38006877879885e-05
-3.93940174425551e-05
-2.94886650529138e-05
-3.71134496278257e-05
-2.32200500139487e-05
-3.22148659799857e-05
-2.21165405831628e-05
-1.09127578324837e-05
-3.27540637091009e-05
-3.80031959794582e-05
-2.09655552670384e-05
-2.16491271269915e-05
-2.9054132337954e-05
-4.31888321715129e-05
-2.62276351724579e-05
-5.30426266633051e-06
1.19252757101856e-05
-1.7306376063986e-05
-2.1918416028505e-05
-8.36166368963577e-07
-3.40387308459408e-05
-1.5396576239553e-05
1.27161830232088e-06
-2.37064141600125e-05
-1.4666275948979e-05
-2.13019044867178e-05
-1.22963251249246e-05
-1.54838572275059e-05
-1.27555345248937e-05
-3.10303846284253e-06
-1.75255329426182e-05
-1.68377300482306e-05
-4.06831282984916e-05
-3.67045081087784e-05
-3.00190678994266e-05
-1.74295271342535e-05
-3.7721305094718e-05
-2.93422930159921e-05
-2.49138001424847e-05
-1.7555276200281e-05
-9.79841291698336e-06
-2.95970244376844e-05
-8.00299197124082e-06
-7.85319599914058e-06
-3.29896806491275e-05
-3.52601794285915e-07
-2.07447661354429e-05
-2.87860677871026e-05
-4.31584611484919e-05
-5.99818330306512e-06
-2.10584221032976e-05
-1.40853395977161e-05
1.41274813181331e-06
-3.66604660123298e-05
-3.11102834596946e-05
6.47814827278663e-06
-2.260909072808e-05
-1.58664066915236e-05
-1.58875633546114e-05
-3.02763814733426e-05
-2.21160723719849e-05
-1.21017499019137e-05
-2.8916726286408e-05
-1.15932281622303e-05
-3.96412506447815e-05
-2.7455133954261e-05
-2.97217049891778e-05
-1.13551450556951e-05
-2.26936187756442e-05
-3.93608122609545e-05
-2.80500944552763e-05
-8.5872067382634e-06
-6.73368538313851e-06
-3.67719414809016e-05
-2.89795883967108e-05
-1.26428177192625e-06
-8.5756192137807e-06
-4.50758398668582e-05
-6.68972787058175e-06
-2.34356188739468e-05
-2.44255161279217e-05
-1.92290758620962e-05
-1.36679285963806e-05
-1.59334816811102e-05
-2.49115413710398e-05
-1.82238093894722e-05
-1.26830373261144e-05
-2.58812748922244e-05
-4.73378982021922e-05
-9.09278608862693e-07
-8.02108811417286e-06
-9.23566094224361e-06
-2.62132384360028e-05
-1.32970751678693e-05
-1.54923899614774e-05
-3.71360694730681e-05
-1.58695611301656e-06
-2.05365576260438e-05
-1.48877657996908e-05
-2.33063026975628e-06
-1.98632989518543e-05
-4.8268174112212e-05
-2.63799388781577e-05
-2.2198065791401e-05
-2.1247586087568e-05
-4.50108329736379e-06
-1.58110357077223e-06
-3.01786559968893e-05
-2.78691075595477e-05
-1.96332109002036e-05
-1.41931826537009e-05
-2.08361525977001e-05
-2.06334459316255e-05
-5.19756959981093e-05
3.59008692880557e-06
-1.74969503900605e-05
-1.48278057801484e-05
-1.19527841439632e-05
-1.96518240950358e-05
-2.41691562204234e-05
-2.38257879244959e-05
-1.30101180573467e-05
-2.85749784979119e-05
-8.93904760597981e-06
-6.76976326085879e-06
-2.39249662445463e-05
1.72350004947061e-06
-2.47449235616584e-05
-2.00705074564726e-05
-3.84050678520725e-05
-3.95363877367553e-05
-2.64933462163288e-05
-1.57919762806279e-05
-3.52652359283266e-05
-1.54503657267826e-05
-4.69299882826209e-05
-1.10980460221773e-05
-1.37680003375056e-05
-3.3935837130682e-05
-1.09199518684319e-05
-3.83474498148214e-05
-4.06504611451924e-05
-2.50307565934384e-05
-1.72599685988512e-05
-2.37511466189244e-05
-1.30161771429437e-05
-2.40672653286798e-05
-1.49772669253099e-05
-9.14781290644889e-06
-8.86845381391683e-06
-3.4779576126566e-05
-3.68519230448595e-05
-4.15591387840759e-06
-2.33486533804427e-05
-1.61495028475532e-05
-7.47827395961193e-06
-1.5331938208274e-05
-1.19342656485788e-05
-3.47438184358318e-05
-1.83893344418463e-05
-1.37761604713902e-05
-1.28477733141686e-05
-2.14961969843544e-05
-2.60901966120956e-05
-2.42603297867128e-05
-1.2311966118828e-05
-1.3496330591106e-05
-1.33759837979111e-05
-3.78474054784863e-06
-3.68592542238533e-06
-2.97114962638683e-05
-3.69075215093786e-05
-1.91155384368502e-05
-3.46985365652619e-05
-6.86465652019629e-07
-2.02576621680186e-05
-2.72477486495947e-05
-6.76256877005133e-06
-9.99324722088885e-06
-2.42793439795414e-05
-7.64749763498128e-06
-4.697327915854e-05
-2.29094456556549e-05
-1.61982939375765e-05
-3.04371761612048e-05
-2.05612813526857e-05
-2.46112407056866e-05
-4.48300610656456e-05
-2.90998332485252e-05
-3.19448795641851e-05
-5.16892430726305e-06
-1.89774415729485e-05
-1.23770815325264e-05
-1.82555031385895e-05
-2.0477882369158e-05
-1.52235174373214e-05
-2.73888504904907e-05
-3.11314476578669e-05
-1.77704307099549e-05
-3.01160594179076e-05
-3.51974611099454e-05
-2.18515892787458e-05
-4.44104476267679e-05
-1.70533353130833e-05
-1.03705768937702e-05
-1.21083656372513e-05
-3.61878636006065e-05
-3.98678342912147e-05
-8.51517948263647e-07
-3.01809639166894e-05
1.05753056267793e-05
-2.31030657205789e-05
-2.16805568291252e-05
-1.40621745138637e-05
-3.6902306020473e-05
-2.63714787358883e-05
-2.61901415581151e-05
-4.4377889231717e-05
-2.4121184809055e-05
-6.78354260006455e-06
-8.49819174171219e-06
-1.65100304667367e-05
-2.66290101222112e-05
-2.36087472762504e-05
-3.55653698429228e-05
-2.6658105564825e-05
-3.01283456421105e-05
-2.71437435044765e-05
-5.84544052504518e-06
-3.1585917107393e-05
-1.56300997328716e-05
-1.11050324551138e-05
-2.13002775617835e-05
-2.0381323855021e-05
-1.62377366555439e-05
-1.95504517112062e-05
-3.14277542464864e-05
-2.10522711944061e-05
-2.39359747636744e-05
-3.78553914382054e-05
-3.96474746719754e-05
-1.60591936436875e-05
-2.77228060784654e-05
-2.88178320917303e-05
-1.57417409055616e-05
-3.82874384934627e-05
1.7278901804635e-05
-2.73906472021646e-05
-2.92287955457715e-06
-4.68043702615886e-05
-9.06332253582676e-06
-2.78248565221165e-05
6.03893958651365e-06
1.65449630652357e-06
-1.23523326170707e-05
-5.01387746012382e-06
-2.0921596878688e-05
-9.36430009169948e-06
-8.63708120779175e-06
-2.94370171450056e-05
-3.68999651650361e-05
-2.63916031077146e-05
-2.88482671752108e-05
-1.25427894886192e-05
-1.08332621959082e-05
-9.86890945556783e-06
-2.18200065123261e-05
-2.44915657846693e-05
-1.11177537845036e-05
-3.68758693288349e-05
-2.6120157526571e-05
-2.33423495332262e-05
-2.22406936823227e-05
-3.19718027410054e-05
4.87324673823822e-06
-1.45987420914934e-05
-3.55959834346091e-05
-2.89718724150044e-05
-1.33493733153151e-05
-1.3782017313326e-05
-7.80576969944865e-06
-1.65292189078921e-05
-3.82111587917663e-05
-1.70164659458806e-05
-6.4679583029047e-06
-1.47825854167192e-05
-6.97450445775318e-06
-3.32473624711003e-05
-1.41235225093957e-05
-1.69787439893485e-05
-3.70366705549814e-05
-2.63706925915964e-05
-1.26372939308105e-05
-5.09978000860023e-05
-1.8937836784007e-05
-9.8538840985396e-06
-1.68705132112669e-05
-1.80229697870618e-05
-1.48489347097783e-05
-1.12725292067733e-05
-1.69066840207712e-05
-3.50779417336428e-05
-3.58021721106354e-05
-9.03178518271399e-06
-2.00344923117855e-05
-2.42710488466697e-06
-1.86684933161103e-05
-3.44760401909781e-05
-7.49728544633202e-06
-1.07011337008913e-05
-2.5077956156351e-05
-3.4169119687572e-05
-2.21103085053771e-05
-1.44964385092334e-05
-1.21049065967668e-05
-1.24342277086761e-05
-2.58729686618616e-05
-3.63345575386389e-05
-3.06640740575274e-05
-2.08310327050291e-05
-2.10874164325313e-05
-3.25777610023876e-05
-1.78307736502064e-05
-3.84148625155904e-05
-2.73621379704936e-05
-4.482294846196e-05
-5.86885993377123e-06
-5.16406676725989e-06
-1.72386245916227e-05
-2.29907461697612e-05
-1.87089619045588e-05
-1.20434608616715e-05
-3.81489595398448e-05
-2.18777408200102e-05
-5.36483555273861e-06
-3.24125735845631e-05
-2.44549767220749e-05
-2.57603468935914e-05
-2.62513373417324e-05
-2.058593674087e-05
-3.01869557319199e-05
-2.54913417393689e-05
-2.21904723968703e-05
-1.05027531613552e-05
-1.32410519691595e-05
-3.5536620174421e-05
-2.38551012651777e-05
-2.72476004464752e-05
-2.69351114840277e-05
-1.35028353152329e-05
-3.35473529667008e-05
-6.33580400520214e-06
-1.69571512510451e-05
1.95037687671818e-05
-2.24474522108896e-05
-1.65092856009056e-05
-9.55883152472494e-06
-6.99110118746457e-06
-1.0537314606201e-05
-6.82579807146036e-06
-2.93710180791867e-05
-1.71768020058269e-05
-2.41545140895277e-05
-3.01450593798375e-05
-2.41148741451335e-05
-7.29563065295211e-06
-1.22038128454897e-05
-2.3192723797693e-06
-5.01751193242806e-06
1.7814046507419e-06
1.38295254400274e-06
-1.52494480680263e-05
-5.46303220991243e-06
-1.47350178729315e-05
-1.7360324389889e-05
-3.80724210004961e-05
-2.81085163759292e-05
-5.81725246180271e-06
-8.6121659645822e-06
-2.56641634699115e-05
-3.39459514875712e-05
-3.88934207370649e-05
-2.3384107751693e-05
-2.22717891727207e-05
-3.80396188329929e-05
-9.15250968354173e-06
-1.89848066906196e-05
-2.72941865177962e-05
-2.69617169673191e-05
-1.67827910343128e-05
-2.54983383474755e-05
-1.74415871515005e-05
-1.28700824701707e-05
-2.65444920036181e-05
-9.563980616918e-06
-2.7238350449893e-05
-2.72412893399464e-05
-2.91999389580141e-05
-2.37850402166553e-05
-7.30665071090449e-06
-2.96556430018192e-05
-3.49061434481159e-05
-1.33402515637846e-05
-2.50727282034982e-06
-2.57791448805033e-06
-1.04685720490683e-05
-1.12270879447527e-05
-1.97433185679586e-05
-2.1694085656906e-05
-1.64763224633835e-06
-1.86568941782487e-05
-8.68028540344244e-06
-1.34895772250677e-06
-2.20546729711592e-05
-2.15744354047242e-05
-1.11889535442598e-05
-1.80958611842892e-05
-2.41943656446742e-05
3.09468563610365e-06
2.01601190895882e-06
-3.77251885852086e-06
-1.7488816740393e-05
-2.26768529955981e-05
-7.4478326316477e-06
-1.03167105896762e-05
-2.09524746920027e-05
-2.95317961392457e-05
-4.43813103481667e-05
-2.15426186224623e-05
-3.22694204490315e-05
-2.67090654523466e-05
-3.97336081820116e-05
-1.92923226756106e-05
-1.09978762601819e-05
-4.54754357438329e-05
-3.2711893606611e-05
-3.29075565720471e-05
-3.44659811752404e-05
-2.23039370559914e-05
-1.75237221216449e-05
-1.809569757809e-05
-8.62819074722282e-06
-2.9521587635043e-05
-2.60724940712892e-05
-1.53139987966326e-05
-1.28167959170631e-05
-1.96148268945464e-05
-3.23455448280396e-05
-2.03476351159895e-05
-9.51166541055094e-06
-2.90515116154018e-05
-2.58972255036311e-05
-1.88741079208002e-05
-3.10843605292121e-05
-1.03267498545604e-05
-2.45521217301474e-05
-3.85870168046542e-05
-1.86718123525514e-05
-4.07265890283873e-06
-2.9801752030159e-06
-2.36744415896989e-05
-6.73582343623674e-06
-1.05876218526895e-05
-4.09187328585551e-06
-3.10037543275465e-05
-1.85257211029892e-05
-2.75846233923265e-05
-2.66336680148463e-05
-2.0212150584888e-05
-3.65389858303677e-05
-1.83365762709789e-05
-3.58382155307461e-05
-1.13897494551176e-05
-2.77576443445931e-05
-1.79098964472422e-05
-3.17397267619414e-05
-4.86575478284604e-06
-1.71914403840922e-05
-2.11380454040438e-05
-2.6887264284602e-05
-2.06853475171986e-05
-2.86494391293041e-05
-2.99759077770417e-05
-1.68547971589186e-05
-1.20511682124097e-05
-3.35001760252713e-05
-3.0513859095912e-05
-3.49743433202808e-05
-2.34144806329323e-05
-2.39264582035068e-06
-2.5762203622879e-05
-1.32205577641035e-05
-1.40980794419287e-05
-2.39093468480423e-05
-5.03384321882397e-05
-2.07229296968265e-05
-1.29088329629811e-05
-1.43638982982669e-05
-5.27821197283057e-06
-1.50599214630215e-05
-4.59629139240146e-05
-3.6506761172905e-05
-3.11557297276667e-05
-8.8880483773618e-07
-2.93319423637891e-05
-1.50636313213143e-05
-9.89749731719885e-06
5.53711239134691e-06
-2.07309458147305e-05
-3.1965720409046e-05
-2.14879645638063e-05
-4.23877152091617e-05
-2.04685867904794e-05
-2.00410907123612e-05
-3.5335553512596e-05
-1.56065399414772e-05
-1.02708828065776e-05
-3.32258945170398e-05
-2.90014714605691e-05
-4.19896852277643e-06
-4.00183432571042e-05
-2.26457419391837e-05
-1.61195953448472e-05
-2.08443783237975e-05
-1.85388204995805e-05
-4.58611162358198e-05
-7.92195729185478e-06
-1.01986309031175e-05
-5.0476449104327e-05
-3.84253402144589e-05
-9.80764992339327e-06
-2.62829081661498e-05
-2.00614576843414e-05
-1.66541241638882e-05
-1.29902675732724e-05
-9.80278083298795e-06
-2.69352450589593e-05
-3.04385111214082e-05
-1.36379277847567e-05
-4.79600168844084e-05
-1.83459490563698e-05
-3.15674006379948e-05
-2.35415197706958e-05
-9.86447737971559e-06
-1.08221093673248e-05
-7.07451755674382e-06
-2.48374399546581e-05
-2.69861964389592e-05
-3.46381558587146e-05
-1.41679512156001e-05
-2.34777685328516e-05
-2.02246495233161e-05
-2.10942194916122e-05
-2.00111821969824e-05
-1.56779567041709e-05
-1.36846002232458e-05
-9.82926905639636e-06
-3.59841862627559e-05
-6.95691860843058e-06
-1.02060588252473e-05
-1.65495580090808e-05
-2.68415522372242e-05
-2.21078241817865e-06
-1.18940908851489e-05
-1.57258677834436e-05
-1.03713351902834e-06
-2.93113915560426e-05
-1.9776993067689e-05
-1.95476047575004e-05
-8.19460833901788e-06
-2.78928031823402e-05
-2.47050702341579e-05
-8.87197897695911e-06
-2.04373166160121e-05
-3.85590541086771e-05
-1.70989765521767e-05
-1.6712240357163e-05
-2.18212846844194e-05
-3.23551403952385e-06
-2.32769071897325e-05
-3.00812203871212e-05
-2.58685637681414e-05
-2.09165671867166e-05
-2.06614220625994e-05
-3.94455937940095e-06
-9.00487864298002e-06
-4.27920546196089e-05
-1.65516527638647e-05
-2.52863184900754e-05
-2.21907841209221e-05
-1.86392422396689e-05
-1.95400339580071e-05
-2.98700728727255e-05
-7.0043934413022e-06
-2.12290070932037e-05
-1.88606773475877e-05
-2.24099541451988e-05
-9.96776383642125e-06
-1.9579675821163e-05
-2.56365115410831e-05
-2.23174243520526e-05
-5.36614695162073e-06
-8.32237137120697e-06
-2.11968061080204e-05
-1.99374261038929e-05
-1.92834670103955e-05
-5.02286335698769e-05
-1.73630915197794e-05
-3.15190259104383e-05
-3.15301523812698e-05
-2.21268035489635e-05
-2.69395881054118e-05
-3.7897129685722e-05
-1.91382270092992e-05
-1.31823233614162e-05
-2.50359908887342e-05
-1.96154162569359e-05
-4.82395289551471e-05
-2.47270791098575e-06
-5.11986958803562e-06
-2.29902525450776e-05
-3.53728697587674e-05
-3.28675841610822e-05
-3.91504688023673e-05
-1.17958002596621e-05
-2.28317230433308e-05
-1.05636309095346e-05
-2.1503148263361e-05
-2.72662280467733e-05
-3.35939035481308e-05
-1.80149151634171e-05
-1.95541364802596e-05
-2.10275947472958e-05
-1.97112267573779e-05
-1.56051504431334e-05
5.77191862600622e-06
-1.80660803926674e-05
-3.99897330050898e-05
-1.71036498686614e-05
-1.52556736007244e-05
-1.89856597393585e-05
-1.89425688351681e-05
-3.71987576920334e-05
-3.45131567424187e-05
-2.7556859068473e-05
-5.44018045250761e-06
-3.44682631892177e-05
-1.76969623871976e-06
-1.27817032013575e-05
-1.85773915922907e-05
-1.29999758315193e-05
-1.71011087860429e-05
-1.72080380238819e-05
-3.40129996474561e-05
-1.80649166743306e-05
-2.68673403228014e-05
-1.40338504821286e-05
-3.00154187128239e-05
5.43531048323993e-07
-6.09219752420027e-06
-9.60954464308285e-06
-2.59270399311768e-05
-2.76312960731748e-05
-1.74142509041353e-05
-2.22574788678225e-05
-3.67431941600665e-05
-7.98926742515236e-07
-2.94395568951177e-05
-7.06596951070624e-06
7.91812779979692e-06
-2.43209649467271e-05
-3.1352754910975e-05
-2.4367526991666e-05
-2.23883324916974e-05
-8.92048529921519e-06
-3.3386216242375e-05
-4.91121667915209e-05
-2.2815072436887e-05
-1.04041486785619e-05
-2.69558072207372e-05
2.03324614146083e-06
-8.80215004606037e-06
-2.33344364887953e-05
-2.38171015088356e-05
-4.34256106014259e-05
-1.46790701337868e-05
-6.69741633889503e-06
-4.08092706750916e-05
-3.52016469936193e-05
-3.76433966856077e-05
-3.09858407425366e-05
-3.77494774806243e-05
-2.82715420588285e-05
-2.53781174514309e-05
-2.32079016518896e-06
-3.27119769255841e-05
-5.58947067120761e-06
-2.1864377814069e-05
-3.61632278592727e-05
-7.98839087421649e-06
-9.66163301461616e-06
-2.23110696514258e-06
-2.57623175541814e-05
-3.03310787835812e-05
-3.51447207508337e-05
-1.69802640066074e-05
-2.07186500117877e-05
-3.00829196540879e-06
-2.25766342063645e-05
-1.79975567493692e-05
-1.84470605145316e-05
-3.70748700792481e-06
-2.55806433865291e-05
-3.01731601172911e-05
-1.56841904565067e-05
2.89254573560367e-06
-2.60633060019208e-05
-2.34215746656569e-05
-4.07941022483061e-05
-1.94501679694822e-05
-2.99821187186559e-05
-5.05459434705016e-06
-3.4152137669318e-05
-3.35933433944732e-05
-4.04943619504165e-05
-1.19358589838702e-05
-2.64909697200165e-05
-1.44856432237493e-05
-1.63976122206315e-05
5.23449538061933e-06
-2.85480721466817e-05
-2.28516462237852e-05
-3.65955745780025e-06
-2.1015011128512e-05
-1.21402186517475e-05
-9.63666624733339e-06
-1.33987523577278e-05
-7.51664146221661e-06
-9.6533674000429e-06
-2.65188660416375e-05
-3.11331734223149e-05
-2.44712743970135e-05
-3.98899108117404e-05
-1.59586104219446e-05
1.83614994065328e-07
-3.11430106462783e-05
-6.96614870183853e-07
-2.75701706245379e-05
-6.26442484271162e-06
-2.68016714283499e-05
-4.32238863610385e-05
-8.24980880057826e-06
-2.51926236640284e-05
-1.80233313986884e-05
-1.02382246760374e-05
-4.52686831496526e-05
-1.81421511310095e-05
-1.65777100495717e-05
-2.15294959552602e-05
-1.16597522093581e-05
-2.85373043118454e-05
-2.24533849368568e-05
5.33485475280673e-07
-3.95224436966346e-05
-2.54031027917898e-05
-1.49926537949267e-05
-2.14670894928592e-05
-2.16857631398816e-05
-3.52162122936338e-05
-3.1982596496174e-05
-1.71922709491175e-05
1.00161580636927e-06
-1.78982684633996e-05
-3.24872046511703e-05
-4.0809138624004e-06
-5.38994300083608e-06
-1.19422776812591e-05
-2.62152376414658e-05
-9.58546205742535e-06
-1.16261845468664e-05
-9.4853291289706e-06
-2.08858965001261e-05
-2.58289019821093e-05
-1.52851267076554e-05
-2.49092182049181e-05
3.57118238524454e-07
-2.0524432529362e-05
-1.96577418160985e-05
-2.65160670561475e-05
-8.59214252528823e-06
-2.20035736806555e-06
-1.54598719721302e-05
-1.69829046353705e-05
-2.47958711206696e-05
-3.20348530039581e-05
-2.97729072900451e-05
-1.64603115249813e-05
-2.78416543006742e-05
-1.10739094722349e-06
-4.15172883559145e-05
2.16643250305841e-05
-8.67577810984618e-06
-1.55413020211993e-05
-1.96280432667558e-05
-2.14219370538158e-05
-8.64334732037062e-06
-5.21203145762864e-05
-3.73548741973668e-05
1.70011641567252e-05
-1.50043888112355e-05
-1.27874985249085e-05
-2.51507772212488e-05
-3.85076195293324e-05
-2.62523291999419e-05
-1.54267473561654e-05
-1.63080559110178e-05
-4.85944374788832e-06
-1.11279190146291e-05
-2.82321572666786e-05
-2.66963340829123e-05
-2.28306521119061e-05
-4.38075719727389e-05
-3.46825602937836e-05
3.02142668097638e-06
-1.61899388027867e-05
-3.61070580914056e-05
-3.90186411181421e-05
-3.43738478547643e-05
-1.98835784817016e-05
-2.81525674694303e-05
-2.95552473065426e-05
-1.71498531251183e-05
-2.88442937748152e-06
-2.76050149334765e-05
-2.39503045914253e-05
-1.27152192807191e-05
-7.86088803804559e-06
-1.99250313755688e-05
-2.52668101501891e-05
-2.36012241231155e-05
-2.22902407652053e-05
2.7676334889368e-06
-1.81827845362483e-05
-1.5523346913588e-05
-6.18089591802476e-06
-1.69637549647046e-05
-5.69202747850433e-06
-2.72272970194643e-05
-3.53857255374103e-05
-1.60701072732994e-05
-2.74997825302011e-05
-3.55153694798711e-05
-4.24897675796416e-05
-1.4794283448879e-05
-2.78209490644754e-05
-1.57956845905846e-05
-2.05050981804367e-05
-3.29492083408048e-05
-1.11326576038817e-05
-2.67960697743394e-05
-1.34399639127132e-05
-1.82458803093388e-05
-3.73295939045366e-06
-2.84252324771382e-05
-2.13114956425063e-05
-3.27037493422594e-05
-2.32786765941722e-05
-3.0230472963834e-05
-1.67983645032841e-05
-2.95302415291879e-05
-3.5382540729305e-05
-1.51763223478371e-05
-3.78997086516837e-05
-2.09126995020421e-05
-3.359334439847e-05
-6.78729197230058e-06
-4.32548379035904e-05
-1.36875625058603e-05
-3.35698071815072e-05
-1.85188364118861e-05
-1.65581433678583e-05
-1.49023690627924e-05
-3.29009098078561e-05
-2.43738000443255e-05
-7.01977962189547e-06
-3.19116682184177e-05
-2.21177785707979e-05
-3.60550275377954e-05
-4.1783484214323e-05
-2.30161256115024e-05
-1.96570000189042e-05
-4.10440184495296e-05
-3.23191018652245e-05
-2.78928434798354e-06
-2.2812202203966e-05
-3.22553921370933e-05
-2.52585765623054e-05
-2.09645752525514e-05
-2.04087574829716e-05
-8.3092548288215e-06
-2.52538727119328e-05
-7.74092243969878e-06
-3.99085321616434e-05
-2.50235732408706e-05
-8.27266086202541e-06
-1.45964047817829e-05
-2.58331799749405e-05
-2.72748368143163e-05
-1.64794862563947e-05
-4.12324531606081e-05
-3.5473647094499e-05
-1.51228326930909e-05
-8.95453917334693e-08
-2.24071898150574e-05
-3.15132639278886e-05
-9.0341092472339e-06
-1.94715944575347e-05
-2.52166264145002e-05
-2.28527770019309e-05
-1.93781049433159e-05
-2.16536344896381e-05
-2.16441922141247e-05
-2.14895915113655e-05
-2.38048634132062e-05
-3.48885542014299e-05
-2.08706578356338e-05
-6.32422180163676e-06
-3.72576139839631e-05
-1.13590921186879e-05
-6.29514101780844e-06
-1.08843729106487e-05
-3.94268799419732e-05
-3.07234850238382e-05
-2.25467095147926e-05
-6.49936385982793e-06
-4.6564751830404e-06
-2.4738815867023e-05
-2.97644028697692e-05
-1.69989712118124e-05
-1.70320911893572e-05
-2.73952145674174e-05
-2.0055138930759e-05
-3.54662563751995e-05
-3.52238464983758e-06
-5.72693425360626e-06
-1.33949046640738e-05
-4.2334650238356e-05
-1.89690905788617e-05
-9.78539666411753e-06
-2.40686812671953e-05
-4.98636461780987e-06
-3.15169865403153e-05
-1.60748779329819e-05
-3.34959868784855e-05
8.81785093619585e-08
-1.66413182375846e-05
-6.08825426269604e-09
-3.35172482745897e-05
-3.63295826500416e-05
-1.79816696775482e-06
-1.19609378352113e-05
-1.81453509486334e-05
-3.93069621112753e-05
-2.16520918364444e-05
-2.82102100087696e-06
-1.7975669750842e-05
-3.39945241676515e-06
-1.17412749998344e-05
-2.17413337037356e-05
-2.49504281771602e-05
-7.95560063117153e-06
-3.54926617229811e-05
-5.11560879544132e-05
-8.78591874906814e-06
-1.7361505692414e-05
-1.68947252847564e-05
-2.02410779535551e-05
-1.46118675157919e-05
-3.11609575573807e-05
-4.34081792578884e-05
-1.05955746396248e-05
-8.60200616083903e-06
-3.44455706656192e-05
-2.08259552396281e-05
-3.33303633176435e-05
-1.98911872597141e-05
-1.29905005299389e-05
-1.4152354836807e-05
-3.44998668243552e-05
-2.37324383526831e-05
-2.62093131446721e-05
-1.58646312411111e-05
-2.46068770873695e-05
-4.31580575981808e-05
-3.21597574160809e-05
-1.34257413869829e-05
-1.12065839226424e-05
-1.43686172626684e-05
-3.44683716470273e-05
-1.28679536029681e-05
-1.83356046663722e-05
1.33382547017151e-05
-2.9526235724658e-05
-5.48561333473924e-05
-1.27116815779441e-05
-2.19708650397921e-05
-1.14400005771118e-05
-8.06649555501368e-06
-2.75160198040096e-05
3.6116614462342e-06
-1.46110069309034e-05
-2.29283443378498e-05
-1.22552695679667e-05
-2.89940278979058e-06
-1.72509935591111e-05
-2.74050744101575e-05
-3.28546381890304e-05
-2.72030645238934e-05
-7.86336989452322e-06
-2.66741597028884e-05
-4.35981450282205e-05
-2.26973264184887e-05
-3.64566996921055e-05
7.15981647526657e-06
9.47498832356515e-06
-2.26957185944612e-05
-3.10366261964426e-05
-3.33376409005483e-05
-1.30312525512627e-05
-1.25622945644279e-05
-2.49078113824709e-05
-2.33776117499502e-05
-2.77393635225653e-05
-3.3856013446508e-06
-2.1308938387268e-05
-6.71148330361462e-06
-2.21676370949137e-05
-1.51162786366197e-05
-1.66637062273052e-05
-3.17812865923727e-05
-1.47440398326052e-05
-8.45679011277993e-06
-1.55475402414952e-05
-7.06375825584424e-06
-9.05463743766549e-06
-1.8779129098256e-05
-4.42280726022295e-05
-2.40529017353916e-05
-2.56689501385906e-05
-3.21482479242658e-06
-1.73739394292911e-05
-2.70968522282892e-05
-8.16955249509212e-06
-2.60626301381621e-05
-2.14303598026329e-05
-2.84638308914902e-05
-5.16428219477062e-06
2.11903705242584e-06
-5.3077669667362e-06
-2.88813316311499e-05
-1.68128792986853e-05
-3.04906652038913e-05
-2.41237177286336e-05
-2.07022572812286e-05
-1.27861887087366e-05
-2.81637258646767e-05
-9.29690849824295e-06
-8.91644838417488e-06
-6.56018325735658e-06
-2.39477072700204e-05
-2.67919870749877e-05
-3.56530708694185e-05
-2.8114164071591e-05
-1.97135690470779e-05
-2.41963523269105e-05
-7.06509563908336e-06
-1.94647546569427e-05
-3.18137431114585e-05
-2.66497575171357e-05
-3.99305127064825e-05
-1.20495590390772e-05
-3.32892410910445e-05
-1.05832856186101e-06
-3.72891530562555e-05
-4.02514393425146e-05
-2.07018693972362e-05
-2.42953164193795e-05
-3.1614772918673e-05
-2.82032450097043e-05
-1.67013165681629e-05
-2.1921044493285e-05
-9.35228800983927e-06
-3.15077421725565e-05
-2.4657957185469e-06
-2.99849105948031e-05
-1.8994935473358e-05
-1.6181356271113e-05
-3.05129014127546e-05
-1.68142314682572e-05
-3.26318382225764e-05
-7.99037305136804e-06
-1.78769790572864e-05
-1.28484093954583e-05
-1.33779787075812e-05
-3.21001820836242e-05
-4.19120131535884e-05
-2.25952790878515e-05
-1.23877002025939e-05
1.74752970218878e-06
-1.44693066956894e-05
-2.58443594099664e-05
-4.3399269764721e-05
-2.70050661760619e-05
-3.26795152136673e-07
-1.47170923837764e-05
-3.46317366779684e-05
-3.13554159722763e-05
-2.19142730148479e-05
-3.0249181496105e-06
-2.09033091020797e-05
-3.01749225106455e-05
-1.50767764826812e-05
-1.01620345631655e-05
-1.43966311512282e-05
-3.45895170507125e-05
-1.55666049009675e-06
-2.53869304359481e-05
-1.19766094570047e-05
-2.40870312254011e-05
-3.40139450058474e-05
-2.34728265339566e-05
-1.18777799170971e-05
4.77304230402636e-06
-9.37562490046357e-06
-5.92897962618511e-06
-2.09264622202594e-05
-1.38158202767521e-05
-6.5955159069194e-07
-5.78117325811497e-06
-1.19555374801038e-05
-1.02940074595495e-05
-2.43229744645843e-05
-3.46576033485266e-05
-2.22987622437698e-05
1.39385272190856e-06
-1.66989624514848e-05
-2.62538487014286e-05
-2.38255290166794e-05
-2.96751422318171e-05
-2.98141774870572e-05
-1.96989351011531e-05
-1.35426218761255e-05
-9.47767942597042e-06
-1.94857332484874e-05
-3.15301220720987e-05
-4.98262998517882e-05
-3.65333299745835e-05
-3.76490163137996e-05
-2.44291106815135e-05
-1.87875227882745e-05
-2.35834228004306e-05
-2.59433709632074e-05
-2.1262243353078e-05
-6.02189806371261e-06
-3.27740313739591e-05
-2.01032923403993e-05
-2.67761031876992e-05
-1.87936304336397e-05
-1.29243532789199e-05
-2.35385057235732e-05
-2.64375734866077e-05
1.86843927797998e-05
-1.49884180679053e-05
-3.16802889699925e-05
-3.01339781479395e-05
-1.1691559123011e-05
-1.8118485816089e-05
-3.77164591259657e-05
-2.13282661012951e-05
-3.86967946624673e-05
-3.55653523237112e-05
-1.72575544137037e-05
-2.63722858727348e-05
-2.86899232913708e-05
-5.48371344108882e-06
-2.9398300517132e-05
-1.09162357602659e-05
-2.83504707993959e-05
-2.56529200148615e-05
-7.97507836143041e-06
-1.97759373655959e-05
-2.06837469069185e-05
-2.77788160200944e-05
-3.60204401844649e-05
-2.00885606561898e-05
-1.91469548025596e-05
-3.06138878899987e-05
-3.5018511606499e-05
-4.38490772044668e-05
-7.4401417479573e-06
-8.15079515897813e-06
-7.5281691978312e-06
-1.1007851213296e-05
-9.49869535959522e-06
5.25366286107611e-06
-1.67098650239048e-05
-1.36205983325626e-05
-1.96423928065346e-05
-2.63958121719582e-05
-1.18542608128397e-05
-2.49771317786984e-05
-1.73540567048136e-05
-3.05929094451474e-05
-1.0225267634948e-05
-3.76242955556799e-06
-3.58491778841891e-05
-3.26126425424189e-05
-1.40783871488879e-05
-1.38744292039546e-05
-1.643946454144e-05
-2.38980186467086e-06
-1.64966066095882e-06
-2.56223252438375e-05
-4.28279388178698e-05
-3.00404146259463e-05
-2.34236420253292e-05
-2.84718272279277e-05
-2.24683065167871e-05
-1.31872843832038e-05
-2.3055100810873e-05
-3.09146024519013e-05
-2.83593757448185e-05
-2.022324787039e-05
-1.4369096154859e-05
-3.62147962950479e-05
-2.52361307717402e-05
-2.54290578635741e-05
-1.93039669260635e-05
-3.43123334338892e-05
-1.43529912373159e-05
-1.88732370109788e-06
-1.46319917947255e-05
-2.65647725008243e-05
-2.61215009390816e-05
-1.36688967390742e-05
-3.05012061596101e-05
-2.23763852726969e-05
-2.65158199566778e-05
-2.73404416287251e-05
-1.62126425820732e-05
-1.47391167933711e-05
-1.4406756556816e-05
-9.41597468825862e-06
-3.03376648873796e-05
-3.47683895889729e-05
-1.605737069874e-05
-1.55820135524804e-05
-4.0047400410527e-05
-1.64203456184361e-05
-3.18677833075364e-05
-2.27160744133597e-05
-1.01043404763722e-05
-1.56715148212503e-05
-1.8628430612649e-05
-1.79726226635921e-05
-1.62879092074891e-05
-2.43579315437577e-05
-1.49022992323951e-05
-4.64219897908509e-05
-1.54987805421948e-05
-1.55109077845809e-05
-1.1855174210158e-05
-1.60674584983159e-05
-2.0291907335785e-05
-2.49220285390228e-05
-1.82897634703321e-05
-2.13848442943519e-05
-1.71417489868237e-05
-1.28207247600461e-05
-1.78452825018387e-06
-2.01392210336274e-05
-6.95360350479283e-06
-2.06292979882095e-06
-2.72265879826669e-05
-4.53470967576489e-05
-2.62502676271028e-05
-3.26435355783134e-05
-7.66327966389511e-06
-1.94973152209685e-05
-3.511769586216e-05
4.90243772867128e-06
-1.82417786657006e-05
-5.78852457677443e-06
-2.14643595737009e-05
-4.0111460640568e-05
-2.39479068543689e-05
-4.33566128928486e-05
-2.66750347557839e-05
-6.72136763221455e-06
-2.78346845272744e-05
-4.082799031392e-05
-2.40090090303409e-05
-3.77723557374944e-05
-3.21146302570312e-05
-2.71506247241333e-05
-4.21519249469092e-05
-1.36760752180518e-05
-1.36085831787705e-05
-2.26366679703233e-05
-4.19461110870548e-05
-2.37080336596116e-05
-2.01982233368355e-05
-6.50831397794733e-06
-3.19491453092783e-05
-2.56409588134069e-05
-3.46741163841111e-05
-1.40293360814253e-05
-1.44450611400513e-05
-1.75134615415077e-05
-2.60639194761077e-05
-2.12549770103081e-05
-1.77270197308069e-05
-3.49829030336053e-05
-1.55783955375973e-05
-1.04950466221595e-05
-1.35004347644355e-05
-2.43050094238094e-05
-2.00342465662776e-05
-3.33373040557311e-05
-2.94033764123312e-05
-2.94736540477104e-05
-1.76201521636948e-05
-3.03606252109034e-05
-2.47403484957012e-05
-4.01971843045915e-05
-2.77010509651219e-05
-4.05161739809012e-06
-1.71133888989629e-05
-1.71468632535965e-05
-3.90279123735335e-05
-1.61430959392418e-05
-7.69347083304121e-06
-1.63758770238624e-05
-9.8325667411805e-06
-9.1374186490836e-06
-4.0168243065639e-05
-2.48564556135891e-05
2.22375209123767e-06
-1.06424876053036e-05
-2.18302396248575e-05
-2.70527495754372e-05
-3.32372557126934e-05
-1.67695833702079e-05
-2.07848596418784e-05
-5.1196941655603e-05
-1.89679695613795e-05
-3.21610078216769e-05
1.28512732404578e-06
-2.44055141350137e-05
-2.46504936686363e-07
-3.38484265803946e-05
-1.66828826318909e-05
-1.68231603808079e-06
-1.86120634679332e-05
-2.61379911987159e-05
-1.60802528945716e-05
-1.66834142663396e-05
-1.1696235612522e-05
-2.41280539952976e-05
-3.25386749105622e-05
-3.70327465318511e-05
-1.06499133081359e-05
-2.49751030889734e-05
-3.92526285488732e-05
-1.70769101809554e-05
-3.1212236405319e-05
-3.18008990198812e-05
-3.09141999981241e-05
-3.80772718504475e-06
-1.06230819983162e-05
-2.5297303430249e-05
-1.05702229834278e-05
-3.9659151345421e-05
-2.73924176833681e-05
1.82233353476548e-06
1.34633222101815e-06
-1.35792013490611e-05
-3.37623657241934e-05
-3.41175109306493e-05
-1.78042422489435e-05
-1.72813607634412e-05
-2.36794394508302e-05
-1.9166357256092e-05
-4.36368465246039e-06
-2.59338599859554e-05
-1.04508921368845e-05
-1.09934639442536e-05
-3.30035072513924e-05
-2.15756373527053e-05
-1.38673446606423e-05
-8.00996640965408e-06
-3.67220263177797e-05
-1.83297826276713e-05
-1.60116742589471e-05
-2.48318606027429e-05
8.56146121141936e-06
-3.32954793696672e-05
-3.1922107557752e-05
-2.36867791745466e-05
-1.99380400181148e-05
-2.35029427887837e-05
-3.35461820557237e-05
-2.27562715797144e-05
-3.07743069131953e-05
-2.08933250527837e-05
-4.55518338612291e-05
-1.6924713730878e-05
-1.34255409967446e-07
-1.59398697608387e-05
-3.11973917045161e-05
-9.53480867077441e-06
-1.78981343409296e-05
-1.46809397948281e-05
-2.23275550971263e-05
-3.23328143366131e-05
1.00755049594417e-05
-3.78508318706795e-06
-1.42298157301187e-05
5.68702751444607e-08
-7.08591712269585e-06
-6.81695352125097e-06
-2.80443693474415e-06
-1.59131725385573e-05
-2.92573910398154e-05
-1.88724366851301e-05
-3.88848878326558e-06
-1.7098400732757e-05
-7.80957671076565e-06
-6.70535902326376e-06
-3.59798577747536e-05
-1.32780686353724e-05
-1.99385370702807e-05
-1.49824042123755e-05
-1.93067546534365e-05
-2.9650185383302e-05
-3.3384941167445e-05
-2.29159452390365e-05
-2.29368049606491e-05
6.95798130972584e-06
-2.05930630697207e-05
-1.01306553960988e-05
-3.5173916984783e-05
-1.40978221723945e-05
-3.58859401855697e-06
-3.88880333118844e-05
-2.51155602713887e-05
-1.63314190071842e-06
-1.27898978174916e-05
-1.2325889371961e-05
-1.2891145136344e-05
1.4960909130491e-05
4.95124544953897e-06
-8.11852583228821e-06
-9.30809383475171e-06
-2.76241872643415e-05
-3.11798073593663e-05
-1.42922199775563e-05
-2.0969341345596e-05
-1.3074177677906e-05
-2.94825899792342e-05
-2.09787392115565e-05
-1.98931651692028e-05
-4.13598331480264e-06
-3.03240661073388e-05
-1.25933851264947e-05
-1.84541678831511e-05
-9.05571773848552e-06
-1.26241431220964e-05
-8.51175726711544e-06
-2.97435933016776e-05
-5.23728639929335e-05
-3.08192843479561e-05
-2.71427150142552e-05
-3.20385227498843e-05
-1.97947474209411e-05
-1.21751510314892e-05
-1.57857673144737e-05
-1.89297554600658e-05
-3.08137864864423e-05
8.40366136881059e-06
-1.70227986618142e-05
-2.0385445528557e-05
-2.95657458909088e-05
-3.14035799299794e-05
-1.05763883310454e-05
-2.35332586986531e-05
-1.35898745070414e-05
-3.52448005578653e-05
-4.06515864583573e-05
-1.07471888582453e-05
-5.78227210604598e-06
-3.48360924764846e-05
-8.81765983565418e-06
-2.09700458356939e-05
-4.94945133350945e-05
-1.97913300021406e-05
-1.49699928974677e-05
-7.90684685967576e-06
-3.36909489951744e-05
-2.37681792552877e-05
-2.95263655140117e-05
-3.15681302842043e-05
-2.16169053618215e-05
-3.45146893634053e-05
-1.7029184054546e-05
-3.85808320675528e-05
-3.58273312443371e-05
2.37573891587374e-08
-3.89274719353872e-05
-1.95734191470617e-05
-1.89797696003222e-05
3.92059532788871e-06
-1.43436679240818e-05
-2.85566798710517e-05
-9.09589626591746e-06
-2.6551446810172e-05
-2.26719535141233e-05
-1.39108284101488e-05
-2.68352206962994e-05
-3.16858997859557e-05
-2.50855805013801e-05
2.43678761246865e-06
-3.56595971281252e-05
-4.23860278016999e-05
-2.9142182990469e-05
-1.90807782241923e-06
-7.80859583603123e-06
-3.02654063346524e-05
-9.55860856450495e-06
-3.36634465155454e-05
-2.01608481908802e-05
-1.62259384909667e-05
-4.39595726181919e-05
-3.31480603251814e-05
-8.21400162912018e-06
-8.42141643514506e-06
-2.20519379349303e-05
-6.04538947612966e-06
-1.1036446949127e-05
-2.74979126232281e-05
-1.21370971326602e-05
-4.30040018503672e-06
-2.51114784312586e-05
-3.51316768317958e-05
-1.44799310421338e-05
-1.03989406253571e-06
-2.72173699176413e-05
-2.90565484933776e-05
-3.870406677124e-05
-3.07197397698397e-05
-5.96609853378241e-05
-1.8445942287193e-05
-6.94856901140538e-06
-5.79341065343017e-05
-1.52010175677692e-05
-3.22813179253893e-06
-2.93980298441454e-05
-3.49192229313137e-05
-9.14861854758177e-06
-1.95594805603614e-05
-1.76969357820136e-05
4.65271143010846e-06
-2.39120014590933e-05
-1.62955931744724e-05
-1.87094709404096e-05
-1.58033301597877e-05
-1.40707493242504e-05
-1.15104445076044e-05
-3.33251417668711e-05
-2.62232892716369e-05
-2.89738417158935e-05
-1.67147435091603e-05
-2.81391654497909e-05
-2.4138955886933e-05
-1.66727339636912e-05
-1.49936011424225e-05
-1.95321861718349e-05
-4.7255601087571e-05
-3.45578543193424e-05
-1.97757527803734e-05
-1.23546770584747e-05
-7.7312058927706e-06
-1.94800745059443e-05
-2.01542151161162e-05
-3.93379121159405e-05
8.73212283919836e-06
-1.49480663495092e-05
-1.19468791112758e-05
-9.06661486530473e-06
-1.41509807718454e-05
-2.54310473747498e-05
-1.16695673392721e-05
-3.14811020352096e-05
-1.77045646414393e-05
-1.08064232416654e-05
-2.56909771765225e-05
-2.93340793325173e-05
-3.66206256516972e-05
-2.82572210439063e-05
-1.57809552352385e-05
-1.38439854972329e-05
9.76724462699643e-06
-2.132626114618e-05
-2.91286325115358e-05
-1.02566450708788e-05
-1.98354112807555e-05
-1.27645607358484e-05
-3.16830874613581e-05
-2.21343101863476e-06
-4.1290688187391e-06
-1.99372558097362e-05
-3.27418611350351e-05
-2.3198465739365e-05
-1.54581519389306e-05
-4.88616501806886e-07
-1.16926116173328e-05
6.64355566627399e-06
-1.82889200848701e-05
-1.16857620962206e-05
-7.05268477761722e-06
-1.63983095744053e-05
-1.46921393819058e-05
-2.93688709163142e-05
-1.96475898845699e-05
-2.54935629108462e-05
-1.69473785007969e-05
-1.23650337672487e-05
-2.51805778139923e-05
-2.03254089693127e-05
-1.2591847630212e-05
-6.44144018679933e-05
-1.48654350319712e-05
-1.84357204226554e-05
3.67324519942109e-07
-3.6693287536013e-05
-1.02508230205974e-05
-1.62785692888255e-05
-9.19652390099864e-06
-6.19589454155111e-06
-1.62917774161625e-05
-1.59270916027752e-05
-9.36000553014712e-06
-3.08823895402379e-05
-2.47902455266971e-05
-3.0716499258611e-05
-1.81357971467781e-06
-1.17067583500109e-05
-2.5171707344228e-05
-9.98288745963135e-06
-2.05226744913668e-05
-3.32570145562076e-05
-2.23905764100386e-05
-2.19403473952014e-05
-3.85568932933493e-05
-3.2518834707998e-05
-2.82158163835669e-05
-1.68958094039578e-05
-1.05522047448058e-05
-2.1963749265068e-05
-6.04006728065411e-06
-1.32935132749765e-05
8.2761026203841e-07
-9.50063630863637e-06
-1.85436732657802e-05
-3.35915173674325e-05
-2.75356051608439e-05
-4.00116792014589e-05
-1.47143461544876e-05
5.11488052434652e-06
-1.38017184581456e-05
-2.2734097819599e-05
-1.43316868502805e-05
4.2417241766369e-06
-6.52880763755417e-06
-5.71781753484588e-06
-2.93810135885999e-05
-2.60436469644761e-05
-1.5179153143805e-05
-1.34328052752587e-05
-7.08859454265193e-06
-1.72072114037008e-05
-2.72249327033703e-05
-1.40330905310697e-05
8.61725420463834e-06
-2.95485108648749e-05
-2.22268871925502e-05
-6.11416277299354e-06
-1.61821797550716e-05
-9.24857219046826e-06
2.54981239224952e-08
-3.64321724871855e-06
-2.55212079238291e-05
-2.65307890868513e-05
-2.10173649288386e-05
-1.71716938996635e-05
-9.51564112089257e-06
-2.17963765912672e-05
-4.20144410569588e-05
-1.98974140002392e-05
-4.37543947256846e-05
-3.31210166546902e-05
-1.44916951366626e-05
-2.21407456883767e-05
-3.15263630655493e-05
-3.04999470875348e-05
-1.78991275993282e-05
-1.45400742393877e-05
-1.18952975792307e-05
-4.96220386813883e-06
-3.97448001020771e-05
-4.4853660638706e-06
-1.65284863702692e-05
-2.5180778481651e-05
-1.02645887104764e-05
-1.10291564386543e-05
-4.55191496227795e-06
-3.65972889346238e-06
-2.53458923420194e-05
-1.61961370105802e-05
-1.2360023248127e-05
-2.31136337050903e-05
-6.30894326037254e-05
-1.72885925654323e-05
-2.56153739037735e-05
-2.94309533228153e-05
-6.12033646991034e-06
-2.64276049586564e-05
-8.68779547576559e-06
-7.6417794410127e-06
-2.23938272521926e-05
-6.20488086534607e-06
-6.48113269933621e-06
-9.35511173135814e-06
-2.25576826121978e-06
-3.51403017484407e-05
-4.47649729831266e-05
-4.27563804952414e-06
-4.64002277734404e-05
-1.87443887122335e-05
-1.82274418377703e-05
-1.90238226729543e-05
-3.0883458606312e-05
-1.82265322425368e-05
-2.517102626105e-05
-3.13790820428294e-06
-1.68575300946147e-05
-3.40493518358498e-05
-1.50896041833691e-06
-1.10830980458405e-05
-5.39764386919698e-05
-1.34632278332643e-05
9.24784197364148e-06
-6.15447505769938e-07
-2.58748591484143e-05
-1.70045101117783e-05
-1.88520220495854e-05
-2.69653283842015e-05
-3.39050624706756e-05
-3.19779257370799e-05
-1.78944065414702e-05
-3.02621739819339e-05
-5.22827070631046e-06
-1.11381068605395e-05
-3.05420609157697e-05
-2.28712074426584e-05
-3.92052296012808e-05
-1.23965250436306e-05
-3.36086568946236e-05
-1.65348646137288e-05
-8.36731866485089e-07
-2.01134767312346e-05
-1.70330230274809e-05
-1.3542937893219e-05
-1.722584116294e-05
-2.93461983511606e-05
-1.54929763818609e-05
-3.33518258027466e-05
-2.88025394063557e-05
-1.31935206962879e-05
-2.40152859136427e-05
-1.61738428682152e-05
-3.43888255698523e-05
-3.28359742362785e-05
-1.9644948373115e-05
-3.6813779913716e-05
-1.4311411774592e-05
-7.25181536132268e-06
-3.24308527904421e-05
-1.1272287531777e-05
-2.2045273886254e-05
-4.86828708546821e-06
1.63381400334468e-06
-3.62815611801213e-05
3.18513445565672e-06
-1.1271557058621e-05
-3.9768224036855e-05
-9.07499545625272e-06
-2.08497918425873e-05
-1.20853213189574e-05
1.045606844746e-05
-8.48891888138929e-06
-2.36497678883497e-05
-2.87169568982822e-05
-1.81932557265558e-05
