# Supplementary material for: Research on computational propagation and identification of mine microseismic signals based on deep learning
Source: PLoS One. 2025 Oct 22;20(10):e0334641. doi: 10.1371/journal.pone.0334641 (PMC12543183; doi:10.1371/journal.pone.0334641)
Supplement: S3 Data — (ZIP) [file pone.0334641.s003.zip › 000100500002807.xlsx_0.txt_24.txt.txt]

-6.34315299095863e-06
-2.38913792424816e-05
-1.93357269094067e-05
-3.6942627906344e-05
-1.14080146280012e-05
-1.18326696456248e-05
-2.21853294764214e-05
-2.74667220683358e-05
-2.40236562407365e-05
-2.00075212437374e-05
-1.29017862343082e-05
-3.2854093787821e-05
-1.71426126530779e-05
-1.63558235073275e-05
-2.91182218160541e-05
-1.96529740003225e-05
-2.7194040648261e-05
-2.05919448355936e-05
-3.4148078904115e-05
-3.89456617128109e-05
-5.97132454044537e-06
-2.34078669276075e-05
-2.95896060312867e-05
-1.8440895343618e-05
-1.04256502285047e-05
-4.46916777033972e-05
-2.82337156987186e-05
-5.3490554790594e-05
-1.41131338667333e-05
1.02596273532692e-05
-1.45213896545169e-05
-1.9974612756797e-05
-2.24083479510898e-05
-1.70588078520267e-05
-3.53376248795913e-05
-3.29869351650552e-05
-2.28539508378907e-05
-4.73727316274079e-06
-2.34064009708637e-06
-3.17869650434527e-05
4.90412204414195e-06
-2.30199087758888e-05
-4.00203245347419e-05
-5.65510504497781e-05
-3.51737350153442e-07
-2.53984872329239e-05
-1.65152816349608e-05
-1.26521163495297e-05
-4.19496380270377e-06
-2.70420359630517e-05
1.33200429664296e-06
-1.46829943031245e-06
-3.01739703736529e-05
-7.2616440266324e-06
-1.41531360987362e-05
-4.35284946860746e-06
4.07218298622544e-06
-1.31096465270304e-05
6.67733988505584e-06
-2.46331720312266e-05
-2.98796641368936e-05
-8.70904984654063e-06
-1.53029057877909e-05
-2.92120837149314e-05
-2.43088117710342e-05
-2.5418794376802e-05
5.96678423720985e-06
-2.14173657112746e-06
-5.18161260416601e-05
-1.93278509640442e-05
-1.39146075500108e-05
-1.63145118542107e-06
-2.08056649391688e-05
6.68851796093293e-06
1.99362077919603e-06
-3.04129682862007e-05
-2.48578409118765e-05
-3.50452189317092e-06
-4.03391451914984e-05
-1.75649213340099e-05
-1.60290557217407e-05
-3.15564057617444e-05
-2.98850512586597e-05
-3.2086168138937e-05
-2.4597781088526e-05
-1.35714637927569e-05
-2.09466988920557e-05
-2.49151702304219e-05
-1.88512713631991e-05
-1.45396581327767e-05
-2.72376717919945e-05
-1.84347649002945e-05
-2.36312905507249e-05
-1.74718649924306e-05
-3.00264125495244e-05
-2.81048599350283e-05
-3.0532712737032e-06
2.882226952317e-06
-3.56061927404206e-05
-2.04988093530548e-05
-2.27359233239052e-05
-1.72011856613173e-05
-1.81274704820768e-05
-9.83981334014291e-06
-1.82813744186748e-05
-2.09655940485906e-05
-3.11991962245533e-05
-1.9333650995273e-05
-4.993310201512e-05
-2.15056119911049e-05
-2.17670528777392e-05
-1.64561804889021e-05
-4.26237347708468e-05
-3.226503185805e-05
-4.58454012967435e-05
-1.3280741342655e-05
-3.28114465403403e-05
7.56735663194136e-06
-1.69856307499686e-05
-1.98944242847756e-05
-2.24906610705019e-05
-1.43437333717064e-05
-1.73859532893223e-05
-2.38732314082471e-05
-2.80895019962992e-05
-2.19357806943577e-05
-4.80708834816476e-05
-1.21707249202361e-05
-1.70601978624046e-05
-1.40615575503667e-05
-2.10805912491469e-05
-3.34239740884735e-05
-1.27081427539116e-05
-5.10944205524571e-06
-3.37128639512165e-05
-1.75451770166873e-06
-6.24715375060928e-06
-2.72047379821593e-05
-1.16869125182166e-05
-4.39149061303301e-05
-3.03214613196191e-05
-2.10404626988197e-05
-8.67111176900869e-06
-2.11238079415874e-05
-3.01827375921709e-05
-1.36304479628496e-05
-2.41482276259613e-05
-2.57098158712975e-05
-7.10465224349395e-06
-1.55023177113352e-05
-1.94933680645485e-05
-1.99570723226992e-05
-7.57492253086753e-06
-1.63507332725821e-05
-2.58239944763669e-05
5.46237711932756e-06
-7.40921296275721e-06
-1.08219331260359e-05
-2.83658832563677e-08
-9.64814264228797e-07
-3.07670105154398e-05
-2.57670354599557e-05
-1.30217560987946e-05
-4.25409779092339e-05
-1.56679561388428e-05
-1.55585993082325e-05
-8.70776565307243e-06
-3.84282988448083e-05
-3.15701884081194e-05
-1.74999899966661e-05
1.68102720715665e-06
-2.93337298497586e-05
-2.76899639036978e-05
-1.7532522820259e-05
-2.41826702505122e-05
-3.64656376490618e-05
-2.27704948026153e-05
-4.15016560019968e-05
-9.51913813624547e-06
-7.16534614058826e-06
-2.5123994809775e-05
-2.71013573716724e-05
-7.44091845559078e-06
-7.67014347141985e-06
-1.12192611711375e-05
-1.10781233671173e-05
4.69474264071281e-06
-1.8978005129195e-05
-1.7686365114983e-05
-3.43898258620131e-05
-1.36121779695818e-05
-2.08892080886989e-05
-5.31296665508807e-05
-2.65411523971071e-05
-2.9135857308576e-05
-1.25052045168413e-05
-1.63368445274588e-05
-1.61335224424786e-05
-1.04463437667833e-05
-1.35926962063899e-05
-7.32146328865333e-06
-1.3632287789373e-05
-9.25062813390029e-06
-1.39005280838664e-05
-2.07760545219299e-05
5.26340526094455e-06
-1.10222045725602e-05
-2.98262744834194e-05
-2.57728560966939e-05
-1.43708696131966e-05
-3.43256922304029e-06
-2.22713600248706e-05
-2.95693154194924e-05
-2.82907583082678e-05
-2.81297746616452e-05
-1.60068025156106e-05
-2.11431806052905e-05
-1.36567333201766e-05
-9.84075656579182e-06
-2.06525098637609e-05
-9.17062976058208e-06
-4.04329507235069e-05
-1.755791882347e-06
-1.3948896415327e-05
1.77836521375145e-06
-2.98881228130245e-05
-1.50483807727904e-05
-3.43782794495856e-05
-2.55749548398985e-05
-1.47319509461753e-05
-5.41965913843131e-06
-1.79080351382953e-05
-3.43260563448634e-05
-1.8532844677096e-05
-2.54317456483942e-05
-2.33570309854662e-05
1.5634542971618e-05
-5.8977002739328e-06
-2.70740491396749e-05
-5.81292851885277e-06
-1.91463838925027e-05
-1.27010529370421e-05
-2.87039647420882e-05
-8.36402359452806e-06
-1.60095305126237e-05
-3.72086230445492e-05
-7.5792033140081e-06
-1.64467046207135e-05
-3.31862698608762e-05
-1.43608892421236e-05
1.67517296876985e-06
-2.97668702354163e-05
-1.57909765976214e-05
-2.3629100412905e-05
-2.05684340023064e-07
-3.31964528474318e-05
-3.83291396274283e-05
-2.97828592844996e-05
-4.80439618943959e-05
-3.42145853872825e-05
-2.74730352331726e-06
-1.50286573194583e-05
-4.64663555054498e-05
-8.49085696535184e-06
-1.51151235785239e-05
-1.80750319454906e-05
-1.02176594465009e-05
-4.95487307005542e-06
-2.24422895335596e-05
-2.27619134832691e-05
-2.031189395972e-05
-2.3016341676528e-05
-1.29681515414467e-05
-1.79803590161858e-05
-2.03283146597e-05
-2.9946660189368e-05
-1.19257753650005e-05
-2.68954393549719e-05
-2.36788144126969e-05
-4.3389535938963e-05
-9.67851389914837e-06
-2.17630382213369e-05
-1.86787462061142e-05
-3.75342684064603e-05
-2.33639539044864e-05
-4.09000237872454e-05
-3.0452076973713e-05
-3.22195448147736e-05
-1.88303744463432e-05
-3.22383238216927e-05
-9.03641786202652e-06
-2.62605201620149e-05
-3.07256730342878e-05
-1.65751825167542e-05
-2.31914963621993e-05
-2.87855186465622e-05
-3.13147574346972e-05
-1.52567852516731e-05
-1.18414856583485e-05
-1.65274997917909e-05
-2.9124344196182e-05
-2.17221257063696e-06
-5.15021754461471e-05
-1.96451361042284e-05
-1.18668442623236e-05
5.2499039714277e-06
-2.34251067668655e-05
-5.46978903068282e-05
-1.37943117304964e-05
-2.06274002827155e-05
-1.51460601178374e-05
-2.21477441681767e-05
-4.96235957980039e-05
-2.16151487422666e-05
-1.84149432555653e-05
-8.10982466716916e-06
-2.04115152491334e-05
-1.02435943274952e-05
-7.59750590007523e-06
-1.06277514935384e-05
-4.82681753352793e-05
9.69617065890871e-06
-1.30912865159204e-05
-3.0085915934744e-05
-1.03363676704655e-05
-1.73025760792727e-05
-1.90059313401921e-05
-8.36905000809768e-06
-1.99386108097375e-05
-2.88527378002135e-05
-2.39079786907879e-05
-1.65309625729184e-05
-3.44577051711762e-05
-1.15106336047224e-05
-2.63540646728803e-05
-2.9464360575999e-05
-2.00181054873546e-05
-2.57825667495779e-05
-6.51985861322761e-06
-2.79449658195837e-05
-2.29461043958132e-05
-6.24506136365322e-05
-2.0812251640028e-05
-4.52490435841357e-05
-5.06440541877078e-06
-2.57179062550546e-05
-1.54050269159307e-05
-2.5417719725227e-05
-2.63604040196708e-05
-9.04492064100181e-06
-2.5197685716218e-05
-1.45684478602857e-05
-2.02004920978899e-06
-1.23956671525951e-05
-2.03285837588893e-05
-1.55005345728511e-05
-7.11003581729947e-06
-2.30695293712274e-05
-2.6931723347305e-05
-3.9356622388515e-06
-1.49077593518165e-05
-3.47417096270224e-05
-1.84464810944661e-05
-9.15931945912541e-06
-3.91296400819298e-06
-1.73278755506314e-05
-2.22176122431968e-05
-1.76938510181007e-05
-2.10721965114767e-05
-2.85541136089015e-05
-1.92005802111713e-05
-2.57045815522057e-05
2.31898625508542e-06
-2.75102109403663e-05
-1.06907629964064e-05
-2.29219662829681e-05
-4.38816255326738e-05
-4.08561750683533e-05
-1.41851471606362e-05
-2.22951046094927e-05
-2.14607404551932e-05
-2.61688782929763e-05
-1.95957006215268e-05
-1.89392039696067e-05
-1.79527325235928e-05
-1.10769248454467e-05
-2.15292462171356e-05
-3.43184535753013e-05
-3.87984497993282e-06
-1.80600880252186e-05
-6.39828593807992e-06
-2.6756498313197e-05
-2.68693080748774e-05
-2.6705285135957e-05
-5.56942673982407e-06
-6.09688790231377e-06
-8.90755038558788e-06
-4.52403552024328e-05
-4.01535783626432e-05
-2.83526692322099e-05
-2.60227616622476e-05
-2.1894572233137e-05
-1.52759415483636e-05
-2.15018918464562e-05
-2.87948421280621e-05
-5.50706435084799e-06
-2.20849456516931e-05
-1.74595424569463e-05
-3.07350428874097e-05
-4.17551362516362e-05
-2.94895971786187e-05
-2.3107533277466e-05
-2.49350768772223e-05
-1.99408550695605e-05
-1.24731916229545e-05
-1.10009133459407e-05
-3.07334571595699e-05
-4.03541560455579e-05
-1.05203095435304e-05
-3.14116081249133e-05
-1.2737315121859e-05
-3.7520501683618e-05
-5.71226602064952e-07
-3.99162634766241e-05
7.29707831013389e-06
-1.68301655901538e-05
-3.54265847891468e-05
4.36260156290494e-06
-4.38413011758872e-05
-1.37313990520426e-05
-2.11314904484552e-05
-2.26094944873447e-05
-2.72823311394003e-05
-3.96461176931385e-05
-2.62234710006931e-05
-1.46828496814304e-05
-3.62231469899626e-05
-2.04295221648907e-05
-3.81956028308091e-05
-2.6157177271019e-05
-2.20716147504437e-05
-2.71667804028635e-05
-2.97093400030836e-05
-2.11484608453464e-05
-2.93627319013047e-05
-2.66144837048047e-05
-1.60096661780945e-05
-3.03200563627441e-05
-2.69116948742448e-05
-2.98226524857017e-05
-1.64905796570461e-05
-1.03091104612839e-05
-9.08033985437648e-06
-2.33589762154789e-05
-3.95245460779383e-05
-2.42245093353917e-05
-3.35219237898831e-05
-3.44367811050032e-05
-2.93313427478242e-05
-3.44122384611716e-06
-2.21436648625355e-05
-2.24196283736581e-05
-1.97063437897097e-05
-3.4977171344104e-05
-6.36969462329956e-06
-3.26357898987778e-05
-1.58719407280715e-05
-1.88925297465235e-05
-2.59024266504305e-05
-1.72440263797911e-05
-1.50604722901618e-05
-2.92188088283112e-05
-1.78009762508047e-05
-5.63773687565293e-06
-2.39270511543368e-05
-2.11225099319009e-05
-1.99139424148894e-05
-2.5118063366221e-05
-3.58367480074686e-05
-1.31786625153275e-05
-2.89481733692628e-05
-2.30067733676053e-05
-2.23182143449737e-05
-2.55029192870599e-05
-3.27347788348126e-05
-2.18605991080892e-05
-4.398240628364e-05
-1.80523837572726e-05
-2.64992432025651e-05
-3.17526782307864e-05
-1.80846678998608e-05
-8.81282147262335e-06
-1.33357025140187e-05
-1.69971818744973e-05
-4.05182853143133e-06
-3.62920319987629e-06
-2.5166817205441e-05
-2.00605818990993e-07
-2.63544568646167e-05
-3.35352722846448e-05
-1.47676346596263e-06
-3.17700745357392e-05
-7.35015052750952e-06
-2.13607082289628e-05
-8.0691807250875e-06
-3.11165927781302e-05
-1.05396957287202e-05
-3.44041308479848e-05
-1.58209310515088e-05
-3.20987091428508e-05
-2.06522410933674e-05
-1.17099894251556e-05
-1.07032996148919e-05
-2.75025054429889e-05
-2.03966435929473e-05
-3.34287537251406e-05
-3.77666022888549e-05
-7.35489501471709e-06
-4.64790322075178e-05
-2.52706967301861e-05
-3.7238903746998e-05
-2.83605393134784e-06
-2.08085773982477e-05
-3.64955675051903e-06
-3.41451780181272e-05
-1.8367547709921e-05
-1.02630245985935e-05
8.47546828984155e-06
-1.83933935808732e-05
-3.50591422760414e-05
-3.27900927361139e-05
-3.73083290454161e-05
-8.66061651084165e-06
-1.34687196277421e-05
-1.17603494231875e-05
-1.89768976944e-05
-2.0975929508074e-05
-1.08298066998083e-05
5.86352761928891e-08
-2.40082481062128e-05
-2.89176422607265e-05
-1.78466402431826e-05
5.88183676990634e-06
-2.58434525616527e-05
-3.89457544223913e-05
-2.42257099528556e-05
-1.56241825585759e-05
-4.57438181901963e-06
2.83860917893012e-06
-1.34527328583747e-05
-1.84189047526613e-05
-1.70275534924254e-05
1.2104030626224e-06
-1.6664505477417e-06
-3.9772483784755e-05
-2.27955882801241e-05
-3.21443227786877e-05
1.25744871253651e-05
-4.37876465786865e-06
-2.04843789823886e-05
-2.92554545247517e-05
-2.64702861066114e-05
-2.65409691601175e-05
-2.37813307864939e-05
-1.63927907581604e-05
-2.06019685910076e-05
-2.27252596523828e-05
-2.38204592124213e-05
-5.97855417518007e-06
-1.16945064267666e-06
-4.5860779794806e-05
-3.2429852886327e-05
-1.84199761255173e-05
-2.22212680359054e-05
5.91014143451284e-06
-3.90592988423423e-05
-1.13334259785839e-05
-1.14802241469942e-05
-3.05628369598231e-05
-5.37748143684511e-06
-2.09141704850484e-05
-5.72922274149266e-06
-4.28022933297265e-06
-3.67353574268798e-05
-7.71888405415628e-06
-3.76185684900975e-05
-1.46942566773334e-05
-2.76434176484577e-05
-3.2566507873875e-05
-3.9012390651919e-05
-1.91886303822748e-05
-7.85841988097593e-06
-8.05033288323681e-06
-1.38645339240125e-05
-4.07146397194052e-06
-2.85025796055908e-05
-1.81976514686903e-05
-2.26492168573813e-05
-3.1733115245632e-05
-1.9899585916373e-05
-2.41380127869102e-05
-3.15251994623475e-05
-6.57042710930363e-06
-2.95907275847003e-05
-2.0035829576017e-05
-2.2334488559141e-05
-1.10003372895408e-05
1.26819965905069e-05
2.70762021991107e-06
-2.60669933727446e-05
-7.03568962885032e-06
-2.18178043308898e-05
-2.19761711776103e-05
-1.36902121938176e-05
-1.17980377473202e-05
-3.28517315827273e-05
-1.09837481148344e-05
-2.51073347824732e-05
-3.59788171759423e-05
-2.89373572029788e-05
-1.88086867453299e-05
-3.55044117386816e-05
-1.85293331198011e-07
-3.60601040110206e-05
-1.88329193276173e-05
-3.14999247255176e-05
-3.82752040267785e-05
-2.29285169134619e-05
-1.36423540458902e-05
-1.32593483312392e-05
-8.64269803409354e-06
-3.74593995209591e-05
-6.26086696029303e-05
-2.50268244693406e-05
-8.80327409880541e-06
-1.3325363532728e-05
-1.7394426340543e-05
-3.87068396462615e-05
-6.43235427520294e-06
-2.1276345200606e-05
-8.95494356429858e-06
-2.39574880424554e-05
-9.13920294226801e-07
-1.50593846337341e-05
3.45956420648002e-06
-3.21517512569789e-05
-2.06984075195745e-06
-3.56637027531418e-05
-3.17675067334469e-05
-3.64956122072437e-05
9.69258766658648e-06
-1.13971873909094e-05
-1.84508611869918e-05
-1.70750210558001e-05
-2.31356214854421e-05
-2.65409504021011e-05
-5.40280306374553e-06
-8.18940655382149e-06
-3.78722807842481e-05
-5.20197954583373e-06
-3.56728633712539e-05
-2.32564726228483e-05
-2.18950276946029e-05
-1.96809404596535e-05
-1.59846858240852e-05
-2.74370458401116e-05
-4.62346646823187e-05
-1.87189004104861e-05
-2.05044570900293e-05
-1.43995485027933e-05
-2.39436442911299e-05
1.29718476493404e-06
-2.11482794138879e-05
-2.90765396719709e-05
-1.60834625080846e-05
-2.64817874731005e-05
-1.53705284430082e-05
-1.81773364046192e-05
-3.55743591530596e-05
-2.26368955868413e-05
-1.39737037439095e-05
4.45802706739721e-06
4.99468872510841e-06
-2.74683095305021e-05
-2.86156479235281e-05
-5.00718830900812e-06
-2.44457557365028e-05
-4.53590090349982e-05
-1.45177597427279e-05
-1.54271483354111e-05
-7.14667281566809e-06
-1.91374035735883e-05
-1.5209623075295e-05
-1.05624229587784e-05
-2.30991721662513e-05
-3.19392974910914e-05
-1.65546734401888e-05
-2.36727771346011e-06
-4.16729795513309e-05
-3.34513883131703e-06
-5.44311199956051e-05
-3.56080433406398e-05
-2.09412107385032e-05
-1.56330115578637e-05
-3.16254055203202e-05
-1.18717221694305e-05
-4.00926337876222e-05
-2.39997662904487e-05
-1.54908923942781e-05
-4.38532748170438e-06
-2.68261947769032e-05
-5.19055478495038e-06
-2.6825356446211e-05
-1.16578852506443e-05
-1.64088692183132e-05
-2.74662177214816e-05
-1.97195912326885e-05
-7.19444227846948e-06
-1.67128948111949e-05
-1.36714788352574e-05
-3.3084315153065e-05
-2.21224491183562e-05
-1.37463046720178e-05
-2.32012808825879e-05
-1.80926192251545e-05
-1.30992327816688e-05
-2.52191173868229e-05
1.44907041014682e-05
-3.25848780205232e-05
-2.86394843733664e-05
-2.56761309895011e-05
-1.92179798330337e-05
-2.18195701532835e-05
-1.54887564379039e-05
-2.9971423306491e-05
-3.74103260768639e-05
8.96836770600201e-06
-1.28795388810309e-05
-2.72617027026452e-05
-1.16080952608937e-05
-2.32783529114105e-05
-3.1075928101534e-05
-1.27421827385112e-05
2.08074789455487e-06
-1.604182989344e-05
-7.9525468558206e-08
-8.50991931753314e-06
-3.07131228297347e-05
-5.98815977539467e-09
-6.03373141565612e-06
-9.98856523417039e-06
-3.04063104932621e-05
-1.86730505879409e-05
-2.06346960976642e-05
-7.64146168562297e-06
-1.40609399782544e-05
-2.40380777847382e-05
-2.06535492923739e-05
-1.55492196828477e-05
-2.93271467116009e-05
-7.45095973588192e-06
1.44047691105677e-06
-3.00391605963373e-05
-2.22853773978732e-05
-2.47135714309712e-05
-1.26456712788324e-06
-1.59933453535757e-05
-3.14957364617275e-05
-2.53324742836859e-05
-3.70872281220977e-05
-1.97880083081758e-05
-1.15803435541061e-05
-2.56137574824219e-05
-2.57333758261486e-05
-1.44418847583406e-05
-3.9386595116508e-05
-3.38001273543561e-06
-3.0165320158232e-05
-4.77085772518687e-05
-1.52384584718315e-05
-1.87712610089303e-05
-2.94797423075713e-05
-2.57901564437981e-05
-9.78436859583314e-06
-2.05430883024976e-05
4.32554578785894e-06
-1.01343048097872e-05
-3.16817599267886e-05
-3.44811012392431e-05
-2.20126587636583e-05
-6.06445108604343e-06
-4.07134532830181e-05
-1.11818722655435e-05
-2.30991043726455e-05
-3.33600311697933e-05
-1.85771707283812e-05
-9.29604741268312e-06
-2.32652177052702e-05
5.02137272920163e-07
-4.6295811794143e-05
-4.80406426568046e-05
-1.03175642820228e-05
-4.19859327030936e-05
-5.29123771845843e-06
-4.20858318596319e-06
-2.68007922396032e-05
-1.44023792629687e-05
-3.1801242223288e-05
-2.23220029973884e-05
-1.68087178359337e-05
-1.15626225493313e-05
-2.28300279022467e-05
-2.99104530962791e-05
-2.16884206550718e-05
-2.45190201158991e-05
-2.2219705019474e-05
-1.94908223363572e-05
-2.7445218603443e-05
-3.11714498363281e-05
-3.2019716333418e-05
-2.89783860362845e-05
-2.16993591627624e-05
-2.78322098901201e-05
-3.00746152892088e-05
-1.92565880063616e-05
-2.67185240214221e-06
-1.48399464312883e-05
-2.44879051126654e-05
-2.03244456300437e-05
-2.2995694806829e-05
-1.40143676549952e-05
-2.11023817963874e-05
-2.72280467281842e-05
-3.76152375496647e-05
-2.28355631901904e-05
-3.01658508851e-05
-1.57520046017186e-05
-1.11222698778172e-05
-2.56485924875023e-05
1.19937187566881e-05
-1.83834306640046e-05
-4.72300586612635e-05
-2.45251376594577e-05
-2.37343782248629e-05
-3.06429015593539e-05
-3.52883228970152e-05
-9.27682114614807e-06
-2.73832154959369e-05
-4.47079353386865e-05
-2.0470470933251e-05
-1.10714223527558e-05
-4.68703366018493e-05
-2.51807575874402e-05
-2.15146241012383e-05
-2.49652450841474e-05
-1.61833656213789e-05
-2.211031875105e-05
-1.83450755537346e-05
-8.56818304105364e-06
-5.17430109474389e-06
-2.16823574600416e-05
6.10949294466378e-06
-1.19590775639165e-05
-2.48594490976815e-05
-4.35335970117585e-05
-2.71597147458389e-05
-2.51155326281872e-05
-3.47426178668536e-05
-4.50258131257179e-06
-2.93360118285311e-05
-9.96104457317368e-06
-3.91231255757155e-05
-2.81798152720252e-05
-3.05682159645793e-05
-3.17873539019944e-05
-2.96809380342529e-06
-1.11563968275763e-05
-2.15671659196093e-05
-2.05646958020583e-05
-6.97274659691786e-06
-2.55205099137429e-05
-3.84802926914763e-05
6.08769992892296e-06
-1.57588774030871e-05
-5.17638697464582e-05
1.04267788631329e-06
-1.62359924263196e-05
-1.83259643765084e-05
-1.39726091346896e-05
-1.91592366593045e-05
-2.06379626396542e-05
-5.78723540902054e-06
-1.95705951877279e-05
-2.12714082219295e-05
-3.31093457967884e-05
-8.2831329200938e-06
-1.00084588259218e-05
-3.3777942592347e-05
-1.49671206141091e-05
-3.720830021788e-05
-1.89117632613185e-05
-2.82497866584032e-05
-2.44383283962613e-05
-2.48594677393883e-05
-4.00242056585969e-05
-2.6270293792062e-05
-1.37929361146825e-05
-2.50287602122325e-05
-3.66321912953711e-05
-3.72470459164469e-06
-9.24605246350459e-06
-2.36766877941645e-05
-2.11858398506222e-05
-1.95334863671134e-05
-3.04425492221222e-05
-1.4097036018545e-05
-2.51819043901708e-05
-7.11437275526365e-06
-1.2664159227285e-06
-1.25360804955676e-05
-1.27399305841659e-05
-2.439990766815e-05
-4.58594527305044e-05
-1.86356564303644e-05
-2.17972308422544e-05
-1.74229011782844e-05
-1.04254779164881e-05
-2.86835256687442e-05
-9.99874647642976e-06
-3.05324488480609e-05
-6.65875805230602e-06
-3.4379458794307e-05
-1.83508847463421e-05
-2.05157476537031e-05
9.26763168029261e-06
-2.94354855944608e-05
-2.99242627673409e-05
-1.72935794121272e-05
-4.08282305983059e-05
-2.14738623304757e-05
-2.01304492420254e-05
-1.8510931278963e-05
1.7731589390981e-05
-3.68515414527771e-05
-1.60532014006459e-05
-5.37940906851868e-05
-2.76215004332585e-05
-2.43631185236015e-05
-2.81546453309691e-05
-2.13499209968031e-05
-1.91339081456187e-05
-4.25154813425761e-05
-9.33992380638804e-06
-1.58382500515109e-05
-1.77061092783602e-05
-1.58904201491635e-05
-1.18587811981994e-05
-2.28832051023998e-05
-1.4518326104037e-05
-3.21977138977324e-05
-1.60186014744845e-05
-1.37145523505774e-07
-1.25897187534088e-05
-1.15315905473536e-05
2.82867849993523e-06
-1.46963372150973e-05
-2.33991912777013e-05
-3.69383209601568e-05
-2.3626084941292e-05
6.23455983347337e-06
-3.37125310294571e-05
-3.88381922918264e-05
-3.85583634751106e-05
-1.4386915432408e-05
-2.69146740814118e-05
-2.26854911871803e-05
-1.66955559188487e-05
-2.66532706950057e-05
-8.50945605095171e-06
-9.10461100930545e-06
-1.23043465799612e-05
-1.83233343840692e-05
-1.31298231970507e-05
-2.45143861481432e-05
8.71454286825245e-07
-1.93190454145969e-05
-4.13179028446684e-05
-2.2419196996837e-05
-5.69269590592161e-05
-3.56281583781155e-05
-1.67629249867496e-05
-3.33488419896992e-05
-6.77896512088379e-06
-3.49363163665007e-05
-2.05008605948882e-05
-3.02728269124502e-07
-1.76266554704256e-05
-1.54940978196967e-05
-3.19415958330895e-05
-2.50860532091796e-05
-3.43798838156109e-05
-5.55587818042612e-06
-2.05675155349501e-05
1.96485213767609e-06
-1.47293893187637e-05
1.00684660972013e-05
-3.99307261012621e-05
-4.30763524484251e-05
-1.48661259881336e-05
-6.69611876145375e-06
-2.88931455400758e-05
-3.37475362956636e-05
-1.36166314325527e-05
-2.07256607600095e-05
-5.09744497746942e-06
-1.26757212427103e-05
-4.78719325266472e-05
-1.83844824184965e-05
-5.52914618235386e-06
-1.08040385442333e-05
-9.22197196505635e-06
-2.14027956465094e-05
-3.89449447407981e-05
-2.93744175528811e-05
-3.61960004413246e-05
-2.24170001273245e-05
-2.92478198387938e-05
-2.46067468191188e-05
-2.84677033081149e-05
-1.64957672768262e-05
-4.38894401567436e-05
-4.11644288597851e-05
-3.0190391379639e-05
-2.13565298506502e-05
-7.68653093697169e-06
-2.4000169469143e-05
-8.16401496467515e-06
-2.16673355384959e-05
-3.12902343975302e-05
-1.20263311782221e-05
-3.29309903864711e-05
-2.69856367933437e-05
-2.46444785389111e-05
-3.60328751130095e-05
-4.82191061345185e-06
-1.83479108824491e-05
2.71688904290339e-06
-3.15741449522073e-05
-3.0516798337141e-05
-1.96914299630448e-05
-3.47087093143126e-05
-1.69112482048395e-05
1.41908736582601e-05
-3.0922160740733e-05
-3.18943167584289e-05
-2.15267083701927e-05
-2.43832196457744e-05
-3.85041551902603e-06
-1.83528345332407e-05
-1.58053855162976e-05
-1.38920176540061e-05
-1.5110663203317e-05
-3.23900238830035e-05
-3.29213906063302e-05
-1.48437624477334e-05
-1.893256754246e-05
-1.4363728149954e-05
5.86238048116239e-06
-1.41552601845526e-05
-2.58486994730326e-05
-1.74431014623986e-05
-3.54139270965968e-05
-3.4901134510621e-05
-1.03697105282671e-05
-2.33578740490257e-05
-1.99315601788477e-05
-2.03259973763695e-05
-2.27777767186804e-05
-2.43603812318605e-05
-1.15205199881148e-05
-1.58443397083683e-05
-6.85201705946901e-06
-2.31399446067553e-05
-3.3755864569832e-05
-4.52864137062824e-05
-1.00702855042161e-05
-3.31701355745156e-05
-2.66404365896028e-05
-2.90074244290246e-05
-8.95038370506156e-06
-1.58782088849206e-05
-8.50612429488877e-06
-1.83501322465387e-05
8.75574972569811e-07
-3.84075873630216e-05
-3.03268788336716e-05
-1.598765596939e-05
-1.58535062131007e-05
-1.10820560798488e-05
-3.67926439389129e-06
-2.02619620729194e-05
-2.41956319151158e-05
-4.18460287604721e-05
-2.21859245750294e-05
-2.46179903141934e-05
-5.1183441227433e-05
-2.13922501022572e-05
-9.99097242119931e-06
-2.08268340569243e-05
-2.67254027317176e-05
-1.70210019130396e-05
-1.48717767420908e-06
-7.9858492100145e-07
-9.75091098184341e-06
-9.02608925113389e-06
-2.44010628401399e-05
-2.73233253059501e-05
-2.71610951800396e-05
-9.42210283739592e-06
-1.30261865998974e-05
-3.49094428853172e-05
-2.30289507095699e-05
-2.46494050562476e-05
-2.13445409600326e-05
-3.69503735745245e-05
-1.00456114661726e-05
-3.50932198774147e-05
-5.23045780723405e-06
-2.48623929686289e-05
-4.23539937516822e-05
-3.89311629777634e-05
-6.08847134847475e-06
-2.26222232283238e-05
-1.46918984081219e-05
-1.58209307673448e-05
-1.52013999148417e-05
-1.9812028475179e-05
-8.17676830699682e-06
-1.35329031175058e-05
-3.31716912247927e-05
-2.3538958063609e-05
2.92307207680202e-06
-1.22633030480968e-05
-7.34826572609697e-06
-1.39789132702458e-05
-2.0493144758705e-05
-2.04876049498271e-05
-3.09832548630537e-05
-2.40060893334602e-05
-3.14959704396215e-05
-2.28859291072546e-05
-1.96761186220979e-05
-1.70446083236959e-05
-1.15917411038977e-05
-2.25457432972542e-05
-2.89862225925404e-05
-2.4762172516555e-05
-1.83295944441061e-05
-3.34137499118205e-05
-1.96690908480629e-05
-3.88563129679527e-06
-1.47331619006529e-06
-6.88809986891867e-06
-1.06998193080883e-05
-2.52833604568254e-05
-3.54663333966635e-05
-2.11907050031433e-06
2.76963088867961e-06
-9.68924411091062e-06
-3.20794348028138e-05
-2.35095675333294e-05
-1.39576970855043e-05
-3.90367380173162e-05
-2.51117020725038e-05
1.08038743150199e-06
-2.68931641469892e-05
-1.5785183149454e-05
-1.36979125623793e-05
-1.49746932958853e-05
-1.33184159776463e-05
-5.04503313633234e-06
-2.91240384510145e-05
-8.02523584904884e-07
-3.86519366042777e-06
-1.68493621057003e-05
-3.68655516267356e-05
-1.38894110946768e-05
-5.96598842091925e-06
-1.42628356412823e-05
-1.76063530795306e-05
-2.88860365621212e-05
-3.78814227903783e-05
-1.78330751136546e-05
-1.760018188358e-05
-1.44537400527564e-05
-1.20767484025077e-05
-2.49882996137382e-06
-1.66993326680858e-05
-2.57576724278821e-05
2.01744145034851e-06
-2.72098632683384e-05
-2.09982006497545e-05
-1.44008469716072e-05
-1.9449555215204e-05
-1.16815819944085e-05
-1.71960852413323e-05
-1.95908993193177e-05
-4.0933125205821e-05
-1.28405330060757e-05
-1.86787307449732e-05
2.12727438911289e-06
-1.81075752215054e-05
-8.27776310972432e-06
-3.69040139213974e-05
-3.99714888053796e-05
-4.9500474624446e-05
-6.00954247225652e-06
-9.83932322449361e-06
-1.51834281983793e-05
-6.23578569106712e-06
-4.04678978505522e-06
-2.00648545874198e-05
-2.57384039421006e-05
-1.62710901655142e-05
-2.81234407887131e-05
-2.49327620801568e-05
-2.04001173287532e-05
-4.39351356396209e-05
-3.38000633763024e-05
-3.56261123334518e-05
-7.07934188544788e-06
-1.11616876229292e-05
-2.19241638950702e-05
-4.71202049986538e-06
-2.58039403385753e-05
-3.25353382430869e-05
-7.73491976268454e-06
-2.40823840167372e-06
-3.7143142833736e-05
-1.07685620294881e-05
-3.86919139842757e-05
-2.85430507147858e-05
6.00976689766756e-06
-2.23541143610194e-05
-4.08854896918833e-05
-1.46525286520058e-05
-3.64934932893158e-05
-2.77944838774129e-05
-2.33556327445862e-05
-1.79229897721123e-05
-3.11850244037708e-05
-1.77630946985062e-05
-1.65000030930253e-05
-1.60115472207377e-05
-3.82615055967888e-05
-3.01921199075591e-05
-1.33981411631388e-05
-1.98422454812876e-05
-2.90930022208972e-05
-1.34883328261621e-05
1.1416093367439e-06
-1.1595608012148e-05
-1.29184707254722e-05
-2.77944704383977e-05
-1.9411100333807e-05
-1.8931663927502e-05
-2.13511798329976e-05
-6.17193143362886e-06
-1.13049886000249e-05
-4.02508986951347e-05
-2.72847779035415e-05
-2.67535608102479e-05
-3.90199218211693e-05
-2.2360031779909e-05
-1.63552372863281e-05
-2.45427262745468e-05
-3.89496781762419e-05
3.01552912577811e-06
-2.18751895889994e-05
-5.44598361630198e-06
-4.5119135389794e-07
-2.77157399940571e-05
-2.34622396251199e-05
-3.8014370410028e-05
-3.00225737531948e-05
-2.90425388270734e-05
-1.55055595525053e-05
-2.39338522708737e-05
-9.5214554960167e-06
7.54387830060546e-06
-2.73154166924468e-05
-3.38971780590543e-05
-2.46523600346174e-05
-1.17683448721062e-05
1.17343681769599e-06
-2.23264656584703e-05
-3.65493171642012e-05
-1.67661240708778e-05
-1.15894725455972e-05
-2.36067663172093e-05
-1.4334174028203e-05
-3.14688610792322e-05
-2.4298540601268e-05
-2.89209443651313e-05
-9.37777033032456e-06
-1.00095197112472e-05
-2.87022975656832e-05
-2.45347331240626e-05
-2.01797031627588e-05
-3.21028835330297e-05
-2.11875143881098e-05
-7.13079161501118e-06
-1.32534163751392e-05
-1.85596326584702e-05
-2.28857791047661e-05
-9.91224525873906e-06
-2.4691492575231e-05
-3.29210820789284e-06
-2.31285983927287e-05
-2.09505337167545e-05
-2.17721713187994e-05
-8.22221228131412e-06
-3.46444480850603e-05
-2.0370692707838e-05
-1.89333604714089e-05
-6.32395077736197e-06
-2.91348442501399e-05
-3.50645116401774e-05
-2.36830063664429e-05
-8.77310928556127e-06
-3.31065401160024e-05
-2.53892135252813e-05
-1.97571455996211e-05
-1.79454818905988e-05
-3.62150320754077e-05
-2.72184254681787e-05
-1.83407508943743e-05
-2.55802552339928e-05
-3.35885862927036e-05
-1.39748558088992e-05
2.18642047989915e-06
-2.69373276076288e-05
-1.06702199293815e-05
-4.66897127008719e-05
3.34141302135399e-06
-6.47604786433648e-06
-3.33444672944266e-05
-2.6486911566664e-05
-2.02702219252721e-05
-5.16622123959876e-05
-3.06621145029309e-06
-2.08288026482475e-05
-8.60294882795429e-06
-2.70584259457331e-05
-8.08263777150916e-06
-2.43586917264615e-05
-1.57095165722087e-05
-3.1208011225119e-05
-2.56870390385917e-05
-2.22627075544668e-05
-2.75399363755837e-05
-2.37045321780571e-05
-3.20512163721044e-05
-3.3590776423514e-05
-5.52538184405006e-05
-2.67025857894359e-05
-2.29679021737761e-05
-4.15642478514116e-05
-2.21466972835817e-05
-2.22417235200877e-05
-3.15495523604013e-05
-2.50460896897688e-05
-4.76322150336709e-06
-2.45646705281033e-05
-3.76428081001568e-05
-2.81038664349133e-05
-2.59659869263276e-05
-3.95554434631712e-05
-2.46106226104573e-05
-2.36139290047584e-05
-2.3451307418101e-05
-5.29040304958901e-06
-2.72130764453932e-05
-1.56364817998528e-05
-8.02763313189502e-06
-2.2070990659994e-05
-1.51965728995871e-05
-3.38942251776713e-05
-1.24460903871656e-05
-1.80988367803923e-05
-2.43297462280229e-05
-2.23661647065441e-05
-6.76639412450019e-06
-2.94230200190677e-05
-2.69348657714126e-05
1.01435511293033e-05
-2.10150541333899e-05
-1.34829437456077e-05
-1.55270789626827e-05
-2.5710461243376e-05
-1.5826249623807e-05
-3.28795857443028e-05
-4.28103193212787e-06
-1.91786335645197e-05
-1.21036416390127e-06
-8.376132850863e-06
-1.19506212556416e-05
-1.93864253715192e-05
-1.1631335573225e-05
-9.79527836312198e-06
-2.43817525467949e-05
-2.92138246799573e-05
-1.72438617745544e-05
-2.8643108721662e-06
-3.48135986112206e-05
-1.9620260483587e-05
-3.24302075273104e-05
-1.17185738187808e-05
-1.61751746456217e-05
-2.64996724765097e-06
-2.18699362935815e-05
-3.03082573314128e-06
-2.77362196098975e-05
-2.1105868454942e-05
-3.28303573355966e-05
-2.3055738615629e-05
-3.33513648504638e-05
-1.88475299480587e-05
-5.06130237343663e-06
-7.24133024865812e-06
-1.81205742014661e-05
6.72565540999275e-06
-7.12264243938595e-06
-2.84229459524368e-05
-9.93766278603552e-06
-2.33466290716503e-05
-1.31579276205082e-05
-1.19745061645523e-05
-1.69160938161629e-05
-1.833685855839e-05
5.45949828623687e-06
-7.43877028596168e-06
-3.41660962356709e-05
-2.86978552650516e-05
-1.66978935328766e-05
-2.0235548613631e-05
-2.89477979108194e-05
-2.51388255899699e-05
-1.62194314456407e-05
-8.2396639347569e-06
-1.52109188600555e-05
-2.02362723667034e-05
-2.80106942645704e-05
-3.25071974988526e-05
-2.07117709365565e-05
-2.42499731201549e-05
-1.2677518762905e-05
2.82661435259306e-06
-1.2528095156113e-05
-1.30591609955293e-05
-1.76014841917206e-05
-2.14619319419167e-05
-1.85444557177446e-05
-2.0363357586806e-05
-1.28460351523765e-05
-2.239524064545e-05
-3.51802408585226e-05
-2.08049436649975e-05
-3.06855526229694e-05
-1.16299169543371e-05
-2.77449246617997e-05
-3.14677768283134e-05
6.19755001348186e-06
-9.69661020816578e-06
-2.246783364897e-05
-2.52597777927184e-05
-1.32871489758171e-05
-8.48101196920252e-06
-3.48314099075327e-05
-2.48642209383983e-05
-1.71185936188953e-05
-1.77130809378781e-05
-9.37526861404832e-06
-4.2436914628084e-05
-1.14633341895953e-05
-4.53163140763708e-06
-1.06777508836969e-05
9.7574758460374e-06
-1.5635902652139e-05
-3.14220705515061e-05
-2.37256760970918e-05
-2.41241381438826e-05
-1.93963981543462e-05
-5.19362181552186e-05
1.77592999542023e-05
-3.52684100883052e-05
-2.57430221195177e-05
-2.14532787428701e-05
-2.80631637416299e-05
-2.70650899271475e-05
1.23348321092559e-05
-2.0832580008925e-05
-9.85699431223285e-06
-4.31640750522111e-05
-2.28708007575605e-05
-1.76294516830628e-05
-1.79108138637298e-05
-1.0398834248866e-05
-1.21727452536582e-05
-1.20913824787747e-06
-2.21593070594214e-05
-2.36155604930112e-05
-1.87241593143654e-05
-3.73754748672693e-05
-3.16935650754188e-06
-1.5652066917684e-05
-3.77326421315843e-05
-4.09624101615872e-05
-1.09264187699628e-05
-2.33671518785544e-05
-3.89883430091322e-06
-9.28977534825493e-06
-1.83633710473624e-05
-1.18840982722549e-05
-2.37264095319892e-05
-2.74575299357696e-05
-1.70918982253365e-05
-1.2678505644544e-05
-2.9488124350718e-05
-1.79868428646705e-05
-3.50393343975372e-05
-2.81661108791378e-05
-1.22651327684626e-05
-1.58585287977495e-05
-1.7013607516033e-05
-2.92860920558083e-05
-1.76397824185598e-05
-1.72285391899699e-05
-3.65691316334227e-05
-2.55642442298803e-05
-2.32738732230614e-05
-2.56241145824717e-05
-8.85480412676263e-06
-7.14147026885979e-06
-1.72831134076015e-05
-2.51806267901064e-05
-2.0661755800515e-05
-2.64354371936786e-07
-3.91405399235918e-06
-3.43219102452048e-05
-1.49920601633564e-06
-1.47707172161516e-05
-3.25659217134207e-05
-3.23811730649939e-05
-2.93707064330001e-05
-2.31358137288503e-05
1.57187879390896e-05
-4.04901191691892e-05
-2.01476566740734e-05
-2.54003366145844e-05
-1.40287726354126e-05
-3.37453699162561e-05
-2.90172006214223e-05
-1.0157005844394e-05
-2.9096885135348e-05
-2.20264671574954e-05
-2.56062362638325e-05
-3.78304759175426e-05
-3.92649986078669e-05
-1.81482529269135e-05
-2.41558697280653e-05
-3.21777222916458e-05
-4.54966114422326e-06
-2.71937909544397e-05
-2.07750498278615e-05
-1.96209607765097e-05
-4.48134610016263e-06
-2.11921242299196e-05
-2.47131802244539e-05
-4.57708682284061e-06
-3.19686370581163e-05
-2.47709093851011e-05
-1.01925394627412e-05
-5.66159172367729e-06
-1.62842279170213e-05
-1.72058284189388e-05
-2.87087044241706e-05
-2.0229339690087e-05
-1.13898810348797e-05
-1.37448152390514e-05
-2.56093444194534e-06
-2.99086609714702e-05
-1.96608483054495e-05
-1.52748426538856e-05
-1.76170153827115e-05
-3.34277265295101e-05
-1.95789146948721e-05
-2.98996588593974e-05
-1.69145043064918e-05
-4.14842712622028e-05
-2.03019104895055e-05
-1.61502756300758e-05
-3.67123942941286e-05
-1.15952489331745e-05
-8.8694893521595e-06
-2.03628701474294e-05
-2.30421517851441e-05
-9.01795221076211e-06
-3.54270567482541e-05
-2.84774763289865e-05
-2.56985312812943e-05
-1.85455250088978e-05
-2.66851973932046e-05
-1.59863356865911e-05
-2.15804166252367e-05
-2.17997235276626e-05
-2.4324832729984e-05
-3.57287851131501e-05
-1.99919301497035e-05
-1.79960211250474e-06
-1.45983451785316e-05
-2.85594206695801e-05
-7.61725766656318e-06
-8.795379884728e-06
-1.01619428340057e-05
-4.05445647077541e-05
-2.23362821077166e-05
-1.266651597573e-05
-2.70346721638551e-05
-1.99121643901231e-05
-2.823571799878e-05
-2.55222011862638e-05
-3.68442749866277e-05
-1.91988131935006e-05
-5.03100777706288e-05
-2.27149007189916e-05
-3.90634858511955e-06
-1.11327386377117e-05
-3.57968114034676e-06
-9.44288019812967e-06
-2.98375909379985e-05
-2.57795991797541e-05
-1.30757746719739e-05
-1.89594521176029e-05
-1.12590487532396e-05
-3.31926425541173e-05
-1.61112883114879e-05
-3.02102945829258e-05
-1.15733085025925e-05
-1.0017586113482e-05
-6.72385185394168e-06
-4.4607960466695e-05
-1.67175474841315e-05
2.03079033827654e-06
-1.63816112658457e-05
-1.90007554201578e-05
-1.86471772658473e-05
-1.06679023050126e-05
1.20061403397662e-05
-1.69497896194867e-05
-1.23915808635235e-05
-9.29164101770052e-06
-2.63999619213757e-05
-2.94484100783917e-05
-1.19336767005499e-05
-2.53269153599697e-05
-2.067848865529e-05
-2.11029854422625e-05
-3.24801187346274e-05
-3.57264711224017e-05
-3.25827863281899e-05
-1.74544810747413e-05
-2.91135992533442e-05
-1.13910637115866e-05
-3.71581277342388e-05
-2.2587352236039e-05
-1.19072991713378e-05
-2.00866750289093e-05
-1.38504540109835e-05
-2.20449242978087e-05
-3.41636435667911e-05
-2.74787142029259e-05
-2.65343421515816e-05
-5.22939721421755e-05
-1.72756180437247e-05
-2.73233482844466e-05
-1.15412127699026e-05
-2.37279115591635e-05
-6.70634600794921e-06
-7.94300024060081e-06
-1.49416462735997e-05
-1.46238387839985e-05
-4.0139539341107e-05
-2.18488282089422e-05
2.45786436797408e-06
-7.01106732464909e-06
3.86161310498666e-07
-1.20174091492251e-05
-1.89078477698788e-05
-1.127312904285e-05
-1.89582038792527e-05
-3.25336887854042e-05
-1.57284788142197e-05
-5.38965479923979e-05
-1.27891196487634e-05
-2.74969383531493e-05
-2.58674971295495e-05
-2.07173166574503e-05
-1.76896071564185e-05
-5.09627552088095e-06
-2.15172202538489e-05
-3.23372052357388e-05
-2.78190714725728e-05
-9.44954923618379e-06
-1.83271678774036e-05
-1.16220786293455e-05
-2.88816484431791e-05
-1.78216670149284e-05
-2.92872271486064e-05
-8.6508977164921e-06
-2.2624234872372e-05
-2.54215902072106e-05
-2.10802309354449e-05
-1.65100532863125e-05
-9.88422442178901e-06
-2.54817604630181e-05
-3.60069206056321e-05
-1.48172348033524e-05
-2.42714993613123e-05
-1.70861705060216e-05
-2.6945625727515e-05
-4.08627083472049e-06
-9.32997270241207e-06
-3.6120662526953e-05
-2.27005669909346e-05
-1.78430673526252e-05
1.92111281968242e-06
-2.69803682946683e-05
-9.07126412972625e-06
-3.1892631136208e-05
-2.19790635242113e-05
-2.58762146381959e-05
-3.68615093616099e-05
-4.38939229067247e-05
-1.0432804690498e-05
8.47985448475072e-06
-1.08027536817594e-05
-2.12998273412496e-06
-1.67465564123461e-05
-1.94744766124096e-05
-2.97208516902326e-06
-1.76479212992363e-05
-2.15389344112637e-05
-2.09751884708556e-05
-2.66931332175592e-05
-2.27993266965584e-05
-3.60381778790881e-05
-3.5611704399088e-05
-2.48704686618404e-05
-1.94214943198516e-05
-1.51448236385668e-05
-5.30580994531931e-07
-9.03196966232494e-06
-2.80957497168086e-05
-2.04621337559001e-05
-3.19129144371709e-05
-2.68866785340322e-05
-5.11632105305618e-05
-2.89513848466258e-05
-1.04350470073891e-05
1.44788220155525e-05
-1.8151190967406e-05
-2.15329199298694e-05
-1.80386844920712e-05
-2.19972316982221e-05
-2.02560023003263e-05
-2.79498262538446e-05
-2.25545865816172e-05
-1.44508810623543e-05
-7.29121264017597e-06
-2.06291995232162e-05
-1.46826573809431e-05
-2.80148554204747e-05
-2.33232108960812e-05
-3.58556676489886e-05
-1.54654859711829e-05
-2.84509968664052e-05
-7.69284357539773e-06
-2.38625871121669e-05
-2.18578967534143e-05
-2.61293898202265e-05
-3.70251366600157e-05
-1.70168702269518e-05
-2.39059758359644e-05
-2.611023614915e-05
-1.38062588044801e-05
-1.47261087993042e-05
-1.32842214557155e-05
-2.75977196925592e-05
-1.15998894772895e-05
-1.12995798060079e-05
-2.67173756573415e-05
-4.51689054232064e-05
-3.76126148865022e-05
-1.59365592644154e-05
-1.50986717923241e-05
-2.17533642328631e-05
-3.90130144728609e-05
-2.4964284233572e-05
9.41157715753512e-07
-6.79378255850068e-06
-1.46711770385079e-05
-1.75228395722153e-05
-2.57642922570817e-05
-2.89094689907967e-05
-1.26875225803586e-05
-1.00166383428107e-05
-1.63450442950216e-05
-9.17600407004953e-06
-8.55096216807769e-06
-4.7076777311726e-06
-9.19722760656003e-06
-3.0776990690903e-05
-1.11480600980032e-05
-3.22322064761968e-06
-1.67078789696367e-05
-9.29808174655273e-06
-2.71218924488754e-05
-1.94783714211385e-05
-1.90308884271132e-05
5.17027180340999e-06
6.59342783350839e-06
3.67987379079152e-06
-3.20322009879587e-05
-1.93001655612094e-06
-1.71321364882236e-05
-3.00711438512951e-05
-1.08603432875393e-05
-1.77395615409705e-05
-4.68210677807576e-05
-1.33072524329779e-05
-2.01068598148691e-06
-2.06631086718007e-05
-1.15242484741158e-05
-3.25610606494583e-05
-2.93999760237945e-05
-7.89670944839505e-06
-1.22548584678569e-05
-3.35427488390362e-05
5.39244898822309e-06
-1.58525875502438e-05
-2.91537293738826e-05
-1.53282152252235e-05
-1.68617161935872e-05
-1.84878494275237e-05
-3.93990294723207e-05
-3.537310676798e-05
-1.79210609462597e-05
-1.68899976000813e-05
-2.14064485014908e-05
-2.141076679111e-05
-4.12649869024264e-05
-3.03623992070451e-05
-1.0495989336918e-05
-4.02462609243425e-05
-6.76555234187259e-06
-1.04543074547058e-05
-3.77154262609524e-05
-3.04794510677823e-05
-1.96674200393989e-05
-2.147271204267e-05
-4.24652743762962e-05
-3.48517905650409e-05
-4.2175046820896e-05
-3.67302710838137e-05
-1.43657051929285e-05
-2.87605329475753e-05
-1.65699071210182e-05
-2.04013504924454e-05
-1.50350546130251e-05
-2.69969960138332e-05
-2.23498730608071e-05
-2.29444131310587e-05
-1.18185674204685e-05
-4.42843305164207e-05
-2.43456199417271e-05
-3.09137308362783e-05
-2.99007030683085e-05
-2.67742583455798e-05
-8.87571657912233e-06
-2.97638767023816e-05
-2.43400104101924e-05
-2.29748928977673e-05
-9.02127224425127e-07
-2.12553549773005e-05
-1.56227408692636e-05
-3.19779083767611e-05
-1.55736751863501e-05
-1.23788540453087e-05
-2.93032439997343e-05
-2.50302235100346e-05
-8.12659473756477e-06
-3.13145608282397e-05
-2.46308204580822e-05
-1.82732426238145e-05
-6.69838912799392e-06
-4.3544974977244e-06
-1.50944074011725e-05
-5.82973669693724e-06
-2.68029272783628e-05
-2.46892092375707e-05
-1.0855030063941e-05
-2.53168664500151e-05
-1.53650824633654e-05
-3.0384158478201e-05
-1.15638936084838e-05
-8.70592192993789e-06
-1.66172381754662e-05
-4.321870380015e-05
-1.92797554285034e-05
-2.79593591918403e-05
-2.40939055701602e-05
-2.8707810510567e-05
-1.2611520934445e-05
-2.7820116979154e-05
-1.08105815035042e-05
-2.23743833765181e-05
-2.31676536122705e-05
-2.18655117132648e-05
-3.58095386851399e-05
-1.51673218905054e-05
-2.5058843340247e-05
-2.58339804894337e-05
-1.23680871503612e-05
-1.43448901377149e-05
-2.08424916061966e-05
-1.43165578113122e-05
-2.46539603493635e-05
-1.88573791293873e-05
-2.10555942936999e-05
-3.22825666557128e-05
-2.64314749056105e-05
-1.43701671830638e-05
-8.97913814611592e-06
-3.29030521100827e-05
-3.65951663233322e-05
-1.85740204388686e-05
-1.13460846658696e-05
-2.66946672313596e-05
-1.53801727260892e-05
-2.32952206778982e-05
-3.1219528817803e-06
-2.89801976209875e-05
-2.84817766288664e-05
-3.11790910813158e-05
7.28760293900647e-06
-1.73553529328316e-05
-2.50783591395367e-05
-1.58284201058222e-05
-3.10671790593095e-05
-2.83427521769875e-05
-2.16130057419179e-05
-3.50580521080441e-05
-1.79031418230261e-05
-3.36806849270918e-05
-3.48707957965379e-05
4.01641818078572e-06
-2.11369163030564e-05
-2.51716681517845e-05
-1.89871751473511e-05
-1.8367256489799e-05
-2.47117596445451e-05
-2.39628259404147e-05
-1.8425913897848e-05
-1.03306174894835e-05
-3.06208409104931e-05
-3.24678012225682e-05
-3.05602978529281e-05
-9.33185634499572e-07
-2.54829852399964e-05
-1.5973323526631e-05
-1.57422708201766e-06
-3.36683687515884e-05
-3.35868984384933e-05
-2.3979651067911e-05
-1.85054974569372e-05
-6.86316989703791e-06
-1.53729509829616e-07
-2.89305111575719e-05
-1.67707593749096e-05
-1.21020510813417e-05
-1.06640141769964e-05
-1.9584432477719e-05
-2.70845656188556e-05
-3.82898327718927e-05
-2.33783664266624e-05
-9.75006109182431e-06
-2.48869107816144e-05
-1.76783544112848e-05
-3.09465256656195e-05
-2.20040100528519e-05
6.0664714474485e-06
-3.11323428048976e-05
-1.52051749471392e-05
-2.27331388792381e-05
-1.75557325221614e-05
5.42860104234159e-06
-5.51708549527047e-06
-3.1728194965598e-05
-1.74464493495943e-05
-1.59235411425502e-05
-1.80764398881234e-05
-3.63575528706333e-05
-4.68332647172972e-05
-2.55943497907296e-05
-2.68813609659422e-05
-3.47719531150949e-05
-1.21437283136651e-05
-2.79999922089442e-05
-3.35753047129169e-05
-2.0925596371809e-05
-3.72068853812846e-05
-1.18681449224502e-05
-1.85133061624245e-05
-2.48801454144884e-05
-7.3943065196718e-06
-2.47480316388517e-05
-3.02783819636643e-05
-2.54974419111951e-06
-2.93432477863651e-05
-1.79650451998299e-05
-1.76024469385849e-05
-1.20215104584579e-05
-2.68876739296723e-05
-1.61847626463314e-05
-4.07673653537558e-05
-3.09721985584621e-05
-2.33430934109721e-05
-5.84034063377992e-05
-2.35285873045937e-05
-2.54291365295414e-05
8.88542330695993e-06
-3.50321075518111e-06
-3.15698360330386e-05
-3.73160019050364e-05
9.49594260830285e-06
-1.32251078379666e-05
-2.16513359553143e-05
-2.4008664179736e-05
-1.40565499858423e-05
-2.31904065536027e-05
-2.22999541426092e-05
-1.55041483396183e-06
-1.30106331244413e-05
-3.11555363333428e-05
-5.50507235793673e-06
-2.60554190776499e-05
-2.75787494749848e-05
-1.45809066167898e-05
-2.34157708613224e-05
2.51826924801016e-06
-2.18423741528643e-05
-2.80718020248373e-05
-3.11864900162163e-05
-2.81260886437259e-05
-3.36809789777821e-05
-2.95817650790226e-05
-2.60342300078559e-05
-5.37473872490632e-05
-4.16918276099693e-06
-3.73092222938701e-05
-4.05483951672178e-06
5.41891661681315e-06
-2.51708202785527e-05
-8.06276493269399e-06
-2.51302411085196e-05
-4.97900786040365e-05
-9.7326879153353e-06
-2.86900553702698e-05
-1.03447169182477e-05
-1.12466398221633e-05
-2.43184856814479e-05
-2.21871942460306e-05
-2.11914602348016e-05
-2.3039316906916e-05
-1.3209271038596e-05
-1.95486451048564e-05
-3.99751007170949e-05
-1.16924877455196e-05
-1.12649214603313e-05
-1.99281871241067e-06
-2.36665462565449e-05
-2.79934151296663e-05
4.7044506907159e-06
-9.79484513886725e-06
-3.50480394991606e-05
7.3094220838674e-06
-1.64341207052592e-05
-3.28278061333705e-05
-7.72934063455806e-06
-1.70099996440128e-05
-2.66162022220362e-05
-3.99620219392448e-06
-1.86775318826549e-05
1.7445861379151e-07
-3.65385847335881e-05
-1.521994027316e-05
-7.74939723443485e-06
-4.71480379633226e-06
-1.97417871029205e-05
-2.99055758079274e-05
-7.79675398005842e-06
-3.37137167191528e-05
-1.21790064445659e-06
-1.57481624962149e-05
-1.99297051908372e-05
-8.81031591569245e-06
-1.70285244569933e-05
-2.74633195500756e-05
-2.59303797919218e-05
-1.19492828118057e-05
-3.82622238173333e-05
-4.00335217576063e-05
-2.3201636917873e-05
-1.8713550629929e-05
-1.65595312125503e-05
2.86883091821357e-06
-2.803818859344e-05
-1.72956743513721e-06
-3.05031325675793e-05
-2.91249084259265e-05
-4.86349123609153e-05
-3.4494455545231e-05
-2.22535333248661e-05
-1.91444282918815e-05
-2.25529787927982e-05
-4.26146756972174e-05
1.43279511092622e-06
-1.44467241856267e-05
-3.28107081315444e-05
-3.70978358303587e-05
-3.31744171604129e-05
-2.51025486607593e-05
-6.77596809175898e-06
-2.59005419522109e-06
-3.37446095220647e-05
6.83184628011098e-06
5.83932220236473e-07
1.94802584960257e-06
-2.7795705991042e-05
-1.80622537344692e-05
-1.35516960700859e-05
-2.26243092265024e-05
-2.7059873555835e-05
-3.73149715826239e-05
-3.20140081956199e-05
-2.03846927050576e-06
-2.97625182705578e-06
-3.49314878538115e-05
-2.43694023869641e-05
-1.19610480404146e-05
-2.61401028268647e-05
-2.46457164151636e-05
-1.85122742949561e-05
-2.73668464998713e-05
-1.87872591487113e-05
-1.96323560620239e-05
-2.27449329744248e-05
-2.3310025618928e-05
-5.85282814449588e-06
-1.01563190854079e-05
-1.66887044808222e-05
-4.02036947482952e-05
-3.50827348144579e-05
-2.1263822271058e-05
-1.90269442669377e-05
-1.59309009861031e-05
-7.89251264332095e-06
-2.8120175541933e-05
-1.2966511268268e-05
3.41466555666639e-07
-1.63818944886072e-05
-2.09701793566635e-05
-2.66453178481739e-05
-2.80375364594273e-05
-1.39181023538285e-05
-1.07107791478647e-05
-1.95687383679438e-05
-3.59585644120914e-05
-1.32113857906343e-05
-3.80361473974386e-06
-1.2500196876597e-05
-4.27673400901012e-05
-1.03742282322782e-05
-3.81460936445546e-05
-7.53498686903479e-06
-3.07051756206108e-05
-3.88986587536999e-05
-2.37869903320252e-05
-2.55762672455962e-05
-2.58546191725559e-05
-2.22090847793294e-05
-3.84458525288552e-05
-6.3014130969951e-06
2.36338839706573e-05
-4.46821170465171e-05
-2.95633554177489e-05
-1.40001187166228e-05
-1.45184962975451e-05
-1.14166045555691e-05
-1.40851620695285e-05
-7.35279787587356e-06
-3.40002298635273e-05
-4.10309640060985e-05
-2.02314681645005e-05
-2.08789180200744e-05
-9.30007045163258e-06
-3.10963356627344e-05
-2.30572462212194e-05
-2.28114664161524e-05
-1.18727600134554e-05
-9.73460257055845e-06
-1.79443297150461e-05
-1.19538913704884e-05
-3.31713520467121e-05
-2.81443998734061e-06
-1.28716745535652e-05
-3.54453302136756e-05
-1.62748108880247e-05
-3.08656014954452e-05
-2.16641996778024e-05
-1.9208409607807e-05
-2.957886885461e-05
-2.60603316576009e-05
-1.92603696961548e-05
-3.26194873422967e-05
-1.27463654698994e-05
-7.17788783912941e-06
-4.52775992956582e-05
-5.96879626323159e-06
-1.89138641081779e-05
-2.08568151861487e-05
5.57276008130474e-06
-2.12369870887647e-05
-2.36373485403208e-05
-2.46416550098711e-05
-2.54509603674776e-05
1.0173788307958e-05
-2.72172279068774e-05
-3.89113293552698e-07
-2.55829551415118e-05
-2.76571252094407e-05
-2.13620827502939e-05
-2.37744447657982e-05
-1.80880972187158e-05
-2.46366114970375e-05
-1.46742544184081e-05
-3.29696479219756e-05
-2.02917932216277e-05
-8.2992633838191e-06
-2.17403139433982e-05
-2.28335910843424e-05
-2.5125856355658e-05
-3.42995251162153e-05
-3.13223696396569e-05
-2.82886113504314e-05
-2.87943791520682e-06
-5.33587759333726e-06
-1.55230326303968e-05
6.34349618807993e-06
-3.03745354241412e-05
-2.47457518160122e-05
-3.44249972045441e-05
-1.52412004058186e-05
-1.70342633058054e-06
-2.79931241751641e-05
-2.62695540994761e-05
-6.63292568620254e-06
-3.64681793809882e-05
-6.8756908771617e-06
-3.01607847691428e-05
-1.66669296486034e-05
-4.05483467487314e-05
-2.03865498342425e-05
-1.93180966044457e-05
-7.7410494142335e-06
-3.99948044566405e-05
-2.47551482621776e-05
-2.00462268614664e-05
-2.40691695446968e-05
-1.01902315908219e-05
-2.85753720916153e-05
-2.53766573580287e-05
-1.19827695793889e-05
-3.01630620807746e-06
-7.56583805217984e-06
-3.81725580894505e-05
-3.38673317010496e-05
-3.04818504858685e-05
-8.82110868625104e-06
-3.82901989578797e-05
-6.9081180642448e-06
-1.46833235691239e-05
-2.8079179215949e-05
-1.49459469524125e-05
-2.83851926309961e-05
-2.16752296164783e-05
-2.547802817699e-05
-3.99856487586201e-05
-4.05380617519218e-05
-4.09361582137375e-05
3.50920074274542e-07
-3.19370721139721e-05
-7.89134826365319e-06
-2.68728664286284e-05
-1.74358987854172e-05
-1.87232426239775e-05
-2.15513174529328e-05
-2.21288589352245e-05
-1.91630674077599e-05
-1.90258133387725e-05
-1.64924563214377e-05
-7.7045270179896e-06
-1.44932822665974e-05
-1.488204045164e-05
-8.20722522386558e-06
-2.24772020600857e-05
-1.43426277162098e-05
-5.15057843128403e-05
-3.58230220861594e-05
-1.78175108842223e-05
-1.23947767489462e-05
-3.92910332102957e-05
-1.92811256658825e-05
-1.86610711509218e-05
-3.85991439048439e-05
-1.79335937696369e-05
5.11711340153577e-06
-1.30975251387442e-05
-1.45548336806335e-05
1.44055627673488e-06
-2.25698192004935e-05
-3.43010644444961e-05
-1.27509652547538e-05
-1.28507373069389e-05
-7.94634341498733e-07
-9.3500154894214e-06
-2.42074489805691e-05
-3.99101812277543e-05
-1.26326198690084e-05
-8.92494165365699e-07
-1.44805607013588e-05
-2.23023794457053e-05
-1.50079051527412e-05
-2.21878101323175e-05
-2.59012924941975e-05
-2.30867684487287e-05
-2.08900204898426e-05
-1.98436354064145e-05
-2.30507543787798e-05
-2.00896579348112e-05
-3.84331238869458e-05
-2.85131654100053e-05
-8.80658700536014e-06
-1.31386647977791e-05
-1.35602614479565e-05
-9.07825567163028e-06
-2.42613718991489e-05
-3.56369396607116e-06
-3.94865809160697e-05
-1.27032873652763e-05
-2.54333429621886e-05
-2.1781396059126e-05
-2.96639461676667e-05
-1.12353001354914e-05
-1.88805152911177e-05
-1.03214615230603e-05
-1.95546400782644e-05
-3.46026407251115e-05
-1.7805715955001e-05
-1.60958047985649e-05
-8.60850798917926e-06
-3.21185127035452e-05
-1.57554999624693e-05
-2.1500855978275e-05
-1.04702122148921e-06
-3.72587014294471e-05
-1.49655905948753e-05
-2.77007091717213e-05
-2.89211312807783e-05
-1.24075176843319e-05
-3.18848944134388e-05
-1.23880340490309e-05
-2.81606689989413e-06
-2.20834433649244e-05
1.07182926508482e-05
-1.11300925750809e-05
-4.41952178467473e-06
-1.20764223699446e-05
-3.48095254170744e-05
-2.63757650654571e-05
-3.01231192242644e-05
2.58855042214769e-07
-1.29876894794851e-05
4.55612396384044e-06
-3.20806556057327e-05
-2.77033702977803e-05
-1.03411518979672e-05
-3.71177581747644e-05
-2.89887418860288e-05
-3.15563533952161e-05
9.43627161394739e-06
-3.50448623255859e-05
-1.69309121596529e-05
-1.82472038321117e-05
-3.10605097680043e-05
-1.39291643215049e-05
-1.05023023276108e-05
-3.51971118324962e-05
-1.07657012031208e-05
-2.66471718225171e-05
-1.64216343821443e-05
-3.40812593445481e-05
-2.76468992669552e-05
-3.62756408552485e-05
-4.14087378693333e-05
-2.84493437796562e-05
-2.67194373074587e-05
-1.71294151422882e-05
-8.38026023850961e-06
-3.22290846286246e-06
-1.71675702879964e-05
-2.28374510181915e-05
-3.02415508084288e-05
-1.35802937712214e-05
-1.98056284743738e-05
-3.65111370638907e-05
-2.01295439738844e-05
-2.35115383887013e-05
-2.02384217313588e-05
-1.54042617422733e-05
-2.09641122599801e-05
-2.14256183660359e-05
-2.84663664344729e-05
-1.16255923379682e-05
-1.21462295985384e-05
-1.49077151685553e-06
-1.7468583856458e-05
-1.41297305940195e-05
-4.25370208308033e-05
-1.44772063716009e-05
-2.81640846529351e-05
-3.56133017790152e-06
-3.27722460949968e-06
-2.60878932495852e-05
-2.25968885904955e-05
-2.0935371679461e-05
-2.23547396709835e-05
-3.9048328497017e-05
-1.88785153900143e-05
-1.27168973817075e-05
-1.30220441040443e-05
-2.3043861091929e-05
-1.23986192876255e-05
-1.36000686085163e-05
-2.38892733502863e-05
-2.57245973919734e-05
-1.28849621382778e-05
-1.5974128458133e-05
-3.42739337639241e-06
-1.49451443945843e-05
-9.09450797861161e-06
-9.38198460021259e-06
-3.36307767209893e-05
-1.86390211952419e-05
-2.41766940714887e-05
-4.78313082349895e-05
-2.55331172036337e-05
-2.21963413760158e-05
-2.27340734198146e-05
-2.58342965619072e-05
-2.69374083639574e-05
-8.21310089125359e-06
-3.74917968416256e-05
-2.32271825019026e-05
-3.39718454993629e-05
-2.64979812376628e-05
-1.49663419492619e-05
5.92811482787565e-06
-4.73535075519826e-06
-1.06073888794606e-05
-1.75415118575533e-05
-3.48814958133231e-05
6.56718859683259e-06
-1.00356686583738e-05
-2.16372291563599e-05
-1.55421860303652e-05
-3.06430490383874e-05
-3.29404860644336e-05
-2.2193869524404e-05
-1.7530687737e-05
-9.14431415789598e-06
-2.15733941457411e-05
-1.33838069138421e-05
4.53203728472645e-06
-7.30346450240206e-06
-3.61991557963898e-05
1.20557014197945e-07
-2.20667700830917e-05
-1.84748152122774e-05
-1.71610382522374e-05
-2.55828807254097e-05
-2.36408344162763e-05
-2.45964990595025e-05
-1.67870774965755e-05
-1.09553693916978e-05
-3.3634205816314e-05
-2.19620340443043e-05
-1.62100116707519e-05
-2.10353435740111e-05
-1.00654788132352e-05
-7.52747789364599e-06
3.10729389420474e-06
1.06333196701417e-05
-8.76325151388411e-06
-1.20751522681289e-05
-1.66566481338574e-05
-1.86978158100713e-05
-2.66997702472507e-05
-4.37195445227974e-05
-1.28886800427366e-05
-1.96385410256425e-05
-1.56860721518208e-05
-2.05171885893133e-05
-4.07073707987058e-05
3.12176697718781e-06
-2.14204920083464e-05
-2.00555034253106e-05
-4.60539119251046e-06
-3.59218322216072e-05
-1.30271417300445e-05
-2.59826774391671e-05
-2.23793529974088e-05
-3.21916814070309e-05
-2.85787237746342e-05
-5.59203010530789e-08
-1.72181467739667e-05
-1.29492827322861e-05
2.23175146754252e-06
-8.47594099177123e-06
-1.63136961813819e-05
-2.12869525482776e-05
-1.42501641810819e-05
-1.76884761076586e-05
-2.15273838866598e-05
-2.68554172435711e-05
-1.89973802737334e-05
-2.19450312386134e-05
-2.40624046864041e-05
-2.38287369465985e-05
7.27360255218332e-07
-1.19395205177931e-05
-6.57082183535687e-06
-6.85415996306171e-06
-2.08369557558673e-05
-2.93127955464349e-05
-2.71507183701484e-05
-3.65726927817692e-05
-2.09769261049262e-05
-3.520297306723e-05
-2.0102471507964e-05
-6.06127675489748e-06
-1.68552493616217e-05
-3.41092250489209e-05
-1.740704573534e-05
-4.1507457696485e-05
-2.56891700842096e-05
-1.8042325901037e-05
-3.04582229169257e-05
-1.99008334602317e-05
3.09902536923608e-06
5.31573272354414e-06
-2.36341048559038e-05
-1.06242781131204e-05
-8.32545437523803e-06
-1.88563109700101e-05
-3.74046698536812e-05
-1.35012519916798e-05
-1.22513779755655e-05
-4.15437156127645e-06
-2.15387420516754e-05
-1.18825102389237e-05
-9.78799363601608e-06
-5.05596277247064e-06
-2.0076147604621e-05
-8.00330445434607e-06
-2.02114871111251e-05
-2.20991629780384e-05
-1.07825974095858e-05
-8.4144461244441e-06
-1.37136794136118e-05
-2.0345606614568e-05
-1.97711075119885e-05
-4.94128258425358e-06
-4.02154826103684e-05
-1.24219280101292e-05
-4.36418173201071e-05
-1.07488741737235e-05
-3.27896531703224e-05
-2.80399278634887e-05
-3.24504965282803e-05
-2.49179274764691e-05
-3.73569080567969e-05
-2.04834396087274e-05
-1.39963996556411e-05
-1.76101777442598e-05
-3.86645529469868e-05
-4.21669655731311e-06
-1.80161063193068e-05
-6.13845329751556e-06
-3.7231086487005e-05
-2.47151308822255e-05
-9.42819411204397e-06
-4.36721075007336e-06
-3.16652164552281e-05
-3.25500374534452e-05
-1.75855058801588e-05
-8.93959601870017e-06
-2.24073232855512e-05
-4.81587686858246e-05
-2.33992762413088e-05
-3.92339032088168e-05
-2.70565744243411e-05
-1.92667833421804e-05
-1.05938314059773e-05
-2.78619885087633e-05
-2.48197110007729e-05
-2.6925820869611e-05
-2.41646375946198e-05
-2.90945039773797e-05
7.04933503681001e-07
-1.69761848734014e-05
-7.73200995823188e-06
-2.22710312690666e-05
-1.43198554353368e-05
-3.66352030024657e-05
-2.1786698168535e-05
4.4111584151064e-06
-4.57447804872792e-05
-5.56062866545023e-05
-3.30522530648827e-05
-2.90616397124679e-05
-2.00952108472585e-05
-3.66001347241265e-05
-1.84973076309054e-05
-1.82244065284601e-05
-4.0557266539846e-05
-2.77795502867552e-05
-2.1286259879854e-06
-3.5368554360465e-05
-3.93823114791787e-05
-2.8107492310685e-05
-3.12805192810235e-05
-3.21004021609063e-05
-1.89945627534669e-05
-1.42957980253772e-05
-1.56602173820786e-05
-1.93005261983846e-05
-8.33623112585766e-06
-2.55317156390573e-05
-2.10316298141894e-05
-3.11977720574464e-05
-2.75526567984595e-05
-2.1086570491861e-05
-5.44804917421662e-06
-1.09762691509845e-05
-2.91982753950625e-05
4.55944083910627e-06
-2.71969506147166e-05
-3.58750734421138e-05
-4.11161165423645e-05
-2.13752780132548e-05
-2.73256456092212e-05
-1.26279359489996e-05
-4.04143506834541e-05
-1.0754013244678e-05
-1.61602588735133e-05
-1.50637840487774e-05
-1.26585035858279e-05
-3.54704464167957e-05
-2.95271620966598e-05
-2.45032190493514e-05
-1.78297462587215e-05
5.63572368279336e-06
-2.09326452253587e-05
-3.16085360172006e-05
3.95202414044565e-06
-1.32134555072492e-05
-4.08924504893193e-05
-2.43524401385618e-05
-1.73644865678206e-05
-3.8658463016444e-05
-1.53249403449588e-05
-2.20045074434563e-05
-4.47112507483401e-05
-9.69765500737641e-06
-2.01203414098345e-05
-4.20430319296624e-05
-2.23634507922347e-05
-2.871337902661e-05
-1.85932332574664e-05
-2.89179348945391e-05
-5.76709163687839e-06
-2.42648916649612e-05
-2.50807575557092e-05
-2.67901863764773e-05
-2.70857132121657e-05
-2.55169519083367e-05
-1.99578769463571e-05
-1.81540733587199e-05
-1.61445587002877e-05
-3.51932910331625e-05
3.85181449571335e-07
-1.15748768522541e-05
-2.72828616346372e-05
-1.93573667565658e-05
-3.36896870749943e-05
-4.83625747604067e-06
-2.33334475100396e-05
-3.99400442759446e-05
-8.17624793705158e-06
-3.58375259468568e-05
-1.65918633729517e-05
-2.36404989169929e-05
-3.92641639720098e-05
-3.92412733886526e-06
-4.09308806972328e-05
-2.00996447476348e-05
-1.37823337389279e-05
-2.56783892842618e-05
-1.63651316670533e-06
-1.73204517570274e-05
-3.81557860640387e-05
-1.3108905477955e-05
-1.66040475133223e-05
-7.86051860772856e-06
-3.8188001105862e-05
-4.86952280456432e-05
-3.26547941759145e-05
-2.56931200806291e-05
-2.243287722587e-05
-2.27542136053407e-05
-1.46612869609426e-05
-1.72124933500915e-05
-1.73327720477156e-05
-1.27947527515488e-05
-3.57437578254028e-05
-2.26852794363994e-05
-1.94899269366635e-05
-2.10189338663266e-05
-2.09485905395074e-05
-1.05000301101432e-05
-7.75492387212567e-06
-4.568260360759e-05
2.2823387596576e-06
-1.43234022680351e-05
-2.60391250751588e-05
-2.11109522540532e-05
-1.2081458793707e-05
-1.15833362500473e-05
-1.5774903555793e-05
-1.64319425327587e-05
-1.53963681322775e-05
-2.97816002186489e-05
-2.02952874812815e-05
-6.86013242183685e-06
-1.71041000921135e-05
-1.93307482251106e-05
-2.4301776580785e-05
-1.14460965527074e-05
-7.26731031047007e-06
-3.21708523731765e-05
-1.97428527872812e-05
-1.69193451285779e-05
-2.1730437581823e-05
-8.97804786929934e-06
-1.73402320971401e-05
-1.08843088671295e-05
-1.52015244311983e-05
-9.22702884617442e-06
-2.12575939393791e-05
-4.10067716000583e-05
-6.81427869646749e-07
-8.78104267843885e-06
-1.96630130175488e-05
-2.30387486196956e-05
-4.44035970313901e-05
-3.41965469141947e-05
-2.42000947396082e-06
-2.99544104651619e-05
-1.32983035461684e-05
-1.81131504672613e-05
-2.60548737137983e-05
-3.99871849839724e-05
-4.20726510566095e-05
-2.91044747379459e-05
-2.76320219115009e-05
-2.97478045059433e-05
-4.48572413655751e-05
-3.48421187556476e-05
-3.59548655230875e-05
-2.06804916661914e-05
-1.84316495226115e-05
-3.0736745772165e-05
-6.7849279032554e-06
-6.2225406310874e-06
-2.55667042744816e-05
-2.86065624315354e-05
-2.44760514733609e-05
5.23149847237975e-06
-2.90101591206923e-05
-4.35905244788225e-06
-1.06557747389393e-08
-1.11381816652616e-05
-1.63750230182001e-05
-1.96929344284106e-05
-7.19230850228831e-06
-1.0174628969427e-05
-2.15267077542538e-05
-3.83803907024245e-05
-6.15150701695432e-06
-1.92320522217856e-05
-2.40510156995755e-05
-1.63220181394837e-05
-1.05040646367123e-05
-1.74931595513968e-05
-1.52644406992152e-05
-2.76082380916991e-05
-3.16872456793824e-05
-1.09269003388035e-05
-1.65428890281364e-05
-3.33467937717141e-07
-3.27768154717404e-05
2.33521406076837e-06
-5.59580271110165e-05
9.9234103612381e-06
-2.05728933319041e-05
-8.99006555593958e-06
-1.21607082725309e-05
-2.63674594903176e-05
-3.00177401439156e-05
-2.08894293888797e-05
-2.15291496483802e-06
-7.18208381488793e-06
-2.67420661110158e-05
-3.65084976251479e-05
-1.40924373442124e-05
-1.15860227348588e-05
-3.05046406916395e-05
-2.77587943096978e-05
-4.25543968579247e-05
-3.02532934762099e-05
-3.05328466352067e-05
1.43831222652323e-05
-1.80624180199049e-05
-8.39244541238711e-06
-2.86521399094113e-05
-2.33723080790373e-05
-3.11968571209029e-05
-1.11926361279275e-05
-7.97406641685623e-06
-2.14965175118668e-05
-7.44521314723274e-07
-2.21271509012165e-05
-8.82788643694325e-07
-3.13702242184473e-05
-1.9182276084356e-05
-1.25997173606559e-05
-3.53223327466055e-05
-2.62247766900528e-05
-3.51353997533015e-05
-2.72305155976446e-05
-2.35937301906281e-05
-1.87120247488725e-05
-6.68676655706527e-06
-2.45744933106781e-05
-1.53154309542257e-05
-9.51204272181787e-06
-2.52636780133189e-05
-1.2525155606196e-05
-1.86788873554774e-05
-2.42832117528684e-05
-4.44411467652491e-06
-2.16689985685634e-05
-3.69294252623741e-05
-2.77651892423267e-05
-2.15943733909409e-05
-6.4945232823354e-06
-2.56328833605728e-05
-6.02420089211888e-06
-2.70804849438262e-05
-1.10860386486482e-05
4.48264003910075e-07
-2.03033005145974e-05
-1.53252198265563e-05
-2.39566676512938e-05
-3.40634613338277e-05
4.92211728219479e-06
-2.09546536571101e-05
-2.96801554471591e-05
-2.9778731459381e-05
-1.03513803659825e-05
3.89008614480648e-06
-1.37017365558014e-05
-3.3684480746287e-05
-1.01591999841221e-05
-2.76840832038636e-05
-4.05932911638471e-05
-2.34618486184389e-05
-4.92243336946815e-06
-3.61299009668286e-05
-1.68422747664533e-05
-2.3949624337135e-05
-1.31662108502756e-05
-1.15891563517722e-05
-3.04985564881275e-05
4.74061558680091e-06
-2.31610217420734e-05
-2.71971425955747e-05
-2.02882193249098e-05
-2.42910623999371e-05
-1.96104621160936e-05
-2.62380671913086e-05
-8.00155730810307e-06
-1.92158753075691e-05
-4.3875447056135e-05
-3.22043008584221e-05
-5.42386051196912e-05
-3.93994281891349e-05
-5.35701256342902e-06
-1.34446061514962e-05
-1.44119043169129e-05
-1.21867849327914e-05
-2.66130017664306e-05
-1.51812607876055e-05
-2.30342618537146e-05
2.2194458383773e-06
-2.90775774052124e-05
6.91595036910775e-06
-4.0261818439251e-05
-1.95937857696006e-05
-2.10483899584198e-06
-2.71091130758847e-05
-1.72040191943666e-05
-2.34337295730238e-05
-3.27093947362963e-05
-2.91960443984432e-05
-2.39994736899436e-05
-1.36685783674819e-05
-1.45941099203634e-05
-1.93827631960688e-05
-2.59660008017294e-05
-3.23789362125355e-05
-1.43554759078431e-05
-5.47170734554065e-07
-1.94536994093081e-05
-1.33120176435888e-05
-1.33368720548937e-05
-2.77605642011865e-05
-1.9956584088216e-05
-1.06141324401144e-05
-1.47395740726507e-05
-4.21266731018309e-05
-2.4517782646561e-05
5.37506900163489e-06
-3.05111553102577e-05
-2.20791166177719e-05
-2.94641342333223e-05
-3.23957909454938e-05
-2.95104416940674e-05
-5.3377692655808e-05
-3.34960531111737e-05
-8.42110048846341e-06
-9.21815673719604e-07
-1.52931364135365e-05
-1.91328872070296e-05
-1.74590623759643e-06
-1.02389757982928e-05
-3.34605786845285e-05
-1.42486288194622e-05
-5.91262021412643e-06
-4.07127293009748e-05
-1.83196234048949e-05
-4.43064483591857e-05
-2.60630399515948e-06
-5.47485834007729e-05
-1.93129764243192e-05
-1.32929906012006e-05
-1.28669806287112e-05
-1.83220835710595e-05
-5.95068756462031e-06
-2.93544602952813e-05
-1.5604765456882e-05
-7.10328289703919e-06
-1.28008713770326e-05
-4.09286707476893e-05
-3.54855661520603e-06
-2.6556280089173e-05
-3.30252697393065e-05
-2.40536349569458e-05
-2.79231705567766e-05
-3.47064985568311e-05
-2.14588733768393e-05
-7.7937345791673e-06
-3.13448815493971e-05
-1.53951172494453e-05
-5.82300983712615e-05
-2.13733985293022e-05
-4.56406480602068e-05
-2.92200828287451e-05
-1.04396666992125e-05
-6.89640209492556e-06
-2.74022863055855e-05
-3.12345544051622e-05
-4.11722637315107e-05
-1.47899585078506e-05
-1.63244125724559e-05
-2.5188955183544e-05
-1.42704093949816e-05
-1.19274709661661e-05
-2.45155627540479e-05
-2.22695471760511e-05
-2.1664390480463e-05
-1.7686468207853e-05
-1.15240181379784e-05
-2.55534459866298e-05
-2.01685288160594e-06
-3.90679998973362e-05
-3.16114735745505e-05
-1.36233216088918e-05
-1.29266037027434e-05
-6.35125013027169e-06
-2.46306686719404e-05
-2.07186847719334e-05
-8.01169921257844e-06
-1.50640988179338e-05
-3.54399806467905e-05
-3.00983102103024e-05
-1.90575285577425e-05
-1.94703304501392e-05
-3.22866882416573e-05
5.93068772996191e-07
-2.66331565639971e-05
-2.2855046724712e-05
-8.3222132056953e-06
-3.52225370008772e-05
-1.35930677538567e-05
-1.25060360097797e-05
-1.41469608161298e-05
-3.3111416511976e-05
-2.77517649961159e-05
-1.72338456460504e-05
-4.03065288317622e-05
-7.91459139409036e-06
-1.032019845549e-05
-2.59740576425175e-05
-4.55159701683017e-05
-3.56607213901655e-05
-2.81918099913715e-05
-1.80468640197057e-05
-2.10390928964979e-05
-3.08571516510973e-05
-1.26714552467305e-05
-2.0889730106085e-05
-1.86970041674881e-05
-3.25750807559059e-05
-5.59941993613181e-06
-9.60200197026528e-06
-3.15692582395732e-05
-2.08915303039601e-05
-1.37999823203287e-05
-1.68300657507313e-05
-2.46770181434018e-05
-1.96103757585954e-05
-1.69884910755468e-05
-3.06651398713093e-05
-1.28971486693696e-05
-4.32364226766091e-05
-2.91538231678072e-05
-9.83204403727587e-06
-4.27362120752945e-05
-2.79549218069357e-05
-1.13347584815418e-05
-2.66937255598319e-05
-1.26777742571603e-05
-4.74087666443103e-05
-1.99498124406739e-05
-2.85053066414467e-05
-2.29243212186969e-05
8.55248014115327e-06
-2.63625601370272e-05
-8.94655277759972e-06
-2.40181699860882e-05
-1.54486796889685e-05
-2.66036902204555e-05
-1.4587054120667e-05
-1.32510499041558e-05
-2.93836645329732e-05
-3.55035137501755e-05
-3.76712503408807e-05
-5.11503780263632e-06
-2.74639341057691e-05
-1.39620730729989e-05
-1.49396896935185e-05
-3.03416183841312e-05
-2.15986876485687e-05
-2.84113065798971e-05
-1.3651496800489e-05
-2.38750006973015e-05
-1.92366093256972e-05
-9.47450118272686e-06
-1.75016769176017e-05
-1.50729819432675e-05
-2.65952497495655e-05
-3.30406869596199e-05
-2.53308553128537e-06
-3.61776464981856e-05
-5.20382086767961e-06
-1.45706013047378e-05
-1.47561284816102e-05
-8.12151607948238e-06
-1.46402756731902e-05
-2.61305732208164e-05
-1.04162302099117e-05
-3.80149908453842e-05
1.15055980073832e-05
-3.56404121424798e-05
-1.73205876269364e-05
-1.15846874762777e-05
-3.53692127209379e-05
-2.37624713041617e-05
-3.66993222564262e-05
-2.20786710491063e-05
-3.33650217532059e-05
-7.10957891575156e-06
1.1108283536463e-05
-2.62710298061138e-05
-2.69701584508266e-05
-7.34815411649354e-06
-2.88606275396915e-05
-3.8574218073871e-05
-2.28460677816563e-05
-3.91818839067911e-05
-1.72843932083654e-05
-8.36378239075446e-06
-3.39474190625118e-05
-3.00337149046809e-05
-4.83518119153176e-06
-2.31454001840465e-05
-4.1299091838169e-05
-1.82113148119862e-05
-1.73692718078361e-05
-4.23996741569312e-05
-7.35463179059576e-07
-1.91119690261281e-05
-1.67777993709123e-05
2.93542703348932e-06
-2.53089243559747e-05
-3.41365366656088e-05
-6.1506810090944e-06
-1.78204249162114e-05
-1.51481857293869e-05
-1.67901316164399e-05
-7.57578987015041e-06
8.79911564942111e-06
-1.22471066588383e-05
-1.76756849307571e-05
-5.44864378932597e-06
-1.76728471454766e-05
-1.91108790495686e-05
-3.22336102990054e-05
-3.59871983976973e-05
-2.15564065850577e-05
-3.55392237240756e-05
-2.14106292163656e-05
-6.2940714823162e-06
-1.96651570995079e-05
-1.47796059959867e-05
-3.21467219768531e-05
-1.72416850580032e-05
-3.40330650282699e-05
-4.53418624997233e-05
-1.41882596884591e-05
1.18673539973603e-05
5.13538949771327e-06
-3.19753549250917e-05
-3.13755486654088e-05
-1.68385531994377e-05
-1.83945588353978e-05
-2.77463487483516e-05
-8.1626888655473e-06
-2.42732525616734e-05
-1.90206801596377e-05
-1.11169515689954e-06
-3.07792429367485e-05
-3.27236051375391e-05
-2.64585822563086e-05
-9.4413009612888e-06
-1.89800770236544e-05
-3.1065599591614e-05
-2.88278962931113e-05
-6.54038723061675e-06
-1.65696150227407e-05
-8.10365252488256e-06
-3.17348189839897e-05
-2.61442748704324e-05
-1.14107281927011e-05
-1.43325391292689e-05
-3.11769782791707e-05
-1.88591291787897e-05
-4.45277785675814e-05
-5.50435398996198e-06
-3.07231526924327e-05
-2.79578343503723e-05
-1.65527879209353e-05
-5.08210611845266e-05
-2.82521324479952e-05
-2.90632482440458e-05
-1.24781916332296e-05
-1.41211478346937e-06
-2.5572330762791e-06
-1.48511577800557e-05
-1.23478582894467e-05
-2.18319154298181e-05
-1.44469119749537e-05
-2.42746532727213e-05
-3.30340245736779e-05
-1.76659186223756e-06
-4.08565915622427e-05
-2.89933571059288e-05
-1.89745403882624e-05
-9.35815060563252e-06
-4.26396844538754e-05
-2.02853508325299e-05
-4.20367381926831e-05
-3.26815419540457e-05
-6.75147520749004e-06
-3.59661636302847e-06
-1.19003192416818e-05
-1.1283262891622e-05
-3.33525680579642e-05
-1.41390368785209e-05
-7.25302243623522e-06
-1.90392568816114e-05
-3.23016249226495e-05
-1.7438249274466e-05
-2.15303945716084e-05
-2.6314252756116e-05
-3.97538944718877e-05
-3.45487467633048e-05
-3.68730009877943e-07
-3.87667534877547e-05
-2.43275161539e-05
-1.49166845268969e-05
8.32062807500155e-06
-1.37618220296666e-05
-1.84981771200282e-05
-1.4449955423978e-05
-2.44997699353153e-05
-3.64134340973846e-05
-1.47790280242546e-05
-3.49228267681165e-05
-3.08971058686646e-05
-4.42528190102289e-07
-9.16390207814175e-06
-2.47798299714023e-05
-1.43732237398373e-05
-2.43984883064989e-05
-2.16961714991852e-05
-2.06222222990403e-05
-3.66027036648216e-05
-2.97240992301691e-05
-3.61231729417589e-05
-5.02677855967376e-06
-2.57629127779873e-05
-3.38903481958831e-07
-8.82232800871809e-06
-4.0333831097513e-06
-2.24004349595064e-05
-2.90321619579704e-05
-4.00601293922671e-05
-5.99904794165896e-06
-2.52382015636008e-05
-1.51847729407421e-05
-2.25838989688979e-05
-1.32587644421521e-05
-6.91775992507922e-06
1.85019287329419e-06
-4.13387666354421e-05
-2.04178654118387e-05
-1.65851705333898e-05
-2.15924035500313e-05
-1.51365676588407e-05
-7.49705544070682e-06
-1.83833955548856e-05
-3.90735184448278e-05
-1.72397620200145e-05
-1.60289747300917e-05
-1.59464407871967e-05
-1.49331872830711e-05
-1.81016591277815e-05
-8.89086132696933e-06
-2.96135596143206e-05
-2.09114553986362e-05
-1.19977718668367e-05
-2.91466279265581e-05
-2.45402757732021e-05
-1.29607971355359e-05
-3.49423070415086e-05
-3.00442935248113e-05
-1.1740082677411e-05
-9.23691460626128e-06
-5.33498155848041e-05
-9.4371629724654e-06
-4.17246441657767e-05
-1.64327305939235e-05
-4.46569679250081e-06
-2.77884264192092e-05
-3.48291650464699e-05
-6.95481543687358e-06
-3.33618770152641e-05
-3.00395607962858e-05
-5.86422370099586e-06
-3.05489879485902e-05
-5.40469768268705e-06
-1.66573716089518e-05
-2.20042594051651e-05
-4.86970769709556e-05
-3.20317983950979e-05
-2.64668935742297e-05
-1.72104846738912e-05
-1.97047848751417e-05
-2.81638682224305e-05
-1.88971677688066e-05
-1.65562142059466e-05
-2.23378612157491e-05
-5.69805937882492e-06
-1.04124785017859e-05
-3.16349296977437e-05
-1.38175381483763e-05
-2.72730923134232e-05
-3.08229248164495e-05
-2.74529539995652e-05
-3.13227921075626e-05
7.16644054900525e-06
-2.88764552869339e-05
-3.32412942216109e-05
-1.97434204422174e-05
-2.52284468640879e-05
6.58522223571099e-06
-1.69197020166547e-05
-2.74876069037209e-05
-2.55866251945271e-05
-3.03588674938097e-05
-3.39722063945232e-05
-3.35969194118163e-06
-1.631397910587e-05
-1.22029594846084e-05
-2.79273227049533e-06
-1.89862101849983e-06
-1.30717118339384e-05
-1.60289717544312e-05
-1.74029692638943e-05
2.78867002302295e-06
-2.86933832083294e-05
-4.16126552888668e-05
-2.27268448644488e-05
-1.36288716266445e-05
-1.95727130551719e-05
-2.06234791291954e-05
-1.04389414918397e-05
-2.94010165414214e-05
-1.71490477916126e-05
-1.72426632984491e-05
-2.15968793190881e-05
-2.06955436073338e-05
-1.65177822795377e-05
-3.57952205970967e-05
-1.98560841296442e-05
-2.90212739229028e-05
-1.07786018527252e-05
-3.83658310061556e-05
-1.34492791830002e-05
-1.94364666137713e-05
-2.12370281473599e-05
-2.54382988631508e-05
-4.29794889894309e-06
-1.5713245024994e-05
-1.48163373150097e-05
6.85221213616304e-06
-5.18773217667068e-05
-2.67954046961409e-05
-1.62170978656727e-05
-2.2846078678607e-05
-2.55377764581514e-05
-3.39577580511102e-05
-2.99412291934831e-05
-1.80903293301759e-05
-2.71661417790324e-05
-2.46381677553795e-05
-2.76866046444951e-05
3.30593321689763e-06
-3.95248487398497e-05
-2.95701607532722e-05
-9.54147776948942e-06
-3.28726828083391e-05
-3.17637441274548e-05
-2.64762343610015e-05
-1.04155897844642e-05
-3.61606229749321e-05
-3.6008970323833e-05
-1.04124583814688e-05
-1.28939926938043e-05
-2.45396125443391e-05
-9.43498885673552e-06
-9.15257517771492e-06
-2.36247643926528e-05
-1.51016716509807e-05
-1.51128876210604e-05
-2.57926358689596e-05
-1.46451717095286e-05
-4.89145811271681e-06
-2.22595294981084e-05
-1.99143156703228e-05
-1.5239204276509e-05
-1.02151519418522e-05
-2.52635188853017e-05
3.91428447967053e-06
-4.660400697401e-05
-3.09928618096824e-05
-2.87778505312204e-05
-1.36867676440494e-05
-1.99186701387262e-05
-2.274091977978e-05
-2.15022665121968e-05
-3.57369969981908e-05
-2.76342220389835e-05
-2.55235921744214e-05
-8.5709327102732e-06
-2.00615042412477e-05
-1.4064979445083e-05
-8.75610005460654e-06
-3.12465292420967e-06
-1.20892069079148e-05
-2.16318878399725e-05
-1.15700537742738e-05
-3.12844502939217e-05
-1.23597849627295e-05
-1.84261078630838e-05
-1.49505605096498e-05
-1.37842108794331e-05
-2.96664576128617e-05
-3.32886248021195e-05
-2.63464592106618e-05
-1.87652733369781e-05
-6.83662469565117e-06
-3.29867745131342e-05
-1.0182336926536e-05
-2.21065791722199e-05
-3.27977269863744e-05
-2.64817258732398e-05
-4.19143462103464e-05
-1.28926349371786e-05
-1.2263647481095e-05
-3.21185491705277e-05
-8.68620552415371e-06
-1.14140868912526e-05
-2.27114347042813e-05
-1.02935208871398e-05
-2.0619460740796e-05
4.73595203600884e-06
-1.54233577512408e-05
-1.95238812181212e-05
-3.12893845924436e-05
-2.30336246484668e-05
-3.9041014701081e-06
-3.37911692183668e-05
-1.76103302579933e-05
-3.77245667006182e-05
8.38085280610991e-06
-3.23430029456932e-05
-1.60596907603759e-05
-2.81572482965539e-05
-1.96954646597214e-05
-1.87116216647371e-05
-2.20464266931896e-05
-1.99096833257265e-05
-2.9555819122665e-06
-2.05236847166988e-05
-1.6183195813281e-05
-3.50925080245231e-05
-3.8331989817e-05
-3.29376466561784e-05
-1.25208370843517e-05
-2.6831564096857e-05
-3.27114394357954e-05
-3.07946765940273e-05
-1.59855912617447e-05
-1.23183737490669e-05
-2.0188849684208e-05
-1.78112086149964e-05
-3.61194406458655e-05
-3.37767266014349e-05
-1.09237640135931e-05
-1.44468900449664e-05
-8.22778080831102e-06
-3.65210931119782e-05
-1.43897516852777e-05
-7.29306001044516e-06
-1.58038153192595e-05
-2.08397752930766e-05
-3.47908246939858e-05
-3.45760149655632e-05
-1.61820710344054e-05
-8.20911066075697e-06
-4.07639966271111e-05
-3.34265751768469e-05
-1.11870106554998e-05
-3.30680976788507e-05
-2.22209458040686e-05
-2.71936675921618e-05
-2.25177518795885e-05
-2.50542065861541e-05
-2.08727343845065e-05
-7.17022447491799e-06
-9.98209984160185e-06
-2.52482036420088e-05
-1.88502916627255e-05
-2.43466784538137e-05
-1.24473909103538e-05
-1.85411717485881e-05
-2.2727387186074e-05
-2.12163030750085e-05
-1.69630042002952e-05
-1.29793654611355e-05
-3.99341701285836e-05
-1.65946240751682e-05
-1.23829692899464e-05
2.05634261147376e-06
-2.54845281536165e-05
-1.79196543948085e-05
-1.40308130233848e-05
-1.84142996101312e-05
-3.59863233203251e-05
-7.34836201698415e-06
-1.90304119836075e-05
-1.24648751786283e-05
-3.98736859107814e-06
-3.01751807984541e-06
-2.2660253373604e-05
-3.02137889933153e-05
-2.36650670815907e-05
-3.67254777684502e-06
-1.235997533492e-05
-1.68450633521659e-05
-1.31942437022112e-05
-8.20855125492403e-06
-2.06803369645131e-05
-3.55958001386774e-05
-1.57417915005132e-05
-1.53740453526471e-05
-2.19026177827199e-05
-1.40821592630206e-05
-2.87086706549514e-05
-3.01940324362345e-05
-2.50868306331725e-05
-1.27352005400779e-05
-1.90833441065551e-05
-3.25615905999618e-05
-3.19720167904162e-06
-2.94363103969378e-05
-1.01047227555375e-05
-1.6263203352384e-05
-2.29985731811348e-05
-8.69005390918795e-06
-2.76143361932287e-05
-2.52948106427983e-05
-8.31606442651243e-07
-2.29712678503164e-05
-2.10548944165454e-05
-1.46753881569761e-05
-1.03019238343658e-05
-1.43143988626414e-05
-3.00978132266561e-05
-1.83540472660712e-05
-2.30498919077174e-05
-2.942936880058e-05
-3.02928849527353e-05
-3.08973501140337e-05
-2.42304067599765e-05
6.42086190097938e-07
-1.4416307973126e-05
-4.34916948835218e-06
-3.78802244208033e-05
-2.85971125905857e-05
-2.83265522848213e-05
-4.32930268479054e-06
-2.85704690899929e-05
-1.41039951474288e-05
-3.18618034120048e-05
-9.50276328304371e-07
-2.54633257545618e-05
-2.76658296356757e-05
-3.52289883761235e-05
-3.36007668038606e-05
-1.81809819156824e-05
-2.93649685867612e-05
-2.3046803439185e-05
-2.13979266023452e-05
-2.3670267934316e-05
-2.60848099076126e-05
-1.99303640355331e-06
-1.97628353759598e-05
-2.38679295469146e-05
-4.95561041294643e-05
-5.63406666508246e-06
8.14485178376871e-07
-1.24761396663376e-05
-1.77825314067168e-05
-2.60684178459146e-05
-4.04984447582583e-05
-2.32038986412681e-05
-8.9208466273739e-06
-1.6519630673655e-05
-2.14966962621203e-05
7.79132418282358e-06
-2.38549878288693e-05
-1.82238815716673e-06
-2.57237426281562e-05
3.60979068525385e-06
-1.94280678300989e-05
-2.334667855128e-05
-1.59662664525833e-05
-7.90254102583661e-07
-2.23964188894829e-05
-2.35762833568078e-05
-2.51759219272698e-05
-3.70026721607967e-06
-1.67182206368225e-05
-1.61641811166907e-05
-7.94053180614843e-06
-4.35861116954848e-06
1.21652730041581e-05
-1.2641948297762e-05
-2.70774190872766e-05
-1.63612161010521e-05
-2.11706671669703e-05
-2.95499608907905e-05
-2.73009484497957e-05
-1.4107209931244e-05
-1.71252313259145e-05
-5.15664305197227e-06
-1.55695495587036e-05
-1.92750479787577e-05
-2.43895996463711e-05
-1.77975083457845e-05
-3.81757662854183e-05
-2.04817849393472e-05
-2.23997647201993e-05
-3.18815978060109e-05
-3.80931250743117e-06
-1.91399059182257e-05
-1.07020946546661e-05
-1.33348080095779e-05
-2.91882609330489e-05
-2.25207411606188e-05
-6.77882929602282e-06
-3.72162978037332e-05
-5.92061832469159e-06
-1.2218388111985e-05
-1.62224783826507e-05
-5.7979001222608e-06
-2.31868034845109e-05
-2.82946439031237e-05
-2.37985583995965e-05
-3.49958871890348e-05
-1.84394288229714e-05
-2.55491166865104e-05
-9.14894066757078e-06
-8.76311755930959e-06
-8.42602967945036e-06
-1.87802815862464e-05
-1.73051982996489e-05
-3.62891920628223e-05
-1.26594769642605e-05
-2.45972353501521e-05
-5.30385657983516e-06
-2.47365011280622e-05
-2.48156709816481e-05
-1.88204654211815e-05
-2.06497683901273e-05
-8.60047270641017e-07
-2.96034330422964e-05
-3.52403976052818e-05
-1.6947422809734e-05
-1.66204212870643e-05
-3.346544682482e-05
-4.68567479339037e-06
-5.17093565072252e-06
-1.27721461331731e-05
-1.21183923399625e-05
-2.14168215590219e-05
-2.78914299655159e-05
-3.09215675757187e-05
-1.40208467575816e-05
-2.7534371014585e-05
-9.41222382885361e-06
-2.49974984435315e-05
-5.25742911733622e-07
-1.69114489398908e-05
-3.37309815654123e-05
-2.90429764543039e-05
-3.35265550592028e-05
-2.38843253686962e-05
-3.21318611639343e-05
-1.81568917639872e-05
-3.53685723277584e-05
-3.72491692286816e-05
1.59859990673278e-06
-2.8872035682642e-05
-2.22558295421642e-05
-1.78376662844506e-05
-5.46447986343677e-06
1.81401027428021e-06
-2.20270156044098e-05
-9.70536118484678e-07
-9.22990700623174e-07
-1.60990066851725e-05
-3.0319968073796e-06
-2.26872734976626e-05
-6.80149304004632e-07
5.51120046237606e-06
-3.37743637492842e-05
-1.7436756602765e-05
-1.23562097288782e-05
-3.46170881963861e-05
-2.0489501471322e-05
-3.07689055845671e-05
-3.04472097157847e-05
-2.60723893174788e-06
-2.64022243014583e-05
-2.32785343064013e-05
-1.04621606326692e-05
-1.33326470356206e-05
-1.31939148977583e-05
-1.58467512332785e-05
-1.98120881877044e-05
-1.41975015379602e-05
-1.32166164677645e-05
-2.64462438453567e-05
-2.827512014682e-05
-3.01924839114617e-05
-3.09916335646918e-05
-1.71902647621936e-05
-3.41397328840167e-05
-1.38352506078697e-05
-2.67463449825821e-05
-4.06572662565184e-07
-2.89681384049816e-05
-1.11509500339945e-05
-1.80377585219514e-05
-3.81845440129459e-06
-1.56267428539751e-05
-3.24990991653568e-05
-6.01533096808936e-06
-1.23866259250962e-05
-1.62837621639031e-05
-3.05602376819462e-05
-2.32354536594125e-05
-1.32074187288126e-05
-9.26343429075176e-06
-2.59752710788e-05
-3.74289983214287e-05
-2.17741729350675e-05
-4.18410480861524e-05
-3.15480158766413e-05
-2.70558308328713e-05
-2.65552313995187e-05
-1.08623639958269e-05
-1.3624629134027e-05
-1.21571465773971e-05
-3.47891787497484e-05
-1.89233026307532e-05
-3.34636212238898e-05
-1.55805563013514e-05
-2.00417192652496e-05
-2.47457387082466e-05
-1.50155706307691e-05
-7.01252060138254e-06
-2.26464481023914e-05
-3.29775775791212e-05
-3.40304309913845e-05
9.15807208337482e-07
2.62010734301202e-06
-3.90834669868944e-05
-8.75941344632956e-06
-2.76262428959792e-05
-3.51631042762318e-05
-2.22099099436303e-05
-1.50633049778879e-05
2.28891775129715e-06
-4.4287878103525e-05
-2.69929922234306e-05
-2.76631908455158e-05
-3.38665041049861e-05
-1.22140904891649e-05
-2.99494312142438e-05
-3.77562555843599e-05
-2.02105256518601e-05
-1.48467905977522e-05
-2.4638343974007e-05
-2.8327329317993e-05
-4.51785203924847e-06
-8.86726849020019e-06
-2.1321821157628e-05
9.97751426024943e-06
-3.23252504896835e-05
-9.81681368645237e-06
-2.32361395879247e-06
3.3615098995561e-06
1.69471202528372e-06
-2.87921720732804e-05
-5.57916463928504e-06
-1.19097441783714e-05
-1.0564443550604e-05
-1.22473738391122e-05
-3.50364232969239e-05
-1.96403133138544e-05
-9.33883821397949e-06
-3.44823086199183e-05
-3.60545104619052e-05
-2.41228828697798e-05
-1.91671222317073e-06
-4.08827874383887e-05
-2.0965808139302e-05
-2.77848189110296e-05
-3.41449052758908e-05
-3.75411125164703e-05
-1.05493371179778e-05
-2.56281284677617e-05
-4.38384248777351e-05
-1.05277786607858e-05
-3.34356410621618e-06
-1.82770597952568e-05
-5.65386919503075e-07
-2.16303966469356e-05
-2.4132112815648e-05
-5.03990380194398e-05
-4.14076458686775e-05
-3.58287579435379e-05
-1.83141657245006e-05
-1.81757365012153e-05
-1.65732066518681e-05
-2.50189666424559e-05
-1.68125409693911e-05
-2.97419771404332e-05
-1.69352285539628e-05
-4.2870971555078e-05
-1.33395098815162e-05
-2.02766270368629e-05
-4.6875696331067e-05
-1.17246752564307e-05
-3.64798310015803e-05
-1.90089447557071e-05
-2.19482745629723e-05
-2.79925334642407e-05
-2.24088517027024e-05
-2.4972938428591e-05
-2.18002362582251e-05
-2.92125125633758e-05
-3.74943089510336e-05
-1.89451745033142e-05
-2.05635468615933e-05
-2.46608445051596e-05
-2.59704285297134e-05
-1.88802168322035e-05
-3.38167726458427e-05
-3.73364498015278e-05
8.53808425123588e-06
-2.55912236713036e-05
-2.80476281243692e-05
-1.75780634141148e-05
-2.84893339284891e-05
-2.55000393857411e-05
-2.21730459050648e-05
-9.45574378877199e-06
-1.53099801173806e-05
-3.91009469427272e-05
-1.92374684975789e-05
-2.67493630633507e-05
-1.02389246032178e-05
-6.22367265666593e-06
-2.27287597598917e-05
-3.44363729203292e-05
-3.89005055999589e-05
-1.31191131196131e-05
-2.63373889424912e-05
-2.9345603398824e-05
-7.85219215665085e-06
-3.66685133348631e-05
2.11993957577773e-06
5.63505848809995e-06
-2.1719234096674e-05
-2.68315543460633e-05
-2.85350047649838e-05
-2.87976323119364e-05
-2.79305864202707e-05
-1.49909642346542e-05
-1.97786081786413e-05
-2.40734795811521e-05
-3.17159746439748e-05
-2.94167281705674e-05
-2.85695266679865e-05
-1.70248936017658e-05
-1.60365571777151e-05
3.72642783889997e-07
-1.74478511913422e-05
-3.20892866321063e-05
-2.00947615678282e-05
-2.49052401746114e-05
-3.69836270731867e-05
1.32181670304393e-06
-1.32090729551237e-08
-2.2722463254038e-05
-1.80343748600721e-05
-1.88599477266133e-05
-2.56131311645348e-05
-3.08647428497118e-05
-1.29296174591219e-05
-3.86685872120522e-05
-3.17508598284366e-05
-6.77251190227858e-06
-5.45095425117497e-06
-3.24619741069399e-05
-1.15507195758924e-05
-1.65683438694352e-05
-3.02176667425428e-05
-1.39091352840482e-05
-1.810034013625e-05
-2.16149210616385e-05
-1.66151551595006e-06
-1.34681346438462e-05
-7.99226573825535e-06
-2.95127173287164e-05
-3.50894606485148e-06
-1.36233988651336e-05
-4.65744819949894e-05
-3.31602198012724e-05
-3.25056304175994e-06
-1.47430657204683e-05
-1.11900421198451e-06
-7.22242983738164e-06
-2.8155775844288e-05
-6.52445433467976e-06
-2.58881105090066e-05
-2.20563798040175e-05
-1.60008775690864e-05
-3.4904538676999e-05
-2.80666213025401e-05
-2.78755824839584e-05
-2.6798243016896e-05
-1.39958401340478e-05
-4.68458199709262e-06
-1.86631615877377e-05
-1.04915532539785e-05
-1.5110284328721e-05
-3.06645801621052e-05
-2.98537579063072e-05
-2.33862898631733e-05
-2.37889986309755e-05
-4.00954996446643e-05
-1.82414394984179e-05
-3.72852385062007e-05
-2.73915105538236e-05
-2.22324898266185e-05
-3.26909239625366e-05
-1.3533237980501e-05
-2.55749392630712e-05
-1.5253393309365e-05
-2.69036603748902e-05
-2.46799089278948e-05
-1.69138693199445e-05
1.43658136612055e-06
-8.55944502356577e-06
-6.92905018774717e-06
-3.09360071925475e-05
-1.43302449948872e-05
-1.55856806424677e-05
-7.82823091718572e-06
-1.68689760248101e-05
-2.86917896961362e-05
-2.43938918628795e-05
-2.20714303305444e-05
-3.5623117618093e-05
-4.6376813650827e-06
-9.41990865901476e-06
-2.59369688657149e-05
-2.76042751975131e-05
-1.35826497720043e-05
-3.04319883789315e-05
-3.34422111359319e-06
-5.0309413117383e-06
-1.3042646791549e-05
-2.2480156070065e-05
-2.73657802904504e-05
7.49653175939105e-06
-5.06100555440341e-06
-3.35681246800428e-05
-2.60204915504486e-05
-2.09444948618668e-05
-1.42457871550713e-05
8.64539360750462e-06
-1.9090321719224e-05
-2.47714335347998e-05
-3.3741400656873e-05
-1.22552119138907e-05
-3.91008253410959e-05
-1.45824439230458e-05
-2.56871647136847e-05
-7.49892354639108e-06
-1.94413634549853e-05
-3.52415512327165e-05
-1.65740753348623e-05
-3.38026001431699e-05
-2.57764707271139e-05
-1.73999972778128e-05
-2.39473607498641e-05
-2.3566579443281e-06
-2.06525379324195e-05
-1.16928965190076e-05
-4.60297294434205e-06
-2.51475012510178e-05
-1.0163553115123e-05
-2.1454624308198e-05
-1.42210392774996e-05
-2.81728047936792e-05
-1.32767572578226e-05
-1.9546390924859e-05
-4.20896239181525e-06
-3.02606163770379e-05
-1.7089210034729e-05
-3.33923980393501e-05
-2.46561041768936e-05
-1.80503937884743e-05
-1.5886556662984e-05
-2.89156529867465e-05
-1.89737420434981e-05
-1.80454380204341e-05
-2.57569964620692e-05
-2.83703466325515e-05
-3.10985094970007e-05
-1.09536177814099e-05
-2.22730215056527e-05
-1.72453632708097e-05
-1.3623574166789e-05
-3.57264399161075e-05
-1.3396793463749e-05
-6.86772034203567e-06
-2.4081858778811e-05
-2.86789685331093e-05
-2.54031357153343e-05
1.46671741960127e-06
-4.50815958828554e-05
-2.89488600332588e-05
-8.95146551913585e-06
6.92872792893225e-07
-1.80436066711465e-05
-1.51391732293211e-05
-2.37945361189815e-05
-2.22200415090502e-05
-2.29713415466912e-05
-4.5962157781436e-06
-2.46928324085334e-05
-3.08557144874824e-05
-1.31770899602478e-05
-2.65072657789022e-05
-2.9705695870334e-05
-1.29423498635865e-05
-3.47657445071926e-05
-3.45601709458739e-05
-2.86174965841768e-05
2.08761794444948e-06
-2.14091555026629e-05
-3.6859330571568e-05
-2.45310938778621e-05
-4.6814741745215e-05
7.19853512779296e-06
-2.63306336511542e-05
-1.50376571005814e-05
-1.84852950828104e-05
-6.78285849006097e-06
-4.87221220682075e-05
9.11568599545332e-06
-2.55692389020121e-05
-1.45954219753264e-05
-1.63062878767146e-05
-1.39042073806005e-05
-2.9002057928429e-05
1.63311516920982e-05
-1.16359343438085e-05
-5.471721359706e-05
-2.40614444156867e-05
-3.78456307272475e-06
-7.58407823748306e-06
-7.46728556993804e-06
-9.6046446174752e-06
-8.95860283522186e-06
-2.07668420214753e-05
-1.83884639415009e-05
-4.77131641393444e-06
-1.07318472161796e-05
-3.05076282880128e-05
-6.76919125865047e-06
-1.53922385915168e-05
-1.54919335475877e-05
-2.39679866345967e-05
-1.9890617846253e-05
-2.1964513122758e-05
-2.72556909196158e-05
-2.44361042120419e-05
-1.92454804655521e-05
-2.28375971221784e-05
-2.29802705907505e-05
-3.2353557365538e-05
-8.10628019443578e-06
5.59672341787621e-06
-3.26126936229391e-06
-5.77413063223633e-05
-1.31215603156473e-05
-1.05536915776591e-05
-2.29749655706673e-05
-3.91770767198597e-05
-3.16644392203658e-05
-3.71576401794794e-05
-2.19246259939202e-05
-7.35417471478826e-06
-2.12415706180059e-05
-2.56090443981666e-05
-7.77000059141139e-06
-1.93616176700664e-05
-2.85013391999923e-05
-2.20001844320656e-05
-8.28275945161792e-06
-4.83351191301696e-05
-8.88767783504899e-06
-3.02486923207911e-05
-8.22427322883677e-06
4.13708961076369e-06
-3.49152206165725e-05
-1.74651338247486e-05
-2.9136813377789e-05
-1.64079655165365e-05
-5.48932609105293e-06
-2.56827819665534e-05
-2.19551475357925e-05
3.1165248871897e-06
-7.85428637795961e-06
-1.37013964780732e-05
-1.99290187364733e-05
-2.02212482911683e-05
-5.6908181696435e-05
7.11445224033122e-06
-6.80910348740735e-06
-4.25165497119896e-05
-1.77960111082269e-05
-3.01047592617373e-05
-6.70288322011566e-06
-2.4510820094428e-05
-3.18594454391424e-05
-1.89307653034903e-05
-2.2881438403193e-05
-3.8081438962472e-05
-3.59004349953294e-05
-3.16179767686195e-05
-1.63006240575525e-05
-2.82073479706769e-05
-3.84555120872184e-05
-2.40744098301599e-05
-7.38581278743143e-06
-2.42712270315724e-05
-2.39264563066063e-05
-2.26043423993943e-05
-2.31093829938321e-05
-1.98231711015595e-05
-9.06820628141544e-06
-9.56404677196069e-06
-2.33158662880414e-05
-2.6271810955666e-05
-3.84890538338435e-05
-3.22097422216967e-05
-1.49763400485147e-05
-2.48214703116752e-05
-1.68680383099585e-05
-1.04171382701776e-06
-8.8331232274993e-06
2.57978232603471e-06
-6.64871751864918e-06
-2.08137191353636e-05
-3.38200947775327e-06
-2.58076029441246e-06
5.1302852225675e-06
8.5153509762796e-07
-1.540303046548e-05
-1.41113250308899e-05
-3.26554284369661e-05
-1.53633214135168e-05
-2.39660800877184e-05
-1.55124410435768e-05
3.36055085519528e-06
-3.2667158735001e-05
-2.22599350616802e-05
-2.96747535294017e-06
-2.41528783332231e-05
1.61260362252166e-05
-5.00098645557037e-05
-2.09402017995184e-05
-1.10616133031736e-05
-4.37330953612992e-05
-3.05680076078568e-05
-2.58641210406257e-05
-1.9133205627395e-05
-7.23328272415518e-07
-2.54403442849748e-05
-1.89899489689025e-05
-3.64475434808759e-05
-2.98749654296463e-05
-1.44940992699939e-05
-1.39960228385889e-05
-2.72368186058605e-05
-5.05664380313774e-07
-3.69077802901963e-05
-1.14056222186864e-05
-3.50446364468739e-05
-3.87446416333718e-05
-1.44224096639837e-05
-1.55128338748391e-05
-3.43521265520426e-06
-1.48528276896533e-05
-1.49062314844709e-05
-3.94400757562054e-05
-5.3526355812861e-06
-4.55782882244391e-05
-2.2454887039715e-05
-3.96166733702669e-05
-1.96139102236273e-05
-2.78616133687369e-05
-1.46905836379219e-05
-2.03517565476533e-05
-2.55767220299765e-05
-2.34458138715769e-05
-2.02238934271908e-05
-1.82762989365462e-05
-2.86243383996173e-05
-1.82738625405167e-05
-2.47863965375797e-05
-9.53164572826874e-06
-2.41369865825978e-05
-2.32178997252344e-05
-3.91182201308045e-05
-3.09570733213511e-05
-1.81948271277529e-05
-1.41222053749465e-05
-3.93789873865307e-05
-7.20436206740426e-06
-2.59792375271249e-05
7.34652050823318e-06
-1.67413155731323e-05
-3.83104546898802e-05
-1.54671865784959e-05
-1.88525463427521e-05
-3.48034798937523e-05
-2.80708814480477e-05
-1.57454135509662e-05
-2.38733468407814e-05
-1.28181542758192e-05
-3.14610564897154e-05
-3.3629306015656e-05
-2.36178808049143e-05
-3.14193732994546e-05
-1.12672995616396e-05
-2.94077043834845e-05
-4.19270338620408e-05
-3.29818165322255e-05
-2.05349810993159e-05
3.30419009138555e-06
-3.09198050556368e-05
-2.94615694127133e-05
-7.58127403147295e-06
-1.27195866677156e-05
-5.27133063778272e-05
-2.5255410444558e-05
-2.59380777539119e-05
8.71135763796711e-06
8.16185065696002e-06
-1.98145831066199e-05
-4.62722472565854e-06
-1.97745454983879e-05
-3.78525541689886e-05
-3.48280329267832e-05
-7.81319131948351e-06
-2.64810194995751e-05
-2.67639121711911e-05
-5.46417420854556e-06
-2.45419741571722e-05
-1.76338761647225e-05
-1.41488027835543e-05
-3.24905278950948e-05
6.38076882913891e-07
-3.02785438308933e-05
-4.80915755963731e-06
-1.93732124294051e-05
-4.11646703393469e-05
-7.9937232237669e-06
-3.43318606061752e-05
-3.46988008385769e-05
-2.70164378433952e-05
-3.27563085583065e-05
-8.11292133076683e-06
-2.61598493369869e-05
-3.51810673665431e-05
-1.72774930416915e-05
-4.91291769976543e-05
-4.81117899663576e-05
-7.78468128171e-06
-7.04267500290943e-06
-3.63891804562781e-05
-6.85765441879972e-06
-1.36205132215381e-05
-1.8123929993093e-05
-7.1439386856364e-06
-1.63353682789963e-05
-1.59776610284847e-05
-2.73019854186392e-05
-2.56302046007718e-05
-3.16136648635748e-05
-3.35154538380299e-05
-2.28804637666964e-05
4.25660660444873e-07
-2.9258939311475e-05
-1.06918377051424e-05
-2.25638272538417e-05
-1.19899993670563e-05
-1.49293409958949e-05
-5.69692597209073e-06
-2.23484665216404e-05
-3.2340922027277e-05
-3.14467179576359e-05
-1.44916519134377e-05
3.1207997288958e-06
-1.18622982169067e-05
-2.21490508769676e-05
-2.11683392574007e-05
-2.19109080987077e-05
-3.63944229325896e-05
-2.78473313530097e-05
-3.90550457972647e-05
-3.22489094428049e-05
-2.01034877019786e-05
-2.68398016563678e-05
-3.94083168599756e-05
-3.50690346684196e-05
-1.88937048725186e-05
-2.62617688690339e-05
-2.28425443682783e-05
-2.89843508003559e-05
-2.58207100695033e-05
-1.83438879506157e-05
-1.18287523915028e-05
-1.0362272941324e-05
-3.63805330903217e-05
-4.71089714272336e-06
-3.46218688629903e-06
-1.47751574934205e-05
3.34030068774006e-06
-1.50936796787406e-05
-2.09546678981784e-05
-2.5382535111019e-05
-4.25107752505787e-05
-3.08685170371236e-05
-1.9797786646581e-05
-1.4834986836748e-05
-2.6790452829895e-05
-1.25528757151878e-05
-2.05992784188407e-05
-3.7877352069317e-06
4.42925821538292e-06
-3.83605620508261e-06
-3.53401193777707e-05
-5.96051585555513e-06
-2.5730549150204e-05
-2.57651604392482e-05
-2.04097765571837e-05
-4.56654117259307e-05
-1.9344284143258e-05
-1.03410849900137e-05
9.9061655698353e-06
1.30783382139254e-05
-1.64064947383866e-05
-3.64659279810755e-05
-3.22325070693209e-05
-1.08516296181582e-05
-2.07194544057805e-05
-1.50954795756312e-05
-1.17521478233086e-05
-1.4498755949024e-05
-1.00917926611201e-05
-2.32343004237657e-05
-1.8258174800332e-05
-2.07974935003987e-05
-4.18638218433475e-05
-2.04269100008157e-05
-2.09353879783674e-05
-2.08929409889256e-05
-1.98148003457183e-05
-3.04486801972872e-05
-2.98576946014634e-05
-8.66605576278594e-06
-2.52242566061603e-05
-4.3325888547741e-05
-1.25433389072711e-05
-2.66261091922734e-05
-4.02705328502607e-05
-1.91609966020495e-05
-1.74558687018161e-06
-2.68374528385679e-05
3.89321350104621e-06
-2.62019578713487e-05
-2.03723682661884e-05
-2.22941858146028e-05
3.59245616204767e-06
-2.64686230331391e-05
-2.06924357016884e-05
-2.41670313967469e-05
-1.81500862000438e-05
-3.33200546899275e-05
-3.47101806109029e-05
-2.49336397352148e-05
-9.85506779605309e-06
-2.79346532344133e-05
-1.37068381796125e-05
-7.54921410159568e-06
-3.20119967335534e-05
-2.43081518890307e-05
-2.17384664687221e-05
-6.13551280389328e-06
-2.80563591216073e-05
-4.1439674947079e-05
-1.49201115716639e-05
-2.74055426371229e-05
-1.90433329803773e-05
-1.79364893903497e-05
-3.20862985983137e-05
-3.02413690092651e-05
-2.19857262651478e-05
-2.90165172580306e-05
-4.37132972082481e-05
-1.53773986610641e-05
-1.22048439068132e-05
-1.37961222539955e-05
-1.84297969625911e-05
-3.21677214737262e-05
-2.34569689942076e-05
-3.4419723279073e-05
-2.49257126624246e-05
-6.24430196798017e-06
-4.39732906153167e-05
-9.86685194601034e-06
-1.40253012127231e-05
1.97141605630151e-05
-1.53262341988068e-05
-8.09415769736206e-06
-2.00471107318253e-05
-1.3630792562097e-05
-6.92140732641357e-06
-4.05920280491927e-05
-2.12701512437403e-05
5.8980209354324e-06
-1.63990118635257e-05
-1.47993367120187e-05
-4.67357625439734e-05
-3.5446532795664e-05
-1.42004632193166e-05
-3.45772346500176e-05
-2.61009418214883e-05
-9.38133334668008e-06
-1.60059759995464e-05
-4.06621584176119e-05
-4.13074873259668e-06
-2.30162492736819e-05
5.70463848437172e-07
-1.53029443928984e-05
-2.14872687490782e-05
-2.24068812028055e-05
-1.69603728904503e-05
-2.53711166804489e-05
-2.32242062556876e-05
-1.67075764529781e-05
-5.15367919775563e-06
-2.81049525197604e-05
-2.31920963623464e-06
-2.5689940726403e-05
-3.86951549892949e-05
-2.44490337375889e-05
-1.41354952942378e-05
-2.08726188560927e-05
-1.49936390845758e-05
-4.01640683491427e-05
-1.94153599889179e-05
-1.54457715383386e-05
-3.28377126132165e-05
-2.43751573240049e-05
-1.40795222864972e-05
-2.60371621880746e-05
-1.6192404401201e-05
6.5488862407492e-06
-6.83099757765325e-06
-3.54600045585975e-06
-2.5030194151698e-05
-4.03835945355938e-05
-2.80836781355264e-05
-1.40200080971283e-05
-8.13604531853997e-06
-1.39900372450004e-05
-3.56532712841016e-05
-2.4398027084019e-05
-1.13542981193445e-05
6.53695976136739e-06
-8.59467429955818e-06
-2.7922852916978e-05
-4.66666919629397e-06
-2.02225820811735e-05
-2.00208252511704e-05
-1.0879182366583e-05
-4.41478626902532e-05
-2.07883074129274e-05
-1.57081796462244e-05
-2.59013709845077e-05
-1.38123233736136e-05
-5.74801422398676e-05
-1.65973238943131e-05
-2.57739466708576e-05
8.17421981072161e-07
-2.10569394169907e-05
-1.00442594706503e-05
-3.42572656121158e-05
-3.62979862544958e-05
-1.92120124420435e-05
-1.42349049350236e-05
-1.71127571811425e-05
-1.97852472270515e-05
-3.61398398399184e-05
-2.74729869246742e-05
-2.30642286549345e-05
-1.447163919109e-05
-3.2500684442639e-05
-1.64823084595814e-05
-2.60703445151735e-05
-3.5199540392151e-06
-3.41597578266015e-05
-2.25131822755833e-05
-1.17943956134778e-05
-3.9571617405542e-05
-3.15642565102337e-05
-2.30320984207899e-05
-2.88637021557209e-05
-2.66208212906272e-05
9.78349110981227e-06
-3.75908987206554e-07
-5.46700416937944e-06
-1.82216577190976e-05
-2.09996108177035e-05
-2.00733140642757e-07
-2.40609666901277e-05
-2.85009780887552e-05
-2.89157413889994e-05
-3.04774253144586e-05
-1.41797542585844e-05
-2.62811338806247e-05
-8.70071235594955e-06
-2.9599220571879e-05
-3.48242480190847e-05
-2.48879219842841e-05
-2.82883717965021e-05
-2.55058537726627e-05
-1.68034000144385e-05
-5.38662910284214e-05
5.20393695027036e-06
-4.48016657056084e-05
-3.31080736198509e-05
5.22102681038239e-07
-2.51349342506602e-05
-3.47187964587283e-05
-2.14319245671361e-05
-1.1816520384018e-05
1.58848873741423e-06
-2.54597881549424e-05
-1.70945543994011e-06
-3.26078869923173e-05
-4.32722386391116e-05
-3.01977038348881e-05
-4.21060190931245e-05
-3.16125562400314e-05
-3.94030048331285e-05
-2.71525816170302e-05
-1.07160530169029e-05
-2.4308005979971e-05
-1.22222914300538e-05
-4.13942249861253e-07
-1.94931374066311e-06
-1.72481632679983e-05
2.27031270291458e-06
-4.864276072298e-05
-2.69911503640682e-06
-1.06449591017026e-05
-8.52092416620205e-06
-1.45854315144048e-05
-3.66288861868932e-05
-2.93191015286487e-06
-4.05641313045409e-05
-1.48561657085216e-05
-3.72743755940284e-05
-1.31552912090181e-05
-2.27406432906266e-05
-1.01197144541977e-05
-3.46179298182738e-05
-1.91326748971123e-05
-2.78625145030422e-05
-8.63402460281456e-06
-7.33688801193422e-06
-2.97038085580047e-05
1.4808497038262e-06
-6.05202709700352e-06
-7.64939314198767e-06
-1.56535787016942e-05
-2.3847132652652e-05
-9.38266254737848e-06
-1.24078380329613e-05
-1.67511479639905e-05
-2.48462492987921e-05
-2.21202971845447e-05
-2.93269055364874e-05
-2.65545408892203e-05
-1.01493080639682e-05
-1.08239317301306e-05
-1.35833646712186e-05
-5.58003439477386e-06
-1.46511525728871e-05
-3.54202030519266e-05
-4.58898416309547e-05
-3.05493069965169e-05
-1.83937692058536e-05
-1.96377591578599e-05
-1.16237380756466e-05
-1.49323449072938e-05
-1.23957565739643e-05
-3.3577390666862e-05
-2.01265722850488e-05
-1.5092248968422e-05
-2.57257579533677e-05
-3.20899857209875e-05
-1.75963207674137e-05
-2.57030699142793e-05
-2.71461528206453e-05
-1.13422153531468e-05
-2.84638781371962e-05
-1.4964403362661e-05
-1.20804011413326e-05
-1.96222439835043e-05
-1.39196772992408e-05
-2.34335787413552e-05
-1.94588160784975e-05
-1.67840680684896e-05
-3.50340455112963e-05
-3.41024224869365e-05
-3.37446705080893e-05
-1.82768784873666e-05
2.48205637747296e-06
-1.57981933469215e-05
-2.39208983366849e-05
9.28396613458033e-06
-1.60991538589487e-05
-8.35049310590038e-06
-2.49199905917676e-05
-1.83477165905832e-05
-5.52643099877085e-05
-8.83713722099255e-06
-1.93952709192114e-05
-2.36902762639043e-05
-1.86862928373349e-05
-9.24120797594079e-06
-2.06608183579914e-05
-1.38793137836516e-05
-2.17179414645226e-05
-4.03889558198899e-05
-2.2972969929179e-05
1.90937859404417e-06
-8.95922353004398e-06
-4.13798083293275e-05
-1.1645721058618e-05
-3.6911250725617e-05
-1.91145455721515e-05
-1.39306873858548e-05
-3.08767508430984e-05
-1.28893147916995e-05
4.39571078905797e-06
-7.11491386856505e-06
-3.35010304649139e-05
-4.96947225430479e-05
-3.07202704298997e-05
-5.96749056222368e-06
-2.91244308247517e-05
-1.52727161632311e-05
-3.08703189714903e-05
-1.10298241028084e-05
-3.24861172455889e-05
-3.97373675956044e-05
-2.29549141796609e-05
-2.5213168517072e-05
-8.04162725363173e-06
-4.55010872862356e-05
-3.51846560402921e-05
-2.72655986980582e-05
-3.66560766156105e-05
-2.12103755163778e-05
-1.30308817318547e-05
-4.35022705890906e-05
-1.87250972556301e-05
-2.95881515178889e-05
-1.24005362091326e-05
-3.05219653048393e-05
-2.57788267464709e-05
-5.21912960021601e-06
-3.46500872357006e-05
-3.11283097398876e-05
-2.16202357475085e-05
-2.55863551138536e-05
-2.70976727734233e-05
-1.98222702395753e-05
-2.56930897685345e-05
-8.37716532946126e-06
-2.95771947274059e-05
-2.24691889872494e-05
-2.1264398283894e-05
-6.50295178815186e-06
-4.89984294446338e-06
-2.63662291801233e-05
-2.92533514489566e-05
-5.75386575808451e-06
-1.21633152617823e-05
2.40286656379796e-06
-2.56495091648766e-05
-1.52091525457255e-05
-2.98717685414774e-05
-3.0775963548645e-05
-1.95294657048086e-05
-4.23453733221519e-05
-4.74398020311786e-06
1.01000254904718e-05
-2.19609032395575e-05
-4.22910325787336e-05
-1.82741088963622e-05
-2.22309166284464e-05
-3.76095049366205e-05
-2.93026748921457e-05
-6.35950332033812e-05
-2.81663355585239e-05
-5.09395108041436e-05
-3.8674838430737e-05
-5.93892279185082e-06
-1.59058094395594e-05
-1.94823189299104e-05
-2.15109558636955e-05
-8.24443280791303e-06
-3.68883913753467e-05
-3.59339120220521e-05
-3.9060376283372e-05
-3.29002256226808e-05
-3.2297387719069e-05
-5.51893523142113e-06
-2.40213256717015e-05
4.24872457736124e-06
-2.04646204362062e-05
-2.30111516549104e-05
-1.26379040308637e-05
-1.95977099664415e-05
-1.00476774133996e-05
-1.32021108865459e-05
-3.17457488101571e-05
-1.00216433685226e-05
-1.76801878038701e-05
-2.25173169719848e-05
-1.29617717101122e-05
-1.13211468416084e-05
-4.24740802454788e-05
-1.76164619451809e-05
-4.41174315424825e-05
-1.00929046637809e-06
-1.47947728914175e-05
-4.92813491825234e-06
-3.69965791245956e-05
-3.05344339543352e-06
-2.09514796561463e-05
-2.02373341101446e-05
-3.38083738318707e-05
-3.104961093036e-05
-4.58170476601492e-05
-1.02095671000856e-05
-1.57855569352852e-05
-2.11884544757287e-05
-2.62095102004494e-05
-2.40888349905394e-05
7.223286517338e-06
-1.70905215523356e-05
-1.354594891886e-05
5.90706516305286e-06
-1.60676833685994e-05
-1.26595574558846e-05
-3.22398211114981e-05
-3.17259484598201e-05
-3.85400191015732e-05
-4.02145158372175e-05
-2.94022285673918e-05
-2.2663570990512e-05
-1.5135694301234e-05
-1.77278463878654e-06
-2.29862144409921e-05
-1.85610985145295e-05
-3.262887198743e-05
-3.85505753442743e-05
-2.87644386395186e-05
-3.00302805733332e-05
-8.98319463708634e-07
-1.91973468285056e-05
-2.32762617920885e-05
-2.26091749754621e-05
-2.00268075233407e-05
-2.22093178034437e-05
-9.78550246190402e-06
-5.28552967740293e-06
-1.80582361226673e-05
-2.98727003180718e-05
9.56842413548128e-07
-2.20981126183382e-05
-3.52531568903685e-05
-8.50373586993715e-07
-9.09651309518323e-06
-3.75243138058436e-05
-2.14818330147681e-05
-1.03034537050834e-05
-2.28538032061493e-05
-1.67622235427878e-05
-2.47889240461185e-05
-2.99792425938527e-05
-3.36638880236617e-05
-2.16533236754268e-05
-3.21153187059586e-05
-1.44427039616144e-05
-4.9092294519018e-05
-1.95905613998543e-05
-3.70862789913533e-05
-2.19046065280549e-05
-2.98678243578672e-05
-2.9718264518534e-05
-4.53520979725194e-05
-2.41038216627276e-05
-2.62826223917138e-05
-2.51755822480226e-06
-2.26834846014725e-05
-1.96478761341813e-05
-3.79994914552304e-05
-2.27235790095228e-05
-9.81627448267121e-06
-2.40063577329489e-05
-6.48224799764526e-06
-2.37601638902296e-05
-1.52306471237713e-05
-1.93502850716612e-05
-2.06152657862505e-05
-5.38236938270045e-06
-2.81539520716879e-05
-3.04990995419682e-06
-1.74543551750658e-05
-4.13092929014199e-05
-5.6248922892057e-06
-9.92053464868497e-06
-2.37322817889176e-05
-2.33676604550234e-05
-2.29964611526764e-05
1.20424555180022e-06
-2.79196370422675e-05
-3.21861921720007e-05
1.03424267191055e-06
-1.79931329892849e-05
-6.38211884771618e-06
-3.72047437536871e-05
-1.20296628323918e-05
-3.31332766349751e-05
-1.47212506194522e-05
-2.95883693148812e-05
2.45192869604335e-06
-4.4634881393815e-05
-6.39386058229647e-06
-1.91999203315283e-05
-1.85635978491606e-05
-3.28530526877899e-05
-4.54460550274618e-05
-1.63731044943335e-05
-1.78288864004107e-05
-2.32644249138465e-05
-3.17635145057535e-05
-3.60172381175607e-05
-1.91358187237677e-05
-1.22605047537627e-05
-1.62063498123967e-05
-2.52331964412036e-05
-1.55464655730357e-05
-1.35199552486567e-05
-4.15669652823644e-05
-1.45450634864651e-05
-2.64930016436952e-05
-1.58658205912824e-05
-4.80609530589639e-06
-1.98117780066522e-05
-2.07603660491579e-05
-3.70427986397126e-05
-3.58455158615519e-05
-4.07806726826396e-05
-2.37773980166282e-05
-3.14646556482789e-05
-9.5252842864661e-06
-3.06932076944234e-05
-7.194990094599e-06
-1.96120134565077e-05
-1.7657664313365e-05
-2.72663396791794e-05
-2.21526010078033e-05
-3.45885218906085e-05
-2.03224434842889e-06
-1.50426458787336e-06
-7.79417769881677e-06
-1.78727059884664e-05
-1.59081699268218e-05
-2.54931100548447e-05
-2.57206616156806e-05
-2.98227984958612e-05
-3.05067896503464e-05
5.23210337041828e-06
-3.57472863298461e-05
-1.90174678245417e-05
-1.334660816083e-05
-2.95858196603104e-05
-3.28813359169204e-05
-2.76974228539409e-05
-1.94491212857506e-05
-2.32568695411371e-05
-2.39323873378649e-05
-2.58865730106102e-05
-2.62127952893109e-05
-2.58636744155926e-05
-2.10864130965089e-05
-1.38624454968226e-05
-1.24257395402415e-05
-3.44452053858513e-05
-1.25283637363587e-05
-2.20128542589336e-05
-3.36229810075641e-05
-1.19527476087504e-05
-9.47646384294447e-06
-3.98606806189192e-05
-1.22077732200029e-05
-2.98804911264888e-05
-2.34803857461404e-05
-1.9255507405447e-05
-2.79031120180564e-05
-1.85729651581819e-06
-2.88751906109337e-05
-2.29941836358878e-05
9.86356349750191e-06
-2.55940453412763e-05
-2.97940661012723e-05
-1.91637160772174e-05
-1.23681734621475e-05
-2.02678125253145e-05
4.63878843418221e-06
-3.10708404890934e-05
-2.39631037874059e-05
1.1459904161787e-06
-2.01152510091842e-05
-2.78008105640655e-05
-3.98529862800227e-05
