# Supplementary material for: Research on computational propagation and identification of mine microseismic signals based on deep learning
Source: PLoS One. 2025 Oct 22;20(10):e0334641. doi: 10.1371/journal.pone.0334641 (PMC12543183; doi:10.1371/journal.pone.0334641)
Supplement: S3 Data — (ZIP) [file pone.0334641.s003.zip › 000100500002808.xlsx_0.txt_24.txt.txt]

-7.0992570926907e-06
-2.59161014946943e-05
-2.33908587901091e-05
-1.78312658860778e-05
-1.70846949415831e-05
-2.96953147425406e-05
-5.98838366182847e-06
-1.34566340956452e-05
-2.19917763921295e-05
-1.67557078299792e-05
-2.06805466471637e-05
-2.99854236949405e-05
-1.53290043622653e-05
-2.45027721739307e-05
-2.33318442968759e-05
-2.04378205636975e-05
-1.60742757019941e-05
-2.86238493663706e-05
-1.82354314918817e-05
-2.83291520301125e-05
-1.65550547971979e-05
-2.07864244450877e-05
-1.96239199227613e-05
-9.58985813553397e-06
-2.90162480054343e-05
-3.05138586720804e-05
-2.28673042726683e-05
-3.31185899682009e-05
-2.51964725839723e-05
-2.16602078146351e-05
-8.48518320582712e-06
-2.01418868386377e-05
-3.23549804888153e-05
-1.07120567073155e-07
-1.07655379248074e-05
-1.47839078747869e-05
-3.37786527894269e-05
-3.3060569002114e-05
-2.2110939062037e-05
-2.73555153077521e-05
-2.73905855861979e-05
-3.33507546760027e-05
-1.96892606825266e-05
-1.90597670790435e-05
-2.03321916039048e-05
-8.50873361152444e-06
-5.52221600227503e-06
-7.45177862074279e-06
-3.3708268365526e-05
-2.79016529048919e-05
-2.51762577102323e-05
-3.90833987683921e-05
-4.12362803244044e-05
-1.11458503425501e-05
-2.24107505414904e-05
-2.93950229787223e-05
-1.95507419846172e-05
-2.6625764504358e-05
-4.43793483850304e-06
-4.18541034814393e-05
-1.8116353716972e-05
-2.59537051774345e-05
-3.05090770609524e-05
-4.17427524374321e-05
-2.97813028163868e-05
-2.52081856418061e-05
-3.33438323018427e-05
-3.37192729976691e-05
-2.6592560796898e-05
-1.9624773961488e-05
-1.71381126369726e-05
-3.18459748062599e-05
-2.57793271361349e-05
-2.49887071363667e-05
-2.35122488710528e-05
-4.41455951390301e-05
-1.87518545680689e-05
-2.17703239691623e-05
-4.11363966977399e-05
-4.57431403953689e-05
-2.74343497525949e-05
-3.66175642025111e-05
-3.50818275429098e-05
-1.30188137984749e-05
-4.93725339354585e-06
-1.83847312193624e-05
-4.3810893201843e-05
-2.37724299695897e-05
-1.69397887892603e-05
-1.16025588066991e-05
-4.30451457886886e-05
-1.22545563068728e-05
-1.19214856124648e-05
-1.67572855778147e-05
-2.47073267416818e-05
-1.82327633601667e-05
-1.26780417036616e-05
-3.74267845430569e-05
-2.45622238566336e-05
-1.58205597967389e-05
-4.18803481758418e-06
-1.40877395941918e-06
-5.91972977861613e-06
1.10161678652014e-05
8.16350603116175e-06
-4.54301652388941e-06
-2.3709824066443e-05
-2.28464132285208e-05
-1.55997937704508e-05
-3.7502972467545e-05
-2.90050727042025e-05
-8.21943037443165e-06
-2.2482283707525e-06
-4.20713444042201e-05
-2.35377830759819e-05
-3.01923018170721e-05
-1.08393409179319e-05
-1.41688944959312e-05
-1.26671048281508e-05
-3.57214110839275e-05
-3.40793234576319e-05
-1.45847726302447e-05
-2.9403254842089e-05
-7.96895348757903e-06
-9.27003010925622e-06
-1.97060141351567e-05
-7.60152157831393e-06
-2.12419148243651e-05
-1.22116011961673e-05
-1.63747729426067e-05
-2.64283080058929e-05
-5.32792343800678e-06
-1.44746102667216e-05
-9.43613565151781e-06
-2.19489206961659e-05
-2.45807442010986e-05
-2.23900816680783e-05
-9.56935254444625e-06
2.3819739713609e-06
-3.25137333178448e-05
-3.4171739196533e-05
-3.27894179610583e-05
-2.11274036335082e-06
-2.33152780305133e-05
-1.91276273529121e-05
-5.76150256345801e-06
5.50910793148643e-06
-3.01247990929937e-05
-1.53794401883667e-05
-2.34932101802631e-05
-3.69478051501109e-06
-2.72674632221416e-05
-1.50856344812977e-05
-2.18380097402072e-05
-3.19175931176238e-05
-3.19973755460003e-05
-9.00607547698105e-06
-3.85693621270599e-06
-3.01902042890702e-05
-3.84191533927156e-05
-4.36911576789288e-05
-1.90784065138106e-05
-1.82177118791846e-05
-2.52002583338969e-05
-2.81891442531553e-05
-5.83314565064567e-06
-2.6360449669804e-05
-2.97898171034327e-05
-2.50439332868376e-05
-2.12318074445553e-05
-1.45454257332093e-05
-2.8565670955571e-05
-2.0580273170583e-06
-1.59152625828983e-05
-4.44094492159192e-05
-3.34638702166492e-05
-1.60995707286919e-05
-2.67519372987307e-05
-4.4354019780004e-06
-3.2582885991238e-05
-3.05845810059646e-06
-2.99662407348296e-05
-3.18428442612322e-05
-1.07924194664885e-05
-2.571537323179e-05
-3.03795385507554e-05
-1.45985059215178e-05
-2.11333508686906e-05
-2.29345133629778e-05
-6.13522061309905e-06
-2.71750443344308e-05
-2.10688801552897e-05
-1.03004175638408e-05
-1.5177572299712e-05
-1.52055189198358e-05
-1.36296181418207e-05
-2.20126720263795e-05
-3.03279224077305e-05
-2.66381047994515e-05
-2.30567234897488e-05
-2.9567428585364e-06
-3.49971863005314e-05
-2.71889821597526e-05
-1.82572677559992e-05
-1.81141268517962e-05
-1.19314664414805e-05
-2.61301378488057e-05
3.03586881625468e-06
-1.47242784320484e-05
-1.91446855615734e-05
-2.79694513689795e-05
-3.69616383182121e-05
-6.30389810652183e-06
-7.91163297201621e-06
-9.60530747899206e-06
-3.44891361474511e-05
-1.91565757621687e-05
-2.95666430570237e-05
-2.01950156119148e-05
-2.47554208033683e-05
-2.00324094495861e-05
-1.5724519530554e-05
-1.36298760162533e-06
-9.61040522351718e-06
-1.49317373184466e-05
-2.38783516782313e-05
7.46751717496558e-07
1.77754732343496e-06
-1.45244293884668e-05
4.19139854421017e-07
7.83901501554257e-06
-3.15473112458829e-06
-2.25857817829029e-05
-1.19965961616714e-05
-3.19059509060327e-05
-3.24028339321702e-05
-1.01729069821068e-05
-1.73743180696267e-05
5.23900141259721e-06
-2.80194455356176e-05
-3.26863232151426e-05
-1.27308839295886e-05
-1.67971574962994e-05
-2.23443214020805e-05
-7.66266702725011e-06
-2.35598687354317e-05
-3.43763876571852e-05
-1.16034910754529e-05
-7.2775410905133e-06
-3.03652442141723e-05
-1.9542487317188e-05
-3.82493013911412e-05
-3.53339929906989e-05
-2.65699434862794e-05
-1.82938708096862e-05
-2.48073717920338e-05
-9.5899979345031e-06
-3.26447537724293e-05
-1.58024443207387e-05
-1.925247314323e-05
-1.1566216141638e-05
-1.73384919365912e-05
-2.21605514209214e-05
-2.85097656075349e-05
-2.10545872414586e-05
-2.23373126880474e-05
-1.33513532929941e-07
-1.63566382640084e-05
-2.13014543066254e-05
-1.27879914784309e-05
-3.21858300972235e-06
-1.87144464878026e-05
-2.55486605401044e-05
-3.34335774189167e-06
-2.803229506098e-05
-1.92686633000364e-05
-3.82807954015027e-05
-3.34587718068845e-05
-2.58898939308796e-05
-2.34614638265188e-05
-1.47280447016255e-05
-8.07306678153489e-06
-2.2131078659087e-06
-1.2043872718906e-05
-1.50559666807594e-05
-1.88669829748862e-05
-8.32365258343897e-06
-2.46486997922855e-05
-2.53351515795408e-05
-6.79299797629662e-06
-1.94420801739352e-06
-3.15829115682494e-05
-2.54662380604979e-05
-1.58320539044862e-05
-3.89401410987133e-05
-3.19501749231057e-05
-3.51057082402799e-05
4.85109551788486e-06
-2.31372979937893e-05
-1.8242448482535e-05
-1.02503613628427e-05
-2.18555136725515e-05
-4.0967152044706e-05
-3.3097892207096e-05
-3.39602912567373e-05
-1.9701681031062e-05
4.58222247993795e-06
-1.36388619101538e-05
-1.81790368193594e-05
-2.1041768248131e-05
-2.92599664239327e-05
-3.37399730973196e-05
-2.43415689747193e-05
-9.29641187313663e-06
-4.50774431677719e-05
-2.81707538277225e-05
-1.61763954105033e-05
-2.51164403481604e-05
-2.83282413664903e-05
2.29554521542741e-06
-2.34350959330958e-05
-1.97423615305955e-05
-3.01353082677972e-05
-6.53186015741121e-06
-6.55296698943672e-06
-4.1223245869028e-05
-3.61768063106134e-05
-2.5884435670156e-05
-3.09721946576609e-05
1.74521770159643e-05
-2.39379056756674e-05
-3.72597772210984e-05
-1.76670342670507e-05
1.78017103681945e-06
-5.87100198439944e-06
-1.12999969906865e-05
-9.61436438818567e-06
-2.42877384964068e-05
-2.1508647881526e-05
5.92596519037224e-07
-8.99264313436766e-06
-1.42400878028098e-05
-3.53493158577406e-05
-1.74710613772163e-05
-1.46859749456641e-05
-1.50360551907533e-05
-1.64148334234681e-05
-2.38021645685278e-05
2.63505204293056e-07
-6.51520832363303e-06
-3.00662588068825e-05
-6.24706487640454e-06
-2.64722148468086e-05
-2.48387598192855e-05
-2.26883177021206e-05
-4.35135223962203e-05
3.21796807358808e-06
-2.81120825004928e-05
-5.04448904182185e-06
-1.90443312589558e-05
-2.28363474491911e-05
-2.88165599456628e-05
-2.23798909464781e-05
-2.34357461260813e-05
1.41322809879307e-05
-1.68758292582767e-05
-2.03050850903771e-05
-1.80811142246795e-05
-2.75863579628012e-05
-1.7566216368169e-05
-2.81764212850356e-05
-1.42401862600017e-05
-4.06734256762874e-06
-1.79988625413255e-05
-1.33714014939737e-05
-2.98604316759772e-05
-3.3954870801867e-06
-2.15281808156913e-05
7.3904624799034e-06
-2.91874330874058e-05
-1.70096726336461e-05
-4.96560168230116e-05
-1.57289380439265e-05
-1.8080645163378e-05
-3.05751893756861e-05
-2.67542442827986e-05
-3.4763742239521e-05
-8.96507373668294e-06
-1.15120333280854e-05
-2.24079627636671e-05
-2.31816433934436e-05
-1.35824887519495e-05
-6.06837478287898e-06
-3.15969862965017e-05
-1.05261738961987e-05
-1.93343710018731e-05
-2.06833411475906e-05
-1.25955531944704e-05
-3.01223650068693e-05
-3.86261503280331e-05
-1.27769917839571e-05
-2.40416424590567e-05
-3.60460104496665e-05
-3.9388368639063e-05
-2.85659544803925e-05
-2.08983446786839e-05
-2.49754169269861e-05
1.21342808727653e-06
-2.64556714967271e-05
-2.60512269234971e-05
-3.12778115735158e-05
-1.71245130019965e-05
-2.20040031146842e-05
-2.06814878878136e-05
-2.09533049555427e-05
-1.5962434481924e-05
-3.41933140728423e-05
-1.09129011320671e-05
-1.85269014057678e-05
-1.10446756226171e-05
-5.35982386950618e-05
-2.85333635878817e-05
-6.50732804732535e-06
-1.24569996148899e-05
-7.65183104003565e-06
-2.2615641615267e-06
-4.05691638221123e-05
-2.45427350902963e-05
-2.3710699937909e-05
-3.53395207749531e-05
-1.92144846679349e-05
7.44103166547623e-06
-9.80490443621554e-06
-1.62402006979841e-05
-9.4899012558778e-06
-1.65677945521164e-05
-1.7991332473111e-05
-3.93623965439495e-05
-3.39325874585697e-05
-2.38143360813955e-05
-1.32165061340098e-05
-9.35350459647304e-06
-2.7669815408312e-05
-3.15963011677933e-05
-2.13738783676662e-05
-2.84050510893434e-05
-3.80766360124671e-05
-1.75787432946854e-05
-2.9065726084857e-05
-2.27136544784545e-05
-6.04737709433125e-07
-1.17271477199542e-05
-1.36268562609659e-05
-2.85505009092501e-05
-2.09402783869827e-05
-3.91539323895292e-06
-1.37941318900675e-05
-2.97403445207932e-05
-2.20322213553716e-05
-7.33954728117167e-06
-5.6096282382138e-06
-1.92929889869241e-05
-2.8799029474978e-05
1.52396082828617e-06
-1.18117389940968e-05
-6.30095486217786e-06
-2.34539482680977e-05
-1.22101620364318e-05
-2.98977331544512e-06
-5.17588664033987e-05
-1.52998179794598e-05
-3.31685652642958e-05
-1.87797813486263e-05
-4.71513313344327e-06
-1.50964552891923e-05
-1.52618883702855e-05
-5.31791132805838e-06
-2.14757722853782e-05
-1.59795913097242e-05
-8.7385615853219e-06
-1.31863453253379e-05
-2.48758989391912e-05
-2.6638554989459e-05
-1.14450828964491e-05
-2.99897834763192e-05
-2.33699954039541e-05
-3.36777879818e-05
-6.79636254635975e-06
-1.64509264251989e-06
-8.46930598788369e-06
-1.90423404253141e-05
-1.44690950747982e-05
-1.37702751970033e-05
-2.32599742879086e-05
-3.3296934746466e-05
-1.42778474715858e-05
1.44913035023416e-05
-2.35125955589913e-05
-1.50414989828761e-05
-3.72706927176863e-05
-2.25024399925525e-05
-2.03388800016816e-05
-3.49149293247158e-05
-5.95308027484151e-06
-5.10270387968585e-06
-2.65637256595507e-05
-1.15970944005534e-05
-1.4135609817191e-05
-2.97489667388628e-05
1.5264748878123e-05
-2.03895350404201e-05
-1.28931161371898e-05
-2.7259085993492e-05
-2.15285631538688e-05
-1.74187226456224e-05
-2.92742356017005e-05
-2.9645809350254e-05
-2.12138031829578e-05
-1.36522299675197e-05
-2.56375442053504e-05
-3.42393667087126e-05
-1.8066918790068e-05
-4.18118734730085e-06
-3.3880517122723e-05
-3.0692457037184e-05
-2.13971157736187e-05
-2.2790285765872e-05
-1.82620192266801e-05
-2.10891460025454e-05
-2.45065650832851e-05
-2.80238135023804e-05
-2.6278421157312e-05
-3.53637344688353e-05
-1.46862120385671e-05
-2.97680223694677e-05
-1.08459226550489e-05
-1.90328035043076e-05
-4.80781321142975e-05
-3.88562639038762e-06
-2.14309766617104e-05
-6.38417053934698e-06
-1.3784357990985e-05
-3.69112613660248e-05
-1.89651589616882e-05
-1.71842584305425e-05
-4.08801351143715e-05
-1.83980406084879e-05
-2.07373662145063e-05
-3.36068392290703e-05
3.71508890074119e-06
-1.55488614708181e-05
-3.23437954137555e-07
-1.31141980588863e-05
-1.13532889104146e-05
-1.79583297758142e-05
-2.5656371113666e-05
-2.57993118799823e-05
-3.98549878016102e-05
-2.60184641925454e-05
-1.54474032557057e-05
-9.47235495987518e-06
-1.68664409954988e-05
-1.41004109749528e-05
-3.01064380011746e-05
-6.74256255632464e-07
-2.58558166930914e-05
-2.02440393031041e-05
-3.36798401208766e-05
-2.99795097178646e-05
-2.64275554693908e-05
-1.50763652762843e-05
-2.10177908836342e-05
-1.68141571678801e-05
-1.20300327474054e-05
-2.44968703007713e-05
8.24109254987158e-06
-1.6433008963409e-05
-1.93841058749893e-05
3.22106320369178e-06
-1.54425930854861e-05
-1.92664160385341e-05
-1.91550501427295e-05
-2.06231627724789e-05
-2.17715870493624e-05
-7.23528188007e-06
-1.41254048344664e-05
-2.59591258864811e-05
-1.58618450619868e-05
-1.47994683284588e-05
-3.18188220145899e-05
-2.78803525922359e-05
-2.81440049398183e-05
2.32285643577332e-06
-7.38345620759013e-06
-2.74835564086268e-05
-2.04156308963241e-05
-1.63434935386924e-05
-3.37419387659702e-05
-1.56383969715905e-05
-3.21405503906158e-05
-3.82326705507824e-05
-4.03524969009106e-05
-4.19592925695594e-05
-4.04032611670781e-05
-1.51433893698496e-05
-2.84134635102331e-05
-5.25729107369779e-06
-5.46670435805801e-05
6.09480900738872e-06
-2.23871128878121e-05
-1.8206083709389e-05
-3.92408045620439e-05
-2.73478704612948e-05
-4.04423647639612e-05
-3.08856435222553e-06
-3.67497827939234e-05
-2.64451870385052e-05
-4.39216107882032e-05
-2.5282207214272e-05
7.65773611259756e-07
-1.94073858095001e-05
-1.04554152135414e-05
-2.95606714614847e-05
-3.30445517068455e-06
-3.79506832885447e-05
-1.10588608931238e-05
-1.46269314148869e-05
-3.65809047434718e-05
-2.88280078195454e-05
-2.86983933519854e-05
-1.34636423571723e-05
-2.28952228944535e-05
-1.65544893497635e-05
-1.00826894860293e-05
-1.41069555503562e-05
-4.19710329960111e-05
-2.96066526044292e-05
-2.43312113929995e-05
-1.34079316952862e-05
-2.52131785266171e-05
-3.4568076682379e-05
-1.16621263533726e-05
-3.27959604570767e-05
-2.11487232028189e-05
-3.41581154906423e-05
-2.90058204236099e-05
-1.42924240837743e-05
-1.53173654707857e-05
-4.99877215400308e-06
-1.31374151531572e-05
-2.5422191487677e-05
-7.49038034454624e-06
-2.62736786558954e-06
-1.82398095013887e-05
-2.83151407175154e-05
-4.00312315085829e-05
-1.6849758903223e-05
-1.57180054477672e-05
-1.46610499305519e-05
-2.16368333597799e-05
-2.48473823890244e-05
-4.87682029368637e-05
7.69176532659136e-07
-2.95599451023993e-05
-3.01603412263041e-05
-1.63677988224392e-05
-2.09722007488839e-05
-3.79012863267104e-05
2.32832687167261e-06
-2.3610461005534e-05
-1.35980251897456e-05
-1.25357657173361e-05
-2.88130387500416e-05
-4.22108664952792e-05
-1.4922967868531e-05
-2.53403345193948e-05
-2.90917628515139e-05
-1.72925089723651e-05
-4.2289191499016e-05
-1.56975081323991e-05
-4.34664338932841e-05
4.85129721029484e-06
-1.3899041546828e-05
-2.69156996380599e-05
-2.53751303172307e-05
-4.92688668735813e-06
-1.33070377556667e-05
-1.04851894984775e-05
-9.10159753583231e-06
-3.45579359224384e-05
-2.41895137332619e-05
-1.99483982986357e-05
-1.97217823993935e-05
1.24700672041811e-07
-6.61443157391044e-06
-1.54959289934495e-05
-4.07454217411971e-05
-1.01443192011264e-05
-1.85687305992144e-05
-5.67957242009161e-06
-2.90698344865907e-05
-2.88219553873127e-05
-1.9703783540144e-05
-1.97970974265949e-05
-1.81599447445206e-05
-2.80742073485489e-06
-2.61657686142435e-05
-3.36513247639877e-05
2.31742743577408e-06
-1.44206847762548e-05
-3.84026763637647e-05
-4.73084786670151e-05
-1.28194173547156e-05
-3.38129166230098e-05
7.14693543501541e-06
-1.17971815041458e-05
-3.57959793117196e-07
-2.24155056184772e-05
-2.32995774581212e-05
-2.60871468921033e-05
-5.34794348650424e-07
-2.03853710466533e-05
-1.09468784826857e-05
1.64772075655543e-06
-2.31022643963858e-05
-2.72971848429168e-05
-2.96879404544281e-05
-3.59564084274101e-05
-2.45540791916437e-05
-8.62482328235047e-06
-1.99025389100772e-05
-1.4555292415351e-05
-1.79884503913015e-05
-5.17654414009774e-06
-2.77781771148946e-05
-3.28989683012562e-06
-3.81361134191475e-05
-3.00613123700123e-05
-2.62410381658242e-06
-3.42841949196827e-05
-1.64389844784781e-05
5.44780981658885e-06
-3.8130563155852e-05
-2.55571547568081e-05
-1.89363275881993e-05
-3.45730374068455e-05
-2.33030480521122e-05
-2.57885387832198e-05
-2.11564163794132e-05
-1.351520642425e-05
1.02769076782758e-05
-2.01192948025166e-05
-5.34150398714245e-05
-4.04336253507794e-05
-3.61514229702504e-06
-3.91288675094168e-05
-4.95474008720686e-06
-2.20373187350676e-05
-2.76234877289809e-05
-3.57191008547937e-05
-6.27205870825518e-06
-2.7550311354009e-05
8.43322448195042e-06
-2.84898609020972e-05
-4.81157874549438e-06
-4.02715091105723e-05
-3.40729869931819e-05
-2.76695761841257e-05
-3.20851884723067e-05
-1.21224833572272e-05
-1.11354558355328e-05
-3.04821758520043e-05
-3.21246374854691e-05
-2.936390479446e-06
-1.55735733761305e-05
-2.77042872462823e-05
-1.09875227698443e-05
-3.10136833102212e-05
-2.28104316326798e-05
-1.72769301651674e-05
-3.37173439186705e-05
-2.44405954891449e-05
2.60143073285771e-06
-1.52508260305904e-05
-3.9934183865174e-05
-3.98505738149425e-05
-2.10985680219634e-06
-7.2048614629583e-06
-2.36578114563643e-05
-1.06983378845984e-05
-6.51777922753507e-06
-1.62540212525811e-05
-4.27786235990137e-05
-6.04819279104528e-06
-3.28980559359911e-05
-3.65723855179405e-05
-4.68825389411392e-05
-1.67819613435211e-05
-3.46781463435298e-05
-4.86655086439686e-06
-2.64221211536786e-05
-1.43320918142289e-05
-2.39201971947915e-05
-5.08362394991988e-05
-1.5032597638809e-05
-2.01877622607776e-05
-2.82872780816248e-05
-2.6762123744416e-05
-1.20462470014506e-05
-2.87079652929296e-05
-2.75538824385815e-05
4.80316229244051e-06
-2.43905352170286e-05
-9.43546810891406e-06
-3.36616447138682e-05
-1.41191346932269e-05
-2.93742460035857e-05
-1.59437182525072e-05
3.6124975672624e-06
-2.9687820407537e-05
-2.87610206931545e-05
-3.48872178678251e-05
-1.44785882591011e-05
-2.53653253310612e-05
-2.45285924770071e-05
-1.95345450105514e-05
-1.59550771496753e-05
-2.92679500737919e-05
-1.08947040809153e-05
-2.54158738926639e-05
-2.43503064284311e-05
-9.66275690167008e-06
-3.661486299298e-05
-1.94247628546969e-05
-1.39437080878623e-05
-2.42198714079274e-05
-1.80446493461469e-05
-2.34491598457712e-05
-2.41039101049882e-05
-2.68786291795362e-05
-1.26755371522301e-05
-1.85696047615901e-05
-1.96788456567855e-05
-1.37320461070957e-05
-2.81547850917605e-05
-2.17636933972717e-05
-1.66439432348564e-05
-1.50325639321363e-05
-3.85145155263538e-05
-2.18923688773545e-06
-1.71582212000411e-05
-3.33988990304285e-05
-4.53583360644303e-05
-4.94419846973418e-06
-2.35937980384098e-05
-1.56482113275333e-06
-3.57768680837323e-05
2.63661780815994e-06
-1.08558839960825e-05
-1.15235547512113e-06
-4.54425966743633e-05
-2.25454180644473e-06
-3.17781847783105e-05
-3.27506073893793e-05
-4.14918608101276e-05
-3.25693685990071e-05
-1.48657493396848e-05
-2.45631260395151e-05
-1.49689252964282e-05
-2.77941294329157e-05
-2.85780023901968e-05
-1.61277578208935e-05
-3.45847925298219e-06
-1.99158734012552e-05
-2.35305787264201e-05
-1.72856785072022e-05
-1.46918547973947e-05
-2.90270936819278e-05
-2.24012976097192e-05
-3.10589045483565e-05
-2.17448058556376e-05
5.47379211716749e-07
-1.32104097465819e-05
-3.04945092349133e-05
-9.5953024559618e-06
-1.06738105031777e-05
-2.62962428568418e-05
-1.93503074075516e-05
-1.6332617603737e-05
-1.89109176555269e-05
-8.73171617327354e-06
-4.07857583020206e-05
-3.40499850375752e-05
-2.66789461923562e-05
-2.34313524790684e-05
4.33944795470031e-06
-1.22268782209788e-05
-9.9603422740194e-06
-3.25947956410908e-05
-3.3524933471154e-05
-5.64478537095317e-06
-3.19165930755705e-05
-1.73310891221707e-05
-1.99832683524252e-05
-1.86128149785849e-05
-3.2200490010713e-05
-5.98265256334028e-06
-1.57649753994157e-05
-4.62119197899011e-05
-3.18745584498128e-05
1.20715494746548e-06
-2.86290370357096e-05
-2.56315001559489e-05
-3.87027736945422e-05
-2.871613392766e-05
-1.73088875564074e-05
8.29487405200894e-07
-1.96086810638835e-05
-3.07856395996744e-05
-1.61235749015468e-05
-2.90829737832543e-05
-4.65905061130203e-05
-1.24998243830172e-05
-6.77665675271505e-06
-3.12831577492551e-05
-1.8912350108845e-05
-2.71338977402344e-05
-8.15089170518814e-06
-1.60289745004135e-05
-2.25269912110705e-05
-2.65928383978081e-05
-5.04252156083212e-06
-1.15171545353706e-05
-1.31857230169202e-06
-2.95181295888526e-05
-1.41825117824446e-05
-1.60837644508043e-05
-5.1300404131577e-06
-2.38081556176365e-05
-3.7857117098376e-06
5.30721452054413e-06
-1.31186392932127e-05
-2.46612140131216e-05
-3.21792601649418e-05
-8.4823771095421e-06
-3.98228958024911e-05
-3.10243497528215e-05
-4.02848757179545e-05
-3.36452202599976e-05
-8.93481177572324e-06
-1.28872482086251e-05
-1.90068046288683e-05
-2.85672893637323e-05
-2.19800870363053e-05
-2.00391357040229e-05
-1.29232794492712e-05
-9.4023777197318e-06
-2.99812229597068e-05
-9.90621035563009e-06
-1.05393701540653e-06
3.44580901677632e-06
-1.20026466215498e-05
-3.43655351649275e-05
-2.04163892750933e-05
-1.44832860732628e-05
-9.26130213354614e-06
-2.11962708776619e-05
-2.94359633316812e-05
-1.288674840555e-05
-3.39320776392515e-05
-2.69194046719845e-06
-1.69813390632461e-07
-3.05096882941981e-05
-1.29723965888619e-05
-2.1707691532372e-05
-8.33590927063079e-06
-2.92536502398654e-05
-2.98414627940894e-06
5.38559236990155e-07
-3.51600550081723e-05
-3.47501796473526e-05
-3.67958587900025e-05
-2.96651197510013e-05
-1.14421441312698e-05
-2.56451150446212e-05
-1.93265175586815e-05
-3.96690989673224e-05
-1.93394633150107e-05
-4.68394927529712e-05
-4.0256925603994e-05
-3.99238338378195e-05
-4.60419300469873e-05
-1.75116572474747e-05
-3.98694518245921e-05
-2.7248557224342e-05
-1.58696100847417e-05
-3.41846238620912e-05
-1.60577248235278e-05
-1.93564286226155e-05
-1.14197433138892e-05
-3.88610171831073e-05
-3.1782945363059e-05
-1.70367529664687e-05
8.00708737944762e-07
-4.97611711041357e-06
-8.85809862096896e-06
-1.30969290501586e-05
-5.69163828563535e-06
-1.77638970866932e-05
-1.20665032028844e-05
-3.50148625901386e-05
-4.13245392364919e-05
-2.54204712688879e-05
-2.57840107190747e-05
-7.3831308224374e-06
-3.86241284469947e-05
-3.53940272347927e-05
-3.64363531622959e-06
-1.18190428075959e-05
-4.25518320189545e-05
-9.23843679848282e-06
-5.37655087550776e-06
-5.90472512765522e-06
-1.94798245965694e-05
-3.64355135412645e-05
2.66824835430717e-06
-3.73546755470282e-05
-1.97279670455554e-05
-3.34113001839271e-05
4.24927731440032e-07
-3.37545049181023e-05
-3.512762040516e-05
-1.71606939637424e-05
-1.92588316687049e-05
-2.02545902043478e-05
-9.40731998810561e-06
-2.97891686161169e-05
-1.46984399801519e-05
-1.6780757340898e-05
-2.99149623475065e-05
-2.29325931601913e-05
-2.90323586620464e-05
-2.91702420130712e-05
-1.78242529407757e-05
-2.12826606763701e-05
-3.59126300904607e-05
-2.79998893269981e-05
-3.68458700813967e-05
-6.38308050555179e-06
-3.11125463098852e-05
-1.87370938002052e-05
-9.90716910713699e-06
-3.01796585021249e-05
-2.30802067373695e-05
-6.02333191246976e-06
-3.12359339252444e-05
-2.83597771478226e-05
-1.61594176685649e-05
-2.22238918223475e-05
-8.26752746742738e-06
-2.9066558333811e-05
-3.92329387682142e-05
-2.62669653685051e-05
-2.80207989798989e-05
-1.17060639957802e-05
-2.02685042604994e-05
-2.86291613826282e-05
-8.34195196612136e-06
-2.81286866312506e-05
-2.07018920889604e-05
-2.86462315174453e-05
-2.06918205180919e-05
-1.71889312498852e-05
-1.74584801127757e-05
-2.71691605330309e-05
-2.85106723051604e-05
-1.36778028355372e-05
-1.90771212128282e-05
-3.00133777707827e-05
-1.8527290623702e-05
-3.64102533448386e-05
-1.57799662741875e-05
-9.34818889664079e-06
-7.93969148781545e-06
-1.38996942906458e-05
-1.00613510669179e-05
-1.45469241604011e-05
-1.17794682698919e-05
-1.19407974869783e-05
-1.53799820687984e-05
-2.85671408776486e-05
-1.95633149668542e-05
-2.48540933893682e-05
4.1960795006921e-06
-7.27573285083177e-06
-1.42182188849632e-05
-1.12885307381241e-05
-1.98447929566748e-05
-1.75472056951732e-05
-2.95893924810414e-05
-2.45837794715836e-05
-5.36701105579036e-06
-2.69558309858662e-05
-4.71897605515073e-06
-4.12235798998416e-05
-3.67277546250909e-05
-6.61113100967109e-06
-3.37018837258088e-05
-3.66580557939125e-05
-1.19168093436404e-05
-3.08993570949888e-05
-3.03882629839845e-05
-1.933629506673e-05
-8.7729532253443e-06
-3.22228463394128e-05
-1.30153345188742e-05
-1.95210575953602e-05
6.33142468946609e-07
-2.67792933943889e-05
-3.01050743252605e-05
-9.5621830429366e-06
-2.12575587413372e-05
-2.64213684155665e-05
1.1523117317123e-06
-1.90127859138151e-05
-1.58824591172503e-05
-1.91240987510441e-06
-1.99332084255265e-05
-5.3963791088258e-05
-2.35848421748021e-05
-2.6801043732835e-05
-2.53308235015829e-05
-1.38682015945306e-05
-2.34466008654389e-05
-1.5233777091395e-05
-1.59184575721731e-05
-3.17440522543228e-05
-1.50271798246747e-05
-2.56976801318744e-05
-2.7784020895409e-05
-4.09693431411723e-05
7.08090836772346e-07
-2.02412084170003e-05
-2.08579198966371e-05
-9.78737643942964e-06
-2.54940078379911e-05
-3.65815667125021e-05
-2.07520492290999e-05
-1.76429497051434e-05
-3.65833212570107e-05
-3.11231865057108e-05
-2.36641110664812e-05
-1.75289350631747e-05
-1.38884302306421e-05
-1.61486005186267e-05
-2.34573520515957e-05
1.30079444396769e-05
-2.55834787925863e-05
-2.21671053188101e-05
-3.62028867811532e-05
-5.00982802896305e-05
-1.56523274123449e-05
-7.20590539162808e-06
-1.45251956177213e-05
-4.91853081993041e-05
-1.56685043364867e-05
-1.24925540443987e-05
-3.18510729216127e-05
-1.48622952585077e-05
-3.4845796751276e-05
-1.94400762124733e-05
-2.879835065428e-05
-2.86012861904812e-05
-2.39200694703531e-06
-9.84245576101729e-06
-1.93383495492743e-05
-2.41427975495702e-05
-7.07666024743037e-06
-1.84702460149145e-05
-3.5380167630488e-05
-1.69064759442609e-05
-2.77591517410395e-05
-5.28611069644239e-06
-3.88340338613806e-05
-1.45606508921603e-05
-1.91201375637437e-05
-1.52785402370752e-05
-1.96367628683335e-06
-2.0055348556933e-05
-1.87086253873224e-05
-1.28927189119653e-05
-2.65368464330531e-06
-3.35098270455023e-05
-2.88329891026893e-05
-2.46977470341384e-05
-2.46126903261735e-05
-7.94633436822659e-06
-1.47506015770632e-05
-2.03452307825854e-05
-3.28144706643993e-05
-2.58824414043535e-05
-4.3805008360141e-05
-7.18258619443772e-06
-1.70342772298089e-05
-2.11687130183267e-06
-2.33006494467628e-05
-1.80514349332701e-05
-2.73453560247745e-05
-2.55901799069183e-05
-9.34993635754446e-06
-1.82333712112931e-05
-1.28768587308648e-05
-1.1755193930556e-05
-4.85955709432477e-06
-2.12361606346186e-05
-2.01296469760705e-05
-3.71276264353518e-05
-9.62287689981615e-06
-3.04251197016994e-05
-9.25213182580798e-06
-2.70370074939249e-05
-3.3418480472823e-06
-3.63473906031968e-05
-1.28584360754648e-05
-2.22616938655999e-05
-1.88331134644943e-05
-2.78635689059957e-05
-4.20165483401038e-05
-2.88840913242733e-05
-1.30331854604546e-05
-2.7137539375226e-05
-3.68205934878113e-05
-4.57476323297026e-06
-1.13650261824844e-05
-9.13072742751781e-06
-1.38671691943626e-05
-9.6861595302285e-06
-2.87560925290464e-05
-2.36668468973859e-05
-2.70953366377094e-05
-1.23481151074244e-05
-2.18900819766531e-05
-2.97155997305678e-05
-2.98323258940348e-05
-1.61997080874631e-06
1.63124980323704e-06
-3.21954536600253e-05
-3.30734128366881e-05
-1.10682591135822e-05
-1.85521802518878e-05
-2.49995485560769e-05
-1.44773552856061e-05
-1.90683563468804e-05
-8.52571264340214e-06
-7.86451239781113e-06
-2.12999606664177e-05
-2.94486795201466e-05
-1.62246640912296e-05
-2.90144101192433e-05
-9.44399663597771e-06
-3.26596289796162e-05
-1.81413367471577e-05
-5.97995418899258e-06
-2.04985293567229e-05
-2.2681738671389e-05
-1.07895857424442e-05
-2.43303947048629e-05
-1.49538870018851e-05
-1.75017007464082e-05
-2.10894424617328e-05
-4.0810257208211e-05
-3.52767226323874e-05
-1.9319131156288e-05
-4.55425957063483e-05
-1.42171775515904e-05
-1.39349511011678e-05
-5.41017396430894e-05
-3.93597432877901e-05
-3.42011283355885e-05
-1.66698362998052e-05
-3.33353422253022e-05
-2.45883571120901e-05
-1.20613715717228e-05
-2.90985325858699e-05
-2.62988648143221e-05
-1.51765995438101e-05
-3.12876226272664e-05
-9.78747493620098e-06
-3.55918676661373e-05
-4.68598042822208e-05
-1.28001346857005e-05
-2.51453496882249e-05
-1.0392470413582e-05
-1.03253122660682e-05
-4.01654348049307e-06
-1.49384627062897e-05
9.63481345067257e-07
-2.13151867884083e-05
-5.34583736004194e-05
-3.38016912510717e-05
-3.04098725268163e-05
-3.65952708358207e-06
-1.40497963409624e-05
-1.62442420967313e-05
2.26474289451778e-06
-7.47818573287037e-06
-1.08523889996397e-05
-2.59088818074828e-05
-3.09381748735521e-05
-1.56953596413409e-05
-1.64044129364194e-05
-3.03584894489352e-05
-3.64143608616655e-05
-1.9709582652786e-05
-3.55906344458199e-05
-3.00134011701287e-05
-7.14097131648824e-06
-1.28270537588755e-05
4.77311278771347e-06
-1.35198746337142e-05
-3.75978783802155e-05
-1.0674265267946e-05
1.13420189450417e-05
-3.35301192640941e-05
-1.91001099260819e-05
-2.16261770664221e-05
-1.53404645809777e-05
-7.31839725827506e-06
-1.54316077774518e-05
-9.79878223378169e-06
-2.48387718349803e-05
-3.35735549330418e-05
-2.27266773312386e-05
-5.96219900338669e-06
-8.55540133661069e-07
-3.02469999108722e-05
-1.75381789347479e-05
-1.4816704637305e-05
-1.62895027305222e-05
-1.78175450260115e-05
-1.93619087608623e-05
-3.42241602184367e-05
-2.43593736524522e-05
-2.0546071481533e-05
-2.76904481263293e-05
-6.60894960889934e-06
-1.45561952041165e-05
-1.98011338523157e-05
-3.40464510447348e-05
-3.36753293752481e-05
-2.01619385640039e-05
-2.90081269573285e-05
-2.68307357069112e-05
-9.88786274245232e-06
-3.56570517803895e-05
6.56005508771522e-06
-3.36503552370514e-05
-3.19366975999454e-05
-2.01995423328726e-05
-2.4162531825227e-05
-2.11027282356377e-05
-1.83418764131902e-05
1.27665583820477e-05
-2.35880382257589e-06
-2.26246681227243e-05
-3.30397929358034e-05
-1.78204362683993e-05
-1.61207512372063e-05
-2.31342471349978e-05
-7.07662548221878e-07
5.21841506786463e-06
-6.55076196147279e-06
-3.81759398175077e-05
-4.26799228541204e-06
-1.31866264409774e-05
-4.04929457432324e-05
-1.21433852690601e-05
3.91273994344232e-06
-2.93045785499669e-05
-2.14990191169796e-05
-7.32713950603192e-08
-3.41938376298759e-05
-7.22683667003295e-06
-1.01423384825787e-05
-3.65225709218938e-06
-4.3577488541122e-05
-2.94579711215906e-05
-2.15742864957257e-05
-4.5482981211796e-05
-3.98529256725623e-05
-2.31010333687349e-05
-1.67647087367634e-05
-1.76669069710767e-05
-4.45489966047324e-05
-3.20428180751212e-05
-1.84003898262533e-05
-4.30626669510866e-05
-4.5976400834139e-05
-9.13825049438955e-06
-1.5942048293967e-05
-1.67447848135551e-05
-3.6428847389919e-05
-1.72990531082719e-05
-1.04708966011167e-05
-3.04014434642481e-05
-7.38379545349083e-06
-2.07057141976592e-05
-2.22147814971362e-05
-3.82047495943889e-05
-1.81550260424707e-05
5.86412269607614e-07
-1.68449522777132e-05
-2.57596127448637e-05
-1.38347605879947e-05
-1.35280501458587e-05
-2.81473798948928e-05
-2.37294596790693e-05
-1.03795238245129e-05
-6.1939336621243e-06
-3.04043676784281e-05
-3.27483442498254e-05
-5.32519674173767e-06
-3.68031841461586e-05
-3.01929774727485e-05
-1.92270563157695e-05
1.73746359818933e-05
-1.00226418071133e-05
-1.88599885552851e-05
-3.62681083255169e-05
9.92328023196698e-06
-2.47110918919503e-05
-2.1330214195617e-05
-1.20960440695186e-05
-1.16599868942902e-05
-8.35146398432303e-06
-1.27550321320912e-05
-2.06264876730465e-05
-8.31260229193976e-06
-6.03391140312602e-06
-2.18729266236362e-05
-4.50918547140021e-05
-4.39642049566516e-05
4.42432716722557e-06
-1.82191003043325e-05
-7.59219014046273e-06
-1.30445648263861e-05
-2.14858473547084e-05
-3.93459249796903e-05
7.10620529541174e-08
-1.66761466105727e-05
-3.88065375045732e-05
-2.35063747106747e-05
5.07555526058067e-06
-2.40937599170558e-05
-2.0032885329717e-05
-6.86187207539504e-06
-1.98771901202721e-05
-3.60540936715072e-05
-2.60113678370472e-05
-1.0773631485626e-05
-1.44640852521819e-05
-1.43543050800659e-05
-6.47294683674855e-06
-2.89294391275831e-05
-1.8477216953487e-05
-2.59014370340777e-05
-5.37763592879297e-06
-2.84640459353066e-05
-3.20252059908974e-05
-1.77909743740717e-05
-8.5200998710469e-06
-1.69616302806437e-05
2.98523013353857e-07
-1.48390977078173e-05
-7.12519793710521e-06
-2.83905612046825e-05
-3.83084336511113e-05
8.61275412368219e-06
-1.36012843480492e-05
-8.50538935326954e-06
-1.57820900208809e-05
1.78459063811256e-06
-2.28286340636732e-05
-1.58241740240303e-05
-1.00686511540965e-05
-1.42035226994798e-05
-2.59752369895724e-05
-4.31922268898214e-05
-1.22345987851629e-05
-2.73343141891611e-05
-3.54173979876088e-05
-2.94380237890193e-05
-1.51795422008041e-05
-3.56175812350434e-05
-1.56033891801612e-05
7.10649206995515e-06
-3.75277474838893e-05
-6.62656477109489e-06
-9.83112178735484e-06
-1.27425496395522e-05
-4.66208885390108e-05
-1.23428203070361e-05
-8.41587001952935e-06
-4.02929521330952e-05
4.75290604594481e-06
-2.13408811001521e-05
-8.99645556799611e-06
-6.43878305911352e-06
-1.52687640920865e-05
-8.87402272391556e-06
-2.97835410631012e-05
-2.3535340597782e-05
-7.50928580069826e-06
-2.63876925818246e-05
-1.34773048995199e-05
-5.0350782286394e-07
-2.9949103971332e-05
2.81340756189692e-06
-2.4304112573514e-05
-7.21061157525116e-06
-3.68069097345068e-05
8.09363043438294e-07
-1.85089083678731e-05
-4.32779644288644e-05
-2.81826887055147e-05
-3.80094847131678e-05
-1.51237448893788e-05
-3.97900699947589e-05
-1.82890367549665e-05
-2.97205847880962e-05
-1.50400952506006e-05
-2.96004321155506e-06
-4.62132461835811e-06
-2.85252427388679e-05
-4.44943884102443e-05
-2.65915295790146e-05
7.04622551137912e-06
-3.22172498752019e-05
-2.42717246694196e-05
-2.61883777757734e-05
-5.24365101586878e-06
4.53271603026448e-06
-3.24598070429849e-05
-2.45084347592684e-05
-9.35838504160763e-06
-3.58374364874809e-05
-2.53441571614887e-05
-2.44533021743947e-05
7.17862711252767e-06
-1.44077202617803e-05
-3.81596235121559e-05
-9.30381403217275e-06
-3.75324722356213e-05
-1.38214408150997e-05
-4.64835801867044e-05
-6.99720303475901e-06
-2.87165346314169e-05
-2.71385852331892e-05
-9.73447128215116e-06
-1.69699529838545e-05
-2.74637533165277e-05
-1.3674098710043e-05
-1.620448393567e-05
-3.4000436751932e-05
-1.6643570019686e-05
-2.81696144618822e-05
-2.62709771962422e-05
-2.4103925587039e-05
-2.94914360889359e-05
-1.60768803912798e-05
-5.205197730626e-06
5.58223937886758e-06
-2.05589523491782e-05
-1.71942071471452e-05
-2.53431903317409e-05
-1.00751631038797e-05
-2.95852830387834e-05
-1.65612643625136e-05
-1.30895303147995e-05
-4.39539835156507e-05
-2.91320295483442e-05
-2.20598686497014e-05
-2.30253120105768e-05
-2.13178417167199e-05
-2.15717640724043e-05
-2.35671143923763e-05
-2.38005325309519e-05
-2.5973196371568e-05
-1.36475017570387e-05
-4.14491874266773e-05
-2.20058725936791e-05
-1.82233099653296e-05
-8.39119672593809e-06
-2.32290028176586e-05
-2.48348971884089e-05
-2.9432097256845e-05
-2.77020205933979e-05
-1.39711430915129e-06
-4.44595323125135e-05
-2.91309490294043e-05
-3.84167015192447e-06
-1.44742306986315e-05
-1.69001616513556e-05
-3.69235029865733e-05
-2.85673327694787e-05
-8.70206055846257e-06
-3.42384994185271e-05
-2.62967629367603e-05
-1.87955299861854e-05
-1.8313224000738e-05
-1.69614823144607e-05
-1.63944146649783e-05
-3.58298695363699e-05
-2.332939928125e-05
-1.25680882584341e-05
-3.70067175797099e-05
-1.68734456562641e-05
-2.80988516468059e-05
-2.32941207555325e-05
-1.49616043955074e-05
-2.69491328875197e-06
-2.22400844691159e-05
-1.28459227896321e-05
-5.22276864332107e-06
-2.9045379716927e-05
-7.72722272547299e-06
-2.20904423670941e-05
-3.05427727185062e-05
-2.23439282632904e-05
-2.34476343773695e-05
-4.55222024417231e-05
-3.82822192846442e-05
-1.23364236299334e-05
-2.37532991092778e-05
-2.47247005059271e-05
-1.44064964103742e-05
-8.13582891795991e-06
-2.08807067074684e-05
-1.34015691403562e-05
-1.09135473607291e-05
-2.3764610889141e-05
-3.35578096721678e-05
-2.78969136487394e-05
-3.5631574539771e-05
-7.81435947019267e-06
-1.83396975536365e-05
-2.67877385192791e-05
-2.72061902168667e-05
-4.1117189006049e-05
-1.08707325733828e-06
-4.01551098178041e-05
-1.69263924787353e-05
-3.62712897105375e-05
-3.88584226404602e-05
-1.41182791584177e-05
-2.09571017028102e-05
-3.12267271399114e-05
-1.80444528941988e-05
-1.59616714424078e-05
-2.6541145435899e-05
-1.61214830664314e-05
-1.35831410777171e-05
-1.97502966721591e-05
-4.048497685398e-06
-2.55601172182331e-05
-1.74337820186514e-05
-4.10181219735192e-05
-2.21685799553658e-05
-1.12653524787845e-05
-1.57232332649805e-05
-1.51535068356599e-05
-2.1953574221012e-05
-4.45500513369188e-05
-7.11172113753865e-06
-3.42532312566732e-05
-2.97464355068709e-05
-2.86839746082339e-05
-2.60001490896281e-06
-5.38968285078596e-06
-1.79207138407468e-05
-9.72663934895918e-06
-2.22750192919639e-05
-7.67279932433155e-06
-2.96483685912601e-05
-2.55541459668771e-05
-2.75049914104813e-05
-1.02515529649774e-05
5.42676958190243e-06
-1.74262165085337e-05
-1.98114060929507e-05
-1.08304111973418e-05
-3.72232903895507e-05
-2.79942769252482e-05
-2.23709896642601e-05
-3.47706612402246e-05
-3.36585461969712e-05
-8.14236181193127e-06
-3.73671376217333e-05
-4.29169135622703e-05
-1.89350087839283e-05
-1.26728827273137e-05
1.85379944982578e-06
-3.41970275925108e-05
-6.8891088364286e-06
-1.20771026362899e-05
-1.22183257776196e-05
-1.59513293707371e-05
-2.66836817591423e-05
-1.52885370774859e-05
-2.31722722751263e-05
-1.84438462373384e-05
-2.50975807153588e-05
-2.10182187700393e-05
-4.25991699277974e-05
-1.69396540650399e-05
-1.54202168209415e-05
-1.1168371431828e-05
-2.48933731307012e-05
-2.16010431128646e-05
-1.12011304208432e-05
-1.52872760327698e-05
-2.30634886275944e-05
-1.39120295855497e-05
-3.91690563830953e-05
-4.20363402587555e-05
-8.81673140606361e-06
-1.40099980200737e-05
-1.38751037078149e-05
-1.42193499135128e-05
-2.49591523860742e-05
-1.38001298461297e-05
-2.28467602042485e-05
6.42372296221025e-06
-3.7763706195005e-05
-3.77921902231472e-05
-1.28605852423991e-05
-2.41529415202509e-05
-8.55620873562098e-06
-2.05596282961092e-05
-2.7047606181994e-05
-2.04389886036368e-05
-1.51769004395767e-05
-2.27622065689502e-05
-2.22513683609452e-05
-2.71874179575989e-05
-1.82579944454505e-05
-2.44769185866627e-05
-3.52382573134759e-05
-3.42737446569852e-05
-1.02961929140681e-05
-1.61490383468867e-05
-2.51727643463905e-05
-4.92097577474201e-05
-1.14761883757466e-05
-2.55763861820249e-05
-2.78300120952871e-06
-1.62913585916153e-05
-2.34302234994725e-05
-2.7333916608962e-05
-7.61046810174405e-06
-2.00428189187355e-05
-7.01205940162224e-07
-1.54629268495975e-05
-2.26448092921813e-05
-2.49856577243358e-05
-2.17000330473817e-05
-2.80790262107021e-05
-2.26775142722878e-05
-2.01170123848613e-05
-2.14823196750552e-05
-1.26418385843687e-05
-4.17173130617408e-05
-3.11796434658033e-05
-2.07509258710742e-05
-1.13180611690306e-05
-2.60098964430107e-05
-9.31245138694195e-06
-3.05403641441013e-05
-9.29920914957304e-06
-3.55308007553526e-05
-4.3485729776087e-05
-1.98683848591895e-05
-2.11832151722291e-05
-2.61587397655418e-05
-2.5492691636544e-05
-2.36014814138477e-05
-2.91823677667747e-05
-1.50224470079402e-05
-1.61494942542549e-05
-3.74781822417892e-05
-4.01084055348671e-05
-8.83491472850688e-06
-5.20707702202311e-05
-1.94455380697939e-05
-1.26214189535688e-05
-8.50782328874111e-06
-1.52019682525984e-05
-1.07646428800786e-05
-2.36454187915583e-05
-1.65399662427136e-05
-2.36517409597181e-05
-1.70221579901636e-05
-5.55195189196181e-05
-1.30630119755231e-05
-2.37526071439404e-05
-5.09889396588006e-05
-2.3744275722587e-05
-1.02573458814507e-05
-1.64320687286477e-05
-1.28419174243579e-05
-2.64524006129491e-05
-3.63683162324302e-05
-8.22973827679575e-06
-3.99187031642289e-05
-3.21262000475672e-05
-1.4187180106247e-05
-2.78688188557491e-05
-8.36397643790901e-06
-2.60204633473685e-05
-3.20941609602981e-05
-3.20689891602083e-05
-1.50860745863304e-05
-3.06728822527715e-05
-3.68904094331057e-06
-1.12813320154888e-05
-2.29668310246097e-05
-1.52568391524036e-05
-4.41846691285171e-05
-8.04322239175326e-06
-9.86872818868878e-06
-3.27022949967149e-05
-1.95900764689069e-05
-3.25156692372281e-05
-3.09293580281027e-06
-1.65277368727589e-05
-2.73863451674795e-05
-1.28369678496459e-05
-2.66525286595752e-05
-3.69932432667935e-05
-3.42467644644862e-06
-4.80459635720863e-05
-1.46538258209283e-05
-1.94434742183643e-05
-6.06005233711081e-06
-3.52531689145429e-05
-1.60175846686407e-05
-2.95378860084895e-05
-1.76390713456929e-05
-1.19886441603139e-05
-2.82161565995548e-05
-3.06719288994656e-05
-1.93864678489422e-05
-2.04882784397781e-05
-3.79802374861445e-05
-4.05236852110665e-05
-9.42808744806904e-06
-3.25202902560402e-05
-2.18841780512636e-05
-3.10516563171366e-05
-3.06056315150047e-05
6.70106672868786e-07
9.03726424774438e-06
-2.20138132391674e-05
-2.13415478473058e-05
-2.68305080279556e-05
-2.38270900661892e-05
-2.61975474150187e-05
-8.83040050674883e-06
-3.10406000180017e-05
-3.89676486669901e-05
-2.72353617714367e-05
-3.96272541136239e-05
-2.4711278186795e-05
-1.85378389725425e-05
-6.64513747205828e-06
-1.10356445261057e-05
-2.34513266254474e-05
-1.60810922663639e-05
-1.9850178471443e-05
-6.46853885090833e-06
-2.64867368140094e-05
1.12669436876235e-05
-3.3442049221387e-05
-2.97764643092072e-05
-3.14382385648242e-05
-3.97973966911137e-05
-3.1322290612913e-05
-1.92578353109472e-05
-5.16088410583375e-06
-1.8352555286365e-05
1.02799709902402e-05
-3.10514672155139e-05
-2.19352535479794e-05
-7.09053291554526e-06
-9.4268565635742e-06
-7.7517551608568e-06
-2.65525291776838e-05
-4.95659874210618e-05
-1.72824027521643e-05
-2.82194153395201e-05
-3.37712280744666e-06
-1.71153757943104e-06
-2.6524167859999e-06
-6.24203690380193e-06
6.68479617710869e-06
-4.25166783472106e-05
-1.65270393357514e-05
-3.63789569872937e-05
-1.5084227932212e-05
-2.30856311288163e-05
-2.03990174901799e-05
2.35063362783506e-07
-1.11753602318862e-05
-8.92620417692742e-06
-8.55390383343555e-06
-4.97766583017484e-06
-2.47456408905709e-05
-3.49691712561671e-05
-1.92405918543083e-05
-7.28490021916724e-06
-6.93608529545029e-06
-2.44923534352808e-05
-1.20505285294579e-05
-5.93897109949733e-06
-2.69703708525238e-05
-2.76303216404186e-05
-2.11372444035344e-05
-3.68687483485068e-05
-3.07921834883743e-05
-4.65660776384294e-06
-5.93197271970123e-06
6.4564275363137e-06
-2.40350274368752e-05
-1.47681106875923e-05
-3.50934551712488e-05
-5.0111524621181e-05
-4.14527305345241e-05
-2.24169509653862e-05
-2.15085232861362e-05
-1.55976681419693e-05
-2.19319025046391e-05
-9.00368966931708e-06
-3.53044214413822e-05
-4.87748996875188e-05
-4.41931046544825e-05
-3.43146670545334e-05
-3.76668547149587e-05
-1.59870127729888e-05
-2.06093652209903e-05
-4.2685823360035e-05
-2.86205729061708e-05
-1.00307639394144e-05
-1.65853962505087e-05
-1.46454688863405e-05
1.74636374373723e-06
-2.83811919729564e-05
-2.4865185140799e-05
5.53961673706341e-06
-8.56817076430057e-06
-4.77542733990766e-06
-7.20960260975612e-06
-5.18509961205633e-07
-2.65405419438029e-05
-3.17594591488593e-05
-3.7692798388051e-05
-2.62175687371504e-05
-3.30952101853533e-05
-2.83455244392088e-05
-2.25964654304392e-05
-1.75394703892208e-05
-3.27256775574421e-05
-1.78172185865292e-05
-3.65027590820661e-05
-1.31771314623345e-05
-2.0454297581685e-05
-3.57363914985169e-05
-7.43265694219889e-06
-1.01531879849154e-05
-1.52641017318641e-05
-3.39113398089883e-05
-2.41222356569985e-05
-2.09555120982429e-05
-3.44207443620433e-05
-2.62408296262713e-05
-1.2847803924341e-05
-1.45600642724566e-05
-4.24127891559867e-05
-4.21387959563212e-05
-2.62436086191586e-05
-4.72633282387683e-05
-3.87879097189819e-05
7.3678351693875e-06
-2.23784065936286e-05
-1.821012166833e-05
-2.05219242240782e-05
-1.8669299204626e-05
-2.31342592464769e-05
-8.75431961956625e-06
1.37104836733508e-06
1.0802409266815e-06
-1.86558898674418e-05
-1.9731894821901e-05
-2.60826014832314e-05
-3.75444756000038e-05
-5.46950134183401e-06
-4.40527201533535e-05
-2.69539794423183e-05
-1.56629017429607e-05
-6.72405682663223e-06
-2.53055118651393e-05
-3.52894988497378e-05
-2.11580478307578e-05
-4.24113756841566e-05
-2.47402332230242e-05
-7.23120387777095e-06
-1.97324181289957e-05
-7.01347306585956e-06
-2.59797598411933e-05
-1.56138487314751e-05
-7.33636004910646e-06
-3.39083640427741e-06
-3.41354000896171e-05
-1.62068484888958e-05
-2.01912776388212e-05
-2.93604442171459e-05
-9.01498716746077e-06
-3.58870907036654e-05
-4.41213138282767e-05
-3.25252273941785e-05
-2.04620540896268e-05
-1.82912291527217e-05
-7.90907180187494e-06
-1.77716894627421e-05
-2.80113954139614e-05
-9.01264338006485e-06
-2.56014940932003e-05
-1.21057392720754e-05
-4.78366239032124e-05
-1.32398712345363e-05
-2.79396991965348e-06
-9.25286834775061e-06
-1.17636190192678e-05
-7.80842554966563e-06
-1.84514786659019e-05
-2.20334607365696e-05
-7.28278334604851e-06
-1.73821386222973e-05
-1.66182158741493e-05
-2.60328054543956e-05
-1.9516423240111e-05
-2.53635673668348e-05
-5.41110723219337e-05
-1.90240850809772e-05
-3.2487333321415e-05
-2.7250254876033e-05
-2.06256936303337e-05
-3.02631764362918e-05
-3.31773748591367e-05
-1.62498794917397e-05
-4.05493529365684e-05
-1.56876723582712e-05
-3.33207533787007e-06
-3.07875549180126e-05
-1.82917407395912e-05
-3.02724362386828e-05
-2.50296890484017e-05
-9.99811850225544e-06
-2.63960231564372e-05
-1.2292409438069e-05
-1.88928504511343e-05
2.70368752867099e-06
-1.07819536803172e-05
-2.29692937599211e-05
-3.11605316839357e-05
1.76763548751979e-06
-1.31235795367695e-05
-8.55876331921215e-06
-1.95897074717282e-05
-8.63955752440204e-06
-4.48050209319533e-05
-3.31523305343278e-05
-1.48271534438667e-05
-2.68449590461905e-05
-3.57784447242894e-05
-8.33575528117159e-06
-2.82809631002585e-05
-1.72066177244789e-06
-3.42305428991064e-05
-2.09987333217766e-05
-1.56617628584421e-05
-1.97322177489871e-05
1.95431054548212e-06
-2.12593558105115e-05
-1.31338784777987e-05
-1.98034484338189e-05
-2.81745688786066e-05
-2.36129618933078e-05
-2.49121082858027e-05
2.54149412218685e-06
-3.52168804085983e-05
-1.22968886946554e-05
-1.02451206680509e-05
-2.68494725889797e-05
-3.08244158268724e-05
-1.68164190453337e-05
-2.56395983505039e-05
-3.91764416662287e-05
-1.88677940681392e-05
-2.23250930614769e-06
-1.52603002822759e-05
-2.563552627577e-05
-1.22506610864178e-05
-3.11450444738808e-05
-1.63923069277587e-05
-2.11726326637492e-05
-3.40025070886246e-05
4.17723828306451e-06
-2.0563661296785e-05
-5.78060502721946e-06
-8.34164083826658e-06
-1.16392346262794e-05
-2.6360858437733e-05
-3.18679663570814e-05
-7.80849983380395e-06
-2.92632772249965e-05
-2.92751907647225e-05
-2.35461861793256e-05
-1.59226637736256e-05
-3.57756192099824e-05
-3.60443699263392e-05
-2.55705025053717e-05
-4.70570224105165e-05
-8.41088196802225e-06
-1.78925899081273e-05
-3.60335244116174e-05
-9.72301335134071e-06
-2.58244780557163e-05
-6.28286773161621e-06
-2.01813904859266e-05
-3.9002068096539e-05
-2.66573915096925e-05
-1.23232124188771e-05
-1.39255674150877e-05
-4.59197450685464e-05
-9.57102307209619e-06
-3.7616478751483e-05
-1.61077948729893e-05
-1.09157080297307e-05
-1.00428208299743e-05
-1.39656176159099e-05
-1.60315430508368e-05
-1.91236962125392e-05
-4.44764503612673e-05
-8.53962219631541e-06
3.73523619526773e-06
-7.51944028199082e-06
-3.18838936410391e-05
-1.29886419369951e-05
-8.31198898924987e-06
-3.18328931369814e-05
-3.06329440549463e-05
-1.73257679945684e-05
-1.18598644500935e-05
-3.05708836419341e-05
-7.58929236593623e-06
2.00518419487945e-06
-1.69803311290578e-05
-2.59443120311185e-06
-1.98555652612544e-05
-2.9494016463442e-05
-1.78975365889596e-05
-6.06905146874471e-06
-2.26134046205335e-05
-1.72929003596395e-05
-3.08089945963749e-05
-2.75066763424548e-05
-2.39357897707859e-05
-5.80872834719985e-06
-2.16274657511749e-06
-2.35373253702909e-05
-3.0690154314896e-05
-3.41249007937688e-05
-1.60627871763817e-05
-2.28590486702259e-05
-2.67262728276627e-05
-1.40193389048411e-05
-5.50236975216708e-06
-4.68454127128882e-05
-1.38599088977571e-05
5.32803372065092e-06
-3.59254432426237e-05
-2.81717662777142e-05
-3.7183355884302e-05
-1.97603705061884e-05
-1.55064158546514e-05
-1.97191043872895e-05
1.66011492831004e-07
-1.82894774907472e-05
-1.1855342504253e-05
-8.91309256995429e-06
-7.9620314116318e-06
-3.31700671956406e-05
-2.31747854416185e-05
-7.01616591883856e-06
-1.4721797293281e-05
-1.95713183874959e-05
-2.36122680983304e-05
-1.96662605899432e-05
-3.02183541007488e-05
-2.58931650113194e-05
-1.99056792846315e-05
-3.12742475337297e-06
-8.60015051483737e-06
-3.81277249517049e-05
-1.08453133812283e-05
-4.68964262444324e-06
-1.97504061480086e-05
-2.65338458233948e-05
-2.86506924016107e-06
-2.32063227623299e-05
-4.19929045533634e-06
-3.85700048868583e-05
-2.20831882590465e-05
-2.68833656905688e-05
-2.20920284518666e-05
-1.55813317582621e-05
-1.7686098118306e-06
3.30569273425259e-06
-2.54806164986864e-05
-2.90279224775744e-05
-1.55902023400027e-05
-2.27367362545043e-05
-4.43665427095077e-05
-2.81475443307955e-05
-9.17021345266752e-06
-4.19333936382291e-05
-3.21380062980038e-05
-2.50171038494953e-05
-4.37208058466712e-05
-8.51790466728884e-06
-3.17607786861194e-05
-7.50061751164018e-06
-4.82871801087159e-06
-1.37655095599967e-05
-7.69388036771264e-07
-7.58037047756417e-06
-4.19512924914663e-06
-1.32325565456429e-05
-3.39984524683227e-05
-2.14744709871641e-05
-2.24551234381887e-06
-2.18262312660015e-05
-3.67027060074542e-05
-2.0984969583122e-05
-2.63751604102851e-05
-3.09453916792707e-05
-3.19612254207998e-05
-4.2936525644809e-05
-1.8898473133519e-05
-7.46549951121096e-06
-1.78843081054615e-05
-2.35937990664852e-05
-1.98353583811562e-05
-1.85092696178893e-05
5.66470107767964e-06
-2.87786303671962e-05
-2.52535881089507e-05
-1.61915351337618e-05
-9.35942893842624e-06
-2.03079962666975e-05
-1.55935449864213e-05
-1.16391027396729e-05
-2.18922100235176e-05
-1.27019335431953e-05
-2.13503475908871e-05
-2.71361631248128e-05
-3.81294678872548e-05
-1.89199597345736e-05
-2.57697271395734e-05
-2.51077784049793e-05
-1.49931186883772e-06
-2.72562628984964e-06
-1.45256299478049e-05
-1.55198571936133e-05
-2.5695997542783e-05
-2.00253510064533e-05
-1.49711848364614e-05
-1.71034648784473e-05
-5.6915967818871e-06
-4.76873882228808e-06
-1.45567601186238e-05
-9.87121264147293e-06
-1.86794228252666e-05
-2.32862819021332e-05
-2.13138003461103e-05
-2.09459947387795e-05
-2.75383760488431e-05
-1.2734816114747e-05
-8.88193892887991e-06
-2.69197552036355e-05
-1.83653102005335e-05
1.18205140596863e-06
-1.49313302714041e-05
-1.40635842335998e-05
-2.47285748281753e-05
-4.21564407834693e-05
-2.11962236723761e-05
-4.15203469251595e-05
-2.57017715071289e-05
-3.4358327044611e-06
-4.16371188233486e-05
-1.38832456809165e-05
-1.58131976186348e-05
-2.55107386419189e-05
-2.95663514582933e-06
-1.50872164098345e-05
-2.88334070369831e-05
-9.45245825568659e-06
-4.09893159093202e-05
-2.21385049989952e-05
8.85472269998793e-06
-1.8466123059295e-05
-3.01849907836571e-05
-3.3729575878135e-05
-3.2767616009293e-05
-3.13121751274434e-05
-2.25818778607498e-05
-4.90463111370588e-05
-3.48501436880335e-05
-1.91752405548478e-05
-1.16659447225915e-05
-1.92420319105789e-05
-2.9185972349546e-05
-3.03704816964911e-05
-2.6195576886724e-05
-1.32140783109343e-05
-1.17291323708569e-05
-3.7503544946607e-05
-2.21100422855913e-05
-3.90106258994425e-05
-2.27869450512917e-05
-9.22853767598956e-06
-9.14558266633963e-06
-7.16881335645709e-06
-2.81387978155247e-05
-2.8695637957838e-05
-1.1225151014407e-05
-9.31101935828791e-06
-5.79149319596235e-06
-1.12176610745794e-05
-4.6799349335368e-05
-3.2195965550057e-05
-2.28692227570357e-05
-1.0810169319153e-05
-2.92144263423387e-05
-3.61548162221613e-05
-2.41022109895591e-05
-3.1981154773173e-05
-1.35442158876882e-05
-1.36560801128762e-05
-2.52806186556259e-05
-2.69683998725975e-06
-2.88397400009587e-05
-1.18237431225953e-05
-1.14502539076496e-05
-2.46202178295522e-05
-1.11908443590298e-05
-2.32557471088133e-05
-1.49949463715201e-05
-1.33247576247383e-05
-3.9821733759054e-05
-5.54967817428387e-06
-3.24145263697112e-05
-3.21783183814681e-05
-2.66316808748586e-05
-2.13148140616311e-05
-3.38018432073411e-05
-6.73925541389633e-06
-3.20886698107366e-05
-2.33414565514832e-05
-2.52200227743943e-05
-1.75153547275764e-05
-3.58391035416194e-05
-2.27187247253272e-05
-3.94361269021611e-05
-3.49577586163456e-05
7.8681762837149e-06
-9.12487061902795e-06
-1.91179618797782e-05
-3.38296189450476e-05
-3.30555219109608e-05
2.35260211836232e-06
-1.21117889929521e-05
-1.78896804825564e-05
-3.92242015967609e-05
-1.77605671357149e-05
-1.16709292562881e-05
-2.40219459102515e-05
-3.84465698236406e-05
-1.79380879546607e-05
-2.99282321159925e-05
-1.82827907309875e-05
-1.60977061292971e-05
-2.51821216498895e-06
-2.27475556377881e-05
-1.194990618521e-05
-2.44510264810456e-05
2.69297370538184e-07
-3.7656743406802e-05
-1.16475760920181e-05
-5.8864364593844e-06
-3.23777684855997e-06
-2.72613134796152e-05
-2.16889326991562e-05
-1.81268364784778e-05
-1.63727601005335e-05
-1.79402019043791e-05
-3.05919480637499e-05
-1.17241703386876e-05
-2.24199405324473e-05
-2.37299513041879e-05
-1.37199360795709e-05
-3.3021545099452e-05
-1.20153757454172e-05
-2.05221761518226e-05
-2.80895892712478e-05
-9.47894603272294e-06
-2.22518406382811e-05
1.25747451254833e-05
-2.90899023912967e-05
-2.15254118893995e-05
-2.1429662861434e-05
-1.93711289326331e-05
-3.70464704274198e-05
-4.29359713937816e-05
-2.81233039613127e-06
-6.03287729958221e-06
-1.8655273875089e-05
-1.08162766441929e-06
-3.28385192398097e-05
-2.76206835367207e-06
-1.50336311871425e-05
-2.79185737399606e-05
-3.43155222616304e-05
-3.08564677612724e-05
-3.30178606213522e-05
-2.87186266694522e-05
-1.49172347488044e-05
-2.13170910497575e-06
-1.47117318134688e-05
-5.94393875559975e-06
-2.84875572323912e-05
-2.16078232448474e-05
-1.97393332957408e-05
-1.8955089661188e-05
-1.6489612164469e-05
-1.12312761544582e-05
-2.41614225091333e-05
-2.22657966053338e-05
-1.93130692085884e-05
-1.86083535365752e-05
-1.37582650887007e-05
-6.32536234943509e-06
-2.86072911948322e-05
-8.8121161915434e-06
-1.70533961802161e-05
-3.13723432719228e-05
-2.41005279545912e-05
-9.84142080388961e-06
-2.13043743820741e-05
-2.54095722072904e-05
-2.51037423248941e-05
-1.65335661699386e-05
-3.05803286698798e-05
-1.99285675580551e-05
-2.02055157586361e-05
-9.04952932116802e-06
-3.70209399491178e-05
-9.71282502890018e-06
-1.35222340980954e-05
-2.46708773560354e-05
1.04957258266476e-05
-1.9612311476336e-05
-1.84692704433664e-05
-8.57974449970957e-06
-1.90742344996705e-05
-2.58540115847617e-05
-1.08949189825621e-05
-3.51818627878293e-05
-3.12001037747984e-05
-2.4266764349285e-05
-1.49797898667172e-05
-2.97828010723527e-05
-3.17534492601201e-05
-4.16067531562949e-05
-2.83811324016325e-05
-6.78121037594706e-06
-7.68285172194041e-06
-1.53828816931767e-05
-2.90650910525222e-05
-3.80754366920315e-05
-1.30101768673589e-06
-1.38422694105708e-05
-2.58589210165966e-05
-1.79612434793e-05
-1.34993074720886e-05
-3.35255407189625e-05
-2.35602546360404e-05
-3.64578364430554e-05
-1.65738257276327e-05
2.95569388776271e-06
-1.64446799562417e-05
-1.34645804830158e-05
9.0260025106515e-06
-3.52659146056732e-05
-1.96574102013419e-05
-1.17477426119021e-05
-9.91061128415553e-06
-1.8916422796052e-05
-2.84927099663281e-05
-2.23080551394872e-05
-1.84970337345809e-05
-1.70195236658446e-05
-1.29109723973723e-05
-1.26354867065948e-05
-1.70083336925028e-05
-2.22592361226836e-05
-1.5108228938186e-05
-1.14278566799732e-05
-4.51093485218984e-05
2.87495321685419e-06
-1.73617935157968e-05
-3.45062808429755e-05
-7.67488374376474e-06
-3.04689940902528e-05
-2.77652085912721e-05
-8.4054194302631e-06
-2.17009337088626e-05
-3.57109523523482e-06
-2.77731093020828e-05
-1.87082037325601e-05
-9.23839525946307e-06
-2.63829379727479e-05
2.15389530907048e-05
-3.63124534169543e-05
-9.94786555435541e-06
-1.11008458525144e-05
-3.26552055901788e-05
-1.67014009091542e-05
-1.93060831910054e-05
-3.47629262554749e-05
-2.21966085714297e-05
-2.03416290432797e-05
-2.7008591912526e-05
-9.96458115675053e-06
-2.39992019168409e-05
-1.96473301299181e-05
-2.47627994192488e-05
-2.18814941646136e-05
-1.17796083893332e-05
-1.64451257478931e-05
-2.31884051979903e-05
-1.87926656843192e-05
-2.60120782980802e-05
-2.62723168414801e-05
-2.53695994146786e-05
-9.60777297203344e-06
-2.92652902703175e-05
-2.54402972803054e-06
-1.0413814500551e-06
-3.31947743132119e-05
-6.2871854751013e-06
-4.05570797902042e-05
-2.81001579925123e-05
-4.22334706719035e-05
-3.51169903839494e-05
-1.89026670763546e-05
-1.82112825077933e-05
-1.84746809707477e-05
-3.30378091723637e-05
-5.43056820804608e-06
-1.14439827071148e-05
-4.75887554102182e-05
-3.51476406339811e-05
-1.67045080496486e-05
-2.20827621491507e-05
-1.99658353405725e-05
-1.74684161619158e-05
-1.95626496861211e-05
-7.63246712274978e-06
-1.11108208666864e-05
-2.34650350581234e-05
-3.44104832128637e-06
-4.7547654332094e-06
-3.0651589555049e-05
-2.73219710089481e-05
-1.31637429617526e-05
1.3170097648173e-05
-2.52178750095514e-05
-1.05174441700363e-05
-1.67501759562343e-05
-2.33763004152619e-06
-3.02440085695051e-05
-2.02150282811284e-05
-2.78395277410494e-05
-1.94001986614602e-05
-1.22339084356373e-05
-2.05632384754521e-05
-2.17357037341894e-05
3.31808527817072e-06
-2.06677276578671e-05
-2.7287557523453e-05
-2.48136875327058e-05
-3.24803265475642e-05
-2.62691520377774e-05
-2.08027739904329e-05
-2.91180061450631e-05
-3.48602111910998e-05
-2.87991692536605e-05
-3.34275124707609e-05
-3.63029810930362e-05
-3.99832978076295e-06
-2.35079723617107e-05
-2.02181692399428e-05
-1.05057233553089e-05
-1.92370115274035e-05
-1.33165674963086e-05
-3.31790007635293e-05
-4.2392936928736e-05
-3.03435982708927e-05
-7.66986057925483e-06
-1.08679057258373e-05
-3.20020730260218e-05
-1.78217402233348e-05
-2.33551854169082e-05
-4.60672748062354e-05
-2.12669611549535e-05
-1.68338523684261e-05
-1.3245648350714e-05
-3.27251817254535e-05
-8.35671861163601e-06
-2.24981290541907e-05
-2.43484624090002e-05
-3.15134598779482e-05
-1.48857615268715e-05
-5.89555841003951e-06
-2.36842299220351e-05
-2.65011805960412e-05
-3.05792747288931e-05
-6.95875776754461e-06
-9.97141043593817e-06
-1.46268278542113e-05
-4.53938077540948e-05
-2.10707258502819e-05
-2.47736715886359e-05
-1.49364636949265e-05
-1.51829530854029e-05
-3.69418504729042e-05
-1.62360753412601e-05
4.67122377580455e-08
-2.54426490556779e-05
-2.20345985192724e-05
-1.04125387109871e-05
-1.38604316811769e-05
-3.71930800155875e-05
-7.76512948447414e-06
-1.92183812018508e-05
-1.81698163681513e-05
-2.73473934017715e-06
-2.17403659163426e-05
-6.50826515309854e-06
-9.77837977566333e-06
-1.23826086645808e-05
-1.0934558951217e-05
-1.94706495597524e-05
-5.46991302002347e-06
-7.5772456231246e-06
-6.22549211468548e-06
-3.50282349459701e-05
6.85803508017464e-06
-2.11155864733002e-05
3.71034735562432e-07
-1.71406464368472e-05
-4.5548680390553e-05
-2.7761361467587e-05
-6.8545691541303e-06
7.75998669457119e-06
-3.33042519898665e-05
-8.26962484248775e-06
-2.87922879642561e-05
-1.7238760008142e-05
-4.82173843371435e-06
-3.79593366121893e-05
-2.87857035240035e-05
-3.48986255431161e-05
-3.08840082276848e-05
-1.41613432470533e-05
-2.59309280931189e-05
-2.31014129489283e-05
-3.23121403410092e-05
-2.33458781741053e-05
-2.29581764482499e-05
3.51644615495028e-06
-3.4309616982939e-05
-8.13624274690907e-06
-4.15614219477787e-05
-3.97032168471533e-06
-2.29435426826928e-05
-2.07861428769212e-05
-2.6250430359592e-05
-1.64438779534235e-05
-3.4259518315661e-05
-2.70053216997178e-05
-1.61999875005521e-05
-1.94753712091898e-05
-1.14242757514913e-05
-1.38063104371348e-05
-1.05852561690355e-05
-1.2392156429015e-05
-3.20338253502605e-05
-3.2499989126764e-05
-3.29321472290531e-06
8.83985485497372e-06
-2.24036964708878e-05
-3.07057369376822e-05
-2.0879139232951e-05
-1.33016517185978e-05
-2.70177706066829e-05
-2.40142523854256e-05
-5.34263284281325e-06
-9.54734820266527e-06
-1.51118148807043e-05
1.204614260557e-05
-2.65531463754782e-05
-5.93187668139508e-06
-2.05598862110163e-05
-2.37025018456122e-05
-2.75877058784164e-05
2.70191204818028e-06
-2.37335427304498e-05
-2.77590045471045e-05
-1.49890740878456e-05
-2.24345415819792e-05
-2.09232332631897e-05
-2.44545478317116e-05
-1.77184730868879e-05
-1.11448830425546e-05
-2.16725446406e-05
-3.41655064859423e-05
-1.25309454677506e-05
-2.38558059075399e-05
-8.98846056119288e-06
-2.00074572893977e-05
-2.34881584316811e-05
-3.49636237698673e-05
-3.48953660290196e-05
-1.6802476675506e-05
-2.20227202412181e-05
-9.19326366568328e-06
-1.8739908284297e-05
-6.63804991483418e-07
-2.22052572381876e-05
-2.90706943425626e-05
-1.6221623745931e-05
6.04690920325118e-06
-1.47244113905139e-05
-2.51553727798407e-05
-4.90734563552431e-05
-3.12345997274714e-05
-3.52301381754231e-05
-6.72178967220927e-06
-2.66877238833187e-05
-1.43621680174797e-05
-2.18809578632495e-05
-2.14992240205464e-05
-1.69277952539406e-05
-2.97923063834538e-05
-1.57182707990608e-05
-1.36039799901194e-05
-1.29214741569526e-05
-4.10960112829299e-05
-1.55722307536578e-05
-1.13834082928411e-05
-2.29083505711112e-05
-1.80035795878922e-05
-9.38409321610602e-06
-2.56614354092624e-05
-3.84871679070693e-05
-3.39038017233077e-05
-3.75083563382407e-05
-2.18306770811569e-05
-2.87202264832294e-05
-2.60361226915635e-05
-2.77725904626131e-05
-1.83096001544134e-05
-8.87633361616985e-06
-1.18234755996441e-05
-1.1028275384058e-05
-1.01732840119644e-05
-5.24371976642215e-06
-5.91916838505322e-06
-1.40763594593453e-05
-2.4871872895509e-05
-3.12331580065498e-05
-1.82176303005096e-05
-1.03484913885546e-05
-2.73780977885538e-05
-6.731536453871e-06
-3.27744388949519e-05
-1.19560471801806e-06
-1.15969093338467e-05
-2.74631081464593e-05
-1.46908461582704e-05
-1.87510928254699e-05
-2.64320344854072e-05
-2.26295102138107e-05
-5.78637383010537e-06
-1.12461695556237e-05
-2.17027712567083e-05
-1.45233017692531e-05
-2.39474929297387e-05
-2.33870149235248e-05
-2.53812463321507e-05
-1.96582692832186e-05
-2.21173713346656e-05
-1.12221514168507e-05
-1.48528024742969e-05
-4.22979844575793e-05
-6.16651853483813e-06
-3.23832228192193e-05
-2.51788671586407e-06
-2.46698875939971e-05
-1.11501807533529e-05
-3.27999383983633e-05
-2.1981067290899e-05
-3.0370161071158e-05
-2.29409511935955e-05
-3.25315693695372e-05
-1.82891773597915e-05
-1.30144609322099e-05
1.57720755333819e-05
8.60802741045081e-06
-1.30418793603564e-05
-5.68874704508703e-07
9.95758080938206e-06
-2.80510760079147e-05
-3.62983864125145e-05
-8.36068639740845e-06
-1.9977284266499e-05
2.37332717313793e-06
-1.36983311441107e-05
-6.35523228388194e-06
-1.84998474545016e-05
-2.14660377581362e-05
-5.26753871644752e-06
-1.16101498137878e-05
-3.16182175828339e-05
-2.47638130071687e-05
-3.46814215558497e-05
-2.40986287765056e-05
-2.17104318737256e-05
-8.56526358182447e-06
-1.25733450656183e-05
-2.67057323715556e-05
-2.5148698684412e-05
-1.64020310670064e-06
-1.6377077052629e-05
-1.79802456495863e-05
-4.07703646036765e-05
-2.6086867018082e-05
-2.61940186951497e-05
-2.44509753575253e-05
-1.5095737233125e-05
-2.57311867567438e-05
-3.64734762458467e-05
-1.81846518769549e-05
1.18201230853767e-05
2.64563954099849e-07
-1.39949499462088e-05
-1.24040840160872e-05
-2.96408327171951e-05
-1.00077414745235e-05
-9.99336719707589e-06
4.07049685224024e-06
-3.69595344388378e-06
-1.44088578402677e-05
-3.57009303077309e-05
-6.8719306941951e-06
-2.9881523465936e-05
-2.52798227070804e-05
-2.4363245414167e-05
-2.38778381702476e-05
-1.34927771155698e-05
-2.43689517232476e-05
-3.31779602860504e-05
-2.50399790725295e-05
-1.61164180764333e-05
-3.54905331063778e-05
-2.14040856364587e-05
-2.07732228518371e-05
-2.37944573251955e-05
-2.5080864344421e-05
-1.21281013650543e-05
-1.88687127019877e-05
5.3288817016458e-06
-1.63942044513136e-05
-2.29494939128266e-05
-7.80352825087591e-06
-3.22814580637401e-05
-7.59446306712613e-06
-7.8228066200071e-06
-2.70026180782676e-05
-1.60961825971361e-05
-5.24152433044335e-06
-2.05957350470831e-05
-3.94838858142457e-05
-2.6124723021022e-05
-3.10722942066193e-05
-8.48902870185875e-06
-1.50598708488262e-05
-4.85959943604345e-05
-1.97256495160872e-05
-2.94894003213947e-05
-2.23751215318807e-05
-2.05162345738715e-05
-2.97063445218285e-05
-2.41886913788414e-05
-2.75735488756848e-05
-2.86440244034019e-05
-3.12524299416951e-07
-3.90373753842406e-05
-3.3335698081041e-05
-3.38896403808321e-05
-3.30593998642564e-05
-3.58846222058633e-05
-2.74884591668729e-05
-2.1184265415276e-05
-7.39471837102145e-06
-6.83471224034091e-08
-1.27274734886853e-05
-2.75970408013048e-05
6.25088853127482e-06
-3.21063677418143e-05
-2.26506124926433e-05
-4.02684415338861e-05
-2.26876065853784e-05
-5.38900570339104e-06
-1.79893504257262e-06
-9.91514386236895e-06
-2.41116141859351e-05
-4.25740355101281e-05
-2.8219327522718e-05
-2.22652436504977e-05
-1.74204969829123e-05
-9.91214809028771e-06
-2.20259500799193e-05
-2.44487584449851e-05
-2.21448548450395e-05
-3.16311766832875e-05
-3.26987837036018e-06
-3.19316032463222e-05
-3.04777367876553e-05
-4.01797527206619e-05
-5.74314294468164e-06
-3.0190585167343e-05
7.30236800732298e-06
-2.64731386801551e-05
5.63151061080824e-06
-9.22965518231324e-06
-5.97000938799908e-06
-3.03227361330499e-05
-1.7839838360021e-05
-2.02208329042628e-05
-3.29371419837402e-05
-3.37363256928449e-05
-1.3726678473968e-05
-2.96754259371495e-05
-1.55395800601058e-05
-3.12984163989557e-05
-4.37504485060157e-05
-1.8109967760255e-05
8.66222494590253e-06
-1.22230151369957e-05
-1.30687580525386e-05
-2.75924289332419e-05
-2.81859644365628e-05
-1.8385059882352e-05
-1.60965024677141e-05
-1.0537962421412e-05
-1.42094391994259e-05
-1.4429034226579e-05
-1.41858780426972e-05
-2.7733380128171e-05
-1.18357661421795e-05
-2.51082444278677e-05
-1.4936160473753e-05
-2.46044042092707e-05
-2.8969493877057e-05
-3.13752758054702e-06
-1.26904878857557e-06
-2.17390127991243e-05
-2.87476870630195e-05
-1.98049259640696e-05
-2.08664130946954e-05
-1.87780686121649e-05
-3.15763456602633e-05
-1.24492339455262e-05
-1.94433159924421e-05
-1.67702158252329e-05
-1.26708047484721e-05
-8.52106479657744e-06
-3.95434115962354e-05
-2.76283454373907e-06
-2.45023583845904e-05
-1.17913304883441e-07
-2.77952663832578e-05
-2.28772391437387e-05
-9.55766102765922e-06
-1.40758001762959e-05
-1.50641058751686e-05
-1.06906797503977e-05
-2.19623652198976e-05
-3.69339457369014e-05
-4.26803595200582e-05
-3.7084083051823e-05
-9.97811202506512e-06
-1.1859833904674e-05
-8.02785225694192e-06
-1.10160215016487e-05
-3.70581524933557e-05
-3.92574367076096e-06
-1.09170732697875e-05
-1.87816217395232e-05
-1.84904185334607e-05
1.29805994290062e-06
-1.13145307010615e-05
-2.99651672691731e-05
-1.54166424480902e-05
3.32591638423456e-06
-2.26280399915175e-05
-2.00745590863993e-05
-1.49452824553689e-05
-3.09735106214406e-05
-2.53629515276887e-05
-3.0724591647573e-05
-1.36776728543175e-06
-3.23178357190369e-05
-2.03936695291757e-05
-1.07841330379276e-05
-2.95978564273972e-05
-3.96803766513695e-05
-9.74125046613758e-06
-2.06341593791837e-05
-1.56670717906589e-05
-2.37466929428881e-05
-2.84227198613792e-05
-2.11212001746655e-05
-3.69325707051744e-05
-3.09240030190905e-05
-1.35369103595686e-05
-3.20157910427983e-05
-3.83787775428842e-05
-2.89765583289316e-05
-4.10930015985573e-06
7.62888555338065e-06
-3.06906172690588e-05
-2.36718251403687e-05
-9.71078308944202e-06
-3.0931699317008e-05
-4.51700109227112e-05
-2.76790770365886e-05
-2.01860662545284e-06
-3.14181618094095e-05
-2.89523223790724e-05
-2.08409979571933e-05
-8.32577563973222e-06
-1.00799864711385e-05
-3.38825843939978e-05
-1.92339051818828e-05
-2.54792887730439e-05
-2.8094194387751e-05
-3.32582205298161e-05
-6.64508963161938e-06
-2.0959954697416e-05
-2.90669851019796e-05
-3.02143149976777e-05
-2.8215419682555e-05
-2.21092889593203e-05
-1.6932934362517e-05
-3.15670854481394e-05
-2.68414952491469e-06
-2.99870515564626e-05
-2.82736486043171e-05
-7.07070668622557e-06
-1.22598180089401e-05
-2.09448653937811e-05
-1.77007716280551e-05
-3.38249340946654e-05
-1.6361565715342e-05
-2.42868338360216e-05
-6.89660997018325e-06
-3.02261008602797e-05
-2.66873205258358e-05
-2.84314134306794e-05
-6.64710200046104e-06
-1.29378175140789e-05
-2.01536159075174e-05
3.10500640495383e-06
-1.4814690120726e-05
-2.70685009756935e-05
-1.56698790108314e-05
-1.44664891164589e-05
1.38758397326106e-05
-1.58753773736742e-05
3.38415937958666e-06
-2.29524491278903e-05
-1.2790118199131e-05
-2.85475435496051e-05
-2.10563420956403e-05
-1.84982081307875e-05
-2.90244983392667e-05
-2.00439049320227e-05
-1.73173806651391e-05
-4.39045942308317e-05
-1.77904003562259e-05
-2.96473227033604e-05
-3.4426761238055e-05
-7.30399502018486e-06
-1.87969655164055e-05
-2.93660693499314e-05
-2.43290276257068e-05
-3.67126771692184e-05
-1.01260336444624e-05
2.36426184693975e-06
6.63548014094755e-06
-2.15337593866808e-05
-1.18639602356429e-05
-1.94090983119031e-05
-2.54935200881257e-05
-2.15114442933374e-05
-1.76372811874905e-06
-9.61932166265182e-06
-2.43277566982992e-05
-1.72055883862491e-05
-1.69107615947019e-05
-3.86250243271457e-05
-2.24938025287056e-05
-1.17629776966714e-05
-2.92860653044679e-05
-1.18505569821134e-05
-2.92394915418651e-05
-3.57150792948694e-05
-1.32144615220425e-05
-2.49210832202536e-05
-2.39232187502215e-05
-1.34622309004638e-07
-4.33609508099226e-05
-4.43040306814586e-05
-1.12719846837901e-05
-8.907370600285e-06
-2.2427932184188e-05
-2.14736731201349e-05
-1.61408275236601e-05
-9.06674428649545e-06
-6.20618235335339e-06
-1.10503619732728e-05
-3.57126800439482e-05
-2.37133656815352e-05
-2.40486410398164e-05
-2.04633047667647e-05
-4.24050247484555e-05
-1.63629568251842e-05
-1.43435871204524e-05
-4.20871811931343e-05
-2.96065134701821e-05
-2.93816748136828e-05
-1.96802458520397e-05
-2.49233835947263e-05
-2.55470903153887e-05
-2.76596636605659e-05
-1.06885068744901e-05
-7.85277822089197e-06
6.7180054002473e-06
-2.11831323514213e-05
-2.59933167435864e-05
-1.35000469118399e-05
-3.41446900452555e-05
-1.08448862222906e-05
-1.85387680609009e-06
-1.26497148400129e-05
3.50417092206633e-06
-1.95857397255511e-05
-2.82915791446111e-05
-2.52542970568367e-06
-1.90115644426662e-05
-2.01053484007551e-05
-2.40261566085499e-05
-3.98408351479674e-05
-1.96667439735531e-05
-1.27664551823496e-05
-3.21576510183725e-05
-6.6564707974945e-06
-4.76715973293767e-05
-1.7039259169875e-05
-2.74454726213912e-05
-6.0127817032875e-06
-2.70356355224884e-05
-1.92852892146509e-05
-1.63863261305169e-05
-3.58888829512485e-05
-2.72903620687913e-05
-3.47348898005893e-05
-7.09275628072983e-06
-2.91047560271513e-05
-1.35974625547286e-05
-6.11404792475137e-06
-2.96468602795914e-05
-2.5863286580511e-05
-1.62273073094153e-05
-3.00532555965819e-05
-3.83751525080687e-05
-1.97743542476995e-05
-4.6989531540562e-05
-1.21374069239619e-05
-2.53231454494483e-05
-3.26038193724668e-05
-1.00275671470877e-05
-8.0932881947017e-06
-4.37541355621655e-05
-2.35575958259761e-05
-2.9608851724894e-05
-2.54188676292949e-05
-2.05457879167252e-05
-7.53670467996425e-06
-2.50558771640843e-05
-1.0439760728658e-05
-3.34291141723905e-05
-3.28064845120251e-05
-1.75941886081271e-05
-3.19265355113213e-05
-2.22948731971617e-05
-2.73764549960185e-05
-1.95785726376682e-05
-7.33981487869512e-06
5.75967571851369e-08
-2.47919006647925e-05
-2.17845086790738e-05
-7.04268276761973e-06
-8.2025266966898e-06
-3.14124124868249e-05
-9.44932162392033e-06
-1.58370727645923e-05
-2.72413718306833e-05
-4.12120150015755e-05
-2.35126632442062e-06
-1.22105617902608e-05
-2.02697940342788e-05
-1.24369655035735e-05
-1.35211425276003e-05
-2.62194411153612e-05
-1.47617217878853e-05
-1.67826233575827e-05
-7.43038585382495e-06
-1.37855206346232e-05
-1.60112681050924e-05
-1.56587488306127e-05
-3.7840515800959e-06
-2.32894834633345e-05
-1.41055606777749e-05
3.35081501670057e-06
1.07824097499337e-06
-3.08777485165639e-06
-2.70222218599384e-06
-1.53460024954154e-05
-2.52993797931251e-05
-8.74228086187721e-06
-1.16842939159581e-05
-2.46348773317388e-05
-4.99390177499493e-06
-2.41004631334938e-05
-1.97063630701795e-05
-2.20523651695316e-05
-1.46160699436831e-05
-1.75701622678871e-05
-1.76297866130325e-05
-3.262409406455e-05
-3.69995849662563e-05
-1.77329898288815e-05
-2.22583617092409e-05
-1.74954094240382e-05
-2.72168324553656e-05
-1.61573547087559e-05
-1.84591156838193e-05
2.64667869231147e-06
-3.17131795238137e-05
-3.06740450347567e-05
-1.56403794047658e-05
-2.21462938234076e-05
-2.2942761609781e-05
-2.62357441655671e-05
-1.06936038073252e-05
-2.32386583171147e-05
-3.86267316399867e-05
-1.27522622820118e-05
-3.2245215692805e-05
-2.439645520023e-05
-1.32735389058015e-05
-2.37442449262985e-05
-2.7321259119309e-05
-2.71319110225564e-05
-8.4661840246767e-06
-2.10598787171409e-05
-3.97141124867143e-05
-4.38293614488905e-06
8.88321407862776e-06
-1.20979372140218e-05
-2.42174083847267e-05
-2.54864896664239e-05
-1.39520904077918e-05
-1.44416239971879e-05
-1.62691342025372e-05
-1.7674129388596e-05
-1.59261146410331e-05
8.00332560740582e-06
1.58047844382098e-05
-1.19975763843773e-05
-2.22963243187858e-05
-1.82478358946811e-05
-4.93521390742361e-05
-3.83225386544806e-05
-1.74086386751751e-05
-2.36737893873199e-06
-1.19001462869849e-05
-3.94342686416036e-05
-1.13898583806465e-05
-2.79508766534789e-05
-4.38113521587514e-05
-2.70367083963336e-05
-3.80314124247681e-05
-1.72118211482041e-05
-1.36702463257668e-05
-1.39413218812273e-05
-1.16474448616385e-05
-3.27060833933185e-05
-4.58942257223776e-05
-2.08517061102174e-05
-1.61379002848019e-05
-3.14960874996221e-05
-3.70771574603977e-05
-1.39275516316574e-05
-1.1460966483232e-05
-1.26903351587632e-06
-1.50292409492581e-05
-2.87661265891918e-05
-4.51580307224215e-06
-2.80799702602035e-05
-3.30172770101801e-05
-1.78892286016156e-05
-2.86838423917083e-05
-1.98785677224917e-05
-3.50840693159633e-05
-5.31887308289475e-06
-7.62609313038388e-06
-1.30460171498942e-05
-1.98487884711126e-05
-2.60306545977624e-05
-1.50593607581748e-05
-2.9766700829139e-05
-1.96075610061322e-05
-4.26060481524233e-05
-1.7633243358562e-05
-3.08426719220291e-05
5.02426750378952e-06
-2.77793425380259e-05
4.5941503976441e-06
-1.82537758298625e-05
-1.51590834511319e-05
-4.1838986276779e-05
-1.81555733335159e-05
-1.21228710598473e-05
-5.43158841118838e-05
-2.24506079557893e-05
-2.54409132817645e-05
-1.83921766750589e-05
-1.08790691104645e-05
-3.33470555171413e-05
-3.05212955999974e-05
-2.53987199547138e-05
-1.69115464562951e-05
-1.08525334967439e-05
-1.06936314808864e-05
-2.02018599533793e-05
4.25665534776055e-06
-1.921485587479e-05
-1.64301492062151e-05
-1.83281316015126e-05
-2.49890534584011e-06
-3.44569614274333e-05
-2.1545339958207e-05
-9.10289450768551e-06
-2.34610771725958e-05
-2.42972034038433e-05
-1.08640195230661e-05
-3.0651939534314e-05
-1.8278335721906e-05
-3.89362829877439e-06
-3.1377938136491e-05
-3.15136185351206e-05
-1.48562118560219e-05
5.47341185284023e-06
-2.26658751589372e-05
-2.09960922553246e-05
-3.52818808286196e-05
-1.96933022350653e-05
-2.94308137875152e-05
-2.01154802872252e-05
-3.07376618025502e-05
-7.029810538892e-06
6.74292625671145e-07
-9.01507675929415e-06
-1.70556610084204e-05
4.15644362913448e-06
-2.46771319007214e-05
-2.26472680140083e-05
-2.35385046316988e-05
-3.65000015527704e-05
-3.40953332941886e-06
-2.21086735911157e-05
-2.22714966783986e-05
-2.44470696033567e-05
-2.95973103925143e-05
2.42792469688416e-05
-2.54192206009764e-05
-1.42358880517202e-05
-2.13348117542722e-05
8.15668913160881e-06
-1.70735357077286e-05
-3.59130603911586e-06
-6.87556015714649e-06
-1.59527343185824e-05
-2.9886106796347e-05
-3.09246380403352e-05
-4.99856972399146e-06
-2.10202754498256e-06
-2.12035421913184e-05
-3.83422919097581e-05
-2.80306623245313e-05
-7.12871769252421e-07
-1.32326908847422e-05
-1.6060106247775e-05
-4.28761006406796e-05
-2.52895566186193e-05
-8.84197168130924e-06
-1.55885594190166e-05
-2.92594910763571e-05
-3.96417527800992e-05
-2.7903109228377e-05
-3.88864198836491e-05
-1.64097082449315e-05
-2.8483701307425e-05
-3.09368124299385e-05
-1.27862028942637e-05
6.86630137278853e-06
-5.54172711348091e-06
-2.70824677470159e-05
-1.02089709659217e-05
-2.23320348399046e-05
-1.40412627413136e-05
-2.72191446260504e-05
-2.51159793770762e-05
-8.36090808820905e-06
1.70090747180065e-06
-2.60743256712704e-05
-6.05020615755085e-06
-2.44081960863833e-07
-3.21329757903664e-05
-1.07356539229249e-06
-1.87230291231153e-05
-1.88066916319872e-05
-3.36412275749195e-05
-1.80071108394264e-05
-2.07464433618095e-05
-1.10485854882853e-05
-2.65941181897332e-05
-1.25380809971192e-05
-2.44931426342279e-05
-2.45486430680448e-06
-2.52180322643179e-05
-4.02250822601462e-05
-4.43330095265247e-06
-2.63903229082839e-05
-1.5502359777564e-05
-6.25691353092851e-06
-5.1357735036567e-05
-2.76481372372521e-05
-1.63886292752302e-05
-2.65372191964188e-05
-2.49860427622061e-05
-3.34300544645692e-06
-1.48420484390557e-05
-1.80595920779529e-05
-3.02862514405929e-05
-3.83378258697052e-05
-3.52329814889781e-07
-2.80403741467729e-06
-1.76211356671991e-05
-1.99026367564039e-06
-9.77183240770496e-06
-1.8545461687444e-05
-2.38071589666294e-05
-1.00271380410436e-05
-1.18291978808455e-05
-2.28599165390968e-05
-3.02131533307832e-05
-3.90762519942701e-05
-1.6355876910346e-05
-9.94896383133236e-06
-3.98933777955235e-05
-2.50104630699192e-05
-1.63530409903617e-05
-2.37162517596476e-05
-1.84812649530283e-05
-9.60584297364764e-06
-2.94770295820381e-05
-3.89702265410619e-05
-1.55507647855643e-05
-1.5174117795881e-05
-1.15401905162495e-05
-1.24259572736157e-05
-2.12208368545429e-05
-2.0577988288852e-05
-8.18021313380467e-06
-3.15830270947029e-06
-4.96622272404766e-05
-1.14518892008788e-05
-2.45995170126454e-05
-1.41656490747153e-05
-1.40575251485645e-05
-1.59163229389109e-05
-9.67192633024007e-06
-3.67240709894867e-05
-4.40712256614505e-05
-3.17456523526209e-05
-3.25104536538809e-05
-1.83790160804093e-05
-2.26272263348204e-05
-1.74462135568994e-05
-1.31458367714905e-06
-1.76603181522027e-05
-1.95723214038331e-05
-1.42385153817675e-05
-3.11227379182733e-05
-1.03720564174451e-06
-2.00059175177031e-05
-3.84451643882797e-05
-2.34924988384728e-05
-1.02065731770599e-05
-2.48007186107669e-05
-1.52745457125625e-05
-4.19211429896607e-05
-2.03023726410283e-05
-9.39561271104214e-06
-1.69386733434886e-05
-4.40610376761689e-05
-1.17685415587639e-05
-2.37626476973948e-05
-3.69113405014749e-05
-3.57187405919555e-05
-1.90400702830318e-05
-2.2262397969599e-05
-3.49862786866512e-05
-3.53412876170916e-05
-8.33545181676419e-06
-2.97103833519237e-05
-1.97677281379822e-05
-1.51366589681734e-05
-1.01860553211597e-05
-3.7539285803612e-05
-2.5210329344399e-05
-1.19236998436616e-05
-3.68689040107449e-05
-2.84475944472576e-05
-2.55535510504929e-05
-1.87829361482319e-05
-1.21891436284899e-05
-3.78014440223454e-05
-1.29344338813638e-05
-2.00003942832331e-05
-2.46787685256741e-05
-9.88678857832404e-06
-4.6546931540295e-06
-2.62809532395313e-05
-2.85398310732796e-05
-3.50773387003565e-05
-2.54197568588204e-05
-5.57840236472529e-06
7.5804351361422e-06
-2.03535642264553e-05
-1.35318074858295e-05
-3.14575563682529e-05
-3.8998306878822e-05
-1.97096660315379e-05
-2.4046906589255e-05
-2.43978340177149e-05
-1.82871597039757e-05
-3.64429696023426e-05
-4.51349375295036e-05
-2.07592520917733e-05
-9.76011314892296e-07
-4.50852060589593e-05
-1.13285862495241e-05
-7.40299638895283e-06
-1.81878363955982e-05
-2.85791936874974e-05
-2.77075896271405e-05
-1.73853219034065e-05
-1.16314867831097e-05
-2.16812504064963e-05
-2.12305103053619e-05
-2.31125765663875e-05
-5.23066744145516e-06
-3.95491720786937e-05
-4.29216882087523e-05
-4.12368529786581e-05
-2.24883742303939e-05
-2.89938894811346e-05
-1.82729480651276e-05
2.82356876682481e-06
-2.70445626706753e-05
-1.58383568606467e-05
-1.58336033959532e-05
-6.20567090197946e-06
-1.64728378351602e-05
-1.83395766857375e-05
-3.04515931688808e-05
-2.38840699149397e-05
-1.99900080583963e-05
-1.56069928692986e-05
-2.68400678789204e-05
-3.00242612434933e-05
-5.06249857455032e-06
-1.65721014832273e-05
-1.46244296463831e-05
-1.96846761287666e-05
-3.10767537035336e-05
-1.17681490660509e-05
-1.41938804011972e-05
-1.31086221316956e-05
1.50735414136958e-06
-8.15522004812044e-06
-1.81424640596685e-05
-1.99324094698931e-05
-2.37842069035246e-05
-2.30303380669683e-05
-1.0555889690368e-05
-8.29733727226815e-06
-3.45582638835583e-05
3.03212971622787e-06
-2.38470787664702e-05
-2.07752965381602e-05
-3.49953055709191e-05
-2.69847122524982e-05
2.38173906841683e-07
-4.15589565127712e-05
-1.86537616684623e-05
-3.20665638889416e-05
-1.24366264322976e-05
-2.99300194621349e-05
8.60857873143082e-06
-1.27276975660232e-05
-2.2639519957012e-05
-2.94539437815005e-05
-2.09581591747487e-05
-1.64495986582006e-05
-2.18563154128904e-05
-3.2581141641772e-05
-1.42357084647355e-05
-1.92401141218538e-05
-2.04287878078043e-05
-1.81452668169755e-05
-2.65510228298528e-05
-3.1526151482379e-05
-1.52794013564015e-05
-2.29632749464394e-05
-2.41260128217901e-05
-1.95111056945928e-05
-3.5265171553919e-05
-3.91928298258029e-05
-3.72360461493018e-05
-4.79322536319195e-05
-1.08100081331545e-05
-3.6656181574776e-05
-3.08827210549008e-05
-2.49838725882292e-05
-1.87391968844239e-05
-2.33930637376332e-05
-2.90950105125122e-05
-2.71516819163127e-05
-2.08873675307554e-05
-3.26784482189007e-05
-3.64539919224235e-05
-1.39798168317789e-05
-3.64606838028465e-05
-9.18682539294347e-06
-3.57218657628591e-05
-1.32577651203933e-05
-3.43022522039718e-05
-2.40492175186568e-05
-1.73512965693927e-05
-2.88693422716805e-05
-6.22501253372559e-06
-2.90001325198264e-05
-3.29305892804272e-05
-2.30637529325679e-05
-8.06622270231299e-06
-3.26624056524497e-05
-2.85022264624446e-05
-3.79016773193717e-05
-2.1370810393274e-06
-3.18480390023949e-05
8.86491210869469e-06
-6.15263370199607e-06
-8.63728271670596e-06
5.71472091089845e-06
-1.39950238013515e-05
-1.87585340655296e-05
-8.20993049933415e-06
-2.83911586545046e-05
-2.67653262706828e-05
-1.39044752346539e-05
2.48510521892175e-06
-2.5189080370902e-05
2.52170196606132e-06
-2.44188896556758e-05
-2.3553176864446e-05
6.13900252352687e-06
-9.92472518351909e-06
-2.04049482509627e-05
-3.29907270508073e-05
-3.04181960686089e-05
-1.72625984008272e-05
-7.0667758091301e-06
-2.30454793169525e-05
-1.295994990009e-05
-3.72262675621896e-05
-2.05488271822128e-05
-1.11122907372823e-05
-2.43442909930844e-05
-7.16621166972822e-06
-8.13952348700957e-06
-3.3704387359177e-05
-2.81310192987525e-05
-1.78227626808114e-05
-3.44678044933964e-05
-3.65872119383741e-05
-4.57846689115334e-05
-6.43423901080268e-06
-2.21186528112955e-05
-1.80305558574459e-05
-2.90180216290997e-05
5.19087776980879e-06
-3.47933061915672e-05
-2.84845596906649e-05
-1.90918102995114e-05
-9.21915716158755e-06
-4.27134350844938e-05
-3.72485343602426e-05
-1.28452260167282e-05
-1.18930522721906e-05
-4.28196562517311e-06
-1.28766645406174e-06
-2.4991399506273e-05
-3.42976826239065e-05
-1.11696149199777e-05
-2.17958037277426e-05
-1.12441827306461e-05
-1.29908347718974e-05
-9.30112592973336e-06
-2.21154675784324e-05
-1.09078889380272e-05
-2.15939491093224e-05
-3.20929707052036e-05
-3.01302997383055e-05
-2.67026551258848e-05
-2.43806608382845e-05
-2.919979718631e-05
-4.79618841571219e-05
-3.01801983976482e-05
-8.23307343080996e-06
-3.84835801209612e-05
-7.65133147406251e-06
-3.71555661194494e-05
-2.38045495837623e-05
-2.90170683383753e-05
-1.61846348988326e-05
-4.25883727590233e-05
-1.27529544952316e-05
-3.24669259770942e-05
-3.22105048152693e-05
-1.95656790425876e-05
-1.20087997023014e-05
-2.74663552146682e-05
-2.58553937979136e-05
-1.3651361736127e-05
-2.45564945744364e-05
-6.91178255779313e-06
-1.89128354916353e-05
-3.58166800501995e-05
-9.66763637088758e-06
-2.61047287561242e-05
-3.63354965365633e-05
-1.53630039705004e-05
3.63092338783526e-06
-4.61234170528732e-05
-2.68947543279431e-05
-5.05638543530239e-06
-4.28266478566124e-05
-1.59839849525306e-05
-3.30026369552947e-06
-2.79126940905935e-05
-3.52261397279192e-05
-2.9886351128259e-05
-2.97495739112687e-05
-1.76802623381185e-05
-2.26883969385347e-06
-5.07349040696644e-06
-2.67986478652332e-05
-1.34975144524235e-05
-2.70394644485283e-05
-1.14779821959863e-05
-1.96907032513833e-05
-5.11670314509356e-05
-1.9874483821015e-05
-2.07381925436553e-05
-2.33218706302802e-05
-1.65149661072405e-05
-2.36717863659416e-05
2.54900581616108e-05
-2.91444925094287e-05
-3.0442160392009e-05
-1.53740456126179e-05
-2.27755621330049e-06
-4.17145574868165e-05
-1.6006807276014e-05
-3.2282210251774e-05
-2.03103455915255e-05
-3.27557069601911e-05
-2.09462225100106e-05
-6.57316402108951e-06
-1.9709119794344e-05
-2.12199160741709e-05
-1.55995681609227e-05
-2.258429889566e-05
-2.54119137747094e-05
-1.56146536459399e-05
-3.36989356493113e-05
-6.2761328904218e-07
-1.82195620706087e-05
-2.3091274438586e-05
-3.18647783773837e-05
-3.81224303379643e-06
-2.99915313374048e-05
-2.6763529217831e-06
-1.96457303910932e-05
-1.93727163750231e-05
-2.33710541222542e-05
-7.70394940862623e-06
-1.68081436485593e-05
-3.21157096626762e-05
-1.08453931219338e-05
-6.27014924545674e-06
-2.75693018444236e-05
-2.08263379146294e-05
-3.35855191890997e-05
-1.74059603431093e-05
-1.77689558216811e-05
-3.27282803301826e-05
-3.55470037585198e-05
-1.02074844216332e-05
-2.53191640988733e-05
-3.35170236694904e-05
-1.35097056576898e-05
-3.58833628957876e-05
-1.08766885231187e-05
-1.79217717834227e-05
-2.69950174792243e-05
-3.76387845417652e-05
-1.49278091224089e-05
-2.92579678881843e-05
-2.6138399847287e-05
-3.41325744584187e-05
-2.23974981058979e-05
-2.92653124963564e-05
-2.42850589963965e-05
-1.32784266078108e-05
-2.86264895709922e-05
-2.88327076431037e-05
-1.65864617947179e-05
-1.87837022406187e-05
-2.44210856417131e-05
-1.95688527722005e-05
-3.93104915956476e-06
-4.23006633410726e-05
-8.60423419455114e-06
-1.85135422401456e-05
-2.63357922028789e-05
-9.4541855672528e-06
-3.54328911316701e-05
-1.87401093300985e-05
-2.25605355268485e-05
-2.98215065219976e-05
-8.26150692320296e-06
-1.95258701301071e-05
-1.63114369960709e-05
-1.78331930152541e-05
-1.77148064627693e-05
-1.68000594667451e-05
-1.33032143685263e-05
-3.73564575094366e-05
-2.65207849218263e-05
-3.00593507704928e-05
-9.21193547606315e-06
-5.29310745451328e-06
-1.03019842269035e-05
-1.24248793496786e-05
-9.45337023155403e-06
-4.32229109686786e-05
-2.55125375508781e-05
-1.02599014998513e-05
-2.22054726949644e-05
-1.13246151052568e-05
-1.16651694919688e-05
-2.25820689592563e-05
-1.34608459676449e-05
-6.87429511125166e-06
-2.64864786004065e-05
-2.21922168479343e-05
-2.73347985120802e-05
-4.55741924987296e-06
-3.15676788242818e-06
-4.31314307306748e-05
-1.60133717148485e-05
-8.31960515942777e-06
-2.41936453883641e-05
-6.96735899302179e-06
-3.50666380650735e-05
6.33486589640866e-06
-1.64517814167198e-05
9.16437279932135e-06
-2.95402184988666e-05
-3.52225774153107e-05
-2.06903282737081e-05
-2.48929843963907e-05
-6.1490202827629e-06
-1.5866785964898e-05
-1.72299786295326e-05
-4.4474335017925e-05
-8.93214556359146e-06
-2.25810728688741e-05
-1.17196388464696e-05
-2.40753195776595e-05
-2.19962588048459e-05
-1.43528630383658e-05
-5.93532922455015e-06
-1.9398180770671e-05
-3.9905308145455e-05
-2.71179163225185e-06
-7.2161461600818e-06
-4.50943819645341e-05
-3.38221786041693e-05
-1.74589104464094e-05
-1.99698314974586e-05
-2.05035088865181e-05
-3.20292129185914e-05
-2.83400648601384e-05
-2.55955206165442e-06
-2.75429190565712e-05
-4.03266377867816e-05
-1.32728995719048e-05
-1.97184862238943e-05
-2.93239161784876e-05
-1.16011477974118e-05
-1.36701668458229e-05
-1.57922806285242e-05
-9.43740035488393e-06
-6.8241024924897e-06
-5.39818807512733e-06
-3.34799423548497e-05
-2.47565894224966e-05
-2.32812838346986e-05
-1.53976137030538e-05
-2.27668283433025e-05
-9.91309040423746e-06
-4.98957169864582e-08
-1.99020166969429e-05
-1.11474087329463e-05
-2.60467487136543e-05
-2.35114115314084e-05
-6.97303708582609e-06
5.17894277901466e-06
-3.15994113698008e-05
-2.94881272814481e-05
-2.4803586451377e-05
-3.41549030100756e-05
-2.29944800078464e-05
-3.55301948299176e-05
-3.49127026944519e-05
-3.48640635398794e-05
-3.94587566753537e-05
-1.46738867214661e-05
8.44309111312942e-06
-3.8004846520638e-05
-2.38707773398202e-05
-1.32355453904012e-05
5.91478106867052e-06
-2.92940900517124e-05
-2.19271365610807e-05
-1.23518155876404e-05
-2.41042428729622e-05
-3.81934183781738e-05
-2.39514587203883e-05
-2.12789856240725e-05
-2.6926351411712e-05
-7.14606340537603e-06
-1.9131777208951e-05
-1.82136044705968e-05
-2.42767629964643e-05
-1.41020340346187e-05
6.49108483938014e-06
-1.52075035821696e-05
-3.24144938668696e-05
-2.05832590546455e-05
-1.1442583476935e-05
-2.45262536624199e-05
-1.02851240322452e-05
-3.79498334302096e-05
-4.66335454250739e-06
-3.18510748303311e-05
-1.85355135078425e-05
-1.88989287659638e-05
-4.39658984649873e-06
-4.45195863974457e-06
-5.593051501691e-05
-2.26830831514332e-05
1.97901386144732e-06
-1.84445087568691e-05
-5.26469130279602e-05
-3.0516532222438e-05
-1.82118099294822e-05
-1.29756905014851e-05
-3.02800414860857e-05
-2.83399733468157e-05
-3.81213315352371e-05
-3.61447164500089e-05
-3.90500471982136e-06
-2.34995727758666e-05
-2.06481467973544e-05
-2.01999944563243e-05
-1.95596133561552e-05
-3.50780758280913e-05
-2.77143771274164e-05
-2.65583697676055e-05
-4.83584188451997e-05
-3.94173624550116e-05
-1.74936243418601e-05
-2.05883833919e-05
-2.70699003509842e-05
-1.56357859146099e-05
1.30824554056667e-06
-8.92126263124236e-06
-2.70697562805047e-05
-3.33613652246069e-05
-1.13893084380525e-05
-4.18515681824065e-06
-2.32283732752039e-05
-2.11702918830387e-05
-2.75529437465679e-05
-1.31519614479305e-06
-1.778411975815e-05
-1.29491562539047e-05
-2.82399935043244e-05
-2.1401301296935e-05
-1.19136698302696e-05
-2.60806011294997e-05
-1.61436099953522e-05
-1.96027850032995e-06
-2.15249286628787e-05
-3.11137870906542e-05
-3.64414406397184e-05
-2.12262027615345e-05
-1.97332371835204e-05
-2.9773212278905e-05
-1.79531069686513e-05
-2.11765029218021e-05
-1.04096913503591e-05
-6.40580804142931e-06
-3.40603294313754e-05
-3.37891235284167e-05
-8.1237188791772e-06
-3.13379349121813e-05
-1.35615793741625e-05
-1.71025075240497e-05
-1.38184368136356e-05
-3.28105351904788e-05
-2.71212390660707e-05
-1.51766508208011e-05
-2.25013128788949e-05
-1.70369424593342e-05
-6.16822242866714e-06
-1.61032359064779e-05
-1.7980571739879e-05
-4.11827195031491e-05
-2.95166346733446e-05
-1.57268441476525e-05
-3.93080383211864e-05
-1.86474897268111e-05
-2.07440403892258e-05
-1.60110732283127e-05
-2.45905426127267e-05
-2.53170856299606e-05
-1.82737062129666e-05
-4.24085507660156e-05
-1.74593495237024e-05
-2.55337360531504e-05
-3.83340199666287e-05
-1.48770532833984e-05
-1.63169941300915e-05
-3.8575527845166e-05
-2.84158563306856e-05
3.47769408074638e-07
-1.56208128583844e-05
-1.86535222847797e-05
-3.68911309612636e-05
-2.84721947689516e-05
-3.43056650127934e-05
-2.58031859407919e-05
-4.17085925135352e-05
1.83128473347441e-05
-2.04203754598359e-05
-4.3929122561418e-05
-1.4377119472862e-05
-2.86612365803515e-05
-4.12252160486819e-05
-2.92547397121187e-05
-4.01058511946867e-05
-4.31071152597354e-05
-2.87448537745588e-05
8.46646666959183e-07
-1.7190077228077e-05
-3.29885801128062e-05
-2.57796957983151e-05
-2.96127701601884e-05
5.79473293656148e-07
-2.24136072344739e-05
-3.57067069329229e-05
-2.07566070285091e-05
-1.71132769036708e-05
-2.83359377355653e-05
-2.37841339182986e-05
-3.89060945391392e-05
-3.43887304947914e-05
-9.7637299006825e-06
-3.54158588950456e-05
-1.31791571508755e-06
-1.31791839349814e-06
-1.72751380631522e-05
-1.78107800982197e-05
-5.82543279153405e-05
-2.37966674811802e-05
4.21157770769345e-06
-3.36779278972467e-05
-1.5479831541642e-05
1.18460783170123e-05
-2.97997819977551e-05
-1.86554475925234e-05
-1.61729719099031e-05
-1.05738493096043e-05
-2.85885820848611e-05
-1.38293019191192e-05
-3.85866674185778e-05
-1.41078151822893e-05
-6.15172699627989e-06
-2.30635852178318e-05
-1.02140979318787e-05
-9.32729640366552e-06
-2.92844059779206e-05
-8.21120070696555e-06
-2.15272403252563e-05
-3.72197652422795e-05
-3.40401213288149e-05
-1.16528971758784e-05
-1.40283504105097e-05
-4.64235608005394e-05
-2.20841753391547e-05
-3.066044987073e-05
-4.26005106113012e-05
-9.59392376102163e-06
-4.25977931888606e-05
-1.67265372382871e-05
-2.13282664997306e-05
-1.78458126101886e-05
-1.12893869269316e-05
-7.68321956117888e-06
-1.86039815110951e-05
-2.37010014098243e-05
-1.583025788829e-05
-2.5958191800825e-05
-2.41322031982496e-05
-1.95939645801663e-05
-2.89122285829941e-05
-7.84655592111208e-06
-2.74370014031337e-05
-2.24358784445941e-05
-2.44698209983466e-05
-2.85346507619241e-05
-8.03347641830661e-06
-8.76986992943476e-06
-2.80535023903454e-05
-2.25326093479552e-06
-4.18575998490873e-05
-3.33546959354453e-05
-1.45250470234185e-05
-4.40630612303676e-05
-1.88653230302612e-05
1.2122788272462e-06
-2.77816406379393e-05
-8.36529696284492e-06
-9.28638241577191e-06
-1.32457788735089e-05
-3.01753973751361e-05
-1.71835381583625e-05
-5.1759467482569e-05
-3.52845275551671e-05
-6.17524730103836e-06
-1.48822324619595e-05
-2.71859174638743e-05
-1.27446299435362e-05
1.98246104612957e-06
-5.36804487208977e-05
-1.42907769670619e-05
-1.14468020379319e-05
-2.40910490285467e-05
-2.60856361494651e-05
-3.76652290361545e-05
-8.02043643345899e-06
-1.61920308429099e-05
-2.28446837186343e-05
-3.04870582370056e-05
-2.27693522805583e-05
-6.02045760883878e-06
-1.73112598904983e-05
-2.01070934887187e-05
-1.28901910880576e-06
2.2638180358833e-06
-3.10502181348402e-05
-1.27375492963182e-05
-1.98364001049899e-05
-1.94059003814579e-05
-4.17374946737558e-05
-6.81639866569446e-06
-9.29589814490595e-06
-1.55049621202104e-06
-1.15157374017272e-05
-5.92738391056898e-06
-1.96104135849264e-05
-2.03032138834709e-05
-5.62083599987222e-06
-1.23926124017773e-05
-2.62015747544033e-05
-5.02400184719112e-06
-1.80537755919814e-05
-1.36615045412816e-05
1.06387712212718e-06
-2.2226966553135e-05
-3.21788349606971e-05
4.01260405853951e-06
-3.21915399399698e-05
-8.98126617411896e-06
8.68415949719884e-07
-1.49587272049455e-05
-1.03548598853991e-05
-2.49357312688949e-05
-2.74313378748469e-05
-1.51914752253152e-05
-1.13065724775928e-05
-6.59800348959478e-06
-2.12731014948065e-05
-3.82594796712413e-05
-2.15328026837025e-05
-2.59116041290808e-05
-1.05760433558499e-05
-3.1899198791763e-05
-3.35051706664842e-05
-1.54926438660346e-05
-3.1004061478154e-05
-4.0443284497489e-05
-3.7295423241554e-05
-3.55467674311841e-05
-1.46821960637939e-05
-5.46175652430254e-06
-3.91779966283588e-05
-8.81107229929882e-06
-2.35044810891277e-05
-1.62272009878899e-05
-1.79066216602889e-05
-1.72111909008891e-05
-3.21709574662129e-05
-1.72547518253413e-05
-1.91008928463105e-05
8.45984807567e-07
-8.51646161363968e-06
-8.99233796032132e-06
-7.68415378505696e-06
-3.99797892133347e-05
-2.07254718119057e-05
-1.62890171089629e-05
-3.45748908369693e-05
-1.86994965737299e-05
-1.78994249946481e-05
-2.20797529463703e-05
-6.43117411306098e-06
-1.0405391455749e-05
-2.1442829763244e-05
-4.67310175111848e-05
-2.29086783319596e-05
-3.02792862062241e-05
-2.21562065816179e-05
-1.93845907542725e-05
-2.48795375392637e-05
-2.09382641903733e-05
-2.02466917783761e-05
-2.1985823626974e-05
-1.8624696730907e-05
-1.38786554155025e-05
-9.33238364606841e-06
5.08978173823766e-06
-2.14993664698929e-05
-2.02403421254282e-05
-4.87162514566127e-06
-2.61793735306914e-05
-1.48320761657668e-05
1.4448986614939e-05
-3.93474934218081e-05
-3.14847419730013e-05
-2.69635924476115e-05
-2.28125302407384e-05
-1.17393919215683e-05
8.44274036806879e-06
-1.81172883045739e-05
-2.04075236369001e-05
2.10736078133742e-06
-4.69773151171961e-05
-1.85477667403807e-05
-1.31840356032757e-05
-1.35567196070816e-05
-1.67085379182435e-05
2.10912133429277e-06
-7.78954182338251e-06
-3.22687282864165e-05
-1.65911887737148e-05
-3.17824056209753e-05
-2.87173599117859e-05
-1.86385993290361e-05
-2.43284552635968e-05
-1.535599854233e-05
-1.45926473728616e-05
-3.72624709393859e-06
-3.54310036803428e-05
-1.65171622901572e-05
-3.59559931784849e-05
-3.7730943470449e-05
-1.63408318833876e-05
-1.82433267399319e-05
-5.12473123639004e-05
-2.83429043551536e-05
-2.13164850136898e-05
-3.32371243786109e-05
-3.20729407035214e-05
-1.81573217490757e-05
-1.35255703538278e-05
-2.21959193427182e-05
-2.57662383292526e-05
-3.18386169165852e-05
-1.55710509559247e-05
-5.43287678290698e-06
-3.78139295674715e-05
-2.03075408254097e-05
-2.58454550292722e-05
-3.88631029555773e-05
-2.49755616501595e-05
-1.82646488541241e-05
-3.47175858718368e-05
-2.54176171734613e-05
-2.53314271702305e-05
-9.48727472704797e-06
5.57291124521416e-06
-4.11454965784835e-05
-2.95696431306815e-05
-1.93066861077591e-05
-4.03753336156933e-05
-2.01530857868058e-05
-3.34806132893167e-05
-2.68597448198776e-05
6.53756654986765e-06
-1.95161361466152e-05
-3.02911823975864e-05
-7.61689490251922e-06
-1.30258462174142e-05
-4.49674092715964e-05
-6.61966536122384e-06
-4.75447006687372e-05
-4.2266512343221e-05
-1.9008345330791e-05
-1.12075259539253e-05
-8.33335588934291e-06
-2.78639088812834e-05
-1.961942602218e-05
-3.55329408750944e-05
-3.86948572356722e-05
-4.57934480913188e-05
-3.38288074889698e-05
-2.17154087094614e-05
-3.11608017496946e-05
-2.18220602471232e-05
-2.39206408745033e-05
-3.04841334718275e-05
-3.01950136712481e-05
-2.05738616382661e-05
-2.45951548370961e-05
-1.90580444897997e-05
-1.43264026369858e-05
-2.67728143530787e-05
-2.56505362768074e-05
7.22314141065242e-06
-5.47626073028019e-06
-2.95267726428944e-05
-2.03978386614089e-05
-2.95097678457612e-05
-1.32809101754959e-05
-2.97847830228892e-06
-3.75919154490404e-05
-1.3097641143062e-05
-5.97586369640025e-06
-8.65541072599286e-06
-2.04220394801259e-05
-2.67770397607687e-05
-2.23903207559187e-05
-2.75435872347538e-05
-4.02721410012803e-05
-1.69917870993958e-05
-2.3706253805001e-05
-3.09193855097361e-05
-1.83416170717968e-06
-3.22153674219039e-05
-2.34802593402725e-05
-8.99819017313086e-06
-1.6343428270633e-05
-1.27654175894688e-05
-3.4205908863382e-05
-3.74243631450692e-05
6.7561753783727e-06
-2.95959315439071e-05
-2.65305940209205e-05
-1.74736524285432e-05
-1.60682939239866e-05
-2.11424999122826e-05
-1.67104152979561e-05
-2.72452065820999e-05
-2.18662517676224e-05
-2.19844466569948e-05
-1.81329085441966e-05
-4.5303907545145e-05
-1.82216232797942e-05
-1.13642085827754e-05
-2.60429610835942e-05
-2.00322334862648e-05
-2.30467182836036e-05
-3.0949637202881e-05
-6.82569744062657e-06
-1.42178950611273e-05
-2.52821138364185e-05
-1.90385894761694e-05
-2.25441395088153e-05
-3.5803534491203e-05
-7.69248062146154e-06
5.83797534303385e-07
3.11575240957234e-06
-2.11645427096794e-05
-3.84557330666136e-05
-4.95129610298565e-05
-4.39097221310164e-05
-1.44140583368133e-05
-1.44736436588156e-05
-6.70385158429639e-06
-1.67875353477841e-05
-6.20617035340849e-06
-1.52592782787937e-05
-2.0033854327126e-05
-2.72801968014597e-05
-7.51548846929699e-06
-3.20069183192614e-05
-1.9724811034131e-05
-2.0735925324123e-05
-9.94752042099535e-06
-3.42610380179374e-05
-1.7229938005113e-05
-5.62208458152624e-06
-2.89769049582061e-05
-1.24451232930017e-05
-2.63451376252765e-05
-1.37956006918081e-05
-1.83866559482842e-05
-2.68914301881106e-05
-2.33305951462382e-05
-1.8292602088708e-05
-1.88712800682205e-05
-1.93113233754048e-05
-1.304608119717e-05
-1.43174744873187e-05
-8.97539176246408e-06
-1.74601971542292e-05
-3.87822925871698e-06
-7.58604992025718e-06
-1.78433609931925e-05
-8.52017477743695e-06
-3.19042241412891e-05
-6.74369991631136e-06
-2.36814726846768e-05
-7.70495480333293e-06
-1.30716886839187e-05
-1.7078095643975e-05
4.6502422390432e-06
-1.84980309660882e-05
-3.21406578663484e-05
-4.34998533293653e-05
-5.27090577634694e-06
-1.74774677871005e-05
-1.7791309772272e-05
-6.40246291166051e-06
-3.44097753930173e-05
-1.61163809721376e-05
-1.80754830672072e-05
-4.44119844728766e-06
3.40913944443818e-06
-2.01431229037256e-05
-1.07076783525928e-05
-4.54256959634485e-06
-2.77537715418756e-05
-1.98053535367994e-05
-2.28943755709734e-06
-1.11396373074347e-05
-3.05573074287449e-05
-2.80904952045309e-05
-2.43444556933316e-05
1.56419154956591e-06
-1.94396788688263e-05
-3.43074364491227e-05
-3.22577683282988e-05
-3.16235374554985e-05
-4.90889142148386e-05
-2.12159884736108e-06
-2.53974176001641e-05
-3.30023766182719e-05
-3.68953316172179e-05
-7.36091350697014e-06
-2.55403914168011e-05
-2.17731050809108e-05
-2.9109667480301e-05
-1.0461163422452e-05
-2.48727015349824e-05
-2.98791162663772e-05
-2.33296715366916e-05
-1.81444926288424e-06
-1.71077813002451e-05
-1.28783801822923e-05
-4.01071289243716e-05
-2.42399356197051e-05
-1.52508862022775e-05
-1.98686857811769e-05
-3.41106095743916e-05
-2.45059228839304e-05
-3.14157447697978e-05
-2.69449163918035e-05
-2.17826628042123e-05
-2.0943677687103e-05
-3.33725365432037e-05
-1.2200138743593e-05
-2.91450130006269e-05
-3.31200011583774e-05
-1.72170405959007e-05
-3.29405080397428e-05
-4.31201945580203e-06
-1.18026798064903e-05
-3.17944629849424e-05
-4.1435702387445e-05
-3.03143247904543e-05
-2.83400563404927e-05
-3.93145048912779e-05
-2.86622327024651e-05
-3.19785590203823e-05
-4.24231977090654e-05
-2.79484138959769e-05
-5.02140614448565e-06
-1.25350680376741e-05
-1.98937063000506e-05
-4.38186392741279e-05
3.95371349312469e-06
-1.61306140341019e-05
-3.10967094879185e-05
-1.75765699762019e-05
-4.10844397895049e-05
-4.21865869880681e-05
-4.12197625630964e-05
-4.11897688195021e-05
-1.65429016004526e-05
1.41425566386154e-05
-3.35198998910209e-05
-3.73000602852545e-05
-1.44176180089771e-05
-1.20913020450427e-05
-2.57349700430099e-05
-2.85614247622108e-05
-2.4289649955442e-05
-3.11237348166584e-05
-2.38848677703646e-05
-1.82640465635048e-06
-2.61419901758059e-05
-3.30841611009896e-05
-2.835752461382e-05
-1.1834994526143e-05
-2.40765381223387e-05
-1.82822777781062e-05
-1.93274965402742e-05
-3.71499278766675e-05
-5.89706933273926e-06
-3.10876271953829e-05
-1.4715453197996e-05
-2.24210451497847e-05
-2.03010780275186e-05
-2.02789044131386e-05
-1.59447331358569e-05
-1.71982140767268e-05
-1.48396850763489e-05
-2.27941462629551e-05
-2.46135195901896e-05
-3.86795501343195e-05
-1.15847835269476e-05
-1.05652140800533e-05
-6.98294484166732e-06
-2.15555522340767e-05
-1.64905597159748e-05
-8.05334109366125e-06
-2.37779961630645e-05
-4.37419066224705e-06
-2.59444663740695e-05
-2.27021165623757e-05
-1.44712794394524e-05
-8.40729765395444e-06
-3.07268660361413e-05
-2.97052857023977e-05
-2.21063256227713e-07
-3.18180095511694e-05
-1.12496861118294e-05
-1.59618035720461e-05
-1.8370087910304e-05
-3.39518182012639e-05
-7.6665613760919e-06
-1.97416789184032e-05
9.23033895104998e-06
-2.68190954628502e-05
-2.32252686946618e-05
-3.73707754499702e-05
-1.17633675654707e-05
-3.40196875605797e-05
-2.70744283015537e-05
-1.99199495338824e-05
-3.04650638959016e-05
-2.58067843269292e-05
-3.58447576153552e-05
-1.23334580127542e-05
-3.43834675927758e-05
-3.21163362054721e-05
2.71808574722722e-06
-2.01614093754296e-05
-3.58416624102218e-05
-1.45460216613145e-05
-2.34119174823986e-05
-3.98195351283413e-05
-2.67246738503186e-05
-2.02085786343181e-05
-2.87169815051281e-05
-2.68429411383225e-05
-4.04998308560191e-05
-1.31557229321542e-06
-9.27341240603467e-06
-3.13498257118822e-05
-2.46299995036368e-05
-5.08883111034739e-06
-6.51076643093619e-06
-1.70069492807893e-05
-2.218444839185e-05
-2.6353283041139e-05
-2.64760969420445e-05
-2.80007361286466e-05
-4.69790402003568e-05
-2.36885265161558e-05
-3.26822814096403e-05
-4.62499241859617e-05
-3.77543075732859e-05
-1.70265079915e-05
-1.95094856668862e-05
-9.85564835598339e-06
-5.90952900091716e-06
-1.24053892621228e-05
-1.91955126287664e-05
-9.67484412422257e-06
-1.04465766545518e-05
-4.40571549124571e-06
-1.90364397621523e-05
-1.71939365257267e-05
-3.4551039742882e-05
1.28737787884819e-05
3.31030605837375e-06
-9.7126991613217e-06
-4.69002786950515e-06
-2.58452513750175e-05
2.91644659236327e-06
-2.12988526104824e-05
-4.04795384400087e-05
-2.56019574257032e-05
-2.32616766851655e-05
-8.07033149341944e-06
-2.1209809883006e-05
-1.95923068210229e-05
-3.37031768620956e-06
-1.23960413607469e-05
-2.93101900555081e-05
-2.18942760226333e-05
-1.61481775813243e-05
-3.38093251911822e-05
-1.71163594131969e-05
-2.87847858329707e-05
-2.00035630992701e-05
-5.91763759228751e-06
-1.36501475736141e-05
3.85212942310861e-06
-1.55138761347221e-05
-3.58036988715651e-05
-4.22333716733901e-05
-2.55644797416611e-05
-1.17603499689287e-05
-1.34002641344125e-05
-8.87124027915483e-06
-1.47925890616047e-05
-1.77655191849683e-05
-2.96701669052241e-05
-1.96669911228794e-05
-1.32760426523051e-05
-2.86156376669702e-05
-3.31991420666064e-05
-1.45189803129044e-05
-2.801490284801e-05
-3.20934073165415e-05
-2.21753229004222e-05
-7.42318005127609e-07
-3.08988666166693e-05
-2.79360060402077e-05
-2.13322511780105e-05
-3.68159724962692e-05
-4.45306522233171e-06
-1.52246902973665e-05
-2.51509752367555e-05
-3.31734664198402e-05
-4.68995674247247e-05
-3.14557196088433e-05
-5.54007024160219e-06
-9.78927999923179e-06
-2.42924849816635e-05
-3.175044970525e-05
-2.5179385204908e-05
-7.72587344432784e-06
-1.34134039230158e-05
-2.85633242430263e-05
-4.57999026412403e-06
-2.42634442603179e-05
-2.73919534319151e-05
-2.15054785665834e-05
-1.04709398473268e-05
9.96788137585639e-06
-2.68607680949607e-05
-2.13274102885056e-05
-2.53708224448119e-05
-2.11556851925047e-05
1.29131587875732e-06
-2.0398845621179e-05
-1.70202964396365e-05
-1.5765709032252e-05
-1.33052615719302e-05
-3.31678693236969e-05
-5.16411820768707e-05
-2.9774800589951e-05
-2.93093017928535e-05
-2.48179571880315e-05
-1.64004193590784e-05
-3.6730978262538e-05
-3.18604856116827e-05
-1.13577689140167e-05
-1.68076878276671e-05
-6.29877517899917e-06
-1.15407307839296e-05
-2.10548257323107e-05
-2.25886930279178e-05
-2.01604434296141e-06
-9.06454691680819e-06
-2.57555526133412e-05
-3.21718241833302e-05
-1.39263539112506e-05
-1.94383878937536e-05
-3.95155737824544e-05
2.50696723307584e-06
-7.01432372658035e-06
-1.74046947743705e-05
-8.40668418338051e-06
-2.3157398212336e-05
-6.82040081048377e-06
-2.15905464443883e-05
-2.281840115234e-05
-1.55477864893954e-05
-2.7688453049028e-05
-1.76781256405025e-05
-1.2411631003758e-05
-1.25450208845912e-05
-1.35178457060625e-05
-9.57884316494582e-06
-3.64254022790797e-05
-2.1216097710994e-05
-3.81927966053528e-05
-1.5495417994748e-05
-1.66215654241365e-05
-1.92636033900552e-05
-3.15441965147686e-05
-1.0422270904404e-05
-1.21059665655491e-05
-2.85160528010077e-05
-3.799502992625e-05
-3.59171412035881e-05
-1.88439232318298e-05
-3.81617423275854e-05
-8.81355071404611e-06
-2.21926217590693e-05
-2.57797150483958e-05
-5.26568258016212e-06
-1.7712904941502e-05
-1.73206851903766e-05
-3.26717874945478e-05
-3.05203826827282e-05
-7.9208202368662e-06
-1.66050476247995e-05
-1.5714443864701e-05
-1.38337233965661e-05
-1.7390837254884e-05
-3.00639622564619e-05
-1.52226268894064e-05
-3.05647512866986e-05
-3.03234641648553e-05
-1.95365420377241e-05
-3.47394032828985e-05
-1.98988859685143e-05
-2.57483024262267e-05
-1.70919858568562e-05
-1.69726576428575e-05
-5.3391888589688e-06
-3.25090061179205e-05
-1.34922379754245e-05
-1.17085426229383e-05
-3.51345930325315e-05
-2.65104180398978e-05
-6.29038297378779e-06
-1.30365592478257e-06
-1.03952205692123e-05
-2.04236267196527e-05
-1.49628171597699e-05
-8.55472550562836e-06
-1.04082328988643e-05
3.14741002715791e-06
-2.10873989172762e-05
-3.60437011114356e-05
-2.14100470170891e-05
-3.66794689315339e-05
-1.83299942306096e-05
-1.57017585130666e-05
-1.66444507704467e-05
-3.4023450990645e-05
-3.14155468038805e-05
-1.06330436672365e-05
-2.27925755655471e-05
-3.65237260741889e-06
-3.88280812048112e-05
-6.59163378391393e-06
-5.18440369221891e-05
1.60437710988754e-05
-4.1850561833636e-05
-6.22192350176858e-07
-3.27211475264183e-05
-3.59172716495807e-05
-2.84915154248939e-05
-1.17102927002566e-05
-7.75631603037027e-06
-1.45899457964069e-05
-2.28216441339011e-05
-3.61396344985106e-05
-3.2772762822969e-05
-2.42185244320952e-05
-2.34765610869966e-05
-1.49200000713036e-05
-2.96598390107965e-05
-2.7846778839578e-05
-2.51760589751338e-05
4.4237185368858e-06
1.03179774073844e-06
-2.21940915427797e-05
-3.00061018646318e-06
-3.15741513995814e-05
-6.24216132352634e-06
-1.44962662187934e-05
-3.08577237032207e-05
-1.99080166437642e-05
-1.89661098148722e-05
-4.08734259155975e-05
-1.96689119933356e-05
2.80882012560919e-06
2.07750251711813e-06
-2.77121811201608e-05
-2.64811162263308e-05
-2.88279405190846e-05
-2.89570994920007e-05
-2.21449890483153e-05
-2.35639234789937e-05
-2.42919166130472e-05
-2.85824262462854e-05
-1.06480731310793e-05
-2.41104728818703e-05
-1.8564839912964e-05
-2.38416646858257e-05
-1.75945496752144e-05
-9.2372580258744e-06
-3.39348027961717e-05
-9.33847251570164e-07
1.32186655282274e-06
-3.14805888239712e-05
-3.37640870231999e-05
-2.89433320917571e-05
-1.92877240610591e-05
-1.45744220131212e-05
-1.01905125373808e-05
-4.06645864222448e-05
-1.36786766944348e-05
-4.96518570346124e-06
-2.06210761035329e-05
-1.15048917999667e-05
-2.17027619923563e-05
-2.17860697038936e-05
-3.29250573822585e-05
-2.89575309754633e-05
-1.41716199334134e-05
-3.6704209601835e-05
-1.31869678409572e-05
-2.4766730643915e-05
-4.08280639166376e-05
-1.54525264848979e-05
-2.88992998439178e-05
-3.93900161425274e-05
-2.66848254338548e-06
-2.75691194501073e-05
-1.06945732997126e-05
-1.04461848995562e-05
-1.68223913365167e-05
-1.26441759513577e-05
-2.32730710955743e-05
-1.14314333019666e-05
6.21658884754004e-07
-2.20686491170064e-05
-2.13135739212504e-05
-1.17707598598119e-05
-1.31372754402447e-05
-1.67678740370207e-05
-1.65256789681957e-05
1.10873913065994e-05
-4.68294799208136e-05
-2.17962793071109e-05
-1.8207626149341e-05
-2.34328371894221e-05
-3.76022408794129e-05
-2.12473252375853e-05
-4.72360142388321e-05
-1.53043821265782e-05
-2.21417350337129e-05
-1.94492822347404e-05
-2.39694018920357e-05
-2.25417700366919e-05
