# Supplementary material for: Research on computational propagation and identification of mine microseismic signals based on deep learning
Source: PLoS One. 2025 Oct 22;20(10):e0334641. doi: 10.1371/journal.pone.0334641 (PMC12543183; doi:10.1371/journal.pone.0334641)
Supplement: S3 Data — (ZIP) [file pone.0334641.s003.zip › 000100500002809.xlsx_0.txt_24.txt.txt]

-6.34146362661124e-06
-2.37480484526851e-05
-2.19313554421071e-05
-1.93429339515912e-05
-2.99488789763005e-06
-1.11659352060383e-05
-2.16891733437297e-05
-5.63233790827827e-06
-2.41426885402294e-05
-8.57379329977564e-06
-4.07899641899522e-05
-2.21352284074087e-05
-4.62763240363468e-05
-5.55185945817843e-05
-2.66308468177186e-05
-3.21976172706742e-05
-4.4799707896858e-05
-4.00135584636486e-05
-2.3605941253673e-05
-3.55358815302542e-05
-2.66919283482537e-05
-2.49248532589008e-05
-8.20213580662303e-06
-8.9235897973573e-06
-1.34599923878058e-05
-3.311695563586e-05
-3.183632467474e-05
-2.54951007857813e-05
-2.49882873764478e-05
-3.06869374777641e-05
-5.11335293401809e-06
-3.72751972716027e-05
-2.11549851900226e-05
-1.02169255076846e-05
-6.02961823401006e-06
-3.75815533032054e-05
-6.93867662373766e-06
-2.14665477739357e-05
-3.0323012277622e-05
-2.2057314871683e-05
-2.17595349817603e-05
-2.47157198760642e-05
-2.2141289607223e-05
2.38957210575518e-06
-3.29384971172662e-05
-1.47600215257538e-05
-2.26011264524819e-05
-1.29100271097081e-05
-3.60707912335465e-05
-1.24432780651068e-05
-2.69412126479224e-05
-2.31541727011506e-05
-1.85188487550116e-05
-1.16547273119208e-05
-2.18216731881855e-05
-2.56612456377554e-05
8.88273930446999e-07
-2.40108532985742e-05
-5.8600271646995e-06
-2.56679849467552e-05
-3.86025364633767e-05
-2.26765700422458e-05
-1.55180892281535e-05
-3.36011284909489e-05
-4.05515067800633e-05
-2.84062540892547e-05
-2.96626706110434e-05
-3.20930916168314e-05
-4.86137380770404e-05
-2.22824986350896e-05
-2.1173351269989e-05
-2.30069113494742e-05
-2.62218581363224e-05
-2.9487556463291e-05
-2.86769498304911e-05
-1.21067268919052e-05
-1.37388199969594e-05
-2.50447860454603e-05
-1.4092943857005e-05
-4.39510892452409e-06
-3.16469576185726e-05
-3.25862966061551e-05
-1.9573885393792e-05
-1.26842669238488e-05
-3.02961069884888e-05
-1.13788796085914e-05
-1.45561301592705e-05
-3.51582972953458e-05
-1.56412265866425e-05
-7.53753080135946e-06
-1.98163129106813e-05
-2.42792230830902e-05
-2.35684917680668e-05
-2.30773554374548e-05
-1.3753654793429e-05
5.38200249740151e-08
-4.36039307901367e-05
-1.50631841461486e-05
-3.15465295739634e-05
-9.76359085927525e-06
9.1764991318486e-06
-1.02293904078203e-05
-2.10071047679133e-05
-3.32211405347646e-05
-2.75202233632021e-05
-9.11509775715632e-06
-1.96967879969125e-05
-2.96604841438332e-05
-1.53362282160833e-05
-1.24113095882387e-05
-7.10487678375311e-06
-4.04800171081601e-05
-6.08362740968994e-06
-3.37961826314753e-05
-2.4827663768494e-05
-1.7383057099083e-05
-1.4336669451598e-05
-5.79573629020229e-06
-1.04830314492545e-05
-2.70212963261802e-05
-2.18362660417571e-05
-6.61533327645587e-06
-3.64997088560726e-05
-3.40594297312259e-05
-2.37672649997215e-05
-2.60584634176088e-05
-2.88463902209821e-05
-3.14967648024167e-05
-1.4108493849763e-05
-1.50540987359561e-05
-1.17630799879245e-05
2.44893334155578e-07
1.12359800139603e-06
-4.20205346175996e-05
-2.29507550234772e-05
-3.28430441571573e-05
-4.40232270570602e-05
-1.70936486262924e-05
-5.10624778300912e-06
-2.19512338476373e-05
-2.79887640946282e-05
-1.57752634921835e-05
-1.10456676735639e-05
-2.76707753192814e-05
-3.04242934420463e-05
-2.1942387436976e-05
-2.95433849507319e-05
-3.19191528701691e-05
6.66284464753756e-06
-1.72087844581196e-05
-3.00444345460435e-05
-3.88931512423711e-05
-1.20479421434154e-05
-1.5466315711794e-05
-1.97321699619125e-05
-1.87211550144052e-05
-1.70367383594941e-05
-2.54929054561224e-05
-2.92643600187111e-05
-9.98750673561128e-06
-3.07823311047546e-05
-2.48285026529312e-05
-3.04033584842133e-06
-3.433868572844e-05
-1.37973610057673e-05
-2.30435587601951e-06
3.98534813199767e-07
-7.5549576634598e-06
-2.49218646541405e-05
-1.61284823510198e-05
-2.05583779250718e-05
-3.19687385490633e-06
-1.95770374870149e-05
-3.41641079257624e-05
-1.70510599637501e-05
-1.87857832026655e-05
-3.40017634737279e-05
-1.01600085793255e-05
-2.81507469991434e-05
-2.61167240735793e-05
-1.34995242401876e-05
-2.21135856323783e-05
-3.97959473389822e-05
-2.17982982565155e-05
-2.7522579837966e-05
-3.67838465522951e-05
-2.07466152821216e-05
-1.43628477296287e-05
-3.08163627544606e-06
-1.73836354005678e-05
-3.6119575031797e-05
-1.50357756245673e-06
-2.76668317323791e-05
1.48255665898659e-05
3.23916401889591e-07
-1.29662820048219e-05
-1.70294005778322e-05
-1.24160821336507e-05
-3.05832312079229e-05
-2.94307287066728e-05
-1.94483595806734e-05
-5.92758048440805e-06
-2.7737384514009e-05
-3.50170694421618e-05
-1.77930633500257e-05
-1.12946080590865e-05
-1.91332634437954e-05
-2.14386474459912e-05
-1.58775152841979e-05
-3.243590085852e-05
-1.86226520551822e-05
-2.24201581042348e-05
-1.38344052559165e-05
-1.37920612470925e-05
-1.91594126242389e-05
-3.36249660689748e-05
-4.38389481074856e-05
-1.50109596489404e-05
-7.38663461868698e-06
-1.72454177187303e-05
-1.60124583023385e-05
1.25848138108672e-05
-1.07269738473632e-05
-1.22463261524265e-05
-2.30605376699835e-05
-1.32652081536065e-05
-2.31571370556891e-05
-1.38013322898979e-05
-1.53588861476831e-05
-1.7167029869301e-05
-2.60685565355837e-05
-1.70642794894639e-05
-2.61071945138224e-05
-2.02903104724814e-05
-1.57520974393932e-05
-9.72903121427096e-06
-2.32165090101416e-05
-2.10893829750725e-05
-3.69080905764609e-06
-1.01966271245774e-06
-7.4151170364257e-06
-1.31591542284906e-05
-7.1836181031175e-06
-2.29774727199118e-05
-1.49268185262535e-05
-1.81238260652217e-05
-2.56857557672823e-05
-3.13050666282443e-05
-1.21911962589809e-05
-1.34028736863277e-05
-2.05124132032828e-05
-1.3966883287503e-05
-2.99926031129666e-05
-9.41284652466504e-06
-1.95219743645478e-06
-1.79850753432756e-05
-3.11026660905257e-05
-3.00232546737586e-05
-1.2552541232528e-05
-2.46107923533044e-05
-8.26596565431225e-06
-2.81220324103072e-05
-1.39442246265478e-05
-9.60311604330601e-06
-2.26070849804452e-05
-7.31536815715006e-06
-2.72469977922232e-05
-2.09378624514671e-05
-8.96809736781192e-06
-2.45867526628031e-05
-6.10542519155333e-06
-2.2397321008381e-05
-1.75529802555686e-05
-1.53195197060255e-05
-3.90516349156988e-05
-2.41493843937137e-05
-1.41381676458579e-05
-1.48569183272445e-05
-1.9653541838173e-05
-2.76433536938583e-05
1.61234525097136e-05
-2.06621544935846e-05
-2.90211362115984e-05
-2.94907601135357e-05
-3.51328679283546e-05
7.37485626171732e-07
-1.59805106812934e-05
-3.03098825018895e-05
-1.86146747222409e-05
-3.15400564837616e-05
-4.13984016267986e-05
-2.2834269297049e-05
-3.73365791686508e-05
-1.14231508222774e-05
-3.97173280469627e-05
-2.95168727578288e-05
-2.5334855867509e-05
-2.14481703985715e-05
-5.52837189151983e-06
-1.09488910179355e-05
-1.4372514997537e-05
-4.15875556359722e-06
-9.8442040138417e-06
-6.05164969070358e-06
-8.29989982752234e-06
-1.85369526235303e-06
9.23164595125037e-08
-7.28917853104292e-06
-7.98162054045363e-06
-3.20395236854179e-05
-2.56180084346624e-06
-9.27157761832624e-06
-1.4016418050567e-05
-2.74045713986658e-05
-1.10417328524456e-05
-4.0171736907197e-06
-3.13745140295851e-05
-3.73841231020899e-05
-1.85229392939724e-05
-1.46411666862104e-05
-2.21444894347162e-05
-5.90865909418733e-06
-1.30502773817432e-05
-1.78628517966251e-05
-2.57496932012738e-05
-3.26541210438213e-05
-2.48934030269769e-05
-4.81548032673901e-05
-2.05935393721096e-05
-4.83114653361426e-05
-1.68334477268779e-05
-2.36274617531163e-05
-2.56897683508115e-06
-3.05910980833961e-05
-1.95099467510087e-05
-4.4544629913176e-06
-2.20727841739501e-05
-2.37356891938216e-06
-1.59857865039871e-05
1.87088594729211e-06
-2.77155712526717e-05
-1.4613885633293e-05
-3.74334924331643e-05
-4.14409594856054e-05
-1.08844684793144e-05
-4.75006605345154e-05
-4.23538231465725e-05
-7.98969437706378e-06
-1.17924423050354e-05
-1.16267646794479e-05
-6.63021046498511e-06
-2.4003633033616e-05
-1.03518322644861e-06
-2.21013846174702e-05
-3.31964437528704e-05
-3.24721572035968e-05
4.22539621226122e-06
-1.92332551742762e-05
-1.79152924085511e-05
-3.85693677462994e-06
-4.46680420785852e-06
-2.10659108162311e-05
-9.74549781925764e-06
-4.12865038028482e-06
-1.82503705412191e-05
-1.30375330284788e-05
-2.64072272886712e-05
-3.79097944801444e-06
-2.19983870916725e-05
-2.25774728687326e-05
-3.77226308382618e-05
-4.23702643902759e-06
-1.99954486222681e-05
-2.40916203810746e-05
-3.13361438248045e-05
-4.21948358938277e-07
-2.0439393492526e-05
-1.9167140387374e-05
-3.20266341778926e-05
5.13466091741456e-07
-9.31027387272132e-06
-1.12344420454923e-05
4.9062281706489e-06
-1.05136748705264e-05
-3.11642418464502e-05
-3.25937086553365e-05
-1.86736020081248e-05
-1.83983242972545e-05
-1.40204422641229e-05
-2.62283688597164e-05
-1.20070743466716e-05
-2.1274691318527e-05
-2.54447883725979e-05
-2.99129199773127e-05
-5.40048711275397e-05
-2.88639110892665e-05
-8.81359172249536e-06
-1.87778430177146e-05
-1.95481889458067e-05
-2.36115647108394e-05
-2.8346133194575e-05
-2.36064514704372e-05
-2.00227699106551e-05
4.34746310355473e-06
-2.7048661771885e-05
-1.17566631741528e-05
-1.79909537784679e-05
-2.76599689371338e-05
-9.39581348842083e-06
-1.57969640147637e-05
-1.19146456310028e-05
-1.80678438211619e-05
-6.84008542341998e-06
-2.68338388357087e-06
-4.65250059975048e-05
-1.86355461827496e-05
-2.06430240140079e-05
-1.82253237206339e-05
-2.79540020879185e-05
-1.6255526342018e-05
-1.67649947372345e-05
-9.72358840127105e-06
-3.8935372706656e-05
-2.79616900915156e-05
1.17322226475871e-05
-2.15403635899271e-05
-1.42247072391628e-05
-2.91371425759965e-05
-1.79708155589341e-05
-2.17257033174416e-05
-4.64008943268872e-05
-2.85907018011699e-05
4.7725650323561e-06
-9.09229757377535e-06
-2.49770076739616e-05
-5.91140306582451e-06
-2.18469320928486e-05
-1.29679408656318e-05
-2.35220457220811e-05
-1.40017285415799e-05
-3.1734508084253e-05
-2.75103167189381e-05
-1.35924895935121e-05
-2.04874766745128e-05
-2.63169302281915e-05
-3.21915638680403e-05
8.20597096462448e-06
-1.00363182860115e-05
-1.40240039965463e-05
-3.13184891197014e-05
-1.94515372446047e-05
-3.72708034555937e-05
-1.04678341754042e-05
-1.17880507768243e-05
-8.0114430835794e-06
-1.16489718562286e-05
-1.02363404313981e-05
-3.20431711003857e-05
-2.48767392582439e-05
7.86585130213656e-06
-3.23281067400202e-05
-1.05556282579518e-05
-1.2039742792425e-05
-2.13926931109853e-05
-6.84172930496547e-06
-3.95028038021427e-05
-3.30203272674236e-05
-8.57404937191904e-06
-1.07598776518805e-05
-2.0329675436163e-06
-2.99193686356676e-05
-1.99171809851254e-05
-5.11854820398645e-05
-1.42420707198997e-05
-3.18615961902029e-05
2.05117494111319e-07
-1.16752882446085e-05
-2.26453089528214e-05
-1.98294076419682e-05
-4.03304691343146e-05
-2.1381512512192e-05
-1.90200411858682e-05
-2.7763115263126e-05
-1.93917319064632e-05
-3.4786647368493e-05
-2.14142106647923e-05
-3.87219308255573e-06
-5.003592668449e-06
-2.84339310603145e-05
-4.33409150122858e-05
-1.86552021262162e-05
-2.05469685331329e-05
-4.96874009612857e-05
-1.19246499335935e-05
-3.34572298153609e-05
-1.98247456827982e-05
-2.57412731432567e-05
-1.16743284107165e-05
-2.54867906580023e-05
-4.1900987923138e-05
-2.02625731570323e-05
-2.98698835655182e-05
-2.85319245712378e-05
-5.90184598202066e-06
-3.55770725494694e-05
-3.20154047792752e-05
-1.64516567680065e-05
-1.45693296791198e-05
-1.4645135715791e-05
-1.02510278108774e-05
-2.11163053346398e-05
-3.21855825148291e-06
-2.78487224320557e-06
-1.66392431295781e-05
-1.98914605829625e-05
-2.23417560889812e-05
-3.30689778488449e-06
-2.99405531809599e-05
-1.50659947023222e-05
-2.30474273216796e-05
-1.08894997157176e-06
-2.82062097751485e-05
-2.99710928993511e-05
6.82808753925054e-06
9.8011958959055e-06
4.17661148836304e-06
-1.96894135518298e-05
-4.48633210022031e-05
-2.37339132927177e-05
-1.84789895694063e-05
-2.35796459104547e-05
-9.14786311603272e-06
-9.63145338414093e-06
-1.94321983741847e-05
-5.04588200082003e-06
-2.61116320527097e-05
5.03688178942259e-06
-2.9981939192941e-05
-2.19751097663643e-05
-1.57615394483869e-05
-3.27254179702768e-05
-3.20407078159122e-05
-1.484502239456e-05
-4.23535566820238e-05
-2.72459677671372e-05
-1.42803069554402e-05
-2.53062879128592e-05
-4.78640865302736e-06
-2.02473763294044e-05
-2.94978706510864e-05
-3.19140157932723e-05
-1.51940320802317e-05
-3.07844767180527e-05
-1.96305302153758e-05
-2.43219496368691e-05
-3.44929090271816e-06
-2.02434445016412e-05
-3.71245041147172e-05
-1.22542729383697e-05
-2.24587872910968e-05
-2.94732231481039e-05
-2.75497169335021e-05
-1.92911543646784e-05
-1.37756214130239e-05
-3.15683469826277e-05
-1.16488444776053e-05
-3.10107045426074e-05
-1.2166789040679e-05
-3.24562677972783e-05
-4.46054725051761e-05
-2.88682774872227e-05
-1.23000981566395e-05
-3.39625175447599e-05
-2.99725630250782e-05
-1.32534870103474e-05
-2.71111952904488e-05
-5.03812485681736e-05
-2.71521221736023e-05
-2.27633546094107e-05
-2.02639277752397e-05
-4.66290974025862e-06
-1.80860949585186e-05
-1.15701895273404e-05
-3.73436383557995e-05
-7.90185705766172e-06
-3.15080623971079e-05
-7.44575280334147e-06
3.7528023923427e-06
-8.68642859158892e-06
-1.63625419400555e-05
-8.16192451255858e-06
-2.64806096486535e-05
-6.66684948914533e-06
-3.08581610614506e-05
-2.15877791092733e-05
-2.12935473920026e-05
-1.71826573628571e-05
-7.5766953537399e-06
-1.76153444542105e-05
-1.18374191890448e-05
-2.02997664405639e-05
5.778183566058e-07
-2.21199370280188e-05
-1.90280855005096e-05
-2.95612216591195e-05
-3.22375143737624e-05
-2.51113665740389e-05
-3.04717257183789e-05
-3.48777005573652e-05
-8.58762791634829e-06
-2.35463700225866e-05
-1.13226310244645e-05
-3.71963486884083e-05
-2.25712541029528e-05
-2.99837912931718e-05
-1.27943213931532e-05
-4.09676188285935e-05
-1.96278787920976e-05
-1.78635932907942e-05
-2.81754693695473e-05
-3.42384974974715e-05
-1.62181754994558e-05
2.23819508834432e-06
-3.54753746674061e-05
-2.43832407459219e-05
-3.21530281831126e-05
-1.70301183835612e-05
-4.14689143583142e-05
-3.15316875259707e-05
-3.35976875961968e-05
-2.91943232454897e-05
5.4581747694219e-06
-9.96436353998459e-06
-1.73439432412645e-05
-1.7800338922144e-05
-2.28488015645804e-05
-1.38360519785304e-05
2.3451026233388e-06
-4.33970910509884e-05
-4.54181154815638e-05
-2.21052397940972e-05
-7.47906394407572e-06
-2.93715021675889e-05
-1.56019599345336e-05
-3.37207462024935e-05
-2.35343306360125e-05
-2.48390289169288e-05
-1.99193893378332e-05
-1.20642726941069e-06
-3.20672009001828e-05
-9.26620330426556e-06
-2.76321443372929e-05
-3.32563578225485e-05
-1.82552842332353e-05
-2.7239818948001e-05
-2.24254996143486e-05
1.3848391312379e-06
-3.46646559145149e-06
-1.90337338093246e-05
-1.14674836099736e-05
-1.24703325702211e-05
-2.80247730106009e-05
-1.87747954950598e-05
-5.62085154870533e-05
-2.26830114076742e-05
-1.41887517045501e-05
-1.68764003249452e-05
-7.58215085101821e-06
-8.16991188388276e-06
-2.36869230059023e-05
-1.44129375924587e-05
-3.77077186529478e-05
-4.38217662331068e-05
-2.31926527880193e-05
-9.34405537732476e-07
-6.27395654419513e-06
-2.15560560706225e-05
-1.18125878460883e-05
-1.56704058577025e-05
-4.31754651671006e-05
-1.32908578715617e-05
-1.62881818196611e-05
-1.17151816321679e-05
-4.43896192386708e-06
-1.95817659764393e-05
-1.9413495147523e-06
-2.16495677932067e-05
-2.35254334338304e-05
-5.59562933326147e-06
-3.66985625816961e-05
-2.69597593006929e-05
-1.37154863581642e-05
-2.76725977386208e-05
-1.65604131793948e-05
2.29576190553664e-08
-2.1889269992377e-05
-2.71267283035576e-05
6.18684959865565e-06
-2.50228447946414e-05
-6.68613267488813e-06
-1.33350013614809e-05
-1.37991844034838e-05
-3.33000701886221e-05
-3.45536138446452e-05
-1.69659578441652e-05
-9.67808578960437e-06
-2.37513864688831e-06
-2.14348665741115e-05
-2.01524799216039e-05
-2.47735630604151e-05
-5.28100041784327e-06
-2.1588815387605e-05
-2.4307818147099e-05
-2.29581906416421e-05
-2.78476435539833e-05
-5.03042750237579e-06
-1.93869362765811e-05
-1.76813403276987e-05
-1.0659897284917e-05
-2.55680249624946e-05
-1.44075940786912e-05
-2.99370921878736e-05
-3.83893954158633e-07
-4.52902448273665e-05
-3.40759222190105e-05
-1.10836046218845e-05
-2.95664158182749e-05
-7.85464745186411e-06
-1.55637529626331e-05
-1.88594259649808e-05
-2.38718592783789e-06
3.49078789566031e-06
-2.20883138542301e-05
-1.8259532081669e-05
-1.19465095541228e-05
-4.20410360637852e-05
-2.83122011717609e-05
-2.15360733067588e-05
-1.43155740089661e-05
-2.49583737232764e-05
-2.69253845131652e-05
-7.91357889596441e-07
-3.54792163014502e-05
-2.88005980370224e-05
-2.79228379047906e-05
-2.68857956156811e-05
-2.91608141161991e-05
-3.11932453021138e-05
-2.42846795072056e-05
-2.97551146749136e-05
-2.2729286759919e-05
-4.06535804594218e-05
-2.07535007189535e-05
-1.41047852950928e-05
-2.36962370751642e-05
-2.88119340831631e-05
-9.38170711224535e-07
1.43530263719195e-05
-1.44575783130583e-05
-3.40182661433068e-05
-7.17913711016897e-06
-1.4961523746497e-05
7.89152143773844e-06
-2.82419295947377e-06
-2.06777114406251e-05
6.68637847556966e-06
-1.78445466091118e-05
-1.91706586801809e-05
-3.20145292453938e-05
-1.84717412785934e-05
-2.92781311430502e-05
-4.70290663115846e-05
-1.97007321168492e-05
-1.02153039706101e-05
-1.69510378099612e-05
-2.43529937072751e-05
-1.84730658960906e-05
-4.16584131787879e-05
5.75983603256763e-06
-2.584279468897e-05
-2.18787561921596e-05
-3.08843947002385e-05
-3.12645189777187e-05
-1.18452115265802e-05
-4.53054524574913e-06
-3.27482192920298e-05
-2.55676594710063e-05
-8.26051988903297e-06
-3.36063659018385e-05
-2.20348693645008e-05
-1.20142722793866e-05
-2.84144888077539e-05
-3.09541273015904e-05
-3.47755974753414e-05
-4.68093889187302e-05
-1.6896132985074e-05
-3.18866236892771e-06
-1.37719066708439e-05
-7.54295526147656e-06
-2.16498741173585e-05
-2.91874381554932e-05
-1.34395274495387e-05
-1.24050985637268e-05
-2.59887831236199e-05
-2.97997127796463e-07
9.70305249675763e-06
5.1358967734281e-08
-1.41803987588971e-05
-3.05524200198066e-05
-1.19482161985685e-05
7.6929993328755e-06
-2.65219308187213e-05
-4.24823019423287e-05
-6.00877407785096e-06
-4.37533226871529e-06
-2.71010356721715e-05
-4.07084031438352e-05
-1.79958739816011e-05
-1.40283403940491e-05
-4.80292351511738e-06
-4.10358467984948e-05
9.03128258927951e-06
-1.82862864024739e-05
-1.33774862317652e-05
-7.07036381162942e-06
-1.87219781271983e-05
-1.82324796316058e-05
-2.03561188520716e-05
-8.66177211785831e-06
6.57479548116235e-06
-1.59496664718785e-05
-5.08237795224879e-06
-2.05447047101215e-05
-6.99008335786563e-06
-7.33073715628666e-06
-2.93350174945966e-05
-9.90906440166366e-06
-1.58291754631657e-05
-3.11012823970302e-05
-9.76732461871437e-06
-1.90903259357376e-05
-6.70582906097197e-06
-2.33063713880857e-05
-6.01486197071543e-06
-2.36868121532643e-05
-1.75080549608858e-05
-2.81221119969043e-05
-3.25242146900835e-05
-1.69749402712063e-05
-1.88923266602257e-05
-2.68906938118069e-05
-3.88672161906166e-06
-4.17265712881535e-05
-3.83987536950106e-05
-1.88679025489321e-05
-2.90336342832488e-05
-5.46226435380657e-07
-3.56262671685223e-05
-2.07824369203147e-05
-6.57048698507458e-06
-1.36833099564432e-05
-5.51324363363007e-06
-2.98471946228597e-05
-1.59945439420362e-05
-2.3914907466595e-05
-2.34727098266189e-06
-1.68602470761272e-05
-2.57432173882618e-05
-1.6194056065246e-05
-5.20349426246432e-05
-2.71768885624465e-05
-1.17488915721283e-05
-7.3011765937245e-06
-3.11328159620544e-05
-1.77943823968461e-05
-1.83005885282676e-05
-2.37874781219181e-05
-1.45538389262189e-06
-2.64543433174372e-05
1.48691967711573e-05
4.0468045551838e-07
-1.24239567981747e-05
-1.2601397376351e-05
-2.01010642122218e-05
-6.75031464452853e-06
-3.78244373344371e-05
-3.58521959697716e-05
-4.33747251661456e-05
-1.77537937615063e-05
-1.73129922487086e-05
-6.63903868308541e-06
-1.75960029513769e-05
-2.99479995249241e-05
-3.61367064691283e-05
-3.79694129181938e-05
-2.70515811241503e-05
-1.33471520865476e-05
-4.22705949064239e-05
-2.31706489942937e-05
-2.72965485607882e-05
-2.71567865572523e-05
-1.30659001466681e-05
-4.53961079437841e-05
-4.58533015371715e-05
-4.18554888282863e-05
-3.63283761743795e-05
-3.14181052439914e-05
-1.42883910089422e-05
-5.31916402310012e-06
-2.95946614953126e-05
-1.24950502254229e-05
-3.16544835723031e-05
-1.93258422650213e-05
-1.93633461780409e-05
-2.21736656563393e-05
4.12575654932912e-06
-2.16654199461616e-05
-1.29870776081693e-05
-1.58223259040106e-05
-8.6394438502003e-06
-2.44684874298092e-05
-2.76654770160335e-05
-9.09093958164959e-06
-2.33902676427567e-05
-4.93274668966869e-06
6.6392856424984e-06
-3.03912115995268e-05
-1.72559685628899e-05
-3.71017496959221e-05
-2.40658542747867e-05
-1.50903418010311e-05
-2.6242851545383e-05
-4.61167886457601e-05
-1.65114762650057e-05
-9.50534371790265e-06
-2.88137142629111e-05
-2.4335374629016e-05
-2.76130344855159e-05
-2.45987015932654e-05
-1.88862096010067e-06
-2.12868223705031e-05
-6.76037402424996e-06
1.07332603307638e-05
-9.32707462101684e-06
-2.18809194111257e-05
-2.92627277160147e-06
-3.63392347206101e-05
-4.06668525036204e-05
3.40267811938476e-06
-4.34145162477841e-05
-1.80292907982186e-05
-2.39999854713036e-05
-2.29389285593484e-05
-1.39302790684899e-05
-4.74284009875413e-05
-2.94083443713109e-05
-1.70147959799814e-05
-6.59770964331904e-07
-3.31370710284805e-05
-2.44589536657313e-05
-1.54256706167893e-05
-8.76992566861771e-06
-2.79810583989123e-05
-2.15922236379437e-05
-1.82791782503866e-05
-6.7746155449998e-05
-2.41743968846208e-05
-1.35029267709663e-05
-2.95607291255806e-05
-2.80455472412308e-05
-1.8989806039416e-05
-2.62312628000829e-05
-2.02033221740014e-05
-1.36756628344356e-05
-3.30812599224781e-05
-1.87438991154098e-05
-1.82853038982883e-05
-1.16439002691048e-05
-3.55778719181529e-05
-3.08733329947098e-05
-2.39171512822039e-05
-1.33407311778441e-05
-8.06175826512588e-06
-3.62455966813073e-05
-3.71416720833401e-05
-2.68630657822475e-05
-2.46767094443373e-05
-3.96466065923688e-05
-2.47511405616274e-05
-2.34743131458527e-05
-1.01638077966179e-05
-3.4684206978172e-05
-1.40578602620886e-05
-1.02883245381057e-05
-1.7251144996238e-06
-3.96829171313769e-05
-2.81879519342372e-05
-1.94018495551198e-05
-2.88892964973721e-05
-9.71187867572899e-06
-3.52224244430474e-05
-2.66158106135717e-05
-2.41545202875705e-05
-3.02650464220196e-05
-3.18008615739232e-05
-2.97480500957543e-05
-3.13916326717339e-05
-9.31925181613175e-06
-4.1990945618366e-05
-2.19029592005912e-05
-1.85066623455508e-05
-9.48082451882078e-06
-2.39960842032645e-05
-2.48468531749657e-05
-1.57392639750405e-05
-2.9345952168922e-05
-2.60284661429885e-05
-4.73828293898251e-05
5.42927383053556e-07
-1.88313960435654e-05
-2.31476327013984e-05
-1.59904452063441e-05
-1.49177012871425e-05
-2.53982495948809e-05
-4.27712858669178e-05
-1.4213514612698e-05
-1.18409137280064e-05
-8.65067641184485e-06
-8.45952035209792e-06
-4.83820912412865e-05
-8.98859833413009e-06
-4.20506513873248e-05
-4.0693401007305e-05
-2.39230148123536e-05
-5.77178452015276e-06
5.5352717154971e-06
-3.38262261654469e-05
-2.85006989904049e-05
-3.98841112801958e-05
-2.27676774335819e-05
5.83710068880032e-06
-9.1569091561762e-06
-3.32374520912408e-06
-2.78473525549638e-05
-1.25601144739361e-05
-1.79110513595852e-05
-1.06651714886657e-06
-4.56374501442055e-06
-2.37980471548242e-05
-2.87489573338921e-05
-1.66845854472586e-07
-3.05036659956915e-05
-5.28147251929336e-06
-1.51532450549806e-05
-1.30017906123483e-05
-9.52566108946618e-06
-3.29429802840795e-05
-1.60411089617078e-05
-7.73121001745962e-06
-3.75678841442108e-06
1.00107317896048e-06
-5.55371505507351e-06
-5.47275670069739e-05
-1.61291824986739e-05
-3.98645992366804e-05
-2.96982261735593e-05
-2.14352930082076e-05
-3.72199383884917e-05
-2.71888150389515e-05
-2.7130362239799e-06
-3.76268709748545e-05
-4.69708137550548e-05
-1.54652823642906e-05
1.03671923141627e-06
-2.15755696617376e-05
-2.07818663622032e-05
-4.03538645001536e-05
-2.01410860096853e-05
-6.48258613270217e-06
-9.55886975446251e-06
-2.67977840669126e-05
-1.19747824316288e-05
-1.94440095993056e-05
-5.03838283319816e-05
-3.08387855053964e-05
1.10814255089945e-05
-4.37703156503387e-06
-1.8401551750584e-05
-1.13899515400044e-06
-2.29954657290922e-05
-3.654192006364e-05
4.7329011925838e-07
-1.2148990941253e-05
-2.39401672694527e-05
-2.22045305441859e-05
-2.30945437319504e-05
-4.71588623105749e-05
-2.82954286737313e-05
-1.60918198307869e-05
-4.15071934421624e-05
-2.03964502556042e-05
-3.1185887392567e-05
-1.20850773818771e-05
-2.34499108735858e-05
-4.15605140729844e-05
-2.8575887019557e-05
-2.07899157406426e-05
-2.77485271126996e-05
1.86966808073326e-05
-3.89254245415515e-05
-2.20732210147258e-05
-1.37402278916498e-05
-2.98965927337276e-05
1.39887228283097e-05
-2.40614872939752e-05
-2.74948065632701e-05
-1.49310889507153e-06
-1.22808431663732e-05
-3.37969732734268e-05
-2.6181705296495e-05
-2.40753679290693e-05
-1.36226874458434e-05
-2.48648557040122e-05
-2.53833391744877e-05
-2.98476536009694e-05
-1.50669261113834e-05
-3.44241981202508e-05
-2.54386466333391e-05
8.52424859030225e-07
-3.83325170825429e-05
-2.5802182319726e-05
-5.39016422137195e-06
-3.86078623108429e-05
-3.378876648058e-05
-3.17076086530872e-05
-3.5252895076428e-05
-1.54322528091675e-05
-1.89264463242542e-05
-5.45128207071884e-06
-1.23407399982101e-05
-1.31880497860846e-05
-2.81251257742442e-05
4.29981644194724e-06
-2.09462937878326e-05
-2.37802737194374e-05
-4.47471340438198e-05
-2.94603107454353e-05
-2.47845356890614e-05
-2.53201278799247e-05
-1.67014115612536e-05
-4.11126451819535e-05
-2.47963123499645e-05
-3.12801148568687e-05
-2.56081673900214e-05
-3.14345503759338e-05
-2.36324730450326e-05
-3.2431073612641e-05
-2.56103096793851e-05
-1.50699560860711e-06
-1.99803829210154e-05
-1.78183736798705e-05
-1.49446189924954e-05
-1.90995523403679e-05
-3.00890199487563e-05
-2.45902619838725e-06
-3.21402635352908e-05
-3.78499809423393e-05
-2.25847744230485e-05
-2.56290391017625e-05
-2.96406292922477e-05
-2.1248410807014e-05
-1.45924634530635e-05
-2.12962573498505e-05
-3.40500532974274e-05
-6.92635783681544e-06
-4.32002042771889e-06
-3.46060802160452e-05
-2.89212900090064e-05
-3.01641938079402e-05
-2.42838799253791e-05
-1.82510702981505e-05
-3.27208701374459e-05
-8.9145449678006e-06
-3.99847002049567e-05
-1.9230406767139e-05
-3.09669394713867e-05
-1.94136258280739e-05
-2.95887289980469e-05
-5.67450680535724e-05
-9.33887733140689e-06
-3.49817258746882e-05
-3.46013604744642e-05
-7.56928240597831e-06
-1.65971254522499e-05
-2.9127198443577e-05
6.71109953597951e-06
4.90729109413646e-07
-1.92748819278366e-05
-2.58092428863114e-05
-4.52538788010785e-05
-2.63944132119051e-05
-1.10639498906521e-05
-1.88268486704816e-06
-2.23913500189213e-05
-3.29293041522363e-05
-1.93107591129627e-05
-4.88003047257653e-05
-8.64105320733936e-06
9.02096665197951e-06
-4.69666672362379e-06
-9.32884397450358e-06
-2.22456013143209e-05
-3.26402736960681e-05
-2.5650500742568e-05
-1.18391558666826e-05
-1.28389961872136e-05
-1.43089270712318e-05
-3.99540725926154e-05
-4.4453117496156e-05
-2.72283580678102e-05
-1.08808020052005e-05
-1.70422663650787e-05
-2.63777489797243e-05
-1.08576461897308e-05
-2.51439359953055e-05
8.49847910612123e-06
-2.68593415290816e-05
-3.44257383075499e-05
-3.41265614417654e-05
-2.03375363761985e-05
-2.15998758823843e-05
-2.98042740117615e-05
-2.65389373950079e-05
-2.28602161558806e-05
-2.08544753450137e-05
-1.52939526029707e-05
-3.74569642344394e-05
-2.12504051792249e-05
-2.54867701846365e-05
-2.88074648711718e-05
-2.99772896089609e-05
-2.35260642321479e-05
-3.70805667558219e-05
-2.24182594650593e-05
-2.03039959686013e-05
-1.76075700410647e-05
-1.59862920581768e-05
-1.92796190895828e-06
-1.35658529700228e-05
-1.47497717876031e-05
-3.22371257013161e-05
-3.02169998681209e-05
-4.71006670201549e-05
-2.17768811729404e-05
2.62222786509359e-07
-1.07590496385425e-06
-1.66070646204467e-05
-1.68859072302373e-05
-1.88501753716943e-05
-3.49261744928684e-05
-2.11501051766678e-05
-1.86241589362129e-05
-2.65008786576076e-05
-1.87057062677874e-05
-1.54837905413647e-05
-1.78342715318193e-05
-3.59108769285508e-05
-2.29856182394455e-06
-2.37419033384604e-05
-7.69065127996051e-06
-2.03499624120496e-05
-2.05210429511577e-05
8.52216875387718e-06
-1.51809196464759e-05
-2.56982383840492e-05
-3.45965975857989e-05
-2.55314660948974e-05
-5.97346760898673e-07
-4.06377792064861e-06
-1.84062621987716e-05
-2.65488637121821e-05
-3.74231984917275e-05
-3.56010485855703e-05
-4.24938038166179e-05
-3.44134075040775e-05
-1.26911021260579e-05
-1.50780011190955e-05
-2.0433980994125e-05
-1.09273774782412e-05
-2.77800375759447e-05
-3.23745156431744e-05
-4.18530747275116e-05
-1.98542287657167e-05
-2.19062180189814e-05
-4.28598238059467e-05
-2.93660375908647e-05
-2.52492860258406e-05
-1.55877758358593e-05
-2.38460356448642e-05
-1.21651322820681e-05
-3.21628594388529e-05
-2.79460298294813e-05
-4.42055302898969e-05
-2.04149625885044e-05
-3.17570570617254e-05
-2.87886757094832e-05
-3.72876740204909e-05
-2.9226532853841e-05
-2.35911796709346e-05
2.24575878194226e-05
-7.54980771510868e-06
-3.81930110559038e-05
-2.4649845162076e-05
-5.15414932304282e-05
-2.08280393054926e-05
-1.51097370597776e-05
-3.5729290046207e-05
-2.62998359778862e-05
-9.05745240585133e-06
-3.31415893052979e-05
-9.5111275196311e-06
5.20514918927827e-06
-1.93680729975622e-05
-1.31163772196701e-05
-4.73498210914651e-05
-4.04575299153858e-05
-2.21803740574173e-05
-4.20247980814811e-05
-3.52733166495961e-05
-3.1711205148757e-05
-1.58917295079422e-05
-2.7259272484667e-05
-6.63331661405237e-06
-3.14210930441973e-05
-1.12852330443489e-07
-1.02556841995016e-05
-3.41747731268491e-05
-3.97631638180483e-05
-2.82780913982743e-05
-3.35813332122474e-05
-1.69911575715161e-05
-3.66194228423734e-05
-2.44054938785721e-05
-4.75535990910612e-07
-3.29468728727616e-05
-9.98622244270738e-06
-2.067156902418e-05
-3.49581599557173e-05
-3.39706099312299e-05
-3.71699522377547e-05
-3.07916887412927e-05
-1.98548734034962e-05
-2.32227719611279e-05
-2.41578233630386e-05
-9.77825193451245e-06
-2.20716655191196e-05
-1.59571665757253e-05
-5.30083959038038e-06
-3.25323757886533e-05
-2.98269137039219e-05
-3.83413000300194e-05
-3.7254767299814e-05
-2.2752301472644e-05
-3.06235507420265e-05
-3.57679448636063e-05
-3.8980274969977e-05
-3.22649902371141e-05
-1.08693243069334e-05
-2.06184865353198e-05
-1.9270592706819e-05
-1.65614821755027e-05
-1.80667055879196e-05
-3.01857937798898e-05
-3.59079037390106e-05
-1.99940803091548e-05
-2.77853682994287e-05
-3.07614453976269e-05
-3.36391456207016e-05
-1.80997761174893e-05
-3.75297997774683e-05
-3.04882256960485e-05
-1.74151862627579e-05
-3.62051839945954e-05
-5.61267230469127e-06
-2.34874990349376e-05
-3.47295642856282e-05
-3.82102153908225e-05
-2.77585212408269e-05
-2.8191673646288e-05
-1.62136876960041e-05
-4.6416455222798e-05
-2.46644845464735e-05
3.32872075047682e-06
-3.34108763474419e-05
-3.54254712259348e-05
-1.94961548312044e-05
-3.70875240944755e-05
-1.12814000796136e-05
-2.65144974652449e-05
-4.13387589078463e-05
-1.97290781955709e-05
-4.16050724657169e-05
-1.59149576864239e-05
1.42333457883186e-05
-4.13727158277353e-05
-2.27937571910432e-05
-1.78467008614522e-05
-1.48977057218108e-05
-2.92761919113891e-05
-3.94623535055691e-05
-1.81542822613035e-05
-1.70490981311304e-05
-2.43662387916234e-05
-3.0051651329177e-05
-1.17318419225002e-05
-4.68627794919243e-05
4.77859998725074e-06
-8.31175590283447e-06
-2.63840374172055e-05
-2.39562770191356e-05
-3.16854618154444e-05
-3.82954528166655e-05
-6.31837012955892e-06
-1.09464581273174e-05
-2.43475016049291e-05
-4.46859490170852e-05
-2.4894654473471e-05
-3.24371381322021e-05
-4.44106255503987e-06
-3.23891516347249e-05
-1.77947826002539e-05
-9.84356648892648e-06
6.28549489351961e-06
-2.76805939341533e-05
-1.08589744930588e-05
-3.35757129834866e-05
6.50435717348197e-06
-2.29114044842209e-05
-5.15704272438862e-05
-2.88849721180163e-05
-3.2811034412456e-05
-1.66649370066074e-05
-1.7175745434631e-05
-2.81229858533625e-05
-3.46767358085057e-05
-8.36034254842235e-07
-1.77617973092431e-05
-9.38310950020497e-06
-3.39713682683342e-05
-1.25045159477235e-05
-1.39909541828658e-05
-2.65381400039602e-05
-5.14215771882107e-05
-1.14208769426836e-05
-2.825972361458e-05
-4.34958940931377e-05
-2.55397327143251e-05
-4.90107544501633e-05
-2.87046695391051e-05
-5.44270905447214e-06
-1.37084432678432e-05
-4.11340699547283e-05
-2.53409811847302e-05
-2.01782333697696e-05
-1.6169419445945e-05
-2.54505144367195e-05
-4.02678958746448e-05
-2.87837193953119e-05
-2.431353568735e-05
-1.0848199543116e-05
-2.83654389226331e-05
5.52493210891431e-06
-1.48251810577017e-05
-1.82643275477605e-05
-1.6506500065726e-05
-1.90118005310514e-05
-1.11258122379479e-05
-6.26359966439557e-06
-1.07109815389394e-05
-5.17797951664217e-05
-1.84344660960321e-05
-2.44733676833499e-05
-2.17547420823316e-05
-3.5011023811469e-05
-3.12414692611319e-05
-2.51321803488308e-05
-1.35303515534007e-05
-3.2654759866249e-05
-2.85691476880736e-05
-3.53117224455998e-05
-3.92705815010576e-05
-3.65590341992541e-05
-1.88273785337976e-05
-2.42070685493947e-05
-9.91405150192143e-06
-8.41992137729083e-06
-1.63133495381155e-05
-7.29766931825652e-06
5.67621723738084e-06
-2.78009002563733e-05
-1.81659169877898e-05
-2.32577965039279e-05
-3.17727550879436e-06
-1.53730038894546e-05
-2.38857060308545e-05
-2.17915426771456e-06
-2.10219290589678e-05
-1.54541952706135e-05
-2.28160684621905e-05
-1.64923597639025e-05
-3.05847500069749e-05
-2.80234524814796e-05
-1.22649363236587e-05
-2.93507960803196e-05
-1.80628321435944e-05
-1.82872644500793e-05
-2.8274814384609e-05
-2.48959038487635e-05
1.92189803259496e-05
-1.97415117385456e-05
-7.86521469628693e-06
-4.1284228548472e-05
-2.14235076700191e-05
-3.39869331866584e-05
-2.7890939583663e-05
-1.20115611138606e-05
-4.05257495334113e-05
-1.09864606434113e-05
-3.7828649992876e-05
-8.22468651263832e-06
6.79040973655317e-07
-2.81298904601415e-05
-2.89642718103911e-05
-2.47248013165656e-05
-4.29421205167446e-05
-1.05967038546819e-05
-4.58209218579977e-05
-2.7902553055952e-05
-2.07178080553009e-05
-3.59498027772793e-05
-3.97584790733142e-05
-2.16257532568321e-05
-2.99725879403108e-05
-2.56089007484653e-05
-8.10419716538662e-06
-2.22922578633384e-05
-4.75118137620056e-06
-3.23649644393716e-05
-2.36017931674908e-05
-2.15565161735212e-05
-2.5527203478313e-05
-1.49267568831786e-05
-7.34062407138547e-06
-5.90291043839711e-06
-1.07359476860791e-05
-1.70601438711126e-05
-2.28963383408019e-05
-1.05260932415995e-05
-3.55088978837519e-05
-1.69361547067165e-05
-3.84285515799843e-05
-2.45145927272708e-05
-9.95440341537812e-06
-2.07828334215398e-06
-2.85410081092285e-05
-2.99963893045488e-05
-1.39025878203754e-05
-1.69162182073342e-05
-5.67721910248749e-06
-4.49441726956965e-06
-3.16034600972152e-05
-3.08463100187196e-05
-9.27494027709773e-07
-2.43269412455257e-05
-1.7583596645068e-05
-5.07534817900131e-05
-1.09403722113217e-05
-1.85871671059494e-05
-1.52624201626133e-05
-9.9000630907712e-06
-1.34891605842706e-05
-1.81086480463135e-05
-2.79248285958552e-05
-2.63836876353824e-05
-3.17357478692977e-05
-3.30663429345636e-05
-1.21592965587015e-05
-4.43384540452021e-05
-3.73515828163099e-06
-2.58989474796392e-05
-4.50971275452745e-05
-3.21093534026608e-05
-2.00687840919965e-05
-3.39475244020914e-05
-1.78482261387212e-05
-3.65010945664976e-05
-1.36443850610962e-05
-2.17243149272255e-05
-5.31209434010118e-05
-1.93642171172384e-05
-2.38939048916296e-05
-6.55536305456165e-06
-3.65390638310896e-05
-1.81430747179015e-05
-9.44320469122101e-06
-2.11440068570486e-05
-2.72438558866237e-05
-5.18785625879192e-05
-2.94796139149229e-05
-3.80828939151106e-05
-1.36545405233311e-05
-2.68812741768525e-05
-3.63307482344474e-05
-1.46276344510448e-05
-2.93304448466564e-05
-7.77090857773079e-06
-4.11601346446187e-05
-3.8019132934319e-05
-1.56664567951797e-06
-2.44534620499667e-05
-2.74482588766071e-05
-1.35873169528472e-05
-2.95673466491209e-06
-3.74837272704207e-05
-2.60150752010631e-05
-1.75399922765247e-05
-2.44918986655329e-05
-2.90552158653216e-05
7.19006497590589e-06
-1.82871159861199e-05
-2.36417285569574e-05
-1.68874125491065e-05
-2.76449779818678e-05
-3.80970373162005e-06
-3.74267702330109e-05
-4.65397988907848e-05
7.85316488919307e-07
-2.66980732384481e-05
-1.95570530960285e-06
-2.42030739397632e-05
-2.63563809726479e-05
-4.09430767310541e-05
-4.31760754249553e-05
-2.45572248533461e-05
-7.94991791011456e-06
-2.95856600620124e-05
-4.24726050713654e-05
-2.02042719089002e-05
-3.60259443301809e-05
-1.63478835399317e-05
-2.48546787021767e-05
-4.18419603585729e-05
-3.10449876629594e-05
-1.27096466848389e-05
-2.49387255338019e-05
-2.36590471680754e-05
-2.56381983649182e-05
5.10380680600626e-07
-6.65649979823303e-06
-1.72718799099333e-05
2.97855144966366e-06
-7.1174383540773e-05
-1.46965838664631e-05
-2.04014731344652e-05
-2.294106663732e-05
-2.46403639962634e-05
-2.90133653047326e-05
-2.37573553966156e-05
-3.06915257337517e-05
-5.89776211238312e-06
-4.55051193745798e-06
-1.51916477191402e-05
-3.59378050688562e-05
-2.56750348159169e-05
-1.70804480755026e-05
-1.91196177607555e-05
4.94307810989282e-06
-1.55693571746284e-05
-7.29037333693573e-07
-1.33220186220398e-05
-4.22823140101685e-05
-1.15970867483532e-05
-2.8369427485572e-05
-1.69897246339936e-05
-1.48048271892992e-05
-1.69805081904754e-06
-5.31491594360336e-06
-1.56747498313282e-05
-8.15713779075168e-06
-8.68783344637783e-06
-3.74756784920286e-05
-2.15370648752352e-05
-1.02413615486071e-05
-1.34791722554714e-05
-2.93640043304139e-05
-3.51609536776653e-05
-4.86614058268617e-06
-7.42588148236111e-06
-1.58390495497354e-05
-3.28059000898056e-05
-2.06018202334343e-05
-2.23635448166324e-05
-1.56074484429578e-05
-4.24735064853764e-05
-2.29650568616882e-05
-1.80485250818596e-05
-1.38623880427381e-06
-3.31186216955991e-05
-2.14898826024325e-05
-3.13542270396066e-05
-1.24731064194258e-05
-2.11712333301238e-05
-4.20338734604656e-05
-2.03851429524536e-05
-1.81695494141904e-05
-2.5035169738141e-05
-3.50865049182282e-06
-1.60929283109158e-05
-1.2479510308369e-05
8.93586333876257e-06
-1.73248593027386e-05
-5.52677345726322e-06
-3.79916157671839e-05
-1.14661067087512e-05
-8.70260524007105e-06
-2.43799701710348e-05
-3.23365931823132e-05
-3.89540402051633e-05
-5.12733708264443e-05
-3.92133546350481e-06
-1.22594540505628e-05
-4.39424409336394e-06
3.37058369984186e-06
-2.79632882728405e-05
-2.62155932279563e-05
-1.19407361377436e-05
-2.42615736460861e-05
-2.80814626517717e-05
-1.59132753349741e-05
-2.52270169003366e-05
-2.88393260149769e-05
-2.69064728863016e-05
-3.70701736567647e-05
-3.17195640679355e-05
4.84778950355903e-06
-3.81797622412168e-05
-2.92900245650258e-05
-3.13072034607048e-05
-3.04837817354279e-05
-1.53667754579585e-05
-2.64596024789722e-05
-3.96726538246094e-05
-1.87505547823572e-05
-5.28446433726159e-05
-2.49809560689268e-05
-4.61164728777116e-06
-3.65022165448119e-05
-2.17551737395112e-05
-5.09398481240306e-05
-1.68768950602302e-07
-2.4853813637046e-05
-3.12715581809016e-05
-2.98559499174279e-05
-1.42504968390347e-05
-1.86066425907982e-05
-2.83065377888113e-05
2.90010748815791e-06
-1.11349381098034e-05
-2.50795295600831e-05
-2.4402396177931e-05
-2.65892241287187e-05
-2.00504331247529e-05
-1.12052353773364e-05
-9.38160087731345e-06
-1.40342549202775e-05
-2.47317169777853e-05
2.47829116917766e-06
-3.51846738203105e-05
-1.74832774393463e-05
-7.42367852344854e-06
-1.77237671859914e-05
-3.05603131997459e-05
-1.19495379896123e-05
6.40688807938271e-06
-1.38057216637638e-05
-2.96851737881865e-05
-2.12353096279932e-05
-5.22636299601095e-05
-1.47126292309648e-05
-1.56749977156094e-05
-1.16883247973707e-05
-3.84320320939647e-05
-2.86295477607764e-05
-2.66246312308944e-05
-2.36194643707007e-05
-1.69795692341604e-05
-2.28931951536893e-05
-4.91642122300741e-07
-2.17219253343906e-05
-2.02228892315586e-05
-1.01333240420125e-05
-3.49794404928803e-06
-2.62062178413603e-05
-2.16899979540769e-05
-3.6372248368094e-05
-1.63118093004404e-05
-1.62766211735301e-05
-1.75217793405166e-05
-3.65026747449615e-05
-2.08403959772159e-05
-2.86049767378683e-05
-2.08875841011728e-05
-1.52944764107575e-05
-3.01318028473006e-05
-3.69119806689479e-05
3.13611058166723e-06
-1.03534049368509e-05
-2.30465158560181e-05
-4.31436932181029e-05
-1.24026179643475e-05
-2.72514613566214e-05
-2.10344766543258e-05
-1.22292339252065e-05
-1.28511538235717e-05
-2.96538062793551e-05
-3.07349722789132e-05
-1.56807144669716e-05
-1.92118801024553e-05
-3.51365058434981e-05
-2.84889031787044e-05
-2.55483762626015e-05
-1.91116009359278e-05
-5.31122893395785e-05
-1.80009830235153e-05
-3.45222380885878e-05
-2.17274929004234e-05
-3.86602247922991e-05
-1.41700319841652e-05
-9.80642212236048e-06
-2.47101881157611e-05
-3.24768353338939e-05
-3.29347649840636e-05
-1.92767004407957e-05
-2.09613031093936e-05
-1.66930610922109e-05
-2.23786876233908e-05
-2.84718323717739e-05
-2.66300860468801e-05
-1.984200009e-05
-2.29584546468795e-05
-2.34641747601746e-05
-1.47261653897561e-05
-8.83854435960961e-06
-3.35081059511623e-05
-1.05974134666672e-05
-3.32508450637169e-05
-3.19341477959718e-05
-9.78748889585364e-06
-1.2723034367909e-05
-2.47297825185074e-05
-2.03660670721329e-05
2.4824594059897e-06
-2.38539511991691e-05
5.05728621356644e-06
-3.86662689265348e-06
-3.00010196228844e-05
-3.67261055781837e-05
-1.95651058247493e-05
-4.6810728737228e-05
-2.00131766865382e-05
-2.12063721459191e-05
-1.92365958216744e-05
-3.95964454376079e-05
-1.35602356713254e-05
-7.67095128318615e-06
-2.89996413580084e-05
-3.0693097582977e-05
-3.89473822697574e-05
-7.42743473410888e-07
-2.42322266294221e-05
-1.41775766583118e-05
-2.63429987975517e-05
-2.44127885205315e-05
-8.53758652481441e-06
-8.92921399719779e-06
-2.18908907370898e-05
-3.07280133765488e-05
-1.99638564672135e-05
4.43803540165127e-07
-2.61660989675256e-05
-3.31462376554246e-05
-2.69434152590086e-05
-2.13202513505183e-05
-8.81298144046978e-06
-4.6043137603185e-05
-3.35034634755814e-05
-3.79288110429159e-05
-2.40954001513762e-05
-2.31265703506999e-05
-2.91879809577661e-05
-2.27849618754278e-05
-1.8008166450825e-05
-2.92530123116661e-05
-3.31716247372775e-05
-1.79803160404586e-05
-3.00449307004441e-05
-1.71913429480376e-05
-2.88423222343748e-05
-3.51140731385837e-05
-3.25502946332061e-05
-2.75423745738982e-05
-1.47391653758814e-05
-2.50007898468165e-05
-2.25803700187368e-05
-3.13132908071358e-05
-1.93938756355452e-05
-2.41324814962292e-05
-3.36707971931935e-05
-3.25748358159933e-05
-1.39356876552063e-05
-2.12052616891594e-05
-2.11056196100915e-05
-4.61900135831661e-05
-3.72342314808078e-05
-5.23747133665621e-05
-1.15004368640903e-05
-9.00382310217356e-06
-1.99684543962154e-05
-2.05580973779619e-05
-2.33311269501935e-05
-4.01753947228045e-05
-2.82014913874663e-05
-3.46572974013657e-05
-1.64347199888522e-05
-1.88195419023076e-05
-3.57824264286259e-05
1.10649913686082e-05
-5.48649522865261e-05
-2.23930354452305e-05
-5.46027834688035e-06
-2.59190056122858e-05
-4.95302392239501e-05
6.27263630316388e-06
-2.17632160256282e-05
-1.42625837073709e-05
-1.48055321468688e-05
-6.0538458506378e-05
-3.7442505109456e-05
-1.98557219620405e-05
-6.51585782435144e-06
-2.83384172624197e-05
1.63764917692039e-06
-2.03107970118285e-05
-4.25596557313309e-05
-2.46943193245333e-05
-2.28169908441971e-05
-8.12367669688483e-06
-1.4386909584375e-05
-1.90605668843721e-05
-1.46951963017739e-05
-1.51411153976866e-05
-2.57549104960562e-05
-1.72047187915024e-05
-2.69052071006759e-05
-3.13204566673085e-05
-1.00352538517574e-05
-2.65169486527696e-05
-1.52924879092355e-05
-7.13399395769478e-06
5.92226380773772e-06
-1.09915251770071e-05
-2.20217975974161e-05
-1.30057455696688e-05
-3.59491774759647e-05
-1.25934454171025e-05
-2.48197901131954e-05
-2.85771547572313e-05
-1.42706885019207e-05
-1.22297743597174e-05
-2.69446658859291e-05
-2.48534790765041e-05
-1.78626392174142e-05
-1.04720848560195e-05
-2.18070940641537e-05
-2.56440365515227e-05
-2.19300741428556e-05
-2.52663186539174e-05
-9.75350883572494e-06
5.67133157925836e-06
-2.27621839228678e-05
-2.14600438461216e-05
-2.38619600412196e-05
-1.6834216573378e-05
-1.71783943585802e-05
-2.04942425257411e-05
-1.76720622951372e-05
-3.33671099426364e-05
-1.69889387581284e-05
-1.89949834258814e-05
-4.21430747837081e-06
-4.86000821973195e-05
-3.83580328458906e-05
-2.02495678542911e-05
-2.49256678235765e-05
-3.38386972080761e-05
-2.56373447906231e-05
-1.06817232522975e-05
-2.79968783114238e-05
-2.83540711921211e-05
-2.80190716018335e-05
-7.48667049574049e-06
-7.43723004001986e-06
-3.79453199142391e-05
-8.7171875346199e-06
-1.42619203717579e-05
-3.56154373196473e-05
-3.56059381001145e-05
-3.16808721587136e-05
-2.89703104955788e-05
-1.13220670228721e-05
-3.18732400809626e-05
-1.44827672702614e-05
-2.87239403572534e-05
-1.75260472170694e-05
-1.7999530009538e-05
-2.52679876203221e-05
-3.34920237249519e-05
-2.06922996612247e-05
-2.09894189293032e-05
-4.59615246656699e-05
-3.67224199904227e-05
-3.35131286553551e-05
-2.0998170917745e-05
-4.64672380962711e-05
-1.29508911981504e-05
-1.55933657410992e-05
-1.67482688042855e-05
-9.20085364417999e-07
-3.33353841731585e-05
-2.18230197017107e-05
-3.16349588279567e-05
-2.64068634972258e-05
-2.52613435937506e-05
-1.55313764375911e-05
-2.9910731213336e-07
-2.29421454517132e-05
-7.05157865794781e-06
-3.09437831517438e-05
-8.88739013396016e-06
-4.37373545118618e-05
-2.1856901911092e-05
-2.17803332629838e-05
-5.00564078481193e-05
-2.97276920336112e-05
-1.1757069228915e-06
-1.91509400489994e-05
-3.32822550482536e-05
-3.68423313425103e-05
-1.23625585787684e-05
-5.93764880968287e-06
-9.92946728990074e-07
-3.53201316988093e-06
-1.16319537652369e-05
-3.92175677079748e-05
-2.59315374269651e-05
-2.69669298908218e-06
-5.44925807433698e-05
-1.19278382963905e-05
-4.81416430860901e-06
-3.32831902278672e-05
-1.75916504273084e-05
-1.74782650118216e-05
-1.54099138022098e-05
-7.929688099575e-06
-2.2027187594913e-05
-3.0476169169889e-05
-3.288118521175e-05
-4.09495524451632e-05
-1.73372763380695e-05
-3.32708462332487e-06
-6.27865074392976e-06
-7.7903675816273e-06
-5.02518804066739e-05
-5.49020088721885e-06
-2.96498343343752e-05
-2.07880940130343e-05
-1.66215154586823e-05
-3.01227510291222e-05
-3.83602724119552e-05
-1.33998130250562e-05
-2.04381478387814e-05
-1.45948348669106e-05
-1.75064778637393e-05
-3.67741455210124e-05
-6.34276070687089e-06
-2.93762741356084e-05
-2.47068085093504e-05
-4.54166442552777e-05
-1.90974344426484e-05
-1.54455845581906e-05
-1.28695006324895e-05
-2.01866243783035e-05
-3.1681680964922e-05
-2.141149750677e-05
-3.35854272376682e-05
-2.436121044746e-05
-1.94547614437719e-05
-1.06467842070363e-05
-4.32465059434727e-05
-2.61974685056675e-05
-2.4981044202913e-05
-1.83544698391057e-05
-2.42339880488009e-05
-1.38655630502864e-05
-2.18906867070172e-05
-2.69160315795845e-05
-3.18241404464907e-05
-8.01691011104565e-06
-6.53536232107866e-06
-1.30031980877084e-05
-3.47906698924526e-06
-2.68437608168241e-05
-1.7175364679712e-05
-2.19900448303664e-05
-2.31944093443567e-05
-1.42530378057338e-05
-2.62420360543418e-05
-3.5846554314256e-05
-7.05036891701465e-06
-3.67742610989412e-05
-2.62089053352159e-05
-3.45910576794314e-05
-3.51156505763887e-05
-1.40441458123433e-05
-1.72403995364463e-05
-1.72857990344741e-05
-4.24839449951617e-05
-1.78078834288836e-05
-6.50616730340927e-06
-1.15725931068842e-05
-1.58624385893468e-05
-2.99022332015885e-05
-3.50605434739193e-06
-1.09581441270705e-05
-2.60018471607202e-05
7.14019228756936e-06
-2.09141702845282e-05
-2.32227568330421e-05
-1.35044268279867e-05
-2.46756707032879e-05
1.02064790182759e-05
-2.84629682659364e-05
-2.90733936316988e-05
-2.17058822811849e-05
-2.72681404118384e-05
-9.2937134583419e-06
-2.78212026374523e-05
-3.16264822858148e-05
-1.089359226228e-05
-2.7817640298467e-05
-2.19486404121815e-05
-1.58006955014262e-05
-2.46884044700808e-05
-3.3099585175199e-05
-1.81851916986673e-05
-4.65973337171289e-05
-3.00379702062939e-05
-1.19519544515354e-05
-3.5806215137323e-05
-9.13510294383021e-06
-3.87282204130662e-05
-1.63547323499841e-05
-2.17036410024975e-05
-3.66777718313477e-06
-3.23356111341938e-05
-1.576910993965e-05
-3.86102685517071e-05
-4.00461513786783e-05
-3.04491115899309e-05
-7.62016592045172e-06
-2.46241316156898e-05
-4.58211580968803e-06
-3.07106445799267e-05
-1.93716125691959e-05
-3.24790327487857e-05
-2.1613454043638e-05
-5.16706641127002e-06
-1.01589052577035e-05
-4.30742936917287e-05
-3.50977460488527e-05
-2.22274055023286e-05
-1.34240061176701e-05
-3.01405809415817e-05
-2.80749126048861e-05
-1.77346492149271e-05
-2.11994073737112e-05
-3.35085990870143e-05
-1.66051537638227e-05
-3.07557304665794e-05
-2.20262035080958e-05
-2.67528533718701e-05
-3.28911232868208e-05
-2.71799692285146e-05
-3.60571620752428e-05
-2.43383880586931e-05
-1.16955835230112e-05
-2.63337435515917e-05
-3.55059173978134e-05
-1.98213318769865e-05
-2.20880962755277e-05
-1.99252170843437e-07
-1.39235332250358e-05
-2.70762193838834e-05
-9.67587039871327e-06
-5.78180707219271e-06
-4.15871301670516e-05
1.17845941787444e-06
-3.01286804723975e-06
-1.919907276665e-05
-2.05887498839231e-05
-1.7652477156061e-05
-2.95966650074853e-05
-1.89977615339243e-05
-7.93654143650897e-06
-3.26981962266372e-05
-3.26633977663848e-05
-3.25060567304368e-06
-1.9196892384088e-05
-3.73549580495598e-05
-1.96038865535898e-05
-3.89111332534447e-06
-4.97610232379609e-05
-3.96720752271453e-06
-2.12789259970003e-05
-4.2334156719446e-05
-1.37383822314751e-05
-1.6517765335354e-05
-1.51579788018871e-05
-1.68916209690341e-05
-2.12457736760584e-05
-1.93303451174199e-05
-6.75370414231974e-06
-2.09082247443355e-05
-3.78055607294057e-05
-2.84260165786164e-05
-1.80755686178696e-05
-2.04349765563537e-05
-1.82481552936558e-05
-4.02290463379958e-05
-3.54155843594513e-05
-1.43190656071603e-05
-1.0382365269457e-06
-2.25028209848367e-05
-2.70509508936893e-05
-4.15513612368873e-05
-1.35711556285451e-05
-1.73561145313215e-05
-2.06850265327137e-05
-2.84090680191718e-05
-3.63001897295576e-05
2.17766292481109e-06
-1.44131112130673e-05
-4.10233260626814e-05
-1.68952628915968e-05
-4.56282791470383e-05
-3.32385736053147e-05
-1.37199231815321e-05
-7.73626304937495e-06
-3.94463141932329e-05
-2.65089690435433e-05
-3.32140491969989e-05
-2.30009702073129e-05
-1.95126244537011e-05
-2.33151509295815e-05
-2.06861860190252e-05
-2.65781178529386e-05
-1.01414540168283e-05
-3.52163757197493e-05
-8.76347619316087e-06
-1.19880350356121e-05
-2.55943698278791e-05
-1.75369859305613e-05
-1.04319445342017e-05
-2.42668281715538e-05
-3.59245354971137e-05
-2.55279397045869e-05
-1.35214476225738e-05
-1.20386047989529e-05
-2.10262721800137e-05
-2.26671767436228e-05
-1.48672137397178e-05
-2.89343124601093e-05
-3.60388053804777e-05
-1.73426941157043e-05
-3.62172133701619e-05
3.24772306502242e-06
-4.16089128198508e-06
-2.06673444628334e-05
-3.93170797771154e-05
-1.76982482033002e-06
-2.73251007596205e-05
-2.10369448810398e-05
-5.36708270555698e-05
-4.19133351255668e-05
-5.91462656676723e-05
-3.7268276574759e-05
-1.98263006754295e-05
-1.64234543327916e-06
-1.2896961875443e-05
4.26075770341183e-06
-1.52387641120501e-05
-5.48199370231473e-06
-1.16899963685801e-05
-2.78312197472549e-05
-2.50361543223389e-05
-3.94479668887119e-05
-3.22694687162662e-05
-3.07340549267911e-05
-1.8265084923543e-05
-3.33324345913059e-05
-3.26281380945368e-05
-1.39776409010619e-05
-2.42593479110618e-05
-3.84190915484825e-05
-2.69343620428838e-05
-3.90550351987918e-05
-1.73633159595314e-05
-4.47960681329987e-05
-4.72907794678068e-05
-2.31691353945922e-05
-3.80681313766159e-05
-3.93324699789819e-05
-2.21510814539702e-05
-7.04307290133392e-06
-3.46997696536668e-05
-3.62075740460105e-05
-4.74323916954646e-05
-2.22941831409904e-05
-8.03611635721369e-06
-2.5611931101756e-05
-3.27914386250658e-05
-2.38335957037934e-05
-4.99313883037049e-06
-4.12240802729497e-05
-3.18175293645927e-05
-1.4088719029963e-05
-4.75530992556343e-06
-1.93953026026192e-05
-2.23762227934922e-05
-2.44796080758973e-05
-2.65434223540923e-05
1.50385297483731e-06
-2.06091547681586e-05
-4.38952604936126e-05
-3.57685188197012e-05
-3.75546165900177e-05
-1.66025900736881e-05
-1.99198404414577e-05
-3.59844945071065e-05
-7.05967255941594e-06
-9.39368091766147e-06
-1.2360780226773e-05
-1.38999662114222e-05
-1.83923406306906e-05
-5.08066970365615e-05
-6.81349750804033e-06
-1.95135943864979e-05
-1.09869484809257e-05
-2.41464780135883e-05
-1.99113162283887e-05
-1.603626659736e-05
-3.2811852840485e-05
-3.36243189694131e-05
-4.66547488318044e-05
-2.12725066300101e-05
7.74506886087076e-07
-1.08779129503035e-05
-8.56436619585287e-06
-2.52638077720742e-05
-2.26077583955684e-05
-1.33833248137852e-05
-2.64347737752448e-05
1.26735153498816e-06
-1.37471137906124e-05
-2.26759585495519e-05
-3.66723408289503e-05
-1.04753197438343e-06
-1.73359035014533e-05
-6.59074517020224e-06
-4.18202727083086e-05
-2.15163109852323e-05
-4.02609987156175e-05
-4.41041884437304e-05
-1.3176903591185e-05
-1.34850746820852e-05
-1.77640965708663e-05
-1.9998835201809e-05
-4.69541990436226e-05
-8.45913226631354e-06
-9.24540540210329e-06
-3.28895236880277e-06
-4.39613002968071e-05
-1.68607326470062e-05
-2.77948604305255e-05
-1.70945550497716e-05
-1.672416586105e-05
-1.06314310946033e-05
-1.73294599883289e-05
-3.62792480656126e-05
-4.94876748484098e-05
-2.54880574301711e-05
-2.55932464273372e-05
-1.64402964393027e-05
-3.0943378583355e-05
-1.57303460589197e-05
-5.55823280425177e-06
-4.29086264256918e-05
-2.54021975539839e-05
-2.74377927773129e-05
-7.0555521188802e-06
-3.36211717934477e-05
-1.12286029764528e-05
-2.55441733041074e-05
-5.28094851523536e-07
-1.80134691148185e-05
-1.72365314037405e-05
-3.36548105111765e-05
-1.28520197403795e-05
-3.49231638182097e-05
-2.4581596900621e-05
-1.21012862196042e-05
-1.05145466528824e-05
-2.77180240094907e-05
-2.20263100952923e-05
-3.51808633291972e-05
-4.04044044801028e-05
-1.96718728183971e-05
1.02426008697426e-06
-1.15000507102778e-05
-2.58535502117404e-05
-1.30656789728359e-05
-3.31116759243892e-05
-1.0681541714506e-05
-1.03864378042876e-05
-2.08122830978785e-05
-2.04676935769227e-05
-2.61871823782008e-05
-4.55172740840221e-05
-7.94400493466152e-07
-4.00261413407341e-05
-4.23184470732683e-05
-1.45933840988979e-05
-2.11025951503368e-05
-1.36091003122355e-05
-4.48635213739109e-05
-5.63875342688187e-05
-2.55952369094904e-05
8.44367377118207e-06
-2.14100305786509e-05
-5.90965524580336e-06
-3.19310730105424e-05
-1.49911150145372e-05
-2.60022233578955e-05
-1.5411626738524e-05
-2.42150578298244e-05
-1.84644583237129e-05
-4.29765578634411e-05
-1.32412259555373e-05
-1.01838049634833e-06
-4.54356876284269e-05
-5.79716956791735e-05
-1.78752430369588e-05
-1.97733210834822e-05
-1.52133127884901e-05
-4.01750242315566e-05
-2.3635599613706e-05
-2.24811477658499e-05
-2.46503688229699e-05
-8.77852321943634e-06
-2.51745460027757e-05
-2.58115282817701e-05
5.86975650719687e-06
4.55621970319176e-06
-4.7231667382445e-05
-4.89699745730801e-06
-3.05095508840936e-05
-6.20957308761727e-05
-4.63818864303764e-05
-4.5958452568122e-05
-1.12302479395249e-05
-1.33012418004101e-05
1.60045664060735e-05
-1.86802486687833e-05
-2.3641197479664e-05
-1.27137926452167e-05
-1.30881857153475e-05
-2.62637981002657e-05
-2.94239370959208e-05
-2.68702645935626e-05
-1.90693552089553e-05
7.01068643704289e-06
-1.44050545182293e-06
-1.60820898377657e-05
-1.91408252519722e-05
-3.86095340713885e-05
-2.5488166208306e-05
-4.68475891703039e-05
-2.55451751559636e-05
2.09543208953003e-06
-6.73354349126587e-05
-3.34683357908223e-05
-3.35265200625437e-05
-2.87462985322885e-05
-4.07991445986125e-05
-2.65781143535622e-05
-3.56542091692241e-05
-3.1416240168938e-05
-2.70489627448603e-05
-2.62885683684635e-05
-1.5809881544455e-05
-1.76751402626977e-05
-2.65350731513383e-05
-1.11120071352793e-05
-2.36889339355615e-05
-2.37083248042683e-05
-3.20175334468569e-05
-1.88874840684054e-05
-1.41592015955112e-05
4.1529345391218e-07
-1.27960309262273e-05
-3.99204719128579e-05
-1.63920776309109e-05
-2.41481518761193e-05
-2.81989928536691e-05
-2.9486523375652e-05
1.88301530622775e-06
-2.66215674009951e-05
-4.52461751107511e-05
-1.64542435823105e-05
-2.53212372559025e-05
-1.74897710466106e-05
-2.87104182891673e-05
1.62576376778465e-06
-1.55192080363069e-05
-1.52040259161085e-05
-3.02867845119344e-05
-3.02149601465932e-05
2.99077180918503e-06
-1.75968113288479e-05
-4.88308181093939e-06
-2.05793922340045e-05
-1.16964654582873e-05
-2.63636494192125e-05
-2.73179998138553e-05
-2.37162410498931e-05
-1.75452397422926e-05
-2.69662565928978e-05
-4.22875569776055e-05
-3.21723928649483e-05
-1.51478889282412e-05
-2.44802303462636e-05
-1.63070923139182e-05
-4.74357341362988e-06
-2.9714691981591e-05
-1.68682089031146e-05
-3.99621727800675e-05
-1.42744560845203e-05
2.59424377666687e-06
-4.08960657153882e-05
-5.78560333918781e-06
-1.68608862996832e-05
-2.18610538837754e-05
-1.83164077652968e-05
-5.9947475253668e-05
-1.11578922026853e-05
-5.32593997303287e-05
-1.09376802965447e-05
-4.92490094308407e-06
-3.28352699773415e-05
-2.62968713034375e-05
-3.60634533018642e-05
-2.2020740782261e-05
-2.07161312211131e-05
-2.16754639459521e-05
-1.66094616662071e-05
-3.26202314580376e-05
-6.17568218450757e-06
-3.1031270560482e-05
-3.1693549635559e-05
-6.10580741169295e-06
-1.01525149977148e-05
-2.96778094982305e-05
-1.20072883036787e-05
-2.48954133258646e-05
-3.30408078229332e-05
-2.54872753247007e-05
-1.25824250972198e-05
-3.32536978698145e-05
-7.63948120620091e-06
-2.93438484829716e-05
-4.42779409478558e-05
-3.35312191619658e-05
-2.66214412375749e-05
7.92828884208683e-06
-1.60855347618675e-05
-3.87983568963321e-05
-1.17564709159955e-05
-3.39846046284204e-05
-1.95783022095017e-05
-3.28466549503499e-05
-2.03589978884955e-05
-1.155402331573e-05
-2.02952085593438e-05
-1.63675906378684e-05
-2.71487208228091e-05
-1.88412523693234e-05
-3.21282775116386e-05
-4.11734669268274e-06
-7.51184394379481e-06
-2.4971464260173e-05
-4.39692891042295e-05
-3.41277575011849e-05
-1.82246772065875e-05
-3.15796107763872e-05
-2.72400859530507e-05
-2.29310071088626e-05
-1.88042282420764e-05
-4.25740231748804e-05
-2.50790008335535e-05
-3.21688423933358e-05
-1.59978995841956e-05
-3.39905484834199e-05
-2.44151630279409e-05
-2.70851924282321e-06
-2.86696329770111e-05
-4.26862626791878e-05
-1.48099692912056e-05
-3.05459370263327e-05
-1.63982669044591e-05
-2.40439157877144e-05
-3.19526031691026e-05
-2.79592692951223e-05
-2.7454849572041e-05
-1.05466944500599e-05
-1.98430182491553e-05
-2.73121220827176e-05
-3.43781609736543e-05
-3.57608967131157e-05
-3.90475942854126e-05
1.31994288902376e-05
1.68091777918815e-06
-2.71240094157037e-05
-1.6756646700258e-05
-2.25264413431105e-05
-1.93858612882232e-05
-2.38119832218973e-05
-1.45951789060073e-05
-4.9920379213355e-05
-3.3221021207947e-05
-2.8796525954236e-05
-1.7927046361729e-05
-2.71811797006476e-05
-2.14104360707881e-05
-4.56732590279732e-05
-2.72425805439651e-05
-2.69793054689221e-05
-2.68105506342404e-05
-2.0052771681184e-05
-2.25585524269528e-05
5.11181182859219e-06
-1.70663419958525e-05
-2.04214399579979e-05
-1.0693111799641e-05
-5.33643758658389e-05
-2.37786973801712e-05
-2.63785774404741e-05
-3.0738189922926e-05
-3.12299066755779e-05
-1.80140601967244e-05
-4.57709836643818e-05
-2.70063206787712e-05
-1.40435118793199e-05
-1.78552838688293e-05
-2.02398300804341e-06
-4.01329309030818e-07
-3.99984219044975e-06
-3.74103252937667e-05
-4.45502625993507e-05
-1.05953930977942e-05
-1.24542284380893e-05
-1.20364722693346e-05
-2.90776049168298e-05
-6.23060896968174e-06
-1.09613476614184e-05
-2.41790104446084e-05
-2.72407221460907e-05
-1.04556692438824e-05
-2.90550119003006e-05
-1.77433281619053e-05
5.11388190627147e-06
-2.90644611498238e-05
-9.59861057694076e-06
-7.51056524835495e-06
-1.36242927673429e-05
-5.568097843706e-06
-2.93591426355657e-05
-2.14014329092739e-05
-3.29494453369649e-05
-1.9056733541631e-05
-3.09744612984792e-05
-1.33024355433557e-05
-8.37667279835623e-06
-3.63534236147228e-05
-1.46283814279812e-05
-2.03945737301922e-05
-2.38897061935897e-05
-9.79702867715035e-06
-3.34850221149244e-05
-2.35284819855403e-05
-1.46083332432479e-05
-1.0894717521764e-05
-2.6533715197382e-05
-3.71638957271538e-05
-1.08854724142474e-06
-2.69945517695673e-05
-2.62866945665097e-05
-3.97247383100941e-05
-2.31870018653136e-05
-4.19756399553269e-05
-4.33210144226749e-05
-1.998904931169e-05
-2.54969926900189e-05
-4.13141693957921e-05
-3.20952184573614e-06
-1.9087219039061e-05
-2.79400515744179e-05
-4.90205107802045e-05
-9.84520911293506e-06
-2.57851676143865e-05
-1.22301479923728e-05
-1.87547118269245e-05
-3.04150261252176e-05
-2.70849558223343e-05
-3.21636576398068e-05
-1.75128651935213e-05
-3.2559001341474e-05
-2.34353293663538e-05
-3.1789192843964e-05
-2.95908859327848e-05
-2.21098253347431e-06
-1.28644488243123e-05
-4.09508701925347e-05
-2.96146728874482e-05
-3.19761297531957e-05
-3.33569277771984e-05
-3.49875300856042e-05
-1.84506684426809e-05
-2.29653531468955e-05
-3.06624946544198e-05
-4.40677395748118e-05
-3.06778868222521e-05
-2.5006465507101e-05
-8.85061509067173e-07
-1.41475468955695e-05
-2.29193247595622e-05
-2.36541771559004e-05
-3.60968291221302e-05
-5.51225152463606e-05
-1.5353861562172e-05
-9.70023250302779e-06
-1.04149777452094e-05
-3.44341959400387e-05
-2.75892295003436e-05
-1.38734739597586e-05
-1.47576254782445e-05
-7.13512056971416e-06
-4.43450294852187e-06
-1.92048583510215e-05
-2.07358548352248e-05
3.43209860815865e-06
-3.58646201917524e-05
-3.24998077500991e-05
-2.08293075352485e-05
-1.94447032307826e-05
-1.05518717945388e-05
-2.61311782569097e-05
-1.24541972417664e-05
-1.86608585069276e-05
-1.54718382032813e-05
-4.07466803487901e-05
-4.70412204440358e-05
-2.55080780832492e-05
-1.30256016808537e-05
-1.10815443391741e-05
-9.31379490342292e-06
-3.53594041915745e-05
-3.57254844859022e-05
-2.70227354869027e-05
-3.30578585755248e-06
-3.3010706497335e-05
-1.16091715590453e-05
2.70099981912679e-06
-3.12075335334966e-05
-2.54564946174717e-05
-1.81549069193872e-05
-6.12305854276208e-05
-9.13110254113626e-06
-2.29180257463732e-05
-2.39664615044589e-05
-1.25646477648995e-05
-3.21598968984358e-05
-1.62020697141619e-05
-4.43090340482906e-06
-1.93437225303421e-05
-1.59464375075742e-05
-3.43182557692612e-05
-1.79700105082409e-05
-1.19929078005536e-05
-7.61664671689964e-06
-3.82848367428875e-05
-1.59161566705537e-05
-4.73921113907336e-06
-2.0899711044382e-05
-2.08687640925483e-05
-3.00025793125688e-05
-1.21158009319142e-05
-3.18162882670849e-05
-2.33084860466411e-05
-2.39684869453879e-05
-2.26396435376945e-05
-2.9428044518336e-05
-2.5431761811139e-05
-2.08510929395901e-05
-9.76830434152088e-06
-2.45090529065582e-05
-1.87706693641281e-05
-3.39525915456865e-05
-2.18722371945426e-05
-2.76969090764181e-05
-2.24642466553082e-05
-5.87766069076169e-07
-3.23184234706129e-05
-2.13701741090153e-05
-1.7720087817795e-05
-2.51185566367967e-05
-2.73345267472528e-05
-2.03996851410976e-05
-2.52054715219639e-05
-3.76560345192555e-05
-1.63860196718776e-05
-4.59938692008123e-06
1.04726068035468e-06
-1.49919311047499e-05
-3.53471631065222e-05
-4.53622089594366e-05
-1.49994316103241e-05
-1.96355875801475e-05
-2.21642152179188e-05
-4.4551673487116e-05
-2.29450481239276e-05
-1.16233724821067e-05
-1.11573318566761e-05
-3.24444608513259e-05
-3.81506781625772e-05
-3.43954502295305e-05
-3.88654423685961e-08
-2.08881524904066e-05
-2.21601863012982e-05
3.34901260789136e-06
-1.03631619223637e-05
-1.29096397491594e-05
-1.69181613722365e-05
-2.99381916714423e-05
-5.07011797150709e-06
-2.34972045517232e-05
-1.45387041633079e-05
-1.11385625305508e-05
-1.99434730603645e-05
-1.02999717081428e-05
-2.60854975445544e-05
-2.70397842663443e-05
-2.71027458104309e-05
-3.86228281950614e-05
-3.38443371682068e-06
-2.44859305718958e-05
-4.0497464830758e-05
-2.40507552190978e-05
-2.07908811666557e-05
-2.92832987749628e-05
-1.97355967631128e-05
-2.62232662134702e-05
-1.17434408859444e-05
-2.97617154988536e-05
-4.58896398245542e-05
-3.43705599514958e-05
-2.80061955955324e-05
-4.75071189098602e-06
-3.96881692922559e-06
-1.76974572069878e-05
-1.4314510177096e-05
-3.49660358135527e-05
-4.07434734887707e-05
-3.75544972346527e-06
-2.33936009475409e-05
-1.42984712098908e-05
-1.12788095125403e-05
-1.18029564845594e-05
-1.73786335908705e-05
-1.30803285653049e-05
-1.76689177190159e-05
-4.43187298502881e-05
-2.16129711037168e-05
-3.12679789808313e-05
-1.08025519223811e-05
-2.83476833917825e-05
-1.68790307230285e-05
-3.08986672419999e-05
1.81476911919899e-05
-3.22174120009604e-05
-3.92112613376816e-06
-1.52044174578233e-05
-4.34853129971465e-05
-3.12182535666537e-05
-4.41943438604762e-05
-4.11872274773872e-05
-3.15409145143237e-05
1.24326128394019e-05
-4.27650499065611e-05
-2.05174247788208e-05
-2.21164432229771e-05
-3.19372465405838e-05
-3.60769550814583e-05
-2.81462424912734e-05
-1.90283693080105e-05
-2.8974782405884e-05
-1.86374072431419e-05
-1.80350656686924e-05
-2.26551967925834e-05
2.02900997917486e-05
-1.18797731464191e-05
-2.61495486094253e-05
-9.42733097896579e-06
-3.69529257170452e-05
-8.81072732074944e-06
-2.05664674579976e-05
-2.30565629255955e-05
-2.07301768581169e-05
-1.54405364407398e-05
-4.70751433446694e-05
-2.04023359995983e-05
-2.99606377028301e-05
-2.07852752289207e-05
-2.4877082572759e-05
1.50069726254103e-05
-7.40790907125955e-06
-4.5711535474283e-05
-8.78655950891079e-06
4.30763393244601e-06
-3.31596128257454e-05
-1.88088126850817e-05
-1.10235328931402e-05
-2.07337837639683e-05
-3.4170581080582e-05
-8.38944003454018e-06
-1.82238246789058e-05
-2.48058181091469e-05
-4.56948229698233e-05
-2.27360213726744e-05
-1.87722325010564e-06
-1.81544051961743e-05
-8.87666659982382e-06
-2.10912702164599e-05
-1.89991872461155e-05
-2.62163017812506e-05
-1.63892205736813e-05
-1.21664895629675e-05
-7.8489064179116e-06
-3.52183292925516e-05
-9.62422952535933e-06
-2.48534083994863e-05
-2.98633130204966e-05
-1.3123448448127e-05
-6.31920101793502e-06
-3.05185476528263e-05
-3.12663340803147e-05
-3.33872306746399e-05
-3.37438331973744e-05
-2.12731042199761e-05
-3.0155105931744e-05
-3.64039423555584e-06
1.40432458723548e-05
4.44539112666462e-06
-1.39329448457319e-05
-1.12650411880399e-05
-1.933426861495e-05
-3.86233577375732e-05
-1.39006062590333e-05
-2.65729394722336e-05
-3.50919487828184e-05
-4.03512937773476e-05
-3.20030693773022e-05
-7.49830633212069e-06
-1.74130636250358e-05
-1.11988067368792e-05
-4.48624853596875e-06
-7.36888552388867e-06
-1.93803245806481e-05
-1.08167788626655e-05
-1.77599267254202e-05
-1.4728827931036e-05
-3.20271785970659e-05
-1.65120427621696e-05
-2.36508488908375e-05
-4.3795070655892e-05
-3.76914114969612e-05
-5.40208810204943e-06
-5.41339734112384e-05
-2.51471262052008e-05
-4.08717331335724e-05
-6.10063675540258e-06
-3.08618460756271e-05
-2.90545031230727e-05
-2.06113250686919e-05
-2.08034721031531e-05
-1.69452104842153e-05
-3.15131507106636e-05
-1.99140520650003e-05
-3.14922651800576e-05
-1.33564312063594e-05
-3.35117366076569e-05
-4.86332393484875e-05
-3.00670635618645e-05
-2.42587254710914e-05
-2.75010451658434e-05
-1.96419376212983e-05
-3.69679249402173e-05
-3.93117094933865e-05
-2.69531677355459e-05
-3.0573018810346e-05
-1.14036298778182e-05
-1.3607382333325e-05
-2.94017664903407e-05
-3.40316332807123e-05
-3.35038796001881e-05
-4.29332065037812e-05
-2.69294593972312e-05
-3.93803987990441e-05
-1.66972574105673e-05
-3.06227853415891e-05
-3.77641819514178e-07
-1.79641028635624e-05
-8.49398352635705e-06
-1.06093929235321e-05
-1.02098344925408e-05
-2.1774044982821e-05
-1.19821414624951e-06
-2.59841784845169e-05
-3.70524089191367e-05
-4.38807665527108e-05
-2.57438599207537e-05
4.14559261537684e-07
-1.12253012343558e-05
-4.62536115256582e-05
-1.9590855385044e-05
7.98310923685935e-06
-1.2614514382301e-05
-1.69287661233128e-05
-1.63840841778842e-05
-1.87622661796183e-05
-1.63118850036618e-05
-7.60961538223369e-06
-2.02880122703407e-05
-2.52573689670324e-05
-2.01391800788406e-05
-2.49398836429702e-05
-1.7296119724262e-05
-1.9131371697951e-05
-4.31415533374437e-05
-3.37437492027699e-05
-3.48829714554827e-05
-2.22876926191461e-05
-1.81846465601818e-05
-2.59983981220312e-05
-1.38861596116235e-05
-9.61257518675231e-06
-2.42538694132086e-05
-1.82955825937696e-05
-1.76971580285604e-05
-8.22669772634119e-06
-2.54876383431361e-05
-3.64369347506395e-05
-1.2002452183132e-05
-2.39792882596082e-05
-4.26764791822993e-05
-5.27824950379e-06
-2.28025356016515e-05
-8.55678555204878e-06
-4.140041862076e-05
-3.23261127090324e-05
-2.64769805131846e-05
-1.98445798397666e-05
-1.28592132890134e-05
-4.60405819635054e-05
-1.28183167048545e-05
-2.47327949944384e-05
-3.35842889711687e-05
-1.24100525036516e-05
-5.7352336190474e-05
-9.24668857501347e-06
-4.62031086049027e-06
-7.18001918656728e-06
-2.68944222320984e-05
-2.82962041975454e-05
-2.27936955422956e-05
-1.44023653761387e-05
-4.32936701011346e-06
-9.35382071373202e-06
-1.55296039560291e-05
-4.26155175843681e-05
-4.09275081507753e-05
-2.68797254612633e-05
-2.11389030873101e-05
1.27923736575552e-05
-2.35590599160359e-05
-2.9217210010686e-05
-2.6661469043958e-05
-1.2681527540694e-06
-3.10029547771785e-05
-3.86143011073768e-05
1.79144732956363e-06
-2.21195837597335e-05
-2.85282149572031e-05
-3.10161069897328e-05
-4.53169395491227e-05
-4.26750921398553e-05
-2.78444124378385e-05
-3.81548947165834e-05
-2.56484054139296e-05
-2.85863725974818e-07
-2.40517908019824e-05
-2.64552479198121e-05
-1.92236335636018e-05
-1.57968912649797e-05
-1.72576237530811e-05
9.30065128439924e-06
-3.51681823435756e-05
-2.42029598877392e-05
-2.62120944958343e-05
-1.96240740768101e-05
-4.82659778473085e-05
-2.17872812633571e-05
-1.45485665350317e-05
-3.73280069405337e-05
-3.69943378350133e-05
-2.23732343569068e-05
-7.24889501199196e-06
-6.01909663317132e-06
-3.83150701045629e-05
-1.91534840012813e-05
-1.73689706974984e-05
-4.17925867159503e-06
-3.42293685862529e-06
1.59834234019388e-05
-4.46704522997178e-05
-4.40880172208126e-05
-3.49652857898778e-06
-3.51643511793057e-05
-1.18800100106262e-05
-1.06667621483597e-05
-3.27087830444911e-05
-4.84736707250124e-06
-2.49080252777674e-05
-3.93270230732508e-05
-2.52588093737417e-05
-2.19638325555094e-05
-1.53540896334141e-05
-1.59297499552831e-05
-1.34208333752245e-05
-1.38557414387576e-05
-3.31718169294876e-05
-1.61961981489449e-05
-2.84013764298911e-05
-8.91234004676675e-06
-1.51159263523904e-05
-2.15468001592623e-05
-3.10012476953804e-05
-1.30523683387386e-05
-2.85740323701187e-05
-2.05230657299709e-05
-3.25618882696246e-05
-8.18886300340124e-07
-1.03292765944533e-05
-1.87893823868815e-05
-8.86156773406936e-06
-2.50321733454595e-05
-1.8497848911744e-05
-1.30123910384706e-05
-9.05098044577622e-06
-2.56864999711298e-05
-2.54019590876831e-05
-1.80375220382218e-05
-1.26956096959014e-05
-3.14056347342746e-05
-1.65812650690346e-05
-3.693268378213e-06
-2.91573273897448e-05
-7.03987587662565e-06
-1.88487880659886e-05
-1.83358971182229e-05
-3.49243667492375e-07
-1.02559452910893e-05
-1.43745040558345e-05
-1.89244157140844e-05
-3.00885747409995e-05
-1.6615662143115e-05
-2.932594189258e-05
-2.35143109880271e-05
-8.58309088493466e-06
-3.47827087963773e-05
-1.0257960640957e-05
-2.82919675172569e-05
-8.04510417088857e-06
-3.06666258117948e-07
6.03750796911677e-06
-2.04557662106578e-05
-1.11438082987872e-05
-2.92771524434098e-05
-2.1361262307962e-05
-3.42747021953885e-05
-3.1795515882738e-05
2.76380828911931e-06
-1.58545254529351e-05
5.53150657295571e-08
-1.68523811116363e-05
-2.17256778155029e-05
-2.11851401073213e-05
-1.2516487031153e-05
-2.05580469589063e-05
-3.65367038242967e-05
-2.64557854526196e-05
-3.82570908203105e-05
-1.67528481884998e-05
-2.25913943657911e-05
-1.67246821358574e-05
-2.91552218977107e-05
-3.79183823246341e-05
-2.29587073608189e-05
-1.75135577550596e-05
-3.02501506048242e-05
-2.60377887257753e-05
-1.99523054811249e-05
-2.46393970963681e-05
-1.159206444879e-05
-1.62146121765613e-05
-3.0998505781331e-05
-3.56079461025741e-05
-1.60606902416706e-05
-3.85335748329757e-05
5.79913873640204e-06
-1.52137880746624e-05
-1.54723108601556e-06
-9.9540794467634e-07
-1.1547527366939e-05
-3.29444893334397e-05
-1.28096184206545e-05
-1.5770558916501e-05
-1.2316179206341e-05
-3.39822064901039e-05
2.5874221877768e-08
-2.62004918356191e-05
-3.36505792000301e-05
-1.4119588161851e-05
-1.0079045044822e-05
-2.63296796511372e-05
-2.08213275586747e-05
-3.78208404476572e-05
-1.81648738778059e-05
-1.83864462789185e-05
-2.74885068928606e-05
-3.44044267113512e-05
-1.47008379606168e-05
-3.88072288885772e-05
-2.26381164961073e-05
-3.73398642372243e-05
-3.79107116946013e-05
-1.04406924524344e-05
6.49611385422386e-06
-4.55315691982119e-05
-1.14352003567081e-05
-9.36643826401273e-06
-4.99882317503726e-06
-4.41687350020838e-05
-3.19458497558723e-05
-1.5883657480404e-05
-1.37821622147086e-05
-2.45104367059872e-05
-2.39749301358992e-05
-3.70867159196225e-05
-4.04181157324408e-05
-3.50024424574973e-05
-3.51611346567269e-05
-2.78923142390147e-05
-2.5508273222668e-05
-7.72460906691532e-06
-3.16824503667305e-05
-2.62761558590726e-05
-3.09676706039023e-06
-2.08318738421949e-05
-3.71137994105054e-05
-2.66258655386173e-05
-5.40342676040601e-06
-2.26868955850182e-05
-1.67656638909996e-05
-1.76246593124793e-05
-1.4177010572064e-05
-1.60481480223601e-05
-1.29953906025325e-05
-3.87895148747009e-05
-2.10757001610499e-05
-3.82139247965229e-05
-6.24266732218796e-06
-2.01620050190356e-05
-2.08404385555091e-05
-2.64971211999054e-05
-1.34360102851014e-05
-1.07372609912474e-05
-4.50076346195386e-06
-3.00801432047474e-05
-1.7916243788446e-05
-1.99240716282055e-05
-1.37155019256962e-05
-3.31646814579802e-05
-4.29290136011157e-05
-2.54424683942135e-05
-3.37958740266252e-06
-2.57374293763964e-05
-1.8969931631483e-05
-2.69091023097215e-05
-3.12566148380787e-05
-1.71022705968892e-05
-3.67643221837713e-05
-3.58529808615948e-05
-1.77747004872011e-05
-3.43449268434394e-05
-2.56082522842446e-05
-1.75909394637867e-05
-3.10653262568192e-05
-2.57048142952881e-05
-2.3018634754663e-05
-1.52129857734799e-05
-7.43021914468536e-06
-3.45813509336434e-05
-3.98909314315174e-05
-3.67756781752865e-05
-1.53418655202189e-05
-3.5547621955798e-05
-2.95797464141801e-05
-1.99341511861282e-05
-4.9762488966471e-05
-2.26319436928174e-05
-1.76527775676908e-05
-7.11051390596022e-06
-1.08362478953222e-05
-1.67743649149058e-05
-2.00916165774194e-05
-2.27453510288849e-05
-3.36443544605907e-05
-1.83096284321764e-05
-3.36648736247585e-05
-1.32659744156645e-05
-1.76433843446792e-05
-4.42481535765813e-05
2.17740383378759e-06
-3.14052779244799e-05
-3.48819637154006e-05
-1.88016025935384e-05
-2.52334261539029e-05
-2.18291590251047e-05
-4.00477828664332e-05
-3.12536741734102e-05
4.95172752652657e-06
2.34327363019804e-07
-1.67882973101999e-05
-1.12509672675028e-05
-5.08696163098012e-06
-1.35794520486989e-05
-4.36101379732183e-05
-3.56611991659028e-05
-1.66504599918785e-05
-3.95981740047117e-05
-5.19968194889493e-05
-3.69526362541431e-05
-2.33854062594545e-05
-5.3427061586743e-06
3.96848774394519e-06
-3.55664610948365e-05
-3.48890900699954e-05
-1.8303100563665e-05
-2.72045923530768e-05
-6.36470724757878e-06
-3.02349961086281e-05
-2.65759954415345e-05
-4.38963486950349e-05
-2.6330056579158e-05
-5.60359984981486e-06
-2.70324403175719e-05
-1.94759365703778e-05
-3.75810971302038e-05
-4.9136242388881e-05
-1.68453422432195e-05
-2.50233544462375e-05
-3.9129657106277e-05
-3.14547466863079e-05
-2.07133165027774e-05
-3.86652691523808e-05
-3.60422277416549e-05
-1.2884512547304e-05
-3.42346194463575e-05
-1.00857323491828e-05
-1.8057871260586e-05
-4.22514853894629e-05
-4.21005273947799e-05
-2.99808470642199e-05
-8.25549539998281e-06
-2.83803947384725e-05
-2.5444105358336e-05
-4.24422910767038e-05
-5.9249011053035e-06
-6.54822882865274e-06
-1.99416453233639e-05
-2.21497499102618e-05
-1.63823446494913e-05
-3.12720476492624e-05
-9.27064906550087e-06
5.148640830813e-07
-8.79176787202215e-06
-2.49479151183591e-05
-2.01862677861592e-05
-2.15611839111677e-05
-3.86423957340182e-05
-3.92092679599629e-05
-1.14432969417622e-05
-5.49697868746005e-06
-4.24746748458428e-05
-2.5225081986315e-05
-2.04007898001213e-05
-3.22696837196104e-05
-2.25624421837537e-05
-2.69986018244346e-05
-2.49292528204765e-05
-2.03824577466911e-05
-2.39327574765594e-05
-4.55562666061184e-06
-3.9028003951023e-05
-6.79254195754622e-06
-2.00686873506198e-05
-1.26085046633657e-05
-4.57989656465818e-05
-3.34600651049987e-05
-1.54687297090819e-05
6.72157365708812e-07
-2.01340751031756e-05
-3.61541469730965e-05
-9.23527395999542e-06
-3.91505994011682e-05
-1.65389909317667e-05
-1.53968993356339e-05
-2.88359718152873e-05
-1.34871837635672e-05
-1.7004942107473e-05
-6.53521370568973e-06
-1.51785566620802e-05
-4.38239764362194e-05
-3.41107600468013e-06
-1.70614560073952e-05
-8.19983878592896e-06
-1.26420468204136e-05
-2.47542507894938e-05
-1.77722866238039e-05
-2.96921551618901e-05
-1.5426022330338e-05
-1.56334223326884e-05
-3.26036406862597e-06
-2.41738878591821e-05
-6.38079322878283e-06
-3.71633496933941e-05
-4.01483664047005e-05
-3.15131653460767e-05
-1.61505302895521e-05
-2.03884580579015e-05
-2.69913019980088e-05
-2.46228580933472e-05
-3.85270627348927e-05
-1.54759366739029e-05
-2.01039928275047e-05
-2.10331956612576e-05
-4.91113233250929e-05
-1.03085387454932e-05
-3.02421695872717e-05
-1.69007878208422e-05
-1.94289543700731e-05
-2.46026899492091e-05
-1.71500818151156e-05
-1.5629402719666e-05
-4.26092890632785e-05
-5.21014521132372e-06
-1.56270189657127e-05
-2.28596770942818e-05
-1.30386617368949e-05
-8.88358545985834e-06
-3.06728557945631e-05
-1.54232409959281e-07
-8.4243696905456e-06
-4.50941623412802e-05
-2.21032623051013e-05
-5.01810469676976e-05
-2.49749600861986e-05
-3.42669996692866e-05
-1.42701810272522e-05
-5.06400800013664e-06
-6.54602409700548e-06
-1.5426767256178e-06
-1.70053399951889e-05
-3.92528686872272e-05
-1.92243892865867e-05
-2.23065963592302e-05
-3.24597892106597e-05
-9.26980637357669e-06
-2.62498882346587e-05
-1.81955387418826e-05
-1.53351882487038e-05
-5.47626587769743e-06
-3.6105284635658e-05
-2.36030058996678e-05
-2.97903463955892e-05
-9.14695928894415e-07
-1.18310849659821e-05
-2.26760057740851e-05
-2.03034873531538e-05
-2.33921886963752e-05
3.29286273520716e-06
-8.28054259140612e-06
-5.48009765809657e-05
-1.61652364146534e-05
-4.46499050476742e-05
-1.21670789928747e-05
-1.37156917829443e-05
-6.80203610808226e-06
-3.38939446129843e-05
-2.95095896828658e-05
-2.1618007294038e-05
-2.18155900537517e-05
-2.14031231448783e-05
-1.0146255790872e-05
5.28494959825088e-06
-2.132174787363e-05
-2.89143337583589e-05
-4.36967859237656e-05
-2.71043464185069e-05
-2.08416876701755e-05
-2.43290543272528e-05
-7.13050350796197e-06
-3.32116985549411e-05
-2.71333047683365e-05
-3.27596959661706e-05
-2.86547788250657e-05
-3.56419811711133e-05
-1.10031113063901e-05
-6.13278663326814e-06
-1.7671337283601e-05
-6.47026356400542e-06
-3.93369082232593e-05
-5.18121816945477e-05
-1.67536888168099e-05
-2.20862658197306e-05
-3.14935902914459e-05
-3.85358081522922e-05
-2.23605573350879e-05
-1.71782311296318e-05
-3.88087759115897e-05
-3.24498685100427e-05
-1.62628257181596e-05
-2.89357245043844e-05
-1.63360413884989e-05
-1.36637843546451e-05
-4.22598656722449e-05
-1.01053923215962e-05
-3.73755053832124e-05
-3.60696108634478e-05
-2.0509785862205e-05
-2.84770303533952e-05
-3.901554205012e-05
-1.89628856291038e-05
-3.35345794285102e-05
-2.42427726266412e-06
-1.30798486063728e-05
-1.10379078502829e-05
-5.39785649115239e-06
-8.39938932452609e-06
-3.83289692563354e-05
-4.20347464884739e-05
-2.04014483758461e-05
-3.80320712962867e-05
-3.56283922489501e-05
-4.9570670723708e-06
-7.85572947537252e-06
-4.30513758192377e-05
-3.62114838784373e-05
-2.68957568252346e-05
-1.95866837308496e-05
-3.66044119598134e-05
-1.83466992456127e-05
-3.55101074846959e-05
-9.8474525171043e-06
-3.09463314720736e-05
-1.65568646370689e-05
1.91021989470784e-06
-2.86490935371313e-05
-1.59835864580981e-05
-1.84829564917577e-05
-2.6497848183724e-05
-2.75553112273051e-05
-2.76101458838957e-05
-2.08934703975654e-05
-1.79372548194302e-05
-1.82696887552723e-05
-5.44135906990983e-06
-2.91550969119931e-05
-2.74917317954266e-05
-2.60134499019464e-05
-2.92617172550612e-05
-1.65345712165066e-05
-3.40031916700931e-05
-1.71918152668374e-05
-1.9685863495242e-05
-1.40119568829602e-05
-3.08506644085694e-05
-1.62000902725322e-05
-9.83394089777806e-06
-3.33666421457789e-05
-1.46075047103315e-05
-4.20066027832564e-05
-3.22233002129955e-05
-2.31903508631106e-05
-2.62015434326096e-05
-1.81238293968336e-05
-3.70830851058118e-05
-3.35456378571368e-05
-2.49225615606419e-05
-3.85799919154851e-05
-7.45806605585463e-06
-3.0780722087201e-05
-3.0314790608704e-05
-1.63236599509831e-05
-2.53333236790688e-05
4.19007501415867e-06
-2.35799433703624e-05
-2.80469901957062e-05
-2.83924349735028e-05
-3.36243792511976e-05
-1.8384382897776e-05
-3.26695088556585e-05
-2.07586668423747e-05
-2.20756035868064e-05
-4.03377979282124e-05
-3.28780261168686e-05
-3.98203278880533e-05
-3.83546364808342e-05
-6.76579337181249e-06
4.63974563522514e-06
-4.51137884596708e-05
-4.15100483112977e-05
-1.02824268374149e-05
-1.83529922418595e-05
-2.47699879827211e-05
-4.37311060219143e-05
-2.80194606572319e-05
-2.72793437155687e-05
-5.09876067768009e-05
-2.87667107261788e-05
-3.94388319251621e-06
-3.10189169999645e-05
-1.97264304981559e-05
-3.49704347093135e-05
-7.50730406260092e-06
-3.13724432549613e-05
-2.86615921440267e-05
-1.53006502490991e-05
-2.0225125563106e-05
-1.4878586234275e-05
5.21064143645332e-06
-4.43189385700791e-05
-2.73190254997589e-05
-3.12405826152294e-05
-3.61995339907475e-05
-2.93863057872858e-05
-4.25000005772472e-05
-1.75000214723597e-05
-2.82489120393753e-05
-1.88306934570737e-05
-2.1061433102777e-05
-2.38850531677046e-05
-3.36384196359409e-05
-9.82143275168717e-06
-1.99423163764307e-05
-2.57955376110777e-05
-1.23447228786901e-05
-3.01999569964105e-05
-3.96227130851014e-05
-1.25471070390006e-05
-2.26134259580479e-05
-3.41343986712708e-05
-3.27239421993802e-05
-2.02110673082263e-05
-3.31112031737989e-05
-4.07157967529775e-05
-2.46501203769469e-05
-4.10606448033189e-05
-1.83798705627007e-06
-6.90451864281708e-06
-2.44400672043798e-06
-2.85334573003129e-05
-2.12324273279411e-05
-1.8435981812514e-05
-2.79253929723729e-05
-2.42276637655103e-05
-3.97653083674664e-05
-1.15537816214067e-05
-1.82544598997965e-05
-1.70360853936836e-05
-2.02182347880977e-05
-4.3188350439898e-05
-5.89264479033903e-06
-3.93276103470816e-05
-1.54042721912425e-05
-3.60041914207252e-05
-7.46506330728234e-06
-1.01768917787396e-05
-2.48812122936572e-05
-2.59501220608783e-05
-1.04924111055843e-05
-3.81096611054582e-06
-2.68951415977508e-05
-9.15420434363525e-06
-1.11242120003541e-05
-2.58364055947723e-05
-4.2191133188025e-06
-1.8722781944529e-05
-1.10459204795246e-05
-2.46723057126682e-05
-2.20168217064705e-05
-3.86896592763648e-05
-3.40440618198137e-05
-1.03223362506705e-06
-1.83554867441824e-05
-4.44787547980761e-05
-2.52775197231678e-05
-2.54619548476728e-05
-2.61563822617878e-05
-3.31906022149866e-05
-4.47694311369807e-05
-3.02360800628965e-05
-1.11405458692886e-05
-2.98157606276065e-05
-5.32785900416206e-05
-4.07953495518326e-05
-2.56970423388279e-05
-1.37355479253719e-05
-1.42356059929187e-05
-3.94388865198079e-05
-8.50009920837187e-06
-1.80010541024869e-05
-1.24362030873535e-05
-2.00327648653098e-05
-9.44621303335848e-06
-2.51506924983028e-05
-7.11147013598497e-06
-3.17613672623839e-05
-3.48890689966953e-05
-2.18276492670439e-05
-2.63210833908362e-05
-2.56244101531009e-05
-2.48166929058813e-05
-2.62325560811323e-05
-3.49245297555722e-05
-1.43892782060434e-05
-1.50187434044114e-05
-2.58308016931022e-05
-2.63554943216493e-05
-1.34129026869932e-05
-3.22744522068305e-05
-5.43367929540341e-06
-3.20428068188634e-05
-3.17395029255231e-05
-9.25989992587015e-06
-1.38612498345699e-05
-2.80495008409787e-05
-4.56256356860623e-05
-5.77489832238982e-06
9.83583712845051e-07
-5.82049449593811e-05
-1.55296628567906e-05
-5.23874028593222e-07
-2.20229827948431e-05
-1.44510608355281e-05
-2.15041184153572e-05
-8.88254943316574e-06
-2.8262881177569e-06
-2.84151201278667e-05
-2.79822247361532e-06
-1.8990559203543e-05
-2.13631523714836e-05
-2.32765938464011e-05
-3.0289118258983e-05
-1.50892388908575e-05
-1.7968403538508e-05
-2.14048247384865e-05
2.89238568869121e-06
-4.29510137812814e-05
-1.60660185905396e-05
-3.39096033177544e-05
-3.25150806733751e-05
-2.97952962082255e-05
-3.17456652216338e-05
-6.59831293631507e-06
-1.58220127450374e-05
-1.4704021015995e-05
-2.77954206088558e-05
-1.93908884623576e-05
-2.11237105275427e-06
-1.33468546757204e-05
-1.38942116892739e-05
-2.54510257697326e-05
-2.27320645478946e-05
-4.6874731803399e-05
-5.44363922259808e-05
-4.51696878945735e-05
-1.35690770125231e-05
-3.41600099954993e-05
-5.54907956833326e-06
-3.584853674356e-05
-2.99308086805928e-05
-4.32614981466447e-05
-1.87009656954068e-05
-4.93340281202648e-06
-7.97859869815402e-06
-3.98880915047849e-05
-2.90135491245161e-05
-2.55526985007916e-05
-2.96407670605499e-05
-1.78153764316486e-05
4.45484376478365e-06
-2.26396432127606e-05
5.09879384024805e-06
-2.14111591605838e-05
-3.41462164244178e-05
-3.93752627940105e-05
-2.79188618243936e-05
-1.36181800487172e-05
-7.89783381693522e-06
-3.3316244281189e-05
-1.90858911321533e-05
-3.44434946299226e-05
-2.38179174199352e-05
-2.29834089205185e-05
-1.87739462859504e-05
-2.32615384879397e-05
-2.43916565313995e-05
-2.16437363427611e-05
-5.97571087680966e-06
-4.2669957490909e-05
-3.03386909642395e-05
-1.54101862582484e-05
-2.6018556948292e-05
-3.68845823661015e-05
-2.16502180431896e-05
-2.45808384354366e-05
-2.75245463366243e-05
-2.77371121102191e-05
-2.33465099420382e-05
-2.93428216786466e-05
-3.16186343312465e-05
-8.45761280231498e-06
-1.3915936233372e-05
-2.67334261214671e-05
-1.8976495541705e-05
-3.85802927990266e-05
-2.79988749420734e-05
-3.71960880915438e-05
-2.15556825779643e-05
-3.47968364358721e-05
-2.01307957154153e-05
-1.2767772391849e-05
-7.78175731395518e-06
-2.27981885932791e-05
2.09607434901856e-06
-3.90573657561364e-05
-2.04322771863463e-05
-2.53000004162984e-05
-1.29283913261082e-05
-2.08827912631544e-05
-9.57038530265091e-06
-4.50384514985284e-05
-5.20305795275892e-06
-2.60895545349903e-05
-3.92304565710794e-05
-2.94680092122665e-05
-1.25850456565893e-05
-1.77758859984875e-05
-4.41419765770293e-05
-3.22848932618703e-05
-5.42325682156265e-05
-1.67697999752061e-05
-9.51264513148999e-07
3.20821632995747e-06
-3.63930232790914e-05
6.88846379190321e-06
-4.14235147489649e-05
-1.12983664635961e-05
-1.81902709270677e-05
-1.33555424766045e-06
-3.63547933802249e-05
-1.13019287352058e-05
-3.10244355169837e-05
5.89709002218886e-06
-2.33401122889694e-05
-1.87268877834312e-05
-3.80344495133336e-05
-1.22474738887552e-05
-1.28787562753197e-05
-9.06633884650184e-06
-3.69603767456907e-05
-1.15458876864267e-05
-1.83375517395475e-05
-1.14552691573668e-05
-1.99665918303029e-05
-2.49327129428661e-05
-4.18462308228446e-05
-3.97485425042751e-05
-3.59571471908389e-05
-1.59750551778782e-05
-3.14165341881439e-05
-1.11549323722694e-05
3.45201389304241e-06
-2.44022002180907e-05
-7.90898734973986e-06
-7.88880195445256e-06
-3.13429570006924e-05
-2.00062220428493e-05
-3.1521646098083e-05
-2.55046359426458e-05
-8.1759225011389e-06
-2.09143542115417e-05
-2.11525363227775e-05
-1.54393417836823e-05
-1.16180267415069e-05
-2.58255435330541e-05
-2.94432883145263e-05
-2.1855705716814e-05
-1.40283698167628e-05
-1.67606600644424e-05
-3.4629075642193e-05
-2.33531468791276e-05
7.96430202134499e-06
-9.30183180144799e-06
-3.43771026655478e-05
-3.71346652834385e-05
-3.2335681736374e-05
-2.19246563762456e-05
-2.18818978511825e-05
-1.03931915400826e-05
-2.02806331520018e-05
-4.90050308160935e-05
-1.31057015828822e-05
-3.20913110310681e-05
-1.74235836985981e-05
-2.41799736908967e-05
-4.29313880140727e-05
-1.06184634668251e-05
-3.61665557436111e-06
-4.61425685201863e-05
7.48372338844622e-07
-1.4319795208812e-05
-1.70990480651666e-05
-6.04364949701903e-06
-3.00621326560609e-05
-8.80393285337258e-06
-5.23189895069844e-06
-2.71924955778299e-05
-1.15737117384751e-06
-1.5944606343449e-05
-2.23418331196248e-05
-2.13612614165846e-05
-1.5355565080757e-05
-5.62392614044552e-05
-2.0217971272475e-05
-2.22458194243254e-05
-3.39169124912983e-05
-2.28052674652796e-05
-2.0679281821322e-05
-5.06041468564632e-05
-3.22563458926943e-05
-1.67524925730214e-05
-2.23971650368285e-05
-1.24539101271673e-05
-3.92302930656156e-05
-3.57108908848957e-05
-2.3253758973393e-05
-3.6814771533824e-05
-3.74280147778339e-05
-2.30028536956511e-05
-7.56790523856244e-06
-2.04921748310546e-05
-2.24762402297308e-05
-2.44713970777293e-05
-1.64756515914509e-05
-2.4062973164847e-05
-8.39352541193353e-06
-2.65672623800892e-05
-2.51962136558853e-05
-4.30291500716099e-06
-7.29263674816332e-06
-2.78418502838529e-05
-1.66220629169077e-05
-3.98076027333277e-05
-1.96066186901107e-05
-3.92490432578205e-05
-2.45891967212945e-05
-2.59094196193116e-05
-1.42914071047665e-05
-1.09683472418445e-05
-3.53634867715352e-05
-3.02652894748779e-05
-3.48152515633995e-05
-1.77663103979848e-05
-9.13062879313423e-06
-1.28473876859468e-05
-2.59891203582945e-05
-4.1970396276333e-07
-3.97976939877839e-05
-2.9998448971037e-05
-1.60863819596583e-05
-5.82238164805071e-06
-1.16351723989423e-05
-9.37786343725014e-06
-2.67207652307659e-05
-4.04145814811792e-05
-1.08590230221189e-05
-1.36102987185925e-05
-3.14655047372163e-05
-1.97978641022792e-05
-2.69914693526631e-05
-1.23747566892954e-05
-1.27823557098543e-05
-3.36621385647963e-05
-3.03644146184521e-05
-3.3137913542589e-05
4.91495729933046e-06
-9.4287698436537e-06
-1.70171626388281e-05
-9.8238941164141e-06
-2.51724983210933e-05
-6.2949527566098e-06
4.2118205987266e-06
-2.69028419657356e-05
-1.55553568141592e-05
-1.98934284258846e-05
-2.73220710691421e-05
-2.30217669067482e-05
-3.9659374065673e-05
-6.06960391074425e-06
-3.53866667673076e-05
-1.98347133622953e-05
-2.37682008895886e-05
-1.23206708857085e-05
-7.79872080580579e-06
-3.70208697000428e-06
-4.41126838952971e-05
-3.99078998586373e-06
1.48051182768509e-06
-1.42997932484933e-05
-2.65257142367245e-05
-2.11733275197749e-05
-2.44654301624875e-05
-3.89898158103494e-05
-6.40222656468237e-05
-2.22361198707643e-05
-2.67677516232894e-05
-1.38570793899974e-06
-2.33834399595181e-05
-3.67043507864645e-06
-2.39579019293039e-05
-5.67446446920887e-05
-2.95256314863031e-05
-1.94345344061241e-05
-1.25994110092665e-05
-4.04376418819325e-06
-2.06992276291261e-05
-1.58709501701163e-05
-1.31023238091444e-05
-2.91208046993859e-05
-3.93809712525257e-05
-3.42228839084013e-05
-1.78326895387339e-05
-6.5522227580682e-06
-3.08148923845067e-05
-3.92345188880769e-05
-9.91643140165926e-06
-1.67069515328615e-05
-3.7467234075829e-05
-3.30814571682084e-05
-1.81131160281684e-05
-1.28500127432564e-05
-1.06868512310126e-05
-3.62366068986588e-05
-1.9728198426319e-05
-2.01673413568712e-05
-3.55097755615798e-05
-2.82561968472573e-05
-7.71380240894283e-06
-2.1217484300342e-05
-3.14468995329631e-05
-2.79425346853048e-05
-4.07742962094597e-05
-6.08266323534788e-06
-1.82039622915526e-05
-3.65384328740726e-05
5.80030625249211e-07
-6.58553543029726e-06
-2.91330407347674e-05
2.16672523811962e-06
-2.76334132535045e-05
-1.21261558392103e-05
-1.78111876019258e-05
-3.23308956596582e-05
-4.73949617679312e-05
-2.42794968412147e-05
-2.62827600601165e-05
-2.41776710395104e-05
-1.74194551972119e-05
-1.9730779931831e-05
-2.54189712526756e-05
-1.50031823761693e-05
-2.06664456797262e-05
-6.80769307947396e-06
2.02575915790893e-06
-1.72560243307145e-05
-2.0401063178111e-05
-8.18052938217336e-06
-3.03950785743999e-05
-3.88703754677204e-05
-2.51357525154005e-05
-2.96592623147385e-05
-1.86943074867079e-05
-2.18058830415392e-05
-2.13975226964742e-05
-3.60621816592104e-05
-1.59806959087207e-05
-2.64718380908818e-05
-2.23347156375303e-05
-3.04161296867366e-05
-3.30033147413755e-05
-3.20119857969042e-05
-2.01469055827511e-05
-3.00231179801055e-05
-8.35205371216955e-06
-1.61525611656348e-06
-2.9478560813504e-05
-3.35283137197536e-05
-1.62426291824462e-05
-1.70420406042026e-06
-1.08158848566787e-05
-4.62406437587003e-05
-1.04552448809173e-05
-1.85760761398071e-05
-3.16461498570575e-05
-2.19017810841972e-05
-1.91632895526941e-05
-5.49417866941241e-06
-3.76547013323651e-05
-1.43456481985366e-05
-3.83136400069418e-05
-9.80263820048161e-06
-1.44256944203953e-05
-3.60271323827521e-05
-1.43388638522268e-06
-1.76361599698681e-05
-2.34404498574866e-05
-2.9155678029984e-05
-6.13445423627935e-06
-1.90911294835013e-05
-2.4699473068376e-05
-3.38236623146139e-05
-6.73540249071633e-07
-3.36491587189573e-05
-1.69898551237756e-05
-1.25813661153593e-05
-1.98139602336905e-05
-5.52442516752632e-05
-9.65863105417942e-06
-3.32095491332297e-05
-3.39839524074781e-05
-2.3648268320643e-05
6.61672929089355e-06
-1.31236204702711e-05
-1.06054961528795e-05
-3.15320334279703e-05
-3.85364215502225e-05
-2.93209758800795e-05
-3.19333185443552e-05
-2.99336997918767e-05
-2.9506620390076e-05
-8.38464411424733e-06
-1.87033264763523e-07
-2.34079589744827e-05
-3.93808538805127e-05
-2.89643019278685e-05
-3.25987362743549e-05
1.69908594020267e-06
-3.36507983900732e-05
-3.01892916735852e-05
-2.08116832901817e-05
-1.87677030621641e-05
-1.3465224951962e-05
-2.04253754485255e-05
-2.28623511058203e-05
-2.10799896797714e-05
-3.62697836269706e-05
-1.47458092394013e-05
-1.05470705131242e-05
-4.23948417879789e-05
-1.64681166062237e-05
-3.24826702586114e-06
-2.21274621342351e-05
3.52147640092599e-06
-2.15639259923492e-05
-2.05192006390627e-05
-1.2730606793415e-05
-4.21996638324899e-05
-8.43322578122735e-06
-1.30519661897742e-05
-1.26156102146468e-05
-2.37512674005147e-05
-7.7946446235531e-06
-2.07732584322673e-06
-1.4200941018285e-05
-2.50168449166632e-05
-1.249895764879e-05
-4.04112314584027e-05
-2.52016221633769e-05
-2.80940969739602e-05
-3.73512076476888e-05
-3.73733924835361e-05
-2.13725566869014e-05
-2.96003895501427e-05
-2.89390739371763e-05
-1.01891792885271e-05
-1.90761595579481e-05
-4.01285292634941e-05
-2.07830954965212e-05
-1.74642836823149e-05
-4.41327310812508e-06
-1.87542357881198e-05
-2.88127803980346e-05
-1.56938203584181e-05
-1.73284167155422e-05
-2.65283667912666e-05
-2.62557613475117e-05
-1.16175583953018e-05
-2.46614949990428e-05
-2.68367847284633e-05
-2.28468821527052e-05
-2.05682518900509e-05
-3.41188937868949e-05
-6.6648298520168e-06
-4.47489510273277e-05
-3.36110090039392e-05
-2.833277904002e-05
-1.21127968293656e-05
-2.95400512854091e-05
-1.34229886581887e-05
-4.52401604252471e-05
8.8206966981847e-06
-4.27503731068966e-06
-4.858304466519e-05
-8.95802928302826e-06
-9.15949922985923e-06
-1.77073560198497e-05
-2.79122810825685e-05
-9.2717149406952e-06
-2.5954430367283e-05
-5.57118492695689e-06
-3.28876730800451e-05
-3.45083255999575e-05
-2.64250378169448e-05
-8.96331059506946e-06
-1.7509582130448e-05
-2.21614063829043e-05
-1.14671949233068e-05
-2.98570849268702e-05
-3.28447508688157e-05
-2.77219216716411e-05
-1.69084777772967e-05
-1.51563334512105e-05
-1.25723359062015e-05
-1.42800548859687e-05
-1.44300758946503e-05
-2.90676313814314e-05
-2.51827735804213e-05
-6.36350687986379e-06
-3.19213179342478e-05
-1.11233834461443e-05
-8.79851593524292e-06
-1.98596920645788e-05
-1.56073711872802e-05
-3.75952534948869e-07
-4.35812191399846e-05
-1.74438316109316e-05
-2.9767681298516e-05
-2.45972181641759e-05
-3.21005280015306e-05
-3.5937495514771e-05
-3.78744549308868e-05
-1.40527296827291e-05
-1.82357525669252e-05
-1.72448803327554e-05
-5.31423882853684e-05
-2.55490152826539e-05
-1.44008908309174e-05
-3.61386052641198e-05
-8.17806062361291e-06
-2.17686558909507e-05
-1.36575593235656e-05
-1.58503277855454e-05
-2.62682559075206e-05
-2.35349271609595e-05
5.54191070250599e-06
-1.20713501639722e-05
-4.16047593623342e-08
-6.41145742522722e-07
-1.20590935063872e-05
-1.85514388352104e-05
-2.10585438715424e-05
-4.01744769814819e-06
-2.66205369746488e-05
-1.25549575619096e-05
-3.26092333787306e-05
-7.4589895634062e-06
-2.38509152900026e-05
8.39679766392095e-06
-2.53367872772362e-05
-1.69133241811436e-05
-1.14788585406679e-05
-2.44046479621316e-05
-7.70218624924816e-06
-2.53963185867397e-05
-2.55331701519287e-05
-2.10263970733595e-05
-2.74565757421785e-05
-4.21165337868329e-05
-1.24592835225826e-05
1.48193557449353e-06
-1.77629323393359e-05
-3.34137230338895e-05
-1.33298091225079e-05
-2.23956409566515e-05
-7.41744581672193e-06
-4.15262839448674e-05
-3.17893531456138e-05
-8.02217296089548e-06
-1.37489874645761e-05
-9.31675989392583e-06
-1.74477499643406e-05
-1.89838986277613e-06
-1.27760861471396e-05
-1.59714544809158e-05
-3.33190067722037e-05
-8.99964188959203e-06
-2.3989399361786e-05
-1.85632947931896e-05
-2.21237567124978e-05
-2.73029515585254e-05
-8.59133798486367e-06
8.11565349739384e-07
-2.83803468991267e-05
-3.79153621863169e-05
-2.3123177037303e-05
-2.94889991947877e-05
-2.40105250591113e-05
-5.63562653813628e-05
-1.48773725096498e-05
-1.38915688284903e-05
-3.23039746526778e-05
-2.60950090046907e-05
-4.72570637416105e-07
-1.99231076893627e-05
-4.471333525058e-05
-3.37090888247679e-05
-1.62504084425941e-05
-4.16361850990153e-06
-3.55389907620039e-05
-8.89062574484592e-06
-2.86046895500302e-05
-1.59415768444083e-05
-2.33012037333946e-05
-1.93105811657858e-05
-2.04006073647367e-05
-3.13690810331998e-05
-1.70060739861295e-05
-1.11688897885817e-05
-5.15481296892888e-05
-3.8336976481958e-05
-2.14807482710505e-05
-1.97645527899651e-05
-2.71723740209335e-05
-3.29451824934397e-05
-1.05830632912002e-05
-2.34249566709306e-05
-1.89015655864736e-05
-5.27075324000171e-05
-1.8102577738466e-05
-1.79831506809273e-06
-4.07155397962523e-05
-1.89815203683799e-05
-2.56988829815164e-05
-9.09735363117017e-06
-3.53619733713409e-05
-2.37848316259074e-05
1.85527229375896e-06
-1.11217012284012e-05
-2.40169896046149e-05
-2.03574586698385e-05
-4.02547816277576e-06
-1.18160154582943e-05
-2.00470883044857e-05
-1.17723581509391e-05
-2.67664505382578e-05
-6.37301640782526e-06
-3.4965089656231e-06
-2.0577557184939e-05
-1.36122479323587e-05
-2.30767865702244e-05
-1.07850071854483e-05
-2.38261672679212e-05
-2.94968030943683e-05
5.73792331021141e-06
-5.81561455205979e-06
-2.81547294105045e-05
-1.10880466575785e-05
-2.62942229814229e-05
-2.80869021923708e-05
-1.28632818784874e-05
-5.32364751451629e-06
-9.5105277160726e-06
3.21062587729862e-07
5.69984923830771e-07
-3.08816259554078e-05
-2.34453230456984e-05
-1.67991090810229e-05
-5.09629862034957e-06
-6.68670600857072e-06
-3.49863022154017e-05
-2.44854623933605e-05
-1.4898962513961e-05
-1.65320470128178e-05
-3.20140048150923e-05
-2.00575532290046e-05
-1.18331352625253e-05
-1.99176009989109e-05
-1.56204030580912e-05
-3.0167458838015e-05
-3.17985003187935e-05
-2.08706611374803e-05
-1.26744122284246e-05
-6.83332934935009e-06
-5.73190464915496e-06
-1.85068171952826e-05
-4.12358430638971e-06
-1.68134378759608e-05
-2.23990250437387e-05
-1.12102512347325e-05
-1.32840050628102e-05
-1.15594751547106e-05
-3.33959990302492e-05
-3.73867247011235e-05
-1.76760460393242e-05
-3.37032947366911e-05
-3.01580197834496e-06
-2.01680680084822e-05
-5.34302188872306e-07
-1.09146502637776e-05
-1.86123640684748e-05
-3.30882880238204e-05
-4.01404726980182e-05
-3.90582344084612e-05
-6.41567352645992e-06
-1.37816772301473e-05
-1.50892747516692e-05
-3.02607410491339e-05
-2.84902013541913e-05
-1.53176432567812e-05
-2.44405721597631e-05
-2.11561920521838e-05
-3.44598806829805e-05
-3.06189669786277e-05
-8.86225883683379e-08
-2.60604171103547e-05
-2.66304105853247e-05
-1.17993963009478e-05
-2.02574426062483e-05
-1.28731029754436e-05
-5.92162724346679e-06
-1.9678864401228e-05
-6.91729850930106e-06
-4.03590960195131e-05
-2.86351903272568e-05
-7.37159572456815e-06
-2.83880817847793e-05
-2.10687930106145e-05
-2.24423573911192e-05
-4.98608136512879e-05
-1.20807166817454e-05
-4.01055120573707e-05
-4.50121548951819e-05
-2.83081557667789e-05
-3.73685318081685e-05
-2.50193064628306e-05
-1.31232841584921e-06
-2.45425027551636e-05
-2.23590895349004e-05
-5.04369261089123e-05
-6.82770196727062e-07
-2.55971104736593e-05
-1.91492710713864e-05
-2.8808692916682e-05
-1.67373674967386e-05
2.26890953910616e-06
-1.24406883534025e-05
-2.09650900402734e-05
-4.25265573241847e-05
-4.24740260976605e-05
-2.01280706479017e-05
-3.15728828584609e-05
-2.4019711322097e-05
-1.89074925645601e-05
-2.18991865532001e-05
-3.88604080238235e-05
-1.55528705469847e-05
-2.00976609260142e-05
-1.34290802982432e-05
-2.06390390267616e-05
-1.57333811926431e-05
-2.4005502194761e-05
-8.39644159763069e-06
-4.42963530659584e-05
-5.48235912113745e-05
-3.09156309923667e-05
-1.92646880906496e-05
-2.19669041761304e-05
-2.808204794684e-05
-1.36878639487616e-05
-2.76933137402053e-05
-4.71976431629972e-05
-3.51346294308544e-05
-1.0527333750575e-05
-2.49256055102184e-05
-8.66157195149556e-06
-2.69546144505669e-05
-6.68658541525571e-06
-3.14797908774601e-05
-2.19271127832661e-05
-1.29911566318916e-05
-4.66520379292926e-06
-3.48295276207012e-05
-4.81324280569667e-05
-1.68222371683293e-05
-5.39924564586662e-06
-1.4150471087224e-05
-1.79420091406679e-05
-6.86569568666114e-06
-1.04760663055586e-05
-2.57426774331247e-05
-2.61977812669153e-05
-1.46697694463183e-05
-2.59483020629748e-05
-1.09199475540135e-05
-1.8064959771931e-06
-1.49749114456165e-06
-3.9487190494428e-05
4.57224535593202e-06
-1.04313440248595e-05
-2.13452133559334e-05
-2.32157985490794e-05
2.38283349436582e-06
1.84586948154683e-06
-4.39429623491959e-05
-8.2827638283166e-06
-2.32153797902825e-05
-3.68399408333975e-05
-2.21627072587189e-05
-3.01888476761144e-05
-2.15854843842281e-05
-2.93544757049093e-05
-2.17671272804774e-05
-5.73371451912045e-07
-2.71896421408337e-05
-3.75233668180903e-05
-3.29821592425256e-05
-1.41990842059952e-05
-6.35575268104213e-06
-3.31545076651701e-05
-1.03357659799827e-05
-1.60765522634812e-05
-6.02811110381329e-06
-1.48574065367144e-05
-5.06386864483842e-06
-2.6721379637662e-06
-2.14654871732984e-05
-4.75805016366392e-06
-3.30039095180556e-06
-3.36741821444205e-05
-4.91583377367857e-05
-4.4441978767038e-05
-2.07360220999347e-05
-1.92961210373936e-05
-3.94995148941518e-05
-3.21445284191775e-05
-1.52304038695089e-05
-2.41750708156274e-05
-1.8416533334148e-05
-1.51612273158644e-05
-4.46464947447407e-07
-1.0095733617212e-05
-1.40121263689153e-05
-1.00964748032342e-05
-4.30771892047121e-05
-1.77281662866297e-05
-3.03244287797779e-05
-3.10545765520618e-05
-2.78578194441254e-05
-3.18342947170213e-05
-1.81047710458969e-05
-1.24636117898206e-05
-4.76541073704802e-05
-3.48357957306157e-05
-3.51673257722644e-05
-2.00720800106688e-05
-1.5464423631638e-05
-2.21355449249389e-05
-4.79636449246488e-05
-1.05183933818313e-05
-2.53090110435283e-05
-3.62305885582043e-05
-2.67068488518988e-05
-3.22692274526948e-05
-3.39683785931919e-05
-3.86491979542524e-05
-1.50068562997241e-05
-6.38570383597804e-06
-2.18844496006128e-05
-6.60739630443906e-06
-4.13119216677061e-05
-2.87229569909869e-05
-1.20829721206216e-05
-1.05803898079429e-05
-2.80541388844457e-05
-2.61025818250261e-05
-5.2788703490515e-05
-1.41868870570947e-05
-3.48328172622256e-05
-1.90073404363604e-05
-1.24479865587511e-05
-3.04451930469152e-05
-2.42556346459513e-05
-9.64447408173252e-06
-1.32304352307138e-05
-3.59391572386534e-05
-8.86556817406217e-06
-1.19908454101779e-05
-4.71171211212541e-05
-3.30263201707239e-05
-2.48140906328286e-05
-2.04218982920097e-05
-1.63387058374271e-05
-2.09476439871896e-05
-3.80125722286486e-05
-3.59740814716881e-05
-2.00193334146481e-05
-6.27435032489589e-06
-3.45215989004889e-05
-3.41965003802616e-05
-2.07614547885983e-05
-3.32529657203529e-05
-3.42929742647233e-05
-3.8050560153561e-06
-2.64477096268339e-05
-3.32222040422632e-05
-2.23769448843004e-05
-3.3562734045394e-05
-3.13920816054669e-05
-4.64087746474225e-06
-1.33856944400743e-05
-4.52413924694042e-05
1.82901320062202e-06
-3.67297510677647e-05
-1.31568128571304e-05
-1.56991458050721e-05
-2.51552944468274e-05
-1.35766028940794e-05
-2.97775795825976e-05
-3.39766479223834e-05
-3.71563719621695e-05
-2.00745297438287e-05
-3.32575982260806e-05
-3.56898121644445e-05
-3.96252795725489e-05
-9.59498294481226e-06
-2.36867064442795e-05
-2.00574246088929e-05
-2.95828913705949e-05
-2.69149381123476e-05
-2.66557141654189e-05
-1.98899150671616e-05
1.97575895692461e-06
-1.58940428741437e-05
-2.77359977521218e-05
-2.974672597087e-05
-3.4294157895862e-06
-6.3510490909211e-06
-2.77270943390201e-05
-8.3295774762843e-06
-3.04996411649498e-05
-3.69239095728143e-05
-2.20191635390634e-05
-3.04966125143526e-05
-1.22466392945855e-05
-8.78661509532482e-06
-2.65324472173557e-05
-1.578256849336e-05
-2.61036778524257e-05
-1.09036008798344e-05
-2.96736657350131e-06
-2.02960474340563e-05
-2.10800251160724e-05
-7.14203293866961e-06
-3.83919743697317e-05
-3.15609444842122e-05
1.02307924916551e-05
-4.52900528285112e-05
-2.99724197521003e-05
-2.09815928315876e-05
-1.85431294415509e-05
-2.23713165935094e-05
-2.01850833525335e-05
-2.2667817222093e-05
-3.19826174921016e-05
-4.40597458705394e-05
-2.3054791605344e-05
-2.50202320055958e-05
-1.71813070335545e-05
-1.80477126033413e-05
-1.07114172402401e-05
-1.35961230822014e-05
-1.90121808313221e-05
-2.30374386568224e-05
-4.03162896973667e-05
-2.89584220509496e-05
-3.05394909222992e-05
-1.78733744454282e-05
-2.4096378663914e-05
-8.08048151796141e-06
-7.62526614616637e-06
-3.97963047169315e-05
-4.25631246997534e-05
-2.03642203985414e-05
-3.36328006803991e-05
-2.70621887354939e-05
-3.74050101130882e-05
-3.37456735927359e-05
-1.88634607580503e-05
-2.39037978316929e-05
-4.69683161419547e-06
-4.63093647016275e-06
-1.69579276143627e-05
-2.97101272036468e-05
-3.24803634496517e-05
-1.8450228076072e-05
-4.77123184580182e-06
-2.51268146877473e-05
-1.99060220515995e-05
-2.13334209317995e-05
-2.8495329641045e-05
-2.51184392787562e-05
-3.88060618933556e-05
-2.54798336540498e-05
-1.36428114737367e-05
-2.3998587871351e-05
-3.9698407728807e-05
-6.10038081918809e-06
5.81391043782437e-06
-2.97639506458101e-05
-1.88157256116054e-05
-2.24000176364028e-05
-1.49454555650878e-05
-9.84566805956096e-06
5.87353146381874e-07
-1.73234651246775e-05
-2.11517992296135e-05
-9.85435882975845e-06
-6.65826905415322e-06
-1.9147413988822e-05
-3.52452861109621e-05
-2.57423247996745e-05
-2.15469077007754e-05
-3.32753199962209e-05
-6.97936293010969e-06
-2.30498281225492e-05
-2.94295263239386e-05
8.1889742934127e-06
-1.84813792765117e-05
-3.97950952774431e-05
-8.12190300359955e-07
-4.51437475365196e-05
-2.15060340109321e-05
-2.05429232780657e-05
-2.88029552452096e-05
-1.59771642699243e-06
-1.68559846647911e-05
1.94750314582314e-06
-2.68392445648302e-05
-1.84831743113264e-05
-3.36120348807232e-05
-8.22645513576612e-06
-1.69434698337244e-05
-3.30504739241776e-05
-2.25616130655832e-05
-1.56432632850535e-05
-1.8478976640526e-05
-2.13253578440055e-05
-4.48036210427766e-05
-1.60283754360298e-05
-5.27966658534232e-05
-1.17773019734261e-05
-1.28481513276941e-05
-1.09517337616576e-05
-2.47129786917355e-05
-7.4308502802517e-06
-4.22853531897409e-07
-2.56935275604674e-06
-2.07099993280308e-05
-6.14578525195199e-06
-2.7942119879515e-05
-2.4148962742058e-05
-1.60415024809166e-05
-2.67712666843638e-05
-1.75485618379255e-05
-1.28329411619752e-05
-1.30865098004976e-05
-5.81392191658031e-06
-2.50696829870189e-05
-2.85668205476075e-05
-2.50438993061222e-05
-5.35319505548135e-05
-4.00281246641613e-05
-1.99868217257394e-05
-3.25122417598414e-05
1.12781652519766e-05
-5.95916874177689e-06
-2.31163119137492e-05
-5.77471050092291e-05
-1.41258197494953e-05
2.96426416889475e-08
-1.13506969880613e-05
-2.02915543304822e-06
-3.84288278651404e-05
-3.64147718496411e-05
-2.62226936155389e-05
7.82540988200864e-06
-3.87200108582667e-05
-3.30553983235463e-05
-2.01080384126607e-05
-2.37417328115165e-05
-1.04758693866456e-05
-1.62272732664695e-05
-1.53493390850302e-05
-3.07596798239885e-05
-1.25116123234796e-05
-2.76480596958352e-05
-1.4068869652186e-05
-2.96033869518249e-05
-2.74620472641538e-05
-1.92352512282602e-05
-8.85911391525188e-06
-1.7557819860954e-07
-2.79236495236258e-05
-2.63989610770775e-05
-3.86677212213279e-05
-2.42542484559248e-05
-1.72765599899702e-05
-2.58510941204424e-05
-2.9350332916607e-05
-3.19463519183692e-05
-1.68995747532439e-05
-2.83178219206939e-05
-2.24432596916052e-05
-4.9029953231358e-06
-2.6574076393638e-05
-2.55402758456976e-05
-3.82531728439127e-05
-1.66499380168989e-05
2.82856232111167e-06
-1.75426193391592e-05
-1.39871125252574e-05
-1.69783272961817e-05
-9.19225882322644e-06
-2.81376139527871e-05
-1.74569010878374e-05
-3.75401791540215e-05
-1.09836506654622e-05
-3.24011128846972e-06
-2.46261240092459e-05
-2.19582790608778e-05
-1.96761620863186e-05
-1.90278691844525e-05
-1.82907042918057e-05
-1.73351222098126e-05
-5.03089511826697e-05
-3.71380299874659e-05
-2.11987239123495e-05
-3.24002693575447e-05
-9.90292538627395e-06
-2.99725081431788e-05
-2.35380846784928e-05
-9.21552062177614e-06
-1.92059271115416e-05
-2.40279108400297e-05
-4.9630540986354e-06
-2.52208652163495e-05
-3.22390723560163e-05
-1.68662612445131e-05
-7.49830831720083e-06
-1.77334955492737e-05
3.30046819208564e-06
-2.57789631655093e-05
-2.18763275022138e-05
-1.202099414618e-05
-6.57606097557619e-06
-3.24393849340508e-05
-4.03661784381712e-05
-4.55519105094352e-05
-1.30003960932695e-05
-1.22574759071173e-05
-2.52712805358405e-05
-3.80928782364539e-05
-3.79619824763854e-05
-3.85955953162814e-05
-4.44993499786858e-05
-1.64325574949971e-05
-2.18055933511204e-05
-3.44753588622718e-05
-3.53664393631465e-05
-3.33725829778905e-05
-2.04200568426363e-05
-1.83432203488001e-05
-2.9625673533754e-05
-3.65995114826287e-05
-4.3935235061381e-05
-2.71798197049463e-05
-4.16767809457788e-06
-2.62297010267301e-06
-4.49791559491479e-05
-1.17924396038589e-05
-3.8251225176527e-05
-2.83577138048656e-05
-2.05166499521704e-05
-1.84591677183042e-05
-2.42016337687845e-05
-1.0566446238191e-05
-1.93326971899658e-05
-1.21279555119199e-05
-1.00396919060975e-05
-3.69030808225288e-05
-5.97969531369664e-06
-1.87716124613902e-05
-2.08403065598178e-05
-2.85974372342909e-05
-1.84637423917706e-05
-5.48227434673277e-06
-1.97582732094453e-05
-2.36430352344489e-05
-1.66497536440892e-05
2.75702144538214e-06
-1.88101296864811e-05
-2.17203855542579e-05
-1.24601202207482e-05
-1.59990713920639e-05
1.42347619488787e-05
-2.52571400912397e-05
-5.7815246730992e-06
-1.26989034645919e-05
