# Supplementary material for: Research on computational propagation and identification of mine microseismic signals based on deep learning
Source: PLoS One. 2025 Oct 22;20(10):e0334641. doi: 10.1371/journal.pone.0334641 (PMC12543183; doi:10.1371/journal.pone.0334641)
Supplement: S3 Data — (ZIP) [file pone.0334641.s003.zip › 000100500002810.xlsx_0.txt_24.txt.txt]

-6.83245900154835e-06
-1.38574156399245e-05
-1.36662843728543e-05
-4.03298080308206e-05
-3.87810116020206e-05
-2.90935462015515e-05
-3.18711761409916e-05
-3.50262544258277e-05
-1.17747789797015e-05
-3.44268443609401e-05
-1.60085037994605e-06
-3.13370165053747e-05
-1.07617834070136e-05
-1.32422021143864e-05
-2.39221566005338e-05
-3.96860346103079e-05
-8.221471507992e-06
-2.14017922485792e-05
-1.85506803467951e-05
-2.26318440730026e-05
-1.4437415900197e-05
-1.35172521730536e-05
-1.30279788721478e-05
-3.82327337212462e-05
-3.06152913006577e-05
-5.05034270761348e-05
-1.94607656918816e-05
-1.3681181915651e-05
-1.75786483678781e-05
-3.75661587616715e-05
-1.73226374354668e-06
-3.80466742679161e-05
-6.7830623680593e-06
-1.44046595030844e-05
-1.32703118945371e-05
-3.58793137796686e-05
-3.38502866944034e-05
-3.09382734761833e-05
-1.75966042259081e-05
-2.66397118796011e-05
-2.02730350633413e-05
-4.80092749134623e-06
-2.48108281084122e-05
-1.96789410705347e-05
-2.94841086366214e-05
-4.8037458756935e-05
-2.37839010814323e-05
-7.51581830831419e-06
-2.86516817089955e-05
-3.40182213766418e-05
-1.7154352472187e-05
-2.06389393977862e-05
-2.38310414826531e-05
-1.05972332597552e-05
-3.78864100039515e-06
-2.17611262571652e-05
-5.94917163344046e-07
-7.81310659614003e-06
-2.33288402972407e-05
1.34007805043016e-06
1.22922447974899e-05
-2.10093543648736e-05
-3.31954401142371e-05
-6.30579339854865e-06
-5.11947728731934e-05
-2.18605878572616e-05
-1.84132364356804e-05
-2.33704825287634e-05
-3.50178490580603e-05
-1.35183385719812e-05
1.87681335404518e-05
-2.35861644719118e-06
-5.13902381258251e-05
-1.06780691590778e-05
-2.31261658558477e-05
-1.29568930960739e-05
-9.04600161818771e-06
5.1783794251897e-06
-1.75940478129277e-05
-1.40994177155739e-05
-1.40371614228003e-05
-1.82869805982468e-05
-3.40714048375512e-05
-4.2281159110552e-05
-1.21135789816439e-05
-1.38073364366167e-05
-3.18604638154799e-05
-2.074229127241e-05
-3.18685585056119e-05
-4.94459052005666e-05
-3.05695565272382e-05
-4.1954984716616e-05
-3.60481715985757e-05
-5.6984283153359e-05
-3.49104219021001e-05
-2.97848491738718e-05
-4.63291023172676e-05
-1.77076999682971e-05
-4.25443882259073e-05
-6.85357899994311e-06
-2.06595637196176e-05
-2.90126295045215e-05
-1.86404323022361e-05
-2.30799175483559e-05
-3.17943220014111e-05
-2.66498438895531e-05
-1.97616572183037e-05
-3.29492014141984e-05
-2.89105638092345e-05
-1.81158329278024e-05
-2.91930148002744e-05
-3.40759261829816e-05
-2.68216107965089e-06
2.81966945565894e-06
-1.17092741406477e-05
-1.26648656660158e-05
-2.62044967808186e-05
-4.14232671239665e-05
-2.91862704416214e-05
-5.33333331623938e-05
9.26987595502423e-06
-5.23807258525857e-05
-3.48186894422572e-05
-2.22847791423827e-05
-1.71192463547371e-05
-3.52021644371637e-05
-2.97421818215746e-05
-5.26776323149982e-05
-1.34958482184814e-05
-3.04520764459481e-05
-1.14232978116792e-05
-3.62982293428876e-05
-6.56527881363174e-06
-3.80066197729775e-05
-3.06518935883593e-05
-2.23592354989689e-05
-3.66223424609825e-05
6.07706252106348e-06
-3.30059617889492e-05
-9.09882761915598e-06
-1.80830625222863e-05
-2.28402329177672e-05
-2.79241478836981e-05
-2.62264693413866e-05
-2.85003735240978e-05
-2.55913553343975e-05
-3.36170244943945e-05
-3.50024285657364e-05
-1.3662732137372e-06
-9.72820817813302e-06
-3.07765137266185e-05
-2.57853288434345e-05
-3.31722671851671e-05
-2.95190494781202e-05
-3.00725746289311e-05
7.9644982084821e-08
5.3487701276618e-07
-8.45197791147978e-06
-1.64438398285939e-05
-1.38073740650189e-05
-2.09730645983317e-05
-1.49521173972362e-05
-2.63406141830334e-05
-1.87348015511945e-05
-3.01159766192083e-05
-2.73068283359344e-05
-1.38342098337743e-05
-2.48507841231017e-05
-1.33615794252883e-05
-1.20378851170822e-06
-1.76275837285764e-05
-4.00416166251495e-05
-2.21449552585891e-05
-2.16274612677925e-05
-3.55285834017057e-05
1.62613857263952e-05
-3.0100826879505e-05
-3.89920324335568e-06
-2.15554943386626e-05
-7.2585420856121e-06
-1.35894881801603e-06
-1.26245216248746e-05
-1.89083810783229e-05
-3.76706971185405e-05
-2.67323988446845e-05
-4.1790533626767e-05
-2.05837185089209e-05
-2.11798017967916e-05
-1.66849277450058e-05
-2.45637694019908e-05
-2.13463724285833e-05
-1.74210590303663e-05
-1.38443640422649e-05
-8.00389593972928e-06
-1.23313331275452e-05
-1.3694863693202e-05
-3.61149986124638e-05
-2.27907225516219e-05
-3.85670968229398e-05
-6.41584697596014e-06
-3.3784949997662e-05
-1.14175352286197e-05
-9.10226900522404e-06
-2.10451263131855e-05
-1.80776212144505e-05
-4.72398374299513e-05
-3.98386648579296e-06
-2.00244123174305e-05
-5.15847349522512e-05
-4.24677042723781e-05
-3.39445835355512e-05
-2.4293871840442e-05
-3.48978900130212e-05
-1.95948346264599e-05
-2.22642007916254e-05
-1.67451025517117e-05
-2.17212703882888e-05
-3.23079480856203e-05
-2.41309590652136e-05
-3.09139828990647e-05
-1.63282739186917e-05
-3.78795703830092e-05
-2.71446658661834e-05
-1.54504836706303e-05
-3.17027128454833e-05
-3.88573503727557e-05
-1.07583396710035e-05
-4.04541744103435e-05
-5.64138016509173e-06
-2.49084716806911e-05
-1.97001693156059e-05
-3.44886627396387e-05
-1.73175043571198e-06
-4.12528219085505e-06
-1.30920639249096e-05
-3.56750562710464e-05
-4.20463347181106e-05
-3.06167103128393e-05
-3.14429019071462e-05
-3.81714238051347e-06
-2.82102278168764e-05
-2.09391414350885e-05
-4.80641696745708e-06
-4.29108048063834e-05
-1.15276654469574e-05
-1.29792538725608e-05
-1.92823577229649e-05
-1.69695021509801e-05
-2.77858816261893e-05
-1.27427062325266e-05
-1.29525465431325e-05
-2.5930163882217e-05
-2.46121733765191e-05
-6.05629958293724e-06
-8.58613493214604e-06
-1.45867288320569e-05
-2.05846824487248e-05
-3.53412799866814e-05
-1.42787091904696e-05
-8.82093720761539e-06
-2.61953715694791e-05
-2.44995581449916e-05
-2.27069512562834e-05
1.17794099152265e-05
-2.1218192432116e-05
-4.80327633975106e-05
-1.80771842358236e-05
-2.81969188300571e-05
-4.15295486938532e-05
-1.16731838671008e-05
-2.59431971145515e-05
-2.42557855629032e-05
-2.77526951717351e-05
3.42734940472302e-08
-1.63529599188999e-05
-2.85151236575246e-05
-3.35352038017848e-05
-2.32912845133715e-05
-3.47950543387467e-05
-9.47116468466484e-06
-1.57403790463171e-05
-4.73631154464627e-05
-2.764166067863e-06
-3.3380175573462e-05
-3.72289017117766e-05
-3.2241627631047e-05
-5.01410324638636e-05
-2.29240200273967e-05
-9.98613807980268e-06
-2.79997776896908e-05
-3.82554842038886e-05
-1.94119305424343e-05
-1.96067176328885e-05
-1.94831640853811e-05
-2.56602266451251e-05
-2.69337272160026e-06
-5.95934246197969e-06
-2.5902880810108e-05
-2.93386573560216e-05
-3.94663033703575e-05
-1.62080851650895e-06
4.43059819147958e-06
-3.13336719821893e-05
-3.39567785093099e-05
-2.66794980109019e-05
-1.48623316584915e-05
-9.66060630465645e-06
-2.81173650978825e-06
-6.5723475468783e-06
-6.15334469222154e-05
-1.96667171214485e-05
-3.29381716330912e-05
-1.31047147889324e-05
-3.23454439973496e-05
-5.42754704915693e-06
-1.61813900996358e-05
-2.7378242505701e-05
-1.11493395615766e-05
-3.6958864236649e-05
-4.17350545555322e-05
6.0416464526023e-06
-7.60532404397058e-06
-1.22344982646362e-05
-1.73123100241798e-05
-3.61149629488627e-05
-3.95321891918615e-05
-1.98475332517227e-05
9.37789029084682e-07
-3.37475123390359e-06
-1.42405090343339e-05
-1.96797243468735e-05
-1.54520747582434e-05
-1.61437914673576e-05
-2.16152743055287e-05
-3.46087040390463e-05
-3.50117919332229e-05
-1.37135192305779e-05
-1.4128211113697e-05
-2.82160908719934e-05
-2.25441232158966e-05
-1.29199937731653e-05
-1.82288567966554e-05
-3.99791394867497e-05
-1.83993422703064e-05
-1.60081343510068e-05
-1.98328641996019e-05
-3.00473667075588e-05
6.60128038751849e-06
-2.03961438547388e-05
-1.66299031120939e-05
-4.64873909440138e-05
-4.65674595502304e-05
-3.12813703243882e-05
-3.30921439650736e-05
-2.79995038746295e-05
-3.16956140202271e-05
-1.15771416619074e-05
-2.89581916562415e-05
-2.58854446492342e-05
-3.24568340799773e-05
-5.97083595139434e-06
-1.58290577523921e-05
-2.3693305819177e-05
6.43515278126991e-06
-1.45887171176258e-05
-2.79113556547867e-05
-2.53274695089518e-05
-1.00145858955425e-05
-2.71597482931818e-05
-1.56199226317662e-05
-3.99889043969724e-05
-1.2059764222388e-05
-9.61612374557334e-06
-1.99112781682718e-05
-2.12494461827517e-05
-2.43040942436187e-05
-2.01102618039984e-05
-1.31248456614064e-05
2.84000642256205e-06
-1.38684075954799e-05
-7.92257657751379e-06
1.13081053408124e-06
-5.10071132859464e-05
-3.31058251910887e-05
-3.52989642362629e-05
-3.97171773522189e-05
-1.90058116836402e-05
2.55764871056042e-06
-2.85400617946974e-06
-2.61153516566347e-05
-1.36594383585416e-05
-3.93065946262616e-05
-2.13045996528359e-05
-2.97047930649853e-05
-2.79956452638398e-05
-1.41539984832484e-05
-3.37506538857484e-05
-2.07254906175272e-05
-2.35316469517861e-05
-1.53119754953823e-05
-3.26693267820258e-05
-3.22410184426478e-05
-3.41267655107264e-05
-1.58472396825071e-05
2.88235315719225e-06
4.55571648159907e-06
-1.3079376622126e-05
-1.65843736729751e-05
-3.12588020630425e-05
-2.61503821670868e-05
-5.62365895535271e-05
-3.7450351469484e-05
-1.34662187753235e-05
-4.34766796791252e-05
-3.41099295823666e-06
-2.05459270955718e-05
9.20318871967628e-07
-2.52034519551464e-05
-8.87796961948112e-06
-1.45833080739312e-05
-2.81799657165729e-05
-3.63621456528169e-05
-2.44049618626357e-05
-6.19273061242794e-06
-3.82719139483921e-05
-3.2431118525148e-05
-9.32304896481345e-06
-7.92812681237069e-06
-4.74216532414097e-05
-2.4442003026815e-05
1.35087813247367e-06
-1.70464705594128e-05
-1.68349649198625e-05
-4.69577669470837e-05
-8.01716032842562e-06
-2.83953776171585e-05
-4.61708980138079e-05
-2.22443209325063e-05
-5.7383859786601e-06
-3.48522882585107e-05
-9.52267705587219e-06
-2.58829833025712e-05
-3.51244353632048e-05
-2.06648788475967e-05
-2.20922416458262e-05
-1.22993137921464e-05
-7.50710408798876e-06
-1.89423878195416e-05
-2.0204238033273e-05
-2.41663140445772e-05
-8.50779433185997e-06
-2.08868893869176e-05
-1.5757134560537e-05
-2.13397409657571e-05
-2.68028154060038e-05
-2.30016961194542e-05
-2.72873244212354e-05
-1.15896040612821e-05
-3.53791677200251e-05
-5.73543243332646e-05
-1.86832199119624e-05
-6.12890400439868e-06
-2.76070464915556e-05
-3.1931107507959e-05
-1.95946094062578e-05
-2.6226584811755e-05
-1.4571563419579e-05
-2.31725824568796e-05
-1.23134761397028e-05
-1.09776139969117e-05
-3.64325085842823e-06
-1.80368179830185e-05
-1.22492360619397e-05
-2.20654847303903e-05
-2.99866008829941e-05
-3.29411845760525e-05
-1.4816332073683e-05
-2.49696968480143e-05
-1.52066380223874e-05
-2.60706061112351e-05
-2.21766920123517e-05
-3.31732472217368e-05
-1.1276497100277e-05
-1.59933180419947e-05
-3.41568661934212e-05
-6.47926685148038e-06
-2.05764079537518e-05
-4.06987227982982e-05
-2.04132758764388e-05
-3.21827673852404e-05
-2.51699747617148e-05
-4.04877468663336e-05
-2.51022108261095e-05
-1.09474963766827e-05
-2.56486727570037e-05
-2.3217316574378e-05
-2.95246026683867e-05
-2.80562768181621e-05
-8.89448255183483e-06
-1.54731573152747e-05
-6.25605509941742e-06
-2.01613514836071e-05
-3.37330680128781e-05
-2.06098700090227e-05
-3.66500114127899e-05
-2.56373836350169e-05
-2.07812332159926e-05
-3.23216158738889e-05
-1.61297378670207e-05
-7.59285017992031e-06
-1.61413645337931e-05
-3.39450354111298e-05
-3.43013194207518e-05
-2.4993729729327e-05
-3.3598983887602e-05
-7.16239611902288e-06
-3.7468970239318e-05
-5.42183535528825e-06
-4.0955472301251e-05
-8.07412612839915e-06
-1.72180004155041e-05
-1.74396919131555e-05
-7.11150153315694e-06
-2.46891854171863e-05
3.96436572368901e-07
-1.21359310006525e-05
-1.27445459857432e-05
-3.41905264200615e-05
-3.07511047783755e-05
-2.70314825638854e-05
-1.1903942507405e-05
-3.88515493230002e-05
-3.13773774155372e-05
-4.47834923792166e-05
-1.69324218172225e-05
-2.55326609325011e-05
-3.50742747671544e-05
-1.38140074103287e-05
-2.03457488647337e-05
-1.81696037125073e-05
-3.48681126412893e-05
-1.08390613449451e-05
-2.57107288720948e-05
-2.39186925678967e-05
-2.36455933925235e-05
-1.40178027741262e-05
-2.78811215385608e-05
-3.11658317967557e-05
-9.89579690451245e-06
-3.81971196203339e-05
-3.46618794772731e-05
-2.16336286153098e-05
-3.27034226863117e-05
-1.83245070577479e-05
-2.50635887331656e-05
-1.32705024053617e-05
-3.52130681087195e-05
-1.58604431301345e-06
-1.00269725760778e-05
-3.03002524143413e-05
-3.54263816356725e-05
-7.17302946179453e-06
-1.48899246496285e-05
-1.42205430191259e-05
-2.55985048710837e-05
-1.81591519553756e-05
-1.73092982061007e-06
-1.09606225437269e-05
-3.07362430965631e-05
-5.26461706617674e-05
-4.58818741086129e-05
-3.2980387920166e-05
-1.89412451534748e-05
-3.70785003573028e-05
-1.85516408644013e-05
-8.56398925365432e-06
-2.29033837384731e-05
-2.24013484292071e-05
-2.00238482742855e-05
-3.38080619408626e-05
-2.2079194832351e-05
-4.18443593778844e-05
-2.26420264549784e-05
-9.98042120131693e-06
-1.96950961449745e-05
-1.45814007882639e-05
-2.28507581710895e-05
-1.34391195650161e-05
-1.97270914542927e-05
-1.84296576383924e-05
-3.32404630019892e-05
-3.48182493807505e-05
-3.62631332934138e-05
-1.89899881468398e-05
-1.32636235793009e-05
-1.83302580954228e-05
-3.99782212046379e-05
-2.23712606507447e-05
-2.52523750082628e-05
-1.98152043378734e-05
-2.10338451039083e-05
-2.35454831059085e-05
4.73715247154039e-07
-2.20500548986203e-05
-1.78902637391063e-05
6.45606855034039e-06
-2.39050662226977e-05
-9.86978877849431e-07
-3.73458328693307e-05
-1.00358645193517e-05
-3.91164596740074e-05
-3.85383770896372e-05
-8.97192114128949e-06
-2.63730621580395e-05
-1.17096271816992e-05
-2.76675671185793e-05
-1.46945364131711e-05
-1.93496389758582e-05
-2.82725944117361e-05
-3.34756283515956e-05
-2.28255672838722e-05
-2.15027082634946e-05
-3.12026724887336e-05
-4.38781514757708e-05
-1.23208566207717e-05
-9.96207681228679e-06
-3.09781132601093e-05
-1.59910079110091e-05
-1.95380390889163e-05
-3.82902749153505e-05
9.25437311049199e-06
-3.38428161481556e-05
-3.92601861103605e-05
-6.4981986293057e-06
-1.21496411107855e-05
-1.06274888887585e-05
-2.51503508988224e-05
-4.48855484510609e-05
-2.74974015116949e-05
2.34649507158524e-05
-8.24194572578864e-06
6.9468268343575e-06
-3.01138564519341e-05
-3.65794067873733e-05
-3.19556268845894e-05
-3.65732846114216e-05
-2.82624279347745e-05
-8.05862589162545e-06
-1.95920783282843e-05
-2.33065483010392e-05
-1.51024154382815e-05
-2.75144764474088e-05
7.75536367970915e-06
-3.88386468700841e-05
-9.87076502075034e-06
-2.01708436512484e-05
-1.90630709382513e-05
-2.68970154172065e-05
-1.47194243293355e-05
-2.15964537881926e-05
-2.37009810270952e-05
-3.36192988885389e-05
-2.52753155740451e-05
-2.50547188319963e-05
-3.94292724965189e-05
-2.58646163309375e-05
-5.28714060402846e-05
-1.89862471229031e-05
-3.13870623731981e-05
-6.56147400166699e-06
-1.94666171961054e-05
4.87641473934945e-07
-1.24961780825619e-05
-3.37858945997676e-05
-3.36131622532758e-05
-3.08971563939565e-05
-2.75974176851615e-05
-2.4859042249644e-05
-1.88938439777807e-05
-1.48286606797595e-05
-5.20145872591992e-07
4.44024928271224e-06
-1.36273999061684e-05
-1.21587564519417e-05
-2.67886776861482e-05
-6.13112440121215e-06
-2.14846528659162e-05
-2.61880025460801e-05
-1.40185649250276e-05
-2.21421395043109e-05
-2.66685112080647e-05
-2.02273139508555e-05
-2.08229214712137e-06
-3.51169770037084e-06
-3.40549782590564e-05
-1.3105799326185e-05
-9.04680530801426e-07
-1.56642000713291e-05
-4.41610270474867e-05
-3.1916548837208e-05
-1.95995877018825e-05
-3.51115018038077e-05
-1.39042145576632e-05
-4.86316416129843e-05
1.78788749461696e-06
6.3019062263779e-06
-1.38066715349815e-05
-2.26479076020986e-05
-4.77883980523338e-05
-3.42456282458794e-05
-2.6317681036889e-05
-8.59416785514671e-06
-8.63441311831609e-06
-4.24299237439278e-05
-1.53344400130215e-05
-2.93078136186304e-05
-4.46868234455534e-05
-2.94908601418975e-05
5.90558852496685e-07
-6.1322761214727e-06
-2.47884055629461e-05
-3.83104849310638e-05
-1.86426713554701e-05
-2.4225647081608e-05
-1.60103824474161e-06
-3.63955016244945e-05
-1.75344369661752e-05
-3.56379214292038e-06
-2.18691911348311e-05
-3.62889501864694e-05
-1.74050273310489e-05
-1.63439034095219e-05
-1.56492076202279e-05
-2.70278940922269e-05
-1.35281068381589e-05
-5.23342365371129e-06
-3.60027853428454e-05
5.03044917015761e-06
-6.71664182040436e-06
-2.20342933444165e-05
-4.36683918701506e-05
-2.72667683173062e-05
-3.53076325114316e-05
-2.06562197733178e-05
-2.76054474940395e-05
-2.92451112405445e-05
-2.49367428525357e-05
-4.52653850317388e-05
-2.68695841967287e-05
-2.94782168982714e-05
-2.35578672255257e-05
-7.75944500190296e-06
-3.17067529155079e-05
-2.58503286887261e-05
-1.67037826438222e-05
-3.10686006813123e-05
2.66577564251638e-06
-3.74428323086767e-06
-2.60004622086096e-05
-2.84709419926798e-05
-2.06267529666059e-05
-1.43821039435245e-05
-2.45169617104546e-05
-1.66342072190292e-05
-2.38697275698667e-05
-2.92943579423868e-05
-4.62257287410117e-05
-3.89467336792531e-05
-9.48954249637411e-06
3.77765853318305e-06
-1.41189501971667e-05
-3.01462596240827e-05
-1.24354038790533e-05
-1.8738221500629e-06
-2.57576341317553e-05
-4.56170897960223e-05
-2.97235500276558e-05
-7.48371825031937e-06
-2.3668654895712e-05
-1.94420851596626e-05
-1.26085024571463e-05
-1.27971932106972e-05
1.65733051405034e-05
-2.19204099708364e-05
-3.03084067423428e-05
-2.40537252335911e-05
-1.34341677668845e-06
-1.79045318980514e-05
-1.87587295193363e-05
-3.70568721036225e-05
-1.07366392216057e-05
-1.3632075040211e-05
-2.73628058341803e-05
-2.20219550193999e-05
-1.52792324473909e-05
-2.21974490335087e-05
-2.95892093303421e-05
-2.55690863145957e-05
-2.65797697301747e-05
-3.86028631129874e-05
-2.59687167868066e-05
-2.22084355823229e-05
-2.43501274421417e-05
-1.29542306213843e-05
-2.24896174805213e-05
-2.38596485001311e-05
-3.38033576709174e-05
-4.66368260260924e-05
-1.74469617031756e-05
-3.71054704116111e-05
1.63476636659355e-06
-3.73276876114797e-06
-2.89317150410046e-05
-2.16475892601458e-05
2.72958084512204e-06
-2.45799778782754e-05
-3.87835186126581e-05
-2.44933534630083e-05
-3.831685228507e-05
-5.97773682887918e-06
-1.73727425577299e-05
-3.41120909987436e-05
-2.66438417785514e-05
-3.92240039103297e-05
-2.74823614653117e-05
-2.18442986428186e-05
-4.2840017706605e-05
-1.58499910950556e-05
-8.95268596114439e-06
-4.06528484211429e-05
-2.01346859926028e-05
-3.08623125210095e-05
-8.91743582021788e-06
-3.516421133274e-05
-3.41642558581037e-05
-3.57915214579523e-05
-3.49947491929836e-05
-8.65870809618197e-06
-2.28403255272724e-05
-2.11473445028961e-05
-1.33496044208012e-05
-4.51580006932155e-05
-2.64756748543508e-05
-1.07602551612911e-05
-3.20216156553488e-05
2.4565007584045e-06
-2.64565466275652e-05
-2.31397318691156e-05
-1.11603507014892e-05
-3.08671573758055e-05
-3.36553022173133e-05
-3.84252276435618e-05
-1.72518569195017e-05
-2.12355861873856e-05
-8.75876943583591e-06
-3.37355879001231e-05
-2.42123370216331e-05
-2.8440134096161e-05
-4.11006633471101e-05
-2.73864693002468e-06
-1.99166630614998e-05
-3.19343909044481e-05
-7.18195177620212e-06
-8.82506328531628e-06
-3.81251230129472e-05
-2.19790489470017e-05
-2.1213445833629e-05
-3.96127873049114e-05
-4.31698151720267e-06
-2.78146088477079e-05
-8.89076119002615e-06
-3.67995616049896e-05
-2.48710949633946e-05
-1.58084195964015e-05
-3.40920832999155e-05
-3.28368261754903e-06
-1.88663151161556e-05
-1.77719704092207e-05
-2.6941595185932e-05
-3.5070699269626e-05
-4.22917951122728e-05
-2.6091378488087e-05
-2.94870511682223e-05
-1.58646589133527e-05
-9.82716531563194e-06
-2.25084974587117e-05
-1.30691775530955e-05
-6.96419092282585e-06
-2.07713545627222e-05
-1.01450065789073e-05
-1.32849385674532e-05
-3.427821635487e-06
-2.19024895811488e-05
-2.94910910729583e-05
-3.95143207070277e-05
-1.37189410598081e-05
-3.44522900128069e-05
-5.4295705220361e-06
-2.81144415444521e-05
-3.2245303234464e-05
-1.07623006093117e-05
-2.51391793422691e-05
-3.38226984579057e-05
-2.99979862418691e-05
-2.56169399509641e-05
-1.9711489986878e-05
-1.40065424685606e-05
-2.70415988339967e-05
-4.24431504576197e-05
-1.96745494361984e-05
1.03078292028851e-05
-1.21195405530072e-05
-2.72406837996373e-05
-2.63083849711887e-05
-1.77883475953883e-05
-3.84528355686753e-05
-2.73873633588465e-05
-1.72168657218691e-05
-2.48311170863323e-05
-9.36902751997242e-06
-6.52813690389506e-06
-4.11264440517985e-05
-1.58991294293158e-05
-1.92935471610832e-05
-4.89485368380327e-05
-4.49068579244356e-05
-2.26468055919612e-05
-1.65272157654919e-05
-5.29403569592679e-05
-1.75625879048262e-05
-3.57263271264662e-05
-2.83779114858686e-05
-9.92779905936018e-06
-2.18668852336685e-05
-4.19862649901545e-05
-2.48207471031836e-05
-1.96333272861275e-05
-2.98810622084513e-05
-3.2481672211704e-05
-8.18848778403713e-06
-3.55909650415792e-05
-1.38410492389127e-05
-1.4981912294002e-05
-3.4023777179935e-05
-1.77795920027475e-05
-3.31389101032712e-05
-4.25224704976976e-05
-1.62849958246706e-05
-2.83596147439095e-05
-9.76929206983564e-06
-9.69093399675751e-06
-1.59172991864943e-05
-1.66450869607382e-06
-3.47006571500852e-05
-3.74417509061579e-05
-2.40857822354892e-05
-9.20523774459011e-06
-2.13040066489217e-05
-2.28859680089708e-05
-3.44910567826062e-05
-2.33722008993591e-05
-2.36628208949477e-05
-1.73318058910887e-05
5.75560802752339e-06
-2.41866361009608e-05
-3.37896895899194e-05
1.24685600987957e-05
-2.45346924374088e-05
-9.63910641547588e-06
-3.32896089302239e-05
-2.4833655173107e-05
-1.9169833785587e-05
-2.42755124405761e-05
-4.37593321876109e-05
-1.12267949505028e-05
-1.30490737028873e-05
-2.16097834211887e-05
-1.78173097478604e-05
-2.54043607383705e-05
-4.41028786090095e-05
-1.4541933607899e-05
-2.84043423600276e-05
-3.38190094582263e-05
-3.69474553620994e-05
6.25417841318161e-07
-3.34690618548785e-05
-4.19501637421279e-05
-6.90101104715819e-06
-2.38598737991765e-05
-1.11142726612127e-05
-1.63104272714288e-05
-3.38866386635404e-05
-3.16153545103607e-05
-3.68311895154582e-05
-4.82492822401223e-05
1.75533309267242e-07
-3.11213507386004e-05
-5.56016099212887e-05
-2.7042343998269e-05
-3.9473004774535e-05
-2.10259156654191e-05
-1.49705033765651e-05
-1.32422046323385e-05
-1.10608584361799e-05
-2.95071677067373e-05
-3.99819108738005e-05
-2.13098418432148e-05
-2.19766190236825e-05
-5.01704523945431e-05
-3.98662067537059e-05
-1.24659678166064e-05
-2.53502349417551e-05
-2.77679504847284e-05
-1.96509991880664e-05
-7.31111537544787e-06
-3.30130709783873e-05
-2.16877713546822e-05
-2.52307442146892e-05
-2.16691019118675e-05
-1.56502184216399e-05
-2.23369700531067e-05
-3.80501229213794e-05
-3.71821469071443e-05
-1.17139740844519e-05
-3.03497011597021e-06
-3.04795944139327e-05
-8.37466212424855e-06
-2.81868215365222e-05
-1.22870105169948e-05
-2.53283397935408e-05
-3.0119349830582e-05
-6.45796124496522e-07
4.67623761632331e-06
-2.81916342268228e-05
-2.87551632294193e-05
1.51037165871962e-05
-2.84893134822484e-05
-2.94684888916155e-05
-2.99803148779352e-06
-1.95201148057058e-05
-9.05925466753027e-06
-4.02244660482797e-05
-1.533161508472e-05
-3.44726107463586e-05
-2.67074876699317e-05
-1.86776184385399e-06
-3.30297164950499e-05
-1.40286905850075e-05
-3.91331069251937e-05
-1.7379838873595e-05
-4.8632267758013e-05
-2.02000305640475e-05
-2.69834177573724e-05
-2.30644184490562e-05
-1.65317375903421e-05
-1.55497201015941e-05
-2.08995534829099e-05
-1.22736204415115e-05
-2.57251720585561e-05
-4.21425834404798e-05
-2.53536827657996e-05
7.8671471594293e-06
-4.98972818905806e-05
2.93189664786205e-06
-9.98920064288349e-06
-3.22464753681621e-05
-1.76697571835967e-05
-1.44417232707463e-05
-5.33334355534979e-06
-1.42340134687098e-05
-1.32917731686656e-05
-7.70349887828971e-06
-2.49494878239206e-05
-1.52159950859762e-05
-6.34988837081272e-06
-2.60308461193672e-05
-1.51605488078963e-05
-2.03726292454077e-05
1.76770148868558e-06
-1.69939329168621e-05
-4.68445504927918e-05
-4.13442091561453e-05
-3.29098553460111e-05
-1.91930466885598e-05
-3.23545910635625e-05
-2.64412560495407e-05
-2.80368590294694e-05
-1.04558601957902e-05
-3.07764481834908e-05
-1.71196685567739e-05
-4.1752214758515e-05
-1.4951418482036e-05
-2.22819836019561e-05
-2.62940989795304e-05
-4.01742363016218e-05
-4.11403609545788e-05
-1.92641912659218e-05
-2.91823421218539e-05
-3.29963569899139e-05
-3.35013450388307e-05
-3.52820244221727e-05
-3.25447402075734e-05
-5.24721332673116e-05
-2.94379147195283e-05
-3.24820847474859e-05
-3.93931262301042e-05
-3.48353310412052e-05
-1.13207807380143e-05
-1.32421144232674e-05
-1.78808108243459e-05
-2.52287963240946e-05
-2.94498041820139e-05
-5.24469459833998e-06
-3.83029526035214e-05
-1.58406532981456e-05
-1.32138281376943e-05
-2.35759508963197e-05
-1.89895768092817e-05
-4.77038277819783e-07
-2.25199532008498e-05
-2.89041734657463e-05
-3.04270619389608e-05
-3.4128485600641e-05
-1.73087851015603e-05
-3.98144296387894e-05
-3.46921426957474e-05
-1.96182201953706e-06
-1.7831355595518e-05
-2.86467385339148e-05
-2.36051373084846e-05
-1.8286155511099e-05
-2.13156778478579e-05
-4.64915139524739e-05
2.93926696027361e-06
-1.66031158831524e-05
-8.7299797026449e-06
-2.54295115729284e-05
-2.75675379352688e-05
-2.24190067543623e-05
-2.41300377598961e-05
-2.61920276878326e-05
-1.5839196117492e-05
-3.28700454568349e-05
-1.73832611148447e-05
-1.27170157427301e-05
9.68766501440285e-06
-4.61997617287213e-06
-3.55627931512912e-05
-4.72375084713005e-05
-1.96147632313441e-05
-1.30463156834715e-05
-2.97532504940056e-05
-1.41433651690433e-05
-1.36911586145311e-06
-5.06659058375643e-06
-6.83455852499517e-06
-2.87932611319162e-05
-5.4170838159341e-06
-1.7305988789171e-05
-5.12445542938372e-05
-2.17315595246776e-05
-2.17457565967418e-05
-3.91441129887837e-05
-4.6970766442232e-05
-4.32343622536524e-05
-5.11050221919043e-06
-7.94560950599003e-06
-1.75964641546e-05
-2.45156365599984e-05
-3.71936835501374e-05
-3.83648517434706e-05
-2.1855343895806e-05
-2.78167679193689e-05
-8.22121240297182e-06
-5.25038570962453e-06
-3.59787792767502e-05
-1.02830952738898e-05
-7.6517559824405e-06
-8.8121822080034e-06
1.76758086856019e-06
-2.6720397041677e-05
-1.53981321586644e-05
-2.70836719164747e-05
-1.90096218863574e-05
-3.2695793765655e-05
-4.19770262378237e-05
1.0435365249503e-05
-2.1390823316129e-05
1.4485691802179e-05
-2.45939931875917e-05
-4.19911939570982e-05
-2.68501277568949e-05
-3.82522771963475e-05
-1.52116322906024e-05
-5.6314736357089e-06
-4.82975392970784e-05
-4.04073852683933e-05
-4.15302293990835e-05
-2.60407925023854e-05
-1.45741112914293e-05
-3.56716228206321e-05
-2.83887914906664e-05
-3.98954658692263e-05
-2.02664102430767e-05
-1.78860581382302e-05
-2.51901655388082e-05
-1.93882727999878e-05
-1.74374492441463e-05
-1.9513789264297e-05
-2.16905967552006e-05
-1.31909900888457e-05
-1.53614093221257e-05
-1.75503148209016e-05
-3.91009939134551e-05
-9.82527857681659e-06
-3.26694718276809e-05
9.46274605881271e-06
-3.10886441948726e-05
-4.17215198313145e-05
-2.40443775283977e-05
-3.03171503918616e-05
-1.95559972167896e-05
2.54212512616523e-06
-3.10076685134652e-05
-1.55341299183298e-05
-1.40255704250263e-05
-4.76779830861751e-07
-2.46504188068627e-05
-2.19630181842224e-05
-1.33009185158255e-06
-1.76459800162662e-05
-3.50992538344104e-05
-4.60766218938797e-06
-2.1338806586951e-05
-3.77446343163765e-06
-1.64261133738006e-05
-3.59991095163024e-05
-1.54759988989182e-05
-1.95852328522373e-05
-1.91248473332908e-05
-4.68095764286391e-05
-8.3918773388971e-06
-2.19787777681498e-05
-2.58526964164288e-05
-7.64657582542368e-07
-6.38975347004914e-05
-5.10679646693244e-06
-1.63219408025341e-05
-1.30609977494485e-05
-2.86472226775679e-05
-3.0141046043186e-05
-1.01082478042597e-05
6.84507325269104e-06
-1.23281255314555e-05
-2.37993547976063e-05
-2.96904869352386e-05
-3.4307132928533e-05
-2.26323922903936e-05
-2.02066046720893e-05
2.90046696250649e-07
-5.48027339154968e-06
-2.344354544284e-05
-3.64321478548342e-05
-2.32414449905743e-05
7.48968006236385e-06
-3.1283506249949e-05
-4.13759625765216e-05
-8.09282190236824e-06
1.85075471049643e-06
-3.92831994789881e-05
-4.40964648676079e-05
1.81433382233532e-05
-1.97777460166366e-06
-1.15606314706961e-05
-2.40311355543225e-05
-1.14540987700151e-05
-2.36474740229734e-05
-3.97848586189662e-05
-2.43434391191365e-05
-2.50575442085982e-05
-4.19939424269459e-05
-3.32403447515089e-05
-2.78394394064666e-05
-1.63072901874536e-05
-2.45420096998954e-05
-2.40244828388422e-05
-2.36104954767188e-05
-8.86118195493421e-06
-9.91003859857376e-06
-1.75316651732421e-05
-2.58324133305132e-05
-9.81391087600526e-06
-2.85106638228242e-05
-1.90815873745985e-05
2.17191327678637e-06
-1.71102697062093e-05
-2.20890126857207e-05
-2.68506982907484e-05
-1.67343457817268e-05
-3.23459804452348e-05
-1.9408081611008e-05
4.19976751347296e-06
-3.12854334443965e-05
-3.47553723002503e-06
-8.87763988388072e-06
-1.03367469123455e-05
-1.59788580879629e-05
-1.91199183903517e-05
-5.32108333095622e-05
-1.11583845059135e-05
-2.06949126055621e-05
-2.88206847872848e-05
-1.37151599187078e-05
-1.8970897155245e-05
-3.82472635749509e-05
-2.75861844479243e-05
-2.60308793794562e-05
-2.55856987124075e-05
-1.60328218096943e-05
-1.3967160064028e-05
-3.72229580146886e-05
-1.87885791309798e-05
-2.95531078193524e-05
-2.06341037359381e-05
-1.71169046065752e-05
-3.33320199326191e-05
7.00557237553386e-06
-1.01816254977448e-05
-1.24485255423422e-05
-1.87335853337018e-05
-1.98682965586751e-05
-1.54364495003153e-05
-2.70597329542242e-05
-5.81122558944571e-07
-1.57535713712781e-05
-2.96519816548738e-05
-4.35431392860948e-05
-2.36456280233464e-05
-4.72407409103399e-05
-1.44548121123844e-05
-1.84434622489744e-05
-6.98654757738108e-06
-9.07933469286791e-06
-2.18582788957448e-05
-1.17976614424221e-05
-4.23090711688518e-05
-2.12533744922563e-05
-2.29862125938416e-05
-1.68025131786301e-05
-3.59614844151527e-05
3.85823183502011e-06
-4.31414743265435e-05
-2.01233016412582e-05
-1.35476441782794e-05
8.78332937556907e-06
-2.84982084267684e-05
-2.62803999811754e-05
-2.3216622970221e-05
-3.90736078653159e-05
-3.69910290324272e-05
-2.54501071369117e-05
-2.72660958434197e-05
-3.27595031165089e-05
-3.09005449081139e-05
-3.22297771939474e-05
-3.08095742784143e-05
-6.60881664776133e-06
-3.00590195725341e-05
-1.76074299870398e-05
-3.20245399898986e-05
-2.01458274878919e-05
-1.16331910758269e-05
-3.39311128617112e-05
-3.67175970135656e-05
-6.7745688232684e-06
-2.10960345335726e-05
-1.34756056666895e-05
-4.83947566021929e-06
-4.00330163348431e-05
-2.10487519980369e-05
-4.38012251697327e-05
-3.53387734850344e-05
-2.28483611642263e-05
-3.46834503469666e-05
-3.77755815096133e-05
-4.36143024843173e-05
-2.8476000232011e-05
-2.31492274488831e-05
-3.83180112073256e-05
-1.6373740800893e-05
-2.36693074503196e-05
-1.67216246990367e-05
-1.18757794726417e-05
-3.72409164776282e-05
-1.86001434547225e-05
-1.67593255120478e-05
-2.62446679994263e-05
-2.64582125012437e-05
-2.22801745388969e-05
-4.32457239586666e-05
-4.68584193227999e-05
-2.60637826808828e-05
-4.10412928614364e-05
-1.87810170494302e-05
-1.34796608697514e-05
-3.12471562985621e-05
-3.95798600709907e-05
1.85576724715683e-06
-1.0187732352715e-05
-1.59640247127651e-05
-4.53604185709822e-05
-1.10324343195286e-05
6.18751198133399e-06
-1.28587526631953e-05
-2.79892150061618e-05
-1.09684338486475e-05
-2.17864775222046e-05
-2.50777416710848e-05
-8.03753677934014e-06
-8.0932204730833e-06
-1.76913959690308e-05
-1.84408952012833e-05
-3.66619674269501e-05
-1.93427649575899e-05
-3.74753738596739e-05
-3.78030077210563e-05
-7.7711689675464e-06
-1.8268402633982e-05
-7.91286553363098e-06
-1.75079539184598e-05
-2.11073656449199e-05
-7.93239941724436e-06
-3.58494341500495e-05
-3.35089865919616e-05
-1.18102061207662e-05
-3.42493830079525e-05
-3.09890685507345e-05
-1.27323217142895e-05
-2.10232614505483e-05
-1.05340668185822e-05
-2.25325274013697e-05
-1.26777143880419e-05
-2.32919867124694e-05
-2.31591624746729e-05
-1.94051554918376e-05
-9.89452074538631e-06
-4.98744295168788e-05
-2.96952558705243e-05
-2.68433719425181e-05
-2.75834239235426e-05
-3.93376495837101e-05
-2.18975501028382e-05
-2.03882881752802e-05
-1.18800117602282e-05
-2.81712481613599e-05
-2.77710335762145e-05
-4.50173345608116e-06
-4.24694580857513e-05
-3.02906914524235e-05
-3.10635935096848e-05
-2.39259170669008e-06
-1.50177828862615e-05
1.38991811969023e-06
-3.32239956298704e-05
-2.49428685984931e-05
-2.0985193537342e-05
1.27360792666853e-05
-2.51967904959065e-05
-1.27194267127349e-05
-4.2915539250296e-05
-2.14504730711013e-05
-3.58862224678601e-05
-3.35241626155464e-05
-1.41451511293592e-05
3.8335780765069e-06
-2.56692157706829e-05
-9.40995990545595e-06
-2.3285159373067e-05
-2.17819284069767e-05
-3.63700740602503e-05
-2.68829002979006e-05
-1.72538515723781e-05
-2.1481102406315e-05
-1.35059589062412e-05
-1.88139446137564e-05
-2.00021516021518e-05
-3.59246759461426e-05
-2.99611610865478e-05
-1.40110238195044e-05
-1.23501000303108e-05
-1.17324939935019e-05
-3.3359100731827e-05
-1.22999956543385e-05
-7.99535186867218e-06
-2.60750927431366e-05
-2.24805593733547e-05
-6.01189794731833e-06
-8.71683746065598e-06
-1.6758046059436e-05
-3.4074459813428e-05
-2.3734092137103e-05
-2.76260402524126e-05
-1.7108683682323e-05
-3.36062602813039e-05
-2.0510206247549e-05
-3.16824281061804e-05
-2.64011279363626e-05
6.1840866601698e-06
-1.78105679011916e-05
-1.89784659449054e-05
-3.75140935162804e-05
-4.13355249649705e-05
-2.65636979535303e-05
-3.46390819252625e-05
-1.10861132596326e-05
-1.54802966345585e-05
-2.82305657217726e-05
5.39817334961466e-06
-3.02113113760293e-05
-1.74472332441768e-05
-1.27140872786284e-05
-1.72141644353323e-05
-1.61503826562325e-05
-7.51733449053561e-06
-5.97355082465927e-05
-2.27477992611884e-05
-3.73902077243166e-05
-1.46469710794634e-05
-1.50755544411618e-05
-1.90819216138171e-05
-6.37142342492615e-06
-8.11402039186114e-06
-1.72749287822803e-05
-2.54426472376608e-05
-3.2441980117674e-05
-3.41833331805753e-05
-2.26348193861532e-05
-1.1530573143662e-05
-3.65961723951056e-05
-1.53587060862946e-05
-9.95642984546463e-06
-1.75780544138779e-05
-4.85192014901286e-06
-5.38351791741088e-05
-1.7951501496694e-05
3.83676141259151e-07
-8.05368837853834e-06
-2.31846937189715e-05
-2.16002941080719e-05
-1.47008734488615e-05
-4.12058013538737e-05
-1.3203669046235e-05
-1.76026169522639e-05
-1.39596190157759e-05
-1.93914107232878e-05
-2.97497727012838e-06
-1.74488466234309e-05
-2.63912672562511e-05
-2.45307349469468e-05
-8.42409696479518e-06
-7.76292062207296e-06
-2.19579300491853e-05
-2.297287580385e-05
-5.42151506132176e-05
-4.63944267248828e-05
-9.72187480120388e-06
-3.68923695766211e-05
-3.57059838176053e-05
-2.46668132433703e-05
-3.54952464757528e-05
-3.2925026399799e-05
1.61693815384805e-05
-2.36581996391708e-05
-1.09509933865153e-05
-3.19162882865344e-05
4.36209777804074e-06
-8.31645994352317e-06
-3.63662934408376e-05
-7.13953167609827e-06
-4.03362211452522e-05
-2.35651467882392e-05
-2.60523869024316e-05
-8.07655695840268e-06
-4.88796565835367e-05
-1.74218644982716e-05
-1.78570353053589e-05
-1.82483423829935e-05
-2.17631910107302e-06
-2.01496300548421e-05
-1.01338374961788e-05
-3.69631437965058e-05
-4.33748178913552e-05
-3.59139106711312e-05
-3.06140666633518e-05
-2.95268463129104e-05
-4.14961785316231e-05
-1.63650651161825e-05
-9.7691914731845e-06
-3.04624145436617e-05
-8.8640274141005e-06
-9.64421074398549e-06
-2.97788516356934e-05
-1.01934199463843e-05
-2.81375718077329e-05
-2.16030373603524e-05
-3.16612704962246e-05
-1.5828718249487e-05
-2.9816716556023e-05
-2.95130991650111e-05
-2.09012640474693e-05
-2.67307871828745e-05
-1.34375031743941e-05
-2.1512814998286e-05
-3.23557424694895e-05
-5.90338935103431e-06
-9.57325375289578e-06
-2.19887474353849e-05
-2.27584457798597e-05
-2.522931805987e-05
-1.39234569424448e-05
-2.34600634933411e-05
-3.77542793839168e-05
-1.32541213247332e-05
-2.46949507434508e-05
-3.86871537154852e-05
-4.98169579258054e-05
-1.8615491662485e-05
-2.48964094413304e-05
-3.48166247757521e-05
-4.21932528851991e-05
9.82887620608506e-06
-6.79612802130576e-06
-5.23070991659426e-05
-2.76300926495327e-05
3.53969378933848e-06
-3.56309086097183e-05
-5.42734780158632e-05
-1.13680173229719e-05
-2.70496048440246e-05
-3.19310110973303e-05
-1.35743382706024e-05
-1.77310895724319e-05
-3.16227896159351e-05
-3.06525009428745e-05
-3.00767945654596e-05
-2.18248747546157e-05
-2.18870387091881e-05
-5.58396175542256e-05
-3.28371869415729e-05
-3.49278577286613e-05
-1.10460975451975e-05
-3.24307700373774e-05
-3.16023870400942e-05
-1.86516429232905e-05
-1.8728959732935e-05
-1.56818385337573e-05
-9.67219401817916e-06
-4.59040996599354e-05
-1.85363382950794e-06
-2.75074553771292e-05
-9.16304425341693e-06
-3.32795248379324e-05
-2.41691486576247e-05
-7.32561227941573e-06
1.11148767850888e-05
-2.16095659003942e-05
-1.08434594640659e-05
-2.3955797318429e-05
-2.76507703714982e-05
-1.92427234119352e-05
-3.34009839069844e-05
-3.23026576751392e-05
-2.48493189440453e-05
-3.38394827933109e-05
-3.30369696288387e-05
-4.42902297135966e-06
-3.27182294760265e-06
-2.4493736140552e-05
-3.59969126365248e-06
-8.01392802647751e-06
-1.31163287960095e-05
-2.68594861886699e-05
-2.99349196676149e-05
-2.02302905093906e-05
-6.72497840473624e-06
-1.1169015063526e-05
-2.62261530280811e-05
-3.33593165734692e-05
-3.94079168050599e-05
-4.35487054290902e-05
-3.0632785199425e-05
-1.73832138993941e-06
-8.28785699907742e-06
-1.96903894960653e-05
-5.52684651449827e-05
-3.63298854904223e-05
-3.20412464853304e-05
-3.34174311807532e-05
-7.25654761407311e-06
-1.62179745387534e-05
-1.73921381400684e-05
-4.09675393954313e-05
-1.12698642382083e-05
-2.03756823602473e-05
-4.58928387600356e-05
-1.46835299805498e-05
-2.11320512304748e-05
-3.86260035442681e-05
-1.72771942069833e-05
-3.57746953937781e-05
-8.42719777829935e-06
-3.37503334314407e-05
-1.97649243551309e-05
-3.54677995342643e-05
-1.70827471207083e-05
-1.9891296559391e-05
-1.30806495886125e-05
-1.70082408401267e-05
-1.59645570509329e-05
-1.40667938445307e-05
-2.76442773149703e-05
-2.85874754536046e-05
-2.57302138186314e-05
-2.63824521519905e-05
-2.31896175486669e-05
-2.52735572179432e-05
-2.28028344131056e-05
-2.56581810233923e-05
-4.86060782481574e-06
-2.64743632666528e-05
-1.18207853341515e-05
-1.92716943438803e-05
-2.69619845547733e-05
-2.02441609353146e-05
-2.32032341981454e-05
-4.03061336389258e-05
-2.97698785685571e-05
-1.45131095990572e-05
-1.29034674869026e-05
-1.3555887077951e-05
-1.96570948235998e-05
-6.44308710039235e-06
-3.04761739685765e-05
-3.75811519241903e-05
-1.22216294382618e-05
-1.57897309911086e-06
5.66616193609647e-06
-3.40025658219294e-05
-7.38212717335654e-06
-8.62090761629178e-06
-4.26325331470225e-05
-4.98225378659598e-05
-6.15298996266487e-07
-2.5573747410333e-05
-7.29731461766407e-07
-3.10677284426387e-05
-1.97286617333249e-05
-2.23285537479819e-05
-5.94764903466841e-07
-1.90282135381068e-05
-4.0965542631693e-06
-1.84509209584292e-05
-3.62481935932189e-05
5.14289902919714e-06
-7.75664455268828e-06
-3.78430499740543e-05
-1.59837018085853e-05
2.26922130380058e-07
-3.14840994283165e-05
-1.30577552124104e-05
-1.18835748248787e-05
-1.55220507877347e-05
-2.46353732489806e-05
-1.02816424976749e-05
-2.94086425361316e-05
-1.01494810845649e-06
-2.17190823300069e-05
1.15658971088855e-05
2.58509130869515e-06
-3.80667789869154e-05
-1.57074244910637e-05
-2.02560015185374e-05
-3.40016725072376e-05
-2.51489911529138e-05
2.51900479920405e-06
-9.00402656884748e-06
-1.57107905857423e-05
-2.11444454588435e-05
-1.84819737809783e-05
-5.38405100703855e-06
-2.6827453368174e-05
-9.35998653125748e-06
-1.39288744393571e-05
-2.1390622909253e-05
-2.80307826676567e-05
-3.8255338379182e-05
-4.25618541931248e-05
-1.17575775220801e-05
-6.74898919085025e-06
-3.92342635094654e-05
-2.92748571707056e-05
-1.96104561322906e-05
-2.60771987085248e-05
-1.051377784954e-05
-2.21498248482295e-05
-1.11824160228169e-05
-2.55882174449408e-06
-3.2848446467133e-05
-7.88046042780248e-06
-1.75038575667562e-05
-2.6525899272654e-05
-1.23636903237498e-05
-3.02266714519242e-05
-4.51815957205835e-06
-9.9657402374567e-07
-2.09966001946896e-05
-5.86128696500816e-06
-2.2603704111785e-05
-1.90593809621996e-05
-1.3538496259822e-05
-2.91196518580884e-05
-3.4131101588822e-05
-2.19020447231861e-05
-2.64607355735415e-05
-3.59647381760033e-05
-6.72877538148436e-06
-2.18916180986927e-05
-2.13355675059847e-05
-9.22298185030269e-06
-7.21900714120508e-06
-1.76402237729376e-05
-1.96226115713338e-05
-1.84420856031628e-05
-1.82063046181013e-05
-1.30737634117631e-05
-9.20760463587689e-06
-2.33418581484461e-05
-2.4381441357145e-05
-2.35813114033414e-06
-1.6561757941607e-05
-2.55510228056222e-05
-4.14300136253934e-05
-1.01628758628024e-05
-1.30785280258781e-05
-5.56660724457876e-06
-3.0996698031194e-05
-2.287612603008e-05
4.30045664904822e-07
-2.98193517755228e-05
-5.78828222181498e-06
-2.70514416085728e-05
-3.14509030063386e-05
1.33971126155548e-05
-2.35844260082898e-05
-3.11553460474824e-05
-1.20489864042775e-05
-3.28332788369191e-05
-3.70322522240387e-05
-6.78099557331205e-06
-7.10520748720674e-06
-3.49160220680752e-05
-2.55146906029389e-05
-1.53868531683828e-05
-4.8841829832221e-06
-1.95920862639e-05
-9.93263594010866e-06
-1.11122081084819e-05
-2.92160211161595e-05
-1.98250486691245e-05
-2.20940034236042e-05
-4.12698204416947e-05
7.75189772129274e-07
-2.0319197176538e-05
-3.19317156863009e-05
-5.07601756414832e-05
-1.85089356281197e-05
-3.44024226424974e-05
-1.77223098895909e-05
-1.94851436584044e-05
-1.88055570296946e-05
-2.75552844973879e-05
-1.68529936955048e-05
-2.15276908254921e-05
-3.96311090428849e-05
-2.04687371914996e-05
-2.99881127957875e-06
-1.83138514264113e-05
-2.06814026959212e-05
-1.12983825051922e-05
-8.62518523446561e-06
-1.31569955716738e-05
-1.85305752712201e-05
-9.90717296968674e-06
-3.469535247215e-05
-2.79497344223263e-05
-3.45228825156195e-05
-1.97836360116001e-05
-1.51180102563182e-05
-1.19935930654283e-05
-2.70072118437531e-05
-7.59071848910358e-06
-2.12099149977409e-05
-2.09448530911644e-05
-2.66521542776757e-05
-1.71870156141445e-06
-2.71343138908677e-05
-3.1416102233222e-05
-2.42188161247345e-05
-1.71082605410805e-05
-2.73234489662154e-05
-2.85729773001981e-06
-1.90657792927169e-05
-3.51455252308152e-05
-8.79915025372324e-06
-1.83738702650867e-05
-5.17069543171203e-05
-2.92546190797664e-05
-3.01836360408612e-05
-1.90412246193038e-05
-2.15729218706018e-05
-3.56141218230752e-05
-2.92658478295274e-06
-2.05368178161058e-05
-9.79847063420609e-06
-2.80877578983471e-05
-2.57955642212695e-05
-5.27340624669783e-06
-1.74865582633166e-05
-1.671544299635e-05
-2.72136315759901e-05
-3.42114052758317e-06
-1.93622715492892e-05
-8.81158938546163e-06
1.64960516095018e-07
-2.66421278044579e-05
-3.24019931694112e-05
-3.09691632441477e-05
-2.11006496215133e-05
-6.09397819708261e-06
-2.9719855787162e-05
-1.94841214527379e-05
-3.8231059033376e-05
-6.30090322285413e-06
-2.80661492404171e-05
-2.84875838051682e-05
-2.47014661556924e-05
-2.70683602582095e-05
-1.33605970689404e-05
-1.30317002971749e-05
-3.78982089891617e-05
-2.65634441793758e-05
-2.02689169534686e-05
-2.64104493683717e-05
-3.81356336770979e-05
-2.71069273010581e-05
-2.01849191949628e-05
-2.61996659070529e-05
-2.02517854666201e-05
-1.81105297373619e-05
-2.49695819148777e-05
-3.12783969896422e-05
-6.77072345535003e-07
-3.22827496117794e-05
-1.02346671051144e-05
-7.31126648273103e-06
-3.26801093044986e-05
-1.05289894421994e-05
6.2093085325693e-06
-3.59758486607573e-05
-3.26216814560372e-05
-1.9270401355067e-05
-2.52077244234631e-05
-1.55930018534403e-05
-4.78429044398446e-06
3.17290199410372e-06
-6.51641462740135e-06
-1.31620702986286e-05
-1.52777845776764e-05
-5.54557803624903e-06
-7.63304222721669e-06
-2.71636706944731e-05
-3.51311078846286e-05
-1.33197487031949e-05
1.10833562978792e-06
-1.96959951638038e-06
-1.60135341788839e-05
-3.36888507020515e-05
-1.23286846642704e-05
-2.70346125824855e-05
-3.42368459814229e-05
-2.5862664154811e-05
-3.85971759776139e-05
-2.27465764193618e-05
-3.02128457113658e-05
-1.60851581304509e-05
-2.91123888794425e-05
-2.74190665504786e-05
-5.09833355808581e-05
-2.72060255169985e-05
-2.28929400134015e-05
-4.48343569380694e-05
-2.17398378738146e-05
-2.61242974072485e-05
-2.79111298634791e-05
-5.43617707976926e-06
-4.60133114868257e-05
-2.80494980132284e-05
-1.7524420048929e-05
5.93893428475476e-06
-3.63344191301463e-05
-6.53055154018129e-05
-2.59892082955102e-05
-5.09189755377301e-05
-6.9985588269321e-06
-2.7386258355426e-05
-1.6936796732901e-05
-2.08551441993031e-05
-1.74657405563873e-05
-6.37803882951807e-05
-8.17875340047002e-06
-2.31166659147302e-05
-2.45206675089804e-05
-5.19378958226501e-06
-3.58226380295789e-05
-1.73402169651404e-05
-3.80922636806702e-05
-3.17874600470678e-05
-8.45280992422618e-06
-1.98716483866224e-05
-1.77160850119363e-05
-1.53141115401206e-05
-2.55274288974997e-05
-2.30428072056478e-05
-1.80997109858526e-05
-3.72199771625071e-05
-1.93064971544372e-05
-2.89762632511881e-05
-3.94316958715095e-05
-5.33341265548641e-06
-3.81614567522974e-05
-3.08143445013447e-06
-2.36134568707644e-05
-1.3405257902595e-05
-2.63802321522162e-05
-1.92837599436501e-05
-9.69701171099532e-06
-3.8881521191152e-05
1.21301363791483e-05
-3.08117083792138e-05
-5.41722615366887e-05
-3.87759703107292e-05
-3.68885377309736e-05
-6.7319397301539e-06
-5.63797815644487e-06
-5.44158783114899e-06
-4.12826122826015e-06
-1.32912104489347e-05
-2.55915196999791e-05
-1.00067324369337e-05
-1.33330539633956e-05
-2.50799797068739e-05
-1.74356090705059e-05
-1.89157000352777e-05
-2.64626022806106e-05
-5.86676341577435e-06
-3.37203882824539e-05
-2.76706071393847e-05
-1.8458412438761e-05
-2.86479379398672e-05
-2.34229824582747e-05
-1.44130002970881e-05
6.36098582309394e-06
-3.0685946203039e-05
-2.7162353654373e-05
-2.84748443041978e-05
-1.21279782932748e-05
7.07627265435345e-06
-5.93110116183073e-05
-2.0772644268313e-05
-1.7607264680694e-05
-6.07673623421995e-06
-2.71389141169674e-05
-2.93087986863126e-05
-1.24791924755446e-05
-1.23402807947733e-05
-2.45957486715594e-05
-1.36306851952849e-05
-5.70457770361882e-06
-3.9854075547572e-06
-2.54022093399085e-05
-2.9217964203065e-05
-3.15966038209374e-05
-3.16534878174804e-05
2.03070048300718e-05
-1.0804697005496e-05
-1.84578364951462e-05
-2.70757208478318e-05
-4.03485459446879e-05
-1.33247980518229e-05
-2.70547345695139e-05
-3.08357346253184e-05
-2.07970662858361e-05
-2.49410983773588e-05
-1.97612601154399e-05
-9.21545995302861e-07
-1.80399288133548e-05
-1.38016620502085e-05
-2.25237491392181e-05
-2.36955795882256e-05
-1.54971557134698e-05
-4.18040375316619e-05
-3.22637018542367e-05
-2.40669060466476e-05
-1.09236448283496e-05
-3.51381704424807e-05
-4.40801566783063e-06
-4.21208300119232e-05
-2.23896522914597e-05
-1.04695752416242e-05
-8.80195482324375e-06
-3.1929409990409e-05
1.55971417561838e-06
-2.12356358412292e-05
-2.93841465231004e-05
-1.74784283134954e-05
-3.42803713202495e-05
-1.90140870446727e-05
-3.27650112725918e-05
-5.97503236888571e-06
-3.1654094441205e-05
-2.26756999116606e-05
-1.02755406948632e-05
-2.06511181672797e-05
-2.72276505077577e-05
-3.84689608279317e-05
-3.05662834945622e-05
-3.30215867923677e-05
-5.92359850054363e-06
-2.42177715373654e-06
-1.25745236141639e-05
-3.17401087056809e-05
-2.68786037334897e-05
-5.36603192503587e-06
-1.73199702306062e-05
-1.49149354692378e-05
-1.47512137636187e-05
-3.98795367288465e-05
1.02960817292366e-05
-4.20601531623641e-05
-3.35326629731414e-05
-4.10807724352398e-05
-3.15217528355145e-05
-3.26075248729645e-05
-3.38214178407407e-05
-1.42927933436429e-05
-9.53609871470995e-06
-2.42543171780606e-05
1.62643447412337e-06
-2.00378728409056e-05
-4.64293044839559e-05
-3.987643957005e-06
-2.44647213928438e-05
-9.28768824999439e-06
-3.09038962746457e-05
-1.86619031242469e-05
-1.78550129411648e-05
-4.69296247664432e-05
-2.64986618419416e-06
-1.3506746692931e-05
-2.77345786989337e-05
-5.28741523500334e-05
-4.46143810252791e-05
-1.74069770161609e-05
-2.7288115171537e-05
-2.36817132846716e-05
-2.83361020639363e-05
-2.50961454153581e-05
-2.66283985240826e-05
-4.23426578867952e-05
-3.65332783686189e-06
-2.92902070408844e-05
-2.18405100924805e-05
-1.85563255266932e-05
-2.37060296786765e-05
2.6586793017614e-06
-1.00024400732519e-05
-9.22215952106515e-06
-2.39526467960387e-05
-3.18470051927645e-05
-2.52150869190952e-05
-2.31892275591997e-05
-2.44672241015783e-05
-2.79354433091406e-05
-2.87135401791444e-05
-2.64172551178128e-05
-3.57021244848108e-05
-4.79751186160826e-05
-2.37973187312274e-05
-2.13100336382277e-05
-2.11990032909726e-05
-4.31242673540708e-05
-1.22506154843676e-05
2.47067025958481e-06
-2.39746537960263e-05
-2.64740847418648e-05
-2.64765678803141e-05
-3.40935619500512e-05
-2.39727340791139e-05
-1.29274036737976e-05
-1.89896027055804e-05
-2.36369114747733e-05
-9.04624002685954e-06
-1.32435965119309e-05
-4.46423453571138e-05
-2.52627910953662e-05
-3.38094947646024e-05
-1.77157282271912e-05
-1.06397744860697e-05
-3.63589461913107e-05
-1.67358907765238e-05
1.64471901137321e-05
-2.90712451746047e-05
-4.83286732936374e-05
-6.8087095643958e-06
-1.82386428417401e-05
-3.5792722108453e-05
-1.32715579958437e-05
-4.88877890479292e-05
-3.23253877783906e-05
-2.59277323652669e-05
-2.26241289864279e-05
-5.00293252316178e-05
-2.06442092562307e-05
-2.15679198253177e-05
-2.43659628587526e-05
-3.12317298196206e-05
-3.53593611453766e-05
-2.4216409138481e-05
-4.15946611639169e-05
-4.51716720479423e-05
-1.97365848239568e-05
-2.16763341324718e-05
-2.35254019794554e-05
-3.36030748967291e-05
-2.69960033783183e-05
-4.03001127777527e-06
-1.03071298833202e-05
-3.07518677882439e-05
-5.3226377263832e-05
-1.26231192091104e-05
-3.07796964876171e-05
-4.03653912866481e-05
-1.86483768456519e-05
-2.37040889477544e-05
-2.94217399879613e-05
-2.13098657319647e-05
-2.21981691437659e-05
4.12446134478023e-06
-1.92655788316821e-05
3.28065949029109e-06
-2.56173324321603e-05
-3.67851366569088e-05
-2.73163452573667e-05
-2.25161325471091e-05
-1.72648832946702e-05
-9.41451016060872e-06
-2.68593425146482e-05
-1.49888112757114e-05
-3.1213358293059e-05
-2.7530223157969e-06
-1.13898118235197e-05
-2.17611906960982e-06
-9.51811296409932e-06
-3.64172675713898e-05
1.86933223378681e-06
-1.54929682120731e-05
-3.86932717576818e-05
-5.558345823851e-05
-1.71013284498581e-05
-2.94374317035392e-05
-3.21837057168988e-05
-1.24929412602023e-05
-4.94861106947749e-05
-1.79864932091171e-05
-2.99385057078073e-05
3.61678073433074e-06
-2.55093024636568e-05
-3.83076044371214e-05
-2.86510831139815e-05
-2.53458196351957e-05
-1.21036406070872e-05
-8.09168842884453e-06
-1.09299537003583e-05
-1.86596672344773e-05
-1.24599610430399e-05
-3.31282736777412e-05
1.48582436571117e-06
-1.50833870812337e-05
-3.07034428988579e-05
-3.73510224609047e-05
-4.03969242944219e-05
-6.94658043851513e-06
-1.24541664710336e-05
-3.33624404878029e-05
2.36326563065104e-05
-1.83634603662257e-05
-1.71506556055553e-05
-2.91485666137006e-05
-3.04160868481406e-05
-4.82599131802326e-05
-2.17453936720404e-05
-1.96391006374456e-05
-3.54581320390802e-05
-1.31118395004654e-05
-1.33628405449601e-05
-1.02639119170482e-05
-3.89716381407518e-05
-1.82407435307264e-06
-5.20933784458484e-06
8.30400699461056e-06
-2.74618151026455e-05
-2.78016298164419e-05
-2.87546786497652e-05
-1.62211444224094e-05
-2.17283628152537e-05
-4.04787078240503e-05
-1.94612450323369e-05
-2.76001960585132e-05
-1.80994201650593e-05
-2.06304436677578e-05
-6.1271246130683e-06
-4.35672249591724e-05
-2.06616281358177e-05
-3.13071092723937e-05
-1.94272185047959e-05
-2.10214600142515e-05
-3.31334292800262e-05
-1.79449468633054e-05
-2.61244464386227e-05
-1.98880354789388e-05
-1.33826594581993e-05
-1.18124829624593e-06
-2.9117090446691e-05
-5.01556253510512e-05
-2.35633797722843e-05
-1.76395266089092e-05
-3.93329360492702e-05
-1.39537089925276e-05
-2.79761732028035e-05
-2.49503642590397e-05
-3.91874456551365e-05
-8.55146027393508e-06
-7.88183579040777e-06
-3.27417653728359e-05
-1.83784367448088e-05
-7.13934371106441e-06
-2.28052199920492e-05
-7.44501237224003e-06
-1.21644692954345e-05
-7.82887399661788e-06
-3.21600637820889e-05
-2.20157473272536e-05
-2.44267650905486e-06
8.89396446281653e-06
-3.37920220017347e-05
-1.63005452786326e-05
-3.11246098348563e-05
-3.25773035974253e-05
-5.43349897822013e-05
-1.93805411084254e-05
-2.46292278192858e-05
-1.07207712743668e-05
-1.39233143604899e-05
3.54838002181887e-06
-1.9912703140903e-05
-2.48616911800059e-05
-6.17772962592792e-05
-2.78695969354685e-05
-1.30332040858857e-05
-1.74332416179917e-05
-2.34564788541838e-05
-3.35380585390791e-05
-3.57744581452712e-05
-1.45646073197423e-05
-4.46006804871974e-05
-1.9289180576917e-05
-2.41161035225709e-05
-9.43711942423212e-06
-2.65415120448247e-05
-3.0635100136202e-05
-1.67264561205442e-05
-1.83256859949397e-05
-4.93519205995694e-05
-1.70754233979565e-05
-1.56293779533101e-05
-3.74064930524107e-05
-2.41455673446163e-05
-2.06187253705792e-05
-1.67458183327891e-05
-6.5404025344545e-06
-3.68097900959756e-05
-1.21210637113517e-05
-9.77970764284558e-06
-2.24248594808032e-05
-3.73031038001058e-05
-9.78206821495952e-06
-1.58217602863955e-05
-1.56389710107611e-05
-3.5008233978069e-05
-7.79167909187928e-06
-9.60331968974566e-06
-1.41614640880511e-05
-2.12561061203526e-05
-1.45589159150172e-05
-1.63874695132317e-05
-4.16478452018042e-05
-3.50388649789061e-05
-1.19131553429885e-05
-3.3697871086793e-05
-2.5389201399505e-05
-2.65650258400819e-05
-3.44628448730709e-05
-1.70834631238286e-05
-3.35680263507482e-05
-1.7291873385569e-05
-1.68249072067636e-05
-3.61109225405973e-06
-2.42405635069281e-05
-2.74623550828649e-05
-4.4642151553958e-05
-3.55110948121726e-05
-2.66825136150939e-05
-3.55729071939659e-05
-2.23897424413291e-05
-2.89073663548755e-05
-2.00644573714337e-05
-3.32275993696673e-05
-4.85447339357488e-05
-6.78078974899866e-06
-2.368103462118e-05
-2.14921790178565e-05
-2.2676112664024e-05
-1.17781475541219e-05
-2.16925766338831e-05
1.20807330186924e-07
-4.36272877936186e-05
-2.10318349865567e-05
-2.07107532632721e-05
-1.64737473693793e-05
-2.36934859137002e-05
-2.80982462472967e-05
-1.80342179054424e-05
-2.72182873989653e-05
-1.86680444563047e-05
-2.99404003445195e-05
-3.41243359865842e-05
-8.8555929814554e-06
-1.97079389582608e-05
-2.59440926926494e-05
-4.09915612294739e-05
-2.31715829004099e-05
-6.37517203007157e-05
-3.11795581218825e-05
-3.33035473922217e-05
-1.18089536814111e-05
-5.49302903931018e-05
-2.77249672718318e-05
-4.31532747734072e-05
-2.19160525244932e-05
-4.11523362672586e-05
-2.57125521099738e-05
-3.16769198977669e-05
-4.35149772717541e-05
-2.26558281729668e-05
-3.40031362641848e-05
-7.25392204658796e-07
-2.1743278374547e-05
-2.52088626464754e-05
-3.22222335475165e-05
-4.20589703007665e-05
-1.80464755514383e-05
-1.44279014292238e-05
-2.4309769346769e-05
-1.48738753678653e-05
-1.96556532399561e-05
-1.6269368829243e-05
-2.18102435026906e-05
-1.41860267562248e-05
-2.74022637222565e-05
-1.91416350668332e-05
-1.88037406723804e-05
-1.59305174024026e-05
6.0479043144164e-06
-2.71142703191519e-05
-2.20875812865603e-05
-5.12893015862438e-05
-1.81692031335129e-05
1.2613754208223e-05
-3.89712472593149e-06
-2.62943151960072e-05
-2.34182529190247e-05
-3.11827442811359e-05
-1.54046794324767e-05
-2.19340512939355e-05
-2.86590461561794e-05
-2.30570183068936e-05
-1.58030768129143e-05
1.41873823001711e-05
-8.13904091292627e-06
-4.29220019296804e-06
-2.06683360075171e-05
-7.59039690644099e-06
-1.93240375903346e-05
-3.51836297121418e-05
-2.8441495089748e-05
-3.77776102534884e-05
-1.07556889633239e-05
-5.5080506875516e-05
-1.48125280926675e-05
-2.86365097408327e-05
-3.69123476233356e-05
-2.90817700507371e-05
1.25398692769821e-05
-3.78981260152738e-05
-1.87915355876399e-05
-2.48451708121793e-05
-1.99751584922002e-05
-8.77394781951801e-07
-1.93676591271061e-05
-3.54078893123034e-05
-1.10030760333412e-05
-1.18539805268457e-05
3.82612169336148e-06
-9.80627180042263e-08
-2.32916384285561e-05
-1.51836011555063e-05
-2.11064725692933e-05
-2.55869491054534e-05
-2.27512537726297e-05
-3.37017589524169e-06
-2.19315097672895e-05
-1.42882685881173e-05
-4.5433000140489e-05
-1.72207503106279e-05
-1.37057606629431e-05
-1.89334795804942e-05
-1.72675249164626e-05
-3.14419801179123e-05
-3.56340203940898e-05
-2.62889699219714e-05
-1.34284423401391e-05
-2.5239706447636e-05
-2.70957938131942e-05
-2.00266192011431e-05
-2.08903689654466e-05
-2.89761144360651e-05
-1.91261407706565e-05
-2.85710422677422e-05
-3.54361602125863e-05
-1.77718796104056e-05
-3.04408242204106e-05
-2.63669036976682e-05
3.51887416226078e-06
-3.04106456671213e-05
-4.56471546546967e-05
-8.17941078166737e-06
-3.73299711017417e-05
-2.22667062965129e-05
-1.97379733610114e-05
-2.50042928176706e-05
-1.90172760372476e-05
-1.99979678002592e-05
-2.44486005419538e-05
-2.057170079636e-05
-2.23017814451329e-05
-2.96711343977324e-05
-7.9883347828443e-06
8.91478099518267e-06
-2.0994764929899e-05
-3.19161212067383e-05
-1.58994915860192e-05
-4.08948237631342e-05
-5.19513544400398e-06
-2.41457231516003e-05
-2.5532424943117e-06
-1.63612053220128e-05
-3.49257528150579e-05
-2.76076421211063e-05
-1.90953791537667e-05
-2.54796713646037e-05
-2.59276970199042e-05
-2.46854345484621e-05
-2.34943818515413e-05
-1.34740815427628e-05
-1.44342849365071e-05
-1.87139525800131e-05
-2.09794403620651e-05
5.04680453737371e-06
-4.41808656658435e-05
-1.30803886412262e-05
-1.35479028351e-05
-8.35875522336331e-06
-3.94660635415228e-05
-3.73662694954678e-05
-1.45843702691457e-05
-1.97125638188173e-05
-2.07826843684332e-05
-1.44274280081252e-05
-1.27390027847613e-05
-2.82794145171176e-05
-1.76800637845519e-05
-2.39508515582205e-05
-4.06306795603064e-06
-3.72492689178734e-05
-3.5237738285509e-05
-7.63569170946097e-06
-3.5132231517494e-05
-2.18038928921572e-05
-3.00705140555897e-05
-3.97127271664296e-05
-2.42178473580009e-05
-4.75128930479891e-06
-2.1560923423806e-05
-4.33795716681858e-05
-5.15003395438446e-05
-3.15913085840472e-05
-5.36033103056429e-06
-1.85466713181542e-05
-3.50431446653995e-05
1.61327154895494e-08
-5.03035355055334e-05
-2.25848792197663e-05
-1.38335899709599e-05
-1.53214699965957e-05
-9.42251546864974e-06
-1.48514788449993e-05
-2.65183809455639e-05
-4.17716312998044e-05
-2.04521349156159e-05
-2.26361940873693e-05
-4.17828347109778e-05
3.81545524931529e-06
-1.48630383720143e-05
-2.93177281713691e-05
-3.27331143834193e-05
-3.20576695206291e-05
-1.49648711361064e-05
-9.42632532647208e-06
-7.66106805663868e-06
-2.22773408563986e-05
-3.04341580793227e-05
-5.07323875040801e-06
-2.92867786329373e-06
-2.5569155047328e-05
-2.49125058253365e-05
-2.94193641461454e-05
-2.70803582544005e-05
-2.41803064924358e-05
-1.15638163831946e-05
-2.4849389012781e-05
-7.9870337651471e-06
-1.70935809053338e-05
-2.29747500883663e-05
-3.00632409807481e-05
-1.48944996655681e-05
-1.55293261837582e-05
-2.03727855324472e-05
-2.47526168642439e-05
-4.79705538293364e-05
-2.9264827709834e-05
-3.27137605198566e-05
-2.13471643858032e-05
-2.65276612348508e-05
-1.44450795903141e-05
-1.87819946727317e-05
-2.71304141315101e-05
-2.66225597936386e-05
-3.52998545185695e-05
-2.77250309962409e-05
-2.44426849507656e-05
-1.50377007824026e-05
-1.50638651501671e-05
-1.58417719905853e-05
-2.9032575150939e-05
-1.28993915176962e-05
-9.16279337089928e-06
-1.20934590177526e-05
-2.96468244381303e-05
-1.941976854192e-05
-2.15007779017477e-05
-6.41222635807681e-06
-1.23679603638361e-05
-1.62733124502498e-05
-2.68425779946997e-05
-6.15530294617805e-06
-1.25824392784465e-05
1.44741580799161e-05
-8.19726906936789e-06
-1.31776902420477e-05
-1.70633427310259e-05
-2.756035594274e-05
-9.40608108854342e-06
-3.90697495264562e-05
-9.84592832786197e-06
-1.34949087425508e-05
2.3443949402624e-06
-3.57412139474417e-06
8.62625368058021e-06
-1.09074286490983e-05
-4.60204199038029e-05
-1.80710016052164e-05
-2.46433487304294e-05
-2.09328387301552e-05
-3.90605072747301e-05
-1.44242489800568e-05
-1.63617416567888e-05
-3.85175650941354e-05
-2.75601370466711e-05
-2.57505656905051e-05
-1.88730669316221e-05
3.86533564999525e-06
-3.22194363523407e-05
-3.71727996345382e-06
-1.30383130474663e-05
-2.87346014648994e-05
-5.51232496646027e-06
-2.77608888249617e-05
-2.75905915437896e-05
-2.53879066916272e-05
-3.2182104082267e-05
-8.59775304607299e-06
-2.2223298117981e-05
-2.80507538720243e-05
-1.12165873119041e-05
-1.5132357833287e-05
-9.35959679298862e-06
-2.3249575264405e-05
-3.28665435783476e-06
-1.41873222363529e-05
-1.4779156870692e-05
-2.98600260433164e-05
-1.39829404500924e-05
-2.4429083702357e-05
-1.08657207605945e-05
-1.84610623415864e-05
-1.22127829116393e-05
-2.98223356148803e-05
-1.41884688507611e-06
-6.33765801249516e-06
-8.68376127541758e-06
-1.67321937261933e-05
-2.84807218687305e-05
-3.63254962817668e-05
-3.64836429940908e-05
-3.70804341455408e-05
-1.29822175309365e-05
-6.7298723498225e-06
-1.15650789498839e-05
-1.64482852288805e-05
-4.59811864637826e-05
-4.16557258419105e-05
-4.07732401362141e-05
-4.83598810066381e-08
-1.75833472579217e-05
-3.20675115380297e-05
-3.33581775284019e-05
-4.77762528910511e-05
-1.10720973629786e-05
-2.27606098584103e-05
-1.95361551342598e-05
-1.50857039178904e-05
-3.3944996293841e-05
9.60721600194481e-06
-1.20196555479361e-05
-1.56995598024866e-05
-8.97729158700363e-06
-2.10874234089022e-05
-2.22833352295506e-05
-3.92691644406437e-06
-4.08085204373726e-05
-3.26580420620406e-05
1.20341282908783e-05
-2.19967767987384e-05
-2.5394733854187e-05
1.61352199186236e-06
-1.01504125435056e-05
-3.88002840259464e-06
-3.88755153982287e-05
-3.2235589107973e-05
-1.85242522545754e-05
-5.61351100840804e-06
-2.05908631812324e-05
-2.91080925187095e-05
-1.77983470259798e-05
-2.54110446869892e-05
-5.16793961356259e-06
-2.60543557749974e-05
-3.13491483945702e-05
-1.55960175033377e-05
-2.55115937181808e-05
-2.89507890686512e-05
-5.00344625449739e-05
-1.41074660177778e-05
-3.6294722422796e-05
-1.64783404044097e-05
-2.94877125868535e-05
-3.03487549007963e-05
-4.93473985977734e-06
-1.23883670089595e-05
-1.8190154867424e-05
-1.85902634709545e-05
-5.88332378835634e-06
-3.64316282926947e-05
-4.76492699079332e-05
-1.14600793096552e-05
-6.83290709204736e-06
-1.48722710969242e-05
-4.16092045699485e-06
4.79211066924987e-06
-4.41509139766759e-05
-4.15582522262163e-06
-1.79221813256331e-05
-2.73017723726465e-05
-2.974326000041e-05
-3.89554683710586e-05
-1.60744726492475e-05
-1.75444954033877e-05
-1.76703336699926e-05
-2.40269046064487e-05
-3.18682172707714e-05
-2.9187701714081e-05
-1.03978109847625e-05
-9.1954242731826e-06
-3.73889688925973e-05
-1.43258445851272e-05
-3.76294022077279e-05
-3.0453570314291e-05
-3.57063032610818e-05
-1.28016047058068e-05
-2.44048211348403e-05
1.79010374966119e-06
-1.76132153362681e-05
-1.43766848483821e-05
-2.68754382177516e-05
-1.99628911028234e-05
-2.33071934220608e-05
-3.25580000044839e-05
-1.07158820660544e-05
-1.40306264213102e-05
-3.06934874634851e-05
-2.32950028027679e-06
-4.02713835676758e-05
-1.26651016652097e-05
-2.71299281938642e-05
-1.29582726630654e-05
-2.286924604628e-05
-4.60634792245099e-05
-3.58755187279321e-05
-1.16066080243633e-05
-3.21508681102775e-05
-4.07126950466505e-05
3.98813803201241e-07
-2.31903182648418e-05
-2.91794238446483e-05
-5.18451493327313e-05
-2.2935114359625e-05
-1.81811106398523e-05
-2.61016339048045e-05
-1.69457484877686e-05
-1.53120026808547e-05
-2.04141603077829e-05
-9.63096065924896e-07
-1.71454039128943e-05
-1.77190816255725e-05
1.49096898295736e-06
3.81749838451312e-07
-1.68936134524108e-05
-2.84212264443315e-05
3.108587683614e-07
-4.74210178269129e-06
-2.75184962915003e-05
-8.56148536678119e-06
-5.29404872315495e-06
-3.68481887134501e-05
-2.13023126323168e-05
-4.27079478259333e-05
-1.7805404054072e-05
-9.03430373799761e-06
-1.37481212187265e-05
-1.54914348206635e-05
-2.57432469430073e-05
-2.09814094811931e-05
-4.19444881030533e-05
-8.57629286437667e-06
-7.82869809370818e-06
-3.23611167810469e-05
-3.44757902190294e-05
-4.3476663124856e-05
-1.41951821303659e-05
-4.07193159473394e-05
-3.32461869621275e-05
-4.37283616294147e-05
-2.66373194677455e-05
-3.56011444884507e-05
-1.63023509781166e-05
-1.01213504232484e-05
-1.78274277211362e-05
-2.40114041952801e-05
-8.92940414778228e-06
-2.3120852633307e-05
-1.79520277235827e-05
-9.73318472763232e-06
-2.60213393877662e-05
-2.30568189640563e-05
-3.13892358543428e-05
-2.92927787543252e-05
-3.16965962876108e-05
-2.11351089918518e-05
-1.48535410499163e-05
-1.73840753568304e-05
-4.72994373700119e-05
-3.1276755649423e-05
-3.46222767984656e-05
-3.61775973178386e-05
-2.38706333238708e-05
7.1181382648722e-06
-3.15598673058408e-05
-1.83236787764191e-05
-2.13974588851117e-05
-3.00876990295879e-05
-3.25117298834112e-05
-7.54270055639439e-06
-1.57050525354066e-05
-1.39292291030953e-05
-2.58588265491016e-05
-3.93582061783138e-05
-2.17985943317837e-05
-2.61228245206828e-05
-2.69203597876212e-05
-3.2433041737765e-05
-2.4826371936286e-05
-1.47620877749105e-05
-1.53331448521291e-05
-1.31896192759665e-05
-2.68168300895156e-05
-1.30378060988362e-05
-2.12473362174753e-05
1.13132920502662e-06
8.48192700129525e-06
-4.18708817373346e-05
-1.06474641716206e-05
-2.58986258350899e-05
-1.1606461318976e-05
-1.54680889913327e-05
-2.29471581731083e-05
-1.88081920473753e-05
-1.80177636894875e-05
-3.8932597803131e-05
-5.1767094272815e-05
-3.79402285797942e-05
-2.15988393958369e-05
-1.50759697903461e-05
-7.8372552516028e-06
-2.18301985407341e-05
-3.73186957189109e-05
-1.23574924551197e-05
-2.50008479263074e-05
-3.49782530408101e-05
-2.5094108709114e-05
-2.01632127126396e-05
-1.00913768725645e-05
-3.02659329481258e-05
-3.22405034301703e-05
-2.3381686810003e-05
-4.28521100258589e-05
-1.40217176420934e-05
-2.18856749509787e-05
-3.19482528017103e-05
-7.59892398770356e-06
1.32688088533025e-05
-3.15986451166499e-05
-2.89513066209215e-05
-2.68627454854498e-05
-1.66630533663167e-05
-1.14936011247197e-05
-2.15916152795052e-05
-1.27030690970012e-05
-1.49630499771356e-05
-3.75404853645214e-05
-7.36383334144168e-06
-1.15531021254522e-05
-2.27003491213097e-05
-2.85782102272125e-05
-3.22183648911266e-05
-1.88345100533737e-07
-3.58624735911077e-05
-3.44928992834572e-05
-1.50845675083586e-05
-3.13539212211681e-05
-2.1050831729332e-05
-1.55954918749576e-05
-1.61069284123253e-05
-1.68648522099099e-05
-2.06533165169939e-06
-1.91615790270576e-05
-2.29980843733722e-05
-3.05529349623236e-05
-1.30981749821974e-05
-2.95771541656115e-05
-2.20567073544504e-05
-3.64562780041251e-05
-4.30684853350217e-05
-2.30065520554794e-05
-1.46620834057961e-05
-1.63574111843461e-05
-3.18101122981029e-05
-3.2481579982492e-05
-1.65779126013356e-05
-2.97756633154219e-05
-2.13354829836713e-05
-1.93667522467051e-05
-2.31620237553653e-05
-6.15941378366358e-06
-1.7941879808588e-05
-1.96257751397106e-05
-3.5458910386823e-05
-2.61225350655555e-05
-1.72435358548742e-05
-2.78216396280432e-05
-1.43561134934916e-05
2.42004804311302e-06
-1.89634909658258e-05
-8.69925748353208e-06
-5.54824955446811e-07
-2.14708423989835e-05
-8.5177441441395e-06
-4.35350071051426e-06
-1.61495560702795e-05
-1.50139872018557e-05
-1.45379767331793e-05
-2.70913247380938e-05
-5.42057691394661e-05
-1.13156436064939e-05
-3.56410365829369e-05
-9.22162231712574e-06
-2.68012117542626e-06
-2.11782192704438e-05
-3.58598906296192e-05
-1.63501014097887e-05
-4.15783130837048e-05
-1.93299881699056e-05
-8.06201197350886e-06
-1.89776210967373e-05
-2.66649045999662e-05
-1.71338589418758e-05
-1.4325467154198e-05
-1.95481981018658e-05
1.11598158983288e-06
-4.5506651347923e-05
-3.0756200326714e-05
-2.80917574492567e-05
-1.90634933819975e-05
-2.53074836347253e-05
5.84728347183316e-06
-1.50577873035491e-05
6.598037736268e-07
-4.84442146733796e-05
-1.7541065989077e-05
-2.24789633791719e-05
-1.58668300672445e-05
-1.89495191949186e-05
1.69186928660466e-05
-1.30542578763664e-05
-3.7555584050964e-05
3.23423066355799e-06
-1.60318648987594e-05
-3.45087889939291e-05
-2.47996344389575e-05
-2.64383226417754e-05
-1.7681686932201e-05
-1.03547550653507e-05
-3.47378096897649e-05
-1.9269890103097e-05
-2.19197294345324e-05
-1.68158757818354e-06
-1.49249324763207e-05
-8.44300480597712e-06
-2.15297208350728e-05
-2.18318586832772e-05
-3.09047154285497e-05
-2.38404296973305e-06
-3.82092032789479e-05
-3.0483610808504e-05
-2.24139521793249e-05
-3.3895469620616e-05
-3.28525713359632e-05
-1.81384378530842e-05
-2.25228614741036e-05
-6.28766737846068e-05
-3.91996860596128e-08
-2.33956228745714e-05
-1.64304316788326e-05
-2.07437169340476e-05
-3.78444887454959e-06
-1.94886846243862e-05
-2.92939764289683e-05
-1.94219730455586e-05
-6.36737647119188e-06
-2.21029330842709e-05
2.63957948342985e-06
-2.65098104726962e-05
9.8869182069747e-06
-2.00043066507281e-05
-2.2967825828792e-05
-8.76778829539096e-06
-3.75511346022858e-05
-3.78260424278126e-05
-2.88457834948463e-05
-2.81444074422944e-05
-1.86674278589479e-05
7.70317156149733e-08
-1.4231679172737e-05
-4.79530492475336e-06
-3.39299476683878e-05
-3.39713340679317e-05
-3.15907136502631e-05
-2.00244455160325e-05
-3.07133447447046e-05
-3.1738140207902e-05
-3.14921549649828e-05
-4.51222307983106e-05
-1.05854112701826e-05
-1.06962814249266e-05
-1.71808094173995e-05
-2.14452565400166e-05
-1.96633248708487e-05
-2.46436306250382e-05
-2.35131715319297e-05
-2.33196552663641e-05
-2.07830285289597e-05
-1.26960708519696e-05
5.58375774129463e-06
-2.76525113696793e-05
-4.87013094830038e-06
-1.3235115598225e-05
-2.67120686598406e-05
-1.10145935446273e-06
-2.67739707662957e-05
-4.44981688064843e-05
-3.17939042492825e-05
-2.87806545220687e-05
-3.80726655893467e-05
-2.53647912483286e-05
-4.57064104808071e-06
-2.69482748318547e-05
-1.039508847264e-05
-2.04414241261053e-05
-1.59391967770731e-05
-3.08286518217172e-05
-2.43056220701994e-05
-2.1407870089746e-05
-2.76516983725095e-05
-2.06125888190056e-05
1.92775214392386e-05
-2.23164667215664e-05
-2.78654482888434e-05
-9.36354904955382e-06
-5.27153398504657e-05
-1.35821703163452e-05
-3.51239022584434e-05
-3.88929828896108e-05
-2.89260798022664e-05
-3.10993364570288e-05
-1.38300097742412e-05
-3.90142561529898e-05
-2.86228684757724e-05
-1.51356679782789e-05
1.1777431954669e-05
-1.13507190199158e-05
-2.74636333099792e-05
-2.72571720907745e-05
-1.39076541405925e-06
-1.07335630496508e-05
-4.43050571833713e-05
-1.69851570069358e-05
-1.51253960051167e-05
-2.2467427749574e-05
-3.02752433642124e-05
-9.42982736023804e-06
-2.43041297859551e-05
8.40366221378247e-06
-2.76482851569678e-05
-2.73534854615443e-05
-5.12123500107167e-05
-2.79450542240624e-05
-2.547001205371e-05
-2.30743191038548e-05
-4.15402470025157e-05
-4.01760841255538e-05
-5.79488111306242e-06
-1.58897119573831e-05
3.72381316383663e-06
-2.45338383852197e-05
-2.96385819688235e-05
-2.26851616111297e-05
-3.42037611748869e-05
-3.18359355812904e-05
-2.35877121829095e-05
-1.34012263050823e-05
-8.45076889696834e-06
-1.81233353722898e-05
-1.73596554708465e-05
-6.34293439024676e-06
-2.39918981456992e-05
-1.11911628926943e-05
-2.62870000781691e-05
-4.75345876752281e-05
-5.35499710666784e-05
-3.25938371640419e-05
-4.00127440354948e-05
-2.70015408951655e-05
-1.65205520806861e-05
-1.4397900463995e-05
-2.264674820527e-05
-4.70642190657823e-05
-2.3658999802237e-05
-6.93370605285459e-06
-3.45932639286415e-05
-2.16141842282003e-05
-3.28840176557028e-05
-2.75808419955622e-05
-2.38165612383697e-05
-3.36887465318258e-05
-2.14786605153898e-05
4.36519572369253e-06
-3.3147490814771e-05
-3.7810228006896e-05
-3.57375781996399e-05
-3.16968328097737e-05
-2.70027887720896e-05
-2.5420912482881e-05
-3.31929906331225e-05
-1.35763306861195e-05
-4.09303983673424e-06
-2.54316137360336e-05
-2.62796039662561e-05
-3.48455390483732e-05
-1.24145148291469e-05
-1.37737228057774e-05
-2.54436761800955e-05
-2.84162756569692e-05
-3.41122874350184e-05
-8.29243511700282e-06
-1.65811211837855e-05
-1.61650185429149e-05
1.04088014119864e-05
-2.06832497151278e-05
-3.92126907113757e-05
-7.01910298886725e-06
-5.06303158755499e-05
-6.47663295402179e-06
-1.83637181139762e-05
-1.04070966664321e-05
-4.32455608079008e-05
-6.46500001711059e-06
-3.25069657180654e-05
4.07971895563709e-06
-3.83261103206964e-05
-3.67188364560531e-05
-2.24842515473606e-05
2.58146873211232e-06
-3.20968822631271e-05
-3.12334761256964e-05
-1.71017131194696e-05
-1.04693301284196e-05
-1.00489230303659e-05
-3.62706566133542e-05
-2.3385747609421e-05
-2.42674194290098e-05
-1.88700390448101e-05
-2.58691529397282e-05
-3.38564517678339e-05
-4.82829733787148e-05
8.55215570399586e-06
-4.21954833408851e-05
-4.58035189567655e-05
-2.90718200070652e-05
-4.02541983143577e-05
-3.21549497729932e-05
-7.43421202855007e-06
-1.69258150093769e-05
-2.77534402958385e-05
-3.82978620912776e-05
4.5711911279421e-06
-2.08592187855547e-05
-2.83562413313333e-05
-2.27790131629773e-05
-2.05862976226014e-05
-3.19023827805144e-06
-4.85938740879073e-05
-1.01514247811858e-05
-3.01706923171994e-05
-1.64856534662299e-05
-3.88483600892557e-05
-2.4293343586295e-05
-1.93417271478266e-05
-5.18603290406559e-06
-1.09139772552922e-05
-2.55031140405538e-05
-1.71561337645903e-05
-2.76213834554003e-05
-9.35856316595624e-06
-3.04316544454191e-05
-2.96914412386781e-05
-3.66388271256102e-05
-2.30037120033791e-05
-5.99005119000642e-05
-1.04717932213706e-05
-1.2639117723785e-05
-2.34438889932915e-05
-9.83444841043961e-06
-2.01846287808676e-05
-4.25688949732286e-05
-5.34577899523109e-05
-2.50460537936131e-05
-2.90921421217777e-05
-1.22206051866481e-05
-2.09540258261768e-05
1.01650968009149e-06
-1.54650945432174e-05
5.28094218268074e-06
-2.45705428790585e-05
-1.99332456629193e-05
-1.6587040616514e-05
-2.46502794658207e-05
-3.19368450482383e-05
-3.98294867633451e-05
-1.01207929755588e-05
6.36615403414428e-07
-2.44012143843586e-05
-1.85079333287323e-05
-1.31228138339601e-05
-4.03026335645304e-05
-1.70554252546818e-05
-2.14228540412109e-05
-2.25866188811139e-05
-5.74263592423293e-06
-1.29079482680346e-05
-3.18846069648264e-05
-2.77378985531712e-05
-2.291867780021e-05
-2.0479393413579e-05
-6.92518497996533e-06
-1.15236765372549e-05
-2.62431908215732e-05
-1.20601486957063e-05
-2.80849075223652e-05
-6.70418963688981e-06
-1.67135719532657e-05
-1.10167650680978e-05
-7.44479063628846e-06
-1.24980522639073e-05
-1.35808556189759e-05
-3.15847456764342e-05
-2.27850257932501e-05
-1.56351111138302e-05
-2.33798414634146e-05
-4.25887485517548e-05
-2.18355705743717e-05
-2.0446309500698e-05
-1.39153953239847e-05
-2.84900156591592e-05
-2.64913114293912e-05
-1.75051815908531e-05
-3.38794379310014e-05
-2.90127615585551e-05
-4.72423265715425e-05
-3.81390730932231e-05
-3.71992451522972e-05
-2.34357728992371e-05
-4.3660842257865e-06
-1.28758780642842e-05
-4.25677720154358e-06
-1.48504806977435e-05
-3.12074927764105e-05
-2.73369057406201e-05
-4.69295446515144e-05
-2.76796641407537e-05
-1.35827583768616e-05
-2.10517214356055e-05
-2.69123256538855e-05
-3.70905453507594e-05
-2.80005952107733e-05
-2.64878296564671e-05
-1.54870102365599e-05
-1.72946938728097e-05
-3.09677685749548e-05
-1.85955818678811e-05
-2.84401168199456e-05
-4.72026372947585e-05
-8.27767542572763e-06
-2.17203658302371e-05
-9.65123340730338e-06
-2.97970200735047e-05
-2.29618130692194e-05
-1.19804705486276e-05
-1.87597644195054e-05
-3.20947287843827e-05
-2.45904938880469e-05
-2.22210353721967e-05
-1.64388067921849e-05
-3.1420743048921e-05
-2.6149092925667e-05
-3.60812689755172e-05
-2.92995819035243e-05
-3.60602782358179e-05
-2.95098567840383e-05
-1.05613064431661e-05
-2.51644267126472e-05
-4.32563500804141e-05
-4.01637886512073e-06
-1.67615390089105e-05
-6.8920129564967e-06
-2.76392872172604e-05
-2.42566068483445e-05
-1.70884910148552e-05
-1.73116148699863e-05
-1.61158760790943e-05
-2.00146051896696e-05
-2.15161500992825e-05
-3.13309186001751e-05
-2.57652923231462e-05
-5.887352526166e-05
-2.53621842714347e-05
-7.15578014488412e-06
-3.3181406261752e-06
-3.26418820407333e-05
-1.95695738111367e-05
-3.73923672790579e-05
-1.61092676390125e-05
-1.20839400678592e-05
-4.51005207613663e-05
-3.34433319319887e-05
-5.02814718952217e-06
-2.88584551964675e-05
-1.86416387220476e-05
-2.45037017660194e-05
-2.12569954873504e-05
-3.49095021192606e-05
-4.01562384686563e-05
-1.46227815934946e-05
-3.64449583684153e-05
-2.99393215355876e-05
-3.48254298066191e-05
-2.18294063983147e-05
-8.32012519773973e-06
4.71572043545813e-06
-6.28265670144294e-06
-2.21056849675423e-05
-1.42338889515362e-05
-1.40044210385654e-05
-2.03543596045995e-05
-1.00595462205931e-05
-3.33371933970108e-05
-2.17098738277632e-05
-1.12232661493969e-05
-2.6757900629715e-05
-2.30254514889282e-05
-1.20137650884047e-05
-2.18448373634898e-05
-1.12579994272051e-05
-3.81790328865507e-05
-8.55026940141775e-06
-2.69313509019114e-05
-3.14411129308132e-05
-2.31231618855475e-05
-3.10468719395677e-05
-1.52038672003261e-05
-2.32426124920772e-06
-1.70111462194706e-05
-1.37557589708868e-05
-1.06027685032994e-05
-3.10089394572303e-05
-1.2203338385028e-05
-3.84602012184526e-05
-1.3722526722696e-05
-2.21585316740155e-05
-2.1070467375517e-05
-3.60404961518514e-05
1.99072181357485e-06
-1.62568169344501e-05
4.0875738197687e-06
-5.03815552687758e-05
-3.43202329676581e-06
-3.88989481513038e-05
-3.89064668854033e-05
-2.42336264591836e-05
-1.50570642635541e-05
-3.82549347037911e-05
-2.3858182714148e-05
-3.72859538541803e-05
-2.19752420502629e-05
-2.32309786397349e-05
-1.1532510267899e-05
-6.50528627387979e-06
-1.01689221575542e-05
-2.35901937057041e-05
-3.89114748549389e-05
3.80920649339807e-06
-9.06332756605658e-06
-1.94072975689083e-05
-4.63452015870101e-05
-1.35551503436687e-05
-2.87705889925511e-05
-3.97727470881848e-05
-1.44610268723292e-05
-7.88549091562241e-06
-2.28623737690837e-05
-1.8545807866942e-05
-1.11026582357632e-06
-5.24444886776217e-06
-2.75328583858866e-05
-3.14276706505465e-05
-1.78192191997158e-05
-1.56742397483228e-05
-3.93244495389101e-05
-4.00578626730307e-05
-2.10916567382821e-05
-2.9833957299213e-05
-1.84159402574916e-05
-1.89857240085254e-05
-1.79237665218625e-05
-1.85465143685851e-05
-2.45124170767805e-05
-2.72532057977264e-05
-9.10629055828454e-06
-1.32312734761059e-05
-2.80616273269391e-05
-1.40872353811939e-05
-2.83885692736845e-05
-2.61610964868359e-05
6.32929285203408e-07
-1.20667438312094e-05
-1.31553618153211e-05
-1.65126998058984e-05
-1.63598317849614e-05
-3.86819433116095e-05
-4.42121887950529e-05
4.97071437042762e-06
-2.050931801233e-05
-3.51625634539057e-05
-4.26292296682395e-06
-2.11979234603164e-05
4.33318500231894e-06
4.20394981045125e-06
-4.69694073210398e-05
-2.3748897828534e-05
-1.40149439157565e-05
-3.74653651543881e-05
-1.81525571634551e-06
-2.93299812208399e-05
-1.29892561223636e-05
-1.91349086688622e-05
-3.23603886902722e-05
-2.10601253311131e-05
-3.20429278885179e-05
7.17975148578428e-06
-2.03506368082395e-05
-3.17820122819414e-05
-1.26170689426738e-05
-3.20817009187321e-05
-2.44991440950377e-05
-2.25657360535449e-05
-1.3148246410617e-05
-2.9159558012688e-05
1.30554287421631e-05
-2.46855631193641e-05
-9.43015022434506e-06
-2.96265659117473e-05
-1.08078304271208e-05
-8.63074860569364e-06
-5.30121487339365e-05
3.09734582685414e-07
-2.97553413288835e-05
-1.40052406996854e-05
-1.16177174814263e-05
-1.40988910718105e-06
-3.0806773500936e-05
-2.7487029361871e-05
-2.84780108365944e-05
-2.29246210837556e-05
-2.2783760834977e-05
-1.8911443648468e-05
-1.81145065520781e-05
-3.94336953507608e-06
-7.07094747927472e-06
-1.59092969455908e-05
-2.48462962897433e-05
-3.03658552297018e-05
-3.83952682810017e-05
-2.6052780552058e-07
-2.76157006920197e-05
-3.63483757310012e-05
-5.29850970814216e-05
8.43261865401315e-06
-2.8966990688656e-05
-1.98162785454449e-05
-8.91583414525378e-06
-1.46006671248165e-05
-4.5893105077417e-05
-1.52572948196415e-05
-1.70825290325754e-05
6.58100495549707e-06
-1.4146843296303e-05
-3.32406461901451e-05
-7.29781814892096e-06
-3.80319161025519e-05
-2.31207897785429e-05
2.12196305143659e-06
-7.54871853366896e-06
-4.51587370541119e-05
-2.90960995824663e-05
-1.18009792187818e-05
-3.22320988705737e-05
-3.23024475400645e-05
-2.24903659551627e-05
-9.03007763572226e-06
-3.58794278618255e-05
-6.27622967782002e-06
-9.74518757022625e-06
-2.66330480381327e-05
-3.86135817717993e-05
5.56053626782095e-07
-8.06860845183312e-06
-3.22935864747167e-05
-3.04281490226674e-05
-2.66231243393276e-05
1.17779031753865e-05
-4.85844180180015e-05
-4.69439320841234e-05
-9.84782535161054e-06
-1.75956073311275e-05
-1.46307516638889e-05
-3.47549611769174e-05
-2.48742893444403e-05
-2.89642189530867e-05
-1.46515982064901e-05
-8.8693387130694e-06
-7.20775491375668e-05
-8.71778806463191e-06
-3.9506261617176e-05
-1.83214977449675e-05
-6.12177304632712e-06
-2.52735592264666e-05
-2.80973143082237e-05
2.53549667365417e-06
-3.19252608355275e-05
-2.55213926424185e-05
-4.64723282271732e-05
-1.0908602472188e-05
-8.71269881507313e-06
-3.6082848962626e-05
-1.08993876026653e-05
-2.21218931651047e-05
-2.39343764399862e-05
-6.92574311795431e-06
-2.54488028932292e-05
-2.7928797728064e-05
-2.76025654709262e-06
-2.88503757646336e-05
-3.22185664399612e-05
-1.08945813124723e-05
-2.50803151832554e-05
-2.86905378923794e-05
-1.96217153691317e-05
5.54665162677331e-06
-3.82548774004611e-05
-2.3877465294647e-05
-2.36686622921138e-05
-1.75531197355298e-05
-1.56668056376446e-05
-2.51610382224652e-05
-3.52572425674497e-05
-1.34373524125521e-05
-1.6053178149575e-05
-1.3847303143962e-05
-1.00879483191335e-05
-1.17266004363815e-05
-3.54655232574567e-05
-1.27910676074857e-05
-7.69609463485614e-06
-1.22224393493229e-05
-6.60379874325029e-06
-1.42824461019155e-05
-4.82384060282201e-05
-3.35217424540698e-05
-4.05520139357688e-05
-3.97180381335155e-06
-4.30585662708873e-05
-2.9134738407943e-05
-1.71276527804389e-05
7.82863482742012e-06
-3.35977295208408e-05
-8.08661608328769e-06
-1.07521006997234e-05
-3.86398135062984e-05
-1.32987706082602e-05
-4.01280033812037e-05
-2.64713577760468e-05
-2.58452834984831e-05
-3.4404599733662e-05
-2.19144665068225e-05
-2.1918278339456e-05
-3.06609827675069e-05
-2.82673103384736e-05
4.09601469633669e-06
-2.63028332602487e-05
-1.87788825742055e-05
-1.95712798991521e-05
-1.1765236132779e-05
7.45232990858777e-06
-3.30051166135089e-05
-2.28353549145838e-06
-1.20944883479758e-05
-2.21933417156831e-05
-2.06668108660229e-05
2.86461296609813e-05
-2.0402620731337e-06
-1.54088163224715e-05
-5.00869547267405e-05
-2.6009471724558e-05
-4.21272939962505e-05
-1.84812261738062e-05
-2.00937999880028e-05
-6.27558931175077e-06
-3.25273961786016e-05
-2.68394438306406e-05
-2.59139369607012e-05
-1.01892214269257e-05
-3.91330179176312e-05
-3.69719089356472e-05
-4.17749546966072e-05
-2.64524358033075e-05
-1.80804906270775e-05
-5.96124382734179e-06
-1.28418766912325e-05
-4.83170398657642e-05
-2.13036389092558e-05
-1.96896885076219e-05
-8.04807081917868e-06
-1.14331400475089e-05
-1.48462856595286e-05
-3.9013726442374e-05
-2.46920535487598e-05
-3.59200653371922e-06
-3.42216519582289e-05
-1.33056111497608e-06
-1.0128734398035e-05
-1.59688926511456e-05
-1.07381087401719e-05
-1.75343114322934e-05
-2.80969245945113e-05
-4.24251568858041e-05
-2.99532807353815e-05
-1.07802211027146e-05
-1.89367667785548e-05
-1.8793250870635e-05
-1.61189801347447e-05
-5.27195222044185e-06
-1.78412756461131e-06
-2.32031462503311e-05
-3.34459855744927e-05
-1.9497272337004e-05
-4.28361338171125e-05
-2.56049843524506e-05
-7.188144027234e-06
-2.20384910954036e-05
-1.13330977512034e-05
-3.00994865885079e-05
-1.87024530829688e-05
-6.75638849018247e-06
-2.18010133608445e-05
-3.42578633375224e-05
-2.9190916875531e-05
-3.08583417227023e-05
-2.32953658732483e-05
-1.15128740559705e-05
-2.97539026599121e-05
-2.30335573145002e-05
-2.67170493626291e-05
-1.73892247529523e-05
-2.27869742980038e-05
-2.32671417782766e-05
-1.18493471952662e-05
-3.76991347441554e-05
2.29161988542383e-06
-3.9067399565013e-05
-3.55667596494001e-05
-3.8597391380548e-05
-1.02639135743581e-05
-2.33520492285539e-05
-1.77181715310267e-05
-1.2941132485032e-05
-1.90148965347302e-05
-1.28133794980769e-05
-3.62383368357025e-05
-1.14874256307576e-05
-1.90824666148304e-05
-1.50572603585817e-05
-4.57562668710445e-05
-3.04661286480736e-05
-3.22542166666382e-05
-3.21910389449153e-05
-2.50776806717653e-05
-4.19733063321152e-06
-1.00191573109867e-05
-4.51939209491862e-05
-2.9275315631803e-05
-3.00300891193829e-05
-1.90398482353751e-05
-2.18009063368082e-05
-3.09886795944907e-05
-2.51782012760281e-05
-2.92507614949306e-06
-2.68553986212568e-05
-2.63897897255584e-05
-4.4015091553005e-05
-1.77240439712266e-05
1.39453503408785e-05
-7.12085529415831e-06
-3.04242057387111e-05
-3.04600019236076e-05
-2.61373072054087e-05
-2.52899803654314e-05
7.68425656334921e-06
-2.96817581251382e-05
-2.27379545418265e-05
-2.19071713312599e-05
-2.3582467375621e-05
-8.95982363175065e-06
4.19938173084226e-06
-3.06093225240208e-05
-1.8302447248357e-05
-3.28563484532144e-05
-1.28749984832972e-05
-2.47506596186429e-05
-1.04272319793519e-05
-3.46020958802687e-05
-2.07130984762143e-05
-4.1981577519713e-05
-4.28994101249507e-06
-1.76347941142769e-05
-1.17310338698949e-05
-8.42157808041488e-06
-3.12923781510809e-05
-9.21647914473014e-06
-6.25451843269462e-05
-2.63230260393233e-05
-1.07180366285479e-05
-4.67313572651556e-05
-4.73693310103332e-06
-2.08458161556905e-05
-1.57207545240954e-05
-2.40530913670987e-05
-2.38366543686381e-05
-2.11342993465907e-05
-3.06302323627568e-05
-2.37900787401061e-05
-1.35464444328657e-05
-3.90903223525605e-05
-1.54431916562391e-06
-2.78132897448332e-05
-3.51965208347081e-05
5.28194996395338e-06
-2.93795499864206e-05
-3.18854523377061e-05
-1.61982982066487e-05
-2.61969606700949e-05
-4.44435208337945e-05
-7.60455431173349e-06
-3.69630891807112e-05
-1.49791878670602e-05
-1.64450897423059e-05
-1.91962948969263e-05
9.23681433550562e-06
-5.16128820555293e-05
-2.90580104525519e-05
-1.85473286637586e-05
-2.62275425197784e-05
-6.8330557739127e-06
-3.54257662187007e-05
-2.65307824961682e-05
-1.33568051741245e-05
-2.01271775767341e-06
-4.20951227830801e-06
-9.12441656363046e-06
-2.583310207978e-05
7.62580936387161e-08
-8.79033628240008e-06
-1.90322678587488e-05
-2.99719399339763e-05
2.80751267196392e-06
-2.11492527726249e-05
-1.74291769682485e-05
-1.01759040769664e-05
-1.22445118806891e-05
-1.36680801249858e-05
-4.01251825968824e-05
-1.23136779171722e-05
-2.67402645504358e-05
-2.30121502160655e-05
-2.18805377402343e-05
-2.22585930291749e-05
-2.88512027389842e-05
-2.4398187926293e-05
-1.73849618430601e-05
-1.16334322986195e-05
-8.83363825156193e-06
-2.52590045608327e-05
-2.04173835855425e-05
-3.33332802193584e-05
-2.449546325028e-05
-2.4624938767414e-05
-2.22412697603253e-06
-2.85037738469049e-05
-1.51637786615137e-05
-2.54624410468919e-05
-2.92278487568739e-05
-2.04394387148682e-05
-1.15143030000741e-05
-3.16209083921844e-05
-2.76622830134421e-05
-1.92609455492169e-05
-2.20276598802023e-05
-2.5896834960823e-05
-2.23604027131872e-05
-2.72624416680009e-05
-1.07727038111199e-05
-2.94981399418719e-05
-1.28202895091746e-05
-2.60547297648855e-05
-1.87384096444222e-05
-5.20543854993437e-05
-2.64761047046974e-05
4.10866880377861e-06
-2.63828922734637e-05
-4.58549188462444e-05
-3.63146973704452e-05
-2.0178205143327e-05
-2.24423530498703e-05
-4.00296870629371e-05
-3.14391203328921e-05
-1.22167383725765e-05
-4.1330338585143e-05
-8.41024294585636e-06
-4.40185007117517e-05
-6.34991672295233e-06
-2.68513616415492e-05
-2.56868058940144e-05
-2.60394568908291e-05
-3.5885243188593e-05
-2.90703416357413e-05
-2.54093736017589e-05
-1.52898676254889e-05
-3.17557495459718e-05
-1.95203470963086e-05
-3.03407643631437e-05
-3.11195357828853e-05
-2.09443535121216e-05
-2.08231234789097e-05
-2.37163860833977e-05
-3.15233254706217e-05
-6.32489428534746e-06
-1.71528600760893e-05
-9.14683278205832e-06
-3.01960204335359e-05
-2.00632589628808e-05
2.22034316211768e-06
-1.63359195183081e-05
-1.82085681942376e-05
-1.00239423203818e-05
-1.77958922093063e-05
-1.46504932549274e-05
-2.24551135415701e-05
-1.63436308976879e-05
-2.64594579507521e-05
-2.26185475881919e-05
-2.00889559276499e-05
-1.59657278475267e-05
-3.75138067330258e-05
-3.7968801041267e-05
-1.47836502593242e-05
-3.15493564406593e-05
-3.86915156158173e-05
8.23131894327012e-06
-2.66737032160318e-05
-4.51317309547563e-05
-2.22833832736473e-05
-2.82212559675846e-05
-2.61330122640479e-05
-3.00881100775224e-05
-3.65290278624123e-05
-1.14231954298777e-05
-1.57429607351029e-05
-1.85923142685094e-05
-4.89490820511069e-05
1.63445253684193e-06
-1.49486046294126e-05
-5.75193264489846e-06
-2.83690239243091e-05
-2.30776370396535e-05
-2.91603729048502e-05
-2.6469249805746e-05
-4.1920631192209e-05
-1.89450834826379e-05
-2.16016636828124e-05
-2.46816255951795e-05
-1.25134330570958e-05
-3.0014929641235e-05
-1.87852604883507e-05
-1.80193578239681e-05
-2.57752011943303e-05
-3.52573112547755e-05
1.3371528143405e-06
-2.69397171412665e-05
-1.21206723064236e-05
-1.46867596489548e-05
-1.30178806613172e-05
-1.3660154294671e-05
-2.57867450275324e-05
-4.55984807501162e-05
-1.93272194155262e-05
-1.77869840701082e-05
-5.32981834955304e-06
-1.48755745569769e-05
-1.6735108647725e-05
-1.38900485222607e-05
-4.42447709461548e-05
-3.37291526622577e-05
-2.94012815722011e-05
-3.45503529419673e-05
-2.94030519403748e-05
-1.2544694809088e-05
-2.2500838636515e-05
-3.26283257999958e-05
-2.30425205803712e-05
-1.37463078754644e-05
-3.23331039093601e-05
-1.80402177207575e-05
-1.05897107691986e-05
-3.12040989567478e-05
-1.94592615816979e-05
-1.89184926837912e-05
-7.1183629227739e-06
-2.72200018876152e-05
-2.99043558406805e-05
-1.04374201011646e-05
-3.56849369075332e-05
-1.42730567517279e-05
-1.68697209524617e-05
-6.91715792080443e-06
-1.39267594144162e-05
-3.57982486623135e-05
-2.42497034948555e-05
-3.08244876410074e-05
-2.63597844813446e-05
-4.50933037397411e-05
-5.45049402323211e-06
-2.21319206799001e-05
-1.13473949471897e-05
-5.83599200429352e-05
-2.94108263477101e-05
-1.64024310685297e-05
-2.16724220856265e-05
-1.2035570343587e-05
-2.78275911857289e-05
-1.8763373967718e-05
-2.6179212536442e-05
-1.46165240660991e-05
-2.01539803401998e-05
-5.29278146672826e-06
-1.99131833914155e-05
-1.90065601204089e-05
-1.16632576259274e-05
-1.07944686288173e-05
-2.76021180349318e-05
-3.50430667363844e-05
-1.35238401771168e-05
-3.99068981584734e-05
-2.93228324340419e-05
-2.16687497971736e-05
-2.06980367910759e-05
-2.08822326567594e-05
-2.50343251031577e-05
-1.43889489978558e-05
-1.58567718218972e-05
-1.14657175593271e-05
-1.2735139555494e-05
5.67549282430201e-06
-1.92276418872433e-05
-2.32646870810224e-05
-3.80061979203251e-05
-2.26846277311953e-05
-1.66386304105323e-05
-1.5239023706205e-05
-1.94419422429211e-05
-3.58484929677179e-05
-1.95110000786139e-05
-1.29838511653045e-05
-1.93983262970131e-05
-3.9744992964169e-05
-1.84533655363288e-05
-1.67843310916336e-05
-8.96672207353542e-06
3.56030571856515e-06
-1.41290618612735e-05
-1.37359536509607e-05
-1.76554697630031e-05
2.58755942288084e-06
6.4420607243793e-06
-2.79049040450517e-05
7.13678100060594e-07
-3.7172715812607e-06
-3.41567726699263e-05
-4.1308304174285e-05
-2.60011028634385e-05
-1.11067026368935e-05
-2.81270611916034e-05
-3.01570174392848e-05
-8.05279418277801e-06
-4.09097978491816e-05
-3.01528272647367e-05
-5.13813022493403e-05
-1.63131615238796e-05
-1.40409005644656e-05
-3.49752614393794e-05
-3.39289649033172e-05
-4.0903620155342e-06
-3.57139837812368e-06
-4.37139693235197e-06
-1.37069190584676e-05
-2.96657907020292e-05
-1.87416593917936e-05
-3.06190396486642e-05
-2.79752495935258e-05
-9.40313530519825e-06
-3.41236701135392e-05
5.31941257064284e-06
-4.00157823514578e-05
-2.65622884369356e-05
-1.84361090607362e-05
-2.27281486184296e-05
-1.17820144855736e-05
-1.0855519006261e-05
5.46813554500963e-07
-2.88674957230727e-05
-2.01545519831552e-05
-6.57210977045774e-06
-3.90847408220118e-05
-4.58962340528636e-06
-7.02560723826048e-06
-3.45122232204547e-05
-1.51306242087411e-05
-4.08831364771616e-05
-2.62153229562241e-05
-2.94587299312574e-05
-6.66091016743293e-06
-1.81901044151078e-05
-1.67131895479362e-06
-4.78967813119395e-05
-3.06566779214482e-05
-2.12597351409243e-05
1.39546656079523e-05
-1.91233373823425e-05
-1.36287948853369e-05
-2.23027258061242e-05
-1.01996470239803e-07
-3.63396128928918e-05
-2.50214177038694e-05
4.09376469807173e-06
-2.2730359654475e-05
-4.01030965711463e-05
-1.41863037677473e-05
-4.54491489988588e-05
-2.25316882707667e-05
-1.84910898537015e-05
-2.56094877539299e-05
-1.33779842512028e-05
-1.5184978272383e-05
-1.23374624036239e-05
-1.4347822478933e-05
-1.69676059411149e-05
-4.06388168441205e-05
-2.43631413235748e-05
-2.79869361078572e-05
-2.07397071505529e-05
-6.32811694205531e-06
-1.8628084917417e-05
-1.70295739867374e-05
-3.22242506576883e-05
-3.32459257572042e-05
-1.59699504771807e-05
-3.29115353320322e-05
-1.27533409097843e-05
-3.16111038927115e-05
-7.01688768491344e-08
-3.22301022018427e-05
-2.26687660745035e-05
-2.94768667176223e-05
-2.75382702477858e-05
-3.53219754883288e-05
-2.20678394233572e-05
6.57278561006054e-06
-2.59167402953108e-05
-2.18625638490693e-05
-2.60599741399928e-05
-1.3310184115421e-05
1.23127544937285e-06
-1.96569572310859e-05
-1.41475894566604e-05
-2.07144897907198e-05
-1.907263414494e-05
-2.75139910739427e-05
-3.17660292526207e-05
-3.27431097613611e-05
-3.73992712937101e-06
-1.92619130494208e-05
-2.64970871512835e-05
-3.26138795408352e-05
-3.87368224548364e-05
-3.87574109470478e-05
-1.07192830763235e-05
-8.79791933439609e-06
-4.13375988628473e-05
-2.80668937349885e-05
-1.49492354775515e-06
-5.93791784455005e-05
-2.52001975787362e-05
-3.54414345398026e-05
-3.59073082679692e-06
-2.37660795773008e-05
-2.56078483475379e-05
1.15247644231177e-05
-1.33633774313718e-05
-1.58692496434526e-05
-3.20306505634991e-05
-1.83443799559659e-05
-1.85374524412977e-05
-7.18284370544282e-07
-1.37754082989086e-05
-3.09970367501944e-05
-2.26302989203538e-05
-1.61819878809478e-05
-3.42399616058847e-05
-3.91906832089516e-05
-4.45371835517136e-05
-2.1876517863899e-05
-1.22766475604252e-05
-3.70447074321318e-05
-2.62931580086875e-05
-2.54247341165326e-05
-2.06257543213444e-05
-2.54566257835191e-05
-4.65176571367582e-05
-8.97487203800641e-06
-3.56864135920417e-05
-2.90019275615464e-05
-5.54205449849359e-06
-2.86423437138839e-05
-2.04269172381547e-05
-2.55412238511085e-05
-2.0186826553467e-05
-2.45046822785555e-05
-1.54326021780252e-05
2.55940163621859e-06
-1.25834099446146e-05
-2.54920055992263e-05
-4.43909630175613e-05
-9.41221864987858e-06
-2.88954857623097e-05
-1.4069744369684e-05
-3.91561376406497e-05
-5.01204526009965e-05
-1.71766295114224e-05
-1.75784317370697e-05
-2.70063230130493e-05
-2.71497073311975e-05
-2.94590749204519e-05
-3.81151027946555e-06
-2.28820484720623e-05
-3.19537109257651e-05
-9.63021635305965e-06
-1.17026002408375e-06
-4.90823641573621e-05
-2.9579560670792e-05
-2.99986124898318e-05
9.06434906825731e-06
-1.51645923832152e-05
-1.26102281080141e-05
-3.56933296738234e-05
-1.42323142138712e-05
-8.48456335392291e-06
-3.07199019738934e-05
-1.43874568321389e-05
-2.57386618580269e-05
-1.05573097849944e-05
-1.70340697788564e-05
-4.62788356012288e-05
-9.23921221968408e-06
-2.35869523442107e-05
-1.65984097573038e-06
-6.03445502966904e-06
-1.15775731772128e-05
-2.94327243032367e-05
-2.83007017448774e-05
-1.43443127498451e-05
-3.08548704614607e-05
-7.41470192113554e-06
-1.46404168506093e-05
-2.61374891903544e-05
-4.33352700724627e-05
-2.47212290521465e-05
-2.66487407018339e-05
-3.43749780235038e-05
-5.32157002970054e-05
-1.34187581055044e-05
-2.17914974613921e-05
-2.72193752193776e-05
-3.4735512694788e-07
-1.96380590377305e-05
-8.7680215651617e-06
-3.57906951746293e-05
-2.62286107627608e-05
-7.25354317530188e-06
-4.58469773228117e-05
-3.24005468657615e-05
-2.7910869172031e-05
-2.44570134726184e-05
-9.27051920477521e-06
-3.43898376698915e-05
-1.59093397100497e-05
-2.80421968022382e-05
-2.26229816231976e-05
-3.44917245561184e-06
-1.95558543496125e-05
-4.84335287671033e-05
-1.86232839414604e-05
-3.43558731735593e-05
-1.53169966576188e-05
-9.03426662471877e-06
-4.64873892835715e-06
-8.73830482265301e-06
-7.58832492345791e-06
-2.02330556170063e-05
-8.85266146468479e-06
-4.23128794189733e-05
-3.90921956120846e-05
-1.08167179083946e-05
-1.35777774863155e-05
-2.80540173431596e-05
-3.20919852322849e-05
-4.19296855772287e-05
-1.45475464674687e-05
-6.09412655697587e-06
-2.71154013925697e-05
-7.26828986326363e-06
-2.95263391170617e-05
-2.45696534930693e-05
-4.73539282397837e-05
4.46081218863217e-06
-4.84463202068827e-05
-2.56927158372499e-05
-2.6179754903646e-05
-3.30868309429005e-05
-4.6917473546549e-05
-2.75607932238076e-05
-2.44663142694141e-05
-1.85722567218365e-05
-4.25598015158121e-05
-1.25772333250256e-05
-1.96850539433899e-05
-3.52062285965032e-06
-1.778756816185e-05
-2.30738409787299e-05
-5.87831434324659e-06
-2.05205863995853e-05
-2.23168597639597e-05
-4.85177047666407e-05
-2.8139735187856e-05
-1.03402555191321e-05
-1.01699240791938e-05
-3.86892029726393e-05
-3.97350983404347e-05
-1.35488602989527e-05
-8.02832678233597e-06
-1.80586484757159e-05
-2.90083866758205e-05
-2.52576299594367e-05
-4.74926670156712e-06
-2.68530373992362e-05
-1.81750374695099e-05
-1.660379238433e-05
-3.59984105323525e-05
-3.02016259266087e-05
-3.36576942537766e-05
-2.9596214767098e-05
-1.04976814195762e-05
-3.60712304734391e-05
-1.08218078074556e-05
2.8199202172049e-06
-3.63961237161971e-05
-1.75463334356541e-05
-1.50797775234954e-05
-2.52878361673235e-05
-3.94463220000094e-05
-3.24964739181016e-05
-3.68624196991143e-05
-4.27892256319035e-05
-3.55267107882803e-05
-2.83228123071579e-05
-7.88337278349723e-06
-2.8822781996709e-05
-3.56706793178628e-05
-4.95164916509216e-06
-3.6213763448939e-05
-1.50289478121419e-05
-3.06060686217805e-05
-2.98144900850847e-05
-2.44346991338088e-05
-3.21635656098005e-05
-1.32042276984631e-05
-2.32474945297548e-05
-2.762526739321e-05
-3.81449782613289e-05
-2.50768011296832e-05
-1.49891893256813e-05
-2.47881140709652e-05
-1.63859960423584e-05
-2.52044476092689e-05
-2.50005211040562e-05
-2.11353042744644e-05
-2.71663561102195e-05
-5.34752588623457e-06
-2.52394791747254e-05
-3.02970686278611e-05
-3.64842362262308e-05
-2.67299150585214e-05
-1.53450851446133e-05
-5.45785305239682e-06
-1.38649310819938e-05
-1.80357685061112e-05
-2.35161521357253e-05
-2.69688478418322e-05
-1.60874728736733e-05
-8.60061173553397e-06
-2.98445841837729e-05
-2.03326094355412e-05
-1.5629221655603e-05
-2.09423338726357e-05
-1.96712308232078e-05
-1.88927473833551e-05
-1.18317325408413e-05
-3.27605777124516e-05
-2.53710145501558e-05
-3.50323581732691e-05
-2.63013294793939e-05
-4.3199381884476e-05
-4.29884606441978e-05
-3.7344638015643e-05
-2.23554586172532e-05
-1.43204461736959e-05
-2.57008647666213e-05
-9.41585264289711e-06
4.84884083334482e-06
-1.4787118061206e-05
-3.10106163376553e-05
-8.19082150725999e-06
-3.72958720858281e-05
-2.3481402952607e-06
-3.39698516534686e-05
-2.66288560720958e-05
-2.39805115922741e-05
-2.27071721194234e-05
-2.58604640408317e-05
-1.67412211265097e-05
-3.01890248296672e-05
-2.76568661223583e-05
-1.1130236433096e-05
-2.98664982497065e-05
-1.27659953763485e-05
-2.3549591844754e-05
-1.33232673155971e-05
-2.25646437198531e-05
-3.65371674979546e-06
-1.46941286169757e-05
-3.83681289684755e-05
-2.08212986939702e-05
-3.51015532766568e-05
-1.63924576325176e-05
-5.20435571944546e-06
-1.93472055839901e-05
1.5063341402734e-06
-2.32038491901701e-05
-2.31903386577435e-05
-4.8291604401269e-05
-1.56285542478223e-05
-2.29314105949875e-05
2.14851386939077e-06
-3.05471694117443e-05
-3.58106523961779e-05
-2.38919605174443e-05
-1.90431753679422e-05
1.0787439213597e-05
-1.70578729908652e-05
-2.43059233301922e-05
-4.110510542428e-05
-3.1887155433406e-05
-1.11765018680794e-06
-4.78402920349879e-05
-1.25469787745096e-05
-3.73775737736924e-05
5.27379864806199e-06
-2.16768541327417e-05
-4.19384786559981e-05
1.48335746749344e-05
1.46665491880153e-05
-4.62351294516429e-05
-3.1001811069757e-05
-2.52395760462984e-05
-1.15166895573889e-05
-1.98716742490112e-05
-1.42004594798499e-05
-1.71076906419901e-05
-3.56015242507063e-05
-3.05033882697428e-05
-3.87007905541432e-05
-2.59857040265987e-05
-1.32490990302902e-05
-2.27812945741066e-05
-2.48704059852253e-05
-2.53373138820666e-05
-4.92483559932362e-06
-2.40089185672178e-05
-2.27727896547656e-05
-5.646979067532e-06
-3.52664548791113e-05
-8.31008767911887e-06
-2.55527029538285e-05
-2.48830985647661e-05
-4.03000822331773e-05
8.92822684810034e-06
-2.85733978387649e-05
-2.20139109684848e-05
-1.55575678730637e-05
-1.40036914482452e-05
-3.92144638155454e-05
-3.74192205737264e-05
4.72490084458558e-07
-1.65791111682078e-05
-2.71716858738502e-05
-3.7167230192452e-05
-1.84444073112652e-05
-1.37329090380944e-05
-3.38379094972804e-05
-2.12036153951791e-05
-1.57764922601967e-05
-2.69078452917461e-05
-4.25445352056992e-05
-3.20588115276781e-05
-2.97539463966732e-05
-1.60239720386861e-06
-2.57513119153712e-05
-2.78838704905017e-05
-2.68229950952183e-05
-4.8169857010372e-05
-2.87376551725508e-05
-8.30244889889437e-06
-3.50015168487925e-05
-3.32737562098715e-05
-2.41342491500786e-05
-1.92911841709371e-05
-3.14552807746826e-05
-3.65631145007383e-06
-1.62651260973466e-06
-2.45403181450399e-05
-1.11001467999052e-05
-2.85885941197962e-05
-2.4650343053959e-05
-2.08562301517224e-05
-2.21786978918625e-05
-2.29014133097618e-05
-2.34423200701887e-05
-6.73254734933573e-06
-1.38439970389368e-05
-3.56361922826891e-05
-3.12679466684531e-05
-3.04200426601739e-05
-3.21391170544938e-05
-1.51607872027089e-05
-1.77754415911386e-05
-5.0808437634928e-05
-1.83623173692087e-05
-4.1132213203902e-05
-1.33957291338774e-05
-2.23012173405736e-05
-3.54409208362852e-05
-1.5256908367387e-05
-3.44444593569149e-05
-9.26114110704959e-06
-3.83085142275889e-05
-2.20398712803679e-05
-1.96349858739298e-05
-1.33688446943569e-05
-7.36319312289061e-06
-2.07354895560591e-05
-3.41541463421591e-05
-5.54932009285106e-05
-8.41242287616994e-06
-3.72891629453558e-05
-9.12673798830348e-06
-2.05450540126504e-05
-3.01856501663092e-05
-1.35018289389738e-05
-4.78185968645479e-05
-2.24517426630508e-05
-1.76830004493424e-05
-1.76624410353324e-05
-1.82561038870413e-05
-2.07908339918927e-05
-3.46297316672023e-05
-1.87928180003811e-05
-3.87088077870135e-05
-1.99430405615666e-05
-1.96081920525715e-05
-2.39596843937453e-05
-2.76407123337553e-05
2.8051817308133e-06
-8.88656619262525e-06
-2.62065843774747e-05
-1.74207311124292e-05
-2.62654613337178e-05
-2.54952448276525e-05
-2.18871717526357e-05
-2.92182072639657e-05
-1.45829047756863e-05
-2.80341843595694e-05
-2.29967939139083e-05
-3.77766560846575e-06
-2.92232514633003e-05
-4.06425521948539e-05
-1.10982666109059e-05
-3.21202948343829e-05
-3.58168099251695e-05
-2.99557890316053e-05
-2.99952895507878e-05
-3.00854295109483e-05
2.69310697981423e-06
-1.82667681458314e-05
-2.79705474320888e-05
-3.48509608784322e-06
-2.16003507565842e-05
-2.07763143641485e-05
-2.25459085990187e-05
-1.64878468582529e-05
-3.52563576464472e-05
-4.31849711783124e-05
-1.14349101329353e-05
-4.41488739964882e-05
-1.97669976490409e-05
1.68971756315885e-06
-5.36037248756497e-06
-4.42478350569833e-05
-4.02992979076019e-05
-3.32190866282028e-05
-7.96246821332352e-06
-2.9005612934279e-05
-1.70483150193043e-05
-1.00144579218403e-05
-2.51215286040998e-05
-4.69017968193657e-05
-1.08782675178443e-05
-2.03798819239077e-05
-2.32979143923135e-05
-1.59377084477067e-05
-3.29733722595129e-05
-9.86807950922498e-06
-1.84692718099598e-05
-7.99058274345695e-06
-2.55743495344071e-05
-2.90782013356114e-05
-4.07941052470116e-05
-3.23539746343635e-05
-3.03088182305364e-05
-5.45031470001783e-06
-2.53988380371833e-05
-5.68233346859868e-06
-3.59743652159986e-06
-2.40131156201261e-05
-3.03924200549141e-05
-3.81096770946668e-06
-5.23038475843461e-05
-2.64977587317319e-05
-3.23186832545999e-05
-8.22032872619227e-06
-2.36912756604181e-05
-2.19714514418098e-05
-7.32924064444807e-06
-7.3411684876738e-06
-4.00718616422146e-05
-4.82915410566466e-06
-6.69338941239911e-06
-3.39670984430391e-05
-3.39653507087853e-06
-2.60210689213322e-05
-2.13128944180248e-05
-2.98871029308085e-05
-2.87085522628282e-05
-1.74941326990434e-05
-1.94079207460362e-05
-2.60816352787268e-05
-2.14239384237021e-05
-2.53633353062362e-05
-6.48881104418867e-06
-3.96815514463686e-05
-9.46337943226767e-06
1.12857965192551e-06
-2.54597575824851e-05
-3.63024875162486e-06
-9.32515206991078e-06
-2.449990094297e-05
-3.12721198645827e-05
-1.19656421644872e-05
-5.5352642715638e-05
-1.99749276569297e-05
-2.11367830222248e-05
-5.1460021348757e-06
-2.26114034199038e-05
-3.15921658350328e-05
-2.38559860995183e-05
-2.92426608598524e-05
-3.18373634801657e-05
-1.86991667238038e-05
-3.10291802366216e-05
-1.61165037032766e-05
-2.03528990393103e-05
-3.01646465437707e-05
-1.98787775158377e-05
-3.22847881649756e-05
-4.20127996718674e-05
-1.21560846392087e-05
-7.63164753453629e-06
-1.81795165956554e-05
-2.25149823845395e-05
-1.54140798007793e-06
-2.75739339487357e-05
-5.42033892013966e-05
-3.41647520761198e-05
-6.57135875534978e-06
-2.4031641749518e-05
-4.24990068467518e-06
-9.22860815636307e-06
-8.453310275401e-06
3.20707619388761e-06
-4.39262497836849e-05
-2.74461388176344e-05
-2.81070697700485e-05
-2.47010550308645e-05
-8.76564921158676e-06
-1.58687133497184e-05
-3.69622664326211e-05
-1.14775771491636e-05
-2.90152149563023e-05
-1.08851463697411e-05
-2.37518341398532e-05
-2.26166425162031e-05
-1.86466768202611e-05
-2.02525301923358e-05
-2.60759367179044e-05
-2.55164766923292e-05
-3.73428452933681e-06
-3.43555808813527e-05
-2.17443917092179e-05
-3.49603146612651e-05
-2.59451096619135e-05
-4.01845358079915e-05
-2.13228204568103e-05
-2.09002487178655e-05
-1.20324240449077e-05
-3.77705981372728e-05
-2.95173241232387e-05
-2.19572782302828e-05
-4.01633348096393e-05
-3.44363341901983e-05
-4.12974486638054e-05
-2.11969103881719e-05
-2.86593349498296e-06
-1.19506411089557e-05
-1.1634074502239e-05
-2.07244490054214e-05
-3.64892947484962e-05
-1.76950870442915e-05
-1.85505512478623e-05
-3.40907415141146e-05
-1.61187209351226e-05
-3.41239843019322e-05
-2.93503353799613e-05
-2.60049799064798e-05
-2.35251358198185e-05
-2.47828294589491e-05
-2.79184830677118e-05
-3.38483281990821e-05
-1.48250591467249e-05
-1.70155182762794e-05
-2.33886454286953e-05
-3.63762437221724e-05
-1.03786913376776e-05
-1.63832272873746e-06
-1.69762069098321e-05
-1.58644445765348e-05
-2.04558343999899e-05
-2.0122523589131e-05
-2.93443478895347e-05
-4.23941021788008e-05
-5.14881161868292e-05
-7.58891076850522e-06
-1.81850781821316e-05
-2.70198605931648e-05
-6.55677356753659e-06
-1.53494587173811e-05
4.98962803803806e-06
-1.25438144509279e-05
-4.66957129322047e-05
-3.17419614894207e-05
-2.83450783154871e-05
-4.23873564789402e-05
-2.78889186709024e-05
-1.2584753942002e-05
-2.4821384410456e-05
-1.62339000250407e-05
-1.451494027635e-05
-3.04296881691922e-05
-7.93780439131116e-06
-8.22843709707933e-06
-1.57208063603742e-05
-2.12134302399083e-05
-2.95750815680019e-05
-2.14629599664892e-05
-3.48513900020406e-05
-2.66549353537416e-05
-8.7151876970035e-06
-2.29714151623102e-05
-2.11256497380155e-05
-2.01758500271746e-05
-6.31565851167074e-06
-1.40574950917196e-05
-1.68673651497335e-05
-2.30998793005763e-05
-1.69121579646058e-05
-5.84195448184558e-05
-9.39681848835987e-06
-3.67545379802523e-05
-3.14860960843623e-05
-2.64754345832759e-05
-2.88796679814383e-05
-2.02811774850936e-06
-1.06893850940787e-05
-1.32374479502903e-05
-2.50394080038889e-05
-2.1299721215066e-05
-3.4745740870778e-05
-2.9287648919659e-05
-4.007840077257e-05
-1.92545140848268e-05
-9.57483211828926e-06
8.36381180477033e-06
-4.68786982207789e-05
-4.53907479672451e-05
-2.28159888122057e-05
-3.67757356016519e-05
-2.91862312875887e-05
-1.29054379918402e-05
-2.67336229097062e-05
-1.13645395111963e-05
-2.23019248310016e-05
-3.75206105815199e-05
-1.3403925991768e-05
-2.78586416356711e-06
-1.28005896545492e-05
-1.83598680223942e-05
-2.57388766424637e-05
-5.67690658872413e-06
-3.95309779674278e-05
-2.76542443715577e-05
-2.91173593907102e-05
-4.06255761759638e-05
-1.34574814737313e-05
-2.40570646377804e-05
3.94524103338718e-06
-3.28378139163957e-05
-1.34924846975039e-05
-1.51934754727893e-05
-3.3268990938967e-05
-1.25589807120527e-05
-2.06200208553967e-05
-3.23549152136357e-06
-4.10375103004988e-05
-3.64568599355256e-05
-2.15315031706631e-05
-4.19152388551943e-05
-4.2186063809028e-05
2.97534381793278e-06
-4.24477453434453e-05
-1.13575635885959e-05
-2.69346992187755e-06
-5.40271774629916e-06
-2.71139934408264e-05
-2.7908352450612e-05
-3.43049562619149e-05
-1.59732630790819e-05
-3.26133799637421e-05
-4.45216177802343e-05
-4.54905500911445e-05
-3.54756909935606e-05
-3.87939428602699e-05
-2.59994640510076e-05
-2.61300834285674e-05
-6.3455134430275e-06
-2.07181958260374e-05
-1.50850426637901e-05
-5.24191988437385e-05
-1.23080529008182e-05
-2.31376398075982e-05
-1.54780245102213e-05
-4.98766246771281e-05
-2.45894878496963e-05
-3.34120633694537e-06
-2.52331753432073e-05
1.87056595603269e-06
-1.42525541250127e-05
-1.39389329119351e-05
-2.64152768996862e-05
-2.87923260931198e-05
-2.8977319178403e-05
-3.64944239858158e-05
-3.57067157086402e-05
-2.4134954017026e-05
-1.10020957763154e-05
-6.06710006786497e-06
4.36506459803362e-06
-6.22641351266109e-06
-1.18339473670591e-05
-2.03496357539947e-05
-2.79465232579096e-05
-2.94208705458543e-05
-1.99386218681514e-05
-2.89893147666641e-05
-1.32593768429184e-05
1.9900040428893e-07
-3.02906921316001e-05
-2.72751657649607e-05
-3.24833216892072e-05
-1.813069902444e-05
-1.81219790935153e-05
-4.04038859292694e-05
-3.89457153084606e-05
-3.8559008768132e-05
-1.47312679298059e-05
-2.95070943164679e-05
-5.06122253086725e-06
-1.61418108151217e-05
-2.45988955909874e-05
-2.66437332043468e-05
-2.59047297638493e-05
-3.97620902306988e-05
-2.34267868720301e-05
-3.22375428087556e-06
-5.24713774465477e-07
-3.32772045682385e-05
-1.53177986258653e-05
-1.26954776516015e-05
-2.75001916907435e-05
-4.70323549560083e-05
-2.60280996426307e-05
-3.87031351654855e-05
-2.32776764122781e-05
-2.34662706114062e-05
-7.6472842710792e-06
-3.93087496608803e-06
-9.03177184497939e-06
-1.45848368102221e-05
-3.867446423371e-05
-9.37099622105331e-06
-2.92731683927779e-05
-2.37536938755921e-05
-2.08273893806217e-05
-2.7111922153006e-05
-3.07310495377689e-05
-9.80512603123705e-06
-1.75928470629702e-05
-2.44043174538397e-05
