# Supplementary material for: Research on computational propagation and identification of mine microseismic signals based on deep learning
Source: PLoS One. 2025 Oct 22;20(10):e0334641. doi: 10.1371/journal.pone.0334641 (PMC12543183; doi:10.1371/journal.pone.0334641)
Supplement: S3 Data — (ZIP) [file pone.0334641.s003.zip › 000100500002811.xlsx_0.txt_24.txt.txt]

-2.90398043066571e-05
-1.35881408588589e-05
-9.36804985655882e-06
-3.46014562834138e-05
-3.73296281254016e-05
-1.72637805435497e-05
-3.18267456366716e-05
-1.44802175191292e-05
-2.78076341236884e-06
-1.95959404924857e-05
-6.51563302453339e-06
-2.03905234619101e-05
-1.25417555649227e-06
-8.09469286472182e-06
-1.22007847840111e-05
-3.17526147743909e-05
-1.74682756557627e-05
-3.41963701363239e-05
-2.85786617751315e-05
-3.15312245654123e-05
-1.12711321020701e-05
-2.49273754304854e-05
-2.16272116231049e-05
-7.93709216440623e-06
-8.80863803145661e-06
-3.00670789392501e-05
-3.54137738746872e-05
-2.12388718078433e-05
-1.26701189650892e-05
-1.76416030254185e-05
-2.09163490697532e-05
-8.3868599396286e-06
-2.81565241512279e-05
-4.52045688925849e-06
-7.85739157091139e-06
-1.9968498200135e-05
-2.00834245879934e-05
-4.10843095143311e-05
-3.69386102679381e-05
-4.25205505060646e-05
-4.69713446293483e-05
-1.72067916719311e-05
4.67150153776814e-06
-9.59516224392507e-06
-2.70224723672905e-05
-2.2684156030785e-05
-2.59986386248592e-05
-4.414436510599e-05
1.27213748557161e-05
-3.33344173853199e-05
-2.07607681849818e-05
5.34546710644047e-07
-1.51574610853867e-05
-2.78813869153785e-05
-2.1900036456301e-06
-3.35275876422812e-05
-1.63471143117047e-05
-1.66526758885931e-05
-3.58891167933134e-05
-2.3544084912036e-05
-1.69709127210082e-05
-2.86849268803854e-05
-1.24998344834839e-05
-2.48425985773345e-05
-3.37206424957786e-05
-1.53095961115525e-05
-2.43734455232302e-05
-3.46400223990955e-05
-1.152906739156e-05
-1.04310498290171e-05
-2.57301609666626e-05
-1.06736576843058e-05
-2.49744177993893e-05
-2.34992918132093e-05
-1.91124553674777e-05
-5.2766994155363e-05
-2.50173279270716e-05
-3.29917567807575e-05
-1.26886365784556e-05
-1.99141899201543e-05
-3.54189261743746e-05
1.1609804669237e-05
5.59846078945453e-07
-1.90021627721121e-05
-8.29350819553121e-06
-2.63413478017359e-05
-2.02664018704043e-05
-2.64159986960572e-05
-1.46356021665832e-05
-2.11534614459684e-05
-1.56398337387665e-05
-2.16968578074889e-05
-2.02857753030027e-05
-4.92315500193414e-05
-2.60845382181594e-05
-1.1742484815115e-05
-4.71323912636203e-05
-3.81258895931469e-05
-1.88008759148137e-05
-2.20960757180894e-05
-1.935231497783e-05
-3.04449323097982e-05
-3.26688883088985e-05
-7.93839502306619e-06
-7.50224463904467e-06
-1.90460116816459e-05
-3.35660202763059e-05
-3.29052269682309e-07
-3.9032783309187e-05
1.69198958013555e-05
-2.55639445676252e-05
-2.41460747961817e-05
-1.6182017840849e-05
-1.26621353697317e-05
-5.18095178722209e-06
-1.08062749061782e-05
-1.26583811301109e-05
-4.1523738947171e-05
-1.49791579698143e-05
-3.86456323162477e-05
-8.25761436612295e-06
-1.63258964712572e-05
-1.63942798206787e-05
-2.16860291260913e-05
-2.03748501159887e-05
-1.59873787255792e-05
-1.46802593993436e-05
-3.29858076916336e-05
-4.77536632668557e-05
-1.78867097476263e-05
-2.72399543881807e-05
-4.46418646839927e-05
-3.00709592892815e-05
-3.3754157138097e-05
-2.89703397616614e-05
-4.26171167165176e-05
-6.27553630924295e-06
1.74117913264783e-06
-1.00249707332278e-05
6.93904070556648e-06
-2.77626480108376e-05
-1.15193911432435e-05
-2.45344560422296e-05
-2.72055523953256e-05
-1.01868439120821e-05
-1.96273866880433e-05
-3.73877326535312e-05
-1.44887546811136e-05
-1.55232434620575e-05
-2.37451045615715e-05
-2.82820584053193e-06
-7.51225009324773e-06
-4.27013146801855e-05
-2.66933062129106e-05
-2.56708677189023e-05
-3.97198786453341e-05
-3.51958283759642e-05
9.77887174041662e-06
-3.6962709678167e-05
-2.27499446738481e-05
-1.60228588386014e-05
-2.0214992098067e-05
-3.02115358794183e-05
-2.26209347815084e-05
-2.055578160995e-05
-3.05005089588365e-05
-3.09270806652628e-06
-2.19241397738522e-05
-5.3678315393238e-05
-2.33403460288129e-05
-2.80387921061363e-05
-1.03547465813603e-05
-8.02723571580272e-06
-3.84922082324656e-05
-8.25174050156329e-06
-4.90689408047294e-05
-3.71259769003995e-06
-7.44990224192983e-06
-2.07099121502938e-05
-4.08147073460092e-05
-2.1887416247959e-05
-3.06930305615698e-05
-2.25478943709363e-05
-1.56205598938564e-05
-3.88706842618983e-05
-3.31382134934627e-05
-9.99478345678563e-06
-3.23452461766935e-05
-3.20138919674058e-05
-2.45542621528196e-05
-2.06679805269503e-05
-2.33999366300071e-05
-3.70005350236947e-05
-4.26884175801815e-05
-3.8195684551037e-06
-4.95084886371682e-05
-3.21283746047907e-05
-1.6454569190844e-05
-3.1688828056125e-05
-4.01808094898949e-05
-4.87931144735932e-05
-3.30163552309419e-05
-2.72201853365551e-05
-1.95437426981984e-05
-2.37820488014614e-05
-2.37287710829094e-05
-2.41947789174991e-05
-1.69856604244441e-05
-3.1839850398261e-05
-2.23941638950045e-05
1.07593997972959e-05
-1.75818164463923e-05
-1.32720658335319e-05
-2.47746696598077e-05
-2.98750564756299e-05
-2.43151836344032e-05
-9.71419133139649e-06
-4.92922362862591e-05
-6.11926352799666e-06
-5.02915882111227e-07
-2.5369583351371e-06
-2.43576331577445e-05
-2.52402056840954e-05
-1.95486350713589e-05
-3.04253871899324e-05
-7.42129204028749e-06
-1.79465923939075e-05
-3.30684012289214e-05
-2.6727775905886e-05
-2.30976713183255e-05
3.58431945553457e-06
-1.67860984243305e-05
-3.00905361647389e-05
-3.63127188758986e-06
-2.49865458218271e-05
-1.32387279907409e-05
-4.37580971355497e-05
-3.43821071559817e-05
-1.74533047850261e-05
-3.46488584059113e-05
-7.19209098058119e-06
-3.69187936129679e-05
-1.87001290687111e-05
-3.58309458359977e-05
-4.86764511670432e-05
-3.89600293085713e-05
-1.67550175974581e-05
-2.54223081573965e-05
-3.02472774343066e-05
-2.35368535207292e-05
-2.63995421026312e-05
-2.91939653657083e-05
-1.37730952817211e-05
-3.10160007818155e-05
-4.3240728992822e-05
-3.48022156165823e-06
-2.68885404539352e-05
-5.9631177451253e-06
-2.62109280773576e-05
-2.58980194401879e-05
-1.62182292070913e-05
-4.05847001860644e-05
-1.8088302429394e-05
-4.15502953462673e-05
8.77396246290896e-06
-3.58108022881366e-05
-1.6566114303802e-05
-2.47303161452838e-05
-7.79449931184441e-06
-2.1644392096201e-05
-3.75847396130784e-05
-1.53145178344469e-05
-2.27581891630703e-05
-2.47798157774639e-05
-5.73477165517613e-06
-3.49055200534482e-05
-1.69669826575049e-05
-1.10643592429556e-05
-2.58302922115768e-05
-1.04587341186185e-05
-3.35034552099484e-05
-2.82205863538513e-06
-2.23626528005165e-05
-1.95456146727835e-05
-3.00410308781714e-05
-1.75424332145453e-05
-3.64914307491079e-05
-1.71196998655224e-05
-4.04948561068647e-05
-4.01852485077952e-05
-3.38347675169944e-05
-1.45004117754965e-05
-3.92734423873456e-05
-3.29449055858138e-05
-3.33168189260353e-05
-2.21095625364079e-05
-3.19494792031126e-05
-2.61696358248211e-05
-4.31208269712142e-05
-2.75026576287364e-05
-1.20851660417806e-05
-2.69008725878117e-05
-6.58758794011899e-06
-3.4354238248841e-05
-2.63704122889663e-05
-2.99700715053558e-05
-4.20290795968154e-05
-2.06236288054969e-05
-2.57060302035336e-05
-7.43355931128813e-06
-1.44634429966133e-05
-3.08601815944025e-05
-4.59654002713811e-05
-1.78203005217591e-05
-2.34768792962359e-05
-1.56661491367432e-05
-3.6992570903413e-05
-4.31741598897157e-05
-3.41184543865494e-05
-2.89885953650239e-05
-5.12656818066556e-05
-2.01369080106101e-05
-1.76958966029388e-05
-3.36534677894016e-06
-4.19172137174556e-05
-3.87952731353079e-05
-1.13062389231501e-06
-1.09491984348294e-05
-6.37732833348459e-06
-4.14016151693311e-05
-1.28054830715552e-05
-9.31121330741354e-06
-2.66725695942865e-05
-2.44929572802838e-05
-3.77416100271985e-05
-2.69006203941242e-05
-4.54985301612777e-05
-1.57373337143838e-05
-1.90889670811343e-05
-2.62342826568258e-05
-1.54874117757269e-06
-1.08702876171743e-05
-2.64314507225946e-05
-1.47784258640966e-05
-1.60181909161705e-05
-2.08293148755322e-05
-2.02125994568645e-05
-2.1385270166595e-05
-2.60523169690872e-05
-2.24092581061669e-05
-1.87589568932174e-05
-2.50559863161839e-05
3.93998005796466e-06
-4.58975713110591e-06
9.35364900329506e-06
-2.26341266812205e-05
-1.7251473339555e-06
-1.6291536614159e-05
-2.23883606796594e-05
-1.79934858783005e-05
-4.41755982042037e-06
-7.26437192688219e-06
-1.57323864922674e-06
-1.75521045547828e-05
-2.4958098477264e-05
-7.34033691170289e-06
-1.05835686611986e-05
-4.28885064486769e-05
-1.56293446305336e-05
-2.46192680911284e-05
-1.98733700820149e-05
-1.71201693879022e-05
-2.84159198085587e-05
-1.9975255993229e-06
-4.71623726497473e-05
-2.6227842867953e-05
-2.11198630546472e-05
-4.87901358651999e-05
-2.40330796949399e-05
-4.18823626022502e-05
-5.85159249200086e-06
-2.81714031493732e-05
-3.04498946276055e-05
-1.58170192645736e-06
-8.48333006021056e-06
-3.40107063746949e-05
-1.30300566710882e-05
6.23267110285154e-07
-1.76218825739923e-05
-3.48758029798925e-05
-9.73805070330005e-06
-8.76640183637739e-06
-3.57744885986521e-06
-8.7581612861043e-07
-5.98368069450368e-06
-3.22905465564267e-05
-2.83065060227786e-05
-1.70548000916709e-05
-1.63819057619692e-05
-2.26867878943416e-05
-2.08352699926202e-05
-1.41197924575432e-05
-8.7077582805997e-06
-3.38139469154619e-05
-2.70004482276301e-05
-1.74494661006074e-05
-4.32559677839421e-05
-5.65486290174121e-06
-1.9610462614443e-05
-3.44842286795541e-05
-2.88422382574775e-05
-4.25672783009128e-05
-2.54871049853038e-05
-9.64522847323514e-06
-2.84661058499527e-05
-8.61666486448144e-06
-1.97442110025846e-05
-1.43660279312475e-05
-2.54207723446276e-05
-3.04373262298285e-05
-3.37609046735825e-05
-6.99909296283915e-06
-1.28252322075498e-05
-2.71179235439466e-05
-2.70347359859301e-05
1.09502111226731e-05
-3.15106127988291e-05
-2.67828466804793e-05
-2.21327498123305e-05
-9.10688808742282e-06
-3.00834086388237e-05
-4.54232411041956e-05
-2.52255971243469e-05
-1.55152736407929e-05
2.15669037771358e-06
-3.67064530212332e-05
-2.51704558545565e-05
-3.10666268560774e-05
8.84012619173827e-07
-4.2242503560129e-06
-1.37597028191561e-05
-3.43818390213613e-05
-2.79716458827694e-05
-2.74486905115946e-05
-1.49134432058418e-05
-1.65322142578121e-05
-5.69812908255085e-05
-2.47348476967772e-05
-1.82452064582753e-05
-3.22116105996926e-05
-3.72721745192833e-05
-1.41406233252965e-05
-1.9495060508858e-06
-2.01522814603356e-05
-2.04339729417861e-05
-1.61110530594646e-05
-3.55612831490714e-05
-3.99496891958735e-06
-1.67906205688286e-05
-2.49992465468229e-05
-3.15085966218667e-05
-2.37756643312248e-05
-1.18401603288213e-05
-4.10861082777085e-05
-2.99318082302712e-05
-1.82712179927444e-05
-1.69064314103275e-05
-1.58571583145736e-05
-1.14191317621751e-05
-5.98482190008423e-06
-2.22269832647385e-05
-5.70455289300519e-07
-1.96088155383539e-05
-4.25489081522409e-05
-3.20492607688125e-05
-1.55590726443277e-05
-8.60743298388077e-06
-2.09557133263996e-05
-2.42227874908429e-05
-1.57268860126597e-05
-1.15086275867786e-05
-6.08650239426511e-06
-2.03139440893508e-05
-1.39557407468531e-05
-3.66696987628301e-05
2.22228443040589e-06
-4.62895246088244e-05
-3.56385722016828e-05
-3.54455833048948e-05
-1.32167134258206e-05
-8.46240387492061e-06
-6.5893071257478e-06
-1.24722080766896e-05
-3.075093864635e-05
-1.31922596774416e-05
-2.86771406015079e-05
-1.02528988433175e-06
-6.85633565067265e-06
-1.82666538636077e-05
-1.06961596143543e-05
-2.36821240666074e-05
-4.10445975218977e-05
-1.27187414697337e-05
-3.47343813933576e-05
-2.40158079912535e-05
5.45270577599217e-06
-1.50482025186271e-05
-1.46479195637513e-05
1.00764144085324e-05
-1.22330970510423e-05
-3.62825058153568e-05
-4.07321361207858e-05
-4.83045408423606e-05
-4.27589218505057e-05
-1.62662111920183e-05
-2.5294685897847e-05
-4.49593571401725e-06
-3.20075920869704e-05
-2.30469765605496e-05
-2.17655671412011e-05
-3.09709690369111e-05
-1.27305027208245e-05
-9.7251893934307e-06
-3.92521663575315e-05
-1.57441326671921e-05
1.97984868670301e-06
-2.32189717395236e-05
-3.10780453942071e-05
-1.70807633812895e-05
-2.53804719134806e-05
-2.74825707441406e-05
-1.58999974304136e-05
-3.43367597077633e-05
-1.91382217175428e-05
-1.88830120108236e-05
-1.89646833584843e-05
-2.36029108277154e-05
-2.95068598450551e-05
-3.57195473215773e-05
-1.20691371895483e-06
-3.83778588148245e-05
-3.0842608532815e-05
-2.23657720046571e-05
-3.21883194121714e-05
-8.84906566782556e-06
-2.68327153827117e-05
-2.63481770483154e-05
-1.41656998457295e-05
-1.53781584498699e-05
-3.25107061675874e-05
-2.38886997043056e-05
-2.53383950001377e-05
-4.64179689702558e-05
-1.2794927650982e-05
-5.28787260628422e-06
-1.89860499321901e-05
-4.74826617991005e-05
-1.93287203927368e-05
-2.01408964957259e-05
-3.82117295023085e-05
-2.98068671120841e-05
-4.65958988031996e-05
-4.63580410299405e-05
-1.35939268891667e-05
-3.32162831667733e-05
-1.67225945508018e-05
4.62053941141115e-06
-4.10490145004396e-05
-3.09738834587528e-05
-1.81759305239341e-05
-1.0937384337808e-05
-1.29714670435835e-05
-9.9685488256382e-06
-2.23387086934124e-05
-2.52392074768273e-05
-4.04730330804508e-05
-5.04983228319727e-05
-1.39979052198584e-05
-6.26077140176063e-06
-5.72343799687469e-06
-3.00897061127455e-05
-1.47750106404142e-05
-3.58914660804456e-06
-4.15992811099023e-05
-8.24341450795905e-06
-1.9882164972205e-05
-8.60639270288615e-06
-1.33206710693332e-05
-7.98972673744529e-06
-3.16202095773874e-05
-5.61742751138409e-06
-3.39104777740093e-05
-1.71882377232845e-05
-3.78666026842401e-05
-2.37801699134511e-05
-2.3281094464126e-05
-5.79042438387921e-06
-3.61587399112318e-05
-3.82464559592175e-05
-1.16728777213488e-05
-2.32683039491439e-05
-1.26295301850706e-08
-1.74290592646728e-05
-3.21910393356099e-05
-2.32277523784971e-05
-1.20636584591179e-05
-2.21795612690277e-05
-2.12108812667945e-05
-3.2624115377828e-05
-3.18427224849515e-05
7.04013282021175e-06
-9.29485543481531e-07
-1.03682699413619e-05
-4.61624169328246e-06
-1.85334402516988e-05
-2.89710137788204e-05
-1.92810051944713e-05
-1.81231430619439e-05
-1.04056519130893e-05
9.05225375534416e-07
-4.1566800579288e-05
4.22193011686966e-06
-2.6784442365592e-05
-3.74947062799221e-05
-2.99502706669957e-05
-1.73356940905492e-05
-2.93637422055105e-05
-2.87318837621142e-05
-3.48401796285423e-05
-2.97861441656329e-05
-2.20712908713426e-05
-2.09887162585897e-05
-1.70185545620794e-05
-2.40557772911177e-05
-2.10624801181522e-05
-1.49493352660908e-05
-2.08449890957999e-05
-4.82288694223671e-05
2.93233317542801e-06
-3.5008650837369e-05
-3.72866964051777e-05
-2.39999157155688e-05
-2.36333347270528e-05
-2.37831270098324e-05
5.36167448931219e-06
-2.19828663995319e-05
-4.04095982229609e-05
-2.3364294426362e-05
-1.48763261498597e-05
-6.56496922800915e-06
-2.22729166785476e-05
-3.07809842126929e-05
-3.67562548307824e-05
-2.30303370176125e-05
-1.12125593204201e-05
-3.41201267445331e-05
-5.36583467586856e-05
-3.39196270336402e-05
-1.33781879252241e-05
-2.28230624359904e-05
1.24542053199456e-06
-7.83910909215917e-06
-1.78904875038709e-05
-2.35154104409415e-06
-2.45803503409635e-05
-1.67789832851654e-05
-1.68555877127718e-05
-3.5724779769672e-05
-2.77019959640144e-05
-2.53903531300729e-05
-3.06640146037265e-05
-3.55242266945836e-05
-4.8733497596439e-05
-1.29196711470284e-05
-2.33759722312816e-05
-2.16491026432148e-06
-1.23645677797525e-05
-9.60111568505845e-06
-3.44990090326258e-05
-2.6229863142032e-05
-2.26838846648281e-05
-2.51287743593453e-05
-3.49320352608326e-06
-2.21401069948725e-05
-4.24859706384379e-05
-1.35206819186053e-05
-1.63733095512547e-05
-3.55599670366354e-05
-8.45160908939926e-07
-2.40428559823662e-05
-2.60557764186814e-05
-3.63634254687315e-05
-1.54752322419897e-05
-2.87068407736928e-05
-1.5645952834892e-05
-2.70685582031994e-05
-1.9605423660061e-05
-3.21714225133013e-05
-3.82138050100915e-05
-3.29434117177009e-06
-3.1820235485815e-06
-3.13566075759827e-05
-2.29923662489984e-06
-2.60175513152563e-05
-4.28936017886443e-05
-1.05572993153315e-05
-4.60111065784718e-05
-2.58726753127808e-05
-2.17119865411954e-05
-4.00951232381061e-05
-1.97446761075645e-05
-2.89168800099244e-05
-2.1896050467535e-05
-2.56272654606531e-05
-3.70366423638845e-05
-3.00482328988772e-05
-3.18199601620512e-05
-2.72764645222122e-05
-3.38898077597491e-05
8.3337629867491e-06
-1.32406219546889e-05
-4.20200672262388e-05
-3.79857238952739e-05
-2.58764609958228e-05
3.84856854001243e-07
-5.57140205919912e-06
-3.29669787120748e-05
-1.49049496703201e-05
-1.04050089684521e-05
-2.20153749868387e-05
-1.81039474097875e-05
-3.00234090804028e-05
-2.4458738156991e-05
-2.65538420674044e-05
-2.11219943955016e-05
-2.09607756690657e-05
-1.01055968855719e-05
1.05604565635734e-05
-1.51409791858783e-05
-3.06731444058053e-05
-3.27836764510093e-05
-2.7173464510029e-05
2.71545983542358e-06
-1.78477488925626e-05
-2.78831295210208e-05
-2.41136873238389e-05
-2.99669992908074e-05
-3.55903937848157e-05
-2.42283204876042e-05
-2.40192570152427e-05
-3.50476206906171e-05
-1.58807734477006e-05
-1.14094773270057e-05
-1.61245395393862e-05
3.59965577350441e-06
-2.20885497693053e-05
-4.98467191717148e-05
-3.12825654135384e-05
-3.25379263594119e-05
-2.48445737469417e-05
-4.12073906296306e-05
-1.46066808227505e-05
-2.86355290802857e-05
6.66857603572377e-06
5.29428790056604e-07
-4.36991832514575e-06
-2.87050744933713e-05
4.54632510727812e-06
-5.64058434879172e-06
-1.52823277015286e-05
-2.13198369847077e-05
-3.39286788523908e-05
-2.51870239808457e-05
3.36711425716271e-06
1.98622680745326e-06
-1.5756670061479e-05
-1.46450726788318e-05
-3.74192535673336e-05
-9.30812581959125e-06
-3.63852889772783e-05
-1.94482364332188e-05
-8.46420047660698e-06
-2.36795523614293e-05
-4.83679612432547e-06
-2.96729268593376e-05
-1.81744070429843e-05
-2.88218265767658e-05
-1.80667983513419e-05
-3.48450798683794e-05
-1.99731303107143e-05
-1.33588207718345e-05
-1.56239070507533e-05
-1.89800675252194e-05
-3.03499778801846e-05
-2.61782555070873e-05
-2.91309636269294e-05
-2.17123007647484e-05
-4.23400653374083e-06
-3.87374377267171e-05
-2.21914003360799e-05
-1.91358923080981e-05
-1.80477681060505e-05
-1.25210074823162e-05
-1.7684434582657e-05
-3.75530914614352e-05
-2.65320152058516e-05
-4.17396944001346e-05
-1.92088400305935e-05
-3.20332447274295e-05
-2.91194260646406e-05
-1.28266035444626e-05
-2.85743478945427e-05
-1.88784222840019e-05
-4.26542957074648e-06
-1.08578590373277e-05
-2.25244981723346e-05
-3.96989439786769e-05
-1.68783786825071e-05
-3.10436556685333e-05
-3.00657529165369e-05
-3.64654119447297e-05
-2.26156478391705e-05
-1.3310203722933e-05
-1.39868684764704e-05
-5.14028233379854e-05
-1.27851149146972e-05
-2.66653210752448e-05
-1.77395958515319e-05
-5.10365681815229e-05
-2.26062920151476e-05
-1.22527104229519e-05
-2.80204048866106e-05
-2.76548188250516e-05
-3.76943303605632e-05
-2.31479892233803e-06
-2.56734703462645e-06
-2.62054662418226e-05
-2.82052269378183e-05
-2.74432517405981e-05
-4.93567660861293e-06
-5.24294709951579e-05
-1.24936153582011e-05
-4.22102093640087e-05
-1.61113046513406e-05
-3.34274828128816e-05
-2.60733902737347e-05
-5.15654724934445e-06
-4.60837526825167e-07
-3.22611082318281e-05
-1.23804433517605e-05
-1.72174013775977e-05
-4.75011118605634e-05
-2.20223394564752e-05
-2.44328027754466e-05
-2.05784602375605e-05
-1.90580022051315e-05
-2.02586532387124e-05
-9.6670321570959e-06
-3.21594061142037e-05
-3.8411342406797e-05
-1.52174924108703e-06
-1.05214445160309e-05
-3.08108945601793e-05
-8.02335631761315e-06
-2.44676381154481e-05
-3.69599848414109e-05
-3.10940379328923e-05
-1.39243348754403e-05
-4.14907378587182e-06
-2.71690722876291e-05
-2.36481155067929e-05
-3.38370620851254e-05
-2.91402979865712e-05
-1.27151179077363e-05
-4.0986565194227e-05
-5.92297335277303e-05
-6.42133672888349e-06
-2.20015039045751e-05
-3.36062920307826e-05
-3.22696673912846e-05
-9.46099220676491e-06
-4.59141530206262e-05
-2.20707074668379e-05
-1.07183205923993e-05
-2.45538060478888e-05
-2.58333503647122e-05
-2.57896097758063e-05
-3.17610443937327e-06
-3.28021049860339e-05
-3.92076005193323e-05
-1.74609197638225e-05
-1.62129880911021e-05
-1.64218867946504e-05
-3.21482736747336e-05
-1.10035456877654e-05
-1.95022307245012e-05
-1.11849663769643e-05
-3.12287939388267e-05
-1.69705820809792e-05
-2.58035540693282e-05
-2.01842884138505e-05
-1.9513264546242e-05
-1.52369409837474e-05
-2.18137073384039e-05
-3.38088558953411e-05
-3.3952452178668e-05
-1.99063618751958e-05
-4.72216783938373e-06
-1.79928268774154e-05
-3.94704472130203e-05
-1.43628741657484e-05
-2.38266617783491e-05
-2.99368161500676e-05
-4.01791773813345e-06
-1.21636471112794e-05
-1.942142328905e-05
-8.21931326729431e-06
-8.69417367096809e-06
-1.74490018359414e-05
-9.47613606338197e-06
-1.11354431976998e-05
-1.93081127309901e-05
1.66093921606328e-05
-2.72670154028231e-05
8.96790471029194e-06
-2.76310370698594e-05
-1.69682584764094e-05
-2.62274571339246e-05
-1.96008329583775e-05
-2.31017471749886e-05
-2.53978091120448e-05
-2.32760729923144e-05
-3.19993184846991e-06
-2.77777717158345e-05
-3.52112120264666e-05
-2.5625177101238e-05
-1.16761660496325e-05
-4.15555996224973e-05
-3.69236437786205e-05
-2.62362896676549e-05
-2.15583091360078e-05
-2.11410870164051e-05
-1.60876533137885e-06
-2.03125050544618e-05
-1.21114067326078e-05
-1.36159604390956e-05
-1.41905655672237e-05
-1.19626993185011e-05
-3.00465632992875e-05
-4.26344947201238e-05
-1.5732685738933e-05
-3.71418558316099e-05
-2.71794087885783e-06
5.11883742844548e-07
-2.12905465744568e-05
-1.69964873650431e-05
-2.88666328704979e-05
-4.58061726192766e-05
-1.09080701190284e-05
-2.29280861247392e-05
-2.17501777095625e-05
-3.24711862335053e-05
-5.61999355457256e-05
-1.5868308734909e-05
-3.08986834131198e-05
-2.85039385003073e-05
-4.07920654467024e-05
-2.39399498389191e-05
-2.15470577866883e-05
-2.48339897649488e-05
-3.1298348137293e-05
-2.92561718496421e-05
-2.89567040249601e-05
-7.62459449121312e-06
-1.33826400601359e-05
-4.38828465689999e-05
-2.07421460392893e-05
-2.03879439716191e-05
-3.41416313926969e-05
-3.25624429330656e-05
-5.85237146994235e-05
6.1952974381704e-06
-3.09182643201515e-05
-2.00045997392073e-05
-2.62269319418569e-05
-5.25466766555486e-06
-1.29841382791532e-05
-2.21357376881704e-05
-4.59149367643911e-05
-1.85348910380236e-05
-2.84616045684757e-05
-2.78032541334557e-05
-3.11652504934391e-05
-2.02958464730542e-05
-3.27682951545695e-05
-2.25281159096103e-05
-1.15277449143273e-05
-1.35099904186149e-05
1.18326974975268e-06
-2.98624028805268e-05
-4.12539653855556e-05
-1.05287920291966e-05
-3.45310488783391e-05
-3.08847679214725e-05
-2.35542322424616e-05
-2.5951509366409e-05
-2.40390967593376e-05
-1.04540881963812e-05
-2.93740539906913e-05
-2.32718310006014e-05
-6.54340712519132e-06
-4.22052851740859e-05
-1.64266714664075e-05
-2.49883817681474e-05
-5.31796055694757e-05
-2.0158001093576e-05
8.40440547222797e-06
-5.19640775609011e-05
8.93920855552204e-07
-1.59780448192321e-05
-3.35718143883839e-05
-2.40604565919621e-05
-2.37905373546802e-05
-8.88976054911687e-06
-2.12238704563194e-05
-2.64808025564935e-06
-1.64846507424811e-05
-2.24449793109338e-05
-2.21910013763988e-05
-3.78762843967207e-05
-4.0264561407797e-05
-1.46231645978649e-05
-4.13471584726706e-05
-2.00057569407657e-06
-2.77333071162672e-05
-3.07986593085948e-05
-2.08847665570732e-05
-3.13050876262924e-05
-7.67731576237159e-06
-2.76299723386071e-05
-2.16819894685975e-05
-1.90572114593908e-05
-6.73394787633124e-06
3.24968130916527e-06
-2.14565137064567e-05
-2.1358084472293e-05
-8.39970845472576e-06
-3.41116514136255e-05
-2.2419971354818e-05
-6.16030413006127e-06
-3.03936239964192e-05
-2.78721132920886e-05
-1.96078497338258e-05
-1.7445834684549e-05
-3.11503486364758e-05
-9.62496794839605e-06
-1.70358348461949e-05
-1.26762973570572e-05
-1.51026161970175e-05
-1.64506645415162e-05
-2.31529151958008e-05
-1.51502038038575e-05
-2.88116402362473e-05
-1.94155741452599e-06
-1.10215696166939e-05
-1.28922816176986e-05
-2.34111525750487e-05
-6.03602357949622e-06
-2.55249958523432e-05
-2.31523057886134e-05
-1.26973959978172e-05
-1.66933636342901e-05
-1.05151203370494e-05
-2.57171671742007e-05
-2.63921001135942e-05
-2.86724604021746e-05
-1.67681553263041e-05
-1.66102064330076e-05
-2.32727411556286e-05
-1.75619239020293e-05
-1.05538978645082e-05
-7.31120559618058e-06
-2.81125615751695e-05
-1.49720012327155e-05
8.29093576245422e-06
-2.1509948308375e-05
-1.16358455455532e-05
-3.52881183048203e-05
-7.52596234857797e-06
-1.71865477590371e-05
-2.77873640648807e-05
-1.0061412863516e-05
-2.23861438701698e-05
-1.64056830818324e-05
-3.02196018585067e-05
-1.8796657971308e-05
-3.46823529865272e-05
-1.07396285237663e-05
-3.07124697402081e-05
-1.77310186641062e-05
-8.81548622390451e-06
-2.38074322838454e-05
-2.42252194060938e-05
-3.58997472660394e-06
-3.33920902978487e-05
-3.3349762683299e-05
-1.76060938174717e-05
-1.90255893070893e-05
-2.30508420383023e-05
-4.2210124042723e-05
-1.73701640778643e-05
-3.14663188920874e-05
-2.21117992934212e-05
-2.59353077762636e-05
-2.08355210701737e-05
-1.75526685168259e-05
-1.17654789404791e-05
-2.33075884996424e-05
-2.71423132339163e-05
-1.38361588748223e-05
-3.6128659672117e-05
-3.09816916584301e-05
-1.83932915435931e-05
-1.08303825353946e-05
-6.98492672777555e-06
-3.2202890026268e-05
5.09040790787903e-06
-1.75202154764918e-05
-1.30634476907289e-05
-3.11195972236699e-05
-2.91473848506305e-05
-1.59803651900187e-05
-1.38768236969218e-05
-6.90049223258441e-06
-3.52472094278136e-05
-1.09532787465576e-05
-1.45177926893418e-05
-2.35548210709403e-05
-3.28285414402227e-05
-1.28875013128999e-05
-9.6933358488739e-06
-2.23953019335058e-05
-2.94171926632279e-05
4.50534628286399e-06
-8.8029892988004e-06
-2.88271816532591e-05
-2.05327666278297e-05
-2.15745145999517e-05
-1.72825397140219e-05
-1.81092065021662e-05
-1.765161883968e-05
3.7610787807081e-06
-3.95437904610254e-05
9.73094713257622e-07
-7.42576925034268e-06
-2.19589848792314e-05
-3.52567469829866e-06
-2.2778297655147e-05
-2.77225827670701e-05
-2.21572625984188e-05
-2.83033174294353e-05
-2.57663045633546e-05
-4.34399655680418e-05
-2.22575834793522e-05
-3.78101462784366e-05
-2.06929347834024e-05
-3.76995916605302e-05
-6.54409695660145e-06
-9.11450844045001e-07
-2.64602100870785e-05
-3.56251049688804e-05
-4.32887667893827e-05
-2.23700585819417e-05
-2.34482145344014e-05
-2.4861298187161e-05
-3.21527910848313e-05
-1.10560186498468e-05
-8.91879313444188e-06
-2.48609223898335e-05
-1.34446145742295e-05
-1.45009481538097e-05
-2.83160464531287e-05
-1.53550410768092e-05
-2.16607272805733e-05
-2.39499035966519e-05
-2.1379346871171e-05
-3.37382934341961e-05
-2.34165642826405e-06
-2.6040340116418e-05
-1.33202922630543e-05
-1.52810402969996e-05
-4.31097997778252e-05
-2.20883249902844e-05
-3.25796287367859e-05
-1.38620743850671e-05
-2.14613829396367e-05
4.00704427198216e-06
-1.50324142341283e-05
-1.83106208871732e-05
-2.33347769778084e-05
-4.05106458004259e-05
-3.54833589572091e-05
6.24444800299401e-06
-2.1514196503019e-05
-3.15734692238464e-05
-2.44681344228313e-05
-1.85161767735177e-05
-3.00596452173575e-05
-2.39831779281809e-05
-5.08690836958755e-05
-1.81084669512487e-05
-3.10165319555071e-05
-3.08656855390173e-05
-1.80761670976075e-05
-3.07261407500092e-05
2.11199840683694e-06
-3.14343448109111e-05
-2.66742739764637e-05
-7.74670693568888e-06
-2.78204833861584e-05
-2.85394759078139e-05
-3.54518812168295e-05
-4.0061920219099e-05
-2.12083706844345e-05
-5.99678118643904e-05
-1.40963155543383e-06
-1.96033399104325e-05
-3.38255610560346e-05
-1.28466699632434e-05
-2.58821211972662e-05
-5.2877000572216e-05
-4.06707416342151e-05
-1.73129111004117e-05
-1.00933653757297e-05
-1.01128664312677e-05
-4.11056510865234e-06
-3.97522062994858e-05
-9.65958142837934e-06
-1.90845688920598e-05
-2.06490842232312e-05
-4.33706571299934e-05
-1.93779178815059e-05
-6.96726607071881e-06
-2.47559887790723e-05
-8.60734997128626e-06
1.075624276382e-05
-2.38748371123241e-05
-1.95703278405291e-05
-1.57020950356233e-05
-1.05890967898741e-05
-1.95567586165465e-05
-3.88105472920457e-05
-1.74664304324521e-05
-2.32252417995021e-05
-4.59417276464444e-05
-1.95649804441996e-05
-3.22088191732319e-05
4.59559711604346e-06
-1.96828140265633e-05
-2.17887997198483e-06
-3.65295470087614e-05
-2.15603138842306e-05
-2.9404337358667e-05
-2.86869249955503e-05
-3.60391150786704e-05
-1.75635246626783e-05
-6.47455557673791e-06
-3.0579425199192e-05
-2.52550836737769e-05
1.77346759993412e-07
-5.63678523623005e-05
-2.24698257443803e-05
-2.26598689391088e-05
-2.37401717317082e-05
-6.39787296852657e-06
-2.93247887353469e-05
-1.64835049398416e-05
-1.01926897471462e-05
-1.47803809296907e-05
-4.10942687614599e-05
-2.12153880360588e-05
7.43088506791413e-06
-1.83852708152768e-05
-2.54681989841724e-05
-7.78038281646793e-06
-2.5857133971753e-05
-3.56200813529921e-05
-3.72574969735203e-05
-5.51392936115205e-06
2.34230081305396e-06
-2.13471733518021e-06
-7.26513442781644e-06
-2.34945683596089e-05
-2.03138401498199e-05
-2.39748754984738e-05
-3.05302664123509e-05
-3.81288310230723e-06
-3.29124461723714e-06
-2.35004672351308e-05
-2.612590208174e-05
-2.98776486300868e-05
-2.77420947495865e-05
-4.1892206602053e-05
-8.11135489425732e-06
-1.79542298607305e-05
-3.87781136613321e-05
-4.576619774528e-05
-1.19629864861329e-05
-3.85272534538434e-06
-1.24562834226375e-05
-2.31310199489186e-05
-2.06699550746815e-05
-2.81200812944598e-05
-2.81551386486206e-05
-1.56570187887552e-06
-3.79824787114788e-05
-2.47115411853844e-05
-3.05447221496922e-05
-1.57227016544993e-05
-1.59099535285128e-05
-2.78971728350072e-05
1.54345064077988e-06
-2.68991034724691e-05
-2.14371784196105e-06
-2.31695049458104e-05
-5.28667840686254e-05
-2.86372098845284e-10
-1.77127087105043e-05
-2.08323492708234e-05
-2.85740048613944e-05
-4.54518630222758e-06
-2.73625885088163e-05
-1.887157462478e-05
-2.97710462508854e-05
-1.1795652172879e-05
-2.79068739686698e-05
-2.05820780174348e-05
-1.75978472514306e-05
5.50808259725835e-07
-2.37768869382694e-05
-4.42169305917668e-05
-3.85599754468889e-05
-2.28341274027501e-05
-7.19250099149712e-06
-3.4716118866503e-05
-3.82713311885815e-05
-3.0129807516305e-05
-2.69870652818128e-05
-3.55605402879154e-05
-1.55868677275867e-05
-3.97548659009903e-06
-2.59726736318811e-05
-3.26583309218434e-05
-2.43873596204372e-05
-2.31033436122237e-05
-2.98338531536475e-05
-2.69619177865975e-05
-2.58693653824251e-05
-3.55853053141144e-05
-4.10265837514256e-05
-6.62454837068407e-06
-2.28563180220714e-05
-3.06412435875391e-05
-1.5006401333085e-05
-3.68863802450282e-05
-1.76853392177057e-05
-9.85343218810662e-06
1.37120670437243e-06
-3.50287960417983e-05
-2.59194053079194e-05
-2.45857664396238e-05
-1.1401885288894e-05
-2.87704518181646e-05
-3.7984716224285e-05
-4.87342124495443e-05
-3.93347419093303e-05
-3.3982285638521e-05
-2.7462383129609e-05
-3.02856494232327e-05
-1.32319569515936e-05
-1.66162005362864e-05
-3.20995668446163e-05
-2.48160210366418e-06
-1.84847060614868e-05
-2.41607147030357e-05
-2.44697390451798e-05
-1.58518500748181e-05
-2.31149655341558e-05
-4.20419027557068e-05
-2.64999177013294e-05
-1.8716810236721e-05
-1.54816015419074e-05
-2.03783688336259e-05
-3.28280544162153e-05
-1.45730833977675e-05
-1.99453144808487e-05
-2.34169715597876e-05
-2.05622480750859e-05
-9.63835794653607e-06
-4.00012701167284e-05
-3.6654135565672e-05
-2.53872388412145e-05
-1.78683638210519e-05
-1.78551511259565e-05
-2.883330342462e-05
-2.89487015781827e-05
-2.6662343967262e-05
-4.73431046090415e-05
-2.21067762849462e-05
-1.41271687996114e-05
-2.85480619748332e-05
-1.34764963823181e-05
-1.8749433517872e-05
-5.52899274777422e-05
-1.76571738450793e-05
-3.02972052546075e-05
-5.81188866768711e-06
-1.14654846121598e-05
-2.8179889372652e-05
-3.43778493669021e-05
-2.27445081047808e-05
-1.4690547459236e-05
3.197724589319e-06
-3.51694866030648e-05
-1.70841178116837e-05
-2.56931251983517e-05
-2.50825749141823e-05
-2.84405376860315e-05
-1.71889495740641e-05
-2.14257498469922e-05
-1.69136861509098e-05
-3.27731294212069e-05
-3.16229293956349e-05
-3.25398484172274e-05
-2.26416295816743e-05
1.23406331283351e-05
-5.09122300560332e-06
-1.78883120100874e-05
-1.67858776455805e-05
-1.02970515025301e-05
-3.28906315062141e-05
-7.51720493647639e-06
-1.16506039683742e-05
-1.47208438910389e-05
-1.7579170333546e-05
-5.75742718697518e-05
-2.93658636427678e-05
-2.35751588657003e-05
-2.30143907163721e-05
-1.55357515475144e-05
-1.84797507742438e-05
-2.49763659544671e-05
-2.2278338927389e-05
-1.96663045405681e-05
-3.57348919481269e-05
-4.23981182542406e-05
-1.09443848048326e-05
-2.41008905500789e-05
-1.32953978156922e-05
-8.10597693989578e-06
-2.34462232869333e-05
-2.18196731478987e-05
-2.96873903235959e-06
2.49481116734639e-06
-1.34538138197481e-05
-4.40545170031306e-05
-3.22334666514518e-05
-2.5628305854334e-05
-2.6468359491407e-05
-5.5900289484319e-06
-2.81552184860594e-05
-2.76565027554857e-05
-2.03170244533385e-05
-2.2695361937565e-05
-3.295110911617e-05
-2.21197926859616e-05
-1.44080305968604e-05
1.51518861651093e-05
-2.2640169959769e-05
-3.51459484714487e-05
-2.96950070363379e-05
-1.91255089370932e-05
-8.1875640240984e-06
-3.50434795729855e-05
-4.27841334314657e-05
-2.36263881875972e-05
-2.30217628177828e-06
-2.59307396463701e-05
-1.85446883593755e-05
-2.52373422957793e-05
-4.98970258814812e-06
-2.87556148420136e-05
-5.70829931279452e-06
-2.16365438627412e-05
-3.44169915952113e-05
-3.37121146344016e-05
-2.39248504262599e-06
-4.15475130003649e-05
-2.63819411934579e-05
-2.02175724651957e-05
-3.77785670999607e-05
-9.00755527622823e-06
-3.5788672184371e-05
-1.83173239704135e-05
-2.75291449402981e-05
3.28646180504682e-06
-9.66911976521042e-06
-2.54203801384789e-06
-1.64337030437773e-05
-1.88361673675501e-05
-1.2540785226189e-05
-1.38086117047304e-05
-2.02596745948862e-05
-1.26627450112218e-05
-1.94053875305484e-05
-4.20164084095626e-05
-8.87355143218504e-06
-2.86786446368268e-05
-2.35503831681787e-05
-1.08849459539982e-05
-2.29098705804973e-05
-8.60348782259511e-06
-2.6545756778354e-05
-2.31284324425933e-05
-1.38065593089813e-05
-1.52598268541387e-05
-1.69040260531577e-05
-3.96653737852363e-05
-1.52873827428755e-05
-3.55600347920336e-05
-1.90558011886773e-05
2.84061061234432e-06
-3.20916459256476e-05
-1.96548358601382e-05
5.42982237894363e-06
-3.42145000790666e-05
-1.28989713293084e-05
-1.28127984472442e-05
-1.55380647609275e-05
-1.54205203729519e-05
-2.39052705718734e-05
-4.36155428002422e-06
-3.22007152065757e-05
-4.23191258433143e-05
-3.66309406101403e-05
-3.53971861660367e-06
-1.98693191320746e-05
-9.95720933239897e-06
-2.68688802901085e-05
-9.5379472825429e-06
-1.50287629713468e-05
-1.24904434250487e-05
-1.35265394268309e-05
-5.38258350582158e-05
-3.91667140725589e-05
-1.5683440836902e-05
1.27176337243536e-05
-1.57718592653184e-05
-2.6565561093676e-05
-2.83561615232234e-05
-4.24749230501254e-05
-5.48665537153084e-05
7.56604038414113e-07
-2.60934675932733e-05
-2.40314758626027e-05
-3.37594571549124e-05
-8.51328098473495e-06
-1.72225354556814e-05
-3.52416498336696e-05
-2.10332030415343e-05
-2.39855405833844e-05
-1.48286341202141e-05
-2.03646299590565e-05
-3.17036931057367e-06
-2.08601655473667e-05
-1.94579795002935e-05
-6.06878480944378e-06
-2.34223029283407e-05
-2.57989978768773e-05
-1.72843145572985e-05
-2.10560367874005e-05
-3.42666416038595e-05
-2.95551289967658e-05
-2.97248518378869e-05
-2.95332782015956e-05
-1.29954341621372e-05
-1.44867060014426e-05
-1.13733906162998e-05
-3.70192215894348e-05
-8.56012059529977e-06
-2.2074439099413e-05
-3.06875109380981e-05
-2.90718010727032e-05
-1.62340032244234e-05
-3.99964639547644e-05
-7.42680681329823e-06
-2.52579985093998e-05
-3.165012741946e-05
-2.55188763727464e-05
-2.62661819899644e-05
-8.28865093601859e-06
-2.1066828229939e-05
-3.72710240715148e-06
-1.99687000416968e-05
-2.59814451779511e-05
-1.06158587660565e-05
-9.02860740313955e-06
-2.70109062143634e-05
-2.03495969330311e-05
-3.99861035396399e-05
-1.18081138366982e-05
-2.49059803360822e-05
-4.34437129034005e-05
-2.91705916515889e-05
-2.74818534084694e-05
-2.43242073747231e-05
-9.39717663745364e-06
-2.5673015181825e-05
-1.39052461155111e-05
-1.68696436173313e-05
-9.57909593997528e-06
-2.07603096424622e-05
-1.19248743471641e-06
-2.43587519066859e-05
-2.22105639752974e-05
-2.0170383975224e-05
-5.23134087966193e-06
-1.72773216477828e-05
-1.54940167445912e-05
-4.32609162936532e-06
4.54859901307318e-07
-2.43885757286112e-05
-2.84014386382814e-05
-2.87179252428348e-05
-1.46934349417106e-05
-3.51017466091443e-05
-2.78092070785278e-05
-3.57443488014834e-05
-3.00475409611828e-05
-1.89257991451892e-05
-1.13136726589209e-05
-2.37969461944915e-05
-1.69082505319927e-05
-2.44604789545714e-05
-1.068951877651e-05
-1.10894561911593e-05
-2.2385102053953e-05
-2.97843914917032e-05
-4.81902127374739e-05
-3.76919899890264e-05
-1.33925388480538e-05
-3.42213582857316e-05
-3.01072746117827e-05
-9.78415459630111e-06
-1.46868579286856e-05
-3.6133181839162e-06
-4.20781811344071e-06
-2.66834182288503e-05
-2.5820666697177e-05
-2.36380664316265e-05
-1.18751792482515e-05
-4.7702930730039e-05
-1.56580090598073e-05
-1.88302432290213e-05
-2.81919774034869e-05
-3.35157523517047e-05
-1.91537423582646e-05
-2.9114906697416e-05
-2.17545028577966e-05
6.45566721875767e-06
-3.12219985414767e-05
-3.50964202762462e-05
-2.11983646643261e-05
-2.05083591652804e-05
-2.26808750292591e-05
-1.99813286047786e-05
-4.19881357374353e-05
-9.28137984044589e-06
-1.61968757009988e-05
-1.20973631317852e-05
-4.51084360423481e-05
-7.69039331543309e-06
-2.43798972458911e-05
-3.13713122917908e-05
-2.72733361005723e-05
-4.40349256857392e-05
-2.60736152950344e-05
-4.25556763079806e-05
-1.71890971697251e-05
-3.01239163649609e-05
-2.89367762286377e-05
-1.90843892419199e-05
-1.60290567274926e-05
-2.84550058299126e-05
-4.45263730626074e-05
-2.06981520134566e-05
-2.33245229743188e-05
-4.60534426952619e-05
-3.98983280317498e-05
-3.17683571135257e-05
7.51034330245431e-06
-2.05296000041607e-06
-1.91322087789617e-05
-4.4118760028229e-05
-2.8731754463054e-05
-1.88905995002823e-05
-2.13385744667768e-05
-2.09028534897519e-05
-2.7488286147659e-05
1.6917361645683e-06
9.06345539933349e-06
-2.54169001702661e-05
-1.46852738938149e-05
-3.99947707774883e-05
-2.39084642949638e-05
-2.04697669246511e-05
-1.00909463179598e-05
-3.77041316291714e-05
-3.01181499370676e-05
-4.17616376881274e-05
-4.13937321619552e-05
-2.77862336602122e-05
1.44032533804105e-05
-2.36195619825737e-05
-2.74203524537299e-05
-4.88664754927575e-05
-2.56707832144642e-05
-2.24319972163638e-05
-4.58920994894476e-07
-2.88104550557084e-05
-2.11184222097037e-05
-2.80223923555431e-05
-2.66804242141446e-05
-1.9229100051378e-05
-1.61927638690177e-05
-3.79477525713763e-05
-1.84234553285074e-05
-2.43817671967347e-05
-2.36527757680794e-05
-2.99557507178994e-05
-3.93496169672323e-05
-3.19477871528478e-05
-1.60623300956938e-05
-3.34906775533306e-05
-2.05628250111017e-05
-3.17627753160295e-05
-3.08963393381739e-05
1.04572435937606e-06
-5.30915308371875e-06
-7.74713318697084e-06
-2.86925518663365e-05
-2.25611978410377e-05
-1.21019693180732e-05
-2.81189145767674e-05
-3.17554545910886e-05
2.24476702933995e-06
-1.13141608096691e-05
-2.54771580392111e-06
-5.01163675125567e-06
-2.85887391671609e-05
-1.68479171650048e-05
2.64762708206149e-06
-2.02759089094664e-05
-2.17925721594747e-05
-3.77083835527167e-05
-2.36967641055496e-05
-3.07587112532443e-05
-1.50883443412393e-05
6.4207969041791e-06
-4.57009386644882e-05
-3.23289092211247e-05
-3.56446239484162e-05
-1.53741935961035e-05
-4.44738203583732e-05
-2.9274295456157e-05
-7.67640734790233e-06
-1.74487888919361e-05
-6.00518474997543e-06
-8.15922088089123e-07
-1.51686859534288e-05
-7.46458077218379e-06
-2.63579864409597e-05
-3.33299754743094e-05
-3.65769840959321e-06
-6.68329496662698e-06
-1.28813076371011e-07
-3.60790199164681e-05
-3.79963390629072e-06
-3.30226212967577e-05
6.47415229818591e-06
-2.09015494372762e-05
-2.41720883431138e-05
-1.8503068302264e-05
3.42500130092708e-06
-1.85778735525092e-05
-2.37172540401287e-05
-1.87184598547794e-05
-1.75795464558566e-05
-2.57855542165682e-05
-5.53917849100011e-06
-1.7032083969567e-06
-3.00704605440788e-05
-2.0741426273947e-05
-1.20944590389889e-05
-3.54760139840255e-05
-3.06446970268759e-05
-3.55581134744955e-06
-4.14460627563696e-05
-1.47725780555708e-05
-2.9996839466652e-05
-2.20700857463064e-05
-9.97557573585759e-06
-2.26152968266222e-05
-1.52180768551572e-06
-1.99329993879851e-05
-2.05965493117821e-05
-4.55304424554631e-06
-4.28905445900313e-05
-2.78766630662097e-05
-2.49362403695253e-05
-2.88143357887283e-05
-3.66501699972113e-05
-2.12550683240013e-05
-3.4385772602685e-05
1.44226341397873e-05
-3.94313490210492e-05
-2.55578277938216e-05
-5.14384367191691e-06
-1.75503758472737e-05
-2.77350028844116e-05
-8.93872877351972e-06
1.13982438095612e-06
-3.26182002208023e-05
-2.1326338144413e-05
-1.21058339596467e-05
-2.47187395878979e-05
-2.72601691335184e-05
6.38713363778893e-06
6.66728077898437e-07
-2.18503152915276e-05
-5.460087256108e-06
-2.76343264788001e-05
-2.91445693875006e-06
-3.19839609596245e-05
-3.3354897173025e-05
-2.71198688680625e-05
9.12899963147076e-07
-2.64378527782773e-05
-2.79214531438467e-05
-3.58712028316287e-05
-3.14478265870771e-05
-2.25074045461861e-05
-3.03890554724403e-05
-4.43363997174833e-05
-4.00785891673785e-05
-2.73395735349195e-05
-2.08516793973196e-05
-2.81877759572141e-05
-4.82288922433618e-06
-1.29871547045941e-05
-2.27035734282705e-05
-2.41722329785423e-05
-3.57080625266626e-05
-2.11214939662823e-05
-3.29468108617637e-05
-4.31232329282518e-07
-4.24384579254763e-05
5.08178105648711e-06
-2.04055038450088e-05
-2.80991114731812e-05
-3.71887341078124e-05
-1.85717062418985e-05
-3.07474855779867e-06
-1.35444513354864e-05
-2.59941177553506e-05
-2.66802912668893e-05
-2.54462413063951e-05
-5.3242706889649e-05
-1.09648042623332e-05
-6.13647187273326e-06
1.2401613117267e-06
-2.09268440930344e-05
-1.2774892563328e-05
-2.55130285798972e-05
-2.19442511040103e-05
-1.86478766317581e-05
-1.48908326713916e-06
-1.92125165474196e-05
-1.20285582535308e-05
-3.58403118003029e-06
-1.13510390057241e-05
-1.59184290225951e-05
-4.00477757889041e-05
-6.09972132729586e-06
-2.54829732829884e-05
-5.62383091219753e-06
-2.272666418285e-05
-1.94645800326256e-05
-4.11779862905948e-05
-3.00683792687114e-05
-5.7641902990062e-06
-2.9686262029323e-05
-3.09871568612597e-05
-1.11261469002824e-05
2.92088764590531e-06
-1.76050229959453e-05
-4.02364577676185e-05
-2.89051981124682e-05
-1.86473621438523e-05
-2.19138731282044e-05
-1.5709239131782e-05
-2.28016845316105e-06
-1.27814157852774e-05
-3.80383497068707e-05
-2.72655717626669e-05
-6.22441865507654e-06
-3.49113374941044e-05
-1.3626801030461e-05
-1.759451682462e-05
-3.77770269533066e-05
-8.37941520966248e-06
-3.72179993033295e-05
-8.0416623127592e-06
-2.51286175791806e-05
5.31641923540509e-07
-1.81932403438305e-05
-7.36646305961397e-06
-1.82362164652225e-05
-1.14157598845584e-05
-2.78752502679417e-05
-1.97065473645444e-05
-1.73759767661404e-05
1.30715800782216e-06
-1.85759616091309e-05
-2.38673201218714e-05
-3.98490288839983e-05
-3.57572207985779e-05
-2.27459270502077e-05
-2.8586336530865e-05
-1.13177909232305e-05
-1.77819291239957e-05
-1.43694565897769e-05
-1.68810022060796e-05
-3.01319890923748e-05
-4.33050223283177e-05
-1.82628870107383e-05
-4.14144894764114e-05
-1.12033215355865e-05
-2.05250378177754e-05
-5.87890869816037e-05
-3.53973190054514e-05
-4.0625243121307e-05
-1.66041104388354e-05
-2.32501912206352e-05
-2.32583305603804e-05
-4.50505455246207e-05
-3.8734725474946e-05
-9.97107504985661e-06
-1.81606028647355e-06
-3.03415514591882e-05
-1.00575051061415e-05
-3.18693484550038e-06
-4.25527240199631e-06
-1.3764793506285e-05
-2.96404468438562e-05
-3.10442129223351e-05
-3.63508800219653e-05
-3.85745363620542e-05
-3.43950235599566e-05
-3.606676655866e-05
-1.69301062874e-06
-2.25883319161633e-05
-4.77394293975458e-05
-1.02923253952453e-05
-3.80597410244525e-05
-1.57944831310979e-05
-1.27554448402342e-05
-2.23748025411299e-05
-1.75090925197267e-06
-3.70038991671152e-05
-3.02736347348217e-05
-2.8040241512766e-05
-2.71831069717634e-05
-8.14329361489064e-06
-2.40148488182008e-05
-2.2073050024069e-05
-1.48439979504168e-05
-3.10889897671174e-05
-1.3315608581489e-05
-2.95649585315507e-05
-1.69572247236311e-05
-1.60119870069022e-05
-1.33763197745153e-05
-2.5625888784373e-05
-6.68883949785918e-05
3.37167720157022e-06
-1.88058877770808e-05
-1.82422920696044e-05
3.44245054447591e-06
-1.92264278715248e-05
-3.01112041018059e-05
-4.33356623734697e-05
8.52516678974141e-06
-3.2002949977956e-05
-3.31792230285383e-05
-2.40468202335112e-05
-1.45475149126166e-05
-3.59732798524521e-05
-1.98312448684739e-05
-3.05092863644948e-05
-3.68176128179515e-05
-1.19478045225238e-05
-3.10060950461358e-05
-2.41656611071718e-05
-2.88217036675354e-05
-1.89459711588269e-05
-8.77314131484396e-06
-3.46403367875079e-06
-3.37585591058896e-05
-1.72874169258513e-05
-3.51001131915252e-06
-3.45736635341633e-05
-1.06377406828986e-05
-2.15357927200832e-05
-8.33878515155194e-06
-3.13980259939713e-05
-1.69364483287898e-05
-4.46413373210648e-05
-1.40277318146599e-05
-8.55269015039351e-06
-5.65710413051997e-06
-1.90696949914194e-05
-2.01360327333551e-05
-4.3033164606251e-05
-2.09113963003288e-05
-1.60592470652206e-05
-1.43015034378433e-05
-2.43263104360056e-05
-9.30696927696232e-06
-3.05680986411511e-05
-2.80752527972685e-05
-1.33073533325495e-05
-7.43898347755342e-06
-2.83829748770524e-05
-2.30732869992746e-06
-3.52497342785201e-05
-4.19954491001127e-05
-2.08981002079417e-05
-2.45911653614067e-05
-2.97691846185598e-05
-1.66180585611663e-05
-1.64310539557948e-05
-2.8616244165045e-05
-1.12301912924172e-05
-5.97297082206155e-06
-1.49694931978019e-05
-2.4901143958128e-05
-1.97166525293423e-05
-2.71428199052431e-05
-1.56506954384333e-05
-3.42909856609912e-05
-3.17325545333944e-06
-2.18492625688948e-05
-2.32620129831204e-05
-1.66979529613658e-05
-2.40453290259376e-05
-2.5945206042198e-05
-3.21465574511154e-05
-2.63331988719952e-05
-8.7482601802215e-06
-1.96103379390253e-05
-2.57668849974332e-05
-2.95360010114034e-05
-8.23934469353538e-06
-2.16685656569972e-06
-2.73911835072962e-05
-2.40546377821767e-06
2.37214763665096e-06
-3.19457350952933e-05
-3.24480470236398e-05
-7.10780084786041e-06
-2.23057772062407e-05
-6.94535819395572e-06
-1.24872783676284e-05
-1.70788456807281e-05
-1.21565368629548e-05
-4.05415135651688e-05
-8.44508085562804e-06
-2.13821222990037e-05
-2.97216297038062e-05
-1.8118651244966e-05
-3.29669887172339e-05
-4.51628932139155e-05
-4.27151995886683e-05
-2.25611712490197e-05
-2.05709708137462e-05
-3.99204696470288e-05
-2.40813902110992e-05
1.21720871654717e-06
-2.74641089255588e-05
-2.36817598529958e-05
-3.4612656668617e-05
-2.80531056347076e-05
-9.65456357133396e-06
-4.66237068602576e-06
-1.91157319345505e-05
-1.55078405662207e-05
-2.69340927717289e-05
-3.94107201912217e-05
-3.5596861928966e-05
-6.32186714438906e-06
-1.54420884133615e-05
9.85174171469267e-06
-4.90230090021019e-05
-2.37861577464639e-05
-1.78554651764791e-05
-3.82854191872416e-05
-1.56018371584801e-05
-1.1845186449197e-05
-1.44667912534015e-05
-1.234061471342e-05
-1.53765395247012e-05
-4.38304073437773e-05
-2.79877349624775e-05
-1.8301319223532e-05
-1.33420447229217e-05
-3.75082210348226e-06
-2.40931594572968e-05
-4.94383793035932e-06
-6.08978683598936e-06
-1.46067005376657e-05
-1.46751215036226e-05
-2.57457444653837e-05
-1.06243356484795e-05
-4.99328406237604e-05
-3.58896009723471e-05
-1.88605365603949e-05
2.89310870443115e-06
-2.1597030068032e-05
-2.24527283787144e-05
-9.62050474441799e-06
-5.99160986421696e-05
-2.31391025068941e-05
8.46602300176005e-06
-2.59724207091836e-05
-1.35819982806852e-05
-3.15151531467524e-05
-2.44115360936328e-05
-2.89732730278158e-05
-2.6668477268108e-05
-4.1993901597491e-05
-2.19778343779129e-05
-6.77751205214409e-06
-3.09251286210145e-05
-2.88566261043329e-05
-1.07471601236963e-05
-3.98499640671394e-05
-1.36675446386021e-05
-3.04105169587414e-05
-3.68549569737021e-05
-2.10336032098124e-05
-3.82620234862159e-05
-3.10532546454186e-05
-3.23583260606566e-05
5.5340137738733e-06
-1.35876266441739e-05
5.0286059063598e-06
-2.47791844168429e-05
-4.96203916612245e-05
-1.57670681923948e-05
-2.72180301035602e-05
2.12543579958576e-06
-2.39133648241064e-05
-2.21787792718109e-05
-1.16368157817944e-05
-3.00064023953918e-05
-1.46943320807275e-05
-1.91945557692704e-05
-4.02630462837333e-06
1.16640857005209e-06
-1.27370761868664e-05
-1.72981129758998e-05
1.55315965977364e-06
-2.36427738437446e-05
-5.04865280528325e-05
-3.12260180428332e-05
-2.37046181762722e-06
-2.33228365398777e-05
-1.81004565012308e-05
-3.53153730490843e-05
-1.67330151169975e-05
-4.28227393487024e-05
-1.98550292260028e-05
-1.59575064667124e-05
-8.75505404439169e-06
-2.4496531967476e-06
-3.06770975193933e-05
-4.97336059440754e-06
-1.24085143382517e-05
-1.80011830142719e-05
-3.24536743481393e-05
-2.56341494729642e-05
-1.06882175104854e-05
-2.073125935053e-05
-3.20213552969862e-05
-1.9208075050876e-05
-5.76457637167911e-05
-3.47180818255637e-06
-7.38763814445051e-06
-3.79630874251557e-05
-1.10232254293659e-05
-2.75521282308957e-05
-2.34425555750653e-05
-2.88390885550512e-05
-1.52367015834466e-05
-2.53422253483359e-05
-3.3849142262443e-05
-1.64176785809625e-05
-3.57798249429728e-05
-1.07839621669398e-05
-3.25232062507642e-05
-1.32914560812601e-05
-2.7739617129664e-05
-1.53992030299572e-05
-1.13775368057134e-05
-8.26018966767086e-06
-1.58642187946928e-05
-2.67951031892918e-05
-2.51768377061918e-05
-3.50071567916825e-05
-3.24524497319704e-05
3.91288254772442e-06
-2.50734439466202e-05
-3.11064448337916e-05
-2.86429740184011e-05
-2.49587513224387e-05
-3.17311220879619e-05
-4.79449881232968e-06
-1.35139682763288e-05
-2.57787739355578e-05
-9.58247892233738e-06
-2.29469510016055e-05
-6.92620170482686e-07
-3.30067530545845e-05
-1.97854342013589e-05
-1.2936226746327e-05
-8.85890214838328e-06
-1.6114983418455e-05
-1.40213204325388e-05
-1.64409199071108e-05
-2.5883875441039e-05
-2.58792525690126e-05
-1.93504768346793e-05
-1.59796463783705e-05
-3.84414277824706e-05
-3.00192962504029e-05
-3.70247984097206e-05
-2.68757203277217e-05
-2.32689318485064e-05
-2.12065223273229e-05
-1.07734711372685e-05
-3.23253341718843e-05
-4.87779988780652e-06
-2.0465195668819e-05
-3.80273347530063e-05
-2.22062440599865e-05
-3.84271760845062e-05
-2.16547793310532e-05
-1.38250224539043e-05
-1.78941268669282e-05
-2.44758797670493e-05
-2.09453924388978e-05
-2.96110756865065e-05
-2.26003357438633e-05
-4.59242934174674e-06
-2.71024404288675e-05
-4.76733437507082e-06
-1.67797663548947e-05
-1.85576145694765e-05
-1.76540856273691e-05
-3.14795876618052e-05
8.03781685828221e-07
-3.87067754669856e-05
-9.03413875359145e-06
-1.3847062993965e-05
-1.10278360249436e-05
-1.70069233337058e-05
-2.51808133944011e-05
-3.30739489858932e-05
-1.68032299950711e-05
-2.27127383680502e-05
-1.26970044767691e-05
-2.80337926677796e-05
-3.28918606205715e-05
-1.11583578565589e-05
-1.46417481765583e-05
-2.22966090928841e-05
-1.49884317647079e-05
-7.08392520422156e-06
1.82577900014312e-06
-3.639821791914e-05
-1.97976572861169e-05
-3.6045403377349e-05
-3.64611257731053e-05
-3.47128163751909e-05
-8.37042029892329e-06
4.72097757829111e-06
-2.700871917132e-05
-1.97411157724745e-05
-2.33181913064579e-05
-3.36793189405453e-05
-3.17624424817324e-05
-2.78817936938087e-05
-4.13810174081546e-05
-2.12174612704596e-05
-2.0223083634829e-05
-3.04220727160399e-05
-2.66672546373567e-05
-2.35888414906522e-05
-1.86969622279094e-05
-3.76817781194932e-05
-1.4594583532387e-05
2.07151880764687e-05
2.25929659652683e-06
-7.9489167466431e-06
-2.89916816209379e-05
-4.13430935125461e-06
-2.06016211278002e-05
-2.41838210347818e-05
-8.09487327367553e-06
-2.8075699784987e-05
-1.86472359257199e-05
-4.80296721168995e-05
-4.55186942881221e-05
4.57140330521792e-06
-2.54939943871568e-05
-2.32332240673201e-05
-1.77060750020568e-06
-2.00635046429298e-05
-2.74043703853113e-05
-2.7835036958493e-05
-3.28616253163278e-05
-2.42906859051948e-05
-2.67355645587789e-05
-3.65763913842994e-05
4.74477609828555e-06
-9.38364813950929e-06
-4.37493176376573e-05
-1.29006107282317e-05
-3.64106663682085e-05
-2.1785273026848e-05
-1.20088288741485e-05
-1.16791254737864e-05
-2.03871884735653e-05
-3.2810430595141e-05
-1.82731931382363e-05
-1.63950764870496e-05
-1.98977891527415e-05
-2.79784035199809e-05
-2.28233469532992e-05
-3.31953159796368e-05
-1.71923477248844e-05
-3.71799236697929e-05
-1.99016121490527e-05
-3.2995596832903e-05
-2.24800441858698e-05
-1.06934479958615e-05
-1.79124915030743e-05
-1.30359360883574e-05
-3.32521507999682e-05
-3.68795950493254e-05
-3.68792757604791e-05
-7.80626442750794e-06
-6.18753923057638e-06
-2.38433601370312e-05
-7.88661168287831e-06
-2.70328748646545e-05
-2.35452458653773e-05
-3.29783157304325e-05
-2.13358862224592e-05
-2.42881154920068e-05
-6.22576278454231e-06
-1.07567638748999e-05
-1.98200274235275e-05
-1.76738833354766e-05
-4.23231499810866e-05
-5.00459115721891e-05
-2.21771126028625e-05
-1.88190231152697e-05
-1.3310328407219e-05
-3.54412603597543e-05
-4.57321450931184e-05
-6.71502243565665e-06
-7.31712728270941e-06
-3.16982630158183e-05
-2.77339205153424e-05
-3.78092752694124e-05
-5.16752181949149e-06
-2.48973496099141e-05
-2.72798489715539e-05
-1.54281074931974e-05
-2.96384963368275e-05
-2.12984506024154e-05
-1.5654181919072e-05
-2.8406017211707e-05
-3.92452294130513e-05
-8.63001506554316e-07
-1.24738129451824e-05
-2.11941607219133e-05
-4.94067666528962e-06
-1.32417121766895e-05
-1.50618305845602e-05
-2.83520593947367e-05
-4.43193733483209e-05
-3.49632766449384e-05
-2.61510261326263e-05
-3.49230889443684e-05
-1.95710180539419e-05
-2.95458123972011e-05
-2.05871534175549e-05
-1.13588114192337e-05
2.89768022626937e-06
-4.04614578115045e-05
-5.8793937565602e-06
-4.08113998634113e-05
-1.37747099465483e-05
-2.4283123199033e-05
-2.99287200814835e-05
-5.10672658409725e-05
-2.7533138645762e-05
-4.24838221608244e-05
-1.83209392342182e-05
-2.51261864414629e-05
-2.94064344243576e-05
-3.00462497945374e-05
-2.25538184608187e-05
8.47001763726901e-07
-1.34468443292203e-05
-1.10994589026187e-05
-2.09787144387494e-05
-3.33080517741274e-05
-7.02506281016011e-06
-2.05957738173188e-05
-1.01859199912216e-05
1.69022551336813e-08
-2.91402564871372e-05
-2.97649779520526e-05
-6.32771547325996e-06
-2.51317367201869e-05
-1.67328055388857e-05
-2.57249592753053e-05
-2.02753227957938e-05
-2.0418065490043e-05
-8.83638152012408e-06
-1.88476624635117e-05
-3.224467583072e-05
-1.09802956927994e-05
-3.44018776566226e-05
-2.57191468579291e-05
-4.50480356840245e-05
-1.95515217246071e-05
-3.63481002308782e-05
-2.64683498901455e-05
-2.76068928359379e-05
-2.99108131425024e-05
-2.48824088327742e-05
-9.12808760345416e-06
-2.80738210128185e-05
-1.49377031354456e-05
-5.04332711218169e-05
-2.06219626183535e-05
1.05653299500185e-05
-3.3346655362406e-05
-1.72682054199191e-05
2.0941711370379e-06
-2.76525570485926e-05
-4.85498752190158e-05
-1.1608657850754e-05
-1.57435517041479e-05
-1.56506616652054e-05
-2.49003180098261e-05
-1.67490273244457e-05
-1.88093474379007e-05
1.55100469250417e-06
-4.51936848635975e-05
-5.12458709288098e-05
-1.35311187176586e-05
-2.33633356468337e-05
-4.21505904758116e-06
-1.09588551976902e-05
-3.33552658150966e-05
-3.53645907115625e-05
-4.12396971852577e-05
-2.74139838529331e-05
-2.53566719725551e-05
-2.75910126997872e-05
-2.23430996153744e-05
-9.79513051899981e-06
-2.33678180537472e-05
-2.16745532125377e-05
-3.16048064661779e-05
-3.60031242737968e-05
-2.66810820699169e-05
-5.48726081835746e-06
8.42809167179018e-07
-1.52720228519221e-05
-1.07795527450468e-05
-3.07320255859081e-05
-4.08281524261286e-05
-1.05313912560751e-05
-3.5370975236874e-05
-1.045530290888e-05
-2.00490642305898e-06
-2.19470424349695e-05
-1.39577124899292e-05
-4.07734346765377e-05
-4.21176493722617e-05
-1.46303849997936e-05
8.48209142063467e-06
-3.68995120717844e-05
-9.14831347304332e-06
-4.2923401493273e-05
-3.48058041420352e-05
-1.59761391549533e-05
-2.03722673753522e-05
-3.4089385678638e-05
-1.1296486417531e-05
-2.94193843922574e-05
-4.79045095714222e-05
-9.55670253730019e-06
-1.98451712009018e-05
7.98614080312809e-07
-4.52016262770019e-05
-3.42188458385264e-05
-2.66393221050742e-05
-1.70315975474707e-05
-2.50088528454765e-05
-1.85801686915766e-05
-4.00214652827842e-05
-1.94977377207717e-05
-2.91140873662358e-05
-1.34988711018321e-05
-2.30044570765411e-05
-1.50580608297504e-05
-8.99015778745277e-06
-4.07427599191173e-05
2.7045738876468e-07
-2.5238586572484e-05
-3.83896913143074e-05
-2.92792710838565e-06
-1.905729370991e-05
-4.99655048715815e-05
-1.1788446395024e-05
-2.80905527884307e-05
-7.94103383805616e-06
-1.54019285100569e-05
-2.48142585690352e-05
-3.35829866525864e-05
-2.1707274304796e-05
-1.88568717370593e-05
-2.73559318272738e-05
4.64813508723511e-07
-6.37771475931035e-06
-1.17006903784534e-05
6.49477246261452e-06
-2.36707789284806e-05
5.78251579865483e-06
-2.41014454171128e-05
-6.93990272896513e-06
-2.98941249997272e-05
-1.19474756837869e-05
7.10971904242621e-07
1.53851766091483e-07
-2.06337678184341e-05
-2.23774236597405e-05
-4.36371928554531e-05
-7.54130253677226e-06
-2.58958209549453e-05
-2.48892072835337e-05
-2.10562252473422e-05
-2.44887670406554e-05
-1.89265659481249e-05
-9.7986578171497e-06
-1.87317732098754e-05
-3.95652901568771e-05
-3.32050874993762e-05
-9.65909370427751e-06
-2.9379227744088e-05
-2.31810837324009e-05
-2.36479094133732e-05
-1.13617945814834e-05
-2.11597679552486e-05
-2.12368963760008e-05
-3.12738658266194e-05
-2.50148420400941e-05
-3.09152199573009e-05
-1.29724788043735e-05
-2.83948756201647e-05
-4.70093273153442e-05
-5.14816242809982e-05
-2.54451100006225e-05
-2.91653909265064e-05
-1.37658758330063e-05
-2.14556970073742e-05
-2.4602176473348e-05
-1.03294804081095e-05
-7.34130196349257e-06
-3.47600386067327e-05
-2.79653371803547e-05
-3.73128774578165e-05
-3.98708610024122e-05
-1.07539219878404e-05
-1.79922160914749e-05
-1.817977521415e-05
-1.63588688902653e-05
-3.36091087393884e-05
-3.22200649474318e-05
-4.12430342877966e-05
1.48790477351996e-05
-1.88192186990736e-05
-3.17846305244304e-05
-1.56168798205122e-05
-2.18665711024591e-05
-1.99659062895968e-05
-3.31617771072245e-05
-1.50744114373738e-05
-9.39308777244915e-06
-9.92069101520419e-06
-3.72511739018205e-05
-2.50997993649957e-05
-5.98053781973291e-06
-1.93336930582326e-05
-1.51710645005876e-05
-1.93116822226018e-05
-1.70743209112809e-05
-1.85975227827727e-05
-1.39981827754206e-05
-2.65861135003246e-05
-2.77213755434556e-05
-3.4537822321848e-05
-3.35807832682632e-05
-2.66770595604112e-05
-2.520629665968e-06
-2.87131845974121e-05
-2.2910961552103e-05
-8.52725458656527e-06
-8.558313223393e-06
-2.11747986280503e-05
-2.19062581445478e-05
-4.0266638732234e-05
-2.42591290460237e-05
-1.7715195461835e-05
-1.77542506717282e-05
-3.04219371508901e-05
-2.69938062693156e-05
7.87447482334218e-08
-3.11114740790702e-05
-2.82139177373628e-05
-3.42910068872159e-05
1.22859601605354e-07
-3.16406819851099e-05
-1.50678265475604e-05
-8.61442289374525e-07
-2.35781919514046e-05
-2.46609537318621e-05
-5.94058511130803e-06
-3.50078719664919e-05
-1.83948544124393e-05
-3.64940954217449e-05
-2.0677543852403e-05
-3.62742574883917e-05
-3.00046736758746e-05
-2.93174941873387e-05
-5.26025778143006e-05
7.03549402042537e-07
-2.61959397188269e-05
-2.25518215324007e-05
-2.61907388397559e-05
-3.85369119361932e-05
-1.41303367291647e-05
-7.45216526226511e-07
-2.409947980675e-05
-2.74629967222139e-05
-4.13623802527414e-05
-2.843808586054e-05
-3.50193307593489e-05
-7.58830739124307e-06
-2.5411385874755e-05
-1.51515772482522e-05
-1.75910860966627e-05
-6.7053526537666e-06
-3.01701715229847e-05
-5.58327254266963e-06
-2.24567279518918e-05
-2.14748887780575e-05
-8.87525849920256e-06
-3.37189700620047e-05
-9.75700455410314e-06
-4.11221639767108e-05
-2.09468584914742e-06
-2.24733277852098e-05
-1.29672406238164e-05
-5.04934177687179e-05
-2.17743268556508e-05
-3.54043589635459e-05
-3.52477556926985e-05
-1.04578531413656e-05
-1.82277288254759e-05
-3.23389759224113e-05
-2.26159093019364e-05
-4.01498259553729e-05
-1.22553017733605e-05
1.29832758399355e-06
9.27060299114787e-06
-3.12195729135777e-05
1.30166836957171e-06
-2.2150040933639e-05
-1.35431707243047e-05
2.05264935632025e-06
-1.09655857718076e-05
-3.69691759334864e-05
-2.90963031418778e-06
-2.33053667198896e-05
-2.38143112251234e-05
-1.73281812530169e-05
-1.75465095398865e-05
-3.48240075501519e-05
-2.00425042551523e-05
-7.95968216673188e-06
-6.58931340953828e-06
-1.56368257248602e-05
-6.06421862516253e-06
-3.08650037540688e-05
-2.96284303498941e-05
-2.01420707993208e-05
-4.71215578333485e-05
-4.2398903438084e-05
-2.45819223806524e-05
-2.928986788275e-05
-5.31153210805863e-05
-3.25490845804889e-05
-3.9146620303047e-05
-2.92957350186603e-05
-4.79630670073124e-05
-7.27600168325727e-06
-2.77537625756819e-05
2.22232808225788e-06
1.47016617777566e-05
-2.6613929648137e-05
-9.20263169761581e-06
9.19774087460052e-06
-2.27160547189457e-05
-2.01130017980551e-05
-2.83781528297615e-05
-8.21206191201776e-06
-3.25988933724719e-05
-1.89095630605754e-05
-3.06658613101004e-05
-2.94634624153123e-05
-1.67768179196421e-05
-1.12552713780867e-05
-2.93654141120293e-06
-2.22215872767583e-06
-2.53019034350467e-05
-7.08235841403639e-06
-6.06703169309448e-05
-3.33044291694573e-05
-2.09088599021043e-05
-2.85774535624575e-05
-3.62358382744045e-05
-2.49002007909377e-05
-2.21455810054973e-05
-2.98624590158441e-05
-1.67127310146324e-05
-2.13541819749655e-05
-1.81684072992036e-05
-2.65675764529128e-05
-2.88093610578548e-05
-2.5842474585526e-05
-2.32551584368724e-05
-3.53119795064979e-05
-4.01417837778167e-05
-2.84696886385864e-05
-4.68801658056534e-06
-1.33531736054409e-05
-2.93563560235303e-05
-2.03266364625923e-05
-2.70327624555284e-05
1.64813417848747e-05
9.56703273492574e-06
-3.8453519086077e-05
-2.82628398095897e-05
9.23101158848782e-07
-1.9431403639362e-05
-1.81064216515805e-05
-2.23662783553377e-05
-3.60523656842763e-05
-2.68434081781976e-05
-9.38218167084845e-06
-3.94451003973326e-05
-1.26190438432483e-05
-1.41676055802985e-05
-7.93212555763612e-06
-3.13505029622056e-05
-2.85346697027611e-05
-2.91919844686455e-05
-3.40440046193965e-05
-2.33900918919261e-05
-8.22101243013032e-06
-9.29884354614277e-06
-2.73761929577429e-05
-1.87871252987602e-05
-9.24985158427779e-06
-1.90635809740591e-05
-4.07636080878196e-05
-3.05137527152239e-05
-3.47130954190917e-05
-3.66326226891008e-05
-1.43672778820614e-05
-3.39607759029674e-05
-9.11483243949602e-07
-1.05177179699297e-05
-8.83315049931456e-06
-1.51196128972426e-06
-2.91943995850864e-05
-2.69335484813016e-05
-2.42650447948239e-05
-1.15675036886694e-05
-7.80199224148872e-06
-1.85034664826737e-05
-4.03898859432861e-05
-2.63151456232861e-05
-2.7846707346536e-05
9.45898274098227e-07
-1.40469497378082e-05
-6.68735333321504e-06
-3.45883010652838e-07
-1.55948012168128e-05
-2.16814056430363e-05
-4.06072506346791e-05
-4.9510181118804e-05
-2.3999924965727e-05
-2.92940312466041e-05
-4.83167018794416e-05
-2.46460598262169e-05
-1.04643156503301e-05
-8.31585428069033e-06
-2.71353287755841e-05
-3.87742443952496e-05
-3.24669414263941e-05
-6.4544030715892e-06
-3.36677773648926e-05
-4.46848930164385e-05
-3.19424425241872e-05
-1.56113553381617e-05
-5.96705443969992e-06
-2.70109067423411e-05
-2.53441359837072e-05
-3.91667131310466e-05
-1.64945457824285e-05
-3.30332898696899e-05
-2.19519781365356e-05
-3.25123988400664e-05
-2.47663122276273e-05
-3.02994566055624e-05
-3.23315929088927e-05
-1.04251594663447e-05
-5.92727240439924e-06
-4.88532492516236e-05
-2.84227841052729e-05
-1.91489442897152e-05
-4.53653662648492e-06
-3.06262178163326e-05
-3.25793088990583e-05
1.87169991486905e-06
-4.51905113752517e-05
-7.45941320186022e-06
-1.34974966092013e-05
-3.81171907808143e-05
-3.51564686963313e-05
-1.93216424796804e-05
-3.56152500961753e-05
-4.86507376843765e-06
-1.97546028078863e-05
-3.0632941215751e-06
6.27704490349851e-06
-3.19182333409147e-05
-3.6470510429426e-05
-2.96825621258706e-05
-4.05349424611104e-05
-2.12436637369641e-05
-2.73553577378043e-05
-2.18813577433162e-05
-1.02818524043888e-05
-1.43160176147295e-05
-9.87953764483197e-06
-1.49855964470652e-05
-2.12377973840763e-06
-3.34694934879137e-05
-1.55252376583471e-05
-2.5086550792776e-05
-1.44960760591644e-05
-3.04684309824153e-05
-8.897569622482e-06
-9.35851229495529e-06
-2.36859629290268e-05
-3.02781563992466e-05
-1.56017307011089e-05
-2.26307339088341e-05
-2.01592379834392e-05
-3.14644047792368e-05
-1.35412615304684e-05
-5.50297865682042e-06
-4.74515631423995e-05
-5.21825386318594e-05
-3.6373663486996e-05
-2.57537088639102e-05
-1.8609704103764e-05
-1.57981745947735e-05
-2.85663826192328e-05
-1.89254287160054e-06
-1.14913744002829e-05
-2.44582717884585e-05
2.04801880671243e-05
-1.26264736094371e-06
-4.33268058896458e-05
-1.25728731966599e-05
-1.92664396992849e-05
-2.90722928999691e-05
-5.15294385805628e-06
-9.36560163973787e-06
-1.3385203209351e-06
-2.97636630036157e-05
-7.64417200504415e-06
-2.33061099641012e-05
-2.80451121167122e-05
-3.13808937325287e-05
-2.527487721518e-05
-4.09530765967495e-05
-4.12702507909974e-05
-2.83680631939853e-05
-4.02429875652844e-05
-1.12539185281613e-05
-3.18060618344289e-05
-2.43856522655048e-05
-2.022002268225e-05
-3.73298665506125e-05
-4.56852608678302e-05
-4.58677806368173e-06
6.43008748106233e-06
-3.32346970526142e-05
-1.03960973841219e-05
-1.934661660719e-05
-3.81779536811472e-05
-3.93806419513251e-05
-1.57479514197663e-05
-2.17970445486077e-05
-5.7830186856011e-06
-3.21957082940667e-05
-5.55368140895417e-06
-6.86003852395167e-06
-3.25525148694854e-05
-2.50591765970671e-05
-2.0816277209691e-05
-1.12345618768107e-05
-1.14356988536052e-05
-1.93298193586287e-05
-5.07261991315091e-06
-1.66201458445158e-05
-3.15349167482166e-05
-1.5746876220209e-05
1.60453192006395e-06
-1.12375932879502e-05
-1.50772405882556e-05
3.30102048395791e-06
-3.43615316776044e-05
-2.44060376848302e-05
-1.78097577580513e-05
-3.17402945870085e-05
-5.44793958754133e-07
1.26877130213059e-05
-2.7106554383121e-05
-1.50079391702823e-05
-1.32103110233993e-05
-2.37015308881941e-05
-7.48209758449406e-06
-1.3990271957892e-05
-2.3772979433796e-05
-2.79983042414279e-05
-3.55218747060138e-05
-2.70945662150849e-05
-2.47380460403473e-05
-3.49932292596591e-05
-1.38383780273964e-05
-1.04447890022415e-05
-4.62924961780399e-05
-2.34381689620849e-05
-3.38301036705825e-05
-2.59700278219738e-05
1.12393520926109e-06
-7.18779012748245e-06
-1.40927050584633e-05
-2.47470000716316e-05
-2.1959233267401e-05
-1.04511639214106e-05
-4.43210015103045e-05
-1.86586836537588e-05
-1.67920245453252e-05
-2.05812710641043e-05
5.11122794340958e-07
-1.35235408369874e-05
-2.26874342800308e-05
-7.39859014799353e-06
-3.31042324617502e-05
-2.10808335386102e-05
-1.50475106287884e-05
-3.97390053772915e-05
-2.33885548763382e-05
-4.54916692588323e-05
-1.38497404953958e-05
-2.29575070017305e-05
-2.38764696809664e-05
-1.01120106934609e-05
1.3767084184194e-05
-4.22934063283673e-05
-2.5540138985246e-05
2.33605291649173e-06
-3.0729749624207e-05
-3.94289377554253e-06
-6.25603132967251e-06
-2.52289333412556e-05
-3.43196270121739e-05
-1.19967644968741e-05
-4.92060973471723e-05
-2.28888167172126e-05
-1.95961693674162e-05
-3.73835343499457e-05
-3.48611777801171e-05
-1.84932819576563e-05
-2.34935567345132e-05
-5.68898826036151e-06
4.55789820126739e-07
-1.38477357707717e-05
-1.92731476560799e-05
-3.4025394500867e-05
-2.34862650582425e-05
-3.29785222834173e-05
-4.75007363415088e-05
-2.19424210286211e-05
-3.8694641874303e-05
-3.63032460686448e-05
-7.246696562925e-06
-1.76705685156801e-05
-2.84646172577295e-06
-2.18159502991321e-05
-1.85720426761379e-05
-1.37381893999398e-05
-3.05463790259253e-05
-2.6313106266447e-05
-2.91300879690055e-05
1.06350650048922e-06
-3.33146010823857e-05
-1.48103337561637e-05
-2.22058994920662e-05
-1.59758935647019e-05
-3.40447276399019e-06
-5.86662570097845e-06
4.75992693075825e-06
-2.45217640649351e-05
2.89472578205313e-06
-3.57570106101338e-05
-3.41906261096052e-05
-3.24450621422605e-05
-1.42122598244119e-05
-2.3531706049103e-05
1.41555996533584e-05
-4.81020450524486e-05
-4.0977036922448e-05
-1.51168675910242e-05
-1.32614216182927e-05
4.57586229275776e-06
-3.31596947887771e-05
-2.4386295655982e-05
-2.29323523344072e-05
-1.22248943553105e-05
-3.24528087038741e-05
-4.19846574727052e-05
-8.58766366534713e-06
-1.43880798592658e-05
-2.46212420508769e-05
-1.53369885911102e-05
-1.50660061004435e-05
-2.07449791583822e-05
-2.44724019973632e-05
-2.1830061122329e-05
-1.99974346003718e-05
-3.58578528074614e-05
-1.38598376232239e-05
-2.51426414767739e-05
-5.38339290842367e-06
-1.91029847762608e-05
-1.98953194604445e-05
-5.37129889515428e-05
-1.12179412923622e-05
-1.4797170636023e-05
-2.1723948378212e-05
-3.32679055526508e-05
-3.42594230566116e-05
-5.03212864005961e-05
-1.47623679951969e-05
-2.63521112960493e-05
-4.1209627181093e-05
-2.60270586244512e-05
-2.77728784257099e-05
-3.04157716814594e-05
-1.4001337253618e-05
-1.68092731582868e-05
-1.70214526075433e-05
-3.34917761965319e-05
-4.03075332977364e-05
8.35511356018355e-06
-1.05144583623296e-05
-3.38130586645976e-05
-1.94275353274988e-05
-3.47620878268275e-05
-3.03376813932569e-05
-7.54469512725641e-06
-3.60282763830074e-05
-2.96548614461366e-05
-2.86782040959997e-05
-2.77229893830515e-05
-7.61992446226225e-07
-1.91763724369657e-05
-8.20179086124785e-06
-4.60106539454622e-05
-1.08862279871584e-05
-5.49515850617794e-06
-1.95962684958009e-05
-2.74013346201607e-05
-2.15070124152488e-05
-3.4936375127073e-05
-2.00226868969812e-05
-4.26762268073456e-06
-2.56276131199367e-05
-2.2012944979066e-05
-2.52386168525726e-05
-8.1460277479969e-06
-1.33341019925425e-05
-1.24489596465638e-05
-8.95664009326449e-06
-2.9707399054875e-05
-3.0863029446955e-05
-2.56665323790294e-05
3.31860873573139e-07
-3.70616547659873e-05
-2.76994360297151e-05
-6.07336761677427e-06
-2.02451260779316e-05
-7.88780173229093e-06
-3.70251887968569e-05
-2.84104661072619e-05
-2.51181997781735e-05
-3.09133315527588e-05
-1.95436619679529e-05
-7.12638050075664e-06
-1.7950204033923e-05
-2.04367805234629e-05
-3.49525587789101e-05
-2.2017881656844e-05
-3.54277402355956e-05
-2.10647040904344e-05
-6.594542618571e-06
-2.43069240181182e-05
-1.384528351652e-05
-2.96353494491076e-05
-2.44371152582949e-05
-1.82409173857589e-05
-2.21336441180739e-05
-9.57388148591557e-06
-3.24769599123768e-05
-3.27442374098368e-05
-1.78906331872149e-05
-1.5279196952312e-05
-3.28891004614266e-05
-6.0008576364687e-06
-1.38825940807473e-05
-1.48710528186687e-05
-2.23415979338887e-05
-3.54914076773447e-05
-2.76253688698436e-05
7.74766933209964e-06
-3.43229992558738e-05
-6.87854717724345e-06
-9.87954123923354e-06
-2.33852138657731e-05
-1.78283894313616e-05
-2.9846740371119e-05
-2.0089951619633e-05
-1.87543292781979e-05
-3.63885579481602e-05
-3.33984479250836e-05
-3.50716844542768e-05
-2.75472849586233e-05
-8.26004741582565e-06
-2.70239937287948e-05
-4.71230484930075e-06
-2.68727899828711e-05
-4.3127188455535e-05
-3.00837266109924e-05
-2.49929704741459e-05
-1.81810259303334e-05
-3.54963695452035e-05
-2.89325349940144e-05
-2.71709514494381e-05
-2.97307195133222e-05
-2.90539220535172e-05
-3.32294358642569e-05
-1.10500424044918e-05
-2.45496702980402e-05
-4.38522759450752e-05
-2.05350072827795e-05
-2.49340413563587e-05
-2.60484782016898e-05
-3.83490359516953e-05
-3.01956340104003e-05
-2.65103525579098e-05
-2.42712298578384e-05
-9.11467519506427e-06
-3.74452978187308e-05
-1.86882396824924e-05
-3.33057407038729e-05
-1.79748891001532e-05
-5.78074128534504e-05
-1.99812970412998e-05
-3.85501935069955e-05
-1.51329903472915e-05
-1.14611762081751e-05
-2.65341257500551e-05
-1.424075929877e-05
-1.33000169876469e-05
-4.23579853564724e-06
-7.85001969730402e-06
-1.76271721449132e-05
-2.08157120060438e-05
-2.47798309293399e-05
-3.49670801358963e-05
-3.78592038127282e-05
-9.59164050944908e-06
-3.3765273422017e-05
-2.52332318025667e-05
1.62831792674278e-05
-1.47748456645437e-05
-1.67744692650035e-05
-3.60291362899931e-05
-2.81856639975419e-05
-3.81099119052119e-05
-1.62449496723172e-05
-6.60549141222107e-06
-1.51302085376632e-05
-2.94620439547861e-05
-1.06216119539454e-05
8.94659289836855e-06
-1.86383305732336e-05
-9.4348035316014e-06
-2.42036072369566e-05
-2.36626908677676e-05
-4.6291872311764e-06
-3.35866662822746e-05
-3.75507449954577e-05
-1.1558544808142e-05
-1.08137438718456e-05
-3.19834897574529e-05
-3.91014355002049e-05
-1.63446484970197e-05
-1.75555094828615e-05
-3.35388177311523e-05
-3.9022656457524e-05
-1.36371648899892e-05
-2.39084876206241e-05
-2.00048271159657e-05
-2.10419986393743e-05
-3.32421337622889e-05
-2.72143425925868e-05
-4.6440584979189e-05
-3.25307925304002e-05
-1.29289367790505e-05
-3.58087539193661e-06
-4.51698186100361e-05
-5.93115552237663e-05
-8.37200706675609e-06
4.6932762799254e-06
-2.26781693157311e-05
-1.32111776208822e-05
-1.54788667838692e-05
-8.55234573590062e-06
-3.04941420412276e-05
-4.61180677078315e-05
-1.34174947242979e-05
-4.3322062950141e-05
-2.50256368608731e-05
-1.38289204798965e-05
-5.29309271394738e-05
-2.3228649063415e-05
-5.47602522197982e-05
-4.6003709206231e-05
-1.40893320254362e-05
-1.93798914920015e-05
-1.58755138493799e-05
-2.26523878795786e-05
-2.4838696725979e-05
-4.93303947626663e-05
-3.67289604346393e-05
-1.23749085526472e-05
-3.13380187973653e-05
-3.5175988917522e-05
2.09557741425776e-06
-3.18936560614955e-05
-4.52243688002581e-05
-4.36657389094781e-05
-1.08517247624677e-05
-1.27871839089229e-05
-6.93622218620008e-06
-3.1625493185416e-06
-8.6465681260198e-06
-2.16246106705755e-05
-2.23999588639211e-05
-1.43553113766132e-05
-3.09575716672662e-05
-3.22225096488574e-05
-1.31411939506293e-05
-1.05737743024807e-05
-1.99242218808636e-05
-2.48612481419434e-05
-2.16322680651928e-05
-4.33965714282448e-05
-2.95884503203431e-05
1.22407607221526e-05
-3.35442124681988e-05
-3.09715948584799e-05
-1.47893144977524e-05
-3.8267871680302e-05
-2.19248597273827e-05
-1.39507028029058e-05
-4.16941199797458e-05
-3.7066815510011e-05
-8.17390309393429e-06
-2.69715246652178e-05
-3.74726148022789e-05
-2.16371722516932e-05
-1.89095107280465e-05
-2.33030136664053e-05
-3.59660840250206e-06
-2.54590567804297e-05
-3.08715052094111e-05
-6.66330859084652e-05
-1.26959144954425e-05
-2.50003181866333e-05
-2.60908973853427e-05
-1.05941953618128e-05
-1.09233805584222e-05
-1.13533555108658e-05
-4.66024761833669e-05
5.52856231408933e-06
-3.44044685867264e-05
-2.5988970771023e-05
-1.78933499990384e-05
-2.06255283418756e-05
-1.11933547730163e-05
-2.62358537397704e-05
-4.62480773442188e-05
-3.11337214374921e-05
-3.41783961699746e-05
-3.11536640181022e-05
-2.7657463110218e-05
-1.70563861285104e-05
-1.28894484592762e-05
-1.90821100715092e-05
-3.63278498756873e-05
-3.32781792673979e-05
-1.89490021741989e-05
-3.47082767497577e-05
-2.23809350981129e-05
-3.80865612145517e-05
-1.84560749968878e-05
-3.30996452711999e-05
-2.36537414631957e-05
-3.46904777978593e-05
-2.73501917359997e-05
-2.21955552616983e-05
-3.44318160423563e-05
-2.0881954262977e-05
-3.52049083733097e-05
-1.64839029743281e-05
-2.02596036043959e-05
-2.00017214834725e-05
-3.05913301481607e-05
-3.67012688282591e-05
-2.72131317829372e-05
-1.56100069685762e-05
-2.66086693236507e-05
-1.11767010162094e-05
-3.7152549810178e-05
-1.91753412887201e-05
-1.99322417250304e-05
-3.86940871101488e-05
-2.56708627201721e-05
-3.24711761275611e-05
-1.38032944350843e-05
-1.70096071277222e-05
-3.68807987126109e-05
5.01358129941316e-06
-5.79898242853647e-06
-1.64648465380341e-05
-3.07271053205923e-05
-2.8964952202422e-05
-3.04093701900936e-05
-4.35541190951221e-05
-1.89983621026649e-05
-1.1387062956136e-05
-2.44470324021249e-05
-9.23250446106075e-06
-3.66566991560212e-05
-1.16752083484504e-05
-2.51860680770221e-05
-1.79579510622904e-05
-2.43927880119681e-05
-2.59815367457738e-05
-3.88414358921138e-05
-2.67610280041704e-05
-2.54607114100146e-05
-6.36346318434064e-06
-2.83149702280843e-05
2.48001681979713e-06
-1.79685831041315e-05
-2.91250184904489e-05
-1.12299999591762e-05
-2.05891938040652e-05
-2.71424062743862e-05
-1.23041439322505e-05
-1.29009541042037e-05
-3.22000763616796e-05
-1.61496142741864e-05
-9.95738002359686e-06
-2.75883273479885e-06
-2.21580830853426e-05
-4.60026829151587e-05
-2.12265197771502e-05
-1.77157546505089e-05
-2.72289743829977e-05
-1.46632632739552e-05
-2.79017942840576e-05
6.41258779864274e-06
-2.51663924669519e-05
-2.90698054747001e-05
-1.3704001717438e-05
-3.65742789845113e-05
-1.03659202303607e-05
-3.85868566289128e-05
-6.13107771658735e-06
-2.32148296198817e-05
-2.85890534824735e-05
-4.97292835545273e-05
-8.87233144844612e-06
-4.37610425233202e-05
-2.44975765970879e-05
-1.83176804236361e-05
-4.32616138660109e-05
-4.25196347367329e-05
-4.5426306877146e-05
-1.61762412611087e-05
-1.58671330596766e-05
-9.63331625411665e-06
-3.67334236434786e-05
-2.42260585273803e-05
-3.27861351643866e-05
-1.88741009728643e-05
-3.6426470383915e-05
-2.35524469572648e-05
-3.57622265853815e-05
-3.75337042600983e-05
-3.68301709442076e-05
9.33862254558679e-06
-3.81220400253215e-06
-1.45923279756157e-05
-1.81293898188627e-05
-2.16292410413599e-05
-1.12745265179587e-05
-2.49049622235615e-05
-3.71627564319155e-05
3.18663177249832e-06
-1.93007067380652e-05
-4.07867388519231e-05
-2.00797784215013e-05
-3.20644416577557e-05
-2.05561983369427e-05
-3.41256520522618e-05
-1.52258328146616e-05
-2.61115928732972e-05
-5.81496372527577e-06
-2.20145770873251e-06
-2.89049760089036e-05
-2.65793124598163e-06
-3.27574038791041e-05
-1.09415915046014e-05
-2.48239368215591e-05
-1.10224980390658e-05
-2.08218765827532e-05
-8.15024422906868e-06
-4.0661382262375e-05
-7.12923970510977e-06
-1.47953125942306e-05
-2.44837918752707e-05
-1.42884684821519e-05
-1.34025670692546e-05
-2.18548978107679e-05
-1.64908312473518e-05
-2.12029964564983e-05
-2.89229637197993e-05
-1.41616557759166e-05
-2.49910768203141e-05
-2.58842192130214e-05
-3.81410242829631e-05
-1.73669291678241e-05
-5.25169355403771e-06
-2.8572779133452e-05
-2.66201979076447e-05
-1.92450349218551e-05
-2.76899684447115e-06
-9.38054124096761e-06
-2.68230917900423e-05
-2.16742907162983e-05
-4.18531813826478e-05
-2.1503571094396e-05
-1.14688229454043e-05
-3.61257602436546e-05
-3.386111446914e-05
-3.24767502982242e-05
3.24028985686067e-06
-2.19525786124593e-05
-4.01899674468161e-05
-1.17424711166332e-05
-1.62846618242862e-05
-9.72437111516182e-06
-5.38917828903672e-06
-2.57560880598062e-06
-1.38530630864136e-05
-3.49899726852883e-05
-1.84954286376578e-05
-5.25895598421367e-06
-3.19168891187585e-05
-4.5525934534399e-06
-2.42610835311377e-05
-1.70841971811499e-05
-1.79065920561351e-05
-2.40664987190706e-05
-3.76000697970704e-05
-4.79013721595803e-05
-1.85824005287069e-05
-2.27016697085733e-05
-2.06472314620428e-05
-3.48115460313982e-05
-4.09691740933272e-05
-1.29245499584173e-05
-1.8191450248073e-05
-4.01900817680855e-05
-2.51056060347763e-05
-3.8950330977107e-06
-2.52734797639684e-05
-3.20478938049957e-05
-5.04137076808711e-05
-1.11761772455241e-05
-2.12189147956191e-05
-2.73332615073549e-05
-1.97330310322746e-05
-4.25604486966413e-05
-2.4805400652968e-05
-2.74621264889969e-05
-3.72676388427042e-05
-4.06992595493014e-05
-2.82436767596585e-05
-9.25690988043941e-06
-1.33920269312472e-05
-1.97558116584079e-05
-2.93801549497531e-05
-2.15229968147625e-05
-1.40116518721318e-05
-1.4381998184511e-05
-3.10503406950215e-05
-3.28595979830746e-05
-4.46839197272152e-05
-2.56469560062305e-05
-2.60257562572172e-05
-1.61880875881604e-05
-1.24929176027115e-05
-5.26603778761103e-06
-2.60141875656738e-05
-2.434601662068e-05
-2.03706977301118e-05
-1.86613610437954e-05
-1.25952602364345e-05
-2.69459150666133e-05
-2.76504754038576e-05
-3.37343999440279e-05
-5.52319483932996e-06
-1.16673396611446e-05
-1.9330385029562e-05
-2.49897871684887e-05
-2.53162632574471e-05
-2.09300355392278e-05
-2.56862834469324e-05
-1.15013152596967e-05
-1.33893858004617e-05
-1.37698014703906e-05
-2.6505309876214e-05
-3.04932883937497e-05
-4.74869531579296e-05
-2.13747570595752e-05
-2.57744606853197e-05
-1.87177950535275e-05
-2.27762399199377e-05
-7.84437522426615e-06
-2.97504461899472e-05
-1.78229083790526e-05
-2.27982319854122e-05
-1.42537305587492e-05
-1.58543856509155e-05
-4.5333985543808e-05
-3.36990455776565e-06
-5.370105150398e-06
-3.7927419132788e-05
-6.87906835265288e-06
-3.15443231192427e-05
-2.05691172476352e-05
-2.50514928402067e-05
-2.95874428988845e-05
-5.625820428697e-06
-4.31010492021471e-05
8.44791445832869e-06
-1.63354874325539e-06
-3.22165217809171e-05
-2.66221894567105e-05
-2.49750810988292e-05
-2.1147431404145e-05
4.65893995576411e-06
-4.5220530077412e-06
-1.10201945372283e-05
-4.45318843937537e-05
-2.73845655829207e-05
-1.54364255858979e-05
-5.66608491711777e-06
-1.17293727890514e-05
-3.5295912369329e-05
-4.20452350280126e-05
1.03289969109487e-06
-2.72325981713493e-05
-7.88741602913886e-06
-4.83711055257611e-06
-3.45421088749784e-05
-3.082930753174e-05
-2.00759439782845e-05
-2.62858139588956e-05
-3.23204984015832e-05
6.41142612574963e-06
-7.53059782504767e-06
-1.09365973757982e-05
-3.42359591822243e-05
-3.19260470818216e-05
-1.86621281919104e-05
-1.884843614154e-05
-1.12228007916144e-05
-3.36848621004357e-05
-2.33227261194178e-05
-2.70110695396857e-05
-5.14511418383537e-05
-2.94801341637205e-05
-4.05235260904183e-05
-3.94778914616999e-05
1.46385573524927e-06
-3.72811647475633e-05
-3.34128429518481e-05
-1.57872786298875e-05
-8.42924010229761e-06
-3.71627712810394e-07
-2.48432480955726e-05
-3.82276296191798e-06
-1.27348994968254e-05
-3.0588917352531e-05
-2.78220185237753e-05
-2.8048769208628e-05
-3.64801129617172e-05
-2.28796292425638e-05
-1.97337030167775e-05
-2.74954654261341e-05
-3.89030109605122e-05
-1.21365124160069e-05
-2.02046922346286e-05
-6.86212623228817e-06
-1.14418184343977e-05
-7.75513080831675e-06
-3.89525977232307e-05
-4.28894031633673e-05
-3.44181668053134e-05
-1.3328200929791e-05
-3.51355320731316e-05
-2.69963463019238e-05
-2.93879612147757e-05
-2.55499901564748e-05
-2.0206920782922e-05
-4.6122326376276e-05
-2.33322266023529e-05
-3.95122002379988e-05
-2.88765629307536e-05
-4.83035007569798e-05
-4.95447233794517e-06
-1.92867789228335e-05
-3.11967601091642e-05
-2.55155051518827e-05
-2.79549844230323e-05
2.38117708387973e-06
-1.26220818314294e-05
-3.53849892047046e-05
-2.13633084467049e-05
-3.09329689700356e-05
-1.64833352593796e-05
-2.7933043681766e-05
-2.71243027935195e-05
-2.46367877974909e-05
-1.82883975604654e-05
-1.64853477708803e-05
-2.11046634152029e-05
-2.70628011854205e-05
-2.87832258479066e-05
-3.68523699679666e-05
-1.35661409853271e-05
-9.06773195283938e-06
-1.99285832752104e-05
-3.55980366597422e-05
-1.94420597244798e-05
-5.57093782003925e-06
-1.01629535329688e-05
-2.4837699792841e-05
-2.19723001195533e-05
-2.23076422155854e-05
-3.89351215442209e-05
-1.25133909285659e-05
-1.74496706818357e-06
-2.77336963463588e-05
-4.68294934171074e-05
-1.86160351023081e-05
-5.15716120452272e-05
-2.5497565180003e-05
-2.71664220546224e-05
-3.76965793851147e-05
-1.53204373254541e-05
-1.86990173591917e-05
-3.33502285078277e-05
-3.28976003667402e-05
-7.69743530004516e-06
-4.29460379487026e-05
-3.1749895133798e-05
-3.32890556825295e-05
-3.47069092874603e-05
-3.44077496810345e-05
-3.13717266075263e-05
-3.01830742207257e-05
-2.49516058485656e-05
-2.020939198432e-05
-1.23597550935679e-05
-4.19636888992109e-05
-1.11776271716425e-05
-2.72499095715412e-05
-2.71970897431761e-05
-1.55814086492974e-05
-4.12941186673532e-05
-2.31193948290934e-05
2.31390140487243e-06
-2.95401674399455e-05
-2.91208582116056e-05
-2.14408231644529e-05
-2.11755374347497e-05
-3.35844116001851e-05
-4.26731175644887e-05
-1.79004044862866e-05
-1.79285663899766e-05
-4.0670335076656e-05
-3.43853696441983e-05
-4.43810849775237e-05
-3.3156141467762e-05
-1.12884414939421e-05
6.75713295471035e-06
-8.0827804581607e-06
4.54729631902971e-08
-2.70651368796933e-05
-1.69401001791722e-05
-3.6837893024825e-05
-4.14201061876327e-06
-3.93465489842762e-05
-1.98936984516902e-05
-2.18159737410436e-05
2.02420324932995e-06
-3.13558578873055e-05
-4.05418009529202e-06
-2.00237732265842e-05
-2.84322077115328e-05
-2.03472029680992e-05
-3.43957095636653e-05
-1.26888976371867e-05
-1.21245834863328e-05
-1.86156717214615e-05
-3.32941821387935e-05
-2.37603303731477e-05
-6.53788880974706e-06
-3.56076459630142e-05
-6.55962663364018e-06
-2.2626525782444e-05
-4.46533713525181e-05
-1.2354849996308e-05
-2.12976638137761e-05
-3.91646026360208e-05
-3.0064974601727e-05
-2.37245423330693e-05
-1.52864588701338e-05
-9.24353124631628e-06
-4.42068023292871e-06
-5.39212155672218e-05
-2.87583483256265e-07
-3.65619732790707e-05
1.60527385269601e-06
-1.73619149748163e-05
-2.22955528031737e-05
-1.04765385866736e-05
-1.80437073315082e-05
-1.02105669226249e-05
-1.19960280067791e-05
-2.05899757168405e-05
-3.46774817657795e-05
-2.3334717192361e-05
-4.76154473669607e-06
-4.69135441548945e-05
-3.66074807223111e-05
-3.09745971471395e-05
-5.10129064041816e-06
-2.98737468517141e-05
-1.16481124569102e-05
8.86471157106703e-06
-8.79380395323552e-06
2.16518214134795e-06
-4.89794103634927e-06
-4.21717047896481e-05
-2.69974073214031e-06
3.94337816677283e-06
-1.65821780393874e-05
-4.83593947986128e-05
-2.51202806725533e-05
-3.2276663089852e-05
-3.02023771955728e-05
-2.59753406240782e-05
-3.21876002014331e-05
-2.17163982277724e-05
-1.4064724993324e-05
-2.48692168999979e-05
-2.04451731072846e-05
-1.76004578459466e-05
-2.11708805557229e-05
-1.51626073367851e-05
-2.40146699062773e-05
-2.44723268754455e-05
-3.03650918331573e-05
-2.28062399346941e-05
5.99351618933272e-07
-1.70592217047043e-05
-3.18854609654964e-06
-2.46395529334857e-05
1.20815333825732e-05
-1.17239758252019e-05
-1.16737599170694e-05
3.60941529605018e-06
-2.30841190005899e-05
-3.1565320785098e-05
-1.46901071891982e-05
-3.1457079953667e-05
-3.48912963591977e-05
-4.0440145964184e-05
-2.6427057371751e-05
-1.51469010019028e-05
-2.81947060410888e-05
-2.65372546541356e-05
-4.02764004606889e-05
-8.20423122988948e-06
-3.89875491410693e-05
2.0041535172384e-06
3.61644105790052e-07
-1.95972596618407e-05
-4.07727009637472e-05
-2.63464938287746e-05
-2.52691803681103e-05
-2.69040915543715e-05
-2.45618487602862e-05
-2.10052653726261e-05
-5.08595453544952e-05
1.22322441019711e-06
-2.72604701451648e-05
-1.90012381763107e-05
-2.10659633848916e-05
-3.02690330380581e-05
-1.30183941129766e-05
-3.0479775360523e-05
-9.7979843062071e-06
-1.66158456932455e-05
-2.39734579426447e-05
-9.62753839918746e-06
-3.0871623438659e-05
-3.29581968278952e-06
-4.38783449903329e-05
-2.18326598859464e-05
-7.88073126382121e-06
-2.18947052272202e-05
-2.21859839300559e-05
-1.49645910370588e-05
-3.11554447604179e-05
-2.34908859453676e-05
-2.56082045336296e-05
-1.42055091263998e-05
-1.41951454150766e-05
-5.2341229606544e-05
-3.64228954401659e-05
-2.82715649853278e-05
-2.04487439156248e-05
7.24677735956083e-06
-7.2407212732602e-06
-2.30765020788093e-05
-2.31344364701868e-05
-4.61377525935677e-05
-1.33467734869795e-05
-3.14035647357409e-05
-2.22954022629783e-05
-3.21123503606244e-05
-3.02404042821604e-05
-3.87243929887654e-05
-2.3988603850123e-05
-2.29320054905506e-05
6.76233961240414e-06
-4.86994335187278e-06
-5.40058488075922e-05
-2.31425842193519e-05
-6.276812998738e-05
-3.17868103707509e-05
-1.33058003200141e-05
-3.66959527043516e-05
-5.81648993290602e-05
-6.13210531673398e-06
-1.51868842404809e-05
-3.38477594302166e-05
-1.22766384827284e-05
-2.17114905060469e-05
-1.04803310282977e-05
-3.24378278236618e-05
-3.44441901353017e-05
-2.01149357087247e-05
-2.92746343749043e-05
-2.72564258512969e-05
-1.64502245584607e-05
2.12529550119459e-05
-1.79649444187369e-05
-2.14273907025083e-05
-2.96022296678943e-05
-1.19879872720042e-05
-2.35505216221659e-05
-7.7313734423862e-06
-3.0243964027554e-05
-2.1968137320988e-05
-1.37734784559848e-05
-2.29138343513138e-05
-9.98540426061919e-06
-2.524991389876e-05
-3.41587229994183e-05
-1.79305910857839e-05
-2.82859249584061e-05
-8.02080295513786e-06
-3.39252121250205e-05
-8.59282467173811e-06
-3.25210818594151e-05
-1.83225517222782e-05
-2.19734370876338e-05
-5.46605751490311e-05
-4.86462336388965e-05
-1.4388301968277e-05
-4.23771145406113e-05
-1.36840668286618e-05
-1.62201126620915e-05
-1.39522714952054e-05
-7.95213233944275e-06
-3.05484482936873e-05
-3.20529510119774e-05
-2.88947561276683e-05
-8.28098012530057e-06
-2.4152440207322e-05
-9.69477722677688e-06
-2.41697488268518e-05
-1.80623591734782e-05
-3.71406709166044e-05
-3.57409851369582e-05
-2.66076465015781e-05
-1.17397511767437e-05
-1.39122819927667e-05
-5.24248587958014e-05
-1.78919798305358e-05
-1.54237206552545e-05
-2.98522945187421e-07
-2.16023695516066e-05
-1.89309951447179e-05
-3.68417225247123e-05
-1.51553861832611e-05
-1.96468316577847e-05
-2.71754325889221e-05
-1.74961403491658e-05
-2.14854393805563e-05
1.35052740736581e-07
-1.92559772214917e-05
-2.0279854158538e-05
-2.44895110541858e-05
-1.65216614389585e-05
-3.92563873990063e-05
-2.41893966983605e-05
-1.36451178775429e-05
-4.6743287859951e-05
-3.84390224703761e-05
-1.58111410373706e-05
-3.47689852072838e-05
-2.45433076507394e-05
-2.03470490541934e-05
-4.37737857076637e-05
-1.09501092678654e-05
-1.94563170989951e-05
-3.24320205392628e-05
-1.74705468456638e-05
-3.26094335790632e-06
-2.29263291671497e-05
-4.72684576674115e-05
-3.54757842866179e-05
-3.32415344742757e-05
-1.05601153920265e-05
-1.92887657206301e-05
-3.23816491411314e-05
-2.44652072286878e-05
-2.60265831522396e-05
-2.00561704873708e-05
-2.24231454235284e-05
-1.51288026907535e-05
-2.18426837049722e-05
-6.47321047414452e-06
-1.39152195742658e-05
-1.75621589365459e-05
-9.9758978145964e-06
-2.00342985625568e-05
1.38691741830185e-06
-2.03720775946364e-05
-1.78832630253815e-05
-3.7327525291215e-05
-2.06400937358819e-05
-1.75900715384378e-05
-1.34498118303313e-06
-2.97271548845677e-05
-1.56325133111338e-06
-2.0047505714015e-05
-1.90245267908988e-05
-6.41265498865948e-06
-1.45009802015594e-05
-9.284521481149e-06
-3.89802851578409e-05
-4.12683511674395e-05
-6.85090501183125e-06
-1.96525466665686e-05
-2.78993567708442e-05
-1.52371408501213e-05
-2.16004642419471e-05
-1.09281986239844e-05
-2.02311026378132e-05
-3.06033424583428e-05
-3.70012699203995e-05
-1.03546493214746e-06
-1.89299781626981e-05
-4.10301927374014e-05
-3.57756181919801e-05
-2.13156044159727e-05
-3.02883686968401e-05
-1.35346727440671e-05
-1.40085069833331e-05
-2.13782843537753e-05
-1.30031199371085e-05
-2.7205540524218e-05
-3.76254443930854e-05
-5.06797492342062e-05
-4.11447098119719e-05
-1.75806341073207e-05
-2.9737768932112e-05
-1.57022398444569e-05
-2.69644109301904e-05
-2.16622526363663e-05
-2.9323290703878e-05
-3.44487593377983e-06
-4.9690759563559e-06
-1.83835173151862e-05
-2.11454593146236e-05
-2.91069289486854e-05
-9.15742780565891e-06
-2.1693485411112e-05
7.67035113568272e-06
-4.08091828287187e-05
-2.59768891198125e-05
-4.03685379897159e-05
-1.12306626599488e-05
-2.29315293727111e-05
-1.12314844817776e-05
-2.95377755731588e-05
-3.7676615196907e-05
-1.21919308761495e-05
-1.81315883538919e-05
-1.10010263145077e-05
-1.77522059941308e-05
-2.40765474403444e-05
-4.52233270784946e-05
-4.01362401032721e-06
-2.5773803411512e-05
-2.23996087927591e-05
-3.42881666982964e-05
-1.49389535349162e-05
-1.63258504181308e-05
-3.91715267312033e-05
-1.76566272879044e-05
-4.12900984866215e-05
-2.1633321985667e-05
-2.30643686481519e-05
5.12813413996991e-06
-2.09562575723003e-05
-2.84692975654731e-05
-7.02807240681072e-06
-3.14596328596393e-05
-4.07515321845934e-05
-2.21522531439909e-05
-4.32099131812824e-07
-1.97185653586441e-05
-2.67149395009579e-05
-1.0911271879773e-06
-6.57740961746805e-06
-2.4750982293999e-05
-3.36658323431475e-05
-9.98532621738951e-06
-2.66091690859567e-05
-1.19440525563037e-05
-2.79063875124337e-05
-2.62292447970015e-05
-2.50090416586638e-05
-2.17377102910883e-05
-1.42750431193474e-05
-2.40890383926833e-05
-2.42411170665504e-05
8.01886456288509e-07
-3.56510121107152e-05
-2.48790961262708e-05
-1.79948194880798e-05
-4.21478894493763e-05
-1.74613781752496e-05
1.18166120338984e-06
-1.40057889598613e-05
-3.18691170299048e-05
-2.75678755523552e-05
-1.69981663386412e-05
-1.9806899394258e-05
-1.70017808894214e-05
-2.32908064643037e-05
-3.16488866023688e-05
-9.48972330010001e-06
-1.38715642474654e-05
-2.81043394767929e-05
-1.1141595057958e-05
-5.69044918428066e-05
-2.29394999761389e-05
-2.47342384479361e-05
-1.15433946231764e-05
-4.01486093446861e-07
-2.53439551050251e-05
-3.62521716940974e-06
-6.18035297865677e-06
-3.32611369242257e-05
-2.54426205470902e-05
-3.56471698000506e-05
-1.75896541989005e-05
-1.84835985413482e-05
-2.43750867730753e-05
-9.97877782855972e-06
-9.26095301733477e-06
-1.5083653551467e-05
-3.90590228729561e-05
-3.01824491933535e-05
-1.9294873260689e-05
-8.48829718982925e-06
-1.55577279446996e-05
-3.07131830070013e-05
-2.14737208635475e-05
-3.14072032100228e-05
-2.75863601485711e-05
-2.1867970184076e-05
-1.01588421550582e-05
-2.95874358462978e-05
-1.68175555420867e-05
-3.15878794739539e-05
-1.59986581617783e-05
-3.24187388998557e-05
-2.62670153608475e-05
-1.98896108586051e-06
-1.34740324594902e-05
-1.03243177299555e-05
1.07966745735346e-06
-3.17959785638708e-06
-3.13697386748401e-05
-2.31176466310272e-05
-7.06295034852275e-06
-3.75022568581965e-05
-1.47317602742106e-05
-2.44014653431784e-05
6.7104811025508e-06
-3.00000286329042e-05
-2.43242630938168e-05
-3.79540410796912e-05
-1.77236002497433e-05
-1.78988255892869e-05
-1.51668417266162e-05
-3.58461208181761e-05
-3.18545258115552e-05
-1.97780422139408e-05
-2.03502003346336e-06
-1.89336733175027e-05
-3.21027194495935e-05
-6.85738431999158e-06
3.13770242613659e-06
-1.98370769582945e-05
-9.39726088322712e-06
-3.52089163540711e-05
-2.38827948162136e-05
-1.05011612897606e-06
-6.4408322192288e-06
-1.97702922477864e-05
-3.06486538395099e-05
-5.16328332385873e-05
-1.77531720037623e-05
-6.13580473855345e-06
-2.23142476533188e-05
-1.82050574700626e-05
-2.47435692090247e-05
-2.61622876232443e-05
-2.66883351205205e-05
-2.83936767983324e-05
-3.55094343385038e-05
-9.76077262166092e-07
-4.28018321827932e-05
-4.91776779550225e-05
-2.36269830804388e-05
-3.56179161123619e-05
-2.42699429423631e-05
-6.17109197027584e-06
-4.6592592564388e-05
-9.87862429644175e-06
6.73375222009022e-06
-2.41022062619208e-05
-5.13011330656367e-05
-2.42278328538301e-05
-1.57780255937084e-05
-1.74399960312169e-05
-3.9666303699101e-05
-2.32270252961106e-05
-3.62278289996426e-05
-2.01707000148118e-05
-2.6143537397442e-05
1.00611426156217e-05
-3.16102335093615e-05
-2.78258198191477e-05
-3.28176125770803e-05
-1.98080233178127e-05
-3.52022468692421e-05
-4.29665234142768e-05
-9.74493230667042e-06
-1.94292039914046e-05
-2.46118813660311e-05
-3.35458978653811e-05
-8.96841017528371e-06
-2.73333890560039e-05
-3.47788939919859e-05
-1.46743685791931e-05
-1.19491755336431e-05
-2.51156987130073e-05
-3.21656700666611e-05
-3.23718410878571e-06
-2.02721666571911e-05
-4.33256486798094e-05
-1.70350178790485e-05
-1.13680307293131e-05
-1.6315638818037e-05
-3.75926589046813e-05
-2.84418023133294e-05
-1.18526788022949e-05
-2.81022157289997e-05
-2.56593182252792e-05
-1.37533022782605e-05
-1.70404399903574e-05
-4.16817972344937e-05
-3.09514238716247e-05
-1.77921021523456e-05
-2.46807409361966e-05
-3.2987669926647e-05
-2.59698149658159e-05
-1.75864015327771e-05
-1.32885929752477e-05
-6.46508837917223e-06
-3.02980617997695e-05
-3.43934174044197e-05
-3.11901707072104e-05
-3.68343892228195e-05
2.6118292704957e-06
-1.43852519693369e-06
-2.76804339451189e-05
-2.09277247143532e-05
-1.17636349895495e-06
-3.08013078360396e-05
-6.58658276403513e-06
-9.84486633006439e-06
-2.70955987508997e-05
-1.46619340038579e-05
-1.90055779920586e-05
-2.71506789652461e-05
3.05902307925045e-06
-3.5959145486446e-05
6.48679751665957e-06
-7.80019162084381e-06
-1.35367287128864e-05
-2.79009764334275e-05
-1.42684301292297e-05
-7.84680472754718e-06
-1.86269917955897e-05
-5.21665242462998e-05
-2.67268818117915e-05
-1.75817920164053e-05
-2.6220903998472e-05
-7.13963095915086e-07
-1.50199599893299e-05
-3.66201746938646e-05
-2.54838513282759e-05
-1.54091473903167e-05
-3.24956460477662e-05
-3.38042945608525e-05
-3.20725040666608e-06
-1.53531448503822e-05
-1.2399580122278e-05
1.86422900799037e-06
-1.69756703799223e-05
-3.01488203054538e-05
-3.90006235424484e-05
-2.44339982556465e-05
-4.59033968298464e-05
-7.02503194594737e-07
-2.37264472820024e-05
-3.33726237585179e-05
-2.55713398287057e-05
-3.03060931401824e-05
1.77440496862167e-06
-1.06133029611195e-05
-1.94342297194645e-06
-1.96994033964138e-05
-1.7752947290357e-05
-1.0990683642493e-06
-1.95071689152424e-05
-3.03111527129081e-05
-2.45210285274739e-05
-2.92357687351658e-05
-1.80704046952383e-05
-7.75433241662291e-07
-1.09892665461425e-05
-1.9987704508734e-05
-1.92057482299346e-05
-1.85092967758356e-05
-4.32275454200517e-05
-1.51629654384978e-05
-1.00607326508001e-05
-1.52160169128368e-05
-2.73263583228716e-05
-3.29630085871213e-05
-3.32331584877779e-05
-3.07994373690061e-05
-2.83798621163456e-05
-3.68554201736677e-05
-6.85118673752683e-06
-1.88123171145866e-05
-1.33514075509996e-05
-3.33110245362697e-05
-1.84926835433473e-05
-4.44869652967637e-06
-2.73607443194498e-05
-3.17204056524397e-05
-3.16364914717623e-05
-1.14687863366468e-05
-3.46269958367587e-05
-2.53532881428202e-05
-3.10140565858197e-05
-2.32384650886777e-05
-4.16767202507199e-05
-1.76807201691048e-05
-1.91521680626024e-06
-1.76879731326367e-05
-8.43328708273305e-06
-3.23541962945879e-05
-1.81859495347895e-05
-8.35910821250921e-06
-5.58215323442602e-07
-2.89619597989863e-05
-3.57125625714902e-05
-4.61596891850797e-05
-2.87204386486318e-05
-1.06085642621696e-05
-2.18985289133994e-05
-2.22497222071759e-05
3.02175337024438e-06
-1.73204783685982e-05
-2.00151068713635e-05
-3.23357223023186e-05
-2.33497543195889e-05
-3.9697082864023e-05
-1.20692118810229e-05
-9.2908505955806e-06
-2.85861591017413e-05
-2.02113744629229e-05
-2.90647015380896e-05
-2.53579473292159e-05
-1.72687465201949e-05
-3.33348307629622e-05
-1.26582678268809e-05
-1.53618980702576e-05
-2.52747788012266e-05
-3.19412556293242e-05
-1.6368126805527e-05
-8.08746329811012e-06
-3.49129705299596e-06
-4.00146667400589e-05
-2.59040632448641e-05
-5.13515350182906e-05
-2.10100405065719e-05
-2.38427880300286e-05
-1.79738852228733e-05
-4.7098667881572e-05
-2.57117319026289e-05
-1.48970183598498e-06
-2.46034991213304e-05
-1.82082097424338e-05
-1.59769920399219e-05
-2.60902016362741e-05
-3.19817827482902e-05
-1.37590179945026e-05
-3.63807961358816e-05
-1.88763228319313e-05
-1.05849977901745e-05
-1.93578453770547e-05
-1.35351501880625e-05
-2.57875279909004e-05
-3.19000616082373e-05
-1.52516529614818e-05
-4.11925387087922e-05
-1.5403376890391e-05
-2.42291786273565e-05
-2.03460131218185e-05
-1.68098503443745e-05
-2.81213966414534e-05
-2.19137003749743e-05
-1.22207391518171e-05
-2.56351468148431e-05
-4.88906731458612e-06
-2.222731747038e-05
-1.28583738207354e-05
-6.68683357252555e-05
-1.7267997122055e-05
-1.11801645871733e-06
-1.32332606311878e-05
-1.79475008210483e-05
-2.12255299243658e-05
-2.01516792103317e-05
-3.82147827909337e-05
-1.05260632302932e-05
-6.31657488824208e-06
-1.70819403543107e-05
-2.06964391233382e-05
-2.84187933195639e-05
-4.04105528651596e-05
8.99990508348261e-06
-4.53671111312222e-05
-2.47469884931844e-05
-1.90199076729018e-05
-4.04960812351608e-05
-1.45273823670868e-05
-7.48646453111328e-06
-5.27723679480665e-06
-3.23544201101066e-05
-2.19627179860211e-05
-5.99277651240959e-05
-3.26905862670557e-05
-4.15372471985481e-05
-3.16910001013781e-05
1.55567837620454e-05
-3.40406906813047e-05
-3.04010327757648e-05
-2.38813776917496e-06
-8.66362846487808e-06
-2.53833377794639e-05
-4.4566328019708e-05
-1.57525825839757e-05
-1.32570087537769e-05
-1.38594078454577e-05
-2.64621143050504e-05
-3.41401623985444e-05
-1.59990453714527e-05
-1.35095753335511e-05
-4.43038815115157e-05
-1.42597888326777e-05
-3.79409957808765e-05
-1.86025031398362e-05
-1.30438405208759e-06
-3.53539577787633e-05
7.80282618994324e-06
-4.07218438479293e-05
-2.61193446581582e-05
-3.12133015842285e-05
-2.69732048218271e-05
-4.30934055798198e-05
-2.14847725959776e-05
-2.1250053480019e-05
-1.39070870367818e-05
-1.25655101750498e-05
-1.74265700194441e-05
-1.30193622601664e-05
-1.11738271517372e-05
-1.80866541044582e-05
-4.28849076608757e-05
-1.64585959304751e-05
-3.24535652080912e-05
-2.29116637939154e-05
-3.41011027509783e-05
-3.35675876509577e-05
-9.86848661541688e-06
-1.94310793907008e-05
-2.59796808540791e-05
-3.75014976896004e-05
-3.09578624444597e-05
-9.98285881829376e-06
-5.02291549330873e-05
2.0244851575202e-06
-1.87755839956458e-05
-1.1169926500272e-05
-2.0429088353522e-05
-1.05859038562267e-05
-3.8116481195911e-05
-2.20672151606765e-05
-2.29746882843812e-05
-1.9300630454657e-06
-2.67721528852066e-05
-1.38465035945323e-05
-1.0829650003681e-06
-2.48751957134975e-05
-2.50828715166438e-05
-1.96632628734382e-05
-2.14130604742698e-05
-8.00866185677532e-06
-3.26182217742616e-05
-2.8420584414286e-05
-3.18016748212628e-05
-3.13274918246849e-05
-2.60242217265453e-05
-1.76860697604242e-05
-1.93239374643522e-05
-3.32595121140655e-06
-2.47569961014326e-05
-2.44251793999522e-05
-2.78257517739828e-05
-7.47265096648016e-06
-4.2172735737033e-05
-1.72854371498885e-05
-3.769171774628e-05
-3.41428548806516e-05
-1.82208423007505e-05
-5.58688748551489e-06
-3.1882036410308e-05
-5.76331452011647e-06
-9.74540459405742e-06
-3.92720126839319e-05
-3.7555331730186e-05
-2.64068991120325e-05
-3.347409294615e-05
-2.26072917836016e-05
-2.23168428210235e-06
-2.32528560445625e-05
-2.37181703062803e-05
-2.7654969535196e-05
-2.45318326818393e-05
-1.85426913443211e-05
-1.11087060540037e-07
-1.31254832249054e-05
-6.56738301634368e-06
-1.67548885698785e-05
-2.79425910203513e-05
-3.14289744098335e-05
-2.77427697011019e-05
-8.60479433999146e-06
-2.93379346131919e-05
-8.56055251824552e-06
-1.98794968042365e-05
-2.89597286524888e-05
-3.20750589476497e-05
-3.83575150929189e-06
-2.6838469845214e-05
-2.65609996901784e-05
5.55889889564451e-06
-1.84027086836983e-05
-2.19263143695759e-05
-3.97762602313102e-05
-3.61165659983597e-05
-2.97052407695244e-05
-1.94414902130626e-05
-2.39450431612067e-05
-4.32893723272571e-05
-3.27675754045798e-05
-1.52698488468113e-05
-2.93457588550664e-05
-3.72786148675041e-07
-4.15625833752973e-05
-9.27828638256406e-06
-8.98644065908975e-06
-1.24107398724511e-05
4.82383972317284e-06
-1.03812816588276e-05
-3.77190915616506e-05
-1.46492144382479e-05
-1.28430022124192e-05
-1.69817687734237e-05
-3.6272196357755e-05
-3.81928345947715e-05
-2.1016496316727e-05
-5.20162547713223e-05
-1.37353390096194e-05
-2.57898916616775e-05
9.84202834341994e-07
-8.96035712836326e-06
-1.23808213866603e-05
-2.56174137964826e-06
-2.25360963531906e-05
-1.48744933167935e-05
-3.74090271146425e-05
-2.38890027627408e-05
-3.78584840722581e-05
-5.97903536026722e-06
-1.10225631223183e-05
-5.2826453905022e-06
-2.17325554680636e-05
-9.79659828189539e-06
-2.21878715103466e-05
-4.10021961296143e-05
-3.62730518544916e-05
-2.23357310268269e-05
-1.53229564835203e-05
-2.58082575801652e-05
6.63076588328432e-06
-3.30201553208167e-05
-5.90332584430662e-06
-1.56264024116203e-05
-2.75426496419677e-05
-3.47552960454275e-05
-4.37628720509465e-05
-2.96852853434328e-05
-1.84430737302367e-05
-1.14407498737504e-05
-2.88029209845659e-05
-1.49640430503303e-05
-2.54316829411313e-05
-2.75021306199035e-05
-2.06724742297635e-05
-3.04732335315556e-05
-9.9709759684985e-06
-2.20930856673733e-05
-3.16493770831526e-05
-3.43824051595733e-05
-1.95290346579886e-05
-1.65088509111544e-05
-4.52445825710624e-05
-2.61283655847393e-05
-4.50336932444826e-05
-2.90792460430293e-06
-3.28475324253955e-05
-2.88372319539779e-05
-4.12528496625155e-05
-3.28167649078996e-05
-1.76758715070334e-05
-3.18799600431342e-05
-1.88203898778894e-05
-5.26974023013875e-06
-4.44064389723364e-05
-2.67467208258102e-05
-3.43216888535154e-05
-5.44892560440214e-06
-3.2735631411466e-05
-1.27731292229455e-05
-2.90237138301202e-05
-2.9902929032908e-05
-3.15576843526548e-05
-4.81412827037207e-06
-1.95066067792537e-05
-1.77075671893803e-05
-5.2473026297055e-05
-2.31087863703455e-05
-3.80581978221644e-05
-3.00809970490107e-05
-1.87271249166302e-05
-3.11823383811113e-05
-3.67043150469571e-05
-1.71538037602823e-05
-2.87390904516388e-05
-1.50372282003342e-05
1.15819861508609e-05
-1.51980125416395e-05
-3.45276288877939e-05
-6.20409118956463e-07
-1.65594971124249e-05
-1.41127356774193e-05
-2.39663729152878e-05
3.67213217188458e-07
-2.44988549873392e-05
-2.00181091463739e-05
-2.60890640145613e-05
-1.33957139224769e-05
-2.87076451389167e-05
4.51450577709103e-06
-1.76751355049999e-06
-2.39966852938082e-05
-3.08432645573194e-05
-3.01633172495283e-05
-3.64813274329795e-05
-3.2589620378938e-05
-2.72932048393336e-05
-2.54152952392473e-05
-7.70120199974382e-06
-3.37326933998316e-05
-8.80577706023873e-06
-3.83518629795307e-05
-2.5022725860264e-06
-3.64972695906207e-05
-8.83861776923218e-06
-2.2970535315776e-05
-3.58976006773393e-05
-2.92256239271809e-05
-8.497003239584e-06
-2.09885246020293e-05
-4.64207984134646e-05
-6.57668059374494e-06
-3.12076428218219e-05
-1.40321033087079e-05
-3.4132991499541e-05
-1.61846920400106e-05
-2.28378156036128e-05
-4.93361941576606e-05
-1.71249951889037e-05
-9.55404332185462e-06
-2.28236133176717e-05
-3.03958040482528e-05
-3.13616044637349e-05
-1.99234907395109e-05
-1.86074288720448e-05
-1.67615571591266e-05
-3.73087483376806e-05
-5.45289173234676e-06
-1.11727721548044e-05
-1.49585341293809e-05
-3.1522913945451e-05
-6.92076261526825e-06
-2.91078513164269e-06
-5.48107794009399e-06
-2.43238517138328e-05
-1.69661437436584e-05
-4.04862271979973e-05
-2.70353157356929e-05
-1.92979851929667e-05
-1.64777835351021e-05
-1.67232539978543e-05
-3.26704433905848e-05
-3.33962964293274e-05
-3.78734988539604e-05
-3.25813568217633e-05
-1.8242953388827e-05
-3.15983700008658e-05
-2.20311511570866e-05
-1.53981628568578e-05
-6.02750655760646e-07
-1.38565043913134e-05
-4.11688994731321e-05
-7.31387665444981e-06
-8.62633803051382e-06
-3.79155767434296e-06
3.10845741859807e-07
-2.96692001765528e-05
-3.83060210816141e-06
-4.33666329857822e-06
-6.64432142545819e-06
-4.76597113881239e-05
-3.00016848865027e-05
-2.84436326252921e-05
-2.83108210760344e-05
-1.74924547524394e-05
-2.06241679811951e-05
-1.95245151862903e-05
-1.97703866168578e-05
-1.74038710330927e-05
-1.8626570512517e-05
-2.58585024026374e-05
-1.93996080794743e-05
-2.0468048651868e-05
-2.0653097954616e-05
-1.9332934850675e-05
-3.02385612830997e-05
-3.44268270497742e-05
-2.38128376288168e-05
-6.63131903936285e-06
-3.47192209249774e-05
-3.39171181889291e-05
-4.97413938250577e-05
-3.00494476678769e-05
9.3386231125373e-06
-5.49997373473381e-05
-3.21954286366832e-05
-2.26435231320849e-05
-1.63672467780778e-05
-2.68273582657299e-05
-1.0610464414239e-05
-1.60145332644317e-05
-2.70370487291379e-05
2.18749307147444e-06
-2.24630310576318e-05
-3.79909259837744e-05
-3.51198834433077e-05
-2.07802678220715e-05
-1.92067610449563e-05
-2.41402514109534e-05
-4.58277415535923e-06
-3.55577364473054e-05
-1.97927085441265e-05
-2.99864717361519e-05
-5.23544623134114e-06
-2.37873859295102e-05
-1.81610323106766e-05
-3.98337406841079e-05
-3.69799401136871e-05
-3.57983468817796e-05
-3.4159606088374e-06
-2.87560877727795e-05
-2.76424736460008e-05
-3.79304596667509e-05
-3.24202085100883e-05
-3.26784126327602e-05
-8.56006663276964e-06
-1.94151212456862e-05
-2.17692032514136e-05
-8.07601143425408e-06
-7.72150101681355e-06
-4.60203524334281e-05
-1.17341972558187e-05
-1.87040868510169e-05
-2.64323003662086e-05
-2.73747887385582e-05
-3.06896270889948e-05
-4.32622890263956e-05
-2.6453470984539e-05
-1.45526756648396e-05
-3.41310758061101e-05
-1.81559301679715e-05
-5.90074595172044e-06
-2.4135883448124e-05
-2.46808078263203e-05
-2.20437284465256e-05
-4.7423639235764e-07
-2.68187365451387e-05
-2.46199178768816e-05
-4.30311330191357e-05
-1.29004772166252e-05
-1.01814765559975e-05
-1.35605802438876e-05
-3.94242060347109e-05
-1.41008610466382e-06
-6.23943804585313e-06
-5.74621790610205e-05
-3.91510556639191e-05
9.94729779953605e-07
-2.53238695777999e-05
-3.1054421754065e-05
-3.70952285462684e-06
-4.6808438117647e-05
-2.28057365479637e-05
-2.74309998155975e-06
-3.2106648743988e-05
-2.88840537507599e-05
-1.37204518046804e-05
-2.22566413782874e-05
-2.86924959362555e-05
-3.19754171946902e-05
-1.93913144080666e-05
-1.1904074844108e-05
-1.0628688266611e-05
-1.80080814384917e-05
-4.14117107594611e-05
-1.31521611630113e-05
-3.55961294287588e-05
-2.85158900584225e-05
-1.17986225156776e-05
-1.75496431727225e-05
-4.16069005968246e-05
-2.20255112737993e-05
-1.20518477188268e-05
-2.43346694870953e-05
-2.86098449549958e-05
-1.88106720967051e-05
-3.22250575257636e-05
-2.48110670298039e-05
3.44372402197477e-06
-1.67868178195249e-05
-3.42684873720366e-05
-2.58850907117793e-05
-3.03116755250066e-05
-3.34221688340792e-06
-2.85614746936365e-05
-2.59538731608021e-05
-1.45698564587986e-05
-2.12593678430988e-05
-2.4557806438439e-05
-3.10019897792827e-05
-2.58554026434627e-05
-3.65074951691946e-05
-2.56405299635571e-05
-2.76351805870273e-05
-9.20042160647456e-06
-4.10814807059798e-05
-2.08456814204181e-05
-2.18981129475499e-05
-1.5536043843225e-05
-2.9565440073474e-05
-2.71959290411203e-05
-1.93851660553285e-05
-3.45026180848602e-05
-2.17206537584674e-07
-3.7628529119162e-05
-6.85591280019295e-06
-1.26813230338377e-05
-2.36602986765236e-05
-2.96531429091805e-05
-1.65616948558471e-05
-1.04047443504025e-05
-3.9958539317647e-05
-1.24963303045144e-05
-3.4162821096197e-05
-2.4285435412691e-05
-2.49552996132179e-05
-1.02012324991204e-05
-4.11641758049324e-05
-8.02288335015892e-06
-1.66428629200613e-05
-3.5850222684633e-05
6.97864317569637e-06
-2.81566896976626e-05
-9.52610628030826e-06
5.56616449203543e-06
-2.43528972643358e-05
-2.45296645710366e-05
-4.44451989324432e-05
-2.80359092318936e-05
-3.39506645106398e-05
-3.76269007235659e-05
-3.50562334558457e-05
-3.76748658953782e-05
-1.45374137989443e-05
-3.1038136899547e-05
-1.61103934163888e-05
-2.38930924752833e-05
-1.84283439792926e-05
-5.8698629743266e-06
3.97959150155221e-06
-4.30104415282865e-05
-8.30147131216703e-06
5.5080232321538e-06
-4.79993061584572e-06
-2.00268025155089e-05
-9.00500162678831e-06
-2.70874717534669e-05
-6.79952047135519e-06
-3.27683772251774e-05
-2.86466065036637e-05
-4.12134227566961e-05
-4.08731732094867e-05
-1.91752517265664e-05
-3.64433966563402e-05
-2.09947701094724e-05
