# Supplementary material for: Research on computational propagation and identification of mine microseismic signals based on deep learning
Source: PLoS One. 2025 Oct 22;20(10):e0334641. doi: 10.1371/journal.pone.0334641 (PMC12543183; doi:10.1371/journal.pone.0334641)
Supplement: S3 Data — (ZIP) [file pone.0334641.s003.zip › 000100500002812.xlsx_0.txt_24.txt.txt]

-1.29972687123205e-05
-2.24265622067542e-05
-1.64193606068976e-05
-2.84991140917437e-05
-2.32798773140797e-05
-2.22393515811274e-05
-8.86995575855036e-06
-1.43139972002949e-05
-2.23752624830467e-06
-1.38727774463339e-05
-1.85168566633848e-05
-1.7037359706006e-05
-3.43666454979211e-05
-1.71304881146243e-05
-3.17113197848417e-05
-1.22137780439633e-05
-1.88523696020089e-05
-2.66711766841044e-05
-2.78479353736773e-05
-2.05106892202459e-05
-1.7501926477593e-05
-1.08810154965394e-05
-2.36446312598709e-05
-2.90941033617506e-05
-2.4381698976633e-05
-1.52265610816354e-05
-9.98602349474541e-06
-2.40924544966525e-05
-1.16746684040242e-05
-1.02837018684837e-05
-1.75493111086495e-05
-4.70652124020171e-05
-2.69930489366524e-05
-2.91318224444985e-05
-3.21382716607573e-05
-6.20470431745815e-06
-2.65582653146379e-05
-4.87939622448154e-06
-8.24475017503755e-06
-8.17208232909396e-06
-2.57356218651523e-05
-3.76411332638062e-05
-2.33428128724213e-05
-1.44445582511689e-05
-1.72107741600817e-05
-4.66526652948939e-05
-7.10804915732613e-06
-7.32930248883e-06
-1.17705069909376e-07
-1.75121944815205e-05
-2.16456177132841e-05
-9.68533617776048e-06
-2.16893642514691e-05
-2.40773760556474e-05
-2.76808258439299e-05
-1.37445380556751e-05
-6.43472301287337e-06
-2.28107676024005e-05
-2.0680050237344e-05
-2.83785930271164e-05
-3.36032004521433e-05
-2.34493453013932e-05
-6.86590223058005e-06
-3.79508662254775e-05
-3.68218586986855e-05
-1.16378107839636e-05
-2.14171373056616e-05
-1.15723243327171e-05
-2.54311259860582e-05
-2.34930651618821e-05
-9.41527546842508e-06
-2.66169375875018e-05
-2.52712704512127e-05
-3.59703961954582e-05
-4.05223505535609e-05
-2.16785447217272e-05
-2.89779909450856e-05
-2.95037886342446e-05
-2.02496765762194e-05
-2.54045663537802e-05
-2.61746890595758e-05
-6.54536073932027e-06
-2.89323004049744e-05
-1.9589867428598e-05
-1.87885485494039e-05
-1.67980127267598e-05
-2.73936148968888e-05
-1.16007123219258e-05
-1.5707764105714e-05
-2.81485335898619e-05
-3.63044954360551e-05
-1.80201349058634e-05
-2.50070457846927e-05
-2.91286438570836e-05
-2.4839361148264e-05
-3.22666579791006e-05
-3.17068043670681e-05
-1.26346951064444e-05
-2.75209473000768e-05
-6.91376380775255e-06
-5.78481758320767e-06
-3.23648300609573e-05
8.2237805465902e-06
-2.46055740124498e-05
-1.27472997657282e-05
-1.74620606160324e-05
-2.00701873982014e-05
-3.16898320014087e-05
-2.8046976574839e-05
-4.34212351767747e-05
-2.18618819362203e-05
-2.55926017482666e-05
-2.11167768455669e-05
-3.57234733944119e-06
-1.97601213935819e-06
-2.46556721693676e-05
-4.89989428251329e-06
-2.76460733660991e-05
-2.83073715678422e-05
-3.63136294488659e-05
-4.16904679566011e-05
-5.31593142209954e-06
-2.77278665589338e-05
-4.57422542832669e-05
-2.86393486524581e-05
-4.50093524870633e-05
1.45792150549477e-07
-1.6076558967726e-05
8.11227404835861e-06
-4.99713864760691e-06
-2.05118948715723e-05
-3.29740805559107e-05
-2.81634072264407e-05
-1.38858309653929e-05
-2.28509273445107e-05
-1.04278720167028e-05
-1.29590806714182e-05
-2.71092481694269e-05
-1.09922411696876e-05
-1.20282881161253e-05
-4.34558559060939e-06
-9.2782828257078e-06
-7.92368225523491e-06
-2.69426550384999e-05
-1.4954909923739e-05
-4.05287620282003e-05
-8.31535948627513e-06
-3.77070649487563e-05
-2.09580719708471e-05
-5.64633296182056e-06
-1.89689890274339e-05
-3.73038808279185e-05
-5.72949380544997e-06
-3.10053235740547e-05
-5.18347844307346e-05
-8.59752777235979e-07
-3.46894030468573e-05
-1.76594132131871e-05
-2.82674001040375e-05
-2.72054869963498e-05
-3.91222823211651e-05
-1.88234684570362e-06
-2.99118907009223e-05
-5.32983997383386e-06
-1.44769203281275e-05
-9.41177584606119e-06
-2.75719443360992e-05
-1.30891571838042e-05
-7.80671125739938e-06
-1.721527837864e-05
-6.07627420556875e-06
-1.84094547941414e-05
-1.55315051738215e-05
-4.16079118349986e-05
-1.25975185497869e-05
-1.88356244571748e-05
-2.32119724618587e-05
-2.31280093866425e-05
-2.21990526169321e-05
-1.95986917423411e-05
-2.02446023114106e-05
-1.02485237667199e-05
-1.33841346648228e-05
-1.70625900389623e-05
-3.60214625911219e-05
-2.01477069408458e-05
-1.75570853693671e-05
-2.46634031835383e-05
-1.21221166621104e-05
-1.93465614502719e-05
-2.78652912778203e-05
-2.68825622939155e-05
-1.86982270946629e-05
3.11933020737563e-06
-1.57527497606448e-05
-3.11237468905611e-05
-2.26014791247499e-05
-1.73668699484421e-05
-1.38249084501353e-05
-2.35603856446875e-05
-4.79071315736035e-06
-3.10475242820009e-06
-3.19849054698831e-05
-1.99313860585038e-05
-6.91586089067708e-06
-8.04902494950937e-06
-2.95357223336086e-05
-2.13772986632843e-05
-2.19184444257856e-05
-1.6471079834892e-05
-2.20157660489054e-05
-2.70091309929955e-05
-1.7276824605033e-05
-1.87017116747672e-05
-1.39945417203345e-05
-1.84257103715743e-05
-1.49571577015384e-05
-1.17872896426264e-05
-1.4824908785132e-05
-2.93697890931168e-05
-7.77298553107024e-06
-1.55326056004081e-05
-1.87649882855344e-05
-1.59629361729189e-05
-2.69524137668055e-05
-1.25358760069511e-05
-1.38410669205338e-05
-1.92051107824943e-05
-1.07604161265753e-05
-2.54188919184404e-05
-7.61668934341367e-06
-2.61948758293014e-05
-3.60318793057914e-05
-2.31070601560485e-05
1.33679110395557e-06
-3.80304632737611e-06
-4.47664875678727e-06
-6.97727759500645e-06
-9.99894709684787e-06
-1.11359882726955e-05
-1.29580487019747e-05
-1.58014074511e-05
-4.16785585637384e-05
-2.80113019000302e-05
-2.70614603714941e-05
-1.93323599959011e-05
-4.89153637402921e-05
-1.82671997612117e-05
-5.05980448386687e-06
-1.75434370664016e-05
-1.36440998914912e-05
-3.51263697279857e-05
-3.60975925425665e-05
-3.15975745327011e-05
-1.88638956523643e-05
-1.89810895118157e-05
-2.34704357508679e-05
-2.6947432074848e-05
-2.85530499716309e-05
-8.39603762222703e-06
-4.25193654844841e-05
-2.62218212949556e-05
-6.89134266368389e-06
-2.05773250373882e-05
-1.288074256784e-05
-1.80269394019871e-05
-1.68837563316151e-05
-2.60424996112836e-05
-1.43949313705947e-05
-1.61530038001516e-05
-2.18709371922367e-05
-1.43694558345229e-05
-1.66076173342931e-05
-9.32687517344114e-06
1.67352406019962e-06
-2.19007262432252e-05
-1.18105541761729e-05
-1.30563407417953e-05
-2.83659568175919e-05
-4.09238268800942e-05
-6.83450944034658e-06
-3.37862050963286e-06
-1.91107550664079e-05
-1.10138251023775e-05
-3.13903405509244e-05
-2.41889570081941e-05
-8.18374506119196e-06
-1.04292670716028e-05
-3.24096558704746e-05
-2.42549474190007e-05
-5.03427138727665e-05
-4.17623656068846e-06
-8.73580025740624e-06
-3.04579652859804e-05
-2.29756262494453e-05
-4.55741564453755e-05
-7.15924042351338e-06
-2.42463609562868e-05
-8.78595972717858e-06
-1.37710780461967e-05
-1.81257308530408e-05
-1.20920184715117e-05
-1.07630371473229e-05
-4.49728271259004e-05
-2.80996952221645e-05
-2.5948141888364e-05
-2.76338847262015e-05
-1.63193148705987e-05
-1.14971384759447e-05
-4.13194786985243e-05
-2.68216855382524e-05
-5.61370372673701e-06
-3.67286156529242e-05
-2.54443574702685e-05
-3.55405955455988e-05
-1.53040141351307e-05
-1.30825125041525e-05
-1.45720964168106e-05
-2.47925068549301e-05
-1.87274730134185e-05
-1.07221558696275e-05
-3.57468412184561e-05
-2.02526712612443e-05
-3.71971395965757e-05
-1.64247946068625e-05
-4.32683397617784e-06
-4.97744623548546e-05
-4.35338022901886e-05
-3.69784274988207e-05
-3.53659731707211e-05
-3.00790329500241e-05
-1.50583039766836e-05
-2.50786410916186e-05
-2.24478470697168e-05
-2.35709652301898e-05
-1.06495669368409e-05
-2.22448822334714e-06
-1.25996482110961e-05
-6.6872799855531e-06
-1.2206397915251e-05
-2.2282289313331e-05
-1.04363711896461e-05
-7.41372232327829e-06
-4.48291790538809e-06
-4.55012159054477e-05
-3.12789226986163e-05
-1.57129780932331e-05
-2.12890307953608e-05
7.27914203826436e-06
-7.03144521065848e-06
-3.56317130254398e-05
-4.32134525258641e-07
-5.95672793994437e-06
-3.65832718323329e-05
-2.26612424225234e-05
-2.63175309039467e-05
-1.21091138373145e-05
-2.13496902164187e-05
-1.17240041308624e-05
-1.31336747226902e-05
-3.54132624869134e-05
-2.53494200522135e-05
-1.11005263483656e-05
2.84911371965875e-06
-2.32018130993842e-05
-1.39345180499259e-05
-2.87330970829045e-05
-1.26919409605611e-05
-1.21975065864335e-05
-2.9570274630488e-05
-4.23003564254337e-05
-1.92853283702518e-05
-2.68171897844985e-05
8.17944080157633e-06
-4.91925267238676e-06
-2.61698960559939e-05
-4.45047061189285e-06
-3.06199424194168e-05
-3.40995431165185e-05
-2.12328508512866e-05
-1.34640329339668e-05
-2.62926314214117e-06
-1.14331556460302e-07
-5.29109787960041e-06
-4.88188877658159e-07
-8.82814705059978e-06
-1.9803224588223e-05
-4.02483920232199e-05
-2.6024058420602e-05
-4.34521155351751e-06
-2.39759880463664e-05
-1.68771607345926e-05
-1.79372178648616e-05
-5.1534562518017e-06
-3.21492961790798e-05
-2.42634803539091e-05
-1.61890887959347e-05
-1.54291920477516e-05
-3.95933230408222e-05
-5.18028978097825e-06
-1.8239548559337e-05
-9.05660134926928e-06
6.29650280771985e-06
-2.52061920238566e-05
-8.20842568943751e-06
-8.21765260126355e-06
-2.75518580051215e-05
-2.96324994455865e-05
-2.70041192420299e-05
-2.14268456709114e-05
-1.5463898712522e-05
-3.11468172741265e-05
-2.51471253317352e-05
-1.97396231451162e-05
-2.30614181268228e-05
-1.77085283378308e-05
-3.16563225397267e-05
-2.24494155748619e-05
-6.43227167949743e-07
-8.99250687354444e-06
-2.28918768693352e-05
-1.69394072743149e-05
-3.0494761816341e-05
-1.09890981467946e-05
-1.86506403332375e-05
-3.689097556885e-05
-1.0001549572386e-05
-1.70398759731331e-05
-2.39182536589715e-05
-2.35780228066054e-05
-7.87080718017837e-06
-1.908397979803e-05
-2.36779552115799e-05
-5.21844870535657e-06
-2.17052437733261e-05
-2.13599908096642e-05
-2.024126608193e-05
-1.66180675450805e-05
-1.69296704232589e-05
-7.66408339681274e-06
-3.01851064539417e-05
-3.17959871660276e-05
-4.42575660453291e-05
-3.72129219606109e-05
-8.67858346008703e-06
-2.75682266342323e-05
-1.94529791280477e-05
5.42515441755883e-08
-1.82627875247921e-05
-4.32787438024357e-05
-3.65063647219291e-05
-2.71609491946819e-05
-1.96700859420875e-05
-1.97353408042978e-05
-1.66452466708597e-05
-1.22454071571024e-05
-2.33501800887386e-05
-7.73183126653522e-06
-3.68013256115425e-06
1.32165874075107e-05
-9.53485652911306e-06
-1.56828776791751e-05
-1.33670698634903e-05
-4.64061016597333e-05
-2.9679964153829e-05
-1.54596633642717e-05
5.5121795848652e-06
-3.07654398253261e-05
-2.32507264409722e-05
-4.06082106999063e-05
-2.90583516376384e-05
-1.32196437116966e-05
-9.78204261105842e-06
-2.5478697348423e-05
-1.12659755514149e-05
-2.02317848126284e-05
-1.30549046786508e-05
-3.88834738866207e-05
-1.18449364581712e-05
2.86707576199784e-06
-2.08832934984233e-05
2.08407466027245e-06
-1.69545760505276e-05
-2.13843666816743e-05
-3.04298303695864e-05
-4.01472988565852e-05
-8.01029202721734e-07
9.1031404859372e-06
-8.40613708864825e-06
-4.13384269536953e-05
-2.00623040041769e-05
-1.55174682218007e-05
-7.8272647108371e-06
-4.82825237248966e-06
-1.82675063091028e-05
-1.12205013347544e-05
-1.19637621050268e-05
-5.70414537503787e-06
-2.83360296059365e-05
-2.10930133588912e-05
-2.01967475305318e-05
2.63105318855136e-07
1.96970705874176e-06
-8.07606770376167e-06
-1.88301405629496e-05
-2.63210341729345e-05
-1.95865798853037e-05
-2.98889330957319e-05
-9.59726352473952e-06
-1.68877604726756e-05
-2.81230386028567e-05
-1.27482912125229e-05
-1.07557634671229e-05
-2.01251797744769e-05
-5.26924363445117e-05
-2.46861301272762e-05
-1.49189283387368e-05
-8.9703130034233e-06
-1.863450252815e-05
-5.90380269803271e-06
-2.33900065757275e-05
-2.13985287629065e-05
-9.28981781278414e-06
-3.440014688708e-05
-2.49668994120561e-05
-3.07944583488906e-05
-1.26660707351153e-05
-6.72067086735068e-06
-1.93970249344183e-05
-3.19707403361714e-05
-4.47334781903581e-05
-1.27184125515192e-05
-3.02037913372589e-05
-9.86183133116412e-06
-1.7500118405508e-05
-8.02004271553082e-07
-2.76978833138709e-05
-2.91448227102146e-06
-2.82574341271464e-05
-4.39791752973376e-05
-1.33183114911171e-05
-3.58932347312978e-05
-2.31726970395031e-05
-4.78349602946445e-05
-2.68406539262428e-05
1.01281115045225e-05
-2.22122976799686e-05
-1.82982409686696e-05
-3.30945395334005e-05
-4.02003742920739e-05
-3.01712435770596e-05
-2.66131942287693e-06
-3.85173491656477e-05
-1.19221313381892e-05
-1.96830478247579e-05
-3.01128385405235e-05
-2.69352647603213e-05
-7.85148487632998e-06
-2.21921423213411e-06
-3.54062087035663e-05
-1.71851312846425e-05
-2.0062527218872e-05
1.3395440828153e-05
-2.19273206519426e-05
-2.11557176371437e-05
-3.61188159387862e-05
-2.41900779556504e-05
-4.19040036325988e-05
-1.00733120741975e-05
-2.08169065242485e-05
-2.98620477596995e-05
-2.68953952148429e-05
-2.74316022780343e-05
-3.29596525804418e-05
-6.02719181701056e-06
-4.12129163204883e-05
-2.7146136673659e-05
-1.17317124766401e-05
-2.01060596818859e-05
-2.21691804046751e-05
-2.43257434804214e-05
-2.71665667644158e-05
-2.64385358635983e-05
-1.16211787348739e-05
-1.08438061524383e-05
-1.99292625714764e-05
-1.63073086695411e-05
-1.61300657029881e-05
-3.18655445443654e-05
-3.13867549542482e-05
-4.12180554488922e-05
-2.17045502444937e-05
-4.40915643586761e-05
-3.38643874548284e-05
-1.29544418992484e-05
-2.408074775345e-05
-2.29687132122248e-05
-1.73853782901186e-05
-2.39774153895986e-06
-1.76153368838748e-05
-4.05292502271222e-05
-3.15310347362261e-05
-3.7831696248255e-05
-3.72336427504737e-05
-1.69888230247277e-05
-1.60735422022326e-05
-2.46796357594743e-05
-2.8190148978972e-05
-1.79228703842566e-05
-1.83375851679976e-05
-2.50608552291343e-05
1.02369230976565e-05
-1.4945642211023e-05
-4.63674590172028e-05
-4.28322029597702e-05
-3.20508899343932e-05
-3.68383358877054e-05
-9.54954428811049e-06
-7.09237025463242e-06
-3.19975376121943e-05
-1.76751914924701e-05
-2.38215309779327e-05
2.00841714641459e-06
-5.07796992411474e-05
-3.33003646373744e-05
-2.68028387598737e-06
-2.89260506867329e-05
-1.3493335678504e-05
-3.36387961166631e-05
-2.63833888321827e-05
-1.35081644207645e-05
-7.20913550567141e-06
-9.72551988057177e-06
-2.02074475565691e-05
-1.60170733958681e-05
-6.46940099244176e-06
-2.76712261529927e-05
-3.55212426517701e-06
-2.18405642872851e-05
-1.85669118391055e-05
-3.02455430947591e-05
-2.78230878023792e-05
-9.02558183917648e-06
-1.69034789609107e-05
-1.82473227946884e-05
-3.16821175133854e-05
-3.78696931942836e-05
-2.82815506237041e-05
-2.27955795288522e-05
-1.7577859690971e-05
-3.47128977312009e-05
-9.93063358658914e-06
-1.79597839076197e-05
-3.37489384544001e-05
-2.81335419235908e-05
-2.95278418287341e-05
-3.71920725639042e-05
-2.4939415429791e-05
-2.58794564957652e-05
-2.00916079989023e-05
-1.02941582647607e-05
-1.36240796653609e-05
-3.03723425610055e-05
-1.36743581352802e-06
-1.99742618123437e-05
-2.37298774667159e-05
-2.96161148025383e-05
-2.83269718392761e-05
-1.50383600030235e-05
-8.39571798388489e-06
-2.08278520085668e-05
-3.75154928007817e-05
-2.46735586892892e-05
-2.88313417081596e-05
-5.55799754990818e-06
-3.35827004131804e-05
-3.49809703029217e-05
-1.43829435622947e-05
-2.77744583865967e-05
-1.30129379452336e-05
-2.27764957895469e-05
-3.94698195589219e-05
-3.21975238402333e-05
-4.55344527941767e-06
-1.76734285898217e-05
-3.67035317976851e-05
-1.87639234767182e-05
-8.18199273276111e-06
-9.17943586113586e-06
-4.13351047695486e-05
-1.82161706153645e-05
-4.93888385087926e-08
-3.45688166049459e-06
-2.86390929593456e-05
-1.35417190397491e-05
-2.31661406832731e-05
-3.30404393191078e-05
-1.31395481306683e-05
-1.34585370081591e-05
-3.73085811112002e-05
-4.51016982227582e-05
-6.26259143365644e-06
-1.69771188162993e-05
-1.33329525137215e-05
-4.26097356959272e-05
-1.65031372038046e-05
-1.92459025468574e-05
-2.80983088593245e-05
-1.95407535125576e-05
-9.18275808560758e-06
-1.89605102622304e-05
-2.69761909392942e-05
-2.39694457347577e-05
-1.68678146358591e-05
-1.62018389035754e-05
-1.65701647385543e-05
-3.59944700043342e-05
-3.6522667239942e-05
-2.30506584314771e-05
-2.00266455595378e-05
-3.00651013368182e-05
-2.14445406919756e-05
-2.59880654850105e-05
-9.75972296545238e-07
-2.15555077825832e-05
-2.99752735387289e-05
-4.07738368677581e-05
-1.9238866298098e-05
-4.51495060437694e-06
-1.58513988502843e-05
-1.30811926131154e-05
-3.25709423151299e-05
-1.57531103902911e-05
-1.13416456736406e-05
-6.94277406330046e-06
-1.10964453210899e-05
-6.07223956154956e-06
-3.57076428041495e-05
-3.61862971712259e-05
-1.23349664798133e-06
-1.47149652443833e-05
-6.19916245600338e-07
-1.58421663390185e-05
3.78098095855314e-07
-1.68826259702992e-05
-9.18384298134822e-06
-1.27152999704817e-05
-3.14623057858849e-05
-3.59643977419323e-05
-2.23091660465071e-05
-1.2679737439528e-05
-9.03666883176199e-06
-7.56242000795468e-06
-1.60116874852294e-05
-2.17157567728302e-05
-2.25849593124744e-05
-1.40589930127826e-05
-1.9089520290338e-05
-3.81668969078111e-05
-2.06460634133928e-05
-5.93458269481581e-05
-2.33639266647792e-05
-2.05154502821985e-05
-1.10424188681251e-05
-1.38627959358187e-05
-1.04957843238044e-05
-1.0390582361991e-05
-3.54383046414087e-05
-3.32063821348234e-05
-2.88309674800089e-05
-2.37416590161273e-05
-3.30160255331275e-05
-4.41042831340447e-05
-2.10603932096626e-05
-4.46646270264093e-06
-3.80265723933323e-05
-2.39334799153247e-05
-2.83022684495299e-05
-1.70919086184774e-05
-9.73912531771958e-06
-1.82239469184387e-05
-2.38959560886277e-05
-1.07143696669488e-05
-2.38758090818337e-05
-3.55139281224047e-05
-2.53900164588486e-05
-2.83539710421745e-05
-3.0953764980144e-05
-2.3932779054858e-05
-1.12051153821121e-05
-2.76454648766099e-05
-1.43119290064608e-05
-2.08975760521935e-05
-9.6035680498757e-06
-3.03814067625989e-05
-2.01097967315918e-05
-2.78541433561382e-05
-1.16796605511352e-06
-4.40174301205653e-05
-4.83864358048959e-05
-2.53909439781992e-05
-2.55044192832154e-05
-1.76074284062553e-05
-2.50209966630643e-05
-2.4057631498185e-05
-2.23682137544675e-05
-3.05594045915978e-05
-1.76112743141885e-05
-1.43785894980091e-05
-2.36367317752353e-05
-1.07873305315141e-05
-2.72095580004897e-05
-2.18960142407997e-05
-4.58373393998033e-05
-3.75100095051901e-05
-9.98245422504469e-07
-2.28852603672937e-05
-2.48136973281649e-05
-1.44923494159747e-05
-5.67316583674128e-05
-2.94669988023226e-05
-6.89971068669287e-06
-6.04789195316055e-06
-2.06676064176472e-05
-2.39601832938395e-05
-1.32193113970265e-05
-2.58826313474093e-05
-1.90759213126567e-05
-1.44685398839435e-06
-2.36946626103572e-05
-6.75743960725086e-06
-5.97810446325343e-06
-6.72440404156248e-06
-1.95937662884188e-06
-4.12073509935521e-05
-1.5093819373831e-05
-2.62027640285914e-05
-2.80481097604916e-05
-9.66664186112505e-06
-2.21103945941241e-05
-1.52039604446042e-05
-2.34753128370279e-05
-2.30942035872928e-05
-2.71146291174096e-05
-1.19300261487453e-05
-1.42063425616998e-05
-1.2746859601114e-05
-1.8526170639484e-05
-1.8919441371252e-05
-2.70564816464315e-05
-1.8994514519991e-05
-2.54391481542357e-05
-1.88799878164325e-05
-5.78302627974861e-06
-2.33707372276382e-05
-3.47483260755291e-05
-2.20800419118192e-05
-1.84079433326012e-05
-3.23857207827325e-05
-2.81479053280206e-05
-3.38306527394633e-05
-1.62753826468215e-05
-6.3026226620355e-06
-1.69498955381343e-06
-3.03574932450238e-05
-2.1880890144934e-05
-1.18303593033679e-05
-1.977718565809e-05
-1.50685002800799e-05
5.34857382439546e-06
-4.33297023908735e-05
-2.08688623985762e-05
-2.79770236093534e-06
-3.59377668545706e-05
-4.97102301725537e-05
-1.47943630827958e-05
1.84676392125848e-05
-2.10483898356526e-05
-2.81641287062486e-05
-5.70673198000678e-06
-1.52989509728632e-05
-4.0586081492832e-05
-3.51955314849754e-05
-2.45191894494533e-05
-2.77825420584005e-05
-2.71513263428013e-05
-1.2481438123051e-05
-1.52973689950724e-05
-2.0899956051717e-05
-5.05785923358939e-06
-3.73626040744433e-05
-1.42480810079508e-05
-6.24679819363588e-06
-7.51693606144846e-06
-2.54941821467191e-05
-1.71274384505294e-05
-1.79628287012269e-05
-2.89923061966497e-05
-2.44863063597354e-05
-3.80142838407895e-05
-2.05939407327852e-05
-2.16157624891935e-06
7.3794933693969e-06
-2.78216543976164e-05
-2.69863249265304e-05
-1.55213136328403e-05
-3.32083343495052e-05
-3.79760718926488e-05
-3.0420309998723e-05
-3.22483086785528e-05
-4.72415829584343e-05
-1.39478208204492e-05
-4.5228099979723e-05
-4.01221159723527e-05
-1.10720161651738e-05
-1.36752813283735e-05
-1.46584232210728e-05
-3.67884013861922e-05
-2.23034052828152e-05
-2.40918954667431e-05
-1.34510976072453e-05
-2.43755348963077e-05
1.12921188282573e-05
-4.07767300912445e-05
-3.80858935169295e-05
-2.66700867062433e-05
-1.6167902565163e-05
-1.49204196870154e-05
-7.5164646870282e-06
-3.00275591787682e-05
-2.68011561544729e-05
-1.04890485833127e-05
-3.19642504450751e-05
-2.65219411121787e-05
-1.87278509140212e-05
-2.06202126560419e-05
-3.29844016745174e-05
-2.76273080908682e-05
-1.77395082671006e-05
-2.97006160639646e-05
-2.6992414273069e-05
-3.59075253361503e-07
-1.51347277366199e-05
-1.71455292823335e-05
-2.00056775861511e-05
-1.74523309210202e-05
-1.32303357536633e-05
-1.22882121507093e-05
-3.99616379481352e-06
-7.85245684849097e-06
-2.86703958940835e-05
-1.62792582091264e-05
-6.8083809178947e-06
-2.60565700016065e-05
-3.58373823521588e-05
-2.86061874106493e-06
-2.82662046330799e-05
-3.43073694903749e-05
-2.50318698550692e-06
-3.18430873382385e-05
-2.54719819106199e-05
-3.20571547291172e-05
-2.11152082673102e-05
-1.17260727197903e-05
-1.94295580179795e-05
-2.68799436164005e-06
-1.07246405688817e-05
-3.74563223218129e-05
-2.70748085172042e-05
-3.0965337426443e-05
-7.72083539290665e-06
-4.31237613878596e-05
-2.82245982882015e-05
-1.51878283094122e-05
-2.06034103052377e-05
-4.56592124720141e-05
-2.64204487483861e-05
2.37598694457809e-06
-2.4850116357156e-05
-7.06470483906262e-06
-1.55405546001013e-05
-2.30963974070551e-05
-4.80192709767453e-06
-2.0844586072199e-05
-5.55327937686591e-06
-1.33267570273989e-05
-4.09986914601467e-06
-1.52259818376659e-05
-3.53511254067031e-05
-2.33377163001949e-05
-1.07276591142737e-05
-7.14631859550869e-06
-2.26160745853862e-05
-2.95394009167955e-05
-2.85553306145145e-05
-8.55377271890982e-06
-1.66415626698078e-05
-2.67783951167124e-05
-9.32332971054086e-06
-2.71645647561916e-05
-2.54353870435532e-05
-3.28733535677026e-05
-1.04670939372915e-05
-3.1123351271047e-05
-3.09918867534315e-05
-3.06711994004238e-05
-6.60614055030981e-06
-3.41565847469926e-05
-1.94104934936564e-05
-3.29563882542467e-05
-3.4638301727573e-05
-1.22431172895202e-05
-2.54311448639986e-05
-1.81181456005627e-07
-1.07450046364383e-05
-3.62922400772144e-05
-9.2865509175265e-06
-2.44297437470367e-05
-1.63662232304346e-05
-1.43015558269636e-05
-9.54579651949803e-06
5.04173420179407e-06
9.76108566047935e-08
-3.90747053016988e-05
-3.63291525098403e-05
-2.49549519050762e-05
-1.47408384408019e-05
2.31066565697955e-06
-1.63799206743176e-05
-3.86568753557204e-05
-5.02077025963537e-06
-3.77379466143173e-05
-2.21644454073256e-05
-6.47977085040341e-06
-1.86785472853417e-05
-1.93793535349545e-05
-4.15475302753116e-05
-2.23924571023321e-05
-1.13188991822143e-05
-2.30981970198601e-05
-2.92757467807717e-05
-1.63070418316872e-05
-2.41399061877128e-05
-1.04045127015484e-05
-1.08766643343013e-05
-3.73537194838734e-05
-1.34627152517356e-05
-1.79770491539152e-05
-2.73643575125674e-05
-3.68146536469489e-05
-9.37013002468935e-06
-2.57700424022153e-05
-1.42468574882144e-05
-2.82069477203794e-05
-2.08923392939601e-05
-7.58091226415763e-06
-1.85654282383937e-05
-2.32718105190111e-05
-4.14230699544633e-05
-2.22506584335878e-05
-2.88176573105656e-05
-3.8193679441317e-05
4.92137392392636e-06
-2.17202089918508e-05
-2.93737223865676e-06
-3.01391198911176e-05
-1.13111992482612e-05
-2.29352535863502e-05
-8.47824092918906e-06
-1.4919133850114e-05
-3.74404617996794e-05
-1.59012235910635e-05
-3.08733849404339e-05
-2.52933985786577e-05
-2.09721430196883e-05
-1.13702841609077e-06
-2.76458133368595e-05
-1.377473624182e-05
-5.12433785656659e-06
-1.61592392894849e-05
-3.69481318325744e-05
-2.11043150493628e-05
-1.97549864050244e-05
-3.14870211134984e-05
-1.14040416170126e-05
-1.17937779342865e-05
-1.86745837619121e-05
-1.81952772790223e-05
-1.72449815528312e-05
-1.57543366643316e-05
-2.44081375033664e-05
-5.32818216006794e-06
-1.59839518775998e-05
-1.45132126835426e-05
-2.37077284372645e-05
1.72178103831462e-06
-2.22482835324608e-05
-9.39590272018278e-06
-3.29518453676592e-05
-2.21298900954795e-05
-2.70243510653566e-05
-1.1829767213048e-05
-1.52692234424983e-05
-1.77831857522409e-05
-2.80946668020563e-05
5.47475889974636e-06
-2.85639091615414e-05
-1.2555049694357e-06
-2.96310467007458e-05
-2.75618644136625e-05
-8.58329661850504e-06
-2.7040352580047e-05
-1.17844282121975e-05
-1.6497215409528e-05
-2.38781255686496e-05
-1.53069922029845e-05
-1.92474458842925e-05
-1.9072903615603e-05
-1.43064869220736e-05
-1.40924277554729e-05
-1.60646580869376e-05
-1.67439520279268e-05
-1.09183187459938e-05
-6.1877964022733e-07
-1.32068619690625e-05
-2.33862795148581e-05
-1.32267289285931e-05
-1.34107912030239e-05
-1.39113517384051e-05
-1.5933557094683e-05
-1.6685863452643e-05
-4.07937172758724e-05
-5.47305580283432e-06
-3.22084894104509e-06
7.28818068878583e-06
-1.26565268328866e-05
-9.0624146233871e-06
-1.16875367801827e-05
-1.71250064856089e-06
-4.02441919760464e-05
-2.10772863873541e-05
-3.18983060135429e-05
-5.6066558550049e-05
-4.22706523130001e-05
-2.52176668377446e-05
-2.13119715958084e-05
-2.65303308247185e-05
-2.41661635658773e-05
-1.90462000360506e-05
-3.21522999054021e-05
-1.1324964649825e-06
-3.80777416696907e-05
-3.21405590362724e-05
-1.55706824903984e-05
-8.23866782309138e-06
-2.26528722569535e-05
-1.0875252161974e-05
-8.08176215525704e-06
-2.83176629477526e-05
-1.35503839037924e-05
-2.57130915521178e-05
-1.3205750812363e-05
-3.64964843165222e-05
1.87715972708095e-06
-3.65221029489023e-05
-3.22247243076285e-05
-2.08044313638932e-05
-3.22445466236855e-05
-1.7632604956796e-05
-1.82391920398229e-05
-1.84489965123009e-05
-9.11930466243281e-06
-2.39663189843549e-05
-3.69718214292595e-05
-1.22185284653305e-05
-7.96174465498961e-06
-1.1070899205291e-05
-3.5600651265204e-05
-8.6941954855897e-06
-5.92840831286358e-06
-2.92456962609888e-05
-2.7403580803866e-05
-3.61627771315038e-05
-1.9483358153157e-05
-1.54669961024244e-05
-6.52869863199971e-06
-1.60356536626916e-05
-3.22777075255814e-05
-2.37268766674364e-05
-5.00334381164926e-06
-2.2530036675108e-05
-1.7566222876142e-05
-1.39768191815522e-05
-3.06542344470644e-05
-2.06986321286309e-05
-3.27042886346061e-05
-3.61273159707715e-05
-9.91079994192592e-06
-2.46540654558517e-05
-8.0713707884331e-06
-8.51334737876453e-06
-2.11329252889362e-05
-1.72652694423147e-05
-1.59456009450087e-05
-1.52557473255575e-05
-5.74570912203664e-06
-1.68816363372327e-05
-3.93690445741592e-05
8.55929444980335e-06
-4.08247287729743e-05
-3.82329759385783e-05
-2.88175860587405e-05
-2.71626934420285e-05
-2.77428457900557e-05
-2.365811667353e-05
-1.95713053114937e-05
-7.27155951598218e-06
-7.30857199558035e-06
-3.28352919207972e-05
-1.04204194411525e-05
-1.10794881027709e-05
-1.87971641812675e-05
-2.90198110338531e-05
-3.09250486722941e-05
-3.1172754875455e-05
-2.28591447906962e-05
-4.13218548221419e-05
-1.88426399853621e-05
-1.85253600380452e-05
-1.70101622220678e-05
-1.63241272831613e-05
-3.20075244633486e-05
3.72001817212247e-06
-2.02559487970516e-05
-1.46559807839824e-05
-1.69737011710341e-05
-2.91085329393678e-05
-2.46039016644705e-05
-1.27899352612367e-05
-9.85110112423863e-06
-6.33026121760303e-06
-1.41125971484808e-05
-2.90760666925562e-05
-2.91426106179995e-05
-1.7903433413921e-05
-1.20136233770276e-05
-2.5065766064595e-05
-3.36745942136764e-05
-3.12109101838718e-05
-3.15855709005501e-05
-3.54173839124301e-05
-3.80917064236262e-05
-3.94616687296244e-05
-2.91399817567956e-05
-1.6986849454762e-05
-3.97698654646659e-05
-1.33542813992252e-05
-3.39087702543338e-05
-2.64274325031025e-05
-1.89545960429705e-05
-8.51796825050598e-06
-2.5209738245026e-05
-3.55382520665408e-05
-2.97095580480779e-05
-1.49416984170715e-05
-2.12541569541984e-05
-2.2855605873149e-05
-4.0449751962629e-05
-2.56446726645704e-05
-1.41979267256994e-05
-1.9059013058252e-05
-8.71796079570152e-06
3.76113005035263e-06
-1.42866936426276e-05
-2.78452589851165e-05
-1.92442570864054e-05
-2.1121541117901e-05
-4.0335956948328e-05
-2.41015804260936e-05
-2.04742780005469e-05
-4.30665189219824e-05
-6.84867670027004e-06
-7.48608378761199e-06
-3.07982893715624e-05
-1.90841253356341e-05
-3.21805811829848e-05
-1.61543314027884e-05
-2.74952686376738e-05
-2.71575050570137e-05
-3.37084384793628e-05
-2.65455744626699e-05
-4.86978437222707e-05
-1.93061498741738e-05
-3.60907058386153e-05
-2.35832373534717e-05
-6.98322973768762e-06
-2.13458250310528e-05
-4.65421224776833e-06
-3.85266697362099e-05
-2.70674040064922e-05
-4.02661783985968e-05
-7.82022725812814e-06
-1.15963273661253e-05
-2.26559956158147e-05
-3.17008491598446e-05
-2.0110654747456e-05
-1.19662206677211e-05
-2.23282154841475e-05
-1.5753501696625e-05
-2.25858814609389e-05
-2.32792560598484e-05
-2.78992765460487e-06
-1.47382479265339e-05
-2.25413890522029e-05
-3.58716171372227e-05
-2.66117759212464e-05
1.18219178263615e-06
-3.41361428439895e-05
-2.09278411857001e-05
-4.39317820568557e-05
-2.19883289354356e-05
-1.69034273847473e-05
-3.83114415870469e-05
-8.83559499814108e-06
-5.66645905611951e-06
-1.79714105248995e-05
-3.4412251895411e-05
-2.88376264823605e-05
-4.38000054124201e-05
-3.83150425578581e-05
-2.71566006187841e-05
-1.85741276284909e-05
1.28682393776931e-06
-1.77958132603661e-05
-2.68876084890266e-05
-2.77935739247208e-05
-1.84704596776604e-05
-5.67270978373958e-06
-2.87085661151213e-05
-2.92627975560113e-05
-4.32939824924467e-05
-2.76604989219357e-05
-2.78323527147668e-05
-2.55710903903815e-05
-2.49976937438419e-06
-2.27353706229602e-05
-6.23947292977889e-06
-2.91928776855613e-06
-1.27954359343364e-05
-1.37003656589827e-05
-6.76705025522045e-07
-1.89447334267477e-05
-1.66934419273257e-05
-9.62219358611155e-06
-2.55304476281417e-05
-2.35935646086858e-05
-1.85551250870776e-05
-3.0087586846284e-05
-2.38817028669411e-05
-1.12095758273113e-05
-1.06826170615874e-05
-2.22049755018949e-05
-1.98378662604999e-05
-2.60607047380434e-05
-6.85930422061601e-07
-8.02160025413131e-06
-6.69887387495121e-06
-1.22807322461897e-05
-1.21565740399629e-05
-1.60670902850488e-05
-2.47866031877067e-05
-1.59513148405111e-05
-4.05034021954581e-06
-2.10160144389908e-05
-3.84677788042248e-05
-1.56546206498575e-05
-4.04142115701147e-05
-4.45264556103089e-05
-1.41724041247872e-05
-2.99113191378606e-05
-4.54934912309018e-06
-3.19858038564152e-05
-5.18009096294395e-06
-1.3035881448264e-05
-3.02188920495806e-05
-2.45304962821395e-05
-4.97916255149527e-06
2.62734170315347e-06
-2.72803606032614e-06
-5.68551925300131e-06
-2.81255121654156e-06
-2.67989728343507e-05
-1.39046254277282e-05
-7.12731298918361e-06
-2.44484989955929e-05
-1.23919568380617e-05
-1.58970510639609e-05
-3.47429075294386e-05
-1.88531604011988e-05
-2.02088220124059e-05
-2.2545081526498e-05
-1.29873906513919e-05
-1.18951957094654e-05
-2.04033857713391e-05
-2.26752326095801e-05
-2.7950233096443e-05
-2.50463394143948e-05
-3.17336121478521e-05
-1.24994731458464e-05
-4.4486004754118e-05
-3.14328083282454e-05
-4.40533360608054e-05
-4.60585947068736e-05
-3.24245192157551e-05
1.96171616909605e-06
-2.52232110893652e-05
-4.50518256711668e-05
-1.21088410663442e-05
-3.61910310072754e-05
-2.7080500029024e-05
-1.06435712056147e-05
-4.58924289258325e-05
-2.62333025852923e-05
2.38899250768783e-05
-2.4660901043046e-05
-1.80840654081998e-05
-1.55393666064155e-05
-1.4533689966362e-05
-3.43289009896516e-06
-1.69682538629878e-05
-3.09891128968023e-05
-5.04438554248229e-06
-1.38600215315103e-05
-2.77969444213831e-05
-9.24728739470665e-06
-1.86887679754038e-05
-1.8113749605161e-07
-6.27401582116256e-06
-2.30942781495783e-05
-2.73420792592987e-05
-1.10344400989555e-05
-9.33346744810187e-06
-2.30854925292266e-05
-3.87005431777114e-06
-3.09052217115509e-05
-3.81031103005332e-05
-4.70095707534465e-05
-1.11708361749917e-05
-2.92225399084431e-05
-2.24966549039411e-06
-1.30405608616071e-05
-1.83836439851599e-05
-3.46094802404176e-05
6.95861350670934e-06
-1.47488520861076e-05
-7.92432718090074e-06
8.86500230830487e-06
-2.05549954742476e-05
-1.01303989247365e-05
-3.0098139421384e-05
-3.86840825560543e-05
-1.96831782065059e-05
-3.20657830974317e-05
-2.96394962908081e-05
-3.79935909786542e-05
-3.2019383005126e-05
-2.56363726696964e-05
-2.29430785609026e-05
-2.27608696581698e-05
-3.22156212261899e-05
-1.28725069002882e-05
-2.74091070812811e-05
-1.07324162029569e-05
-1.97168296957624e-05
-1.83821519909948e-05
-7.72707137468828e-06
-2.84572342786516e-05
-3.88907115890193e-05
-8.06577641723249e-06
-1.54631073743329e-05
-2.29530987522303e-05
-3.09745807317396e-05
-3.40608011971431e-05
-1.66819268114665e-05
-4.25312248029203e-05
-3.83297403967855e-05
-1.01505827587445e-05
-2.13486994522983e-05
-3.32230119278093e-05
-1.32321925422145e-05
-1.76182898154076e-05
-2.79964982886945e-05
-2.53505065002806e-07
-2.10787202668625e-05
2.47092247796489e-06
-1.07839461150524e-05
-4.71646881513133e-06
-1.41444952075053e-05
-1.50275662527078e-05
-1.56201326958647e-05
-2.22037748493641e-05
-2.96050332882508e-05
-2.73319360161846e-05
-3.1797658024963e-05
-2.33548226063716e-05
-2.72128815372755e-05
-1.83309752328473e-05
-1.75050041477288e-05
-1.83277678762367e-05
-3.40481936734568e-05
-9.94836433385104e-06
-1.94704833236273e-05
-6.43498572691952e-06
-1.48078126960444e-05
-2.5450849994581e-05
-2.00840166380386e-05
-2.09042980802825e-05
-1.94391053953358e-05
-3.64011728754469e-05
-2.53378038866492e-05
-2.51961940566508e-05
-1.31084005339383e-05
-2.25723731084622e-05
-3.5402382569984e-06
-2.13653075709268e-05
-8.09147455937106e-06
-1.77275403983055e-05
-7.00942546221612e-06
-2.96952421819907e-06
-8.66781979418755e-06
-2.88629240703208e-05
-8.94123458961438e-06
-8.7396720036785e-06
-2.01973117621971e-05
-2.49823364713533e-05
-1.64030856438068e-05
-3.39184102651269e-05
-4.24106331889909e-05
1.25292689820774e-06
-2.97355046281487e-05
-2.82810099649209e-05
-3.25655677829347e-05
-2.71005567180911e-06
1.55109879533922e-05
-2.70849638843534e-05
-2.53071896249626e-05
-1.09525210162159e-05
7.42121374930224e-06
-2.16935174900376e-05
-9.20741771306756e-06
-2.5836789899123e-05
-2.28680892405847e-05
-2.23841865531154e-05
-3.75425484441231e-05
-3.4153156355126e-05
-3.70406088585924e-06
-1.69078452742135e-05
-3.1942283072743e-05
-6.67194886071192e-06
-2.62435016564658e-05
-1.05865211137076e-05
-1.57487658263032e-05
-2.04172944806582e-05
-3.73186151442493e-05
-2.9490507177733e-05
-1.96316547161978e-05
-2.50686913802124e-05
-2.8481846919294e-05
-2.83988021749759e-05
-2.13119493150898e-05
-1.99529868725006e-05
5.07283769965143e-06
-1.19518724509941e-05
-1.61892290421135e-05
-1.29484524326481e-05
-3.45365279870073e-06
-2.88096415732977e-05
-1.63410077714924e-06
-4.56341083241571e-05
-2.83205640016691e-05
-2.74575890008297e-05
-4.80399327134843e-05
-3.13209656517074e-05
-2.5926079120222e-05
-2.87163566184151e-05
-9.97012570933244e-07
-2.80484599798023e-05
5.05944764182542e-07
-1.46366475254616e-05
-2.81648933232147e-05
-3.95986610060168e-05
-2.07714186147112e-05
-8.23684959443784e-06
-3.10402980343193e-05
-2.99252788424381e-05
-9.00955677829415e-06
-2.12543162603669e-05
-1.38079256287792e-05
-1.44727841966697e-05
-2.40080129595873e-05
8.81603989201843e-06
-1.39172224854473e-05
-3.03063546681091e-05
-1.04791795459211e-05
-2.07464823857304e-05
1.66940570574275e-06
-5.9177650014484e-06
-6.88922628008123e-06
-2.73468826974481e-05
-6.38466830158561e-06
-6.8636720504435e-06
-3.51056125614928e-05
-3.47994461418188e-05
-4.21958932789539e-05
-1.07476070341491e-05
-1.27701246195458e-05
-1.78482387585283e-05
-4.56842045950966e-05
-1.55526312135474e-05
-1.11081619527708e-06
-1.83282390978638e-05
-1.68020505736048e-05
-1.98378743949834e-05
-2.23294747805221e-05
-4.11266846427364e-05
-3.90161871704336e-05
-1.21026053979072e-05
-1.98054156872706e-05
-1.42340285268255e-05
-1.73375837641658e-05
-2.9966555714874e-05
-3.00054766482579e-05
-2.17703173435859e-05
-2.33962100035886e-05
-6.41531544660113e-06
-2.10624127481184e-05
-2.9411833047727e-05
-3.12760473583334e-05
-7.04996702079039e-06
-3.36766532743773e-05
-2.30321801817655e-05
-4.21236898157388e-05
-2.10146419862029e-05
-4.83924139306517e-05
-2.06111422407722e-05
-4.00741166765338e-05
-1.05034633087294e-05
-1.28620876541591e-05
-1.44462094463075e-05
-7.02653616385417e-06
-1.4149567137004e-05
-3.11440927931763e-05
-1.69111060794474e-05
-4.0468732900794e-05
-1.19141534101618e-05
-3.63422001594448e-06
-2.44272375994225e-05
1.67296780933225e-05
-2.26924100661541e-05
-1.65990636551242e-05
-1.87765847801289e-05
-2.84511762109229e-05
-1.37133781235734e-05
-1.54839862296446e-05
-2.19012819703654e-05
-3.78016634113037e-05
-3.62841795103294e-05
-1.51415811227296e-05
-3.78834374907957e-05
-3.42424182858792e-06
-3.34976138533541e-05
-2.20931432462763e-05
-2.27611805752748e-05
-3.67245540538602e-05
-9.64836685108223e-07
1.30694405142353e-06
-1.50702912614482e-05
-2.32384542399891e-05
-2.14636305370558e-06
-6.31718289228199e-06
-2.784018160472e-05
-1.67014053275677e-05
-1.45451331183182e-05
-7.42052488857062e-06
-2.04891665436262e-05
-1.15582397059035e-05
-2.81046463053992e-05
-2.33037608525887e-05
-1.54494008115366e-05
-1.66890853954814e-05
-2.14532073194251e-05
-2.88688018165625e-05
-9.29552673850537e-06
-1.65028396176779e-05
-1.95982644244037e-05
-4.70129587411635e-05
-3.64493132549717e-05
-1.11856701682254e-05
-1.95280938349295e-05
-2.92862966209928e-05
-4.95063138163922e-07
-1.97305348899323e-05
7.40892845512504e-06
-2.14382962631091e-05
-1.86121773361981e-05
-1.73326906773406e-06
-2.58926150679022e-05
-4.29929290952702e-05
-2.70968774701389e-05
-2.2028289461712e-05
-1.76834948023048e-05
-2.23632804925041e-05
-3.91619203777014e-05
-1.59820746903329e-05
-2.80527530027647e-06
-7.20326411651114e-06
-1.20421993548523e-05
-4.66727612413084e-05
-2.94513171860058e-05
-1.35465202604139e-05
-1.19230170216337e-05
-1.66185522832647e-05
-4.35562431211826e-05
-2.26104684225709e-06
-5.08758409002618e-07
-3.57709812704354e-05
-9.15628483152812e-06
-1.18997723296049e-05
-3.79648016020517e-05
-2.82528833300858e-05
-1.34107039280778e-05
-1.93273507374757e-05
-1.88116812386689e-05
-2.61973880296137e-05
-1.92990695124008e-05
-1.19546798897568e-05
-2.24786747247481e-05
-2.68320001311437e-05
2.08601208736306e-05
-1.61165089338323e-05
-3.99327164681261e-05
-2.99651585327968e-05
-1.26257840517115e-05
-1.05613755740216e-05
-3.17151035408943e-05
-2.61154972296554e-05
-2.58777375998789e-05
-1.16118513322362e-05
-1.65193975485726e-05
-2.50103342325957e-05
-2.10570349295707e-05
-2.21934089823058e-05
7.32921150251024e-06
-8.85020176439728e-06
-2.4927520881347e-05
-6.34308885893852e-06
-2.73010886073279e-05
-1.94359304623256e-05
-2.56445969011452e-05
-3.30511423483895e-05
-3.53575452182325e-05
-3.01892697939602e-05
-2.33862715252968e-05
-3.18723796342591e-05
-2.60546338516483e-05
6.11433361878436e-06
-1.25527549699597e-05
-1.86094307478184e-05
-8.85884653331708e-06
-2.46201527458337e-05
-2.08368492793978e-05
-3.49987813682481e-05
-3.59355353770015e-05
8.22132089941704e-06
-3.61050093254453e-05
-2.15444309157048e-05
-2.19459807144676e-05
-1.78056968827954e-05
-1.32852914803266e-05
-2.20041742045914e-05
-3.26926626736177e-05
-1.35608600530774e-05
-4.1381725518704e-05
-4.05911000407139e-05
-1.27042926398648e-05
-4.71043799536821e-06
-2.21724544875926e-05
-1.50643474040628e-05
-8.62585119900106e-06
-6.3630175480045e-07
-3.24502889051332e-05
-1.64838020754973e-05
-1.12296572709189e-05
3.11706933151921e-06
-1.75135744814852e-05
-2.51060200633116e-05
-1.91777172398875e-05
-1.24256056075034e-05
-1.75603651459453e-05
-8.96256372759661e-07
-2.27301895981385e-05
-2.29432156539575e-05
2.44163147791752e-06
-1.62558203596411e-05
-2.19933584308727e-05
-2.05335084941103e-05
-2.37906567530468e-05
-1.17247984697102e-05
-2.23636300716758e-05
-2.42438356110286e-05
-1.70820268179453e-05
-1.45638892925962e-05
-1.04861102019411e-05
-1.63959253069032e-05
-8.0509314231361e-06
-1.31674409727613e-05
-2.82020254777354e-05
-1.60001657574045e-05
-7.50788549038677e-06
-2.99682760990013e-05
-4.12353463769683e-06
-2.31882649137205e-05
-1.48991706152688e-05
-1.10769792235892e-05
-1.94891975698097e-05
-3.60864117613198e-05
-2.30006398093835e-05
-2.83187074878702e-05
-3.261516385473e-05
-2.36690258146682e-05
-2.26312077281983e-05
-2.52641824610363e-05
-1.97655473205084e-05
-3.41331508336782e-05
-3.11741933601513e-05
-9.20632430834431e-06
-1.2668032823887e-05
-2.14653905289388e-05
-1.95196795644117e-05
-9.73375050947675e-06
-6.08131581414608e-06
-2.26606195595819e-05
-1.43994035847187e-05
-1.66786604915466e-05
-1.60149785225469e-05
-2.09985061322966e-05
-3.93177505217113e-05
-2.58052045377582e-05
-8.73600175057569e-06
-1.5115989707888e-05
-1.17720779290835e-05
-1.05361732660628e-05
-1.8900823438732e-05
4.72891358106559e-06
-3.14113388644598e-05
-7.46696731937064e-06
-6.87910071735967e-06
-1.61566139447891e-05
-3.03719166496436e-05
-2.96036956971353e-05
-2.56145324811505e-05
-1.38511683128871e-05
-2.40912599432129e-05
-3.7932636702149e-05
-3.70275172007187e-05
-3.91052187355858e-05
-1.43456165064615e-05
-4.38325256073363e-05
-3.21123333364075e-05
-3.65734430916571e-05
-1.56481516378009e-05
-2.75548700786896e-05
-2.26448239993266e-05
-3.21719898843817e-05
-1.81675373061811e-05
-1.0363866656171e-05
-2.86799968964214e-05
-1.95345980630612e-05
-2.84625390118892e-05
-2.36065218596875e-05
-2.10031370157559e-05
-2.87838966981592e-05
-1.52108683886033e-05
-2.48337791100923e-05
-2.6877905130292e-06
-2.89305696905836e-05
-2.82469414679464e-05
-5.78256356553591e-06
-5.30977344307293e-05
-5.28670778011456e-06
-3.01032184802022e-05
-2.46149278491887e-05
-2.54408163868952e-05
-2.10475335741845e-05
-1.69671866550439e-05
-1.52182309815197e-05
-1.80872201769694e-05
-2.42857359112246e-05
-1.12271597923477e-05
-5.20773338641437e-06
-4.94231813092686e-05
-1.71253703854732e-05
-2.45382396652257e-05
-7.13754517796262e-06
-2.23668921823425e-05
-1.38116306252724e-05
-2.79732659368434e-05
-2.0780802280209e-05
-4.45421989209066e-07
-5.90534769262996e-06
-3.2677019610964e-05
-1.36157919461077e-05
-2.32372543603709e-05
-2.5068736994329e-05
-1.19729795629752e-05
-9.1610422686339e-06
-5.10633796734137e-06
-3.45188391865324e-05
-5.48489680381016e-06
5.94846168639495e-06
-1.50221397186286e-05
-2.91683573563292e-05
-3.9123788227345e-07
-2.16942673037719e-06
-2.13619879905929e-05
-2.11966752744014e-05
-2.32290260515928e-05
-1.85247273721729e-05
4.74379243350062e-06
-2.47396840017088e-05
-3.38193393682965e-05
-1.27301567537518e-05
1.71546603871168e-06
-2.73217417281713e-05
-8.09888015660634e-06
-3.7654997551924e-05
-7.5303653433492e-06
-1.97558689747634e-05
-1.55125451938865e-05
-2.28417228231079e-05
6.73297399498791e-07
-2.19663387850617e-05
-3.18356502631855e-05
4.40385753266495e-06
-3.06467416762936e-05
-1.63098990740594e-05
-1.06672249372774e-05
-4.12616160534506e-05
-2.56321851995329e-05
-6.31083162280469e-06
-9.48762573136873e-06
-1.57883155068248e-05
-1.64844850038722e-05
-5.05075461264015e-06
-1.64156526472363e-05
-1.18885612662756e-05
-3.67639261161335e-05
-1.45516238327703e-05
-4.2154324632756e-05
-2.47391277221312e-05
-2.15637395474051e-05
-2.96866499555898e-05
-3.17046990195162e-05
-6.95203255088409e-06
-1.92590931272458e-05
-4.78561065297094e-05
-4.26622113958583e-05
-4.16141678386836e-05
-2.80496341774066e-05
-1.62815480467953e-05
-3.21331252006964e-05
-2.88064301625995e-05
-1.68515363126648e-05
-2.06177161363705e-05
-1.98986727548978e-05
-1.24929869955482e-05
-3.73991231198003e-05
-3.65408426406757e-05
-3.11737723377039e-05
-4.40433232986589e-06
-1.82330900306465e-05
-7.39074324281596e-06
-4.38195331459033e-05
-3.98567983798758e-05
-2.08849971284202e-06
-2.21608759524305e-05
-2.53127348296865e-05
-1.31236490844707e-05
-1.18079994911748e-05
-2.66749809647004e-05
-1.71262467741094e-05
-1.98818211360348e-05
-2.64000859279094e-05
-2.74244481600157e-05
-1.2083969633321e-05
-2.48057023773242e-05
-2.96911733051174e-05
-2.29465540919045e-05
-4.22294672498116e-06
-2.76504049797145e-05
-3.32467168814788e-05
-3.72161518055492e-05
1.72226621603869e-06
3.39487915070084e-06
-7.70181139906476e-06
-1.45964269533753e-05
-1.81102043221982e-05
-2.25000141480957e-05
-1.04530058416909e-05
-2.62910284549649e-05
-3.51316914291264e-05
-2.2973462077742e-05
-2.61850132671889e-05
-1.02768362638932e-05
-2.59438116817298e-05
-2.72050309824928e-05
-4.07009554804494e-05
-7.29501699192284e-06
-3.06563087874718e-05
-1.43237595525958e-05
-2.78105109522528e-05
-3.66838864074495e-06
-2.47133630134598e-05
1.47018871537647e-06
-5.67815223293239e-06
-3.12063864155252e-05
-1.3715509091924e-05
-2.25940136355127e-05
-2.63696795160346e-05
-1.65429017780247e-05
-3.46673297248271e-05
-2.99862430294627e-05
-1.81883705689349e-05
-3.86915400314136e-05
-2.63048466789103e-05
-1.61422493990233e-05
-1.9110871467245e-05
-1.25401697108402e-05
-1.85668821071607e-05
-7.96085481932459e-06
-5.27443102031748e-05
-1.18062862949876e-05
-1.7351534604904e-05
-2.41662882512576e-05
-3.39707188652462e-05
-1.2108780492101e-05
-2.00425236004902e-05
-2.33177262286634e-05
-2.60174830302514e-05
-3.23001376567831e-05
-4.84969448981145e-08
-9.1443497768033e-06
-2.07014611441177e-05
-1.56219476424146e-05
-6.148639827529e-06
-4.07440830524196e-05
-1.7327275578763e-05
-2.66430857347181e-05
-9.83940011805177e-06
-1.88156724536501e-05
-5.96886378768156e-06
-1.93198979061238e-05
-3.12613097909253e-05
-5.06266075903258e-05
-1.74496481961048e-05
-3.20737509041946e-05
1.07650903719327e-05
-2.89742945963034e-05
-3.09976397761419e-05
-3.95325734613329e-05
-3.2745638128897e-05
-2.94561422511211e-05
-1.50601485166242e-05
-1.99337955349043e-05
-3.81720200243371e-05
-2.32803804066949e-05
-3.46391197881659e-05
-5.1929137108551e-06
-3.15143431273469e-05
-2.74919119979256e-05
-2.52953386003242e-05
-3.43701203545673e-05
-2.72197200308628e-05
-2.58690083761445e-05
-1.36625641966359e-05
-2.76319875997588e-05
-1.28976965742514e-05
-2.0395970960168e-05
-5.69418649046372e-06
-5.34569709810318e-06
-9.37867597066633e-06
-1.19623397223255e-05
-6.74076204765719e-06
-3.093222916881e-05
-3.1664092537177e-05
-1.78093525299458e-05
-3.89513079639718e-05
-2.30109716485678e-05
-2.66315023937184e-05
-3.29185089249748e-05
-3.63844246127044e-05
-1.95105193972853e-05
-2.20425859528785e-05
-1.65205761672786e-05
-8.94942277186813e-06
-2.34897467039707e-05
-1.60289688092269e-05
-2.42621394118441e-05
-1.07257004172731e-05
-2.99581674502307e-05
-2.88086483818822e-05
-2.09322869469456e-05
-3.35239132163866e-05
-2.26327700521704e-05
-2.21619156706184e-05
-2.71578288212912e-05
-8.07336551519671e-06
-1.97579232459684e-05
-2.00806986400337e-05
-1.23494364046802e-05
-2.4171464847417e-05
-3.4277823368783e-05
-1.00330454130922e-05
-4.71624788717703e-05
-1.09073912928782e-05
-7.09595807177209e-06
-1.66016059295698e-05
-2.20962368375402e-05
-3.07712980622667e-05
-1.37122540957313e-05
-2.05763951164673e-05
-4.52054707990357e-05
-2.59229424566891e-05
-1.92584973896096e-05
-1.86520073580717e-05
-2.89889158147431e-06
-1.40676320785651e-05
-3.49030372428281e-05
-2.8115707043187e-05
-2.79499234404863e-05
-2.11938112432804e-05
-1.86264433006971e-05
-3.67351566737099e-05
-4.99016422870871e-05
-4.24090248605294e-05
-3.26047712459622e-05
-2.1124718513279e-05
-3.18369758416871e-05
-1.84387698382924e-05
2.92701490734424e-07
3.8016419670558e-06
-2.10549645940284e-05
-2.01815050716946e-05
-1.56733801452218e-05
-9.67618058183951e-06
-3.19147541640004e-06
-3.50608576196454e-05
-6.40026817224348e-06
-1.9668658270295e-05
-2.48681675455073e-05
-4.348546607346e-05
-2.35749729404452e-05
-7.15798883444456e-07
-2.27917568400055e-05
-1.41164679731985e-05
-9.5122887557563e-06
-3.67865049394212e-06
-2.43723034232352e-05
-1.91354899082513e-05
-1.04575100873443e-05
-2.50636040910304e-05
-5.00399696269411e-05
-2.30543709002092e-05
-3.28124923523969e-05
-4.68598682014917e-06
-2.80046785115521e-05
-2.10450737211045e-05
-1.84473001368493e-05
-9.81710017392077e-06
-3.35414077442546e-05
-3.57586270291504e-05
-1.65677156982584e-05
-2.29636744956663e-05
-8.9915771785943e-06
-2.01806965136565e-05
-1.01957419532679e-05
-3.72320048337847e-05
-3.23601799057191e-05
-1.21592135129268e-05
-3.80953641594037e-05
-2.24901300623037e-05
-3.0827966477161e-05
-2.77353400531874e-05
-3.65494329784865e-05
-1.07408728779196e-05
-2.82278818848475e-05
-2.19882975208764e-05
-3.37859995604482e-05
-1.65602871133859e-05
-1.73054848564615e-05
-2.33780362324534e-05
-2.20139429483111e-05
-2.49465870670501e-05
-1.29224024082065e-05
-2.89176417066548e-05
-1.90153623670906e-05
-1.73112745307745e-05
-5.55278369046092e-06
-2.41380955242388e-05
-2.97960202829866e-05
-2.59608609889754e-05
-2.06279181578753e-05
-2.46737562080151e-05
-3.19031548426476e-05
-7.19880463368646e-06
-1.76691752393468e-05
-2.24919362158454e-05
-5.46794383260567e-06
-1.24532749022027e-05
-2.08981681811605e-05
-3.04624669578739e-06
-1.21329204026265e-05
-3.47730065799469e-05
-3.37781552067312e-05
2.69371740185741e-06
-1.90289096964112e-05
-3.31250505561755e-05
-1.74641035278057e-05
-8.48031698283642e-06
-1.47272724525906e-05
-8.22800591631747e-06
-2.53844181128435e-05
-1.40825673677899e-05
-3.07471785522085e-06
-2.11615981132858e-05
-3.15589239589106e-05
-2.99788232937554e-05
-4.06638681789048e-06
-2.25870346773217e-05
-8.0617135570841e-07
2.60001874020507e-06
-1.62631646419233e-05
-1.34378464297881e-05
-5.59714701535402e-06
-1.38829070817476e-05
-1.50283274796628e-05
-3.37145076562409e-05
-2.73491586713863e-05
-1.07440446874774e-05
-8.28418556936779e-06
-1.03872332492119e-05
-1.16147332223772e-05
-6.1784159579961e-06
-1.86750858306888e-05
-4.23300927920119e-05
-2.01979574074184e-05
-1.85404003723634e-05
-2.18127324860465e-05
-2.10475179919393e-05
-2.37969346831367e-05
-2.90167112691489e-05
-8.18840802049817e-06
-1.67429335732402e-05
-1.01594663613775e-05
-1.21804434111535e-05
-2.34566216867033e-05
-8.11361786655819e-06
-8.43421570563079e-06
-1.6353400893156e-05
-3.20500199999399e-05
-2.23597502350948e-05
-5.84310898623769e-06
-2.64100944456751e-05
1.21950530885272e-07
-1.25678467135267e-05
-1.8917109466404e-05
-3.6481188014319e-05
-2.62132247685963e-05
-6.21065757859863e-06
-1.45100001555357e-05
-3.22849738841831e-05
-2.07651023721135e-05
-2.67204421237609e-05
-6.30609780425471e-06
-9.25321162969216e-06
-2.02054396102096e-05
-2.50349827515413e-05
-2.5990913627873e-05
-1.70994901538381e-05
-4.3472651643429e-06
-2.41419024051083e-05
-6.55652878238646e-06
-4.53383770985315e-05
-3.10328570884211e-05
-2.5811365209717e-05
-2.21803492730985e-05
-1.88932042192909e-05
-1.00119065080249e-05
-3.68526537313275e-05
-2.0122014288335e-05
-3.283067577644e-05
-1.8461758160216e-05
-3.61631734275745e-05
-1.62630721561045e-05
-1.41542103109144e-05
-2.46474324881722e-05
-2.12113264551142e-05
-1.99155165266511e-05
-1.19691422734617e-05
-2.8986756360213e-05
-1.18009357311389e-05
-1.46234048520972e-05
-3.46233175342417e-05
-3.63265011871355e-05
-8.73425924751286e-06
-3.82285819626796e-05
-4.0092025263325e-05
-8.82558252315594e-06
-2.43636716892576e-05
6.97908301515768e-07
-1.35879173879758e-05
-3.38989687673685e-05
-1.37949885352216e-05
-8.97617304259398e-06
-4.97492674081834e-05
-1.01409726911203e-05
-2.08124737338684e-05
-2.05089609333549e-05
-1.05718764182224e-05
2.4194052024351e-06
-1.83467111293607e-05
-1.70492834643789e-05
-8.27262637804374e-06
-9.89403004569842e-06
-8.7441381517279e-06
-5.98558787849264e-06
2.19426422303273e-07
-2.21352951214026e-05
-2.2800467544112e-05
-3.72655349930468e-05
-3.47504675942425e-05
-2.02714137692062e-05
-2.65109384003467e-05
-9.95092955668871e-06
-1.75459369352832e-05
-4.19595867828648e-06
-5.33407573721696e-05
-1.79653535144932e-05
-2.44022517907085e-05
-2.40400741641094e-05
-1.54457408272107e-05
-3.04217166429827e-05
-2.51875105518729e-05
-1.50131243700729e-05
-1.99483181343083e-05
-2.1194311647903e-05
-2.21996888160215e-05
-1.21756316066026e-05
-2.00510492965068e-05
-2.57545135187957e-05
-1.32450019042016e-05
-5.09361773038924e-05
-1.81533803789035e-05
-5.44757087469908e-05
-7.15352083001508e-06
-2.54670577793517e-05
-1.94250062910072e-05
7.43499389063027e-06
-2.69535732656491e-05
-2.0343766485813e-05
-2.42746217598133e-05
-2.55897538962688e-05
-2.02157781965949e-05
-3.51900089518703e-05
-1.67361998190309e-05
-1.43535057479488e-05
-5.08334743297156e-06
-1.0703513940469e-05
-1.68285449738609e-05
-2.83815761974943e-05
-9.69571248920875e-06
-2.66520415246157e-05
-2.99387138219354e-05
-2.9641573461921e-05
-1.95022691144858e-05
-3.4530187734012e-06
-3.50827253902604e-05
-2.29864443346806e-05
-1.6756201002883e-05
-2.90317758579042e-05
-2.02840029928302e-06
-2.8014931101238e-05
-5.3661814111619e-06
-9.02074148242238e-06
-1.58648360528197e-05
8.13911663159603e-06
-1.68880228965575e-05
2.17872995714582e-07
-2.36640596749046e-05
-2.35899431762867e-05
-1.19578332776167e-05
4.0682607828082e-06
-1.77958797622424e-05
1.33054809591593e-06
-1.93644161148136e-05
-7.13106191058519e-06
-7.9600136484344e-06
-3.81369555355761e-07
3.2922216543905e-06
-1.00718662315983e-05
1.83109788082892e-06
-1.48791489845222e-05
-2.11630059546529e-05
-1.80704264592694e-05
4.36416228207343e-06
-1.80900588148424e-05
-2.5848391852192e-05
-2.84477858904321e-05
-1.1514657426947e-05
-1.93025203680094e-05
-3.10474416447101e-05
-1.6244095470246e-05
-2.92943053456046e-05
-1.15792397742284e-05
-1.42449217769172e-05
-2.70799734237441e-05
-3.0153364171854e-05
-1.80051870748808e-05
-2.52787548137202e-05
-4.93455223493353e-05
-2.92862491987087e-05
-1.55424651194841e-05
-1.42077212745324e-05
-1.47021079124016e-05
-1.17806851044698e-05
-1.31963520980899e-05
-2.61359387569625e-05
-1.26917647321792e-05
-7.93321402170448e-06
-3.61149217950371e-06
-5.51419346582073e-06
-2.97728846971954e-05
-1.48993808761981e-05
-3.12020338855849e-05
-3.64742653485248e-05
-2.08889132574875e-05
-2.858535244985e-05
-2.57215213105662e-05
-2.39170987436793e-06
-1.21209749269447e-05
-2.01984729103787e-05
-1.29259936145703e-05
-1.42356001946952e-05
-2.09660259473728e-05
-1.15707657070527e-05
-1.2020688156236e-05
-4.6097521312374e-05
-2.75878789920353e-05
-8.82816872050128e-06
-4.03554778573788e-05
-3.46908796517429e-05
-2.52685524580869e-05
-2.20413141106507e-05
-9.94711008358281e-06
-1.57543704292873e-05
-1.82676308154699e-05
-5.00311881227423e-06
-1.47708689934564e-05
-1.85540064833416e-05
-3.21284051792612e-05
-2.59016865561251e-05
-1.33071506604884e-05
-2.02399992231204e-05
-1.55190461684459e-05
-1.17707777616653e-05
-2.92047873534483e-05
-3.64679151312531e-05
-1.917065580566e-05
-4.03038955619034e-07
-3.20458156810668e-05
-2.2826947115728e-05
-8.34383450299691e-06
-1.25017770295118e-05
-1.00480345639931e-05
-1.91093543889073e-05
9.13033783388154e-06
-3.48330955823371e-05
-2.37590580838476e-05
1.2889208149243e-05
-8.05171667034995e-06
-3.14773557684658e-05
-1.87917572973215e-05
-2.76134119460374e-05
-1.21162141495777e-05
-6.40197696387015e-06
-2.59016780925077e-05
-2.07699524136858e-05
-1.7009506914205e-05
-2.19341571899015e-05
-3.00867519627589e-05
-3.10549491269602e-05
-8.88470461677419e-06
2.36761561355972e-07
5.56573407095532e-06
-1.70727296612641e-05
-2.23848727473183e-05
-1.76594167026292e-05
-4.35403483360163e-05
-9.92943209246561e-06
-2.12128155370084e-05
-1.80245898221704e-05
-2.86902563623635e-05
-4.09204923750126e-05
-7.05242926538614e-06
-3.31464967400762e-05
-2.77008852415391e-05
-9.55842443982932e-06
-3.06219711860269e-05
-1.07784664353421e-05
-1.40307501021224e-05
-2.73152749990933e-05
-3.25764667953334e-05
-3.18317270927964e-05
9.04211231797343e-06
-8.57347767313805e-06
-4.60381731110434e-06
-4.96467500598075e-06
-1.76291701916838e-05
-3.86981779698379e-05
-6.50674380074062e-06
-1.40102616455328e-05
-5.18509062829919e-06
-2.596206749007e-05
-1.78764605562584e-05
-3.16248155730099e-05
-2.06807785054784e-05
-2.07602061526223e-05
-2.07659906468943e-05
-3.52081094389944e-05
-4.57259805749459e-05
-6.63326307415528e-06
-3.31026793832814e-05
-8.14821146287967e-07
-1.9753810539512e-05
-1.06491828859858e-05
-1.77978578120734e-05
-8.24720208752011e-06
-1.83695177030614e-05
-3.68398310296127e-05
-4.7093449871186e-05
-1.50400830699296e-05
-2.11508706418305e-05
-1.8510037989572e-05
-2.70970406933889e-05
-3.52316977482936e-05
-2.8358160666666e-05
-1.13324728639445e-05
-3.31853567564892e-05
-2.08997330978514e-05
-2.11573955047284e-05
-2.37754482851214e-05
-2.24123467682089e-05
9.31348035383611e-06
-5.65624170130131e-06
-1.50955273151816e-05
-5.68296203694737e-06
-2.02486705939969e-05
-1.28493352722297e-05
-4.37979254858501e-05
-2.22452621935115e-05
-3.0090787602439e-05
-2.10118685183518e-05
-1.87340937790195e-05
-1.62319978485037e-05
-3.29295348639717e-05
-3.14899516381594e-05
-8.07102488121462e-07
-1.96884434340448e-05
-3.30439756472668e-05
-1.83266628762683e-05
-2.68219381265421e-05
-6.91888858870729e-06
-1.58622961647508e-05
-1.18515663764583e-05
1.3407787227675e-05
-3.29860423066079e-05
-1.71726200833847e-05
-2.97235212925482e-05
-4.11788248749597e-06
-2.44643458370085e-05
-3.5841372393919e-05
-2.91429333756243e-05
-1.619128478861e-05
-4.68136217871538e-05
-1.36232611443907e-05
-1.7863205617976e-05
-1.52347324569032e-05
-3.51763616608038e-05
-8.39745296863587e-06
-3.45913363322297e-05
-1.41959585355334e-05
1.19866110512985e-05
-7.77972078818494e-06
-1.22018977460356e-05
5.21840947535417e-06
-4.03646268333553e-06
-1.84511001981622e-05
-1.88034017789975e-05
-3.6624387621954e-05
-1.71427579425849e-05
-7.425526329289e-06
-2.57657044324006e-05
-2.52967113026508e-05
-2.63477157611775e-05
-5.90248001456637e-06
-1.51668599783668e-05
-1.68811778114615e-05
-3.48416079345127e-05
-1.07293729989285e-05
-2.43045050653819e-05
-1.04013337283197e-06
-2.21198716257608e-05
-4.42744555606251e-06
-3.52262155197092e-05
-2.86451903894851e-05
-2.33238831263318e-05
-1.94361616229395e-05
-1.53516698733298e-05
-2.78280268737405e-05
-1.35254604367509e-05
-2.19440217908394e-05
-6.21469912568487e-06
-4.51124513370159e-05
-1.88804516113657e-05
-2.94387902530084e-05
-2.18078872852542e-05
-1.99848124310474e-05
-1.97644787096976e-05
-3.52364650337459e-05
-1.14262831433256e-05
-2.43789517389347e-05
-1.73415113027598e-05
-6.14753061562003e-06
-4.4960354847404e-05
-3.23848836902652e-05
-2.48398748257639e-05
-3.56066041399336e-05
-1.58048928089796e-05
-1.21660469254054e-05
-3.37330365286175e-05
-2.78692015649881e-05
-3.39165325717747e-05
-1.37930651795974e-05
-3.03780319409413e-05
-2.6061407088404e-05
-2.30374713855246e-05
-2.60857367104079e-05
-3.64460636780323e-05
-3.37077781869139e-05
-1.98828032592253e-05
-3.1196866847793e-05
-2.41035383326814e-05
-1.54338900242735e-05
-4.92217531860193e-05
-3.51401688111862e-05
-2.02059291158588e-05
-1.99352317893898e-05
6.28449516912984e-06
-3.04506226676959e-05
-3.08763547221835e-05
-1.32408026093412e-05
-2.56860137371827e-05
-1.05936627881186e-05
-6.53012376961604e-06
-8.78864898467097e-06
-9.33760485333032e-06
-4.13140545377358e-05
-2.17027649869352e-05
-3.21086231180167e-05
-2.95759220269854e-05
-1.53332574675587e-05
-3.29997468865795e-05
-4.66605722488147e-06
1.22652909690555e-05
-3.3138184730846e-05
-9.87250186659438e-06
-4.97626533533027e-05
-3.17620473864674e-05
-1.9546874988957e-05
-7.1759738708301e-06
-3.00813161732458e-05
-4.86582713057431e-07
7.55111935147426e-07
-2.13668284301641e-05
-3.19892165187719e-05
-2.74575350315976e-05
-3.52040395315881e-05
-3.54239007996192e-05
-1.94349679094581e-07
4.51726619491151e-06
-1.77973261518441e-05
-1.07735471282101e-05
-1.9857298685859e-05
-3.01385387101905e-05
-4.26020970332954e-05
-3.17641091483764e-05
-2.78676769006869e-05
-4.26611212292213e-05
-4.74565475503484e-05
-3.56983342030087e-05
-6.0076738988437e-06
-1.14635380678022e-05
-1.75545457894645e-05
-5.51064746101426e-06
-8.27223698849953e-06
-2.93108702259247e-05
-1.77645310603278e-05
-2.07682439281054e-05
-4.47148163455078e-06
-3.81290613519064e-06
-2.69455951899455e-05
-2.51472887524651e-05
-2.36643522024494e-05
-1.4100659252464e-05
-2.67962359962091e-05
-1.39034121424657e-05
-2.99557844266067e-05
-7.53649476918717e-06
-2.15229552252182e-05
-1.5755867584131e-05
-2.77980727812788e-05
-2.22179472274203e-05
-3.59750511806352e-05
-1.94727809473474e-05
-3.27136768994033e-05
-2.84301864397012e-05
-3.10048553001472e-05
-4.15438017736515e-05
-2.51111799134959e-05
-2.60857530007265e-05
-1.1165511434753e-05
-1.99452583993867e-05
-1.92874913101847e-05
-1.22621316826204e-05
-1.39073914579555e-05
-2.93709920259573e-05
-3.3524780718928e-05
-2.16271295957486e-05
-2.45896623760242e-05
-2.56971940965395e-05
-1.23957347349626e-05
-2.31668124329975e-05
-7.53389175754805e-06
-3.30969712654978e-05
-2.19976990862513e-05
-1.68095847084245e-05
-2.76322556741934e-05
9.89396905731597e-06
-8.72427843805557e-06
-1.73624967184898e-05
-3.39902035166895e-05
-2.73076282374225e-05
-8.20487448707147e-06
-7.08268018673314e-06
-2.0578394706245e-05
-2.59326110217053e-05
-1.11442858291141e-05
-1.68896651205727e-05
-1.44311648150335e-05
-7.0914690855347e-06
-7.10088219446378e-06
-1.05744584682176e-05
5.54539116886399e-06
-5.21048193993975e-06
-1.44176083120546e-05
-1.27719944421796e-05
-5.05362966514951e-05
-2.51950793250953e-05
-1.90612618343358e-05
-1.01881341619251e-05
-2.00296703406694e-05
-6.91222956933589e-06
-3.0783799457652e-05
-2.06940305683039e-05
-2.08874270258886e-05
-2.68007645698464e-05
-1.08232880421814e-05
-3.86098375606684e-05
-2.35107962610399e-05
-2.69519299310663e-05
-5.18706309528057e-06
-2.04551631300284e-05
-1.1944174014537e-05
-9.73043155410176e-06
-3.80788901173388e-06
-1.65428569596659e-05
-3.06209983595849e-05
-2.30161228624531e-05
-9.00018340240402e-06
-3.46625061212735e-05
-2.69312818489138e-05
-3.15439603397307e-05
-2.3972374481356e-05
-3.42076158681468e-05
-1.44932752394825e-05
-3.37020056478897e-05
-2.19117884396336e-05
-2.47582595270092e-05
-1.02184174847775e-05
-2.39488385308286e-05
-2.99570672827248e-05
-2.29963752180413e-05
-1.83184095414028e-05
-1.5412068417058e-05
-2.25865064536038e-05
-3.63792008434466e-05
-1.88583082723973e-05
-1.63164738730045e-05
-1.07085361902994e-05
-2.49607817096019e-05
-4.69504928829707e-05
-4.4395433313209e-07
-2.2611581916405e-05
4.16215137197817e-06
-1.20385413895421e-05
-3.62705301385274e-05
-1.61626670999018e-05
-1.62061035345169e-05
-2.38898236777444e-05
2.66933175984247e-06
-1.57211476148366e-05
-1.96410771686023e-05
-2.54408830690409e-05
-4.96060295983815e-05
-1.36484041088233e-05
-1.60584092286414e-05
-1.76502565618709e-05
-5.92969214483133e-05
-2.18223448221024e-05
-2.79820144282205e-05
-2.35633499804519e-05
-3.44835091953509e-05
-2.88569645725623e-05
-2.12214446324822e-05
-8.09544842929515e-06
-7.33569349901792e-06
-5.19570662465701e-06
-1.52197144226206e-05
-1.31806336999223e-05
-1.89608104981207e-05
-2.78100404313766e-05
-3.05330698529431e-05
-2.17622502714878e-05
-2.47134990822715e-05
-1.97889776413359e-05
-1.11687572567508e-05
-2.2661994613114e-05
-2.11106041674031e-05
-3.44544242984107e-05
-9.40361411645269e-06
-2.58311327200604e-05
-4.64975441467491e-05
-2.09063013453256e-05
-2.36502731498829e-05
-1.12771144832468e-05
-4.03463151910115e-06
-3.55335092135977e-05
2.35196208832713e-06
1.03847660282636e-07
-2.00649677697046e-05
-2.76651695994084e-05
-1.6319905191296e-05
-2.58288143893259e-05
-2.47951474344395e-05
-1.53338816987568e-05
-2.39763918671076e-05
-2.21598504776344e-05
-3.53387176192961e-05
-3.8519245279253e-05
-2.96500689336666e-06
-2.79142010098607e-05
-1.28115734170452e-05
-3.22837480078494e-05
-9.39311443731886e-06
-1.20721312608622e-05
-2.43594412149991e-05
-8.75864502603578e-06
8.77311686458981e-06
-1.06871416844118e-05
-1.67063257449925e-05
-2.96691827985087e-05
-4.47370022860348e-05
-2.77844147819676e-05
-1.69346253748443e-05
-4.45102536215548e-05
-1.54727453200937e-05
-1.57384282814158e-05
-2.78750933619879e-05
-2.47121800663371e-05
-3.00081860157442e-05
-5.94697653079267e-05
-2.26206769809987e-05
-2.38354385836524e-06
-2.49865080854842e-05
-2.54860066478519e-05
4.05309862609445e-07
-1.53952983558221e-05
-1.05749925010573e-05
4.76128894843438e-06
-2.37705376532112e-05
-2.13772117577134e-05
-6.67120165457043e-06
-2.24719313668835e-05
-2.53028752165134e-05
-4.83274708565981e-05
-9.22755468655812e-06
-1.2038581869701e-05
-4.23554091039608e-05
-1.51788299892932e-05
-2.6071363458001e-05
-2.74894801328123e-05
7.94539020964672e-06
6.40394033487391e-06
-2.78084854576076e-05
-3.15180750730326e-05
-3.30369644744475e-05
-8.29980728258867e-06
-4.4400169365241e-05
-2.86349230266584e-05
-4.93785404920138e-06
-2.2335106133794e-05
-1.71066334038921e-05
-1.45111585911401e-05
-3.52036478413731e-05
-3.55699368850433e-05
-2.80223824006147e-05
-3.43268380461181e-05
-2.92836736978647e-05
-2.42789128935813e-05
-2.18834211147106e-05
-2.57108582440396e-05
-2.55034553277025e-05
-1.98808760771448e-05
-4.1020645178492e-05
-3.12668011251929e-05
-2.84380932483488e-05
-2.21036435310156e-05
-2.91066955904245e-05
-4.60735689736313e-06
-1.5848063597888e-05
-1.74602564249863e-06
-1.99857989017014e-05
-2.94644782895711e-05
-1.85831620160632e-05
-2.93152285945814e-05
-7.62401405011648e-06
-4.78330937559354e-05
-2.40471347494213e-05
-1.48704085470767e-05
-4.59228204115522e-05
-2.03911920981336e-05
-1.98531458368416e-05
-1.57109057381239e-05
-1.62954777728937e-05
-2.3360870883313e-05
-3.40416616243629e-05
-1.90994345826212e-05
-4.79128042891957e-05
-2.38821279660198e-05
-3.44663743668804e-05
-3.65355291897443e-05
-2.46076177881064e-05
-2.48390632982359e-05
-2.59231994175383e-05
-4.63181364482946e-05
-2.27934133279222e-05
-3.07292533675347e-05
-2.44141148257352e-05
-3.20700887808936e-05
-1.89297023668988e-05
-1.19859434570289e-05
-3.75260514163287e-05
-1.97956093888358e-05
-1.86526537935414e-05
-2.30803781422785e-05
-2.02766024526724e-05
-1.49574508998396e-05
-1.84208250326351e-06
-2.42233613222016e-05
-4.01945201606313e-05
-3.78110596133224e-05
-1.53222802883123e-05
-2.59994159845165e-05
-3.55986545315279e-05
-4.18847377371358e-05
-7.15399669703298e-06
-1.20050187861999e-05
-3.65355461660061e-05
-1.81149370720389e-05
-2.53009517214869e-05
-3.14079346316037e-05
-6.78280625290859e-06
-1.77550556189474e-05
-1.66358178717551e-05
-2.91347387052415e-05
-1.14549076425306e-06
-1.98880099917148e-05
-1.78701389219849e-05
-1.57837155423422e-05
-3.11813649117079e-05
-2.052694156453e-05
-2.58377006117123e-05
-2.11645471505046e-05
-4.31311566812992e-05
-4.15454678801632e-05
-4.65755767780736e-05
-1.05046260283636e-05
-2.81545450061902e-05
-3.42312405897219e-05
-1.40032252361083e-05
-9.04809072506733e-06
-3.41076850136041e-05
-1.27026836137525e-05
-3.94490691318229e-05
-9.84810703166558e-06
-1.41201802517209e-05
-1.43372074103919e-05
-2.42515883940129e-05
-3.84994589345988e-05
-1.75560908305334e-05
-2.52432981070626e-05
-2.16791203336524e-05
-2.23958697689124e-05
3.60357325547342e-07
-2.79130256580182e-05
-1.28234665191109e-05
-3.16107480917028e-05
-2.19537834285523e-05
-3.61497850451297e-05
-4.19365548445518e-05
-1.79463055470722e-05
-3.00575093146687e-05
-2.22353778682737e-05
-1.98476442643176e-05
-1.76821397446119e-06
-1.48512921582418e-05
-2.5960753659322e-05
-3.88828863317121e-05
-1.18396134573925e-05
-2.47896325985865e-05
-5.79948408493613e-06
-1.7315266190945e-06
-2.92894487148656e-05
-2.00395595594401e-05
-2.64066900829465e-05
-3.28556335635798e-05
-2.20350037255646e-05
-8.69441455257308e-06
-1.79686470553536e-06
-4.23524024447069e-05
-8.22331088182511e-06
-2.56121164246052e-05
-1.71428222032791e-05
-2.53107098193604e-05
-4.08906982701399e-05
-3.02604926358988e-05
-1.20495388613735e-05
-2.16550992457838e-05
-1.80428170463514e-05
-1.99069301215725e-05
-2.4547512695314e-05
-1.37954801408851e-05
3.35008696078809e-07
-1.44697997455718e-05
-3.05016001081246e-05
-2.49200742350571e-05
-1.2197907344757e-05
-2.0884680008762e-05
-2.47740686184368e-05
-3.30718240957362e-05
8.62958609675571e-06
-1.49620865988956e-05
-2.26390554682841e-05
-9.42715944865625e-06
-2.1276162834629e-05
-1.0728618405589e-05
-1.78519720799913e-05
-1.99442196593571e-05
-2.46937748011859e-07
-2.28460008951681e-05
-2.3008595075725e-05
-7.45928067332356e-06
-9.14420054627317e-07
-1.41947316216323e-05
-3.62314428343229e-05
-1.44637144066842e-05
-1.33922370767566e-05
-2.24794837257133e-05
-2.55212860847664e-05
-1.80077174851346e-05
-2.13834999748984e-05
-1.38556813003934e-05
-5.61624834005665e-05
-7.572886347736e-06
-1.85700539246992e-05
-2.29430500238171e-05
-1.25367925350898e-05
-3.93445556200329e-05
-1.77896419249347e-05
-2.83712057998929e-05
-1.64104948238808e-05
-3.11705002901866e-05
-1.91230230942528e-05
-2.67666696333443e-05
-2.86569395177466e-05
-3.60009203926818e-05
-1.66602110114423e-05
-2.42850891257688e-05
-3.18164575009207e-05
-1.93174427408908e-05
-3.20718154262487e-05
-3.20693908571238e-05
-3.57249343369742e-05
-2.14206559963375e-05
-2.22464577955562e-05
-3.17363368363986e-05
-1.39078176502902e-05
-1.05450026194883e-05
-3.15506785742439e-06
-1.32897416112478e-05
-7.01066414108194e-06
3.9953852892492e-06
-2.86036042039735e-05
-3.9565932064686e-05
-3.61598258442216e-05
-2.57287841271114e-05
-2.01871297652357e-05
-3.31291986132887e-05
-1.19949028333318e-05
-1.55689309001607e-05
-3.62416508396199e-05
4.37201699425483e-07
-3.02155716946897e-05
-1.34866403640241e-05
-9.69919025836373e-07
-6.50227111686928e-06
-1.78980606406096e-05
-1.17253803992319e-06
-3.20220384292018e-05
-1.19532397956207e-05
-2.31874815250983e-05
-3.32236148650052e-05
-2.90457493639553e-05
-3.76009657315837e-05
-1.9398567432447e-05
-1.18048101331117e-05
-1.20463869131254e-05
-6.69712534803221e-06
-4.36578148452985e-06
-1.9719982132587e-05
-2.23540603907536e-06
-4.31293615913282e-05
-2.19673578221855e-05
-7.06926391725689e-06
-1.2280057727035e-05
-1.78086738329252e-05
-6.30170887181527e-06
-2.1976611403171e-05
-3.76401699088103e-05
-1.44743179439701e-05
-3.07956322553933e-05
-1.21517793766957e-05
-2.05726986309018e-06
-8.45908930858181e-06
-3.01647905665938e-05
-4.11804127757051e-05
-6.17228688883267e-06
-2.25933129288676e-05
-2.22362291142594e-05
-1.16924080875545e-05
-1.83121628972708e-05
-7.48962153873424e-06
-1.44040523407121e-05
-4.18840257752119e-05
-5.59314016868724e-06
-1.7141489030287e-05
-3.4523364160444e-05
-6.6118084276619e-07
-1.91553904880553e-05
-6.28250239779668e-06
-1.96225491218434e-05
-3.11549537661162e-05
-2.47852619785172e-05
-3.18670072546386e-05
-1.98511383574739e-05
-1.37334122368762e-05
-5.02193303505892e-05
-2.46353580321308e-05
-2.14292556576351e-05
-1.89912920700754e-05
-1.85458163307143e-05
-2.65841766346238e-05
-4.39913305409704e-07
-2.53519400921709e-05
-3.37966367184108e-05
6.00739494985525e-07
-1.83019036032685e-05
-3.59718023887347e-05
-9.83843000295235e-07
-2.52839272632156e-05
-2.10103738147562e-05
-1.71759354955329e-05
-1.90945078456649e-05
-1.04823882936572e-05
-1.93263901634991e-05
-2.73977761941121e-06
-2.18889558223536e-05
-1.90828566934822e-05
-3.11118458412686e-05
-5.76814511270845e-06
-3.06989139730791e-05
-3.39602369393196e-05
3.7047852794794e-06
-2.436943365155e-05
-4.72765178505951e-06
-4.9304980153085e-05
-1.05670969519557e-05
-3.46102022833379e-05
-7.3568659696538e-06
-2.62404179021798e-06
-1.90390246960418e-05
-1.68195497845886e-05
-1.76279724631355e-05
-2.34149145057486e-05
-1.8534833358552e-05
-4.2578469587005e-05
-3.06118981317764e-05
1.05812757009311e-05
-7.0746094731622e-06
-3.29945557720974e-05
-3.75788758297771e-05
-2.45346497112163e-05
-1.99950637377203e-05
-2.75584105732105e-05
-2.27944410261787e-05
-7.56293476628485e-06
8.18877197880249e-06
-8.64829740463819e-06
-3.17519037330143e-05
-9.09606857066196e-06
-2.16104466808626e-05
-2.71695102977708e-05
-1.52749978205815e-06
-6.57244595872865e-06
-3.64458970290508e-05
-2.958795457528e-05
-3.67396925262286e-05
-2.73153121090327e-05
-1.50944944727719e-05
-1.78877442629042e-05
-1.89878442552317e-05
-1.35288819575598e-05
-1.98302273638828e-05
-2.86107336231818e-05
-2.684681707764e-05
-2.37278135888822e-05
-1.43169342624686e-05
-1.27868046641544e-05
-3.11189713897044e-05
-5.59641028523832e-06
-4.91146347503146e-06
-2.69649164736714e-05
-1.84079171474867e-05
-3.11870658784611e-05
-1.98297264527083e-05
-4.06441723701104e-05
-1.22961241061544e-05
-1.80524179415367e-05
-3.60871878856296e-05
-2.33119707924921e-05
-1.38251100119886e-05
-7.17838240875287e-06
-2.28161614169701e-05
-1.74946927773358e-05
-1.47322999286493e-05
-3.65240385728199e-05
-1.70719055467065e-05
-5.9487861884491e-06
-6.68006684376572e-06
-5.36292821934548e-06
-2.43173512434015e-05
-3.44622788920885e-05
-1.4448593639708e-05
-1.24989448389315e-05
6.16346063010375e-06
-5.02423733537829e-05
-2.00210113939571e-05
-2.90727334837025e-05
-4.9505280355475e-05
-3.52670052076309e-05
-1.29215863499185e-05
-2.49706534393053e-05
-2.61778461186645e-06
-1.30604533020053e-05
-6.09845115093592e-06
-1.51615652049647e-05
-1.84766957472694e-05
-2.66968425057672e-05
-3.94717013625916e-05
-2.68073392380248e-05
-2.92401318566241e-05
-1.56114484028718e-05
-2.62676922079475e-05
-3.5770879375612e-05
-3.47576753119651e-05
-2.83771429336667e-05
-1.52867391352391e-05
-8.80690383198277e-06
-2.65064976439166e-05
-3.35881409280609e-05
-1.35689959979912e-05
-1.79927084254326e-05
-7.92413030140923e-06
-4.07640013912586e-05
-7.82384014651325e-06
-9.05480003615522e-06
-2.21402328430394e-05
-1.45359515571509e-05
-1.44973515960601e-05
-1.10282686482423e-05
-1.76534666122806e-05
-1.93944004787277e-05
-1.18067316517768e-05
-1.9948159739937e-05
-7.26268177175084e-06
-4.6256605823231e-05
-2.92250527180365e-05
4.50463466185547e-06
-1.39457247317839e-05
-4.30020837382189e-05
-3.6195560268418e-05
-3.18481047024891e-05
-1.65661005818455e-05
-1.88662829980688e-05
-3.07386931505036e-05
-3.09494397974817e-05
-8.1986296476699e-06
-2.21324348954985e-05
-3.75763446330656e-05
-1.46228821713086e-06
-1.89479635850419e-05
-4.16847436977824e-05
-9.34304701972836e-06
-1.98856745119781e-05
-2.5892678605399e-05
-1.24082943756631e-05
-1.82159010892324e-05
-2.24119821879978e-05
-9.03608238981523e-06
-3.00440842211271e-05
-3.41325863952257e-05
-2.47058935023539e-05
-3.30734314944706e-05
-2.81603953650773e-05
-2.37676478224934e-05
-2.80094305396217e-05
-3.28127617083375e-05
-1.40776973767347e-05
-1.88715229859196e-05
-5.15250992722468e-06
-2.49060344036853e-05
-3.18481145960263e-05
-1.46439618257736e-05
-1.22910381335754e-05
-2.02408132641094e-05
-3.10573762115843e-05
-2.74665333567508e-05
-4.05998534184777e-05
-3.50174232174693e-05
-1.43236014339381e-05
-3.84100629044851e-05
-2.25705516165508e-05
-2.40507616639169e-05
-2.38537181963324e-05
-1.85435779003355e-05
-2.12277323597805e-05
-8.73051011520066e-06
-5.17999654787333e-05
-2.6665465322731e-06
-2.61414220101547e-05
-1.9835456089913e-05
-6.47990498063638e-06
-1.19582529921126e-05
-8.46683584355497e-06
-3.23609689262593e-05
-1.07128635687888e-05
-4.75742367159442e-05
-2.75183389393168e-05
-2.69518896727834e-05
-1.16592606389243e-05
-1.24422943299804e-05
-1.68002543274191e-05
-3.69318592131327e-05
-2.19076545975848e-05
-1.95961092969652e-05
-1.42630119807179e-05
-1.43372797078801e-05
-5.985454638962e-05
-3.16079414692638e-05
-3.14250525088128e-05
-3.22087775907743e-05
-7.22170079525518e-06
-6.64299970344515e-06
-3.61184567885208e-05
-2.77991315415094e-05
-2.12628672617256e-05
-1.12178267083222e-05
-1.22824387574086e-05
1.26914153890091e-05
-3.48257352863991e-05
-1.50806354216723e-05
-1.62442403732177e-06
-2.36968910355575e-05
-2.3523266161544e-05
-2.94535792673364e-05
-2.27054393634874e-05
-3.96213734830222e-07
-1.04232570955718e-05
-2.50899823236658e-05
-1.61408233845468e-05
-1.35584528243466e-06
-1.55152592132123e-05
-6.95142601487802e-06
-2.19482266253117e-05
-2.63316287058022e-05
-4.03405179847032e-05
-2.67280050612888e-05
-1.34660226164119e-05
-2.13915519295331e-05
-3.00273624775145e-05
-4.24512607310947e-06
-2.74247033814252e-05
-1.16454647408914e-05
-3.63134161216321e-06
-3.35557422041872e-05
-7.23553596665734e-06
-3.36030920209635e-05
-2.51972807898885e-05
-2.41322260233076e-05
-2.28056649775078e-05
-3.63682897831341e-05
-2.03771731556337e-05
-2.81111198995298e-06
-1.32350394412442e-05
-2.30953939208183e-05
-2.48884088574727e-05
-1.04489748385955e-05
-1.72925343263182e-05
-9.05644065535426e-06
-2.19621451366228e-05
-1.64889376110071e-05
-1.50739608928558e-05
-2.07162738564583e-05
-2.51291617907944e-05
-2.04100592103655e-05
-1.43347307008603e-05
-1.56339010775607e-05
-5.41029020051454e-05
-2.92351617429682e-05
-3.33908515956023e-05
5.16386141917153e-06
-1.91698761731681e-05
-2.04463931937983e-05
3.53298901711802e-06
-3.16937595391248e-05
-3.29098035899544e-05
-5.89816676368968e-06
-1.58590460970074e-05
-3.51151830989279e-05
-1.4788220548076e-05
-1.63927838291652e-05
6.73472831666217e-07
-9.80232722815134e-06
-3.43679749790993e-05
-3.28002913947855e-05
-7.24173352274503e-06
-3.28243313701509e-05
-8.06210964080995e-06
-1.30277117275602e-06
-1.92133535640845e-05
-1.46427854451718e-05
-2.40806251458593e-05
-2.59645612530953e-05
-1.38318888346758e-05
-1.61858824079839e-05
-2.88603427374964e-05
-1.38519387208394e-05
1.39201897643861e-05
-3.30631107050881e-05
-2.40245506267011e-05
-4.76630060301851e-07
-9.3860674434038e-06
-1.99278424496222e-05
-9.05611786224393e-06
-2.7633512368792e-05
-3.9733268098595e-05
-3.15931315046804e-05
-2.09112313763691e-05
-1.9942830839613e-05
-1.95611516369538e-05
-1.69020931000083e-05
-1.15625646004046e-05
-1.53820917583884e-05
-2.8417641201502e-05
-8.57941429365606e-06
-2.0647497208298e-05
-2.14223442332428e-05
-1.74537138100373e-05
-2.65154428482956e-05
-1.95398520149465e-05
-7.52714582379348e-06
-2.63362137890571e-05
-2.23284038281532e-05
-4.17243241281891e-05
-5.48747554209684e-06
-2.63844577793129e-05
-1.03024128547432e-06
-2.60674592637838e-05
-5.15438965792631e-06
5.83493559058838e-07
-2.75028213800539e-05
-1.63462575337105e-05
-2.43537815824955e-05
-1.61707843323142e-05
-1.49272621969429e-05
-1.94225327298978e-05
-1.72259924559722e-05
2.28650011034439e-06
-1.09978207259036e-05
-4.61044124667571e-06
-1.01981268018924e-05
-2.58633283237634e-05
-1.84546659483645e-05
-2.38014191686852e-05
-2.44705084537862e-05
-3.03638638111262e-05
-2.54618738097344e-05
-5.45263884266212e-06
2.33981721766422e-06
-2.65058784514806e-05
-2.73421420356982e-05
-2.30976834425874e-05
-7.93954941847354e-06
-2.80179529648478e-05
-2.42869917668167e-05
-4.46570723671451e-05
-1.47623831683389e-05
-2.69180859552801e-05
-1.22393306509487e-05
-1.35049149640753e-05
-2.27625943652199e-05
-2.12344837428504e-05
-2.85147180884351e-05
-1.4369084564479e-05
-6.51224754733356e-05
-2.37735085364324e-05
-3.10871503771635e-05
-2.63046748100073e-05
-2.88827573945894e-05
-3.06872769989712e-05
-1.88314195617851e-05
-9.89050603570622e-06
-1.74834201725272e-05
-2.59135426992749e-05
-1.40525550936462e-05
-1.34156192800938e-05
-2.13868309760039e-05
-2.15833225664847e-05
-1.89108588683131e-05
-2.53727787733088e-05
-2.2696775218384e-05
-3.00393810885058e-06
-1.30177913118592e-05
-1.11902893169036e-05
-2.25136059688773e-05
-2.97528598847855e-05
-3.01004052794636e-05
-2.48028570224675e-05
-1.3442863643745e-05
-1.26985984350653e-05
-5.5253722473909e-06
-1.68789592721217e-05
-2.16594080426408e-05
-4.60476975621816e-06
-3.65842732105576e-05
-3.25893630105268e-05
-3.22461087640053e-05
-7.04899801161031e-06
3.0277960977315e-07
-3.55232393690942e-05
-1.24575780092144e-06
-3.09544763869228e-05
-2.69577299143564e-05
-1.89366744341077e-05
-7.27698974411064e-06
5.05755923496979e-06
-1.31169830315815e-05
-1.78740173376521e-05
-3.45713270057684e-05
-3.75437142082075e-05
-1.95270042874564e-05
-1.65714919165664e-05
-1.87249199324898e-05
-2.74119644637496e-05
-1.64707876927211e-05
-2.39014573531518e-05
-8.32741473558005e-06
-6.99815863640039e-06
1.17982595531948e-05
-3.80004933955422e-05
-1.0652614664273e-05
-3.56756551900415e-05
-4.42506695905385e-05
4.91117861576491e-06
-2.72893063184184e-05
-5.67865089541506e-06
-8.2409976695254e-08
-2.20945723598698e-05
-2.09496688484011e-05
-1.13027935235698e-05
-5.07888337726764e-06
1.14833594430653e-05
-2.52834834389567e-05
-2.62116691035582e-05
-3.56784836089355e-05
-1.38466465922701e-05
-1.35224132987729e-05
-5.3325079244378e-06
-1.8116273298277e-05
-1.13121891503445e-05
1.50483351832368e-05
-3.58087874456347e-06
-9.47653214375985e-07
-3.32046432889503e-05
-2.28539416928852e-05
-2.63556848850985e-06
-3.22587381363051e-05
-1.92708072108808e-05
-7.09921042841505e-06
1.15587364846269e-07
-1.12117652315931e-05
-2.68613131978673e-05
-2.07229810946054e-05
-1.32931163891856e-05
-3.22440919626654e-06
-2.93719760867341e-05
-3.23636461845106e-05
-2.87725266494617e-05
-1.17807894088146e-05
-2.79758921747012e-05
-3.13520476096582e-05
2.16100555485933e-06
-3.9694712457395e-05
-1.55029912401443e-05
-3.81381078096055e-05
-6.46851416484981e-06
1.84392586732187e-06
4.22077341635271e-06
-5.72838800632756e-05
-2.26149324140861e-05
-4.04994180381331e-06
-3.72095335707242e-05
-2.79346243137902e-05
-2.33110250401525e-05
-3.21381336669168e-05
-1.66599333413783e-05
-4.4886869685874e-05
-1.64052729425338e-05
-1.52944541340246e-05
-3.40632263695765e-05
-1.02886977054471e-05
-1.36805411468272e-05
-2.13062587086666e-05
-2.95151192085188e-05
-1.74654369015682e-05
-2.66169328867362e-05
-3.84205051746552e-05
-2.76161166907911e-05
-2.9020871480468e-05
-2.04910425801027e-05
-4.3307580426216e-05
1.97116885201434e-06
-1.99427401736087e-05
-1.51380551472844e-05
-7.42952143683435e-06
-4.11854063731517e-05
-2.87746657003032e-05
-2.47566659970962e-05
-5.85072189365671e-06
-1.34350751573636e-06
-3.01217149255886e-05
-2.24806400694455e-05
-1.02591409883528e-05
-3.87947226297193e-05
-1.66502160027597e-05
-1.81963195637547e-05
-2.7705436598778e-05
-1.53215030462816e-05
-5.21286686907241e-06
-1.27995730533154e-05
3.12868878020754e-08
-3.21297682639573e-05
-5.56156031186399e-06
-2.01796221097262e-05
-2.27001662163862e-05
-2.07879622467661e-05
-1.85487331430549e-05
-1.31938320427142e-05
-3.04142272022512e-05
-1.06874729087799e-06
-2.04463048486438e-05
-2.38872293119934e-05
-7.97661196092031e-06
-2.11724932797174e-05
-3.71962561180146e-05
-1.26094731917367e-05
-1.97397059288603e-05
-3.5951293681432e-05
-1.03886050576942e-05
-3.02172292924393e-05
-3.08887715689151e-05
-3.12106001267052e-05
-1.35010335889837e-05
-2.80594516074593e-06
-1.49594698769561e-05
-1.47577887364154e-05
-3.21738592249174e-05
-1.15428563124638e-05
-2.87747361732125e-05
-2.48139197186728e-05
-2.95061373740431e-05
-1.5433957538581e-05
-1.52557905158878e-05
-2.39297680349846e-05
-2.32959348416636e-05
-1.78412060005352e-05
-1.48007293495173e-05
-1.45169231511292e-05
-1.25415216493264e-06
-3.70086101336431e-06
-1.72005143434001e-05
-5.73106474030996e-06
-1.31245914920623e-05
-2.99894315323301e-05
-1.44392991763866e-05
-1.58134502211442e-05
-2.29710865309317e-05
-4.43527280607254e-06
-1.503814974972e-05
-3.31816482911914e-05
-1.66073762364836e-05
-3.38631899426079e-05
-1.47873436273941e-05
-2.1453018581594e-05
-2.83139237460102e-05
-3.39729766113172e-05
-4.41088884132097e-06
-3.5684134475478e-05
-3.1774960298285e-05
-2.07256276835915e-05
-1.39165607622408e-05
-1.69532026515201e-05
-3.35260659701994e-05
-3.07043096234311e-05
-1.1141956343581e-05
-1.18812170004429e-05
-7.85722227222004e-06
-1.16080931189084e-05
-3.3663710935832e-05
-1.90417049306409e-05
-2.90933207915394e-05
-1.58493627777015e-05
-2.32606841979106e-05
-2.10779949646285e-05
-1.63271394858863e-05
-4.13634569956062e-05
-3.05718521112544e-05
-1.61803197734022e-05
-4.95815169059746e-06
-2.85995641930699e-05
-1.97372993863217e-06
-2.57518276746429e-05
-1.29824040972314e-05
-1.68844509417114e-05
-1.72759143092907e-05
4.72322690606806e-06
-1.79711920491091e-05
-2.8365647258845e-06
-2.58930266191289e-05
-3.78131830428552e-05
-2.55759389911709e-06
-2.40612157354128e-05
-2.5692885792857e-05
-1.50602589896021e-05
-5.20372183811568e-05
-1.80161229131966e-05
-2.82446768632385e-05
-3.72461933684418e-05
-3.13705456132575e-05
-3.42590977749066e-05
-3.77378922977376e-05
-2.85936043002473e-05
-2.55374868065507e-05
-2.36460212649039e-05
-2.29008725376337e-05
-1.17077270511466e-05
-1.50361945798891e-05
-4.69168261809923e-06
-1.40924794180706e-05
-1.65098844577881e-05
-3.51770161866416e-05
-1.68883759122375e-05
-1.02777078180183e-05
-2.84731742513048e-05
-1.7994469380645e-05
-2.15663970998153e-05
-1.41271824457366e-05
-2.18735202841802e-05
-2.25014470901887e-05
-3.35242516005616e-05
-4.26787295306374e-06
-1.73628063948138e-05
-1.92451731039966e-05
-1.95918715549077e-05
-4.47450311381052e-06
-2.189223982741e-05
-2.21320126754388e-05
-3.70369026923827e-05
-3.11732082364095e-05
-3.0293478591412e-05
-8.15008853026801e-06
-4.02654848542149e-05
-2.27587788067732e-05
-8.84177370987093e-06
-2.39320286562776e-05
-1.97866434648452e-05
-1.36305848564633e-05
-1.77978695064012e-05
-3.45601232874366e-05
7.11299399236889e-06
-4.22047311581389e-05
-1.72955166119943e-05
-3.16168864777242e-05
1.47813664459892e-07
-9.87692861924997e-06
-1.95395548269552e-05
1.37844914586667e-05
-1.8352645534356e-05
-2.70420638285949e-05
-2.32140990905814e-05
-7.82228676737579e-06
-4.52238585694222e-05
-2.40992419947546e-05
-1.74603387636637e-06
2.21170790976068e-06
-6.90432450520953e-06
-1.24238907884336e-05
-2.30800937321144e-05
-1.86133494076806e-05
-2.66814145684238e-05
-1.90608406372353e-05
-8.11685033923685e-06
-3.11597331431191e-05
-1.81387389906613e-05
-3.67026428053305e-05
-4.54449181206669e-05
-7.154652393935e-06
-1.81327092348009e-05
-1.8001786291699e-05
4.41629398691344e-06
-4.05935092716635e-05
-1.92528507632627e-05
-1.82559682072154e-05
-3.59429649242324e-05
-1.75210702333706e-05
-2.72988434266388e-05
-1.78026253454782e-05
-9.30225767956708e-06
-2.02235471777859e-05
-1.73876161997914e-05
-2.96347464043923e-05
-1.21633326517901e-05
-1.8992461245318e-05
-1.24777954830544e-05
-2.49353629304878e-05
-2.79270641243148e-05
-1.05486905773139e-05
-2.94875307846227e-05
-3.8097905262658e-05
-5.1621055520611e-06
-2.31794242704957e-05
-1.26616854293272e-05
-1.09006400981792e-05
-2.49429709957027e-05
-5.91571144761458e-06
-1.38010534886327e-05
-9.77903853311462e-06
-3.41762359237624e-05
-2.82728179150363e-05
-3.96463170286401e-05
-2.61472717390554e-05
-2.83756310349824e-05
-1.06155862195238e-05
-6.08872753133154e-06
-1.10879237894478e-05
-2.47989165450409e-05
2.19660753308297e-06
-1.07279315965472e-05
-3.23072631232102e-05
-1.25832582533865e-05
-6.66655325401309e-06
-3.79047265785091e-05
-4.09630925490704e-05
-2.09015592876594e-05
-3.55625193596224e-05
-1.19234624082684e-05
-3.00063744010089e-05
-2.95278155975417e-05
-2.30951845127706e-05
-3.7603674695985e-05
-2.68539313709258e-05
-2.47430133524594e-05
-8.40761205373269e-06
-1.29153559151783e-05
-1.49859758107858e-05
-1.77491079911974e-05
-3.43681782333962e-05
-1.66813103520534e-05
-3.75696611975492e-05
-1.69966320711785e-05
-1.89386242862374e-05
-8.57895836782813e-06
-9.11865141435685e-06
2.93084396469012e-06
-1.12448294777301e-05
-1.82756737912666e-05
-1.41550884879639e-05
-2.86069697071371e-05
-1.9997365088206e-05
-3.98670523468694e-05
-2.8385506936397e-05
-4.68101297178566e-05
-4.05938409771704e-06
-1.92175327730105e-05
-3.85563511801949e-05
-1.51004428196089e-05
-1.50015171139355e-05
-1.82777896408607e-05
-2.05044475856224e-05
-7.09748836684816e-06
-1.51467413554858e-05
-1.81926034856706e-05
-2.10602379003292e-05
-1.69086179029106e-05
-1.25798911903442e-05
-3.10126113052775e-05
-2.02985826990403e-05
-1.63713477689449e-05
-2.94714867035421e-05
-1.91168769469102e-05
-2.39053866810239e-05
-8.05968382298078e-06
-1.92040616433445e-05
-2.31492235406621e-05
-1.56338191559064e-05
-2.3665344210675e-05
-3.04949671665264e-05
-8.52461084109987e-06
-1.83981134541598e-05
-6.7217185122954e-06
-3.37014277305948e-05
-1.59628217888021e-05
-8.3509322377849e-06
-6.69300949029952e-07
-1.8449801617861e-05
-1.71330882513592e-05
-9.79290094557424e-06
-5.22991034541729e-06
-3.73238862927262e-05
-1.7665763429309e-05
-2.51837995646165e-05
-7.11631152141081e-06
-1.07059605264279e-06
-2.51428193801488e-05
-1.78533386590291e-05
-3.37585577853238e-05
-1.60242222381431e-05
-1.14795360187459e-05
-1.15805955234178e-05
-4.6143260804887e-06
2.69502620475909e-06
-2.13042566751558e-05
-3.91056164840125e-05
-2.62714548110407e-05
-3.54359972305697e-05
-3.57612753331814e-05
8.83911476448539e-06
-2.52436592196311e-05
-2.04194626543192e-05
-1.16265770811672e-05
1.01621434662583e-05
-1.76422863887755e-05
-4.04290232493216e-05
-1.40159532785984e-05
-3.67786936514314e-05
-4.43036417105672e-07
-8.63944441035881e-06
-7.73459206430519e-06
-2.57997830357429e-05
-1.996129118576e-05
-2.97294314730702e-05
-3.97983269914724e-05
-1.57053284804278e-07
-3.85082158277082e-05
-9.31737431198092e-06
-2.47208113059228e-05
-2.84080360856843e-05
1.14702329741845e-05
-2.68074897712268e-05
-3.01488101991265e-05
-3.44989025720119e-05
-1.69684080787453e-05
-6.28852602115588e-06
-2.57636129901048e-05
-8.93424057194046e-06
-3.12589971057338e-05
-1.21234359260011e-05
-7.08569013188623e-06
-3.32925205305177e-05
-2.85309222788355e-05
-2.09838705469365e-05
-2.49447714898985e-05
-1.5986592665906e-05
-1.7213374212822e-05
-2.56444956535323e-05
-2.44920021864496e-05
-5.82869179744863e-06
6.98399940136837e-07
-3.709500214198e-06
-1.76415919148714e-05
-2.21317903387929e-05
-2.40126886644949e-05
-3.74654521717857e-05
-7.7644857437189e-06
-3.09930525066554e-05
-2.01869669758634e-06
-1.99082934730511e-05
-8.6022316322038e-06
-9.08471402953026e-06
-1.04434848130514e-05
-1.2346253389425e-05
-9.49641149163594e-06
-1.48283355940048e-05
-2.59071346719291e-05
-4.77953870153181e-06
-1.32085625124985e-05
-2.14473335746748e-05
-2.80288765369771e-05
-2.55243643955651e-05
-4.73869604946751e-06
-2.68501486798347e-05
-1.38183099538113e-05
2.17317866088822e-06
-1.74316971973177e-05
-9.99424289318084e-06
-1.95479811272718e-05
6.62560691448055e-07
-2.07002918940501e-05
-3.05268278591097e-05
-1.51404818091436e-05
-2.7873015428636e-05
-2.21294964808559e-05
-3.24225753809015e-05
-3.9318802011973e-05
-2.67279784737554e-05
-2.39131624511326e-05
-1.51967526077419e-05
-5.8124123893503e-05
-1.09307379449439e-05
-1.78763832435774e-05
-1.93960970679854e-05
-2.35012176442617e-05
-3.81023057028394e-05
-2.03912602547105e-05
-2.95374449289311e-05
-2.43998422023471e-05
-2.12472506498919e-05
-2.50342107474762e-05
-9.2302880023347e-07
-2.47029074325272e-05
-3.3513421923327e-05
-1.79550685486887e-05
-2.79889306045311e-05
-2.2687639285114e-05
-1.8050604696243e-05
-2.10041906379125e-05
-1.61940813568082e-05
-8.14052395996115e-06
-3.95266935913254e-05
-3.46344567991367e-06
-3.49916960532314e-05
-1.54614976009615e-05
2.49521453893553e-07
-1.29880301253731e-05
-2.78200660237293e-05
-3.88058783435127e-05
1.34320466415644e-05
-2.5820997102238e-05
-2.49509401746836e-05
-1.46378768379076e-05
-3.52123737216784e-05
-2.78289198229617e-05
-4.71332895059171e-06
-1.1349732271796e-05
-4.15450592889569e-05
-3.30346132351933e-05
-2.52900645791887e-05
-1.92004983953299e-05
-9.52910077160506e-06
-4.65419717553591e-06
-3.23930892843347e-05
-2.25941086778867e-05
-1.86315537529857e-05
-6.17647796701696e-05
-2.87952580244524e-05
-1.56220450709636e-05
-3.74918511236279e-05
-4.68314947974147e-06
-2.02201306262545e-05
-2.53310257174321e-05
-4.10507732641673e-05
-3.89073079633097e-05
-1.69477424770469e-05
-2.54344038989007e-05
-1.52746169270423e-05
-8.10579596035133e-06
-7.49790065784041e-06
-1.70186340118026e-05
-3.96350506763868e-05
-3.18578900103705e-05
-1.83421052862576e-05
-5.02041260716157e-06
-2.61292250240986e-05
-3.98051468992679e-05
-1.06337318341712e-05
-1.12993886720927e-05
-3.43941274283573e-05
-4.46943390722584e-05
-1.28399255973591e-05
-2.08656004675683e-05
-3.47674470078802e-05
-1.13475791899389e-05
-3.03873985783836e-05
-8.68343791596292e-06
-1.32973925663885e-05
-9.57056775410798e-06
-2.12928624680742e-05
-3.25995029592256e-05
-1.04329993499967e-05
-1.02791183522029e-05
5.36296522359586e-06
-1.12476968160969e-05
-2.07189970171535e-05
-3.79190465636437e-05
-1.94615798094077e-05
-2.28371577391472e-05
-4.10924830270364e-06
-2.61734824486342e-05
-2.02478436087112e-05
-6.74384248955016e-06
-3.15257138329947e-05
-1.77415639569511e-05
-2.80991367777395e-05
-2.48300495929758e-05
-3.90579663095636e-05
-1.83100235548576e-05
-2.79333240407175e-05
-1.93496322146754e-05
-1.68170567560837e-05
-1.80759383844673e-05
-1.00169143560176e-05
-2.25031182699769e-05
6.77519059341827e-06
1.0018923178702e-06
-7.19735002026396e-06
-2.78641131499734e-05
-1.22675782052237e-05
-1.17996434152668e-05
5.61837228136164e-07
-1.16042890992919e-05
-2.34494249058448e-05
-2.59614400066875e-05
-2.31966653209523e-05
-1.63990649285189e-05
-1.23735389112453e-05
-2.55271966053222e-05
-1.85737352549185e-05
-2.11021092131735e-05
-3.32990388775984e-05
-2.86974047589511e-05
-2.78567743992726e-05
-3.22206249816494e-05
1.19308313503179e-05
-1.78818307210237e-05
-1.91665276156499e-05
-2.83651614873759e-05
-4.14227988848201e-05
-3.51959710428666e-05
-8.36345469569547e-06
-3.46242690400148e-05
-3.03794811045392e-05
-1.29069956174238e-05
-2.40413311540932e-05
-2.95784642775565e-05
-1.59845887976934e-05
-3.61294771181989e-05
-2.97005419889249e-05
-2.00926430985358e-05
-1.04567002451927e-05
-1.3687586163506e-05
-2.49121898102355e-05
-2.36947391472433e-05
-5.97194175398628e-06
-3.64970785791795e-05
-1.91834749484243e-05
-2.36633751148672e-05
-2.53163993131294e-05
-1.87050600879682e-05
-1.39430863620581e-05
-2.33825100296255e-05
-3.55697807636917e-05
-4.7121334946028e-05
-1.10515749560038e-05
-1.70120663294067e-05
-1.16289249879313e-05
-2.59078917030902e-05
-1.8019242973932e-05
-1.32171153731245e-05
-2.56469228168199e-05
-2.75196353315247e-05
-1.33309471249477e-05
-1.4934480120699e-05
-2.25221200154517e-05
-2.37865239743179e-05
-1.65103325639029e-05
-2.74378058028839e-05
-1.84913845348826e-05
-2.67060914934167e-05
-1.78741530775605e-05
-4.36269958789092e-05
-2.45919244690867e-05
-2.91729011436615e-05
-2.58962779788581e-05
-1.39133792706315e-05
-7.76457322687101e-06
-2.52555575444955e-05
-2.71622797933454e-05
-3.30282317554073e-05
-2.80642786791045e-05
-1.78161540853823e-05
-9.32106716080245e-06
-1.6757817474287e-05
-8.8181623953718e-06
-1.82848038628581e-05
-2.16575957496809e-05
-2.10359052262077e-05
-4.63726778693524e-05
-1.35118804836246e-05
-4.74240733450296e-05
-1.50804613863113e-05
-8.77554033767935e-06
-1.82542953358717e-05
-2.52802954523764e-05
-3.90041874562357e-05
-3.84060310342129e-05
-1.05978617930608e-05
-1.0262643622689e-05
-2.16638198383405e-05
-4.63258204061123e-05
-1.35216902648767e-05
-2.52298606972893e-05
-1.70309616292128e-06
-3.65984478949525e-05
-1.83652891475178e-05
-1.69655354103316e-05
-2.42017074060103e-05
-9.90340514410526e-06
-1.92331894181397e-05
-1.26308458679872e-05
9.17817354653638e-06
-2.22099235246271e-05
-3.11591666938975e-05
-9.98136529442286e-07
-2.38454174266512e-05
-4.14097325684468e-06
-1.05612182022447e-05
-2.32641921619756e-05
-1.0567476255129e-05
-5.53233615848766e-06
-2.26632706343459e-05
-2.98144816980472e-05
-2.15390500097185e-05
-2.19796833740524e-05
-2.50270664934549e-05
-3.87376656045282e-05
-7.84100917722672e-06
-2.24793264007736e-05
-4.67908772342293e-05
-9.70435011677862e-06
-1.32755006657434e-05
-2.86808506958767e-05
-1.22373863228234e-05
-1.7953122652793e-05
-3.05182140180142e-05
-1.60675427777872e-05
-3.17205210355397e-05
-4.66922152614172e-05
-1.78756399707394e-05
-1.95568892422337e-05
-3.74506861671608e-06
-3.67017318208261e-05
-1.11361744392781e-05
-2.52130594445912e-05
-2.18425169074541e-05
-2.04022947844119e-05
-1.50696223533447e-05
-1.72428007722229e-05
-1.80842853611822e-05
-2.28503620814395e-05
-4.73479327149765e-05
-2.60651758160235e-05
-3.20265644280423e-05
-1.77222275752142e-05
-1.22751020569063e-05
-1.66092612073405e-05
-1.13952200694027e-05
-1.2559767615813e-05
-4.5525400249515e-05
-6.96700489174762e-06
-7.69542818244911e-07
-1.56342656035174e-05
-6.84979651784441e-06
-1.44131379580392e-05
-1.03823790044354e-05
-1.3773599228197e-05
-2.27901301187718e-05
-2.63423239935969e-05
-5.0650695046052e-06
-2.07862263152343e-05
-1.66821768071508e-05
-2.74567409095238e-05
-1.57109031981789e-05
-9.4857144725242e-06
-2.42053765871825e-05
3.67532382728928e-06
-9.34149641130761e-06
-1.60309509816864e-05
-2.36719015933378e-05
-3.22315759950649e-05
-7.98348325256291e-06
-2.51665723897991e-05
9.58641301893919e-06
-1.76392321101398e-05
-4.33440221141851e-05
-1.43685437751195e-05
-4.12465984625407e-05
-2.60022977887644e-05
-3.01929218503018e-05
-2.15221408012988e-05
-3.23898331918515e-05
-2.24356906309571e-05
-1.39314267575063e-05
-8.91462843465288e-06
-1.25705339727453e-06
-1.93954103430628e-05
-3.4460300585742e-05
-1.38256720287041e-05
-4.68079935127048e-05
-1.0602432640896e-05
-1.61196988283456e-05
-1.06557689137772e-05
-3.14856679704685e-05
-2.25280006940318e-05
-4.0216967016966e-06
-4.55210359933646e-05
-2.48140018138544e-05
-2.80245680671547e-05
-8.38894178528876e-06
-1.5784630496533e-05
-1.9467050138121e-05
-1.49902924158938e-05
-1.33797962685257e-05
3.93907530508231e-06
-1.29870895503133e-05
-2.22515692820136e-05
-1.48038125354022e-05
-5.16329414565827e-06
-2.88427397914468e-05
-3.0582993308629e-05
-1.02256472010382e-05
-2.94417783033877e-05
2.3736865295474e-06
-2.02192623785964e-06
-1.14539821160868e-05
-2.51587980486576e-05
-3.08227777927996e-05
-1.82274361310792e-05
-2.55311238578724e-05
-2.802239640305e-05
-2.77021622399767e-05
-1.863019035174e-05
-1.47880422444938e-05
-2.62585536409572e-07
-3.02358948972637e-05
-3.76355619032711e-05
-1.33277632127955e-05
4.27786818907032e-06
-3.09239547245811e-05
-3.59670420923153e-05
-7.77440923925426e-06
-1.35204093509696e-05
-1.80274681203711e-05
-2.81918782493904e-05
-1.94572245877045e-05
-2.67399709699163e-05
-1.28104203945414e-05
-2.49478355557963e-05
-3.59774526250598e-05
-1.72051789752348e-05
-2.49863273675007e-05
-3.01231416426841e-05
-2.2604357343793e-05
-7.22127985154966e-07
-2.27066852809537e-05
-3.74202818158235e-05
-1.10136678096779e-05
-2.16739001500687e-06
-1.06799317119561e-05
-1.03017161076394e-05
-1.01851865205988e-05
-1.74474135641203e-05
-1.06671692859101e-05
-2.21496108579366e-05
-4.01367851927702e-05
-3.24584139449031e-05
-2.14258031510984e-05
-2.33710753940967e-05
-1.83395140204491e-05
7.99807430914002e-06
-2.22174221020154e-05
-1.65357771527833e-05
-1.04440224125984e-06
-3.07665606184257e-05
-2.42160568704003e-05
-1.8353585730364e-05
-7.81949250365443e-06
-4.4358447885924e-05
-1.17595053950225e-05
-2.69692726067986e-05
-2.0131333496836e-05
-2.28575921959744e-05
-2.20592307854764e-05
-4.09556727702025e-05
-1.40794432796625e-05
-7.47288125663825e-07
-4.21502377302331e-05
-2.95621626946064e-05
-2.85282452372584e-05
-3.50788547077638e-05
-5.61618526939873e-06
-2.91620092842836e-05
-1.56565998834336e-05
-1.56821027291025e-05
-2.86104310294324e-05
7.21054541014626e-06
-2.84917728998426e-05
-3.09968670043264e-05
-2.5819698892347e-05
-5.66288043986012e-06
-5.75841049329668e-06
-3.48372993869825e-05
-4.02190104327156e-06
-4.71260127903969e-06
-4.59758496678184e-05
-1.32625130759778e-05
-2.16215376345398e-05
-2.99611358746055e-06
-4.35244367492229e-05
-2.15250023246682e-05
-2.00070921637516e-05
-1.08888778985726e-06
-3.30661567558036e-05
-2.88539060409473e-05
-1.43142765036638e-05
-2.06235892068493e-05
-3.30470505568985e-05
-6.29139581639684e-06
-2.47202268836256e-05
-3.45609000725098e-05
-2.13135309708085e-05
-3.58511325933734e-05
-6.8178353239258e-06
-1.83751098259856e-05
-2.49538921295755e-05
-3.75080909658323e-05
-1.46454176905197e-05
-3.06440756398448e-05
-1.66635269387126e-05
-3.01800025508678e-05
-3.77874454744676e-05
-8.17835622138126e-06
-1.45757677954451e-05
-4.02753806495515e-05
-2.41966507106204e-05
-2.27376877563633e-05
-3.84541654363046e-05
-2.02006274698239e-05
-9.57700484160291e-06
-1.65107089510376e-05
-2.32194225621508e-06
-5.05764336326436e-05
-3.17895008828144e-05
-1.85078604902459e-05
-3.06568685208727e-05
-1.10861179949755e-05
-2.98404951622616e-05
-1.54340036664613e-05
-9.23438506688026e-06
-2.22253506559996e-05
-1.77873236084722e-06
-2.21942800714261e-05
-2.64634733876504e-05
-4.17161378333339e-05
-2.32068580940753e-05
-2.37783065139731e-05
-3.03411686442571e-05
-6.58043014761852e-06
-4.16952656692725e-05
-3.08814310684626e-05
-2.68517174045415e-07
-1.35908822847044e-05
-2.53768478686783e-05
-3.8859412675184e-05
-4.7853427476298e-05
-2.93717625756213e-05
-2.60468266020972e-06
-1.66790356837621e-05
-1.64037894133663e-05
-2.18142710554394e-05
-3.18338240440533e-06
-3.83781465457155e-06
-3.73285101984606e-05
-3.24566322168526e-05
-1.73336780969081e-05
-2.1876051995199e-05
-3.06166940613394e-05
-3.57537004392721e-06
-2.31783073819707e-05
-3.08026869210416e-05
-5.03574356214298e-06
-2.24958119855708e-05
-4.61021714187627e-05
-2.81283911403564e-06
-2.58806836028891e-05
-1.16303034090946e-05
-1.62678363564304e-05
-2.29487035507878e-05
-1.73844944093631e-05
-2.16661507700374e-05
8.36422117261572e-07
-3.40922155490988e-05
-2.72743761582097e-05
-3.72066987120665e-05
8.35985357895373e-06
-1.59031852635269e-05
-1.94080903403897e-05
-2.42420978003138e-05
-2.62812822456029e-06
-1.3453327646282e-05
-4.0467720105151e-06
-2.48610779229314e-05
-1.59146321589174e-05
-2.45567807113891e-05
-2.51021048907964e-05
-2.71095505069031e-05
-4.65553657522555e-05
-6.67758223992466e-06
-2.72289292405475e-06
-2.79463808095487e-05
-2.18636059160853e-05
-5.10539508107018e-05
-1.72433965181663e-05
-5.8123887916533e-06
-1.57724767696485e-05
-2.72856934164906e-05
-1.07063997462296e-05
-4.22740748466996e-06
-1.60217642922574e-05
-2.64837289932083e-05
-7.56919390177009e-06
-3.16714671681069e-05
-1.27028255369257e-05
2.03606330000437e-07
-1.58340251221974e-05
-7.76465274416896e-06
-5.6851877065471e-06
-1.42572419959034e-05
-1.34339422482326e-05
-1.95874614742446e-05
-6.25528869001141e-06
-3.1490853902036e-05
2.83629331471579e-06
-2.24720166538936e-05
-1.00479227991973e-05
-3.1466713483059e-05
-1.75772876296119e-05
-2.92554499986472e-05
-7.9718646815228e-06
-2.08070780329331e-05
-2.29582809152799e-05
-3.22380763667342e-05
-1.27894717300725e-05
-3.52490407701567e-05
-3.94976453840188e-05
-5.48216068403443e-06
-2.31088590671471e-05
-9.63936055645776e-06
-2.5558681639125e-05
-2.84822540530404e-05
-3.15201010715309e-05
-3.21963363137615e-05
-1.8063062484144e-05
-3.23810236726833e-05
-1.43998768017277e-05
-2.6914101925348e-05
-2.2976348735671e-05
5.35965858764377e-06
-2.52299617060626e-05
-4.06169885030297e-06
-3.41365791891885e-05
-6.40727489399537e-06
-1.85200492480468e-05
-3.79136189521578e-05
-7.46876730619403e-06
-1.95786802944259e-05
-3.51917584019141e-05
-2.24899672866531e-05
-1.30433651473663e-05
-3.52252103808801e-05
-2.40200408202571e-05
-4.16920384709708e-05
-1.71138726890605e-05
2.53958755349594e-06
-2.87510045053174e-05
-2.2290799465915e-05
-1.13909857676026e-05
-1.1027979547841e-05
-9.29582129088691e-06
-2.59432477743553e-05
-5.79938675601601e-06
-2.9390945524407e-05
-2.37062974362315e-05
-1.08426524333937e-05
-1.63402400545702e-05
-2.25384533360451e-05
-1.80911714087485e-05
4.47678898985346e-06
-1.47528986554245e-05
-2.30996760909329e-05
-2.27193146904019e-05
-2.42367052182782e-05
8.81407274348821e-06
-2.42718198071025e-05
-4.28106009714526e-06
1.290664368458e-05
-3.50362709902033e-05
-3.98087123701027e-07
-2.22154070256e-05
-3.01743477871226e-05
-1.65160978529913e-05
-2.78203291161983e-05
4.20805667900807e-06
-2.06926043161651e-05
-1.44779021397069e-05
-1.84555686672162e-05
-1.47496645098906e-05
-9.45409097785774e-06
-7.49274327954924e-06
-2.43439158724818e-06
-6.77724605196593e-06
-2.05640314957072e-05
-2.76661670472612e-05
-2.97312075792938e-05
-1.44572783772923e-05
-1.54621994450897e-05
-2.05098561618903e-05
-3.40646727089161e-05
-1.44808717492932e-05
-1.49606151742167e-05
-2.43235011124779e-06
-4.28161860569064e-05
-1.97117912623454e-05
-1.86435200629234e-05
-4.57992219087804e-06
-6.21483946106901e-06
-9.11500620344781e-06
-4.73133652069537e-05
-3.90698554093722e-05
-2.61403432823987e-05
-2.68204320396871e-05
-1.66356047587308e-05
-2.24466480339888e-05
-2.42683575546295e-05
-3.15243069415636e-05
-4.13196118260705e-05
-5.15032178964042e-05
-1.29581866218438e-05
-1.32795615939133e-05
-5.43977037637576e-06
-3.08702581378876e-05
-3.08684642934673e-05
-2.95736987399007e-05
-1.77507399374176e-05
-2.44775305516063e-05
5.07482545646135e-06
-3.87303363985439e-05
-3.32949034226665e-05
-1.24707567061246e-05
-2.19630080125186e-05
-3.40079749767329e-05
-2.92609362708496e-05
-2.99807847928753e-05
-2.19583373758367e-05
-2.81469346000126e-05
-1.88474832031704e-05
-2.24032185370524e-05
-2.7370980027539e-05
1.31369180030429e-06
-1.90644292498909e-05
-9.96826591990919e-06
-1.78920485127887e-05
-1.36325347177453e-05
-5.15185403330857e-06
-8.28524402023908e-06
-3.4784836775982e-05
-1.98910299553305e-05
-9.5480075676554e-06
-2.02326933362159e-05
-3.73317996673358e-05
-2.72009078684001e-05
-2.3153457106913e-05
-1.74526798088362e-05
-1.19070424644216e-05
-1.05955093500896e-05
-9.97068659404139e-06
-3.30705898566073e-06
-1.93654818718673e-05
-1.83688186444888e-05
-2.4575460460313e-05
-2.60442041267079e-05
-1.33836985697291e-05
-1.97762512057702e-05
-7.48044422064023e-06
-2.91093355619826e-05
-9.18936342389692e-06
-8.57319744288614e-06
-1.04610103086946e-05
-1.55151473345411e-05
-2.32844957673275e-05
-3.48718545697522e-05
-1.54182134682965e-05
-9.50435978887867e-06
-2.09064765443036e-05
-2.74331333171553e-05
-1.90952194730136e-05
-1.23993919237082e-06
-6.84710008865515e-06
-3.5938639539734e-05
-2.52463848620719e-05
-2.90620317914012e-05
-2.88777272688936e-05
-6.06502739232942e-06
-2.9703606811534e-05
-1.23846950466571e-05
-2.77931393538093e-05
-1.55809765718923e-05
-1.66612812448166e-05
-1.27019870565716e-05
-2.93449469246616e-05
-1.2968912504121e-05
2.20285051482413e-06
-1.00336904655078e-05
-2.87550969592524e-05
-1.38354028239905e-05
-3.15848577904125e-05
-2.75198467925077e-05
-6.11152330427654e-06
-1.02614446531542e-05
-2.44218086021176e-06
-4.98982843245474e-05
-3.96530805156892e-05
-3.08467937080624e-05
-1.86723188004184e-05
-1.18560153739885e-05
-3.28200421870073e-05
-2.89524178171563e-05
-1.63540839599685e-05
1.72848761423599e-05
2.08708701769898e-06
-2.73339282084048e-05
-3.21923080479138e-05
-7.1443004491087e-06
-1.41527668411948e-05
-2.47227233920006e-05
-9.57023005644611e-06
-1.87014135471082e-05
-2.20880788282695e-05
-3.14816947836049e-07
-1.18294298667599e-05
-9.01995574624187e-06
-2.45803988625447e-05
-3.10957024486765e-05
-1.64538566971794e-05
-2.44918917858814e-05
-3.20824175615426e-05
-2.41338537376819e-05
-1.89235806272373e-05
-3.23133381391247e-05
-1.39159934996526e-05
-1.59167075944845e-05
-1.31830277692112e-05
-9.32305621050229e-06
-3.03107091424277e-05
-2.16162221014435e-05
7.48971104134423e-07
-8.19061563654416e-06
-3.66943116567186e-05
-2.26255381379428e-05
2.9912334730873e-06
-2.65745366786977e-05
-2.28216204327736e-05
-3.1812586573173e-05
-2.47713035874219e-05
-1.62940685884745e-05
-2.05201752936199e-05
-1.16342897258228e-05
1.7683437021148e-06
6.54676829928876e-06
-6.91089865179652e-06
-1.38598882786725e-05
-1.55095287042288e-05
-1.76901671144292e-05
-1.6523700935906e-05
-1.12806578910689e-05
-4.21121284970394e-05
-3.35708352820811e-05
-6.11702476144905e-06
-2.85129582397559e-05
-2.64021272346745e-05
-2.06631585195312e-05
-4.17553223919545e-06
-1.29588586496917e-05
-1.82720244128182e-05
-1.55882773820069e-05
-1.67912488457533e-05
-1.71667897321713e-05
-5.20432388023696e-06
-7.84753255561507e-07
-1.75112086824494e-05
-2.15781659304759e-05
-2.36618370831276e-05
-3.4203073590584e-05
-1.91417395048518e-05
-1.36410807035628e-05
-3.88682446504288e-05
-3.33401769454973e-06
-3.17980232875402e-05
-3.52036586673744e-05
-2.19562328321408e-05
1.30124723854232e-05
-3.20105028748028e-05
-4.14948480845255e-06
-1.8198662173645e-05
-3.71196833485562e-05
-1.27233674370239e-05
-3.67938826915452e-05
-1.49514137719755e-05
-2.98471403716153e-05
-9.87718378259111e-06
-1.92354848605343e-05
-2.82901362420499e-05
-3.17115178837486e-05
-3.73767209045561e-05
-3.92737019184303e-05
-2.51658021727373e-05
-3.68392385642019e-06
-3.26785130797649e-05
-2.20619934206181e-05
-1.47070153217403e-05
-2.15620166727431e-05
5.79851510969406e-06
-2.54580588867351e-05
-1.44328521452076e-05
-3.57036682937112e-06
-3.12103675863671e-05
-1.86355883863785e-05
-3.39589031766203e-05
-2.58639890008465e-05
-1.39491763894241e-05
-2.62737417748263e-05
-1.18575668916e-05
-1.85068779018042e-05
-2.81641142999357e-05
-1.37184373468036e-05
-1.3964883898862e-05
2.95904057708937e-06
-1.83759728810616e-05
-2.51660544514516e-05
-3.82994561372211e-05
-2.35105281324951e-05
-1.38503449129381e-05
-2.47541537508564e-05
-1.0393466909846e-05
-2.99101101727686e-05
-3.61057917543106e-05
-1.54474479378721e-05
3.73771257714686e-06
-1.53616437332067e-05
-2.22643922032568e-05
7.45547028669151e-06
-2.52146927180199e-05
4.19158361619839e-06
-1.9702715714299e-05
-1.1380910481161e-05
-2.25813821267211e-05
-2.65996184863951e-05
-2.38521483960876e-05
6.34959433586219e-07
-3.26058936753804e-05
-3.18976913604087e-05
-6.01707216175559e-06
-4.42386606254908e-05
-1.41025022298328e-05
-2.85864728703172e-05
-1.08616268170144e-05
-3.48687658882723e-05
-2.83512419116386e-06
-1.53783806942302e-05
-3.64607421590178e-05
-3.77393150178309e-05
-2.57061795628378e-05
-1.6184123801505e-05
-8.27706178119281e-06
-1.86383736605318e-05
-2.54832801491119e-05
-2.51627942923371e-05
-1.86421645383236e-05
-3.19343661017028e-05
-2.29485016089554e-05
-2.19148231868211e-05
5.09983796442326e-07
-2.5439044159073e-05
-1.36803938926525e-05
-1.00057752879618e-06
-3.53220390371208e-05
-2.56572858606904e-05
-2.13544919548416e-05
-3.9612817253286e-05
-1.78528701118989e-05
-4.16368401732884e-05
-2.08040098067988e-05
4.1146698747952e-06
-2.82475889210427e-05
-3.17849544652567e-05
-1.16840406882174e-05
-1.34816926738909e-05
-1.94569660936502e-05
-3.18470393773813e-05
4.52560617868414e-06
-1.11215501647221e-05
-2.63680228022306e-05
-1.63551818597968e-05
-2.66801962739907e-05
-3.25262869424175e-05
-5.36481596023517e-06
-3.30455675531663e-05
-2.28503396476459e-05
-6.7793543139612e-06
-3.65295065925262e-05
-1.4420333420593e-05
