# Supplementary material for: Research on computational propagation and identification of mine microseismic signals based on deep learning
Source: PLoS One. 2025 Oct 22;20(10):e0334641. doi: 10.1371/journal.pone.0334641 (PMC12543183; doi:10.1371/journal.pone.0334641)
Supplement: S3 Data — (ZIP) [file pone.0334641.s003.zip › 000100500002813.xlsx_0.txt_24.txt.txt]

4.69190416285631e-06
-2.18524032879784e-05
-2.11517982939899e-05
-3.61455829704863e-06
-7.50436338349639e-06
-3.98967512390833e-05
-1.58939328892271e-05
-1.08480915993665e-06
-3.3705376939173e-05
-2.55587036911989e-05
-1.36509856065709e-05
-2.16375051112644e-05
-1.37387490655684e-05
-1.28323311140212e-05
-2.29006548928729e-05
-2.69369326501992e-05
-3.31345768368409e-05
1.84927096491269e-05
-1.85801071137866e-05
3.08103697680896e-06
-3.2335703383413e-05
-1.39685344685119e-05
-1.53757578730213e-05
-1.79895169470534e-05
-5.21611818570537e-06
-1.62012643489696e-05
-8.58554680776801e-06
-2.04053141375539e-05
-2.92226009855142e-07
-3.48338905009966e-05
-8.27263631285689e-06
-2.47342727366574e-05
-2.18840107519932e-05
-5.52741570438259e-06
-1.92206552339091e-05
-1.50734672899935e-05
4.0212977330848e-06
-2.19766627699991e-05
-1.73763713965945e-05
-4.02507184979202e-05
-2.00272604360798e-05
-1.448277155305e-05
-1.93434057435939e-05
-2.08056618799748e-05
-2.23047188290636e-05
-3.20302978863496e-05
-2.68166993856911e-05
2.20780088347874e-06
-1.84181100494997e-05
-2.43164551038675e-05
-3.38501487795898e-05
-3.08949442988745e-05
-3.04703902151641e-05
-1.66341444234817e-05
-1.13915658086668e-05
-2.84861540198351e-05
-2.91051560631292e-05
-1.56187471775939e-05
-8.04732431469809e-06
-2.84228539857396e-05
-4.07000767852501e-05
-2.7706818778851e-05
-1.83914927377938e-05
-9.1312205153669e-06
-9.44603739940243e-06
-1.10571179937352e-05
1.53120229762307e-07
-1.07370721554398e-05
-7.85999958538041e-06
-8.54471740024189e-06
-1.72285382083312e-05
-2.5497086539607e-05
-1.6150614631304e-05
-2.38048192928903e-05
-3.32746893819647e-05
-1.33832370219498e-05
-3.19596623898577e-06
-1.64614072291416e-05
-1.48922280634207e-05
-3.53107071808215e-05
-3.17920570933793e-05
-2.64382944104027e-05
-2.06008409558947e-05
-2.19437656993103e-05
3.2416502984981e-06
-1.56217646357928e-05
-3.0974485977658e-05
-6.79811937254337e-06
-2.732769924445e-05
-2.6664211404047e-05
-1.24421943532108e-05
-3.64151254522599e-05
-3.8161447178222e-05
-3.19728888509616e-05
-2.80133727703839e-05
-6.90124756493151e-06
-9.6022231022177e-06
-2.33605019152118e-05
-1.11962714424012e-05
-2.18152904224912e-06
-1.51636133709904e-05
-2.68177935670369e-05
-2.63316448084576e-05
-1.01321370637269e-05
-6.49990011399059e-06
-2.89943740853379e-05
5.67954795953347e-06
-3.08091443470469e-05
-1.65818388882576e-05
-1.35321663645838e-05
-1.66756461113697e-05
-2.75555478265258e-05
-3.07121211723287e-05
-3.26455192791614e-05
-2.13930921374354e-05
-1.43305803482223e-05
1.52257675610317e-05
-1.5314266085983e-05
-3.88203642712073e-05
-2.68572524671766e-05
-1.42507688911705e-05
-3.0369259839473e-05
-2.75879858026771e-05
-1.0751236702699e-05
-2.8794086021457e-05
-4.05651056948928e-05
-1.90259195368023e-05
-2.06353002715907e-05
-1.68399970681037e-05
-1.36788526311073e-05
-3.1271203893948e-05
-1.62719199426908e-05
3.345026114797e-06
-2.20625007083544e-05
-1.73843073289934e-05
-2.26575935231812e-05
-3.497317450539e-05
-4.84146504747476e-05
-1.22490539255565e-05
-4.81759130387793e-06
-2.82882269638041e-05
-2.16163446310174e-05
-7.20298194941752e-06
-2.40370417971094e-05
-4.10973361129143e-05
-3.28564450122971e-05
-2.08393559191139e-05
-1.57670416265465e-05
-2.84987106883054e-05
-1.69936951905446e-05
5.60908484114605e-06
-2.06250654180638e-05
-1.60285837480199e-05
-1.41585159304704e-05
5.82305186419308e-06
-2.83251581098723e-05
7.20181643767205e-06
-1.23021737276589e-05
-3.58398378677174e-05
-3.20057828420305e-05
-1.36429257651442e-05
-3.36633474653225e-05
-1.78534728440281e-05
-3.13442379534597e-05
-2.75816531061537e-05
-2.47802351504935e-05
-2.666751160907e-05
-5.07011576121801e-05
-2.97912267699664e-05
-2.30753051743478e-05
-3.05610515328639e-05
-3.95059694594538e-05
-1.5630560788782e-05
2.41049275508032e-06
5.19528266521802e-06
-3.26165286900556e-05
-1.41357586319883e-05
-3.84640402590367e-05
-2.23893474985265e-05
-2.09417278048445e-05
-2.72652041679427e-05
-2.1378277566389e-05
-5.99678259642016e-06
-2.12868488406837e-05
-1.5983841182145e-05
-6.52984304190616e-05
-4.54614238753356e-05
-2.85330204137596e-05
-1.19316118836783e-05
-1.51501512751377e-05
-3.45947171414161e-05
-1.75313668857082e-05
-9.22457718639116e-08
-2.71931410635443e-05
-3.86878193865549e-05
-2.41788965684894e-05
-1.21354180412869e-05
9.15424870699604e-06
-6.72844300898642e-06
-2.43210060624766e-05
-1.53260422353624e-05
-2.79350816365825e-05
-2.73738776468878e-05
-4.38168651697144e-05
-1.66194259259215e-05
-1.45187512575832e-05
-1.35057014918642e-05
-4.02709507889693e-05
-1.47422528951169e-05
3.18132524656241e-06
-2.4157235213534e-05
-5.14673652650946e-06
-1.17355176277927e-05
-1.06361463857389e-05
-1.94095862100811e-05
-1.71271425736831e-05
-4.46385364853369e-06
-1.44367941747356e-05
-1.80956580360835e-05
-1.41821135983775e-05
-3.73219585625387e-05
-2.93204198900275e-06
1.92315180098902e-06
-8.0657475855262e-06
-3.13422567695326e-05
-1.49139887758384e-05
-2.7148704345057e-05
-7.47132053874784e-07
-2.77755082211279e-05
-2.69110460748463e-05
-1.66403488177538e-05
2.11948250276617e-06
-1.33429181728457e-06
-2.20019134238189e-05
-1.73944297514867e-05
-1.94352698856967e-05
-2.43892666822575e-05
-1.75082465538535e-05
-3.18358402247495e-05
-4.49160267457412e-05
-4.03509760643386e-05
1.11153423404906e-06
-3.51319916752852e-05
-1.23817871361278e-05
-2.85077460574629e-05
-1.62412870661042e-05
-6.8131085678346e-06
-1.87700777875326e-05
-2.12948308660428e-05
-2.43185106842854e-05
3.00330582876422e-06
-2.91450044367292e-06
-4.02909476834154e-05
1.72217944894701e-06
-3.13091673707178e-05
-2.47388277335691e-05
-2.24803458419285e-05
-3.01729262914369e-06
-8.69028012927522e-06
-2.64184386515404e-05
-1.14710682879855e-05
-3.23054486426003e-05
-3.97862829290421e-05
-2.91578348706262e-05
-1.09641696761873e-05
-9.20807533710568e-06
-4.47616454716117e-05
-2.53087929331345e-05
-2.88784326622424e-05
-9.82981888889539e-06
-7.40150267948959e-06
-1.846524550369e-06
-3.0088210553288e-05
-1.48886941116406e-05
-2.55432138613779e-05
-3.85372795799159e-05
-1.317578564964e-05
1.21838380045918e-05
-2.79241641634347e-05
-2.34533016753858e-05
-1.0345374745791e-05
-1.61787996242946e-05
-1.82342161694647e-05
-1.92705296740358e-05
-2.75247446183171e-05
-2.86851958401868e-05
-6.2718295756224e-06
-1.94011485753742e-05
-3.13177676794497e-05
-2.61616452396406e-05
-2.40322724981919e-05
-2.10371004744439e-06
-1.59137107401096e-05
-3.40369930594545e-05
-1.76792997352769e-05
-3.57286318869345e-05
-2.50186754814196e-05
-6.34773767840163e-07
-1.34536724333808e-05
-1.96791246590388e-05
-4.76133081980816e-05
-2.35210208327376e-05
-2.52453375226386e-05
-5.05523661640905e-05
-8.1793261418213e-06
-1.98543872348692e-05
-1.07658888062599e-05
-2.15325666282626e-05
-7.8266423831784e-06
-2.18594496779673e-06
-2.1304460894091e-05
-3.39446204720343e-05
-2.12085297322658e-05
-3.93640195559675e-05
-1.3987997569794e-05
-1.9101197039398e-05
-4.05891976567244e-05
-3.39437460134854e-05
-3.48763420089704e-05
-2.44785411074414e-05
-1.87484220546087e-05
-6.367956897338e-06
-2.79355973365024e-05
-1.08673420387179e-05
-2.13618822046394e-05
-1.74579546451925e-05
-2.17389798650825e-05
-1.01197043792477e-05
-1.84122345240933e-05
-2.19078351899156e-05
-5.35311662478272e-06
-1.71772729269124e-05
-3.28113990154049e-05
-1.03080813144126e-05
-8.4592400490583e-06
-1.19844367183225e-05
-3.28000061117864e-05
-2.42862317435058e-05
7.87729921648817e-06
-1.1835441516355e-05
-2.17165325701009e-05
1.80729508338662e-05
-1.86034468738333e-06
-1.17583071219949e-05
-2.89388591449792e-05
-1.41515011369978e-05
-3.66178643845813e-06
-1.6243817130802e-06
-6.72514209292463e-06
-7.51576606664765e-06
-1.99073801293325e-05
-1.21851727605267e-05
-4.99213253868052e-06
-3.12355929624752e-05
-1.79560180091788e-05
-5.15556985981616e-05
-2.84624835527215e-05
-2.3806683242641e-05
-6.58077465803173e-06
-2.82678638274351e-05
-1.08271204912336e-05
-3.86967409158728e-05
-2.06647056858432e-05
-9.71958455885181e-06
-2.25446364117784e-05
-1.13970857804006e-05
-3.27123268627011e-05
-3.23692265381932e-05
-1.79011004663744e-05
-1.97865023843998e-05
-2.51053607578287e-05
-2.04329930912382e-05
-2.38750444037047e-05
-3.6300699277766e-05
-3.2247139527852e-05
-1.55707720698055e-05
-3.13032888338019e-05
-1.10609282048927e-05
-9.44409834169248e-06
-3.07254934981724e-05
-5.16817803542425e-05
-1.74388623708131e-05
-1.69658659004062e-05
-1.8723616228093e-05
-3.66063723545666e-05
-2.20920146928097e-05
-2.47428592162722e-05
-1.83254335058767e-05
-1.64539230600587e-05
-2.15382175518348e-05
-1.97563736687182e-05
-2.69905301949963e-05
-1.30146047756904e-05
-8.31675998034318e-06
-2.31759556887628e-05
-2.82396312137355e-05
-2.66997084617089e-05
-4.29128259700401e-05
-1.99044265460218e-05
4.07211069203831e-06
-2.30668779694751e-05
-2.91130419155679e-05
-5.41649974226851e-06
-2.90451192192619e-05
-3.81898247702794e-05
-2.46443986586193e-05
1.33411927441378e-06
-2.05395013699348e-05
-1.4672650088565e-05
-8.66562965455593e-06
1.64949850548494e-05
-2.30633055073725e-05
-7.66169849748745e-06
-1.99191795007911e-05
-1.58866463776694e-05
-3.80526456860886e-05
-8.17220687170619e-06
-2.04362534639162e-05
-1.19799394309372e-05
-2.19152255819823e-05
-3.42303523939379e-05
-3.08044967155528e-05
-4.92914607514125e-05
-1.76522955442702e-05
-5.44368793352245e-06
-2.66199917409764e-05
-1.5051681806845e-05
-2.90659808400819e-05
-1.1778967950722e-06
-2.52055398734854e-05
-3.9419944541254e-05
-1.44269461000805e-05
-2.23706940883089e-05
-1.33139717587413e-05
-3.50110274168482e-05
-1.90317839486962e-05
-2.06033925469736e-05
-4.20191151478141e-05
-1.9955401317539e-05
-1.43219936372442e-05
-1.91398794325507e-05
-3.03265032740347e-05
-5.05464126651188e-05
-3.08874363186563e-05
-1.00381436594225e-05
-2.88241311760351e-05
-5.43898121520962e-06
-8.86507717284363e-06
-1.85612180106556e-05
-3.07345935257669e-05
-2.73466130718279e-05
-1.31772096464593e-05
-1.10330368528435e-05
-6.15486977115424e-06
-8.51252422190118e-06
-9.71269440597996e-06
-1.48969293891797e-05
-1.50970810081448e-05
-1.920117158471e-05
-2.57084921496874e-05
-4.55008282564324e-05
2.40636797657379e-06
-1.31436236205644e-05
-2.91909330198707e-05
-1.49919410789433e-05
-2.52474876029818e-06
3.48795168060101e-06
-2.44251629927687e-05
-5.11999247183159e-06
-2.91633131625237e-05
-2.38295334685103e-05
-7.81513042414444e-06
-1.12818372410496e-05
-2.34946894219939e-05
-3.44300426618777e-05
-3.9103488613012e-05
-2.19841862186169e-05
-2.81722455396463e-05
-1.54531433880053e-05
-2.54839235820784e-05
-1.49962188230596e-05
-1.33471070669715e-05
2.39320812267015e-06
-3.92491112640562e-05
-1.77667968902303e-05
-2.34841240989605e-05
-3.36449383648556e-05
-1.24710193946863e-06
-2.11368619554412e-05
-4.00339991169397e-05
2.90613311025805e-06
-6.3103280170669e-06
-2.28651114569721e-05
-6.53333576447039e-06
1.55643303942817e-05
-4.30952102933776e-05
-3.02034577478344e-05
-1.95419951974155e-05
-1.99702937631967e-05
-2.0221799828412e-05
-2.48207845682501e-05
-3.02639521360361e-05
1.40899113520457e-05
-1.6129579880805e-05
-3.22669461324927e-05
-2.80158129889076e-05
-2.25940607854492e-05
-2.80249194216079e-05
-1.63645184760248e-05
-2.07708161701743e-05
-1.93604461291845e-05
-3.41505829304911e-05
-3.43821463215407e-05
-9.99228760794742e-06
-4.88438148547859e-06
-2.80264739983632e-05
-2.58450867812872e-05
-1.66572524076462e-05
-3.20322111159492e-05
-3.06459732034761e-05
-2.13348932224651e-05
-1.72008054549603e-05
-1.77791029216608e-05
-7.92775042084655e-06
-1.55146001659411e-05
-2.56715936692617e-05
-2.35648839283604e-05
-1.73063567818594e-05
-2.55859435722358e-05
2.10590152556362e-06
-3.15872912343071e-05
-2.90865707830247e-05
-1.45622315231996e-05
-3.52192632295037e-05
-1.58074033591042e-05
-2.05330874481104e-05
-3.41390407986081e-05
-3.20495052763454e-05
-1.54816447470535e-05
-2.8811810021899e-05
-1.45634558383047e-05
-1.84905495156065e-05
-1.86832424934823e-05
-4.01713066419692e-05
-1.37466641101204e-05
-9.05592759197284e-06
-1.60540428376942e-05
-1.88135007780004e-05
-1.45408908442453e-05
-1.37969033452313e-05
-1.49420253377792e-05
-1.66961834532607e-05
-1.80852599224061e-06
-2.05276313706294e-05
-3.44768031395354e-05
-2.87163679330519e-05
-3.02491898465873e-06
-9.03691884928491e-06
-1.98189579482402e-05
-2.55129924337509e-05
-1.13419373553658e-05
-2.20367186200133e-05
-2.44058938442869e-05
-2.54814730325507e-05
-2.58619153825682e-05
-6.09700310216169e-06
-1.99764089144949e-05
-4.73989599434158e-05
-1.45579460171606e-05
-1.43347165426336e-05
-1.59010259453078e-05
-1.08953371742943e-05
-3.64171143862657e-05
-2.1235920335761e-05
-2.54229741989838e-05
-2.00401901247811e-05
-5.05067695820896e-06
-1.6066986666156e-05
7.02895258424574e-06
-2.54422875126849e-05
-3.08746329765425e-05
-1.24338894351391e-05
-1.81768185087862e-05
-3.1793797479437e-05
-7.61280173594794e-06
-4.21731735877183e-05
-1.96302244781938e-05
-2.3372600072445e-05
-1.45762828919172e-05
-4.55605567118351e-05
-5.25628747778032e-06
-2.22838185004032e-05
-1.3996728771551e-05
-2.93040224605989e-05
-2.77947071076383e-05
-2.46890272299447e-05
-1.92618905958551e-05
-3.09026357433186e-05
-2.13727775575325e-05
-1.51387341080545e-05
-3.88530066992454e-05
-2.62529085254877e-05
-4.06862912811897e-05
-2.17088718535278e-05
-9.90125341665051e-06
-2.63372927867984e-05
-2.47534203720824e-05
-3.26645401847234e-06
-1.33322718884661e-05
-1.89597610222764e-05
-1.30297759059159e-05
-9.45540061057981e-06
-3.47013338849377e-05
-1.7557149023574e-05
-2.20587623135705e-05
-3.29090455129195e-05
-1.34573169883073e-05
-2.5583972986384e-05
-9.80919508143577e-06
-1.49707058725065e-05
-1.69663203410865e-05
-1.42326060184938e-05
-3.01220761781766e-06
-2.04275930215477e-05
-1.48714457999277e-05
-5.03002468122398e-06
-1.43488546501898e-05
-2.53115881385791e-05
7.85309937448248e-07
-6.38259417247248e-06
-7.94334010035108e-06
-3.16824939516969e-05
-3.346406111202e-05
-3.16808801568945e-05
-2.86091142109275e-05
-3.43023680443439e-05
-9.06934691584822e-06
-1.30456736660908e-05
-4.11786970098553e-05
-1.75821044067808e-05
-3.84340362188954e-05
-3.37725158381941e-05
-1.74547987684844e-05
-1.25097024022902e-05
-7.65342915204306e-07
1.65078273830621e-06
-1.57778493177109e-05
-2.72894010860562e-05
1.52438573082438e-05
-2.29873958689947e-05
-2.23126242400639e-05
-3.84345513203036e-05
-1.79686298182382e-05
-1.04962192513481e-05
-7.29342596010526e-06
-4.50069826636051e-06
-1.61167192875159e-05
-2.39090553261156e-05
-1.84636554117547e-05
-2.29156987413541e-05
-2.3907588421921e-05
-3.46634292041854e-05
-3.25201815155958e-05
-1.80309900593184e-05
-2.59573803020705e-05
-3.25679934931251e-06
-1.59402560193058e-05
-1.93183520789688e-05
-1.34791713594468e-05
3.51230191821347e-06
-1.68763780919401e-05
-2.76095442539577e-05
-1.4478657358209e-05
-2.10999223966319e-05
-1.09544272964471e-05
-2.60391409324583e-05
-4.50715097429493e-05
-4.14588463870644e-05
-2.3280817485288e-06
-6.75943905311829e-06
-2.49277927546722e-05
-2.11566189305956e-05
-2.13176095936923e-05
-1.53488459292526e-05
-2.77243278194477e-05
-1.81747348483507e-05
-1.94668737618289e-05
-3.12049018513472e-05
-2.87320848519998e-05
-2.33162703008064e-05
-7.16668809292309e-06
-2.446394123314e-05
-1.44296800521985e-05
-2.32976931832502e-05
-1.77265616728972e-05
-1.53972947692678e-05
-2.38187186408672e-05
-1.86120593067594e-05
-2.48816431670038e-05
-1.7080322513327e-05
-3.66049030558641e-05
-3.85560899360736e-06
-1.59028163669471e-05
-2.46081791760502e-05
-2.18723699201909e-05
-1.32044425390261e-05
-4.32555252778499e-05
-3.41658511954284e-05
-1.52838821716244e-05
-2.46964541554544e-05
-3.83887827361824e-06
-9.2433893105339e-06
-2.15067066406139e-05
-1.54176789855908e-05
-4.44523571258204e-06
-3.37230657040265e-05
-8.73805740935862e-06
-7.21311284951516e-06
-1.05068465803907e-05
-2.58186122010064e-05
-1.34002258197828e-05
-2.37167255443586e-05
-2.46096320008952e-05
-3.45434831951547e-05
-2.89805786165527e-05
-3.82848841534398e-05
-2.73727190170567e-05
-6.83329548274202e-06
-8.38486532828828e-06
-1.74166957928079e-05
-2.92185260394143e-05
-1.5288754972253e-05
-1.97921049516532e-05
-2.6290236849366e-05
-2.22773594442858e-05
-2.6201373000656e-05
-1.44472370061077e-05
-1.92492035408401e-05
-1.38721866230218e-05
-2.4616331552266e-05
-2.92143923988702e-05
-3.94473907503022e-05
5.76882872141607e-06
-1.63223152856317e-05
-9.31587524246671e-06
-3.02696408441049e-05
-4.04668267838809e-05
-2.39549587406784e-05
-3.14466731440417e-05
-1.15302321733122e-05
-3.99960616035885e-06
-2.58956865433836e-05
-1.139444571992e-05
-5.97834381670774e-07
-3.38300376738391e-05
-2.92045561493858e-05
-2.36583426247111e-05
-3.20370113894286e-05
-1.55423685414077e-05
-3.3821089554597e-05
-2.7830187433008e-05
-1.79100238213745e-05
4.37916547955073e-06
-2.61706354836371e-05
-3.24840675867424e-05
-1.81314106606345e-05
-1.7559686218226e-05
-2.58852652251975e-08
-3.06924372603787e-05
-1.94684295067667e-05
-9.70274683910942e-06
-4.2439850148868e-06
-2.91679209217142e-05
-2.80617904970905e-05
-2.35786576881595e-05
-3.76915928509157e-05
-1.74751418991821e-05
-2.91422823287698e-05
-3.7777258675017e-05
-3.70062674399909e-05
-3.07728095564854e-05
-1.14630156351831e-05
-1.66711111508389e-05
-1.98975311602335e-06
-4.72627349182228e-05
-2.37295325493623e-05
-1.07353901807661e-05
-3.26245674644564e-05
-4.81920564358699e-05
-1.62812065981093e-05
-2.73129557862309e-06
-2.19935637666325e-05
-3.46046224047783e-05
-1.17930549581202e-05
-3.33264218556717e-05
-2.43936645128766e-05
-1.54653113340065e-05
-1.68365570488945e-05
-2.78572364825982e-05
-2.68740029464063e-05
-3.36365949707657e-05
-3.26992638099653e-05
-6.50973656148795e-06
-1.67931384157859e-05
-1.65152728376011e-05
9.79508193065426e-06
-2.31052135859988e-05
-2.38652057616956e-05
-2.5724957017215e-05
-4.23479671601967e-05
7.11397137283512e-06
-1.69547227185593e-05
-1.00454398447318e-05
-2.20038666124623e-05
-2.65068958235874e-05
-4.15514204143696e-05
-2.09334164548492e-05
-1.45911562696922e-05
-1.16606724745494e-05
-3.7279413973442e-05
-1.23044824077792e-05
-3.15973632103951e-05
-1.63884807190781e-05
-3.01185152013122e-05
-1.83391430232705e-05
-1.30162824771515e-05
-3.10571784830084e-05
-4.20771776488815e-05
-2.92127003591129e-07
-3.6220899873624e-05
-2.58626052515076e-05
-3.4490892839277e-05
-1.04162050147476e-05
-5.50667840007832e-05
-2.43719089162077e-05
-2.0380641992216e-05
-3.01595851432856e-05
-3.58489254005869e-05
-2.55449913894497e-05
-9.07197932659175e-06
-1.58957155637395e-05
-1.84819415588098e-05
-8.54353565113032e-06
-2.23023452629434e-05
-2.75137349756671e-05
-2.94540373240814e-05
-1.86059796858556e-05
-4.01789559896384e-05
1.28070971904612e-08
-4.26953872924314e-05
-1.83257621517823e-05
1.17712772251691e-06
-1.6651895939493e-05
-3.68387165601181e-05
-2.90802003874612e-05
-2.53878342792139e-05
-2.28362084310699e-05
-1.34578286971554e-05
-6.52164047611177e-06
1.27312873670668e-05
-1.87161941182461e-05
-2.40549374220627e-05
-1.10029139707974e-05
-2.90240467545537e-05
-1.79833245567559e-05
-6.27890808208176e-06
9.93389914624611e-08
-1.3218918496989e-05
4.80042895866454e-07
-1.74947101455619e-05
-4.24307753055823e-05
-4.74939557567288e-05
-3.06355122523247e-05
-1.59715908956557e-05
-5.74699940390923e-08
-3.16000608462357e-05
-1.76830942695684e-05
-1.433784768072e-05
-1.32449576906219e-05
-1.78232897941725e-05
-3.33724633740839e-05
-2.60785202553887e-05
-3.10509814292467e-05
-2.42705732556817e-05
-2.61644278042651e-05
-1.66256914903079e-05
4.81397429166844e-06
-1.28099388251239e-05
-3.02833269026345e-05
-2.28019194845237e-05
-1.92003831522415e-05
-2.29292562878517e-05
-1.00149636056235e-05
-3.91316720441124e-05
-3.19107411829941e-05
-2.53715381400895e-05
-2.30295860854707e-05
-3.60953758390048e-05
-2.20520680783208e-05
-1.01937510413283e-05
-2.22813580280371e-05
1.41214419957475e-05
8.85322810900133e-06
3.31564967773166e-06
-2.77130318636585e-05
-9.27103761592635e-06
-2.09967742254159e-05
-1.71052407359349e-05
-1.45164406091016e-05
-2.67377074514914e-06
-1.8674832691094e-05
-5.1060481113234e-05
-3.66578628329973e-05
-2.53991575865341e-05
-1.63207022583374e-05
-1.87831190271369e-05
-3.59738267661522e-05
-2.45158144806005e-05
-1.9827765048689e-05
-3.45857430851218e-05
-6.23368362099973e-06
-1.41130954925621e-05
-2.65505571127061e-05
-5.04983171013459e-06
-3.57319261754262e-05
-3.61471659673679e-05
-2.25584419949369e-05
5.11472051815958e-06
-2.76014346495565e-05
-2.09461365922315e-05
-1.24668593650495e-05
-1.56751644548967e-05
-6.66293609491523e-06
-2.29361612427163e-05
-2.46345053488852e-05
-5.26378187230074e-06
-2.89653136929414e-05
-1.01282144929147e-05
-3.10744688778747e-05
-1.36476085719509e-05
-1.61592987192806e-05
-1.40472664496386e-05
-1.999914042927e-05
-2.82054391833262e-05
-2.10610949060583e-05
-1.47728062845981e-05
8.97189701909646e-08
7.82449976846152e-07
-2.10646041808566e-05
-2.61878452941176e-05
-4.31656015797192e-05
-3.40886264067887e-05
-2.32304747198843e-05
-3.35990456909338e-05
-1.65848491106473e-05
4.58171318344867e-07
-3.04839617850915e-05
-1.40664324461371e-05
-2.32226146069489e-05
-2.22761024414887e-05
-3.14265701981583e-05
-2.0694816976714e-05
-1.86831510866151e-05
-3.97035851960817e-05
2.4408106611525e-06
-2.48893675172687e-05
-3.07303266660084e-05
-4.88108085698478e-06
-2.28507118441729e-05
-2.55343864541663e-05
-1.23123684914457e-05
-1.20485110376366e-05
-3.3705622649951e-06
-3.93800895157193e-05
-3.42533900383209e-06
1.18304483884427e-05
-2.61075941119521e-05
-2.8685633742391e-05
-3.43448085516606e-05
-2.67341037589777e-05
-5.11101795688666e-06
-1.90885871582693e-05
-1.64748851672954e-05
-2.33878312362912e-05
-2.8019212156132e-05
-5.13014319018557e-05
-2.57127791488183e-05
-2.36363337281389e-05
-1.35826105443268e-05
-6.09471977996218e-06
-1.59512570703194e-05
-1.26573473716038e-05
-2.15943146376406e-05
-1.29376611388817e-05
-2.33038100286663e-05
-1.1280274635001e-05
-2.24234613272911e-05
-9.84521728575964e-06
-1.00847302985458e-05
-3.40050257740655e-05
-3.78835516713474e-05
-1.46730526734938e-05
-5.05562781358247e-05
-2.24600833385442e-05
-4.63589494521413e-05
-3.06401519694238e-05
-9.55500937856057e-06
-9.35710706451261e-06
-1.2414155637427e-05
-3.2252279005459e-05
-2.04343699183229e-05
7.46848951848265e-06
-3.1009957282268e-05
-8.29589493807673e-06
7.89734660936033e-06
-7.28542102849772e-06
-2.17843411976813e-05
-3.17028230751632e-05
-2.23976971408513e-05
-3.38413486190407e-05
-1.15105949946138e-05
-2.42371588057488e-05
-1.40060612040304e-05
-3.18325757343822e-05
-2.97662347779955e-05
-2.30824697777939e-05
-1.1043734096286e-05
-8.84293073071852e-06
-7.28800925882999e-06
4.86546428224444e-07
-1.96958603214392e-05
-7.3728876538696e-06
-7.06263786228041e-06
3.63981511790002e-07
-2.91991864196091e-05
-1.9213450287285e-05
-2.24958206377751e-05
-1.05496742477231e-05
-1.77036583504815e-05
-1.77961181458807e-05
-4.26296670789007e-05
-1.27028166669712e-05
-1.754493343678e-05
-3.23517977689438e-05
-3.89250253982658e-05
-1.44290192839692e-05
-2.52985941496529e-05
-4.23570362250218e-06
-2.27530379532559e-05
-1.79883145109723e-05
-2.28637863204043e-05
-1.28278232444198e-05
-2.87092809289234e-05
-1.66512737893544e-05
-2.16533419541488e-05
-3.46692905226931e-05
-1.662058043076e-05
-2.7216345358367e-05
-1.34432800484951e-05
-3.1149051335207e-05
-4.87988138369863e-05
-3.42802070984015e-05
-7.47465086729103e-06
-1.54182441420655e-05
-3.57230142326378e-05
-1.32212840121813e-05
-1.31967105531236e-05
-2.14395877719376e-05
-3.21904510500966e-05
-1.39610378687938e-05
-2.47461289835307e-05
-3.25639608145068e-05
-3.12698345105081e-05
-2.19229304459691e-05
-7.49778425129443e-06
-2.79040241340996e-05
-1.58033444369081e-05
-1.80544940365576e-05
-2.4379435161909e-06
-5.71852530590104e-06
-1.19343225623168e-06
-2.36264634071841e-05
-3.69584952999445e-05
1.27574568681943e-06
-2.71384291989516e-05
-3.2895999737935e-05
-1.76228234102409e-05
-1.91484235535459e-05
-1.50047339989704e-05
-2.62729942676646e-05
-2.73215242369884e-05
-3.41640818865378e-05
-1.18381955954628e-05
-1.35586574449654e-05
-1.51613036408375e-05
-3.30612554927238e-05
1.60026971865676e-05
-2.38719286852495e-05
-3.77298578859122e-05
2.81474153361093e-06
-2.22568782772317e-05
-1.15780283552602e-05
-1.08487567452558e-05
-1.33947069406212e-05
-1.43540960903144e-05
-1.78966790944867e-05
-2.01054785759324e-05
-2.24635940884726e-05
-2.33590806139311e-05
-2.46486007511389e-05
-2.69038347266914e-05
-3.81341741443971e-05
-2.33123423880157e-05
-2.17226445165962e-05
-3.86778156980748e-05
-2.58661087969571e-05
-3.14845123451887e-05
-2.67823770407032e-05
-1.93451309329613e-05
-4.04809118152676e-06
-2.65810847805565e-05
-8.57838609217499e-06
-1.04570873391758e-05
-6.51366574134487e-06
-1.6874411177195e-05
-2.73073893315609e-05
-2.07633260778446e-05
6.21863717137267e-06
2.19714391478879e-06
-4.66054744202975e-05
-2.34750406900997e-05
-7.34178556331086e-06
-3.22246016639096e-05
-1.95050580696219e-05
-6.90161667846045e-06
-1.59580398213683e-05
-2.64669185904659e-05
-2.33482662612322e-05
-2.99296199628526e-05
-2.72877513683077e-05
-9.02982500336916e-06
-3.1755570626713e-05
-1.23449025970991e-05
-2.37975124781814e-05
-2.41102616520102e-05
-1.33953909013601e-05
-4.05261678551685e-05
-2.56897668908097e-05
-1.9978935981674e-05
-2.20603039014681e-05
-1.84651824765603e-05
-3.35472294588482e-05
-1.90557964299665e-05
-4.50994920972465e-05
-3.6881755611049e-05
-4.22341362911057e-05
-2.82970012926406e-05
-2.26649814388284e-05
-6.67350317665669e-06
-1.14303544016141e-05
-8.63422681141572e-06
-1.7062534967318e-05
-2.64448133636859e-05
-1.68006443752464e-05
-2.96412747304523e-05
-1.90526969168424e-05
-1.7416324929724e-05
-2.82292509145069e-05
-2.58605361583413e-05
-2.57564159705548e-05
-2.01098185539351e-05
-2.88594773628485e-05
-3.88184566963241e-05
-1.04208974669941e-05
-2.7634024437014e-05
-2.17319643335014e-05
-3.37446395758528e-05
-6.99899456708434e-06
-3.32673995025685e-05
-2.68906750987072e-05
-1.83673165794255e-05
-2.47428716376048e-05
-1.2811823357799e-05
-4.95809297950843e-05
-9.84890179750853e-06
2.15780851117325e-06
-1.93746741441779e-05
-2.41749652396641e-05
-1.18437390216348e-05
-1.98505989348565e-05
1.2971879275155e-06
-3.3061650177396e-05
-1.64365785783502e-05
-1.84355842753472e-05
-2.323139766576e-05
-2.10707187983923e-05
-1.18855057705033e-05
-2.46385476474855e-06
-4.01494533919235e-06
4.62071961424297e-07
-2.59200901643966e-05
-2.86525439782872e-05
-1.5193255728919e-06
-1.60083502455543e-05
-1.02657833497518e-05
-7.95137839774873e-06
-3.63163258810474e-05
-2.08134496027655e-05
-1.65041265438639e-05
-3.33480887257404e-05
-1.3425136875857e-05
-2.68432333480976e-05
-1.46351914026885e-05
-2.87714918983731e-05
-1.08589357099051e-05
-1.42567202130318e-05
-2.26812335877063e-05
-1.13789831695057e-05
-4.71590356526107e-05
-3.08236441617696e-05
-2.63579925962013e-05
1.91812846303656e-06
-2.55514124114514e-05
-5.83796523685062e-06
-1.02121554866496e-05
-1.05926408167127e-05
-2.60404758458542e-05
-9.63576370276962e-06
-1.78392723194687e-05
-3.92667894836525e-05
-2.61210555932747e-06
-2.7857880859822e-05
-1.14650333800771e-05
-2.58568747355006e-05
-2.56190153321422e-05
-1.94908507248828e-05
-2.1480798619622e-05
-1.13787254915218e-05
-2.23753405523585e-05
-6.65496194146494e-06
3.3289267670777e-07
-2.6425724548067e-05
-2.11350612991933e-05
-2.83676249771191e-05
-3.79429804911881e-05
-8.46776169755759e-06
-1.69391311184425e-05
-1.9191212284229e-05
-2.91855881156756e-05
-2.40097397128586e-05
-4.84145648478373e-05
-2.20029941407642e-05
-3.44744211094956e-05
-2.07736023667348e-05
-2.49567061043827e-05
-2.60083964799704e-05
-1.81450048037092e-05
-2.92820064737015e-05
5.33597369409612e-06
-1.53819333788908e-05
-2.37561055584697e-05
-4.52121349863091e-05
-3.82969705905866e-05
-3.66254554698465e-06
-1.41758115922592e-05
-4.42979207931889e-05
-6.94906191038845e-06
-1.84796399056414e-05
-1.68599062253013e-05
-2.92069430446571e-05
-3.84312338631875e-05
4.52545406440602e-06
-6.25377851052447e-06
-1.6283240885046e-05
-2.67607845302198e-05
-2.51932538677774e-05
-1.35718264852967e-05
5.81063039325902e-07
-3.19619874457514e-06
-3.57197540045645e-05
-2.78295193356829e-05
-9.64053853590851e-06
-3.59238543512483e-05
-4.96622336053627e-06
-1.87475310235493e-05
-1.36211014858394e-05
-1.52634324241205e-05
-8.81937583580715e-06
-1.76728588251428e-05
-2.1533028924522e-05
-2.50417313562643e-05
-2.85853899128996e-05
4.34228194898108e-06
-1.05004373848233e-05
-1.74970540493251e-05
-5.03950789465384e-06
-1.4391818264468e-05
-7.57116707393829e-06
-1.33604260337341e-05
-5.28764172908532e-06
-3.48299938132245e-05
-1.52503267726837e-05
-2.02804009942416e-05
-2.47492298982185e-05
-9.22620030276222e-07
-3.56887213300399e-05
-1.19496201647324e-05
-2.73804812592085e-05
-2.49208474825523e-05
-5.2067110758078e-05
-2.61076988301801e-05
-1.95386284264275e-05
-1.85926288455726e-05
-6.24286877159345e-06
-1.28052451588582e-05
-2.65715751831808e-05
-2.17853259038296e-05
-2.52556598673861e-05
-1.58648617839953e-05
-2.15729257369697e-05
-2.38017136194206e-05
-4.98900804903963e-05
-6.54159026315864e-06
8.09525683162451e-06
-2.91749146677898e-05
-3.80736954002465e-05
-3.37454918607038e-05
-4.19529595447242e-06
-8.94491532472965e-06
-3.01832831588094e-05
-2.59610865645585e-05
-2.30642260765587e-05
-3.91954023165691e-05
-1.41614385247541e-05
-9.33746697534911e-06
-3.01271617888249e-06
-1.45546150578596e-05
-3.27637809106427e-05
-2.53301441489423e-05
5.2241724591134e-06
-2.36413694931314e-05
-2.86259850146318e-05
-2.7095357901034e-05
-4.60692908326295e-05
-6.68237812506642e-06
-1.65979683159208e-05
-1.10070232251706e-05
-4.35699662756245e-05
-2.28671880159012e-05
-2.81243929742769e-05
-2.74621248577005e-05
-2.26913543858497e-05
-2.11197152812222e-05
-2.04634735658502e-05
-2.56635771881652e-05
-1.02786853819798e-05
-1.1527711221243e-05
-3.42849813147779e-05
-1.16648193434068e-05
-1.47786790621881e-05
-1.84664595574201e-05
-3.36190923185803e-05
-1.48732988932665e-05
-2.11260943803493e-05
-3.28901436032528e-05
-2.27012691957528e-05
-3.31118335092837e-05
-2.06642176389556e-06
-3.46931725694979e-06
-1.9781760774951e-05
-1.93286586908646e-05
-9.89718102823991e-06
-4.26600017969547e-05
-1.93823857359738e-05
1.32280119668815e-08
5.77906975709393e-07
-2.63440460802068e-05
-2.24334919123843e-05
-2.12362827862508e-05
-4.11433054440593e-05
-8.41730855652634e-06
-1.09825184411353e-05
-8.07081576680025e-06
-3.80733333198547e-06
-1.88118804153474e-05
-2.66262158363614e-05
-9.07234222216772e-06
-1.51263762105733e-05
-2.16794953918957e-05
1.54660561176113e-05
-1.94850927618809e-05
-1.52623041541594e-05
-7.15567814797977e-06
-2.84015337648052e-05
-1.67950504453938e-05
-1.76088333856208e-05
-1.10372987933766e-05
-3.0950965599087e-05
-1.39507114469153e-05
1.34132450852463e-07
-1.26462023928438e-05
-2.53939289593195e-05
-2.10925698879946e-05
-3.61156348308565e-05
-3.49195061877406e-05
-3.18046855968468e-05
-8.43524930547041e-06
-2.31144421401805e-05
-1.54490735409408e-05
-1.81663670419151e-05
-1.71987304723942e-05
-1.01051184680654e-05
-1.80414476512255e-05
-3.37947907056985e-05
4.63318613123004e-06
-1.82251050825169e-05
-5.99068564239909e-06
-2.73269611457285e-05
-3.09498909897428e-05
-2.73624213446403e-05
-3.35823239387293e-05
-8.33412092436751e-06
-3.39282727640022e-05
-3.15857463697647e-06
-2.03949148310843e-06
-2.60514875527266e-05
-2.05158024971615e-05
-1.08435264830845e-05
6.15478822503249e-06
2.6817057986752e-06
-1.59987250658227e-05
-1.74421885481165e-05
-3.97449299397524e-05
-1.62603571219981e-05
-2.15724971765231e-05
-6.73702352668948e-06
-2.58086199174546e-05
-2.28029156916504e-05
-3.12965111907123e-05
-1.52403038651713e-05
-3.19655641939821e-05
-2.05441917836042e-05
-1.02260122941607e-05
-1.91266746803318e-05
-3.30062245999129e-05
-2.51568368968268e-05
-2.65068702149472e-05
-1.1301463416713e-05
-2.46981511684029e-05
-1.62022518973727e-05
-3.62316184486698e-05
-2.11528574461179e-05
9.02983462821184e-06
-8.33018222795801e-06
-2.37992460705202e-05
-4.01026740894992e-05
-2.99158722567132e-05
-9.92131792638867e-06
-1.10492995553115e-05
-1.41705520716454e-05
-5.44028537600915e-05
-2.86166810882852e-05
1.10415899183282e-05
-3.51447814013044e-05
-2.56100383779263e-05
-3.22486911486358e-06
-2.0724110622553e-05
-8.68580846957249e-06
1.19192790982254e-06
-2.48140962255436e-05
-1.4012591028069e-05
-3.70638204285293e-05
-1.2706446571359e-05
-1.07498353756088e-05
-8.92384794738716e-06
-3.22159868826691e-05
-1.00141758058972e-05
-2.63563696892041e-06
-3.89652973953452e-05
-3.93335675063414e-05
-3.35283783701535e-05
-7.54254178130354e-06
-1.72016307470594e-05
-2.00845272618076e-06
-1.29451567097057e-05
-3.74582960666273e-05
-1.90255436366326e-05
-3.51924083944542e-05
-3.95904512418059e-05
-6.77447174204856e-06
-2.2932076501288e-05
-2.32596581386555e-05
-2.136652450259e-05
-2.66161516788977e-05
-3.52414856616926e-05
-1.34062770368427e-05
-1.09341814200044e-05
-1.03868067480069e-05
-2.67101552993667e-05
-2.7115769549028e-05
-7.93338094823485e-06
-1.92533501340303e-05
-2.94602907966504e-05
-2.76566205457933e-05
-3.17645243137351e-05
-1.30436046980564e-05
-1.65528562461785e-05
-3.14648334660936e-05
-1.57364427686956e-05
-3.34636147909631e-05
-1.4826739966938e-05
-1.11879762456817e-05
-1.73397362016714e-05
-5.00722581502131e-06
-6.25268706015275e-06
-1.85428401042521e-05
-3.63149521984341e-05
-2.36191396700633e-05
-2.87650928081974e-05
-3.24133008299555e-05
3.12845148254044e-06
-2.17269781862326e-05
-1.49788013176857e-05
-5.43739617914018e-06
-2.08645099883008e-05
-2.65366607427785e-05
-3.2778790692722e-05
-2.71405325902597e-05
-2.82149881205528e-05
-3.15742661250179e-05
-1.57723823568543e-05
-2.1271036428957e-05
-2.40824263998436e-05
-2.9086744103805e-05
-7.02611377800798e-06
-4.91832496702557e-05
-4.04218215930891e-05
-7.66254365298884e-06
-2.64337877148143e-05
-3.0158220575762e-05
-2.49141751535543e-05
-3.67419939327421e-05
-3.05784471105396e-05
-1.83732918918082e-05
-5.98969965698817e-06
-1.32372318529242e-05
-1.93731601710417e-05
-2.42469819759684e-05
3.47937602518244e-07
1.12391468782182e-05
-4.08606458481503e-05
-1.67971276695085e-05
-3.10624803716793e-05
-3.0066089516475e-05
-9.69541388693831e-06
-3.09278277711709e-05
-4.42994058634351e-05
-2.77928609922326e-05
-3.64110518604282e-05
-4.38906741029876e-05
-1.89011678686069e-05
-2.88019757566575e-05
-9.18358372751705e-06
-9.63122495909905e-06
-3.55251617689041e-06
-3.71436695195902e-05
-1.20595464308416e-05
-2.13634001377278e-05
-1.53801351270072e-05
-4.72052719587026e-05
-6.31454105155527e-06
-3.68062533963572e-05
-5.30279204279786e-06
-1.99795567774779e-05
-1.69160615231123e-05
-5.7708909849165e-06
-2.67951434348045e-05
-2.7964130881699e-05
-2.07116646908714e-05
-9.91483925878357e-06
-3.27823549985571e-05
-2.94028616774086e-05
-4.03913509891587e-05
-2.68673071898309e-05
-9.51031765783535e-06
-8.84566419009854e-06
-3.53513385420606e-05
-3.81572932889175e-05
-2.49413360856714e-05
-2.67595692126835e-05
-1.47178093824897e-05
-2.51868028181603e-05
-8.91743536151687e-06
-1.75590070124294e-05
-1.87327684185719e-05
-1.24745061310273e-05
-1.57557077051167e-05
-2.37774765419582e-05
-2.59964733841756e-05
-1.5208961129036e-05
-2.18622378335152e-05
-2.58821555582381e-05
-2.93602305602532e-05
-1.95987666586756e-05
-4.27329499282908e-05
-1.23047816247381e-05
-1.14525455850613e-05
-1.53257133057749e-06
-2.55576364205697e-05
-2.48538453368098e-05
-3.63052219750601e-05
-1.67970249063805e-05
-1.78510928081509e-05
-4.08107962202409e-05
-2.06223158004201e-05
-2.38634446151598e-05
-6.27576784047943e-06
-4.03811671598744e-05
-1.29535863307338e-05
-9.48953761440662e-06
-4.64308424586778e-06
-1.70675342879035e-05
-2.24219486860591e-05
-2.78885838241762e-05
-2.07860620404767e-05
-1.37397972474032e-05
-7.01099021054083e-06
-1.84551104547322e-06
-8.92845267725506e-06
-2.06721285183347e-05
-1.19607527584308e-05
-1.55287972883766e-05
1.24209580928147e-06
3.2853263806358e-06
-3.6005785598718e-06
-1.42406327164843e-05
-2.140616538487e-05
-8.7955518550006e-06
-2.26724663541446e-05
-3.90446108773278e-05
-2.08192940488569e-05
1.86003563124587e-06
-2.83304576797906e-05
-1.9085057781984e-05
-3.87024424447518e-05
-2.92895973927312e-05
-1.80965419318516e-05
-1.77719977052279e-05
4.7643812924779e-06
-4.12175029212583e-05
-8.43055716059544e-06
-3.49091812786125e-05
-3.30407247233271e-05
-2.84236167355255e-05
-2.01017313445937e-05
-1.69369211594313e-06
-1.56367901566329e-05
5.41512120392427e-06
2.95504314336516e-06
-3.74308107089982e-05
-3.26671693667525e-05
4.46018112929401e-06
-3.23154322415903e-05
-3.68389833034496e-05
1.48007052591658e-06
-8.21234117521487e-06
-1.12562549885809e-05
-2.28544718373961e-05
-1.96546145726106e-05
-2.54433528803718e-05
-3.94164991254685e-05
-4.1897535694478e-05
-1.65399114918823e-05
-2.21610665389485e-05
-1.26480810807461e-05
-3.59479151369086e-05
-2.38177341451951e-05
-1.70351741767719e-05
-4.00960826080439e-06
-1.32079905739475e-05
-2.38247171645292e-05
2.23657052251655e-06
8.94389862171775e-06
-2.30088284298086e-05
-2.45171750153214e-05
-4.66289797269797e-06
-6.14034541895296e-06
-5.36678238622831e-06
-1.52336761435266e-05
-2.30339503841177e-05
-2.65257014260053e-05
-3.32256226199096e-05
-6.56638972229203e-06
-2.91413120502947e-05
-4.48516212588813e-05
-2.10522958545212e-05
-3.55932248253817e-05
-3.22887400264334e-05
-2.48343065500055e-05
-1.75106658650211e-05
-5.77149505218359e-06
-8.61122823830041e-06
-2.22913658409896e-05
-3.52208941608677e-05
-1.26405701634479e-05
-3.72267747154065e-05
-1.46923646046733e-05
-7.1778546071094e-06
-4.23939052814017e-06
-2.49084363335255e-05
-1.39233991260466e-05
-3.2638344279033e-05
1.05771218406133e-05
-3.74062235677933e-05
-4.0009616482795e-05
-2.30313300258588e-05
-3.87503794722049e-05
-1.10564507539461e-05
-1.41824961777544e-05
-2.36292203215682e-05
-2.56016147600423e-05
-2.82837116136372e-05
-5.14264953055563e-06
-1.66398121812871e-05
-2.33518314030425e-05
-2.25781406383959e-05
-2.05371744046585e-05
-4.53253626081909e-06
-2.6959315820379e-05
-3.46144909540542e-05
-1.91993841229783e-05
-3.29913832143229e-05
-3.53506135606563e-05
-1.71843335871832e-05
-1.01784993376332e-05
-7.58894699110447e-06
-4.28226848641399e-05
-3.96666679027627e-05
-1.73358069286232e-05
-1.10871655519271e-05
-2.7396301061658e-05
-2.29101902026135e-05
-8.8257375506305e-06
-5.37337218501963e-06
-1.60981474612404e-05
-2.01911208012558e-05
-2.4881452842355e-05
2.27768753393433e-06
1.60138440437318e-07
-2.92538122812328e-05
-1.49180492875059e-05
-3.36635728033962e-05
-2.16290739457976e-05
-2.34795243876596e-05
-1.23692313472368e-05
-2.99388869231931e-05
-1.16825418980852e-05
-1.08910540246517e-05
-3.71189827449925e-05
-2.26715455604012e-05
-2.2794992698685e-05
-2.33388631184225e-05
-1.84009415378557e-05
-1.23660399563849e-05
-1.3310788475672e-05
-1.33883102384772e-05
-4.54996368690676e-05
-2.77296509441025e-05
-1.41600092453908e-05
-2.95627581829112e-05
4.87019034614321e-06
-1.99018525543862e-05
-2.48812615652402e-06
-1.77255505609873e-05
-2.13843713329769e-05
-4.35331324048058e-05
-1.73138978698468e-05
-2.57050066645657e-05
-2.45616719208342e-05
-1.5882150396352e-05
-1.75833721911464e-05
-1.09838876542445e-05
-2.34952998145395e-05
-3.60186094895673e-05
-3.90112723341198e-05
-3.63301540827952e-05
-1.07333852691811e-05
-1.05260832186158e-05
-1.91156308230645e-05
-1.89247381040457e-05
-2.52199048409047e-05
-3.01394535378551e-06
-3.34986812261292e-05
-3.71133042905514e-06
-2.05298477062058e-05
-3.29085187941831e-05
-3.25747297642324e-05
-3.78320379026274e-05
-1.66171464019839e-05
-2.0140604012351e-05
-3.10335177740643e-05
-2.51402444091962e-05
8.25394343570442e-06
6.43083900958115e-07
-8.44678261628195e-06
-2.54341478477825e-05
-2.46610636541118e-05
-1.81704765972257e-05
-3.54352999150153e-06
-2.73242075311363e-05
-2.27389244240159e-05
-2.91704044536048e-05
-1.20615359610008e-05
-3.19754501869971e-06
-3.58233342655928e-05
-1.34971324946471e-05
-1.12041247485095e-05
-3.99565019357101e-05
-1.4116574509688e-05
-3.33123952912581e-05
-2.0516143450289e-05
-4.09856899800515e-07
-5.84622602731e-06
-2.93969914935942e-05
-2.80634622689743e-05
-3.41733146275999e-05
-3.91106364932707e-05
-2.2046917804764e-05
-3.24588306689489e-05
-2.96594783241286e-05
-1.82994958849116e-05
-1.8745056451131e-05
-2.17739990026549e-05
-1.53774478329186e-05
1.7680080973452e-06
-4.20156999131281e-05
4.09872820767181e-06
-2.76096123902711e-05
-1.84858494552206e-05
-4.10780943416081e-05
-2.25507874863549e-05
-2.66374743402384e-05
-4.37081225817011e-06
-2.66418460740019e-05
-3.33385011480478e-05
7.83753256832626e-06
-3.090850198827e-05
-3.42613923826656e-05
-1.90980436940037e-05
-3.23880048978568e-05
-3.03414977789588e-05
-1.20884794124885e-05
-3.0996210219113e-05
-2.32871733302295e-05
-4.00655514199509e-05
-1.3068684978654e-05
-1.69873526274744e-05
-3.14849255409287e-06
-1.50468671587303e-05
-1.6275545864412e-05
-1.98379437905019e-05
-2.33987432419598e-05
-2.19869386305643e-05
-2.50301917202691e-05
-3.58581917582133e-05
-3.0198816769172e-05
-3.2365649657213e-05
-2.51137510358265e-05
-5.23563735139209e-06
-3.21218695516126e-05
-4.17556088731708e-05
-2.39054279769737e-05
-1.75507268699611e-05
-3.45251408256342e-05
-9.54752669049409e-07
-3.8893986839379e-05
-4.98086968088799e-05
-3.35835498990092e-05
-7.19119843542822e-07
-3.51610098112276e-05
-1.5196921939051e-05
-2.57252466983266e-05
1.81207621771198e-06
-1.26776842174556e-05
-4.49214721373425e-05
-1.4003598641114e-05
-2.23694546644156e-05
-1.95403670683549e-05
-1.17271566525611e-05
5.99984961968254e-06
-1.58951653566872e-05
-2.74676010771463e-05
-3.19493903629782e-05
-2.81890514636236e-05
-3.1576922539875e-05
-1.3785929910887e-05
-3.16071878883632e-05
-7.32691004118778e-06
-3.50557300950676e-05
-2.36145124572871e-05
-7.41967937927699e-06
-1.06739012274168e-05
-1.64340508871479e-05
-1.50752138455473e-05
-1.9636717392789e-05
-4.10928872721603e-07
-3.33851362955566e-05
-4.65330519435489e-06
-1.49751816166724e-05
-1.73227127866862e-05
-1.11448378921709e-05
-2.14865872180174e-05
-4.4577017608957e-06
-3.24113390528692e-05
-1.1418933705684e-05
-3.63783330858054e-05
3.89900087850797e-06
-3.31586019005208e-05
-4.0461215996219e-05
-1.15283042406585e-05
-4.88473536753517e-05
-2.29486052380225e-05
-2.6644973682503e-05
2.06678283996069e-06
-7.1185795066476e-07
-3.51707522852077e-05
-2.46742568934801e-05
-2.26572049811475e-05
-2.34799562262344e-05
-2.62717394486047e-05
-3.35528140388538e-05
-1.10035769409112e-06
-2.01194950304181e-05
-9.25762061272232e-07
-8.75491099538817e-07
-2.53300868717821e-05
-3.00335875543566e-05
-2.81613934769924e-05
-2.09288073580727e-05
-1.47826642824144e-05
-3.21211180559512e-05
-1.09999171400606e-05
-1.65902636801965e-05
-3.20705721195179e-05
1.33031381404452e-06
-2.35448327168228e-05
-9.05310129175909e-06
-5.092699429575e-06
-1.77152771754161e-05
-1.11929456740589e-06
-1.93292169399145e-05
-2.47466311017854e-05
-1.94327523049829e-05
-1.83401023069457e-05
-2.66448802422945e-05
-2.58445881631688e-05
-1.41567014963268e-05
-1.82202496293731e-05
-2.47249036986499e-05
-2.35588126100722e-05
-2.13541884635421e-05
-3.71629955318511e-05
-3.04383690776133e-05
-4.0372406803574e-05
-1.6203297555576e-05
-3.73317073236982e-05
-5.45733866205453e-05
-1.78189287305505e-05
-3.54972538047764e-05
-4.5411054810212e-05
-4.51051047862069e-06
-2.8029020553131e-05
-1.36518148570496e-05
-2.83705760623635e-05
-3.15654258084015e-05
-3.12013549356872e-05
-3.20454837449711e-05
-2.64796753141505e-05
-4.45242837183305e-06
-2.36741623687306e-05
-5.63016312236669e-06
1.28332278924014e-06
-5.22830273306073e-07
-1.61618221556493e-05
-1.31143632476298e-05
-1.28220567880892e-05
-1.23850732210203e-05
-1.01089298578339e-05
-3.52241970048444e-05
-1.44986486864157e-05
-3.83588801615765e-05
-1.3607463603895e-05
-1.12322986769854e-05
-6.73158611404834e-06
-3.31046411414185e-05
-3.27049835405339e-05
-5.60867967998779e-06
-1.31059579144448e-05
-1.49920998272511e-05
-9.96021965424691e-06
-1.21189796339942e-05
8.35247004801598e-06
-2.72350720059989e-05
-1.12148094822204e-05
-2.57859266123634e-05
-2.91315367111295e-05
-8.5187132388579e-06
-3.40975458100292e-05
-1.48023305202724e-05
-2.54309747916909e-05
-4.67045081317798e-05
-7.39774606983765e-06
-1.1831474135398e-05
-2.10947459902929e-05
-1.24865881235861e-05
5.62335272883274e-07
-4.05832897418838e-06
-9.78779806302747e-06
-3.56790038390991e-05
-2.70823321964016e-05
-2.31101675777704e-05
-9.68934032186333e-06
-1.93848763574697e-05
-1.62199706804477e-05
-1.12013080657265e-05
-3.99835285579942e-05
-1.84773561041068e-05
-3.78226523765042e-05
-2.27101235568237e-05
-1.03044978550238e-05
-1.32955756036633e-05
-3.99339612920684e-05
-1.66577028367105e-05
-1.12116968666319e-05
-4.15668099492383e-05
-2.35250071677257e-05
-2.8586883480802e-05
-1.11070907158262e-05
-1.13050280406747e-05
-2.02515114141177e-05
-2.90111053100731e-05
-1.79947772510667e-05
-1.18929199069043e-05
-3.60499017168449e-05
-1.07738180564101e-05
1.63088863455179e-05
-8.05378928729596e-06
-2.54791295561313e-05
-5.26492631868415e-06
-3.85060158043684e-05
-3.90684093304326e-05
-2.4379106118881e-05
-3.06888018236828e-05
-3.61280534209755e-05
-2.79512478388298e-05
-4.1100142934133e-05
-3.09350992736469e-05
-3.58531650489583e-05
-4.75119574439278e-05
-6.91182468991442e-06
-1.45277539780021e-05
-2.43342673412251e-05
-9.51231987087725e-06
-2.96553187417218e-05
-2.71428867675368e-05
2.27371407557313e-06
-2.74399735022357e-05
-2.53760002384132e-05
-3.06737973901935e-05
-5.85076997536848e-06
-3.01994158942234e-05
-2.7019256974416e-05
-1.27885175643713e-06
-1.39166271947978e-05
-5.79541087631392e-07
-3.07776108103483e-05
-3.39807533251263e-05
-8.94314698259939e-06
-1.73783622881512e-05
-2.4760974693789e-05
-4.84214062079919e-05
-4.16353836398226e-06
-2.59283992271553e-05
-2.72331963723465e-05
-6.99351617223872e-06
-2.12113392149337e-05
-3.71787884489172e-05
-1.74873213297057e-05
-2.9897235734732e-05
-2.2456012551185e-05
-2.39915462653345e-05
-1.32616143489713e-05
-3.23799130000769e-05
-2.59940334975831e-05
-3.68541028355009e-05
-2.69406948344157e-05
-2.6628645199159e-05
-2.56856226818663e-05
-3.05595532292745e-05
-3.13716283702251e-05
-3.37884873835417e-05
-2.83808355412148e-05
-4.04116524423206e-05
-3.51271748407399e-05
-2.73076690512767e-05
-2.11607123371745e-05
-2.49503524098745e-05
-1.85420515631591e-05
-1.94502222571497e-05
-3.11959600601022e-05
-3.58917930562252e-05
-3.42316332225782e-05
-1.13982226232605e-06
-1.45426831872989e-05
-1.39818190789053e-05
-1.91219937313102e-05
-4.13609426651199e-05
-1.61475013380561e-05
-1.74289615556827e-05
-1.45907976562887e-05
-3.75670569355698e-05
-2.46831043022716e-05
-1.68767011679577e-05
3.44331954694502e-06
-1.28713286105362e-05
-2.88679444765889e-05
-5.70887839421228e-06
-7.06230512500748e-06
-2.42721882019445e-05
-1.71525013213677e-05
-2.62023005377557e-05
-1.8799262777498e-05
-2.20205368496028e-05
-2.79193621622262e-05
-4.56354396271057e-05
-1.03409643644818e-05
-3.45129473507219e-05
-3.23557178530821e-06
-2.41077035182962e-05
-4.04175627058308e-05
-3.73050972493636e-05
-2.32693314691737e-05
-2.70181253251264e-05
-9.16612607443527e-06
-1.71810929216351e-05
-3.67374583727102e-05
-2.31506304220244e-05
-3.51390491498893e-05
-2.51611431424874e-05
-2.38785535792872e-05
-1.65250036910253e-05
-1.92730318432087e-05
-2.70967245471906e-05
-6.04977954263635e-06
-3.31830043659384e-05
-1.84549549791189e-05
-1.85157144902487e-05
-4.14929731035609e-05
-1.41715935671061e-05
-1.95113253907242e-05
-9.14721857115613e-06
-2.43755303260443e-05
-3.42225648642308e-05
-4.05955147556774e-05
-1.40669739719169e-05
-1.48133856583629e-05
-1.73550438227318e-05
-1.64102325262727e-05
-3.32288034070891e-05
-4.6706529889663e-05
-2.66080523206413e-05
-5.14079582405419e-06
-3.15424230617819e-05
-2.85530753349399e-05
-2.66605502913659e-05
-3.76775193674675e-05
-2.26492677500029e-05
-1.44321616406984e-05
-2.80063629423936e-05
7.40276224386453e-07
-3.51051809645995e-05
-1.63529045443529e-05
-3.3440511147694e-05
-2.68862601551957e-05
-1.50244318935066e-05
-1.82858094436996e-05
-2.18887044855456e-05
1.04774459154905e-06
-2.84017113168649e-05
1.38540390774238e-05
-1.26565496879397e-05
-2.34929074449843e-05
-3.02200036946272e-05
-4.54348625868321e-05
-1.09337060025152e-05
-2.58266188449644e-05
-3.53492908558344e-05
-2.89683798197893e-05
-7.89409653541025e-06
-1.27572550571e-05
-1.8604683818347e-05
-2.29810735837509e-05
-4.21886884719431e-05
-2.74711713812334e-05
-2.37485097986642e-05
-1.01276487749666e-05
-2.1311796042265e-05
-7.08093253315289e-06
-4.52015219557662e-06
-1.15429144263478e-05
-4.86596114713963e-06
-3.85612567211158e-05
-1.6044614086631e-05
-2.13459442262461e-05
-1.47739712933865e-05
-3.51862952171637e-05
-3.98130042395929e-05
-5.11257869453059e-05
-3.08985539222643e-05
-1.26563205135928e-05
-2.27485317345262e-05
-2.74506249253819e-05
-4.57406240696167e-05
-2.17502010203024e-06
-3.28907332507784e-05
-1.73487776198588e-05
-2.57038047048043e-05
-4.18978132002524e-05
-1.50780750902613e-05
-4.85269191593196e-06
-1.4399573084622e-05
-2.97827925916056e-05
-1.6629262529136e-05
-3.06509646992448e-05
-2.35995027880294e-05
-5.56975038921232e-05
1.34745609985228e-06
-3.22974576966297e-05
-1.70344849794359e-05
-2.19126025023037e-05
-2.11205754741362e-05
-2.50340834093212e-05
-6.0073438084386e-06
-2.15094604455015e-05
-4.39072831957485e-05
-2.19579724852252e-05
-2.6590456076953e-05
-2.13579713967047e-05
-2.34776149892473e-05
-3.47550899135472e-07
-2.01975071525645e-05
-9.71326824609609e-06
-2.12610407017822e-05
-4.47479965193006e-05
-1.36186611021769e-06
-9.78490147661508e-06
-3.74673567594186e-05
-9.2960493074768e-06
-2.37445776881235e-05
-3.68055865361094e-05
-4.81785407292972e-05
-3.36278523439218e-05
-1.81722693523154e-05
-6.97614719506343e-06
-2.11834296783582e-05
-1.8203939897331e-05
-1.64673998208186e-05
-2.52992181615795e-05
-1.1819574634291e-05
-3.41214362125571e-05
-1.48518055401377e-05
-3.11362491514852e-05
-1.72855324118502e-05
-2.59151358417694e-05
-2.07888191154978e-05
-7.25019196019312e-06
-2.19388630146999e-05
-1.39052639601839e-05
-2.38749085839239e-05
-1.57912255778605e-06
-2.62704063751681e-05
-3.27883833077705e-05
-2.31174334836092e-05
3.33076878138496e-06
-7.6918929738883e-06
-2.33547682403421e-05
-1.08220872430667e-05
-4.17715617808696e-05
-2.28672532842797e-05
-1.74156566792944e-05
-7.87092919137968e-07
-3.04674301330152e-05
-2.8243745642604e-05
-1.50963726186449e-05
-1.42520764780211e-05
-1.1540141094913e-05
-1.46321836618094e-05
-2.60567738059545e-05
-4.27072940677821e-05
-2.83163877172438e-06
-1.10503253138631e-05
-1.102361667708e-05
-2.48380718966437e-05
-3.17256518590125e-05
-1.77228397067396e-05
-8.40122331027151e-06
-1.34331678272801e-05
-1.89610750702343e-05
-2.79579015057915e-05
-5.85655900685585e-06
-6.81573875932614e-06
-3.03513212371237e-05
-4.11413614217032e-05
-1.38700955254068e-05
-3.93571381603124e-05
-2.20085351956804e-05
-8.05702964702622e-06
-2.03258100594784e-05
-2.86323830606508e-05
-1.62592731913009e-05
-3.13562105304336e-05
-1.95000257535722e-05
-2.18646662987741e-05
-2.70823252058268e-05
-2.71317023845567e-05
-2.23158199732764e-05
-3.25695652120681e-05
-3.17963575765625e-05
-1.40437342448784e-05
-2.7708532561647e-05
-2.86363071416144e-05
-2.28298856484882e-05
-2.66030736407085e-05
-2.42673875052831e-05
-6.21122121696419e-06
-2.08313633793789e-05
-2.88466392537502e-05
-6.22040377641196e-06
-2.66294092578245e-05
-2.28684404104773e-05
-6.33232397035826e-06
-6.59848027259906e-06
-2.98155921484699e-05
-1.72007625469054e-05
-1.10455462763419e-05
-4.08954689570018e-05
-1.58254245752908e-05
9.36911694184556e-08
-2.6799536662108e-05
-1.84108527578866e-05
-3.53422305486292e-05
-4.96198819415292e-05
-1.85731807318636e-05
-3.30110871970526e-05
-1.94443677290698e-05
-1.86874335322606e-05
-3.21577127359468e-05
4.37568550671423e-07
-1.71457676771e-05
-1.82320249698596e-05
-2.98457927704921e-06
-1.32485138562121e-05
-4.13064991562802e-05
-2.70882958740635e-05
-2.78245003312189e-05
-1.02947269137526e-05
-2.97516342462149e-05
-1.16979304150118e-05
5.37199750781585e-06
-2.5591169376444e-05
-2.88911637546142e-05
-1.39694604180554e-05
-2.90948103050901e-05
-9.61902360506163e-06
-2.78844181263233e-05
-1.23821958040295e-05
-3.09502335773824e-05
-7.35670880416353e-06
-2.23853221034815e-05
-2.70967024829493e-05
-2.91804942218193e-05
-2.64208427611853e-05
-2.34989095757559e-05
-2.46678551190281e-05
-1.25111515630867e-05
9.8031914788054e-06
-6.01970337918083e-06
-4.38207056734272e-05
-2.49936571033207e-05
-2.0775880897026e-05
-2.15503862935053e-05
-9.92721602424229e-06
-3.11769151858231e-05
-1.9826999722224e-05
-1.86862717429981e-05
-4.55080003988423e-05
-6.55036952506844e-06
-1.3860397187303e-05
-3.49911896657981e-05
-1.41067818526048e-05
-1.62603627807352e-05
-2.90006262213595e-05
-3.67073986895799e-05
-3.86875049990589e-05
-2.86878461439104e-05
-1.68650308559378e-05
-3.12089063200365e-05
-3.08552577034311e-05
-3.32211205112911e-05
-1.30846533280722e-05
-2.50293884100628e-05
-1.08941956059756e-05
-1.98572949255518e-05
-1.37661549217564e-05
-1.37062902119678e-05
-2.13230044801675e-05
-4.50079731112214e-05
-1.67319041050967e-05
-7.98960466158192e-06
-1.6712141745767e-05
-1.71994926226336e-05
-3.82101154453135e-05
1.07624471845123e-06
-2.70658248377225e-05
-1.56957512712735e-05
-9.68151595017801e-06
-6.93688072626113e-08
-2.78538233245196e-05
-1.77697042883005e-05
-3.42358612112685e-05
-2.20337079169462e-05
-1.34515330452026e-05
-1.71491464010313e-05
-2.06917016960168e-05
-2.5262780285439e-05
-1.42879217082191e-05
-1.24799656258706e-05
-2.44189897105058e-05
-2.77652618621206e-05
-9.71802873470801e-06
-2.34699697462336e-05
-2.05014348826517e-05
-1.37179913230369e-05
-1.85999967046511e-05
-1.85707274281457e-05
-1.04891814345869e-05
-2.63336076709306e-05
-1.50872277775319e-05
-2.23899235427126e-05
-2.53012678591735e-05
-1.28775478953504e-05
-3.86592035872769e-05
-6.42920393184743e-06
-2.46132423482439e-05
-4.11732203091144e-05
-1.71250491932876e-05
-1.81430322826895e-05
-1.92026887505617e-05
-3.5160602747817e-05
-4.15667864215212e-05
-1.14913377819854e-05
-2.60254611601817e-05
-1.704150991109e-05
-4.48358531997964e-05
-1.48584120437693e-05
-2.90192733663888e-05
-3.10765695331446e-05
-3.95301658346712e-05
-1.08897912374427e-05
-4.52679275330349e-06
-1.44457230816103e-05
-2.0820321320098e-05
-2.14610854929715e-05
-1.86971069242625e-05
-2.16714938978395e-06
-1.94511103827233e-05
-3.63789893258946e-05
-2.52776331174429e-05
-3.8972729980611e-05
-3.65981778508822e-05
-3.1556363134236e-05
-6.63596904314999e-06
-2.38434951473998e-05
-2.43818055795464e-05
-3.75634199169345e-05
-1.64179799958732e-05
-2.19762010215289e-07
-6.77537903703141e-06
-3.37296245004154e-05
-8.54727990840045e-06
-7.32322755392888e-06
-2.55699081153865e-05
-2.47757100788601e-06
-2.19135553689397e-05
-2.4024978214065e-05
-1.35135898275935e-05
-2.73548881206312e-05
-2.12124882140247e-05
-2.70812500383214e-05
-3.45786628948225e-05
-5.78529197484743e-07
-1.38907574212903e-05
-2.10550060570101e-05
-1.90642478118465e-05
-1.7495257932753e-05
-5.41844319679286e-06
-2.87484022627639e-06
-1.16203720905086e-05
-2.37827106879698e-05
-8.7574127632875e-06
-1.84814523785395e-05
-2.29255494905807e-05
-1.6446540814128e-05
-2.81159177814537e-05
-1.15636245540612e-05
-2.19561810545257e-05
-3.65233891676699e-05
-1.39883184902222e-05
-4.27905619050044e-05
-1.99846801355501e-05
-2.14982580304893e-05
-3.10684846131561e-05
-6.56632219551798e-06
-2.62168461631554e-05
-2.34440559746768e-05
-1.68722789345302e-05
-5.24918112869981e-06
-6.27389142975086e-06
-3.21368090573266e-05
-3.73359844899124e-05
-4.35403014300954e-06
-2.51963097780016e-05
-3.61127429762591e-05
-4.31585821475068e-06
-7.81316810939876e-07
-3.18915832563143e-05
-2.24523449395771e-05
-1.876165708081e-05
-3.00809021873924e-05
-3.24431450176373e-05
-9.7007645284111e-07
-1.61145537908922e-05
-3.25791181471285e-05
-4.41503053273449e-05
6.71445353628834e-08
-2.75922545464216e-05
1.15949231082833e-07
-1.77166846168941e-05
-2.90729105116409e-05
-1.60010488662358e-05
-3.06755398884713e-05
-6.61271305330602e-06
-3.59609571481072e-05
-2.98106938907394e-05
-2.58421822569711e-05
-1.30906677107258e-05
-2.29230893018888e-05
-3.64928908177106e-05
-2.3603979032319e-05
-2.04031149550926e-05
-2.15854465000167e-05
-4.21372730477411e-05
-2.79093189742928e-05
-2.00059210957136e-05
-1.12404462187017e-05
-1.75523815354784e-05
-1.66683199349796e-05
-1.42047650175614e-05
-1.3480792566932e-05
-3.13916797257267e-05
-2.5225038046474e-05
-2.37473384054468e-05
-2.32620914276602e-05
-1.03523963276761e-05
-2.7099239766411e-05
-1.2671113751787e-05
-2.16002304852405e-05
-1.72099690497345e-06
-2.52080473143004e-05
-2.08554272253132e-05
-1.52774990273382e-05
-2.92220631559195e-05
1.63215082389505e-05
-2.00487283414969e-05
-3.064114752178e-05
-2.7605568524791e-05
-1.55774844871865e-05
-1.27862045536078e-05
3.04212603602691e-06
-2.31099742616844e-05
-2.63924847843266e-05
-3.33980974130097e-05
-2.46793285228382e-05
-1.51575196098476e-05
-6.84950566364295e-06
-2.2960250563314e-05
-4.35873869120549e-06
-2.15927615219077e-05
-1.65257937888032e-05
-2.11972531649355e-05
-1.71365278418004e-05
-6.58879836551971e-06
-3.41639027183168e-05
-3.9544389636691e-05
2.31071339776342e-06
-1.37441824956605e-05
-1.48448250789275e-05
-4.55551163779334e-06
-3.54867883346878e-05
-2.15619838155408e-05
-1.68785734169271e-05
-2.06873699488372e-05
-2.50803108961214e-05
-2.95420244087873e-05
-2.0379470206552e-05
-2.14270403381218e-05
-4.06216055596701e-05
-1.51141384152271e-05
-3.34757704260421e-05
-1.7443181311896e-06
-1.89119991027481e-05
-2.54273747243255e-05
-4.05009828247664e-05
-1.8680087211347e-05
-2.8570637291021e-05
-2.85390389694269e-05
-2.06911564772844e-05
-2.4557537279691e-05
-4.74965952050459e-05
-3.02673650028011e-05
-4.14875906426441e-05
-1.90693532833955e-05
-1.53633639273986e-05
-9.61793001687662e-06
-1.22927208050298e-05
-2.41635142377273e-05
-3.90622443899652e-05
-1.58060350087242e-05
-2.30048425224629e-05
-2.10649518400993e-05
-2.03820861862907e-05
-2.71309838229867e-05
-3.99340400181011e-05
-2.14799610995092e-05
-1.69059339513648e-05
-2.17277913417249e-05
-2.70417868119588e-05
-1.99580279387149e-05
-7.64846798953626e-06
-1.34289493524396e-06
-1.56751362249576e-05
-3.91722409613115e-05
-2.6772181185814e-05
-3.19043267273806e-05
8.87666232710399e-06
-2.40056177041343e-05
-1.41857867390442e-05
-1.48791989952227e-06
-1.32574296895161e-05
-1.76149091305796e-05
-4.17401363534212e-05
-1.7824471855623e-05
-2.25055251996863e-05
-2.31064906383362e-05
-3.5369419251347e-05
-2.51282149986482e-05
-1.75625363737374e-05
-4.2539712545923e-05
-4.2349167066857e-05
7.8326540172007e-06
-1.20815048420973e-05
1.70388159469454e-05
-2.25363097569413e-05
-1.90066892649298e-05
2.00891745126683e-07
-2.00429048093249e-05
-2.67592716029852e-05
-3.96509803239353e-05
-1.67513338563885e-05
-2.88096763110547e-05
-3.21571314971666e-06
-3.4194871103291e-05
-2.45350536694561e-05
-3.1234729943186e-05
-1.62589388804383e-05
-3.17021283152747e-05
-2.21043183239612e-05
-1.73839012092501e-05
-3.59486164526986e-05
-2.16150561926126e-05
-1.04871901131035e-05
-3.03126802350446e-05
-2.28474802397e-05
-1.8893500244292e-05
5.68728614591608e-06
-2.82101883065682e-05
-1.43770361093897e-05
-1.21355299487946e-05
-3.44011874828653e-05
-1.78500390041997e-05
-2.3711098167937e-05
-3.14865210582313e-05
-1.85982759681651e-06
6.41009752120875e-06
-2.70894439906486e-05
-8.95793797317083e-06
-2.58525290768631e-05
-2.13914442122636e-05
-2.05618406771246e-05
-1.91584605256901e-05
-2.69834844846936e-05
-1.10217246050859e-05
-4.11509943014014e-05
-1.27355559655647e-05
-3.5182528430235e-05
-1.87655587608146e-05
-2.81515701551125e-05
1.08170070913693e-05
-3.36910230501339e-05
-1.88645557207379e-05
-6.10878076883082e-06
-1.81463413082614e-05
-3.1043320949979e-05
-1.4504462800905e-05
-4.56809774939012e-05
-5.81207352257617e-06
-2.0016036776179e-05
-1.41260971970445e-05
-2.2093672597809e-05
-1.34112759421662e-05
-1.24673885636913e-05
-1.17156156406711e-05
-2.11698572817427e-05
-6.57667966134743e-06
-2.47874801696676e-05
-6.40345199520973e-07
-8.16504375088922e-07
-2.03290647573617e-05
-2.96899028886469e-05
-7.9899988054374e-06
-1.3795378100572e-05
-2.56647171937587e-05
-3.42765480669828e-05
-3.90583637274489e-05
-1.54190867398381e-05
-2.54884868142639e-05
-2.7421441413853e-05
-2.43503505427337e-05
-2.38053221002393e-05
-1.32546921339838e-05
-1.81610847711162e-05
-2.81252194973833e-05
-3.08781754185324e-05
-8.86020380660458e-06
-2.98616487082992e-05
-1.08049279124377e-05
-2.33175096357086e-05
-1.18754864569085e-05
-2.72116337681536e-05
-2.00248885105325e-05
-2.6376208296584e-05
-1.34100213575285e-05
-2.95668622964469e-05
-3.41419658598471e-05
-3.78151558102815e-06
-2.75468962814314e-05
-2.44749411416746e-05
-3.77260698049872e-05
-2.84851745236713e-06
-2.54750204425507e-05
-2.93448999471174e-05
-2.97496518022479e-05
-3.90037545926912e-05
-1.44385813449662e-05
-3.56602927563932e-05
-2.39515007748254e-05
-6.08839956473293e-06
-2.10657379632806e-05
-1.8542537082417e-05
-3.46571338803916e-05
-2.96853727031091e-05
-3.12679307392694e-06
-9.45356242603523e-06
-1.2217240404481e-05
-5.60047378572312e-06
-3.15675088898509e-05
-3.1355498121626e-05
-5.07140632216435e-06
-3.74145440794537e-05
-9.05667198933254e-07
-5.0973748148294e-05
-3.90552117983459e-06
-2.11980869696384e-05
-2.75593296129946e-05
-2.06883151085504e-05
-1.30036598807854e-05
-3.78414446462782e-05
-2.14938922780483e-05
-8.07484935506093e-06
-1.82378217456981e-05
-2.28435712158421e-05
-8.56994306878394e-06
-1.79080539465576e-05
-2.21603833478985e-05
-1.84749275265695e-05
-1.12770132569471e-05
-2.65692552079198e-06
-3.2355994897554e-05
-4.59513149994939e-05
-7.39735968532438e-06
-3.63958840692923e-05
-2.31895772900758e-05
-3.36220859761258e-05
-4.0007356299696e-05
-2.0474957822826e-05
-1.64342766455829e-05
-1.42098348484862e-05
-2.09327276858067e-05
-2.98818992607216e-05
-1.95375883910583e-05
-3.5715305179945e-05
-1.83198797933884e-05
-2.70938808744685e-05
-1.15351988967985e-05
-3.18972470208028e-05
-2.72528451635152e-05
-2.94003260340265e-05
-2.73925252051532e-05
-3.06137389447631e-05
-1.37647492913427e-05
-1.97903777198801e-05
-2.98829985022769e-05
-1.04834200298232e-05
-1.33396832150828e-06
-1.60146212899985e-05
-4.49874358994293e-05
-2.02672126558411e-05
-2.13260793572603e-05
-1.98549899364432e-05
-3.39504719904154e-05
-1.21071515664875e-05
-2.22161585651568e-05
-1.77893048397425e-06
-9.15974786322595e-06
-2.31496934816969e-05
-2.68257033630504e-05
-1.87652284043634e-05
-6.25474993827101e-06
-2.52198720427252e-05
-2.25935408299525e-05
-1.31858135476588e-05
-2.11102719455636e-05
3.70803120577437e-06
-1.8561781262414e-05
-2.24409138995893e-05
-1.468139777083e-06
4.22508324010665e-06
-1.68933945265999e-05
-1.51587444616072e-05
-2.09546628593488e-05
-2.91408994322657e-05
-4.00658411965593e-05
-2.48260703007961e-05
-1.05304111848317e-05
-1.35515291099427e-05
-3.9728893181984e-05
-1.94863064911036e-05
-1.88311960567609e-05
-2.268736342825e-05
-2.16727886295414e-05
-2.31362911271563e-05
-4.67340070318545e-05
-2.26631273751164e-05
-3.49498258930372e-05
-2.33233014962933e-05
-1.02740914965092e-05
-2.7801130499572e-05
-2.46831724068717e-05
-2.93787971142197e-05
-1.82207207846458e-05
1.61151546121146e-06
-2.47887108557869e-06
-2.71773360652292e-05
-1.76470329621269e-05
-3.2248631235963e-05
-1.74644861879778e-05
-4.11361645778815e-05
-4.94455365513886e-06
-1.56165129018808e-05
-1.67601540020088e-06
3.7599044939576e-07
-4.40782674100624e-05
-3.22717350467435e-05
-1.54024582311506e-05
-1.86087311412858e-05
-1.3024355827038e-05
-4.90535099957386e-05
-3.81627000078343e-05
-1.45435926491941e-05
-3.64319810084396e-05
-2.93947103099674e-05
-2.95607407193384e-05
-7.51027936977177e-06
-2.09105230032719e-05
-7.07754350187855e-06
-2.22598023308728e-05
-8.1070942460598e-06
-9.36719120314585e-06
-1.79876923817771e-05
-3.73028723017866e-05
-1.40346237729487e-05
-3.28472271332509e-05
-1.39164420040792e-05
-1.11013131043933e-05
-3.37589405901459e-05
-1.52474487404063e-05
-4.00475719712644e-05
-2.42383233653079e-05
-2.72548819490982e-05
-2.89603112402134e-05
-3.34629164222016e-05
-2.99742323215404e-05
-3.03448137393105e-05
-2.11452305165431e-05
-6.73433835871131e-06
-8.35034734818457e-06
-4.81091859416711e-05
-2.08098286701181e-05
-9.74780532480113e-06
-1.77690079097318e-05
-2.70170529323544e-05
-1.98610477711159e-05
-2.37453483758784e-05
-1.29537024584967e-05
-2.41293895438223e-05
-2.03184756459809e-05
5.20776376521281e-06
-2.617941974674e-05
-2.12686423478199e-05
-2.96942524424845e-05
-1.53503211971245e-05
-1.23729049900409e-05
-1.98879783682369e-05
-1.45414084686767e-05
-2.04124388629842e-05
-1.21415328792864e-05
-4.08773742266621e-05
-2.32413920347959e-06
-5.83209948003166e-06
-3.14447639588449e-05
7.18213899229536e-06
-1.43542472414408e-05
-1.63034397552606e-05
-2.48305218354586e-05
-1.75391596212548e-05
-1.49996818522023e-05
-2.10303586967989e-05
-2.0967169217245e-05
-7.87586162306276e-06
-3.31212658643186e-05
-3.51787783113588e-05
-1.96585442212151e-05
-1.14177764448523e-05
8.34459060408508e-06
-1.9566085556376e-05
-1.78007920090182e-05
-2.68237586337077e-05
-3.41501105604573e-05
-2.14233106665891e-05
-1.77305407843534e-05
-3.0798934681953e-05
-1.89134854229136e-05
-3.46060293140006e-05
-2.44609264875058e-05
-2.64382413293022e-05
-3.69805679277309e-06
-1.27120978205534e-05
-2.56129239881748e-05
-4.31455416043188e-05
-1.77820659594226e-05
-1.68883393561921e-05
-1.35522513742866e-05
-5.3550507035518e-05
-4.82901244513673e-06
-1.16802393324468e-05
-2.59478747336164e-05
-8.18478662183172e-06
-4.67641936372888e-05
-3.22793021658238e-05
-3.32107330899168e-05
-3.2550130242692e-05
-1.53032207669798e-05
-1.81459574012571e-05
-1.80031494077603e-05
-1.60013926350086e-05
-2.57180198823271e-05
-5.32092669794224e-05
-1.30168732074934e-05
-8.55285865232944e-06
-3.13211822138313e-05
1.52789779764958e-06
-2.93204030286032e-05
-2.38180383361752e-05
-1.91027549981415e-05
-3.25367584899758e-06
-1.21844231683855e-05
-7.2798364741026e-06
-3.16616537559621e-05
3.6092223648168e-06
-3.28862701415807e-05
-3.12637357788462e-06
-3.93768315901401e-06
-1.21322975019331e-05
-1.11884687425454e-05
-8.64716671747417e-06
-3.78400487132619e-05
-1.33022955615816e-05
-3.82366927407136e-05
-1.17943085356134e-05
-1.56957302234604e-05
-7.67634760155896e-06
-2.3787872935715e-05
-1.89206100477055e-05
-7.32056379862046e-06
-3.49695433536571e-05
-6.59509637246786e-06
-1.61461613204844e-05
-3.10822730108548e-05
-1.41045724649506e-05
-2.6224484178134e-05
-1.31181092167275e-06
-2.24258699126918e-05
-2.93645147839964e-05
-3.83952233912977e-05
-4.04556752516657e-05
-1.19707262233125e-05
-2.46995495570113e-05
-1.86940320866567e-05
-1.57434372696829e-05
-2.888084134949e-05
-1.17864052696052e-05
-1.09008465961977e-05
-1.61826637218649e-05
-3.88625101759789e-05
-2.17857668266345e-05
-1.02967434283903e-05
-1.31061138129801e-05
-2.7473805627177e-05
-2.66179578485438e-05
-1.75360755567067e-05
-6.1544939494593e-06
-2.55708967112675e-05
-2.62345798733901e-05
-7.68933513803433e-06
-8.63522525570898e-06
-8.04001221662664e-06
-1.66595874702916e-05
-2.65395825845878e-05
-2.11523630070521e-05
-1.25027109661381e-05
-2.96531333061239e-05
-3.90403580736156e-05
-1.0937446778745e-05
-1.93382280332602e-05
-9.85446165170362e-06
-1.30574947499875e-05
-9.38177020498361e-06
-1.89317631696176e-05
-3.67564797151682e-05
-3.11621214988048e-05
-1.89115044896206e-05
-3.9996683778106e-05
-7.78734541469583e-06
-3.34141021836166e-05
-3.53498435737939e-05
-2.75365665543478e-05
-3.68526211782955e-05
-2.76212128782358e-05
-3.07707480345178e-05
-1.44675414341559e-05
-1.95910758347533e-05
-3.85861236025947e-05
-2.23427021050846e-05
-1.84275917785101e-05
-7.10554989383221e-06
-1.64284204169098e-05
-2.56207720990961e-05
-2.25697280367102e-05
8.01559502767982e-06
-2.7835398170563e-05
-3.11340526364e-05
-1.42955013187735e-05
-2.5409700756113e-05
-8.71970225029218e-06
-2.88203894901085e-05
-2.23459968580644e-05
-2.43440662480608e-05
-7.82726346858144e-06
-2.01143410812517e-05
-1.00800569173278e-05
-1.95348819845216e-05
-1.04859505602531e-05
-3.70404617329779e-05
-2.46972712073623e-05
-8.57987347466617e-06
-4.30503661875466e-05
-4.70607737821257e-05
-8.15013988627673e-06
-1.68109599978076e-05
-1.44642484053999e-05
-1.90415452661164e-05
-2.37549554466474e-05
-2.92101595866156e-05
-9.15303102812515e-06
-2.62855986777305e-05
-2.06268747653903e-06
-1.70962288361144e-05
-2.79054068251643e-05
-2.42621396281467e-06
-3.05534615630386e-05
-3.95063369221005e-05
-3.1029993145114e-05
-1.5647327926977e-05
-5.95916701426692e-07
4.99774619932453e-06
-2.49591069004585e-05
-1.73290237621125e-05
-1.61959914182527e-05
-2.00995235355489e-05
1.43852444310313e-05
-2.59823879246327e-05
-2.62846412034731e-05
-2.50623587690381e-05
-2.1741775106218e-05
-2.60458119649165e-05
-3.18058210895109e-05
-3.86488255361128e-05
1.12356413872153e-05
-1.65487572859161e-05
-2.03146948862317e-05
-3.02161727868169e-05
-2.84956487582851e-05
-1.24978320810014e-05
-3.16475931228445e-05
-2.17315385689445e-05
-1.19142129163063e-05
-2.87930683431028e-05
-1.42772142653075e-05
-3.93316367536214e-05
-1.48977101682238e-05
-2.1119110398461e-05
-1.18604943804074e-05
-2.49944168087807e-05
-3.30603402551309e-05
4.66182569193367e-06
-3.78220385233386e-05
-3.88659361980181e-06
-2.46561671057136e-05
-2.72447017658123e-06
-2.23792444033678e-05
-1.84684318785688e-05
-2.66842529465559e-05
-1.32746362429263e-05
-8.90627755658024e-06
-1.10046247191551e-05
-2.06027983333291e-05
-9.80127958518466e-06
-2.44662586557308e-05
-3.98628515674598e-05
-1.70930110926358e-05
-3.34915616493608e-05
-4.14985872433159e-05
-3.34261185396903e-05
-4.2995282082168e-06
-1.01051408796353e-05
-3.09478283220729e-05
-3.53080093878157e-05
-2.88013404886917e-05
-3.70469021550833e-06
-1.43424535717173e-05
-4.12406654466542e-05
-2.84338158000957e-05
-2.72359518761543e-05
-2.45505229388316e-05
-1.53284172408158e-05
-3.11429032569042e-05
-1.7649002536638e-05
-2.41157703167376e-05
-1.60732233789126e-05
-1.84822141443934e-05
-2.24788616348435e-05
-3.16052150756664e-05
-1.46319976333825e-05
-1.70208346929737e-05
-1.66291967749079e-05
4.28020515821441e-06
-1.78330734572037e-05
-1.55193888273572e-05
-1.89669408563811e-05
-3.73010921515346e-05
-1.29469126762901e-05
-2.10644433777541e-05
-1.90478305966974e-05
-1.98059874135517e-05
-1.88441444685077e-05
-8.22293635881137e-06
-1.83697653425897e-05
-2.37729353017823e-06
-2.58713218918186e-05
-3.7300687039629e-05
-3.15550836384375e-05
-2.33102652379528e-05
-2.53935876264561e-05
-8.09082238525416e-06
-3.81989573698898e-05
-1.57886375960762e-05
-2.82518568526733e-05
-3.84444155606863e-05
-2.26109214990389e-05
-1.56353678852504e-05
-1.31482373216034e-05
-2.18990778624533e-05
-1.59953698772588e-05
-2.43647525162346e-05
-9.00099261577373e-06
-3.91175854480416e-05
-2.25384999132324e-05
-1.21628332927921e-05
-2.01919980170739e-05
-8.82771729872925e-06
-2.48139326642589e-05
-4.18324334956205e-05
-2.13110412249929e-05
-2.17243331366808e-05
-1.62838567644333e-05
-1.1453605597371e-05
-1.76410422079669e-05
-1.41441182169174e-05
-3.10566696771289e-05
-1.08555643948161e-05
-4.49454174110809e-05
-2.90240365142073e-05
-1.73758778767492e-05
-2.35682107157156e-05
-1.88726748408062e-05
-3.24006570161649e-05
-9.93828609022562e-06
-3.92984453346821e-05
-3.08620846535723e-05
-1.16213487117521e-05
-2.84814387523064e-05
-8.97579486063874e-06
1.04364986668793e-05
-2.22494280041765e-06
-2.08766978411907e-05
-1.4856326196998e-05
-2.66333584311544e-05
-2.23341637251425e-05
-6.55745552795173e-05
-2.39277152580668e-05
-8.0273300184839e-06
-2.03436927747842e-05
-2.04235598736942e-05
-8.12155791360384e-06
-3.07876075317822e-05
-7.7609225156765e-06
-2.23029724567969e-05
-2.86353468538996e-05
-1.64230955501695e-05
-2.34725775287825e-05
-1.63591430055509e-05
-2.75345835275234e-06
-2.79324016048803e-05
-1.61943087155416e-05
-3.07496653675522e-05
-2.56084969987098e-05
-2.54992428293202e-05
-2.56247327846382e-05
4.16107593325274e-06
-3.07042577838916e-05
-1.69331792195588e-05
-2.64030200245764e-05
-3.42609339142138e-05
-2.46322219356549e-05
-3.46308722896143e-05
-2.38632457027059e-05
-6.68144952665282e-06
-2.7383398838622e-05
1.35409133452075e-05
-3.79194828651822e-05
-1.05571068705726e-05
-2.26936764312329e-05
-4.24265452198673e-05
-2.30645892983539e-05
-2.94520035876794e-05
-4.42043729298513e-05
-4.9730461694724e-06
-3.69704139886474e-05
-2.72358995841731e-05
-1.58852504540991e-05
-2.90681188761689e-05
-2.2282201665399e-05
-3.04643401193987e-05
-4.08577414344165e-05
-6.82410969824744e-06
-2.08748796817479e-05
-1.07984577246862e-05
-1.73157513245057e-05
-3.26132955829148e-05
-2.84428371609881e-05
-1.58987715907034e-05
-1.71053965058863e-05
-2.95459315029435e-05
-3.29321830532264e-05
-2.40540578559912e-05
-2.22612535872649e-05
-1.7223753277175e-05
-1.60827758605613e-05
-3.54790342163547e-05
-2.25896476061148e-05
-2.29643003561705e-05
-4.47091492792222e-05
-3.74144602347238e-05
-3.53168287744667e-05
-7.59352467714772e-06
-3.15310353491162e-05
1.0558895503973e-05
-1.25590271665351e-05
-1.27953999660215e-05
-3.17130590196959e-05
-2.93178042063927e-05
-2.00097793893573e-05
-2.32543188817819e-07
-1.95710082805891e-05
-8.87292454953834e-06
6.11852416805636e-06
6.78658431778826e-06
-1.62859856526419e-05
-1.14921630145647e-05
-2.43159945511623e-05
-3.39355582331529e-05
-2.67408837122593e-05
-1.49128580870772e-05
-1.81116834069881e-05
-1.65533335414221e-05
-2.28311797967096e-05
-2.0604223327628e-05
5.94706668384765e-06
-1.23403296067106e-05
-3.27213857773003e-05
-4.3121788372908e-05
-3.97615782821936e-05
-5.80026398372581e-06
-8.68612191857178e-06
-1.44114412529622e-06
-2.13705179351146e-05
-1.52967906317574e-05
-1.66917646491253e-05
-4.82949389111052e-05
-1.6459918619602e-05
-3.15661235969429e-05
-1.92913515267017e-05
-2.31679692902589e-05
-2.23822070000616e-05
-2.5592080604924e-05
-4.6015064386524e-06
-2.161568130358e-05
-1.9579448885983e-05
-1.1904549982558e-05
-2.34837073587147e-05
-2.36780847688096e-06
-5.07272552017211e-05
-1.24728285540593e-05
-1.95030323458212e-05
-4.24976899987876e-05
-1.6352863051159e-05
-1.81538224879674e-05
-3.06328483672636e-05
-3.59291167994502e-05
-1.71886301761934e-05
2.2695944711079e-06
-2.90851637863282e-05
-3.178864800256e-05
1.32658803111452e-05
-1.47999278797337e-05
-3.27739912709649e-05
-9.75481660508169e-06
-3.16187448326659e-05
-3.61191415984919e-05
-3.51865718687707e-05
-1.20063255944223e-05
-2.77007481240487e-05
7.55368548953112e-06
-3.10687351444573e-05
-2.8928768349761e-05
-1.93469339349249e-05
4.12681923016477e-09
-1.58647646581033e-05
-3.00861755042714e-05
-1.90222248297284e-05
-2.68619347406727e-05
-3.41251988134434e-06
-6.81390482096317e-06
-1.70659802543254e-05
-2.27989452797664e-05
-4.92192206482595e-06
-2.51788230596477e-05
-1.03846962744617e-05
-1.22663059355757e-05
-1.71224907168839e-05
-3.54666264334592e-05
-1.993146925513e-05
-2.17188899898637e-05
-2.56930608585074e-05
-1.70594646799052e-05
-9.72340288749162e-06
-2.18218205532015e-05
-2.058969532388e-05
-9.15796045462987e-07
-1.73623451467506e-05
-4.15346058178001e-05
-1.16511471918112e-05
-1.96592532122492e-05
-2.16015561018654e-05
-2.36845149370436e-05
-1.07320966174425e-05
1.13103936211807e-05
-2.74948715392336e-05
-1.46671855227946e-05
1.91031742294878e-05
-1.33128325798851e-05
-4.79232352143511e-05
-1.71313504469194e-05
-3.42161104003093e-05
-2.82372531508366e-05
-2.0561352158181e-05
5.28368061534147e-06
-3.42450022653107e-05
-2.73080989181595e-05
-1.28951509288367e-05
-1.0477746205343e-05
-2.53696372124688e-05
-2.50100043524456e-05
-2.08306436925854e-05
-7.85763638876497e-06
-5.04118411999967e-06
-2.92630930095575e-05
-3.31345537243079e-05
-1.55817103442917e-05
-2.93802989268469e-05
-3.04567338237287e-05
-1.12547303799667e-05
-1.2087944239164e-05
-1.42645338896938e-05
-1.68543651003778e-05
-4.18688265763112e-06
-2.6564664802146e-05
-1.06284666944145e-05
-2.09249361794776e-05
-2.61345081754672e-05
-8.75215864133729e-06
-6.02464949261426e-06
-2.57177016544381e-05
4.15420472074995e-06
-3.25750408013675e-05
-4.41844438425745e-05
-3.39428416199934e-05
-4.66808845582076e-05
-1.12135118930164e-05
-1.61944183622247e-05
-2.37082574639905e-05
-1.46139412743551e-05
-8.95636396124411e-06
-2.79253854699704e-06
-1.88161580511028e-05
-2.035794389943e-05
-2.0911448456102e-05
-2.42410654092017e-05
-3.32271552196392e-05
-1.48901057892673e-05
-1.87056293216852e-05
-4.26932474199646e-05
-3.44225284649041e-05
-2.71305167471555e-05
-1.10712968698677e-05
-2.09601344760994e-05
-2.42517635795618e-05
-2.51330171840118e-05
-1.29962685995648e-05
-1.57740996637818e-05
-2.05899214235047e-05
-2.76365147169609e-05
-1.96738638009638e-05
-6.3937066292334e-06
-1.24002394802871e-05
-3.04190063785065e-05
-8.96502787668024e-06
-1.35307712879799e-05
-4.78052638836847e-05
-3.16198440273722e-05
-2.00282151378622e-05
-3.26339637771712e-05
-3.28097779341779e-05
-1.27700433522827e-05
-1.84072199781645e-05
-1.59337247500436e-05
-9.45703899512921e-06
-4.26147864626631e-05
-4.09802317658306e-05
-2.91601093606997e-05
-2.82423945677901e-05
-3.66608343137228e-05
-1.98613451167807e-05
-1.56555314202897e-05
-1.38247500232908e-06
-1.07849712236132e-05
-9.38861799688324e-06
-2.05926489502411e-05
-3.27534292794328e-05
-1.7597083449741e-05
-3.86540745969659e-05
-2.87394380119777e-05
-2.32600610288218e-05
-3.76077214331098e-05
-1.69237691000938e-05
-1.72306411289986e-05
-2.05683934963523e-05
-3.9016406485214e-06
-8.57351938802251e-06
-7.14228954310389e-06
-2.54915636489045e-05
-1.15343849038586e-05
-6.77909438425014e-06
-1.96655806544147e-05
-2.44199381604336e-05
-3.28842966894298e-05
-2.42129813516205e-05
-2.20407527622233e-05
-2.67846670213778e-05
-2.44107459288942e-05
2.86933408097407e-07
-2.90918663147422e-05
-5.60791615938104e-05
-1.26914480305793e-05
-3.0338295313121e-05
-2.60725301275102e-06
-2.61654447914498e-05
-2.34962555991086e-05
-2.99479908509643e-05
-2.29087273591786e-05
-1.11456586424433e-05
-1.81960804141653e-05
-4.06992052246965e-05
-1.69309084452436e-05
-2.63568161244589e-05
-2.48726983777362e-05
-1.00476485493733e-05
-1.98583975584946e-05
-1.11986321017397e-05
-1.04987830018915e-06
-2.10443809649971e-05
6.3477457478085e-06
-3.04867645481798e-05
-3.1801377887464e-05
-2.47748092794002e-05
-3.71148291950016e-05
-2.08519175333222e-05
-2.11275733704143e-05
-4.17326623471106e-06
-3.15481007707699e-05
-8.32850011072822e-06
-3.9004947123996e-05
-1.70702210453558e-05
-2.08033617140804e-05
-3.79243352553932e-05
-1.177814130795e-05
-1.62290073769916e-05
-2.35654815565175e-05
-9.45093196846038e-06
2.69965273956187e-06
-1.50758177745802e-05
-1.71741641300821e-05
-3.79154957142305e-05
-1.53519781344414e-05
-3.54597244356804e-05
-1.52178771448709e-05
-3.6021451518676e-05
-3.29334690709947e-05
-3.6376078799399e-05
-2.6698622254717e-05
-2.06519585037326e-05
3.17847457372898e-06
-2.4926145622752e-05
-2.62051305589512e-05
-2.14034034496385e-05
-2.96666144159656e-05
-2.13282494598314e-05
-1.20213109827123e-05
-3.11016721769327e-05
-1.89672838703781e-05
-3.94756864739788e-05
-1.34755734280166e-05
-1.3269535502289e-05
-1.81969935708221e-05
-3.55678864567905e-05
-1.26802140958567e-05
-3.92570486074912e-05
-1.51251973230399e-05
-2.14583065217712e-05
-1.72538829498168e-05
-1.43545389197475e-05
-1.39874595062567e-05
-1.09613772283793e-06
-5.05802204348681e-06
6.28099768498038e-06
-1.26463872358616e-05
-2.45021732224479e-05
-2.86669341216211e-05
-3.17696139949182e-05
-1.02992617111327e-05
-5.37765022634752e-06
-1.37873873195462e-05
-2.20760221837545e-05
-2.11530076803273e-05
-3.12995548381109e-05
-3.3989726405832e-05
-3.25401959592816e-05
-1.20392622082868e-05
-2.14536934731845e-05
-9.21761374080369e-06
-2.80491931585152e-05
-2.84274347284697e-05
-1.70014805042044e-05
-2.81464043545895e-05
-3.12266316611267e-05
-2.43685955880245e-05
-3.80588496920833e-05
-1.28392857003155e-05
-3.2037472878968e-05
-5.97823788866334e-06
-3.48625422285116e-05
-2.95886039280482e-05
-2.78696196748221e-05
-5.34481580659753e-05
-2.10109631646327e-06
-2.4967350156949e-05
-2.706854805427e-05
-1.23541402541687e-05
-1.94722788009601e-05
-2.2192598299188e-05
-1.49258985839705e-05
-2.36283583239676e-05
-3.01349962346273e-05
-4.93929994911047e-05
-2.67294994081389e-05
-2.69321681889335e-05
-4.36190916134413e-05
-1.3047619659424e-05
-6.53211553274153e-06
-2.20720179979041e-05
-1.47458340097708e-05
-2.42385969618635e-05
-1.31346945460384e-05
3.47913396093011e-06
-2.08346414733795e-05
-2.35825641320153e-05
-1.75422324836597e-05
-1.72333810047609e-05
-1.45163992569537e-05
-1.05272291312795e-05
-9.70522458682838e-06
-2.2481261878125e-05
-6.63317862886924e-06
-3.23801247409092e-05
-2.08652571680299e-05
-2.90673038490788e-05
-1.0671229529622e-05
-3.63476611321979e-05
-2.47977367395268e-05
-2.98521752016189e-05
-2.73153183193185e-05
-1.15802987595834e-05
-4.57187207158561e-06
-8.51534530549118e-06
-2.50975265617969e-05
-1.1506834902995e-05
-1.00210152759012e-05
-3.2470523253857e-05
-1.9086129086511e-05
-2.39233432757739e-06
-2.79014349884142e-05
-4.80922759771469e-05
-3.66110873319271e-05
-5.29616257286686e-06
-3.6561205237857e-05
-3.56495790697864e-05
-3.24106972282587e-05
1.24217005646891e-05
-2.1564789656801e-05
-1.94856956557186e-05
-1.77287526103906e-05
-2.89690283704641e-05
-9.59728359552451e-06
-2.58678905875881e-05
-2.0434150110912e-05
-2.18870497996794e-05
-4.07099652225443e-05
-1.24860176803167e-05
-1.87238732381556e-06
-1.18290645908665e-05
-4.24591440342916e-05
-4.42117154822966e-05
-1.20083923118115e-05
-1.88276109731414e-05
-2.38572628283871e-05
-1.54036141567305e-05
-2.23502005780274e-05
-3.61849745137269e-05
-2.67164429548855e-05
-1.36712359775734e-05
-3.88278876082081e-05
-1.63346666146677e-05
-7.49545091232309e-06
-2.77603000906559e-05
-8.37170808192049e-06
-3.75316155942948e-05
-4.39736987216903e-06
-2.88518214735116e-05
-3.52782821821842e-05
-3.1120151593633e-05
-1.71482184428311e-05
-7.35926716932714e-06
-3.02267456746867e-05
-3.10650939638475e-05
-1.51494359680744e-05
-3.18092582880712e-05
-1.41542369471513e-05
-3.16583497043152e-05
-2.22921583139177e-05
-1.72337331965159e-05
-2.05856904893532e-05
-2.68236903230721e-05
3.78445921103395e-06
-2.15724195968143e-05
-4.28326491490222e-05
-2.1052535288962e-05
-2.52064469715183e-05
-1.18806152768498e-05
-2.89286967813024e-05
-1.67586501865948e-05
-2.66621325698628e-05
-1.06086483116405e-05
-1.65944805733345e-05
-2.95873471521253e-06
-1.48937473912738e-05
-3.87133841274327e-05
-1.11634273205689e-05
-1.56871778205944e-05
-2.63653064065983e-05
-1.71569526032055e-05
6.8149913213322e-07
-2.17806512443292e-05
-2.46828960171782e-05
-4.99128828452993e-05
-1.05726030434115e-05
-2.67597034679773e-05
-2.27483546354285e-05
-2.70580822387047e-05
-1.10721408583651e-05
-5.03115437301405e-05
-1.67196777783924e-05
-2.98702180026996e-05
-4.63702010208758e-06
-1.45450956459275e-05
-7.05250737509476e-06
-1.86443948192178e-05
-1.88465097453577e-05
-1.22102278389731e-05
-1.63542900297549e-05
9.20899152214111e-06
-3.53087599105097e-05
-4.98956946098584e-06
-1.6091509628139e-05
-4.55861881810322e-05
-2.67542176061097e-05
-1.30745560856033e-05
-2.93753328163693e-05
-2.11888858623274e-05
-3.15422042236159e-05
-2.53304708581979e-05
-6.70641634447265e-06
-8.58317515806397e-06
-9.93501062817216e-06
-1.32967144266716e-05
-2.44920508161412e-05
-1.46678422488344e-05
-2.41567533209619e-05
-2.56981199028504e-05
-5.84967402864502e-06
-2.74669354855572e-05
-3.95312130185812e-05
-3.65145266770244e-06
-1.10477556643682e-05
-1.76647269382189e-05
-1.08634127014274e-05
-2.37350308679256e-05
-1.7227230475629e-06
-3.46645279670963e-05
-3.68164206434219e-05
-3.78661402228076e-05
-1.56761011573965e-05
-1.98144943232598e-05
-2.57108466757571e-05
-2.03580013525538e-05
6.02306888800397e-06
-2.59513148833964e-05
-7.70770727728511e-06
-2.46927854762054e-05
-3.91696583698382e-06
-4.08998635580449e-05
-1.24101011048024e-05
-3.16068163165632e-05
-2.79162837592007e-05
-1.79364523193003e-05
-2.40660386574965e-05
-2.59204791017196e-05
-1.59990606058375e-05
-3.47740844729522e-05
-1.91424682776115e-05
-1.66701256723481e-05
-3.82691578691402e-05
-3.41610741117106e-07
-9.33859819058051e-06
-1.38482234998715e-05
-3.41944901632393e-06
-1.01508040079808e-05
-9.2811869403105e-06
-7.72486654273119e-06
-2.69715409295008e-05
-1.25895438514855e-05
-2.7002734429776e-05
-3.29441415436389e-05
3.2503798278856e-07
-1.24286472824244e-05
-3.00787676091319e-05
-1.49153641660408e-05
-3.06043205858996e-06
-2.08269465453687e-05
-2.82545503727858e-05
-2.36734213775396e-05
-2.7273264403761e-05
-2.22575058829189e-05
-2.61798640912362e-05
-2.02403883347115e-05
-1.25377331044087e-05
-1.77240939893925e-05
-1.00125211954562e-05
-3.77640172436656e-06
-3.48840954914503e-05
-3.94511863664185e-05
-1.75436158982265e-05
-1.29158604475109e-05
-4.39260492376444e-06
2.31070958582101e-07
-2.5044291108923e-05
-3.18565945693004e-05
-4.22513398080192e-06
-3.32584954775852e-05
-2.87036355702971e-05
5.63335436795767e-06
-2.15234629690501e-06
-1.68774226367409e-05
-2.65674005699441e-05
-2.45167824279059e-05
6.7095894934761e-06
-4.38398302742523e-05
-1.72466607996068e-05
-1.53265133656104e-05
-3.13228186029724e-05
-7.77519903938957e-06
-8.42705384496677e-06
-3.73772217432629e-05
-2.19746220253838e-05
-1.50003463224258e-05
-1.14172079180746e-05
-2.4295037390535e-06
-3.92369059570166e-06
-2.09806588097632e-05
-1.70646876254062e-05
-4.03871644724033e-05
-2.82110674630761e-05
-2.87627074427816e-05
-1.51287654869632e-05
-1.8731001668644e-05
-2.13339302189374e-05
-1.43782193122699e-05
-1.3958757352897e-05
-1.4279317702784e-05
-3.53968283947023e-05
-7.10907721900253e-06
-2.68312566657589e-05
-3.11401170118876e-05
-2.32295413951348e-06
-3.98776680732751e-05
-1.37353348539031e-05
-3.15428282478189e-05
-1.14630128511597e-05
-3.75261868210733e-05
-1.47320252932886e-05
-2.81819371722843e-05
-2.6091954868107e-05
-1.64841590322246e-05
2.63303665840258e-06
-3.54229337642829e-05
-1.9946298439695e-05
-3.78707207161135e-05
-2.17440822758505e-05
-2.55088250031116e-05
-8.71593431009667e-07
-1.97150743085513e-05
-3.59137907602627e-05
-8.96402010772105e-06
-3.58077026945986e-05
-5.81281465570755e-06
-2.54123579692621e-05
-1.24383821824211e-05
-2.56705680769971e-05
-1.17185981744021e-05
-1.69163066111911e-05
-1.68677678612796e-05
-1.00896114329438e-07
-3.14224108484218e-05
-4.42493592744663e-05
-1.89811760652505e-05
-1.23615091470065e-05
-6.43332433584037e-06
-2.6495134767267e-05
-1.65871548319316e-05
-4.52450734648982e-05
-4.37296534091749e-05
-4.22836199135667e-06
-2.98529536013938e-05
-1.14987564242107e-05
-1.75668496089738e-05
-3.99219104731719e-05
-4.20978769012831e-05
-2.01308615572161e-05
-1.20458566433746e-05
-1.87639822075938e-05
-7.45316477210748e-06
-2.61634492602786e-05
-5.12780670007684e-05
-3.77395472283777e-05
-3.85883936377658e-05
-4.46466301610449e-05
-2.7939696835404e-05
-5.06883092350723e-06
-3.79469578630107e-05
-5.014740363447e-05
-2.94840923536145e-05
-2.03245763467061e-05
-4.21875275822331e-05
-3.30270711996894e-05
-7.42522550288117e-06
-1.17079405086529e-05
-1.55388131586839e-05
-2.20340999964321e-05
-3.20159579294348e-05
-4.25587855961551e-05
-4.64488927361779e-05
-2.03661180628833e-05
-2.25641322415703e-05
-1.75909841385559e-05
-2.09493349518503e-05
-3.10470321472043e-05
-3.3348204871024e-05
-2.57396304977588e-05
-1.6225569102725e-05
-3.82046319552464e-06
-1.96098024546115e-05
-3.32376013941717e-05
-3.08612707221229e-05
-1.15935633077883e-05
-1.56776034854408e-05
-2.92149009681878e-05
-3.83242109980261e-05
-1.9252514633969e-05
-4.19170833558656e-06
-1.7197271690159e-05
-4.70600599671242e-05
-3.52179024459338e-05
-1.65187532629074e-05
-1.5550605826109e-05
-2.4007996018437e-05
-3.11725054206431e-05
-8.94564885384852e-06
-4.53071381262539e-05
-1.45482473113922e-05
-1.6861554379125e-05
-5.19351549474936e-06
-2.55745533799643e-05
-8.5634770471595e-06
-1.2341110305086e-05
-7.83646223038809e-06
-2.99286892479526e-05
-2.64374247399816e-05
-2.87754906593824e-05
-1.9395761402162e-05
-1.92111055843456e-05
-2.53144922611592e-05
-2.14408230084966e-05
1.6003194741116e-06
-1.65732478745655e-05
-3.27394328350256e-05
-1.84743575787091e-05
-3.62089905238266e-05
-1.68952280336136e-05
-2.76351101322099e-05
-4.18030452367919e-05
-3.03295119717082e-06
-2.07178110968499e-05
-3.0321085297107e-05
-1.0005642628774e-05
-2.91235968457437e-05
-1.9561974102471e-05
-4.40662091766082e-05
-1.85646871414164e-05
-9.42551838897659e-06
-1.92925613247554e-05
-6.52354686020107e-06
-3.90370202594101e-05
-9.30613284427912e-06
-3.99981983867206e-05
-3.46771161844871e-05
-2.37738473434277e-05
-3.52462963704877e-05
-2.42606911744407e-05
-1.77764230498841e-05
-1.01370833821246e-05
-2.32648552332384e-05
-2.37766747292194e-05
-2.42074183109024e-05
-7.48764396349375e-06
-1.46512686066211e-05
-1.33108712199277e-05
-2.3464110292959e-05
-1.55454947108461e-05
-1.00716398643026e-05
-1.74021417320767e-05
-9.23709102662766e-07
-2.23716232494456e-05
-3.13714348780423e-05
-1.11235144989411e-05
-2.941102112767e-05
-1.50540820378546e-05
-3.39503646988036e-05
-2.25686727551793e-05
-2.16733684588352e-05
-2.53966866801312e-05
-2.54696958155966e-05
-1.68769203253135e-05
2.98801908218363e-07
-1.28461987466697e-05
-3.81342221317499e-05
-2.42688887286589e-05
-1.41763319532243e-05
2.74898391495016e-06
-2.66462448992972e-05
-1.45608609587962e-05
-4.11945836336837e-05
-2.07008909985149e-05
-1.47113450078151e-05
-1.74216394121373e-05
-2.90172913557247e-05
-1.82083947428081e-05
-2.23448212280051e-05
-9.65766820022072e-06
-4.60268395707411e-05
-1.07214556490515e-05
-2.60353107996553e-05
-2.15077133549039e-05
-3.3657432251509e-05
-2.62816835893537e-05
-4.89152517744222e-05
-4.04281770692217e-05
-1.94565428174205e-05
-2.08481885241217e-05
-3.0277577252399e-05
-3.7227541170122e-05
-2.20733236484289e-05
-3.29237262978624e-05
-1.58564559916248e-05
-2.93762010927419e-05
-3.6143623389065e-05
-4.17094921798285e-05
-3.96729660912397e-05
-3.80403943143235e-05
-4.55503804163353e-05
-1.90291188019139e-05
-3.70491789532887e-06
-2.04788153214401e-05
-4.14269230831514e-05
-1.42157594940638e-05
-1.92914890979459e-05
-2.01823184787636e-05
-9.40232453210652e-06
6.44215066177882e-06
3.92504586671951e-06
-3.47036827884857e-05
-4.34092760145769e-05
-2.48346939840516e-05
-4.33182075342142e-05
-3.59270066780385e-05
-1.45098592527017e-05
-2.43132239366849e-05
-2.06251101047002e-05
-2.45632856926767e-05
-1.50145993069581e-05
-3.25969719171413e-05
-1.9655987835245e-05
-2.86104286407208e-06
-1.67589490189455e-05
-1.70920663485955e-06
-2.13074789275452e-05
-2.17781005105343e-05
-3.22387650300378e-05
-1.28590839575724e-05
-1.9948930749372e-05
-1.0521035583449e-05
-2.5356146431718e-05
-3.70999512917196e-05
-5.56694453416835e-06
-2.01725480254278e-05
-2.65509699818523e-05
-9.28703346392291e-06
-2.06857938854075e-05
-1.08415568096645e-05
-2.17989516892594e-05
-2.29931301303111e-05
-8.39404775115384e-06
-1.66523938993174e-05
-1.97587217971359e-05
-2.22429535662709e-05
-2.54009743300974e-05
-3.50909387367853e-06
-1.50185790007708e-05
-1.29705622791754e-05
-2.75912643047003e-05
6.71164780317981e-06
-1.04666512319113e-05
-1.12375830966243e-05
-4.77645472378898e-05
-3.3478157543543e-05
-2.1786689929624e-05
-1.61310990950152e-05
-2.65773384677417e-05
-2.14748122928307e-06
-2.39869809542248e-06
-4.28747532943909e-05
1.99547774163239e-06
-4.4232961892506e-05
-4.57941293180493e-05
-1.92916659406469e-05
-1.3218213204801e-05
-3.17934118328168e-05
-1.58027929797703e-06
-2.38443427248731e-05
-3.50121260693692e-05
-3.2961229092897e-05
-8.40112406819861e-06
-1.69867216785695e-05
-9.14537461695197e-06
-2.88817262991513e-05
-3.29517289770482e-05
-4.2443309785355e-05
-3.39734680039829e-05
-3.52379543025473e-05
-2.08131296416864e-05
-2.80001440533977e-05
-2.87025997311208e-05
-2.93895703763848e-06
-1.18070631176906e-05
-2.49236414718985e-05
-1.34215164305786e-05
-1.93310305007649e-05
-7.70005387333112e-06
-1.42298021114854e-05
-2.75127002438278e-05
-5.24831207746207e-05
-2.17258881000056e-06
-1.70507904662026e-05
-9.70767143259906e-07
-1.57379135671288e-05
-6.05569631438326e-06
-1.8351170335421e-05
-3.47255106691128e-05
-3.90056807730021e-05
-5.86459939101064e-06
-3.07852818861442e-05
-1.95189049636831e-05
-3.65098755232708e-05
-4.06932547500763e-05
-7.24066159575945e-06
-1.64143576185705e-05
-3.09838941821727e-05
-2.13181384765362e-05
-1.78926445807439e-05
-3.26835771989093e-05
-3.09861304033011e-05
-1.32901354351761e-06
-1.6570855499376e-05
-1.20524564892501e-05
-2.04080052197903e-05
-2.76654573762015e-05
-2.86852791918272e-05
1.12904228949577e-05
-1.41057878570811e-05
-3.44891944036299e-05
-2.04121536816271e-05
-4.09900178838259e-05
-3.59043031036506e-05
-2.11669880189289e-05
-3.67558854592635e-05
-3.47429938184771e-05
-1.40446062888542e-06
-1.34404118954498e-06
-1.06816755159391e-05
-3.03286977504232e-05
-1.64797247482745e-05
-1.29833269616368e-05
-1.42300606124563e-05
-2.97038521044774e-05
-5.62754283666089e-05
5.06442832969121e-06
-4.55157630548519e-05
-1.79725353874283e-05
-2.34988159734346e-05
-3.6756914490583e-05
-1.31640318548089e-05
-2.95310267253811e-05
-1.54275239283412e-05
-2.19698049101091e-05
-2.26751287294007e-05
-3.49515328283708e-05
-2.89641294514268e-05
-1.1393784059284e-05
-1.91207667325373e-05
-2.9115759256571e-05
-1.2445924126583e-05
-2.05965019676214e-05
-5.23375964435338e-06
-2.05885702593991e-05
-2.13336980340407e-05
-2.49882136158658e-05
-4.65949684026959e-06
-3.1135200221239e-05
-1.47755043134472e-05
-4.12766754430678e-05
-2.91367759069436e-05
-1.95809801045715e-05
-3.0030157128823e-05
-2.30269484636736e-05
-3.39285659260488e-05
-2.73238908650135e-05
-2.13431655319439e-05
3.72291868453464e-06
-2.23489573411709e-05
-2.49433801677562e-05
-6.01886994227916e-06
-2.3522236135508e-05
-2.48095169868058e-05
-3.56514599285172e-05
-9.98364900171854e-06
-5.24143991054758e-06
1.02070681083177e-05
-2.2537067147025e-05
-3.72432316293235e-05
-3.19037999338565e-05
-2.54466042757786e-05
-6.67662307871091e-06
-1.23086182293414e-05
-1.59629056502815e-05
-1.48499984168996e-05
-1.14575752602992e-05
-3.12399131476461e-05
-1.3196160489932e-05
-3.1385253956247e-05
-2.8781083853769e-05
-2.11217114348016e-05
-3.49900499656888e-05
-4.92010451555391e-05
-7.40937301294455e-06
-3.80748270479234e-05
-3.99316289191894e-05
-1.8356894216022e-05
-2.85924074815163e-05
-1.97843088016453e-05
-1.28719542202428e-05
-3.24753896069902e-05
-2.02811335459079e-05
6.94032543778377e-06
-2.74029576235908e-05
-1.90520704714459e-05
-3.27254233733653e-05
-1.25350102744624e-05
1.32334556731995e-06
-4.21125679609152e-06
-1.81056818478941e-05
-3.20235269047685e-05
-1.1520115640465e-05
-2.35803471348176e-05
-2.61280777941479e-05
2.70862780786214e-06
-1.14212691609656e-05
-1.47123805958052e-05
-3.75555911039541e-05
-7.05130259737695e-06
-1.96131537958076e-05
9.7608570379772e-06
1.25078350228115e-05
-1.33786189451154e-05
-1.80698973732669e-05
-1.5095098128231e-05
-1.69956332019371e-05
-1.81799122352354e-06
-1.34212270593589e-05
-2.79189978848039e-05
-1.95201686279677e-05
-1.5405668339148e-05
-4.08185560640324e-06
-1.52042517651774e-05
-1.6728875728029e-05
-2.05001870889701e-05
-1.87620047804852e-05
-1.77450069987513e-05
-2.17068136687853e-05
-1.71185814948916e-06
-2.738777925287e-05
-3.14559368877012e-05
-1.02362528417582e-05
-3.01474766899443e-05
-1.50026479543981e-05
-7.27556179722737e-06
-3.81735492315815e-05
-2.62188425359007e-05
-2.41735100845155e-05
-3.14782965904794e-05
-1.65378627804367e-05
-9.16270357669312e-06
2.33378734366364e-06
-1.7662712550821e-05
-2.46377511831019e-05
-3.20124737191655e-05
-2.10319844182725e-05
-1.88355636889408e-05
-1.01976174476462e-05
-2.43462534503548e-05
-9.04343023650831e-06
-3.16342335842413e-05
-3.10696528418254e-06
-2.09681937652686e-05
-3.75513365361788e-05
-2.76108733085981e-05
-2.32680034116274e-05
-4.01038777380748e-05
2.80305512390084e-06
-1.32159387973405e-05
-2.92361647435768e-05
-1.68177812078195e-05
-1.93474449014605e-05
-1.33893211042908e-05
-1.94269250773287e-05
-1.06431771246509e-05
-3.3326673132013e-06
-1.94511405422512e-05
-1.62670890424823e-05
-2.48648803354109e-05
-1.8177813859714e-05
-3.93810896449594e-05
-4.2783778636779e-05
-3.04460057273861e-05
-3.15472917124619e-06
-4.78943221205693e-05
-2.61228349208939e-05
-2.62832211789411e-05
-1.68201708536158e-05
-3.39312170541905e-05
-1.57835619427043e-05
-2.27664452161744e-05
-1.52858527999005e-05
-5.78337484256424e-06
-4.38009627205323e-06
-4.53103316878898e-05
-2.4247162558623e-05
-5.47377965343402e-05
-2.60984186092268e-05
-1.74297518906864e-05
-5.60237469789857e-06
-1.24076037554124e-05
-1.07415682151807e-05
-1.88093241704508e-05
-2.10312279349718e-05
-2.82716946537506e-05
1.04799515020617e-05
-2.75646951708229e-05
-1.36671246230107e-05
-2.04510926335311e-05
-1.94628265259008e-05
-3.64875041670434e-05
-1.04896295914723e-05
-2.00131372174854e-05
-3.77405888852702e-05
-3.37477564125284e-05
-2.26924423582445e-05
-2.23911502756973e-05
-1.75492611539255e-05
-1.20421545498937e-05
-2.69082718438566e-05
-2.42173257985459e-05
-1.03413013970355e-05
-1.8342292244887e-05
-3.52818400889516e-06
-2.80130679728687e-05
7.28919698106695e-06
-2.23653417000294e-05
-2.78918392731108e-05
-2.5836463336737e-05
-3.64386366648787e-05
-1.49170848190135e-05
-3.12735780662516e-05
3.5277442903913e-06
-2.70460018712682e-05
-3.0861087441571e-05
1.62867864664341e-06
-2.63810174947128e-05
-2.47051684927704e-05
-2.49236756222516e-05
-4.03581536963656e-05
-8.16000342528808e-07
-1.71323951550324e-05
-4.07989699653157e-05
-2.00724296983346e-05
-3.72716914504985e-05
-3.22707985265164e-05
-2.40055622369547e-05
-2.30065300355119e-05
-1.59894746030148e-05
-2.3427460574452e-05
-3.45146867640765e-06
-2.43102119655017e-05
-2.44561842808111e-05
-2.23613527445479e-05
1.05196842854116e-06
1.06654962621031e-05
-1.5447780374772e-05
-3.42337112885644e-06
-2.81186546062817e-05
-1.74145005188385e-05
-1.38436174904822e-05
1.0503870801743e-05
-2.17885186320399e-05
-2.41106028904957e-05
-1.09028196260343e-05
-3.71158545526587e-05
-2.64257703136353e-05
4.76675231832586e-06
-1.20660191072208e-06
-1.55077899172744e-05
-1.84123730746667e-05
-2.39876730992616e-05
-1.76163381944026e-05
-2.24688488118842e-06
-9.55069464895345e-06
-4.94239430264971e-06
-1.79912484040675e-05
-3.10236916457941e-05
-5.05247344068347e-05
-1.88198327889187e-05
-9.44964147831658e-06
-2.43906919264089e-06
-1.46483259609739e-05
-1.9401100498566e-05
-2.17510797885466e-05
-2.54991896577912e-05
-3.44796505372138e-05
-1.24788817312591e-05
-2.30248790664956e-05
-3.69212327045126e-05
-2.00989994900358e-05
-1.69799839628006e-05
-1.19395008624131e-05
-2.220401165039e-05
-3.59045304610688e-05
-4.03251714170048e-05
-2.32364694061612e-05
-7.30918581140901e-06
-1.49311093287057e-05
-3.02902458991304e-05
-1.39102687377764e-05
-3.38704908037242e-05
-3.7084244522658e-05
-2.32226990788418e-05
-3.3277989693616e-05
-8.43209261959416e-06
-2.90226258799329e-05
-5.45230358674683e-06
-3.49417275576268e-06
-5.11955154578811e-05
-1.51728717756387e-05
-2.06382481807023e-05
-1.81419986135091e-05
-2.78101102610262e-05
-4.00551249275321e-05
-1.321642149472e-05
-1.51510941134157e-05
-2.11343116463548e-05
-2.9806877138392e-05
-2.45924769372415e-05
-3.24129494257708e-05
2.10790441078802e-06
-2.64560253155133e-05
-2.65432060317394e-05
-9.86623117943504e-06
-2.31809545208004e-05
-1.40738844048054e-05
-1.7040046376299e-05
-9.92684951634708e-06
-1.51642901963036e-05
-7.34155518396308e-07
-1.31219302573141e-05
-2.76897013709939e-05
-3.04874237975641e-05
-1.99293666792765e-05
-3.12920661656624e-05
-2.2389662748572e-05
-3.76658883758937e-05
-3.73824027560689e-05
-2.37062626357833e-05
-4.08440787144977e-05
-2.88294946267442e-05
-9.90277162053463e-06
-1.51058184823496e-05
-2.45385163047473e-05
-1.14384410259398e-05
-3.67372236810175e-06
-7.61508731028257e-06
-2.28747499244423e-05
-2.72697276558919e-05
-2.79146455857684e-06
-8.05338040048246e-06
-4.73915693448848e-05
-1.00374834914098e-05
-7.57345630939303e-06
-1.67803603284921e-05
-2.54371959437224e-05
-7.95451999579973e-06
-2.40090695810133e-05
-2.97547183471629e-05
-2.25066450658728e-06
-1.53082031941617e-05
-2.60749654689971e-05
-7.99864900269376e-06
-6.50957614880894e-06
-2.95035529380893e-05
-3.36760994765259e-05
-1.04897921308596e-05
-2.53697551529668e-05
-3.74821681614472e-05
-2.23102333945055e-05
-3.28504808825441e-05
-1.00215199031562e-06
-2.1841751299342e-05
-1.58934267971645e-05
-3.8165725594527e-05
-1.81861484459696e-05
-1.54412411572671e-05
-1.17731009162751e-05
-3.84283657782538e-05
-3.941302246706e-05
-1.55097182901378e-05
-2.4240853235118e-05
-2.1453470368582e-06
-1.2158758415774e-05
-4.67293088781584e-06
-3.55357005267678e-06
-4.58367600145687e-05
-1.7606051580512e-05
-5.20738657697633e-05
-2.83105402783221e-05
-2.24582851611318e-05
-4.13339163958657e-05
-2.7630293528689e-05
-1.50950664278101e-05
-2.40636271433272e-05
-3.22224134579621e-05
-2.42180638975393e-05
-3.1441758418927e-05
-1.49302527819053e-05
-2.70480501977028e-05
1.64758240649728e-07
-3.62887041236139e-05
-3.10561114691491e-05
-2.09663735255166e-05
-1.85111534812914e-05
-3.40186325442704e-05
-1.6625607917354e-05
-3.0211529771072e-05
3.43619028749178e-06
-3.33014796122951e-05
-2.71292458018345e-05
-6.52591159016119e-06
-9.70979350004246e-06
-1.14971051978853e-05
-1.33235516728321e-05
-3.30715125677573e-05
-2.95796330531076e-05
5.89900849920395e-06
-2.12162336065757e-05
-3.80582122149503e-05
-3.42321167372096e-05
-2.8094236379099e-05
-5.53314407157125e-06
-2.19881010986039e-05
-9.61128405675711e-06
-1.33342748453068e-05
-9.87389126075104e-06
-3.57884245283626e-05
-3.30993890791176e-05
-2.39662464847228e-05
2.52926020972093e-06
-2.49741438054695e-05
-2.38188902872864e-05
-1.16143667830715e-05
-3.43664998806987e-05
2.17714604675507e-06
-2.77626448407508e-05
-2.02914517114304e-05
-1.09339176903476e-05
3.8722091211851e-06
-4.29373161554995e-05
-1.99951973275143e-05
-2.94454265755059e-05
-2.29268970701847e-05
1.16008206101683e-05
-1.36309704652339e-06
-4.0771406663264e-05
-2.89740539612999e-05
-2.18164480810367e-05
-2.1681314508687e-05
-3.53400248540549e-05
-2.18739906221204e-05
-3.0001731804672e-05
-2.78227842888992e-05
-2.18478230127789e-05
-8.07964573355644e-06
-1.825519579675e-05
-1.24213613688686e-05
-1.03429392747778e-05
-1.94282540739656e-05
-3.1733712647181e-05
5.65689306371359e-06
-8.45748960982786e-06
-1.80377008155344e-05
-2.73620792361149e-06
-3.16719737423586e-05
-2.34618521040623e-05
-2.73867160097326e-05
-8.1289447539547e-06
-6.11152228158869e-07
-2.17838001404469e-05
-2.06071979722261e-05
-7.81038265599156e-06
-4.33397656057148e-05
-4.10587537977859e-06
-1.9938670364725e-05
-6.39063005827375e-05
3.66943817625345e-06
-1.18606180707307e-05
-2.32581016786684e-05
-2.13347677657504e-05
-3.21568584096952e-05
-1.33506641448429e-05
-1.47856871313261e-07
-1.18746853570942e-05
-1.50363997221708e-05
-2.8726050388364e-05
-3.03313810536704e-05
-2.66160993200319e-05
-2.5088389701745e-05
-1.97628561237008e-05
-2.51683084891243e-05
-2.48999842440933e-05
-9.36736686351435e-06
-9.00990447322076e-06
-1.52615467021405e-05
-1.19908305761196e-05
-1.96045972424052e-05
-3.3874466345306e-06
-1.55832142108373e-05
-3.58964814042174e-06
-1.89848621237026e-05
-1.38833977551443e-05
-1.91313043376923e-05
-4.12944350943641e-05
-3.33098551142111e-05
-1.05116985091487e-05
-2.26483847700556e-05
-3.53399082793091e-05
-3.38377876444554e-05
-4.4006031663622e-05
-2.56366588230645e-05
-1.63263543079019e-05
-3.17997619805851e-05
-1.70570055226893e-05
-4.19086937609041e-05
-2.96992983966906e-05
-8.34957573456317e-06
-3.93852153716879e-05
-3.17350571922334e-05
-2.650592353523e-05
-3.50351092889379e-05
-1.01954783785044e-05
-1.04617011251936e-05
-1.5791080456077e-05
-4.4764121334954e-05
-1.49388866214245e-05
-4.18968745696893e-05
-3.52089548282191e-05
-1.00854056917816e-05
-2.09219395143876e-05
-1.57162976526698e-05
-1.17241234254006e-05
-4.07508144757216e-05
-2.55815675124143e-05
-1.32002089983608e-05
-3.3845090930622e-05
-3.24002129348969e-05
-2.40179597707933e-05
-1.76171394986044e-05
-1.37386812254963e-05
-1.58839969849446e-05
-2.25664029116809e-05
-3.17100593562792e-05
8.53253647063298e-06
-3.19821459624255e-05
-3.35157468600652e-05
-1.2775171863751e-05
-5.68149255990877e-05
-3.39185679372177e-05
-4.14470701209659e-05
-2.24170310198453e-05
-1.92177678138928e-05
-3.36607735480055e-05
-2.65880153287898e-05
-1.94414911333123e-05
-2.07554379176813e-05
-3.17657193921346e-05
-3.6285595124909e-05
-2.09907351968822e-05
-3.79486612469091e-05
-1.35594538089859e-05
-2.36818332070961e-05
-3.52181250185374e-05
-1.72989896337462e-05
-2.62498167800736e-05
1.06830214795311e-05
-6.43973220009188e-06
-2.40626081106904e-05
-1.85716570997315e-05
-1.53630231043522e-05
-3.02890369153204e-05
-2.18937449862405e-05
-9.92217761881978e-06
-2.27185542262848e-05
-2.73518871764229e-05
-1.38597124515989e-05
-1.18406524524453e-05
-4.01371251662022e-05
1.6642412567903e-06
-1.68252693290687e-05
-2.30280128167958e-05
-2.96295914850931e-05
-3.72308134173637e-05
-3.15003718358336e-05
-1.39867712535384e-05
-1.60392418875961e-05
-2.02658013403708e-05
9.5414767757437e-08
-3.01249896572712e-05
-3.0321751485998e-05
-3.25678094867057e-05
-5.73342039216296e-06
-2.80820085405817e-05
-4.05363409390575e-05
-2.99358886718974e-05
-1.4332115953979e-05
-9.67604417407494e-07
-4.06685571455417e-05
-2.23734855991864e-05
-4.09248065287196e-05
-1.14718563269319e-05
-2.77166777853471e-05
-8.56634858652468e-06
-3.0536015921204e-05
-3.69311063094963e-05
-3.87807370405475e-06
-1.29232739328293e-05
-2.22466726309717e-05
-9.31587392612645e-06
-2.39154860511164e-05
-2.1844629563569e-05
-3.09673190598391e-05
-3.52770576943624e-05
-9.59748943362019e-06
-4.56215422194096e-05
-4.26896926540325e-06
-2.47887757053026e-05
-1.22837939032733e-05
-2.94672228720529e-05
-1.81844590879744e-05
-3.00211197563954e-05
-3.00510905646028e-05
-8.15482039626983e-06
-3.30134880119945e-05
-1.16547661918588e-05
-1.44286292396433e-05
-3.24690225256866e-05
-2.43649321066882e-05
-4.58420754241608e-06
-2.29535996261743e-05
-3.22267471659494e-05
-2.71935148821498e-05
-4.69786950725089e-05
-1.67005031570282e-05
-1.65437450836736e-05
-4.0714225074407e-05
-2.08032502402974e-05
-3.79126061131358e-05
-6.77288913584216e-06
-2.18418093623658e-05
-3.16002923003818e-05
-2.44339466283378e-06
-1.08875108117521e-07
-1.63747465800479e-05
-8.68461494314412e-06
-1.53003226924424e-06
-1.94329744264768e-05
-2.19070106139005e-05
-1.15211328060469e-05
-3.74194678578448e-05
-5.96887071615953e-06
-7.89148396344853e-06
2.29863659731495e-06
-2.05980819817054e-05
-2.88025690865328e-05
-2.7172520701541e-05
-4.6640648649788e-05
-2.6547115301013e-05
-2.76222128127355e-05
-2.93532558433538e-05
-3.28674437697113e-05
-4.07881507535284e-05
-9.70179137067862e-06
-1.10071305166822e-05
-3.13675402945954e-05
-8.47162055357558e-06
-1.268610870527e-05
1.33926132431547e-06
-8.0333614853747e-06
-1.17316290409606e-05
-2.9860086854127e-05
-3.45486198503301e-05
-2.8395663966034e-05
8.44575324897303e-06
-1.64057341991376e-06
-7.50162380836854e-06
-1.85821880158388e-05
-1.69866826415705e-05
-1.88530107522132e-05
-1.68850798292934e-05
-2.88462764422531e-05
-2.48758351223874e-05
-6.43036894669572e-06
-1.10218512877935e-05
-2.91261910519471e-05
-2.62501320896784e-05
-1.21244563642407e-05
-3.81842534896329e-06
-1.75899725739126e-05
-2.1917693554711e-05
-3.3899570807442e-05
-1.12412937123393e-05
-3.2173423739215e-05
-5.27043980546066e-07
-1.57024326832816e-05
-2.65099146937278e-05
-7.63026630863576e-06
-1.63591116539599e-05
-3.00895472553894e-05
-1.41772931483767e-05
-3.66315220118475e-05
-2.70591960683303e-05
-1.44269996167621e-05
-2.23162186044433e-05
-5.17006984091743e-05
-4.09938469528938e-05
-8.7950195176877e-06
-1.16183161515034e-05
1.72723725996989e-06
-2.08469322166542e-05
-5.27754588136097e-06
-1.19055831276748e-05
-7.17801635867228e-06
-1.84056545326257e-05
-2.06496148967775e-05
-1.98208897490162e-05
-1.88224860782013e-05
-2.35539598447562e-05
1.71960780411973e-06
-3.19037091526902e-05
-4.19515922939094e-05
-1.09754838983199e-05
-2.02895791683075e-05
-9.64411117844474e-06
-1.18415113422615e-05
-1.61960719757028e-05
-9.13561362075292e-06
-1.30907650576901e-05
-1.60955195262456e-05
-4.06317111229066e-06
1.39977369889174e-05
9.30571110962415e-07
-2.10821718859137e-05
-7.93826894628604e-06
-2.73819461957789e-05
-5.01844206203354e-05
-1.48663048328077e-05
-2.65323907327464e-05
-8.08151996409085e-06
-2.38513903092533e-05
-1.23780574819068e-06
-3.40299085551135e-05
-4.03175342951553e-06
-1.64531818003892e-05
1.542695306838e-06
-1.73661355546308e-05
-7.45149153132541e-06
-7.97397089960847e-06
-3.39529754812725e-05
-2.47022492554881e-06
-3.22456208444314e-05
-1.20549957160271e-05
-1.8441442113089e-05
-2.3526153545827e-05
-2.02282375748344e-05
-1.34923210333732e-05
-2.68750347901446e-05
-1.57443492006993e-05
-1.91053689102266e-05
-2.76494720882356e-05
-3.80390835960304e-06
-5.90776326744059e-05
-1.21528981991809e-05
-3.08606176324149e-05
-5.47367732312283e-05
-1.78554088589379e-05
-4.55374647173055e-05
-2.68593989121132e-05
-1.62404254951358e-07
-1.77477788962596e-05
1.66124990459914e-06
7.93054498965986e-06
-8.8768516467281e-06
-1.76486072662874e-05
-3.28436071934757e-05
-1.54381384397384e-05
-4.24607511175756e-05
-1.14533816869874e-05
-3.06070251494889e-05
-3.84651578379666e-05
-3.9702455806288e-05
-2.01366499688921e-05
1.97921849783322e-06
-1.2138496782583e-05
-1.50328527479375e-05
-1.14589895082634e-05
-1.09913983143817e-05
-3.01475829420085e-05
-3.72894862105409e-05
-3.16458049373867e-05
-1.8368898868006e-05
-2.95600224295533e-05
-3.19701393454773e-05
-2.95115119712818e-05
-3.65590242772852e-05
-9.95286601685619e-06
-2.8506131596932e-05
-2.19399091169787e-05
-2.08963794806422e-05
-2.66192825473387e-05
