# Supplementary material for: Research on computational propagation and identification of mine microseismic signals based on deep learning
Source: PLoS One. 2025 Oct 22;20(10):e0334641. doi: 10.1371/journal.pone.0334641 (PMC12543183; doi:10.1371/journal.pone.0334641)
Supplement: S3 Data — (ZIP) [file pone.0334641.s003.zip › 000100500002814.xlsx_0.txt_24.txt.txt]

-1.76916021652274e-05
-1.91418133831759e-05
-2.40685977956033e-05
-1.44303034006701e-05
-2.0533059855962e-05
-2.84063467014524e-05
-5.53187642866834e-06
-8.38562691444827e-06
-2.55227812201444e-05
-1.72640643551168e-05
-1.92211608206918e-05
-1.04611914430731e-05
-2.11483381209954e-05
-3.15193310168762e-05
-1.14138453465819e-05
-1.35706697559364e-05
-1.09308075129434e-05
-1.35752876283672e-05
-4.18829297355907e-05
-4.88600310729557e-05
-2.31897319393581e-05
-3.24169403701077e-05
-1.23925445330319e-05
-1.99782870528902e-05
-1.8718341274255e-05
-1.85875297903643e-05
-9.02965966901748e-06
-2.05568513917483e-05
-1.35104795121418e-05
-2.28723266961016e-05
-2.37687056268325e-05
-1.13195399974372e-05
2.14559013714798e-05
-2.9416534017989e-05
-3.07197306936236e-05
-2.40689834624093e-05
-2.75544885020121e-05
-1.88780759633263e-05
-1.20732050740377e-05
-1.99218910491238e-05
-2.80583147856699e-05
-2.3041959181551e-05
-2.54365272234577e-05
-2.64486363397659e-05
-3.61418537075209e-05
-1.18696382546266e-05
-1.30696143183831e-05
1.76513835133143e-06
-2.15447417412423e-05
-1.26199983617094e-05
-6.03061492479051e-06
-5.47473544727487e-06
-5.66213182329546e-06
-5.47783786196095e-06
-2.4414114772328e-05
-1.47251024285547e-05
2.14531229664765e-06
-1.92436775881794e-05
-3.8506382978768e-05
-7.05050636215432e-06
2.65100942249356e-08
-2.91197149102116e-05
-1.81437605560926e-05
-2.22551326138006e-05
-2.60951386418371e-05
-3.87368071937802e-05
-4.0515350985075e-06
-2.92526751643475e-05
-1.94103975007177e-05
-1.20820414946744e-05
-1.29891814746008e-05
-8.18629913712458e-06
-6.43064212797038e-06
-1.58229657587218e-06
-2.25839878011289e-05
-2.54560763458549e-05
-1.62196101352386e-05
-3.3267651505046e-06
-3.05036346481275e-05
-1.13157775052595e-05
-3.02300195806304e-05
-1.38921226522787e-05
-3.00197189980178e-05
-3.84269152767288e-05
-1.95718508317833e-05
-2.39904823924334e-05
-2.41107951523671e-05
-1.23999564357665e-05
-2.17941355624694e-05
-1.98574108485413e-05
-2.4003190873848e-05
-4.49261645348264e-05
-2.01930705224275e-05
-1.5043018085924e-05
-5.06527106435371e-06
-2.78649521833627e-05
-3.98485949458924e-05
-2.47762296596512e-05
-2.61049079902407e-05
-3.06841791877539e-05
-3.37184550921053e-05
-1.52256638682644e-05
-2.45794118417307e-05
1.41917230432703e-06
-3.90680280857537e-05
-1.03671650691651e-06
-2.79073738463437e-05
1.6361530400317e-06
-3.96956728628057e-05
-2.75212545046647e-05
-2.29579199366249e-05
-5.04060657452672e-06
-2.41098731753099e-05
-3.67496908682998e-05
-2.64146095689791e-05
-2.85446867220003e-05
-1.10638211074572e-05
4.11369171006539e-06
-1.88559234203173e-05
6.15590813563945e-07
-1.27684422075949e-05
-2.02627107883467e-05
-2.1333208448376e-05
-4.58200420108509e-06
-3.16797242583925e-05
-2.63584062373606e-05
-2.82931132144585e-05
-1.14986653311177e-05
-6.15403353739462e-06
-2.0579818195646e-05
-2.45500552461942e-05
-6.84759502423299e-06
-1.54774440803217e-05
-3.59853302250051e-05
-1.34820748892944e-05
-2.51401171824159e-05
-1.97466052866379e-05
-3.07752512689689e-05
-2.55140574093232e-05
-7.01470415783419e-06
-4.67142028482727e-05
-2.51328835343912e-05
-1.11864830038403e-05
-1.82251579930714e-05
-3.12569246708342e-05
-2.94857386628764e-05
-1.87168410973909e-05
-1.13455099393348e-05
-3.97335023527368e-05
-9.72066988319386e-06
-3.97928275472498e-05
-3.67571859482978e-05
-2.56169585810989e-05
-8.38430922786617e-06
-3.27235319205786e-05
-9.27898136062907e-06
-1.98120311072209e-05
-2.39323158821781e-05
-1.93160165910857e-05
-3.75672101245169e-05
-2.95833626408141e-05
-3.50919615067657e-05
-7.58845145891877e-06
-1.54663059394571e-05
-3.05373594068456e-05
-3.91131707396181e-05
-2.70997305336464e-05
-2.81336120040512e-05
-2.62768697994251e-05
1.12589258240767e-06
-1.55630864226535e-05
-3.14667431231685e-05
-1.93131259765641e-05
2.25101863621101e-06
-2.31964397334596e-05
-3.77642548787107e-05
-1.88738617524489e-05
-2.46008427774229e-05
-7.37497847797023e-06
-8.55502212495928e-06
-2.75258844831305e-05
-8.42708803942618e-06
1.69267863988544e-06
-7.72102167427389e-06
-1.86538886995079e-05
-1.99433040181601e-05
-1.79614994549181e-05
-3.29856878370947e-05
-1.28042755733243e-05
-3.91848492778086e-05
-1.21008028586141e-05
-2.85228394642727e-05
-2.42217752122676e-05
-2.14931093496142e-05
-3.42971617427202e-05
-1.59259543140109e-06
-1.56822478369985e-05
-3.12737268821955e-05
-2.77768612141616e-05
-3.69621854079267e-05
-1.10000390314098e-05
-2.35437282762947e-05
-1.00323843577489e-05
-4.14261149223997e-05
-1.01054154164631e-05
-2.79827516141173e-05
-1.79257633901727e-05
-3.53234638648689e-05
-2.24535973286866e-05
-2.58808343934856e-05
-2.69094602298252e-05
-2.54505102163522e-05
-3.34942504195764e-05
-2.564077734281e-05
-3.93275009784005e-05
-1.62169143920123e-05
-2.36494985447229e-05
-3.80733549887276e-05
-1.08859386430877e-05
-3.24744643777983e-05
-3.64526092769835e-05
-4.15022774968452e-05
-2.05462881163979e-05
-9.96025274291409e-06
-9.90443767561423e-06
-1.81760042891666e-05
-1.38296723681577e-05
-2.3564245735124e-05
-1.62198107320022e-05
-1.15232120433276e-05
-2.2381971631721e-05
-3.36621432960519e-05
-2.52959155785842e-05
-2.1413712576468e-05
-4.27884849570619e-05
-2.60681293234403e-05
-3.09344146334783e-05
-3.78056476994775e-05
-2.6967600406517e-05
-1.8394229469366e-05
-1.26183961725863e-05
-2.06845694513894e-05
-3.79407436606904e-05
-3.03330292500612e-05
-2.2283480474088e-05
-1.85073685382036e-05
-4.22524111301769e-06
-3.70334266351277e-05
-3.12017669736393e-05
-2.72024811105761e-05
6.69519820689801e-06
-1.45330696610852e-05
-9.57212208940717e-06
-3.40911176249829e-05
-1.53450730427897e-05
-9.15358606980651e-06
-3.41371208117773e-05
-3.9124192692028e-06
-1.01649706818754e-05
-3.4384149622562e-05
-1.0358869060821e-05
-3.12743392527636e-05
-2.41631338179212e-06
-8.10521847005541e-06
-2.25763722570182e-05
-3.85456726259233e-05
-2.37745999134134e-05
-1.41433312848198e-05
-1.44732586018242e-05
-1.84816653526871e-05
-1.14239037972138e-05
-2.66754115420334e-05
-2.48467335903223e-05
-3.46544727615063e-05
-2.14570350877863e-05
-8.87403067975358e-06
-2.78016039880465e-05
-2.14694011444098e-05
-6.28807207603242e-06
-1.55738965871371e-05
-1.7980553888391e-05
-1.91679431498269e-05
-2.97657499969412e-05
2.88582279778007e-06
-1.94754291774495e-05
-2.03200516012494e-05
-1.35197187012688e-05
-4.6571324810073e-06
-1.60418123873859e-05
-1.79656157380325e-05
-4.77142576446547e-05
-2.32998546502456e-05
-1.94757182217874e-05
-1.94888471619617e-05
-3.62678826535529e-05
-1.44242510115383e-05
-1.67489047910675e-05
-8.14968656557864e-07
-2.32647406474393e-05
-3.35736645889598e-05
-3.51111302355686e-05
-2.17637265413127e-05
-2.20492306192437e-05
-1.11343557893362e-05
-3.27277097768804e-05
-2.37953915167384e-05
-1.68585501864601e-05
-1.67413618226062e-05
-2.82222622151748e-05
-2.64213748623806e-05
-2.03504873375631e-05
-3.69562951469804e-05
-1.33541195671004e-05
-1.10148278843942e-05
-2.43769101973097e-05
-7.51043999657426e-06
-1.08990579113686e-05
-2.66652329679345e-05
-1.98076845070835e-05
-2.78737064583972e-05
-2.81312171198854e-05
-2.77826310255814e-05
-2.45996994575566e-05
-3.17242829264083e-05
-2.29916366594477e-05
-1.94964607738983e-05
-2.72471168653501e-05
-1.1123910033319e-07
-3.17524215666269e-05
-1.84037650988466e-05
-1.30568638644057e-05
-1.53143705036136e-05
-3.12049349129669e-05
-3.73611505071464e-05
-1.62197174959738e-05
-3.45177556450648e-05
-2.6684747357521e-05
-2.2340198572245e-05
-2.57787519964293e-05
-1.46587289245352e-05
-2.45103113883161e-05
-1.0428219757098e-05
-6.14771890296828e-06
-6.23245127531495e-06
-4.00769344151499e-05
-2.29850649602222e-05
-5.12055424313567e-05
2.03369569100741e-06
-7.83248545319269e-06
-1.50721466655154e-05
-3.26531741469585e-05
-2.69045821080256e-05
-1.5399256783598e-05
-8.21799349688168e-06
-1.57491390831703e-05
-3.64889806180648e-05
-1.56161556424552e-05
-2.76745087530601e-05
-2.64604423808911e-05
-2.23625042033871e-05
-5.28804658796912e-06
-2.49663367893591e-05
-2.956310517631e-05
-1.03345409807504e-05
-5.38819118476695e-06
-1.10883784062945e-05
-1.91518091946525e-05
-2.9008675290042e-05
-5.94699405252011e-07
-2.51550512614998e-05
1.61461682856609e-05
-3.51297658229144e-05
-1.5430455167916e-05
-1.65979407993909e-05
-3.78801711624139e-05
-2.83456703882669e-05
-1.84992731669098e-05
-3.98605834136968e-05
-6.62653771754813e-06
-2.4515222707928e-05
-1.59147302973117e-05
-1.20243202358051e-05
-3.35386233001719e-06
-2.13552118482579e-05
-1.51943952069743e-05
-3.05368287650934e-05
1.66237508696899e-05
-3.42703400736029e-05
-2.15893845016507e-07
-3.6846645612414e-05
-2.84868225313782e-05
-1.68864577981414e-05
-9.85241481134258e-06
-1.24590382354226e-05
-1.19445064284048e-05
-2.04200779251565e-05
-3.4316218604143e-05
-1.19566661866633e-05
-2.88545145145191e-05
-1.84181441248491e-05
-3.07074345918236e-05
-1.21265504494076e-05
-5.36382999864685e-06
-1.16317472512273e-05
-2.46523957207511e-05
-1.95605923237793e-05
-1.16189667792781e-05
-3.19723935395495e-05
-3.41508837843157e-05
-2.31042667097589e-05
-1.68144266975963e-05
-1.61194473107735e-05
-1.67809545059899e-05
-2.59604154841833e-05
-1.64179264102843e-05
-3.50153896421279e-05
-2.74563954701487e-05
-2.92995169525851e-05
8.63970741100658e-06
-1.00010824113636e-05
-1.79563223577704e-05
-2.5612311966075e-05
-3.93706932685471e-05
-1.55616225552515e-05
-2.67469504997188e-05
-1.70547133934204e-05
-4.73651224527712e-05
-1.91616417888726e-05
8.34220633530145e-06
-5.65548125726759e-06
-3.69950385690215e-05
-2.59211463098102e-05
-1.96278173757937e-05
-3.71254680050887e-05
-7.77930896820097e-06
-2.36602332472382e-05
-2.39378654327004e-05
-5.33673940841029e-06
-4.02282132009267e-05
-1.66292404102097e-05
-7.85497363476069e-06
-1.37382232025939e-05
-3.2282131633905e-05
-5.26286861971769e-06
-2.04510147520017e-05
-2.69345786141211e-05
-2.78603448941049e-05
-3.2638557024962e-05
-1.47958503908988e-05
-1.90550609187381e-05
-1.07204945543006e-05
-5.57549428433233e-06
-4.28384165878731e-06
-1.90569766450927e-05
-6.10897127314471e-06
-1.26774549242832e-05
-3.2273032442597e-05
-2.64670944500355e-05
-7.2476268767449e-06
-1.76280734522651e-05
-1.86797720740098e-05
-3.01493316925161e-05
-4.50065067037148e-05
-2.90697160491674e-06
-2.77547895810938e-05
-3.89802271699385e-05
-2.02947731986514e-05
-2.72171153288713e-05
2.64913544228046e-06
-1.97856303971856e-05
-1.19430770996876e-05
-2.66511358570611e-05
-1.86628456825247e-05
-2.40541386474538e-05
-2.16470677694497e-05
-1.06707560562552e-05
-4.12281319706209e-06
-4.24428812510341e-06
-8.36448026355774e-06
-2.06113296106096e-05
-1.56783510863935e-05
-1.85196282163867e-05
-2.06371469334851e-05
-4.10450877877562e-05
-6.52675541453107e-06
-2.71609414416064e-05
-1.1003525969958e-05
-2.0195016069315e-05
-1.30025296438792e-05
-6.71933299570653e-06
-4.18492213958475e-05
-1.22195319880154e-05
-9.58567888979547e-06
-2.5000556091168e-05
-1.0869385124821e-05
-1.69724908558573e-06
-2.14658266755048e-06
-1.05339100185964e-05
-4.00343272750631e-05
-3.06430968825207e-05
-5.97710611411063e-06
-1.70257005555997e-05
-1.65970774607726e-05
-2.46959435783334e-05
-4.65956551937417e-05
-3.43738058888663e-05
-9.98575402358842e-06
-1.46205043259952e-05
-3.32555579141619e-05
-1.31538378379797e-05
-1.20487345055752e-05
-2.13399484007045e-05
-5.27150346838586e-05
-2.32166538332394e-05
-2.76174956040081e-05
-3.66208419661835e-05
-3.97176222639766e-05
-1.94798592956072e-05
-1.44689565577233e-05
-2.49921666392824e-05
3.51278681411746e-06
-1.09825696366213e-05
-8.54410028171732e-06
-1.05533039769954e-05
-2.01278838059561e-05
-1.32579698340934e-05
-1.31571945134703e-05
-3.36995503585285e-05
-6.62410796482564e-06
-1.63041141470401e-05
-5.73564551168658e-06
-3.14897273197851e-05
-1.05016702758204e-05
-2.0195485164063e-06
-2.56631002626619e-05
-4.56858400701706e-05
-2.28184965051182e-05
-2.02922448892743e-06
-1.36857631341045e-05
-4.495781340984e-05
-3.47345477366356e-05
-4.13015911430012e-06
-8.09699972195764e-06
-1.91650913441142e-05
-4.14493748034893e-05
-9.75558898102876e-06
-1.92862308613445e-05
-2.08828092652416e-05
-2.85785526949902e-05
-1.93031944739198e-05
-1.38035476316024e-05
-1.73173989906629e-05
-2.96158171417202e-05
-1.51870842341366e-05
-2.6850892840333e-05
-3.27154616936523e-05
-5.12795178616633e-06
4.69975156158359e-06
-2.78643303205175e-05
-2.90805502283211e-05
-3.46665134118904e-05
-3.43477827512397e-05
-3.25712528770937e-05
-4.666429884519e-05
-2.38558126920929e-05
-4.05726648675802e-05
-2.7400685750488e-05
-3.86210522944504e-05
-1.85185292637836e-05
-1.61325641608632e-05
-1.86610633833203e-05
-1.7313767690628e-05
-3.47459454699265e-05
-9.64242014965304e-06
-1.61796894968595e-05
-5.79631509449333e-05
-1.99482633766536e-05
-2.84198800064847e-05
-1.22515195350924e-05
1.95708057549261e-06
-2.18624044948521e-05
3.39031420253563e-08
-1.81707961569375e-05
-1.50157738695363e-05
-1.62677535892424e-05
-2.9326669652377e-05
-3.61254307499387e-05
-2.74337865534582e-05
-1.74748467049464e-05
-2.38223955973872e-05
-2.27991466274742e-05
-3.36292121630958e-05
-3.93809304115743e-05
-3.05434660545756e-05
-2.2916667156515e-05
-3.42833951264206e-05
-2.42907242753162e-05
-2.86488436116827e-05
-4.99729976923502e-07
-3.45099238465297e-05
-2.61661510492319e-05
-2.39908699137915e-05
-1.95601282435541e-05
-1.54098132533314e-05
-4.83801888269865e-05
-1.52409717874265e-05
-2.10043716145834e-05
-1.36744729466034e-05
-3.88286104525848e-05
-1.28929556281053e-05
-1.04487222337661e-05
-2.67160937272842e-05
-4.59177863547909e-05
-8.87299389465774e-06
-1.83828794940371e-05
-3.07753809925377e-05
-3.43066534216872e-05
-3.50158418558423e-05
-2.9104117361656e-05
-2.03624014101079e-05
-1.79028572695691e-05
-6.61584479446061e-06
-2.79981946121973e-05
-3.80527120469098e-05
-2.52036099249853e-06
-2.02043551232619e-05
-3.70242703715287e-05
-2.58730229316046e-05
-2.54843925250099e-05
-2.78937540575043e-05
-6.8531325569395e-06
-2.47621987427203e-05
-4.24610403238957e-05
-4.49085615148899e-05
-4.01780192528137e-05
-5.35992010926126e-06
-2.25869497312438e-05
-1.91572767932693e-05
-6.09269979276766e-06
-2.19326671807976e-05
-3.91477419154236e-05
-2.58708635966017e-05
-1.71543476230431e-05
-3.60452124384074e-05
-8.43980388403849e-06
-1.03668017883255e-05
-1.22526992804237e-05
-2.925519295131e-05
-2.81992880908866e-05
-2.81381056642193e-05
-4.91199583859388e-06
-1.97912956108636e-05
1.40482090005277e-05
-3.27882596621777e-05
-1.33234201433849e-06
-2.69882373831207e-05
-1.84455555920415e-05
-5.6002975883198e-06
-1.6190833414085e-05
-2.15418663840323e-05
-1.50356388808345e-05
-2.6612445699791e-05
-8.9484412120223e-06
-2.63707265081717e-06
-1.03573191565134e-05
-1.54135498456352e-05
-1.34038898694627e-05
-1.0799291169482e-05
-2.3778110854604e-05
-3.03625861923279e-05
-9.54532822643213e-07
-8.00229203933583e-06
-2.65994459301039e-05
-5.61328525004883e-06
-9.8333453400383e-06
-3.38145913151679e-05
-2.77622190214563e-05
-1.31154199240932e-05
-1.48686000821488e-05
-1.96459006414424e-05
-2.37391126874168e-05
-2.18833314006156e-05
-3.03456173333043e-05
-2.36392454117757e-05
-2.9085016143954e-05
-3.16230854834443e-05
-2.66899030364148e-05
-1.43237533001888e-05
-3.45631201198091e-05
-5.28681313132055e-06
-2.71119816179655e-05
-4.11760183213847e-05
8.1254943479813e-06
-2.28455381276158e-05
-1.37895322585569e-05
-3.0913397738705e-05
-8.93450889120403e-06
-4.87662359551899e-06
4.44595869108874e-06
-1.91651013343619e-05
-1.78787195309246e-05
-2.63883282612139e-06
1.6713597842214e-07
-1.79801097225948e-05
-2.45549536734253e-05
-1.72572083003311e-05
-1.69424255136576e-05
-2.18580564645038e-05
-2.95033206429727e-05
-1.0607599004184e-05
-2.1782960429889e-05
-6.82910791794091e-06
-1.48173511587178e-05
-1.20017503880242e-05
-2.4185210950669e-05
-1.74243927083146e-05
-8.79076826320755e-06
-1.86704503531495e-05
-1.826744104003e-05
-3.57470808384428e-05
-2.71578158065795e-05
-2.03819676365597e-05
6.81264111977371e-06
-3.74758093343151e-05
-3.77054755930275e-05
-9.57547849789907e-06
-1.78109287309672e-05
-1.92786175072797e-05
-6.16772548607614e-06
-2.40910295519296e-05
-2.1499935959746e-06
3.91015949913147e-07
-2.15173043472454e-05
-3.09480591581641e-05
-3.46871511313031e-05
-4.17158561103571e-05
-1.48496494905259e-05
-1.17262546754388e-05
-4.90905267986868e-06
-2.82356873233197e-06
-3.68674748593789e-05
-1.07035719960955e-05
-1.57345216829352e-05
-1.57587478095621e-05
-8.55919824852138e-06
-1.28452218557326e-05
-3.74920577751029e-05
-1.31297715093455e-05
-2.48071221192512e-05
-2.21679195746444e-05
-2.68376937701816e-05
-1.58929883300885e-05
-1.19233303967003e-05
-1.08194433666887e-05
7.23595230260256e-07
-3.26626525285194e-05
-4.89165131980649e-06
-1.46136001152849e-05
-9.37278195477006e-06
-3.28656731089352e-05
5.98802578890185e-06
-9.70870988468102e-06
-2.5917701289428e-05
-3.56226308365309e-05
-1.94156174597664e-05
-3.29179909222712e-07
-3.7772268944087e-05
-1.70504036317713e-05
-3.23391928593925e-05
-4.15306803080986e-05
-2.4104512323808e-05
7.62423141726962e-06
-2.87304065470192e-05
-1.91752884833198e-05
-1.02540471344834e-05
-2.55411113087472e-05
-2.46844074325285e-05
-1.49389968478206e-05
-1.01458670522483e-05
-2.2068461415859e-05
-1.80005680641536e-05
-3.04378145695062e-05
-1.85982385049449e-05
-2.37949574072999e-05
-1.99137698929038e-05
-6.07465895422214e-06
-3.2393671075969e-05
-1.06476839897599e-05
-7.94667541592529e-06
-2.99522608175851e-05
-7.5629689169048e-06
-4.98999174136856e-06
-3.66278290592094e-06
-2.70917219516667e-05
7.87800330256909e-07
-2.76218943238765e-05
-3.96305940200284e-05
-2.434696235074e-05
-3.24377421351921e-05
-1.25216350065148e-05
2.89644883314765e-07
-3.65153486476669e-05
-2.19301694087352e-05
-3.00557661490979e-05
-3.60859408416282e-05
-3.99229980593765e-05
-2.26362250542894e-05
-1.28333151697699e-05
-2.20131817204486e-05
-2.64704165676559e-05
-1.88220792608186e-05
-3.84121173732725e-06
-3.29346048021939e-05
-1.59782269951589e-05
-3.73305563401042e-05
-4.04377932491189e-05
-1.75921639140591e-05
-1.608022351966e-05
-5.07182787822053e-05
-4.00805317231893e-05
-1.9307547134941e-05
-1.93031268279954e-05
-1.01891469563382e-05
-3.87305387179576e-05
-1.03656397315744e-05
-1.65791954157815e-05
-1.92794053104379e-05
4.82763527636538e-06
-6.87984645556171e-06
-2.82174765895144e-05
-2.52533374928552e-05
-8.44786106594119e-06
-2.5231460224267e-06
-1.16168525468587e-05
-4.72981201056168e-05
-8.21552843766575e-06
-4.67585955077605e-05
-2.53207602327018e-05
-1.74904394536335e-05
-3.21786464935484e-05
-3.27377478718525e-05
-2.24295839222709e-05
-1.34901257056241e-05
-2.5811338041063e-05
-2.74720709616526e-05
-1.28511234176948e-05
-1.95130245951908e-05
4.72626721371412e-06
-2.84732270869592e-05
-1.12525284782369e-05
-2.67906690473964e-05
-3.43751357301335e-05
-1.97335824738646e-05
5.25295736995911e-06
-1.56164796792817e-05
-1.05641628207936e-05
-2.47344620044144e-05
-2.31222203027091e-05
-2.02651803146528e-05
-2.46914404890631e-05
-2.40471060824788e-05
-2.47714212508237e-05
-1.69074638062211e-05
-2.82347111671631e-05
-1.09785671293394e-05
-2.63337742080333e-05
-2.79914510642116e-05
-4.2238211439817e-05
-5.27052543743659e-06
-1.45335044151559e-05
-3.24026978382418e-05
-2.5877208278403e-05
-2.45593976435095e-05
-1.83797313077661e-05
-1.50054731727958e-05
-9.95733194974521e-06
-3.8770287436401e-05
-3.2724259670898e-05
-6.55729492994705e-06
-6.05771135978545e-06
-1.21539193165222e-05
-1.13322091735925e-05
-6.36978869813023e-06
-1.68675304661749e-05
-1.14436772292912e-05
-3.43461220294028e-05
-2.54750970719215e-05
-4.31759446462731e-05
-1.30898553996672e-05
-1.71188174181733e-05
-1.23325288790171e-05
-2.33340938123831e-05
-2.51692251747726e-05
-4.83393861364463e-05
-3.32527436919967e-05
-1.20103673905941e-05
-2.0969717950775e-05
-3.13908004888362e-05
-3.39198870045749e-05
-3.22051217842425e-05
-2.72994534930724e-05
-9.8463887064723e-06
-4.4467225331274e-05
-2.8740156267132e-05
-1.71719270062415e-05
-9.35030568401338e-06
-1.02627720628226e-05
-3.88179517019018e-05
-2.08070950754819e-05
-7.24353754343895e-06
-1.48780517041208e-05
-2.33577959025709e-05
-3.99206831757612e-05
-3.54907018677045e-05
-1.78647049291721e-05
-3.89082883573015e-05
-1.87195968819224e-05
-2.11260622915633e-05
-9.06730642467103e-06
-2.75381128789211e-05
-1.92046374077714e-05
-2.7740707457234e-05
-2.93371543131713e-05
-7.09886523938936e-06
-1.44895348054217e-05
-3.03822873527614e-05
-1.98726950865113e-05
-3.22778621445897e-05
-1.28270253616457e-05
-9.75809129462161e-06
-3.2530075350645e-05
-2.93347264654447e-05
-1.77330028515671e-05
-7.9388266519298e-06
-2.56745324681331e-05
-1.15483835506209e-05
-1.64834436025496e-05
-1.04946783968961e-05
-3.12533859395294e-05
-1.51936597425882e-05
-1.07097131797197e-05
-4.01991622731049e-05
-2.13820539049716e-05
-2.60955894072766e-05
-1.34108827509164e-05
-2.75142837222475e-05
-2.36245899205561e-05
-1.32428770953967e-05
-3.94455603082706e-05
-1.785924544537e-05
-3.54008903925531e-05
-3.33419203797486e-05
-1.98747166783445e-05
-4.64732719663238e-05
-2.19567294382011e-05
-5.39668523469302e-06
-1.43104081787875e-05
-1.48875208525987e-05
-1.63156108114873e-05
-3.00674605843086e-05
-1.51821397173307e-05
-1.18476176968946e-05
-1.68635640163092e-05
-1.06864665994663e-06
1.75265089273892e-06
-3.01941507233303e-05
-1.37414159968734e-05
-3.0701524219033e-05
-3.32071230744555e-05
-1.67455899158678e-05
-1.93726266307099e-05
-8.04295029611235e-06
-2.07345711087403e-05
-1.19870746715408e-05
-2.0909204178707e-05
-2.579008373464e-05
-2.21028450212125e-05
-1.91108175774327e-05
-1.78819178846073e-05
-8.58707183529388e-06
7.85459005712571e-06
9.77776231280149e-06
-6.11690905254513e-06
-1.20583456558999e-05
-2.19910213871844e-05
-1.01435127742714e-06
-5.4146071210371e-06
-3.66181353776257e-05
-4.24607325111911e-05
-2.07922925892652e-05
-3.20583635164424e-05
-1.93800150885038e-05
-2.1504978417589e-05
-1.43047705417275e-05
-2.42708605283428e-05
-6.09642117660972e-06
-3.38247378941479e-05
-7.74817331036221e-06
-1.48628852547066e-05
-2.0851835081781e-05
-3.28791452522161e-05
-8.32463563806926e-06
-9.61523051595528e-06
-3.34150323641702e-05
-1.53150933752541e-05
-2.19851123090058e-06
-8.51814785338777e-06
-1.69860927583804e-05
-4.24816760181803e-05
-2.49602942235342e-05
-3.07830933061344e-05
-1.31697485027172e-05
-1.69027167783266e-05
-2.11630438982171e-05
-1.59115083819757e-05
-5.60353813605518e-06
-1.36735632016077e-05
-3.70244627786092e-05
-1.593667880721e-05
-2.40353470784833e-05
-1.09846613889901e-05
-6.55448629539241e-06
-1.52127393162976e-05
-2.50906475927252e-05
-1.39767991208047e-05
-7.37326984422323e-07
4.37934245284874e-07
-1.95031241899835e-05
-2.20436000379626e-05
-1.93067814782481e-05
-4.91870733988362e-06
-1.97901566885198e-05
-2.33410624277072e-05
-4.58024743154203e-06
-2.07601958075612e-05
-2.03747139617419e-05
-4.22876992915147e-05
-3.79188090029239e-05
-1.3780456135815e-05
-1.24181799712921e-05
9.02376743965713e-06
-1.67451438503576e-05
-6.1072554909692e-06
-2.61211724731213e-05
-6.71894418086114e-06
-2.961857993873e-05
-2.90162150777773e-05
-4.18028911411533e-06
-3.66019566671664e-05
-1.58620064625857e-05
-1.64839856422231e-05
-3.00291913286584e-05
-4.4407121422818e-05
-1.79203986811234e-05
-2.02400339082421e-05
-2.34296062065354e-05
-2.16929410264784e-05
-3.40357845403918e-05
-1.11839449337505e-05
-1.6395502300693e-05
-1.76474436821442e-05
-2.8452404975105e-05
-3.51077195831147e-05
-1.89149929308292e-05
-2.08179559738104e-05
-4.94859199025567e-05
-2.90520195900878e-05
-2.74520835310704e-05
-1.47963410613257e-05
-1.48705267222705e-05
-1.60634676618404e-05
-1.63298957484166e-05
-1.29335924471176e-05
-3.49177551673343e-05
-2.38040402051399e-05
-4.79430227704129e-06
-7.13833664697689e-06
-3.17252700873497e-05
-1.50060625528389e-05
-2.10818279585158e-05
-3.73245135229671e-05
-4.64292481586228e-05
-3.33293688425459e-05
-1.78543745341062e-05
-4.36211368174462e-06
8.86806237649935e-06
-1.550001876014e-05
-2.33092326397991e-05
-3.52165899061309e-05
-2.16628346356052e-05
-2.98777355522033e-05
-1.85672341710711e-05
-2.81532422451157e-05
-2.99020253200555e-06
-4.58118048918828e-05
-1.59989964871561e-05
-3.29221212997304e-05
-1.65028561847763e-05
-5.69761858002812e-06
-2.28235440266169e-05
-2.19627348991626e-05
-7.55104231359376e-06
-1.63888182370308e-05
-1.58216180670231e-06
-3.96073770056476e-05
-3.47545389156405e-05
-3.4920421937582e-05
-3.05730562991254e-05
-2.27871407432532e-05
-2.63583904012946e-05
-1.7142704521589e-05
-3.41582847324265e-05
-3.60125783042567e-05
-2.21195850890833e-05
-2.09829926553046e-05
-1.23850984867565e-05
3.05235624487753e-07
-1.69928259672533e-05
3.35355975423197e-06
-6.53943207213498e-06
-1.62327278676566e-05
-1.11936143351547e-05
-3.2074324583713e-05
-1.89648351195025e-05
-2.81522263899334e-05
-2.3482144255828e-05
-2.44919182265417e-05
-1.31151965619566e-05
-4.01974377002699e-05
-1.19736280935061e-05
-3.53407211408834e-05
-3.07231629195916e-05
-3.7273118232205e-05
-1.37066511868316e-05
-4.0095075635487e-06
-2.95152951095268e-05
-1.36285653219896e-05
-1.9940016080184e-05
-2.39872041593623e-05
-3.05271762328585e-05
-2.08090130934616e-05
2.18857971708407e-06
-2.47344552604602e-05
-9.52831954650185e-06
3.80006966613602e-07
-1.33391034005662e-05
-1.18804188661146e-05
-2.64275774659356e-05
-3.60830633146972e-05
-2.33098390633161e-05
-2.18662926773175e-05
-2.15777765854613e-05
-2.30325770464201e-05
-9.58863987141584e-06
-3.59273239210071e-05
-7.3854557430011e-06
-1.70884788407664e-05
-1.69658061343951e-05
-1.74559825227769e-06
-1.89526808988063e-05
-3.9657824256787e-05
1.86674902707853e-06
-2.12412929666079e-05
-2.57876435462705e-05
-4.03838255638351e-06
-3.19235984393329e-05
-2.40951545196608e-05
-2.03598118916591e-05
-1.48919209253981e-05
-1.05028132531535e-05
-2.83720275896768e-05
-2.77113237756847e-05
-1.71390944828622e-05
-2.98579384441253e-05
-1.9078573972235e-05
-2.58913862268583e-05
-1.68480086116773e-05
-4.01122066023355e-05
-1.47416405256139e-05
-5.92835839341072e-06
-2.82330910746329e-06
-9.81390996081474e-06
-3.87791051213315e-05
-8.62220553115785e-06
1.90000661546833e-06
-2.0192755256503e-05
-1.79530411932101e-05
-1.55204976242365e-05
1.12913056677969e-05
-1.97083768855591e-05
-2.06341347161124e-05
-1.88545270973644e-05
-1.04255879935343e-05
-3.35474922538952e-05
-2.32540167289027e-05
-2.25221997511088e-05
-2.53246508702431e-05
-2.97713454719748e-05
-1.86864081776222e-05
-2.2294493126409e-05
-3.89071189323136e-06
1.11206509067854e-05
-2.72678644875263e-05
-7.49605641758234e-06
-2.34545943014043e-05
-2.16076643167436e-05
-2.66477125609876e-05
-2.80177702913282e-05
-6.41897077742304e-06
-3.17424098613565e-05
-1.53194662558768e-05
-1.45423608540361e-06
-2.35700111088529e-05
3.63448835844225e-06
-4.44093132382452e-05
-1.27585930450281e-05
-2.04096943276921e-05
-2.80464300971919e-05
-2.0383019844979e-05
-2.55716220682713e-05
-2.95971286397564e-05
-3.71866400037129e-05
-2.6935556555656e-05
-1.58742488820344e-05
-1.04761222417044e-05
-1.61062314054176e-05
-1.80580617431571e-05
1.05081742395311e-05
-3.47801376957973e-05
-4.71757468744899e-05
-5.36583930999931e-06
-2.819341754847e-05
-8.74305818091926e-06
-1.08273618171256e-05
-1.0800150084717e-05
-9.17418299808705e-06
-2.21091831165907e-05
-9.30934122643593e-06
-1.35630240052373e-05
-3.14862035080676e-05
-3.52529117584363e-05
-7.08063017292622e-06
1.81966823924625e-05
-1.45519230394233e-05
-1.75828667963361e-05
-6.82376297750052e-06
-3.02394791127365e-05
-1.32218057872129e-05
-4.0626340045104e-05
-1.41260644262107e-05
-1.9055178078927e-05
-3.65573008057752e-05
-2.53443040381174e-05
-1.71474618469735e-06
-1.93755260218183e-05
-5.1198112700476e-05
-1.6774072739884e-05
-4.86142505372784e-05
-4.11388362488812e-05
-1.64432011497219e-05
-3.83555523192527e-05
-1.13883586692106e-05
-2.00194573317949e-05
-3.48266560444549e-05
-2.58610039637032e-05
-2.87646993905907e-05
-2.14801900280222e-05
-1.92749250339604e-05
-2.91380019028122e-05
-9.2274765459113e-06
-3.47232340316219e-05
-1.28545894761733e-05
-2.23876295111953e-05
-1.80726850344559e-05
-3.64300368804426e-05
-2.49728032388084e-05
-2.47503602032441e-05
-3.8914619725968e-05
-1.90590851325569e-05
-1.24164193099335e-05
-3.33083221145375e-05
-3.20721364961871e-05
-2.39650396280289e-05
-2.5650853481217e-05
-1.89712297715616e-05
-1.00029724108481e-05
-2.46626242623023e-05
-6.52532495159122e-06
-2.89469298725287e-05
-3.06008600119478e-05
1.94160778580712e-06
-1.89275692299443e-05
-2.58292779668712e-05
-1.31746600066351e-05
-2.03872857392752e-05
-3.24474463520195e-05
-3.75072195031774e-05
-9.6002939381642e-06
-8.86455098050385e-06
-8.9103294983778e-06
-1.05620302565765e-05
-2.13777778766381e-05
-1.63484097246374e-05
-1.13696214075568e-05
-2.21197680952741e-05
-8.01391354295157e-06
-2.85736080252622e-05
-3.12707554903346e-05
-1.53745170295006e-05
-2.04762187400928e-06
-1.83592210493443e-05
-1.74019978056042e-05
-1.05759225514758e-05
-1.73010471609345e-06
7.21248011168773e-06
-4.21645390122084e-05
-2.40746418870472e-05
-1.91480062125163e-05
-3.34034125886123e-05
-7.73855185179383e-06
-2.6251892681585e-05
-3.22965521455957e-05
-1.63687788071834e-05
-1.92533043497449e-05
-1.67994488613203e-05
-2.43176704726423e-05
-9.45717921264808e-06
-4.34450135006565e-05
-3.20653622065845e-05
-4.19251261615256e-05
2.31533451908451e-06
-2.84690632493209e-05
-2.41043881531587e-05
-1.9169092988211e-05
-2.22424285090247e-05
-1.29594744292001e-05
-2.5765600142479e-05
-1.55489586216099e-06
-4.46888879320068e-05
-2.43482420532366e-05
-3.17159630050655e-05
-2.15865161201596e-05
-1.58186339625781e-05
-4.12926241005013e-05
-2.89675590793988e-05
-1.69460616910186e-05
-7.67978554038342e-06
-1.90157005603077e-05
-3.45640341908063e-05
-4.34971398012802e-05
-1.71663767205675e-05
-2.98083026968038e-05
-2.55811350228664e-05
3.8373021772064e-06
-1.63931106662897e-05
-3.2464275340491e-05
-2.76734768087275e-05
-1.12878657749066e-05
-2.39240635266111e-05
-2.05398833965185e-05
-2.26732671677159e-05
-2.74824902398397e-05
-1.28033915124253e-05
-1.60518764107264e-05
7.39411170800052e-07
-1.42173968516709e-05
-5.06805566310819e-05
-1.92893782957516e-05
-1.51246077771278e-05
5.59767055031432e-06
-1.79832046271552e-05
-2.57028877876632e-05
-3.1679668359143e-05
-2.1271347277645e-05
-1.33428731081158e-05
-2.38665705721323e-05
-3.77172500290848e-05
-4.10860381130513e-05
-1.3486366769391e-05
-1.94640055085349e-05
-2.04603518100784e-05
-3.4718286350126e-05
-3.14609060505391e-05
-3.3858705182166e-05
-4.81599200932698e-05
-1.95238673724905e-05
-1.63502235118287e-05
-1.53754898194302e-05
-3.48625158241003e-05
-1.45148497797772e-05
-2.10915608867811e-05
-2.15812194928094e-05
-2.30262321237947e-05
-2.40312715851807e-05
-4.04313166886472e-06
-2.38205354463463e-05
-1.80084311656153e-05
-3.60813515986001e-06
-2.33997822643042e-05
-2.57732138600841e-05
-1.28615142931461e-05
-1.08870288945193e-05
-2.68765463274884e-05
-9.86757870272223e-06
-1.33377626554231e-05
-1.07204796733403e-05
-1.22753063003418e-05
-2.6060131368209e-05
-3.99986161957575e-05
-4.22099686269318e-05
5.77023333124876e-07
-3.02773298482888e-05
-7.74144109332547e-06
-3.07716584690084e-05
-1.80469414708548e-05
-2.62229522859602e-05
-1.97844851165699e-05
-2.61237073953152e-05
-3.21042230814601e-05
-4.67847357510019e-05
1.38969996099884e-05
-2.08533483181483e-05
-1.44865941133283e-05
-1.79802550445046e-05
-2.66012023766373e-06
-1.6208460021135e-05
-3.2391418925952e-05
-1.19670880242502e-05
-3.69029056656767e-05
-4.18860531570373e-06
-1.57931180137802e-05
-2.33623483903772e-05
-1.05527216548722e-05
-3.3033260585041e-05
-2.36773648794662e-05
-7.89945825426952e-06
-2.33650697929984e-05
2.99175043832337e-06
-1.90529211206249e-05
-2.3604267757432e-05
-1.17478058632631e-05
-3.82273533230226e-05
-4.59114870269817e-05
-2.38342744238249e-05
-3.36406407094429e-05
-7.08194725244676e-06
-1.23783725907965e-05
-2.5472053442925e-05
-5.31116707653551e-06
-2.88297642532178e-05
-3.48701061808452e-05
9.79026762596968e-06
-3.5883589255356e-06
-4.53702991176268e-05
-4.05089961139239e-05
-2.35747314609983e-05
-2.81892748568935e-05
-1.08989926209821e-05
-1.11040581396505e-05
-2.24671130317141e-05
-1.03252137010155e-05
-5.02757738663606e-06
-2.59519652749672e-06
-1.46369970753983e-05
-3.58778244330404e-05
-8.34735698001777e-06
1.69692601097897e-06
-9.15568201212487e-06
-4.47802514548487e-05
-2.60231338615977e-05
-1.4827724464838e-05
-3.48053933368846e-05
-3.2554333777813e-05
-1.0592114978146e-05
-2.49958766020184e-05
-4.68756808570226e-05
-1.68088714679478e-05
-1.25989191343117e-05
-9.57926843887691e-06
1.05289129089903e-05
-2.71500648257701e-05
-1.35897332950326e-05
-3.28523994206524e-05
-2.1587270223685e-06
-2.80992424923112e-05
-1.94591353649487e-05
-2.57319061923204e-05
-2.03454088090788e-05
-3.19962504822426e-05
-1.82478488661646e-05
-1.33705701928793e-05
-9.58316021640163e-06
-2.7338577127308e-05
-2.88588928026827e-05
1.1903411309448e-05
-1.04732178707109e-05
-1.87419133021453e-05
-3.20940486600372e-05
-3.04898206116602e-05
1.76412246827747e-06
-1.75105714266213e-05
-9.24160444310798e-06
-2.26463475780881e-05
-2.31981372778468e-05
6.43171750824761e-07
6.95887895029272e-06
-8.33853807813837e-06
-4.09019645950683e-05
-3.3283722575169e-05
-2.29904488177192e-05
-1.81905091512747e-05
-1.03081161554945e-05
-2.55891224323785e-05
-1.34144285852791e-05
-6.56396095879165e-06
-1.42831675505154e-05
-2.72627489260025e-05
-1.94269272120622e-05
-1.79938330493606e-05
-1.32116687129299e-05
-3.13261985583673e-05
-1.6156686752547e-05
-2.44209661466512e-05
-1.69261645125931e-05
-2.14417640107939e-05
-2.13614857815491e-05
-1.57363950967002e-05
-2.43776581271739e-05
-1.82791868177016e-05
-1.49385186589077e-05
-2.66113982789869e-05
-1.32543351864146e-05
-2.91017765282568e-05
-7.92217637979888e-06
-1.22868870498598e-05
-1.35699961372385e-05
-5.52358998310342e-06
-4.28602276369381e-05
-2.98191150359677e-05
-1.79792453621015e-05
-2.97223763960489e-05
-1.59603149115434e-05
-2.19329098974837e-06
-3.06327624821297e-05
-9.43596848233937e-06
-3.90363757743276e-05
-3.73749930612829e-05
-1.45510264138594e-05
-3.28770584372492e-05
-3.71995774659149e-05
-5.91590381544655e-06
-2.20252420936374e-05
-2.47361765718539e-05
-1.67984947241343e-05
-6.79833190651521e-06
-4.50925970754719e-06
-1.80508839301876e-05
-3.53999075944831e-05
-1.04503863024135e-05
-1.75294038977554e-05
-1.87753613781973e-05
-1.01574538162375e-05
-2.68570086029748e-05
-3.26495892581465e-05
-4.3045868522071e-05
-2.0591435559255e-05
-7.24150435911016e-06
-1.53686067354608e-06
-2.4667908171613e-05
-2.59791872879595e-05
-2.48976572416962e-05
-1.32430748677059e-05
-1.51294970669977e-05
-1.01381100021134e-05
4.68568411595318e-06
-3.2300092543605e-05
-9.22567815865207e-06
-2.87069719276529e-05
-2.9172527237665e-06
-2.80552384092409e-05
-3.9040324728846e-05
-4.12054053884974e-05
-1.24983316969648e-05
-4.56745746026127e-05
-2.67102719540808e-05
-4.28112265409626e-05
-2.78522993499042e-05
-4.65791069568533e-06
-2.52588580507674e-05
-2.94819247305828e-05
-6.98363799210781e-06
-2.87997404304418e-05
-1.4848091583305e-05
-3.33329415103462e-05
-3.97059586624243e-05
-2.05192633659222e-05
-8.76123134173038e-06
-3.17932705579304e-05
-8.25644041771654e-06
-8.06913968046118e-06
-3.92109103005825e-05
-2.43412327419571e-05
-8.68242307702716e-06
-8.22598497015368e-06
-2.21374708016215e-05
-2.10211224916085e-05
-2.11990171974282e-05
-2.06328830824302e-05
-2.38259793147299e-05
-2.00004877653051e-05
-1.81338706815793e-05
-2.53763378846818e-05
-1.62325837073929e-05
-2.94086333254879e-05
-1.82297446964893e-05
-2.436945062097e-05
-3.15096331703745e-05
-2.15625958357945e-05
-8.99114978843694e-06
-1.66972496126506e-05
-3.21656592618337e-05
-1.53061785900627e-05
-3.00633545084768e-05
-1.160151353775e-05
-1.45321859795122e-06
-1.56980039621808e-05
-7.97653715016554e-06
-1.18740235545925e-05
-4.44920067865706e-05
-3.8593391417287e-05
-1.0952370934214e-05
-2.02506169886553e-05
-2.04275675185635e-05
-2.20392379914602e-05
-2.12606584675176e-05
2.89293974718517e-06
-3.14085042154392e-05
-1.07769100017479e-05
-2.67652780393893e-07
-8.26728620130395e-06
-2.46270309429539e-06
-1.47778326709613e-05
-2.14481247914208e-05
-2.539550620527e-05
-3.91290011886047e-05
-2.95083473919326e-05
1.52089632419902e-05
-2.30969868725854e-05
-1.97581137491901e-05
-3.26600067720969e-05
-5.24338538096942e-06
-4.22838900437271e-05
-3.18841960450448e-05
-3.11613368991772e-05
-5.58860265723336e-06
-1.33017870732487e-06
-5.72472191981305e-06
-3.87180641478451e-05
-1.61386187108965e-05
2.20567418095992e-05
-4.90871274376218e-06
-4.8022943618164e-05
-1.7300405486727e-05
4.2656991002147e-06
-1.13054600697622e-05
-4.06345855219111e-06
-1.69331901465406e-05
-1.08808917563945e-05
2.5092026589957e-06
-2.51881158075199e-05
-3.21335140126068e-05
-1.91456878667148e-05
-2.63866856277595e-05
-7.50352453462168e-06
-3.69721471597225e-05
-4.33210758555648e-05
-2.11068646030607e-05
-3.09481958981935e-05
-1.36329713885444e-05
-2.20820268958445e-05
-1.83430579176268e-05
-1.70137981217412e-05
-4.50659741559839e-05
-1.66803342775571e-05
-3.3559698141784e-05
1.65031532365076e-06
-2.16877017899742e-05
-3.24252480943765e-05
-2.91207440914437e-05
-1.64465510649694e-05
-1.5193113509753e-05
-8.06595036128755e-06
-1.88024900102554e-05
-3.06689810504657e-05
-1.36795812933441e-05
-2.94961456839188e-05
-3.25479789649718e-05
-1.80121424406572e-05
-1.89991950260532e-05
-1.90395900364902e-05
-9.17848403023739e-06
-1.33298602664065e-05
-4.17505678377244e-06
-2.60398683765427e-05
-1.05049674488625e-05
-2.74334667929395e-05
-5.85752411750469e-06
-2.76172430992896e-05
-1.88897487411491e-05
-1.17533615746977e-05
-2.24272756660651e-05
-2.90372755888117e-05
-3.40333729372235e-06
-4.21383694096859e-06
-3.46424308645552e-05
-7.28928306895473e-06
-1.86674619738904e-05
-3.19641070039302e-05
-3.59870149704758e-05
-2.20225488936038e-05
-2.26764509316676e-05
-2.05354137161746e-05
-2.11048962081728e-05
-3.07621823834275e-05
-2.89174457701041e-05
-3.06380244321266e-05
-4.37186392059169e-05
-2.47437253958813e-05
-2.24305011587391e-05
-2.96856367714422e-05
-7.79965242575357e-06
-2.90552057519362e-05
-2.38372027014855e-05
-4.86372161774937e-07
-9.82505573409198e-06
-2.76407173854777e-05
-2.61881859533399e-05
-1.97130284219088e-05
-2.42598148585421e-05
-2.57799228063281e-05
-3.83171699221469e-06
-8.27539958681587e-06
-1.19862952831127e-05
-2.21695184727164e-05
-2.77295965131059e-05
-1.67736529803923e-05
-2.42812113879457e-05
-1.95911278126468e-05
-1.82813223095562e-05
-3.21969391652686e-06
-4.60798422045494e-06
-2.23247765071165e-05
-1.76420200044878e-05
-1.12120488629341e-05
-5.47506999980707e-06
-4.90329543900878e-06
-3.36136124170838e-05
-2.79083893382405e-05
-7.83135714976863e-06
-2.12926617647491e-05
-2.04575552426068e-05
-1.74538195545248e-05
-3.04400816414433e-05
-5.1908972568313e-05
-4.24407985733017e-06
-1.49848454615288e-05
-1.98648617937844e-05
-2.65612009460579e-05
-3.51394679049723e-05
-2.4582342516918e-05
-3.70717485796591e-05
-3.71484887112056e-05
-3.59149803257796e-05
-1.07953007466715e-05
-2.59217786244206e-05
4.19015984408966e-06
-1.94862590334209e-05
-2.28894539553228e-05
-2.11844752704295e-05
-1.81419967486083e-05
-2.68407293545558e-05
-2.43194014856014e-05
-1.99990272127913e-05
-2.72159236096741e-05
-4.16963828379483e-05
-2.00792803289616e-05
2.738182205665e-06
-1.12685975221851e-05
-1.96433324972109e-05
-2.33143340379713e-05
-3.06303075477513e-05
-1.78370867968157e-05
7.24570233805577e-06
-1.85213758435123e-05
-3.03714525853769e-05
-1.46390670697569e-05
-1.56613032967499e-05
-3.51801542943386e-05
-1.43956639606747e-05
2.00500843329639e-06
-2.62361804558727e-05
-2.473119472051e-05
-3.99708532819639e-05
-1.51660830434002e-05
-2.74217621283157e-05
-1.85657782231197e-05
-1.70187192580518e-05
-1.65461490282201e-05
-2.25639666654589e-05
-6.60537899150125e-07
-2.31279284640968e-05
-3.73663351746839e-05
-2.68530372553083e-05
-1.30827748272864e-05
1.01764387385338e-06
8.52841682517192e-07
-2.85098006452577e-05
-2.07838816277102e-05
-1.30950553397629e-05
-1.79171167757326e-05
-6.60633893915339e-06
-5.60662332079215e-06
-2.83840004771457e-05
-3.85004808331052e-05
-1.74811754612185e-05
-1.78958431922884e-06
1.35888335849018e-06
-1.19798267704437e-05
-4.38941975952785e-06
-2.22020418833611e-05
-3.53785467984277e-05
-2.17754960144923e-05
-1.30419356201721e-05
-3.25317629981605e-05
-2.13505113809623e-05
-7.68034064046938e-06
9.76377328343236e-06
-1.41480775874141e-05
-3.03234096969718e-05
-2.97038310123157e-05
-1.36813353624963e-05
-2.80291259206876e-05
-2.23661295438524e-05
-3.14499350396584e-05
-1.44833280209935e-05
-4.10401969565947e-05
-2.79377232939218e-05
-1.50915821701132e-05
-2.14425289152978e-05
-1.39304364542011e-05
-5.97521997920874e-06
-3.11810261920536e-05
-2.54109346166406e-05
-8.79976643761582e-06
-1.95260302317069e-05
-1.22777827734726e-05
-1.25775129327192e-05
-1.18367593324203e-05
-1.39101159081883e-05
-2.97134909637774e-05
-4.11119508041118e-05
-4.57951292441295e-06
-1.73873795590122e-05
-2.58300902640453e-06
-1.10866694183242e-05
-3.66844690079121e-05
-2.36500861174742e-05
-1.693453496575e-05
-8.98488844291346e-06
-2.16008103256836e-05
-2.67865560486938e-06
-2.80812540989223e-05
-2.718207954169e-05
-1.99981652281661e-05
-1.71098782231142e-05
-1.45839169541597e-05
-1.7725398749097e-05
-2.23177140198538e-05
-1.63283788099797e-05
-1.70039858335656e-05
-2.57920971260226e-05
-1.89249631997355e-05
-2.28343015208522e-05
-1.61697893851393e-05
-2.50326838869296e-05
-2.50340437916725e-05
-2.68808582021686e-05
-3.11602856289892e-05
-2.63606344453097e-05
-4.93291048461901e-05
-2.76024451899115e-06
-2.091962792451e-05
-1.48716265952801e-05
-3.31646916629557e-05
-1.61662178363384e-05
8.81663614405085e-06
-8.24599056894641e-06
-2.17703878578556e-05
-2.33243482955727e-05
-1.82676143367455e-05
-2.0172453134425e-05
-3.66060314081676e-05
-2.78451688070435e-05
-1.53344218020634e-05
-5.07874010215396e-06
-3.41288034377666e-05
-6.41170641032952e-06
-3.29047708554976e-05
-2.27334796630844e-05
-2.47878235940491e-05
-1.35446420497895e-05
-3.09253638947805e-05
-1.31720333512677e-05
-8.16461500883092e-06
-1.45611421449093e-05
-2.04880908283667e-05
-1.62731314951483e-05
-2.80265090949036e-05
-1.01358117514234e-05
-3.02382341792739e-05
-2.98263409692405e-05
-1.11601455908572e-05
-1.06154782502899e-05
-1.73099624435655e-05
-2.52900227050379e-06
-2.42638709047006e-05
-4.22676555956144e-05
-1.15651951697346e-05
-3.26680341746932e-05
-1.38084576182551e-05
1.57957960916367e-05
-3.62722699124231e-05
-1.82043372864058e-05
-2.2263430736912e-05
-7.13476598639122e-06
-1.77313345531055e-05
-2.35280704102273e-05
-4.44686822463124e-05
8.1976200034599e-08
-1.08366151781801e-05
-2.39359629918738e-05
-2.56896033620686e-05
-3.23383470132524e-05
-9.37029988948685e-06
-8.21248666781515e-06
-1.10900611689266e-05
-4.71980747021492e-05
-5.57920439157018e-06
-1.54494819521933e-05
-4.60461314313517e-05
-1.68673715621041e-05
-4.30169343898538e-05
-4.51362876376783e-05
-2.75814089938861e-05
-9.06246736781659e-06
-3.50476519873458e-05
-8.17493764087694e-06
3.7908979423642e-06
-2.65264652125245e-05
-1.06745616005073e-05
-1.20499060750944e-05
-4.19514103573612e-05
-2.9325368082616e-05
-1.39986833014389e-05
2.63861660848908e-06
-1.3887981379165e-05
-1.97971202563196e-05
-3.877997864227e-05
-1.91927271587403e-05
-3.1206646697656e-05
-2.47323023376825e-05
-1.7283197971899e-05
-1.57090348265877e-05
-2.58149655382382e-05
-1.25837581800653e-05
-5.81200611768915e-06
-1.29678404782303e-05
-4.14043614468632e-05
-3.01147510417553e-05
-2.2928938323419e-05
-1.38510100090627e-05
-2.23209338504336e-05
-2.0907685969229e-05
-7.265934234461e-06
-2.49783520915734e-05
-1.54499998731205e-05
-2.59387172521299e-05
-3.60723464691996e-05
-1.30607796666404e-05
-1.18043523672842e-05
-1.93077877306391e-05
-4.50631167987999e-05
-3.49505184602806e-05
-3.28855646585056e-05
-4.48615780770879e-06
-2.5851037469099e-05
-1.78880318183755e-05
-1.8605165263902e-05
-6.32462376071249e-06
-9.36527727799669e-06
-2.79657558589057e-05
-3.16075143375081e-05
-6.85694609851522e-06
-9.73454775342542e-06
-3.22445402974897e-05
-2.54816647459974e-05
-2.74376420114792e-05
-1.85282232376958e-05
-1.03983502993523e-05
-3.21350022873944e-05
1.97129351058748e-05
-3.83037279191956e-05
-4.82838076987179e-06
-3.07435574382836e-05
-2.14173706193447e-05
-1.27250673980254e-05
-2.62605237817202e-05
-3.00897626872409e-05
-2.28708338830754e-05
-2.74243194942042e-05
-5.33825868637764e-06
-2.6205678423576e-05
-2.10270681222483e-05
6.38396344790224e-06
-1.00274279147674e-05
-2.45607435605948e-05
-1.05525629895641e-05
-3.5475908135875e-05
-2.66241720742925e-05
-2.1674674420665e-06
-4.44667942778512e-05
-3.87898947697011e-05
-1.14771632458857e-05
-3.02408412979903e-05
-2.47515407340189e-05
-1.75126466409077e-05
-4.82228492275582e-05
-9.2861123065989e-06
-6.87862776026812e-06
-2.80377708159027e-05
-2.48139750485935e-05
-2.76962827875844e-05
-2.50204444301981e-05
-1.46972146606588e-05
-2.99159870702792e-05
-2.42538598207227e-05
-2.46115922933809e-05
-3.21733071696425e-05
-9.70950212956211e-06
-3.75026319303497e-05
-2.71638223964932e-05
-1.60544798668655e-05
-1.66846068689694e-05
-1.66144263113155e-05
-3.95306486851692e-05
-3.93026534909228e-05
-1.29180224385678e-05
-3.31112000683052e-05
-1.61443139583157e-05
5.79512058411004e-06
-3.65426727034632e-05
-3.55126909748471e-05
1.50298374957634e-06
-1.81716576375393e-05
-2.49662394482155e-05
-1.51184471927755e-05
-3.3287812764133e-06
-2.11271854321269e-05
-2.36305586791535e-05
-1.6297957948698e-05
-3.34349885405761e-05
-7.44928367131507e-06
-2.23310538200973e-05
-2.65579483186956e-05
-1.84376011108816e-05
-1.7353686932282e-05
-6.69411500911546e-06
-1.97062401760794e-05
-2.25829027181193e-05
-4.24392793323943e-05
-1.67846695351441e-05
-2.30662747566155e-05
-2.06908612093243e-05
-4.65614659700934e-05
-1.078239773042e-05
-2.40100648730923e-05
-3.62527137644588e-05
-3.39429477094503e-05
-3.59839609211973e-05
-1.85620424589488e-05
-1.5777890051145e-05
-2.83923721485924e-05
-2.84828825502171e-05
-3.15325932370129e-05
-1.22601843209715e-06
-2.78346182064862e-05
-2.57472382191154e-05
-1.77947255256264e-05
-2.13682144093347e-05
-5.97933924022574e-07
-2.21404742950394e-05
-7.50617638894927e-06
9.61533450583001e-07
-1.65829558383906e-05
-3.15928175835933e-05
-2.02343938667279e-05
-2.38992863737349e-05
-2.13726068650432e-05
-3.04305148274676e-05
-3.54856789861833e-05
-3.11997668184223e-05
5.4690003864152e-06
8.10052982106042e-06
3.43325341698619e-06
-3.27683671969076e-05
3.45303352675015e-06
-1.7588901696328e-05
-4.99095527643127e-05
-1.33627014157647e-05
-1.20913495017291e-05
-3.13159144412478e-05
-1.28013003226078e-05
-7.14932805804542e-06
-2.2267499109089e-05
-2.20431553385199e-05
-2.75389675775822e-05
-1.53778089395078e-05
-2.26857633849612e-05
-2.5932491144659e-05
-4.30760652616393e-06
6.01888119489921e-06
-2.92432709691924e-05
-4.98132186437149e-06
-2.98923271007354e-05
-2.67775225174994e-05
-1.58716560717686e-05
7.44608251921298e-06
-1.42231525375092e-05
-3.69435901315751e-06
1.21032169830206e-07
-3.81933444801326e-05
-2.61244826056421e-05
-1.48162718870713e-05
-1.86525941563482e-05
-2.68419748627457e-05
-9.4567028206011e-06
-2.381926742607e-05
-1.46795828555618e-05
-2.41112234067506e-05
9.95106233758295e-06
-2.34364029747441e-05
-2.03392871630421e-05
-4.07663663835945e-05
-1.50806425016368e-05
-3.28493087713209e-05
-8.41539503057964e-06
-4.88172412739558e-06
-2.29458083525864e-05
-1.52287822244585e-05
1.18096950353872e-05
-4.89134924349333e-06
-2.518441940693e-05
1.46925628150721e-05
-4.71949617702529e-05
-4.40517216830834e-05
-9.70522200805383e-06
-2.58385167200342e-05
-2.84503100282365e-05
-3.06019120182516e-05
-2.80547640243652e-06
-1.48665807472325e-05
-1.43425974868551e-05
4.23224186819586e-07
-5.10609441851749e-06
-2.06965037629543e-05
-1.78070596287203e-05
-2.67627318499455e-05
-1.34882304053357e-05
1.56946247187632e-06
-2.07144304648882e-05
-6.2347707318817e-06
7.908275689007e-07
-1.36108622131382e-05
-1.74031917828552e-05
-1.51809395888655e-05
-5.56022035330084e-05
-1.3562363646568e-05
-1.45439274693089e-06
-3.54458665356887e-05
-2.32421979301294e-05
-6.54611522531973e-06
-2.44328545584423e-05
-3.34917034781745e-05
-2.62888894018035e-05
-1.04774305509006e-05
-2.238926934066e-05
-3.41201178883236e-05
-1.4097325884768e-05
-1.17823507193826e-05
-3.10351871487389e-05
-1.28420418061571e-05
-3.69781318455296e-05
-1.72525081145665e-05
-7.92063289785493e-06
-3.2583475509346e-05
-1.63121453486314e-05
1.6963048448798e-07
-2.48407901066757e-05
-1.48117754562008e-05
-2.30513076965785e-05
-1.75291546749513e-05
-3.26736539076148e-05
-2.19209992911627e-05
-8.75477845984073e-06
8.25652928952304e-06
-2.03120790546662e-05
-1.94793577446839e-05
-3.89927541240669e-05
-2.2689574031688e-05
-1.52121011929207e-05
-3.85770280669416e-05
-2.81867616783964e-05
-1.73662093149924e-05
-2.22425080908388e-05
-1.25320547150628e-05
-1.11099992685071e-05
-1.94845241991995e-05
-3.51047720425598e-05
-4.67924803178663e-05
7.37068611808535e-06
-2.92981983643288e-05
-2.59299838753037e-05
-1.43151750991786e-05
-1.94690452315049e-05
-2.55161945816611e-05
-3.66137524041227e-05
-2.69345606061141e-05
-3.24444294584795e-05
6.04087432638907e-06
-2.20839502869527e-05
-7.24370730058181e-06
-3.31704668553429e-05
-2.50207276627456e-05
-2.77063900900604e-05
-1.34666694784934e-05
-1.11853015828858e-05
-1.44966388291432e-05
1.88959540584085e-05
-3.37709913235116e-05
-4.1676323821015e-05
-3.78345450464385e-05
-9.98580123984786e-06
-2.57924054981231e-05
-2.68234602197563e-05
-2.22867453610611e-05
-7.38186075957634e-06
-2.56133106845713e-05
-4.9334652824368e-05
-3.11776668960401e-05
3.29547990362309e-06
-2.51598736268912e-05
-1.50346799694949e-05
-2.57977956319994e-05
-6.4787120034551e-06
-2.00914562450452e-05
-4.6046962331281e-05
-2.1242550376902e-05
-2.21439834496673e-05
-1.49327953738146e-05
-1.74039785216428e-05
-2.15282696632241e-05
-1.15789597012429e-05
1.0586778964068e-05
-2.98175118898905e-05
-1.35759797220154e-05
-4.39294170248905e-05
-1.0177083565031e-05
-1.89740942178001e-05
-2.13640052448953e-05
-4.61759259279762e-05
-2.08773932989676e-05
-1.10723159018617e-05
-6.62391790301939e-06
-1.55594710645834e-05
-2.1645170442609e-05
-1.90695288368932e-05
-2.44424675644037e-05
-1.04412467328997e-05
-2.1986534703241e-05
-2.2135111577453e-05
-1.47209157640994e-05
-3.20736410160364e-05
-5.01651081473331e-06
-1.5867812486411e-06
-3.75059953426013e-05
-1.00234438876643e-05
-1.23845757842819e-05
-3.42106871967199e-05
-1.77240986482824e-05
-8.10404845495687e-06
-1.50495972805157e-05
-2.19992177910923e-05
-1.63577007938959e-05
-2.49029264984444e-05
-1.17867641549079e-05
-3.08383972219492e-05
-3.94886926126621e-05
-1.45701281501675e-05
-1.8091368536235e-05
-1.00306037347705e-05
-3.15965949281688e-05
-1.69572356101766e-06
-2.36791887847394e-05
-2.90094352891263e-05
-8.6484875813976e-06
-2.46002602150029e-05
-2.73987720287801e-05
-1.91277170497016e-05
-2.55892138575823e-05
-1.64390388432653e-05
-5.79137239104424e-06
-2.31637492257004e-05
-3.19133717827175e-05
-2.68282160658063e-05
-1.36313532551068e-05
-1.04109302940442e-05
-1.63096936506903e-05
-6.44118367682077e-06
-1.08296877093434e-05
-2.95028441231458e-05
-2.5535398759187e-05
-2.47659575587921e-05
-1.97798810349805e-05
-3.20559680211386e-05
-6.15679178368592e-06
-5.2277646000672e-05
-3.07727428300572e-05
-3.95166941429438e-05
-3.858256873965e-05
-2.58127021399519e-05
-7.2585570007279e-06
-1.15749628708669e-05
-3.91399862055889e-06
-2.50275376176876e-05
-2.60486673911984e-05
-2.76365725138015e-05
-5.15948475921918e-05
-1.26368338391589e-05
-2.8965280124794e-05
-1.31475126195813e-06
-2.25084799730057e-05
-1.06077617821651e-05
-2.38541662685406e-05
-1.09332881136413e-05
-1.1036688273108e-05
-1.83393622296659e-05
-6.9833904150631e-06
-2.39455656161547e-05
-1.65687889201237e-05
-2.69156878865807e-05
-7.32563479595829e-06
-5.02215718716705e-06
-1.89823580120075e-05
-2.88335976896326e-05
-2.18408149117972e-05
-1.83763156215969e-05
1.76394769339447e-06
6.95464778921611e-06
-2.1444637280287e-05
-2.36858777525959e-05
-1.41394224224426e-05
-3.0840693504943e-05
-1.434795370174e-05
-1.45159788789818e-05
-3.67005384390339e-05
-1.71806248681259e-05
-3.7093743096432e-05
-1.48324867627664e-05
-1.6637677170636e-05
-3.15611496467896e-05
-2.20418249418511e-05
-1.48862654955308e-05
-3.17078706995644e-05
2.67922080877883e-06
-1.04017521374759e-05
-2.37740284814406e-05
-1.60335023530376e-05
-2.9374590813207e-05
-2.61153131978257e-05
-4.02034398859402e-06
-2.30663831571131e-05
-2.80853017476953e-05
-2.45354517562701e-05
-1.31528905889927e-05
-1.57053280286102e-05
-2.04964428380701e-05
-2.44090830493593e-05
-9.78057657915752e-06
-2.37197441508247e-05
-5.34783419427077e-06
-1.9612875838505e-05
-1.30384273223453e-05
-2.1971287989598e-05
-2.0773834917785e-05
-3.6259292006562e-05
-2.11623297515309e-05
-1.72690525912521e-05
-3.58264653404147e-05
-3.21271139303568e-05
-7.43280798436655e-06
-3.23382477890944e-05
-3.4744098784459e-05
3.12169681931078e-06
-1.99873572346706e-05
-1.16953063684962e-05
-3.41935242389534e-05
-1.59511509925744e-05
-2.06020309340197e-05
-2.60493446858938e-05
-3.39114929751905e-05
-3.29733009508009e-05
-1.19972771796363e-05
-1.81143405393017e-05
-2.62492912359519e-05
-3.65071758276267e-06
-3.02901276292319e-05
-2.47926795660744e-05
-2.74705269469062e-05
-3.74737535444899e-05
-1.94440551975192e-05
-1.05875478323709e-05
-2.67083957031448e-05
-3.46992764737745e-05
-6.1724953131809e-06
-4.49722432673294e-06
-1.51967441005435e-05
-2.37700975557319e-05
-1.91864235668734e-05
-7.69840167920025e-06
-3.31488584619248e-05
-3.13617058263311e-05
-4.33497659054899e-06
-1.90275418217982e-05
-2.41848279167995e-05
-8.80151555747477e-06
-1.13317221532411e-05
-1.51570678082606e-05
-2.32895897788208e-05
-1.26698303188616e-05
-2.32921358389132e-05
-3.65797224179739e-05
-1.89987897297011e-05
-2.15874686384616e-05
-2.74656694932041e-05
-2.0268019618356e-05
-2.15620083924835e-05
-2.96676835744147e-05
-2.37325821508417e-05
-2.26189404706275e-05
-2.18276844874674e-05
-6.96189271115287e-06
-1.05644384708572e-05
-9.23542464980107e-06
-1.09828617413071e-05
-2.37609360842617e-05
-2.46785528405677e-05
-3.35745968639374e-05
-2.13822173642956e-05
-2.66944617983783e-05
-1.90490485366383e-05
-2.63185930666503e-05
-2.48586285037238e-05
-1.57819779916735e-05
-1.43696257760101e-05
-2.69826375931814e-05
-1.54214543945303e-05
-3.76782614778233e-05
-5.79327787087196e-06
-6.35035552166982e-06
-3.97351671393279e-05
-1.43230586591124e-05
-4.23696230769181e-05
-2.97577287603994e-06
-2.23298502073515e-05
-3.7459791532526e-05
-2.97868983024957e-05
-1.6674776472901e-05
-1.49949567348569e-05
-6.73790951619674e-06
-6.23363883778858e-06
-3.93120979687816e-05
-2.50960695326212e-05
-3.73466018314638e-05
-2.20233528095826e-05
-1.24415926107627e-05
-2.9375770284597e-05
-1.84226377995998e-05
-3.40422050501142e-05
-1.3144411281815e-05
-1.17757625164118e-05
-6.30768993782678e-05
-2.75261554505522e-05
-2.36511596219794e-05
-2.40377490567142e-05
-1.08694333337003e-05
7.01533086859482e-07
-6.90900198163557e-06
-3.98807524578461e-05
-7.90073620864419e-06
-3.29282120668089e-05
-1.60958883927472e-05
-3.86993639824603e-05
-7.55845369118936e-06
-2.11286223007894e-05
-2.22029832132725e-05
-4.83291115073403e-05
-1.77356098653913e-05
-1.24906520751152e-05
-1.30045521672365e-05
-1.45187564222875e-05
-2.24905656556072e-05
-1.67226323234454e-05
-3.01398149379405e-05
-4.11286744589972e-05
-1.69336626795542e-05
-1.25559956163722e-05
-6.72493593703809e-06
-9.50947656268297e-06
-2.0646175784199e-05
-9.29761313026444e-06
9.77284786833405e-07
-3.32625745753065e-06
-3.2302916774077e-05
-1.02681394279611e-06
-3.37341969228895e-06
-4.92073972804697e-06
-3.53369222877031e-05
-2.55248504085207e-05
-1.71241719980635e-05
-3.14506208648179e-05
-2.83304158473577e-05
-3.14990278458347e-05
-2.10038532568859e-05
-5.76666386633961e-06
-1.8021799126425e-05
-3.18670759064739e-05
-1.46133870242571e-05
-4.19295662956802e-05
-1.51003012084314e-05
-2.97942118073244e-05
-9.60600410154782e-06
-1.44485833262051e-05
-1.25633526003455e-05
-1.67863993107371e-05
-1.34177619674807e-05
-1.84172428554845e-05
-3.50277214203315e-05
2.18248607090556e-06
-9.78548457509275e-06
-2.75311907432998e-05
-1.38070091372653e-05
-1.63079429507154e-05
-3.58167001316869e-05
-1.72285586761276e-05
-2.60579346942162e-05
-7.69723243281075e-06
-3.8660274330069e-05
-2.69647322297019e-05
-3.80729325612164e-05
-1.41360986880845e-05
-2.46132964481895e-05
-8.72220496149932e-06
-2.35023026504077e-05
-3.89417126420687e-05
-2.21636805437817e-05
-1.7138459395059e-05
-1.48653068826094e-05
-1.49536686909321e-05
-1.08171609085392e-06
-2.97985000103212e-05
-2.27646892091526e-05
8.35227092927328e-06
-8.88143783216584e-06
-1.16349297744594e-05
-1.87629912867112e-05
-2.28705368456517e-05
-3.1985840698845e-05
-3.92939388762539e-05
-6.28507445681595e-06
-1.41295990860935e-05
-2.80787392927552e-05
-2.16362624606091e-05
-3.74812049143734e-06
3.53279576878477e-06
-1.51122677499049e-05
-7.08337807874126e-06
-8.27037554864194e-06
-1.70380041040719e-05
-1.2675871652518e-05
-4.56317814229379e-05
-2.69741742011431e-05
-2.28913814428449e-05
-3.29564367091489e-05
-2.68545983682423e-06
2.64451609320497e-06
-1.74160178930537e-05
-3.01048964339441e-05
-3.19054586232845e-05
7.00664173013145e-07
-1.73786902623742e-05
-2.28251079565269e-05
-5.50257663468577e-06
-2.69113425938616e-05
-1.41779084781282e-05
-1.31130753797643e-05
-3.76305985406801e-05
-4.33372994230127e-05
-2.20331619519985e-05
-3.63877628316841e-05
-4.8687579073747e-06
-2.59579642526955e-05
1.03062732973267e-05
-3.10895270019449e-05
-1.601611493639e-05
-3.0168497920326e-05
-3.53713289431734e-05
-1.04459173860726e-05
-2.23301098307356e-05
-2.40264698500063e-05
-9.38515236905925e-06
-1.58418939440282e-05
-2.56169427231636e-05
-3.25414504445751e-05
-2.80734861327641e-05
-1.85386545856767e-05
-3.48933272004235e-05
1.26584549558773e-05
-2.45182741816902e-05
-2.04709164424106e-05
-2.86028039356383e-05
-1.27129356153721e-05
-5.14371199521372e-06
-1.91208639588064e-05
-3.21750935857341e-05
-1.74161079413179e-05
-2.80798063258481e-05
-3.18228526875178e-06
-2.34506777449949e-05
-2.50183949614117e-05
-4.65849729518163e-06
-1.54875358682222e-05
-3.90784255400799e-05
-3.72373249500287e-06
-3.8509363746906e-05
-1.1615457653941e-05
-1.4749751393077e-05
-1.21319673407807e-05
-5.86499171782147e-06
-8.88328065255888e-06
-4.56751805198371e-05
-3.61221078787146e-07
-7.32386866971231e-06
-3.52022303543129e-05
-3.4977797597013e-05
-2.15817624484185e-05
-2.88347904516413e-05
-3.04901135955252e-05
-2.45319807341291e-05
-4.17757529822865e-05
-1.08025791552796e-05
-3.52752069354195e-05
-2.26109170100348e-05
-2.67829157237553e-05
-2.00093879023568e-05
-5.33912181347555e-06
-4.00546402486051e-05
3.84462810283971e-07
-7.2205454720788e-06
-2.98826101162498e-05
-1.71340475401074e-06
-3.55167720862589e-05
1.26995327742947e-06
-1.12766226951099e-05
-1.67681666202065e-05
-1.42883017543545e-05
-2.19985111932932e-05
-1.97284002194837e-05
-1.70615371556664e-05
-1.32669141889215e-05
3.49195613283999e-06
-2.84685653700002e-05
-1.15195261633101e-05
-1.61662047197731e-05
-2.25259572668523e-05
-2.65305895889024e-05
-6.71999678896113e-06
-3.11437891505685e-05
-1.28066981809724e-05
-3.60088977355236e-05
-8.26996966094743e-06
-7.64516513408881e-06
-1.72185482749527e-05
-2.86239281307231e-05
-9.16163684132033e-06
-4.19567383353069e-05
-1.90656746677514e-05
-2.89129227574151e-05
-1.33518500863519e-05
-2.85599163208285e-05
-2.29519903923003e-05
-1.54352564613951e-05
-2.15491214842162e-05
-2.90648661764229e-05
-1.41629832708941e-05
-5.03603138039406e-05
-1.38076173835809e-05
-1.84052671233073e-05
-4.38720261097082e-05
-8.01741079315208e-06
-3.29367354125069e-05
7.09859960616571e-06
-2.03524882451889e-05
-4.0940254669442e-05
-2.27624048901415e-05
-2.08793233316832e-05
-3.54631006505781e-05
-1.54725913396104e-05
-2.20714411891661e-06
-9.28023635299967e-06
-3.97479783007844e-05
-1.1174171995589e-05
-3.77920634929693e-05
-1.76965410619256e-05
-2.03440178093298e-05
-1.65146453293369e-05
-7.69257390596422e-06
-3.24387169053192e-05
-2.72088817492032e-05
-3.22498678152419e-05
-2.69566738655012e-05
-5.4494228154478e-05
-3.62167106551652e-05
-1.47265878508625e-05
-1.37284127929938e-05
-9.961092023549e-06
-5.70300383123165e-06
-3.04733449122884e-05
-1.65874790289858e-05
-2.95250112908466e-05
-2.52819084144574e-05
-7.33645706451646e-06
-1.39916735184819e-05
-2.24559121229504e-05
-1.03274151588517e-05
-2.41997070193978e-05
-3.04868426409571e-05
-2.08076991563579e-05
-1.40631125206813e-05
-1.67980205972539e-05
-3.17390714793129e-05
-2.26859273121732e-05
-3.56622895179814e-05
-2.45989370939337e-05
-2.76863921830923e-05
-6.25723332721731e-06
-1.90094802830166e-05
-8.35548146213056e-06
-2.27989984578698e-05
-1.96006986136948e-05
-1.68948066996452e-05
-9.08882932220539e-06
-1.03726954560986e-05
-2.62541021131864e-05
-1.62707742462998e-05
-1.3502105565671e-05
-2.6514305887837e-05
-1.00262674454911e-06
-2.39312872537805e-05
-2.59993455545448e-05
-2.73738000802388e-05
-1.7493199112298e-05
-4.18189104878344e-05
-1.82091115375878e-05
-3.14667798106017e-05
-5.86751368501807e-06
-4.83274863995626e-05
-6.667702909807e-06
-2.02401894195479e-05
-1.93331292316062e-05
-4.14345102894212e-05
-2.62190467598978e-05
-3.22695490684999e-05
-2.41077638763743e-05
-2.4560607106331e-05
-4.73256157602377e-06
-2.27541286111888e-05
-1.02894701985171e-05
-3.17266668827126e-05
-8.3411214548762e-06
-2.18068980549057e-05
-3.30252897561681e-05
-1.85716610725292e-05
-5.95574116452588e-06
-6.34829982068943e-06
-6.02368350907899e-05
-2.37653486686542e-05
-3.53521588199751e-05
-1.18317722245477e-05
-2.04017967095995e-06
-3.11602485208177e-05
-2.02153522733618e-05
-1.53475864648628e-05
-2.94682319417215e-05
-2.12693464647965e-05
-2.15173329320182e-05
-6.86027612632975e-06
-3.85364793557086e-05
-9.00211450798859e-06
-1.60290037676399e-05
-1.63851618571748e-05
-1.96499416404479e-05
-1.32978490110273e-05
-5.2684599780667e-06
-4.27923611597538e-06
-2.40458388468417e-05
-1.04811701705247e-05
-1.80021232516006e-05
-5.44475102665158e-06
-3.43425831019006e-05
-3.68085447767594e-05
-2.09562610941055e-05
-1.70427513815173e-05
-1.04316305388815e-05
1.07244412681549e-05
-3.78951926867729e-05
-4.34515311912926e-05
-1.3773319761987e-06
-2.48343623064169e-05
-2.18165030387976e-05
-3.36064396077308e-06
-2.16329730525234e-05
4.78271925293263e-06
-2.46458830036214e-05
-1.59684671850032e-05
-1.75673406737071e-05
-4.40894977577382e-06
-3.30759475225773e-05
-1.90838916668464e-05
-1.98521431052419e-05
-1.93991203442654e-05
-7.24563295319078e-06
-3.95726210406413e-05
-3.81612094817569e-05
-5.52445655980922e-06
-1.49095170585052e-05
-2.62310872821705e-05
-2.96834034187927e-05
-1.47014634262858e-05
1.734860008986e-07
-3.02319283553202e-05
-5.22399269069934e-06
5.74353618132976e-06
-2.35751957500525e-05
-2.56018033292546e-05
-5.68372809223836e-06
-3.18763269500703e-05
-2.83159364222108e-05
-3.02568882839374e-05
-2.84755074338096e-05
-1.0391705460939e-06
-2.75244788068922e-05
-2.32441469137571e-05
-2.14647827003199e-05
-2.40722309519314e-05
-1.56122697225066e-05
-7.2183892707104e-06
-1.28095529381603e-05
-2.83665146271801e-06
-2.54056907967498e-05
-1.89321417452393e-05
-2.96783162728146e-05
8.57654665161195e-06
1.04272425055664e-05
-4.53828812557808e-05
-2.3888850824665e-05
-1.83592183290414e-05
-3.12478467187735e-05
-2.81092923834039e-05
-3.34042801781366e-05
-8.0264896233608e-06
-1.43783790099149e-05
-2.18858829170926e-05
-2.9504619409293e-05
-3.98760151298486e-05
-7.09227964668479e-06
-3.39245858558805e-05
-2.15655159505879e-05
-3.343965578352e-05
-3.1099598069427e-05
-1.41023746921733e-05
-1.60081020365093e-05
-2.98421650173353e-05
-2.52807969854675e-06
-2.85662281589396e-06
-2.54248088955669e-05
-2.37378368064307e-05
-1.79055095479392e-05
8.36533542926514e-06
-2.75663782802736e-05
-1.9620875432346e-05
-3.11176129729011e-05
-1.01185782468595e-05
-1.26644118290746e-05
-2.68915707731757e-05
-3.49003590556345e-05
4.89916785592582e-06
-2.11008362892825e-05
-3.56441067711597e-05
-6.28398556264979e-06
-3.07602418318827e-05
-2.38244212426082e-05
-1.82003989459639e-05
-4.61647931859095e-05
-1.08934897325487e-05
-1.51811739094575e-05
-2.22536334166929e-05
-1.10874607136034e-05
-1.93153434113201e-05
-2.7058206145735e-06
-8.34447863133553e-06
-2.83046232513187e-05
-2.13776197140995e-05
-3.8224492240002e-05
-3.43771284026223e-05
-2.11479976307784e-05
-3.12067532974141e-05
-2.48535827705644e-06
-1.71459874641035e-05
-1.36335956105219e-05
-3.66172834836233e-05
-2.03638126748872e-05
-2.46284159343568e-05
-2.7955805424163e-05
-2.10872032227926e-05
-1.90376388387944e-05
-2.79237300932914e-05
-1.39771089189211e-05
-2.3358277615208e-06
-2.55907698921978e-05
-1.23265116293359e-05
-1.39414971582324e-05
-3.21942238652628e-05
-1.94264097701066e-05
-1.58028011869543e-05
-2.12176183174881e-05
-3.51799365460247e-05
-1.62471609186246e-05
-9.33077485540234e-06
-1.3697156739555e-05
-8.5210507741661e-06
-1.93801635491041e-05
3.65779501797112e-06
-3.01620450817923e-05
-3.15626791602759e-05
1.68358856957673e-07
-2.65641317832736e-05
-2.56376811554892e-06
-2.62563845767339e-05
-2.91809168038382e-05
-1.29296927885507e-05
-3.06317312159799e-05
-3.17072202720438e-05
-4.11284611580681e-05
-1.2205229013778e-05
-3.61035418084561e-05
-1.78245357026983e-05
-1.31922638105679e-05
-3.33438840689934e-05
-2.02666592459329e-05
-3.27492980538231e-05
-8.60586762232896e-06
-1.4711188901201e-05
-1.87093448771624e-05
-2.19904006659945e-05
-2.10231598226401e-05
-1.6645638123461e-05
-3.45454444508745e-05
-9.337189526457e-06
-2.16314282522475e-05
-2.13081721927417e-05
-6.89330334857057e-06
-4.11395873105344e-05
-2.52183771572427e-05
-1.04096285032163e-05
-3.46750004803465e-05
-2.17382438903444e-05
-2.76647772081641e-05
-3.79442478196436e-05
-3.44622357817289e-05
-3.58577899347232e-05
-2.62802257354318e-05
-1.98292276559164e-05
-6.47479827792019e-06
-2.33690338773327e-05
-3.43699973476163e-05
-2.52590794296951e-05
-3.12166430359344e-05
-1.76468428981947e-05
-3.62206588197632e-05
-3.50680754315083e-05
-1.6192905014885e-05
-3.41905465189188e-05
-8.08048961060668e-06
-1.32904171146774e-05
-2.13478939309583e-05
-3.28108766546638e-05
-4.48336038417018e-05
-1.98302455018284e-05
-1.30768290976955e-05
-3.92433010640921e-05
-1.46764182745688e-05
-2.10386166353544e-05
-2.43017385479223e-05
-1.57128579216762e-05
-1.65973474663959e-05
-2.1946952494945e-05
-1.70165656116431e-05
-4.29317101510687e-06
-2.56060259791139e-05
-3.3827466307809e-05
-2.22014206823945e-05
-6.60006269125022e-06
-2.25089817973182e-05
-3.52718455312059e-05
-1.97329906644847e-05
-1.55161566152091e-05
-8.7162623252793e-06
-9.845044158467e-06
-1.04842224126428e-05
-2.33377256091138e-05
-2.67088502433592e-05
-3.12288482655657e-05
-1.41050841155315e-05
-1.1695730355481e-05
-1.09318166807615e-06
-1.03659650479753e-05
-2.83515449318288e-05
-6.49243926389852e-06
-2.303690469111e-05
-1.54307203640953e-05
1.69533758457938e-05
-1.88365503209763e-05
-2.83291787608107e-05
-3.54061197357836e-05
-1.2807742738989e-05
7.46066432722643e-06
-1.19460145286175e-05
-4.66439593464279e-06
-3.12326153327975e-05
-1.8691864905808e-05
-1.49952019216818e-05
-3.87777449969165e-05
-1.76811037523222e-05
-1.44617872836203e-05
-3.49494705879323e-05
-2.22022426045529e-05
-4.45670004445998e-05
-1.39231789131521e-05
-2.7006415902282e-05
-1.26295151766187e-05
-1.26342110467419e-05
-4.77154155347272e-05
-2.82883075084241e-05
-2.82102248609609e-05
-3.75565009091331e-05
-1.28202320862828e-05
-2.33030371136637e-05
-1.93764349954993e-05
-2.29059312346921e-05
-1.89466554312731e-05
-8.38107409739845e-06
-1.71704214390179e-05
-1.88620393335518e-05
-2.36974413939748e-05
-8.33054209599709e-06
-1.43835824734948e-05
-3.61150346197171e-05
1.0098900389134e-06
-4.69904886075271e-05
-2.67176305000935e-05
-1.99272588898503e-05
-3.21466096813042e-05
-1.73116980189004e-05
-4.6940529521333e-05
-2.1250181637558e-05
-2.04367891881263e-05
-3.56611253040652e-05
-1.01225417684597e-05
-7.90710631098956e-06
-2.82267118623376e-05
-1.78959497480725e-05
-1.34023283901471e-05
-2.24723668065289e-05
-2.82071830359403e-05
-8.24037257538971e-06
-1.65377763432465e-05
-1.56351746555725e-05
-3.21951802527407e-05
-4.02532048722879e-05
-3.91759436006799e-05
-2.00058009458117e-05
-2.88431164343915e-05
-1.56693514743091e-05
-5.43749537144818e-06
6.71001271097769e-06
-2.34493233013857e-05
-1.72406006823377e-05
-1.5847706726496e-05
-1.04225070154281e-05
-1.19745381866553e-05
-2.92323266819864e-05
-1.74155147111748e-05
-2.01480846144475e-05
-2.68641777564985e-05
-3.64892102644589e-05
-3.76282080859665e-05
-6.57886176353794e-06
-1.08099139026298e-05
-2.26023778497525e-05
-4.03360005767197e-05
-2.11883086909476e-05
-3.74632754494255e-05
-1.22977116519499e-05
-2.73878249724188e-05
-1.5812574290773e-05
-2.21296769858159e-05
-7.22108456883105e-06
-2.06905275161803e-05
-2.16232221430984e-05
-1.14586265372579e-05
-4.00442212652051e-05
-2.77830396635677e-05
-1.48250249886923e-05
-3.96462702050855e-05
-1.3606342411253e-05
-2.83619319233031e-05
-1.9782974166172e-05
-1.78649179079301e-05
-8.33853242916052e-06
-1.09792751774376e-05
-1.56281985154052e-05
-2.8570762554188e-05
-2.59436076937664e-05
-1.51472482064376e-05
-2.40356676277217e-05
-3.71376548963184e-05
-8.97484844593516e-06
-2.00344404847856e-05
-2.41575128175016e-05
-1.7395498323355e-05
-3.48998016857013e-05
-2.94614661625692e-05
-3.27858007601512e-05
-2.50651441597914e-05
3.66185912102234e-06
-1.79496063855371e-05
-4.42818349714692e-05
-2.42728539281154e-05
-2.9752505879489e-05
-3.2935347812199e-05
-1.82356988830869e-05
-1.31979420705417e-05
-2.97566451873267e-05
-5.18050946849825e-05
-3.01193652513835e-05
-1.40333073074434e-05
-1.83188664754986e-05
-4.82441049147466e-05
-3.79237762843561e-05
-2.54285882219428e-05
-4.24752229992543e-05
-4.8736523391628e-06
-2.26972538031762e-05
-1.69561254130657e-05
-1.15152996460028e-05
-3.72070373088164e-05
-3.62445640889759e-05
-1.48587988936252e-05
-9.15113546741392e-06
-3.46667351320518e-05
-2.61871371534655e-05
-4.83219436853729e-05
-2.27099493649523e-05
-1.2000276206242e-05
-2.33382765691666e-05
-2.17254095925052e-05
-5.07832551492483e-05
-3.17226346993268e-05
-2.13331303080921e-05
-1.7031629188393e-05
-2.20888567841491e-05
-1.44798703895609e-05
-1.99544022328297e-06
-3.23559351892222e-05
-2.57262148703496e-05
-1.34112409574117e-05
-3.28647033193013e-05
-3.73777446804879e-05
1.71153131080465e-06
-4.71079927753519e-05
-5.26999379058354e-06
-1.46431417749807e-05
-3.02924194633172e-05
-1.57443946845946e-05
-3.13608843109795e-05
-1.27768939305502e-05
-2.32631906692654e-05
-2.58685240251586e-05
-2.16296710043618e-05
-2.37573694803304e-05
-1.93735571495327e-05
-2.07898304180202e-05
-8.35510534428634e-06
-1.49816778325049e-05
-2.64121849508482e-05
-2.45654040862188e-05
-1.2768524284523e-05
-2.55695375017557e-05
-4.52863976356452e-05
-2.21008738078388e-05
-2.63186379354963e-05
-1.76528773358419e-05
-2.77109028789549e-05
-2.72164140290687e-05
-6.39275754002321e-06
-1.69295973611343e-05
-1.75863963499979e-05
-8.16377288591114e-06
-1.92411806103763e-05
-3.63435573864998e-05
-4.76383708202138e-06
-2.72873345713572e-05
-3.83942254452238e-05
-3.3622526795574e-05
-9.34486179159625e-06
-1.19324481975375e-05
-1.70424724325779e-05
-1.23667026413994e-05
-2.15850316509947e-05
-2.81644981295349e-05
-1.37696056250592e-05
-2.14189181472518e-05
-7.8646162339036e-06
-1.18659496701757e-05
-1.98501293175232e-05
-6.31295893269636e-06
-2.62045184353175e-05
-5.17652580573139e-06
-1.66907848137e-05
7.26031137606643e-07
-2.05681360967661e-05
-6.05696558207139e-07
-1.79158300019008e-05
-3.70041946146096e-05
-2.51110121891869e-05
-3.93999864021413e-05
-1.02862269988023e-05
-1.55751495448538e-05
1.4190033845815e-07
-2.01111275791288e-05
-2.33404077513506e-05
2.19475298555603e-06
-2.13819807154391e-05
-1.09966960080311e-05
-8.02606366793754e-06
-8.88783787255048e-06
-2.05864364174774e-05
-2.57531228512446e-06
-2.71942429997497e-05
-1.33765444414426e-06
-6.16951387991547e-06
-3.05780567632155e-05
-4.57282218619497e-05
-2.19200830129919e-05
-1.80346868730827e-05
-1.04186659991924e-05
-3.53544506763542e-05
-1.04511667012453e-05
-1.8388873545521e-05
-3.09104182221428e-05
-2.61448621564796e-05
-1.26970841799665e-05
-2.26589286620982e-05
-1.27997783991042e-05
-6.8221528032414e-06
5.94949810066613e-06
-3.52945929536523e-05
-2.22235759090797e-05
-1.57089510154826e-05
-1.59577782809045e-05
-2.19943866801308e-05
-4.07431959691724e-05
-2.29208124458314e-05
-2.93696656266828e-05
-2.61784907494534e-05
4.35886045365909e-06
-5.81022895826817e-06
-1.8176021906335e-05
-1.99436314150193e-05
-8.29603825541039e-06
-1.55195795666329e-05
-2.08085199474535e-05
-1.67546546885885e-05
-1.31741395930275e-05
-2.59632289168742e-05
-3.15478353536512e-05
-3.88589828324941e-05
-2.25949185512272e-07
-3.9801655067292e-05
-3.16530404263338e-05
-1.59954679816132e-06
-1.29733659638919e-05
-2.47340828176218e-05
-1.27477520030188e-05
-6.24912397695764e-06
-6.99496325209201e-06
-3.55093470513202e-05
-4.13321824955701e-06
-3.29269999437694e-05
-2.23703919374188e-05
-3.9841995078465e-05
-3.25427992034953e-05
-3.72536638560804e-05
-2.04204396084583e-05
-9.12830083883549e-06
-2.14274868968992e-05
-3.43288701651821e-05
-1.91893911181502e-05
-1.76834958518903e-05
-2.42404186426205e-05
-2.61499441501556e-05
-3.74388609992339e-05
-3.02435995783757e-05
-5.17187156819205e-05
-1.97844416554092e-05
-1.68157969120346e-05
-1.91493122153317e-05
-2.06401769356354e-05
-1.18328384825258e-05
-5.24703667573013e-06
-2.92566855467056e-05
-1.20105290512613e-05
-2.07055529401803e-05
-3.96304714424732e-05
-1.36360545433367e-05
-2.36505099957005e-05
-3.08790279112225e-05
-3.06326302514129e-05
-2.06878062551139e-06
-2.37245144627322e-05
-7.74735250485695e-06
-2.45237902683133e-05
-1.48113177205239e-05
-3.80947861326139e-05
-3.22903454278894e-05
-3.24799063543746e-05
-2.44099786734322e-05
-2.73683684068097e-05
-1.48857768445014e-05
-1.88527236862641e-05
-5.00406442723023e-06
-7.79117570927855e-06
-5.85061687986504e-06
-2.19219029997578e-05
-4.3898103160418e-05
-1.62264437977127e-05
-2.86713211822487e-05
-1.49510333946347e-05
-1.54060641431979e-05
-2.95465252120671e-05
-2.21194880061958e-05
-6.3041465535979e-06
-1.14315868768984e-05
-2.81702198049808e-05
-7.27856146020466e-06
-1.30524711659804e-05
3.95461815878525e-06
-1.5730194955078e-05
-3.71617125810127e-05
-3.05643703135523e-05
-1.69834354760654e-05
-2.38054261129794e-05
-2.94859189550521e-05
-2.62733178003522e-05
-2.46735597204302e-05
-2.80333723267267e-05
-2.99282162354966e-05
-2.26131467192767e-05
-2.0997264214351e-05
-3.63684782750997e-05
-2.06841757847016e-05
-2.88719101635362e-05
-1.14110488009042e-05
-2.98400226532606e-05
-7.55490049880062e-07
-1.9663512464762e-05
-1.03488944774301e-05
-2.06795681260184e-05
-1.80641895001433e-05
-2.79803874557113e-05
-3.19708947513767e-05
6.91689901393524e-06
-4.74864747164915e-05
-7.53768765378327e-06
-2.97064073757013e-05
-2.67930763016455e-05
-1.04224308411457e-05
-2.54016732400188e-05
-1.64061960246155e-05
-2.10269575593715e-05
-2.37153388740774e-05
-1.13280962463305e-05
-1.16020725403833e-05
-4.58726117569221e-05
-3.79732290785934e-05
-1.08046531175374e-05
-1.98077777863605e-05
-5.32045743099136e-06
-2.30039181930943e-05
-2.98741996443339e-05
-3.62171447587771e-05
-1.65403914968924e-05
-2.24022207025035e-05
-1.59431825835368e-05
-1.6044015191958e-05
-1.98611200965275e-05
-2.60862917407822e-05
-1.75920797947938e-05
6.11014505412157e-06
-2.12691640350248e-05
-1.2985210406353e-05
-3.8417702099592e-05
-1.76820246121394e-05
-1.72552173524366e-05
4.03438022495377e-06
-3.11888267979839e-05
-2.12602914483981e-05
-1.39801164069416e-05
-1.27872642030519e-05
-1.72752475985541e-05
5.13284200488531e-06
-5.52335938766432e-06
-9.02840240059116e-06
-3.43029414376347e-05
-7.32363871101473e-06
-1.93805792549419e-05
-1.03467158931981e-05
-2.05381118995774e-05
-7.41926904071324e-06
-2.63925964692797e-05
2.95823007787529e-06
-3.4121950226832e-05
-1.02371264260313e-05
-6.56332011061834e-06
-3.37397708318308e-05
-8.20882005372132e-06
-1.9302118988717e-05
-2.78218791483047e-05
-8.01136859310897e-06
8.28587830772465e-07
-2.75642235111761e-05
-3.73767923175018e-05
-1.94512792771347e-05
-2.37067592810449e-05
-3.15805930684665e-05
-2.82686915275171e-05
-7.61752725196122e-06
-1.80683582629353e-05
-6.86063437033267e-06
-2.19607117464876e-05
-2.59275686250638e-05
-2.15608455177074e-05
-1.83733209221855e-05
-2.06377986164229e-05
-1.02286681816001e-05
-1.57282943513391e-05
-1.33064471389902e-05
-1.68555732844615e-05
-1.58096087359252e-05
-4.05936514163454e-05
-1.78112452855368e-05
-4.10115784847347e-05
-3.08908845937683e-05
-2.96354095072599e-05
-1.92944119298367e-05
-4.00506808510326e-05
-8.95493375116259e-06
-3.63862011476982e-05
-1.31767070150829e-05
-1.58330277122715e-05
-3.07653650362189e-05
-3.7351424583159e-05
-2.49456359457657e-05
-3.09395114930479e-05
-1.95517601676821e-05
-2.04923323567475e-05
-2.12412231133664e-05
-1.82555409753864e-05
-1.27399855846473e-05
4.41627293340977e-06
-3.95144327164751e-05
3.28361866373513e-06
-1.07593899328285e-06
-2.00785909409237e-05
-1.62363182021026e-05
-3.57126481961849e-05
-1.85831323370228e-05
-1.52614314701157e-05
-1.7318386748122e-05
-1.92539470185661e-05
-1.75068936129666e-05
-4.05459319794533e-05
-2.11534251739743e-05
-1.61214089753987e-05
-2.01327639121217e-05
-1.44595144382216e-05
-1.6621517874405e-05
1.06792979611553e-05
-1.99006047010841e-05
-2.05158940557764e-05
-2.90595566558122e-06
-6.56795138851763e-06
-3.67363768015682e-05
-1.51216530403726e-05
-1.95882687681557e-05
-6.46346845594594e-06
-1.28314536987296e-05
-1.10211684953744e-05
-2.83795617453308e-05
-2.36325975486204e-05
-1.47214709907931e-07
-2.45987526319224e-05
-2.63106736100096e-05
-2.42486436164353e-05
1.23433304130405e-05
-1.28372871697822e-05
-1.98831528709923e-05
-2.02678234883623e-05
5.53959075030032e-06
-1.2403304190611e-05
-2.87385897150809e-05
-1.60058293645636e-05
-1.20832399696508e-05
-2.27707990417975e-05
-3.4705793789117e-05
-2.00803091998836e-05
-1.05314859769646e-06
-1.82008675464835e-05
-2.64573695452178e-05
-9.32053203112848e-06
4.07073105621798e-06
-2.39739359887091e-05
-5.32274326850748e-06
-1.80285097749873e-05
-1.40214041380027e-05
-2.47312891465817e-05
-2.53690668061477e-05
-1.47873327431801e-06
-2.20996841814264e-05
-1.0233312223491e-05
-1.65867021321836e-05
-2.88998644813203e-05
-3.63474951433824e-05
-1.29562795651528e-05
-1.54154146451888e-05
-3.7691770884724e-05
1.24207925847769e-05
-3.88140973051827e-06
-1.65205486875483e-05
-3.19007010888012e-05
-3.52577607956834e-05
-2.40849364793382e-05
-2.5180949903025e-05
-2.97366958453692e-05
-2.0864644404521e-05
-1.73326706650785e-05
-1.26885589979986e-05
-2.99293052006381e-05
-1.83451872779967e-05
-1.15589481432034e-05
-2.33658427788776e-06
-2.19431490247777e-05
-3.44853877737287e-06
-9.5983520086715e-06
-3.72906408339851e-06
2.0908447258435e-06
-9.51613867358745e-06
-1.71319198755978e-05
5.27236663008778e-06
-3.41802027506994e-05
3.14610350215842e-06
-2.40990970978091e-05
-1.95628298472269e-05
-3.77020538126144e-05
-5.91577906580966e-06
-2.79592560806132e-05
-3.33214243673885e-05
-1.48559289699786e-05
-2.49872332457591e-05
-1.5977945953572e-05
-9.15481194211051e-06
-2.44624304424435e-05
-2.65781626315647e-05
-2.16439239979546e-05
-2.99324395166066e-06
-2.08287635869851e-05
-2.9089920024614e-05
-1.68370275977732e-05
-3.39115514732616e-05
-2.32990395937289e-05
-2.77281510569828e-05
-8.59593052272336e-06
-7.17832728713839e-06
-3.36145939171165e-05
-3.18739325821563e-05
-3.55298832484003e-05
-2.5382724221046e-05
-2.80540307175036e-07
-1.37888908798637e-05
-3.41296655012206e-05
-1.43746470112067e-05
-2.59676316756362e-05
-1.76240351468626e-05
-3.76056840462038e-05
-3.34367548251149e-05
-1.35913376037506e-05
-8.67427790222375e-06
-2.04764366882921e-05
-1.56964525096308e-05
-2.31016875224313e-05
-1.81009860248304e-05
-2.94962341779447e-05
-2.00787831240051e-05
-2.86796542249121e-05
-1.19228691066687e-05
-5.57113123656083e-06
-2.00168142761115e-05
-1.6803039761109e-05
-2.41928324151534e-05
-3.88206936990899e-07
-1.20625766070411e-05
-3.31752180682427e-05
-1.75745472747387e-05
-2.04006011958822e-05
-3.62172640246053e-05
-1.68704384709002e-05
-3.58791430659259e-05
-2.36831185747957e-05
-2.13354767214023e-05
-8.95871763172072e-06
-3.26070777987346e-05
-1.98060065066095e-05
-2.9988809259734e-05
-2.96057629931875e-05
-3.24380180772178e-06
-2.0310451208354e-05
-3.47656419456448e-05
-1.08594416650145e-05
-1.48814604987509e-05
-4.70340111171006e-05
-1.36984640183843e-05
-9.50633374861073e-06
1.51728754412985e-05
2.16470534899275e-06
-2.85431697068876e-05
-8.82384547837253e-06
-1.11159990723672e-05
-1.7097743214076e-05
-4.31000046020254e-05
-2.85645528472962e-05
-2.4823522599945e-05
-2.43472171207513e-05
-3.5791172096392e-05
-1.56119231115431e-05
-1.75148771860699e-05
-1.56086009143222e-05
-8.54640297755777e-06
-3.82258080590658e-05
-1.74564498620206e-05
-6.63225383195871e-06
-2.13246967503718e-05
-1.96609404548802e-05
-1.69456636228953e-05
-3.49800120219559e-05
-6.88909035006192e-06
-6.78476663548943e-06
-4.23989386155399e-05
-2.51880576615254e-05
-2.07604572885537e-05
-1.59068211087567e-05
-3.31377935194562e-05
-2.43786287887966e-05
-1.76541258536861e-05
-2.2713565457958e-06
-2.51753425279051e-05
-2.86914903698883e-05
-4.65700339003273e-05
-1.0668392305029e-05
-2.51330634621627e-05
-3.79028055033971e-05
-1.01705817440725e-05
-1.29912200267389e-05
-1.79018777819922e-05
-3.67944599094062e-05
-1.28279793821407e-05
-5.71698065565484e-06
5.11928976830007e-06
-1.79447790718414e-05
-2.45035016119005e-05
-1.08308538917905e-05
-1.17155163782293e-05
-2.37767620884023e-05
-2.88635825806505e-05
-1.90082806083666e-05
-1.84741990091541e-05
-2.74870177665768e-05
-3.08520914951925e-05
-1.12427484793137e-05
-3.06438475410332e-05
-1.32242214304705e-05
3.13375405955885e-06
-2.40819012064453e-05
-8.90440312739438e-07
-1.15687217539976e-05
-1.56104388156143e-05
-1.28105711419287e-05
-2.07865767925432e-05
3.79047348707392e-06
-2.08782069213583e-05
-3.19390321032894e-05
-2.72497929003981e-05
-2.9027706259255e-05
-1.9576272830586e-05
-3.97042645032041e-05
-2.6708134089625e-05
-3.72233128337581e-05
-1.73119891610933e-05
-1.29922678390696e-05
-3.92829405664215e-05
-3.35882712383804e-05
-2.09288138541193e-05
-1.64942532711072e-05
1.88087428957564e-06
-1.20596198388461e-05
-2.61057846124752e-05
-3.77469414935054e-05
-3.37396263979315e-05
-1.02930365392039e-05
-3.55958181200529e-06
-2.37355791160454e-05
-1.30640285654113e-05
-1.9693475021191e-05
-3.46884892372445e-05
-1.86835111321084e-05
-1.70842468742265e-05
-3.11123128353051e-05
-1.93420442940366e-05
-3.57220809330764e-05
-3.46004789962308e-05
-2.44897966353678e-05
-2.2099035148243e-05
1.2458562690866e-06
-4.31101360549819e-06
-1.42515357373982e-05
-1.06481631424583e-05
-4.78848453449993e-06
-1.94817192250231e-05
-2.70466843268759e-05
-3.69751434392261e-05
-3.76530588085849e-05
-1.4622231945128e-05
-1.28457942204679e-05
-2.90031395858641e-05
-2.96102158324224e-05
-1.71700913249583e-05
-1.66995285874394e-05
-1.40931367394088e-05
-1.92923189857779e-05
-2.74170865953642e-05
-2.51014880637294e-05
-2.13150243703185e-05
-8.62778069948034e-06
-2.99582494168616e-05
-2.7635293421398e-05
-1.32103012311921e-05
-3.83328213573804e-05
-2.10084903750825e-05
-2.50020592944884e-05
-1.76513976172609e-05
-2.34626619202843e-05
-2.16633469246121e-05
8.63136097328284e-06
-3.84149364334701e-05
-1.28537783847503e-05
-8.43689786512541e-07
-2.65953728548593e-05
-1.97017357530967e-05
-4.2436470139745e-05
-1.75517196080046e-05
-2.24270720424092e-05
-2.63963378466865e-05
-3.30870337238223e-05
-1.83061281419567e-05
-2.87659112751334e-05
-8.46832679189685e-06
-1.65078163653593e-05
-2.10338955580016e-05
-9.65807036833925e-07
-2.58152357311794e-05
-6.92489893656908e-06
-2.02400060453993e-05
-3.11268380254091e-05
-2.23102175986844e-05
-5.64496069475493e-06
-1.84137242356744e-05
-3.3265935167891e-05
-1.44068941852159e-05
-2.33762318499559e-05
-4.60574116541408e-05
7.62570586760963e-06
-1.97012034336245e-05
-2.18584174968176e-05
-2.97992183092587e-06
-2.07684052125328e-05
1.45231252559942e-06
-1.80829318142106e-05
-1.35427686343548e-05
-2.05529162037022e-05
-2.29817226051197e-05
-2.22747538382052e-05
-1.450887454472e-05
-2.60959261904503e-05
1.92646561186881e-06
-2.11988342891091e-05
-3.65961480554716e-05
-2.35039491349869e-05
-2.23572669439583e-05
-2.30778578314054e-05
-3.19147345750218e-05
-1.0303606711286e-05
-1.25547182517451e-05
-1.26173149778663e-05
-1.68287518196165e-05
-2.07768456933612e-05
-6.49479396428603e-06
-3.4314690145711e-05
-1.02136542445354e-05
-1.87792315166549e-05
-1.75245371079094e-05
-3.83565296871601e-05
-2.01722598495738e-05
-5.18607953941008e-06
-3.49551402883693e-05
-2.9914241005805e-05
-2.66764932762338e-05
-3.05502813023104e-05
-3.48264940677424e-05
-2.83969660092347e-05
-5.1045627316891e-05
-2.74260914322222e-05
-6.97481831336533e-06
-2.15888784137064e-05
-1.44814145531503e-05
-1.34833154503954e-06
-7.54867850061173e-06
-1.79164461320668e-05
-2.85068332749087e-05
-2.1904817507106e-05
-2.88440439583159e-05
-4.78217051691709e-05
-2.71843193493888e-05
-3.72374305879753e-05
-2.57532067363786e-05
-5.70773099197821e-06
-3.65422634946758e-05
-3.08115435833392e-05
-1.54879889937083e-05
-3.52634574302697e-05
-1.41355173589976e-05
-4.50487191733586e-06
-1.57347603995154e-05
-1.24127831913793e-05
-2.10853738142113e-05
1.01989624688729e-05
-1.57913481323335e-05
-1.7944944431143e-05
-4.22901710262863e-06
-4.10900936874346e-05
-1.65627536250165e-05
-2.92830425322027e-05
1.00877648434678e-05
-1.63601444959382e-05
-1.45368762545624e-05
-2.08971258243411e-05
-8.13272744610044e-06
-2.48704393912173e-05
-3.30587763219816e-05
-7.37640806110448e-07
-2.40766172688405e-05
-1.63030009856198e-05
-3.35229227831645e-05
-6.85516093826715e-06
-4.32022835982648e-05
-4.52823958878182e-05
-1.16810633406255e-05
-1.50299269230337e-05
-1.04267137385866e-05
2.36094345799943e-06
-7.6729865151454e-06
-3.47274932802253e-05
-1.81099209130736e-05
-1.16977432567632e-05
-1.72140342730541e-05
-1.31235216860813e-05
-1.32252550082256e-05
-3.9000728620406e-05
-1.76864604682657e-05
-8.38264998049152e-06
-1.36641189107033e-05
-2.48624538985298e-05
-1.63938342197153e-05
-3.35170686940753e-05
9.38009297578786e-07
-2.29117581542329e-05
-3.66755466422687e-05
1.22122864863417e-05
-1.96254656744283e-05
-4.0420777326236e-05
-3.98667036747718e-05
-2.25168570717978e-05
-5.13670652041785e-05
-1.47423631195484e-05
-1.99254324345915e-05
-3.38642032811883e-05
-1.95845259543433e-05
-1.94467304731746e-05
-2.54086930783675e-05
-2.30313219146404e-05
-1.33607181965727e-05
-4.04240726017925e-05
-5.57271464170534e-06
-1.25206272530813e-05
3.52642008380649e-06
1.68741654888257e-06
-3.89628946495445e-05
-4.20099942640723e-05
-1.84252986131823e-05
-1.34615081857324e-05
-2.13718271901949e-05
-2.78245889045226e-05
-6.14789413751701e-06
-2.47944466111134e-05
-1.21313837909424e-05
-7.38104737639995e-06
-2.71652002071439e-05
-9.57284053225674e-06
-2.89467984390069e-05
1.1122757559984e-05
-3.76620565875718e-06
-1.9665722970263e-05
-1.34858131513811e-05
-2.10012815341616e-05
-1.27321131537741e-05
-1.77278065573066e-05
-1.43782448298997e-05
-1.22915878759579e-05
-2.7602647370927e-05
-1.5026121702747e-05
-2.10232145484942e-05
-7.56209794258797e-06
-3.11014437311785e-05
-2.34766363468422e-05
-2.58736926600204e-05
-7.919067172257e-06
-1.29739903578378e-05
-2.95127550205647e-06
-1.3230307244983e-05
-2.53809094402674e-05
-2.06256810312561e-05
-3.51883085878026e-05
-1.36617686448241e-05
-2.20090401519796e-05
-1.78480412584046e-05
-2.86389299815439e-05
-2.02068894832332e-05
-1.17873320875173e-05
-1.08825401558958e-05
-2.57095206170575e-05
-2.14257975289237e-05
-3.07936627532821e-05
-3.02776770718889e-05
4.2634004181227e-06
-1.5383416541791e-06
-5.3223707571059e-05
-1.66222373151066e-05
-5.82463738625976e-06
-2.28007823533173e-05
-1.68638324250075e-05
-4.57375968059545e-05
-3.98858446922387e-05
-1.25984602523829e-05
-3.42201587730192e-05
-3.2984723933802e-05
-2.75025071347441e-05
-2.23427291207715e-05
-1.13866630431593e-05
-2.42763619749582e-05
-3.04771327460137e-05
-1.36264625357297e-05
-1.3829322592354e-05
-1.79956445394723e-05
-1.04272517818899e-05
-2.75634353539673e-05
-3.31089138221462e-05
-2.99329548436546e-05
-2.71763354611081e-05
-2.9285575832584e-05
-1.24707504164818e-05
-3.80117559827827e-05
6.02251033578412e-06
-2.26932589950361e-06
6.39243874330864e-07
-2.76106103713248e-05
-1.23745111115997e-05
-2.23378558819018e-05
-2.92359212418442e-05
-1.16125536978374e-05
-1.02644387780789e-06
1.43650094074689e-06
-1.03633670717755e-05
-3.46389577387983e-05
-3.65163217126312e-05
-2.61318502871804e-05
-1.85593715646681e-05
-9.34656373612869e-06
-2.03375400363414e-05
-1.67945165795345e-05
-1.75851454410722e-05
-2.81445594122217e-05
-3.10243952236867e-05
-2.29417991943972e-05
-2.18216660429816e-05
-2.73705088867542e-05
-3.60186655882466e-05
-1.67061486192738e-05
-2.36509447866543e-05
-2.45070158034751e-05
-3.0563167503157e-05
-2.5445403978766e-05
-4.51093648386318e-06
-3.15433065615384e-05
-2.00321444501926e-05
-1.3317948427406e-05
-1.34038487778786e-05
-3.74810823431701e-05
-1.26972939958226e-05
-2.95551576268659e-05
-5.32185121275323e-05
-1.46835919679328e-05
-1.09863744688544e-05
-1.29335504987957e-05
-3.21730486296585e-05
-1.47075272524066e-05
-1.26317563619668e-05
-1.00319191618131e-05
-2.42177101662583e-05
-1.06338959465927e-05
-2.20801762106955e-05
-2.54368848818573e-05
-4.07787251925618e-05
-2.01290790186018e-05
-1.72505769945817e-05
-1.44848344529945e-05
-3.15380444497266e-05
-3.13613072193473e-05
-1.10299367065577e-05
-1.77783904484686e-05
-2.42202835025431e-05
-2.34776811125369e-05
-1.96169425271434e-05
-3.09344398574946e-05
-8.89954594584542e-06
-9.01391827807185e-06
-2.2360886398336e-05
-2.18212033304617e-05
-2.93435841833919e-05
-2.16414187769131e-05
-3.9247982606594e-05
-2.89059465086112e-05
-3.49529274850593e-05
-7.19510197191821e-06
-1.84434317340664e-05
-2.98684009239114e-05
-1.19300767199515e-05
-2.06159115022803e-05
-2.17141875925273e-05
-2.26050571876528e-05
-4.74537754082763e-05
-1.85038022725067e-05
-1.48785877566386e-05
-9.6401685295072e-06
-3.42154109661969e-05
-4.96913835007192e-06
-3.7273143274067e-06
-1.83513172217983e-05
-4.08761003002674e-05
-2.99816512182703e-05
-8.64045445606429e-07
-3.33134228322323e-05
-2.27880672013722e-05
-2.32401201013619e-05
-1.44544639560214e-05
-2.20755095428254e-05
-1.56653198640216e-05
-9.14948057370192e-06
-1.76809973350488e-05
-3.22600252126325e-05
-4.50257667173296e-05
-1.07479687926394e-05
-1.35775893521178e-05
-1.10841302146499e-05
-2.79635893334394e-05
-2.40773423511731e-05
-2.92715288512409e-05
-1.71625595784804e-05
-3.83008721704273e-06
-3.33889763708536e-05
-1.23628439214339e-05
-1.60281378616789e-05
-1.11666125288256e-05
-7.86804781205679e-06
-9.02104332929132e-06
-1.97324976763359e-05
-4.35941913875853e-06
-6.56914240581082e-06
-3.21674694828798e-05
-2.67803396294625e-05
-2.46911655600191e-05
-2.65310769519955e-05
-3.6217302735025e-05
-1.04984993917443e-05
-2.35448533438323e-05
-2.03942351957325e-05
-2.40509244600946e-05
-2.72026968791423e-05
-2.07501688655159e-05
-2.47116870274153e-06
-1.99671595251849e-05
-1.82341146340387e-05
-2.87134708929219e-05
-2.09776172735607e-05
-5.46119890394614e-07
-1.26909545659938e-05
-1.63085402679424e-05
-2.87416387792836e-05
-3.61138352954408e-05
-3.32553609516797e-05
-2.3172268194757e-06
-2.82315425498806e-05
-2.1237262112889e-05
-8.164710025066e-06
-1.70181569190332e-05
-2.00818010070183e-05
6.39353390271208e-06
-3.23037343903993e-05
-1.92549723624289e-05
-2.17073826984349e-05
-1.51955939368574e-05
-1.50255513934469e-05
-2.05989000777817e-05
9.74580802385784e-06
-2.56692382188815e-05
-2.17469398214329e-05
-5.06237253968608e-05
-1.34227109034723e-05
-2.69383263038696e-05
-1.16197435729378e-05
-8.17739735487955e-06
-1.80397308359837e-05
-2.1098266204322e-05
-3.61370373119673e-05
-2.58420087300323e-05
-1.06371986000302e-05
-2.88312051418997e-05
-2.43278321176047e-05
-4.236255376765e-05
-3.30820446267805e-05
-2.24383996815915e-05
-2.19030610283295e-05
-7.0127416201995e-06
-2.48875373522206e-06
-1.52243342980424e-05
-1.44554704474864e-05
-1.95648419516908e-05
-2.22730151732783e-05
-4.90243627700415e-06
-2.46363206704215e-05
-1.53832022826102e-05
-2.44102784407133e-05
-3.53968683453235e-05
-7.46079834272531e-06
-2.57421787170242e-05
-1.18299985893647e-05
-2.47276041215818e-05
-2.37032331000697e-05
-2.09215775989176e-05
-2.95451339891233e-05
-2.07397645551033e-05
-1.56537159270723e-05
-8.40600842198392e-06
-7.5015582001335e-06
-4.06830979673091e-05
-1.20883992049034e-05
-1.26715222574051e-05
-4.10844084300654e-06
-1.47536802747309e-05
-2.14761574013723e-05
-7.32407289489658e-06
-4.24994565471278e-05
-3.89479924948285e-05
-2.24997236107003e-05
-4.13327995179748e-05
-2.06759451157279e-05
-3.72715205588674e-05
-3.42090779489989e-05
-2.17738283741672e-05
-3.43199612571983e-05
-1.54612944381774e-05
-3.34812386687719e-05
-5.99596170471407e-06
-1.20687340791059e-05
-1.83015975201639e-06
-2.97604318185826e-05
-2.59607283335706e-05
-9.1749712126266e-06
-3.83057313438316e-05
-2.25798567500713e-05
-2.72999373177603e-05
-2.50790222481936e-05
-9.13128307358582e-06
-2.15131522131641e-05
-2.01891653081491e-05
-2.42622579924403e-05
-2.76798580908314e-05
-2.22026786327411e-05
-3.79533785385366e-05
-3.83786164292845e-05
-2.82058311665571e-05
-2.42035787740526e-05
-4.19503421129904e-05
-2.42004306443638e-05
-1.0336503732635e-05
-3.73150805229063e-05
-3.16248090037468e-05
-7.5475694006684e-06
-3.04978304508105e-05
-4.34220479631807e-06
-3.6958672542765e-05
-5.85879163907783e-06
-1.60926969133264e-05
-1.42218786865735e-05
-6.19568884480822e-06
-8.93710568512332e-06
-1.91858040041322e-05
-3.37991263141173e-05
-1.59380290933421e-05
-3.06277463549731e-05
-2.88475050549849e-05
-2.80584804699286e-05
-1.4466672904173e-05
-3.58683896812648e-05
-8.94448684130782e-06
-1.72408405543182e-05
-1.22090556155843e-05
-4.3062978423143e-05
-1.19133262034587e-06
-1.395722284167e-05
-1.78654291605856e-05
4.62620497389329e-06
-1.4170393452385e-05
-1.30604254883755e-05
2.41298376312815e-06
-2.67736007350326e-06
-2.87414144090272e-05
-1.68960657846455e-05
-7.76049000737777e-06
-1.63652000051916e-05
-2.35051873551699e-05
-2.00330796514064e-05
-6.53578727910759e-06
-1.44343505652413e-05
-3.65588273687218e-05
-2.17119626491061e-05
-1.16132283710801e-05
-2.316952064552e-05
-2.92383196492672e-05
-2.10805814958805e-05
-1.35637052689159e-05
-1.02316531451572e-05
-2.66275526145839e-05
-3.01196082743335e-05
-1.89736233755862e-06
-8.2751008627019e-06
5.82412410105799e-06
-8.56929167443585e-06
-2.36831117946601e-05
-3.7259102113265e-05
-1.35085798148383e-05
-1.34655823263211e-05
-2.32994824316972e-05
-3.42024468799595e-05
-2.73843541586642e-05
-2.31199849593448e-05
-2.82115786530943e-05
1.12931819367773e-05
-3.0941261068725e-05
-9.2160470098393e-06
-2.92420069397684e-05
-2.83927047842276e-05
-1.51089613179038e-05
-2.07615155052647e-05
-4.38941908152127e-05
-1.61660946505026e-05
-1.28296291114464e-05
-1.66078486531293e-05
-1.21644078124756e-05
-2.99746668956192e-05
-6.4325336237571e-06
-2.43758202474701e-05
-1.78923646319417e-05
-3.30402795816569e-05
-5.3253359368506e-07
-1.16302649404279e-06
6.44862069265232e-06
-4.66923632611899e-05
-1.91979114658473e-05
-1.39545396886484e-05
-3.15220681080979e-05
-1.41197529252402e-05
-1.55702987397375e-05
-1.37913228550745e-05
-2.97962393380581e-05
-4.95510625826491e-06
-1.13186738447155e-05
-9.83490845626565e-07
-2.12129405217136e-05
-4.70114645552539e-05
5.12605086554625e-06
-3.08146726795798e-06
-2.10647389645863e-05
-2.16588790513475e-05
-9.74889004272655e-06
-6.07274082119497e-06
-2.75888872292012e-05
-2.27462723656275e-05
-2.62211947241599e-05
-3.22523478668163e-05
-1.13839493554236e-05
-2.95810267465576e-05
2.51115080966733e-06
-2.14691184487007e-05
-1.93975737519492e-05
-2.91186921860956e-05
-1.16904721141463e-05
-1.52120354087939e-06
-3.49804609907629e-05
-2.46834616910724e-05
-8.33248588740672e-06
-1.53102168316544e-05
-1.24071140149728e-05
-1.34214624047493e-06
-1.28749351800293e-05
-2.69494990041898e-06
-2.9400443453604e-05
-3.06974413837865e-05
-1.99589007221253e-05
-1.53641859953687e-05
-2.3350131307356e-05
-1.96634202390034e-05
-1.10409116094658e-05
2.37378885770083e-06
-6.56604853560174e-06
-2.89765053395299e-05
-4.75965909282452e-05
-1.0503624460025e-05
-3.23177868351581e-05
-2.21348572601513e-05
-1.25644774365332e-05
5.90625061862721e-06
-1.62075244977783e-05
-1.66044166391473e-05
-2.27260336698618e-05
-2.05741636900092e-05
-2.54871254533131e-05
-1.99849777826101e-05
-2.67954594637737e-05
-1.74286193263111e-05
-2.91246958892994e-05
-1.11689415844766e-05
-9.67633353014856e-06
-9.28942137257971e-06
-1.82647687288257e-05
-3.09734308768611e-05
-7.70221633419168e-06
-1.0512252173055e-05
-2.9240631280388e-05
-1.85810097689134e-05
-1.67638594056578e-05
-2.12043571799006e-05
-2.11314478074737e-05
-2.27358441413441e-05
-2.33690726741217e-05
-1.46334555325473e-05
-2.32668577076329e-05
-1.13277643131951e-05
-2.31518848418571e-05
-5.48796335773015e-05
-2.74089486727055e-05
-3.23251865016879e-05
-1.74270680498521e-05
-3.55810767733994e-05
-2.12484805344849e-06
-1.10806101876288e-05
-2.6723808169332e-05
-1.93608289200127e-05
-2.21042647860432e-05
-1.90923784933194e-05
-3.15006279515682e-05
-2.42835947844516e-05
-2.545755751484e-05
-1.99107238429657e-05
-2.91591246260155e-05
-7.3593914300706e-06
-4.63790233919144e-05
-1.97030397298402e-05
-2.43560465534616e-05
4.17415588513302e-06
2.50447846108717e-06
-2.79420967624491e-05
-1.55596590088147e-05
-3.88914357946911e-05
-1.7281723072916e-05
-3.60079962594345e-05
-6.65193970124829e-06
-2.58289851781994e-05
-1.85941266420016e-05
-1.4514625296673e-05
-2.88075084611822e-05
-1.49011182325868e-05
-5.37638884230596e-05
-2.80705625251887e-05
-2.18312692421869e-05
-1.760150301931e-05
-2.30110601361638e-06
-2.62421756630015e-05
-3.3098791551295e-05
-2.42995996636609e-05
-1.92160462459306e-05
-3.50848809047218e-05
-2.91322751588423e-05
-2.09091434310548e-05
-2.87748640792537e-05
-2.00248487768194e-05
-4.53359334131388e-06
-7.95511523107205e-06
-1.97471158782442e-05
-1.70744498852853e-05
-1.90770692351601e-05
-3.21838365399578e-05
-1.72979939437536e-05
-2.72136190186925e-05
-2.50465921052436e-05
-4.88478436746655e-06
-5.92022087538925e-06
-3.57526584125667e-05
-2.25137045120145e-05
-1.42985083232848e-05
-1.88034838768832e-05
-1.87095787200189e-05
-3.56231577289907e-05
-2.95741838386941e-05
-6.57665694589696e-06
-2.23760605843611e-05
-2.7365260051949e-05
-1.41777058360425e-05
-2.07778265512082e-05
-8.8820937174338e-06
-2.29556500280808e-05
-4.78698556947982e-05
-3.42725410321064e-05
-3.17092928623394e-05
-3.77367720798443e-05
-1.11369303005511e-05
-2.07536682374645e-05
-2.39425938157179e-05
-2.43973550262871e-05
-7.51763367733292e-06
-2.39353694622114e-05
-2.3223133164106e-05
-2.67432693021191e-05
-3.57428157884038e-05
-2.42167419825966e-05
-1.65764876034041e-05
-2.45316163736349e-05
-2.66981306981807e-05
-6.36412476276895e-06
-2.6988618735201e-05
-3.18949549624257e-05
6.66042719944339e-06
-3.3822911690124e-05
-2.05624840807174e-05
-3.6443529942354e-05
-4.29599164301631e-05
-2.37206492353576e-05
-3.60546634440171e-05
-1.55539080265759e-05
-3.22649592823859e-05
-2.55112976765695e-05
-3.54917037651237e-05
-3.53654708463294e-05
-1.68485135219212e-05
-9.4717981269845e-06
-1.27273067722101e-05
-3.33688675078772e-05
-3.4254619328024e-05
-9.11927402058761e-06
-3.35706476169532e-05
-1.90734796415501e-05
-1.6303972353991e-05
-4.07093709975135e-05
-2.82917285252424e-05
-5.4818292524942e-05
-2.59411233972753e-05
-4.62430084955224e-05
-2.62701682470958e-05
-1.61801970601671e-05
-1.67403044090913e-05
-1.41848561689566e-05
-2.24635628448896e-05
-3.54329166499155e-05
-3.79939684713541e-05
-6.61304177070074e-06
-8.64460553890424e-06
-3.10313918100921e-05
-1.05072987995968e-05
-8.80836048001668e-06
-3.00994636807534e-05
-1.84493502954431e-05
-2.52999273396714e-05
-2.02176627534268e-05
-1.25279084057565e-05
-2.74737977095384e-05
-2.43617049532395e-05
-1.8563046761905e-05
-2.06304756198344e-05
-1.69185174634457e-05
-6.5364315454903e-06
-2.79860610327062e-05
-1.58504950914123e-05
-1.10904198710763e-05
-2.3027832163338e-05
-1.07962200742279e-05
2.27343481703328e-06
-1.37559188420161e-05
-1.88965271978454e-05
-2.02797791649214e-05
-4.38138588789145e-05
-2.28797312642057e-06
-2.39900159642253e-05
3.26048995536796e-06
-1.90338113527453e-05
-1.77643433912639e-05
6.63783394977683e-06
-2.3022921565959e-05
-2.34349014420415e-05
-3.81612555125584e-05
-5.27937196603815e-06
-2.32814716361837e-05
-2.13510986911485e-05
-1.12943738156672e-05
-3.76408097634621e-05
-2.74002211325552e-06
-1.87106083244484e-05
-1.29670786624074e-05
-1.47028729330745e-05
-8.88869336653367e-06
-1.23659000256246e-05
-4.2322389896821e-05
-4.77652721729783e-05
-5.63471928782572e-05
-8.6146382095578e-06
-2.31748935353113e-05
-1.13873434579974e-05
-1.81179360272689e-05
-1.80978646473121e-05
-1.3668566311472e-05
-1.56669259702184e-05
-1.98473457133304e-05
-1.38248820909828e-05
-1.93301287349545e-05
-2.06732372412558e-05
-1.97287056350734e-05
-2.34506042065643e-05
-3.05905691806861e-05
-1.72715996853869e-05
-3.40259986986923e-05
-1.76942488755201e-05
-2.17836653007339e-05
-2.93887601310403e-05
-1.81723296573987e-05
-2.3371839814082e-05
-8.62816196911262e-06
-3.21197034871733e-05
-2.09069634640039e-05
-1.48254842071901e-05
-3.26057659740017e-05
-2.82151849078036e-05
-3.96617643439336e-05
-3.87479191246016e-05
-8.45118803656106e-06
-2.79187042254122e-05
4.27288501077403e-06
-2.18864673081433e-05
-2.47594972320288e-05
-1.40460808282202e-05
-3.7381537655235e-05
-1.30668643209e-05
-9.52027682754865e-06
3.91623124299057e-07
-1.66965145124559e-05
-2.09968135642564e-05
-2.55525141295156e-05
-1.62862195309901e-05
-1.67041333304799e-05
-2.11980752221453e-05
-3.44566338838352e-05
-2.21310857488875e-05
-9.89901401501312e-06
-2.56466054590745e-05
-2.18894689667167e-05
-1.84592989320349e-05
-2.37730471405151e-05
-2.18751177049571e-05
-1.03209732520182e-05
-1.30882408121094e-05
-1.00044299311736e-05
-2.53170815083651e-05
-3.20046428155375e-05
-3.75964126437165e-06
-8.81791879220206e-06
-3.42748302957016e-05
-1.5119850569489e-05
-4.48835554054061e-06
-2.227703034313e-05
-2.44580549714243e-05
-9.98481133600783e-06
-3.00865109019221e-05
4.38678980563243e-06
-2.1358848263456e-05
-2.60052636858658e-05
-2.9166957688445e-05
-2.21900816416609e-05
-3.63245655026002e-05
-2.56665724550569e-05
-1.15657835030766e-05
-3.50568821223005e-05
-4.45762361449807e-05
-9.80680223465668e-06
-2.31824118075391e-05
-3.92251413888673e-05
-1.59080050533369e-05
-8.95858226414437e-06
-4.86976298368952e-06
-2.2188858948527e-05
-1.91121400849003e-05
-3.00624848843879e-05
-7.03414705048964e-06
-2.58433795520339e-05
-8.2455568872212e-06
-1.7492229148824e-05
-2.54066105326135e-05
-1.19656370672851e-05
-1.58536047341826e-05
-4.44365926806899e-05
-2.11473325063732e-05
-2.96094473279184e-05
-1.3170128392408e-05
-1.01396819509276e-05
-2.91583514520105e-05
4.95986246143284e-06
-2.38598590270361e-06
-1.81435247598361e-05
-1.56872245406218e-05
-2.75717994610891e-05
-3.76347030112592e-05
-1.91937192603787e-05
-1.38131093575459e-05
-5.10655800145841e-05
2.37048456790375e-06
-1.977733034294e-05
-8.84506053293675e-06
-1.13444193117185e-05
-3.02920587540382e-05
-2.21721673866297e-05
-4.43129691543795e-05
-3.92350219343424e-05
-2.2672412825148e-05
-2.29671895915498e-05
-1.85397301479358e-05
-2.09054138477349e-07
-3.45739112573329e-05
-3.317757855195e-06
-3.74093686569767e-05
-2.59734974192091e-05
5.6986857073806e-06
-2.93128680269693e-05
-3.0278894015872e-05
-1.15808090022283e-05
-1.76672132148565e-05
-3.40383824315067e-05
-1.65882090711003e-05
-2.43696921964293e-05
-1.78502971302639e-05
-1.76265063486108e-05
-2.1586518172784e-05
-2.95677734674079e-05
-1.23705725702201e-06
-2.37574158650446e-05
-1.92356139083324e-06
-1.69769634624092e-05
-2.18058217464053e-05
-3.18079269151052e-05
-9.45568637634306e-07
-8.41165896451816e-06
-2.87624906381017e-05
-2.97109506382522e-05
1.08628311427918e-05
-6.47844650144166e-06
-1.95300263687424e-05
-3.50767502108397e-05
-1.95944246621566e-05
-1.17659875144708e-05
-1.4683630479755e-05
-2.13795997579248e-05
-3.0698358595874e-05
-1.94655892509672e-05
-3.61892727143692e-05
-2.96736772176428e-05
-4.71514166278703e-05
-2.29967913199387e-05
-1.84774915041108e-05
-1.38950266426875e-05
-1.69950219965212e-05
-5.05944279725829e-08
-3.9212703766736e-05
-1.93243266104097e-05
6.95304653524522e-06
-2.19836374913037e-05
-1.96406608638767e-05
-2.3102678232004e-05
1.48577782368994e-06
-2.0931799764595e-05
-1.62256438906947e-05
-2.67698639838383e-05
-1.54204881815799e-05
-2.81849119460517e-05
-2.01640691004809e-05
-3.10823960307882e-05
-1.56754400075031e-05
-5.09510615416592e-05
-3.91867156762379e-05
-1.54867728514961e-05
-2.7874052879473e-05
-2.22343985102042e-05
5.7245308493697e-06
-2.4324150391333e-05
-3.44628773367589e-05
-2.50909005243485e-05
-2.59723597639478e-05
-2.82965759675772e-05
-1.16086734584275e-05
-1.52781054715294e-05
-1.75626362907234e-05
-1.52967072823269e-05
-1.98840716760631e-05
-1.4370719101924e-05
-2.87115475312741e-05
-8.39810017002271e-06
-1.73756041417916e-05
-7.60169853047811e-06
-1.30553390773406e-05
6.05558657813318e-06
-5.62687029159017e-05
-2.09400139855392e-05
-3.45622769968256e-06
-1.5956962406473e-05
-1.10008477844332e-05
-2.7199558575856e-05
-2.22173748860367e-05
-3.82807080661013e-05
-3.9990647320398e-05
-1.68078568884029e-05
-3.86648910612551e-05
-6.9424304201669e-06
-9.96325631399587e-06
-2.97543968478484e-05
-1.93618476051138e-05
-2.89269104805813e-05
-1.53737322207813e-05
-2.384105630123e-05
-2.64517821229721e-05
-2.07679364651943e-05
-1.72627129384972e-05
-1.08128106817026e-05
-1.98222027175945e-06
-1.82128021677715e-05
-3.94110265902619e-05
-2.99054533264234e-05
-2.96620426986085e-05
-2.30060167490837e-05
-1.12491727038024e-05
-6.77296171726735e-06
-1.33796141099129e-05
-2.35461647155919e-05
-2.66027127961107e-05
-7.70585936863832e-06
-1.05078765592565e-05
-1.46628077604371e-05
-3.24496722850325e-05
-3.76382832860404e-05
-2.03291614139118e-05
-2.11031492949692e-06
-2.78787609114384e-05
-2.68222450364297e-05
-2.83697342400233e-05
-3.10782148747429e-05
-3.67636801643447e-05
-1.50237737675237e-05
-4.22460625797458e-05
-8.79551665081173e-06
-2.05547166160182e-05
-3.42898961571093e-05
-1.58126186893786e-05
-2.96795475699447e-05
1.69769767068709e-05
-2.33748204467559e-05
5.46387976082574e-06
-9.53059973011691e-06
-2.12537761590702e-05
-3.38826760059497e-05
-2.16291675355265e-05
-3.10071386895229e-05
-8.420794197161e-07
-1.22902939864228e-05
-2.19652731929532e-05
-2.14739604904977e-05
-1.64542462678627e-05
-1.57637099499863e-05
-8.36295628054146e-06
-3.40081433287729e-05
-1.12917818108151e-05
-1.23243546969178e-05
-2.76394096741786e-05
-3.15571096563463e-05
-2.55401515834058e-05
-2.03584599170099e-05
-2.56094736509003e-05
-2.99245557157712e-05
-9.15621605888954e-06
-2.04400162685901e-05
-2.00782973287968e-05
-1.34336054423335e-05
-3.56386116035522e-05
-1.57442652641552e-05
2.47681832375827e-06
-1.60792567350005e-05
-2.7793287060947e-05
-3.41060673031792e-05
-1.92931828373722e-05
-2.76276717874899e-05
-2.1072847109368e-05
-2.39381593400028e-05
-1.32548769738636e-05
2.41964590100498e-06
4.23409463100231e-06
-1.64262981443024e-05
-2.23586261583473e-05
-1.25891431544155e-05
-2.08198606517648e-05
-1.20844694313169e-05
2.88302229327249e-07
-2.34229151110127e-05
6.44952978207856e-06
-1.582824059285e-05
-3.3007285207624e-05
-3.14904364234335e-05
-1.93934304791515e-05
-2.80817334314075e-05
-1.97213676851963e-05
-1.42191417406087e-05
-2.50873652281389e-05
-1.33276288632322e-05
-2.33783085283162e-05
-9.56300187856324e-06
-2.57074241117969e-05
-1.78229034042228e-05
-8.4318870834124e-06
-1.81354957457543e-05
-4.81344122219841e-05
-3.44900990735441e-05
-2.52182246057904e-05
-1.58657177081175e-05
-1.55987186802133e-05
-2.77134397595289e-05
-4.43922962072185e-05
-3.1555143651758e-05
-2.35718141275187e-05
-1.57613755544417e-05
-1.81780769501256e-05
-1.41564729040602e-05
-4.11514932623909e-05
-2.64189074834106e-05
-2.11594641401304e-05
-6.88394447934989e-06
-3.4733968276012e-05
-2.24239061250365e-05
-3.0641842337535e-05
-2.88288682014198e-05
-1.40119899392252e-05
-1.61646549546686e-05
-3.41833616828693e-05
-4.3293499790704e-05
-2.53500419609668e-05
-3.48235917049555e-05
-7.61808686980141e-07
-1.41606244927313e-05
-4.10184928600469e-05
-4.23758813256376e-05
-4.09190188709897e-05
-1.61321414630904e-05
-1.67425566029405e-05
-2.16669439815469e-05
-7.03870254005389e-06
8.8788949000715e-06
-1.59393415793971e-05
-1.50021067777932e-05
-9.05319923058527e-07
-2.07236410761317e-05
-8.43792428056399e-06
-3.99624696678864e-05
-3.17269026294135e-05
-1.09604775483938e-05
-1.94858440763283e-05
-4.32625800945349e-05
-1.86368331429054e-05
-2.96007713550096e-05
-1.00451837536712e-05
-7.23762178912098e-06
-2.69983721625766e-05
-1.75657982452722e-05
-2.3983598562832e-05
-3.34270806607047e-05
-1.39488890400596e-05
-2.43948023080892e-05
-2.2869803953233e-05
-2.41877501606514e-05
-2.18615849640513e-05
-1.63990976580292e-05
-1.04861951591782e-05
-2.30357569519967e-05
-2.24382152387478e-05
-1.43392905126035e-05
-2.46889837747664e-05
-1.95936924499739e-05
-1.94328104948936e-05
-2.07120827871102e-05
-2.66534774271532e-05
-1.38649083464827e-05
-2.85203568067067e-05
-1.74200983336767e-05
-2.22353130293448e-05
-2.78686310112334e-05
-1.86904740841734e-05
2.92566270212627e-06
-1.32957606118527e-05
-2.7741005366732e-05
-2.12959258657804e-05
-1.54395413371403e-05
-3.93430634129182e-05
-1.81603039717373e-05
