# Supplementary material for: Research on computational propagation and identification of mine microseismic signals based on deep learning
Source: PLoS One. 2025 Oct 22;20(10):e0334641. doi: 10.1371/journal.pone.0334641 (PMC12543183; doi:10.1371/journal.pone.0334641)
Supplement: S3 Data — (ZIP) [file pone.0334641.s003.zip › 000100500002815.xlsx_0.txt_24.txt.txt]

-1.29568756610452e-05
-1.90883730270105e-05
-3.26129667779842e-05
-2.91946553096537e-05
-2.42498506543421e-05
-3.84219280471729e-05
-1.9837442155561e-06
-2.83599260045431e-05
-4.58919413209246e-05
-9.20427574244953e-06
-2.01924735430319e-05
-3.12994597437827e-05
-1.16211933220264e-05
-1.6199990609536e-05
-1.43825272976846e-05
-1.15619895715436e-05
-4.86102245116789e-05
5.38971793776266e-06
-2.37360439662554e-05
-2.49643878897331e-05
-3.56278973125132e-05
-4.27726338329017e-06
-9.32240906949434e-06
-7.25458433701306e-06
-1.62354445338657e-05
-3.59579903205389e-06
-3.068113287904e-05
-6.55640608711901e-06
-1.67384713016683e-05
-3.67460558830502e-05
-5.59160283171915e-06
-3.45826827619327e-05
-1.0155217152772e-05
-7.59491865986195e-06
-2.50698245604802e-05
-2.27878969820939e-05
-1.50412517259164e-05
-1.83734118150699e-05
-2.57091352588631e-05
-1.84238319338155e-05
-2.15769238432537e-05
-3.04654776934608e-05
-1.13020483250959e-05
-1.75866901971539e-05
-1.96147296985875e-05
5.23396343748915e-06
-1.5107727494922e-05
-1.99096441388323e-05
-3.61471922777644e-05
-2.22474640445788e-05
-2.22497620384735e-05
-2.72856752087724e-05
-1.46821495546193e-05
-1.1168440132292e-06
-2.85114343614323e-05
-2.55392920095754e-05
-3.26239887579031e-05
-1.74000622306699e-05
-8.03135512217168e-06
5.70737450372282e-07
1.35323534057594e-05
-1.65200295871638e-05
-3.506112312122e-05
-3.7975486550285e-05
-6.62214840959087e-06
-2.03158477942211e-05
-2.43746537576062e-06
-8.2163403458612e-06
-3.63137501883661e-05
-2.37563455482377e-05
-4.78587087211388e-06
-1.5639135385334e-05
-1.18651018702888e-05
-2.37433874436391e-05
-1.36250034302001e-05
-1.80971896563448e-05
-2.432552654681e-05
-8.87932837212396e-06
-4.11111257670988e-05
-1.39469945786234e-05
-2.89275315310718e-05
2.28507898474156e-06
-2.24338594134104e-05
-2.85263177503405e-05
-2.02824263773476e-05
-3.09490775945054e-05
-2.48019217287173e-05
-1.75034893471898e-06
4.33534762288e-06
-1.0571924177098e-05
-2.16005627486496e-05
-2.0100083934831e-05
-3.07058050254452e-05
-2.36623529307864e-05
-2.50358401014538e-05
-2.61622780988237e-05
-2.58705463768646e-05
-1.81578817962716e-05
-3.12659990746448e-05
-1.90455288947967e-05
-2.1284028939839e-05
-3.11524291912366e-05
-6.91364823614923e-06
-1.15302969140587e-05
-1.25266088194856e-05
-2.52287500222546e-05
-1.03245234058705e-05
-2.23659768265494e-05
-5.81990237165549e-06
-3.25611867135948e-05
-1.60649416660912e-05
5.34029376035441e-06
-2.7368485007003e-05
-2.23206147429703e-05
-2.69890058455845e-05
-1.60463532471132e-05
-7.31874340365378e-06
-1.21560005621333e-05
-2.13625380937173e-05
-1.10576709098706e-05
4.03970634660395e-06
-3.02361828821715e-06
-2.6233199599014e-06
-6.18136907920928e-06
-1.19064205099704e-05
-2.37328335625099e-05
-4.42137403658843e-05
-1.67908270566257e-05
-2.92919607947721e-05
-7.91673748838502e-06
-2.73420657335291e-05
-1.40451482350292e-05
-3.17414939110068e-05
-1.90631625082373e-06
-1.9766068426959e-05
-3.45265200904262e-05
-8.30681382054329e-06
-2.72478216549386e-05
-1.69324629474435e-05
-2.67435550882791e-05
3.81633377999855e-06
-1.74153577044711e-05
-1.04925957445484e-05
-3.11643662581049e-05
-1.5225462448875e-05
-7.61781066641703e-06
-1.94153771469229e-05
7.62902502680997e-07
-1.19568964956967e-05
-2.62019619761435e-05
-3.45906146079813e-05
-2.61388444163105e-05
-2.78397927557132e-05
-1.19622574297912e-05
-1.2638113692369e-05
-2.33452568511698e-05
-1.90617919052565e-05
-2.66977838882927e-05
-2.6417401567933e-05
-1.54471229143506e-05
-2.78925953117827e-05
-2.20452943759576e-05
-8.24553667256395e-06
-2.53393023541414e-05
-1.35464944591217e-05
-1.51847881622338e-05
-1.48667559413824e-05
3.32863227981491e-06
-1.24982718542862e-05
-1.34916242525633e-05
-2.2998161581924e-05
-1.08663655402958e-05
-2.81803881676733e-05
-6.08473595786608e-06
-1.84587689638896e-05
-1.60478858506947e-05
-2.79958799743696e-05
-9.80683216779608e-06
-1.16435811097472e-05
-1.96435400103242e-05
-1.19739098617618e-05
-2.08027570856125e-05
-2.64156927541029e-05
-1.81609164337139e-05
-3.08959374489237e-05
-2.92224208607178e-05
-2.66438375589029e-05
-2.46825165178178e-05
-3.25564812747587e-05
-2.33689419296112e-05
-1.0008018174443e-05
-5.80829427102383e-07
-3.29072057315155e-07
-2.37505241190701e-05
-1.35957420212891e-05
-2.66454367629527e-05
-1.51111221115165e-05
-1.64114105970774e-05
-1.8237778813208e-05
-2.05172261834456e-05
-2.22279511943133e-05
-1.33243803830367e-05
-1.43377320491338e-05
-4.04223832343216e-05
-2.76384542152921e-05
-1.26472145099372e-05
-1.56291614501558e-05
-7.19296767346596e-06
-2.06749056988457e-05
-2.04033650172561e-05
-7.21967559225814e-06
-2.40853769975997e-05
-3.84141805049209e-05
-2.91005787565282e-05
-1.47287623597713e-05
-1.03586388536828e-05
-2.29733922897772e-05
-3.00774509579037e-05
-1.54182642573586e-05
-3.8852635633767e-05
-3.40435880685659e-05
-3.11483626546638e-05
-1.6926321161231e-05
-3.27469147794804e-05
-2.18934408052902e-05
-3.58844576911546e-05
-1.44546875726002e-05
-8.50650422580958e-06
-7.472654819015e-06
-1.39727607879272e-05
-1.99595045061596e-05
-1.73888242319946e-05
-1.99938087329025e-05
-3.00121734298165e-05
1.82580671497192e-05
-1.23889128352831e-05
-1.75159963867034e-05
-2.55943086431354e-05
-2.08892875246833e-05
-2.10314797923342e-05
-2.81533590656822e-05
-4.59746922813065e-06
-2.72461401013184e-05
-4.12882105887982e-05
-7.38432993586911e-06
-4.27112833531987e-05
-3.58299478547309e-05
-3.03686572690465e-05
-2.61541639587539e-05
-1.81231461785744e-05
-2.8358170178085e-05
-2.20236950716992e-05
-2.98499616366114e-05
-2.76750273182705e-05
-1.8746051502468e-05
-3.407680211412e-05
-3.65220412328207e-05
-2.54252049629392e-06
-4.21533899602669e-06
-1.50858509618437e-05
-2.72170292918143e-05
-3.32532662865086e-05
-1.22900372981121e-06
-1.04962810237618e-05
-2.15016140893363e-05
-2.88299415618955e-05
-3.90501701116754e-05
-1.70357871271694e-05
-1.63541521237995e-05
7.14420440403254e-07
-3.94887394497533e-05
-1.41660495232953e-05
-3.95292048389339e-05
-3.57908976411654e-05
-3.14849687145544e-05
-1.26873539500857e-05
-2.07342767836249e-05
-6.5228783957962e-06
-2.98441066084416e-05
-1.71109588856004e-05
-1.4685837727963e-05
-2.1844610417815e-05
-2.49924582314832e-05
-2.49586846579499e-05
-2.95303153185389e-05
-2.15666940987892e-05
-1.47323636945588e-05
-3.10578700434147e-05
-1.55773587778102e-05
-2.65163305966101e-05
-1.87993920836531e-05
-2.1510499451453e-05
-3.29310226786509e-05
-2.28870104154322e-05
-3.64716751814074e-05
-7.77992116759407e-06
-3.64629729856155e-05
-2.03417922835067e-05
-3.48159043658237e-05
-3.10066046621697e-05
-3.90125465856471e-05
-2.8534190468318e-05
-5.46550430229809e-06
-1.81203312529777e-05
-1.98171270013964e-05
-2.61368011342187e-05
-1.89640925524658e-05
-9.8810675282447e-06
9.87595488040075e-06
-2.07492193614685e-05
-2.57906380123228e-05
-1.57387901621472e-05
-2.41482099789493e-05
-8.16984380005484e-06
-1.89588352180377e-05
-2.69600636851712e-05
-4.67478525553287e-06
-2.22478732596536e-05
-7.55550985583788e-06
-1.89743501672447e-05
-3.00483832602799e-05
-9.2174681380303e-06
-1.58013669534451e-05
-4.97894180534439e-06
-3.20973896532349e-05
-2.88409206216688e-05
-1.3157760765924e-05
4.76232620586991e-06
-8.13042855771727e-07
-3.21661859443617e-05
-3.84621133953415e-05
-3.41697846568788e-06
-2.50309926858718e-05
-1.57048071115587e-05
-2.2068878611261e-05
-2.43733370447956e-05
-2.67271139538297e-05
-1.58262794468828e-05
-2.95601905146792e-05
-1.30864225358432e-05
-1.68938018972726e-05
8.07796130777038e-06
9.60045142289046e-06
-5.55970462750278e-05
-2.12401237398242e-05
-1.957040697919e-05
-4.54036741028803e-05
-1.79637404726348e-05
-1.58451551675629e-05
1.16440304676324e-05
-5.34557056754989e-06
-2.26844919603448e-05
-1.43679681173324e-05
-3.60379615874158e-07
-2.3307701400817e-05
-2.59797329739245e-05
2.17415251660335e-06
-2.01708844676596e-05
-2.1481748015577e-05
3.20046839937239e-06
-1.24301043976679e-05
-2.59512295915015e-06
1.11919604211464e-07
-1.1159685029802e-05
-4.58293753333378e-05
-3.24890539487994e-05
-1.06611230564883e-05
-1.68570888013944e-05
-1.48440858946146e-06
-4.04982587830577e-05
-1.43954180090138e-05
-2.20638561808034e-05
-4.28274340477017e-05
-2.51132281743074e-05
-2.53102153398131e-05
-3.4759375765377e-05
-2.07497820875193e-05
-1.73975093236228e-05
-1.2109138058299e-05
-2.19434386590872e-05
-1.33931034210529e-05
-7.91137599949114e-06
-1.94600034026843e-05
-5.76411977640041e-06
-1.5686806899259e-05
-1.62134406474623e-05
-3.26381648416698e-05
-3.22084678864653e-05
-6.00667694906151e-07
-3.53578647928997e-05
-2.31605324145544e-05
-2.87711664988702e-05
-2.8000739330861e-05
-4.04797146549952e-05
-1.84593380898102e-05
-4.20855630669081e-05
-2.98130596637108e-06
-1.92421986535723e-05
-2.178745561559e-05
-1.8534137395598e-05
-2.99354571730286e-05
-2.4750434888251e-05
-1.1012414993457e-05
-8.40671040110231e-06
-2.99581265787479e-05
4.52117690708134e-06
-1.87017271513876e-05
-2.44309053864055e-05
-2.91519998016544e-05
-1.58323262353853e-05
-4.95058796241497e-05
-2.38146358375577e-05
-2.6826507525273e-05
-1.54150131990685e-05
-4.14665249464277e-05
-3.35028595833794e-05
-1.1967355611119e-05
-2.99754215236497e-05
-2.05899400110069e-05
-1.86897105513081e-06
-2.14353649514217e-05
-7.04405700091398e-06
-6.29136973641582e-06
-2.41257161122869e-05
-1.74183437823152e-05
-1.01495529241481e-05
-1.60788385234877e-05
-2.28048394184521e-05
-1.73528024624752e-05
-1.04810340291371e-05
-2.90476455818921e-05
-1.36038953322053e-05
-4.94730004439714e-06
-3.38662383503187e-05
-3.50375395764247e-06
-4.06792348138235e-05
-4.01209741652344e-05
-1.96446197166014e-05
-1.83978883201033e-05
-4.8207858184931e-05
-5.81542013925957e-05
-1.14565574445682e-05
-2.34387404379838e-05
-1.56516692201644e-05
-3.49441871873559e-05
-2.14470589111296e-05
-1.6523389820682e-05
-2.2423010295394e-05
-1.78711703258861e-05
-2.19899293677887e-05
-5.02987524381836e-05
-2.38072634437352e-06
-3.68152639496204e-05
-3.39313174018462e-05
-1.69907545504162e-05
-1.23936784060993e-05
9.70632778487363e-08
-3.30806454433373e-05
-1.82946290726553e-05
-3.12391794284183e-05
-3.76871096484403e-05
-4.76350074559681e-06
-1.80697875350634e-05
-1.39829217463598e-05
-1.83918903527392e-05
2.78933578268159e-06
-3.10540104860183e-05
-3.97062935726264e-05
-2.60218115965447e-05
-4.8527611766012e-05
-1.78250295200841e-05
-1.36526071039121e-05
-3.73646858992028e-05
-1.82574853129064e-05
-3.45185192506049e-05
-1.45307259180948e-05
-3.85124424257129e-05
-1.16503911339629e-05
-1.98624499372078e-05
-2.58967693353732e-05
-2.95336537267927e-05
-1.56818124100555e-05
-2.00304154043197e-05
-2.60329036609647e-05
-4.11286843488131e-05
-1.67902999928854e-05
-3.06793429544163e-05
5.02754323380792e-06
-1.99620042307069e-05
-4.25743941063432e-05
-3.72186582592226e-05
-2.27509965659556e-05
-2.039265244068e-05
-4.81534053497388e-05
-2.78703185012042e-05
-2.31662813070456e-05
-1.97015386663742e-05
-2.56667989306534e-05
-1.83702619294749e-05
-1.46720363601355e-05
-3.07352466685297e-05
-1.10041760252195e-05
-1.35177187617277e-05
4.01563927033224e-06
-2.01305410123831e-05
-2.96793630516617e-05
-1.50675804039012e-05
-2.61931734971993e-05
-1.40904254347034e-05
-8.85023255112037e-06
-3.24627712710677e-05
-2.31100494706353e-05
-2.08885535489577e-05
-3.95089427422817e-05
-4.00197047019049e-05
-4.2642663127172e-05
-1.50964866338046e-05
-2.35311188879613e-05
-3.97263188416859e-06
-3.04066525819452e-05
-1.36874838769671e-05
-1.76650808126386e-05
3.26101953869924e-06
5.15457470534618e-07
-4.22001554902268e-05
-4.7740893781487e-05
-2.65113286617674e-05
-4.43858902750061e-06
-2.48150469753175e-07
-1.75137509067691e-05
-8.98400732059977e-06
5.77109345311466e-06
-1.73456922929872e-05
-2.80763499078732e-05
-3.05577718152291e-05
-3.56983629520468e-05
-1.55890343635578e-05
-2.56705952702304e-05
-8.88860387183089e-06
-3.84986359891883e-05
-6.61615868532074e-06
-1.84980918463718e-05
-1.37555898647071e-05
-1.86462478726269e-05
-1.98641392941942e-05
-3.45678846191822e-05
-7.50409541944449e-06
-2.08205071933704e-05
-1.25961667889031e-05
-1.53586572924131e-05
-1.86327160050969e-05
-2.19284263739984e-05
-1.76802834184006e-06
-2.15304820063091e-05
-1.31918964396718e-05
-2.33311618116868e-05
-1.31070156437621e-05
-2.84537231157352e-05
-3.09965198621704e-06
-1.91837983706616e-05
-1.2968409698215e-05
-2.46995613653628e-05
-3.89517856971373e-05
-1.77525118555616e-05
-2.68938993844808e-05
-3.90095647583494e-05
-2.69854367202568e-05
-2.84109350998656e-06
-4.89663204404774e-05
-1.88416492397178e-05
-2.61447544889722e-05
-1.68898970339201e-05
-9.52905194665951e-06
-1.69255134282443e-05
-2.22759701039636e-05
-3.03205949815143e-05
-4.66952086761062e-05
-2.05511833879122e-05
-2.47334018211084e-05
-2.30804980480105e-05
-2.79453773454344e-05
-3.7907846662479e-05
-3.15963517056546e-05
-6.45430493430818e-06
-1.96270113280092e-05
-3.40290688142618e-05
-2.05166981308769e-05
-3.77991426203604e-05
-2.58916534950785e-05
2.0097146502375e-06
-2.56581478196879e-05
-2.87891260435268e-05
-3.43338953989962e-05
-4.02522698421653e-05
-1.44812739417989e-05
-1.79158505999761e-05
-2.84068753009712e-05
-2.54876015562879e-05
-3.02996443194901e-05
-1.32784867105789e-05
-2.53154543406682e-05
-3.68297651074363e-05
-1.75434852964026e-05
-1.60087249120951e-06
-3.15433686888506e-06
-3.4604600754449e-05
-3.62986449452447e-05
-2.00763397876706e-05
-1.69145640319433e-05
-2.16307634872758e-05
-3.04220160436483e-05
-8.15064867420446e-06
-1.78209555550836e-05
-2.71054066824544e-05
-2.5588227051457e-05
-2.72728776409703e-05
-2.53831763175295e-05
-5.21399392425279e-05
-2.29989959206203e-05
-3.09047826186972e-05
-4.66876835865516e-05
-1.9679145437682e-05
-1.39900607707529e-05
-1.77026429401462e-05
-1.3402163377788e-05
-2.10257796538659e-05
-1.9735209446218e-05
-2.4102097490818e-05
-2.93348496279345e-05
-1.45357608544754e-05
-1.83075922131664e-05
-1.41401308600081e-05
-2.25276695870151e-05
-3.52569601593607e-05
-2.88090027499153e-05
-2.65125968873586e-05
-1.78033245371348e-05
-3.07602933173029e-05
-2.94620179471053e-05
-2.19775574149845e-05
-4.3612206164536e-05
-1.66764518717709e-05
-3.02561008697604e-05
-2.82206233991978e-05
-3.62059484584839e-05
-2.36225127290864e-05
-2.19821781372292e-05
-4.17656159858121e-05
-4.22392430454596e-05
-3.52351284955188e-05
-1.51301272824422e-05
-1.94752856790351e-05
-1.72713254366769e-05
-7.03341481741228e-06
-2.92534130266038e-05
-2.64773933987987e-05
-1.78086881944611e-05
-9.01770776336793e-06
-3.62096588854465e-05
-4.61303537430367e-06
-7.95352374915891e-06
-2.33406655720189e-05
-2.88837747309816e-05
-2.56365056981242e-05
-4.1394616541252e-05
-2.23130575369806e-05
-1.73279618739513e-05
-1.27405593296975e-05
-1.65265740325652e-05
-1.44549596000614e-05
-2.99472857606706e-05
-3.45524280510426e-05
-1.94783714475462e-05
-1.45119260731073e-05
-3.5232372363841e-05
-3.40221038981481e-05
-1.08632132012922e-05
-4.20152144876042e-05
-3.14110987713954e-05
-2.92458294255835e-05
-2.73995016727665e-05
8.44705647077429e-06
-2.19956104545311e-05
-1.06674465844804e-05
-3.20732201875732e-05
-3.61981012760429e-05
-1.52966162410287e-05
-4.03958174768175e-05
-1.57146241081894e-05
-2.15774604769154e-05
-3.2393460284325e-05
-2.36975757213182e-05
-1.27255325280669e-05
-4.86282523888114e-05
-7.02426695870812e-06
-3.3101915911902e-05
-2.76252776787718e-05
-1.91707463948625e-05
-3.39429300238718e-05
-2.2382794579763e-05
-2.59181065580247e-05
-1.65858829706311e-05
-2.0313956824834e-05
-2.74028359037435e-05
-3.0117471949904e-05
-2.22152307142483e-05
-7.08583420579845e-06
-1.36067276588083e-05
-5.04874896979479e-06
-1.98967792606015e-05
-3.90582509578397e-05
-1.32165778574767e-05
-9.8962521109902e-06
-1.24910332426387e-05
-3.09623191130555e-05
-1.73727044980789e-05
-2.51076490787299e-05
5.97784428129439e-06
-5.27703982325173e-06
-3.32041691522174e-05
-2.10615726571914e-05
-2.07885495590348e-06
-6.30474303137011e-06
-7.35695949628163e-06
-3.1583829139456e-06
-1.63484888950254e-05
-1.60800214073194e-05
-3.56001180481599e-05
-3.96203392531747e-05
-2.51877422790925e-05
-1.24855065652319e-05
-1.80953802240966e-05
-2.68047330083551e-06
4.54984438543913e-06
-1.60827462156711e-05
-2.52322644545174e-05
-3.1361283579285e-05
-2.01961088136793e-05
-1.23520064482123e-05
-2.54720788474146e-05
-2.04705119557452e-05
-2.05776626808757e-05
-1.9923126036153e-05
-3.09746171534256e-05
-2.02937853881801e-05
-2.53253544217255e-05
-2.58726190338851e-05
-3.05003867712742e-05
-3.3839325909061e-05
-4.73840246829676e-05
-1.65517259626954e-05
-1.60894266273116e-05
-1.08885156631083e-05
-1.99881383969968e-05
-2.98162817667859e-05
-2.13003947573322e-05
-3.43185160575749e-05
-3.4941090970067e-05
8.01875699507192e-07
-2.30457672839956e-05
3.05191157900125e-06
-2.32212861470237e-05
-9.84635362565721e-06
3.58912254160344e-07
-2.33593931452766e-05
-1.54480903357951e-05
-7.8180586896284e-06
1.71009276883389e-06
-3.48977697183472e-05
-4.03339057612863e-05
-4.32368685491985e-05
-1.89736279668046e-05
-3.01695610856306e-05
-2.34895217482815e-05
-2.09551153743999e-05
-3.04618192471452e-05
-3.38078344033502e-05
-2.84940097620356e-05
-2.19704263319721e-05
-1.74489626853138e-05
-1.11077814002438e-05
-7.50297842748954e-06
-2.6337173978747e-05
-1.52070463904106e-05
-2.59357599498177e-05
-2.05272954946664e-05
-2.63389840439273e-05
-3.24968274872542e-05
-3.07011470673483e-06
-3.90001089277154e-05
-6.48655449489254e-06
-1.78296380530434e-05
-1.9677936095928e-05
-2.07731795880589e-05
-1.44884039203982e-05
-2.36615665967398e-05
-2.61765870793216e-05
-3.54263393181785e-05
-3.04900140684828e-05
-1.02354396778106e-05
-5.26808332808911e-06
-3.71791811998275e-05
-1.33933122827013e-05
-2.0390396689888e-05
-2.11981177630178e-05
-1.98371756964934e-05
-3.25102633566936e-05
-7.47345165918722e-06
6.52873006079328e-06
1.26148041018437e-05
-3.04934274150273e-05
-1.56918669522505e-05
-4.15306782924848e-05
-7.30996895964978e-06
-1.26998750309352e-05
-3.85600597314487e-05
-2.61123003082865e-05
-1.40291172663446e-05
-9.41717138372806e-06
-2.6339179777341e-05
-1.21367665315396e-05
-1.63993226576296e-05
-2.68240340791549e-05
-1.39953474496917e-05
-3.18405848571321e-05
-9.63517069054303e-06
-1.18237417873365e-05
-3.85840751261416e-05
-1.70292952381978e-05
-5.51930428406904e-06
-3.06557302232977e-05
-1.45987498370361e-05
-9.73491177144979e-06
-2.9033445593677e-05
-4.8787647573984e-05
-1.97820014579008e-05
-2.99444491466586e-05
-1.24096048623917e-05
-1.45248995840221e-05
-3.91713665685913e-06
-2.62830446596746e-05
-2.23681522556452e-05
-8.00063224028455e-06
-9.83124959456017e-06
-2.55632186984596e-05
-1.22493836707256e-05
-2.89601662075325e-05
-4.01269948533388e-05
-2.46891955705631e-05
-1.87588584480071e-05
-3.36723146855401e-05
-1.14600103784161e-05
-4.07747669274774e-05
-2.22323063972226e-05
-2.99482222159661e-05
-1.78633358572646e-05
-2.33278471048646e-05
-3.63030575776235e-07
-1.65916659179214e-05
-4.65668402530162e-05
-6.61354893408078e-06
-1.05176706812634e-05
-6.10538832251169e-06
-1.02237670742447e-05
-1.14251041265316e-05
-1.26604889316331e-05
-2.43791898664685e-05
-3.18543819654503e-05
8.3781627075621e-07
-1.48425422365928e-05
-2.00574794206492e-05
-2.34917343229578e-05
-1.29742271955426e-05
-2.80402749587852e-05
-2.5198889959586e-05
4.81863507893975e-06
-1.63685412013293e-06
-6.46902168050334e-06
-2.64889141695633e-05
-1.93234512260547e-05
-8.13528993044146e-06
-3.1062448706886e-06
-2.63070063965283e-05
-4.38805062122915e-05
-1.71082532425528e-05
-9.3460517543277e-06
-4.68075970809364e-06
-2.06980738413888e-05
-1.35265595570392e-05
-9.05223474433988e-06
-2.58558481110635e-05
-2.46604281603377e-05
-4.08371529853742e-05
-4.03294532696225e-05
5.38075483162632e-07
-1.48579093739451e-05
-3.69483862587399e-05
-1.38466848818653e-05
-1.5306634500631e-05
-9.08971609784916e-06
-5.73665186522925e-07
-1.51745564340599e-05
-2.74276635536891e-05
-3.17196642282121e-05
-2.06886713922561e-05
-3.82854622876683e-05
-1.91164034988511e-05
-1.76293697835432e-05
-4.10216327773414e-05
-2.05835140750301e-05
-1.89870228298712e-05
-1.24676072605229e-05
-5.43856794617554e-06
-1.54842385869761e-05
-3.53694688440243e-05
-2.5322178826311e-05
-2.78764947350973e-05
-5.18040334957527e-06
-9.18833731881245e-06
-1.62257336598697e-05
-1.99494982091989e-05
-1.14317537319126e-05
-1.75396127073238e-05
-2.38705121058378e-05
-1.03933839686035e-05
-9.64301245474721e-06
-4.99870276829093e-05
1.86265660687531e-05
-3.36523103927542e-05
-3.0123017917616e-05
-3.54867163848449e-05
-1.92205386734013e-05
-3.97871732519674e-05
-3.40229006195581e-05
-2.02423669430743e-05
-4.69520014827467e-05
-2.25179264648582e-05
-1.40748616359623e-05
-1.13911699618915e-05
5.59412589577537e-06
-2.74710375654936e-05
-1.21956263695938e-05
-1.28143841604472e-05
-1.89342327468705e-05
-2.91831642016472e-05
-1.08831682590457e-05
-5.73440253468594e-06
-2.16745667140418e-05
-2.12593507460184e-05
-1.77304131319792e-05
-2.36465783555609e-05
-2.42727868548239e-05
6.81413632089504e-06
-2.28560823054441e-05
-1.44153314011643e-05
-2.67360165094422e-05
2.55190294273956e-06
-9.21728932150063e-06
-2.88263215898235e-05
-3.23593265078413e-05
-3.5960033931888e-05
-1.5566167562057e-05
-2.53223219702511e-05
-3.60517220335763e-05
-2.87555292366017e-05
-1.66635071864045e-05
-2.60225498714172e-05
1.17087634629783e-06
-1.06868603267112e-05
-1.70614824779664e-05
-1.43998361543075e-06
-7.92165696102888e-06
-4.53560769712328e-05
-2.3349234949737e-05
-1.46918463937087e-05
6.39419810735753e-06
-1.18062694541275e-05
-1.71054994075748e-05
-2.13587443886144e-05
-1.18286976535918e-06
-2.57129733035108e-05
-1.92746385891641e-05
-1.85261862751816e-05
-1.24522919111449e-05
-6.26532280903968e-07
-2.24134685657679e-05
-2.0024004279477e-05
-2.59569385981708e-05
-3.09829890991214e-05
-2.37318318325434e-05
-1.053982015299e-05
-2.43208283103057e-05
-5.83384989389533e-06
-2.32809577488792e-05
-1.87090002718342e-05
-3.08244233611786e-05
-4.63150260859282e-05
-1.95965201823618e-05
-2.91999446201671e-05
-3.1689055002165e-05
-2.26060470870794e-05
-1.09142510307793e-05
-1.20751454377195e-05
-1.92625326310253e-05
-3.98502272421122e-05
-1.41536375168158e-06
-2.40549461442716e-05
-3.09401501103805e-05
-1.92574385516161e-05
-1.69728202552607e-05
-3.84585888769232e-05
-9.75979584857772e-06
-2.45343951092626e-05
-2.99395794542804e-05
-2.10939545584241e-05
-3.16255831972283e-05
8.15215497545811e-08
-1.43606378120988e-05
-1.0940234269533e-05
3.93466207116967e-06
-2.22967615704571e-05
-3.72099662833427e-05
-2.33622258399593e-05
-3.17830935456432e-05
-3.81201881145413e-05
-1.15690120228707e-05
-3.12068073551369e-05
-1.49829308280791e-05
-1.48286560306084e-05
-3.03858263923827e-05
-6.9132726126581e-06
-6.33161901614632e-06
-2.29360015685666e-05
-3.27662668009072e-05
-5.96075196328097e-06
3.57461035824726e-06
-1.93038628952617e-05
-2.18640997552911e-05
-2.48630542655051e-05
-7.16353209793867e-06
-3.95182478899483e-05
-1.91532789340374e-05
-3.75418918762772e-05
1.01347913017031e-05
-6.08215995768797e-06
-3.80682803928589e-05
-3.28050571228783e-05
-3.5210901673865e-05
-2.75664409468068e-05
-2.40692246020361e-05
-1.53254110528365e-05
-2.52853539474933e-05
-2.09663690352758e-05
-1.91840384363636e-05
-2.74342491388013e-05
-2.06527426750799e-05
-4.49970889705187e-05
-4.95273920362477e-06
-2.82930088884007e-05
-2.76047062168834e-05
-1.14340342033149e-05
-1.62913951370814e-05
-1.49288555777115e-05
-1.29208488136634e-05
-2.84553273329063e-05
-5.35506334736282e-05
-2.87624867879382e-05
-4.44916537701088e-05
-1.95108987583449e-05
-3.97862768982499e-06
-9.19648308980085e-06
-3.72657018754827e-05
-3.83305119456876e-05
-4.91783752853509e-05
-3.58484875120649e-05
-1.90613731687332e-05
-2.1454526747347e-05
1.63575656926389e-06
-4.73106496405859e-06
-2.06250872285914e-05
-3.01751108684351e-05
-3.01389124556339e-05
-2.23020336468465e-05
-1.64942399227985e-05
-1.48557479052249e-05
-1.49181180224295e-05
-4.13990439808301e-05
-6.37793852249754e-06
-2.35036037115384e-05
-2.42608751045468e-05
-1.86968450091246e-05
-2.40054054651587e-05
-1.78730064066805e-05
-2.24995687014251e-05
-5.13686846783672e-06
-1.28882876377358e-05
-2.17348027564475e-05
-1.30767051665733e-05
-1.86461450806253e-05
-3.27253954388991e-05
-2.84445619679908e-05
-1.25357783501938e-05
-2.5357874766079e-05
-2.78088937993933e-05
-2.65497051351607e-05
-1.00360644904646e-05
-2.90403038019513e-05
-5.56149619616898e-06
-4.40193519402469e-05
-1.86825137308194e-05
-1.09206899659997e-05
-2.09100813286708e-05
-1.01296150900058e-05
-1.25541552985161e-05
-2.08357540981343e-05
-2.65372415031596e-05
-3.24252032580129e-05
-1.54790766231412e-05
-1.60837587718715e-05
-2.84845473569718e-05
-3.45608037008177e-06
-1.51173574982793e-05
-1.23125722682024e-05
-3.82538803176371e-05
-2.06889355133309e-05
1.08050786084415e-05
-1.85861096487807e-05
-2.55316420688442e-05
-2.92406605689248e-05
8.30465244169515e-06
-4.84193192765443e-05
-1.80136257859347e-05
-2.16790430806557e-05
-3.01374592705379e-05
-2.9015077573572e-05
-2.62822938829992e-05
-1.21993875841255e-05
-4.00623605907987e-05
-5.54747760262082e-06
-1.5464003234138e-05
-8.45889777419582e-06
-2.63696447308776e-05
-2.98692511583339e-05
-6.63822957008336e-07
-2.14339884284222e-05
-2.97113427950266e-05
-7.47179493065258e-06
-1.64294734767452e-05
-4.36467718903172e-05
-1.25948575499047e-05
3.29032795771366e-07
-3.10837306272832e-05
-3.9986560978841e-06
-2.37284681995063e-05
-1.12147114639258e-05
-1.60716317430022e-05
-1.17222454310044e-05
-2.65026879850432e-05
-2.86601271238415e-05
-4.34094267031831e-06
-1.54138597056893e-06
8.54996359270314e-06
-2.88876691392928e-05
-2.41911409922453e-05
-5.24759401849292e-06
-3.62508754589369e-06
-7.03864531082456e-06
-2.37888583446627e-05
-3.08671701516227e-05
-2.048395182234e-05
-3.16018569066083e-05
-2.85805415024019e-05
-8.35919033858194e-06
-5.81594838115151e-06
-1.25070495871216e-05
-1.44591654254627e-05
-8.30532442842607e-06
-2.42055262938513e-05
-3.28284733166561e-05
-3.10067070019216e-05
-5.82844069619448e-06
-1.54861961120551e-05
-4.26496902253736e-06
-6.36267135203828e-06
-9.54538088036575e-06
-2.30466924057507e-05
-1.48622490827836e-05
-1.61576997543171e-05
-1.3466667443143e-05
-3.19846608401414e-05
-2.84500595766229e-06
-2.97949303502421e-05
-2.19382176989054e-05
-1.48839100912958e-06
-1.58895311846669e-05
-1.04574598198079e-05
-2.59601051420568e-05
-2.11082188052968e-05
-4.0168082544396e-06
-1.77262371364457e-05
-6.31016702004267e-06
-2.52301984686718e-05
-4.48473151433317e-05
-1.60392373355069e-05
-1.44299476423017e-05
-1.4804564491244e-05
-2.07092736572854e-05
-2.54947494605138e-05
-4.02056454430576e-05
-1.09532637708526e-05
-3.07286435981011e-05
-7.20662715461226e-06
-3.03488973718787e-05
-3.03938128918507e-05
-4.40156888084667e-05
-3.51879050365532e-05
-1.42945818178663e-05
-2.74489456010587e-05
-4.30213435201879e-05
-1.60800908028771e-05
-1.77019114439167e-05
-2.85319231585965e-05
-1.95224525085513e-05
-3.19221865355274e-05
-2.28747874200835e-05
-2.76513342270102e-05
-3.77496104090398e-06
-2.00362462322068e-05
-8.61445709709982e-06
-4.34649842837221e-05
-1.77029853120765e-05
-2.72687368581885e-05
-2.99098741899417e-05
-5.1617645928071e-06
-2.48099686206046e-05
-3.30114893840116e-05
-3.47688930403467e-05
5.99184778281389e-06
-2.97107772806398e-05
-9.28666208592988e-06
-4.03426184304918e-05
-1.9677841152667e-05
-2.45060874360906e-05
-1.47143728369724e-06
-3.54460788601384e-05
-3.0698411547435e-05
-1.00364153866479e-05
-1.98011129552339e-05
-3.23801094274349e-06
-1.38784118961806e-05
-2.31379017909666e-05
-2.61499706000873e-05
-2.51319622788053e-05
-8.25220382061659e-06
-2.04296759287252e-05
-3.0707127872915e-05
-1.89387661592063e-05
-1.74799059634884e-05
-2.43567660337034e-05
-4.13064884757644e-05
-6.42804603444153e-06
-1.40350278316069e-05
-1.59735209577633e-05
-5.79952720368194e-06
-1.47692600654982e-05
-1.20011752838863e-05
-2.68672820362472e-05
-9.69856310064744e-06
-2.35218871746535e-05
-2.62267374438097e-05
-3.65314950071933e-05
-1.25356641954681e-05
-4.21479079936858e-05
-1.26876698438751e-05
-2.02703645147533e-05
-2.6527028176145e-05
-2.3049854287963e-05
-3.84320711356754e-05
4.12377081091904e-06
-4.07562665296858e-06
-3.72088808830124e-05
3.31615254026302e-06
-3.43947295042522e-05
-3.34803228738904e-05
-3.05947081373879e-05
-2.73291588033416e-05
-2.68544485259082e-05
-2.30480420140762e-05
-3.02397500121744e-05
-2.05927265418186e-05
-3.21314484288867e-06
-3.93412421564903e-05
-1.41187015752966e-06
-7.71953266136165e-06
-2.84698360040622e-05
-2.64682806669168e-05
-2.11614001124011e-05
-2.28544227754872e-05
-2.4951472726198e-05
5.88580969635123e-06
-2.06150380074153e-05
-1.18625361656933e-05
-3.11355995106873e-05
-2.74091018938593e-05
-1.23500327541794e-05
-2.72645366784938e-05
-1.47541146151612e-05
-1.11086253135138e-05
-3.32542277854436e-05
-2.07596073543454e-05
-1.01219707729764e-05
-3.27078230363848e-05
-1.96817060886571e-06
-4.97082260668137e-05
-2.2178563758032e-05
-1.70640194854383e-05
-1.67298468429275e-05
-2.36766375994821e-05
3.41582999240742e-06
1.76912177270426e-06
-3.59009511281864e-05
-1.83001509893201e-05
-2.56860627442081e-05
-1.23239774738165e-05
9.14718412198301e-06
-1.61000086227369e-05
-1.24474754994367e-05
-4.11227265463846e-05
-2.73184836959066e-05
-2.32071429597635e-05
-1.36932621907631e-05
-1.30681938056904e-05
7.01936476499014e-06
-1.74647128313348e-05
-1.64471582888799e-05
-2.88584275835525e-05
-2.49038423489596e-05
-2.15785438354973e-05
-1.69081140653768e-05
-1.88442545492212e-05
-3.94485653540452e-05
-8.46281370014902e-06
-3.01567621392625e-05
-1.58626653911719e-05
-1.89231589424516e-05
-1.86114955180136e-05
2.89046082984608e-06
-2.2548534536408e-05
-3.85681214335248e-05
-5.20309341870299e-05
-5.45714498018683e-06
-2.74357883630182e-05
-4.45915504457181e-05
-1.43022613369444e-05
-1.98037010782527e-05
-1.10763716854084e-05
-1.67747916745002e-05
-1.93512671757268e-05
-1.71843300781044e-05
-3.40035600027266e-05
-1.92009213168271e-05
7.9557131147555e-06
-2.09644964340684e-05
-2.37086649481621e-05
-3.02088693011432e-05
-3.65172592927452e-05
-2.2245282028211e-05
1.31443656509442e-05
-2.69070957854946e-05
-3.1046054585194e-05
-2.534695489425e-05
-4.00390130422291e-06
-3.06693014566701e-05
-2.06303117362557e-05
-2.31490671876753e-05
-1.1770344462866e-05
-3.00750054920176e-05
-2.49841282270872e-05
-2.31594692424605e-05
-2.02172621122624e-05
-3.4004749323585e-05
-3.29906154807779e-05
-1.03103905908628e-05
-2.07909789790464e-05
-4.82701595659752e-06
2.2830932373477e-06
-2.0532964850987e-05
-1.72976340167595e-05
-2.05391615450634e-05
-2.43506554288299e-05
-2.40564936460194e-05
-2.62533153353308e-05
1.1751780495192e-05
-1.86753983616977e-05
-2.18319463431034e-05
-1.38250617843405e-05
-4.10688763725187e-05
-1.3395091408851e-05
-3.0746560620693e-05
-2.01309556656082e-05
-2.55416839550826e-05
-3.07313235498856e-05
-1.06166949964553e-05
-8.9368853373114e-06
-3.41702382286365e-05
-3.631569056959e-05
-2.10401262243173e-05
-4.41909605658451e-06
-1.20450243536591e-05
-2.66564653533062e-05
-2.06821183209385e-05
-3.54118099608247e-05
-2.30230930565372e-05
-9.98464143757749e-06
-1.22077705303753e-05
-4.10512940988957e-06
-2.11557035850031e-05
-2.97833818058424e-05
-2.68557316130785e-05
-3.01953154411483e-05
-3.6488455917e-05
-1.12381633993118e-05
-4.02362034312908e-05
-2.56859762977572e-05
3.59657291685663e-06
-2.16224009386636e-05
-7.74027339294447e-06
-2.65540194958976e-05
-1.47061324943888e-05
-4.74373961954068e-05
-9.19713442303571e-06
-2.81124490310669e-05
-2.53190526951934e-05
-1.6230348790489e-05
-3.10760039472533e-05
-1.90537215706115e-05
-2.69552987970004e-05
-1.25505386855505e-05
-4.0479773611756e-05
-2.93782220700806e-05
-2.77044595050503e-05
-3.93174098899865e-05
-8.83827205334398e-06
-4.90267958954661e-05
-1.93100177061864e-05
-1.94046335893107e-05
-8.79589915450508e-06
-1.33680516863582e-05
-2.50268114062073e-05
-2.79978080877589e-05
-1.37030214329885e-05
-4.02797023098964e-05
-7.56170378027029e-06
-2.79434649971468e-05
-1.65546627266683e-05
-2.21679290909047e-05
-4.83126074626167e-05
-1.4030992038321e-05
-2.26428086061161e-05
-1.62987294493417e-05
-2.90466722767202e-05
-9.41333177302418e-06
-1.72160549367087e-05
-1.90844207590716e-05
-1.0854372503014e-05
-1.72937938461961e-05
-2.44515784671084e-05
-3.67543287692466e-05
-2.80895105815215e-05
-2.64965851252063e-05
4.89126367791558e-06
-1.31595287208229e-05
-1.12467071372752e-05
-4.5824470486831e-05
-1.50930704676192e-05
-2.97249588165239e-05
-1.40687849739834e-05
-1.8286536157519e-05
-2.62666494526895e-05
-1.86064376278691e-05
-2.17910862437536e-05
-3.82155007704149e-05
-4.93617024343744e-06
-1.73318657570473e-05
-3.35295557682313e-05
-1.9623787723661e-05
-2.3657511688585e-05
-3.02354727054303e-05
-1.66689076015737e-05
-3.21102228565452e-06
-1.72357790049698e-05
-3.97088417176997e-05
-3.03488620632847e-05
-1.40996316310898e-05
-3.04623116165724e-05
-4.19061764532416e-05
-2.54271114275305e-05
-3.14422671822402e-05
-4.84860280872682e-05
-3.13105143325711e-05
-2.42867500161475e-05
-1.20463440291406e-05
-1.96085471324515e-05
-1.12404983723435e-05
-3.1080314886618e-05
-3.3548688382516e-05
-2.4630708423315e-05
-3.73270947499254e-05
-2.63443621370194e-05
-1.42182923162427e-06
-9.69922825831021e-06
-9.63768412007771e-06
-2.6194103750888e-05
-1.25102196092377e-05
-1.6550334278272e-05
-2.76105026782915e-05
-2.48235169551663e-05
-2.14792646868847e-05
-2.07991776029822e-05
8.38889635477314e-06
-2.90223504325676e-05
-1.08909241472357e-05
-1.07858536438474e-05
-1.27091356070381e-05
-2.49074882674295e-05
-2.70826917425917e-05
-2.72321359309209e-05
-1.56965852894956e-05
-5.45925692807138e-05
-2.3385913892843e-05
-5.02724082663119e-06
-3.63419501781462e-05
-2.28123178840379e-05
-2.5686340995273e-05
5.62969941954632e-06
-1.15475984518088e-05
4.19259646997235e-07
-4.50294724149698e-05
-1.76254599579668e-05
-4.0981543483003e-05
-6.16979347782961e-06
-6.5312885616604e-06
-4.96111044905361e-05
-7.76595730139483e-06
-2.1753543732987e-05
-5.98211721242221e-06
-1.36238803135889e-05
-2.96321253013331e-05
-3.06209545347401e-05
-2.01209451352208e-05
-3.23310122579354e-05
-2.56563751693785e-05
-2.89464295452283e-05
-2.38204228951325e-05
8.57757212292725e-06
-2.9513698765999e-05
-1.1057750808138e-05
-5.19671939308331e-06
-1.04304798814173e-05
-2.72092203863452e-05
-2.58626944873261e-05
-7.73762089803021e-08
-2.23750879689372e-05
-3.22508203607054e-05
-1.32860808109603e-05
-2.68891209449163e-05
7.0197434132982e-06
-2.24824594060163e-05
-2.43730720853248e-05
-1.38365956419178e-05
-1.98674135386822e-05
-2.09745493005692e-05
-1.248263490262e-05
-1.70652964813212e-05
-1.81700048955591e-05
-3.30902352696468e-05
-2.27147890429271e-05
-3.67006584149494e-05
-3.95571333771046e-05
-1.46766961589296e-05
-6.00681245875785e-06
-1.31315734854253e-05
-1.17814721914492e-05
-3.06983023979167e-06
-2.27441424397699e-05
-6.57866541906853e-06
-2.21224229692169e-05
-2.80507118099691e-05
-1.95870950317062e-05
-1.68931461883871e-05
-1.72926534907199e-05
-2.95550636366992e-05
-3.39947481730014e-05
-5.59619393212076e-06
-1.93893702396083e-05
-1.96718985805574e-05
-2.902625044229e-05
-1.856920320796e-05
-2.23409457791661e-05
-1.32285114565567e-05
-3.84731119151635e-05
-5.35383711071035e-06
-1.91741845574884e-06
-2.71504372299251e-05
-3.28343217088473e-05
-2.27509354984727e-05
-1.95803205186539e-05
-4.65991115669157e-05
-1.6085525734906e-05
-9.76961890378216e-06
-3.39015368607692e-05
9.41743661240893e-06
-2.1889349695973e-05
-4.41822623367488e-06
-9.49961930524038e-06
-5.51752351228692e-05
-3.5070263090571e-05
-3.71420176346387e-06
-2.51124386897073e-05
-2.18841307030454e-05
-1.93628307941361e-05
-2.94949321155576e-05
-2.76653688546345e-05
-2.56176316250665e-05
-1.5766887889195e-05
-3.68861069456965e-05
-1.67028708491553e-05
-2.69757989006555e-05
-1.95889894551358e-05
-3.50729037554392e-05
-2.00711186874627e-05
-2.49942326055594e-05
-4.50741619220915e-05
-2.19431542860588e-05
-1.37784677624865e-05
-2.32058660350749e-05
-2.76815392937834e-05
-2.13481913803937e-05
-1.83891222412465e-05
-8.16923830298157e-06
-2.98088375315044e-05
-3.17105359672499e-05
-1.96093483189623e-05
-2.61569344235317e-05
-2.56631919001382e-05
-1.2121006928306e-05
-3.08606821646125e-05
4.18333543330974e-06
-1.87130247942312e-05
-2.51721590963987e-05
-8.95233318004147e-06
-2.57829866809068e-05
-1.12343948798867e-05
3.34872475096025e-06
-1.49580782812073e-05
-1.35531484608425e-05
-2.73113116227991e-05
-2.20750732453242e-05
-5.32928158112355e-06
-3.36745781579517e-05
-1.80617785057484e-05
-1.01802334064773e-05
-3.14953500236643e-05
-1.63646007433466e-05
-2.23996433435292e-05
-9.3699222923516e-06
-1.42997814543037e-05
-4.27807734990757e-06
-2.64242290620621e-05
-2.06696179082701e-05
-4.33963803205803e-05
-6.50987479192098e-06
-1.37085685439495e-05
-2.60331688026859e-05
-1.46348919887726e-05
-1.86086827725081e-05
-3.50294113402386e-05
-1.95362687975025e-05
-4.55881045860542e-05
-1.65881428839466e-05
-2.50323569818758e-05
-3.2307363605226e-05
-4.39117566819116e-05
-2.22441140902367e-05
-4.38300338669329e-05
-2.05201687488653e-05
-3.92366430173823e-05
-3.33789795737133e-05
-2.51438727194036e-05
-1.43200575457326e-05
-2.32656497460009e-05
-1.44534508318811e-05
-1.60276030362481e-05
-2.2229413907666e-05
-3.11439205302e-05
-3.73020309618099e-05
-2.70242571631792e-05
-2.08404438931418e-05
-5.00605099209783e-05
-2.34960395472211e-05
-3.17914157253758e-05
-2.95624201516567e-05
-2.20093089431862e-05
-3.15116085681767e-05
-7.02864671203327e-06
-8.08795651952295e-06
-4.03732152001363e-06
-3.32170513597312e-05
-1.28974291285413e-05
-9.5555497135577e-06
-6.76626916680902e-06
-2.53162671951074e-05
-2.35993075130559e-05
-1.95466443429642e-05
-2.3142135217263e-05
-2.39553279536165e-05
-8.22397697193863e-06
-1.30732385356672e-05
-6.53848131484476e-06
-6.95619694305161e-06
9.86830915137911e-07
-2.92256294536645e-05
-4.05819814947864e-05
-2.65011430557329e-05
-2.76038126403184e-06
-1.89859977254223e-05
-1.58002576980809e-05
-1.45969902213252e-05
-1.08470736617588e-05
-3.44024841887617e-05
-1.36574721968795e-05
-1.27368536953573e-05
-2.92301400601598e-05
-9.5699203837113e-06
-9.85344824452431e-06
-7.92779179677073e-06
-1.01716550101898e-05
-1.32252294351484e-05
-3.05045677727751e-06
-5.46393905110662e-06
-1.5144121652717e-05
-2.98575925952906e-05
9.74465051849221e-06
-5.86088980751815e-06
-5.7430427020697e-06
-3.15668887282104e-05
-1.11259438405352e-05
-1.02490118841689e-05
-2.21332069293993e-05
6.03380709042529e-07
-9.49336323245765e-06
-1.63288075329498e-05
-7.85953285303032e-07
-1.82565938476791e-05
-1.51665938615938e-05
-1.32885649797696e-05
-3.55785823469621e-05
-2.98766950223695e-05
-1.25743112981144e-05
-1.89539409655937e-05
-4.72863637715774e-05
-3.57406743205706e-05
-1.19798860497015e-05
-2.58434901168276e-05
-1.91661699040973e-05
-1.09696719110136e-05
-3.13036046736258e-05
-2.15092297318971e-05
-2.44984044043687e-05
1.52634123119314e-05
-2.80370291239454e-05
-8.34606342327927e-06
-1.70777690657167e-05
-7.98288081894998e-06
-2.50319264088029e-05
-2.2930211943057e-05
-6.72692517859207e-06
-2.47164539343176e-05
-4.28814888102898e-05
-2.525752153523e-05
-4.22847473794739e-05
-1.68589920797778e-06
-2.48871739435924e-05
-1.99327149296503e-05
-3.42959947389673e-05
-3.33481256109314e-05
-2.72688792138883e-05
-3.11184512596599e-05
-2.01348994419713e-05
-1.94910069479133e-05
-6.42911277487347e-06
-2.74128544583844e-05
-1.88254987771954e-05
-2.43636836056092e-05
-3.45685265983993e-05
-2.05261281606987e-05
-1.50570625860901e-05
-6.70809054255605e-06
-1.54122817444187e-05
-3.04258631201091e-05
-8.44403084031107e-06
-2.65761655995554e-05
-1.34543396939394e-05
-2.81311781481671e-05
-2.54011501604867e-05
-1.95534152423364e-05
-2.52933527118925e-05
-1.56360260256251e-05
-2.105081723198e-05
-9.83478563395382e-06
-6.80555093029689e-06
-1.34835362203592e-05
-1.33770782053227e-05
-1.33154338680088e-05
5.87655132621772e-06
-4.07530614105985e-05
-7.66683782241857e-06
-1.75307672220821e-05
-2.86286141648259e-05
-1.51031580338254e-05
-8.16762878895021e-06
4.89468490300239e-06
-1.9798896066752e-05
-1.89540551229725e-05
-1.15999502116055e-05
-3.85066406012699e-05
-6.52537940294599e-06
-3.58801518962352e-06
2.61947447136619e-06
-1.65210890879128e-05
-2.23688983167171e-05
-2.05176130268092e-05
-1.07365272677551e-05
-1.96279454106361e-05
-1.91218365421755e-05
-9.87951573673505e-06
-4.83513565725892e-05
-2.97423968608963e-05
-1.13838656125804e-05
-2.8113409132405e-05
-2.15953675385989e-05
-2.01223125537528e-05
-3.02617105665076e-05
-2.00074108671633e-05
-1.73612002029744e-05
5.80369046145109e-06
-2.14025559419498e-05
-9.1368294026956e-06
-4.51608460393907e-05
6.55931001149999e-06
1.04726409548485e-05
-2.31431621716396e-05
-7.58561963926956e-06
-1.1579479199484e-05
-1.5416881383416e-05
-3.1901909766771e-05
-1.54394053463554e-05
-3.07077189968805e-05
-9.90042599286251e-06
-1.25448512043155e-05
-1.1533337800562e-05
-2.1398209401184e-05
-2.03087316015194e-05
-2.10144582935015e-05
-1.67055602545735e-05
-2.34793549631977e-05
-3.27957469762266e-05
-1.22564292166972e-05
-2.30745477167906e-05
-6.6089626654907e-06
-2.10817483262649e-05
-7.71118684480015e-06
-3.18140062257021e-05
-1.38358585247862e-05
-6.28197917259012e-06
-1.29205629460899e-05
-2.10736189987697e-05
-2.33239477128011e-05
-9.81373640966389e-07
-2.59259685118408e-05
-6.12044402413285e-06
-4.77406903381068e-05
-2.38762646776677e-05
-1.74135062327375e-05
-4.55762377087039e-05
-1.76419767494502e-05
-3.2954361593443e-05
-1.74283664177179e-05
-2.48654267457619e-05
-1.90656924994525e-05
-9.76182637091488e-06
-2.79623847414716e-05
-2.30712427722023e-05
-2.3416537030388e-05
-3.60378219922639e-05
-3.30419100932292e-05
-1.39200980479612e-05
-2.48233689632058e-05
-8.82135937153403e-06
-2.25617014962427e-06
-3.32920350365724e-05
-2.24177664634118e-05
-2.88099186963298e-05
-2.95840383980941e-06
-1.96288166784212e-05
-3.68983159643996e-05
-1.30994425481722e-05
-1.81551057522084e-05
-9.06575106823136e-06
-2.18799706555272e-05
-1.01122601279582e-05
-2.08361784293106e-05
-2.66990786238945e-05
-1.68464832104041e-05
-1.64215373305439e-05
2.59988311217427e-06
-3.26941671852018e-05
1.34689346363079e-05
-1.37508427843997e-05
-9.79249877333715e-06
-3.06053156043472e-05
-1.9471204703837e-05
-1.73772107399843e-05
-1.76708685858372e-05
-3.88663242220261e-05
-3.69958469647128e-05
-3.58862874729257e-05
-9.81631249864593e-06
-1.3724996298723e-05
-2.64490370139678e-05
-2.54785162956319e-05
-1.89109210678606e-05
1.08980821139879e-05
-1.73020251356384e-05
-1.37256381882154e-05
-2.4301825145118e-05
-1.87813940853927e-05
-1.90384357776307e-05
-1.44555632518326e-05
-5.76154080589652e-06
-1.30616263003643e-05
-1.64108334544756e-05
-4.31450733088966e-06
-3.54864575115888e-05
-2.10464546377405e-05
-9.34886377925262e-06
-2.08861222513386e-05
-5.23360015971419e-06
-1.06909518321151e-05
-1.14045122579518e-05
-2.0593483851612e-05
-2.39080562467661e-05
-1.44877208373581e-05
-9.28996396682951e-06
-2.21022494102629e-05
-3.98682517246618e-05
-1.34665889106608e-05
-3.09763731994425e-05
-2.03577310681337e-05
4.63841803239966e-06
-2.40580171785775e-05
-3.10022582280646e-05
-6.61713160950538e-06
-1.35693409786121e-05
-3.30900881324844e-05
-1.43602514468687e-05
-1.91939143106572e-05
-3.22860943392538e-05
-3.2677805163438e-05
-5.61188650787876e-06
-1.16919520888571e-06
-3.12608241328353e-05
-6.60358465493397e-06
-4.1576066944109e-05
-3.7206321842295e-05
1.8036492610436e-06
3.2499220859017e-07
-3.36439589391203e-05
-8.11678601834891e-06
-3.79162150834862e-05
-1.54606361773398e-05
-2.62446620082377e-06
-1.85952058513461e-05
-4.58072947870541e-05
-2.22114575509237e-05
-1.5796626633257e-05
-8.11824564945579e-07
-1.34051497232329e-05
-3.70014919626187e-05
-2.86854577973759e-05
-2.14054847719155e-05
-1.90047972137352e-05
-3.6893630497368e-05
-2.43809785394793e-05
-1.08173008062119e-05
-4.31352349246639e-05
-1.09688394022639e-05
-7.48060277247509e-06
-3.99014547047262e-05
-4.32169907831216e-05
-2.65316890335347e-05
-3.00734214139706e-05
-2.55773435229629e-05
-2.33512624058599e-05
-1.8486935810601e-05
-2.22526376394757e-05
-1.83355676046654e-05
-3.24405729933563e-05
-1.39199158797919e-05
-1.10517413332276e-05
-2.70919230671922e-05
-2.20455168822903e-05
-2.77307102694556e-05
-1.03523878159836e-05
-1.825006328855e-05
-3.66920592258763e-05
-4.4802536432878e-05
-2.70743108133535e-05
-3.7410753758693e-05
-2.82614711782047e-05
-1.59447410852873e-05
-3.81241462414444e-05
-3.52405022656901e-05
-3.11315060277143e-05
-2.96779339583445e-05
-3.13867845824855e-05
-1.80181000282277e-05
-3.32570930767489e-05
-9.6571677442142e-06
-1.02729454579221e-05
-1.56544578714521e-05
-3.55592463513144e-07
-2.84842868788222e-05
-2.68735508686753e-05
-3.37807176224463e-05
-1.62062156617335e-05
-1.29991426598646e-05
-6.32774201035462e-06
-1.86892563725662e-05
-2.6429903259739e-05
-1.46639008166652e-05
-1.93962092148159e-05
-2.59222300453049e-05
-1.67639868189604e-05
1.66841291867795e-06
-1.40826458824361e-05
-8.68111780250428e-07
-3.73289091899659e-05
-2.84096627795206e-05
-3.30665244005412e-05
-3.11438374809929e-05
-1.44175124081884e-05
-3.84347048305347e-05
-2.92898675745824e-05
-2.61352568035959e-05
-4.23919370802234e-05
4.79318775376159e-07
-1.38257010551826e-05
-2.79896788483897e-05
5.60366330179329e-06
-1.09392952612695e-05
-2.79438047052859e-05
-1.28074429180998e-05
-1.72917526813699e-05
-2.35434240611045e-05
6.1175489344196e-06
-1.22990907813034e-05
-1.89356002294591e-05
-1.3291971674701e-05
-8.43733676137854e-06
-2.5566373624389e-05
-2.03677040251646e-05
-3.49382911608293e-05
-1.20034884713082e-05
-3.04363157061889e-05
-1.14414938548836e-05
-2.10783745102685e-05
-3.4837984791875e-05
-3.36987448296467e-05
-1.76744453920784e-05
-3.22961243049211e-05
-2.13694241997044e-05
-2.38189337250085e-05
-2.50074056031932e-05
-1.02789906522105e-05
-1.4655430478341e-05
-2.93638555199616e-05
-3.28609889363617e-05
-1.86676333703691e-05
-1.52187803258379e-05
-2.62589115847229e-05
-6.41003455717695e-06
-4.38809034464224e-05
-1.41385313682279e-05
-3.49186086200887e-05
-1.73503986322661e-05
-2.86991338401554e-05
-7.2547772166046e-06
-9.65599498522192e-06
-1.97629195458386e-05
-2.86597830837038e-05
-3.96911765137766e-05
-3.62427307584357e-05
-2.03293877283261e-05
-2.12560501763113e-06
-1.45485626857916e-05
-5.56278829690966e-06
-1.60619710909976e-05
-3.3840491907039e-05
-1.93035954977443e-05
-4.59242641900947e-06
7.88171563139533e-06
-2.18395263300621e-05
-3.02074809987292e-05
-1.57984012456927e-05
-2.73445022117521e-06
-1.01558321773179e-05
-1.68421469767913e-05
6.75673808734755e-06
-4.24397226252505e-05
-2.1344659072687e-05
-1.70475184116308e-05
-6.02389238238429e-06
-3.95044652419041e-06
-2.71515155177133e-05
-3.40890711263243e-05
-3.61799921620257e-07
-3.12495869909227e-05
-7.09528930751633e-06
-4.31191540394883e-05
-4.76960480410723e-06
-2.36891290636631e-05
-2.86835299313967e-05
-2.00809834321933e-05
-4.80983951416482e-06
-1.67102255095439e-05
-2.62025840562345e-05
-3.27125290189231e-05
-1.685009504819e-05
1.27926095786462e-06
-2.19866876219289e-05
-1.12840200061185e-05
-2.51651046766221e-05
-3.71541902678486e-05
-1.00912868931561e-05
-2.57918236462035e-06
-2.01331919559561e-05
-3.39580101149729e-05
-2.80015108530435e-05
2.25029082389152e-06
-1.05827462967493e-05
-1.72619563034156e-05
-1.87416447046227e-05
-1.38556187062422e-05
-1.04458820979207e-05
-6.33379854931587e-06
-8.20892709093376e-06
-2.67095344648714e-05
-2.43852867199122e-05
-3.14989076722684e-05
-1.02115008899819e-05
-3.57072824104844e-05
-1.98064199760003e-05
-2.60243448135873e-05
-1.28195974814506e-05
-3.45422427673843e-05
-2.38519963097426e-05
7.38673438228633e-06
-2.67966591673413e-05
-2.61012094187963e-05
-4.93559274805845e-05
-3.92723330017804e-05
-3.71682620391951e-05
-1.51090963938798e-05
-1.5158875869742e-05
-8.06318463537093e-06
-8.83250536711257e-06
-2.51191559534502e-05
-2.13525184604543e-05
-3.21374567865241e-05
-2.05912867096857e-05
-8.55918829531278e-06
-3.53581669963517e-05
-3.88613387576422e-05
-1.70805484591834e-05
-2.1144099501521e-05
-3.11321383708325e-05
-1.84149871988901e-05
-1.03832593163436e-05
-2.78360619783611e-05
-5.83927254055056e-06
-2.98088099435726e-05
-1.97264224336316e-05
-1.45957424368523e-05
-2.24555104488595e-05
-8.27363956910664e-06
-1.41027555670311e-05
-2.36443443156077e-05
-3.34124981217492e-05
-1.23930039959733e-05
-2.55185672104087e-05
-5.15272448683013e-05
-3.28064187796401e-05
-3.44148559077513e-05
-1.69335198098261e-05
-9.65079656263456e-06
-1.35721597930731e-05
2.83548468471119e-06
3.96761943531068e-06
-4.67521197592486e-05
-1.92316340068034e-05
-2.59224078817815e-05
-6.69702868365471e-06
-1.90982399480192e-05
-2.87793273415107e-05
-2.2622664528885e-05
-1.9793125675065e-05
-3.71918212966712e-05
-6.00532760641935e-06
-1.70558132055792e-05
-1.1253985105127e-05
-3.75679251034872e-05
-1.48023563181072e-05
2.69426708866463e-06
-7.74056991954409e-06
-1.99847541597733e-05
-3.42693980714512e-05
-1.04758368464667e-05
-2.46101137604758e-05
-1.40622796686554e-05
-3.86058704329673e-05
1.74718240624642e-05
-3.38568198629152e-05
-2.35879406744582e-05
-3.15483395825277e-06
-1.37999393080514e-05
3.81894666421288e-06
-3.65388359790941e-05
-1.86166301889523e-05
-3.27266829855983e-05
-3.54465042901478e-05
-1.08030349585372e-05
-1.65179677231767e-06
-1.92459586021928e-05
-2.56264928741556e-05
-2.3257770474715e-05
-1.50701508921126e-05
-2.28241991274086e-05
1.71153565936479e-07
-2.92672865611998e-05
-1.60025777432966e-05
-3.66545195558003e-05
-3.84084969822954e-05
-8.69909028755871e-06
-6.64179510554789e-06
-3.69151893945954e-05
-1.88273803774452e-05
-4.80545902810771e-06
-8.65641081284893e-06
-2.49959100728489e-05
-3.82044291476359e-05
-1.8919701268055e-05
-2.29297591308189e-05
-1.61708183374794e-05
-1.52524417371701e-05
-2.10488966222238e-05
-1.64339786453878e-05
-1.99237234107196e-05
5.59204898688986e-06
-1.5077001532348e-05
-8.45720751363673e-06
-2.87347720436906e-05
-1.9440950012614e-05
-2.83257368886197e-05
-2.70086673175368e-05
-2.46891820098731e-05
-7.8346724874007e-06
-2.30931538041876e-05
-3.17964278554634e-05
-2.59471492476125e-05
-1.51260270813906e-05
-2.23874661801634e-05
-2.25764630123133e-05
-2.09262622473021e-05
-2.40397756553616e-05
-2.89409018533816e-05
-1.17232373579673e-05
-1.55258287810901e-06
-2.1375815315207e-05
-4.05293412075018e-05
-1.48503867126086e-06
-2.47272924225128e-05
-2.45097729131337e-05
-2.50746489498146e-05
-1.41345821305707e-06
-2.16496240077217e-05
-1.53098874727589e-05
-2.23274125494157e-06
-1.99360460212701e-05
-1.55125595215162e-05
-1.73534077691242e-05
-2.46238128432174e-05
-1.1367302898028e-05
-3.69872481820394e-05
-3.41676523653258e-05
-4.17182591534161e-05
-2.64567750212934e-05
-3.49094684124502e-05
-9.78166910751372e-06
-1.89791833968406e-05
-3.04238207623649e-05
-1.02586581014783e-05
-7.00476171695359e-06
-3.14501347025662e-05
5.81795934438788e-06
-3.67012675200017e-05
-3.30192580983736e-05
-1.34883664511777e-05
-3.40560008013964e-05
-1.9477016781635e-05
-6.59137051392218e-06
-1.04193849184379e-05
-2.58144435546949e-05
-2.16107967641302e-05
-1.25387159732209e-05
-1.23526640120814e-05
-1.22586025627457e-05
-8.75790151509527e-06
-9.41428157902482e-06
-2.18529685089694e-05
-4.25736078721957e-05
-3.31345541779836e-05
-1.10841926143451e-05
-3.0063036650553e-05
-4.04699567830238e-05
-1.3986405152065e-05
-2.88881991825063e-05
-1.65790024975968e-05
-2.81688105941166e-05
-3.0952949732371e-05
-1.5643308334496e-05
1.85288133503263e-06
-1.33412732029945e-05
-2.63294244481743e-05
-9.95550721423203e-06
-1.38529144242618e-05
-1.10093219614885e-05
-1.88736328425821e-05
-3.93538464759651e-05
-2.95898761106879e-05
-1.01832302225838e-05
-1.02741751482073e-05
-7.54413878946015e-06
-8.51702756575631e-06
-3.80166650281001e-05
-2.06462531826247e-05
-2.33014348881509e-05
-2.7520496374026e-05
-4.3764133493394e-05
-2.54588104762523e-05
-7.22862849032337e-06
-1.52748104818535e-05
-3.40410622766529e-05
-2.20650820489437e-05
-2.15723370512237e-05
-1.89743099337098e-05
-8.61354209859721e-06
-3.59419190508904e-05
-2.27756074645486e-05
-3.60578330726645e-06
-1.90609615158123e-05
-1.22672984899391e-05
-8.15123626938354e-06
-2.00436665752391e-05
-1.71744300187087e-05
-2.41440772266749e-05
-2.46953302320403e-05
-7.41745946011388e-06
-1.26177146875194e-05
-2.40104987637209e-05
-2.70656049308216e-05
-3.66982598503582e-05
-1.7102450569477e-05
-2.73880989289188e-05
-4.54331205662454e-05
-1.26140951853244e-05
-1.94888558326644e-05
-1.06924906811822e-05
-3.58793471438848e-05
-1.3138434238488e-05
-1.91531589026484e-05
-2.66648303642025e-05
-1.85433006793895e-05
-2.94628519360267e-05
-1.63918931257328e-05
-1.57706016511546e-05
-1.35124742702718e-05
-1.94747260764138e-05
4.11519217632305e-06
-3.04817399988195e-05
-1.90741789465719e-05
-1.26693705207579e-05
-1.14544553497641e-05
-1.17177310148917e-05
-2.90579233880043e-05
1.61164458774865e-06
-2.23458867382626e-05
-9.31204831650171e-06
-1.21620160518732e-05
3.69225157026552e-06
-3.58744319458195e-05
-1.33037195991623e-05
-4.10772125064928e-05
-2.83898443830633e-05
-4.07508257653824e-05
-3.67547861171468e-06
-1.01140244256566e-05
3.03254625434167e-06
-9.92374083022763e-06
-3.07335218746481e-05
-2.12623847341706e-05
-1.5613148009699e-05
-2.56685933847501e-05
-2.52506912960319e-05
-3.28671636739259e-05
-2.43262359533682e-05
-1.87943894469669e-05
-2.55103158783906e-05
-2.97380778542978e-05
-5.89598435324631e-06
-2.07469167092753e-05
-6.23111046617111e-06
-4.34773881724787e-05
-8.72700026008632e-06
-1.03581759819875e-05
-3.57065804241109e-05
-7.6383433971945e-06
-2.37688716781197e-05
-3.53522344122806e-05
-1.50134195444818e-05
-1.06820515225288e-05
-2.07363563510807e-05
-3.00073184303212e-05
-3.28327967892382e-05
-2.50635251673131e-05
-3.56398229826831e-05
-3.48824352485137e-05
-9.33178042796384e-06
-4.34993535775181e-06
-3.47549869015252e-05
-1.36428534239435e-05
-1.37707594971496e-05
-1.25854451993628e-05
-1.95166518922183e-05
-3.29284696308979e-05
-2.71293228062345e-05
-1.67197441380038e-05
-1.15493795082565e-05
-2.94034140970062e-05
-1.85957873934848e-05
-3.33066523261004e-05
-2.11110168978023e-05
-1.85445675394912e-05
-3.40395556609574e-05
-1.93636875841924e-05
-7.03202712198704e-06
-1.94033275797992e-06
-1.59969879113116e-05
-2.71125658725618e-05
-5.90837109351405e-06
-2.28179895463938e-05
-2.79596747814321e-05
-5.92982555862929e-06
-3.0056322787962e-05
-3.62610778193355e-05
-2.96007854747636e-05
-2.57886026210682e-05
-1.7859450097636e-05
-2.69839439523164e-05
1.07999944697863e-06
-3.21573002914606e-05
-2.65907452337192e-05
-2.67572787054916e-05
-4.53730777536473e-05
-2.80805565424793e-05
-2.33445645215743e-05
-2.39664141011327e-05
-1.94565702328779e-05
-4.21348257175822e-05
-1.41000856494996e-05
-3.03907695456202e-05
-2.09615708683628e-05
-1.68555284957418e-05
-1.09823105496466e-05
-6.3324020607246e-06
-2.66868303811347e-05
-2.66366576284006e-05
-9.11359614216489e-06
-2.9146882873754e-05
-8.07030176615501e-06
-1.82909381516391e-05
-3.31000233842454e-05
2.75852371351512e-06
-1.37841275123153e-05
-2.58730124782919e-05
-1.66775110273193e-05
-6.88650164007563e-06
-1.1589423764868e-05
-1.32541598674425e-05
-2.11891241674025e-05
-1.13557259730238e-05
-2.3310171985912e-05
-1.60278334759998e-05
-3.07538685241491e-05
-1.36431961530848e-05
-4.02573458396214e-05
-4.71567291172477e-05
-1.01712130527569e-05
-8.05741828452179e-06
-4.38255203790424e-05
-2.25869638408753e-05
-5.78048157835548e-06
-2.25096521951895e-05
-1.2611584191298e-05
-2.26793615255164e-05
-3.62712085704309e-06
-2.37314952465686e-05
-3.00866757646628e-05
-2.15754201079016e-05
-1.34391306141492e-05
-2.17808285773626e-05
-1.96568097984467e-05
-2.58480406442106e-05
-2.69212212370748e-05
-3.07219869048726e-05
-5.63633615791689e-06
1.23574662683296e-06
-1.37096714740853e-05
-1.91867628162219e-05
-1.51125119353821e-05
-1.95080085956042e-06
-1.40975978354759e-06
-1.34269040986737e-05
-4.49771651663322e-05
-2.40009093656635e-05
-2.37549160901201e-05
-2.20601113828413e-05
-3.75986414966968e-05
1.19675554711021e-06
-1.11543281633958e-05
-1.84480922867705e-06
-2.97252159983395e-05
-1.60154249126038e-05
-6.20649354841569e-06
-8.62920344124256e-06
-2.63944486087108e-05
-2.93055256779939e-05
-1.34402822900892e-05
-2.6234533848111e-05
-3.73998896426909e-05
-2.21347707249885e-05
-3.33629603261385e-05
-2.19022479678231e-05
-3.17681101574836e-05
-3.35459566969436e-05
-2.56843102368906e-05
-1.1854682317482e-05
-1.58538944313272e-05
-6.55452973481705e-06
1.16693844057165e-05
-3.65759218916323e-05
-2.11734290629376e-05
-7.19272816690635e-06
-3.30286996065764e-05
-2.94502787889204e-06
-1.95879128528362e-05
-2.48992723572678e-05
-1.07336136973684e-05
-2.99927042456339e-05
-2.75593474181697e-05
-2.70624175955599e-05
-1.77231008102472e-05
-1.26209164033852e-05
6.86632995723821e-06
-2.11802916511267e-05
-9.36759744404296e-06
-3.2539868178055e-05
-1.62508720669959e-05
-5.11753631666907e-06
-1.71140429217215e-05
-1.31725492515368e-05
-2.78316574951905e-05
-2.26871180551049e-05
-3.63591520224718e-05
-1.61607197148512e-05
-3.20870476957456e-05
-2.23860119929193e-05
2.18755422352833e-06
-3.04401550327269e-05
-2.61073412026905e-05
-6.38231249367423e-06
-5.12659607499528e-06
-2.74057809845534e-05
-1.73332802228614e-06
-1.56483824176732e-05
-2.91923337837724e-05
-2.05247477181684e-05
-1.65442837901079e-05
-3.70490319157296e-05
-2.85980932788609e-05
-1.16360478635301e-05
-1.90032996133975e-05
-2.33882635739671e-05
-2.08508330261955e-05
-1.30339151537321e-05
-2.71804058673419e-05
4.03145769589358e-06
-2.10224082373935e-05
-1.46117101153135e-05
-1.24012309877861e-06
-2.6610057932113e-05
-2.90253244824344e-05
-8.9780502531635e-06
-2.99265160704971e-05
4.9027091852951e-06
-1.29244789592753e-05
-1.22477753191599e-05
-3.11195035739076e-05
-3.76910381545865e-05
-2.01210736109139e-05
-3.68559420144173e-05
-4.90993609526158e-05
-2.57207457174723e-05
-1.82630978860558e-05
-4.33981900231693e-05
-1.61269664575604e-05
-2.16418875096556e-05
-2.41145997081947e-05
-5.55658138118652e-07
-2.97172955624268e-05
-2.60547891787468e-05
-4.53186991364501e-05
-3.77442327234855e-05
-1.85855460564221e-05
-3.99123072652817e-05
-2.07772410843075e-05
-3.49046500711194e-05
-2.49714029356352e-05
-2.77792205984652e-05
-2.23832148256632e-05
-6.14527795526948e-06
-8.38341132803283e-06
-9.90335599898621e-06
-2.80435617811805e-05
-3.70330593358832e-06
-2.43448610901048e-05
-2.67783466676051e-05
-5.58823399304801e-06
-3.37430967886502e-05
-1.1204717753591e-05
-2.71956341260686e-05
1.62422701139854e-10
-8.70409571552522e-07
-2.10444851394303e-05
-3.92083677055427e-05
-1.4233850588124e-05
-2.39654913292228e-05
-7.41841829398874e-06
-1.9944629660665e-05
-2.45816308668156e-05
-3.11916482588606e-05
-1.45122339988274e-06
-1.90156794764207e-05
-1.60298324492166e-05
-2.79305891703409e-05
-1.70131636777274e-06
-2.47153805311931e-05
-1.96495103898194e-05
-7.71588639454385e-06
-1.12435597340617e-05
-2.20635692535411e-05
-2.9312723694248e-05
8.56336731987082e-06
-2.78101070535993e-05
-3.09231851913681e-05
-3.92846905061588e-06
-2.41248415589764e-06
-8.01621628828266e-06
-2.74243641193726e-05
-3.86985052338289e-05
-3.06319167074716e-05
-2.28253051556341e-05
-1.17995101832359e-05
-9.17489215337047e-06
-6.82254835279599e-06
-4.57034292277159e-06
-2.80198728359276e-05
-2.81667464279443e-05
-2.32652146766844e-05
-1.67601101350004e-05
-8.33421133682122e-06
-9.54495193873962e-06
-4.23140644175664e-05
-2.39785041137588e-05
-2.24284641506371e-05
-2.31994430994683e-05
-2.09407709161119e-05
-2.09857984808319e-05
-5.24667897302015e-06
-1.0394010113657e-05
-1.10843972400705e-05
1.67023127668776e-06
-3.07566576103992e-05
-2.86425321183828e-05
-1.39898071085932e-05
-7.23656386500193e-06
-1.45668888217062e-05
-4.29069782502361e-05
-2.48170432968325e-05
-2.58228600799618e-05
-2.74502587327939e-05
-6.05346555769912e-06
-3.16661544867223e-05
-2.66683057341906e-05
-1.51322603345702e-05
-3.0055594037071e-05
-3.17103701440387e-05
-2.13072622981411e-05
-1.85069142841809e-05
-4.04718912069253e-05
-1.92169643229221e-05
-2.74930670230753e-05
-1.85932552169741e-05
-1.48295045046346e-05
-3.55453872235229e-05
-1.29861140646312e-05
-3.18873497512241e-05
-1.70628762787646e-05
-1.89170711200687e-05
4.96213650341561e-06
-2.06380937001879e-05
-2.52429430361184e-05
-1.2219780478832e-05
-2.44890741757482e-05
-1.47586490271824e-05
-3.343738194928e-06
-3.68827699119447e-05
-1.96613207594706e-05
-6.25501583211197e-06
4.23085873479711e-06
-3.36202723838474e-05
-1.77841643341216e-05
-2.62640329289792e-05
-3.29949714953757e-05
-1.36289983172973e-05
-8.35679062281682e-06
-2.67837840901167e-05
-2.30088549862012e-05
-1.65377594204564e-05
-1.73244844703902e-05
-2.1148537286199e-05
-7.03164645512129e-07
-2.55982690183635e-05
-2.3453541145494e-05
-1.5635652784738e-05
-2.41163680535674e-05
-2.0546445675127e-05
-2.31816935735165e-05
-1.85827531208029e-05
-2.80953846218154e-06
5.18117623411423e-06
-1.30307634788182e-05
-2.79139615673778e-05
-2.29428717050633e-05
-2.4009201899105e-05
-2.40068932963219e-05
-1.04035796204214e-05
-7.59790275650099e-06
-2.42303513325925e-05
-2.03528294973873e-05
-1.77140990336601e-05
-1.82514276565125e-05
-1.70485230751172e-05
-2.95713179805661e-05
-2.68257841861106e-05
-6.09628046483503e-06
-2.29388307768295e-05
-1.59266647495884e-05
-5.99822447597659e-06
-8.7325085653936e-06
-1.06847416426165e-05
-1.68816629779821e-05
-1.95935312492373e-05
-2.73222706585898e-05
-2.15011407710982e-05
-1.16677133733058e-05
-1.64360769680792e-05
-1.33909408880376e-05
-2.432780403575e-05
-2.32084294713848e-05
-1.97587684317358e-05
-2.52948135045133e-05
-1.93280728268537e-05
-1.90635183450407e-05
-2.6197980675202e-05
-3.82282314136785e-05
-2.98025587250661e-05
-1.81165294594031e-05
-2.23545639840497e-05
-1.95075223552227e-05
-8.55128572062606e-06
-2.43780966540068e-05
-1.65085538480105e-05
-1.14186767451616e-05
-1.84079473230996e-05
-1.83780542316349e-05
-2.29008808864969e-05
-8.28432483516898e-06
-2.80420600081113e-05
-1.71795750862763e-05
-2.07555855375384e-05
-1.57123986640814e-05
-3.02253015389633e-05
-3.60636274470796e-05
6.44727370855715e-07
-1.82351038112549e-05
-1.41165306004761e-05
-2.12526645745205e-05
-3.00228644588123e-05
-3.58832599734288e-05
-2.40559191521257e-05
-2.4661188995962e-05
-3.27757475184607e-05
-2.31422674498628e-05
-3.09752038966846e-05
-1.57231924334494e-06
-2.78415490989183e-05
-2.69826552657259e-05
-3.18393259505238e-05
-2.73008326362818e-05
-3.93811817551947e-05
-2.0366174724776e-05
-1.90478669306806e-05
-2.08825376040115e-05
-1.67450098902177e-05
-1.62269119151183e-05
-1.5883252864421e-05
-1.6473934377239e-06
-1.2497794899693e-05
-1.93511323190069e-05
-7.9309487390197e-06
-2.45156492038146e-05
-2.15130524384747e-05
-1.95486248713851e-05
-2.94357382251523e-05
-4.1821728947451e-05
-1.94296345359647e-05
-1.13214925329481e-05
-2.97775644214e-05
-2.92147703243305e-05
-3.71514460391957e-05
-1.91911503055301e-06
-2.61761857215425e-05
-2.84822467207572e-05
-4.1251804727648e-06
-3.74532040747775e-05
-2.66217065834271e-05
-4.23863944966247e-06
-6.09811338368356e-06
-4.09293310624212e-06
-1.50085697812419e-05
-2.70758263059152e-05
-1.26558262244126e-05
-3.62380746394692e-05
-2.88728557811733e-05
-9.17108326471213e-06
-4.45507657004714e-05
-2.86750893348028e-05
-1.93916907336031e-05
-2.53649225577739e-05
-1.80530761800249e-05
-3.18869256990082e-05
-7.75629609283856e-06
-2.6524615740716e-05
3.11597799764409e-06
-1.23605228461972e-05
-5.68410309851724e-06
-1.38124920261844e-05
3.71688121417116e-06
-2.81733534647787e-06
-1.70123123082597e-05
-1.16241619785143e-05
9.35047930267191e-07
-2.46271619356938e-05
-1.66893068559117e-05
-2.39384718674599e-05
-3.07846304604192e-05
-2.45731650860179e-05
-3.27849706709058e-05
-4.49396150671769e-05
4.58097043541046e-06
-1.99338001666331e-05
-2.30274413821445e-05
-1.58792967366563e-05
-3.28925987653193e-05
-3.37340113396936e-05
-2.42626404045176e-05
-1.52840065661257e-05
-9.4402512406174e-06
-1.46390846365484e-05
-4.02347751935425e-05
-2.98428462476773e-05
-1.23338469435852e-05
-9.89746040917568e-06
-1.04999437528813e-05
-1.71735873301846e-05
-3.1957886586781e-05
-1.98726504371621e-05
-2.30122822007599e-05
-2.1671521249106e-05
-2.60330297609668e-05
-3.52261780194296e-05
-3.56663631535153e-05
-2.0204689422209e-05
-3.19138480548249e-05
-1.84193523249927e-05
-1.78889294296897e-05
-1.4015808875199e-05
-9.32201959751236e-06
-2.18034727292726e-05
7.96041431478501e-06
-2.02558240922067e-05
-2.44755160240896e-05
-1.27647392897904e-05
-2.18666487747784e-05
-1.47948725469976e-05
-1.78642626509807e-05
-2.8653267721282e-05
-2.69648210134389e-05
-1.18393747369973e-05
-3.66192813906893e-05
-3.45560625460758e-05
-2.30744828770037e-05
-1.16087729547834e-05
5.26447783757944e-08
-3.25652840896952e-05
-2.80402183749506e-05
-1.5639579701555e-05
-4.30271124924273e-05
-4.79784773819813e-05
-1.26303793227577e-05
-3.03507510921131e-05
-3.78698901207895e-05
-3.51358113384114e-05
-1.90194551793909e-05
-2.34347603800944e-05
5.55323030423419e-06
-2.88997178224695e-05
-3.99819865547898e-05
-2.42928909162104e-05
-1.57765341099404e-05
-3.99600328901853e-05
-2.72806522122972e-05
-1.24696071583697e-05
-2.6243428827456e-05
-1.93155723819623e-05
-1.5449163888236e-05
-2.85705526813192e-05
-2.78465954072594e-05
-1.07857465569456e-05
-2.28257420034105e-05
-6.61973554560989e-07
5.6539830440935e-06
-1.80178934223845e-05
-3.47415846608716e-05
-2.16811430145435e-05
-1.37247013817727e-05
-1.08670041708281e-05
-3.4366211997851e-05
-1.84556656324178e-05
-2.66739646708775e-05
-1.84267626638182e-05
-2.71690636324913e-05
5.51174108731305e-06
-1.90524640920431e-05
-9.74704952689183e-06
-1.4586129292799e-05
-6.49028513227618e-06
-4.12180744833959e-05
-5.0231719977905e-05
-3.37369895690863e-05
-1.91653871233697e-05
-2.32637175324572e-05
-3.89513987670951e-05
-8.78725067744149e-06
-2.41849285367248e-05
-1.53738566505934e-05
-3.32736971095852e-05
-2.14546913786838e-05
-6.02928505282729e-06
-1.79730570729187e-05
-2.14237286340254e-05
-1.41813568960242e-05
-1.12318126286659e-05
-1.34242699017245e-05
-1.64486635273252e-05
-3.72914369705517e-05
-2.3572230962662e-05
-2.58447082817261e-05
-2.81700596390304e-05
-4.50110375683014e-05
-3.37644717168007e-05
-2.46225020414797e-05
-1.40539043218217e-06
-2.6872159172353e-05
-8.62076094909437e-06
-2.70725685162381e-05
-2.92629356535691e-05
4.62064902515015e-06
-2.22326557342073e-05
-5.91222501173795e-06
-3.13874349706209e-05
-1.72020360499081e-05
-3.85963700232634e-05
-1.05197661734999e-05
-6.63696704781077e-06
-1.84874626664983e-05
-2.51932698611035e-05
-1.4066054570326e-05
-3.10173074794732e-05
-1.27362213783049e-05
-7.458148556718e-06
1.36739921346181e-06
-3.35529257564094e-05
-1.61417559587272e-05
-2.13038397009289e-05
-3.62086165038705e-05
-2.14916290994021e-06
-2.13212421622865e-05
-2.41793926335178e-05
-4.45131606020826e-05
-2.35277698857479e-05
-3.89943193327794e-05
-1.65279909244641e-05
-2.30597846068531e-05
-6.93537634878663e-06
-1.11005889591337e-05
-1.94290618235839e-05
-2.94173546140554e-05
-3.12753533324819e-05
-2.96626016994062e-05
-1.61078320751173e-05
-2.81647963032179e-05
-2.06762988221777e-05
-2.5426902030653e-05
-6.208685588941e-06
-1.05741218116261e-05
-2.5887849000625e-05
-1.18652498514211e-05
-1.12671842363214e-05
-2.59113002588088e-05
-3.34438367348555e-05
-1.7301714706551e-05
-3.34194422033867e-05
-2.55876217099227e-05
-1.81739066172775e-05
-1.09652732386054e-05
-1.38083329867795e-05
-2.34535716351234e-05
-2.68148031200498e-05
-1.23511422076862e-06
-2.19514360980089e-05
3.41417630469095e-06
-1.83561880516393e-05
-1.79661235780166e-05
-1.81396136953255e-05
-7.88084245228417e-06
-7.29258725665331e-06
-2.20941016205328e-05
-7.85012125177757e-06
-1.95111449962862e-05
-2.18259295943702e-05
-4.19759258783333e-05
-3.07880624862654e-05
-1.41739477787564e-05
-1.98613380092552e-05
-1.0441928432235e-05
-1.66953065998304e-05
-1.54881834401388e-05
-3.74596012516302e-05
-2.8797811532145e-05
-2.38070382821804e-05
-3.54432290315238e-05
-1.35044953886662e-05
-6.26278671560688e-06
-3.46214225275532e-05
-1.54962595841734e-05
-1.81354878690052e-05
-1.53638026331684e-05
-4.35107259363867e-05
-3.82542862017564e-06
5.73141770174619e-06
-2.19261913583342e-05
-7.31280082588533e-06
-4.67739802907563e-06
-1.30825226939372e-05
-1.35870164549809e-05
-8.6322098185242e-06
-2.79833578516824e-05
-2.81670849380639e-05
-3.08959560310517e-05
-9.12928666435431e-06
-2.04972777507229e-05
-2.53106611625665e-05
-1.60761867742837e-05
-2.97441302397306e-05
1.13549851260959e-06
-5.39217760249846e-05
-1.2023658811025e-05
-2.03202206706763e-05
-1.12360593687457e-05
-1.78630959581263e-05
-1.21055751649728e-05
-3.6185617878227e-05
-3.60857831350748e-05
-4.70165560949316e-05
-2.15299789563712e-05
-2.87403532789923e-05
-1.03126083876694e-05
-3.64655222787998e-05
-1.8616711240918e-05
-7.11257180115415e-06
-2.85510216473747e-05
-2.68090950995549e-05
-5.89116529935064e-06
-3.34321854599095e-05
-3.10962776538358e-05
1.17412747345116e-05
-5.27527219425549e-06
-6.21718462020092e-06
-9.6561198410076e-06
-1.00561064387913e-05
-2.59757547899062e-05
-2.81324512990385e-05
-1.10743063490015e-05
-9.06737979469164e-06
-3.08243495117306e-05
-1.53791504397508e-05
-2.98839338855309e-05
-7.55189493146793e-06
-3.64229646552757e-05
-1.85527968017515e-05
-4.12157146942516e-05
-1.61098077845856e-05
-3.70332669193707e-05
-2.28682701525698e-05
-7.08954580451982e-06
-1.47709831663616e-05
-1.18124894412631e-05
-2.0427253943821e-05
-7.87765640711243e-06
-2.04046496375084e-05
-2.59480923753133e-05
-1.86136723555378e-05
-1.82828438045201e-05
-7.12763925025055e-06
-3.96587794395854e-05
-2.22602897621361e-05
-3.75988992035921e-05
-6.46867584646324e-06
-1.43518063343309e-05
2.99861694546871e-07
-3.51755876488995e-05
-2.35629543208644e-05
-2.52697555759525e-05
-2.50367593911107e-05
-2.25739652499369e-05
-3.07507346495829e-05
-4.66392114934669e-06
-3.52791243321755e-05
-1.30285045025424e-05
-1.79965951255928e-05
-1.19399085580499e-05
-1.63358861752006e-06
-2.78349819709919e-05
-2.21375305377966e-05
-2.54686725030306e-05
-3.49445290996986e-05
-1.91657179809591e-05
1.32871762906431e-05
-2.97832189084942e-05
-3.29375743261819e-05
-2.19443914478609e-05
1.18248757134283e-06
-1.21062913338586e-05
-1.67270708657377e-05
-2.57322569621022e-05
-6.81463069555851e-06
-1.69510761372833e-05
-3.97036566397553e-05
-2.40991029728486e-05
-1.92054253956506e-05
-1.86820292896776e-06
-1.17946865902115e-05
-1.88845075246962e-05
-1.24758988864993e-05
1.91778165634644e-06
-1.42265077454652e-05
-2.73157912592267e-05
-1.30798916000423e-05
-1.51333702149214e-05
-2.41547741552475e-05
-1.23403166906174e-05
-1.11536931796817e-05
-3.1187503720793e-05
-8.84239176158924e-06
-2.61554141118309e-05
-2.65287712938562e-05
-9.67381359297267e-06
3.30209493671489e-06
-1.38406188591943e-05
-2.94727228839299e-05
-3.35584471797223e-05
-3.13630207829627e-05
-3.08293392412835e-05
-1.86821568725751e-05
4.16238602138236e-07
-1.07512208357169e-05
-3.01712442841051e-05
-8.71842659208148e-06
-3.56819659874021e-05
-7.33346622348159e-06
-1.87592275404062e-05
-2.93105060318827e-05
-3.14025979006463e-05
-1.16651408522928e-05
-2.785366529535e-05
-3.17384593593594e-05
-2.90785217667701e-05
-1.27034076483022e-05
-1.35718640714726e-05
-8.7263980767306e-06
1.93819993619653e-05
-1.41805285301489e-05
-2.42089750074027e-05
-2.73358374536318e-05
-2.61015097913705e-05
-1.36390468642005e-05
-2.76934452374831e-05
-2.95086396767966e-06
-3.31371085539197e-05
-4.40369772120363e-05
-2.51451817419263e-05
-1.40569458072143e-05
-8.61596031544268e-06
-1.24878205051364e-05
2.47887749220167e-07
-8.44849744429092e-07
-1.46330961819434e-05
-1.17138419406363e-05
-2.09420229799936e-05
-3.9017649914058e-05
9.26909618145211e-06
-2.47403650195561e-05
-5.68664318553335e-05
-3.43733900905332e-05
-1.72897698003595e-05
-3.00575726473781e-05
-1.74759231073075e-05
-7.70959329864217e-06
-2.98294602965038e-05
-1.69703974297147e-05
-4.59122929555406e-05
-1.33219027362315e-05
-1.66771363829023e-05
-3.57796906988229e-05
-3.10717438415692e-05
-2.27242647554524e-05
-9.83261825735298e-06
2.79095822502582e-06
-2.41112634988647e-05
-1.84986129716891e-05
-2.3522564546913e-06
-2.53817468140875e-05
-3.54745457860101e-05
-1.45883305002172e-05
-3.6770490645347e-05
-1.58260737095553e-05
-1.04396864802413e-05
-1.7849347720374e-05
-3.99048186710865e-06
-2.24321293089279e-05
-3.23737074399334e-05
-1.6392047014043e-05
-1.92847941185133e-05
-2.00671265002427e-06
-3.40247510712535e-05
-1.86352179002497e-05
-1.65758948306655e-05
-2.10395109311485e-06
-2.21011647077089e-05
-2.66528602826889e-05
-4.13569864171306e-05
-1.40977885175995e-05
-1.23765668877316e-05
-4.75274697384595e-06
-2.54290487068776e-05
-1.42695739457963e-05
-1.8536619910616e-05
-9.03090743358673e-06
-2.69846991778162e-05
-2.4769402582638e-05
-1.62476017220017e-05
-3.81103659972775e-06
-3.49244116604607e-05
-8.31348493298359e-06
-2.14610695136908e-05
-3.74921809171553e-05
-1.64103502739108e-05
-3.47543462131084e-05
-2.91239287238171e-05
-3.44322721770892e-05
-2.09902329905726e-05
-2.71411062860271e-05
-1.39783635834286e-05
-1.90423658900954e-05
1.13890092380289e-05
-1.94914507797545e-05
-3.98103211866549e-05
-3.67714251354904e-06
-2.03344909849865e-05
-2.89424002720095e-06
-2.38867653609356e-05
-1.3551126088049e-05
3.79081584320889e-06
-2.46386849267179e-05
-1.08368359557346e-06
-2.90653071244386e-05
-3.38035385202285e-05
-2.55467326196027e-05
-2.02714708084115e-05
-3.03138399722852e-05
-2.86165634941073e-05
-2.98624332638245e-05
-1.10881293632833e-05
-3.48844122268035e-05
-2.17733966206585e-05
-2.00778468656088e-05
-9.84626558204018e-06
-6.00431357581397e-06
-2.12619209985492e-05
-1.73271497586261e-05
-3.04947625010625e-05
-2.72384796468981e-05
-1.60361902803997e-05
-4.02574054392019e-05
-1.17105221463765e-05
-1.88106404018787e-05
-1.21318336446702e-05
-2.35297179321185e-05
-2.30912643675619e-05
2.73362105657996e-06
-2.1318250859442e-05
-2.85214734967866e-05
-2.00890478260648e-05
-1.7857614327228e-05
-1.57427643628145e-05
-1.97028354719212e-05
-3.47951943430397e-05
-2.51770951932051e-05
-8.79537626527022e-06
-1.44100100256402e-05
-2.33497691907784e-05
-3.27663788674533e-05
-3.53428419912485e-05
4.51018880247707e-06
-1.83477290767026e-05
-2.36167784496366e-05
-3.58691109856859e-06
-3.62140487481355e-05
-2.259514853259e-05
-2.40812026809474e-05
-8.00581462014168e-06
-2.83585103722443e-05
-2.04698887776307e-05
-7.59933489367064e-07
-8.21903842457391e-06
-5.77803799448427e-06
-7.78583498831707e-06
-1.58192285366223e-05
-3.17452828828155e-05
-3.07105189002913e-05
-1.27239456444133e-05
-1.75351699943242e-05
-2.12406319842253e-05
-2.00550099137382e-05
-1.67706112797418e-05
-1.2139274881351e-05
2.97526960891901e-06
-4.25758813053063e-05
-2.15257710895717e-05
-2.05762548349588e-05
-3.20005312831866e-05
-1.72925367695266e-05
-2.3286527652823e-05
-1.10907064723627e-05
-2.21003680465416e-05
-4.76585906497612e-05
-2.04829741658058e-05
-9.56739397137694e-06
-2.38321246376363e-06
-2.49635221512912e-05
-1.21021279913928e-05
-5.87901450823969e-06
-3.15776353278305e-05
-2.72568381811077e-05
-7.81497428807385e-06
-9.17101041354169e-06
-3.30403303709696e-05
-1.62549972370703e-05
-2.71359265641853e-05
-3.19239787189588e-05
-5.36385436017798e-06
-6.3882419959255e-06
-2.39738649759018e-05
-5.08979662248389e-05
-1.4436551145727e-05
3.41333673013535e-06
-3.05170819011751e-06
-4.15425238042653e-05
-1.87031246018157e-05
-1.57130002814697e-05
-1.60464514514441e-05
-1.21525551937006e-05
-2.93416062507174e-05
-2.72759727305402e-05
-1.69436382672695e-05
-2.00698730388037e-05
-1.71509648211188e-05
-2.08880642144939e-05
-3.20729112573842e-06
-1.67701928420186e-05
-1.20609258781959e-05
-2.47284722271351e-05
-1.27208697122809e-05
-2.66178210533681e-05
-2.34325403592822e-05
-2.03633663427039e-05
-1.52353766027418e-05
-4.12272452252607e-05
-1.10808100243818e-05
-9.18546162279046e-06
-2.71821520201779e-05
-2.92878902670412e-05
-6.43302057419325e-06
-3.09366405897928e-05
-9.88433243820342e-06
-2.53905146924064e-05
-9.06487443640221e-06
-2.26321261847903e-05
-1.46584091956392e-05
-2.61701013051732e-05
-2.4420720759051e-05
-3.8630989268735e-05
-1.81351581557298e-05
-4.2312103874824e-05
-3.22113679101055e-05
-2.75399924695595e-05
5.38085949431372e-06
-3.93403138101074e-05
-1.02473804430261e-05
-1.8417664574334e-05
3.61416596711846e-06
-4.05513435295287e-05
-2.4820929819942e-05
-1.93381724497727e-05
-3.59021183865755e-05
-1.3583911127865e-05
-1.10260709020703e-06
-2.66670889450692e-05
-1.46916039170944e-05
-2.35210605107098e-05
-1.34345522389296e-05
-1.8080005373416e-05
-3.13456605721594e-05
-4.46658091511668e-05
-1.00716668228978e-05
-2.03562499117606e-05
-3.60045104680276e-06
-1.76891822287244e-05
-1.1589823559519e-06
-1.84791883622659e-05
-7.61557714878182e-06
-2.99209286257737e-05
-2.13586374289168e-05
-7.69025503316396e-06
-3.16645903724425e-05
-1.02779892725006e-05
-3.17924528188639e-06
-1.63277980596118e-05
-2.24674970892783e-05
-2.63373905575282e-05
-5.56526996087685e-06
-1.332182160176e-05
-1.30508952041003e-05
-9.23053571942212e-06
-2.50903462150579e-05
-4.16026609851765e-05
-2.18792721336909e-05
-1.07545560041947e-05
-1.34831035430721e-05
-1.74907494481247e-05
-1.4837099217715e-05
-2.48842636678372e-05
-1.41590451360426e-05
-2.31842879322026e-05
-1.71413193021289e-05
-1.77003301422053e-05
-3.215149992079e-05
-3.98319138889772e-05
3.45923680155829e-06
-2.37711447080627e-05
-3.14309547249994e-05
-3.13948626996482e-05
-1.98121044440303e-05
-2.02647096056332e-05
1.82594790318104e-06
-2.15002639999304e-05
-1.75711209963486e-05
-3.91579455884173e-05
-1.62016369307751e-05
-2.34306609385263e-05
-3.55543820662128e-05
-3.96328072987322e-05
-2.28120516423681e-05
-1.01621333124563e-05
-2.41539519164753e-05
-3.27821228693282e-05
-1.07118902825815e-05
-1.94225332539946e-05
-1.80539795331675e-05
-1.3299313912141e-06
-1.89772950833252e-05
-9.5531841793021e-06
-1.95339977196449e-05
-2.23297955786984e-05
-2.76638072567088e-05
-2.95601272608682e-05
-2.9340640547478e-05
-3.13698036464506e-05
-4.42264556293453e-07
-1.64558888887815e-05
-3.13764713393224e-05
-1.63604442911241e-05
-4.14568323035702e-06
-2.08677425245294e-06
-1.22213693486522e-05
-1.49184916314578e-05
-3.642684949699e-05
-1.68060186139892e-05
-2.43265014011785e-05
-2.84117381535986e-05
-4.63995907285896e-05
-1.54776267257142e-05
-2.4869504628057e-05
-6.91305105907092e-07
-2.91744930628215e-05
-2.72334359173398e-05
-1.30470524944836e-05
-3.12543604093419e-05
-2.4736267933989e-05
-2.13460283385467e-05
-3.79835296461526e-05
-2.79884358669312e-05
-2.44842953922999e-05
7.00029195978353e-06
2.46249576354596e-06
-2.20015365141709e-05
-3.46723161074113e-05
-1.08622323458397e-05
-2.26341945103799e-05
-1.38081997056961e-05
-1.93447877919158e-05
-1.74396746299848e-05
-3.56584506064537e-05
-2.63364735165555e-05
-1.77043159330779e-05
-3.84562700744987e-05
-3.84467091158508e-05
-4.03105814276256e-05
-3.24878437464618e-05
-2.63574859195418e-05
-2.22376906165125e-05
-8.96839758528184e-06
-2.69869633203672e-05
-1.06738670559863e-05
-9.21087195297728e-06
8.28073223707011e-06
-1.96543690378888e-05
-7.17395389266849e-06
-2.66613534345042e-05
-3.95918490384164e-05
-3.00647620556179e-05
-1.90769605902182e-05
-1.50394948851588e-05
-5.82518849858647e-06
-2.37428802541043e-05
-1.59258115931543e-05
-2.143519225275e-05
-2.12424315979815e-05
-2.42539059917559e-05
-2.20590078387986e-05
-3.91937519341907e-05
-4.42521210440983e-05
-9.34547489363218e-06
-1.86809439686839e-05
-1.60831859311765e-05
-2.34489721737847e-05
-1.82099581497568e-06
-3.57021949485864e-05
-1.87545145145781e-07
-4.18596635343814e-05
-7.69549055314352e-06
-6.97008687701898e-06
-1.07151101770301e-05
-1.20680082637951e-05
-3.93731792885182e-05
-9.47214602192692e-06
-2.24063551199589e-05
-1.64172667590482e-05
-1.9367391982758e-05
-3.88431101240112e-06
-1.34545281403047e-05
-1.01682362224521e-05
-3.51432634815207e-05
-1.3329897279505e-05
-2.5140517264644e-05
-1.59648332620064e-05
-1.81028088953998e-05
-2.48016719062398e-05
7.5445755512888e-06
-2.23044672991487e-05
-1.05828025433494e-05
-1.07132070431138e-05
-2.25393342697748e-05
-2.39329226997708e-05
-2.4443314264622e-05
4.9785881846464e-06
-1.0469261813046e-05
-1.68411387180043e-05
-4.15459782577933e-05
-3.54437514571354e-05
5.98346532600228e-06
-2.92472813919989e-05
-3.02101563892344e-05
-1.39715302476233e-05
-7.12194631744612e-06
-3.65424093164267e-05
-1.60636744586698e-05
-2.28835583353654e-05
-2.12086197460372e-05
-9.80454202190898e-06
-9.69766167829533e-06
-2.62289700928182e-05
-3.32670207315503e-05
-1.99326142991968e-05
-1.35060718763854e-05
-2.0444038073312e-05
2.51784938287618e-07
-2.07369040837355e-05
-1.06416323245711e-05
-3.10082186403228e-05
-2.23250245036726e-05
-1.22759957569206e-06
-2.30703534216965e-06
-2.6140541195662e-05
-3.85649936236127e-05
-1.92652508011761e-05
-2.01785107009786e-05
-1.18675793634286e-05
-4.48025581786466e-05
-4.22641140757943e-06
-3.54198386095114e-05
-2.1350203326102e-05
-7.78494967824361e-06
-1.46049958771162e-05
-2.36498075407868e-05
-1.39559243263658e-06
-3.74164286415476e-05
-1.22328994654486e-05
-7.97205633235319e-06
-2.12136754059449e-05
-1.91745287632075e-05
-2.03371752953402e-06
-1.29804582546745e-05
-2.98559902015166e-05
-3.32865438727554e-05
-1.19065319684277e-05
-3.65287075846405e-05
-1.89427978638863e-05
-1.82510149100672e-05
-1.27675291213901e-05
-2.10113322420986e-05
-3.20886255608962e-05
-2.90187231040616e-05
-2.78904341739729e-05
-1.11966394808979e-05
-2.66294188407688e-07
-2.04466848102295e-05
-5.04131738364914e-06
-4.75296760205281e-05
-1.75609562712045e-05
-3.26254668786056e-06
-1.30362426364371e-05
-1.36012791946643e-05
-1.2525598674705e-05
-3.01508388870133e-05
1.6033553297998e-06
-3.3962625399039e-05
-1.41048589250325e-05
-2.33124131296174e-05
-6.29104148028544e-06
-5.70401276517292e-06
-3.39837026676763e-05
-2.75537031450614e-05
-1.07980864050316e-05
-1.47222474201548e-05
-2.48830063723775e-05
-5.75692771797522e-06
-9.92421442667171e-06
-1.36048258003091e-05
-3.02482103228737e-05
-3.02820103106518e-05
-2.88679960576313e-05
-3.86757819174492e-05
-2.68376034574221e-05
-1.47003676511543e-05
-4.08537709711992e-05
-6.25971327907909e-06
-1.9410721213377e-05
-5.90973428493659e-06
-5.74657561036043e-05
-1.70044708424709e-05
-2.0661698767408e-06
-1.53727405774379e-05
-1.63749528051072e-05
-1.02571768514446e-05
-1.16194926423344e-05
-3.38769068157938e-05
-1.05914551513319e-05
-2.79757459069897e-05
-2.79370509678947e-05
-4.63656095074966e-06
-1.92686794236287e-05
-2.56521524851199e-06
-1.45500909944192e-05
-3.5081786293901e-05
-3.95656355824784e-05
-2.87507536808119e-05
-9.47247956437321e-06
-1.94842320709462e-05
-1.07966664982959e-05
-5.53866020185373e-05
-3.57521908626626e-05
-1.76180032780325e-05
-2.6624815094812e-05
-1.79778833756349e-05
-3.46350261246529e-05
-2.34525681611675e-05
-6.64923638342518e-06
-2.04194809758374e-05
-1.91175593159834e-05
-4.33065884228552e-05
-3.48688199988021e-05
-3.69298891417159e-06
-3.94934276006788e-05
-2.03244608216172e-05
-1.38808232304952e-05
-1.39183876017109e-05
2.16028228692555e-06
-2.62765905869939e-05
-4.88366195187949e-05
-3.80652663869329e-05
-1.68309492825652e-05
-3.79119813484588e-06
-2.60864092856583e-05
-1.83603398681615e-06
6.48574677543095e-06
-6.72602632463145e-06
-2.40758244004807e-05
-3.0346363883259e-05
-2.51334628090656e-05
-4.95834402351238e-06
-4.49667095443847e-05
5.45369181041744e-06
-8.41213733323853e-06
-1.0036279548957e-05
-1.31871659773092e-05
-2.85118052450373e-05
-1.34542569783727e-05
-4.05849163344233e-06
-1.6090246742231e-05
-3.17578118920352e-05
-3.50132458182434e-05
-1.83350159565863e-05
-3.6077909864818e-05
-3.53564231862106e-05
-1.621538797669e-05
-4.30830153751365e-05
-2.28239418461618e-05
-3.41185033991729e-06
-2.36209056422326e-05
-1.43107159714352e-05
-6.592447784056e-06
7.10551044945639e-06
-1.15104504978729e-05
-8.56421742517318e-06
-3.62427010174921e-06
-3.68059001653493e-05
-2.07643502242557e-05
-1.26471012046408e-05
-3.14147273663763e-05
-1.67459330368774e-05
-5.00144010478957e-06
-1.82639929763224e-05
-2.239257729007e-05
-2.93237206286846e-05
-1.43836239424145e-05
-1.73050130934843e-05
-1.73530593244974e-05
-2.12735886170114e-05
-1.9971183931549e-05
-2.49624701378123e-05
-4.50516252237728e-05
-1.47861333858983e-05
-9.86793783638647e-06
-9.53763773339042e-06
-1.97169865522425e-05
-1.73895938325219e-05
-1.53489171406264e-05
-1.80626990959403e-05
-2.605551228211e-05
-2.3435000543247e-05
-1.86081850250692e-05
-1.61346689573663e-05
-2.77045068896925e-05
-1.92278833507222e-05
-2.19020831018937e-05
-2.96264257776106e-05
-6.14703081247162e-06
-2.49932697867603e-05
-3.13501504646862e-05
-1.5072761369718e-05
1.42408123604308e-06
-3.01221021728519e-05
-1.43724797064335e-05
-4.48707412740944e-06
-1.75879534499467e-05
-1.82064665959419e-05
-4.00751572968585e-05
-2.39014379939344e-05
-4.26302900991018e-05
-1.31013426539065e-05
-2.40372055429146e-05
-2.15181213720601e-05
-1.29267436993369e-05
-1.44112953686091e-05
-2.42440845585739e-05
-2.28194411637934e-05
-2.54314443731185e-05
-1.27498456594685e-05
-3.04266078241511e-05
-1.92172893239787e-05
-1.69815765412731e-05
-1.02443861377061e-05
-5.00481274641015e-06
-1.63840014239526e-05
-3.48008735772092e-05
-1.15345658415857e-05
-1.54581247422709e-05
-2.15307051756585e-05
-1.74073221729679e-05
-1.25376408872467e-06
-2.12214569200556e-05
-2.80999862591651e-05
-7.46278925208842e-06
-9.23826850899405e-06
-1.7606130235679e-05
-2.49851384885562e-05
-2.85216509051254e-05
-7.07815122140777e-06
-2.56262048417379e-05
-2.25119027246017e-05
-4.01349648901929e-06
-1.71354973329761e-05
-5.00018018364064e-06
-7.04296468912703e-06
-3.26942460289942e-05
-2.80777648679953e-05
-9.22083129423573e-06
-1.95732223638253e-05
2.90045742725116e-06
-1.2290298838955e-05
-5.11918216076504e-06
-1.48980746887492e-05
-1.43071720414284e-05
-6.06261679390095e-06
-2.93095157130701e-05
-1.52702010609899e-05
-2.49732165670808e-05
-2.74748782936577e-05
-1.68602452494072e-05
-3.52463419049728e-05
1.20117995693483e-05
-3.75747610653818e-05
-3.64237149908055e-05
-2.83317620863415e-05
-3.71733822289981e-05
-1.82038751940341e-05
-1.06729663123043e-05
-1.98090511604715e-05
-4.28944201547991e-05
-1.44053301959962e-05
-2.14870057168134e-05
-2.78992181907364e-05
-4.65439775003309e-05
-3.12952908826095e-05
-2.44346087092779e-05
-1.00008256318953e-05
-3.36414953178403e-05
-9.55151671477292e-06
-2.06004286753377e-05
-3.23322642192964e-05
-4.77812468318319e-05
-1.60063443680922e-05
-3.1789640328036e-05
-1.90953012882025e-05
-1.05463553815253e-05
-4.1615321077438e-05
-2.04538175838592e-05
-4.42104612776966e-05
-4.06511391204358e-05
-1.79362602314013e-05
-1.12903658898406e-05
-3.19772372883395e-05
-3.78237451221518e-05
6.84676311598275e-06
-2.05666981505537e-05
-1.31601265511321e-05
-1.81049640998661e-05
-2.68128063510928e-05
-1.05357902908232e-06
-1.76807502083841e-05
-2.58838100497609e-05
-3.30559443176308e-05
-2.16112656034455e-06
-2.24670408565911e-05
-4.93227836351178e-05
-2.8530144911212e-05
-2.74174555625585e-05
-1.2470645375239e-05
-9.46534382873939e-06
-2.95251513415516e-05
-8.82638788547207e-08
-2.21691805003455e-05
-2.31230955905364e-05
-2.31840516215308e-05
-2.52964596092391e-05
-2.21010476273579e-05
-2.84883390233381e-05
-2.57638288280185e-05
-1.32640402869128e-05
-1.77982922327342e-05
3.3522178903562e-06
-4.61056956077949e-05
-3.90775454221961e-05
-4.06651813075269e-05
-3.08616787829307e-05
-1.97767113233419e-05
-9.45962156471986e-06
-4.14995217868697e-05
-1.49607970061135e-05
-1.70414196150855e-05
-1.87565118862675e-05
-2.03735078210946e-05
-2.97251998173922e-05
-1.57865619230758e-05
-1.26871036198258e-05
-1.00241797763347e-05
-3.15103326748551e-07
-3.25181763805311e-05
-1.14813068042871e-05
-2.23562621273774e-05
-2.15099139460548e-05
-3.13235969776131e-05
-2.52916839303618e-05
-3.57375703196956e-05
-1.65149192074573e-06
-2.82816250239983e-05
-2.49362552163635e-05
-1.52692205639692e-05
-2.30891271321672e-05
-4.20428828927683e-07
-1.82234036687422e-05
-3.97172386534784e-06
-3.21301920213841e-05
-1.46065448765505e-05
-1.15304127389852e-05
-3.48529807349037e-05
-1.02157325513137e-05
-2.92396065545094e-05
-3.42979107150607e-05
-2.45429382588875e-05
-2.1410953890749e-05
5.19241555834182e-06
-1.95201165601817e-06
-2.6061047867637e-05
-1.5780913957646e-05
-2.74981497909274e-05
-2.67045367450865e-05
-7.24064113396952e-06
-8.31066410712269e-08
5.41019845612215e-06
-2.01513014709494e-05
-2.04963550037357e-05
-2.55689928850193e-05
-6.01303047697922e-06
-3.72558939982734e-05
-2.33450663779221e-05
-1.87657542744834e-05
-3.63307027260148e-05
-2.26506356697572e-05
-8.11309091274637e-06
-2.30649912604348e-05
-3.55710926213862e-05
4.17300716564378e-06
-1.53583394992446e-05
-1.36551406442906e-05
-2.62579120665164e-05
-3.18963092715506e-05
-3.0283019273295e-05
-2.02338286744801e-05
-3.52212019572201e-05
-2.50826796760552e-05
-2.27140867498103e-05
-2.20010407308474e-05
-1.57188259083556e-05
-1.27715392763865e-05
-1.30129900825845e-05
-1.95893589104486e-05
-2.50651429204009e-05
-6.50093981938239e-06
-1.42606283287141e-05
-1.552612887377e-05
-1.8823501363331e-05
-4.64567672776043e-06
-2.64095245466342e-05
-4.14736269998999e-05
-3.67604750348544e-05
-2.98227875241825e-05
-3.22533836782087e-05
-4.23439335126146e-05
-1.76756522473508e-06
-2.96991156531554e-05
-2.60369718177137e-05
-2.62108525271456e-05
-8.68301241688517e-06
-1.40203762841084e-05
-1.16553748139518e-05
-2.98154367155295e-05
-2.05018910398154e-05
-1.44045379306195e-05
-4.37900350855713e-05
-2.79819195065615e-05
-3.12705862467223e-05
-3.15640554896524e-05
-8.21012607413242e-06
-8.01399862307508e-06
-7.21861923528644e-06
-2.39720032844223e-05
-3.74009327067984e-05
-3.34800368888833e-05
-9.5329770068417e-06
-3.4547744772094e-05
1.86925280390399e-06
-2.02027238577053e-05
-3.57304209762431e-05
-1.49682720824073e-05
-2.54267288493898e-05
1.66099516518364e-06
-3.46299689985398e-05
-1.34460188430623e-05
-2.91571027002516e-05
-6.36958902407743e-06
-1.2846687816445e-05
-2.5244396052363e-05
1.41539829951287e-06
-2.10952210875615e-05
-1.2427259791315e-05
-1.92885025598555e-05
-3.51653706380972e-05
-2.36478981562222e-05
-8.42063718459804e-06
-8.88176541841804e-06
-2.37148615489809e-05
-2.92315550047446e-05
-7.94697056432907e-06
-1.88747281381511e-05
-2.34093217327939e-05
-2.40588149989765e-05
-2.07142759683577e-05
-3.5031424572509e-05
-1.25585286947208e-06
-6.68009825908918e-06
-1.99922732957063e-05
-1.10033107298158e-05
-3.19767324075432e-05
-1.56550774212223e-05
-2.114904685467e-05
-7.38761554666499e-06
-3.15612874548062e-05
-1.97384970007175e-05
-1.09894676799301e-05
-1.78603907517577e-05
-2.30316587339484e-05
-3.31418858101837e-05
-3.91874624844874e-05
-8.75703855982662e-06
-3.89710019855897e-05
-2.71072463387887e-05
-1.82206403529924e-05
-4.10009902433366e-05
-1.00604435246413e-05
-1.52775257831573e-05
-1.63119149312477e-05
-2.78998533535284e-05
-3.51565884546646e-05
-1.16824068343644e-05
-1.11595659834092e-05
-1.02532651135179e-05
-2.94614588175872e-05
-2.06497518793814e-05
-3.68633924348316e-05
-4.58589729875386e-05
-2.84746097526058e-05
-1.141213781407e-05
-8.61230699036423e-06
-2.77494591779845e-05
-1.77640892835495e-05
-2.67600294837641e-05
-2.29275855599445e-05
-3.8332167991736e-05
-2.39485591800104e-05
-1.60135216944628e-05
-1.51322690769579e-05
-1.39328113284331e-05
8.06902148295595e-06
-4.88584583209904e-06
-2.44414881124143e-05
-2.32198926502808e-05
-3.20084759155113e-05
-3.68872439180334e-05
-2.26601689705047e-05
-3.84007999765576e-05
-1.92362246838697e-05
7.2999793659837e-07
-2.87893214130321e-05
-2.68972063519011e-05
-3.04166053956697e-05
-1.00746849958691e-05
-2.3631460531696e-05
-1.4019818608398e-05
-1.78134780531348e-05
-2.53809074993413e-05
-1.44272174686408e-05
-2.23213059714926e-06
-1.06549123899878e-05
-2.60637144273595e-05
-1.17464334023494e-05
-4.64217712298097e-05
-4.63828340436055e-05
-1.36979374681422e-05
-1.87965756777139e-05
-3.02540648412337e-05
-5.70805472946297e-06
-5.08700410419304e-05
-6.61358681292599e-06
-4.23523792691415e-06
-2.72999637847125e-05
-7.49890785514935e-07
-3.60314632077476e-05
-2.16486653606958e-05
-1.0636538616581e-05
-1.3773771293423e-05
-2.1483404388098e-05
-5.19957284840331e-05
-2.39099080230071e-05
-1.67331461479914e-05
-2.27891116562301e-05
-5.58626459078754e-05
-2.00453428419084e-05
-2.01704958709001e-05
-2.08936877829625e-05
-1.85115834932642e-05
-1.02786616294816e-05
-3.59231969420328e-05
-1.89784088736395e-05
-9.05427748137914e-06
-8.94861592685072e-06
-1.63241179889021e-05
-3.30179092351895e-05
-2.0407685612425e-06
-9.27010893098389e-06
-1.781961817862e-05
-2.16652483133617e-05
-4.7315054343192e-06
-3.11014430771803e-05
-2.69562061517439e-05
-7.12255938804626e-06
-4.82640857218094e-06
-2.28754420806989e-05
-3.72789241421671e-05
-1.76766117770593e-05
-1.30637668703635e-05
-8.88318274889068e-06
-2.31963086361671e-05
-9.74135318586884e-06
-3.91925029360894e-05
-7.58009759034429e-06
-2.14397749915836e-05
-3.91656956632204e-05
-4.66214127996947e-05
-3.56245111315973e-05
-9.88907131982358e-06
-3.08908819812876e-05
-2.71796123478113e-05
-1.34395161139437e-05
-4.55652177823489e-05
-1.51233810445684e-05
-2.43833908174553e-05
-2.9905512400713e-05
-1.9801286145099e-05
-2.55230817519065e-05
-1.68742088017543e-05
-2.0930050828599e-05
-2.24488336099571e-05
7.84910766179284e-06
-2.78909929765876e-05
-1.39124754873068e-05
-2.82392240398205e-05
-2.17080418023045e-05
-1.36995942881117e-05
-2.77510046920131e-05
1.28257072577232e-05
-3.95625135485686e-05
-3.02501614876781e-05
-2.53093714861904e-05
-3.84026115315033e-05
-2.68695326576943e-05
-4.2199357109356e-05
-1.89354966481683e-05
-2.88695568941696e-05
-5.86265418910987e-06
-1.35842358251384e-05
-1.8834957212037e-05
-3.50259354456794e-05
-3.5248765987592e-05
-3.69932050329634e-05
-1.72684540980786e-06
-2.11236697840782e-05
2.47859377091173e-06
-1.75600944876073e-05
-3.30623697862606e-05
-2.2273335339987e-05
-4.40556908816578e-05
-1.61601422651908e-05
-3.13750125217693e-05
-2.6571806831917e-05
-2.03060540260282e-05
-1.19610555650759e-08
-1.59694262027292e-05
5.65339376165481e-07
-1.36929037977804e-05
-3.99499651435389e-05
-2.70509565962892e-05
-2.20983854293014e-05
-4.05182493132111e-07
-1.82505277312569e-05
-1.33468837945356e-05
-8.02657153650977e-06
-1.83316574727962e-05
9.10668126446397e-07
-9.88648000246827e-06
-1.66136759465151e-05
-3.78678686164067e-06
-2.23372404267018e-05
-1.18066466919435e-05
-4.67800740988866e-06
-2.08774633763844e-05
-3.49016120886568e-05
-2.52875961424705e-05
-1.78599330398914e-05
-2.46211349510733e-05
-2.3814278351826e-05
-2.58607544614153e-05
-3.63567908291221e-05
-2.18103567289358e-05
-1.81433761499239e-05
-2.45631599457921e-05
-1.23405598010907e-05
-4.43849330353766e-05
-4.60094532441111e-05
-1.57132667940758e-05
-1.05475964323971e-05
2.97194770478743e-06
-1.25853894177835e-05
-1.91231095607542e-05
-1.70724822623229e-05
-3.47842402923535e-05
-2.15861831534026e-05
-2.27629443556084e-05
-2.61204926432252e-05
-1.31257545028523e-05
-3.73336860209666e-05
-1.9841555272036e-05
-1.64003648364075e-05
-2.45329682748824e-05
-1.49867723282932e-05
-1.76242746659852e-05
-4.58929293271664e-05
-1.3165171315314e-05
-3.69507631012536e-05
-2.65182678681438e-05
-3.68969920820418e-06
-1.12772693468202e-05
-1.37988316005012e-05
-1.42123746824646e-05
-3.6650093102242e-05
-1.16545861510341e-05
-8.73901946518795e-06
-3.26564515703905e-05
-3.33806974365885e-05
-3.38885359987856e-05
-3.5264596373522e-05
-1.2661380491907e-05
-2.57748978922092e-05
-2.14450962894619e-05
-1.93920329936724e-05
-5.21554145379688e-05
-1.79692538361764e-05
-4.090360780264e-06
-3.61594798780279e-05
-1.52896138608447e-05
-1.34261917100445e-05
-3.20886652968795e-05
-7.29189591841469e-06
-1.92674791780522e-05
-1.77234831567176e-05
-1.49146431403992e-05
-2.20208853117099e-06
-2.43289747992615e-05
-2.00535550518302e-05
2.86261183558033e-06
-5.90980915936339e-05
-2.44454421771716e-05
-1.85198903554942e-05
-1.81802987569198e-05
-1.17993107917345e-05
-1.58539705963628e-05
-1.63162757440097e-05
-1.88750356628922e-05
-2.05287056774195e-05
-3.2432724906591e-05
-2.00207412298747e-05
-1.54400028517858e-05
-2.2149390040151e-05
-2.2369382738318e-05
5.90645430549388e-06
-2.78932899725099e-05
1.37507826222308e-05
-3.6990911496961e-05
-1.81067237792525e-06
-2.80288313131308e-05
-2.54523531961207e-05
-4.06498102655986e-05
-9.98463469075334e-06
-3.850507144592e-06
-1.64989974480321e-05
-1.99657151936347e-05
-3.7855534673804e-05
-2.34038290310687e-05
-3.2096735620967e-05
-1.3976075385093e-05
-3.20999357665378e-05
-6.81432313377804e-06
-1.92431606871669e-05
-1.94942894075597e-05
-2.68356503951548e-05
-2.34116371824483e-05
-6.93669150109574e-06
-2.52720034741321e-05
-1.652745468655e-07
-9.05293524529393e-06
-1.0973468078843e-05
-4.87311074934305e-06
-1.77241044824233e-06
-2.54612663806529e-05
-7.10639244970058e-06
-1.30224076370962e-05
-1.42364567469563e-05
-1.18195572904646e-05
-1.18083755068729e-06
-6.0494322129586e-06
-3.15594887912605e-05
-9.87890606443737e-06
-3.26230840890147e-05
-6.00972011875016e-07
-7.18380877805902e-06
-3.40591027553796e-05
-2.71251743596313e-05
-2.60517362905829e-05
-2.94670037260321e-05
-1.69862790985692e-05
-2.00278874836974e-05
-1.9578925053432e-05
-3.30991466021768e-05
-7.27927716274165e-06
-2.12495129195806e-05
-2.94968663306623e-05
1.6173519945584e-05
-1.42454518777296e-05
-1.86064980262558e-05
-6.86447698830119e-06
-1.85523078679488e-05
-1.39499629367653e-05
-2.21530138286998e-05
-1.94666355798982e-05
-2.15555693244227e-05
-2.8443868856644e-05
-2.20206100368349e-05
-1.90815024636551e-05
-2.99854562520667e-05
-1.90207082171239e-05
-1.44909177629957e-05
-1.62177271166348e-05
-5.19775004869631e-05
-3.10480474004738e-05
-3.60501075215386e-05
-2.94656078108915e-05
-4.04653859633919e-06
-1.64903000037786e-05
-3.82852863396118e-05
-2.42013341137172e-05
7.55383895247044e-06
-1.57941094353474e-05
-2.40965520596567e-05
-2.32498274597397e-05
-2.82046717797554e-05
-3.84924441619429e-05
-1.91255590208004e-05
-2.35964527210005e-05
-6.4348853662349e-06
-7.27225593146469e-06
-2.60476728206377e-05
-1.86085833913841e-05
-1.66965326420885e-05
-1.37871076248336e-05
-1.65284693309045e-05
-6.13564421807675e-06
-1.07247553040278e-05
-8.18166848430928e-06
-1.27694466287481e-05
-1.23514985864128e-05
-1.8839574746384e-05
-5.50906182697825e-06
-1.23940379080194e-05
-1.42477883832996e-05
-2.60360915573386e-05
-1.5164637565704e-05
-1.77085596812413e-05
-3.1644666054504e-05
-2.79221465110083e-05
-3.12281563140997e-05
-8.07960305019845e-06
-3.94594646427679e-05
-6.58782156275745e-06
-3.38594312063932e-05
8.8425712313406e-07
-1.15099329755998e-05
-1.93937259006355e-05
-2.00159659169202e-05
-6.39138965361622e-06
-1.62248903100873e-05
-3.76866408210308e-05
3.42241629077828e-08
-7.4399392195206e-06
-1.64730167688626e-05
-4.72359955212902e-07
-1.42801754798532e-05
-3.01948459890689e-05
-2.81370684103393e-05
-1.34007912825842e-05
-2.34021827914177e-05
-3.80976375629037e-05
-2.57210307211414e-05
-6.7137236932335e-06
-4.16848400155583e-05
-4.13510789880824e-05
-3.12227528834721e-05
-2.16116022193378e-05
-9.80302625907499e-07
-1.20228485443372e-05
-1.23594902599047e-05
-3.5514159899939e-05
-2.19210427104546e-05
-1.27365803115536e-05
-3.32541155590485e-05
6.27486487882178e-06
-8.19996502710814e-06
-3.1974858134697e-05
1.47899315666753e-06
-1.98603007637549e-05
-3.335412565514e-05
-8.48418044213987e-06
-4.47706302128696e-05
-1.64574555572909e-05
-2.41954846957183e-06
-3.21147435697592e-05
-1.52571060298492e-05
-2.66749036168029e-05
-2.21132383217356e-05
-3.59187341711244e-05
-4.05792074716626e-05
4.94997760484086e-07
-1.08813339377353e-05
-2.83001211172594e-05
-3.42524565747457e-05
-3.26992416993074e-05
-2.25614737404543e-05
-4.52983740178575e-06
-2.82647213398143e-05
-2.14999847844501e-05
2.91715178541386e-06
-2.49565491669756e-05
-2.37079127274934e-05
-3.27373634233678e-05
-9.8299518810554e-06
-1.45832036809356e-05
-2.54664441123975e-05
-3.15303322736199e-05
-2.79882498250718e-05
-1.53030023078049e-05
-1.54639836216181e-05
-7.96552286241449e-06
-2.79302307659914e-05
-2.86987571632358e-09
-3.51565541119662e-05
-5.19520682834845e-06
-2.41545917370666e-05
-1.02159181527736e-05
-1.47215652286966e-05
-6.30682793801442e-06
-4.11696238703224e-05
-2.25054617981956e-05
-2.9669279087789e-05
-7.73320200170186e-06
-1.50004505173972e-05
-2.38427337682081e-05
-3.48723534017085e-05
-5.30491363781723e-05
-2.80528156260327e-05
-3.10121284630014e-05
-3.39689245242644e-05
-2.22043419524614e-05
-1.2541548120425e-05
-1.55560488016992e-05
8.84051342019134e-06
-1.58447984639402e-05
-2.44739163287145e-05
-1.89557633644039e-05
-1.28199230939154e-05
-2.04465195837932e-05
-7.49487724877449e-06
-4.46686568065102e-05
-3.39347829843491e-05
-2.36327403658892e-05
2.10598580703727e-07
-4.34398667752143e-05
-2.4067015549224e-05
-1.53965297207485e-05
-3.40302923096903e-05
-2.0973345194279e-05
-1.68611842422567e-05
-2.2887016692369e-05
-2.28411061077429e-05
-1.69021569349647e-05
-2.14816857890167e-05
-1.58019293568823e-05
-1.30693722951561e-05
-2.66393134050447e-06
-3.87889270503007e-05
-1.21875657988165e-05
-8.53830529766607e-06
-2.54093100801353e-05
-2.94705826148016e-05
-2.11754138383492e-05
-4.36319950437183e-05
-1.62089632709468e-05
-2.26095915094757e-05
-1.78036376297683e-05
-1.45301408557015e-05
-2.06651323100577e-05
-1.72575943227392e-05
-1.5892216112954e-05
-1.73453658650359e-05
-2.36896630728598e-05
-2.22078593347075e-05
-1.91881311706686e-05
-1.98519006128767e-05
-1.95326993388674e-05
-2.94993045067022e-05
-2.36606920759974e-05
-1.11088571778416e-05
-2.251992851972e-05
-1.18677664710928e-05
-1.24560174452352e-05
-3.45578562627185e-05
-2.28101692233635e-05
-4.28143713470913e-05
-4.87988751316097e-06
-1.16190156071184e-05
-2.33040158318597e-05
-2.82100583739115e-05
-3.07545361968996e-05
-1.30560760538095e-05
-2.63342240286747e-05
-3.49171896051122e-05
-5.9884209034664e-06
3.00137908771981e-07
-3.73017739190137e-05
-3.31349498958875e-05
-2.33198776653788e-05
-1.05645730386168e-05
-2.93593200313918e-05
-2.05490470028552e-05
-4.51474310156713e-05
-3.58935413885009e-05
-2.18484346227353e-05
-2.55344641384314e-05
-2.45357224165386e-05
-2.14153201583801e-05
-3.69576027966551e-05
-1.95102733784544e-05
-2.5565463172137e-05
-3.95601235023739e-06
-6.20493867909459e-06
-2.42743366506877e-05
-6.92503473988517e-06
-7.33649156549248e-06
-2.4907479899455e-05
-1.55022368841437e-05
-1.42844311435225e-05
-2.78064801001204e-05
-3.50973526258545e-05
-3.26991134806705e-06
-1.48366959123344e-06
-1.43296688854411e-05
-3.08644574605955e-07
-3.08925592066603e-05
-1.65208370807563e-05
-3.15848031273907e-05
-2.93468687214235e-05
-2.45550532061466e-05
-3.54896885531588e-05
-3.99336565011394e-05
-1.32800853346184e-06
-9.30570593073625e-06
-9.20791080798811e-06
-2.27383740062629e-05
-8.46353958752352e-06
-2.69996367568882e-05
-3.12493521916728e-05
-4.7289046725051e-05
-1.53071999365418e-05
-1.27764496551277e-05
-2.23424830386663e-05
-2.94825167054639e-05
-2.90778009945277e-05
-3.47404640810513e-05
-3.96864374309438e-05
-1.31393028155826e-05
-8.1659640533939e-06
-2.88590797909379e-05
-1.779558827672e-05
-2.82676681296534e-05
-2.17920707357308e-05
-2.59680855924e-05
1.28725482518687e-05
-2.06621473540362e-05
-2.36442916083043e-05
-4.42811286869613e-05
-3.34353030196237e-05
-3.00149742890394e-05
-3.10861181812528e-05
-3.61824047820723e-05
-5.69974764832569e-06
-6.36136814394298e-06
-2.27791717509215e-05
-4.09253520329891e-05
-5.44410786629945e-06
-2.6321033938036e-05
-2.71988369092864e-05
-4.74464657870749e-05
-2.86208733526602e-05
-1.58228338728193e-05
-3.20843071628731e-05
-7.82770813698894e-07
-2.01647320862187e-05
-2.76086234642149e-05
-1.99279038873327e-05
-1.45073876793882e-05
-5.36538561351228e-06
-2.89176402635963e-05
3.91952845983611e-06
-3.42005239707008e-06
-2.31824135007905e-05
-3.73117687826779e-05
-3.55051685010377e-05
-1.90908025545884e-05
2.24809071160843e-06
-1.88884042888451e-05
-2.48329375049059e-05
1.11809863444669e-06
-3.26022408850519e-05
-3.48576446278337e-05
-1.93998600410072e-05
-2.9067478813973e-05
-4.58558574363982e-05
-2.10841108955527e-05
-1.19864811570538e-05
-1.12951110914879e-05
-2.57723335159059e-05
-1.94613814297803e-05
-4.19110913996776e-05
3.1825824889577e-06
-3.18463518338002e-05
-2.84560874497083e-05
-1.71320673753749e-05
-1.69234897980789e-05
-3.55945961063823e-05
-3.45103138403858e-05
-1.03709743733119e-05
-3.12581039894426e-05
-3.3917453531135e-05
-2.90117146605969e-05
-3.23589706584435e-05
-1.22380278700324e-05
-7.40412846563487e-06
-1.53704903957842e-05
-2.86556914857543e-05
-2.89748817304403e-06
-2.29160286550435e-05
-1.89074248455362e-05
-3.05529347590967e-05
-3.81370142740677e-05
-3.51460122174892e-06
-1.87680576534262e-05
-1.69760290648316e-05
-1.05101965740182e-05
-1.10300016879381e-05
-1.25126957532556e-05
-1.86504774142033e-05
-2.86821440294908e-05
-3.52506615219715e-05
-1.87316929653715e-05
-1.75806875451493e-05
-1.73204622405499e-05
-3.05476585261043e-05
-6.73445853449006e-06
-1.6155489895426e-05
-1.5874330543493e-05
-4.73606717341591e-06
-2.47399314324018e-05
-1.89363598077026e-05
-2.14433155454532e-05
-3.58690770390791e-06
-2.70108878664364e-05
-3.047708070054e-05
-9.67683539776538e-06
-3.33824923731712e-05
-3.84225517215456e-05
-3.99971168684438e-05
-3.81549821643045e-05
-3.27527226960829e-07
-1.90115350997575e-05
-2.37612058069849e-05
-1.89721061336246e-05
-3.61244282274583e-05
-1.48800122853329e-05
4.32298360421471e-06
-3.03849446368101e-05
-2.71046187502971e-05
-1.80743700768494e-05
-1.82012446236669e-05
-3.78259801806946e-05
-2.48238493864539e-05
6.80621839104927e-06
-1.88523963309672e-05
-3.16600920144373e-05
-5.6292616804255e-05
-3.7993550146898e-05
-2.36549682057002e-05
-1.60317265778743e-05
-3.41157879052126e-05
-3.8959493938595e-05
-2.94089214555376e-05
-2.97561561531753e-05
-2.66052121570735e-05
-2.7091726258765e-05
-1.81068274107279e-05
-1.70879765716453e-05
-2.59558515787136e-05
-2.3813460797367e-05
-2.72859478582658e-05
-1.82283081490238e-05
-1.4402986152635e-05
-2.5010552721175e-05
-2.46035734030583e-05
-2.32796945996721e-05
-2.97421655436608e-05
-1.54699844611512e-05
6.03558140730232e-07
-3.03938612913155e-05
6.69505487001018e-07
-1.31550649827418e-05
-1.66051438137529e-05
-4.53163853732732e-05
-1.37429842903085e-05
-2.85426463337765e-05
-1.5051060949184e-05
-7.98748853434617e-07
-7.96512612819344e-06
-1.86545358684114e-05
-3.27760873386032e-05
-3.19260230355006e-05
-1.13149335769919e-05
1.49591368810064e-06
-2.86637570104255e-05
-4.50105146731474e-05
-3.5234581202767e-05
-2.34839937160616e-05
-2.77488829565545e-05
-8.0594406182159e-06
-2.84753343160604e-05
-1.81754242565105e-05
-3.71627707998678e-05
-2.4503856795918e-05
-3.48094592191768e-06
-2.06437197322362e-05
-1.03742312467016e-05
-4.94211840667918e-05
-2.00840704621683e-07
-2.01568892079039e-05
-8.67611713043611e-06
-3.11995789533128e-05
-2.30027877370454e-05
-2.67528275190286e-05
2.99910446245918e-06
-2.26318045935862e-05
-2.60920025781674e-05
-2.11724068594936e-05
-2.44583521124328e-05
-1.9242591068957e-05
-2.97197071174074e-05
-3.05806285380867e-05
-3.29954710822838e-05
-2.23240086001206e-05
-6.98459501953954e-06
-1.49700236725573e-05
-2.66678826363667e-05
-2.43159380214111e-05
-3.88465041372947e-05
-2.31501615366773e-05
-5.18827395459649e-06
7.14610023953317e-06
-8.89721528349259e-06
-9.38944187882014e-06
-2.86415018596539e-05
-1.36594104184211e-05
-2.56452177499018e-05
-1.37217785058611e-05
-1.05711945783201e-05
-2.97238487056801e-05
-2.9548754485812e-05
-4.09709244693354e-05
-4.06849962541523e-05
-1.54079106283463e-05
-1.50878757962667e-05
-1.41803858119488e-06
-2.45102373101068e-05
-1.10425879984504e-05
-3.82861217375179e-05
-2.48222419700557e-05
-1.59142623608357e-05
-5.76622080699876e-05
-5.07534499107113e-05
-2.42890117558578e-05
-2.89560110792832e-05
-1.51483442904811e-05
8.42556155271679e-06
-3.10887557446841e-05
-7.97513358414211e-06
-2.48496952421804e-05
-1.97934508035022e-05
-2.29978787162999e-05
-9.91779658321952e-06
-2.4600730998455e-05
-2.87990911774632e-05
-1.63257718812493e-05
-2.29087171530108e-06
-2.62068219132249e-05
-1.58746507692239e-05
-2.43144703170692e-05
-2.75842621870139e-05
-2.45945503175575e-05
-4.10271098687845e-07
-2.38181621908227e-05
-9.94263849692614e-06
4.30790412393071e-06
-3.23023093400284e-05
-1.56150927225413e-05
-2.22965865631891e-05
-2.86422441557937e-05
-5.62872378213452e-05
-1.11524794447729e-05
-2.63891760960761e-05
-1.55256902887497e-05
-2.91891552608872e-05
-4.69333659745793e-06
-1.6868547105043e-05
1.58630533305687e-07
-2.20717624824881e-05
-2.66726179786612e-05
-2.18211089060491e-05
-2.41216593860257e-05
-4.11649461976386e-05
-1.0959602816652e-06
-2.05230477449241e-05
-4.53427905867233e-05
-2.42663168119652e-05
-1.98979096658924e-05
-3.57643997785465e-05
-8.4015581036813e-06
-2.70035553821538e-05
-2.20627877232094e-05
-1.52722802860016e-05
-1.83197884253961e-05
-2.54079681166685e-05
-1.16062387184817e-05
-1.25219349512579e-05
-2.54656959591992e-05
-8.32369853981302e-06
6.15415499765533e-06
-2.33473061849806e-05
-1.49076075739792e-05
-2.88455336520145e-05
-2.16845222604636e-05
-3.93263415320718e-05
-2.63051454796383e-05
-8.41946982409414e-06
-1.46334666144817e-05
-9.06127247233701e-06
-4.21336647998797e-05
-2.96524600936119e-05
-4.06102179993969e-05
-3.36568802775309e-05
-2.2442313047478e-05
-1.81383866904046e-05
-3.04731826755695e-05
-5.23082877602954e-05
-1.8367783778314e-05
-3.0395049218264e-05
-2.2593288128022e-05
-1.67170948621473e-05
-3.03723503019611e-05
-1.18445156278147e-05
-2.21549876416147e-05
-2.29006150212835e-05
-3.39440604207298e-05
-2.89085625347272e-06
-1.97493506542094e-05
-3.11825639402147e-05
-7.61976428517588e-07
-1.26707636173155e-05
-3.09276214010281e-05
-4.21113865434352e-05
-3.00834112378616e-05
-1.58802416856786e-05
-3.70101649611183e-05
-3.1976813050508e-05
