# Supplementary material for: Research on computational propagation and identification of mine microseismic signals based on deep learning
Source: PLoS One. 2025 Oct 22;20(10):e0334641. doi: 10.1371/journal.pone.0334641 (PMC12543183; doi:10.1371/journal.pone.0334641)
Supplement: S3 Data — (ZIP) [file pone.0334641.s003.zip › 000100500002816.xlsx_0.txt_24.txt.txt]

-4.1166516443208e-05
-1.14187496251736e-05
-1.40872084178516e-05
-1.60138052449425e-05
-4.19444757214207e-05
-2.58198644954465e-05
-2.64919131718779e-05
-2.18934439964104e-05
-3.09483237327957e-05
-6.95240274677588e-06
-1.49984339904884e-05
-1.89006868982886e-05
-3.90291854256867e-05
-8.28630879715889e-06
-3.1072795873935e-05
-2.63244718201172e-05
-1.4937746915814e-05
-4.15917991369329e-05
-3.07877197443553e-06
-1.01872466917476e-05
-6.95405225299731e-06
-1.56194320694862e-05
-3.24284178163713e-05
-9.73149116841057e-06
-3.50310293207846e-05
-3.61218287559095e-05
5.66947878772242e-06
2.72661266959227e-06
-2.06679462767309e-05
-3.42903474523926e-05
-4.20499284711865e-05
-1.1043336495116e-05
-2.55403730646715e-05
-3.79700319063935e-05
-2.2482188841211e-05
-5.79413535378129e-05
-2.66419177531887e-05
-1.99211137178378e-05
-3.39244404020515e-05
-2.40759529111013e-05
-1.48266514489372e-05
-3.73053214289307e-05
9.15027741069571e-06
-1.08175033261198e-05
-1.8414999919677e-05
-2.02332574096806e-05
-2.04709365221224e-05
4.73475801699525e-06
-1.14335291780834e-05
-3.38313373940197e-05
-2.98253364760851e-05
-4.08820854341336e-05
-3.27359120752602e-05
-6.48896036156401e-06
-3.707520861364e-05
-4.41156726365368e-05
-2.93172857393437e-05
-1.33187052758838e-05
-4.30529122170046e-05
-4.10560007787112e-05
-2.18356555013576e-05
-1.67898725802382e-06
-2.25570218848749e-05
-1.09503689652638e-05
-3.10567047454882e-05
-2.72256213290306e-05
-1.47858332999032e-05
-1.71183718664685e-05
-2.29537525034635e-05
-3.22015468788526e-05
-2.65168708582857e-05
-2.51833848557247e-05
-8.49681214295225e-06
-2.40027141508951e-05
-3.59111516155764e-05
-3.79707561219242e-06
-2.86273554582586e-05
-3.51824762918088e-05
-2.10565410703352e-06
-1.43900571642854e-05
-8.34551651314072e-06
-3.97056252314047e-05
-2.38970389683221e-05
-2.99526228793058e-05
-1.26440938864255e-05
-2.56673949582974e-05
-1.03938314185346e-05
-3.94890063536627e-05
-3.14100869788646e-05
-5.14440350633502e-08
-2.37327854060487e-05
-2.58412982037262e-05
-1.39136966230465e-05
-1.24382145632877e-05
-5.52400720787436e-06
-2.97217138209956e-05
-3.45832468219943e-05
-1.55664403641623e-05
-1.08157470828596e-05
-2.01648266590717e-05
-2.43938649369427e-05
6.51725475595174e-07
-4.4933910654739e-05
-8.11307460542087e-06
-1.91767379868489e-05
-6.14204722780301e-06
-3.10822460999854e-05
-2.6672365690515e-05
-2.24408305165207e-05
-3.39340464486483e-05
-2.42884979450859e-05
-2.64796841400448e-05
6.86854734409203e-07
-4.12942790581741e-05
-2.32760609049286e-05
-1.61059540866264e-05
-6.70549059388749e-06
-2.45684162807975e-05
-4.20908006725405e-05
8.48781238346847e-07
-3.04161305529828e-05
-2.6274851622984e-05
-2.1174689345399e-05
-3.11758079230046e-05
-1.08574134171121e-05
-2.13601487040289e-05
-1.70794883123183e-06
1.0589651442787e-06
-2.63107415862048e-05
-1.56509470232959e-05
-1.50161601729868e-05
-3.06332346044635e-05
4.3934047333321e-06
9.45448236985103e-06
-4.73156154375102e-05
-2.80963834714417e-05
-3.62529180148783e-05
-2.51140072297907e-05
-1.62876718149821e-05
-1.67524561942972e-05
-2.61459860167162e-05
-2.48594541958873e-05
-2.94122312091015e-05
-2.26485092844786e-05
-3.27169241317544e-05
-1.44262358137261e-05
-1.46956647066764e-05
-5.27940769050021e-06
-1.96296127197024e-05
-3.8395482078539e-05
-3.28955388355616e-05
-2.52875395420956e-05
-3.40382932381629e-05
-2.1160298391912e-05
-6.56351164189821e-06
6.03246245695227e-06
-1.38094405829642e-05
-1.35456231484245e-05
-1.6227747117553e-05
-1.14466491001977e-05
-1.81519009638072e-06
-1.84167749595969e-05
-1.36552405875175e-05
-7.32446422681507e-06
-2.89702990139981e-06
-3.19636058919773e-05
-1.00014271346125e-05
-1.50992006567339e-05
-3.67365416838969e-05
-1.31366096432546e-05
-1.28564739547462e-05
-3.93641341785801e-06
-9.05108123125654e-06
-5.15672184129685e-05
-1.89919378191413e-05
-1.58565142161581e-05
-1.71187949089169e-05
-1.82855734042236e-05
-4.17694064642532e-05
-1.41640705651617e-05
-3.93520360167544e-05
-1.70083008130991e-05
-2.43955449551009e-05
7.50085217205381e-06
-2.80487272156519e-05
5.81848535458803e-07
-3.53865474292624e-05
-3.04677883696239e-05
-5.2116984464193e-05
-7.50307038455436e-06
-2.87875529130835e-05
-5.66134170101255e-06
1.03430464357654e-05
-5.63750689609038e-06
-1.20858760627293e-05
-1.98207480967157e-05
-2.78928198132006e-05
-2.75754027798161e-06
-2.69490224651323e-05
-2.04644601138073e-05
-2.54400052040115e-05
-2.74438701286509e-05
-3.18534731539058e-05
-3.20643367221342e-05
-4.24863288145961e-05
-2.59584674978426e-05
-1.14222249980722e-05
-4.22459084486477e-05
-3.75509159658642e-05
1.04862034107076e-05
-4.08482744146962e-05
-1.89916256645093e-05
-2.58865975364395e-05
-2.39193725047292e-05
-1.66314666829098e-05
-1.1321265707266e-05
-5.74247986515162e-06
-3.04972375499505e-05
-3.49089877363829e-05
1.24182021405125e-06
-1.36184190083913e-05
-2.45055206824155e-05
-1.33899399152701e-05
-1.71925602021648e-05
-3.0084461894345e-05
-1.70777530885077e-05
-2.01122415692035e-05
-5.60452122309448e-07
-2.4860375851763e-05
-5.30879234078325e-06
-3.61700998919327e-05
-2.26439480345062e-05
-2.50717272604135e-05
-3.75031937522527e-05
-3.12164394861329e-06
-1.41971516382825e-05
-3.25905893879309e-05
-1.60875802162253e-05
3.29824060188476e-06
-1.53675885377806e-05
9.57528434295062e-06
-1.79114629584922e-05
-1.48074721140169e-05
-2.78830390759458e-05
-2.43895184076334e-06
4.40504990045911e-06
-1.15842957043731e-05
-3.36192122600971e-05
-1.80163142903105e-05
1.43086412799083e-06
-4.91504790164023e-06
-1.42824263632999e-06
-5.32874452424797e-05
-2.1583812189429e-05
-3.56381974645759e-07
-2.17018616807693e-05
-7.80108085750773e-06
-4.64343483224635e-06
-1.83931396883633e-05
-2.73011557693983e-05
-2.35975101304519e-05
-1.86857686440816e-05
-1.70068452369708e-05
-2.5153233535771e-05
-2.57380106688672e-05
-2.61052546891304e-05
-2.99351204892384e-05
-3.70729795536455e-05
-1.47357554105592e-05
-3.86621369587727e-05
-1.58814035443677e-05
-1.49725421960832e-05
-1.72476168558179e-05
-1.45465560770237e-05
-2.6959203605116e-05
-7.91628483913326e-06
-2.24912707650893e-05
-2.31032056075387e-05
-2.82003550124901e-05
-1.95958392294437e-05
-2.20296800028907e-05
-2.47106463064035e-05
-2.19191268154895e-05
-2.29182603970572e-05
-3.58738817816413e-05
-3.55003133259875e-05
-2.34282204281099e-05
-3.6446321221748e-05
-3.18452886794493e-05
-3.44029261927098e-05
-1.56529950556556e-05
-2.61145430823308e-05
-2.18769226568591e-05
-2.60701961119706e-05
-7.92572356366638e-06
-2.17988880607524e-05
-1.29390583628245e-05
-1.22290154748223e-06
-2.70016229980312e-06
-4.65415712929506e-05
-2.18408695965662e-05
-3.40822962694124e-05
-3.10598566481572e-05
-1.18617344978973e-05
-2.31106242387406e-05
-1.89327328470006e-05
-1.67329180798952e-05
-1.72673883397706e-06
-3.52672682023438e-06
-1.1271441930844e-05
-3.21357107907971e-05
-3.95596267435792e-05
-2.31455282884233e-05
-1.808440706186e-05
-4.446596787882e-05
-1.32743175929924e-05
-2.34495982122252e-05
-4.65284691558869e-05
-2.08860053929572e-05
-2.92970710623792e-05
-4.15717514392364e-05
-3.63659711736776e-05
-4.09595288512508e-05
-1.01667585895962e-05
-3.0134524154077e-05
-3.9579005870012e-05
-1.04875085483135e-05
-4.08657356993645e-05
-1.78006685784741e-05
-1.79403690248241e-05
-3.64932382750103e-05
-2.76537461952083e-05
-3.07106672414884e-05
-9.19873967545261e-06
-2.51839679507251e-05
-1.01129025509608e-06
-2.21182613445108e-05
-4.62546998697809e-05
-1.01670959112743e-05
-6.80932275349975e-06
-3.45389715664447e-05
-2.61947714653208e-05
-1.37482916356451e-05
-2.18295339351476e-05
-4.24958289007655e-05
-1.47008991841483e-05
8.45253561348028e-06
-1.79626054106854e-05
-2.11291728627894e-05
-3.14144184280111e-05
-2.35526146598289e-05
-1.64233444635932e-05
-1.13593646012694e-05
-2.95825647316974e-05
-2.97844456722528e-05
-1.74738074042544e-05
-2.07555412997947e-05
-3.23983224323755e-05
-1.03381117538946e-05
-2.42710347791669e-05
-2.27556489451734e-05
-1.29036427715443e-05
-3.67099990919379e-05
-1.25057813159538e-05
-2.00179346667733e-05
-2.92850114031748e-05
-2.80713110446212e-05
-2.45362034683503e-05
-1.37125693505926e-05
-1.57599324498245e-05
-2.22254421361055e-05
-2.42557863658711e-05
-3.01055004802781e-05
-3.39541798236725e-05
-4.38506240695829e-05
-2.56136822491195e-05
-1.75108512230643e-05
-3.50766120888353e-05
-3.06001978882282e-05
-3.21644016646325e-05
-1.78087454027543e-05
-2.66613134165031e-06
-2.88572620902555e-05
-3.06633818349625e-05
-1.63431992351949e-05
-3.2728437098862e-05
-2.29148179256547e-06
-3.93334117675545e-05
-2.83990794614853e-05
-4.73311155083019e-05
-5.16119472179655e-06
-2.6108753838247e-05
-2.60615219096768e-05
-2.04456455193589e-05
-1.72401604996947e-05
-2.42013916377874e-05
-4.44756937009305e-05
-3.29897776059781e-05
-1.25014108782018e-05
-2.57680133353309e-05
1.3874403316458e-06
-3.45240639175186e-05
-2.68960645004233e-05
-4.34361027372453e-05
-3.56139884285748e-05
-2.9810576203291e-05
-2.8871129173227e-05
-2.2160346046362e-05
3.85486518440877e-06
-1.97177605647287e-05
-1.55530879204819e-06
-1.04913710892835e-05
-2.32403619640719e-05
-4.12496550826899e-05
-2.73833905588656e-05
-1.67362150289526e-05
-6.44970361479395e-06
-2.03158830344905e-05
-2.23786227920043e-05
9.76607464767628e-07
-1.60810310999642e-05
-2.14990713241439e-05
-3.44071587707332e-05
-2.54996170259493e-05
-3.52553537682559e-05
-1.30179144419598e-05
5.43168632693248e-06
-2.1949335226424e-05
1.41995399178054e-05
-7.93600983380607e-06
-1.29138503323399e-05
-2.68640718268888e-05
-2.56174203591173e-05
-3.64243182575642e-05
-1.96702655178161e-05
-1.70239095119341e-05
-2.47230462576264e-05
-3.5608701015376e-05
-1.73564879708018e-05
-1.06773509406269e-05
-2.60900667974409e-05
-1.75853228681392e-05
-3.41161767733582e-05
-2.6873885694888e-05
-1.52174624816814e-05
-2.69734018613575e-05
-2.33558736480228e-05
-2.55890957537418e-05
-2.94257408278997e-05
-2.8146998962378e-05
-5.15029675775367e-06
7.13088693192478e-07
-3.39110928986887e-05
-2.3894133875783e-05
-2.65920920145565e-05
-2.33140297147607e-05
-1.40394183077588e-05
-2.04379169475379e-05
-2.64866866194193e-05
-5.0649435059055e-05
-2.60605491716614e-05
-2.01316222669715e-05
7.67419126099351e-07
-4.76233381909072e-05
-2.51536169535107e-05
-2.66947032562361e-05
-1.85425415352979e-05
-1.81432897315814e-05
-2.03105037078105e-05
-9.39075930739402e-06
-1.20384099926527e-05
-3.89721366865381e-05
-2.99811277018353e-05
-4.0866175804725e-05
-7.22112196542099e-06
-3.53352857678497e-05
-1.41396613712598e-05
-2.46013350288753e-05
-2.31294471430089e-05
-2.64295755682308e-05
-3.75326112161116e-05
-1.53256801923727e-05
1.56911832013552e-05
-2.0436528641679e-05
-3.11756330342819e-05
-1.48005211879144e-05
-1.85726408535338e-05
-2.04941243913695e-05
-2.92139989847299e-05
-1.49830598828718e-05
-4.31007248172231e-05
-1.29253404410011e-05
-1.19271624437149e-05
-3.72665750684757e-05
-8.50846947573607e-06
2.00244189765632e-06
-1.29247721505389e-05
-5.0543461028074e-06
9.16425195608578e-06
-8.55732464320741e-06
-1.96908359464974e-05
-1.4498358942565e-05
-4.97667993551798e-05
-2.12809046907128e-05
-2.07136593361803e-05
-4.8150495122621e-05
-1.3266101559049e-05
-2.74139966586525e-05
-4.1706967540699e-06
-6.30926084338193e-06
-2.73668175702738e-05
-4.9103467702498e-05
-1.43000008350471e-05
-1.1407463144379e-05
-1.3437031715074e-05
-1.37695472781551e-05
-2.10487447337998e-06
-2.38075723635246e-05
-1.7247284011927e-05
-3.94265760628346e-05
-6.741761055051e-06
-2.13608295520187e-05
-1.259851660493e-05
-2.18050447789357e-05
-3.86059917993602e-05
-1.74439811148359e-05
-2.6440121019825e-05
-3.8607287556902e-05
-9.01918606297974e-06
-1.75457922813425e-05
-1.3119358240061e-05
-2.33296264892378e-05
-3.97273055631907e-05
-1.45298657560583e-05
-3.04034315456426e-05
-2.12575236942951e-05
-4.38755374535135e-05
-1.61261365056214e-05
-1.94922992362649e-05
-3.41471985214038e-05
-1.17591222086394e-05
-3.73898937246837e-05
-1.2546134866039e-05
-1.56652901723114e-05
-2.83986765009466e-05
-3.2064509066687e-05
-2.26007441553164e-05
-2.57168220512302e-05
-2.86787173250092e-05
-1.01509069265401e-05
-2.20603056260105e-05
-3.4209807489412e-05
-1.59201552836851e-05
-1.49633346458912e-05
-2.25534579465747e-05
-4.31526712644061e-05
-1.24135927440786e-05
-3.01825853899518e-05
-3.04803346566223e-05
-9.35623258497402e-06
-4.07492421280613e-05
-2.62525558039531e-06
-1.20812998791567e-05
-2.64394778276377e-05
-2.98420773799885e-05
3.35229888413046e-06
-2.17380351317793e-05
-1.09215511755328e-05
-3.6254017960349e-05
-9.25313309811774e-06
-9.28569589331453e-06
-1.11478727771657e-05
-1.76085077446654e-05
-1.50756373948766e-05
-1.45103155315122e-05
-1.14194781144788e-05
-3.22553618184383e-05
-1.82139795468745e-05
-3.03672640930462e-05
-5.52129784803533e-06
8.30068339635644e-07
-1.70344199037406e-05
-4.05601647356108e-05
-2.64921496226702e-05
-4.38592075507751e-05
-5.67371686903365e-06
-1.45099488162343e-05
-1.31478525434654e-05
-4.22519331555786e-05
-1.70969669686273e-05
-4.04487892613788e-05
1.15980049343151e-06
-2.77000117063528e-05
-2.7386738373735e-05
-1.72577811500284e-05
-2.57781082515624e-05
3.16413768618834e-06
7.68298630821269e-06
-1.92774831964562e-05
-3.22034906545257e-05
-1.13201255722915e-05
-1.2266670926684e-05
-2.18859902113914e-06
-2.92722304242549e-05
-1.86110083525088e-05
-2.64441398669262e-05
-1.41726367620764e-05
-1.84926125152904e-05
-9.00972528280483e-06
-7.32377088901973e-07
-4.0857059017443e-05
-1.51010785852748e-05
-1.46042461820727e-05
-1.46950623199311e-05
-1.82198783604243e-05
-2.11400086286814e-05
-2.91182424603232e-05
-5.65270998947136e-05
-2.14957194339198e-05
-1.324001089478e-05
-3.12946894861648e-05
-9.07262714936018e-06
-2.28230928318086e-05
-2.6603951096297e-05
-3.05629273479501e-05
-2.26065951585858e-05
1.61889528862879e-05
-2.48307122983709e-06
-1.88117547246408e-05
-2.13817206937078e-05
-4.73497865581522e-06
-1.04384596108191e-05
-2.58399261115576e-06
-1.63958992782295e-05
-3.67576414615127e-05
-1.91232878705634e-05
-1.61130469233748e-05
-2.67533623159418e-05
-1.50069969047819e-05
-2.67228808376175e-05
-1.20651022828833e-05
-6.28202770203285e-06
-2.37065832594939e-05
-4.00691613420551e-05
-2.96817250343854e-05
-2.77379854502596e-05
-1.62457624035589e-05
-4.28112073768219e-05
-4.21612771203728e-05
-1.98203381037427e-05
-1.65404859038863e-05
1.15935867420507e-06
-1.55159627399216e-05
-2.76949497825406e-05
-1.84932762084708e-05
-1.36643026352647e-05
-1.734630491467e-05
-1.58381793026784e-05
-3.02282333939862e-05
-1.89976336055193e-05
-2.29982881409013e-05
-5.97587472762956e-06
-1.24941558791469e-05
-1.03654308740577e-05
-1.3301238421205e-05
-3.75932204936872e-05
-4.78535323700061e-06
-1.67549981690637e-05
-1.22038580503426e-05
-3.37570201200801e-05
-4.06577961471956e-05
-3.03996467405051e-05
-9.53052458837764e-06
-7.4195773865213e-06
-1.9488614886806e-05
-2.07156383720019e-05
-5.50441999343542e-06
-2.63383890360232e-05
-3.1026060348081e-05
-3.12468101184838e-05
-4.11550227479208e-05
-1.85343666493388e-05
-2.09608122752937e-05
-1.94801109433314e-05
-2.65541317104327e-05
-8.30148813889184e-06
-7.44759350499867e-06
-2.82551923766592e-05
-9.1157013868653e-06
-4.05365563049834e-05
-1.84686143236376e-05
-1.77316953374865e-05
-3.85845175273618e-05
-3.04349528412495e-05
-3.31604980564727e-05
-4.69373461306582e-05
-1.43124346775076e-05
-1.07970305603918e-05
-2.30846307112624e-06
-2.14121267182126e-05
-1.30117563598996e-05
-2.41842721024456e-05
-9.49078443208166e-06
-2.35302536662326e-05
-1.53738220480683e-05
-2.07171698980311e-05
-2.70862316319156e-05
-2.81735880144156e-05
-6.38028497517019e-05
-1.69560059848789e-05
-3.47724836073447e-05
-1.14586772716002e-05
1.73935083775804e-05
-8.27770916441428e-06
-1.31690779202585e-06
-2.60184607359985e-05
-1.91626285231366e-05
-2.31764557152258e-05
5.61659629414635e-07
-2.36002882152736e-05
-3.25826180345918e-05
-1.67842949718456e-05
-2.95063051981735e-06
-1.21926417959648e-05
1.43488722784857e-06
-2.00556734832143e-05
8.16072679307579e-06
-1.12004130111478e-05
-6.88429214384671e-06
-1.55738283813747e-05
-2.64301656878081e-05
-1.487764566038e-05
-1.52555958080016e-05
-7.52605378483768e-06
-2.49376706995627e-05
-2.80132639103968e-05
-1.79925839219923e-05
-3.44979055885162e-05
-1.7480871255389e-05
-2.53340946572028e-05
-5.39564107259243e-05
2.91926905039633e-06
-2.63517631941788e-05
-1.0710112773889e-05
-9.33756029115703e-06
-1.84260631786413e-05
-2.68318210341901e-05
5.06919009491824e-06
-8.23343294670817e-06
-7.17284394695637e-06
-1.22257017890647e-05
-1.68749211236024e-05
-1.83169964730712e-05
-2.43514188043289e-05
1.44432802993657e-05
-3.01136677935582e-05
-1.80831929845451e-05
-2.26597109167498e-05
2.2864893723749e-06
9.85095811643557e-06
-9.94514360963293e-06
-1.37813416155765e-05
-2.45657369836536e-05
-2.51736854227028e-05
-1.97390224507064e-05
-1.68394286820466e-05
-2.44616729744439e-05
-2.50309242023917e-05
-7.77822483074903e-06
-1.27375887927351e-05
-1.77707375324666e-05
-6.03099514411862e-06
-1.25648690938379e-05
-1.94677206175663e-05
-3.7671443631457e-05
1.67227064160812e-06
-2.66255835503559e-05
-2.93256422689086e-05
-1.36771427162874e-05
-2.012925290418e-05
-3.04610458167548e-05
-1.7380966352387e-06
-3.77770566574397e-05
-2.85346792781063e-05
-4.34496286668295e-05
-1.34330337821376e-05
-1.76961920772572e-05
-2.22090893620461e-05
-2.94328806062914e-05
-2.8357077221871e-05
-1.98362443976212e-05
-2.79486229559472e-05
-4.70570997440273e-05
-2.72034098928191e-05
-3.46599153844789e-05
-3.49033752750314e-05
-1.33491326090721e-05
-2.44457880181057e-05
-1.55964198237377e-05
-1.18521210765075e-05
-3.06233508355123e-05
-2.11341261094125e-05
-1.29759311113973e-05
6.54660102860445e-07
-1.31912699774567e-05
-2.13132622937258e-05
-1.78844484280204e-05
-3.59546547329325e-05
-1.79367126705265e-05
-8.26540243835993e-06
-3.52352269626048e-05
-2.02399924996116e-05
-1.55137343246234e-05
2.76047060831525e-07
-3.5130562888628e-05
-4.28613114067863e-06
-1.98875507107918e-05
-1.28050666289285e-05
-2.26865667849254e-05
-8.02973285924393e-06
-2.26285101707537e-05
-2.94830912330306e-05
-1.02289569408168e-05
-2.93395713673911e-05
-1.27652236890037e-05
-1.29699952072392e-05
-1.64402346005552e-05
-1.273204350621e-05
-1.73519618286148e-05
-2.20537059801214e-05
-1.56077641321985e-05
-1.67070004437488e-05
-3.49618208798688e-05
-2.2339202025679e-05
-2.52747757261975e-05
-2.44220298585402e-05
-5.59621230952715e-06
-2.48289934289895e-05
-1.81821159568904e-05
-2.09169656346183e-05
-1.72798326913603e-05
-1.41853240865641e-05
-2.46918079605793e-05
8.80615926722362e-06
-2.31201855030567e-05
-1.37883514741673e-05
-2.04638929804764e-05
-3.16993965280356e-05
-3.11163252910202e-05
-2.41720917519802e-06
-1.55031654481026e-05
-2.84093599908256e-05
-1.82229733140636e-05
-1.30636044150633e-05
-3.17268973630235e-06
-1.93126172020067e-05
-3.62425310377993e-05
-1.64416988833301e-05
-3.89250251657035e-05
-5.30801917388905e-06
-1.20356007115934e-05
-1.98251477353198e-05
-3.23814802596002e-05
-1.88905549485901e-05
-1.59097541558803e-05
-2.84252243204516e-05
-1.36370535581839e-05
-3.27692733528852e-05
-1.55763906853698e-05
-2.46039198912656e-06
-3.09172457032133e-05
-1.95356172199631e-05
-4.6247770601952e-05
-8.26034987275128e-06
-2.4253107650432e-05
-1.47214578491841e-05
-5.7528293277879e-06
-1.73111917217142e-05
-2.64044019373946e-05
-1.6714986807244e-05
-2.14546543778147e-05
-2.44003245952613e-05
-2.86240321993686e-06
-2.17116991698611e-05
-2.49076908289596e-05
-1.82511864848999e-05
-1.88156591901064e-05
-2.28921684128671e-06
-7.59072849923622e-06
-4.57091423997322e-05
-8.90626894433838e-06
-2.9038165552392e-05
-3.54544662398849e-05
-1.58279316775012e-05
-2.03852553039689e-05
-1.37800701017967e-05
-2.94999558213221e-05
-3.55568263210819e-05
-2.79060485070605e-05
-4.17442513329222e-05
-2.53716770183944e-05
-4.17455573361717e-05
-7.16738679773359e-06
-4.10113889477977e-05
-1.86973741027567e-05
-2.91693274654982e-05
-1.29025229870828e-05
-2.80828945355063e-05
-3.30179737474511e-05
-2.73718339825232e-05
-1.06838548509233e-06
-2.53649140988491e-05
9.10931412405145e-06
-4.6218164275937e-05
-6.99738076273461e-06
-1.91083166603044e-06
-2.2603838356418e-05
-2.08973003737954e-05
-2.30387942403676e-05
-2.43722720942467e-05
-1.76631237459025e-05
-2.35990211632288e-05
-3.34674424490571e-05
-2.61249253842908e-06
-2.58604228325598e-05
-1.61743149953187e-05
-1.10568770846826e-05
-1.16651138928118e-05
-9.2927490946281e-06
-3.67892962693461e-06
-5.94812821676755e-06
-2.56261969394391e-05
-4.42712293665029e-05
-1.96196788214649e-05
-4.87130161816378e-06
4.69228438886699e-06
-2.64667180562859e-05
-3.50668293694639e-05
-2.71452691956043e-05
-5.98415069578366e-06
-2.2646515099293e-05
-1.39248813764195e-05
4.65351607464762e-07
-3.23197715094021e-05
-2.48215643160183e-05
-3.60174463289919e-05
-2.04534068630573e-05
-3.26997487677088e-05
-1.86883841299188e-05
-1.12579051918166e-05
-1.42793688682703e-05
-2.62221226808736e-05
-2.49574793225211e-05
-3.27308384591334e-05
-1.41727015271409e-06
-2.13406816233332e-05
-1.55066474821747e-05
-4.0453853176168e-05
-1.50157214834582e-06
-2.36932050776388e-05
-3.27235779740076e-05
-1.44095991305393e-05
-1.81040891370288e-05
-7.94629598281197e-06
-1.18154526278132e-05
-2.79953415913556e-05
-1.05554612951904e-05
-3.8878899024108e-06
-3.18473470329177e-05
-1.12445810287476e-05
-1.07133062585667e-05
-1.78018945360313e-05
-1.53967930987433e-05
-3.43022088353079e-05
-3.29069141390368e-05
-5.5521674927316e-06
-2.02308281737761e-05
-1.93141776417054e-05
-2.51839529640347e-05
-3.55079755542243e-05
-3.19924208259251e-05
-1.39104926834196e-06
-4.07562395207798e-05
-3.31801468655665e-05
-1.18182010752677e-05
-9.73211233356474e-06
-2.36693103683271e-05
1.78524026072236e-06
-1.19888122047013e-05
-3.05547688841178e-05
-3.44644095827966e-05
-1.0083354715097e-05
-1.98300725937503e-05
-1.71478710168385e-05
-2.77505800936933e-05
-2.46335605487209e-05
-2.61885555188663e-05
-8.40855062740239e-06
-2.51162550395488e-05
-3.12074571984052e-05
-4.08489828231535e-05
-3.65601412028621e-05
-1.32105324947396e-05
-1.48776319908555e-05
-2.33892419673004e-05
-1.67406723505476e-05
-1.27748508117456e-05
8.70889481746474e-07
-4.07927478171359e-05
-1.68217707656253e-05
-2.6236157431159e-05
-2.33907676932242e-05
-2.57623075749694e-05
-2.72068371053464e-05
-2.77110477878577e-05
-3.38490567420293e-05
-3.94629055909433e-05
-2.20875102244536e-05
-1.41907565896021e-05
-3.22179452434834e-05
-2.82016725136631e-05
-7.81790154615014e-06
3.45549005783129e-06
-2.87528863406804e-05
-3.95690309423797e-05
-2.05667897958387e-05
-1.76103797927105e-05
-1.28343774552854e-05
-9.27345873477891e-06
-3.4787392132886e-05
-2.16153912235781e-05
-2.52884234785801e-05
-2.01640526192233e-05
-2.09442062892886e-05
-6.67198291341313e-06
-1.40917587813801e-05
-2.49655971312006e-05
-4.27436684086604e-05
-3.49499866973639e-05
-1.50327458286816e-05
-1.77305432631266e-05
-3.5451866120565e-05
-2.28799665089324e-05
-1.75499717063585e-05
-1.97205044298676e-05
-3.19622962601456e-05
-1.98216882342711e-05
7.0386844488798e-06
-1.26635713387855e-05
-8.01010411126879e-06
-1.49279384722477e-05
-5.47407078163845e-06
-3.00556111914372e-05
-6.5730620322126e-06
-1.21531047492487e-05
-9.98226488283266e-06
-4.13208718982435e-05
-1.69455885057163e-05
-2.84707503134446e-05
-1.54992748471499e-05
-8.17252839023545e-06
-2.23496232656472e-05
-1.59501075529468e-06
-1.35422321729385e-05
-1.92689222527115e-05
-4.43136838910709e-05
-2.26134602707501e-05
-2.71309986718345e-05
-1.02678449243222e-05
-9.4471329653466e-06
4.64594683851406e-06
-3.19961829365451e-05
-3.61491135401347e-05
-3.46566634833685e-05
-3.37071898407361e-05
-3.35283975816348e-05
-2.84626940114796e-05
-2.12164405505332e-05
-3.33589221684942e-06
-1.57641903923919e-05
-1.68080327469216e-05
-2.09429708935773e-05
-2.88927750583671e-05
-1.99497944206737e-05
4.01304546298209e-06
-3.37083762497911e-05
-1.91870091608502e-05
-3.4378934136053e-05
-2.14687448943595e-05
-3.89812861832739e-05
-1.77438579750728e-05
-2.79044537913691e-05
-1.61586231057297e-05
-3.74551356399503e-05
-2.27789207747864e-05
-1.63105433380864e-05
-2.74742258486709e-05
-2.48969455563209e-06
-2.78126192096205e-05
-2.94669208744334e-05
-3.24045674453723e-05
-1.13294769232957e-05
-1.25913093049952e-05
-2.31136132614236e-05
-1.25766584449778e-05
-1.89157261784609e-05
-3.13116530852577e-05
-3.71317118034538e-05
-1.21852725502571e-05
-1.21741023496192e-05
-1.96165116802485e-05
-2.63745268526649e-05
-3.50176937210778e-05
-2.85052499536908e-05
-1.11054007678527e-07
-2.23986402049158e-05
-1.74761965097908e-05
-1.89306415118924e-05
-1.31179346953045e-05
-2.12702982089848e-05
-2.26906799519879e-05
-2.67401853111919e-05
-3.96102949652632e-05
-1.85791810066921e-05
-3.06340490431602e-05
-2.23532218343777e-05
-4.74270016792907e-06
-3.44510711222413e-05
-1.61645777710411e-05
-1.56016343203087e-05
-1.29234246754637e-05
-2.75917485141005e-05
-2.35568588527436e-05
-2.48862227333605e-05
-2.21184069466376e-05
-3.64560177774716e-05
-2.25291329515387e-05
-3.35999700186352e-05
-3.28182676552465e-05
-4.29437997813165e-05
-1.62442277761534e-05
-2.09414015516286e-05
-2.56006150678893e-05
-2.56473361517402e-05
-2.87327601504583e-05
-7.43336054025908e-06
-2.7642659634815e-05
-4.3405385187428e-05
1.00266682221818e-05
-2.07510748689508e-05
-1.22276925330736e-05
-3.2164809788068e-05
-2.34036341053023e-05
-1.025489718527e-05
-4.12773551622493e-05
-7.56819177746352e-06
-5.38072158594599e-05
-1.97623274844173e-05
-1.57638175007366e-05
-3.1544440009445e-05
1.37247668530944e-05
-2.4960540105695e-05
-2.29606576717296e-05
-2.76980859172504e-05
-3.86924668883705e-05
-2.25507898058223e-05
-6.87588033159458e-06
-3.40061235054302e-05
-3.08382452480222e-05
-5.10643733864505e-05
-3.17982284908076e-05
-8.84995259233137e-06
-2.52470589972708e-05
-2.18034554910671e-05
-1.71540733417164e-05
-7.13544294844487e-06
-3.44055269157419e-05
-1.56130100069918e-05
-1.58100693360654e-05
-3.46622835708695e-05
-1.24950188228115e-05
-1.03326622241684e-05
-6.8929127683345e-06
-7.20931231794279e-06
-5.91436943190254e-06
-2.22837504709343e-05
-5.21650524363038e-05
-1.89206888370456e-05
-2.89343716539308e-05
-2.59654740578293e-05
-2.12553645760988e-05
-1.05101023013257e-05
-1.92084474960564e-05
-1.51470989479119e-06
-2.03143158098629e-05
-1.89110713335274e-05
-9.16492199008577e-06
-3.11264343479263e-05
-1.99465512014532e-05
-2.79052733366031e-05
-1.59757407194004e-05
-1.78478556927144e-05
-3.13706579036749e-05
-4.07130339878926e-05
-3.2415949321494e-05
-1.62656333144167e-05
2.34428992099122e-06
-1.41992532540678e-05
-1.60770043874589e-05
-8.26450031534398e-06
-2.86285846499347e-05
-3.3871069198212e-05
-2.23343728902126e-06
1.05860810857612e-07
-9.24547884111599e-06
-2.69394322768561e-05
7.59841447223906e-07
-1.93938532881022e-05
-3.64086272676426e-06
-2.22362588971899e-05
-2.36056704184029e-05
-2.86459298291683e-05
-1.68665562807429e-05
-2.34097247145084e-05
-1.64854596150804e-05
-5.75031301081725e-06
-2.80737857812205e-05
-1.60533843765753e-05
-3.19740316251609e-05
-3.38745189304452e-05
-1.59538664604141e-05
-2.48276712738277e-05
-3.6019959706308e-05
-4.15261429420896e-07
-3.62681851345987e-05
-2.21549562416777e-05
-2.54971722402751e-05
-2.30896276276005e-05
-2.38051604299383e-05
-4.16853781379716e-05
-1.9550720835616e-05
-1.09967343000292e-05
-3.79986804360839e-05
-7.34749336024811e-06
-1.85640903124357e-05
-5.12073191262521e-06
-2.78919644199412e-05
-2.82413235686587e-05
-3.97614659288762e-05
1.08203046746546e-06
-8.27675678644498e-06
-3.06398856727723e-05
-2.9322953253064e-05
-3.88465310715248e-06
-3.94684057110686e-05
-2.36657206334822e-05
-7.70745376791544e-06
-1.36469221281682e-05
-6.53107029862622e-06
-3.24661911954548e-05
-1.4107399306128e-05
-1.77031660115347e-05
-2.20737851012304e-05
-5.2139353335749e-06
-1.22395488753716e-05
-1.51319989933383e-05
-2.54150853988444e-05
-5.21780096744801e-06
-2.54493783353051e-05
-4.9135833150169e-05
-3.51120940531735e-05
-3.33909414736225e-05
-8.43756198354376e-06
-3.01522781358129e-05
-2.27299426494796e-05
-1.52895680788776e-05
-8.41747365300215e-06
-3.02484229317937e-05
-2.71246168152228e-05
-2.58884137847053e-05
-2.95100427259726e-05
-1.42111264729806e-05
-5.11823577909255e-05
-1.77122854649839e-05
3.5608326839637e-06
-3.12492704175927e-05
-2.44844052942009e-05
-1.00121059120041e-05
-8.72124362765015e-06
-2.79630944172729e-05
1.97177068874038e-06
-1.46520492338226e-05
-3.47113198740705e-05
-8.2177392205216e-06
-1.27958568339254e-05
-8.41836084179345e-06
-2.11452155453708e-05
5.53930547081019e-06
-1.74989910622372e-05
-2.97744061504513e-05
-1.36437706423531e-05
-2.16356456984832e-05
-3.20278182141713e-05
-1.4710738203648e-06
-9.24288796629197e-06
-2.27263091559727e-05
-9.21673391361285e-06
-2.51304427481655e-05
-1.6444342775488e-05
2.28623504529476e-06
-1.65759836629943e-05
-1.84417511378346e-05
-2.25854486853669e-05
-2.68983457429168e-05
-9.2655175055396e-06
-1.69005081733046e-05
-2.00454576518635e-05
-2.24998238395635e-05
-3.57281132785769e-05
-2.00923097374658e-05
-2.21312724570812e-05
-2.36421321832887e-05
-2.09959821558314e-05
-2.43721741589943e-05
-2.37287857553158e-05
-5.24571318220181e-05
-3.29763056336227e-05
4.59292008265438e-07
-1.39795484763737e-05
-1.49647313351122e-05
4.45370945836966e-06
-2.42036710159922e-05
-1.28731923409445e-05
-6.04459228565072e-05
-2.12103049347779e-05
-2.96823064020563e-07
-3.86637962872225e-05
-5.7314651263663e-05
-2.15847524160841e-05
-2.07230005179773e-05
-2.90465746883838e-05
-6.63824740841026e-06
5.15132831531375e-06
-2.90899858431013e-05
-1.37087270384398e-05
-1.37486171147934e-05
-2.58472320067272e-05
2.94765713767694e-07
-1.83042426551005e-05
-2.14393176273543e-05
-3.8670783548374e-06
-2.53351695718939e-05
-5.63061699807904e-06
-3.12948475766298e-05
-2.31658449952482e-05
-8.60638848785748e-06
-7.54350884378763e-06
-1.9007740297322e-05
-4.91893627171762e-05
-3.71929549407512e-05
-3.54037955645657e-05
-2.04972900557862e-05
3.50447125072829e-06
-2.19962509218726e-05
1.56379968395269e-06
-1.46102939854567e-05
-2.05276726816023e-05
-2.22479951006244e-05
-4.10173142526777e-05
-2.80792934368463e-05
-6.16015622390109e-06
-1.24525850615565e-05
-2.53415228855917e-05
-3.05164933298869e-05
-6.23530157566645e-06
-2.77869070205648e-05
-2.26434289030403e-05
-1.80124697058769e-05
-2.2073116270096e-05
-2.40145271702508e-06
-1.17635226454801e-05
-2.06574019890676e-05
-1.4009966379353e-05
-2.9262720726058e-05
-2.82135488041266e-05
3.25126841813658e-07
-4.26204551080377e-06
-2.42161708674304e-05
-3.33412926499844e-05
3.5451181686744e-06
-2.2175752128651e-06
-3.11755468500429e-05
-2.75197502790289e-05
-1.59200743120898e-05
-9.16740039415937e-06
-1.47242404235475e-05
-2.33625544346367e-06
-2.79147203531474e-05
2.99728517538305e-06
-3.32351269779209e-05
-2.74658451956771e-05
-2.60113517693352e-05
-6.04706508038189e-06
-1.78464846813941e-05
-2.28178784527571e-05
-1.96754335378056e-05
-2.43305518177303e-05
-2.5727151791988e-05
-4.45737967254665e-05
-2.82838526607036e-05
-1.70337598519637e-05
-5.04519519463548e-05
-5.38482483722508e-06
-3.70861364637682e-06
-3.07036009735318e-05
-1.14172643341435e-05
-2.47240210229932e-05
-2.3340389792038e-05
-2.66467246422365e-05
-9.35534533543232e-07
-3.70032602261188e-05
-5.43452171515721e-06
-3.68067452302036e-06
-3.5339425712263e-05
-3.63359159861705e-05
-3.13196295369454e-05
-1.97657156688509e-05
-1.69129318367289e-05
-2.69832611665815e-05
-3.69683193125431e-05
3.42800302416459e-06
-1.30152598013426e-05
-2.1067466087624e-05
-2.95981652842234e-05
-2.07829043379384e-05
-2.15878358720299e-05
-3.10807914080362e-05
-2.49321077946583e-05
-3.76379671872771e-06
-1.70728685742539e-05
-1.95600383573976e-05
-2.1599457300415e-05
-1.79082519314152e-05
-3.07679257717387e-05
-2.07419670833686e-05
-1.07380527440447e-05
-5.24571167213563e-06
-2.87855129180782e-05
-1.68831467316547e-05
-1.92504488855894e-05
-1.62315169486786e-05
-4.28650104757925e-05
-2.34127341110201e-05
-1.44173249201078e-05
3.07173231798534e-06
-2.6680584560618e-05
-2.91875074477352e-05
-2.0363336846215e-05
-3.17152878623122e-05
-2.31179867260013e-05
-1.67619687325538e-05
-2.47576928674581e-06
-1.39928919040228e-05
-2.41559735882633e-05
-2.9810488126543e-05
-3.06497821278285e-05
-2.72930946424325e-05
-1.66849307224989e-05
-3.41456678589354e-05
-8.46028799803659e-06
-4.07829845601238e-05
-5.04006184339463e-06
-2.03417727984632e-05
-3.24393004596208e-05
-1.51389842780114e-05
-2.78751788311006e-05
-4.02449183896396e-05
-3.98772259807839e-05
-2.0795805367553e-05
-2.55976404714132e-05
-1.93083285075529e-05
-2.97974418105342e-05
-2.06814203906155e-05
-1.19177573040468e-05
-8.12417301947043e-06
-2.94310120806485e-05
-1.98485376157854e-05
-2.69175679710248e-05
-2.33004817040927e-05
-1.4589082040509e-05
-3.92487424432986e-05
-2.69245079996345e-05
-3.79365557787732e-05
-8.42460812147643e-06
-8.70198549576491e-06
-2.41462603804905e-05
-1.7706529173414e-05
-1.24366436024479e-05
-2.56849063166439e-05
-1.93540132152573e-05
-1.57335668093473e-05
-1.71424633200131e-05
-1.65976759541448e-05
-1.61879923176945e-05
-3.20209331277128e-05
-1.89784392421207e-05
-2.16983509449894e-05
-2.57081624165259e-05
-1.47901430599696e-06
-1.37728838318986e-05
-3.54822544230984e-05
-4.06743624113995e-05
-3.49585153351919e-05
-4.27248988570828e-06
-9.62319570637569e-06
-2.59386725690136e-05
-1.85216873348387e-05
-2.47734177405876e-05
-1.88556964367187e-05
-4.41261222371405e-05
-3.01547700514862e-05
-2.94300340017364e-05
-3.34068398866115e-05
-3.474981531837e-05
-1.39067258683604e-05
-2.11454008830301e-05
-1.1687501640902e-05
-2.51248328404456e-05
-7.44711292904582e-06
-4.8005878855125e-06
-1.6171088121255e-05
-3.25453308289534e-05
-8.75147934047327e-06
-3.25638203329333e-05
-2.29509764938673e-05
3.09190426675652e-06
-1.83307797166736e-05
-1.62660736328217e-05
-1.98270860537357e-05
-1.42133249689335e-05
-1.1075697883965e-05
-2.40740228469131e-05
-2.0503210476547e-05
-1.38881457003669e-05
-9.2260288229436e-06
-2.52188567436554e-05
-2.92631484316547e-05
-2.43293195436748e-05
-2.2898600217439e-05
-2.75877305477387e-05
-5.11915513715369e-05
-2.64877558817267e-05
-1.04428724298122e-06
-3.16887031822036e-05
-3.56666932079753e-05
-3.12301327111335e-05
-2.21028159270824e-05
-2.79900747255034e-05
-1.87014992834812e-05
8.30592069855274e-06
-6.11259611460804e-06
-1.03676195110943e-05
-1.03465078842849e-05
-2.55323353592929e-05
-7.52225749278475e-06
-6.36679987686672e-06
-5.90337288897703e-05
-6.90475728349877e-06
-3.33071392117857e-05
-4.3251801384429e-05
-1.30000376353224e-05
-2.15962482117515e-05
4.37696722772203e-06
-3.44970678166396e-05
-1.97110778555025e-05
-7.55257050580483e-06
-3.10186571699843e-05
-1.81966796719372e-05
-1.53083877005036e-05
-2.04037215320659e-05
-1.07645505238868e-05
-1.07988029559934e-05
-2.98982311456663e-05
2.05379404520139e-07
-1.33583589282324e-05
1.01942508165906e-05
-2.83451561333258e-05
-1.7059395221575e-05
-2.22102685297416e-05
-2.67357592487116e-05
-2.94327393987771e-05
-2.1853452123749e-05
-2.81461662985202e-05
-3.13703426646947e-05
-1.11832046264552e-05
-2.38400463804409e-05
-2.10677668249949e-05
-7.44680472576694e-06
-3.08499729787294e-05
-5.16078892523792e-05
2.39624320940266e-07
-2.9394010528982e-05
-2.35839687916158e-05
-4.16944377062914e-05
-1.08348889675008e-05
-4.08502463736493e-05
-1.84387721309244e-05
-1.82121622826489e-05
-1.89305632978215e-05
-2.2065947012525e-05
-1.61550071960226e-05
-2.27356402515485e-05
-1.91526531769435e-05
-2.30138969155006e-05
-1.78849853423657e-05
-2.11281838396097e-05
-1.32040064647816e-06
-2.56450776395795e-05
-1.5371498006008e-05
-4.14646406008195e-05
-7.11428980745508e-06
-1.79072694335379e-05
-7.16299443268611e-06
-3.24605841607477e-05
9.26505773437334e-06
-1.43639551332776e-05
-1.11832288519483e-05
-2.46690203450457e-05
-1.79329658255829e-05
-1.12735624632813e-05
-2.33243082799971e-05
8.50810572072435e-06
-3.25127678690845e-05
-3.78448969791105e-05
-1.99589694790722e-05
-2.17751774461737e-05
-3.40409919514501e-05
-6.8987750698759e-06
-1.64393713905644e-05
-3.9746539336898e-05
-1.3033840484725e-05
-1.2377395002133e-05
-4.18012407886967e-06
-2.34354062812757e-05
7.46659832218438e-06
-1.38982635682328e-05
-8.18540631243782e-06
-2.15928965027712e-05
-2.1804150831177e-05
-1.15386765454465e-05
-9.62442003368861e-06
-1.9696458129228e-05
-2.25127187467986e-05
-5.74758796154254e-06
-3.45978895951277e-05
-2.22964241451633e-05
-1.65810513312543e-05
-1.65249259874284e-05
-3.09481831717714e-05
-3.28587441296977e-05
-3.17463380548475e-05
-4.32319161111871e-06
-2.47703395660426e-05
9.42457702807348e-06
-1.84607458583693e-05
-2.41347859918664e-05
-2.3577931185409e-05
-1.86633208119573e-05
-2.50457709581732e-05
-2.96218001054228e-05
-4.27963092098067e-05
-1.14234832533561e-05
-1.31667892395677e-05
-1.6300364771251e-05
-1.26363561560729e-05
-2.62972489942906e-05
-2.64440953710616e-05
-2.39985154648434e-05
-1.78894336758992e-05
-3.26089911161784e-05
-4.2652563505612e-06
-2.03013553912747e-05
-2.68275499108473e-05
-1.34785240568916e-05
-3.09301874837325e-05
-2.42997024115428e-05
-1.12601347478501e-05
-1.93873796381724e-05
-2.58411443925207e-05
-3.37388723173504e-05
-3.50205468682921e-05
-1.31398731815837e-05
-2.19402808178044e-05
-8.60427066877399e-06
-2.82859246084704e-05
-2.43229914998101e-05
-2.83576783298103e-05
-2.23884826663067e-05
-2.78369403697186e-05
-1.84799990868372e-05
-1.33207915273619e-05
-1.57224454252412e-05
-1.15229892331988e-05
-3.69888292697393e-05
-2.61873887722047e-05
-3.10941171605107e-06
-1.86546374444667e-05
-2.31565331449109e-05
-2.10510543517373e-05
-2.48775699752113e-05
-1.61971398390041e-05
-1.72356799487334e-05
-2.36902877087573e-05
-2.66575903132341e-05
-2.00023862278105e-05
-3.30253047862115e-05
-2.39802534481268e-05
-1.04135965789529e-06
3.59796476921379e-06
-2.18281449972988e-05
-1.09289863022804e-05
-2.6339315486632e-05
-1.33449624404218e-05
-2.27862596843379e-05
-3.50300055771963e-05
-2.25490745632528e-05
-1.68132040983233e-05
-1.56435116570031e-05
-2.43171237480518e-05
-4.91264931424849e-05
-3.69901672358288e-05
-2.83233082560744e-05
-1.43369641930415e-05
-2.24611760769391e-05
-2.79096477327679e-05
-2.90571842454031e-05
-4.58544832666191e-05
-2.24405456691792e-05
-2.38294981036811e-05
-7.95229323426407e-06
-1.26551007636512e-05
-2.10972744280101e-05
-1.59287585618418e-05
-2.30606456085331e-05
-2.30507657822554e-05
-2.96741826020304e-05
-1.83816440892073e-05
-8.91310144451351e-06
-3.38640389192798e-05
-1.02335850051165e-05
-6.72599190380455e-08
-2.11772130862812e-05
-2.25241856452146e-05
-2.59962431745677e-05
-2.41145469372013e-05
-2.56130208093029e-05
-1.45316402123966e-05
-2.37131958797307e-05
-2.73290677060642e-05
-6.22570901830302e-06
-1.71508682336343e-05
-2.23085108179955e-05
-1.10847701254179e-05
-1.88345632651861e-06
-2.80279396808486e-05
-2.85326416141584e-05
-3.53117329288662e-05
-4.034543634791e-05
-5.75067077937549e-06
-7.47403992674523e-06
-1.08230078039147e-05
-6.26003930355414e-06
-2.73132846295684e-06
-1.74970201554862e-05
-9.60163057024134e-06
-1.20409237769577e-05
-4.70663330175986e-06
-2.52456802781196e-05
-7.03676013048265e-06
-3.13682249570645e-05
-1.32276346156863e-05
-2.53472430652623e-05
-1.4011013217045e-05
-3.25769448223922e-05
-1.96472659631315e-05
-2.61363651235205e-05
-2.93893485124577e-05
-5.13895798367506e-05
-9.76094764839959e-06
-1.86740940240301e-05
-1.87840471013639e-05
-1.80131956520279e-05
-4.35433281119876e-05
-1.30315345436995e-05
-9.89302169343838e-06
-9.49877493670025e-07
-2.34232198138219e-05
-3.87721196978284e-06
-3.97854074434232e-05
-1.99760477434085e-05
-2.33055135111118e-05
-2.08990645780266e-05
-1.97234494343422e-05
-1.6440749041716e-05
-2.71000630940927e-05
-1.41675746487268e-05
-8.97218119353036e-06
-3.17956671250304e-05
-1.13078373319101e-05
-1.41468184854452e-05
-2.53856702838037e-05
-5.54686759825169e-06
-2.35373940720486e-05
2.34702224614268e-06
-5.16249685373581e-06
-1.69545449790562e-05
-1.15355778951679e-05
-2.37222375501828e-05
-9.47713616422229e-06
-1.21095643170201e-05
-3.18553894930755e-05
-1.05777517580595e-05
-2.67411309117411e-05
-1.70985544610692e-05
-1.53041598478152e-05
-9.99933611021337e-06
-1.82134403220785e-05
-1.52374932160825e-05
-1.95060593336008e-05
-2.3438079880757e-05
-1.13296630537769e-05
-9.99449507676491e-06
-3.13097879085938e-05
-2.4754470811533e-05
-1.08847891360926e-05
-3.88042109860695e-05
2.62485894186885e-06
-3.94110894681145e-05
-4.25534975920928e-05
-3.57361553737444e-05
-2.68205727801879e-05
-2.9120234716566e-05
-4.91362411568666e-05
-8.86812250839724e-06
-4.25064231554003e-05
-3.60500384245867e-05
9.64685071473328e-07
-6.01258492903999e-06
-5.82534972830459e-06
-2.16225210975932e-05
-1.26821497513411e-06
7.27940503647901e-06
-3.39581372179065e-05
-2.40268834312412e-05
-1.98180369312796e-05
-2.8952923007861e-05
-1.63679218656751e-05
-1.84845935702652e-05
-2.73050048841475e-05
-1.74880468539148e-05
-4.85673473763117e-05
-3.62772030638884e-06
-3.26938869304926e-05
-2.02686987222115e-05
-1.18217656555537e-05
-1.87075928096778e-05
-1.88816118293651e-05
-1.3114289019013e-05
-1.06383830317265e-05
-2.34494468668889e-05
-7.4300005052937e-06
-7.86856802642195e-06
-2.65613569544952e-05
-3.69434540820805e-05
-3.31146001295548e-05
2.63872208610856e-06
-2.11618669346746e-05
-1.19555951290186e-05
-1.32756298635927e-05
-2.60617724445038e-05
-7.36913397604142e-06
-3.17772308741452e-05
-3.56306734340286e-05
8.09128254969557e-07
-3.39422155199599e-05
-2.49908964430174e-05
-3.21032145830398e-06
-2.61090287942507e-05
-1.42065248402854e-05
-1.29698580260536e-05
-3.00135204032294e-05
-1.35964762416581e-05
5.44747261248493e-06
-2.04363553273151e-05
-5.33955243959565e-06
-4.78630076790178e-06
-3.03198896114655e-05
-2.9479976674199e-05
-1.02575774791509e-05
-1.9878410517953e-05
-2.54594650688266e-05
-1.95919567065118e-05
-2.07718925627091e-05
-2.77067766204711e-05
-2.39967978093942e-05
-8.11540604022381e-06
-9.25096388843572e-06
-2.1033573061139e-05
-3.30668832908709e-05
-3.18042102581504e-05
-2.54517513729143e-05
-2.36450037238952e-05
-1.73636887849809e-05
-2.18844516567394e-05
-2.01470526091049e-05
-2.34960130984185e-05
-4.34606280206716e-07
-2.08638070743478e-05
-1.37525270488033e-05
-2.2165612500657e-05
-1.90345133874182e-05
-2.22258324417406e-05
-6.60686733353245e-06
-1.57835585703605e-05
-1.98414549847458e-05
-2.68748639018111e-05
-4.13453366748216e-05
-1.59020612293991e-05
-1.3602789220378e-05
-2.0867719607393e-05
-3.5554085340899e-05
-7.15409202389254e-08
-3.7796067993534e-06
-3.56190345904853e-05
-2.39857693582548e-05
-2.65669905903915e-05
-1.01361144626218e-05
-2.46452503768397e-05
-3.66466694791789e-05
-2.86066605279754e-06
-2.99264503659625e-05
-2.12027541974712e-05
-5.8486094187177e-06
-3.29035583940692e-05
-1.71945310078228e-05
-3.17477793576989e-05
-3.38314735747417e-05
-1.92645579554692e-05
-2.77550475744251e-05
-2.02829574731164e-05
-2.13974211988227e-05
-3.43134446191716e-05
-1.6198548372873e-05
-2.93891619751734e-05
-5.17349251225412e-06
-1.95938284786256e-05
-2.16946471834419e-05
-2.03021190276317e-05
-2.33343785716095e-05
-3.20248608598384e-05
-2.80378412762254e-05
-3.14317099833617e-06
-3.83973677446126e-05
-1.46404254968792e-05
-1.56762769853442e-06
-8.02744722082092e-06
-2.23399866971342e-05
-1.31445284374305e-05
-1.05660154719637e-05
7.03186555835716e-06
-5.51566256638372e-06
-1.65823564641022e-05
-2.68490130831447e-06
-1.90972118111605e-05
-9.5281330430446e-06
-2.33468774413024e-05
-2.80265437668882e-06
1.30481118907867e-07
-3.34569064139977e-05
-1.99928961278563e-05
-3.31247583891103e-05
9.86983873025836e-08
-3.19172267943343e-05
-8.65525404410206e-06
-1.65182584827022e-05
-2.16379589028542e-05
-3.60020485672694e-05
-2.25450608784908e-05
-2.93691525089241e-05
-1.65650740656929e-05
-2.05231725058041e-05
-2.41385858402261e-05
-1.93901353730608e-06
-1.53072523037207e-05
-4.44524061289615e-06
-2.59481823890794e-05
-3.30819868832841e-05
-9.59411093405762e-06
-3.50338544986028e-05
-2.95744800764972e-05
-3.07650374841338e-05
-1.32384547394593e-05
-1.954811075245e-05
-2.86917375231533e-05
-3.21763253024174e-05
-2.09113020321055e-05
-1.39430962479154e-05
-1.25616210829141e-05
-2.50755382218828e-05
-1.80046085718653e-05
-3.06496608178612e-05
-2.95835932767561e-05
-1.71361548586553e-05
-1.90092117351677e-05
-2.29609278847274e-05
-8.718043772703e-06
-2.52485078603677e-05
-2.60282264214729e-05
-3.63474966067552e-05
-1.74300853404469e-05
4.65973285932371e-07
-1.47243089764353e-05
-1.06396761437735e-05
-1.74508595088194e-05
-2.04666161708622e-05
-4.76219462363343e-06
-2.07592956849546e-05
-1.3131639850781e-05
-2.0723505301182e-05
1.40276110478792e-07
-2.82968238552512e-05
-3.13378421584753e-05
-3.17492987944024e-05
-2.21776258942884e-05
-3.41245617023369e-05
-1.45687804931581e-05
-3.82222276218571e-05
-7.93499920148461e-06
-3.74486240062974e-05
-1.24853279988492e-05
-2.19830112844695e-05
-1.67648457565358e-05
-1.37681809360734e-05
-3.68077651391128e-05
-2.50790597287256e-05
-1.627245869402e-06
-2.34165288096276e-05
-2.28521816995104e-05
-2.77683339478495e-05
-4.27125374879476e-06
-4.90935729226557e-05
-3.20605729341197e-05
-1.20267339322336e-05
-2.3501966590745e-05
-1.88327326175425e-05
-1.42031200598704e-05
-2.21529467338555e-05
5.38956705230384e-06
-1.97145531981079e-05
-2.27281645558101e-05
-2.41651574873922e-05
-4.1248796851374e-06
-5.36094142143688e-06
-1.24045841765837e-05
-1.44554412329944e-05
-1.83977703473741e-05
-2.9891967394394e-05
-3.54236832193255e-05
-9.14479650454932e-06
-5.00091375451165e-06
-2.98404006517183e-05
-1.14647529911463e-06
-2.55819438181055e-05
-2.79280213274857e-05
-1.39651547635402e-05
-3.74364671697796e-06
-2.3756709107082e-05
-2.43433911227123e-05
-8.19482958006452e-06
-4.34879089077003e-05
-2.89161323924967e-05
-2.85982896111699e-06
-1.64821764541713e-05
-6.55595077086397e-06
-1.11612705162971e-05
-2.89405788765752e-05
-5.77454306068702e-06
-3.04960220597316e-05
-1.46246428803545e-05
-2.07866754827714e-05
-2.40762540986657e-05
-7.54526304296351e-06
-2.00253658564835e-05
-3.8527832828123e-05
-2.50164195110774e-05
-2.46145854434296e-05
-4.05890856014428e-05
-2.58080028451524e-05
-1.77077244317972e-05
2.47765226844527e-06
-1.004971824487e-05
3.88702733399911e-06
-3.53123641894561e-05
-3.70164296342663e-05
-2.10642293437914e-05
-3.20026085181704e-05
-4.89747209363036e-06
-3.29299635331165e-05
-2.88403155226591e-05
-1.44799172940419e-05
-1.4786221663649e-05
-3.17059425385964e-05
-1.21092464209335e-05
-2.86963642599214e-05
-2.42404284713812e-05
-1.31666686322637e-05
-1.90680889481979e-05
-3.23138405736373e-05
1.1060908826714e-06
-3.3278534471929e-05
-6.50285845481252e-06
-9.27863581120959e-06
-5.29615337536404e-05
-2.81882256766321e-07
-1.04824041788543e-05
-1.14456858919724e-06
-2.72586605943672e-05
1.71389841454002e-05
-2.71885100791751e-05
-9.08622905009995e-06
-1.78758451546127e-05
-2.25768006943931e-05
-2.19605272193569e-05
-2.53931059522067e-05
-2.43776865928072e-05
-1.05878179894545e-05
-4.92873581216248e-05
-1.37255002114639e-05
-2.58458051949853e-05
-8.75550551789478e-06
-2.1380777075839e-05
-8.18577161161096e-06
-2.55340424230757e-05
-3.1078776271e-05
-2.1527095660868e-06
-3.73291190170981e-05
-1.65901242251147e-05
-2.49849808653439e-05
-1.91951900833373e-05
-2.17041249788319e-05
-4.70419842847469e-05
-1.43961038442684e-05
-2.45472759287254e-05
-8.63824142053556e-06
-3.59376094077786e-06
-3.54432176337297e-05
-2.03036784334102e-05
-1.90623499134431e-05
-1.91109415976227e-05
-1.9018177137157e-05
-5.0336378404121e-05
-2.61194235680263e-05
-2.71245894436601e-05
-2.61395738106054e-05
-1.50823816929023e-05
-2.90269772570354e-05
-4.14770938040795e-05
-2.88004391314281e-05
-3.96903285200138e-05
-3.19734901627459e-05
-2.21329269119557e-05
-2.09146326374199e-05
-3.01347151786625e-05
-1.46726851559671e-05
-1.76002570923263e-05
-3.36249293701406e-05
-3.40969324155553e-05
-1.05911052535025e-05
-2.93340483136724e-05
-2.53282723965491e-05
-1.76934902431452e-05
-2.86730998058342e-05
-4.08045101385529e-05
-1.5669066379135e-05
-1.89335811134661e-05
-2.8771445023754e-05
-1.61608498441404e-05
-4.36942040473912e-05
3.44602795109196e-06
-1.58738410397604e-05
-4.06578756833787e-05
-3.07165877549074e-05
-5.0681230236319e-05
-3.45274451409236e-05
-2.7223716510466e-05
-2.28758217723411e-05
-1.09194393175978e-05
-2.90522894527562e-05
-2.82091278434915e-05
-2.12478825673715e-05
-4.05113298399785e-05
-1.7613719022899e-05
-2.99770359687338e-05
-2.12899406892545e-05
-6.03368109355069e-06
-3.36549604090551e-05
-5.51046357597214e-05
-1.64048796043352e-05
-7.2834447315891e-06
-1.65302786490302e-05
-4.55754996046776e-06
-1.11906525943937e-05
-3.93228062730101e-05
-1.53146950041704e-05
-8.37322777036357e-06
-4.17745137424127e-05
-2.99503540670498e-05
2.42578162488267e-06
-2.01908231305058e-05
-1.52011388788425e-06
-1.17515700423411e-05
-2.1964509737553e-05
-1.33906053842291e-05
-1.76481475878036e-05
-1.86763983275441e-05
-1.12969247369959e-05
-3.89280772092449e-05
-1.23510734399509e-05
-2.71557812843654e-06
-1.67103613115759e-05
-4.74227717799199e-05
-3.11199624545303e-05
-2.06814643401073e-05
-1.86894631376886e-05
-1.49685064869094e-05
-2.79866735142005e-05
-1.02535499503062e-05
-6.21733717041308e-06
-3.7837325877005e-05
-2.12239276221235e-05
-2.98092632688619e-05
5.13207661663554e-06
-2.47986391274654e-05
-3.15315901107964e-05
-3.12104591038592e-05
-2.01719286627044e-05
-2.03716741904882e-05
-1.43998791226188e-05
-3.78979787467598e-05
-2.10199173570562e-06
-8.59459165844657e-06
-2.82982234157886e-05
-4.00915839289623e-06
-5.43620618235249e-06
-1.6870615069144e-05
-2.4596060973705e-05
-2.11400405148239e-05
-4.65023425518522e-05
-2.30291488285303e-05
4.93895051592802e-06
-1.00642997179599e-05
-2.31564534345924e-05
-2.09714330391131e-05
-2.44868985845537e-05
-2.32081273439203e-05
-3.63179851313512e-05
-2.27940211259246e-05
-1.60447004905976e-05
-2.91016043106142e-05
-2.60847262233593e-06
1.54610645441396e-06
-2.88889711626991e-05
-4.97619897456806e-06
-1.16188372620077e-05
-5.50608389707953e-06
-1.97126777972951e-05
-1.57112753502769e-06
-2.2371018286933e-05
-8.5744046392453e-06
-3.15813552736715e-06
-2.60310799327088e-05
-2.12342733093928e-05
-1.87619047935865e-05
-1.03166496669631e-05
-3.3565853203294e-05
-1.73809186231295e-05
-9.32424754484078e-06
-2.9204325223851e-05
-2.35010236370107e-05
-3.05397891046111e-05
-3.06874978590341e-05
-2.62844118815929e-05
-1.89034692127074e-06
-3.01897396882667e-05
-4.94030215558304e-05
-2.58327571321292e-05
-1.42602566679341e-05
-2.84080487432012e-05
-2.19437142931075e-05
-5.43644793665405e-06
-1.38303450076893e-05
-2.18480843978145e-05
-3.63552341724504e-05
1.00148304625399e-06
-1.53929887906343e-05
-8.59600444470706e-06
-2.82798820809602e-05
-3.26134010963184e-05
-1.85624005567257e-05
-7.46880372701165e-06
-2.16361441432077e-05
-1.39807355464004e-05
-2.73974049292924e-05
-2.94564728848416e-05
-2.425212346914e-05
-4.09970454609273e-05
-2.20182835557236e-05
-1.06177271392285e-05
-9.70157046359837e-06
-1.7806767331081e-05
-9.53353694659285e-06
-2.47121393749798e-05
-3.70247504974651e-05
2.70371310853549e-06
-9.41424190199594e-06
-2.99341721511543e-05
-2.8120418522406e-05
-1.03347837867409e-05
-3.66689242758597e-05
-3.67205185201686e-05
-2.01629828399338e-05
-2.05720257507992e-05
-9.61375244048988e-06
-1.27620750946675e-05
-1.38009907080816e-08
-2.16919013617902e-05
-2.52058896149219e-05
-3.76844384951906e-05
-2.89124360450907e-05
-2.19600453208054e-05
-2.18326553163969e-05
-1.7912844185587e-05
-8.3323500702582e-06
-1.46312798778279e-05
-1.77296268622067e-05
-1.71203430202029e-05
-1.23233320217193e-05
-2.66628227183521e-05
-2.50503009414113e-05
-2.14709057315808e-05
-1.14492722398335e-05
-2.90197753316158e-05
-4.05874960734373e-05
-8.0908951843777e-06
-1.81856943584406e-05
-2.7498010085274e-05
-1.75152960723799e-05
-2.55864023443809e-05
-2.18272772390364e-05
-1.89079889435361e-05
-2.12787682555915e-05
-5.3084632291131e-05
-3.00938305884546e-05
-1.32828622409052e-05
-8.91769046900212e-06
-1.28411154346093e-05
-3.79618571957984e-05
-3.72144758842691e-05
-2.34201839135828e-05
-2.18507286608292e-05
-3.33717020979251e-08
-3.90539215359373e-05
-4.23088305585126e-06
1.52318645314462e-06
-3.38261709803859e-05
-2.86465360517203e-05
-4.27763803565586e-05
-4.18669304354806e-06
-1.98751607673503e-05
-2.3479096223344e-05
1.16028043696874e-05
-3.33755692753359e-05
-3.26405226178232e-05
-1.37672785433046e-05
-2.43700273033485e-05
-3.46832565556361e-05
-9.38007830954531e-06
-1.71144367162623e-05
-1.7468736226149e-05
-3.09811639587785e-05
-2.88297873682939e-05
-2.53925539530093e-05
-2.29720312196764e-05
-1.68968423077046e-05
-3.11438574410688e-05
-6.62098190873639e-06
-2.19961296801951e-05
-1.77682584654675e-05
-4.72906713287663e-06
-1.94064547708098e-05
-1.86854875873236e-05
1.68987132754193e-06
-1.96831219882185e-05
-1.73362895385367e-05
-1.53067765512711e-05
3.80457328531442e-06
1.57991665059183e-05
-2.24590205143956e-05
-1.71720796256867e-05
3.21924069991148e-06
7.34001175547578e-08
-2.4102802801409e-05
-3.71468273706896e-05
-1.18594498090671e-05
-2.53275341761981e-05
-1.20808351445153e-05
-2.26574969527736e-05
-1.02887118085919e-05
-1.50402308479194e-05
-3.3815422026734e-05
-2.90501944108589e-05
-2.1958707355128e-05
-3.44883776845568e-05
-2.11877466400702e-05
-1.62849091397969e-05
-3.45374297405589e-05
-2.00089749091899e-05
-1.32148465701919e-05
-2.65753087690167e-05
-2.55758098820331e-05
-4.88371979508703e-05
-1.78278553613081e-05
-4.19310990265986e-06
-1.4313834928554e-05
-1.19577602850117e-06
-2.58292736062226e-05
-3.44967366700985e-06
-1.1116854698832e-05
-3.84750037292979e-06
-1.33472108799826e-05
-2.29025793246573e-05
-3.40834867165066e-05
-2.95781715734946e-05
-2.65071154192597e-05
-1.68711850950205e-05
-1.56703312352896e-05
-1.74116618706656e-05
-4.98369114175157e-05
-3.01072986026575e-05
-3.6886676578453e-05
-2.87738569794984e-06
-2.65783775494018e-05
-1.86445016136533e-05
-1.79830594868126e-05
-1.1325322740854e-06
-5.02296283770234e-05
-2.98511838766014e-05
-7.03789547323306e-06
-1.32996166121621e-05
-2.10265371545309e-05
-3.12760128121482e-05
-1.20058096823309e-05
-2.89734930485551e-05
-8.58054137310212e-06
-3.10024422088288e-05
-9.07648595864386e-06
-7.50635568048323e-06
-1.86611784891631e-05
-3.30717903073329e-05
-2.03486280243756e-05
-1.98328267435503e-05
-2.35902179992077e-05
-1.78823189004926e-05
8.59955049971217e-06
-3.16138085071771e-05
-3.19947934320716e-05
-3.04452158277771e-05
-2.66903040007336e-05
-3.73941310991142e-05
-6.23801105193541e-06
-3.05541750256701e-05
-2.89298254202953e-05
-3.77796639953699e-05
-2.46168293436827e-05
-1.0476961586722e-05
-2.15734616442954e-05
-3.18785427303852e-05
-1.66252302012711e-05
3.36869846395251e-06
-1.39432534603631e-05
-3.35219237226517e-05
-1.64773004324046e-05
-1.05321837053143e-05
-1.69539689614379e-05
-1.86809117084802e-05
-1.03014930944344e-05
-3.58892000755599e-05
4.38704640049424e-06
-5.39734695962283e-06
-1.89371660661443e-05
-1.91579424149302e-05
-2.41204845997207e-05
-2.99277469202391e-06
-2.53843328979151e-05
-2.00975612979151e-05
-3.25160600429264e-05
-4.23481016800795e-05
-2.22538344367265e-05
-8.53007443912567e-06
2.42352677072329e-07
-7.45094364297363e-06
-2.18199900813682e-05
-8.1445701398912e-06
-3.69142012507643e-05
-1.41171866259259e-05
-2.86101829959164e-05
-9.24236046667062e-06
-1.47760476940241e-05
1.08277137161797e-06
-1.46986642398181e-05
-1.34383555066122e-05
-1.33975692276548e-05
-3.20399774254034e-05
-2.69200471784212e-05
-1.65386481341501e-05
-3.25545957661117e-05
-2.59394719317055e-05
-1.20071047182661e-05
-2.97303417989523e-05
-1.20817988556231e-05
-1.44743739797096e-06
-2.70412635650486e-05
-2.4641896370824e-05
-9.83443610941845e-06
-1.71932251072209e-05
-7.52361198446439e-06
-2.38096003686944e-05
-2.29417392315541e-05
-3.64049702854084e-05
-1.17782517971903e-05
-3.28736064387508e-05
-2.26050360198908e-05
-1.80940461393805e-05
-2.96327790585669e-05
-2.07228119975399e-05
-1.81042232222121e-05
-8.45321884571641e-06
-2.89068848949018e-05
-2.82906689484746e-05
-3.39422070817054e-05
9.43160174891939e-06
-3.15112273557585e-05
-1.39383152396627e-05
3.31555405985586e-06
-2.25217628544952e-05
-2.04447997115567e-05
-1.48127325381879e-05
-2.56246773897241e-05
-3.26939767132964e-05
-1.93276020722871e-05
-1.91748269776902e-05
-2.8140652692061e-05
-2.03692411622326e-05
-1.02106405464721e-05
-2.96374887916295e-05
-1.53860684377857e-05
-1.74756085883271e-05
-3.10179306822612e-05
-4.95943755968757e-05
-1.47700361078156e-05
4.19371319901535e-06
-2.07953672851937e-05
-2.82724551417571e-05
-2.71510782807205e-05
-2.61401040156969e-05
-3.80849321910646e-05
-7.97574568585615e-06
-3.07883825421576e-05
-2.48988777011621e-05
-2.69287298820084e-05
-2.34172950585301e-05
-7.09007951787388e-06
-2.71639820052282e-05
-2.30196504246154e-05
-3.96480027387301e-05
-3.75020666854939e-05
-3.49357451016619e-05
-3.96455304858389e-05
-1.42853287411083e-05
-2.16932852137138e-05
7.5314799341115e-07
-1.47160927428728e-05
-2.55477975465489e-05
-1.72408173011679e-05
-1.06068648459987e-05
-1.912761517579e-05
-1.01432426542001e-05
-1.10973044400423e-05
-2.11143563733074e-06
-3.56996275199575e-05
-2.12018635158618e-05
-4.39658884632837e-05
-3.49575458109878e-05
-7.40562716958075e-06
-1.8022021081832e-06
-8.00611915536724e-07
-1.48563605832621e-05
-2.34917102607833e-05
-1.29873608977896e-05
-1.6963831667139e-06
-2.42552432193077e-05
-2.73112194338313e-05
7.45125843218526e-06
1.4223846570534e-05
-3.80912013524921e-05
-2.79261574776935e-05
-2.15642674032036e-05
-2.28258523755177e-05
-2.40642594426948e-05
-1.45120130397769e-05
-1.13854936471305e-05
-3.24309130272963e-05
-1.70173344598662e-05
-2.42703242899728e-05
-8.33053868758425e-06
-4.10041936443943e-05
-3.61388007859433e-05
2.55638538183485e-06
-2.60385807477688e-05
-4.08939868026936e-05
-1.19811450137218e-05
-7.55681368662096e-07
-3.42012834179004e-05
-2.61290310366564e-05
-2.84274072077672e-05
-8.00742189804703e-06
-1.71323289281795e-05
-2.98178646457036e-05
-1.0654228854813e-05
-3.18857114984709e-05
-4.58640294705658e-05
-1.60069202553429e-05
-2.64235028024473e-05
5.86664924616114e-06
-1.96485466494833e-05
-4.59262030459023e-05
-6.99209972428137e-06
-2.59444743947223e-05
-4.00261134995809e-05
-2.16494955030967e-05
-2.73274579466469e-05
1.71235308977956e-05
-6.35068127457211e-06
-1.74577260977761e-05
-1.58751202889957e-05
-8.9480679898653e-06
-5.32604340313063e-06
-2.84217445697239e-05
-2.07761096396755e-05
-1.92202178797777e-05
-4.59478925289687e-05
-1.70977379190273e-05
-4.05027919782743e-05
-1.4715717961846e-05
-1.87077919613656e-05
-1.2812512623342e-05
-2.68401984773025e-05
1.89830008825854e-06
-9.24761766926545e-06
-1.78040297536281e-05
-2.30679005460347e-05
-4.35896040312513e-05
-2.66671483642397e-05
-1.75427918263737e-05
-2.88561658594907e-05
-2.52149306112111e-05
-3.12287084259704e-05
-9.07024033097159e-06
-2.78021547368833e-05
-1.08831662466559e-05
-2.65087177918992e-05
-1.08436476784943e-05
-8.30164996878977e-06
-3.77247605379857e-05
1.52054812999757e-05
5.1507712679341e-06
-3.20398575033467e-05
-3.21958246310728e-05
-7.17804443629978e-06
-2.17827402062144e-05
-3.2817960575722e-05
-1.6375393276753e-05
-2.48805915715234e-05
-2.01107295103331e-05
-2.28310419114935e-05
-1.04316901681279e-05
-4.22106735884488e-05
-2.96975268150905e-05
-2.45754109978597e-05
-1.3591762035975e-05
-1.30206212579106e-05
-1.00148224531694e-05
-2.50683695976111e-05
-2.64590891971844e-05
-2.70369078042016e-05
-1.95592604468305e-05
-9.05592240327436e-06
-1.25408633724625e-05
-3.46666952359513e-05
-7.20559249115078e-06
-1.73633711820445e-05
-1.75683661432687e-05
-3.52254341894862e-05
-4.1607131205849e-05
-3.03665924349071e-05
-2.53570067496838e-05
-2.09048730866443e-05
-2.96281109150587e-05
-1.38510463535969e-05
-2.60611855728157e-05
-3.28195334012356e-05
-2.69716838301391e-05
-2.41430835624773e-06
-2.32295828546681e-05
-1.07642437003859e-05
-3.14869200704984e-05
-2.02167346515407e-05
-1.52867439793848e-05
-1.02860034054977e-05
-4.53784497036117e-05
-2.12693394991949e-05
-1.29672400552654e-05
-2.27867351459794e-05
-2.06352807950653e-05
-3.13999696878732e-06
-3.16325120676315e-05
-3.58546683437791e-05
-3.07583013389949e-06
-1.8445107747846e-05
-1.13785506655151e-05
-3.63269705447207e-05
-1.82428270486757e-05
-2.02609206934194e-05
-1.29520792868654e-05
-1.68488385091484e-05
-2.98296371570486e-05
-2.6276521505224e-05
1.05060623690182e-06
-9.09068372940967e-06
-2.63117783418406e-05
-4.19818524498306e-05
-8.51510457944728e-06
-3.76208953162474e-05
-2.24318853201711e-05
-2.48423702354198e-05
-2.40860466227853e-05
-2.28227190799975e-05
-3.26540207109848e-05
-2.67205419142516e-05
-2.62643329104075e-05
-2.99258829551535e-05
-1.84258022182668e-05
-2.90933749236076e-05
-1.34050646241993e-05
-8.43363278455851e-06
-1.49691737521029e-05
-4.34096761342049e-05
-2.59419030957827e-05
-1.89706387189512e-05
-3.47304029383417e-05
-1.40308500136576e-05
-1.91558731569671e-05
-1.85524309836439e-05
-3.39097740102752e-05
-3.10759729305152e-05
-2.22336377115952e-05
-2.58415169920731e-05
3.38369848410821e-07
-1.28507060602147e-05
-3.1896276116346e-05
-3.46447588662706e-05
-1.79391843338875e-05
-3.12390724557185e-05
-1.24515542726262e-05
-3.03682339777064e-05
-5.10455946322872e-05
-3.70786488813671e-05
-4.36834182793296e-05
-1.55602052626235e-05
-1.53780472889121e-06
-3.73152833064228e-05
-1.89572211807977e-06
-3.700882215617e-05
-1.66828122396645e-05
-1.23301673429992e-05
-1.98466547507417e-05
-2.94718769333789e-05
-6.61122239294621e-06
-2.25829279262033e-05
-2.27268554759742e-05
-1.51509755220383e-05
-2.05968552665861e-05
-1.81977641825003e-05
-2.51642093332623e-05
-2.94075963982095e-05
-2.70973857210251e-05
-1.05574236364024e-05
-7.71754390767368e-06
-1.73093602192777e-05
-3.28982404960792e-05
-1.24596706355838e-05
-2.57657195450285e-05
-2.34313209597618e-06
-2.34441022383333e-05
-2.85346399511425e-05
-2.51116121434603e-05
-3.10960963595632e-05
3.60663820841681e-07
8.12426074285295e-07
-1.58949545176399e-07
-3.47446339657502e-05
-2.42474309099463e-05
-3.3951927086872e-05
-4.65240392354129e-05
1.8554592668538e-06
-3.54599802866081e-06
-3.32894357761688e-05
-2.11055024222091e-05
-6.09835435094412e-06
-2.01636612392012e-05
-2.91768474627962e-05
-2.57706004667765e-05
-2.36386025122992e-05
-1.84065390695576e-05
-2.82723912901174e-05
-2.55122272218727e-06
-1.56900778711222e-05
-2.94253718244163e-05
-1.6590069066876e-05
-1.81863036100495e-05
-2.06687331332195e-05
-7.02747611486426e-06
-2.13117938047381e-05
-1.14884145018261e-05
-3.74579115256014e-05
-1.99208624135273e-05
-5.88095751969084e-05
-1.97739589362378e-05
-2.52512285082979e-05
-2.20647317007555e-05
1.49682160268012e-05
-1.46716547378143e-05
-1.60942846782089e-05
-1.68313137540721e-05
-3.7850390869356e-05
-2.52544671743456e-05
-1.5481259072259e-05
-1.15484460878143e-05
-2.66034895566613e-05
-1.40823176797055e-05
-2.85575856754181e-05
-2.29565537440638e-05
-3.23161691597903e-05
-9.83450347488262e-06
-4.1191117978392e-06
-1.58761406875443e-06
-3.04785564432276e-05
-2.80607197793655e-05
-4.22338077131532e-05
-6.52210657977397e-06
-1.9198635928467e-05
-1.82068420242742e-05
2.5451586784578e-06
-2.98087788289691e-05
-1.79677704939344e-05
-2.40538658004166e-05
-3.24499371414828e-05
-9.48064521969239e-06
-1.66648544970294e-06
-9.3213798835929e-06
-3.51691386441029e-05
-2.17103840005511e-06
-1.22753436015141e-05
-2.10366311182189e-05
-1.89441907691404e-05
-3.23631622413508e-05
-3.17277000235033e-05
-3.51099062094837e-05
-1.43491649334488e-05
-2.18941440902057e-05
-2.31837945319645e-05
-1.21283721841854e-05
-3.57038863387873e-05
-9.35143564358789e-06
-1.00453721716471e-05
-1.86989428190393e-05
-6.36753472819067e-06
-1.43247458345667e-05
-1.62809856140527e-05
-1.86125759907026e-05
-2.5975014742442e-05
-3.19325821860581e-05
-1.96354769031496e-05
-2.10546508749345e-05
-2.25126754295436e-05
-2.08812188317654e-05
-4.18901849304335e-05
-1.68244542495487e-05
4.32839956836922e-07
-3.26032295944503e-05
-3.61451497155321e-05
-1.29572375893031e-05
-1.46752352356629e-05
-3.8687613075852e-05
4.86914720655041e-06
-2.24884575346081e-05
6.50009485841405e-06
-2.32794466150332e-05
-2.52638380855316e-05
-1.24044423290511e-05
-2.37079307062026e-05
-4.06246344848471e-06
-2.35351212643431e-05
-1.33181847593447e-05
-2.41690780108274e-05
-2.63038978025629e-05
-1.19059700697932e-05
-1.81030080711261e-05
-2.04623167478712e-05
-1.37094217881924e-05
-3.17006385291322e-05
-2.81057355344129e-05
-8.86223532107756e-06
-1.11474212715544e-05
-2.02373749655667e-05
-8.58765175564561e-06
-1.23257664635813e-05
-2.08739120758302e-05
-9.34869296364089e-06
1.39467624112254e-06
-2.45987694034688e-05
-2.40693002544143e-05
-2.24406484512263e-05
-1.96569084830783e-05
-2.06589541871891e-05
-1.71206604292249e-05
-3.11138576252074e-05
-2.74425760236196e-05
-3.42118921368299e-05
-3.92576884940484e-05
5.07190898545213e-06
-2.73687387144739e-05
-2.21552134217127e-05
9.06026579721105e-07
-2.58312345504863e-05
-1.34127298807701e-05
-2.77965150914988e-05
-2.69817173949608e-05
-8.85017859612788e-07
-1.41718744144388e-05
-3.52766230550516e-05
-2.27425991106906e-05
-1.0457740840975e-05
-2.68473912146324e-05
-3.15554847043799e-05
-1.53790458996635e-05
-1.76973778853889e-05
-1.33013202170628e-05
-1.90328408912609e-05
-1.97526450865437e-05
-3.3038447092938e-05
-7.68083972033092e-06
-3.26684369007455e-05
-3.64217854808534e-05
-2.54647828145737e-05
4.73002781021507e-06
-4.21193534196234e-05
-1.46214469312509e-06
-2.50031180750703e-05
-1.64998974985897e-05
-2.38445844196894e-05
-3.79827749822435e-05
-2.84065988940938e-05
-2.68822127971649e-05
-3.44624081614749e-05
7.9642739368416e-06
-1.43080279252343e-05
-2.35978277558962e-05
-5.04517106305672e-05
-3.5230933946271e-05
-1.56409048281705e-05
-1.07696168252421e-05
-6.28289141092451e-06
2.55158852640156e-06
-2.04169060862808e-05
-3.35671471293024e-05
-1.01275540169339e-05
-3.53381591616683e-05
-2.2029264870614e-05
-9.71172915467513e-06
-2.05609658197094e-05
-6.83697534719112e-06
-1.26113557477082e-05
-7.86953401241511e-06
-1.35787118802382e-05
-1.06688784870276e-05
-2.59672676947688e-05
-2.09383347096323e-05
-2.30999764389293e-05
-1.14989447288026e-05
-3.72260820780818e-05
-4.44609395107095e-05
-2.46997408241757e-05
-2.41735971859075e-05
-2.02248523767216e-05
-2.78966394632465e-05
-3.17630021409959e-05
-3.06272972528757e-05
-3.10352182886069e-05
-2.23377606504434e-05
-3.0730270282705e-05
2.03411748889647e-06
-2.52016094446633e-05
-3.34757817007646e-05
-8.29432238602904e-06
-2.53310368415976e-05
-1.64983930925332e-05
-3.31423609273093e-05
-8.33575101913022e-06
-1.28027111117387e-05
-1.24450281907548e-05
-1.12605452024733e-05
-3.26928159042516e-05
-2.20586359437203e-05
-2.38675657240757e-05
-1.18947831322426e-05
-2.28794498705953e-05
-1.94104746051045e-05
-2.43790915104907e-05
-3.74262207549414e-05
-2.33496224341294e-05
-2.16976646173606e-05
-1.58149468033191e-05
-2.98021210952656e-05
-1.25666073705457e-05
-1.36269919796435e-05
-3.30889121061155e-05
-2.82995646982726e-05
-2.22887967270839e-05
-1.80730769811e-05
-5.53490488858923e-06
-2.65702814781523e-05
-3.00304417916813e-05
-1.40302426611895e-05
-1.28485355012312e-05
-3.5656845594398e-06
-3.19917595171006e-05
-2.88126433590956e-05
-2.92301614251779e-05
-2.25986009170389e-05
-2.77148403669897e-05
-2.17704593214127e-05
-2.01547140259732e-05
-1.99341563387416e-05
3.0392520515421e-07
-1.62449798993281e-05
-4.05130648358144e-06
-2.7985992545477e-05
-1.87980842458942e-05
-2.41650772175782e-05
-2.97682203607883e-05
-1.92873201216429e-05
-3.64255046059491e-05
-1.24746805846059e-05
-3.32120124223175e-05
9.45575335349128e-06
-2.53192419718212e-05
-3.72854426506968e-05
-1.54012484725152e-05
-1.41166357090128e-05
-1.70350704639153e-05
-1.47504120916121e-05
-6.05432218317974e-06
-3.07978915151293e-05
-1.90836812765392e-05
-1.60624896075317e-05
-1.6512694768148e-05
-2.62810499853695e-05
-3.23347289365455e-05
-2.9515307650151e-05
-1.7650966009001e-05
-3.26986514388132e-05
-2.09902883759367e-05
8.31605292755056e-06
-1.81101506190272e-05
-3.4565051644964e-05
-2.44447751902699e-05
-1.81288126124462e-05
-2.0490710692251e-05
-3.72332079633817e-05
-2.81891474546879e-06
-2.56299634984449e-05
1.70232618689318e-06
-3.03991559607233e-05
-2.26522489445955e-05
-1.93217538756704e-05
-1.90353878938812e-05
-6.75735496543265e-06
-1.81913300474158e-05
3.20574229809884e-06
-3.06978566887783e-05
-5.89881843254771e-06
-4.36446098351232e-05
-7.19895031246093e-06
-4.87972674570525e-06
-2.32471494144819e-05
-8.68690381298165e-06
-2.41278979290598e-05
-3.71920256036401e-05
-1.63609690360962e-05
-2.02716060359206e-05
-1.02044912014394e-05
6.2693984428253e-06
3.70400879150859e-06
-2.72207015725327e-05
-3.92617696212609e-05
-1.52341566829647e-05
-2.42684946874196e-05
-1.72466826266715e-05
-2.73962477707096e-05
-7.43330859567523e-06
-3.30684536729237e-05
-1.11304849195272e-05
-1.44479253959275e-05
-2.25914140436959e-05
-2.43365985073234e-05
-3.82005152552543e-05
-3.69584110880979e-05
-1.28370260173817e-05
2.88234626576137e-09
-4.11428343391513e-05
-1.56070370282056e-05
-4.15792635954703e-05
-2.07748365934577e-05
-2.11543988616438e-05
-8.54475369840088e-06
-2.24728936320683e-06
-2.8117975045044e-05
-1.85239310649898e-05
-2.66776424681467e-06
-2.45225114194273e-05
-2.9403796310074e-05
-4.83012729120829e-06
-1.67792421524584e-05
-5.40057095000126e-07
-2.96565665705279e-05
-2.83964870959847e-05
-2.25794526185458e-05
-1.25635466865497e-05
-3.72550227247733e-05
-1.17351559655136e-05
-9.94008013398155e-06
-1.42140533885657e-05
-1.80657420234193e-05
-3.42085362648e-06
-2.58233171473957e-05
-9.28004479300853e-06
-2.49803670204833e-05
-3.82292681486454e-05
-3.53168211066539e-05
-9.9707975597986e-06
-9.25025472866722e-06
-2.12113208774282e-05
-2.27038889933623e-05
-1.98852972862461e-05
-1.45636646814672e-05
-2.994659832954e-05
-2.31033406764872e-05
-9.69760738121741e-06
3.16260218697584e-07
-1.97308861728514e-05
-1.12384680205895e-05
-3.51967357598702e-05
-4.39199772732839e-06
-1.53585083275154e-05
-1.71792043647542e-05
-2.99585380398249e-05
-5.8837804075546e-05
-1.96096232096695e-06
-1.55362391955883e-05
-2.25611701991912e-05
-1.72920508949349e-05
-4.46459233057641e-05
-2.93649775766684e-05
-2.30655050150994e-05
-5.3393208514507e-05
-7.70208645395647e-06
-2.60193109574895e-05
-1.51737046186528e-05
-4.27168661449613e-05
-2.46019835710989e-05
-2.68838507573036e-05
-2.51584409592284e-05
-2.74230831135e-05
-3.98450821992675e-05
-1.60959952082854e-05
-4.47312214937046e-06
-1.72007830137109e-05
-2.59629943475988e-05
-1.80086955537252e-06
-2.45852454588217e-05
-1.71927311060679e-05
-1.83906094164471e-06
-3.10549824020866e-05
-4.0105010157843e-05
-2.92061081957254e-05
-1.52396547395297e-05
-4.10904999869654e-05
-2.80161481952846e-05
-2.24625081205285e-05
-2.79452573414325e-05
-4.16919520775428e-06
1.35173366184251e-06
-2.59265294492562e-05
-2.79984197169356e-05
-1.22803321944336e-05
-1.61637927475046e-05
-3.95834708545384e-06
-3.92151073907363e-05
-1.93697358810864e-05
-2.65317838755229e-05
-3.53240670535594e-05
-4.21626760702035e-05
-2.98779592071859e-05
-4.27733765461311e-05
-1.5835221055509e-05
-9.17588332328852e-06
-4.9103359414407e-05
-1.69643345501477e-05
-3.16133652660325e-05
-1.80406986064088e-05
-3.65831553633501e-05
-1.83046992425861e-05
-1.48986978113568e-05
-2.22809678731179e-05
-1.46823723190244e-05
-3.93172301668411e-06
-4.3135092209988e-05
-2.88403331661204e-05
-1.64086556884813e-05
-3.45537486108563e-05
2.97146459993145e-07
-1.8311131410833e-05
-3.23245811241075e-05
-2.32267622977796e-05
-2.50554747081762e-05
-2.83817273237873e-05
-1.34057848312032e-05
-3.93814973092949e-05
-2.21431478245787e-05
-2.80869106152474e-05
-3.62941645507015e-05
-3.21827524580968e-05
-2.75222444621413e-05
-1.79790636658738e-05
-2.50682440067135e-05
-1.93802973166094e-06
-3.62917439457329e-06
-1.52586131956564e-05
-2.26981487363193e-05
-1.50038822072985e-05
-2.62400042069994e-05
-1.31060696612319e-05
-1.62274228643514e-05
-1.55076551834596e-05
-4.23418596089656e-05
-2.90347919370764e-05
-3.61401257465387e-05
-2.89578811180001e-05
-1.82782956848075e-05
-3.72088245368521e-05
-1.66073897119791e-05
-2.51591241588738e-05
-3.20445034939337e-05
-1.92001890426479e-05
-2.02983713817681e-05
-3.03662472334282e-05
-3.24771720476692e-05
-2.35760608526252e-05
-2.69063331523582e-05
-2.65394032808927e-05
-1.81504509955333e-05
-2.63216078739874e-05
-1.98749906537592e-05
-1.81119233762444e-05
-1.575384443537e-05
-1.77174847250071e-05
-2.46701119780957e-05
-1.30383516659715e-05
4.81105833389453e-06
-1.37713963145815e-05
-1.38111018833646e-05
-1.14341222558703e-05
-1.24276518299897e-05
-2.97970112725886e-05
1.7576364454822e-06
-2.14771449309875e-05
-2.82130480021919e-05
-2.5550586561349e-05
-3.05024190782551e-05
-2.2725926098155e-05
-2.7724369611272e-05
-2.56470030366546e-05
-1.4905472621525e-05
-3.76202831050098e-05
-5.59496682095545e-06
-1.27468948935661e-05
-3.44090542770293e-05
-2.19390844918496e-05
-2.63281995087062e-05
-9.29400169795427e-07
-2.59244086636157e-05
-1.38856238888086e-05
-3.88265060036367e-06
-3.15934424491847e-05
-1.75514704730853e-06
-2.2812907227774e-06
-2.7184457409493e-05
-1.85223814931676e-05
-4.77548425666418e-06
-3.33266822266054e-05
-2.28092331248074e-05
-2.47084381029919e-05
-1.02006767453534e-05
-2.18514131925646e-05
-1.18910611081916e-05
3.6626406048884e-06
-1.96635444988052e-05
-2.91041862349833e-05
-7.99652883178799e-06
-2.95521997457532e-05
-9.57278543786932e-06
-1.05542433103074e-05
-2.17474207460429e-05
-5.03718332321356e-06
-1.68796137614281e-05
-1.77050131947197e-05
-2.69939847553104e-05
-4.13727508479308e-06
-2.42943195438353e-05
-3.22544461965838e-05
-1.70892967587126e-05
-1.62679758073185e-05
-3.71297684054359e-05
7.98625227095433e-07
-1.89122789443123e-05
-2.02393764429657e-05
-1.72089434716531e-05
-1.93837038477882e-05
-4.68608443960605e-05
-1.90987690522523e-05
-3.06821765409834e-06
-2.04083644837704e-05
-1.83591287703055e-05
-1.7354191820714e-05
-4.34384779087358e-05
-3.20811165517757e-05
-8.40974366000235e-06
-4.23252081442219e-05
-2.09420836359544e-05
-1.21794085194408e-05
-1.5309601688429e-05
-1.95361581140576e-05
-2.2457160809789e-05
-2.5501355845784e-05
-2.05357631427134e-05
-1.6939545169324e-06
-2.97115107981181e-05
-2.55374630279416e-05
-1.52033359516683e-05
-2.23227199127366e-05
-2.30046223873583e-05
-3.44328805666392e-05
-4.63952550981311e-05
-3.39860592914524e-05
-2.48527909258344e-05
-2.71215718956549e-05
-2.02088031112413e-05
-1.52858704328345e-05
-2.55933245473203e-05
-1.89554288695154e-05
-1.60553459919987e-05
-2.97675371504602e-05
-5.22357899148153e-06
-2.58007164152064e-05
-2.04207759532074e-05
-2.738383153094e-05
-3.45276478665147e-05
-3.39006432616737e-05
-1.59622039858405e-05
-2.73461937938499e-05
-2.22207993674675e-05
-2.48465790338626e-05
-2.50640672030354e-05
-9.67410422716447e-06
-3.28914811719592e-05
-4.01472110538255e-05
-2.66648797859369e-05
-1.28437310004263e-05
-3.2801440684414e-05
-2.74428552004389e-05
-3.12734437436789e-05
-2.0031599568941e-05
-1.26673169692094e-05
-2.72306107592753e-05
-1.8856325473882e-05
-5.19713700996676e-06
-1.43316144245813e-05
-2.06714014422612e-05
-2.13988789959911e-05
-2.02860725075622e-05
-1.4001651106597e-05
-3.35882451308968e-05
-2.33590987709639e-05
-1.5051055380817e-05
-2.1905811659634e-05
-1.27012553291377e-05
-3.19741485370802e-05
-2.25734947793407e-05
-6.2273239962846e-06
-6.73968896710602e-06
-2.75704407299325e-05
-1.39218280975624e-05
-2.67467541122262e-05
-2.55930271358532e-05
1.41185038450967e-06
-2.36117107323129e-05
-3.93922548454209e-05
-5.95164231707073e-06
5.70816194522001e-06
-1.74844067948055e-05
-1.14428236939867e-05
-9.20590795069147e-06
-2.1716043994743e-05
-2.31738081809798e-05
-2.10036366922299e-05
-2.00324339317525e-05
-3.76818724247733e-06
-1.6916041122663e-05
-2.7992883550337e-05
-4.7835242771404e-05
-2.19149382655672e-05
-6.82826701238493e-06
-3.62951213177971e-05
-2.64851249608114e-05
-3.09794249389205e-05
-1.04830032815423e-05
-1.72023826113945e-05
-2.0520565251898e-05
-3.31034623830871e-05
-3.11064227946645e-05
-2.8641220588362e-05
-2.5905430290991e-05
-2.23467489316838e-05
-3.15342215667739e-05
-2.06347895331592e-05
-1.8901320111654e-05
-3.19943235374849e-05
-3.97161217455389e-05
-1.15418406513239e-05
-3.15012631983317e-05
-1.34332455656844e-05
-3.81234187527121e-05
-3.18567051784376e-05
-2.25358746122779e-05
-2.04421783298308e-05
-3.60395923155176e-05
-1.41524474745734e-05
-1.08679612690198e-05
-1.27702674995049e-05
-2.14022529459607e-05
-2.40748454537747e-05
-3.07827179625535e-05
-1.93867758946623e-05
-3.24463153347461e-05
-2.3116952515234e-05
-8.26678866973774e-06
-3.98189523452917e-05
1.03633096983279e-05
-5.59143520303822e-06
-1.38198646253835e-05
-2.47944977514569e-05
8.86076119949775e-06
-3.47929480569025e-05
-1.30496168903012e-05
-3.09483630742053e-05
-1.16745041012415e-05
-2.43204214820223e-05
-4.99664513554348e-05
-2.24863806574643e-05
-3.02698116383154e-05
-2.23095762847254e-05
-3.32498420684877e-05
-3.96642346870508e-05
-2.57999784930639e-06
-2.46068493287605e-05
-3.2452460452983e-05
-7.38925650066661e-06
1.07911136968836e-05
-1.15375368808172e-05
-3.56963619047784e-05
-2.10948727510029e-05
-1.73291451497977e-05
-2.19049066823059e-05
-3.15010579558536e-06
-2.3014703400721e-05
-1.53514138148392e-05
-2.17037279955445e-05
-2.47030685522403e-05
-8.8852812772399e-06
-6.12641215382679e-06
-1.62520166401082e-05
-2.66824819314892e-05
-1.94516404372584e-05
-8.18233642668812e-07
-1.85194243387155e-05
-3.44301270803697e-05
-3.22413520238797e-05
-1.19811976762192e-05
-6.43849518931173e-06
-1.36749280578876e-05
-1.28460969888734e-05
-2.61391776605124e-06
-1.85840166497411e-05
-3.46566185254863e-05
-1.18282922669814e-05
-2.32911783120415e-05
-2.87108363823922e-05
-1.53660567814792e-05
-1.73797588539514e-05
-1.79616129988141e-05
-3.47351642677759e-05
-1.49930787661247e-05
-3.81575802593791e-06
-2.37128938269499e-05
-2.68615802968732e-05
-5.90266935272752e-05
-3.12398157172808e-05
-4.10727152282475e-05
-1.4037590874526e-05
-1.11927787129245e-05
-6.44376170959725e-06
-6.5979748504835e-06
-3.15677428065124e-05
-1.10633429437001e-05
-1.55158394800977e-05
-2.71492365359568e-05
-1.76442568404072e-05
-2.25047077898696e-05
-3.90542266519509e-05
-2.34000900887819e-05
-2.11441787427446e-05
-2.15048217015912e-05
-1.32084346568964e-05
-4.97616059434571e-05
-2.95973729167734e-05
-1.38091372735196e-05
-3.706004895785e-05
-2.85228136518758e-05
-2.39239821423528e-05
-2.05705343128519e-05
-1.21784959225261e-05
-3.46843048227974e-05
-3.22947485112269e-05
-2.82644410775766e-05
3.85727238996064e-06
-2.77193619016988e-05
-2.33405465668766e-05
-2.58627017458428e-05
-2.37231122059367e-05
-1.44713607692189e-05
-1.08188715035264e-05
2.75670975277481e-06
-1.07075052305063e-05
-3.51707088109998e-05
-6.25333866082998e-06
-1.80432046910929e-05
-1.94988539559835e-05
-1.92060330459994e-05
-7.49649309007272e-06
-3.85190651706242e-05
3.58714518867177e-06
-2.11830524843743e-05
-3.49744783562284e-05
-3.8314693279156e-05
-9.22046868428717e-06
3.66885307911713e-06
-2.34543288149865e-05
-1.27431738072963e-05
-1.38326692131743e-05
-2.30617602281283e-05
-2.39313092257767e-05
-5.04424585489901e-06
-1.98705358179464e-05
-1.41835718129306e-05
-2.13970640051922e-05
-5.24924470365905e-05
-8.45428546927599e-06
-1.40540596892316e-05
-1.420573535173e-05
-2.84093748839227e-05
-5.71104604849994e-06
-2.2408243624861e-05
-2.70650962696043e-05
-2.97666262758886e-05
-3.21261838987658e-05
-3.10938563323566e-05
-2.27534284554077e-05
-2.06568142204238e-05
-3.2670026314255e-05
-1.73315372485593e-05
-2.56851663528386e-05
-6.40569555771382e-06
-1.53820749390095e-05
-1.17787399873124e-05
-6.071931713704e-06
-1.8017182215423e-05
-3.15975535828216e-05
-3.9405699660194e-06
-1.24531947141032e-05
-3.32374383885541e-05
-1.89512681232803e-05
-4.66104044490657e-06
-1.91224923925902e-05
-3.7694377079825e-05
-4.43455071746493e-06
-1.64141628808309e-05
-1.26465548143989e-05
-6.81958842628001e-06
-1.66215763547205e-05
-1.6253140101087e-05
-2.81625145710376e-05
-3.16058194340474e-05
-2.2554602545205e-05
-1.97532853506798e-05
-3.36394362842014e-05
-1.23552426090099e-05
-5.59391045093343e-05
-3.98732259125278e-05
-4.36864478246808e-06
-1.64829307558712e-05
-1.71639467953292e-05
-1.19663581174024e-05
-1.94539019497317e-05
-3.85160408425579e-05
-1.60628018953675e-05
-6.22464175483618e-06
-1.60342809333876e-05
-1.34710054749013e-05
-1.21781939796818e-05
-1.05072121730775e-05
-1.74709830139629e-05
-2.4076539113063e-05
-2.42799383197732e-05
-1.26371336906873e-05
-1.49678459272337e-05
-3.13282795884461e-05
-2.25418396318085e-05
-1.99803632293594e-05
-3.74576123947176e-05
-2.43513332330357e-05
-1.44011669385028e-05
-5.56540271823229e-06
-2.1601258214167e-05
2.48412153254012e-06
2.57413716770284e-06
-3.07615609190728e-05
1.01258104036691e-05
2.13754514770398e-07
-1.84564615381092e-05
-1.52511370950707e-05
-3.78109167555419e-05
1.59408637785967e-06
-8.47637125215711e-06
-3.33975892540672e-05
-1.76043441779471e-05
-1.51129034992488e-05
-1.30956294053636e-05
-1.42148786787736e-05
-3.85432878758683e-05
-1.55817155635195e-05
-2.87512266646095e-05
-1.48076761032815e-05
-2.43888367818194e-05
-3.88804067634402e-05
-2.66033620148703e-06
-1.53713278852422e-05
-2.9795637008917e-05
-3.01710876858338e-06
-1.20390173962635e-05
-3.01000203085141e-05
-1.28691804176012e-05
1.92262337011151e-06
-2.04996134129136e-05
-3.95264406571646e-06
-2.36303662726768e-05
-1.71765164558549e-05
-3.04064790661719e-05
-3.49214772352694e-05
-2.6175224816909e-05
-1.27314943722808e-05
-2.62187508450029e-05
-6.12947426006038e-06
-1.76631489233758e-05
-2.51839242854684e-06
-3.68934564791766e-05
-2.56420557614196e-05
-2.45347356251084e-05
-3.58861409867809e-05
-2.88892753122589e-05
-2.19151949021358e-05
3.96756960251134e-06
-4.20740061576414e-05
-2.08788282940682e-05
-3.47767684466308e-05
-1.3729463024528e-05
5.53883928656746e-06
-1.63565884818315e-05
-1.67822121503081e-05
-1.55067252567958e-05
-1.67868085681384e-05
-1.39935003286358e-05
-1.86203419791281e-05
-3.78337923853131e-05
-4.68613821884998e-05
-2.36202055545604e-05
-7.80333498214668e-06
1.21635892878486e-05
-2.3158496699131e-05
-2.83283071826177e-05
-4.04263368472046e-05
-2.55778567004905e-05
-4.85668328920242e-06
-2.38689545379034e-05
-3.34940728028544e-05
-5.47614781722118e-06
-7.20721785634035e-06
-3.00304720564574e-05
-8.38394730802699e-06
-3.15676320320402e-06
-3.09285592117103e-05
-2.29353257001422e-05
-2.73172528122463e-05
-1.6814450015531e-05
-3.55124645053157e-05
-2.54577295317761e-05
5.08468876154367e-06
-1.30274310276755e-05
-5.19467484251516e-06
-2.95665510067639e-05
-1.18245340694746e-05
-4.6374669989092e-05
-1.56502677792005e-05
-2.74555766431117e-05
-3.2541346530684e-05
-2.2083069227589e-05
-8.48702594112055e-06
-1.63796757850964e-05
-1.71089369120759e-05
-1.49485151865008e-05
-1.41961836111256e-05
-2.47551556265581e-05
-1.7864953569643e-05
-1.48039503462609e-05
-8.35932268909739e-07
-1.25025748438191e-05
-1.73752739153854e-05
-7.71125465340325e-06
-2.59192128737315e-05
-3.57150662102506e-05
-3.75311063295126e-05
-3.15248080895986e-05
-2.51694734214729e-05
4.94255692399361e-07
-2.76540016510799e-05
-2.60135901475776e-05
-2.00231193361569e-05
-1.4699305303739e-05
-1.9331841430815e-05
-2.09596007519746e-05
1.64864771126638e-06
-1.25128152209428e-05
-2.22178455279788e-05
-1.43404481243044e-05
1.84427924583292e-06
-1.68797614576975e-05
-9.04480721080557e-06
-4.72298462584387e-06
-1.60755206462337e-05
-1.88947145335576e-05
-1.7343277697167e-05
-3.07284364042665e-05
-4.15990522333067e-05
-2.19840011175395e-05
-2.62381683445505e-05
-2.26509650519308e-05
2.79588113971176e-06
-1.93351202759773e-05
-1.37369571526786e-05
-2.24322013331065e-05
-3.52543337448911e-05
-1.32843561802246e-05
-1.24407478441879e-05
-1.60445160017331e-05
1.61982084452781e-05
-1.51342093481775e-05
-8.7089994843263e-06
-2.67151499022221e-05
-2.46841160779347e-05
-1.78979772354334e-05
-4.59966901700057e-05
-8.87486932706891e-06
-1.70895795783068e-05
-1.75188899269512e-05
-1.14298947933002e-05
-2.07032509156339e-05
-1.83448113197175e-05
-1.17389319274534e-05
-8.18938262437356e-06
-8.61710017696983e-06
-3.68156257757831e-05
-2.77018846210319e-05
-1.32132343097414e-05
-1.09826156687026e-05
-2.37778430776029e-05
-2.5201215673069e-05
-4.20592384150655e-05
-2.36823148080333e-05
-2.39705961439216e-05
-3.17809312521884e-05
-3.42866828270639e-05
-3.71650922582123e-06
-1.60518074450825e-05
2.5950623622138e-06
-1.33987962285277e-06
-1.67371512974698e-05
-1.38326342271409e-05
-1.3265957510143e-05
-9.61964873112077e-06
-1.21455378978104e-05
-1.23937809826412e-05
-3.39822643320394e-05
-1.00190298674368e-05
-2.70203669100607e-05
-1.14490123313433e-05
1.02757339092519e-05
1.7211886861968e-06
-1.60760318380074e-06
-3.15402844760948e-05
-8.84128102574042e-06
-5.8936889552662e-06
-2.9917932153671e-05
-9.62250343239928e-06
-1.87317045020875e-05
-1.22452825438622e-05
-9.05761701422142e-06
-2.04321254073099e-05
-3.69182184682886e-05
-4.10540365427355e-05
-4.32462146650516e-07
-1.97637668954463e-05
-2.36363778680651e-05
-3.40879342504893e-05
-2.04210239525728e-05
-2.06807647265568e-05
-3.79236954977039e-05
-2.01002575408822e-05
-3.52645895756538e-05
-2.36402531971314e-05
-1.47362335923093e-05
-1.90396618618408e-05
-1.81203673745046e-05
-2.34831591225689e-05
-3.86095586603575e-05
-1.35382576135019e-05
-2.40426877762893e-05
-1.73859033011488e-05
-3.79699944316845e-05
-1.89010886407998e-05
-3.30090230826233e-05
-2.39320910142409e-05
-3.34899145929129e-05
-1.61920107147859e-05
-1.65638367237169e-05
-1.52911287165006e-05
-2.87182769304021e-05
-1.41383864717982e-05
-2.80651453991672e-05
-2.72392577809608e-05
-8.00852198092652e-06
-3.6958745277174e-05
-2.05942159706742e-05
-1.7484993590397e-05
-2.9309186971419e-05
-1.56744175353864e-05
-2.31583930429066e-05
-3.6217902641837e-05
-8.73261778391645e-06
-3.03709477367765e-06
-1.56029128075972e-05
-1.88498316068613e-05
-1.32503972111974e-05
-1.3372743433966e-05
-4.17582119100077e-05
-4.76545043354348e-05
-1.43764240883733e-05
-1.41717670143488e-05
-1.87708454637195e-05
-4.6495050771673e-06
-3.40653963079101e-05
-2.0868420170868e-05
-5.13870819067551e-07
-2.04882261018323e-05
-1.72675989573255e-05
-7.9311581416675e-06
-1.92524063768073e-05
-2.57309781803579e-05
-1.13907170647088e-05
-1.8622132909305e-05
-1.7277750391534e-05
-7.83984833209712e-06
-1.23373458679734e-05
-1.01464537401156e-05
-3.27226234449362e-05
6.19387741172019e-06
-1.90913093225435e-05
-1.08614900711708e-05
-1.7975346857133e-05
-1.15611817679733e-05
3.11081218396993e-06
-1.5707350624941e-05
-1.65703807699101e-05
-1.27032828186335e-05
-3.30453730081337e-05
1.47256144734745e-06
-2.28931488582215e-05
-3.66418446417036e-05
-1.07537345694073e-05
-1.14717890780326e-05
-7.40861344858273e-06
-1.80914390272141e-05
-1.75560805539212e-05
1.08534865433183e-06
-3.29840754456217e-05
-2.4749415494263e-05
-1.30739871400889e-05
-1.9725598507936e-05
-1.76319609025721e-05
-1.39430890403094e-05
-1.70908375933147e-05
-1.35221913969364e-05
-9.7805197560886e-06
-2.11988687224143e-05
-1.67227577088589e-05
2.18698964929209e-06
-1.99927719182223e-06
-2.67884085216421e-05
-1.67022526016552e-05
-1.16646319697457e-05
-1.79504645591319e-05
-5.18618665424091e-05
-2.02572858847259e-05
-2.50001195243957e-05
2.24019749028176e-06
-2.25144830422596e-05
-2.88816399383221e-05
-1.49113910905212e-05
-4.34085511854618e-05
-3.81274759503254e-05
-2.31299450630485e-05
-1.6551688793964e-05
-2.20099114607903e-05
-3.59754894947733e-05
-3.05332148833594e-05
-1.78246164684347e-07
-2.4880023541361e-05
-2.4848917856825e-05
-1.23479364665642e-05
-2.41793345480198e-05
-2.4128374732082e-05
-3.22342678860475e-05
-3.06720814482733e-05
-2.83773140609677e-06
-2.41111722375473e-05
-1.4403955791445e-05
-3.30743495137438e-05
-1.72128196001318e-05
-3.13930479116557e-05
-1.95755012300173e-05
-2.49840052254824e-05
-2.14993871085005e-05
-2.62397495006541e-05
-1.12680430439371e-05
-1.64956173868665e-05
-2.1725430180516e-05
-2.62916320429088e-05
-2.56635459035773e-05
-3.6230605549878e-05
-2.38432271155546e-05
-1.10181064794342e-05
-2.38624157432312e-05
-4.03318939506793e-05
-2.60542194071528e-05
-3.23059431404595e-05
-9.2432360086728e-06
-1.67896453170844e-05
-1.06322179341421e-05
-1.6193598722639e-05
-2.49691191135561e-05
-3.17052963281554e-05
-2.93528121541072e-05
-2.42854506472276e-05
-5.02361868886552e-06
-2.59065899809105e-05
-1.02782795509714e-05
-7.25327880911507e-06
-3.33162259260106e-05
1.00577236095815e-05
-3.71604224138916e-05
-1.97598528371158e-05
2.49270438216079e-06
-1.45963880180987e-05
-1.03978339930215e-05
-1.41712040771326e-05
-2.45816342146893e-05
1.22929812621811e-06
-1.21754654632674e-05
-3.83497979165966e-05
-1.62184286590128e-05
-2.20605607729965e-05
-2.92140212166202e-05
-7.34569199411826e-06
-1.88019030270736e-05
-1.42135973161276e-05
-1.41262138524942e-05
-2.86607929496558e-05
-1.46835563737967e-05
-9.91593625712131e-06
-3.25161303687472e-05
-2.31805786120221e-05
-4.05158407680141e-05
-3.25915840485668e-05
-1.03137636723884e-05
-3.02763102868072e-05
-1.9906335461874e-05
-2.01654150691729e-05
-2.61451999030038e-05
-8.70050612998922e-06
-4.27358167751954e-05
-2.55569017998052e-05
-1.99273875024841e-05
-1.96685986786374e-05
-3.65841171237505e-05
-3.63200732251778e-05
-1.25202272412024e-05
-9.69720046608732e-06
-4.3168086027302e-05
-2.24464743333195e-05
-9.60260550035982e-06
-2.31235967479739e-05
-2.38342672381692e-05
-3.26751711713012e-05
-1.16661182075267e-05
-2.75238932198355e-05
-1.72135848329786e-05
-1.74292168544066e-05
-1.58853058645759e-05
-1.2070253788714e-05
-3.22052390770533e-05
-1.15023258360262e-05
-2.16823148445641e-05
-1.12946245224686e-05
-2.12452389541902e-05
-9.35162424916278e-06
-3.61155744402185e-05
-3.79130058295509e-05
-4.27986510692516e-05
-1.81419269756355e-06
-2.02518149734072e-05
-3.44481775926096e-05
-7.45285050806796e-06
3.88786119333108e-06
-2.82569109013215e-06
-1.00273747125453e-05
-1.18075137763734e-05
-2.45644161346802e-05
-2.61441625349099e-06
-2.61963994496544e-05
-1.85069802871574e-05
-4.17795869765881e-05
-2.14714143602335e-05
-3.76530014587569e-05
-7.43191899357711e-06
-1.17961198135088e-05
-2.05071758788351e-05
-1.32209267128886e-05
-2.10522819352405e-05
-3.66037848912259e-05
-2.42856309309102e-05
-5.28179066566705e-06
-6.40256987069687e-06
-1.72732326571282e-05
-3.23533620737665e-05
-2.76181270774554e-05
-3.94325355650754e-05
-2.28569571896076e-05
-2.32697327973048e-05
-2.36820140448434e-05
-2.05167686181072e-05
-1.80353003872183e-05
-1.29484457223101e-05
-2.66970713550839e-05
1.89582161643211e-05
-2.76471563109109e-05
-3.93822786417128e-05
-2.75623611543297e-05
-8.80743240466979e-06
-6.18343467575201e-06
-1.03813651653013e-05
-1.92111105664177e-05
-1.22450453619461e-05
1.1935274109691e-05
-2.61325479194327e-05
-1.49281962202376e-05
-2.50283370013966e-05
-1.7709280716625e-05
-1.82900967249797e-05
5.6172846253861e-06
-3.35201170326414e-05
-1.92292490068782e-05
-1.67126437839766e-05
-1.68755286834702e-05
-2.15101413237333e-05
-4.51738928372277e-05
-1.90576144287964e-05
-2.75203526609434e-05
-3.36219164176705e-05
-1.13207081664734e-05
-1.80902588037835e-05
-1.25998002889069e-05
-2.69455162537654e-05
-4.39065129582074e-06
-1.72004775858855e-05
-2.1598767095993e-05
-2.50280991634913e-05
-1.03137062167615e-05
-1.0180256473296e-05
-2.44572776465093e-05
-2.2417153973076e-05
-1.32806934747916e-05
-1.32171286875143e-05
-2.2535247470293e-05
-2.44970022106355e-05
-2.33701844720835e-05
-2.70705920860204e-05
-1.38773363125791e-05
-1.45422501049181e-05
-2.95858012869296e-05
-3.48545868557024e-05
-2.11375460775026e-05
-3.08070478441699e-05
-2.68883649203644e-05
-3.73433338043979e-05
-2.55961138792903e-05
-3.09820514847537e-05
-6.61068945998842e-06
-1.34494828118806e-05
-1.75513391074802e-05
-1.50096355998387e-05
-5.9557275523669e-06
1.82657429580453e-07
-3.82197219082752e-05
-4.44349626967366e-06
-3.89519465963311e-05
-1.24281114455283e-05
-3.19879928237999e-05
-1.81872815391351e-05
-2.80742328059375e-05
-1.9503351430367e-05
-1.56197971964099e-05
-6.26654496041514e-06
-1.94495216979754e-05
-1.8685157895764e-05
-3.93162463114501e-05
-1.38150567883071e-05
-2.30714310424792e-05
-3.43182180183136e-05
-2.55813657616317e-05
-2.44290003927145e-05
-1.87394492799975e-05
-1.21813807120352e-05
-1.23426852591546e-05
-4.16160923672351e-05
1.87389355274741e-06
-1.51373248719484e-05
-1.03190544056312e-05
-2.11453098733721e-05
-3.34403301496065e-06
-3.38330124690563e-05
-1.28814752256104e-05
-2.32663079002398e-05
-1.04782632065304e-05
-1.50131968549023e-05
-3.31981655872768e-05
-1.87424025804231e-05
-1.93211654944531e-05
1.41641667307107e-06
-3.01938558940472e-05
-1.38173153475621e-05
-1.9010188502342e-06
-2.41638199534041e-05
-3.46505769943507e-05
-5.87928224713109e-06
-4.00514700253037e-05
-2.14816789981606e-05
-2.31263794537078e-05
-2.55383390740455e-05
-8.05330701993139e-06
-1.41998445213446e-05
-3.5347810710443e-05
-1.44512167617465e-05
-1.8247556028664e-05
-1.16309746149876e-05
-1.49791733501046e-05
-1.47434945637474e-05
-1.56490083912433e-05
-1.63820889322145e-05
-2.53916754553891e-05
-1.9717523341993e-05
-3.01904283485079e-05
-2.78996399582832e-05
-2.97049594882798e-05
-2.44645412044315e-05
-2.25336094027807e-05
-3.34647936256972e-05
-2.13900920315276e-05
-2.3631831857498e-05
-1.2419899864916e-05
-2.25920982194792e-05
-1.45788856933504e-05
-2.45232974328976e-06
-2.91900991646441e-06
-1.70311182405314e-05
-1.25616447964821e-05
-4.28491208399617e-06
-3.62460034099704e-05
-2.12373523502026e-05
-1.15975486080408e-05
-3.26826148804223e-05
-1.33498404019252e-05
-2.08420038868168e-05
-1.99570992171039e-05
-3.3200533346747e-05
-2.69897729948113e-05
-2.89980836603577e-05
-6.67562901231326e-06
-7.67790496365965e-08
-8.2505346995867e-06
-8.55045548718989e-06
-2.63079385586206e-05
-2.64572842228715e-05
-1.52461939794943e-05
-2.04754895694356e-05
-3.02475256502904e-05
-4.54251973046213e-06
-1.82217702130067e-05
-3.03864063675055e-05
-2.74160551155955e-05
-1.09608986352542e-05
-1.83899882768157e-05
-2.84891823378711e-05
-1.97930119737617e-05
-2.7325265306499e-05
-1.75509353590456e-05
-3.07103995023329e-05
2.2949867947578e-06
-1.11271212340011e-05
-2.5234137003386e-05
-3.88674797132084e-05
3.82771647097085e-07
-2.54178484223244e-05
-3.02264088349381e-05
-1.86233839283848e-05
-2.37155765484156e-05
-1.30138923786718e-05
-2.54533367087905e-05
-1.76134942032972e-05
-2.83220869407109e-05
-1.89889049035992e-05
-4.7593472911895e-05
-3.32401716844439e-05
-2.10690759894062e-05
-2.37496821075003e-05
1.05388548753945e-05
-3.26660196541577e-05
-9.11915223163961e-06
-1.92512031295973e-05
-2.11139336819627e-05
-6.10827053932244e-06
-1.35074809346879e-05
-1.18368329779454e-05
-1.69609444691871e-05
-3.03217283255253e-05
-1.90351043803674e-05
-1.65988106181855e-05
-3.34276052579047e-05
-3.3819567225227e-05
-1.77714419299895e-05
-3.18683202678958e-05
-1.26457647132335e-05
-1.93967924896773e-05
1.18233548588413e-06
-1.88615846564393e-05
-2.79511457903382e-05
-1.82106709826374e-05
-1.90177492311618e-05
-1.51824911287731e-05
-1.68810818314339e-05
-3.8756224795941e-06
-1.7949624145778e-05
-2.89118986479686e-05
-2.56182131231871e-05
8.92343468060821e-08
-4.24665566654836e-05
-3.83922938430746e-05
-1.86215367040373e-05
-3.30870294582454e-05
-2.65482287520754e-05
-2.98581808940679e-05
-2.31050406484966e-05
-1.22052189268346e-06
-2.48222438771738e-05
-1.44135357520519e-05
-2.14894752514269e-05
-1.60589547619044e-05
-3.10806171005816e-05
-2.26959702487999e-05
-3.88538400654017e-05
-1.18809356203905e-05
-2.31502601857099e-05
-1.34740748047218e-05
-3.48143768644209e-05
-2.67288643718718e-05
-6.07235745240608e-06
-2.13372835006645e-07
-3.34278243287185e-05
-2.2813008675801e-05
-9.33831060909374e-06
-2.86489179628524e-05
-1.0451474309442e-05
3.47469254183386e-06
-3.29995875555408e-05
-3.17418993720228e-05
-1.65128520486712e-05
-1.36126327192015e-05
-2.27838584319397e-05
-4.90995254554056e-06
-1.99841907132562e-05
-2.8673525484354e-05
-2.84853957035002e-05
-1.32593990770097e-06
-2.07005286833533e-05
-3.56262679691677e-05
-1.53601764882057e-05
-7.74259283751723e-06
-1.90235657407913e-05
-3.18330172105819e-05
-4.07871109564754e-05
-1.80820064161508e-05
-1.46777049582304e-05
-1.21071505553865e-05
-1.63016904769184e-05
-2.06093832623038e-05
-2.30381357665922e-05
-9.58925357507632e-06
-1.63846375424657e-05
-2.27173653012348e-05
-1.51731929664607e-05
-1.3189726016231e-05
-1.24386824562965e-05
-1.36811547012505e-05
-3.61189248920639e-05
-8.68259468002147e-06
-2.73088810049242e-05
-2.5276499213743e-05
-3.29868166832772e-05
-4.17881059919931e-05
-2.95282197209192e-05
-1.95812361898043e-05
-4.55095660669994e-05
-2.45984915939276e-05
-2.30211314624532e-05
-3.75541204295452e-05
-1.32540678119333e-05
-7.34989884077017e-06
-3.15673543495507e-05
-1.0190362407411e-05
-2.16529895184055e-05
-2.46987218058257e-05
-1.42067606934733e-05
1.45940593414292e-05
-3.65498333693939e-05
-4.19907415715766e-05
-1.23015495203537e-05
-3.44447596040908e-05
-2.00818605944265e-05
-3.30649844881185e-05
-1.38070365772502e-06
-2.52532774233307e-05
-2.15241163659544e-05
-2.24609495770467e-05
-1.62810150892741e-05
-3.50494649618775e-06
-3.08022654974368e-05
-2.41299611141731e-05
-3.66524289168294e-05
-2.35126235407064e-05
-1.29600302707531e-05
-3.84173492497188e-05
-2.25823966950172e-05
5.83196088818283e-07
-1.98296427019037e-05
-1.80382367511684e-05
-3.39608503806053e-05
-2.1659911604339e-05
-2.01693607876996e-05
-2.01643526034893e-05
-2.89090459975311e-05
-7.73184672138477e-06
-3.66019861898756e-05
-2.52704090244026e-06
-3.47821687750721e-05
-1.70676721388994e-05
-6.60513893148241e-06
-1.77543305446169e-05
-3.74917909742353e-05
-1.42148758055461e-05
-3.46519705127051e-05
-2.13882732939095e-05
-3.78780839281427e-05
-7.30470623815895e-06
-3.22696203403542e-05
-3.13409129870399e-05
-2.06850867850568e-05
-3.15427697039281e-05
-2.49833212067766e-05
-2.05178212161111e-05
-1.62895442397689e-05
-1.90717992554976e-05
-3.06691781505919e-05
-1.12743147404113e-05
-2.73556742557971e-05
-1.62376182663036e-05
-1.110935617221e-05
-1.62156481768116e-05
1.78312380492115e-06
-1.77639034402392e-05
-2.15984315627871e-05
-3.16130268526578e-05
-2.46253921933077e-05
-2.10727300601424e-05
-1.21371363228483e-05
-5.62136563942921e-06
-2.00410143831385e-05
-2.32957802783117e-05
-4.79376581434394e-05
-1.37599727244407e-05
-3.27589802228264e-05
-2.87443707914716e-05
-6.00409852655354e-06
-1.71917012949084e-05
-2.17666148830471e-05
1.87902356089573e-05
-2.21846073383305e-05
-2.38840039905739e-05
-4.2458157036038e-05
-1.65086232793678e-05
-2.83847015970441e-05
-3.43252426609445e-05
-1.490728123518e-05
-2.94771839133992e-05
-4.03472535209039e-05
-8.99621690135154e-06
-1.14179174512508e-05
-8.44215732216666e-06
9.24579016865613e-06
-2.67204405072702e-05
-3.50176356063407e-05
-3.47320841464239e-05
1.53505597904121e-05
-7.46872232980849e-06
-1.4234211282471e-05
-1.55361212371995e-05
-3.27656303181708e-05
-2.50895731469637e-05
-3.46426688266381e-05
-1.47877957046749e-05
-1.29790165099501e-05
-6.64842229426516e-06
2.80727843538743e-07
-2.84800535275206e-05
-1.73005813665552e-05
-1.62618437370168e-05
-2.26811699842562e-05
-4.12379104525788e-05
-4.48036232452647e-05
-6.03544582822935e-06
-2.99767175179878e-05
-2.41698967194745e-05
-9.44631610999486e-07
-1.5871158437558e-05
-1.99293131936874e-05
-1.81239026648682e-05
-3.4218675339722e-05
-9.81276304836286e-06
-1.46815652815479e-05
-1.24599974852672e-05
1.00124165983068e-05
-1.74789039029493e-05
-1.68756030109459e-05
-4.82453627155254e-05
-2.96294629375996e-05
-1.68539911089973e-05
-1.51483290724991e-05
-5.52900969409566e-06
-2.00962765848443e-05
-3.45429865036327e-05
-2.3848075494153e-05
-1.15762760576115e-05
-1.79652654001939e-05
8.24849248463441e-07
8.0031639311697e-07
-2.24864322056307e-05
-2.34414462239608e-05
-2.66251022448218e-05
-1.33379422547603e-05
-1.14760686597485e-05
-4.47917821129573e-06
-3.44677249933752e-05
-4.88989761559591e-06
-2.01076158837136e-05
-4.24371026135366e-05
-3.07837560748285e-05
-1.09424366204004e-05
1.37772105740714e-05
-3.3424240854571e-05
-1.15535816582937e-05
-1.24445250906436e-05
-3.0973595470644e-05
-2.12459515297685e-05
-1.19295391474488e-05
-6.56142466310346e-06
-4.33858202759899e-05
-3.76413180703107e-06
-1.01882605367453e-05
-1.20868634093235e-05
-1.54737781800562e-05
-1.38501837083616e-05
-3.73147722283626e-05
-2.5086131997881e-05
-1.75499581903796e-05
-3.19601750184725e-05
-1.80718405879222e-05
-1.86424751247345e-05
-2.44093672720808e-05
-2.82283112164437e-05
2.64738034917617e-06
-1.26038697286673e-05
-3.60356917149256e-05
-3.27804467864171e-05
-2.48011836087011e-05
-2.53494312079962e-05
-3.82019538954367e-06
-3.48951038723626e-05
-2.842076397111e-05
-2.85509808953825e-05
-2.97169124501306e-05
7.36265828928272e-06
-1.46241311136502e-05
-2.0276228633714e-06
-1.37075650611789e-05
-2.35393479017984e-05
-3.05183488742733e-05
-3.15477516747893e-05
3.96200552297786e-06
-1.36738305445373e-05
-3.53297603252318e-05
-3.32858089275335e-05
-1.64289989679583e-05
-2.42128254354348e-06
-3.69057175182142e-05
-3.37667525162718e-05
-1.51706205493895e-05
-6.81210004522502e-06
-1.77872484241636e-05
-1.03408342718229e-05
-2.02251995299344e-05
-3.21575132763108e-05
-1.26893938239065e-05
7.9217153165353e-06
-3.92174574015151e-05
-3.53784795463198e-05
-1.42605383301182e-05
-3.88971314790441e-05
-7.93320973952856e-06
-5.47643199500416e-06
-7.29193630736619e-06
6.62954071485515e-06
-1.16697894472171e-05
-1.76871245854779e-05
-2.52837799273608e-05
-2.77374608251448e-05
-2.17427960112054e-05
-6.52459011441365e-06
-2.65434951461648e-05
-1.29459664193148e-05
9.27165856782853e-06
-1.19478978253105e-05
-1.58724501119301e-05
-5.18497601147387e-06
-3.44387407306355e-05
-2.31996813206336e-05
-9.30477886465292e-06
-4.71361951807557e-05
-2.86994983308591e-05
-1.78966747970098e-05
-2.1005857067949e-05
-2.18489697178453e-05
-1.87652295233024e-05
-1.89366303736132e-05
6.04500610466458e-07
-1.46128332726971e-05
-5.4659198019371e-06
-2.85713487206334e-05
-2.48197619372601e-05
-5.08163450499498e-06
-4.74054231512408e-06
-2.35478695112272e-05
-8.73026382534442e-07
-1.64828330251332e-05
-4.74658350128281e-05
1.32943031227958e-05
-4.0354236281839e-05
-3.14718483853075e-05
-3.76260348462874e-05
-9.84172443484645e-06
-7.96316025539948e-06
-3.03948772236715e-05
-1.84567147743503e-05
-3.25541950308449e-05
-7.12249722321574e-06
-3.18566332881258e-05
-2.20037806155213e-05
-9.17298279609154e-07
-2.8602944783072e-05
-2.18004491513054e-05
-2.936438969843e-05
-2.78849300002795e-05
-2.52063111976223e-05
-4.25762620838392e-05
-1.66098786251934e-05
-2.50016616791485e-06
-3.31486373969092e-05
-8.69559287262816e-06
-3.2127826540267e-05
-1.27379440295839e-05
-2.02941356381534e-05
-2.16437917873444e-05
-1.12718750395583e-05
-9.13728047695026e-06
-9.68669260404964e-06
-5.13558581457499e-06
1.07380907900886e-06
-3.88908561283154e-05
-4.89468683428445e-06
-1.87729212192168e-05
-2.88632235460696e-05
-1.73383511098086e-05
-4.15191758394835e-05
-3.27383484376838e-05
-2.48658625815275e-05
-1.39342052695377e-05
-2.46377002834228e-05
-8.79203134179344e-06
-3.40130118008454e-05
5.92049439786788e-06
-2.24937321762262e-05
-2.69860531931269e-05
-1.92373605810057e-05
-3.26910489207682e-05
-6.37733205865444e-06
-3.31224208082517e-05
-3.30261677381451e-05
-3.39004571692515e-05
-3.68399652950035e-05
-2.54681453586551e-05
-2.73930255163018e-05
-4.51097442740045e-05
-4.16192582803694e-05
-1.33582585899693e-05
-2.56972110730194e-05
-1.78385421332305e-05
-7.46861760099202e-06
-1.85723883154719e-05
-3.7980514518705e-05
-3.11117540133988e-05
-1.10361276409631e-05
-2.79337898362097e-05
-2.71360000300418e-05
-2.48540730568568e-05
-3.06083885504494e-05
-1.22390994989276e-05
-1.35876400163456e-05
-2.17238748222528e-05
-2.77382883742116e-05
7.01435340121332e-06
-2.47829520924313e-05
-1.44060257266736e-05
-2.72204995028386e-05
-1.57091834434728e-05
-3.21315563150158e-05
-3.16813063805426e-05
-2.6732932484692e-05
-2.20200919223875e-05
1.2051636308133e-06
-3.22036900547759e-05
-1.48267359986206e-05
1.57777404063616e-05
-1.70344546464151e-05
-2.13232889677913e-05
-4.32016356359881e-05
-1.85287001453901e-05
-2.47309212497349e-05
1.59225621272347e-06
-2.64031443538621e-05
-1.2953263925295e-05
-1.14974293518693e-05
-2.17277990547772e-05
-2.51280443045134e-05
-4.30695614567398e-06
-1.27384959266607e-05
-3.16365580981823e-05
-1.21741348921816e-05
-5.38962277052086e-05
-2.93059699694786e-05
-3.49320887204641e-05
3.88940271215025e-07
-2.7019089373824e-05
-1.77222125983193e-05
-9.10759444609709e-06
-3.73280444803815e-05
-3.56980933931069e-05
-2.5348847025598e-05
-2.53942338387785e-05
-1.09052424737276e-05
-2.44289663287542e-05
-1.72265134490491e-05
-4.40610119438276e-05
-2.95402532750678e-05
-3.04082535245296e-05
-1.18272575887321e-05
-1.8716111576357e-05
-2.15156519169319e-05
-1.01893764052318e-05
-1.800176928886e-05
-3.2483456762983e-05
-1.93720805211823e-05
-2.19227649904951e-05
-1.78402019021486e-05
-7.66724092111212e-06
-3.40533614503196e-05
5.33062706692479e-06
-2.28843090146066e-05
-2.67114771933446e-05
-2.08916277775733e-05
-2.7885098973905e-05
-3.69967285696677e-05
-2.55433319800251e-05
-1.19763926607945e-05
-1.78422951398952e-05
-3.25311231267089e-05
-2.47505823658244e-05
-1.93025662087121e-06
-1.71015042069129e-05
-1.62635830797007e-05
-2.27654297836981e-05
-4.14299240894356e-05
-3.03068735066167e-05
-3.34689567381067e-05
-1.89589677119006e-06
-1.56221841074851e-05
-3.9550231715116e-05
-2.02637863665292e-05
-2.3571028258325e-05
-3.79483684963622e-05
-1.26620361660059e-05
-1.69326868287336e-05
-1.54505448251289e-05
-2.31496922060784e-05
-1.94761008031438e-05
-5.07859107335532e-05
-5.41755621755814e-06
-3.07711641397719e-05
-1.80106810272431e-05
3.71984726327916e-06
-1.93440899231619e-05
-8.50237326386681e-06
-3.55414075763339e-05
-2.19959114430001e-05
-1.52401350491479e-05
-3.1831591521577e-05
-1.74924783354534e-05
-1.79265374385987e-06
-3.28894103947286e-05
-2.23483772984966e-05
-2.81231245831542e-05
-2.81637765115258e-07
-1.53483613984988e-05
-2.67983282320009e-06
-1.73106747031265e-05
-2.45178585220279e-05
-3.59608256827212e-05
-1.18703589057722e-05
-2.28946824647838e-05
-4.37586732189812e-06
-1.86263814302607e-05
-3.129831535006e-05
-2.79824485694462e-06
1.13675914065002e-05
-2.13849133462965e-05
-3.16975989080919e-05
-2.50829159194302e-05
-2.8584161762757e-05
-3.05061911483362e-05
-3.39755100377243e-05
-5.25982823003007e-06
-1.89256578470726e-05
-2.10109580416668e-05
-2.05111155840046e-06
-2.33930978237738e-05
-2.07679137309467e-05
-2.34973986353533e-06
-1.71103418705936e-05
-1.44509932259347e-05
-4.81850247343094e-05
-2.95157824513458e-05
-2.76727400401518e-05
-3.40686279196029e-05
-2.19489549044122e-05
-2.72238040349624e-06
-1.88609497508886e-05
-2.9727849750872e-05
-8.29976582238631e-06
-2.5538960116974e-05
-2.59260876959536e-05
-3.47763146070898e-05
-9.08533792548126e-06
-2.30297671348605e-05
-2.18949351239294e-05
-3.88467030837616e-05
-2.45467621078287e-05
-3.51403432095251e-05
-9.27454909278706e-06
-4.3539107722796e-05
-1.79278457499454e-05
-1.25107956594818e-05
-2.42772687477429e-05
-3.32298470728213e-05
-3.01990990812839e-05
-9.93681162782032e-06
-3.60284452036268e-06
-1.15818144960446e-05
-3.57881524598779e-05
-1.31534625486762e-05
-2.98896460623454e-05
-1.30237693858593e-05
3.36780046676686e-06
-3.58074621657728e-06
-4.47792489482016e-05
-1.28385227306717e-05
-2.06935316536899e-05
-1.02186362288049e-05
-3.38861117856999e-05
5.37035329886413e-06
-2.58198106757413e-05
-3.10357760311908e-05
-4.18473705802773e-05
-3.95542721826974e-05
-1.11908523923944e-05
-2.72625877145727e-05
-2.49409115440161e-05
-1.13652188085026e-05
-3.00055267883242e-05
-2.34992047477301e-05
7.61485917801389e-06
-3.95261392270953e-05
-2.32150566672896e-05
-1.17267369155527e-05
-2.28771316766384e-05
-1.88762949871164e-05
-9.49538758187736e-06
-3.07259686689146e-05
-3.4378038880187e-05
8.12965340201776e-07
6.85141004009434e-07
-2.41785887999179e-05
-1.66784754866002e-05
-5.12479904335421e-05
-1.93039977677116e-05
-2.70479052232659e-05
-1.24498104113214e-05
-1.5988377745342e-05
-2.48387151199252e-05
-2.42328683039446e-06
-3.4220571880462e-05
-3.48674812026103e-05
-5.50049138349911e-06
-2.07431672425199e-05
-1.9224610439212e-05
-1.73130242096548e-05
-1.97604400481218e-05
-4.56096882730894e-06
-8.66832832499336e-06
-2.66243093247543e-06
-6.32968872591792e-06
-3.29985587302531e-05
-4.39018373276415e-05
-1.09957023268237e-05
-3.42788278954027e-06
-1.59036252133245e-05
-2.13097602177419e-05
1.29900464069849e-06
-2.05291383051124e-05
-2.17462582653553e-05
-2.20126172466468e-05
-2.01612451050719e-05
-1.62082150372193e-05
5.61757286846408e-06
-1.13893729676074e-05
-3.37967470493625e-05
-7.97245573451963e-06
3.56849209476172e-06
-1.86862375090356e-05
-3.04969580184169e-05
-3.56901965632594e-05
-1.20246976157344e-05
-2.97341366632074e-05
-2.70351825789773e-05
-1.60100302133058e-05
2.12573370486848e-06
-2.29931105720018e-05
-1.26303745604628e-05
2.34725536405509e-07
-1.18130672357277e-05
-1.42535570236443e-05
-3.79622719611885e-05
-3.46080163923545e-05
-9.66697129443663e-06
-1.4490089343206e-05
-2.01641896547178e-05
-1.49249327478157e-05
1.66092691934073e-06
-3.14625766722749e-05
-1.5556336266494e-05
-1.31543547203047e-05
-2.98023634104803e-05
-2.14538284691987e-05
1.28985208626596e-06
-1.36481565903174e-05
-3.38991942568916e-05
-2.5661523125987e-05
-2.06975789464094e-05
-1.38682996756777e-05
-3.64108988567229e-05
-4.19164121698499e-05
7.05009070592097e-06
-2.64780735894789e-05
-2.90522133619818e-05
-2.3279009816633e-05
-1.11912188821637e-05
-2.46538486982039e-05
-9.49140417824398e-06
-1.56396779906705e-05
-1.93772652421719e-05
-5.32139759619368e-06
-3.58147410715982e-05
-2.0251799825439e-05
-1.02776875447877e-06
-7.93301814185732e-07
-1.01997062837761e-05
