# Supplementary material for: Research on computational propagation and identification of mine microseismic signals based on deep learning
Source: PLoS One. 2025 Oct 22;20(10):e0334641. doi: 10.1371/journal.pone.0334641 (PMC12543183; doi:10.1371/journal.pone.0334641)
Supplement: S3 Data — (ZIP) [file pone.0334641.s003.zip › 000100500002817.xlsx_0.txt_24.txt.txt]

-2.13012726929771e-05
-4.15398200085945e-05
-2.81936101849395e-05
1.16303167212856e-06
-3.83806740973021e-05
-1.75996788835097e-05
-1.14371063477595e-05
-3.4074203432404e-05
-4.88315990997356e-05
-2.41451523792676e-05
-1.99492356142567e-05
2.69173366081096e-07
-3.15628544164819e-05
-2.28757382636618e-05
-2.12215700495284e-05
-2.90878836635899e-05
-1.12578327230385e-05
-2.80480612508806e-05
-2.88743019645433e-05
-1.08051634061183e-05
-1.11846313831879e-05
-1.05560621557716e-06
-1.12657075042148e-05
-1.15936198161319e-05
-2.06567949241332e-05
-1.32297147228401e-05
-2.97956246663642e-05
-9.61158536997643e-06
-1.83893415488874e-05
3.27780378450208e-06
-1.67950024105163e-05
-3.96380804076291e-05
-1.78727985102004e-05
-3.15082172916952e-05
-1.66525798709483e-05
-2.47240870052195e-05
-4.37605829834899e-05
-1.84135757136882e-05
-5.58383366603785e-06
-1.96485166208745e-05
-3.40724475451486e-05
-1.14437301534915e-05
-6.69701763095684e-06
-1.36300565106567e-05
-3.90226163582436e-05
-3.0369015465662e-06
-3.59857570965309e-05
-2.15441275651927e-05
-4.20474189246042e-05
-3.63661414757642e-05
-2.15238666105143e-05
-3.12897016814791e-05
-2.01159435696377e-05
-1.45013754878194e-05
-1.75236525682599e-05
-1.22298786615978e-05
-7.96816618318526e-06
-9.4051006672098e-06
-9.81309940722182e-06
-1.59493787222846e-05
-2.51023816853135e-05
-1.75911477849481e-05
-1.26115264903625e-05
-3.69191417986736e-05
-9.454682310862e-06
-1.91606877158898e-05
-3.73523612978607e-05
-4.24095833201477e-05
-1.30039070606304e-05
-1.06734804997681e-05
-1.25052974681705e-05
-2.75189964369517e-05
-1.83673653888791e-05
-1.20774870373964e-05
-3.85345830952064e-05
-5.59047620692604e-06
-1.95207365275456e-05
-1.94859077334452e-05
-2.15020366789623e-05
-2.92795976452504e-05
-1.46502782652511e-05
-7.54339480058134e-06
-2.12078428979557e-05
-7.85000216916529e-06
-3.04455489278659e-05
-1.25948139080892e-05
-1.30392385063146e-05
-1.43162934770023e-05
9.2386082435588e-07
-1.31210927672325e-05
-6.3921145357659e-06
-9.37111791358905e-06
-1.54165771484832e-05
-2.9424163277677e-05
-4.62592065802831e-05
-7.03432967285536e-06
-2.56472482535094e-05
1.74198465069925e-06
-8.16803793350844e-06
-3.42549212451028e-07
-3.11746580922453e-06
-3.70183868581439e-05
-2.71550718646932e-05
-2.94340915249641e-05
-1.31306878080334e-05
5.48319604773417e-06
-9.08581756744988e-06
-2.46823477857657e-05
-2.73184053337689e-05
-3.75672100132223e-05
-1.19917325506885e-05
-2.51699132914289e-06
-2.73404558934635e-05
8.76649648979612e-06
-3.74194495962833e-05
-3.15299976113462e-05
-2.87243565235903e-06
-2.91273288267776e-05
-5.40033442236816e-06
-3.34659025923846e-05
-2.7895388037737e-05
-2.19836251294238e-05
-2.44440926731136e-05
-1.51326322590445e-05
-1.21219475632934e-05
-8.65159719312889e-06
-1.65507101262544e-05
-2.70154802056199e-05
-2.38244855972823e-05
-1.72028860522975e-05
-2.41507109976489e-05
-3.36613252922184e-05
-3.02355999067175e-05
-2.40828913368045e-05
-6.98088515871462e-06
-1.5095940544354e-05
-1.37845734847268e-05
-9.35669853813478e-06
-2.29738112971527e-05
-3.30333365123527e-06
-1.11204929845763e-05
-4.26435088677798e-05
-2.08814035146036e-05
-1.65582280936153e-05
-2.74295080885409e-05
-7.59436247243159e-06
-1.99949085627951e-05
-1.96503500105942e-05
-2.12573391317345e-05
-8.66471952247522e-06
-1.87030347915207e-05
-2.19108028557099e-05
-1.44997100977028e-05
-4.80144471599144e-06
-2.39842121543249e-05
-1.41697695935404e-05
-9.29844748780372e-06
-2.72043126207791e-05
-1.20395330782645e-05
-3.01974807689845e-05
-5.32952210509335e-06
-8.48769881274577e-06
-1.76442204824028e-05
-1.34283432680335e-05
-1.28299967789534e-05
-1.67814604274194e-05
-1.40411050763102e-05
-2.70442683682592e-05
-1.1894340076635e-05
-4.18243784504404e-06
-1.99328206608231e-05
-3.97802832813981e-06
-2.72473492301425e-05
-1.50948532705003e-05
-2.31971160793527e-05
-4.0390264984801e-05
-2.94406075817087e-05
-1.79741132038931e-05
-2.77058403798327e-05
-2.71959052062345e-05
-2.58894463366692e-05
-2.48168875169577e-05
-4.31350765823579e-05
-2.76728054234116e-05
-2.60975216235753e-05
-3.17137885052199e-05
-2.90058522380077e-05
-3.8377770201318e-05
-1.93840816795713e-05
-2.78097356952985e-05
-1.42648713681318e-05
-3.10402515744533e-05
-2.52538473668087e-05
-1.32891772874196e-05
-3.03481774072146e-05
-1.09540310360889e-05
-1.94960530322045e-05
-1.68851143661992e-05
-1.06216382802914e-05
-2.10618211701661e-05
-2.96624625819848e-05
-6.60576611989704e-06
-1.22902381896185e-05
-3.64146340069451e-06
-2.93176316772855e-05
-1.18928838389832e-05
-2.34531599639588e-05
-1.53262662063554e-05
-2.71497782517651e-05
-5.93572165879212e-06
-2.02938974438895e-05
-1.06007756155575e-05
-3.38291553488861e-05
-2.99816865871721e-05
-1.42908109916975e-05
-2.67192644612366e-05
4.78563529178284e-07
-2.20401597132788e-05
-4.41376167266004e-05
-2.0648552696551e-06
-1.0001546486418e-05
-3.00386650922311e-05
-1.57690401513249e-05
-1.76182284090497e-05
-2.59601732027856e-05
-2.8885421724078e-05
-2.21074183310634e-05
-3.73231512068254e-05
-1.61725881306564e-06
-1.6227127265098e-05
-1.89305217483791e-05
-2.5668821974369e-05
-1.93829699656152e-05
-1.6727843483569e-05
-5.2458963403674e-06
-1.82850598974311e-05
-4.76667557760566e-06
-1.28726195666283e-05
-3.03582045374374e-05
-9.74919441983141e-06
-3.569691499217e-05
-1.88276758697234e-05
-9.81927845484294e-06
-1.17676313866953e-05
-3.93264745472188e-05
-4.01723401819668e-05
-1.30118434112699e-05
-2.90095703934418e-05
7.70750171921708e-06
-5.22673964540539e-06
-3.01706390586536e-05
-3.10348781439861e-05
-2.14529904779551e-05
-2.9630499580665e-05
-2.79599073128844e-05
-3.28704880580719e-05
-6.72427668864699e-06
-3.55167123813761e-05
-2.15940815979037e-05
-1.01273828641069e-05
-2.7140833515109e-05
-9.96585534490589e-06
-1.02861737484456e-05
-1.43264076887209e-05
-1.70752738130089e-06
-1.6614942995918e-05
-3.88568043660643e-05
-2.04684732045475e-05
-7.97643065215572e-06
-7.49407643319648e-06
-2.23522296274599e-05
-1.31728473023645e-05
-1.69743631504766e-05
-2.41388823827339e-05
-3.73340753549467e-05
-1.94832111619044e-05
-1.44905450988325e-06
-2.82049830218761e-05
-1.76794395470799e-05
-1.60847569526082e-05
-3.0233911148801e-05
-2.62758210052513e-05
-4.04671341880251e-05
-1.66959816729834e-05
-2.02632324701108e-05
-1.65397986518675e-05
-1.78611789215348e-05
-3.64595118604071e-05
-3.01676305027829e-05
-1.96233949051285e-05
-1.03119343600166e-05
-1.75036745704836e-05
-2.191714516138e-05
-1.36358080304008e-05
-1.75789068316651e-05
-2.73353200453504e-05
-4.14098249514834e-05
-8.03817460330159e-06
-2.82718827362853e-05
-2.65009010677968e-05
-2.22396234632183e-05
-3.30411018288968e-05
1.83092939088615e-06
-2.07358890676793e-05
-2.5187147802861e-05
-1.01383469628323e-05
-2.71498600392735e-05
-2.39252199194945e-05
-1.50371208291795e-05
-1.68788142077598e-05
-1.10171383183521e-05
-1.79765716761126e-05
2.23164818452244e-06
-1.82490777706178e-05
-3.39274427432646e-05
-3.54975412979682e-05
-2.02803899160747e-05
-6.5740476313313e-06
-4.24382975960717e-05
-1.14782451603254e-05
-2.9624805707736e-05
-1.99877713175227e-05
-1.1570170392476e-05
-2.68858243679428e-05
-8.81871078993242e-06
3.57586670438243e-07
-2.49831414469004e-05
-8.29936003366288e-06
-1.60375599737136e-05
-2.34531255503771e-05
-5.38332815664757e-06
-3.03686634320579e-05
-2.68153577759989e-05
-1.26090587813084e-05
-1.50999080519512e-05
-2.24136344856364e-05
-9.22604850320983e-06
-4.01692677561458e-05
-1.39264328271451e-05
-1.96449836029356e-05
-1.70219025390516e-05
-2.0285296781209e-05
-7.2074240450119e-06
-4.66334054834667e-06
-3.19108450310997e-05
-2.47697752212058e-05
-1.5106659049452e-05
-1.82361027818055e-05
-2.20162844653567e-05
-1.12085969057151e-05
-1.84187972253517e-05
-9.03121528787299e-07
-2.56339481011962e-05
-1.46551462099028e-05
-4.28597295780023e-05
-1.0703526229893e-05
-3.41556202508956e-05
-2.27466591785754e-05
-5.88294495176613e-06
-2.54378581804718e-05
-1.99903991460616e-05
-2.41377032776922e-05
-4.84215436165156e-06
-2.22219457243508e-05
-3.08468410858877e-05
-8.02987601421747e-06
-8.57418110794001e-06
-2.68148746228203e-05
-2.30448124972606e-05
-2.69670343856589e-05
-3.16166671441118e-05
-2.00472657808273e-05
-4.14231819527175e-06
-2.04002796343736e-05
-3.47022429433788e-05
-1.74112337314499e-05
-1.04133504645996e-07
-1.66851482331264e-05
-2.14924567766661e-05
-3.94697377458543e-05
-4.15946950979176e-05
-2.43654706247895e-05
-2.04117945267621e-05
-2.13810118560381e-05
-3.40208805340335e-06
-2.20867902274354e-05
-4.05927414161005e-05
-4.61912395514919e-06
-1.8178768668879e-05
-2.35245884934889e-05
-2.21621222960559e-05
-1.85659958061383e-05
-1.78365273498518e-05
6.21094279340382e-06
-9.42109414023757e-06
-1.09973087593788e-05
-3.89143858048237e-05
-1.30330795613515e-05
-2.78711697537215e-05
-5.08994023280053e-06
-1.17888672655893e-05
-1.27154129848974e-05
-1.38095367780959e-05
-2.77093992509053e-05
-1.83633556686389e-05
-1.45646048164903e-05
-3.31102552647099e-05
-1.20137766378035e-05
-2.05209388743711e-05
-2.74903060518411e-05
-2.67697987005145e-05
-1.72426224536949e-05
-2.47811497725987e-05
-3.5366920197928e-05
-3.39930378039187e-07
-8.9667758989906e-06
-2.23879864832395e-05
-2.17310422706092e-05
-1.93358910618602e-05
-2.83717770414847e-05
-6.3932919632949e-06
-1.1037465209739e-05
-1.2357951634497e-05
6.34348775184536e-06
-2.20468949870713e-05
4.0660594717102e-06
-1.85516205707019e-05
-2.32661127090276e-05
-2.82365713606891e-06
-9.01447582653114e-06
-2.31162562161881e-05
-2.54495062508505e-05
-3.78785690072839e-05
-8.67268298203732e-06
-3.49679716635102e-05
-1.99999865864723e-05
-4.39882744863159e-05
-1.87612031122298e-05
-7.22694653168576e-06
-2.76210408540122e-05
-2.24676027911102e-05
-2.38126918024684e-05
-1.36794889588136e-05
-2.22278284541505e-05
-1.60504035374904e-05
-1.92108056760455e-05
-2.60534269193804e-05
-2.16455941722694e-05
-1.73722793182645e-05
-1.47591584461313e-05
-2.39839539097029e-05
-3.18993294621391e-05
-2.75989664187873e-05
-2.0848621075505e-05
-1.49624913875028e-05
-3.53234099449382e-05
-2.09212638623929e-05
-3.63417291109453e-05
-8.96917879146378e-06
-1.14745663444624e-05
-2.87439712275497e-05
-4.24731350010514e-05
-3.26747993180047e-05
-3.75205552225391e-05
2.10813549427769e-06
-3.95184407408242e-05
-1.1891902735974e-05
-3.37868032121289e-05
-3.04634468776591e-05
-2.77259612049107e-05
-1.85025994280216e-05
-3.18065792207577e-05
-2.29140188603195e-05
-1.07243188042267e-05
-1.67422273213753e-05
-9.68900875162318e-06
-2.6125376897871e-05
-1.2492403738742e-05
-2.43192823913729e-05
-2.2904538305252e-06
-1.71004931829251e-05
-2.06580382679821e-05
-1.43669329127956e-05
-1.7276400087035e-05
-3.42967506485606e-05
-8.27341667746901e-06
-4.56467138236199e-06
-2.93327475354304e-05
-2.83105573196914e-05
-4.5929215624855e-05
-1.9262008536833e-05
-2.16496883842524e-05
-1.90050111114091e-05
-3.64881586743597e-05
-3.70212044947463e-05
-3.92824899752354e-06
4.68474228401817e-07
-1.15826831541186e-05
-2.14506259997359e-05
-1.99193265659787e-05
-3.40865800647784e-05
-5.58745473233345e-06
-2.86839703883494e-05
-3.93271578414349e-05
-3.10742442000254e-05
9.47699867247997e-07
-1.85297835605553e-05
-2.65313198058882e-05
-1.6476543062997e-05
-3.24047526621915e-05
-2.98505215069807e-05
-1.68050330414546e-05
-1.73520672993476e-05
-2.03058650381318e-05
-4.53739577813543e-05
8.49757403440816e-06
-2.573541781761e-05
-3.2762145475177e-05
-2.83706132291555e-05
-3.07757012547792e-05
-9.89356198442231e-06
-1.6220542386159e-05
-2.90035054405877e-05
8.05312496805346e-06
1.23884770037655e-06
-3.21538894835817e-05
-6.94169662086462e-06
-1.42781062843449e-05
-3.88297081211131e-05
-1.30004833310973e-05
4.87680619844691e-06
3.26384159972838e-06
-1.25695957726555e-05
-9.29318266456195e-06
-2.58040543933121e-06
-3.51189751795867e-05
-3.89886070236168e-05
-9.09564701828238e-07
-1.8089959952509e-05
-3.21798792903452e-05
-1.84312158838769e-05
-8.73981476819417e-06
-1.8610936275174e-06
-1.55400473346354e-06
-1.02358538335938e-05
-2.78974523061493e-05
-1.71623004882631e-05
-1.21982988853198e-05
-2.93376550791912e-05
-2.90427647256116e-05
-3.65567869924931e-05
-2.82827061586129e-05
-3.03076025379257e-05
7.19503837439408e-07
-2.11197444671544e-05
-2.64350835927593e-05
-3.12584716969312e-05
-8.04555764158935e-06
-4.24488300960379e-05
-2.14927765383501e-05
-1.85607165002433e-05
-2.27095327445965e-05
-2.16372334840488e-05
-2.37279941532253e-05
7.46412055126219e-06
-2.29845335990956e-05
-8.10241170535711e-06
-4.9848723201934e-06
-8.84174081326245e-07
-1.4060129973543e-05
-2.06879460529321e-05
-3.31950129320598e-05
-3.14146459153791e-05
-2.59131313842098e-05
-2.39642292454023e-06
-7.40230751085229e-06
-2.26013914981172e-05
-1.98773341469762e-05
-1.32696542219316e-05
-1.46572536907234e-05
-7.0574172937499e-06
-3.77747672576072e-05
-2.58778058666392e-05
-1.76808354655316e-05
-3.3408135636615e-05
-9.99741805671594e-06
-1.94699646156965e-05
-1.4368625595916e-05
-7.49320378069326e-06
-2.37538783328352e-05
-1.24264054265065e-05
-4.52680154733028e-05
-1.10787821456557e-05
5.806913963049e-06
-2.04102101564697e-05
-2.63937842215819e-05
-1.94464628376908e-05
-1.93512190514405e-05
-2.30397246635826e-05
-1.72840739741005e-05
-3.05906161765742e-05
-7.95749222076139e-06
3.90086372609665e-07
-2.45687899924056e-05
-2.94627985366325e-05
-1.67745812914358e-05
-1.6307535182182e-05
-2.17864393809511e-05
-1.03705877124601e-05
-7.86085692810675e-06
-2.14363549087684e-05
-2.11961261066436e-05
-2.92276979592743e-05
3.78830759585814e-07
-3.38912367663772e-05
-2.40365683427579e-05
-2.98685253239602e-05
-1.5513445095912e-05
-3.75698066995464e-05
-3.27603182502258e-05
-4.70851343069041e-06
-3.73614381542965e-06
-2.89905655437254e-05
-3.11627125510778e-05
-1.82837044546289e-05
-4.37445296942037e-06
-3.37489644124195e-05
-3.04736260024573e-05
7.54356947612218e-07
-2.84567919354242e-05
-3.51668478469191e-05
-2.49078901088197e-06
-8.72213232581321e-06
-5.62232258600135e-06
-3.60197035017035e-06
-7.6382847065214e-06
-3.61661504900508e-05
-1.76295600632504e-05
-4.8771630952886e-05
-1.34364523737422e-05
-1.45004683324629e-05
-1.64729750409819e-05
-2.29841146957142e-05
-3.24124277204964e-06
-8.88930482683546e-06
-4.09352658033033e-05
-2.77051441517123e-05
-1.64863611020547e-05
-1.30346549150979e-07
-2.10706664093288e-05
-6.41045215386556e-06
-2.57502827554654e-05
-1.67051779963761e-05
-3.4577360181534e-05
-2.10257861197508e-05
-4.82053399809831e-05
-6.07881429696995e-07
-3.17354315395385e-05
-3.37068532791065e-05
-4.45536996696584e-05
-1.74104794248787e-05
-2.82185542338561e-05
-2.96656983588183e-05
-3.06754748310954e-05
-2.64785879172229e-05
-2.36697245979888e-05
-1.22812756564075e-05
-1.31770204713773e-05
-6.06808451007956e-06
-3.39157318017883e-06
-2.4552104414026e-05
-2.52123597793605e-05
-5.80617727064626e-06
-3.86841548897335e-05
-1.23860703760891e-05
8.58520704434359e-06
-7.85481655474002e-06
-3.24139050061076e-05
-3.49848702634157e-06
-1.6492791269287e-05
-2.3947487061502e-05
-2.57627055010551e-05
6.27582904749404e-06
-2.27956288621973e-05
-4.74906380887436e-05
-1.64493280192875e-05
-2.2254029553328e-05
-1.93393437029714e-05
-2.5722030283774e-05
-3.57419569374481e-05
-4.49818964985753e-05
-2.09804520737564e-05
-3.16775682134176e-05
-3.13664979431495e-05
-3.8328951488396e-05
-1.47400188491025e-05
-1.46761742478113e-05
-6.48371885910668e-07
-1.35296706235655e-05
3.61126000913438e-06
-4.79328362766028e-05
-2.14907154794281e-05
-2.44686376969835e-05
-1.57230588266318e-05
-2.07767340102628e-05
7.06580674753807e-06
-1.71548936812602e-05
-3.37094235260499e-05
-3.66124987135072e-05
-3.00424262859734e-05
-1.67609662975039e-05
-9.02354520179468e-07
5.86881641685397e-06
-3.98874134435998e-06
-1.44765550460153e-05
-2.53268306949553e-05
-3.12254611519545e-05
-4.31400435871221e-05
-1.05983364150251e-05
-2.2546613324117e-05
-4.10611792413939e-05
-2.27419597252257e-05
-2.97731420697255e-05
-7.36550985264369e-06
-1.4548903729442e-05
-1.88678616006932e-05
-1.52200871516282e-05
-6.91966777792138e-06
-2.7557288418011e-05
-3.42140539983396e-05
-2.63908121658615e-05
-2.25300376946814e-05
-2.56582897798375e-05
-3.34969560809463e-05
-1.80632793604919e-05
-2.49618016542797e-05
-3.08737110427784e-05
-4.81745787381721e-05
-1.56837512791384e-05
-1.34673209665327e-05
-1.70147747227701e-05
-3.69859418249377e-05
-3.1247890026057e-05
-2.80042193012907e-05
-6.80402928489535e-06
-2.79033275375677e-05
-3.07698597315342e-05
-1.27114550995308e-05
-2.78884352227234e-05
-2.186723455353e-05
-2.71948352359561e-05
-3.37244690399128e-06
-2.65633247299405e-05
-1.79709926056959e-05
-2.16342102744862e-05
-1.11857837391374e-05
-2.19202589828095e-05
-2.44995934783642e-05
-2.60778279847569e-05
-2.02203299214561e-06
-2.71872998492317e-05
-1.96504760728514e-05
-2.16472357903848e-05
-3.20068708630429e-05
9.18986422700436e-06
-4.21649666439255e-05
-2.67460036683858e-05
-2.83815086990802e-05
-7.93865630366524e-06
-2.67689237290587e-05
-2.8284997594779e-05
-1.59836848700133e-05
-2.54819782115469e-05
-2.22037930377217e-05
-1.09659168572573e-05
-9.13632182901535e-06
-3.74805859623904e-05
-3.15390044520223e-05
-2.83309690828005e-05
-2.13219834913961e-05
-1.81123606705845e-05
-2.21510849433972e-05
-1.01215533424031e-05
4.7279364308754e-06
-2.81448062412142e-06
-2.61557178059419e-05
-5.39709417499978e-06
-1.20439944206325e-05
-1.72074728027486e-05
-1.15940230311375e-05
-1.74223134446576e-05
-5.67998337941625e-06
-1.48546943250803e-05
-1.1701127671374e-05
-4.32587447069356e-06
-2.22095064270077e-05
-6.47437102487023e-06
-2.68043252554998e-05
-2.11716613345009e-05
-1.98275020581831e-05
-1.83245335182993e-05
-2.31333843615289e-05
-2.86574181505414e-05
-2.61777543624142e-05
-3.35096068107844e-05
-2.2203278357018e-05
4.38920393395219e-06
-3.36460979547979e-05
-2.4178670484358e-05
1.61952095063097e-06
-1.73861014918432e-05
-2.45358969682586e-06
-2.83549355617429e-05
-4.88466658621732e-06
-3.5098799360877e-05
-3.02548917138967e-05
3.36233672091837e-06
-1.67280332551397e-05
-2.33663520594267e-05
-1.9403233353029e-05
-1.90858098886728e-05
-2.31922506289711e-05
-9.83720280643394e-06
1.46991819985884e-06
-3.15401477975676e-05
-1.72667875280267e-05
-2.30843983219641e-05
-2.25570901491817e-05
-3.22173343160131e-05
-2.30062893615139e-05
-2.23810783413402e-05
-3.07059775610076e-05
-1.22382343074144e-05
-1.39590213885517e-05
-1.63633754184903e-05
-2.09289169196585e-05
-6.75650594081082e-06
-2.56346974936041e-05
3.65601402071153e-06
-1.48240287677917e-05
-1.07191257072824e-05
-1.99298928657955e-05
-2.08625188110352e-05
-2.56730181999369e-05
-1.74988759354887e-05
-1.94446367400373e-05
-1.59713456635994e-05
-3.74326726585236e-05
-3.37412591301003e-05
-1.94797352876541e-05
-1.9452786473045e-05
-4.21665419662923e-05
-1.61889126556679e-05
-2.3848404269656e-05
-2.49295314526055e-05
-3.86078345461829e-05
-3.23770311577361e-05
-1.87722679898244e-05
-1.82172516897703e-05
-3.21722212248596e-05
-6.27828757957194e-06
-1.86227998106884e-05
-3.47937648479317e-05
-1.89979275874472e-05
-3.72391212591601e-06
-3.07342770811431e-05
-3.41275644711852e-05
-2.59503356936526e-05
-3.4240022895843e-05
-1.996440647131e-05
-3.44020860617038e-05
-3.74655138985285e-05
-7.69200164052354e-06
-1.84607779481041e-05
-2.81136016781157e-05
-2.09224165441883e-05
-2.58169568182465e-05
-2.46414656244109e-05
5.61474998004713e-06
-3.87672478483378e-05
-2.81473964669548e-05
9.20201805661028e-06
-3.14156926800021e-05
-1.81280239009107e-05
-2.55166216417817e-05
9.60080250647379e-07
-2.09210321552701e-05
-7.36193427577314e-06
1.31218450933831e-06
-1.72152805663343e-05
-2.95158540721022e-05
-2.04946500200197e-06
-3.6339569496827e-05
-1.67882189239051e-05
-2.43314596584248e-05
-3.39576556365745e-05
-6.5743452959281e-06
7.23374522135448e-07
-3.04671782135067e-05
-1.51296282917631e-05
-3.27774552399637e-05
-2.0484797774948e-05
-2.23268174667435e-05
1.32255860757049e-05
-1.97711398032654e-05
-2.41387598889696e-05
-2.23884047555641e-05
-2.75118613413105e-05
-1.81506281448645e-05
-1.25894036985498e-05
-4.45458213260974e-05
-2.47579741982985e-05
-1.01738091163745e-05
-2.12958701269594e-05
-1.82158326954725e-05
-1.32670301565049e-05
-2.83087490387106e-05
-2.97074406145786e-05
-2.0469932346351e-05
-2.12105096209653e-05
-3.64909666703664e-05
-2.90717722616878e-05
-1.14739691329978e-05
5.0963648536597e-07
-2.96857439047093e-05
-1.18962580636272e-05
4.43325140045559e-07
-1.79036873909889e-05
-4.17864885068771e-05
-3.79375500648164e-05
-3.92912296118614e-05
-1.94336259189778e-05
-2.18896509075772e-05
-2.07166223006145e-05
-2.17147452836265e-05
-3.82397743138909e-05
-2.64194501731807e-05
-1.73534102759017e-05
-6.57721165832197e-06
-2.40542197977163e-05
-4.33392146088826e-05
-1.9594557044812e-05
-3.43739397821916e-05
-2.98463170900397e-05
-2.69059345383663e-05
-1.17045028537173e-05
-2.27868582640035e-05
-2.62967568789312e-05
-3.10043432104059e-05
-2.79159250442179e-05
-3.57112574736331e-05
-3.40729538255559e-05
-2.00866558677457e-05
-1.80754698998889e-05
-2.71768538102809e-05
-2.86986911747398e-05
-2.21466706611169e-05
-2.45481223137018e-05
-1.77916806545887e-05
-4.18929833066395e-05
-2.32600960886943e-05
-1.24984345101727e-05
-1.96118938977739e-05
-3.53825745158709e-05
-3.34233747185147e-05
-4.47340594382258e-05
-1.15105086531978e-05
-2.57592753531662e-05
-2.64827245179775e-05
-3.03101278094936e-05
-2.3575530246931e-05
-7.91379389469632e-06
-2.15138550537078e-05
-8.06266408576049e-06
-1.25255937116142e-05
-1.59843103981705e-05
-4.24688043075893e-05
-2.9025248386056e-05
-1.040788014182e-05
-2.37718223620976e-05
-1.64450286547186e-05
-2.32471733337603e-05
-2.42992035511573e-05
-2.07064968385751e-05
-1.91816775924469e-05
-2.38545650701348e-05
-4.05868059844727e-05
-1.35477390787987e-05
-3.25274091521435e-06
-8.76388074728947e-06
-2.46119451289784e-05
-2.5674116461654e-05
-4.29999295638525e-06
-7.42406469595911e-06
-4.47884634125137e-06
-4.59370863689275e-05
-2.61047235370985e-05
-4.3463821782937e-05
-8.91938147287674e-06
-2.10728898576874e-05
-1.97537996657946e-05
-3.43837520005868e-05
-3.37861087444061e-05
-1.67586495440804e-05
-3.52654467020592e-05
-4.410119257425e-05
-7.5909930821748e-06
-4.36894001982717e-05
-3.39005151984507e-05
-1.3016072520476e-05
-2.38842104439211e-05
-8.59288479810746e-06
-2.3764258644431e-05
-1.63599990254457e-05
-2.30631449412478e-05
2.8206001304778e-06
-2.71018855575938e-05
-2.97636600725717e-06
6.88813953245813e-06
-2.68792848237416e-05
-2.21860366299844e-05
-1.46805034130058e-05
-1.92260302191141e-05
-3.34486289151286e-05
-1.24706614429578e-05
-2.03689207832131e-05
-4.02466898478024e-05
-3.3719472853944e-05
-1.31995311841452e-05
-1.02723879295592e-05
-1.32215436063977e-05
-1.12630717391014e-05
-7.37398084115773e-06
-2.13546569737811e-05
-1.80195871919466e-05
-4.65456255115662e-06
-1.32937085391155e-05
-1.22028613879678e-05
-2.40974436760021e-05
-1.52270702735738e-05
-1.20797163657642e-05
-3.1467013462749e-05
-2.03603463471876e-05
-3.14392424865241e-05
-2.29339818322857e-05
-1.96319932371937e-05
-1.72331818377593e-05
-2.77725121699179e-05
-2.88352214624793e-05
-1.78285330495536e-05
-2.98878652917615e-05
-2.57161250662892e-05
-1.85147389691407e-05
-2.49232939443228e-05
-1.2057229208518e-05
-3.05515734824227e-05
-2.74943199255893e-05
-1.88702504606904e-05
-1.09485952257798e-05
-2.05760593881659e-05
-3.14385453560114e-05
-1.27361910916932e-05
-2.89881593159614e-05
-3.3248957220752e-05
-3.62997513994277e-05
-1.19489682370156e-05
-1.54871552183747e-05
-1.38682679593617e-05
-2.19080051140177e-05
-1.69673334627921e-05
-2.52241534762127e-05
-1.65147328042657e-05
-3.41070390973477e-05
-2.92354768745036e-06
-1.39891798186089e-05
-1.74148452807934e-05
-2.64955876881773e-05
-6.54398437765066e-06
-2.71772400116654e-05
-2.11898062354612e-05
-2.27251872866817e-05
-4.38484101927153e-05
-4.18387189249405e-05
-3.23365982579047e-05
-2.59686547126606e-05
-2.98909296096273e-05
-3.47460453164321e-06
-2.62863611523043e-05
-7.9891115278381e-06
-2.37576801247074e-05
-2.64616690921011e-05
-2.30720403993591e-05
-1.90479694657726e-05
-1.94123943062544e-05
-8.85744572990251e-06
-1.46492381752299e-05
-7.34440711798517e-06
-9.87719807711889e-06
-1.16528934293784e-05
-2.82368220132255e-05
-2.69651921591652e-05
-5.49170537911554e-05
-2.23486080461865e-05
-1.25038816406123e-05
-1.94137742290089e-05
7.96946573740091e-07
-2.70623671146887e-05
-1.54277235786785e-05
-1.86292905227289e-05
-1.25926667407871e-05
-1.4695353344024e-05
4.98671545435715e-06
-1.79983585538036e-05
-1.15430450963783e-05
-1.92599279986509e-05
-2.75847438790448e-05
-3.2407334090688e-05
-4.46000333552955e-06
-2.41135411137309e-05
-2.98257328627228e-05
-1.90074344506929e-05
-3.01119729459917e-05
-3.76180449031141e-05
-9.61088197947009e-06
-2.44822470060256e-05
-3.24451514975495e-06
-2.53897457536958e-05
-3.62289581379588e-05
-1.17229412784513e-05
-3.0965551867197e-05
5.20899683143538e-07
-2.98658738263716e-05
-3.21655265575598e-05
-5.56810396150762e-06
-2.48265412982144e-05
-8.10138673982226e-06
-2.14245872984167e-05
-2.97873308367481e-05
-4.17002417124304e-05
-1.03795750547784e-05
-2.12504930291168e-05
-2.32546733174464e-05
-3.23187868245077e-05
-2.90542903659473e-05
-2.87980419264694e-05
-1.34325026826933e-05
-1.80753952699769e-05
-1.00164813919217e-05
-1.393961723929e-05
-3.59943524303892e-05
-2.16978555083194e-05
-3.37773463876716e-05
-8.21982080058164e-06
-1.8183094221223e-05
-3.39424991349906e-05
-1.39153349564145e-05
-3.16658830507787e-05
-1.668595889546e-05
-1.55013985848324e-05
-2.55089874128853e-05
-2.37925278246821e-05
-3.13318430882304e-05
-2.3549873967395e-05
-2.50569833213214e-05
-2.93122631709748e-05
-3.53357939521806e-06
-3.53928823761071e-05
-2.28900189404623e-05
-8.24618839551242e-06
-2.02872649106546e-05
-8.14141520391469e-06
-1.92018522044541e-05
-4.24196926962895e-06
-1.27033237568925e-05
-9.03154934612417e-06
4.30756721830193e-06
-1.97046877624603e-05
-4.55173426956011e-05
-4.10301961368422e-05
-1.41524177111764e-05
-2.0489195151537e-05
-3.24003016411332e-05
-7.83107504526845e-06
-1.6237697281364e-05
-2.09359772347648e-05
-3.59969718898767e-05
-1.18783223637279e-05
-1.39662295492532e-05
-1.10932716105094e-05
-1.97120492400161e-05
-3.25014355538858e-05
-3.1372239891571e-05
-1.58033473834991e-05
-2.38905692639931e-05
-3.01180824917594e-05
-1.74273572217379e-05
-2.23286440100001e-05
-3.13979720846808e-05
-1.29737245588307e-05
-1.26670816202168e-05
-2.53462855516075e-05
-3.38227846794297e-05
-4.30151611715499e-05
5.28266366585834e-07
-1.6411016240233e-05
-3.19479936814245e-05
-1.04420578122669e-05
-2.89556761077024e-05
-9.3408083363811e-06
-2.4906371501847e-05
-3.81884877920534e-05
-4.05930547238548e-05
-1.51118173519447e-05
-2.53661492197052e-05
-2.0382336885411e-05
-2.01569884738889e-05
-1.91723974486214e-05
-1.89604481885823e-05
-3.39968599835975e-05
-1.72354543141374e-05
5.82503458208908e-06
-5.97945530732615e-06
-2.84237030320949e-05
-3.87503418584433e-05
-1.16800904759792e-05
-1.56901458296405e-05
-1.46800694787636e-05
-3.11754701314183e-05
-1.29620331930592e-05
-1.16778267296568e-05
-2.58607793741027e-05
-1.42752612662149e-05
-1.98758318667727e-05
-3.05321441830102e-05
-3.50670969008018e-05
-3.20949594581247e-05
-1.21940062734999e-05
-3.42909106742438e-05
-2.5572703563793e-05
-2.56237797328379e-05
-3.06115705493883e-05
-2.5621653788437e-05
-1.60910927218094e-05
-4.00826372755815e-05
-7.06093425868312e-06
-1.89969125872337e-06
-3.03584904551521e-05
-1.18582936145152e-05
-2.35327076323544e-05
-2.08446021153e-05
-1.33420183671881e-05
-1.11689092926834e-05
-1.65616121485987e-05
-1.63856016058068e-05
1.53157280833415e-05
-2.17393989978231e-05
-2.08271504090746e-05
-3.79173572711418e-05
-1.69754093154206e-05
-3.67458363355478e-05
-1.98919872843978e-05
-1.55174551238653e-05
-1.10537808826319e-05
-3.60850270445058e-05
-1.38506133271357e-05
-1.88684536885488e-05
-3.36487400008657e-05
-8.5466175583298e-06
-1.58273716438361e-05
-2.29543606029308e-05
-1.84603503256164e-05
-2.23045609324889e-05
-1.69519287527535e-05
-4.44936688872316e-05
-8.96922698721668e-06
-2.34631482885507e-05
-2.55909646250295e-05
-3.55286874058646e-05
-1.58625642856872e-05
-2.98513912878148e-05
-1.66389703309579e-05
-1.18494031660626e-05
-3.29228949711828e-05
-1.15773217641204e-05
-3.10600973643431e-05
-3.21421628933869e-05
-7.29974636489374e-06
-2.75977502610102e-06
-3.49344059789565e-05
3.3876716475399e-06
-2.12535414891041e-05
-2.01442457095415e-05
-3.00131652801773e-05
-1.34192356128789e-05
-3.21397371500994e-05
-1.84008224571834e-05
-1.18302724299262e-05
-3.69796265757411e-05
-2.95429750196063e-05
2.31543176076232e-06
-2.97303826214381e-05
-1.62477749033535e-05
-1.76883799479747e-05
-1.36645437998087e-05
-1.23172072634335e-05
-2.51749786500989e-05
-1.5443296116658e-05
-7.96230027254059e-06
-2.44175605870268e-05
-2.36487992480618e-05
-2.56344310840374e-05
-2.06847952550929e-05
-1.94079536917478e-05
-4.33395960521015e-05
-3.22949409345651e-05
7.93281084926123e-06
-2.44858735931582e-05
-3.21807314555932e-05
-1.201318666695e-05
-2.66008981568401e-05
-2.25408661924538e-05
-7.67957339612412e-06
-2.8551654912337e-05
-2.5244098063829e-05
-1.72314882418276e-05
-1.63879502085025e-05
-1.1157594870561e-05
-1.7572089642959e-06
-1.89986191796129e-05
-2.90404774859321e-05
-1.64494452637059e-05
-9.34258327627928e-06
-2.08284477096051e-05
-2.19659365115398e-05
-1.2672344823262e-05
-7.84247212330704e-06
-2.21836922256703e-05
1.58271881882356e-06
-2.50362243033994e-05
-1.75482381941959e-05
-2.16199693802123e-05
-2.73464699583874e-05
-7.19214247759254e-06
-2.65773602566782e-05
-3.62320683308516e-06
-3.26490307661843e-05
-1.67565606709537e-05
-3.9704239173556e-06
-7.63605054230447e-06
-3.65416957284838e-05
-2.18112437356207e-05
-1.10535704315014e-05
-1.61744570653278e-05
-2.42953835518532e-05
-1.9800357956492e-06
-2.78436974342461e-05
-2.42092071374724e-05
-2.19196061226718e-05
3.08181790838344e-06
-1.3801311774524e-05
-1.46650080702541e-05
-1.40869450643088e-05
-1.49780341224418e-05
-5.55716985794953e-06
-3.05129540092555e-05
-5.0777241049903e-06
-9.47854418055544e-06
-5.85087470033405e-05
-3.46536766157273e-06
-1.09743389343351e-06
-1.95120417092641e-05
-1.71145145489292e-05
-1.62841619276807e-05
-3.12643722790133e-05
-1.50619638368502e-05
-1.35758819047545e-05
-2.55609952198553e-05
-1.95519921292831e-05
-3.00609696117167e-06
-1.72835901550731e-05
-1.92803562162616e-05
-2.47205263604309e-06
-1.73572582122586e-05
-1.8884495669868e-05
-1.92084065233563e-05
-4.16628522743031e-05
-7.8391116560725e-06
-1.48481661627499e-05
-2.64890168889306e-05
-1.47158368810674e-05
-5.71910814872618e-06
-3.59384628232218e-05
-9.55610970247311e-06
-2.13142064919598e-05
-6.91212484509082e-06
-1.68416210281146e-05
-2.69872183970586e-05
-2.77425267270596e-05
-1.76085044062381e-05
-6.41704504890753e-06
-2.87295937892203e-05
-2.31033213643076e-05
-2.07150638457292e-05
-1.39072362509593e-05
-8.35600892873303e-06
3.24143827166152e-07
-1.46299653182152e-05
-3.29102813274344e-05
-3.45475841077024e-05
-1.10020498203127e-05
-1.70338215748067e-05
2.41004822014255e-08
-3.91617247659444e-05
-3.46976976538498e-05
-2.25781082104244e-05
-1.66161581639192e-05
-1.32627046638337e-05
-4.25545102729312e-05
-9.30827898744958e-06
-3.6832547820405e-05
-3.56978086841042e-05
-1.35475826415138e-05
-1.97013779281712e-05
-1.28066260855124e-05
-1.71405439854843e-05
1.36052943077524e-06
-3.10712861902319e-05
-2.96642708920735e-05
-1.42474940756399e-05
-2.67613734890752e-05
-2.08370190899515e-05
-2.09049709215214e-05
-3.0262622292679e-05
-9.67825118241476e-06
-1.28591607371781e-05
-3.65462526260451e-05
-4.8716710989829e-05
-1.0365334686601e-05
-2.25567003422518e-05
-4.85734055307799e-05
-1.59491094520168e-05
-1.16495261820334e-05
-2.91712245127823e-05
-4.33901189676429e-05
-1.43029003524355e-05
-1.35158303014977e-05
-1.18346256583174e-05
-7.1929904882612e-06
-1.89608505225169e-05
-1.23208135286226e-05
-1.57845839304071e-05
-2.14951473785084e-05
-1.40108614312368e-05
-2.21126258958791e-05
-2.15887067575887e-05
-2.23253740279217e-05
-2.01436904416974e-05
-1.4080720331587e-05
-2.21677997184758e-05
-3.97912493285667e-06
-4.78498052139644e-05
-2.67645149056889e-05
-5.55176032278474e-06
-1.09653373395046e-05
-1.48151421401904e-05
-9.95793525288457e-06
-5.90635899346644e-06
-2.8132493488568e-05
-1.97168301356222e-05
-1.60424978789538e-05
-1.27830306238612e-05
-3.04324744164557e-05
-3.04653553893918e-05
4.24853679569845e-06
-1.75406669480987e-05
-2.99870493654464e-05
-3.0018062938205e-05
-1.65505589219694e-05
-1.04631299762986e-05
-2.16741975184762e-05
-6.2479668374009e-06
-2.96788717314314e-05
-2.94942316911891e-05
-4.79812621807996e-05
-1.10806466760726e-05
-2.66849065343525e-05
-2.17349240187064e-05
-1.71371649339796e-05
-3.32948254737519e-06
-1.85753375819941e-05
-3.57773723312035e-05
-3.44518785601157e-05
-2.38646141490499e-05
-2.73180896900142e-05
-1.74660110389417e-05
-4.62127089123894e-05
-5.74539617112224e-06
-2.67717661837338e-05
-2.48098835415894e-05
-2.72070995916612e-05
-3.31091507148042e-05
-4.00417878171883e-06
4.78638369366853e-06
-3.35088586916487e-05
-1.51797204150007e-05
-4.52767616837556e-05
-1.24566433713285e-05
-2.73713346925521e-05
-2.37274096078732e-05
-2.47069151388913e-05
-2.25838901747274e-05
-1.29010944852168e-05
-8.75462736386711e-06
-2.03127853407958e-05
-1.67403161400936e-05
-3.300477719654e-05
-3.63615507937324e-05
-1.74709487093425e-05
-2.11780718627283e-05
-2.46108757427989e-05
-2.08026606653266e-05
-8.07356336505114e-06
-2.57932888637312e-05
-3.4270740778418e-05
-4.6938760172779e-05
-2.58060076892454e-05
-6.68435826307765e-06
-2.49494782494363e-05
-2.44917071368598e-05
-1.52174751033293e-05
-1.65588305652934e-05
-3.02751760962621e-05
-2.59970202446021e-05
-2.84478186255122e-06
-2.52241309141129e-05
-8.63815779881887e-06
-2.1981774382326e-05
-2.60373849670447e-05
-2.3123355269809e-05
-2.842444301001e-06
-2.42888667486997e-05
-1.32238577163013e-05
-1.75832329028263e-05
-2.32961084925815e-05
-3.31387571856199e-05
-1.54519598178595e-05
-1.20328294977618e-05
-1.97424127842738e-05
-2.5788383202715e-05
-2.19064214034651e-05
-1.36365819525837e-05
-6.03737467035262e-06
-1.893222349249e-05
-2.28489347069784e-05
-7.31739105181784e-06
-3.98801158006695e-06
-3.20562083010896e-05
-1.2661777712348e-05
-4.42619833735244e-06
-4.48556793868111e-05
-1.71789837798775e-05
-3.55623771920249e-05
-2.08103374577361e-05
-2.09117885962981e-05
-1.58981600405678e-05
-2.70992904132077e-05
-2.50569008274507e-05
-1.01610808155089e-05
-8.73633251945797e-06
-1.83261672388e-05
-3.63101846341684e-05
-2.73357658444391e-05
-1.83534356095672e-05
-2.46095570767048e-05
-2.63482639480844e-05
-3.07470454196309e-05
-4.3842323840735e-05
-2.42385636635182e-05
-2.55718472722209e-05
-5.47762619429925e-06
-1.87596239114246e-05
1.62968994138136e-05
-1.22434177872814e-05
-3.82442926403879e-05
-2.76406382139191e-06
-2.70205805802848e-05
-3.22943993129114e-05
-1.16565346032277e-05
-2.04483889204912e-05
-4.81273556513647e-05
-3.77197697159889e-06
-4.1799297298817e-06
-2.67559013943994e-05
-8.55064124859184e-06
-3.02079678245642e-05
-4.04415041821334e-05
-1.12317456902724e-05
-2.39666927023419e-05
-1.32406202030991e-05
-1.12991903913762e-05
-1.13979493210643e-05
-1.69785806560675e-05
-7.1318214540706e-06
-2.66236051500223e-05
-2.87529028638607e-05
-1.69442641982583e-05
-6.57284552757732e-06
1.18040788182723e-06
-4.0639214548498e-05
-1.16323990727413e-05
-1.25369896075555e-05
-3.08771934430654e-05
-2.55790223574453e-05
-3.71383779468964e-05
-2.03460388156439e-05
-7.0410370694649e-06
-3.42104821774273e-05
-1.22692710984254e-06
-2.5610585099899e-05
-1.91389989803018e-05
-3.41059019509474e-06
-3.72198550062322e-05
-1.72173669149792e-05
-3.35872339252503e-05
-2.62107947028752e-05
-1.63303638965925e-05
-2.43625849208676e-05
-2.08132422548936e-05
-1.45420597400274e-05
-1.0445140067261e-05
-1.89411197483317e-05
-5.893246527552e-06
-2.00685589157579e-05
-2.32061017568483e-05
-2.19646622398421e-05
-1.68917053254447e-05
-3.76997442478418e-06
-1.49795718397907e-05
-2.950276386698e-05
-7.26435596384621e-06
-2.2784851715182e-05
-3.61032109653681e-05
-3.19816495513869e-05
-1.42867596249948e-05
-4.32061753930638e-06
-3.18266080860282e-05
-1.19999666334106e-05
-1.9921580240843e-05
-2.22704773297277e-05
-1.40835551675623e-05
-1.67909547617439e-05
-2.06151393085367e-05
-1.51979846174665e-05
-1.86468080695765e-05
-1.57940147599373e-05
-1.00647702781176e-05
-6.05714038464655e-05
-1.72865812635588e-05
-1.81459797237423e-05
-8.64582826561371e-06
-1.8844323770277e-05
-2.48367866977295e-05
-3.34181594665366e-05
-2.52544661497104e-05
5.17057380068126e-06
-3.49205832466497e-05
-4.56533824719321e-05
-3.48036026696279e-05
-2.31044509972694e-05
-1.81156992890204e-05
-5.11080490927459e-05
-7.96671196120073e-07
-1.21006052967512e-07
-4.24483742496926e-05
-7.26229033481726e-06
-7.15561865665064e-07
-2.74797697393899e-05
-1.53815574018895e-05
-1.37817292154019e-05
-3.33172061879482e-05
-1.65725726488953e-05
-1.77096907224935e-05
-2.63818965977845e-05
-4.53952843503563e-05
-4.23127465492926e-07
-3.28912837650093e-05
-2.09658912801985e-05
-4.13383208807381e-05
-1.93485002964521e-05
-1.42676760737955e-05
-3.093267357003e-05
-3.73104396240137e-05
-2.71881836890287e-05
-2.38783909802008e-05
-1.79810496289146e-06
-1.9499459523448e-05
-3.72024102833373e-05
-4.7384900025683e-06
-2.78660899229666e-05
-3.07555739004872e-05
-2.25128628057525e-05
-1.61936569004517e-05
-2.21227126250541e-05
2.08925076136933e-06
-1.97973175708814e-05
-6.17473131532241e-06
-3.32205989389773e-05
-2.38424441230379e-05
1.37671669281625e-06
-1.73900500556066e-05
-2.34084540088869e-05
-2.72330185951134e-05
-9.08194274584793e-06
-1.10099461492468e-05
-6.17073071493376e-06
-1.22875904360786e-05
-3.17082296739788e-05
-1.47316637236601e-05
-1.28835579823984e-05
-2.59711082706458e-05
-1.49255105205786e-05
-2.09188031681075e-05
-3.11557974039606e-05
-3.39610046981392e-05
-2.0643037190358e-05
-3.54850576341979e-05
-1.73666520428084e-05
-7.37214234173307e-06
-2.59666022484884e-05
-3.21757968386698e-05
-2.36441752846918e-05
-1.84919346473291e-05
-1.27124951554229e-05
-2.41291661941024e-05
-2.07114867466829e-05
-9.73513828301758e-06
-1.97975581205293e-05
-2.27459052414709e-05
-3.10683373466226e-05
-7.71966093803903e-06
-1.58818906446176e-05
4.65636776694755e-06
-3.12732630289284e-06
-7.41000289009743e-06
-3.48556386709191e-05
-2.8260664346103e-05
-1.01327308811085e-05
3.68249882092785e-06
-2.58459068777183e-05
-4.16761702137931e-06
-2.22411381349479e-05
-3.66197360758186e-05
-2.44096104490706e-05
-1.11684359935931e-05
1.00928572509968e-05
-4.08822629816062e-05
-4.21688101864686e-05
-8.47248718959579e-06
-3.01220145741897e-05
-3.05417786788948e-05
-2.82000089525305e-05
-2.44291824566361e-05
-3.61103134998123e-06
-7.77468134008848e-06
-1.90279929764342e-05
-2.4661900280293e-05
-1.25481159329045e-05
-3.36202736944723e-06
-1.8685397928562e-05
-1.15076776919525e-05
-2.29911600895757e-05
-2.39577770605591e-06
-2.85683711756134e-05
-3.57968108877749e-06
9.19452673650073e-06
-2.93257718443712e-06
6.86380923212466e-06
-3.25755953146791e-05
-3.98049751498855e-05
-2.50229991264352e-05
-1.80499059642951e-05
-9.2622720698976e-06
1.31383685769243e-06
-6.55638637978495e-06
-3.1821609900362e-05
-3.48045232686092e-05
-1.84185500222033e-05
-3.26531434403081e-06
-1.87380784061988e-05
4.55860455333404e-07
-2.57663963539191e-05
-3.41392683489581e-05
-2.75204512494707e-05
-3.837536159725e-05
-2.9876813937155e-05
6.59234305384223e-06
-1.49465195397735e-05
-9.48395198234004e-06
-2.41849815704961e-05
-4.0891294059591e-05
-3.80377657490841e-05
-1.41975761799166e-05
-5.02376345992688e-06
-2.57912981767685e-05
-4.07012961363455e-05
-1.82977766397648e-05
-2.21530212258181e-05
-1.05435039923087e-05
-2.11592268215759e-05
-2.55646334239061e-05
-1.60107224634687e-05
-3.24974428019305e-05
-1.61750984347863e-05
-1.78061264296676e-05
-1.67979593465738e-05
-3.10890991510826e-05
-1.72492397993067e-05
-3.01113430538998e-05
-3.46109546213916e-05
-7.5983852767769e-06
-2.09232514112645e-05
1.88557977587709e-06
-1.30832256034463e-05
-4.30421140907094e-05
-9.70944954073151e-06
-1.25709930794206e-05
-6.09847021376793e-06
-5.9112295752455e-06
-2.05512638639042e-05
-2.6518030111634e-05
-1.97662037703198e-05
-2.84548249442723e-05
-5.35836008318207e-06
-2.32240044170141e-05
-2.02408101431598e-05
-2.54177607184333e-05
-5.21093243507134e-05
-3.55052545900342e-05
-4.59729252426931e-06
-4.43906223204247e-05
-3.07552558173289e-06
-2.11854452487349e-05
-3.15468491915556e-06
-3.01484549092218e-05
-1.55363296854617e-05
-3.58409167766713e-05
3.629876300469e-06
-3.07944871232848e-05
-1.66520522105729e-05
-2.69163892138813e-05
-1.58327164630814e-05
-5.93497575050876e-06
-6.32840934562697e-06
-4.09928613619146e-05
-3.37260631202721e-06
-7.42837852693009e-06
-4.92201483266816e-06
-2.27057769410234e-05
-2.03830549759575e-06
-1.77759763773813e-05
-4.11597745279306e-05
-2.20534874975365e-05
-2.36540274832377e-05
1.57867492732293e-05
-1.04532403390908e-05
-4.48278775232862e-06
-1.98353395627933e-05
-1.99743044717831e-05
-3.18836877471787e-05
-1.31363198474114e-05
-4.88471334313842e-05
-2.81056504430835e-05
-2.47438378025385e-05
-2.46059874243375e-05
-3.23974819951801e-07
-6.72356752911462e-06
-1.00836451987369e-05
-3.32553538810325e-05
-3.07139077762678e-05
-2.80939396534472e-05
-2.44203440565527e-05
-1.51389859767409e-05
5.11550291120842e-06
-1.69774419178144e-05
-8.37319886506393e-06
-3.06818996467569e-05
5.0300809063195e-07
-5.27997880010739e-06
3.31328400375792e-06
-1.80326289725925e-05
-2.64495475968192e-05
-2.1768733712141e-05
-1.21155302299046e-05
-2.32291103558783e-05
-1.98611457762518e-05
-2.04542026869776e-05
-1.61084946876413e-05
-1.5201453123663e-05
-1.74341085609335e-05
-8.55491208524401e-06
-2.95849033567288e-05
-1.33910552911602e-05
-3.93600373467698e-05
-3.68477965809778e-06
1.93503794604016e-06
-4.69826076416859e-06
-1.48953129987585e-05
-2.96514592488112e-05
-2.59507555629519e-05
2.3721462514457e-06
-3.27051233048075e-05
-2.7926714947983e-05
-3.432311209278e-05
-1.3997059826426e-05
-2.3167642309449e-05
-2.03805064673306e-05
-2.29600601120705e-05
-2.1046914965198e-05
-3.30012550565107e-05
-6.29867029745033e-06
-2.443409206411e-05
-3.39706544360313e-05
-3.69109791367739e-05
3.53748553045191e-06
-1.92436934098002e-06
-1.45958187529198e-05
-2.66901578104443e-05
-5.39637074321232e-06
-1.18012755524679e-05
1.44617645315644e-06
-2.61475872627067e-05
-2.67782619022405e-05
-2.33695068528045e-05
-3.88423417696924e-05
-8.29039875045786e-06
-4.41659397251305e-05
-1.44118709934701e-06
-3.15645779113953e-05
-1.20221444088833e-05
-3.36588550273538e-05
-2.23958435476695e-05
-3.51391987849255e-05
-4.25094308568064e-05
-2.03223299323644e-05
-3.13778799290981e-05
1.7231445869579e-06
-4.04827175735087e-06
-1.5799248754904e-05
-1.76423900038649e-05
-3.79183135772492e-05
-5.12766862130945e-06
-1.49282669186351e-05
-1.21667628188494e-05
-2.39950946137971e-05
-2.01121647377067e-05
-2.7919538456175e-05
-2.14088209143842e-05
-1.28873510094082e-05
-1.93900425317537e-05
-3.18260526839325e-05
-1.35663007495248e-05
-3.36919640092775e-05
-2.99630478456353e-05
-1.8905475078253e-06
-4.33659434398196e-05
-3.49828136311192e-05
-2.45147414908812e-05
-1.34568369391775e-05
-2.26083471711595e-05
-2.8706375807198e-05
-2.54768339615635e-05
-2.98002837986321e-05
-1.88344151558799e-07
-1.06800307617746e-05
-1.24723009283532e-05
-1.1844877276022e-05
-1.01337815053156e-05
-2.52880824522643e-05
-1.5063680589181e-06
-2.65137615924201e-06
-3.61432564039994e-05
-1.69443443499686e-05
-3.5250729464648e-05
-8.76080071742173e-06
-2.16684176787271e-05
-3.12404520083304e-05
-1.19815941115038e-05
-8.01273615068573e-06
-2.40307369346381e-05
-2.8209756804165e-05
-2.25095876461863e-05
-2.1551241324831e-05
-3.25651626798406e-06
-9.05496263079623e-06
-2.94604399881845e-05
-2.87894143608639e-05
-2.74175588658779e-05
-4.71110148354438e-06
-2.12650011999772e-05
-2.16837939028768e-05
-2.83951773668969e-05
-4.4454992169612e-05
-5.81512222909394e-06
-2.36944006457312e-05
-1.71558375529415e-05
-2.81584038731683e-05
-3.08642289205086e-05
-1.51578751755061e-05
-1.66379887398828e-05
-2.09272609917064e-05
-1.18394016374316e-05
-2.76509714228733e-05
-4.68754246038997e-05
-1.16943972109411e-05
-1.31546143701783e-05
-4.24533595442089e-05
-1.89664222387153e-05
-3.96463189818291e-05
-2.30167654594797e-05
-9.3311112981606e-06
-2.58571361057878e-05
-3.63541423986006e-05
-1.80268742452526e-05
-1.08229124431416e-05
-2.59518400616836e-05
-3.22635254223082e-05
-2.89573710344884e-05
-9.04964491604275e-06
-2.43109940576545e-06
-2.16418457014217e-05
-4.58733482574077e-06
-3.03091374628249e-05
-2.51684789245596e-05
-2.54243274415718e-05
-2.56043898311168e-05
-2.72197488370315e-05
-4.20720206082728e-05
-1.48729254749791e-05
-1.60408449050375e-05
-1.99057595192853e-05
-1.89989623369393e-05
-7.41511417634142e-06
-2.896416155802e-05
-3.7589577910865e-05
-1.23311954239406e-06
-3.36596744539661e-05
-6.46002253686517e-06
-2.61123845153654e-05
-1.7594286622565e-05
-3.79130513689327e-05
-3.25125226056521e-05
-6.74261921619071e-06
-3.23418767386346e-05
-2.35319774425652e-05
-1.322175841953e-05
-3.20375481213948e-05
-1.57387690311318e-05
-1.7091080454896e-05
-1.84730470802485e-05
-6.59384606024776e-06
-2.87427174365443e-05
-3.02494209283163e-05
-1.98768053618135e-05
-1.88024860733135e-05
-4.14070815925605e-05
-1.28689805426342e-05
-2.39825912071659e-05
-1.77122952831761e-05
-2.45457052316471e-05
1.06946811685698e-05
-1.52160571775459e-05
-1.04606124085214e-05
-1.42372289943972e-05
-2.3063589636518e-05
-1.53038034201555e-05
-3.28630420395761e-05
2.91410877751963e-06
-2.04030696344777e-05
-8.12602725077419e-06
-2.92465017931716e-05
-2.49197266120336e-05
-3.2337205987764e-05
-2.08372978746661e-06
-3.47441037981137e-05
-5.99618685094979e-06
-1.36707070150136e-05
-1.88252987866369e-05
5.87204960478553e-06
-2.66610507557154e-05
-3.86951242570249e-05
-1.30905215461033e-05
-1.989583711441e-05
-1.30277519144997e-05
-2.88758646924698e-05
-1.62033696658693e-05
-2.09749952682076e-05
-2.87745480526139e-05
-1.55967322785004e-05
-2.44761724534425e-05
-1.49078757429177e-05
-3.30147942649902e-05
-1.83087706735227e-05
-3.98010140024924e-05
-1.52717688478126e-05
-1.8633498407496e-05
-1.41555320008433e-05
-3.66488760488534e-05
-1.38448578209095e-05
-2.05249120561637e-05
-2.53889157308463e-05
-1.56849930372815e-05
-1.24373540665333e-05
-2.05065556922339e-05
-3.03253393499113e-05
-2.42797557773538e-05
-2.96314847046602e-05
-3.32469210542057e-05
-3.37837618010021e-06
-1.24118285680709e-05
-5.90378171603285e-07
-3.62378457910124e-05
-3.42559030133871e-05
-1.95703372020285e-05
-2.61809362747589e-05
-2.13502289770259e-05
-2.15583591200496e-05
-3.03104033903552e-05
-3.28546075915498e-06
-3.0684525260228e-05
-4.52551381875714e-05
-4.68356658939482e-06
-2.98394659354354e-05
-2.67868781937082e-06
-3.84063879555993e-05
-3.21211481956871e-05
-1.56196258688407e-05
-2.46547149572392e-05
-2.05647310472975e-05
-7.1743733873891e-06
-1.37428319097969e-05
-2.50786400644923e-05
-3.07191323727204e-05
-1.25071558435785e-05
-5.75363628889536e-06
-1.77897241494231e-05
-2.63651811714494e-05
-1.69222591575115e-05
-8.23478064286809e-07
-2.39860078733803e-05
-1.6420154234008e-05
-2.46421056232414e-05
-1.80146798407032e-05
-1.48780806146479e-05
-3.04603407269438e-05
-1.53374217388541e-05
-2.33917416325166e-05
-2.11811525049133e-05
-3.3746994003023e-05
-7.41606412908425e-06
-6.49118376484012e-06
-2.18779292772605e-05
-2.02570042894297e-05
-2.66977595940943e-05
-1.74345252237597e-05
-1.65018225859351e-05
-5.22910250498105e-06
-2.95738539066446e-05
-2.1181996481003e-05
-1.45747464038154e-05
7.81817335674671e-07
-1.54179885031555e-05
-4.72071504232221e-05
-4.46267624666727e-05
-2.6911953367128e-05
-1.63317007768722e-05
-2.87227856539634e-05
-3.96606163905166e-05
-1.1316986894365e-05
-1.33686637512697e-05
-3.32610284796407e-05
-4.92482124126243e-06
-1.19984081499697e-05
-8.13737958827665e-06
-2.2123299493112e-05
-1.20039125310061e-05
-2.69908018238599e-05
-2.65608050554042e-05
-2.91403842696178e-05
-2.66277097225332e-05
-1.75508949781989e-05
-2.476970328271e-05
-1.62326636785008e-05
-9.84959638673425e-06
-4.77822381446349e-05
-1.74114980666915e-05
-1.24840091208501e-05
-3.62152443028916e-05
-1.10807869292535e-05
-2.13817987310049e-05
2.05874355816714e-06
-1.8718688374762e-05
-1.91274792690831e-05
-3.42568205904823e-05
-4.23549291214303e-05
-2.72801501517348e-05
-2.66573574362387e-05
-1.83668137449278e-05
-3.79663048582413e-06
-2.40568619279555e-05
-2.96148563738294e-05
-9.40583175332597e-06
-2.46033777360249e-05
9.63264318796455e-08
-2.01440242936913e-05
-2.63517067651246e-05
4.01311890908544e-06
-3.06321571330345e-05
-1.52058187453055e-05
-1.93383671365695e-05
-1.76010170316076e-05
-2.20634999390079e-05
-2.32567651226228e-05
-3.6579569313772e-05
-1.13332209763404e-05
-2.78281636993411e-05
-1.55331838162112e-05
9.08612702862074e-06
-2.40238471301734e-05
-3.9252503934981e-05
-2.48052417866651e-05
-3.23708466945508e-05
-8.49496860442399e-07
-1.76947536490926e-05
-2.32548667205484e-05
-1.9529323528403e-05
-3.18356876096152e-05
-1.72379690034813e-05
-3.98001807320125e-05
-3.0188628443738e-05
-3.49115847069878e-05
-3.41465894017847e-05
-2.46184586543003e-05
-2.15733572718885e-05
-1.62374427192347e-05
-3.87124994279336e-05
-2.32726131850607e-05
-3.80092132709212e-06
-1.80764575003671e-06
-2.18742013703635e-05
-1.99731125239861e-05
-1.61559807143666e-05
-2.60307372140224e-05
-2.74194126173762e-05
-3.92203186263894e-05
-2.29525709920867e-05
-3.19973618885998e-05
-1.71369280133269e-05
-2.06643613487648e-05
-2.04698232808491e-05
-2.08482116681586e-05
-7.98935099861026e-06
-4.03333908315817e-05
-8.00253080907231e-06
-3.23951922198306e-05
-4.19409026683516e-05
-2.01842274887224e-05
-1.43065309343967e-05
-2.69115104151823e-05
-8.15273906825045e-06
-2.21651886500476e-05
-2.17503804243386e-05
-2.24854367784948e-05
-1.91316107354305e-05
-2.65925504493137e-05
-1.83674400394519e-05
-2.43233289072696e-05
-9.01167565527446e-06
-1.01671375634907e-05
-1.62895666456146e-05
-1.40256658764804e-05
-2.85518176565262e-05
-4.90807716001651e-05
-2.7365542422824e-05
-3.76997433327541e-05
-3.26297305513169e-05
-1.74251077001452e-05
-1.5194984221088e-05
-3.51669067763185e-05
-1.03112995648976e-06
-3.45867385356029e-05
-2.48525132542617e-05
-2.36583324785538e-05
-1.51306475728024e-05
-2.36955959410267e-05
-3.91530858838238e-05
-4.92205528280643e-05
-6.83077442931531e-06
-6.25027732837726e-06
-2.46625027303038e-05
-3.44313547373887e-05
-2.577038730273e-05
-4.37884893683171e-05
-1.35537197962177e-05
7.85147093414913e-06
-2.67296155001182e-05
-1.30794414426441e-05
-2.04754460478923e-05
-1.61699501232031e-05
-8.80681557693386e-06
-2.15850618136058e-05
-1.5944492087621e-05
-2.10023357686833e-05
-1.34823415444878e-05
-1.05033321718255e-05
-2.24503488388064e-05
-2.50536580258325e-05
-1.96517533422064e-05
-1.58393088796259e-05
-1.87554122328647e-05
-1.90982352740431e-05
-9.98272410725967e-06
-3.01040405760946e-05
-3.26084005498681e-05
-2.81751859108166e-06
-1.78676894452997e-05
7.08804262963096e-07
-3.15717533663722e-06
-1.64165844829316e-05
-2.77535259805693e-05
-2.84882784645563e-05
-9.71928601434265e-06
-2.37410120211606e-05
-3.96690081049783e-05
-3.2168145032181e-05
7.11997174187637e-06
-1.25073459113499e-05
-4.3549153488455e-05
-3.03353103340547e-05
-3.44277319551545e-05
-1.26593807746167e-05
-3.78754684828675e-05
-1.45364478038909e-06
-2.53956099061764e-05
-2.30433338401595e-05
-2.99362744211042e-05
-1.56388238875326e-05
-1.23916462101532e-05
-3.26757475406859e-05
-6.60151713833993e-06
-2.94631983938206e-05
-3.26599061665404e-05
-2.84159491115247e-05
-4.00507756696468e-06
-2.12624982138463e-05
-3.62884117885456e-05
-3.09743232148558e-05
-2.97378717185992e-05
-3.1051356214696e-05
-1.45406462275418e-05
-1.59000963942256e-05
-1.1857071409944e-05
-1.45199633223788e-05
-2.77619828882438e-05
-2.22861109831898e-05
-1.84666656735635e-05
-2.74322981422273e-05
-3.1358584729923e-05
-1.69980313205407e-05
-1.78818787597445e-06
-2.33174611241995e-05
-2.63041498201246e-05
-3.68944509313469e-05
-1.13493201381122e-05
-2.22050646765126e-05
-2.95974726654798e-05
-1.97996744141981e-05
-2.3943780650986e-05
-2.95655581945507e-05
-3.06510933045112e-05
-2.13955127176774e-05
-2.94734478745639e-05
-6.40432456319676e-06
-1.47966836827841e-05
-4.60337620502458e-07
-9.4426638585206e-06
-1.15487498033857e-05
-1.03603895779662e-05
-3.34623640523344e-05
-3.48985454493524e-05
-1.99194124227882e-05
-3.17759023106097e-05
-2.41672070737605e-06
-5.82324642702432e-06
-2.07799768662658e-05
-2.64233212215806e-05
-8.7344957073135e-06
-6.36004166250842e-06
-1.00400329007367e-05
-2.1966786658756e-05
-6.18751247241796e-06
-3.00003588410262e-05
-1.61298043079446e-05
-2.10846167231685e-05
-1.56122146857029e-05
-1.80047020760378e-05
-3.00788964490078e-05
-4.68958675528033e-05
-1.11594840150982e-05
-1.94929072198832e-05
-3.17852323254326e-05
-1.45872594793342e-05
-1.99751341156808e-05
-3.25446121344593e-05
-2.47549480236138e-05
-3.74537024787997e-06
-3.11211014540334e-05
-2.12836482661724e-05
-2.54543561791949e-05
-3.27291184865156e-05
-1.88417353535206e-05
-2.85051774326872e-05
-2.38847844777647e-05
-2.63172978146266e-05
-3.54991094736803e-05
-2.504098825934e-05
-3.43305169386961e-05
-1.76084454639517e-05
-5.77917959058199e-06
-1.88949422879986e-05
-2.78591366908698e-05
-2.5920766168582e-05
-1.51621869132271e-05
-2.05078173979113e-05
-2.52444826452337e-05
-6.98197540275537e-06
-3.77897048389524e-06
-2.79675439705265e-05
-4.18500510931188e-05
-1.46591271405254e-05
-2.55533675112256e-06
-3.56860845118699e-05
-3.58368081751625e-05
-7.56619200174996e-06
-2.48220791921716e-05
6.2268704586465e-06
-3.23525363254945e-05
-2.65364374870388e-05
-2.66036301752285e-05
-3.21587645499712e-05
-3.06575136425414e-05
-2.12029468957831e-05
-1.45865775066197e-05
-1.52915498600212e-05
-1.74485775299655e-06
-1.75355165903766e-05
-7.36041667362876e-06
-8.25879938677182e-06
-4.04353511614945e-05
-3.73462331273843e-05
-1.94859500977836e-05
-5.15634113414225e-05
-3.83929524961305e-05
-1.8375468424093e-05
-9.91182024355191e-07
-2.07754219368506e-05
-1.41739705769335e-05
-2.74158911677913e-05
1.31630753859373e-05
-3.59097045882838e-06
-1.8971374962317e-05
4.5624380111902e-06
-2.04215804368409e-05
-2.0406793609421e-05
-3.56755627468376e-05
-9.58523410160361e-06
-2.41546880958239e-05
-2.20715985646877e-05
-3.65738734574097e-06
-1.88539855089975e-05
-8.31032045261498e-06
-3.88028883835672e-05
-7.48020746846156e-07
-1.58310023156161e-05
-2.5867868184885e-05
6.87482776341064e-06
-3.84929784836281e-05
-1.5033502198437e-05
-7.37653894574752e-06
2.55041323617649e-06
-3.50091403237584e-05
-2.10103574006056e-05
-1.53181238580587e-05
-2.74798861762874e-05
-2.4765238071914e-05
-1.13311494669616e-05
-1.98607336346256e-05
-3.75914557698511e-05
-1.79394632687512e-05
-3.65826428372842e-05
-2.5445120802318e-05
-2.76284142524985e-06
-3.11070285120914e-05
-4.77169872917212e-05
-3.35790838947355e-05
-4.18762742584735e-05
-2.48350426106779e-05
-1.85096312035489e-05
-1.71005659270309e-05
-1.59044015926537e-05
-3.58958024264941e-05
-7.81903361012816e-07
-1.43840590110213e-05
-3.43822525658972e-05
-1.9339969382656e-05
-5.98810364697072e-06
-1.6125525019804e-05
-1.98455136168285e-05
8.41172066290159e-07
-4.66908380306653e-05
-1.84135218737216e-05
-1.41783406252424e-05
-2.62583597521684e-05
-1.41850265025291e-05
-3.0826529894021e-05
-2.86178183798657e-05
-9.63961410471465e-06
-1.78560770828958e-05
-1.9529392465944e-05
-2.92950935796719e-05
1.02037303378143e-06
-3.40360477190944e-05
-9.20376301219978e-06
-4.71032944927715e-06
-1.59631659774797e-06
-1.07463928377778e-05
-2.4297617227364e-05
-1.88368010577493e-05
-4.37629605763821e-05
-2.10068096494335e-05
-2.38014535787659e-05
-1.28672746314924e-05
-1.99036954024711e-05
-4.5249268965746e-05
-1.74249083235627e-05
-3.40001598219267e-05
-2.05381924163706e-05
-1.67397434986399e-05
-3.44558743863082e-05
-2.16914039339455e-05
-2.29366262747506e-05
-5.46265664869442e-06
-3.15646980922706e-05
-1.03816132624616e-05
-1.31712113135642e-05
-3.52843923445085e-05
-1.69068513530032e-05
-1.41473934715674e-05
-2.17624471955433e-05
-1.76599955954512e-05
-2.24078240056437e-05
-8.64264367036147e-06
-1.33674528705099e-05
-1.41567555651823e-05
-2.89438650913677e-05
9.4727394787785e-06
-1.60565463577948e-05
-9.54087932871429e-06
-2.16750551079539e-05
-2.58643871895866e-06
-6.85824705561613e-06
4.09777399026245e-08
-3.34223107851304e-05
-1.95627909865061e-05
-1.62660939907948e-05
-1.47489497881285e-05
-3.79363033103069e-05
-1.3023373903121e-05
-2.60799933455322e-05
-4.46457990587955e-05
-3.51726469400097e-05
5.92702419925882e-06
7.75651520552913e-06
-4.69437252536482e-06
-1.51946845337639e-05
-1.20742490745459e-06
-2.5623917458046e-05
3.756488964076e-06
-3.30256505480954e-05
-3.32190856013895e-05
-2.03378724081923e-05
-2.84546100513539e-05
-1.22917115867854e-05
-1.60467822787073e-05
-2.13493370137872e-05
-9.99608946983606e-07
-2.74121684512439e-05
-5.32203738762553e-05
-2.78679270233387e-05
-3.37062883377458e-05
-2.32505033405981e-05
-2.2044873691846e-05
-2.84124513183571e-05
-1.64318885885869e-05
-3.54360322339554e-05
-2.28972277875422e-06
-3.55913250169504e-05
-2.2306211579493e-05
-1.87676852725448e-05
-2.36299886462975e-05
-1.6353623582162e-05
-1.18680721787494e-05
-2.71500461367932e-05
-3.05954600999783e-05
-2.80230753054767e-05
-3.08725218293176e-05
-4.87969195653271e-06
-1.53438217340694e-05
-2.70464219073096e-05
-2.90840260459239e-05
1.41848342290474e-06
-6.57359461901771e-06
-5.07051791107044e-06
-2.63719252709825e-05
-2.35955734770922e-05
-2.01186450753946e-05
-2.09268398481432e-05
-1.49999746474865e-05
8.14031441388229e-07
-2.56124924237663e-05
-2.86333875042813e-05
-1.36192830008478e-05
-3.58298660407364e-05
-2.66764904624479e-05
-2.63896717764853e-05
-3.56339805790186e-05
-4.02514789709017e-05
-8.84554995067906e-06
-1.52891046202913e-05
-3.16733949698511e-05
-1.01276429851785e-05
-1.77357183650092e-05
-2.43547536987347e-05
-2.41505475356659e-05
-4.68226186082178e-05
-2.62261576618395e-05
-2.77002701738477e-05
-3.23964532137375e-05
-2.32760048129339e-05
-5.16087145924246e-06
-2.20776862565259e-05
-1.61501385839579e-05
-2.43427326114686e-05
-6.89662672318981e-06
-3.57782341305446e-05
-1.25296849687952e-05
-4.7582039937823e-06
2.92437345360612e-06
3.4126071449903e-06
-1.91136610830962e-05
8.68066533793998e-06
-1.1243390807785e-05
-2.73897703505047e-05
-8.9934156791709e-06
-6.13977260225554e-06
-8.94359045604837e-06
-3.60082183552065e-05
-1.74125401549583e-05
-4.2754946074948e-05
-3.09849099920991e-05
-1.9047593754658e-05
-2.21851493534132e-05
-2.5294239008553e-05
-1.16693525766539e-05
-4.85774955810915e-06
-1.20961327648104e-05
-4.31887381817015e-05
-2.81441101496457e-05
-2.57718000005906e-05
-4.10971583268111e-05
-8.51549350806517e-06
-2.30725834586003e-05
-1.04312442314336e-05
-1.60227536861244e-05
-3.61031417991494e-05
-1.37798179995806e-05
-4.7860832179021e-06
-2.34108317090975e-05
-2.04097947490477e-05
-2.10231228989763e-05
-2.12348316918927e-05
-1.85343985642702e-05
3.26372180206484e-07
-4.65361650080837e-05
-2.04780440155624e-05
-4.53814959977578e-06
-1.43415922038919e-05
-2.80708836603905e-05
-3.11695820988041e-06
-3.37797008340544e-05
-8.32136407956896e-06
-9.7947974144486e-06
5.26086988406203e-06
-2.86601862259967e-05
-9.01762987317622e-06
-8.61338374162353e-06
-2.32164218825613e-05
-2.85993166842156e-05
-2.44036668868611e-05
-2.49582380726192e-05
-1.8359342096018e-05
-1.66383626037341e-05
-1.40933938518668e-05
-1.22597724111021e-05
-1.92648656601512e-05
-2.04070754102228e-05
-1.44653402122248e-05
4.88876327233167e-06
-2.50910052698488e-05
-2.68411058638389e-05
3.84526280925393e-06
-7.60422878656124e-06
3.85184978397441e-07
-2.44858559825642e-05
-2.09565357222253e-05
-6.59364084544157e-06
-1.11669628983998e-05
-1.45219065322854e-05
-3.4267845307237e-05
-1.364995591188e-05
4.77326987004742e-06
-2.805854161508e-05
-2.56146154901707e-05
-2.36309728340973e-05
-2.34741943876924e-05
-3.98201763921316e-05
-1.77942364127232e-05
-2.36332120393706e-05
-1.63150598864335e-05
-3.00972691481538e-06
-1.28833311423367e-05
-1.16019896014282e-05
-2.27319570273117e-05
-2.82497839903391e-05
-2.46530789941575e-05
-2.0664333210496e-06
-3.26893227211433e-05
-1.46944855504133e-05
-2.12206306923445e-05
-3.24288457058813e-05
-3.23028395285327e-05
-3.3627901044285e-05
-1.51937621743124e-05
4.61739887363388e-06
-3.06768034333968e-05
-4.67911101890358e-06
-1.7422909229323e-05
-2.19280060058456e-05
-2.45577926258274e-05
-4.33633841674387e-05
-2.43506015324307e-05
-1.85593275529338e-05
-3.60601764869976e-05
-2.12270023411441e-05
-2.3689518553799e-05
-2.17400648488454e-05
-2.87441682222969e-05
-2.25614241350407e-05
-2.76875729400784e-05
-2.34095903380402e-05
-1.57596263498203e-05
7.82742776791182e-07
-1.60681173757396e-06
-4.28159917335187e-05
-2.0403461657685e-05
-2.99160131997214e-05
-3.87556210162918e-06
-6.74733654416521e-06
-2.06301320241434e-05
4.95256785696628e-06
-5.93050893695557e-06
-7.05255245956371e-06
-1.63464346122764e-05
-2.43846547047995e-05
-3.70705326195221e-05
-1.01949664753994e-05
-1.53891484444971e-05
-3.13735478567819e-05
-2.95073519134955e-05
-2.37358459953099e-05
-2.83647670588106e-05
-2.81318470747273e-05
-4.11818605338453e-05
-3.71537351660838e-05
-3.23817551917832e-05
-2.79450442399547e-05
-2.08632519714403e-05
-3.15543253780648e-05
-1.79804322978985e-05
-1.32224957587619e-05
-2.81650304411729e-05
-4.45860382432837e-06
-2.45908416224417e-05
-2.84078278701148e-05
-1.33621749092229e-05
-2.99513962703111e-05
-1.90771576320042e-05
-5.21551460135975e-06
-2.20195962520587e-05
1.49732021548095e-05
-3.32200407787449e-05
-2.51043853849362e-05
-9.75127635077529e-06
-2.40790636231561e-05
-1.32192010936949e-05
-2.59227312462091e-05
-2.58824967764754e-05
-2.62035738909253e-05
-3.18917785347684e-05
-8.21386825035242e-06
-5.92421458771288e-06
-7.59733139674442e-06
-3.50134796762028e-05
-1.50051562189594e-05
-1.86836396087171e-05
3.58998920527124e-06
-2.10808003867299e-05
-5.95857927549342e-07
-1.94580085950796e-05
-2.4330498043862e-05
1.23938729274957e-05
-3.06929806402438e-05
-1.95570188793244e-05
-2.06969172210104e-05
-1.57005303238024e-05
-1.20764405191213e-06
-2.0681279203189e-05
-3.45440980406713e-05
-1.87849332806767e-05
-2.29561067701463e-05
-2.69423832849572e-05
-7.65615446409599e-06
-2.34545294230686e-05
-1.72754018233066e-05
-1.81350102845191e-05
-1.3117640471364e-05
-2.47511057154568e-05
-4.97394421475822e-05
1.94580199616957e-05
-1.8636058685395e-05
-2.93990264617077e-06
-1.88687345207023e-05
-1.90404992579435e-05
-3.24692385821854e-05
-5.35902706854883e-05
-2.52468831728319e-05
-1.5673362320129e-05
-2.0956947887313e-05
-1.16732427672513e-05
-7.77403117723517e-06
-4.31705889802485e-05
-2.12870007937082e-05
-2.27692775594562e-05
-3.82492430047286e-05
-1.39790827147111e-05
-1.19554146107749e-05
-1.1444572271148e-05
-2.7764632455422e-05
-1.06346305118512e-05
-2.54941811205917e-05
-3.35358506269276e-05
-2.24018274122225e-05
-3.93580630285667e-05
-1.22084812843512e-05
-4.45020862721717e-05
-2.22041199240087e-05
2.34138825139355e-06
-2.74208583976944e-05
-1.12410265663798e-05
1.26647457747406e-05
-4.7115820995011e-05
-4.63910836603276e-05
-5.80036639263032e-06
-2.22102994347337e-05
-2.62087548660008e-05
-2.81158798223814e-05
-2.40013251412353e-05
-1.37278000994448e-05
-3.61920552427443e-05
-2.211720119135e-05
-1.52736272555207e-05
-1.77655168912612e-05
-3.95439883778744e-05
-2.02803716704649e-05
-1.20953401111381e-05
-1.21789619298251e-06
-1.60165132125704e-05
1.42079168352964e-06
-3.16232279589859e-05
-2.48953334549602e-05
-1.07052791418215e-05
-1.02877783086039e-05
-2.76461271947302e-05
-2.66224024403202e-05
-3.45492377157619e-05
-1.28671170322898e-05
-4.05056124068987e-05
-2.39584973160334e-05
-2.8260179060265e-05
-3.22187538225584e-05
-2.91337323128845e-05
-2.08012820313354e-05
-2.5084570141158e-05
-1.83030745160774e-05
-3.03953811217985e-05
-2.26980178279015e-05
-2.26343620556602e-05
-1.99814279576358e-05
-3.53954243754855e-05
-5.35365918479581e-05
-1.40790832962639e-05
-1.59949412446544e-05
-1.01240965763444e-05
-2.02518066425952e-05
-6.93777387073344e-06
-1.86040020971434e-05
-3.44862804753949e-05
-4.14782138119387e-05
-2.02990844561044e-05
-2.27020665537558e-05
-3.53612954598848e-05
-3.20773595980387e-05
-1.3591470348108e-05
-1.882370747715e-05
4.29645537970406e-06
-2.18572501901766e-05
-3.12099044576155e-05
-3.42897252111493e-05
-1.39646782520877e-05
-1.76161192956673e-05
-2.98903806943725e-05
-2.18200492071654e-05
-2.52075982841542e-05
-7.06452004730877e-06
-2.58839080351015e-05
-1.89498618270871e-05
-2.63121158423154e-05
-5.87517836215906e-05
-2.93501890063708e-05
-2.85683004258598e-05
-2.13613291635441e-05
-1.20830933015274e-05
-1.12243007869402e-05
-4.68937393901064e-06
-6.95795256548972e-06
-1.87164563666361e-05
-2.92500117185264e-05
-2.93506200763858e-05
-3.34846178156168e-05
-3.24277083560922e-05
-1.03574856271036e-05
-2.86591720965834e-05
-3.75046527626094e-05
-3.77378377921377e-05
-1.08762696205585e-05
-8.00506501413371e-06
-9.65227153789515e-06
-2.26496574435596e-05
-1.9819799546911e-05
-1.51749617214844e-05
1.10174946149308e-06
-1.54325666951379e-05
-1.40014851057173e-05
-2.33710552684705e-05
-1.43901618618738e-05
-1.98697848606707e-05
-2.01147712710881e-05
-3.28337736738929e-05
-2.5297013298443e-05
-3.05743593290262e-05
-1.97759291683785e-06
-3.44577115100592e-05
-3.37672984855177e-05
-1.73602394227912e-05
-3.38835600334503e-05
-3.77993505903945e-05
-2.49606392989639e-06
1.09775121644028e-05
-1.70761560403494e-05
-2.36460322476365e-05
-5.86530625241999e-06
-1.90440969740191e-05
-6.54541547385427e-06
-1.95775680669197e-05
-4.06409737949359e-06
-1.07756457536953e-05
-4.1577610853216e-05
7.00298489584567e-06
-2.76512968863889e-05
-6.51271262730764e-06
-3.76139101456971e-05
-2.32822005466737e-05
-1.86398563118596e-05
-3.12537184019151e-05
-3.36052497610924e-05
-1.35719192337951e-05
-2.406500855282e-05
-1.3448558810168e-05
-2.66961360730051e-05
-3.11804685607902e-05
-3.89111837387614e-05
-4.01575165836463e-05
1.11776031557356e-06
-2.58792565768646e-05
-6.84358721428381e-06
-2.76103443343152e-05
-2.73282700729074e-05
-1.06428934026998e-05
-2.77646684057488e-05
-1.78781310557569e-05
-1.0085570452078e-05
-1.32843134657439e-05
-1.23699236981985e-05
-1.42665132526121e-05
-1.84044231857295e-05
-2.63111192242674e-06
-2.14221411430983e-05
-2.82670071509499e-05
-1.04619612683504e-05
-2.22480475718816e-05
-2.51616595327766e-05
-4.87725726243044e-05
-5.60417262653043e-05
-2.37720090877027e-05
-1.91871538166441e-05
-5.67833504887634e-05
-3.4550338953719e-05
-2.29404334202782e-05
-3.37634872236037e-05
-2.16582664445843e-05
-2.05537089517727e-05
8.76812275875699e-06
-2.64755644320203e-05
-1.28660182980961e-05
-2.79394937516873e-05
-3.97858083940436e-05
-7.5161782822003e-06
-2.81569003959123e-05
-1.80951985033815e-05
-2.50746447150369e-05
-2.18592771451191e-05
-2.59041484571045e-05
-2.84281995130586e-05
-3.7710109938925e-05
-3.90529105177136e-05
-1.9787968808956e-05
2.04649074619225e-05
1.63375879860198e-05
-3.04936784023378e-05
-2.32759304900912e-05
-3.22828016381355e-05
-1.51512368879558e-05
-1.22260972796265e-05
-3.01404859143629e-05
-2.93167311540859e-05
-2.4733168943197e-05
-1.60969641838289e-05
4.43011098185405e-06
-2.23985175113099e-05
-2.45495334366481e-06
-4.87541908984909e-05
-1.73262420856249e-05
-4.54790361551515e-06
-1.02277590207741e-05
-2.22547180610353e-05
-3.79352836652743e-05
-3.57255482573855e-05
-2.06675504256315e-05
-1.96378656748056e-05
-1.77441204058112e-05
-3.84511150049828e-05
7.85482469983883e-06
-6.14655506051406e-06
-2.06796348748759e-05
-6.50065660708017e-06
-7.68208721835959e-06
-1.00375282012153e-05
-2.45724093851751e-05
-2.1977982919617e-05
-2.04194537938535e-05
-2.13097789261638e-05
-4.47535086590353e-05
-2.19031333634341e-05
-3.95224423631105e-06
-3.22018004508311e-05
-5.59276605611949e-06
-2.36888682212689e-05
-1.37732364126319e-05
-3.01620322078062e-05
-1.73814782808219e-05
-3.72666515532118e-05
-1.30221976572902e-05
-2.02603483232353e-05
-3.48167993155001e-05
-2.6111714682381e-05
-3.12630331065726e-05
-8.89682514693026e-06
-1.93531206571128e-05
-2.67782054115616e-05
-3.88456760475126e-05
-3.39065360953968e-05
-2.78102711730782e-05
-1.1041377249762e-05
-2.88341290072202e-05
-1.47606442411377e-05
-4.0214208736285e-05
-5.29656747594394e-05
-1.41190680509037e-05
-2.80191094129455e-05
-3.21981567812499e-05
-2.51614746983508e-05
-8.53937583453626e-06
-1.81193368670136e-05
-1.72254920595499e-05
-2.16094264304532e-05
-1.65938165908426e-05
5.19600817575644e-06
-2.10787339318419e-05
-4.05058288620628e-05
-2.01395593697474e-05
-2.45750320140004e-05
-3.37861442457252e-05
-1.58089479280658e-05
-1.89746585617443e-05
-9.87045185398463e-06
-2.01040785187957e-05
-3.08551661772191e-06
-3.48283658298551e-05
-4.36334429091624e-06
2.0125353990766e-07
-3.5174197397752e-05
-4.42443927913895e-05
-1.85302742311572e-05
-1.39067876409229e-05
-1.75618269024015e-05
-2.93402182231798e-05
-8.56705373836954e-06
-1.8971833826613e-05
-3.51435421071349e-05
-1.73427108423586e-05
-1.03754437607957e-05
-2.32117944057517e-05
-3.28133189172544e-05
-3.42292744924441e-05
-1.78588138219323e-05
-3.27123655079024e-05
-2.26460659122495e-05
-4.21373182855464e-05
1.74231292468405e-07
-4.02533116413497e-05
-5.08360850506605e-05
-1.75987325912344e-05
-1.3986287608173e-05
-1.646249293763e-05
-2.55114720116731e-05
-3.71850936451338e-05
-1.1784031718183e-05
-1.36717241956497e-05
-3.76793101501736e-05
-5.10920575291022e-06
-2.5917349010286e-05
-2.83310374115097e-05
-1.5790505639199e-06
-1.74788617737341e-05
-4.53547089366377e-05
-2.21077322631762e-05
-1.48427124625365e-05
-3.2532451505435e-05
-2.0582266453019e-05
-4.11178110173617e-05
1.12418315434577e-06
-2.07004631227387e-05
-2.97371900104352e-05
-2.35286285341132e-05
-2.79298993629557e-05
-3.08086673561269e-05
2.30959310062199e-06
-8.32720965554571e-06
-3.17696361467038e-05
-1.63368672098301e-05
-3.37268410158002e-05
-2.83453133966841e-05
-3.2356716308664e-05
-2.88217001447949e-05
-2.4972879063979e-05
-6.95239570977379e-06
-1.46224698112016e-05
-1.96991301984041e-05
-2.72381881407141e-05
-2.55672324173749e-05
-1.21941741802108e-05
-1.55167213950656e-05
-3.27548344093768e-05
-1.135135167854e-05
-1.84765196901729e-05
-2.64705706794651e-05
-6.49535974656412e-06
-1.91927098850103e-05
-2.28258703573373e-05
-1.63583226000609e-05
-2.22877189115042e-05
-2.07276501374134e-05
-2.94199950005904e-05
-3.52815106205449e-05
-3.51423864455757e-05
-1.74009997530342e-05
-1.96140288348734e-05
-2.13066884028889e-05
-1.98968118071797e-05
-3.45005988875908e-05
-1.97300294915063e-05
-3.11045176061342e-05
-1.50649934001392e-05
-1.43015244887379e-05
-3.30971634910575e-05
-2.62032378709818e-05
-4.16443308810535e-05
-1.70142916376534e-05
-2.02293497659604e-05
-2.3727529722607e-05
-2.77505729771703e-05
-3.01752779901834e-05
-2.41411616742945e-05
-3.38174082067217e-05
-2.13514204152579e-05
-3.79945759690416e-05
-2.02762925454823e-05
-1.37860662966095e-05
-2.58985313293219e-05
-1.67151045416978e-05
-1.37499328331917e-05
-1.35882772265116e-05
-3.07929362994999e-05
-2.38055784896463e-05
-3.35736001445484e-05
-1.11977307794172e-05
-8.45868225153952e-06
-2.95677992047417e-05
-1.94791569235055e-05
-2.38633766309904e-05
-1.78779457525279e-05
-3.99317979360362e-05
-1.47775207968451e-05
-2.09513092555654e-05
-3.48048573069632e-05
-1.64753982708597e-05
-4.72326588390498e-05
-3.01308242648524e-05
-2.02087449486161e-05
-5.84581301070401e-06
-1.23031790393449e-05
-3.7299748573161e-05
-4.41804776541832e-06
-3.20617521581976e-05
-1.2688079370674e-05
-3.72186180781356e-06
-3.13145270943162e-05
-4.57889398094678e-06
-2.41591069237242e-05
-1.20621041173051e-05
-2.11489373658414e-05
-2.25638510313646e-05
-2.78541776919398e-05
-9.04870898612509e-06
-2.20541298218263e-05
-1.33927267213986e-05
-2.55404880246034e-05
2.42167953225108e-06
-2.94875678635345e-05
-2.84536066836361e-05
-3.67729619638092e-05
-1.13455510200885e-05
-1.86035108623945e-05
-3.01286173698932e-05
6.24915314923067e-06
-1.84013183638422e-05
-2.88421696035675e-05
-2.56769814970798e-05
-3.03029796544809e-05
-2.68058874374802e-05
-3.22458150550332e-05
-2.08050650994065e-05
-8.78008416056266e-06
-1.37289449338219e-05
-1.88139763568471e-05
-4.26357446860983e-05
-3.36255882216284e-05
-1.65725661655564e-05
-1.79481746086645e-05
2.18808988933453e-06
-2.31464703916304e-05
-2.3226298956136e-05
-1.05810466958395e-05
-3.92955882003402e-05
-3.64920029096768e-05
-2.06856901553179e-05
1.993656764876e-05
-2.09575252473618e-05
-3.73823394685511e-05
-2.07031810348139e-05
-2.39301148256727e-05
-4.5391835047884e-05
-2.31819321813879e-05
-1.30120090094655e-05
-1.29005025706377e-05
-2.24531665015539e-05
-1.4527442654883e-05
-3.88427081885849e-05
-4.2655647663878e-05
-2.99211865789648e-05
-1.62778758518955e-05
-3.26703854324205e-05
-3.81194799605678e-05
-2.63835949706875e-05
-1.55801234062914e-05
-8.58164946880159e-06
-1.29377578244724e-05
-4.14019775561316e-05
-2.37730327394063e-05
-2.31095647638775e-05
-1.81368537399337e-05
-2.0240725604922e-05
-3.0602012919213e-05
-2.28510643999258e-05
-4.39539926409549e-05
-4.00577735412772e-05
-3.90610434824002e-05
-2.98827919371426e-05
-1.41249454675189e-05
-2.50355089001624e-05
-1.13933967937337e-05
-2.4726899923132e-05
-2.37450998110827e-05
-2.21361241040836e-05
-6.38712970392448e-06
-2.60091458471102e-05
-3.66134031995835e-05
-2.81277501212083e-05
-2.74210579627261e-05
-8.81686343088705e-06
-1.36517943381077e-05
-5.82289568631858e-07
-3.8662752281695e-05
-3.4924887360899e-05
-1.77666606808545e-05
-1.67643328731662e-05
-7.18603922824521e-06
-1.07149306250196e-05
-2.40651663483975e-06
-1.78330510832581e-05
-2.7547310616123e-05
-2.84683631919123e-05
-2.57639296933713e-05
-2.62031716261799e-05
-3.26239916589753e-05
-4.11934613033911e-05
-2.8884897835626e-05
-1.25179049653241e-05
-1.7135068737605e-05
-2.43493200114519e-05
-3.14815458372422e-05
-1.34733120921957e-05
-3.93992116635685e-06
-3.97204496078486e-05
-1.68270418320835e-05
-1.95397495409853e-05
-4.19662842832149e-06
-3.12443799640968e-05
-3.2877746247793e-05
-2.90837635451605e-05
-3.66389262129312e-05
-2.22432411124919e-05
1.75778952472038e-06
-4.227439476077e-05
-3.31465612186339e-05
-4.64632195123112e-05
-2.85006802688485e-05
-1.4272868895455e-05
-2.49859911731969e-05
-2.5443085590529e-05
-2.43653523149917e-05
-2.95794996067247e-05
-2.80129276276547e-05
-1.76644874693444e-05
-1.3691859429328e-05
-2.40359797013493e-05
-1.17521751406144e-05
-2.54350295842432e-05
-3.11855232543271e-05
-3.24128717184296e-05
-2.622250839053e-05
-2.39919401394371e-05
-3.51261981609728e-05
-1.60386025522537e-05
-1.97835078363685e-05
-2.12080467807255e-05
-3.24793372441146e-05
-2.33466923509607e-05
-3.67278408480138e-05
-2.00588120503726e-05
-3.38752417129973e-05
-1.87218497916534e-05
-1.12004055406386e-05
-2.5187224045872e-05
-2.77450400683662e-05
-1.20827460500022e-05
-3.40397449025019e-08
-2.87992072187624e-05
-3.3006562123443e-05
-4.44589078080443e-05
-2.72081234181091e-05
-2.01858058320249e-05
3.85212362721778e-06
-3.08593955269903e-06
-1.13249376767718e-05
-2.19486011526648e-05
-3.85582572709126e-05
-2.27066185764288e-05
-3.01342263664777e-05
-2.14201146369394e-05
-1.9134452424318e-05
-1.78096480488788e-05
-7.99262206042668e-06
-2.48151016953718e-05
-4.08489192517525e-05
-3.24751942565188e-05
6.88002097888663e-07
-2.48694188454312e-05
-1.11001744194393e-05
-1.57664285875097e-05
-1.94884261525703e-05
-1.72273361214687e-05
-2.53262660142655e-05
-1.44001531295136e-05
-3.07634643063367e-05
-2.43836313512492e-05
-1.97295264770777e-05
-1.4288587150578e-05
-2.32669559072351e-05
-1.90353433322942e-05
-1.37431062760405e-05
-3.16617485981248e-05
-2.98417623080035e-05
-2.00089118892961e-05
-3.59147773267111e-05
-1.63149509301737e-05
-3.0226109506121e-05
-2.17682858674458e-05
-1.08032558360347e-05
-1.10363547030765e-05
-7.63800708866212e-06
-3.15715820430917e-06
-3.05347869657176e-05
-1.66146675958066e-05
-2.00515627895554e-05
-1.9654913373592e-05
-1.91473288982777e-05
-2.61890814321553e-05
-1.34637406083132e-05
-3.92573392347515e-05
-2.71689725117261e-05
-2.8530714341142e-05
-3.65008273089235e-05
-1.90473976519037e-05
-2.49650395653164e-05
-3.82239151115111e-05
-1.92468462500008e-05
-1.35993063856149e-05
-1.04967634423469e-05
-2.58987346141312e-05
-2.58026397609025e-05
-6.19432173835253e-06
-2.46748408660835e-05
1.22429106745713e-05
-7.93003274101029e-06
-2.5811406918519e-05
-1.79853461329618e-05
-2.5294069977984e-05
-2.44955003238471e-05
-4.0165761489109e-05
-2.82003085615679e-05
-7.45125184373681e-06
-1.09115045237968e-05
2.59138385240909e-06
-4.21027572721782e-06
-2.94829795655314e-05
-5.33620951977269e-05
-3.74900692599344e-05
-1.32333333513391e-05
-2.04255089784154e-05
-1.68836490122279e-05
-2.99498344886628e-06
-4.83663709384146e-06
-2.94318054530268e-05
-7.32717817617147e-06
-2.48786511346365e-05
9.22457810701477e-06
3.21022482482802e-06
-2.50074329686519e-05
-2.17068714249832e-05
-3.43683012305037e-05
-5.58832178378763e-05
-2.23338754044277e-05
-2.56661765542988e-05
-2.14983287231492e-05
3.35434427967197e-06
-2.39646869062849e-05
-2.72643655712512e-05
-2.41315830804788e-05
-3.8521338133294e-06
-3.56558991072276e-05
-2.32296249745516e-05
-2.09274167398163e-05
-1.93454736395681e-05
-1.23368285307852e-05
-2.31511966454261e-05
-1.24413151314675e-05
-1.37929817331163e-05
-2.76977920313235e-05
-8.48629207775864e-08
-1.0216309549939e-05
5.06049355851792e-06
-2.46502178349693e-05
-2.64006468670149e-05
-1.94201298811496e-05
-4.02442987147429e-06
-2.05955567989938e-05
-2.35422222114943e-05
-5.08484530939142e-06
-4.06580543328094e-05
-1.88591278770338e-05
-2.60259209678918e-05
-3.61943547712574e-05
-1.32948530997957e-05
-8.04820403201688e-06
-4.00440854556956e-05
-2.50891462814033e-05
-1.52813407075943e-05
-3.62013283986188e-05
-1.83997998124283e-05
-2.13732551087126e-05
-1.11188158536939e-05
-1.55214803703222e-05
-2.93969689215202e-05
-1.59054002818819e-05
-2.71429784235547e-05
-3.41737129575553e-06
1.12861077477139e-05
-1.47549783075271e-05
-2.10707665421094e-05
-1.15243995145495e-05
-2.88050389563083e-06
-1.799182025591e-05
-1.48408679754951e-05
-2.81668613883718e-05
-8.03214042516912e-06
-3.81615325509573e-05
-1.41944354987243e-05
-2.3109605170029e-05
-2.81368649955122e-05
-1.06094446882594e-05
-8.89172653504463e-06
-7.21308590292407e-06
-2.35547724704381e-05
-1.54506200605798e-05
-2.31653849911463e-06
-2.49399066918123e-05
-4.23369176479084e-05
-3.07197949344464e-05
-2.48211164568168e-05
-2.72309725684965e-05
-2.66789444005998e-05
-2.65199161523194e-05
-4.53377715748766e-05
-1.83403833459686e-05
-1.87666054658906e-05
-2.63646382254569e-05
-3.3932734227795e-05
-1.7233993924687e-05
-3.33718737770994e-05
-2.3725340261352e-05
3.69338042231492e-06
-9.07480188120424e-06
-1.63208569794565e-05
-1.63530045017586e-05
-3.9705674094076e-05
-3.03204791440563e-05
-1.55643399266742e-05
-2.44508396124951e-05
-2.55524842550425e-05
-1.31253809417522e-05
-2.35797428915427e-05
-3.04746908040649e-05
-2.77443864220821e-05
-2.21595306173208e-05
-1.80238671274919e-05
-4.04523757639086e-05
-2.20041727662694e-05
-3.57469593239806e-07
-1.37773529477696e-05
-5.50571129912838e-06
-1.58848215670426e-05
-6.20179516868154e-06
-3.12266338282141e-05
-1.55139492330908e-05
-2.22940547399317e-05
-2.63325945264146e-06
-4.57184633468159e-05
-1.61774276748968e-05
-5.25845016507095e-05
-4.31259052342557e-06
-2.36737450554897e-05
-2.03152708213693e-05
-6.08699632325306e-06
6.39475025250037e-06
-3.16078488216591e-05
-3.00513823457274e-05
-1.70256773297583e-05
-4.20416572491744e-06
-3.8301136004305e-05
-2.99475390305293e-05
-2.93178455563539e-05
-1.05920716499129e-05
-1.76458702720572e-05
-1.29305376064309e-05
8.42621543427609e-07
-1.7155289441106e-05
-1.40840252611372e-05
-1.16132917952211e-05
-2.53314976044013e-05
-4.61027225994017e-05
-4.05173235167965e-05
1.59124744821643e-06
-1.59940194838027e-05
-2.04285222434405e-05
-2.15925028570881e-05
-2.34191376689739e-05
-1.76483220261982e-05
-1.79914776393669e-05
-1.49855394888393e-05
-2.81750824939336e-06
-1.47324344621737e-05
-3.9791346191576e-05
-4.13151317129338e-05
-1.28582993892338e-05
-1.44848351329082e-05
-1.40817608781336e-05
-2.08421354911464e-05
-1.57726145967382e-05
-1.9069332975259e-05
-3.43712671048264e-05
-3.52660893962315e-05
-1.68518380113499e-05
-1.24788808625781e-06
-2.19452337439798e-05
-1.53992165853658e-05
-1.23909830353441e-05
-3.57243979576573e-05
-4.01245199597431e-05
-6.33779791026271e-06
-2.81959790100221e-05
-2.71934413270194e-05
-2.00103035395598e-05
-1.00761617935505e-05
-5.70184050747079e-06
-3.25907045396942e-05
-1.4132367730198e-05
-2.7068333316597e-05
-4.42506497053339e-06
-1.85552861589785e-05
-5.97790289923454e-06
3.46967712068389e-07
-3.09868407647838e-05
-3.90298534233669e-05
-1.4598925186776e-05
-4.8040523366436e-05
-3.49792536109223e-05
-1.43924968816679e-05
-1.03399476267104e-05
-2.55272313455422e-05
-3.26953862139287e-05
-1.49546930972588e-05
-1.93398228116727e-06
-1.78867493470638e-05
6.22844900611097e-06
-5.50141050889727e-06
-2.91674226937352e-06
-1.9409792947539e-05
-1.64089290701272e-05
-2.3874866761195e-05
-2.49324870116847e-05
-1.9841030350675e-05
-2.94738215204626e-05
-2.4906218028664e-05
-1.66193487134301e-05
-2.89140151301886e-05
-1.43781672426544e-05
-1.13949204344369e-05
-4.25474267417992e-05
-2.27146503156581e-05
-1.5364821913612e-05
-2.53266645455125e-06
-3.01229595841831e-05
-2.66721260102454e-05
-2.9416894138514e-05
-2.91497385562152e-05
-3.84071011162705e-05
-2.67709521572101e-05
-2.37061910984596e-05
-2.03859117365149e-05
-1.18142508867778e-05
-7.14123348713651e-06
-7.60888358412228e-06
-3.49421375775242e-05
-3.73156162613052e-05
-1.95251451815235e-05
-5.34127172147742e-06
-1.84173902330832e-05
-4.21406222927852e-05
-1.05659473237635e-05
-1.83622717224397e-05
-3.70154185705427e-05
-1.71692055878928e-07
-3.04296350317279e-05
-8.71100845335695e-06
-3.61766050656971e-05
-3.33051698101113e-05
-3.43799374964415e-06
-4.181862950709e-05
-2.76691268844211e-05
-2.4159982787892e-05
-1.12477872875078e-05
7.73049331823191e-06
-3.84758829876695e-05
-5.58078383266443e-06
-7.01300284770584e-06
-1.86501831743194e-05
-1.46093473948753e-05
-2.61825622375355e-05
-4.192691262081e-05
-4.46343005059975e-06
1.2656000346953e-06
-3.19822283464938e-05
-8.45010870776321e-06
-2.544910018939e-05
-7.37110328554657e-06
-7.55949383219882e-06
-1.62447811051743e-05
-2.38175256181628e-05
-2.04106895944586e-05
-5.74084705646538e-07
-1.91858448670042e-05
-1.81266683308797e-05
-3.5426875864705e-05
-2.14057817146493e-05
-3.34086483767231e-05
-1.22571622329774e-05
-3.47931809637022e-05
-3.20204016448133e-05
-1.49894034974456e-05
-3.55322760225924e-05
-2.82482613546706e-05
-1.2993765959215e-05
-2.30381685686343e-05
-1.39107260579527e-05
-1.51155778491236e-05
-1.45839405754062e-05
-2.54349925831876e-05
-2.2914564579404e-05
-2.56583212162235e-05
-2.13503686180926e-05
1.09803515486883e-07
-2.40446806956475e-05
-3.64915452870868e-05
-2.72603404694154e-05
-2.81132346331605e-05
-1.44528981304623e-05
-2.06987947583264e-05
-3.77589935596446e-05
-2.12384015923824e-05
-1.93034382630752e-05
-3.10384364534281e-05
-9.64924141022734e-06
-3.27361167156667e-05
-6.79864115283723e-07
-1.15713284931585e-05
-1.48120648379113e-05
-2.74185338470436e-05
-3.27319064692163e-06
-1.66110276911382e-05
-1.93712434443896e-05
-2.9975971613662e-05
-1.22400329779228e-05
-9.77739893089196e-06
-1.65318539613648e-05
-1.85027509439709e-05
-3.53153578254382e-05
-2.56136215091776e-05
-2.08522786898753e-05
-3.08041250987048e-05
-3.3261479357535e-05
-2.20823271215423e-05
-1.51807033829503e-05
-2.12238833766142e-05
-3.05412510965153e-05
-1.11648028426692e-05
-3.2990757478238e-06
-4.05735778109843e-06
-8.87109768442089e-06
-5.80160991110592e-05
-5.15426071802937e-06
-2.40943380406004e-05
-2.58788292062315e-05
-3.40842081077647e-05
-9.23663087394106e-06
-2.4528665787586e-05
-1.6625127273195e-05
-1.23022715469922e-05
-3.09538069334352e-05
-2.67593389690981e-06
-4.23925953166699e-06
3.64174233248503e-06
-3.08014679820412e-05
7.26930235763746e-06
-3.2935367266125e-05
-1.34598324613891e-05
-1.792923464266e-05
-1.47099882962046e-05
-2.89666215997244e-05
-2.7671740748756e-05
-2.40455810359605e-05
-1.68450881777895e-05
-5.78978888399604e-06
-1.96685711138075e-06
-9.11282396851007e-06
-3.25278886674095e-05
-2.12743743618426e-05
-2.08410151251823e-05
-2.33821289228049e-05
-4.24006744736642e-05
-2.63973564717797e-05
-3.24390385838204e-05
5.23729858469132e-06
-7.61342867400369e-06
-2.75429254441986e-05
-3.61084010508497e-05
-2.60819393241818e-05
-1.9052692917385e-05
-3.27992647262167e-05
-4.50445651406639e-05
-1.22772026507998e-05
-1.44887205107803e-05
-2.55837141611266e-05
-4.27964631807079e-05
-2.45870890196171e-05
2.82124645519666e-07
-3.59098360800527e-05
-1.01019138148432e-05
-1.16541850899619e-05
-3.20883024066784e-05
-2.49761279176379e-05
-2.40839313855584e-05
-4.63794824982668e-05
-9.46138977950165e-06
3.63305295489056e-06
-3.76876403802803e-05
-4.54834491020465e-05
-1.49928558981392e-05
-2.11891060076706e-05
-2.80004483590316e-05
-3.59839407384123e-05
-2.36663870973782e-05
-2.05948433841953e-05
-2.91175685295288e-05
-8.33770350902216e-06
-1.4173771512955e-05
-3.21183701078251e-05
-2.49626324545432e-05
-1.23345297187193e-06
-9.67646173925323e-06
-2.52231456629785e-05
-3.15373702326259e-05
-2.68017834207711e-05
-1.91122603046066e-05
-2.19015729750767e-05
-2.21363721924795e-05
-1.9147005949815e-05
-2.00040838873064e-05
-2.95939370188256e-05
-2.58412199479777e-05
-1.56981636431067e-05
-1.30907919898751e-05
-7.68254834533793e-06
-1.74538493068565e-05
-2.75270848422832e-05
-3.23849473591378e-05
-1.94316815646996e-05
-1.43354184313409e-06
-2.46960014183041e-05
-1.03572061737923e-05
-1.99200026053677e-05
-1.52929756663559e-05
-8.92207460264714e-06
-6.9262876100112e-06
-3.14017053884664e-05
-1.50309683897984e-05
-1.0581974954529e-05
-2.06611015860642e-05
-8.50409309952944e-06
-2.2396858657788e-05
2.91564137718917e-06
-5.24259224605683e-06
-1.17310445783167e-05
-2.57691322438083e-05
-1.85708091657041e-05
-2.9575073896488e-05
-2.69097116889563e-05
-2.47532683826628e-05
-2.73286926234707e-05
-1.90955851273896e-05
-3.04003630998165e-05
-2.27395097220618e-05
-2.09359727058964e-05
-1.30816469484854e-05
-2.65769833411703e-05
-2.12892231016463e-05
-1.55930139523653e-05
-3.53174716777461e-05
-4.86218738853741e-05
-1.65253225229007e-05
-1.54186713187624e-06
-5.80779175236502e-06
-3.66418304211134e-05
-1.55003797511928e-05
-4.30980262445255e-06
-2.92179044922102e-05
-2.82951498371402e-05
-3.72232498664692e-05
-1.42356210828655e-05
-3.12500465991323e-05
-3.40977762595503e-05
-1.97111387346953e-05
-1.6404092420797e-05
4.80167813569044e-06
-1.82784298559264e-05
-3.47818076065635e-05
-4.39270438601172e-05
-1.90929975955448e-05
-2.98313261172884e-05
-2.18315207473117e-05
-1.36088135836882e-05
-1.26273072284307e-05
-7.15460631421604e-06
-3.87407423401202e-05
-4.85200489297484e-05
-1.33321023773251e-05
-1.50839396073551e-05
-2.9763241043551e-05
-3.13996276100172e-05
-2.00986160702961e-05
-9.44035863705457e-06
-1.78452390140039e-05
-4.07785554255592e-06
-5.24455325877822e-06
-2.6402869000501e-05
-1.58975505796268e-05
-2.6032697611547e-05
-1.28123877243991e-05
-1.60554321972839e-05
-3.72885867335323e-06
-2.50676003977496e-05
-2.49983216592837e-05
-3.34881490921634e-05
-2.91134915769727e-06
8.8439272997903e-06
-3.5363447851705e-05
-1.1054386256354e-05
-4.54895848585189e-05
-1.50165652044806e-05
-1.36268873133412e-05
-3.72608435585702e-05
-2.52350132511546e-05
-1.92770481904863e-05
-2.87381129013334e-05
-4.20463389639912e-05
-3.92839029821866e-05
-1.72386486437453e-05
-3.04360555889652e-05
-4.32066256416986e-05
-1.82948310987925e-05
-3.16997238576566e-05
-1.77657627871639e-05
-2.56187654456811e-05
-2.21638684064772e-05
-1.61138942701976e-05
-2.68921874531285e-05
-6.82947177850661e-06
-2.79405441780201e-05
-3.47206831955439e-05
-2.04303736653135e-05
-2.56556253946226e-05
-3.57698737509359e-05
-3.54007943222279e-06
-4.51795936374693e-05
-3.20572895762447e-05
-2.16313514473545e-05
-2.01681248737255e-05
-1.66189984572702e-05
-4.34062328776263e-05
-5.19735430030253e-06
-1.75721874368112e-05
-1.28255766412891e-05
-2.83805603519323e-08
-1.1599281794301e-05
-1.21246328611484e-05
-1.8030476676607e-05
-1.41001056060065e-05
-1.18661167618455e-05
-2.55943658497805e-05
-1.36009541440716e-05
-2.41190455485211e-05
-3.47098927776741e-05
-1.48174082365219e-05
-3.90776501779507e-05
-1.07870056172089e-05
-3.46134862968217e-05
-2.05057978380348e-05
-1.37909745737639e-05
-1.65035708258163e-05
-3.09996605465738e-05
-3.20153326450055e-05
-3.44010417796068e-05
-2.29237005769779e-05
-3.48826610917575e-05
-1.87689846696104e-05
-2.94196524376497e-05
-2.09305498619882e-05
-4.30781971525841e-06
-1.5806625094549e-05
-2.64786009439844e-05
-2.8350549597224e-05
-1.61480574140689e-05
-2.20305003651442e-05
-1.51061635659396e-05
-2.75325185345293e-05
-2.90257234136498e-05
-3.94390224458471e-05
-1.62077170760539e-05
1.08163378875692e-06
-2.31333923567164e-05
-1.94807229840383e-05
-1.68973641612404e-05
-2.44578289088619e-05
-1.75159787302135e-05
-1.47934570833757e-05
-1.92867318605814e-05
-1.94785893379653e-05
-2.83063875517871e-05
-6.37397841629519e-06
5.38483051374868e-06
-2.38930694147517e-05
-2.4432787210356e-05
-2.31051677869301e-05
-3.01545145370887e-05
-2.73512048716829e-05
-1.16308878826618e-05
-9.27176921943923e-06
-1.64373583902341e-05
-2.85606508850551e-05
-3.12732782702942e-05
-2.81179477342503e-05
-2.6322338944894e-05
-3.31967250502026e-06
-2.98579991852503e-05
-1.66410349316824e-05
-3.24716665301266e-05
-3.81461396604338e-05
-2.50559217968032e-05
-2.87321556852988e-05
-4.84624321247579e-06
1.44428288271697e-07
-9.45479497510877e-06
-2.22372562773534e-05
-2.98512287761809e-05
-1.77689079250014e-05
-4.77950142777257e-05
-2.07559304775308e-05
-2.09992007738032e-05
-1.95871883290719e-05
-5.20419761761678e-06
-4.71186376029962e-05
-3.88877573819693e-05
-2.35925182728236e-05
-1.94686091573757e-05
-2.87130709155877e-05
-1.86951093103255e-05
-1.1009301036748e-05
-1.89509815128825e-05
-3.59749273937924e-05
-1.50358658272062e-05
-2.44023959988484e-05
-1.81268919827742e-05
-3.32683507136741e-05
-2.73252497800816e-05
1.09700275086035e-06
-2.27155119790897e-05
-3.32957680510308e-05
-3.48797233306095e-05
-3.0734101507382e-05
-4.79860007552504e-06
-2.38609856362841e-05
-3.00437585634227e-05
-6.7757992163733e-06
-1.13093732014651e-05
-1.05615769036105e-05
-1.93334181342918e-05
-4.00315858836462e-05
-3.63568781820815e-05
-4.50259652152926e-05
-4.59648707051865e-05
-1.91364267778494e-05
-1.10669888809096e-05
-1.70234620375563e-05
-1.16303729096241e-05
-3.21002599039192e-05
7.19901908734368e-06
-1.84674685644539e-05
-2.18846217169447e-05
-8.81072838851255e-06
-2.98719114527134e-05
-1.1825201890918e-05
-1.46155144678833e-05
-2.26415626416929e-05
-6.26522978757956e-06
-1.31864575225744e-05
-4.69259661259341e-05
-2.89886723379203e-05
8.86126085206426e-06
-2.65208412471308e-05
-3.26934060189806e-05
-1.59255661304353e-05
-2.38454481611961e-05
-2.03888754117458e-05
-2.87844570910854e-05
-1.45463716129642e-05
-1.8578310898579e-05
1.0290120385606e-06
-6.15250095156405e-06
-2.95464021655168e-05
-4.74485784083416e-06
-2.87658665695377e-05
-1.76980624012047e-05
-4.56711263496705e-05
-7.18587889285374e-06
-9.56534617780515e-06
-2.08942154722356e-05
-2.10069240833518e-05
-1.81744454712133e-05
-2.18404044175374e-05
-1.73763846561834e-05
-2.21378401705771e-05
-1.31020770159378e-05
-1.0518077239053e-05
-1.6976225499447e-05
-4.07369089233603e-05
-4.41540870852256e-05
-2.19388188883136e-05
-7.33846100821981e-06
-4.28079513280922e-06
-1.60024681454652e-05
-1.74804482291983e-05
-2.52695260861789e-05
-3.97165783297717e-05
-1.41405683140479e-05
-8.15085251768119e-06
-2.21334205147709e-05
-2.90786024931124e-06
-1.83998377450143e-05
-6.72301364377738e-06
-1.82745137509984e-05
-2.29543271541916e-05
6.85564555965478e-07
-1.27345773576727e-05
-2.54146772611107e-06
-2.16609690001172e-05
-2.6441413788882e-05
-8.28181249915313e-06
-4.17153465125796e-05
-8.02218938141049e-06
-8.2215304596715e-06
-1.94123832147199e-05
-1.56026467805474e-05
-1.8254659779152e-05
-2.22660102042987e-05
-3.21164132053767e-05
-5.34021277935008e-06
-1.97924323284574e-05
-1.13274978631399e-05
-9.32570773503434e-06
-2.91821372042041e-05
-7.56807104722389e-06
-1.32740709833361e-05
-2.17043402925948e-05
-3.16710055509805e-05
-2.11550539906079e-05
-1.77283783950954e-05
-1.51703785133054e-05
-2.04387552877021e-05
-3.47594096246166e-05
3.90688578358518e-06
-4.50212746678163e-06
-3.86224987817326e-05
-2.2259150052258e-05
-2.3822388606536e-05
-2.65960614375218e-05
-1.54081447642089e-05
-1.99743668130797e-05
-1.69203877219988e-05
-4.51318661501834e-05
-1.73049613267561e-05
3.98560201252741e-06
-3.38970346405859e-05
-8.38550703582328e-06
-1.32794824822335e-05
-1.78108468716763e-05
-2.06341891008635e-05
-1.18476991240542e-05
-2.41145752016851e-05
-4.72041182769895e-05
-3.38566746923032e-05
-1.68334526539233e-05
-4.7242121663639e-05
-7.46673355434947e-06
-2.23663464168754e-05
5.53224337814055e-06
-3.16427173081059e-06
-3.06632966671258e-05
-1.93982920293857e-05
-2.02321092987848e-05
-2.98192156146331e-05
-3.2094821613422e-05
-3.66918396723907e-05
-1.14781600544683e-05
-1.59095662759505e-05
-1.12233470858049e-05
-2.79405837760958e-05
-2.94083608053016e-05
-2.48615630440665e-05
-3.08579903584357e-06
-3.26566448907368e-05
1.64347352765547e-06
-1.42024230731555e-05
-3.76395793098869e-05
-2.02361684529694e-05
-2.92622778749008e-05
-3.29003097327582e-05
-1.9899243316765e-05
-2.16964993706227e-05
-2.52819289387978e-05
-5.65399573766078e-06
-3.4989558169083e-05
-1.08846365927083e-05
-4.37655564258159e-05
-2.0323192435757e-05
-1.59267684126368e-05
-2.9910201224603e-05
-1.98257752011644e-05
-5.0655988379675e-05
3.60336451029299e-06
-2.23344857038508e-05
-2.83326697704811e-05
-2.52962962142181e-05
-2.84535306666241e-05
-1.6484324991702e-05
-2.58736948380359e-05
-1.64705635941958e-05
-2.18780944839642e-05
-2.32686208939452e-05
-3.88563702163957e-05
-3.52484380033448e-05
1.83125603153295e-06
-1.58853746880095e-05
-2.01729172213179e-05
-7.63034425896499e-06
-8.7058591451702e-06
-1.47277864978947e-05
1.56435136446182e-06
-1.29539975389377e-05
-1.25538316515883e-05
-1.13941637929501e-05
-1.02312106649813e-05
-3.78202377070753e-05
-2.45180445003887e-05
2.35030693572209e-06
-2.50178613983052e-05
-3.57787413204671e-05
-2.76888626973667e-05
-2.50646844953194e-05
-3.27571861016295e-05
-4.70438521769957e-06
-4.06303979439496e-05
-1.76011895419464e-05
-3.36379227090159e-05
-2.11054981514296e-05
-2.41425848227674e-05
-2.39258653958628e-05
-2.76662803092496e-05
1.20362743639536e-05
-2.54425263791933e-05
-9.42225834529455e-06
-1.3010267572533e-05
-2.89485026119379e-06
-2.4477503988526e-05
-8.52063713094562e-07
-3.42199919366841e-05
-3.09998646357169e-05
-3.32117366189575e-05
-2.28616736958866e-05
-1.66860756207728e-05
-3.64796243910944e-05
-1.98416349393068e-05
-1.16516814945694e-05
-1.50961212041938e-05
-8.60438709656569e-06
-1.9123924114943e-05
-2.51175628461696e-05
-1.28997144451159e-05
-3.06953329544254e-05
-2.54023345031593e-05
-1.35590570755066e-05
-1.86027060413718e-05
-2.03929793164954e-05
-1.71402204762649e-05
-1.50097000400537e-05
-2.42939762037537e-05
-9.3644913387722e-06
-6.19572288030633e-06
-1.00284829487604e-05
-2.51305864919803e-05
-2.16881500513708e-05
-8.86193651021973e-06
1.56302419316352e-07
-3.14950913607096e-06
-1.17248271353377e-05
-4.77690714027586e-05
1.55068436222385e-05
-1.5545928034733e-05
-1.42525109339609e-05
-1.98678419851619e-05
-9.62395689977541e-07
-4.45973815800362e-05
1.29638215812942e-06
-3.10234763858626e-05
-3.74244700209468e-05
-2.35049959358477e-05
-2.67237568069311e-05
-1.37864588726754e-05
-2.82516656807833e-05
-5.19598514996378e-05
-1.84324094242693e-05
-3.68209213375965e-05
-2.21909936741721e-05
-2.78008872183927e-05
-4.53016241839911e-05
-3.86223215639408e-05
-2.74424884276825e-05
-2.64476300014931e-05
-3.25193752731076e-05
-2.02048563825472e-05
-2.74406023303181e-05
-1.13526858452871e-05
-1.99516935374998e-05
-1.37166233250274e-05
-3.96742288270594e-05
-2.230818607222e-05
-4.13041198723417e-05
-2.01457991122119e-05
8.8364182083959e-06
-3.77866501919355e-05
-3.02664280041853e-05
-2.94733024147006e-05
-1.99110428395598e-05
-1.73193265027433e-05
-1.43822812321404e-05
-4.06703818187871e-05
-2.55922466573785e-05
2.00151492440496e-06
-3.10805834413009e-05
-2.19010681104026e-05
-2.33333332313017e-05
-3.75795911580713e-05
-2.20479048503274e-05
-2.69207316365264e-05
-4.4276571995219e-05
-1.31782381450312e-05
-3.04656312336368e-05
-2.73725930197796e-05
-3.27344736006873e-05
-9.74363052274837e-06
-1.77865096077943e-05
-3.10299098559481e-05
-1.76973407202927e-05
-2.81409280615794e-05
-2.24784692766224e-05
-1.01564014074189e-05
-3.40214370517921e-05
-1.69167821267987e-05
-2.23441129703247e-05
-2.48444110281996e-05
-1.50390949387878e-05
-7.34405129310261e-06
-4.30975529523965e-05
-1.84131810777532e-05
5.16312632247078e-06
-2.21356958757328e-05
-3.45168622226768e-05
-3.18879300801669e-05
-1.97021789282454e-05
-6.28745154223843e-06
-1.45479861700575e-05
-1.8395299845283e-05
-3.07704164946413e-05
9.08188883511234e-07
-1.48570584395103e-05
-1.1189876827346e-05
-2.32133511717701e-05
-1.76848223199602e-05
-1.40971656907652e-05
-2.55700608376413e-05
-1.12083808648424e-05
-3.44973682214769e-05
-1.39754901462009e-05
-5.3315433866036e-06
-1.13611206481342e-05
-2.3358644352742e-05
-4.26082172709939e-05
-2.83237155734915e-05
-1.27315575133233e-05
-5.37509373864484e-06
-2.66826142397084e-05
-3.65922791910774e-05
-2.08336651195431e-05
-2.25425544809955e-05
-1.77680647648466e-05
-7.90326341036096e-06
-7.90394846295044e-06
-1.09276112864669e-05
1.45401575868336e-07
-2.77773745207656e-05
1.18742888306266e-05
-1.42406176514092e-05
-2.04617036133567e-05
-3.00501381103994e-05
-1.16468641984933e-05
-9.08074776810439e-06
-1.80717343454151e-05
-4.2161581638307e-05
-7.78790443167643e-06
-2.38993274343257e-05
-2.09171522238447e-05
-2.17760873824475e-05
-2.64955844308219e-05
2.78535798170625e-07
-2.5917938015913e-05
-1.0975615084683e-05
7.61433517638022e-07
-3.96486011841618e-05
-3.93037692610907e-05
-1.02750953711971e-05
-2.28919804061982e-05
-1.97929714516599e-05
-2.82355980959498e-05
-4.31971814572762e-05
-2.13379313858675e-05
-1.36583911804673e-05
-1.17401556954878e-05
-1.16413602439925e-05
-2.74317047746045e-05
-5.6066771532723e-06
-3.39608841118469e-06
-3.61172762791483e-05
-2.68778123557748e-05
-1.67454069141445e-05
-1.07797888538572e-05
-2.35385852157171e-05
-3.03361035423469e-05
-2.50810007683172e-05
-1.26424911549158e-05
-3.65143163713505e-05
-1.53940500662382e-05
1.55614764862917e-06
-4.78349838166749e-05
-2.19096710190416e-05
-4.53944129640631e-05
-5.55852797271896e-06
3.37052597338532e-06
-1.69670278035465e-05
-4.56860732702883e-05
-2.35270278553554e-05
-2.55575867621664e-05
-1.93513717983708e-05
-1.20605736169825e-05
-4.06243425779601e-05
-2.14583749192255e-05
1.0246480284221e-05
-1.4764538332524e-05
1.97459036664675e-06
-1.35372102200152e-05
-1.56243858164641e-05
-3.06964179136257e-05
-1.76085083091192e-05
-1.20891807199781e-05
-3.25279529086937e-05
-2.16606695563141e-05
-4.58432075661008e-05
-1.90730807779216e-05
-2.51289771649774e-05
-2.8244311196506e-05
-4.23616631447808e-06
-4.03287310047858e-05
-3.62214920333807e-05
-2.97843684121835e-05
-1.8589470193973e-05
-3.83000214851045e-05
-1.99528546029339e-05
-3.07339339739757e-05
-2.67939573044286e-06
-1.02897981709148e-05
-2.32689415105002e-05
-2.16186296638751e-05
-3.81866061588454e-05
-2.80005301573822e-06
-2.7699555726331e-05
-3.90627327206228e-05
-3.85611214445761e-06
-2.7179556236804e-05
-2.55891367287517e-05
-2.30816146665739e-05
-3.83353710283728e-05
-2.40853938544665e-05
-2.25817480336025e-05
-3.01192528809285e-05
-3.03567366942195e-05
-1.61408490530659e-05
-5.61432567753698e-06
-2.96114985658554e-05
-1.08983907013722e-05
6.91839184662441e-06
-1.30815847292269e-05
-1.69190135141262e-05
-1.22029346044215e-05
-3.2393926760738e-05
-3.58483071096982e-05
-3.20604947896018e-05
-2.28157793810337e-05
-2.77688930812335e-05
2.97610501844212e-06
-2.18733782713038e-05
-9.25159782429848e-06
-3.2183285076138e-05
-8.38467957697032e-06
-3.21542827930183e-05
-2.06169136937643e-05
-1.83348134121027e-05
-3.77609138395196e-05
-3.20635249642544e-05
-2.54244597241313e-05
-1.46362893915832e-05
-2.16777484096001e-05
-1.46618307721793e-05
-2.81866828631067e-05
-1.76638125785263e-05
-2.92732515967354e-05
-4.72338108653819e-05
-4.12162682252248e-05
-2.56485932846946e-05
-2.59167327302519e-05
-2.70299917159219e-05
1.93432973174786e-06
-1.79113742240344e-05
-1.03323238102007e-05
-2.50349763706183e-05
-3.09579309811219e-05
-3.08094956345943e-05
1.21833151572419e-06
-2.85109787302293e-05
-1.99191088523995e-05
7.45937438444376e-08
-2.23009333358713e-05
-1.45444817707716e-05
-2.44081419268943e-05
-2.74445379584938e-05
-5.00297134396203e-06
-1.59047749763693e-05
-2.31823192106683e-05
-1.28164201047036e-05
-1.19418659286179e-05
-1.93070186372292e-05
-3.30789224712958e-05
-5.18423323583518e-06
-2.73393797824039e-05
-2.83013880314244e-05
-1.67850151999015e-05
-2.928528982246e-05
2.35049339950689e-05
-9.11249666049513e-06
-6.86492006834019e-06
-1.75848337779711e-05
-1.85210015339533e-05
-2.92497279718856e-05
-3.16882438228559e-05
-1.11385201997287e-05
-2.57531857440779e-05
-2.39159194246027e-05
2.07538178843943e-06
-1.96697033723693e-05
-2.4729635058829e-05
-2.73486653464191e-05
-4.37031086551837e-05
-1.61421070245057e-05
-1.20846117464268e-05
-1.94684815938503e-05
-9.51361277694416e-06
-5.13037341604815e-06
-2.21808918206137e-05
-1.24018688630979e-05
-6.84754275001908e-06
-9.04156772440618e-06
-1.26243867540303e-05
-7.51739617357856e-06
-2.32234795376363e-05
-2.7221811425843e-05
-2.27259909421919e-05
-1.71728058571956e-05
-2.19608901596497e-05
-2.61376482135079e-05
-1.07648999885935e-05
-2.50833638561368e-05
-1.24934695498326e-05
-1.55410978415748e-05
-2.20467987387119e-05
-2.27860452895704e-05
-1.6449098312724e-05
-2.4065329899816e-05
-1.67145712204011e-06
-1.11913045950836e-05
-1.57835566306195e-05
-2.82700400116826e-05
-3.02365234105784e-05
-2.26409542043448e-05
-2.39817010188753e-05
-1.56527350734595e-05
-2.056993868804e-05
-2.28719463043828e-05
-3.661962678283e-06
-5.26748955964066e-06
-7.79160241154123e-06
-2.39782555386939e-05
-2.09960771461799e-05
2.71613093167934e-07
-1.49067901145322e-06
-2.64916359868387e-05
-1.58007788226976e-05
-1.75683889329609e-05
-5.08895878444215e-06
-2.09023759388313e-05
-2.7651408430304e-05
-1.53763322417661e-05
-3.56446426149399e-05
-1.48191094288949e-05
-3.90408041947234e-05
-4.11956979806374e-05
-1.74608993922905e-05
-4.5807794745829e-06
-5.83270293816826e-06
-3.95311817606411e-05
-2.3010857090086e-05
-2.4658126078997e-05
-7.06197045393495e-06
-1.98389167866531e-05
-1.86101898713996e-05
-1.3651472020758e-05
-2.60255353147588e-05
-1.03646050196972e-05
-2.48921688085014e-05
-1.02928536502428e-05
-3.56359570473653e-05
-5.35882729425719e-07
-2.26447705318704e-06
-2.88449823070194e-05
-3.45095354906892e-05
-5.4929059658294e-06
-2.63106502179819e-05
-2.78777101144848e-05
-5.92415505456707e-06
-3.21428200560795e-05
7.28769364768175e-06
-1.5808717398491e-05
-2.07611893982581e-05
-2.37443820864287e-05
-6.00308360056424e-06
-1.30913176085311e-05
-3.19907064221444e-05
-2.29343089418954e-05
-3.80259525769349e-05
-5.4110964641352e-06
-2.42819458007898e-05
-4.99455019849292e-06
-2.90386611747421e-05
-1.82624291151772e-05
-1.48490905052193e-05
-6.28230355771723e-06
-3.65467646233488e-05
-1.79732295758219e-05
-1.78049861416256e-05
-1.11796030859412e-05
-1.96676768916895e-05
-1.7743149260506e-05
-2.32560504486527e-05
-7.83072548724025e-06
5.49050660279716e-06
-1.56916835389327e-05
-2.21887860755346e-05
-2.19973148655533e-05
-4.14708666029717e-05
-1.39011399387189e-05
5.10868675278725e-06
-2.07278047608496e-05
-6.76175687036129e-06
-3.03890112924157e-06
-6.99207994496252e-06
1.10543090456275e-06
-6.60337354921409e-06
-2.49194557665499e-05
-9.33693752422018e-06
5.03767634193888e-06
-1.83557120151592e-05
-6.82920288825057e-06
-1.18138868181461e-05
-2.1714819649638e-05
-4.08268577444762e-05
-1.53064229790726e-05
-4.7586102312266e-06
-1.6569990984626e-05
-2.02159946647938e-05
-1.18514202865821e-07
-4.08102277500973e-05
-1.47656417024068e-06
-1.33319888616911e-05
-1.15089212650978e-05
-4.71001084294399e-06
-3.38523246485552e-05
-3.24483373896828e-05
1.07253014602418e-06
-1.29446370252164e-05
-9.78913002976486e-06
-2.23323042937551e-05
-8.55647601100073e-06
1.00318731211687e-05
-1.19804673598646e-05
-1.53771166128172e-05
-1.14779178789326e-05
-2.38995054048636e-05
-1.99333653020411e-05
-1.46065565712004e-05
-9.05616240954782e-07
-2.00721955927129e-05
-2.53359746147146e-05
-3.98697434317448e-06
-3.33595523860855e-05
-1.53619453271941e-05
-1.44470522842962e-05
-3.18407877984477e-05
-1.44738720644467e-05
-2.21832681463901e-05
-4.39301739850144e-05
-2.66235679515138e-05
-1.8413799169383e-05
-2.33059919373257e-05
-1.12468550909906e-05
-2.31242195129609e-05
-2.64586048283978e-05
-1.97599775466792e-05
-2.33621949864695e-06
-1.86621002733039e-05
-1.4414259530845e-05
-1.69589322648994e-05
-1.178426992214e-05
-3.85472483751518e-05
-1.99759573895392e-05
-3.1443107826585e-05
-5.30577978213304e-06
-1.97115752710755e-05
-6.43694748625023e-06
-1.48866643709421e-05
-3.12722519601329e-06
-2.53360165635481e-05
-1.84478676161148e-05
-1.53811252955039e-06
-9.9263378344331e-06
-2.37818024594583e-05
-2.32579113057294e-05
-3.79103983580165e-06
-1.60996806377882e-05
-3.87884111039754e-06
-1.78267784806691e-05
-6.12390282037992e-06
-1.84686994950325e-05
4.18722471739808e-06
-5.78120704665705e-06
-2.57071392387043e-05
-2.1696009272379e-05
-4.72876746006097e-05
-2.39865154416571e-05
-1.15573539974112e-05
-1.7100556092153e-05
-2.87634720252288e-07
-3.51888475752595e-05
-1.27801545559895e-05
-2.92336900369394e-06
-2.33083943696953e-05
-1.53173934043348e-05
-2.17733047198564e-05
-1.07078969310186e-05
-1.97097038074424e-05
-5.19600093146716e-06
-8.14364539456383e-08
-1.50580422791463e-05
-1.56518159320706e-05
-4.02508899804924e-05
-3.41046452974362e-05
-2.50715570963865e-05
-1.60364142912156e-05
-8.36213073154767e-06
-2.50787223947059e-05
-1.3318471043371e-05
-1.65809755190041e-05
-1.6614275338426e-05
-1.60665156431697e-05
-3.67218311409294e-05
-2.46347998534173e-05
-2.0365956795685e-05
-3.30384474797885e-05
-3.59464697877819e-05
-5.74868786043246e-06
-2.45363045378918e-05
-3.67970613742073e-05
-3.63275324331563e-05
-3.49968035777521e-05
-4.65539286054123e-05
-2.19153220303158e-05
-1.88915835227804e-05
-2.54443092097682e-05
-1.05745617426048e-05
-1.13602759320097e-05
-3.19999470330284e-05
-2.99806810472209e-06
-3.55383092923422e-05
-9.64795705345895e-06
-2.56796735484519e-05
-3.06382196678008e-05
-1.40899882739347e-05
-2.26729272385639e-05
-2.15856736307571e-05
-2.02353709077014e-05
8.25944892859276e-06
-3.55420391416321e-05
-3.63859206322652e-05
-5.48252069662497e-05
-3.11757936480315e-05
-1.8597138078787e-05
-2.08319717039915e-05
-1.12255845303511e-05
-2.67091056878487e-05
-3.94556081658797e-05
-2.11068824913307e-05
-1.1916098268827e-05
-2.59534317927881e-05
-9.79239704425745e-06
-2.64861925649197e-05
-3.22317473198405e-06
-2.60250845815665e-06
-1.96011165407515e-05
-3.4769910704077e-05
-1.53098606794086e-05
8.33802368600062e-07
-8.76551398057424e-06
-1.09889198674993e-05
-8.95687646243961e-06
5.35600220532869e-06
-8.94964575479282e-06
-1.0272214928416e-05
-1.95649019317007e-05
-3.34204659582096e-05
-1.79607374861745e-05
-3.75062191430706e-05
1.15273217054622e-06
-2.66742105650164e-05
-2.62103201967603e-05
-4.84198360897996e-05
-2.71475677772135e-05
1.80142445065787e-05
-4.12687638399069e-06
-3.82932500263806e-05
-4.29370571493621e-05
-4.4000006045226e-05
-2.73080562523238e-05
-2.27015498112675e-05
-2.0648337029538e-05
-1.21766090281585e-05
-2.61459044563368e-05
-5.50031612611399e-06
-8.89536837580338e-06
-2.07884900740144e-05
2.57252704776798e-06
-3.79751200510056e-05
-2.48496809129203e-05
1.21846937134526e-05
-1.98327218979171e-05
-1.57887890368387e-05
-2.30767763600436e-05
-1.57947884274609e-05
-2.88238150367916e-05
-4.8117893688603e-05
-3.98858874899244e-05
-4.87508573000534e-05
-1.78765841225416e-05
-2.70783488879701e-05
-8.74264975111334e-06
-2.76361362207153e-05
-1.13342052213282e-05
-1.21137969891377e-06
-7.38159762680174e-06
-4.08818088684315e-06
-4.37604443922519e-05
-1.12966563223979e-05
-2.68125236129145e-05
-1.87413577878105e-05
-1.99186546547179e-05
-1.16306141653998e-05
-2.2978385379731e-05
-1.78302294801984e-05
-2.69442159065024e-05
-1.97160141746606e-05
-1.22490186589869e-05
-2.12951515835946e-05
-4.03416900687646e-05
-2.22125694916571e-05
-1.9860643338186e-06
-3.97842080329718e-05
-1.76660385127085e-05
-1.53203255514329e-05
-9.22620111183913e-06
-2.02513024887253e-05
-1.80386808645537e-05
-1.93017652283817e-05
-3.43098842334225e-05
8.11596771511324e-06
-7.47620234795554e-06
-3.85704549851607e-05
-3.15920192840482e-05
-5.88636530106515e-05
-1.1324146195974e-05
-1.44005353106752e-05
-1.48275646404561e-05
-2.35628080959066e-05
-2.46321259097826e-05
-2.24485754109768e-05
-3.02853430583075e-05
-1.87459313065303e-05
-4.14607797551577e-05
-2.54034968835506e-05
-3.05300512440373e-05
-2.49178628119911e-05
-1.14984281415435e-05
-2.99516544707031e-05
-2.69923771885975e-05
-4.06894876237605e-05
-1.91574131431892e-05
-4.04480200641036e-05
-1.68340825532689e-05
-3.44789564937156e-05
9.46146736087711e-08
-4.55407568033685e-05
-1.99937849598322e-05
-3.77301338851129e-07
-2.44004036140336e-05
-3.12820689058817e-05
-2.97625470531912e-05
-4.05902129206866e-05
-1.68383289933749e-07
