# Supplementary material for: Research on computational propagation and identification of mine microseismic signals based on deep learning
Source: PLoS One. 2025 Oct 22;20(10):e0334641. doi: 10.1371/journal.pone.0334641 (PMC12543183; doi:10.1371/journal.pone.0334641)
Supplement: S3 Data — (ZIP) [file pone.0334641.s003.zip › 000100500002818.xlsx_0.txt_24.txt.txt]

-9.951680592342e-06
-3.35833212255219e-05
-1.92960623739426e-05
-9.44382400683055e-06
-6.73969502657767e-06
-6.22746414672651e-06
-2.32867730564035e-05
-2.70176348394621e-06
-3.82313882726888e-05
-2.50900627189369e-05
-1.08949912665038e-05
-2.78866681665059e-05
-1.89623162235271e-05
-1.63319114873234e-05
-2.87609879205234e-05
-3.99670502391128e-05
-2.49310448391024e-05
-3.33608371908747e-06
-3.78708511025465e-05
-6.88217712241719e-06
-6.42940457911918e-06
-3.59965413594421e-05
-3.90989969151869e-05
-2.27208208467406e-05
-1.64628122522515e-05
-3.88123150792521e-05
-2.77677649606352e-05
-3.01685098659993e-05
-2.94157164058847e-05
-2.4091012716341e-05
-2.51928838945764e-05
-1.53908303029933e-05
-1.1817206434762e-05
-3.33726369587163e-05
-1.83295447610331e-05
-2.66790744872242e-05
-2.91927899843368e-05
-2.93425317115197e-05
-4.42005594033145e-06
-1.46695537693884e-05
1.29550050046929e-06
-1.68957050464815e-05
-1.28291812808188e-05
-2.26188819246016e-05
-2.66104268681428e-05
-2.24858095360085e-05
-1.39043246359195e-05
-5.62131623711301e-05
-2.73920325970447e-05
-2.90639695966164e-05
-4.1396225561415e-06
-8.18704221459007e-07
-4.08937227864494e-05
-3.29182384186784e-05
-1.27714035515142e-05
8.78805853959491e-06
-9.19382574854324e-06
-9.69310668014815e-06
-1.22347177911026e-05
-2.94763094993282e-05
-1.53147275705401e-05
-7.10176330534579e-06
-3.50117155869471e-05
-1.61726603204846e-05
-1.82755837281828e-05
-9.81029906438734e-06
-4.09844157064442e-06
-8.95422655118354e-06
-1.25716930989046e-05
-2.26645680297951e-05
-1.11228406603468e-05
-2.98704232689039e-05
-4.19281370204604e-05
-6.70031045237969e-06
-3.23212474214627e-05
-2.16445364478034e-05
-2.23467681974166e-05
-6.47122237848092e-06
-1.38203286502923e-05
-1.92776563256864e-06
-1.96207652589918e-05
-2.88267514225168e-05
-4.82458264910634e-07
-2.38612250501495e-05
-4.45867490890475e-06
-4.79324463671256e-05
-1.39279971584758e-07
-3.69569217738504e-05
-2.53891515435947e-05
-4.01333536462519e-05
-1.327482575195e-05
-1.58085597058809e-05
-1.19647714066864e-05
-4.42559015679114e-05
-2.27379967507268e-05
-2.49613620783202e-05
-8.50718847232767e-06
-2.13156514139995e-05
-2.98004371162129e-05
-2.52291913933412e-05
-1.50480525663141e-05
-1.87103607273269e-05
-2.04476872140844e-05
-4.50276815909783e-05
-3.52934046967901e-06
-1.21503260238695e-05
-1.21907585002409e-05
-1.54430159179028e-05
-2.09451424277505e-06
-1.98823093927467e-05
-3.07214501168588e-05
-8.20398505437046e-06
-2.48303911409344e-05
-2.13558999773554e-05
-4.09248628920835e-05
-2.00066143173811e-05
-3.12047957351935e-05
-2.05842102960503e-05
-1.41602590573184e-05
-2.70398135747031e-05
-1.34846306870315e-05
-2.14036816241596e-05
-1.05716098164391e-05
-2.53083883866841e-05
-1.05868485632768e-05
-1.0019680823516e-05
-2.33633290282814e-05
-1.39987198240584e-05
-2.36939137135389e-05
-2.41571353671839e-05
-2.90375733498199e-05
-3.02136455954673e-05
-2.62390351441604e-05
-2.36138844300007e-05
-3.30267423429974e-05
-2.23861911361585e-05
-1.11460319783206e-05
-3.31334266187067e-05
-1.42031788580453e-05
-2.23901630348665e-05
-1.84743145721648e-05
-2.54699813491418e-05
-1.35413958956245e-05
-2.59484232666695e-05
-2.89447912837255e-05
-2.00763110142149e-05
-1.11540743897772e-05
3.77189130546094e-07
-2.60852125200439e-05
-2.79376545325907e-05
-1.41789045942269e-06
-2.16968202160275e-05
-3.57734309193297e-05
-2.96689145165818e-05
-3.41421338345081e-05
-2.06080491900759e-05
-4.38325978099263e-05
-3.47977109187384e-05
-2.27509266197252e-05
-3.62488687141607e-05
-2.02881022186033e-05
-3.75068287484292e-05
-6.20503855104882e-06
-3.64529147613546e-06
-3.0429011940741e-05
-1.99881659181903e-05
-1.39610650495469e-05
-2.82734873693425e-05
-3.35987879320525e-05
-5.85097156424855e-06
-1.5647059462138e-05
-9.1962896699047e-06
-1.18867616684109e-05
-1.48398149888148e-05
-2.74708829567529e-05
-2.11653951018104e-05
-1.67608262396926e-05
-3.31587817215151e-05
-3.53763836381606e-05
-2.19711323574405e-05
-2.43489933156101e-05
-2.41528638933403e-05
-3.16024701589459e-06
-2.24904442192602e-05
-4.72558273778661e-05
-1.79094329784166e-05
-2.96536001795899e-05
-1.85272194350993e-05
-3.65068772377039e-05
-2.68954541487991e-05
-2.87528492045952e-05
-3.49968162101651e-05
7.72502034694116e-06
8.96868084303786e-06
-2.15301159646527e-05
-2.89445175721245e-05
-2.63709477056737e-05
-3.33900529701225e-05
-2.12301666555395e-05
-2.39313986106711e-05
-3.52012726464022e-05
-1.50897701158757e-05
-1.63094369943744e-05
-2.32639210863514e-05
-1.77268839106416e-05
-2.07407646795101e-05
-1.03287466160465e-05
1.60574017695148e-05
-2.31418258526055e-05
-1.94087518411398e-06
-2.02953051676812e-05
-2.2375937017379e-05
-9.52970280530466e-06
-3.00300862172163e-06
-1.82402790679663e-05
-3.91579357103207e-05
-2.20692821634152e-05
-4.27155637945718e-05
-3.39216574110374e-06
-2.2500941074495e-05
-3.01119089738738e-05
-1.08128328878933e-05
-1.46381466741393e-05
9.23797571825078e-06
-1.39138342305319e-05
-1.3276577873474e-05
1.04921658596026e-05
-7.45836878346596e-06
6.39871569047818e-07
-1.89265862774674e-05
-2.35612923626063e-05
-2.05127335757529e-05
-2.87490280270288e-05
1.61356256334013e-06
-1.73436956437222e-05
-1.52764000080478e-05
-1.2422316562347e-05
-3.37502334794941e-05
-2.02146738865865e-05
3.29467500141871e-06
-2.23726926870297e-05
-1.86838470277351e-05
-2.99294197009884e-05
-1.8777907891929e-05
-2.55091305990887e-05
-2.98823745539252e-05
-4.28138424385806e-05
-4.38017612317173e-06
-3.49211554805373e-05
-2.69813203654938e-05
-3.02133108065786e-05
-2.86333598975782e-05
-2.726485107136e-06
4.04429053687584e-06
-2.75769325530521e-05
-1.20049750424808e-05
-1.33825888177394e-05
-1.77743673188334e-05
-2.88194606778527e-05
-2.28077499050241e-05
-3.47932406358769e-05
-1.23067105359076e-05
-8.93713365150954e-06
-1.03842445847517e-05
-2.52240520170753e-05
-3.90126568036864e-05
2.95488842114412e-06
-9.01266139972933e-06
-2.23287012288646e-05
-1.10047605086928e-05
-1.68953147260176e-05
-9.46019704733003e-06
-2.07146415386693e-05
-3.51430326312766e-05
-2.92650192385263e-05
-2.00967752586968e-05
-2.34988857212653e-05
-1.47386116691153e-05
-2.26010002923082e-05
3.05581626152011e-06
-9.53896049832449e-06
-1.98779931630797e-05
-2.26012465260407e-05
-7.00273978684533e-06
-3.12971950764882e-06
1.11962455670123e-07
-1.26179722194026e-05
-7.16684603976727e-06
-3.02929065399687e-05
4.58103841746718e-06
6.98333244221503e-07
-2.61480978008355e-05
-1.65237899266149e-05
-2.07306161887695e-05
4.9945458812503e-07
-7.3270647918138e-06
-3.9022817890927e-05
-3.7846115974945e-05
-1.95503113751797e-05
-1.92779806845968e-05
-3.26861325894983e-06
-2.69069944588976e-05
-1.59352252309367e-05
-1.16109538138624e-05
-2.44487703435291e-05
-2.01052871012536e-05
-2.67103709462553e-05
-2.91823812490737e-05
-1.91389634600076e-05
-2.60330830474111e-05
-3.9790043280702e-05
-4.17337502124849e-05
-1.18531215957092e-05
-2.60960413423617e-05
-4.34331520012824e-05
-1.92981862758106e-05
-1.32995713753976e-05
-2.2603511663305e-05
-6.94718993522706e-06
-3.09847339248609e-05
-1.03962723716181e-05
-1.54802201602867e-05
-3.18620009718168e-05
-8.95793846713397e-06
-2.16058650475301e-05
-3.64427019926565e-05
-1.59287352361567e-05
-2.72722451171363e-05
3.0922933824203e-06
-1.33187708042058e-05
-1.96750731994377e-05
-3.08018253335074e-05
-3.04867670066874e-05
-2.30578204559305e-05
-3.14744700632418e-05
-2.88542071510928e-05
-2.83504090569739e-05
-2.41014081427126e-06
-7.78121633720761e-06
-1.00882265427688e-05
-7.68601029781634e-06
-1.56070656795578e-05
-5.54885752365151e-06
-2.83837930016628e-05
-6.45743557131906e-06
-7.84667946379311e-06
-3.59544299173772e-05
-3.09190417930548e-05
-2.27644351108005e-05
-2.62020710655784e-05
-2.24993707394524e-05
-2.00042295790227e-05
-2.61482695738297e-05
-2.77094840906991e-05
-1.49290571560568e-05
-2.67290838125472e-05
-3.90476919697728e-05
-2.70749654969329e-05
-4.25645160404317e-06
-1.74641869703795e-05
5.59018282460915e-06
-2.08450628177953e-05
-2.56022178832763e-06
-3.40644509112529e-05
-1.81337061196969e-05
-3.72565418118457e-05
-3.76605836048766e-05
3.55873225671215e-06
-1.04327598213212e-05
-2.37321152818912e-05
-2.08389715053562e-05
-3.37991858323666e-05
-2.17094544152189e-05
-2.51954992701056e-05
-2.69690598724135e-05
-1.16941500614157e-05
-2.37650159935519e-06
-2.58734450227573e-05
-2.55119275766944e-05
-1.22886184890012e-05
-1.6680639925748e-05
-1.67624341374457e-05
-9.95410496295621e-06
-1.72978922847587e-05
-1.55326659336921e-05
-2.10481126698439e-05
5.79050577832205e-07
-1.99029393304405e-05
-1.76284128714035e-05
-4.28279241321104e-06
-1.33316714502064e-05
-2.65560875117439e-05
-3.25886100032144e-05
-2.59389338324852e-05
-8.05542682301751e-06
-2.12607389177806e-05
-1.48944599484667e-05
-3.90152875110112e-06
-2.24761409819706e-05
-3.52054328338685e-07
-1.36843312972964e-05
6.85504415384415e-06
8.37838197191202e-06
-8.09699449010757e-06
-1.01102939218161e-05
-1.67447572150279e-05
-2.04015651555933e-05
-2.53536318975961e-05
-4.10572913956603e-05
-3.15425412736689e-05
-2.03481651191118e-05
-2.39984659876816e-05
-2.3793363314961e-06
-1.06793355263066e-05
-2.42250532794356e-05
-1.4898273277933e-05
-1.09681544290865e-05
-1.69067864006528e-05
-9.31534983150406e-06
-4.21458976446639e-05
-3.96971384149725e-05
-2.92817978310339e-05
-2.18538603459366e-05
-1.44849038216329e-05
-9.80166265513515e-06
-2.01760039202368e-05
-2.44647244153555e-05
-1.60571851051937e-05
-1.74894093638237e-05
-1.73215544932894e-05
-2.05072349286568e-05
-3.07065704863401e-05
-2.15140467838692e-05
-2.46503218397097e-05
-1.08564069736088e-05
-2.95765620985901e-05
-3.46297496682553e-05
-2.51548626506441e-05
-1.84079959826168e-05
-2.22915440780444e-05
-2.7045132960644e-05
-1.44618868469875e-05
-2.6381341799229e-05
-2.37269216606783e-05
-2.63160090563676e-05
-2.76689961102422e-05
-1.20973840213104e-05
1.15514235001974e-05
-2.36530505556038e-05
-3.71499618186116e-05
-2.63228998097205e-05
-1.54980078679959e-05
-1.89255506839455e-05
-1.48633719793264e-05
-2.49273575631509e-05
-1.01842591883534e-05
-1.41444043758021e-05
-2.35745620612037e-05
-2.15434453726468e-05
-1.63867185312883e-05
-2.71136810517735e-05
-3.07646074372667e-05
-2.85423938042193e-05
-1.71054940545898e-05
1.77277705235133e-06
-3.30760354613733e-05
-1.89086083557747e-05
-2.40086973935655e-05
-4.18316494522495e-05
-1.67148070544722e-05
-2.37151219194351e-05
-2.47487930135084e-06
-2.82887349721014e-05
-2.65987476228599e-05
-1.6698993076353e-05
-2.94676158824676e-05
-1.01331073664819e-05
-5.45476744144084e-06
-2.08117821435014e-05
-3.35383970003769e-05
-1.93843473727977e-05
-6.00688248163576e-06
-2.35750658634733e-05
-4.8801336442162e-06
-2.9005024502801e-05
-8.2837369059081e-06
-8.29726178914929e-06
-1.66819885074018e-05
-2.52404674095798e-05
-1.62961579731758e-05
2.54818374479987e-05
-2.67746942037626e-05
-2.04430654617457e-05
-2.30249093056327e-05
-4.28265072657706e-05
-2.05581606454651e-05
-3.16665101833352e-06
-2.63354016837283e-05
8.03644045354546e-06
4.82536543609567e-07
-3.39712209055834e-05
-3.77521135535081e-05
-3.63420876909699e-05
-1.36653836370934e-05
-2.75393273095474e-05
-3.14108730843825e-05
-2.06335182929839e-05
-1.36528003085716e-06
-1.18886215835323e-05
9.06102812395794e-06
7.48718449760103e-06
-1.96031743540314e-05
-1.0442115271138e-05
-4.07580670423972e-05
-1.35054772602299e-05
-1.59984981682518e-06
3.58624950530005e-08
-1.23706351456874e-05
-2.2716042258567e-05
-1.1086703304564e-05
-2.04837153570972e-05
-2.89493176117894e-05
-1.67205157024661e-05
-4.36436174802012e-05
-1.95102298822544e-05
-1.50068703526195e-05
-2.55246196879691e-05
-9.55997764698824e-06
-2.10594452920376e-05
-1.50646547781325e-05
-2.97256768762188e-06
-2.89294967775952e-05
-5.56472799609318e-06
-2.7206244786079e-05
-3.50306331138629e-05
-1.8580930574563e-05
-1.93115730425412e-05
-1.63121372836063e-05
-2.61286470712268e-05
-2.20691509827311e-05
-1.68741073576745e-05
-1.96975224341999e-05
-9.16371587031191e-07
-2.16693784231147e-05
-2.62631088625471e-05
-1.40786921667842e-05
-1.52405112742974e-05
-1.83992864948014e-05
-2.07096103020004e-05
-1.65966876150489e-05
-2.51470682905529e-05
-2.45337300743809e-05
-3.20113657898398e-05
-2.64740842473066e-05
-2.50218560068632e-05
-9.99131869443335e-06
-1.46788090447304e-05
-9.67891792247958e-06
3.40402342619874e-07
-2.82367128705501e-05
-2.3585120596441e-05
-2.38961952896478e-05
-1.77346418566227e-05
-7.8588904990811e-06
-2.92004945912454e-05
-2.30105461111615e-05
-6.34989297453901e-06
-4.26113116702503e-05
-2.53876204749273e-06
-1.54765764832926e-05
-1.95540304645804e-05
-2.0752035886236e-05
-3.29049702687616e-05
-2.5715995240691e-05
-1.04176158897233e-05
-2.81729895816568e-05
-1.48967482839501e-05
-2.5379041739711e-05
-1.88716254680452e-05
-2.84366209873952e-05
-2.6050537834575e-05
-2.15825301594955e-05
-2.30835603806132e-05
-3.81111689941053e-05
-1.94811861594109e-05
-1.09624566061761e-05
-2.12287952963162e-05
-9.32197830560419e-07
-2.73765974122951e-05
-1.03301179558111e-05
-2.4466842039706e-05
-3.13250425985223e-05
-2.8131156599425e-05
-1.17180757962586e-05
-2.17964009131008e-05
-2.67931471417397e-05
-7.41828187929632e-06
-2.87168963764644e-05
-6.96809584822353e-06
-1.22077409529914e-05
-3.65295077483164e-05
-3.19109363086615e-05
-3.10274283780731e-05
-7.81876709775915e-06
-3.34119303835074e-05
-5.37343383370267e-06
-1.80857263561785e-06
-2.70478429317195e-05
-3.16778071588842e-05
-2.82741280394504e-05
-1.23152027956806e-05
-1.5199183739061e-05
-3.14014878677385e-05
-4.31741088084237e-05
-8.62480003140015e-07
-1.5044407682446e-05
-1.09001558155536e-05
-1.76145350114992e-05
-2.75316731885801e-06
-1.87334458286398e-05
-3.28779955426132e-05
-2.06510715526975e-05
-1.93284390070745e-05
-2.68943611959147e-05
-5.56588693192452e-06
-2.20977856632941e-05
-1.11848791756854e-05
-3.18486273412338e-05
-2.76949492793287e-05
-3.73758429000482e-05
-2.15181695044239e-05
-2.91314586348626e-05
-2.04729158385815e-05
-2.65297035427296e-05
-3.62647390420405e-05
-3.53266489823986e-05
-2.32603578092713e-05
-2.50605377762007e-05
-3.74964008600328e-05
-1.88126197991104e-05
-3.40156045052895e-05
-2.37764972605726e-05
-1.65388965761025e-05
-2.06658900950612e-05
-1.96926281112195e-05
-1.47080915463866e-05
-1.57353761763385e-05
-2.30550512059526e-05
-1.3129198995256e-05
-1.85929365660792e-05
-2.22424537275492e-05
-2.27229826674495e-05
-8.4794998307725e-06
-2.16163554024507e-05
-2.05223602544888e-05
-2.58920062876915e-05
-2.33040943889739e-05
-2.5858253766121e-05
-1.41107945092638e-05
-3.65719704703654e-05
-1.52719901890143e-05
-3.10838048688168e-05
5.76502641974606e-06
-8.19507660325163e-06
-1.80527886605002e-05
-1.60902703058896e-05
-1.45079155194458e-05
-7.78283296751746e-06
-4.63876222923958e-06
-1.60082712705568e-05
-2.82550020159629e-05
-2.37200911975762e-05
-2.38871324699347e-05
7.77810764755449e-06
-4.63261997450762e-06
-2.56146084395886e-05
-2.32338595081353e-05
-2.99829320063021e-05
-9.74073219655729e-06
-2.36219165808533e-05
7.92102055999127e-06
-1.51348814935042e-05
-2.27826802688211e-05
-2.2262895786679e-05
-4.15170579852105e-05
-5.205167840742e-06
-1.54836581439672e-05
-1.9268385735042e-05
-1.68632927515717e-05
-8.58739506892339e-06
-2.47570332788989e-05
-1.30991710002993e-05
-1.17553417017437e-05
-1.6360225285198e-05
-4.43431936989643e-05
-1.34769639520297e-05
-2.99291501188709e-05
-2.27456816129341e-05
-1.11088563719615e-05
-1.7377675727753e-05
-2.98766741500691e-05
-2.66537249635777e-05
-3.03507249725531e-05
-3.92184748177847e-05
-1.0965729052209e-05
-1.62655990744437e-05
-2.12260218212015e-05
-2.43807888369751e-05
-3.66703584675587e-05
-2.76566194101576e-05
-2.83389566167665e-05
-1.90905873189337e-05
-2.36702344796406e-05
-2.1707860279426e-05
-1.58409256161383e-05
-2.45661800678015e-05
-3.54360931514021e-06
-7.78067717343362e-06
-4.75197975817108e-06
-4.20760959440651e-05
-3.13935423618046e-05
-3.27919639658453e-05
-2.24505917594887e-05
-8.27633945037672e-06
-2.81372581702336e-05
-1.35781271816543e-05
-2.99341413748873e-05
-2.44566204671856e-05
-5.03064369815614e-06
-1.15228935294684e-05
-1.64145239340489e-05
-2.24170834130083e-05
-3.66948353318465e-05
-1.46994444485603e-05
-2.82420603767148e-05
-2.65594984754425e-05
-1.3179904315813e-05
-7.00988743632004e-06
-2.10900590785844e-05
-2.34308217866224e-05
-8.3971293180016e-06
-2.99853102929663e-05
-1.93705034158498e-05
-2.56533106816772e-05
-2.0709787607196e-05
-2.00047137856322e-05
-3.77117122616056e-05
-2.02931186867665e-05
-2.80724765834634e-05
-3.56973549934527e-05
-3.00197280075997e-05
9.8694025986355e-06
-1.02443058441793e-05
-2.31803624607673e-05
-1.59722562903283e-05
-3.38075585793692e-05
-2.53237429232783e-05
-5.90206582837263e-06
-1.86572791562352e-05
-2.16640699669793e-05
4.51893723325895e-06
-1.28003898976311e-05
-1.2554627747037e-05
-3.21149877210502e-05
-1.80173085876403e-05
-9.20087800317016e-06
-1.70414169924132e-05
-1.50843690902119e-05
-3.55258816570752e-05
-2.58214770391132e-05
-5.25105016149222e-06
-2.08471941868207e-05
-1.86769352846157e-05
-1.61920645576272e-05
-1.61423402710229e-05
-1.01294175703476e-05
-1.3302194701963e-05
-2.39896871683042e-05
-1.20447275664391e-05
-1.65846681878446e-05
-8.41276449855284e-06
-3.20414975474144e-05
-3.84625851522198e-05
-2.84671706720384e-06
-4.51532566226731e-05
-3.32738083162238e-05
-3.93238326431628e-05
-2.08791540940462e-05
-6.14807308423844e-06
-1.94466783314945e-05
-3.62121359771319e-05
-2.9080163257553e-05
-3.54730261004649e-05
-5.83459399215749e-05
-3.30065965151345e-05
-2.71628811571756e-05
5.55245061884039e-06
-3.89926644200168e-06
-2.91042547530576e-06
-1.81956557848707e-05
-2.4026256591855e-05
-3.73072626237528e-05
-3.06517245053958e-05
-5.45466288295431e-06
-2.81669450235349e-06
-8.06987035077024e-06
-4.61547908503642e-06
-2.19906431628199e-05
-7.55026463153888e-06
-5.31275016731449e-06
-2.15993791616605e-05
-3.44590881899436e-05
-9.65470787478284e-06
-3.56323431605428e-05
-2.88256398989823e-05
4.16015432105565e-06
-1.69325300468299e-05
-2.96422063577167e-05
-3.36398013314565e-05
-3.22661758655566e-05
-1.14306958328288e-05
-4.58665783192755e-05
-2.11256198950896e-05
-2.39217366452796e-05
-1.79863287448661e-05
-5.35167167312574e-06
-3.710286650878e-05
-3.83434056706889e-05
-2.31951456394381e-05
-3.09213254691542e-05
-4.39118103357631e-05
-8.50682897262982e-06
-4.1708793055128e-06
-1.99924562644586e-05
-1.5697993551055e-05
-3.07729426644732e-05
-3.68074237815497e-05
-1.62511038135624e-06
-1.59115097040976e-05
-1.44472285063384e-05
-3.32972779261197e-05
-2.56246590668501e-05
-1.93186549138189e-05
-1.4191697890013e-05
-3.13911508648398e-05
-1.32049780931396e-05
-5.8852250139484e-06
9.27187357595878e-07
-3.11944041650683e-05
-1.86799656208864e-05
-8.6864121545881e-06
-1.19625300319152e-05
-6.12163677439079e-06
-3.50718313237956e-05
-2.01615485778034e-05
-1.84423640151252e-05
-3.19615083981527e-05
-3.96369337380333e-05
-2.76301728005959e-05
-1.78329034815777e-05
-1.21119532272293e-05
-1.47395322586531e-05
-4.49602852431204e-06
-2.6979441854011e-05
-3.54217440189808e-05
-2.17251783008388e-05
-3.16118210711436e-05
-2.59369220637432e-05
-2.14310895194925e-05
-2.69086791634919e-05
-2.91197776854049e-05
5.90801634103298e-06
-7.33498905059653e-06
-1.59279546632055e-05
-1.77136765081769e-06
-2.63180442399217e-05
-1.74063688089005e-05
-2.47138655853326e-05
-2.24932903999152e-05
-3.82933903634225e-05
-3.31329145378012e-05
-3.22469305708335e-05
-1.24417496210183e-05
-4.54537008555516e-05
-5.19325755822479e-05
-3.52135463914057e-06
-1.84241007803473e-05
-2.22322013017634e-05
-4.43700759127145e-05
-2.34601672150723e-05
-3.59342779753251e-05
-1.98029059996134e-05
-1.90732128535248e-05
-2.16855684413511e-06
-2.57440524246928e-06
-2.02524522521265e-05
-1.29214451650479e-05
5.12359482653457e-06
-1.50116859638617e-05
1.23576553810605e-05
-3.09224105535299e-05
-2.38308877007598e-05
-2.60960445829228e-05
-4.28141387624964e-05
-1.84777703125379e-05
-2.18942767966879e-05
-1.03916874142726e-06
-1.79606709254291e-05
-1.51423701039361e-05
4.32090211452297e-07
-2.84139573413183e-05
-2.69874325752733e-05
-3.15919211137743e-05
-3.22763494956094e-05
-6.38658157209792e-06
-1.44658823981203e-05
-4.1050664244412e-05
-2.68753498115823e-05
-3.59072950280313e-05
-1.57919859714702e-05
-2.18016899261537e-05
-9.68547905944944e-06
-1.82133409086139e-05
-2.09964035450007e-05
-3.19869324151233e-05
-1.47550267475688e-05
-1.20309482767451e-05
-3.82716475981969e-06
-4.40704383422461e-05
-4.20190054190843e-05
-1.98294624799795e-05
-4.40060147178544e-06
-3.02798703839928e-05
-1.60633231531378e-05
-1.60430463780211e-05
-1.86221553120979e-05
-2.52424176882704e-05
-1.27047023827808e-05
-3.20639367909771e-05
-2.8892801099069e-06
-1.80292989378489e-05
-2.74468464969189e-05
-2.71730688758468e-05
1.25953887139018e-05
-8.8713091976754e-06
-1.61961066695076e-05
-2.98455411857823e-05
-2.67883785889851e-05
-2.46929775915405e-05
-1.25902004551721e-05
-3.05280608637807e-05
-2.09609729740515e-05
-7.43058075960815e-06
-2.33750969286384e-05
-6.47839729404658e-06
-2.42621339063482e-05
-3.5749163226426e-05
-1.43268298188477e-05
-1.87092598329212e-05
-2.27692977979608e-05
-2.31266445192887e-05
-1.57915956914205e-05
-2.02679835323179e-05
-1.19554233711438e-05
-2.48947071765681e-06
-1.34218815459673e-05
-3.13033309813288e-05
-1.4101737611728e-05
-2.54187838982306e-05
-1.19112797003459e-05
-2.94859564909091e-05
-1.73749944503362e-05
-1.00222249178553e-05
-1.29647056309076e-05
-2.07614044447892e-05
6.74692538144616e-06
-2.43114722813066e-05
-1.8515615804331e-05
-9.5526378899593e-06
-2.32629340385769e-05
-6.7218525249379e-06
-7.14989966644034e-06
-1.95805869311623e-05
-8.92353402057036e-06
-8.89966112842996e-06
-2.47599969517385e-05
-3.49074400197953e-05
-3.68092541477153e-05
-2.7829946198038e-08
-3.20032382875242e-05
-2.6723649580121e-05
-1.80963309567251e-05
-8.74782138019606e-06
-2.0696239004879e-05
-2.85270934441998e-05
-2.26501097635779e-05
-1.34179700274431e-05
-7.42571663113799e-06
-7.23766961521514e-06
-4.42330008427648e-06
-2.21152120447703e-05
-2.57680187731094e-05
-9.86520276646734e-06
-4.0082271468619e-05
-2.32361228801252e-06
-1.93862039066917e-05
3.40239322907578e-06
-2.10672663363417e-05
-1.27497586954558e-05
-1.05019348867007e-05
-3.61385239715777e-05
-2.55097884090436e-05
-3.47115531133867e-05
-2.72319055651189e-05
-2.05994700847116e-05
-3.74482459531645e-05
-1.18797006325013e-05
-2.1759127935076e-05
-9.57013756321388e-06
-3.72011785503161e-05
-3.21185215443419e-05
-2.42753471191408e-05
-3.63812555351246e-05
3.49766217059548e-06
-3.55800088959094e-05
-1.47340043934669e-05
-2.74054475408613e-05
-6.30836592208822e-06
5.01295759463504e-07
-2.58729982652704e-05
-4.28358497187657e-06
-4.79170258827582e-05
-3.16895633229061e-06
-1.55476973508082e-05
-1.14749287191515e-05
-1.72819174914301e-05
-4.0137096702747e-05
-7.20456140168546e-06
-3.13051288766476e-05
-2.99153560675997e-05
-3.12015862101851e-05
-4.12480259788253e-06
-2.40961695747079e-05
-3.43449712923073e-05
-1.12986640359513e-05
-3.56457829246312e-06
-2.73724299205894e-06
-6.07049029821928e-06
4.78957288889082e-06
-1.46208698483701e-06
-5.80599064732827e-06
-1.5492633451493e-05
-4.5570594847179e-05
-2.90241832017601e-06
-8.0743571908567e-06
-3.56172715908349e-05
-3.14262336226906e-05
-3.00307881683947e-05
-1.77109374545861e-05
-9.35665688320498e-06
-3.82423847362543e-05
-2.58311715654973e-05
-2.54201521448989e-05
-7.08903376000359e-06
-2.15251501527013e-05
-2.1648194880961e-05
-2.74026506944991e-05
-3.53997079129758e-05
-2.29077182233189e-05
-7.11278930288918e-06
-1.58822529387712e-05
-1.65587733539883e-05
-4.96930984655675e-05
-2.98645790268563e-05
-1.48629366872375e-05
-1.80121672600161e-05
-3.25401139420399e-05
-3.72817619663335e-05
-1.61909282464263e-05
-8.7561936959379e-06
-2.57935675980431e-05
-5.42535789797666e-06
-8.55366536650991e-06
-2.57038782556093e-05
-1.10938514897541e-05
-2.2459906915145e-05
7.9519907706535e-06
-1.87359187507299e-05
-1.76046301472314e-05
-1.99654758747194e-05
1.07023095950352e-05
-2.17195345915146e-05
-6.84194772816796e-06
-6.70284427401189e-06
-3.98184913731133e-05
8.63273095021172e-06
-2.33415272029965e-05
-3.06189695704427e-05
-3.92461274763015e-05
-2.97983723398412e-05
-3.62516960689184e-05
-2.69134200741709e-05
-1.89363457211607e-05
-1.72275739792415e-05
-3.69473354751371e-05
-2.37551721609901e-05
-5.95521868096513e-06
-1.11709724348635e-05
-2.59953405053578e-05
-2.16298543387047e-06
7.59362637114115e-07
-2.38376967014099e-05
-3.85364802652106e-05
-8.95663234936931e-06
-1.31200540064138e-05
-6.38903479503833e-06
-2.86375495386171e-05
-1.3732593053355e-05
-1.1791800963685e-05
-1.26389926788237e-05
1.7271049638736e-06
-1.91485742279367e-05
-1.47575661579714e-05
-1.5204282828047e-05
-6.53322406445522e-06
-1.44017429309237e-05
-9.17163132866266e-06
-1.52848844420844e-05
-1.02826095150283e-05
-1.03691412986219e-05
-2.63029139774114e-05
-2.20419859334345e-05
-1.58805118482001e-05
-1.84272093685815e-05
-2.5308710485752e-05
-1.89483104185105e-05
-6.14257091033338e-06
-1.16249901655126e-05
-2.91841491219336e-06
9.20057438960958e-06
-3.81358003879298e-05
-4.22166724458976e-05
-2.8192931025284e-05
-8.33467724333703e-06
-2.94881125879404e-05
-1.04814497257172e-05
5.90479137987428e-06
-3.58639435472658e-06
-1.57529140562941e-05
-3.00707496744296e-05
-2.96057092981385e-05
-3.20717726807012e-05
-1.25793595362385e-05
-2.01786944570908e-05
-3.76223434913932e-05
-3.35845148943212e-05
-9.80603884785346e-06
-2.31843782506116e-05
-3.12430247250995e-05
-3.00003162741988e-05
-4.14339559706116e-05
-3.14132882168977e-05
-4.84171002067143e-05
-2.37692686127301e-05
-4.17288706346051e-06
-4.17946482635819e-05
-8.21543967261797e-06
-3.08251722575028e-05
-4.37447550068557e-06
-5.77343317289781e-06
-1.91988224385675e-05
-2.7006554583154e-05
-3.97609475232645e-05
-1.66540048073e-05
-3.2459439039386e-05
9.56966541136655e-06
-4.69618085443113e-05
-7.65933535759313e-06
-1.55692884949363e-05
-2.91420703433178e-05
-2.52725833286266e-05
-3.72207660197044e-05
-4.11382269854801e-06
-2.02216333088864e-05
-2.33378375663768e-05
-7.40471668701092e-07
-1.23808667941542e-05
-1.52639622100391e-05
-1.51382560657674e-05
-2.45050151577743e-05
-1.90034451118293e-05
-1.11375054461161e-06
-1.78545975687439e-05
-3.38444367621166e-05
-3.81774945846904e-05
-2.02786856129259e-05
-1.23550033188784e-05
-1.43476672991897e-05
-3.06916549198642e-05
-2.68898701519651e-05
-2.39450488561669e-05
-1.66804496010395e-05
-2.94026351197579e-05
-1.52261675917661e-05
-1.76108829578104e-05
-8.5517206770079e-06
-3.29229225632582e-05
-3.57884582468699e-05
-1.37247381114436e-05
-3.56955138808803e-05
-1.31346090717304e-05
-2.83270686768017e-05
-5.69376241208764e-06
-1.42960798532953e-05
-2.59522320710667e-05
-2.9972484917417e-05
6.66349822702573e-06
-3.74205105771914e-05
-2.65425477905364e-05
-1.71898038158188e-05
-4.65237002640427e-05
-2.89894319485305e-05
-1.61853849362186e-05
-1.29543566749515e-05
-1.75975457147933e-05
-2.89558280033504e-05
-1.88845620053376e-05
-2.84707154997356e-05
-2.24819070177559e-05
-2.62104600426501e-05
9.31308416052904e-06
-2.37993799515031e-05
-7.82253193085132e-06
-6.3901054066769e-06
-1.67678280352394e-05
-3.37910896865891e-05
-5.97574840045481e-06
-4.97589481531237e-06
-1.88718080701199e-05
-5.74519804048026e-06
-2.19873858444409e-06
-1.23509910721985e-05
-4.86150579993584e-06
-1.66169883865179e-05
-8.57999427055484e-06
-8.7009596109882e-06
-1.81537702265298e-05
-4.40159272935169e-06
-2.32553950109665e-05
-2.97381466983311e-05
-2.70764020528774e-05
-2.2634353421849e-05
-5.36543731497211e-06
-2.74253895973611e-05
-3.2961127251936e-05
-2.07516450776799e-05
-3.60119595418466e-05
-2.6531666696425e-05
-3.51655213887649e-07
-2.93732263026349e-05
-3.15146890025941e-05
-2.60430772587565e-05
-2.19089729273723e-05
-3.19558600179501e-05
-7.71789834263582e-06
-4.28072231958416e-06
9.32993841805813e-06
4.55538757529462e-06
-1.94522749162806e-05
-4.98659475156613e-05
-1.18773428743978e-05
-2.82985130505788e-05
-1.14178769564293e-05
-1.62755884520426e-05
-1.00302018519155e-05
-1.44997098678826e-05
8.43920051668772e-06
-1.32943492090619e-05
-9.4792417346735e-06
-1.40041340045373e-05
-9.49395858616072e-06
-1.36410656490829e-05
-2.83616530419092e-05
-1.33192993392864e-05
-3.1265970341762e-05
-1.77992940194016e-05
-1.80734648964743e-05
-8.2758826423393e-06
-2.33114433701156e-05
-7.07248945983607e-06
-3.87570302646239e-05
-2.06440926292963e-05
-2.95471522838492e-05
-3.1397524131554e-05
-1.56795673456428e-06
-1.05152433147988e-05
-3.32740683481416e-05
-3.32208414158678e-05
-9.23228524636339e-06
-3.96696910233249e-05
-2.67748577084677e-05
-7.46562186023937e-06
-1.45580680770412e-05
6.55887902158946e-06
-6.61668758130149e-06
-2.3907361695071e-05
-2.65077870942413e-05
-2.96702839931692e-05
-2.85998320114567e-05
-2.74217044142693e-05
-1.32065499790823e-05
1.2364584122803e-06
1.43674853712059e-06
-2.9753280932695e-05
-5.19009927554814e-06
-1.56901623639635e-05
-1.692846979219e-05
-1.80948752580913e-05
-1.53237237008043e-05
-2.11302441789535e-05
-1.90880068060194e-05
-1.90452546593952e-05
-2.4566201040265e-05
-1.66801828435438e-05
-1.41108525071409e-05
-1.34855116677663e-05
-1.31429222171994e-05
-2.58102393847133e-05
-2.55074915079864e-05
-1.10295078721901e-05
-2.83792344225737e-05
-4.31673835512319e-06
-2.70818266208513e-05
6.43254562669472e-06
-1.54332675728931e-05
-1.3240543346778e-05
-4.52650591934919e-06
-2.40083757103323e-05
-8.99462639784885e-06
-1.42137271085107e-05
-1.74175891239343e-05
-2.88441888328894e-05
-4.12987282754135e-05
-2.65006338964533e-05
-5.6118292449615e-06
-7.9087866270549e-06
-3.5329010235499e-05
-1.53839341818196e-05
-1.84304483728786e-05
-1.66192158301057e-05
-2.28442453726915e-05
-2.01831285810185e-05
-2.40498597118412e-05
-2.36236019694225e-05
-9.84962208446858e-06
-2.41284256074212e-05
-2.16455272618496e-06
-1.71195416612723e-05
-5.3751734225124e-06
-6.46406839864994e-06
-3.65110921903256e-05
-1.76630240965417e-05
-2.81931412131848e-05
-2.90446179584158e-05
-1.70910862185992e-05
-1.96385674158425e-05
-1.77795645161563e-05
-3.26753671481141e-05
-3.6506092771004e-05
-1.07917970301442e-06
-3.02613217242639e-05
-2.01900241649607e-05
-1.25187072718292e-05
-2.45448201072288e-05
-3.60263224489651e-05
-8.71197726128813e-06
-3.17442347630202e-06
-3.93472210071721e-05
-3.21988298025571e-05
-3.93281395243543e-05
1.06216514553574e-06
-2.91937564085777e-05
-1.48972308002261e-05
-1.57894485984859e-06
-3.11938954985617e-05
-4.17833234610599e-06
-2.18645907922139e-05
-1.44529441146805e-05
-1.85942452076667e-05
-2.12605413266168e-05
-1.48234650460339e-05
-1.8336973180266e-05
-3.10744528667531e-05
-3.00666400148273e-05
-6.71679594342453e-06
-1.51477094655882e-05
-1.46331626349024e-05
-2.00975323087718e-05
9.00410388880025e-06
-3.45878052389844e-05
-1.68440953788435e-05
-7.49080936090801e-06
-2.15769610736789e-05
-9.80499638233411e-06
-2.25168055238045e-05
-2.5492184925728e-05
-3.49251396646718e-06
-2.75676978615153e-05
-1.53596563290259e-05
-2.98339010037691e-05
-1.92902988839079e-05
-9.29326377139211e-06
1.00563317435898e-05
-2.03059294385002e-05
-2.21121723784015e-05
-2.91279616731369e-05
-3.11966759761588e-05
4.07349730576851e-06
-4.15482447512588e-05
-1.00295382637703e-05
4.66242150664038e-06
-3.30948804025053e-05
-3.64169497798274e-05
-1.86081795563806e-05
-5.81953047283468e-06
-4.40221054487145e-05
-1.53988290377997e-05
-1.42536609633864e-05
-2.18868710548205e-05
-6.50396637648844e-06
-3.41156503531161e-05
-3.07419803272315e-05
1.58693673332265e-06
-1.6404253521446e-05
-3.03070064218734e-05
-2.62121858649576e-05
-3.29560203592656e-06
-3.23579994023792e-05
-1.53794358756886e-05
-1.08714758666165e-05
-1.93302257767045e-05
-2.22746370814897e-05
-2.97903781637535e-05
-1.94168216243149e-05
-2.53483834013824e-05
-3.67441644999511e-05
-1.90384745926154e-05
-1.51914807823345e-05
-2.08021053305588e-05
-4.83848112489283e-05
-3.09159756296796e-05
4.92351662333713e-06
-3.58427537849468e-05
-3.59752118384238e-05
-2.76994086477505e-05
-2.04617905378726e-05
-3.5926446317747e-05
-2.99024703728024e-05
-3.48909407352836e-05
-1.48026942592177e-05
-5.98681462707219e-06
-2.96800285965706e-05
-2.7190079600101e-05
-1.28450056874905e-05
-1.95622614452703e-05
-2.79716569740663e-07
-1.6766845523024e-05
-4.16315337530337e-05
-2.93605724645832e-05
-1.92224766556383e-05
-2.32562079628417e-05
-3.54576514703126e-05
3.09925754164626e-06
-2.690775129761e-05
-1.14576741174286e-06
-3.27147800689424e-05
-1.56579441675765e-05
-4.40544204669493e-05
-1.43559753333247e-05
-2.02635076128559e-05
-2.69349468931187e-05
-2.45463268125974e-05
-7.47498712049238e-07
-2.07588154044536e-05
-2.24380174811123e-05
-2.20035902951696e-05
-3.41801482498663e-05
-3.05471459909587e-05
-1.83172143902982e-05
3.96318247070247e-06
-2.14548813638247e-05
-2.94957064504183e-05
-2.63844908547901e-05
-2.34113504225624e-06
-1.15475956932479e-05
-3.1316791144831e-05
-1.17093511042006e-05
-1.55993407290719e-05
-3.37298678146863e-05
-1.28494022763433e-06
-1.40590976861272e-05
-2.06546313427147e-05
-3.34939435202574e-05
-3.08050040215464e-05
-2.62912952838554e-05
-2.77621973037854e-05
2.89794808903554e-06
-2.44541171721504e-05
-5.22904857598159e-06
-1.05984102477953e-05
-1.20186333504385e-05
-3.86038299657661e-05
-1.93225097667842e-05
-1.48458449180925e-05
-4.2746248474331e-05
2.57186153447828e-07
-3.21145262703792e-05
-1.22556582100399e-05
-2.14132834021436e-05
-5.22876784519836e-05
-3.43614290528292e-05
-2.35302931563047e-05
-1.94272745098958e-05
-3.43584805741135e-05
-1.29865352896944e-05
-2.40134040936261e-05
-1.72742043889675e-05
-3.05873534841254e-05
-2.19962050201114e-05
-2.96197647328149e-05
-2.06174617962095e-05
-4.69571711589932e-05
-7.00990257946117e-06
-1.92776603535542e-05
-1.6938067128281e-05
-2.37577945129118e-05
-4.46375957673145e-06
-3.19335819275647e-05
-4.48452887744473e-06
-1.28716676028978e-05
-1.37799459611056e-05
-1.93035017362888e-05
-1.96210394046918e-05
-1.43295468698373e-05
-3.14065410081093e-05
-9.95877263495289e-06
-2.40484025279722e-05
-1.04539950754805e-05
-2.578104436499e-05
-3.51762554046977e-05
-1.12795192508232e-05
-1.515098451078e-05
-1.47191730703855e-05
-1.98744612821989e-05
-1.57269105405573e-05
-4.26259603245453e-05
-2.33242833219008e-05
-1.13615329260518e-05
-1.13438468112861e-05
-1.26423144001352e-05
-3.55828059971448e-05
-3.89934412972224e-05
-1.13139758129936e-05
-2.48936393902419e-05
-1.09922110579535e-05
-1.39888015886487e-05
-3.0808432016598e-05
2.26310686863996e-07
-9.76316722527325e-06
-1.94573639436865e-05
-1.58607318127422e-05
-2.36732820635437e-05
-2.82910338757947e-05
-1.61832575092555e-05
-2.03192641714996e-05
-4.28944971082329e-05
-2.20761007933188e-05
-2.14700552868454e-05
1.02577408189916e-06
-1.61877199666978e-05
-2.10429409662365e-05
-3.65439559653416e-05
-1.62906182862255e-05
-1.9995544533126e-05
-1.14529881434913e-05
-2.26951272212937e-06
-3.56086503890855e-05
-3.90045245596048e-05
-1.49314425295012e-05
-2.8811032066479e-05
-2.32230098353528e-05
-9.69400544580441e-06
-1.90371702164751e-05
-2.42358846726217e-05
-1.64699401833207e-05
-9.46967645174713e-06
-5.82421886546945e-06
-2.49800743253348e-05
4.62650681391939e-07
-2.42414010145719e-05
-1.99042217479584e-05
-2.96012543559645e-05
-2.19386354577899e-05
-1.98237222275731e-05
5.28761230289072e-06
-2.60032040468267e-05
-8.32680201075222e-06
-8.58761370746018e-06
7.97941990382595e-06
-3.95308735752262e-05
-9.96433430870861e-06
-1.53434840903801e-05
-5.53632246182855e-06
-4.43136263634796e-05
-1.41594969602596e-05
-4.17310296517981e-05
-2.05673244868472e-05
-4.8779857145994e-06
-2.19165898456447e-05
-3.22277148818905e-05
-3.00716087735389e-05
-1.31000919437876e-05
-3.97143587875516e-05
-2.76145646072646e-05
-1.76012695290017e-05
-3.94690784719596e-06
-2.9591527714089e-05
-2.78885161012813e-05
-1.38052330131885e-05
5.00152007356668e-06
-1.50661693413909e-05
-2.45562035660732e-05
-5.90547875817408e-06
-8.47862151735016e-06
-1.89190056622912e-05
-2.15889246560026e-05
-4.67641957225979e-06
-2.31381324173656e-05
-5.93871669385378e-06
-1.83494176527084e-05
-2.57528530862512e-05
-1.29329858100634e-05
-2.7881966452566e-05
-1.10591766184715e-05
-2.44680600820742e-05
-3.17924136874817e-05
-1.56436741516983e-05
-4.12378179850524e-05
-3.12848461159957e-06
-2.55910372908342e-05
-1.2935435670357e-06
-2.74084955677247e-05
-2.40940360335977e-05
-2.85222343642816e-05
3.16109567348202e-06
-2.61812537271836e-05
-2.88936435090962e-05
-4.07221420678611e-05
-2.58736894007884e-06
-1.88138074428903e-05
5.37113531371165e-07
-2.39053150601271e-05
-2.14156974198011e-05
9.88158937588018e-06
-2.8660367104524e-05
-2.41550765130141e-05
-3.26280423728197e-05
1.45481409136834e-06
-1.13501731494663e-05
-3.55553998038938e-05
-3.66693920446545e-05
-1.00177522276285e-05
-1.45480418190888e-05
-2.47816188809305e-05
-2.51683845469952e-05
-1.38975098549124e-05
-3.66128067759854e-05
-6.31271301235159e-06
-8.27405626588186e-06
-2.58903075385234e-05
-2.82222095698133e-05
-1.30521725334219e-05
-2.50738973119718e-05
-2.89365350594424e-05
-4.31321235844703e-05
-1.41891811190871e-05
-1.17892495091656e-05
-2.91338331294635e-06
-1.63728539542271e-05
-1.69845768304111e-05
-2.44377627223228e-05
-2.78451631262478e-05
-2.21344329281794e-05
-1.66549200327539e-05
-3.73773904609576e-05
-2.09737793572672e-05
-1.93253802856412e-05
-1.49270457264864e-05
-3.10534346578128e-06
-2.28490912546721e-05
-1.54428022440134e-05
-3.82727889179178e-05
-2.83515588299735e-05
-9.33871866082291e-06
-1.71415219792277e-05
-2.06057501496922e-05
-1.97214059610253e-05
-2.60442797931317e-05
-2.95544063990251e-05
3.55330300758211e-06
-2.9499704849949e-05
-3.11707414493772e-06
-3.68000135418625e-05
-1.08659208509138e-05
-4.61233901864741e-06
-3.41494320068443e-05
-3.03981861532818e-05
-3.29348534143699e-05
-9.86306954915349e-06
-2.13404022525263e-05
-1.14279935759575e-05
-3.32138171735399e-05
-1.62765278381839e-05
-1.70634341451237e-05
-2.53081340592135e-05
-5.48580538399505e-06
-1.5413600978677e-05
4.68862786917998e-06
-3.16292769757728e-05
-2.52468318661139e-05
-8.21268535599449e-06
3.06275258351099e-07
-1.62739968864761e-05
-2.68012738785181e-06
-3.15797445240681e-05
-3.71226308027849e-05
-2.64674844793172e-05
-3.015501546122e-05
-3.77563253233007e-05
-1.70261404610252e-05
-2.33587458074559e-05
-2.31343901082348e-05
-2.37997373486462e-05
-2.92521200434869e-05
-2.54890442329506e-05
-3.71295690530245e-05
-1.99296830465873e-05
-3.22278780437807e-05
-3.65603500248084e-05
-3.34933782400894e-05
-2.1040893110872e-05
-9.0897555916076e-06
-7.19396431357577e-06
-2.37367181252922e-05
-3.0109053019766e-05
-3.13287781435827e-05
-2.4127040735089e-05
-3.38214158983106e-05
-1.79098813409233e-05
-1.09152008806176e-05
-1.91779817968919e-05
-1.93004084520141e-05
-3.40987273300573e-05
-1.56886166036527e-05
-3.32936925665774e-05
-5.16676829070641e-06
-3.11378828669624e-05
-9.03484380749585e-06
-3.82391211212351e-05
-2.715289156952e-05
7.01154511775477e-07
-1.16916257889973e-06
-5.9064028380544e-07
-9.94247587208529e-06
-1.78926354541574e-05
-2.62438204720037e-05
-2.4760744453797e-05
-2.78294670157633e-05
-1.55621488187988e-05
-2.85226576214392e-05
-1.84585608870099e-05
-3.61890025102491e-05
-1.11766437871178e-05
-3.46782571463226e-05
-2.54404150365342e-05
-2.72325114577249e-05
-4.30007005985685e-05
-1.58836527792967e-05
-2.58414332019298e-05
-2.28469642568062e-05
-1.33943516234877e-05
-1.62411755138757e-05
-2.26178971333622e-05
-2.42329319253907e-05
-2.09635207202852e-05
-2.16267072198407e-05
-4.38658222406233e-05
-1.32357290706725e-05
-2.08338205443983e-05
-1.43815565321586e-05
-3.42291049908216e-06
-2.3133824928932e-05
2.70713269023423e-06
-1.50161970098215e-05
-1.96496090520725e-05
-2.86389494977172e-05
-2.85210391421549e-05
-1.22454237903101e-05
-3.86438899858951e-05
-1.84548634969599e-06
-1.24366893298932e-05
-1.50784548443953e-05
-4.83450215158073e-05
-2.90241098226511e-05
-2.44297345426085e-05
-2.54205206555127e-05
-3.57560143506933e-05
-2.66969175923266e-05
-1.10716221744237e-05
-3.18763309761513e-05
-2.76977630472858e-05
-1.35281185583762e-05
-7.51096880388225e-06
-2.04912290494629e-05
-7.6032224676691e-06
-1.25421511913036e-05
-1.59714965595758e-05
-1.77006041906668e-05
-1.20840764937275e-05
-2.89636442483851e-05
-2.29500404357285e-05
-9.02078200065418e-06
-2.43797163585062e-05
-1.58273173889639e-05
-2.79667397868071e-05
-3.77344466215168e-05
7.64206906623527e-06
-1.95028997049025e-05
-1.99835126523781e-05
-2.43686877959179e-05
-1.6129642912153e-05
-7.18723380095513e-06
-1.10916615832454e-05
-1.35249849280926e-06
-1.5343971514e-05
-7.73881396811267e-06
-1.42014515095623e-05
-1.63671682525411e-05
-3.03525067032556e-05
-1.39332825105063e-05
-2.13564398505588e-05
-9.37299916679194e-06
-2.86414146600492e-05
-1.43887757077482e-05
-1.93158904793297e-05
-5.63290860949681e-05
-3.91308955690717e-05
-2.57288696429842e-05
-1.16990765850707e-05
-3.63440708753849e-05
-3.07165013413965e-05
-2.66098765854817e-05
-7.24794412802177e-06
-3.18510974619997e-05
-1.49984576294854e-05
-3.38257092783899e-05
-2.95324182075377e-05
-1.99956017863293e-05
-2.50429892072657e-05
-1.64806152477036e-05
-1.98234442375249e-05
-1.53083858582292e-05
-1.44579947221681e-05
-2.63235519743967e-05
-2.03300774778285e-05
-2.89004820811796e-05
-1.4213838910145e-05
-3.50038744322197e-05
-1.38162096785801e-05
-2.8439693889443e-05
-2.3416965299051e-05
-1.06718053597807e-05
-2.91234392338569e-05
-3.70008409997985e-05
-2.33345654723698e-05
-2.80742171209351e-05
-2.3569365277419e-05
-2.11615629053441e-05
-1.576655454437e-05
-2.56887274643273e-06
-9.61068359647249e-06
-1.02113937501952e-05
-9.77256548239477e-06
-8.62703498410141e-06
-5.31100213322608e-06
-3.06639507124312e-05
-3.68291701306385e-05
-3.07683959591759e-05
-1.76855360787726e-05
-5.60304191457817e-06
-2.35612425555546e-05
-4.11145165212352e-05
-1.2285262658969e-05
-3.91405966563348e-05
-2.36766725480594e-05
3.96933016770558e-07
-2.53943922396233e-05
-1.73444557488011e-05
-2.2846814978327e-05
-2.21778385300221e-05
1.9508666534063e-06
-2.5508820685538e-05
-5.38250335361157e-05
-1.73387477556477e-05
-5.03372866643379e-06
-1.7191359359092e-05
-3.0473140523281e-05
-2.83192622398583e-05
-2.76498382832284e-05
-2.5588748235655e-05
-3.25289217009553e-05
-4.09405386602927e-06
-1.26579188969379e-05
-2.69375201660201e-05
-1.44004373500879e-05
-2.69294945269741e-05
-5.73255326293183e-06
-2.43127657873017e-05
-4.94482676524112e-06
-1.17104983698109e-05
-3.64194979942558e-05
-2.77401334317297e-05
-4.05545187326017e-06
-3.57728101308832e-05
-2.14640689444833e-05
-1.54263268237657e-05
7.8109552509848e-06
-1.34728531243449e-05
-4.62126446600939e-05
-1.21440838287463e-05
-3.8081673966281e-05
-2.10871718851169e-05
-3.7119912563166e-05
-2.3573914055404e-05
-2.48697041604237e-05
-2.16537444477335e-05
-2.93833118577599e-05
-1.59245692417773e-05
-9.96302225608359e-06
-2.14389881366703e-05
-1.11432565942265e-05
-3.1962804311803e-05
-3.15818577116528e-05
-4.09256379496991e-05
-2.75243916309291e-05
-2.85008717781079e-05
-2.14424780382685e-05
-2.23825985587802e-05
-2.88741131735867e-05
-4.84208414694146e-05
-9.19327185637582e-06
-1.77973304330533e-05
3.59211342151174e-06
-2.41671520527315e-05
-9.33087498647012e-06
-4.60625287762274e-05
-3.48633246740205e-05
-4.70278991518818e-06
-3.22678299099514e-05
-2.14362763530293e-05
-2.6938682890821e-05
-2.78642018012649e-05
-2.03864245207802e-05
-1.25748779814471e-05
-5.44828151526239e-05
-2.67139126325785e-05
-1.0299601062278e-05
-2.21474468970194e-05
-2.7926140399052e-05
-2.21238370214055e-05
-2.88685673533481e-05
2.34345127649352e-06
-2.00400614096734e-05
-2.47291621955275e-05
-2.20753643480723e-05
-4.46064446212247e-05
-2.30033207354911e-05
-2.23719870378008e-05
-2.76674077642309e-05
-1.70435750321432e-05
-5.89040119558895e-05
-3.76692961928353e-05
-3.42566962172431e-06
-1.56696584856529e-05
-3.42548768291839e-05
-1.89458152507213e-05
-3.70418741880799e-05
-3.76002960566731e-05
-2.04724731155565e-05
-2.09076507158866e-05
-4.34759218224466e-05
-1.16890833309605e-05
-1.94847196530097e-05
-1.39324705045007e-05
-9.2635459657899e-06
-4.62208970765814e-06
-1.696434786581e-05
-2.5125272947103e-05
-2.3125891741622e-05
-2.19886407299675e-05
-9.98314670681669e-06
-3.19929402906891e-05
-2.36072511158236e-05
-1.90654374983472e-05
-2.60717311215048e-05
-1.74019491861041e-05
-1.74148839684474e-05
-1.70437515194917e-05
-2.68613572050668e-05
-2.5105262404478e-05
-1.39682947987054e-05
-2.30341643491993e-05
-2.51718716085014e-06
-1.22543463320435e-05
-5.53424550209177e-06
-3.3111472250993e-05
-2.02347752196694e-05
-3.75080066188398e-05
-3.28050621460951e-05
-1.61422086184378e-05
-2.96307605932672e-05
-1.53191479163617e-05
-2.68201090326387e-05
3.03669949477625e-06
-2.65793984833396e-05
-1.23304860587314e-05
-8.14295810811459e-06
-1.75109691210624e-05
-9.23839517413632e-06
-3.83949119609667e-06
-2.33571427895275e-05
5.29283501321707e-06
-2.24212055559639e-05
-1.6829133069376e-05
4.81853585941284e-06
-2.8005207364141e-05
-2.22462403492119e-05
-2.97219438245404e-08
-1.67555702982809e-05
-3.18049916150589e-05
-1.88646713027203e-05
-2.30792318722341e-05
-3.82338379775124e-05
-2.59344268422096e-05
-2.02828601894319e-05
-3.51573621694881e-06
-2.71266573113082e-05
-8.08538655487608e-06
-2.21608014619096e-05
-9.65129810611469e-06
-1.86727606762466e-05
-1.6464890820117e-05
-1.33176687009084e-05
-2.17062334737544e-05
-6.0438194942852e-06
-2.41816478771243e-05
-1.47361852644973e-06
-7.66950416755694e-06
-2.17387917277805e-05
-3.34419858568223e-05
-2.0939373429185e-05
-2.69900587854928e-05
-1.69917878289003e-05
-2.02138976931947e-05
-1.59659618036572e-05
-3.95296473143451e-06
-3.2239816274894e-05
-1.21981072621092e-05
-2.48575442246105e-05
-2.32640061058644e-05
-2.67150026873459e-05
-3.31872458989566e-05
-2.91642741031351e-05
-2.27776058012374e-05
-3.50639425661292e-05
-3.03617833558371e-05
-1.14548621495626e-05
-2.89152914797042e-05
-1.76591594222726e-05
-2.24941829204323e-05
-2.2264576723954e-05
-2.90323170383612e-05
-2.93214920873245e-05
-3.78262726549002e-05
-2.85454791656738e-05
-2.69829143247217e-06
-1.78570737367795e-05
-1.91143880983114e-05
-4.01684662458897e-05
-2.49426842843707e-05
-4.8392709612492e-06
-4.92056835946915e-06
-2.29116796992381e-05
-8.94071260409953e-06
-3.15436574714865e-05
-2.80275333019742e-05
-3.9799380824083e-05
-2.92281175327574e-05
-2.65825515506062e-05
-1.53299131232113e-05
-3.84259307784359e-06
-1.9073845088834e-05
-2.81826591589371e-05
-3.31071129649393e-05
-3.50100338300518e-05
7.01045413987016e-08
-6.56811381160303e-06
-3.18158121384964e-05
-1.24497652386474e-05
-2.08659226088938e-05
-1.97973178577464e-05
-2.23405246745982e-05
8.3184866787027e-06
-3.97099637231182e-05
-3.32752044646671e-05
-3.14241888291976e-05
-4.31488630432135e-05
8.38386026490369e-06
-2.38879330875635e-05
-1.73445346135726e-05
-7.80906890568716e-06
-2.28955657756352e-05
-2.7793329040061e-05
-2.8792381850768e-05
-2.46330806927956e-05
-3.60758092021175e-05
-1.42362071972507e-05
-3.25695430527978e-05
-4.46529571303585e-06
-3.27355815840242e-06
3.17939041554483e-06
-2.99712172425339e-05
-2.22350756491222e-05
-2.73082349299848e-05
-8.98090668524681e-06
-2.60553116569539e-05
-3.2541236507097e-05
-3.55966462012944e-05
-2.31134093007593e-05
-1.90524350750689e-05
3.53486320495957e-06
-2.05578871701093e-05
-1.81436353032118e-05
-1.9782653621835e-05
-4.41524154840172e-05
-1.32829643059739e-05
-3.26471151581734e-05
-2.59581385221436e-06
-2.97013383135403e-05
-1.89784443894636e-05
-1.11414656906973e-05
-4.38113876658041e-05
-2.70904661197502e-05
3.21727853327663e-06
-1.13894992102505e-05
-1.19657789744714e-05
-1.1838991465709e-05
-2.79746012873732e-05
-1.53458045863078e-05
-2.22054339264022e-05
-9.69287771182498e-06
-2.16427403066916e-05
-3.41799175271604e-05
-1.05065074961939e-05
-2.93218570823971e-05
-1.83719750759854e-05
-2.06285933215876e-05
-2.82965776374717e-05
-3.56311210736972e-05
-1.99845877516312e-05
-3.54090861221161e-05
-4.02756640901174e-05
-1.58086876386258e-06
-9.44466138203456e-06
-2.62129764520215e-05
-5.49825484834034e-06
-2.29334940695595e-05
-1.83256907165457e-05
-1.41557796415762e-05
-6.05953471982035e-06
5.64603690760184e-06
-9.53296972733413e-06
-3.01911111593999e-05
-2.95690886178518e-05
-1.50693395649303e-05
-3.12143472301583e-05
-1.06228236489317e-05
-2.72231694764811e-05
-2.38342098793202e-05
-3.25856170191055e-06
-3.07257989865245e-05
-4.68555345590872e-05
-1.21011961288238e-05
-1.02409477321417e-05
-9.06851326842604e-06
-2.28181759239706e-05
-2.80771982629694e-05
-2.21548021351599e-05
-3.39018900977651e-05
-3.71632695759577e-06
-1.11950901157729e-05
-2.24949129327621e-06
-3.61620388140488e-05
-3.73864447989589e-05
-9.70705558971969e-06
-3.40265676857874e-05
-2.19849803461079e-05
-1.5028308821039e-05
-2.17819791154948e-05
-2.28325364382684e-05
-2.01328554155258e-05
-4.19643496271489e-06
-2.89423834444197e-05
-2.56563822953798e-05
-1.89652690560291e-05
-1.81796553868251e-05
-3.33454538162147e-05
-1.18273999123278e-05
-5.71137485784315e-07
-3.49420689211351e-05
-4.25557969898111e-05
-1.52922114381309e-05
-1.14821014366061e-05
-2.15120881075436e-05
-2.97539622839303e-05
-1.60274673768472e-05
5.14944403017973e-06
-1.7048729879276e-05
-6.09211846480282e-06
-2.72542622584207e-05
-4.55004074228795e-05
-3.32998667003188e-05
-3.24887192466267e-05
-3.00472164333566e-05
-3.75662186327804e-05
-3.57778191031708e-05
-3.88376899367035e-05
-2.58786038339049e-05
-2.93266709507199e-06
-7.86075718695169e-06
-2.45635106514623e-05
-1.29409168702714e-05
-2.29539701461033e-06
-2.17689196965168e-05
-1.67461351705926e-05
-2.47444424568955e-05
-1.5995480922087e-05
-1.12601101819508e-05
-1.07097291178754e-05
-6.81066216991534e-06
-2.67667147546241e-05
-5.86808223667781e-06
-1.31075334180132e-06
-2.39509049123206e-05
-2.21910403948333e-05
-1.84759928760801e-05
-2.41678624283733e-05
-4.15886242437158e-05
-1.27764017136635e-05
-2.55172740643467e-05
-1.90749716679828e-05
-1.20731270820199e-05
-1.54070038191594e-05
-1.8015882109842e-05
-6.99351362675895e-06
-1.8463992753167e-05
-2.25328147939143e-05
-4.6679695748019e-05
-1.82431780189129e-05
-2.77916240290271e-05
-2.20484884732617e-05
-2.15135906845173e-05
-2.65364394785925e-05
-1.3486566804545e-05
-3.97841423886484e-05
-1.84717999323837e-05
-9.38893098618807e-06
-1.94356807213701e-05
-1.96909573819802e-05
-2.43845733091397e-05
-1.36472823626438e-05
-1.27400739244595e-06
-2.1636877736799e-05
-2.6557307641907e-05
-1.11793369687366e-05
-2.22955809377238e-05
-3.55716371581448e-05
-2.84787796931205e-05
-4.50175438129706e-05
-7.29053632526421e-06
-2.47504935415853e-05
-1.74373246807006e-05
-2.02809107589298e-05
-9.88091016051536e-06
-3.00362589159142e-05
-2.06232143396633e-05
-2.94479237020101e-05
-1.53759401852869e-05
-7.00558667886637e-06
-1.94693762392098e-05
-2.32242130839049e-06
-8.29527036253889e-06
-2.92383396833636e-05
-1.26277359781621e-05
-3.41816488862505e-05
-3.36226982593823e-05
-2.6205155787835e-05
-3.61113573009936e-05
-3.14795280912754e-05
-4.51743938619289e-05
-8.35915302093197e-06
5.03837323099269e-06
-1.10632585449059e-05
6.22841701120107e-06
-9.78959328584178e-06
-1.56440600367895e-05
-3.18205616716281e-05
-8.21139853733054e-06
-3.43976895358459e-05
-2.18346650273908e-05
-3.09219947245347e-05
-2.64046899051245e-05
-3.90304458438017e-05
-3.2179696902341e-05
-3.99474823886423e-06
-2.43851147968164e-05
-7.9238582791278e-06
-8.52662940237248e-06
-2.2078188406896e-05
-7.19561504199912e-06
-2.58148778273833e-05
-3.16942423502993e-05
-3.83439881957426e-05
-2.40601450332901e-05
-2.31574533837393e-05
-1.88236694162229e-05
-2.77245979927346e-05
-9.85747280507505e-06
-2.22709689336979e-05
-2.57549489819469e-05
-1.23961744655498e-05
-3.14634694331598e-05
-1.58843065718526e-05
-2.54129554341034e-05
2.86272743528921e-06
-2.23517174119106e-05
-2.78706437289196e-05
-6.4741471051299e-07
-3.25599538808548e-05
-2.86481243704167e-05
-2.96578575295896e-05
-3.13790992840584e-05
-3.77356488406532e-05
-1.56150927835434e-05
-1.0065184625081e-05
-7.53600961246191e-06
-6.32857701565826e-06
-1.80354188671637e-05
-3.94159476002345e-05
-3.68783118695608e-05
-2.26433653190528e-05
-1.26562974709588e-05
-4.74850965780263e-05
-3.01678150520577e-05
-1.6513635261831e-05
-2.7277375818207e-05
-1.91399527671174e-05
-3.99011143652772e-05
1.18367420912841e-05
-3.96757330474484e-05
-3.38096533050714e-05
-3.79555511982457e-07
-2.71334622635713e-05
-2.69131676456033e-05
-2.00032421447974e-05
-1.05507768611387e-05
-2.58423862248815e-05
8.23783335191897e-07
-4.74930860285215e-05
-5.59364683782177e-06
2.25113804172813e-06
-3.75183573584437e-05
-3.13884273880344e-05
-2.62701753365262e-05
-1.64529831077243e-05
1.92926730499448e-06
-2.94855287726029e-05
-4.9716994151115e-05
-6.89525420307687e-06
-3.67679357158888e-05
-1.91414528450084e-06
-2.72166848236276e-05
-3.32012257390655e-05
-7.18067470782621e-06
-4.0341896309785e-05
-2.42647616029901e-05
-3.65681441924618e-05
-2.29214048860816e-05
-1.47648682483786e-05
-2.68884303331169e-05
2.87731768019612e-06
-3.94775832176848e-05
-1.84699668800306e-05
-3.18079009491917e-05
-3.10025074672976e-05
-1.81086189827409e-06
-2.51175903507305e-05
-3.38414525230182e-05
-5.0628037480541e-06
-4.62391927506971e-05
-3.31136611850463e-05
-2.85218598510994e-05
-8.79057158367578e-06
-4.25857840073849e-05
-3.20509566777196e-05
-2.56741186565613e-05
6.94861575825941e-06
-5.24934895835983e-05
-2.78238263360367e-05
-2.85647434293686e-05
-1.42246125680033e-05
-4.69598119176409e-05
-2.68441174885434e-05
-1.0459530228764e-05
-2.26209652997737e-05
-1.57152575367516e-05
-2.53074991580196e-06
-1.01976103560224e-05
-3.16531279774849e-05
-1.16464764840096e-05
-1.68935185998246e-05
-1.6897108805724e-05
-3.65591226337926e-06
-4.73862968646158e-05
-1.70607329000082e-05
-2.10047907831975e-05
-1.6005815873748e-05
-2.91400938703724e-05
-2.01653744212986e-05
-2.54262216818129e-05
-2.37283142208313e-05
-6.94607760512316e-06
-2.73001024597744e-06
-1.82331696653193e-05
-4.77806789220659e-05
-2.35695221070598e-05
-2.17662326493264e-06
-2.47234612988168e-05
-3.86910854954051e-05
-1.20016565096649e-05
-2.13239466199454e-05
-2.10947442183862e-05
-2.07123750979429e-05
-7.38344568719399e-06
-3.08620722299916e-05
-1.81331879155308e-05
-2.8701386954411e-05
-2.35161449779509e-05
-2.99766058860652e-06
-1.86670367378146e-05
5.54511709336196e-06
-3.72107323191002e-06
-3.38013986139244e-05
-9.22915670202378e-06
-3.88159570344681e-05
-4.59631169602361e-05
-1.70177707516389e-05
-1.79916300873891e-05
-2.08486456272378e-05
-2.3658202196304e-05
-2.95135137906938e-05
6.10654687846748e-06
-2.17588473684168e-05
-1.04374227341533e-05
-2.12041742187989e-05
-2.37655441364457e-05
-4.85801381884862e-05
-2.67876469706352e-05
-2.746473132397e-05
-4.2518993902923e-05
-1.63013548589747e-05
-2.16890513983197e-05
-2.65351827760046e-05
1.10696719386787e-05
-2.89812952375799e-05
-4.29140272771422e-05
-2.59035851058308e-05
1.11841290761793e-06
-2.24907910201786e-06
-1.07878469002774e-05
-3.17847112663555e-05
-2.32436229506982e-05
-1.13844663269801e-05
-3.1486696267311e-05
-3.38473459866061e-05
-4.67562753522045e-05
-3.72191244494627e-05
-5.36204980130804e-06
-1.57684577031564e-05
-2.08630199006869e-05
-3.45923702981273e-05
-3.63964795942717e-05
-2.43309153658627e-05
-2.59279825904362e-05
-3.90535466971351e-05
-2.16123121298146e-05
-4.09030650773585e-06
-9.47643752918914e-06
-1.8823107481649e-05
-2.36815275653579e-05
-1.55464839031059e-05
-3.1267480675337e-05
-3.61346870244645e-06
-2.22341394395449e-05
-2.04696189044292e-05
-1.15794470522946e-05
-2.81430297397495e-05
-4.67726464063664e-06
-1.00160101387034e-05
-1.29134930717602e-05
-1.22646670261245e-05
-2.65399793906738e-05
-1.99979187330706e-05
-3.91538593975365e-05
-4.41175523702808e-05
5.95393895238773e-06
-6.66325817654679e-06
-2.94382803802889e-05
-1.19419587230728e-05
-1.82434297395099e-06
-1.40642349531651e-05
-2.41611031194301e-05
-2.49440478821609e-05
-2.86625429903171e-05
3.26478884438802e-06
-1.44880993940188e-05
-2.25528705890271e-05
-2.00524690047404e-05
-2.50360709396579e-05
-1.11954806996555e-05
-2.2329924639769e-05
-1.24710304064732e-05
-2.46564846670134e-05
-3.38761886579926e-05
-2.4577384747437e-05
-2.37754465613991e-06
-8.27403743973431e-06
-2.2100261315492e-05
-1.95915665264087e-05
-2.46731754993286e-05
-1.6316342669249e-05
-2.54244289499145e-05
-2.2526627077954e-05
-2.21396308382894e-05
-8.2826721993407e-06
-3.33689479320577e-06
-3.97151479614945e-05
-8.16194454968411e-06
-3.24149712063978e-05
-2.47798516460058e-05
-2.06491370462138e-05
-4.00864100459169e-05
-2.61110067759733e-05
1.41374576428923e-06
-1.39601471527595e-05
-2.37701612036638e-05
-1.81804623172323e-05
-1.18959853247563e-05
-2.10710030977798e-05
-1.72183813571246e-05
-2.84642183454793e-05
-2.16477035398189e-05
-3.00009336519739e-05
-2.6576471989168e-05
-2.88096471197114e-05
-3.73262318448212e-05
-3.21170666333145e-05
-2.57419286863848e-05
-2.77354352883133e-05
-3.52198206558361e-06
-5.91705612186952e-05
-3.1201609942409e-05
-1.21173349120564e-05
-1.77641561684164e-05
-2.33313785583466e-05
-3.11556203875622e-05
-3.53662683610223e-05
7.77506424638181e-06
-1.32755126300403e-05
-3.24965373383805e-05
-2.20946747157862e-05
-3.23350247489406e-05
4.8092742784817e-06
-3.19176507144585e-05
-2.20392834356408e-05
-2.27431898500307e-05
-3.26209218148836e-05
-1.26686931712668e-05
-3.34768992386885e-05
-4.1159051314787e-05
-2.85466944070338e-05
-8.31198922846127e-06
-1.57682538444554e-05
-2.5767528835715e-05
-2.93551026209291e-05
-3.85606501838793e-05
-3.66040999027138e-05
-2.05057348778827e-05
-6.74103066935276e-06
-2.28495594026524e-05
-2.81755813478231e-05
-5.06073331356075e-06
-2.33330001904938e-05
-2.423528307557e-05
-2.97113870583708e-05
-2.84135295031022e-05
-5.46114446008027e-06
-3.78489279117133e-05
-3.27065399504708e-05
-4.60681056736672e-05
-1.93795806601175e-05
-1.49599801173338e-05
-8.48958046206463e-06
-2.03548204959428e-05
-1.48376921000042e-05
-2.82791594760754e-05
-8.35228318936934e-06
-2.93704779504509e-05
-4.86343171778625e-05
-1.71709853396014e-05
-2.4978872210293e-05
-2.22678683138319e-06
-3.90007699138053e-05
1.95914424116395e-06
-2.93668446985556e-05
-2.49399007120194e-05
-1.03705724343606e-05
-1.66386622511176e-05
-1.83353531907158e-05
-4.71691618250695e-05
-7.79254135080337e-06
-1.47805212027336e-05
-3.32335016147434e-05
-3.72612612984912e-05
6.32862138087048e-07
-5.54308274975573e-05
-2.04454912204317e-05
-2.31898796815179e-05
-2.90933078044389e-05
-1.27794117649283e-05
-2.15078397367753e-05
-2.09600640321945e-05
-1.61840776456984e-05
-1.57754277501923e-05
-1.97713776137971e-05
-9.61475179490811e-06
-1.7758170031236e-05
9.45250711804933e-06
2.19089594422444e-06
-3.76686000841933e-05
-1.48849256107479e-05
-2.86442915871482e-05
-1.58130331787569e-05
-2.4167555522469e-05
-1.8211856852655e-05
-4.9761295182469e-05
-2.15764855361485e-05
2.36758975684765e-06
-4.13377491721494e-05
-3.39373461951487e-05
-2.18199082144525e-05
-7.04841024909181e-06
-1.90841979867173e-05
-1.87051736700228e-05
-3.63374306004814e-06
-3.04111622854239e-05
-3.9598885327375e-05
-1.32414715920525e-05
-6.19770206128833e-06
-3.79772245641198e-05
-2.23381615325584e-05
-4.19262091309119e-05
-2.17911773339631e-05
-2.73645187774633e-05
-1.69688718892462e-05
-4.85844224898013e-05
-2.97729067522139e-05
-2.12198165007706e-05
-6.62616418717496e-06
-1.32902048422432e-05
-1.58015518175202e-05
-1.96273594985646e-05
-3.42243530724749e-05
-4.50010962476926e-05
9.25802169602098e-06
-5.5797116437189e-06
-3.53618892524493e-06
-2.64199988790961e-05
-3.65482993069691e-05
-3.68920716976036e-05
-2.88444543529945e-06
-2.37352584645794e-05
-1.2874977372179e-05
-4.00744830752305e-05
-2.32720284018614e-05
-1.90292802450413e-05
-1.71381210006818e-05
-2.25185233936193e-05
-3.00758080346202e-05
-2.93474361264231e-05
-1.82379707533428e-05
-4.11187200809033e-06
-2.02799020377499e-05
-8.21151365733307e-06
-1.25675191811531e-05
-2.80362881202841e-05
-4.85594866036586e-05
-2.22519420705604e-05
-1.0158188337126e-05
-1.88066433452565e-05
-3.15574660060096e-05
-1.99152369250223e-05
-2.60007009288116e-05
-1.73248809486624e-05
-2.31528504784749e-05
-1.9917176988925e-05
-4.23904944513736e-05
-3.65563811322069e-05
-1.88904357456815e-05
-9.29621316390604e-06
-1.85733984019508e-05
-1.0135030169265e-05
-9.35410187223528e-06
-2.47361111286497e-05
-1.20080439247537e-06
-1.56794844322275e-05
-2.73834757212099e-05
-3.76611414513184e-05
-1.69253054375697e-05
4.17776674098933e-06
-2.60165794766035e-05
-3.39470337977631e-05
2.37431800494699e-06
-1.81778715385069e-05
-3.29356516775597e-05
-2.58263783467132e-05
-3.15714555449991e-05
-2.42241896312032e-05
-5.53605933783022e-05
-2.92254723344931e-05
-3.85220792203941e-05
-1.61663612916216e-05
-2.84614992986219e-05
-2.64387243014124e-05
-1.63132415730572e-05
-1.61662197132118e-05
-2.12879044779197e-05
-1.7192490545104e-05
-1.01069316508133e-06
-1.46972694931786e-05
-2.10172820933451e-05
-2.02234872038372e-05
-3.08181865083378e-05
-1.47880683423813e-05
-9.95601364278297e-06
-1.67354141739787e-05
-2.37416040626142e-05
-2.27749459693103e-05
-3.67551853626389e-05
-2.76895077502802e-05
-1.08533474827714e-05
-3.79815215696655e-06
-1.85230169269088e-05
-2.36804077472122e-05
-1.69720361091157e-05
-2.16922816921524e-05
-1.26964582914637e-05
-2.95838266299329e-06
-1.39614177521633e-05
-1.9931321073138e-05
-1.98468511099053e-05
-3.70309472223639e-05
-6.59084343870477e-06
-6.47960711310066e-06
-3.48788556517735e-05
7.67189935716679e-06
-2.61321842240282e-05
-1.5723784862366e-05
-1.72649546994147e-05
-6.90101134048648e-06
-2.65264518063502e-05
-7.35925745032773e-06
-2.8680743029188e-05
-2.62022655118101e-05
-2.14748591637773e-05
-2.90233846438234e-05
-2.37288738085974e-05
-1.49795036494419e-05
-1.88005920767249e-05
-1.6500559498312e-05
-1.48261136912331e-05
-3.18399575568185e-05
-1.56975332658262e-05
-1.1091306615238e-05
-2.53813937523402e-05
-8.15807695877393e-07
-2.17648659239111e-05
-2.75718955755272e-05
-3.28292080404826e-05
-6.51369170093481e-06
-2.57087691652398e-05
-4.49855993117503e-05
-2.90015604506508e-05
-3.58350315479458e-05
-2.08383939196356e-05
-2.77609519773236e-05
-2.92106916896391e-05
-9.33641248653545e-06
-3.66571274784753e-05
-1.85320729747963e-05
-1.80951971181773e-05
-1.33020619617556e-05
-2.51835760962162e-05
-2.29058449727612e-05
2.52985822323158e-07
-2.67909458935873e-05
-2.02593814359446e-05
-3.04897294325465e-05
-3.46457213210448e-05
-1.04897983197117e-05
-2.24142912355606e-05
-2.28904828660994e-06
-1.16291333708189e-05
-8.2754909294726e-06
-2.75166991938815e-05
-2.39899486783141e-05
-5.82442528806697e-06
-2.09888095257792e-05
-3.39933104957674e-05
-1.58139411029375e-05
-2.3526598332865e-06
-2.26709230689016e-05
-1.78260364111826e-05
-2.90802182851224e-05
-1.63776390599417e-05
-2.88380796944972e-05
-2.64379996342224e-05
-3.17453267091109e-05
-4.8128974274215e-05
-2.47043180203668e-05
-2.9395221153466e-05
-2.60609185787435e-05
-1.51331079034648e-05
-5.30156189192315e-05
-2.37602838978308e-05
-2.72750235428503e-05
-3.92241244545061e-05
-2.62096000465516e-05
-4.49943790698079e-06
-2.88082275987686e-05
-2.27355769443289e-05
-1.19233649594144e-05
-4.18937242398029e-05
-3.39188302384816e-05
-4.63514435348013e-05
-4.12345619110075e-06
-1.73120767108554e-05
-2.53679673529324e-05
-1.23636795648707e-05
-3.28137062945583e-06
-2.23523245688479e-05
-4.35696616343095e-05
-2.08925646496401e-05
-2.80802914385743e-05
-2.51120304872908e-05
-1.49419556048027e-05
-1.74310877520476e-05
-3.11034242318232e-05
-1.15683024323406e-05
-2.71947435874371e-05
-1.80831815759886e-05
-1.14565310255995e-05
-3.05327049082104e-05
-1.40757850948084e-05
-3.73280197683448e-05
-6.24905871847612e-06
-3.88650196109674e-05
-3.59176514701302e-05
-4.05951380548202e-05
-9.85993254449835e-06
-2.24727931534537e-05
3.57540899148347e-07
-2.11661457945174e-05
-1.54140433326734e-05
-3.20472584408649e-05
-2.83086462794735e-05
-1.74295354436451e-05
-7.91593359181846e-06
-2.68055684423492e-05
-1.01030938825653e-06
-2.62106838303599e-05
-2.88827004627666e-05
-1.95887171856524e-05
1.36089194724543e-05
-2.48449426228465e-05
-6.62926675368268e-06
-2.07610197244638e-05
-1.40480427601699e-05
-1.15831907886578e-05
-3.13586766059519e-05
-2.86172243669581e-05
-3.13211774615198e-05
-3.01542405053526e-05
-3.35195499294542e-05
9.08466559497292e-06
-2.45069626277502e-05
-1.46125981237647e-05
-2.41723428117303e-05
-1.76227255433882e-05
-5.51481042781671e-06
-1.22608573914199e-05
-2.8268061588755e-05
-2.18745507626851e-05
-1.12660986916855e-05
-5.80997772645145e-06
-4.10262914738386e-05
-1.88257265951462e-05
-3.2240306887014e-05
-4.19855749356222e-05
-4.25242008490743e-05
-1.89744987379778e-05
-2.3325303725654e-05
-2.99117386340907e-05
-4.07995555924375e-05
-2.55684221070447e-05
-2.30776612666379e-05
-2.37752410347665e-05
-8.52499552425033e-06
-1.77834566558812e-05
-2.01357233626144e-06
-2.64490915000071e-05
-3.13173471302497e-05
1.17796111494558e-05
1.85483220714938e-06
-8.01116916277913e-06
-6.03105300976125e-06
-1.60982029140135e-05
-1.56474658740541e-05
-3.72222539695857e-05
-2.88792450323585e-05
-1.90144185570364e-05
-2.58654874534309e-05
-1.70985464852641e-05
1.45795747966939e-06
-3.916424191971e-05
-2.00306724391671e-05
-1.46522218887e-05
-2.11843570353095e-05
-1.7966029197537e-05
-2.57290683298054e-05
-3.82544049937612e-06
-1.91487289036356e-05
-9.37357431650269e-06
-2.43979010361787e-05
-3.02986202685357e-08
-2.30919731776377e-05
-2.66439401926468e-05
-6.51453897528483e-06
-1.25391976707421e-06
1.21933638601939e-06
-5.13474722073107e-06
-1.7277674903681e-05
-3.3364785743309e-07
-4.11850205093578e-05
-1.98965562932112e-05
-2.15768333365379e-05
-1.61397709114542e-05
-3.78692100571263e-05
-1.444627586762e-05
-3.13988015170588e-05
-3.28493720968238e-05
-3.64310878708584e-05
-1.6221102017474e-05
-1.33064612099197e-05
-2.73040984816887e-05
-1.55737585219668e-05
-2.01319411144461e-05
-3.38171678326601e-05
-6.27385720617621e-06
-2.97231371180958e-05
-3.42721638961712e-05
-1.54042843162052e-06
-5.47097156625518e-05
-2.18096067560007e-05
-1.79299931529183e-05
-1.94192528955616e-05
-2.75974433328298e-05
-4.00357894995974e-05
-1.87298811187573e-05
-2.99767115054833e-05
-2.2066759848069e-05
-1.51372978671148e-05
-4.49779748750945e-05
-2.15882384764839e-05
-3.17880466424558e-05
-2.53163274975926e-05
-2.02763680687185e-05
-1.67639216714396e-05
-2.28363474466313e-05
-4.55382360238594e-06
-3.31587875809343e-05
-3.96587079840864e-05
-2.24881315516498e-05
-2.66277752897278e-05
-2.04921861635159e-05
-1.0134567695178e-05
-2.15711560815116e-05
-1.4373180116555e-05
-2.82153034410755e-05
-1.59163321231816e-05
-8.26313225930787e-06
-1.68312289780774e-06
-2.6573737002831e-05
-2.9611840270135e-05
1.40448503625477e-06
-2.94981258364027e-05
-2.50246110619016e-05
-2.90825609136129e-05
-1.50183135834392e-05
-1.74133812093014e-05
-6.27473022640977e-07
-2.62100193700343e-05
-3.60056796118166e-05
-3.51794357460195e-05
-3.56290386551453e-05
-4.04013577230581e-05
-9.80432292323773e-06
-1.1200990678989e-05
-3.54581945088938e-05
-2.8478670538608e-05
-3.63558816472437e-05
-3.9498915448451e-05
-9.37396035862283e-06
-1.21885722296456e-05
-2.05730739325546e-05
-1.42831092954241e-05
-8.88430055172891e-06
-2.59974371446869e-05
-3.99615858097796e-05
-2.83121272338864e-05
-1.35201594575543e-05
-2.50688296896645e-05
-1.9742079842179e-05
-3.11669453898502e-05
-1.9665686281847e-05
-1.02328195766275e-05
-2.3286134311593e-05
-3.57427952015321e-05
-3.78087572616437e-05
-1.31123742215043e-05
-9.24393562988802e-06
-3.35867590048764e-05
-1.91070570272486e-05
-1.6542573672053e-05
2.67172836794149e-06
-1.51531640833123e-05
-1.03230211165742e-05
-2.20232157141731e-05
-1.70670185793282e-05
-3.0441360638387e-05
-1.66403260382644e-05
-2.49701347988e-05
-1.43833083466149e-05
-1.82321121967874e-05
-1.37307811345891e-05
-4.02473542850597e-06
-3.97000313252907e-05
-8.64763178370108e-06
-1.72804350139195e-05
-3.04315091950799e-05
-3.27549373770598e-05
-2.3364071656371e-05
-2.22038150989846e-05
-2.07870353209865e-05
-1.58702490841608e-05
-2.13215399239621e-05
-2.64772129683115e-05
-6.04316364745022e-07
-2.05257700572497e-05
-1.79622901282017e-05
-2.64689149165427e-05
-2.19317830598972e-05
-2.08767758926537e-05
-3.2718348176145e-05
-1.55643539116599e-05
-4.08285104915981e-05
-2.14474265356158e-05
-3.19491511909629e-05
-2.42939765181211e-05
-1.65363121266959e-05
-2.51386553027524e-05
-9.9984327506865e-06
-4.49917977220513e-05
-1.35971611232705e-05
-1.9374471158704e-05
-1.47628699891601e-05
6.92882084803434e-06
-1.73484783191793e-06
5.09692478295708e-07
-1.48073903463997e-05
-9.45856002502465e-06
-1.3595480888548e-05
-4.89193163533008e-05
-3.09146078579743e-05
-1.77415616029952e-05
-3.95302791532518e-05
-2.73222535125546e-05
-3.19712507344727e-06
-1.90831782012921e-05
-1.89417338261859e-05
-9.18898355834298e-06
-9.07698356305624e-06
-3.22150283556581e-05
-1.24090025658732e-05
-2.77787708932331e-05
-1.43838078470342e-05
-1.90136291280406e-05
-4.49323166565525e-05
-5.24803752914484e-05
-9.24764019810664e-06
-6.27423913171688e-06
-2.56623894915748e-05
-3.13922624247259e-06
-4.39211763558706e-05
-4.66733503100608e-05
-3.7641655117641e-05
-8.14443062127293e-06
-1.74311045788509e-05
-3.18340970915818e-05
-1.96645885671933e-05
-2.93319354872393e-05
-1.8121579632111e-05
-2.12240670171623e-05
-2.71419623647364e-05
-2.52886836674308e-05
-1.29420738915791e-05
-3.08508247614281e-05
-3.29573503402909e-05
-1.87383303180942e-05
-3.85658640633136e-05
-1.32381251164522e-05
-1.28100691966473e-05
-3.2488761370784e-05
-2.19526553021468e-05
-1.28201226037352e-05
-4.32573774239858e-05
-2.37592324170784e-05
-2.50503528905989e-05
-3.71013582903479e-05
-3.16323183320862e-05
-2.45163050996008e-05
7.91882017607934e-06
-2.00455522575411e-05
-5.69438971912469e-05
-3.40191491391485e-05
-1.00308517092493e-05
-4.30438031421805e-05
5.45403809672506e-06
-9.05359366730929e-06
-4.31815257205173e-05
-3.64977243294792e-05
-1.74452499093388e-05
-2.90486645441773e-05
2.60768161799856e-06
-2.27879590115716e-05
-2.68427524771212e-05
-3.16142355208884e-05
-3.23808206402021e-05
-2.67863156899501e-05
-3.28289006328707e-05
-2.25755187273882e-05
-2.84096943181109e-05
-4.0098821190439e-05
-3.99345154640998e-05
-7.87814803073862e-06
-3.44157953580396e-05
-3.83649732502494e-05
-3.33238708417415e-05
-2.58212322478083e-05
-3.22110103879187e-05
-1.75469695629081e-05
-1.82556549353482e-05
-2.09595123416014e-05
-1.93935075542453e-05
-1.61616578303923e-05
-3.36424313681994e-05
-3.43629367044274e-05
-2.31100377129765e-05
-2.41695059607292e-05
-1.97699344384601e-05
-2.58808058228633e-05
-1.82215492309774e-05
-1.2928850431017e-05
-1.84905060787286e-05
-3.22416158438724e-05
-1.47781764536791e-05
-2.420431540022e-05
-4.82948018727204e-05
2.63610480530166e-06
-1.12376131148962e-05
-2.61118597065827e-05
-3.93217027560454e-05
-1.94905022498273e-05
-9.24206221241584e-06
-4.52690714381617e-05
-1.81535549929515e-05
-2.99897921938741e-05
-2.44112818088205e-05
-2.98997672393232e-05
-1.14767748550532e-05
-1.64795384049207e-05
-1.32720643402612e-05
-1.68880290811561e-05
-3.5717126277962e-05
-1.45720026173763e-05
-5.26800455730379e-05
-1.01503528772506e-05
-2.51864125136982e-05
-2.37156153180898e-05
-1.84212807842185e-05
-1.17642318189487e-05
7.05918154965666e-07
-2.42719438238401e-05
-1.50444598832799e-05
-2.14584651898194e-05
-1.64995098475354e-05
-2.1160800974933e-05
-4.1823214353888e-05
-2.02187695913379e-05
-1.89987875042918e-05
-2.4265987749451e-05
-4.85616578649415e-06
-2.2752866342606e-05
-2.83583805435941e-05
-2.69715205502329e-05
-2.66407590786536e-05
-2.89539043965492e-05
3.00819989603859e-06
-3.09520366468068e-05
-2.33030564947667e-05
-1.86980348984845e-05
-3.51815040441368e-05
-8.01229786541366e-06
-3.26846053297094e-05
-1.61506594740103e-05
-1.79705091578436e-05
-2.89606745745231e-05
-2.45480286028243e-05
-1.94612122948803e-05
-2.1261151962172e-05
-3.68917558422186e-05
-1.10305014105826e-05
-1.3840110500753e-05
-3.22071666938144e-05
-3.16444834178418e-05
-2.06970790748613e-05
-1.77444732878072e-05
-2.20785396227246e-05
-1.62328705693396e-05
-1.97409624177969e-05
-2.94192869436316e-05
-3.28236834315916e-05
-1.91285700283435e-05
-1.3983436948385e-05
-3.05593422580397e-05
-4.48998824651161e-06
-2.59866468601812e-05
-6.44809001406424e-06
-1.03088639554834e-06
-2.07270919076918e-05
-2.29494779442516e-05
-1.95070302656171e-05
-7.0936004614658e-06
-2.89842684738316e-06
-3.24119457036784e-05
-1.55088649782422e-05
-2.35154975983128e-05
-2.33203827653913e-05
-1.31029161957444e-05
-2.43487327708621e-05
-1.10144607214698e-05
-6.18888066165842e-06
-2.21066272361112e-05
-2.91342609017937e-06
-2.23279437490184e-05
-3.63104870833644e-05
-2.65547126781944e-05
-2.39591964595536e-05
-2.54806038212367e-05
-2.56986699754337e-05
-3.63387388090989e-05
-2.92741203079786e-05
-3.88288541762255e-05
-1.99004174284151e-05
-2.87348605283685e-05
-1.94304835338661e-05
-4.58079384218567e-05
-1.63283782787049e-05
-5.20566908880093e-06
-2.4409949005834e-05
-4.3191001081385e-05
-1.93734493294388e-05
-3.65149398810177e-05
-1.52909510313887e-05
-3.64669644590318e-05
-8.17543938851185e-06
-2.45058293798974e-05
-1.5149301736761e-05
-1.68439118739861e-05
-1.18619541627265e-05
-6.31576233010306e-05
3.44226850764657e-06
-5.14911629814391e-06
-1.87371434853638e-05
-4.26897233648684e-05
-5.88073743835299e-06
-9.31405218774365e-06
1.04453225447759e-06
-6.30509777807798e-06
-3.11755850064017e-05
-3.99542683811898e-05
-1.77540581919521e-05
-2.15727760073567e-05
-2.65104013032951e-05
-3.43158795319552e-05
-4.04304312086298e-05
-2.53762388632171e-05
-1.13678947607104e-05
-4.67211124634045e-05
-1.96994148291989e-05
-2.30744103648788e-05
-1.38763669422838e-05
-1.86481164671448e-05
-3.67323749461268e-05
-2.73994960950651e-05
6.25216216553083e-06
-3.41880210542154e-05
-1.60683430729019e-05
-2.48785457428713e-05
-2.94367313123196e-05
-2.85920968211152e-05
-3.6470459064774e-05
-1.16683625686921e-05
-2.52462737266258e-05
-2.82940938092684e-05
-1.65395569581096e-05
-8.44331569663814e-06
-3.11069184696882e-05
-2.23768563542431e-05
-2.14744248790301e-05
-2.3679630186596e-05
-1.4654374385848e-08
-2.29760626104141e-05
-2.99034498479137e-05
-1.35433005851884e-05
-1.47382660916819e-05
-2.24212414192121e-05
-6.49429423349894e-06
-1.05344684369018e-05
-1.28057132113136e-05
-2.08617109732574e-05
-2.31011749918726e-05
-3.09283051401452e-05
-9.50934817121422e-06
-2.72836242371912e-05
-3.94869763818499e-05
-2.34674354674672e-05
-3.63307668972752e-05
-1.75054641262791e-05
-9.22046878029818e-06
-2.63217362010316e-05
-3.7553668758102e-05
-1.62593117754259e-05
-1.31241099055689e-05
-1.04515662711549e-05
-2.04438273415737e-05
-2.22481786616522e-05
-4.22495781182456e-05
-1.29287793609775e-06
-4.98208213389359e-05
-2.98266144193554e-05
-1.50628507865226e-05
-1.0521018300847e-05
-1.99231056574663e-05
-2.11232841309733e-05
-8.84415164971185e-06
3.13221638512519e-06
-1.47074708788972e-05
-2.3155716606969e-05
2.16976308647842e-06
9.20587040796577e-06
-1.72301943508932e-05
-2.08803662103985e-05
-2.52674890237779e-05
-3.71136779360683e-05
-1.27213138033913e-05
-8.85455338513718e-06
-3.64164488824044e-05
-3.48628600222524e-05
-1.96348780347035e-05
3.15321323697206e-06
-3.55061270486036e-05
-2.41090011618597e-05
-1.5263766925459e-05
-1.07738730001377e-05
-2.12703965429581e-05
-1.59903703910001e-05
-1.80783972612961e-05
-4.60875769516034e-05
-2.97264394229907e-05
-2.07114575865684e-05
-2.30894563041022e-05
-1.60140046825891e-05
-3.67076849712733e-05
-3.94102666376943e-05
-3.23622595894174e-05
-2.81612374041261e-05
-2.55948880538589e-05
-1.32310033592988e-05
-2.61139909174466e-05
-1.37343270062235e-05
-3.85307604576297e-05
-2.60760504370545e-05
-1.84659896154464e-05
-1.93648370394186e-05
-3.38642824711582e-05
-2.25336141686375e-05
-4.38238426862464e-05
-4.33218630331465e-05
-2.72131943883864e-05
-3.21328500428535e-05
-3.99845037899654e-05
-3.71469488874819e-05
-3.11814154676265e-05
-3.00393922973618e-05
-4.25995172836912e-05
-6.37179757283411e-06
-1.74641284419823e-05
-8.19264680261528e-06
-1.95121696692438e-05
-2.87658589662456e-05
8.32954210292647e-07
-1.65820832199411e-05
-2.67635917804063e-05
-1.79183482075521e-05
-1.09597459080796e-05
-1.09431034684176e-05
-9.59510716089115e-06
-7.14981144635082e-06
-2.18036917611291e-05
-1.56957190941338e-05
-3.54703628408603e-06
-1.20939961866033e-05
-2.24506214785377e-05
-2.18768296742769e-05
-1.10589619065678e-05
4.44465322008154e-06
-4.15147505483515e-06
-1.85836171283176e-05
-3.28307556684269e-05
-1.57725370632802e-05
-2.3375988989118e-05
-2.14785264112942e-05
-8.57355349595896e-06
1.10363663310058e-06
-6.18407809002875e-06
-2.37104412405043e-05
-1.6271757566287e-05
-4.14185319839317e-05
-2.07469107757661e-05
-1.08321809919431e-05
-1.47056510252013e-05
-3.57856836256977e-05
-1.56629786742569e-05
-1.21258751709036e-05
2.30476626521051e-06
-1.87081691813164e-05
-3.35226569808183e-05
-3.20525691377411e-05
-2.53467748893392e-05
9.68218545275207e-06
-9.83767509342641e-06
-2.24186931189237e-05
-2.47252245977334e-05
-8.61367750007882e-06
-2.01534858803479e-06
-1.78543124575316e-05
-2.41318404477268e-05
-1.46127111601252e-05
-3.92216785179236e-05
-2.31417339214886e-05
-2.36576977893664e-05
-2.24430885622141e-05
-6.37060837518196e-06
-1.05787863174982e-05
-2.3738626074128e-05
-1.76979718572429e-05
-2.82141182287826e-05
-2.22618454468186e-05
-2.10669186445106e-05
-1.54334633433679e-05
-2.1954333841795e-05
-7.01755537728786e-06
-6.80282038523053e-06
-2.81443174237527e-05
-1.90720593987374e-05
-3.68553527490227e-05
-7.17081002716164e-07
-5.27729759396196e-06
-1.36819347016215e-05
-4.95097322619464e-06
-1.3678962811697e-05
-3.79284949451848e-05
-2.68555091901855e-05
1.73296784288236e-07
-2.33864652225813e-05
-3.47773403282326e-05
-3.33659814358798e-05
8.83329077989159e-06
-1.99746793269608e-05
-3.62103069359825e-05
-1.18083664150052e-08
-4.91985714488146e-05
-2.63190528989782e-05
-1.10671885023944e-05
-2.99952143081733e-05
-3.00927692266844e-05
-1.11646032829826e-05
-3.79296019310346e-05
-2.45563030715586e-05
-1.08612056493217e-05
-2.0398128980233e-05
-2.32224542822732e-05
-2.99246249322614e-05
3.93024237372947e-07
-3.64276199439537e-05
-1.0520534392294e-05
-1.57220326404261e-05
-6.85679044431101e-06
-3.62211480445011e-05
-1.80094270013493e-05
-2.22794362184982e-05
-1.13379647898427e-05
-3.87913145690592e-06
-2.10363694680125e-05
-2.69109338456087e-05
-3.017973287406e-05
-3.61696843485802e-05
-6.15103086798232e-06
-9.99057033870528e-06
-2.1023973219585e-05
-2.28425759383976e-05
1.88231164040744e-06
-2.60052065712879e-06
1.02898619568187e-05
-1.95937027874936e-05
-3.89625514739964e-05
-4.25502575367117e-06
-2.31580661227952e-05
-2.46077950752781e-05
-2.80705077653618e-05
3.89230841022918e-07
-4.74902745085523e-06
4.4987454038193e-06
-2.1710263309968e-05
-1.53772175627736e-05
-1.74589189105388e-05
-1.58122671893889e-05
-3.19125371386295e-05
-2.38736834411876e-06
-1.89223458131813e-05
-1.57251062270235e-05
-1.35129248750295e-05
-2.78829959268083e-05
-6.78013384422769e-06
1.35972476022306e-06
-1.94072425360848e-05
-2.38239102254205e-05
-1.83178167628842e-05
-2.92902061562361e-06
-2.05459251978882e-05
-8.39657112180889e-06
-1.12582705415413e-05
-2.06002437903221e-05
-1.72592894801136e-05
-2.56745665676034e-05
2.1952996662374e-06
-1.70092935550188e-06
-1.2038695610154e-05
-2.46569119559771e-05
-2.93229317740794e-05
-4.1500501933582e-05
-4.9625699521069e-05
1.13348415230724e-06
-1.70769415749378e-05
-2.85138831393132e-05
-3.29370458720272e-05
-2.58003672225489e-06
-2.54669462030216e-05
-1.34344228167517e-05
-9.319267752384e-06
1.42611220747395e-05
-1.40244734617142e-05
-2.04468985614077e-05
-2.09295848315068e-05
-1.80110260661137e-05
-2.0437259544645e-05
-1.55061490524134e-05
-1.20399599293271e-05
-2.20515574656964e-05
-4.28191042127248e-06
-4.20953186415131e-05
6.08916966103229e-06
-2.3993454176356e-05
-2.81726259128674e-05
-8.63811653874653e-06
-1.67033945953889e-05
-3.82177716619492e-05
-2.68089994498855e-05
-7.9850742046527e-06
-2.69712940356144e-05
-1.07131592864379e-05
-1.43485795150433e-05
-8.59299989860462e-06
1.30737384959033e-06
-2.26781158552632e-05
-2.72625626838018e-05
-2.62131620095915e-05
-2.41384276239881e-05
-1.68116114949823e-05
-1.62025038063681e-05
-6.94014484880371e-06
-2.80857520433244e-05
-3.47721961423665e-05
-2.8702115098273e-05
-3.04409406357658e-05
-1.17904241945878e-05
-6.08884838921003e-06
-3.6354850438523e-05
-2.61966117350188e-05
-2.28461729940831e-05
1.24403954626564e-06
-3.96582465038372e-05
9.03305500468647e-07
-2.16871421443238e-05
-1.0479557019104e-05
-3.76704490701007e-05
-3.89221573134431e-06
-1.69837359311711e-05
-2.75407127641025e-05
-1.66707302332556e-05
-1.31816578706618e-05
-4.58274606381845e-05
-9.97667653790715e-06
-1.49164509759317e-05
-3.4548676569025e-05
-3.37107362845459e-05
-1.92447113158763e-05
-1.35198358522175e-05
-6.50584800886532e-06
-3.5197575975054e-05
-3.18397568241321e-05
-6.16028971547344e-06
-1.73762648508468e-05
-2.57732140344693e-06
-1.22859880404835e-05
-4.47236810510696e-06
6.56486753635426e-06
-2.15216440812909e-05
-2.22748845754162e-05
-1.96045178517556e-05
-5.88568283618398e-06
-1.69079474913747e-05
6.0150235324433e-06
-2.20521668191094e-05
-1.1396975813877e-05
-2.40200628076482e-05
-1.95477376754885e-05
-1.63081870063177e-05
-3.9301154927584e-05
1.31111168710723e-05
-2.50977820832256e-05
-2.71291689741222e-05
-3.92170618728185e-06
-2.17478959498972e-05
-3.90018009321157e-05
-1.01106505699214e-05
-4.20574783030685e-05
-4.59602220445148e-05
-3.84083286317936e-05
-2.14793364353004e-05
-2.00517414534781e-05
-1.34256654612967e-05
-1.32549480137739e-05
-9.65160607884668e-06
-1.25262263818611e-05
-3.94203058033173e-05
-1.98548114761713e-05
-1.55278302379584e-05
-2.06812801781655e-05
-2.93336927074735e-05
-1.86744397864417e-05
-2.83651327801504e-05
-5.20386390126892e-05
-1.45710166282153e-05
-4.75473034522254e-05
-3.06511350884571e-05
-1.40597023166531e-06
-3.38326796479619e-06
-1.3236316704772e-05
-1.40805018470227e-05
-3.4151000907911e-07
-2.27249706386171e-05
-2.64529060069139e-05
-2.06850541915678e-05
-2.32217971357045e-05
-3.49276898430957e-05
2.02638960036658e-06
-3.04662185904486e-05
-1.78038931874466e-05
-1.78764863727411e-05
-3.29917662321054e-05
-2.30658050360293e-05
-1.41968861373913e-05
-3.48989294443858e-05
-3.38449225521201e-05
-2.32916145461128e-05
-2.90743301768027e-05
-1.0953577408466e-05
-2.43251564027729e-05
-2.00694019017019e-05
-5.5176099538666e-06
-1.39195174772822e-05
-5.36648334216194e-05
-1.98571205792132e-05
-2.30903626683259e-05
-2.67434313780442e-05
-2.01846377145075e-06
-1.19198885648998e-05
-2.91965482693211e-05
-3.04744739519226e-05
9.25364731607277e-06
-9.77339887964697e-06
-8.66951869196736e-07
-1.95962917138802e-05
-2.31026975448409e-05
-1.5535514975915e-05
-3.73069484866308e-05
-2.17143679015635e-05
-4.68179278795671e-05
-2.30573476482807e-05
-1.95431403096171e-05
-8.65234424833395e-06
-2.70795851863239e-05
-1.78942275174376e-05
-4.77239654514532e-06
-3.48237855535545e-05
-1.57775848158502e-05
-3.22153055906963e-05
-1.70749339259538e-05
-3.33980196577258e-05
-1.34156790108429e-05
-1.93214065807623e-05
-2.97271081983598e-05
-2.46535279483764e-05
-1.43153388805706e-05
-4.8875769903376e-06
-1.1940236199992e-05
-3.12870737732931e-05
-2.10240199126146e-05
-3.16133893264961e-05
-2.39943791411237e-05
-3.58592831012003e-05
-1.46116092188791e-05
-1.97281079892823e-05
-2.43313106286291e-05
-2.18717941539435e-05
-1.0017901476445e-05
-6.14796476342065e-05
-2.57469072666107e-05
-7.00296021675827e-06
-1.20832814302807e-05
-3.31552563657763e-05
-1.05374776609321e-05
-1.93564824649284e-05
-1.98923108451075e-05
-1.5873709134681e-05
-1.09258750623777e-05
-1.91199534916917e-05
-2.06415807777722e-05
-7.17880558781186e-06
-9.07418281833203e-06
-3.7062072029586e-05
-3.84769578882418e-05
-2.94889691140442e-05
-3.81517945462487e-05
-3.45496568679117e-05
-4.36855669671368e-05
-2.18636983726325e-05
-2.34564219768095e-05
-2.81662996617516e-05
-9.64429627885024e-06
-3.55755743532019e-05
-2.39832376317659e-05
-4.08550577746782e-06
-2.71384996409116e-05
-1.14185466567942e-05
-4.59885901572774e-05
1.36328915408749e-05
-1.71852836387684e-05
-1.3060987920347e-05
-1.93358580755576e-05
-3.20903429123959e-05
-1.6302323898861e-05
-2.91252774551995e-05
-3.43064253769453e-05
-1.83055917706581e-05
-1.90878064413979e-05
-2.00036178258267e-05
-2.48083884683853e-05
-1.60612818241878e-05
-3.71772377953613e-05
-3.54017936861043e-05
-6.90023236300385e-06
-1.11583823898119e-05
-9.60475932522425e-06
-2.23606839879936e-05
-1.47327040693741e-05
-9.00860564888802e-06
-3.19076540650018e-05
-3.31107803297407e-06
-1.03000221414712e-05
-3.35273145425085e-05
-2.35313592085112e-05
-1.72116934651273e-05
-5.04693535635574e-05
-1.89130900553438e-05
-2.3255484514905e-05
-1.51825311435099e-05
-3.12742139009851e-05
-2.35471198163209e-06
-1.50084148720474e-05
-2.70494230915135e-05
-4.71384297404402e-05
-2.91486025799588e-05
-1.44255823444315e-05
-2.49390508465773e-05
-2.17562496668988e-05
-2.30799480171342e-05
-4.29358485070986e-05
-2.11438971353537e-05
-3.92405813623157e-05
-1.12948433529435e-05
-2.77390434595279e-05
-3.41338783202404e-05
-7.37602272028328e-06
-2.25294706800381e-05
-1.70727644267646e-05
-3.28022660808824e-05
-2.44450257881998e-05
-2.07059610402416e-05
-1.66552815977351e-05
-2.38974028055268e-05
-1.25310057532343e-05
6.04151842976416e-06
3.14134421959428e-06
-2.86618615665358e-05
-2.18801770631111e-05
-5.92384905890352e-06
-2.70828523625691e-05
-2.42211765928689e-05
-1.22267536862794e-05
-1.07455030514109e-05
-3.35232345102627e-05
-2.3323077594456e-05
-1.84383274349327e-05
-2.50397288381191e-05
-1.55921224181144e-05
-3.5773219866522e-05
-5.16017434943012e-06
-8.42646611737003e-07
-1.55910415293173e-06
-1.75425816950991e-05
-2.39965788343558e-05
-7.63088165980204e-06
-1.92885141633669e-05
-2.22078609907535e-05
-1.58752350258859e-05
-1.88461609194275e-05
-1.75466267895292e-05
-1.48394311284836e-05
-2.79656595285248e-05
-8.71984157049675e-06
-2.63424215343842e-05
-1.73745616429674e-05
-1.83065651487677e-05
-3.40248351043699e-05
-4.2025964574703e-05
-2.47102938728931e-05
-5.13627418832962e-05
-1.8305957292064e-05
-3.68696257189171e-05
-2.58121950613505e-05
-2.69498614032491e-05
-3.57210742732952e-05
-2.32913117491146e-05
-2.02189242354482e-05
-8.8588982096546e-06
-2.05127412644146e-05
-1.30275562076706e-05
-6.46765709985463e-06
-1.29998461511791e-05
-2.87908635138151e-05
-1.85375886873225e-05
-1.16315328027555e-05
-2.23026944378036e-05
-2.52230990109877e-05
-2.09412773580934e-05
-6.38004827959503e-05
-3.62585463761546e-05
-3.65474167246394e-05
-3.49270638558312e-05
-2.90524591821302e-05
-7.34621617672824e-06
-9.28701979525454e-06
-7.56509976815464e-06
-4.10098201112204e-05
-1.99086535814635e-05
-1.06985952569274e-05
-2.22564304887473e-05
-2.4982082260453e-05
-2.01160302769657e-05
-1.58404205139842e-05
-2.33007309906675e-05
-1.28016277158167e-05
-2.28300714421383e-05
-7.89370750104757e-06
-3.76285728880961e-05
-2.08244996444691e-05
-1.45881757140482e-05
-7.3659871185171e-06
-3.27790647246656e-05
-5.20028366573923e-06
-2.77297940711692e-05
-1.03619192010897e-05
-2.689586093633e-05
-2.75504946343962e-06
-2.26495876393067e-05
-1.66438243632816e-05
-2.56733265208662e-05
-2.89507720481333e-05
-2.37543103401903e-05
-1.89894922530737e-05
-7.75165454401898e-06
-1.47029068561752e-05
-1.78993334671344e-05
-2.30225907152393e-05
-4.66044623822371e-06
-7.19277895551512e-06
-3.06230465123318e-05
-2.34335849308747e-05
-3.2282762442583e-05
-1.8307281169314e-05
-1.39361870699282e-05
-1.85946240164969e-05
-2.70858321897015e-05
-1.18592017784731e-05
-2.71325046390189e-05
-1.29097059163399e-05
-2.52971374758466e-05
-1.58042992708988e-05
-1.50525162209563e-05
-3.18583338884315e-05
-1.73143418386104e-05
-3.15598855716797e-05
-3.89136534122726e-05
-2.66847885044786e-05
-8.70316597667571e-06
-1.09510826000168e-05
-3.58484702658149e-05
-2.95655526076611e-05
-2.56534685666252e-05
-2.06383234940127e-05
-1.49021445154777e-05
-1.54811964516255e-05
-2.9019543770312e-05
-1.66589412651501e-05
-1.59095327231896e-05
-1.2380150304632e-05
-1.82363221527363e-05
-1.07272364433335e-05
-2.12742795993188e-05
-1.16499935282223e-06
-2.14137820632311e-05
-3.95831781537517e-05
-3.05866887517833e-05
-3.48865746049207e-05
1.89655193960072e-07
-2.41690933793076e-06
4.73871868760856e-06
-3.23557237799214e-05
-2.65585024501663e-05
-3.66411319357313e-05
-1.30677823948157e-05
-1.64883174770069e-05
-2.86625219261219e-05
-2.14733233054406e-05
-4.93844191897925e-05
-1.40709853853066e-06
-1.87295511005568e-05
-2.35774308487985e-05
-1.81059660644165e-05
-5.01692475315345e-06
-2.07813983058695e-05
-5.02708996395694e-06
-2.46537707026312e-05
-3.11455451984741e-05
-2.12038600739118e-05
-1.09934361153721e-05
-1.08433984451735e-05
-2.69953042084183e-05
-1.69776082287239e-05
-1.6856478888837e-05
-2.56124913187549e-05
-9.07922138381213e-06
-9.63339378502946e-06
-1.46421921091014e-05
-8.02930798733342e-06
-2.41505443503522e-05
-2.62607076592761e-06
-5.61906627071537e-06
-4.45685331229118e-05
-1.25137314889704e-05
3.69980035263174e-06
-4.68833230949967e-05
-4.95403156171863e-06
-1.99482982957595e-05
-2.35634163931898e-06
-2.8483447799389e-05
-9.89961149053139e-06
-1.25312100759151e-05
-1.92308513672964e-05
1.25689711900492e-05
-2.59827714381378e-05
-2.29584447416306e-05
-1.03125921218973e-05
-2.16178333410761e-05
-3.35880086372745e-06
-3.29981170599913e-05
-1.86076534380234e-05
-2.54700484898582e-05
-2.45272397042069e-05
-3.08279611040521e-06
-1.80623859024444e-05
-1.74522692703787e-05
-6.251311014269e-07
-1.20633896220462e-05
-1.84710963631477e-05
-3.54307310371138e-05
-3.16430031551562e-05
-2.06323094142328e-05
-7.04022066449113e-06
-2.2758467856846e-05
-8.83444225633606e-06
-1.2301733938385e-05
-2.77046362001168e-05
-3.60418266239136e-05
-1.54329946246281e-05
-2.68871781636344e-05
-2.94721337448479e-05
-1.71671062104991e-05
-1.52160246615564e-05
-2.57588828945404e-05
-3.01051483578179e-05
-6.52627121212811e-06
-1.50203673841906e-05
-4.47547540083131e-05
-4.49119647293571e-05
-6.0787274923144e-06
-4.21500443642213e-05
-2.51445319083811e-05
-4.43054273495907e-06
-3.79613278029747e-05
-2.20914643787758e-05
-3.35717374942662e-05
-2.50849074997484e-05
-2.53967141920756e-05
-4.59089618131659e-06
-1.2170936842094e-05
-5.52127380767029e-06
-2.90380070425842e-05
-2.31660503941315e-05
-1.89880423214129e-05
-2.27004299091001e-06
-8.02464686839006e-06
-2.24419151827847e-05
-9.72049704396686e-06
-3.1804466342102e-05
-4.92346507400001e-05
-1.35933021058597e-05
-8.2671905525284e-06
-2.80991332194671e-05
-2.47732655094078e-05
-3.13115912932135e-05
4.73869787684033e-06
-1.5142724549263e-05
-1.90758790542925e-05
-3.03573324005925e-05
-2.23977032268844e-05
-2.30629847668386e-05
-2.23696658043571e-05
-1.27046337373007e-05
-2.04273453295523e-05
-2.52814839047215e-05
-1.69166659244962e-05
-5.93120476169758e-06
-1.65773334328786e-05
-1.56263316674189e-05
-2.51986367282791e-05
-2.14177487197354e-05
8.97552993327658e-07
-1.71533625099242e-05
-7.5537883637904e-06
-1.01634258180691e-05
-1.19504816153722e-05
-1.37097368779579e-05
-8.74058970860752e-06
-2.0027682280254e-05
-7.92739116421871e-06
-2.03435849764082e-05
-1.71796730662812e-05
-6.55795145022878e-06
-1.53138515373618e-05
-1.24851962635227e-05
-5.11756440852305e-05
-2.1694298381085e-05
-7.71121543417212e-06
-8.96106667654835e-06
-1.57067707670274e-05
-2.14149298751877e-05
-2.88912813929184e-05
-3.00436573797296e-05
-1.72249658057468e-06
-1.19370887415871e-05
-4.86186527710977e-05
-2.79951446627072e-05
-6.59420586825375e-06
-3.07658514308341e-05
-2.22810584610133e-05
-1.39406173540573e-05
-3.81799758407006e-05
-1.87513043983587e-05
-1.19388289634551e-05
-1.00097426819968e-05
-9.11320968063073e-06
-3.61573306182596e-05
-7.83596699229462e-06
-2.97702283593797e-05
-3.00497203645028e-05
-1.31935486307242e-05
-1.98762529300056e-05
-2.14048992975259e-05
-1.92466505186975e-05
-2.08222466898569e-05
-8.95939325656141e-06
-3.25826400540672e-05
-2.06521669204876e-05
-2.75666728028827e-05
-5.31036910311906e-05
-2.57923725353631e-05
-2.75586007837518e-05
-3.45743118592938e-05
-3.37596153108212e-05
-2.55095826118367e-05
-4.84726619735799e-06
-2.6323511313009e-05
-2.22710225997632e-05
-2.65953525930094e-05
-2.04067038083927e-05
-1.71553814517621e-05
-2.00731802831407e-05
-1.56428215385765e-05
-2.98727002574121e-06
-2.73096969254605e-05
-5.39212902363903e-05
-6.01768884035398e-06
-1.49402134505585e-05
-2.07746948882626e-05
-1.51024088299899e-05
9.09933931180856e-06
-1.30866554602755e-05
-7.03838650338824e-06
-3.58159968254524e-05
-6.60169127703741e-06
-3.61414017758644e-05
-4.02498258036136e-05
-1.40269778869959e-05
-1.98475576402449e-05
-9.76326841047977e-06
-2.20602504224003e-05
-1.59617090226537e-05
-2.86680335656357e-05
-2.20627922506549e-05
-2.52916491541945e-05
-1.93122238967556e-05
-6.35544978330023e-06
-6.86101530862733e-06
-1.26168657702509e-05
-2.70985976820555e-05
-2.91839125669416e-05
-5.83273621732248e-06
-2.2177699832233e-05
-2.99682010819049e-05
-1.81592483713176e-05
-1.07499553516272e-05
-2.93008312005902e-05
4.26360069241884e-07
-3.33665536203433e-05
-5.09234832073838e-06
-1.00847568158528e-05
-3.5258265991924e-05
-2.7534515693278e-05
-9.02577078009848e-06
-3.73850493228739e-05
-3.12845281246795e-05
-2.48007818862215e-05
-2.44089822672778e-05
-2.39638432935266e-05
-1.40609323878728e-05
-2.71884316931421e-05
-2.83996173402361e-05
-8.89348430017207e-07
-5.08141192794813e-05
-1.70567259533963e-05
-2.81129917638113e-05
-3.64578529801533e-05
-1.9610643728544e-05
-2.88754724951284e-05
-6.41837684689521e-06
-2.13879511034496e-05
-2.2314191639025e-05
-1.40010537653843e-05
-1.38334210090895e-05
-1.93813074428958e-05
-1.5622690752713e-05
-1.70872392654045e-05
-1.47356540933626e-05
-8.08919730441326e-07
-2.02532483914167e-05
-2.10885808307337e-05
-4.29418219711804e-06
-1.1723866765726e-05
-1.89567095751485e-05
-2.2604320070117e-05
-1.30424656441704e-05
-3.29375856395755e-05
-1.47269362051396e-05
-2.37300463510558e-05
-4.08536786295165e-05
-2.15768560000888e-05
-1.65473989973515e-05
-7.67107989716959e-06
-2.71056889728553e-05
-4.21757463107483e-05
-8.20572747603752e-06
-1.56682301256522e-05
-3.57522278484131e-05
-1.71630268906023e-05
-2.5393385812685e-05
-1.85554728475812e-05
-1.54823885562777e-05
-1.85107456680771e-05
-1.60754845729414e-05
-3.21686652875777e-05
-3.82489895717314e-05
-2.82808468426801e-05
-2.20872809124525e-05
-2.8404577997124e-06
8.48296391824322e-07
-2.88499016057356e-05
-8.7574596370703e-06
3.01844984405528e-06
-2.02073304388176e-05
-4.1909171204331e-06
-2.78710377235638e-05
-1.46806297095953e-05
-1.86065469399182e-05
4.29752531766784e-06
-2.2166074711284e-05
-2.08589489176046e-05
-2.34409313230793e-05
-3.29696147579631e-06
3.30853133473086e-06
-2.57291022742309e-05
-1.62535936352659e-05
-2.38276158045037e-05
-1.60227804825751e-05
-2.66670117270318e-05
-2.41336588926504e-05
-1.36154320442802e-05
3.64586096413817e-06
-7.28856294539853e-06
-2.20216299907668e-05
-1.11343855048396e-05
-6.27468011794351e-06
-1.41587479743801e-05
-1.84605009663666e-05
-6.81167665900454e-06
-2.76596286159934e-05
-2.55831430969909e-05
-3.11183167407651e-05
-1.40908007735587e-05
-1.85715996298451e-05
-7.96334209788539e-06
-5.66842346183374e-06
-1.36094361507118e-05
-3.03505886227075e-05
-1.84889836129285e-05
-3.2577343944278e-05
2.17215402707933e-07
-3.98360764995601e-05
-2.76673592083201e-05
-1.24571192455318e-05
-2.43202198799192e-05
-3.12402791496237e-05
-3.40974867382426e-05
-2.18725911386067e-05
-2.80320680773285e-05
-3.7402659649388e-05
-4.12333100839965e-05
-1.79317887897092e-05
-2.11715445080595e-05
-8.68135388902359e-06
-1.29910283716394e-05
-1.98453577111681e-05
-9.64708877143755e-06
-4.15395732411708e-05
-1.13914746802741e-05
-1.18107572366684e-05
-8.33685008013535e-06
-3.08741202759838e-05
-2.34704068868855e-05
-2.3300329275546e-05
-4.61715553533647e-06
-6.06396737970379e-06
-1.60469495584766e-05
-4.04027819063283e-06
-3.20063106219321e-05
-6.43192764105107e-08
-2.2027474086236e-05
-3.80982285637409e-05
-1.7987592927519e-05
-2.39167720581685e-05
-1.55484141251026e-05
-1.37617539738738e-05
-2.33377752809925e-05
-2.30977206861045e-05
-2.74215289754501e-05
-2.43265030060515e-05
-9.29450592897604e-06
-2.39423229363887e-05
-4.48373732885344e-05
-1.05975326045162e-05
6.65256786127832e-06
-3.00343460767022e-05
-1.69037856214363e-05
-2.13360308304574e-05
-2.48507104671098e-05
-2.79500277162309e-05
-1.66861937270441e-05
-2.31362603535138e-05
-4.77575223123565e-06
-1.55790559914543e-05
-2.54563152502878e-05
-6.82355678650293e-06
-2.27306952272115e-05
-7.76668759643531e-06
-1.13064268381217e-05
-3.28184981036805e-05
-1.80491184973404e-05
-2.6807560123624e-05
-2.43270164460311e-05
-1.90910187957107e-05
-1.13834638264291e-05
-1.69893567908838e-05
-2.70266186566624e-05
-4.65395330583979e-05
-2.3576992647508e-05
-6.62958375673954e-06
-4.68171956757605e-06
-2.74779445501864e-05
-9.20780670796858e-06
-2.33779640396811e-05
-2.90126044693932e-05
-4.28876440100886e-06
-3.15741586092959e-05
-2.59892796362154e-05
-2.84004755463976e-05
-1.90433133102214e-05
-9.53556324612887e-06
-2.36576955530274e-05
-1.83852733264897e-05
-3.37014384944601e-05
-1.88052353333365e-05
-1.60601873008867e-05
-2.99964808413606e-05
-2.80798480932619e-05
-1.36588645632419e-05
-2.21764979007206e-05
-3.73160783444682e-05
-3.32064851363092e-05
-2.26347934655218e-05
-2.99644334922027e-05
-3.92501949076746e-05
-2.94681008337877e-05
-2.99048012251885e-05
-3.1564877296835e-05
-2.22098001514595e-05
-1.56303778983566e-05
-1.27263361175033e-05
-2.70283378486253e-05
-1.82026496768024e-05
-1.45196812065378e-05
-1.69215403956708e-05
-3.08288029393936e-05
-2.46416625072342e-05
-1.42396305638313e-05
-1.65115562155039e-05
-3.09864860035608e-05
5.94284347398511e-06
-4.82302335393782e-06
7.34981366151272e-06
-1.26547504102574e-05
-2.96353179268646e-05
-2.94040177581956e-06
-3.09086725619263e-05
-3.95824251106648e-05
-1.59785302636132e-05
-1.29280256435239e-05
-1.42430702693518e-05
-3.3712006885608e-05
-5.72485421768971e-06
-2.47099988142623e-05
-2.94891966518012e-05
-1.23101621498789e-05
-4.20120388607305e-05
-2.41865640151727e-05
-6.82744458483492e-06
-1.21409860572281e-05
-2.38624807923218e-05
-1.84470997626653e-05
-2.44829931464798e-05
-1.12470538396621e-05
-2.59517771578126e-05
-2.09875824833355e-05
-9.30728259289524e-06
-1.8179192853317e-05
-3.75757488351449e-05
-1.02140661830995e-05
3.64102970737983e-06
-1.43892336207662e-05
-3.04716541031508e-05
-3.05460871435401e-05
-2.04812463662438e-05
-2.76836253366336e-05
-3.71486861541963e-06
-3.40966996249121e-05
-2.93687644102498e-05
-2.34429009818758e-05
-2.21837796149682e-05
-5.04171993147318e-06
-3.12459216088395e-05
-3.2768675461498e-05
-2.2620492376845e-05
2.16398875491627e-06
-3.00949003922945e-05
-1.42796243378914e-05
-3.52608714682896e-05
1.64831766173376e-06
-3.42878286230891e-05
-6.65840998331525e-06
-1.0969937033665e-05
-2.52341777129172e-05
-1.84299720170806e-05
-1.26187863209544e-05
-2.00764700467736e-05
-2.08680971314931e-05
-3.2231953897732e-05
-2.62711106274354e-05
-1.40008523242077e-05
-1.01951801055752e-06
-2.30804970864022e-05
-2.13579471860151e-07
-2.2054563761315e-06
-5.0981150248373e-05
-2.44284287533131e-05
-2.6267672648282e-05
-2.58393805152956e-05
-3.03886749907126e-05
-1.2823610963381e-05
3.81854208832595e-06
-3.06458470212741e-05
-1.69697247334598e-05
6.95476755239379e-06
-6.8469479682791e-06
-4.27774342726368e-05
-3.31423275597677e-05
-3.02999416990639e-05
-2.66888594411012e-05
-1.58328848515517e-05
-3.11702241405642e-05
-2.54173415078378e-05
-7.57391780843147e-06
-3.07289751807935e-05
-2.30149019407294e-05
-3.08057190275045e-05
-1.21900702713625e-05
1.35153354765478e-05
-8.82504371697739e-06
-1.31103547275753e-05
-3.09834497351812e-05
-2.76397962710553e-05
-1.10180982309972e-05
-1.82068525526165e-05
-1.03845000345709e-05
-8.75708832848016e-06
-1.49918988582467e-05
-2.85881383961227e-05
-1.12640175617437e-05
-2.07998915264025e-05
-1.59474248893966e-05
-5.53691314602436e-06
-3.09347923466205e-05
-7.61845959063849e-06
-2.16380857157182e-05
-3.63122895767167e-05
-4.13115291569049e-06
-2.71679962127592e-05
-3.20743170467473e-05
-3.52894272467796e-05
-1.63697835841441e-05
-1.51109034819328e-05
-4.68669329016603e-06
-3.55501059636346e-05
-3.28204271886703e-05
-7.09750811723466e-06
-2.28757019999311e-05
-3.563109827709e-05
-3.29026295257769e-05
-2.84202966810428e-05
-1.85313433982322e-05
-3.33552151816734e-05
-8.72959819618771e-06
-1.61561803433573e-05
-2.70594890720598e-05
-2.36042239558321e-05
-1.26681032785896e-05
-1.69023878331307e-05
-3.60468727877874e-05
-9.78523372285357e-06
-3.03927973880423e-05
-8.05178944886235e-06
-1.56742275482706e-05
1.71520240334731e-06
-3.5019284107061e-05
-1.59420478456909e-05
-2.91083679717195e-05
-1.15153339137674e-05
-1.03403279693767e-05
-2.83489009564394e-05
5.3336657933011e-07
-1.77753751252536e-05
-1.38826505277038e-05
-2.48989856508022e-05
-1.87582692002501e-05
-1.01594781576897e-05
-2.89226480421375e-05
-2.03794224148071e-05
-1.98569806401032e-05
-1.87758589433912e-05
-2.86429547058398e-05
-3.35653381024701e-05
-2.15232247427411e-05
-1.46159111627433e-05
-2.00023354681052e-05
-2.4747837560822e-05
-2.78587254614728e-05
-2.49093445142155e-05
-1.44892276844659e-05
-3.41289912226289e-05
-4.21455525753627e-05
-2.58959259777589e-05
7.3715556847096e-06
-2.16261846431399e-05
-3.41986007502679e-05
-1.78043832572897e-05
-1.86641107351614e-05
-1.61364920631654e-05
-2.76778519052664e-05
-1.19156524307988e-05
-1.64559436604753e-05
-1.29346389568597e-05
-1.85514141064473e-05
-1.80149947908972e-05
1.92141866551273e-07
-4.59692809203088e-05
-2.1616768350382e-05
-1.58811829392604e-05
-9.74123014357449e-06
-2.88109724054103e-05
-3.45817478802349e-05
-2.01636024174522e-05
-3.45556088714646e-05
-2.7027360919515e-05
-2.95641022298435e-05
9.97619687636106e-07
-9.38423699459678e-06
9.20870766876591e-07
-9.31086978357007e-07
-3.11749806305603e-05
-1.46575315599427e-05
-1.17436213602966e-05
-2.4344372852955e-05
-3.04855799768666e-05
-1.10351639146791e-05
-3.21864440870472e-05
-2.26684068821606e-05
-8.94991824085596e-06
-3.91453163545844e-05
-3.50261323479018e-05
-1.6367762554424e-05
-2.48583622093483e-05
-4.46365988345888e-05
-3.71357082138251e-05
-2.77059037741378e-05
-1.46100734196171e-06
-2.78813621599603e-06
-2.27948641208725e-05
-2.63104518421959e-05
-9.4222355408065e-06
-2.08150837471588e-05
-3.04271273424039e-05
-1.84134457426601e-05
-3.07540417347746e-05
-2.06602770541633e-05
-1.47256476945062e-05
-4.47409839154301e-05
-3.3729420473925e-05
-2.39877424836537e-05
-2.60630586292522e-05
4.81377942217387e-06
-1.98310739736165e-05
-3.41750889942184e-05
-2.38181138899965e-05
-4.73286140438854e-06
-1.86776906110627e-05
-2.70029408110458e-05
-1.31529851312109e-05
3.0675414190205e-06
-3.38011212085397e-05
-9.94831791067793e-06
-1.91520491745255e-05
-3.01183266992089e-05
-2.57851740079949e-05
-1.67969414955753e-05
-1.54941975224175e-05
-3.1340676693399e-05
-3.12917242350849e-05
-1.70526392193492e-05
-2.5591515400541e-05
-1.52517011844736e-06
-3.40369342922078e-05
-1.84830358622441e-05
-5.48491542110641e-05
-4.1291352360212e-06
-7.48290870313408e-06
-1.56925749328223e-05
-3.19233602775695e-05
-2.8294434112051e-05
-3.71049754582412e-05
-2.49153591510194e-05
-1.46243134642246e-05
-1.81146933557685e-05
-4.21366855324971e-05
-7.52551665101838e-06
-1.47217952741509e-05
-3.88766121015949e-05
-2.85982668552789e-05
-1.52028532805843e-05
-4.20244447564094e-05
-1.86509973430788e-05
-9.13894451409132e-06
-2.2012209378054e-05
-2.16393375844293e-05
-1.11610813997824e-05
-8.38311322271138e-06
-1.60916055863883e-05
-9.03937234589997e-06
-6.90761666977975e-06
-2.79422245472027e-05
-2.76806949043219e-05
-3.23012389312937e-05
-2.77077229173245e-05
-3.30161301695209e-05
-3.64446071096493e-05
-4.62520936325717e-05
-2.01610816515408e-05
-2.25040187403369e-05
-2.18795524155903e-05
-3.24870512139985e-05
-1.57037667462448e-05
-8.75963851253359e-06
-2.69081028630946e-05
-2.39327823180604e-05
-2.75897011770238e-05
-2.1575014925758e-05
-4.36161294497181e-05
-3.69458039974423e-05
-1.8874484295078e-05
-2.4853761231045e-05
-1.54109715792928e-05
-1.75587540769259e-05
-2.74894034503296e-05
-1.4254768144436e-05
-7.81085104227076e-06
-1.76308582251023e-05
-2.63311469168278e-05
-7.30169374770681e-06
-1.86036397058456e-05
-1.8392879206646e-05
-1.99798330397507e-05
-2.75539780033654e-05
-4.45152546841245e-05
-1.25847992167864e-05
-1.34874716621659e-05
-1.41217611296496e-05
-8.81120007150616e-06
-1.81307825960507e-05
-3.16282943817661e-05
-4.44833932701022e-06
-2.23869953379982e-05
-7.96771929536266e-06
-1.41572448552699e-05
-1.3798140994876e-05
-7.64874985321865e-06
-2.0223253684188e-05
-2.30513155331299e-05
-2.30616838820375e-05
3.3481118372219e-06
-1.60493218084803e-05
-2.15385566546973e-06
-2.31155481639772e-05
-3.24324484227092e-05
-3.2090520617893e-05
-1.00517440685148e-05
5.41250692504001e-08
-5.17853189981855e-07
-3.55520305422785e-05
-1.98055040116829e-05
-3.18163497514133e-05
-1.93157476467417e-05
-1.79675106707326e-05
-3.84121433361577e-05
-1.33062003271916e-05
-3.22505972974892e-05
-1.63584229776287e-05
-1.51686530745568e-05
-3.249466181525e-05
-6.5257538507619e-06
-3.67068799721771e-05
-2.51485751173881e-05
-1.89638997696659e-05
-1.97802788531182e-06
-2.86640923708711e-06
-1.21552348794352e-05
-3.66775515477223e-05
-3.8145915732502e-05
-2.03874349669977e-05
-1.8962183254885e-05
-3.14807171871128e-05
-1.64309653591524e-05
-3.40637690084673e-05
-2.36402697380043e-05
-1.74528588301525e-05
-2.79559205730454e-06
-2.27592051976097e-06
-1.68475330370966e-05
-3.42193477401631e-05
-2.23277753665334e-05
-1.87510318852858e-05
-1.76098107505576e-05
-1.8397479591715e-05
-5.18536434770053e-06
-1.40223525512307e-05
-2.7217295918134e-05
-5.07921589305227e-06
-1.3101970583933e-05
-1.72564659650765e-05
-4.18122521393672e-05
-2.21433536700722e-05
-7.07633563032672e-06
-1.11341408054237e-05
-1.28957316679626e-05
-1.06831285521303e-05
-2.26429407364168e-05
-1.90149266321925e-05
-2.87111015679133e-05
-2.46015505464337e-05
-6.19192991717189e-06
-1.00198970403182e-05
-1.52000945147657e-05
-1.69921011216317e-05
-1.20988325496431e-05
-2.0604002546027e-05
-1.6554662268817e-05
-3.11288070340708e-05
-7.3272514836007e-06
-2.24630991872481e-05
-9.47208043198656e-06
-2.33916801418564e-05
-3.66079569546338e-06
-1.70275396876782e-05
-3.06278882970735e-05
-3.03871119740787e-05
4.64699564357313e-06
-1.80147901018306e-06
-3.83135840424296e-05
-2.38278814667061e-05
-1.42340517466772e-05
-7.66134300414678e-06
-5.42889986895137e-06
-9.36798740935814e-06
-1.10430964467495e-05
-3.29728977631117e-05
-3.34222051538546e-05
-1.93274503071501e-05
-7.96656701443714e-06
-1.41385731699954e-05
-1.81158532584456e-05
-3.65662450641753e-05
-2.49659890234516e-05
3.16126716740894e-06
-1.33767100240378e-05
-4.11041721548274e-07
-1.88658225793929e-05
-2.28136593499995e-05
-1.81172422457977e-05
-1.24102096915669e-05
-8.6555815669879e-06
-2.472503590228e-05
-9.42401155400441e-07
-2.69734057725836e-05
-1.45544446718455e-05
-2.39517707472024e-05
3.13430615591023e-06
-1.36646863688095e-05
-1.65434756526935e-05
-4.57682704596547e-05
-1.49304560757714e-05
-2.85775632758495e-05
-2.66432533733147e-05
-3.03282462284867e-05
-4.20029347171441e-06
-9.70809603637533e-06
-8.7436200560843e-06
-1.56796916706657e-05
-1.59628790744896e-05
-1.87413508601323e-05
-6.97463307914924e-06
-3.13628498288593e-05
-1.38995110539005e-05
-1.80552286860031e-05
-1.83039184998908e-05
-1.37646017496997e-05
-2.43809439817269e-05
-3.38404842237773e-05
-3.42660235681704e-05
-3.09571051393845e-05
-3.63593362241012e-05
-3.52373015174272e-05
-3.18972313628525e-05
-3.27913721522063e-05
-3.87341092777411e-05
-3.84535916539504e-05
-2.532278711726e-05
-1.65165335209189e-05
-1.92675194509147e-05
-1.94367241017794e-05
-4.13290776621124e-05
-3.84529222824375e-05
-2.13408807335479e-05
-3.57445011097983e-06
-1.92454162597941e-05
-2.28439366002607e-05
-1.53533987803077e-05
-4.01516347116828e-05
-1.49457805237891e-05
-2.29158359245461e-06
-3.97888753951505e-05
-1.42244865076884e-05
-8.90838363850678e-06
-2.06873057687662e-05
-7.94677673292797e-06
-3.25750042939127e-05
-2.57867455423952e-05
5.48218477298721e-06
-2.54152540124931e-05
-2.41369232870611e-05
-3.75893971446204e-06
-3.48853474012099e-05
-2.18677871131973e-05
-2.28370075463105e-05
-4.58919935779063e-05
5.4788743043881e-06
-4.6035847066462e-06
-4.22421407930879e-05
-2.06606591902959e-05
-2.97180156901287e-05
-2.59260161484369e-05
-6.71582224498063e-06
-1.04224303520276e-05
-2.38717467113633e-05
-2.78582697329415e-05
-3.53799762560184e-05
-3.31724844572515e-05
-1.94388090073738e-05
-1.89369631217229e-05
-1.4150385218541e-05
-2.56495309758244e-05
-1.70537735694524e-05
-1.79976800552769e-05
-1.80225162073434e-05
-2.44695589387439e-05
-2.71389451974541e-05
-2.1234132836399e-05
-2.66673435368196e-05
-2.62213718379967e-05
-7.23503907378757e-06
-2.04529704220146e-05
-2.09718868413784e-05
-3.73169388932283e-05
-3.11705992352504e-05
-4.40694235408835e-05
-2.30984606520652e-05
-1.08185746440435e-05
-9.0109079731493e-06
-1.226856721432e-05
-1.24580546563222e-05
-6.8483131402856e-06
-1.30844549297146e-05
-1.1828831840922e-05
-6.82168020730935e-06
-2.27865783320234e-05
-1.21246405893613e-05
-1.34605088787689e-05
-2.7463063548427e-05
-3.60120624007883e-05
-7.64541961306947e-06
-1.98929536571809e-05
-8.40836840283001e-06
-2.09376108578427e-05
-1.76853241272819e-05
-2.20356864053046e-05
-3.74274735065176e-06
-2.154788550166e-05
-2.22876523666241e-05
-2.41443750966733e-05
-2.47400937040769e-05
-1.09806602581893e-05
-4.78670369586667e-05
-1.99864810315907e-05
-2.00432022269082e-05
-3.85329454717615e-06
-1.80869207740539e-05
-1.19621555517571e-05
-2.63583013861426e-05
-5.30358004513479e-06
-2.1129466108097e-05
-5.1943117744287e-06
-1.35477368541466e-05
