# Supplementary material for: Research on computational propagation and identification of mine microseismic signals based on deep learning
Source: PLoS One. 2025 Oct 22;20(10):e0334641. doi: 10.1371/journal.pone.0334641 (PMC12543183; doi:10.1371/journal.pone.0334641)
Supplement: S3 Data — (ZIP) [file pone.0334641.s003.zip › 000100500002819.xlsx_0.txt_24.txt.txt]

-1.13836246274869e-05
-1.4715692839848e-05
-5.74187434946946e-07
-6.12513274812579e-07
-2.54465968424027e-05
-1.19908807622329e-05
-9.85578855987535e-06
-2.20323544915711e-05
-7.62248654408302e-06
-2.52585658496612e-05
-3.23867547622052e-06
-1.87290618970661e-05
-1.72708921180964e-05
-1.03447169935543e-05
-3.95018012350752e-05
-2.40061434103106e-05
-2.06545023457147e-05
-4.12729592133595e-05
-1.80534879619651e-05
-7.91096039449193e-06
-1.8907287838852e-05
-2.51527558876472e-05
-2.0786347032789e-05
-1.0277962595052e-05
-1.70421845888361e-05
-2.85754337132767e-05
-7.13433381051565e-06
-2.63238938732166e-05
-8.13314639524409e-06
-3.07498293846218e-05
-2.5893375969829e-05
-6.95418200952263e-06
-3.68255521760628e-06
-2.24420813901775e-05
-3.16817526234728e-05
-1.45081759100466e-05
3.59037501344616e-06
-1.35540550270553e-05
-6.96959716059234e-06
-2.40765923573202e-06
-9.36114893633192e-06
-2.68863040365078e-05
2.02998910145846e-05
-3.47620235899931e-05
-6.83907718043542e-06
-2.43657375292085e-05
-1.67714845811639e-05
-3.10242501934013e-05
-3.32275232920054e-05
-1.10964375743445e-05
-2.58423078127461e-05
-7.36507664108789e-06
-3.31503944632521e-05
-2.49828014466733e-05
-3.29590585826757e-05
-2.78497733113944e-05
-2.82866690882059e-05
-1.87317739714405e-05
-2.94736803887404e-05
-1.55749456804428e-05
-9.93604119638325e-06
-1.01192366038564e-05
-1.18862786560421e-05
-3.18497041853803e-05
-2.51850786357462e-05
-3.51278556486487e-05
-3.13386524359659e-06
-3.09421362320127e-05
-3.07862916243011e-05
-1.78693836695012e-05
-4.31119406613913e-06
-2.55953090598998e-05
-3.57830372256595e-05
-9.30165944409339e-06
-2.03257505022841e-05
-1.45999648742198e-05
-2.64489063361318e-05
-9.71545043298798e-06
-1.59808526589428e-05
-2.10726802218874e-05
-1.46830459910573e-05
-1.15588377222077e-05
-2.39874943486775e-05
-3.43261479351931e-05
-1.63498246837627e-05
-7.56152744352346e-06
-3.54434856339322e-05
-2.3591837785184e-05
-7.82784174569411e-06
-1.28238387823864e-06
-1.61306459352231e-05
-1.18156584000047e-05
-2.45821663088899e-05
-8.87412550693838e-06
-3.98570522147947e-05
-2.35964107934275e-05
-1.91178906444585e-05
-5.19439573196894e-05
-4.46431209761573e-05
-9.51309058459922e-06
-2.0368817975861e-05
1.87768179841714e-06
-1.55468932581823e-05
-8.36278913958458e-06
-2.90441729918374e-05
-3.20755716446386e-05
-9.9041721286702e-06
8.82185527687764e-07
-3.26065088865265e-05
-4.37105875853987e-06
-2.25316979848977e-05
-1.09363579081211e-05
-6.47099872529637e-06
-2.69399749270206e-05
-1.7842302891323e-06
-1.63173157309814e-05
-2.73432299414233e-05
-1.7897810011428e-05
-9.27318515883634e-06
-1.92737244956819e-05
-3.55268676512966e-05
-3.08097311892093e-05
-1.16791135224033e-05
-1.69913043540996e-05
-3.37439613567125e-05
-1.09790215142221e-05
-2.31656683736613e-05
-2.30413461781482e-05
-3.13907443688452e-05
-1.97293752732853e-05
-2.88509932116262e-05
-3.12688425276608e-05
-1.94442179951178e-05
-3.11593346825432e-05
-3.33038300645874e-05
-8.98489241291042e-07
-3.13847255517776e-05
-1.96396442412234e-05
-1.16142708366742e-05
-1.59299252876444e-05
-3.15280446911864e-05
-1.73941667599536e-05
-2.08669808321281e-05
-1.78931589577292e-05
-1.82096245820832e-05
-2.84736150503612e-05
-2.0077365156303e-05
-2.03698489620329e-05
-1.70404228044322e-05
-2.52842254831914e-05
-3.46860303004264e-05
-5.56023571055559e-06
-1.84378506186913e-05
-2.81828942490889e-05
-9.65543036300257e-06
-3.85421165573812e-05
-3.2427579224994e-05
-1.01004815067046e-05
-2.97779037424806e-05
3.95575763237552e-07
-2.94766523285556e-05
-2.38141834571511e-05
-2.4842093256599e-05
-2.03249400360191e-05
-1.55617129842667e-05
-1.38676035269514e-05
-2.03182092341218e-05
-4.23274340099825e-05
5.21208949503096e-08
-1.58291392792608e-05
-1.37559732304854e-05
3.65792473267781e-06
-1.20918337328066e-05
-1.33987434465625e-05
-1.2568993892328e-05
-3.60647355452718e-05
-3.4677358416092e-05
-1.24631422415299e-05
-7.03001467049674e-06
-2.20714149011861e-05
-2.40643129660282e-05
-1.47197787653462e-05
-6.21465640426414e-06
-2.43652266953161e-05
-2.20143242018449e-05
-2.6915576452278e-05
-3.79538786787598e-05
-2.58427770483765e-05
-1.00140965179972e-05
-1.94550460081598e-05
-4.21358054446038e-06
-3.10326811911715e-05
-2.45942291512971e-05
-2.7098286734487e-05
-1.38019903642636e-07
-1.09070773446938e-05
-1.61797805284161e-05
-3.37747389919064e-05
1.55827624552057e-06
-3.32794014849994e-05
-3.41407481425788e-07
4.59421731509559e-06
3.72986588692451e-06
-1.25869418380323e-05
-2.61157439049465e-05
-2.66147672739483e-05
-2.46662078091644e-05
-8.33759327110167e-06
1.06789639871451e-05
-2.12912356144173e-05
-2.29134719787483e-06
-2.77484430998125e-05
-4.49630974754332e-05
-2.90526135193931e-05
-2.90196035124006e-05
-1.77923975113148e-05
1.82091762521578e-06
-1.68069366147343e-05
-1.9251386635095e-05
-3.00476871514581e-05
-2.79372897741184e-05
-1.23910918482892e-05
-1.84928291863395e-05
-2.61434487852287e-05
-2.24308583632887e-05
-1.97539990504569e-05
-2.86437327467027e-05
-1.12165800248828e-05
-3.24506560629495e-05
4.23620103314609e-06
-1.24263876655161e-05
-9.54070447477292e-06
-2.68560615055512e-05
-4.19833648085829e-05
-1.25652704340958e-05
-1.49126645253287e-05
-1.91074717785041e-05
-2.18204155215198e-05
-3.62429732162901e-05
-2.38504926291503e-06
-2.07810106299258e-05
-3.51022928053427e-05
-2.44377354622955e-05
-7.200388575875e-06
-9.5600565521321e-06
-3.29794250304297e-05
-2.42501567793387e-05
-1.03512661784431e-05
-1.68625020494683e-05
-1.33614734500558e-05
-7.96532298264576e-06
-1.87973424755783e-05
-1.3969663097471e-05
-2.62310262620728e-05
-6.63519417854183e-06
-2.05084090801744e-05
-9.19049389660519e-06
-2.74172005654394e-05
-2.726289261344e-05
-3.77131906794294e-05
-3.16870686483974e-05
-1.50476869725682e-05
-4.35253526636571e-05
-2.88571000210688e-05
-4.10398173426862e-06
-2.23751997086968e-05
-2.81938141282703e-05
-2.84023190049093e-05
-4.53762718338136e-05
-2.31894221496069e-05
-4.48601119219288e-05
-3.8914407741943e-05
-1.38595190633606e-05
-2.04277581792232e-05
-1.62876535443943e-05
-3.31503648550085e-05
-1.00980592814298e-05
-1.72321750865426e-05
-3.49765617145918e-06
3.62005420445428e-06
-2.66141195233871e-05
-3.19712913752171e-05
-2.47886041234392e-05
-4.39980890500616e-05
-2.92846616061647e-05
-1.16411995483654e-05
-3.67320298545457e-05
-3.42492802074035e-05
4.59722144693264e-06
-1.0492272757173e-05
3.83535858450565e-06
-1.03365850591809e-05
-2.56092144217729e-05
-1.17342705563337e-05
-1.36157565938324e-05
-2.06306610873721e-05
-6.70168671837378e-06
-6.83343898351036e-06
-1.20964471686868e-05
-1.20756395708823e-05
3.28237831389074e-06
-5.43986882582588e-05
-1.48431848677758e-05
-3.65415123028582e-05
-3.25276107256426e-05
-2.91848529959803e-05
-4.4742637392332e-06
-2.48370356510887e-05
-3.11564720708038e-05
-2.97076523322287e-05
-9.00821627952707e-06
-1.84362421732579e-05
-1.37158858871365e-05
-2.56174477706533e-05
-6.75010238475022e-06
-1.19436329901429e-05
-2.20619780089273e-05
-1.63260159554382e-05
-3.07374592545775e-05
-2.00514807219088e-05
-3.31917394266352e-05
-1.75046747098637e-05
-1.46530164664026e-05
-1.13615421093483e-05
-1.92949300304637e-05
-1.43606189699712e-05
-1.83256906757953e-05
-2.00715429233428e-05
-2.64207245657463e-05
-2.77846012279538e-05
-2.33278435282756e-05
-2.04671481337734e-05
-3.52508093527475e-05
-2.03451045892562e-05
-5.34804779839912e-06
-1.26034832847262e-05
-2.46390721192546e-05
-2.86078895199881e-05
-1.10356628834296e-05
-5.57073844709884e-05
-3.07591234600284e-05
-1.53309863280781e-05
-4.44481684068186e-05
-2.56133930155212e-05
-2.18790324857284e-05
-2.14378104687179e-05
-3.04140024040983e-05
-4.02895043802091e-05
-1.86770600362478e-05
-1.7369237490469e-05
-2.46939875541949e-05
-2.3170572750184e-05
-3.88848677485628e-05
-2.23432211412456e-05
-2.41230278587109e-05
-2.02174542431126e-05
-2.10098642527243e-05
-1.68240655125055e-05
5.21717535232484e-06
-2.50594931408491e-05
-2.18445008553017e-05
-3.50306846917226e-05
-2.90559993577971e-05
-3.48360203413862e-05
-2.45955663618551e-05
-8.45018822404069e-06
-2.44681049696093e-05
-9.65666087430827e-06
-3.54807382898079e-05
-1.17814659029624e-05
-1.90169210337123e-05
-3.46996761431764e-06
-1.650900334001e-05
-2.67930388235993e-06
-2.00449264343853e-05
-2.86038532378852e-05
-2.59571258419079e-05
-9.91994956360032e-06
-1.47895534588752e-05
3.30352687960818e-06
-6.55436784933065e-06
-2.95237029351646e-05
-1.48284670551242e-05
-4.92112581379011e-05
1.43147360930887e-06
-3.56910767562939e-05
-4.53160546801129e-05
-2.77664350951815e-05
-2.10313815631771e-05
-1.17850607999811e-05
-2.55146412609261e-05
-1.65963821507183e-05
-1.73722349062445e-05
-4.63645766787976e-05
-3.05204788411405e-05
-1.34936891535443e-05
-1.10748261571107e-05
-1.96256241182172e-05
-2.3732331130444e-05
-1.32985674543609e-05
-2.13068914724828e-05
-3.26708684262399e-05
-1.94511615706129e-05
-3.42795503838817e-05
-2.57133670005887e-05
-2.7271581484592e-05
-1.48538080420438e-05
-1.72731652926893e-05
-1.81459890907821e-05
-1.6205436987137e-05
-1.26715675182023e-05
-1.44493212749305e-05
-1.31277320138189e-05
-2.08862818142209e-05
-1.64242782580288e-05
-2.78048393814904e-05
-1.27684053007964e-05
-2.21363205946683e-05
-4.9896309084744e-05
-2.16515580739511e-05
-1.48338509409839e-05
-2.13322288896262e-05
-1.9413021928785e-05
-1.75050544225614e-05
-4.15174017275271e-05
-1.39976776662008e-05
-6.67952764261388e-06
-3.07738959949857e-05
-1.76540887853405e-05
-2.82635027599957e-05
-2.21757446135798e-05
-1.1630044475407e-05
-4.35200773201639e-05
-2.46510558702799e-05
-3.29958620972963e-05
-1.61942396404264e-05
-2.18093559306525e-05
-2.48272008040599e-05
-2.1153881229278e-05
-2.4786868752673e-05
-3.68229225674515e-05
-3.60615411186943e-05
-2.60103035357325e-05
-2.37892695725779e-05
-1.13664771496173e-05
-2.48355901719423e-06
-3.00751476265758e-05
-7.93247312182392e-07
-2.67889189613761e-05
-3.42034210270059e-05
-2.63060495171019e-05
-9.78919771284279e-07
-2.9498326435953e-05
-1.63913957093235e-05
-1.74918575830855e-05
-3.08146550812277e-05
-2.69889022934816e-05
-2.77773183389118e-05
-2.41410140651842e-06
-1.79870412395541e-05
-2.73930058068051e-05
-1.59579446749545e-05
-2.70065643390675e-05
-2.77670631660053e-05
-2.46333454035223e-05
-3.38658173670721e-05
-1.20989607283988e-05
-1.21630026128815e-05
-1.09710416786844e-05
-8.32894685114635e-06
-2.06241246086808e-05
-1.8467652740189e-05
-1.84503322134025e-05
-9.98167450888152e-06
-6.90467795724082e-07
-1.88190442046161e-05
-1.48779269354067e-05
-2.11580085839552e-05
-3.36227497021838e-05
-1.81912562064967e-05
-1.62937750787988e-05
-2.80689544860655e-05
-2.11436410157706e-05
-1.78577250226578e-05
-6.43828101056232e-06
-7.40194035708519e-06
-2.36768641574274e-05
-1.55076218604107e-05
-2.76296222947222e-05
-2.71442307719682e-05
-3.09612070397493e-05
-1.87873347524467e-05
-2.37393008041325e-05
-1.3222672711817e-05
-2.55651217071333e-05
-1.84189875521046e-05
-1.1470386828962e-05
-1.75797542202758e-05
-2.66333279108694e-05
-6.39768868185186e-06
-2.58717562614707e-05
-3.1317012063577e-05
-5.73032439656875e-06
8.44331103473873e-06
-2.67769417932385e-05
-2.07450594204958e-05
-1.52101207599298e-05
-1.95820086744315e-05
-2.06863781328818e-05
-2.67102213100352e-05
-9.39715087054062e-06
-9.55019713891486e-06
-2.95091140026558e-05
-1.32259048614715e-05
-1.90963906458203e-05
-1.18504233984365e-05
-1.26437205046757e-05
-2.07853350155853e-05
-2.1156035564771e-05
-3.85577384738166e-05
-2.65093703338427e-05
-1.56864066297331e-05
-2.29864129831331e-05
-2.05052801495615e-05
-2.65060958319629e-05
-3.29414547492167e-05
-3.70783005625788e-06
-2.91237908725783e-05
-1.71669748387e-05
-7.63931250162098e-06
-2.88323266833635e-05
-2.24017255181239e-05
-3.96234083373803e-05
-1.50009105189593e-05
1.22694359622544e-05
-2.26766436344394e-05
-3.06314916199124e-05
-2.75339842163701e-05
-2.35032786643689e-05
-2.66563998333907e-05
-1.79678525409303e-05
-3.57177082237401e-06
-4.90550451062925e-06
-2.31373064818052e-05
-2.15752413932107e-05
-2.74582127315871e-05
-3.02575889491506e-05
-3.40170075269176e-05
2.69943737589988e-06
6.38693596660861e-06
-1.29482095938197e-05
-5.31559128269702e-06
-3.34693681441979e-05
-1.12066686324444e-05
-2.7881491643962e-05
-1.13297618460145e-05
-2.02038816056556e-05
-8.75127975467904e-06
-2.59172163220907e-05
-1.12680875787265e-05
-1.46181492465823e-05
-3.36013004001588e-05
-1.11204382808761e-05
-3.12192979108333e-05
-2.16198465481673e-05
-2.83748469490937e-05
-2.68323078287927e-05
-1.92363030470931e-05
-1.76314320357951e-05
-1.74691850324375e-05
-5.10113604524007e-06
-1.77745260904802e-05
-1.99456760121025e-05
-3.2633738076585e-05
-1.35389892798758e-05
-5.15742642455492e-06
-2.3353677269192e-05
-3.80648851231091e-05
-3.80190879367594e-05
-1.40131810676718e-05
-2.35823030712557e-05
-3.87199797042946e-06
9.95522799530358e-07
-2.98419290711521e-05
-1.92609971500708e-05
-2.45069228480467e-05
-2.46051485864343e-05
-2.69039386293933e-06
-1.37438431400062e-05
-2.0464756348914e-05
-1.67742655242527e-05
-3.86388185626976e-05
-2.05322483248624e-05
-1.79116149990667e-06
-2.36628977659958e-05
-1.49996051174039e-05
-3.3501024289074e-05
-2.97931106665152e-05
-1.33698365932538e-05
-4.03912342533796e-05
-3.18696058749083e-05
-1.14429342489913e-05
-4.83015717644376e-06
-5.26849790447443e-06
-2.31791673862538e-05
-8.32392360585599e-06
-1.95429411318298e-05
-1.41678239971915e-05
-1.94224113046657e-05
-4.61720829048988e-05
-2.49250450303499e-05
-2.04320669552898e-05
-5.75757128842191e-05
-3.7317583788674e-05
-9.24865234595005e-06
-2.55290990178924e-05
-7.60036439687281e-06
-2.30603505325818e-05
-2.56534730593838e-05
-2.81851504039172e-05
-2.15975413005895e-05
-4.76143536059287e-06
-3.03373810489543e-05
-2.62254942135524e-05
-2.35397128036585e-05
-2.69446119670393e-06
-1.05132516893585e-05
-4.85376821728615e-05
-1.50324776123048e-05
-1.26024647747248e-05
-1.01205216281218e-05
-1.99951905468309e-05
-1.83987109057642e-05
-4.47441174744999e-06
-2.67223732188482e-05
-2.58565223190445e-05
-1.2019253555551e-05
-2.89375103345095e-05
-1.11927095408908e-05
-1.88191844459095e-05
-3.5231251691821e-05
-1.00750643975309e-05
-8.93017688740238e-06
-2.67310394083295e-05
-3.44346440253574e-05
-1.72279766178024e-05
-3.1024578759967e-05
-1.49537989007044e-05
-1.9564090579428e-05
-3.79735529660722e-05
-2.03554249689658e-05
4.44544515680696e-06
-2.75666858797348e-05
-2.08008794916025e-05
-3.6095037061877e-05
-1.49345512663912e-05
-1.13537708264241e-05
-6.46358568519174e-06
-3.80543975930747e-05
-4.65411163370219e-05
-2.09815602895123e-05
-2.65823798799795e-05
-1.62752870620596e-05
-4.03534150785249e-05
-3.8247021835932e-05
-4.48396613157625e-05
-1.31479457379891e-05
-2.43780595723091e-05
-1.42114529700023e-05
-2.52872996035753e-05
-3.79616823135896e-05
-4.59393612521718e-05
-6.61259691061772e-06
-5.43634551192507e-06
-9.86793275293473e-06
-2.36909702919314e-05
-2.7063881529177e-05
7.58983317296421e-06
-2.8320648555534e-05
-3.11555005760846e-05
-2.97248402787372e-05
-2.18947248870306e-05
-2.37650460312814e-05
-3.44436969442483e-05
-2.54316164563582e-05
-2.08873663659888e-06
-3.03915661060939e-05
-7.50218427949035e-06
-1.88216879400228e-05
-1.57552014563387e-05
-1.40447909261157e-05
-2.59119424999259e-05
-2.875533915892e-06
-2.19962999720692e-05
-1.88168881302922e-05
-1.91099480803835e-05
-4.42171510704636e-05
-1.82735124772331e-05
-2.70217638045761e-05
-5.85031967201895e-06
-6.88582338646938e-06
-1.09737207456129e-05
-1.97966670799095e-05
-1.25861565705554e-05
-1.28648205147718e-05
-1.63907128594204e-05
-1.23392081814219e-07
-3.66319174212459e-06
-2.23950914177093e-05
-8.76347660521275e-07
5.73322514367805e-07
-6.42298840998074e-06
-6.84880087283402e-06
1.04815733917427e-06
-2.4731185185282e-05
-2.22518197006275e-05
-7.70396903630543e-06
-1.34109691735554e-05
-6.04731099797631e-06
7.39167895291388e-06
-9.60742116470643e-06
-2.56005367099132e-05
-2.92991113148016e-05
-3.73156887490959e-05
-1.16557942597595e-05
-8.50125172336569e-06
-2.61497639302636e-05
-8.21073409292482e-06
-9.08319494436102e-06
-1.70061531913512e-05
-8.76149277906373e-06
-2.23124840795848e-05
-4.3305044210432e-05
-1.42715816846468e-05
7.90298549092588e-06
-2.77645478777209e-05
-3.51092130047176e-05
-1.50529916451452e-05
-2.77983568216605e-05
-2.36457443324559e-05
-2.54719098287164e-05
-1.60390749938158e-05
-6.46134073361009e-06
-2.93967867729762e-05
-2.86243358555439e-05
-3.73287259681608e-05
-1.7628945133721e-05
-4.94348276762954e-06
-1.43768747965341e-05
-3.44770768282869e-05
-2.79971384865563e-05
-1.60943081484285e-05
1.2488577885092e-07
-2.0006334550543e-05
-1.71393047972206e-05
1.01634495070902e-06
-2.9386097012827e-05
-2.99867969098487e-05
-7.64398101646316e-06
-4.05143634915487e-05
-1.1442141293598e-05
-1.90918035233136e-05
1.63654138090636e-06
-3.8376076925542e-05
-2.61899846063332e-05
7.89297134450863e-06
-3.53109768641572e-05
7.00733994809417e-07
-2.78605936487859e-05
-1.04188037217301e-05
-1.27048788585751e-05
-1.82291394560542e-05
-3.89409079514434e-05
-7.410210855774e-06
-3.28584928851599e-05
-2.30852599330261e-05
-1.87086875552351e-05
-3.7026058193806e-05
-4.57693994024888e-06
-2.49124941265263e-05
-1.79591117917024e-05
-7.8294339244043e-06
-2.30663172459423e-05
-1.98648333978993e-05
7.48895329129165e-07
-2.34517978385283e-05
-3.76535753377572e-05
-1.83764800769211e-05
-1.45958851349789e-05
-3.45679664206193e-05
-2.57529344991341e-05
-1.91628258097459e-05
-1.92025331775586e-05
-3.08330231303366e-06
-1.75321653098047e-05
-9.74256575287171e-06
-1.18413031558586e-05
-1.36108552547687e-05
1.03766072888497e-05
-1.2030511858306e-05
-1.29469800268809e-05
-6.70902239682357e-06
-1.73470574239233e-05
-2.91333421876938e-05
-4.00003959487466e-05
-1.1315081018248e-05
-1.29274166487789e-05
-3.27690947947925e-05
-9.84278309211868e-06
-1.23720907963918e-07
-1.06950523225892e-05
-2.74365109130191e-05
-2.45524159095727e-05
-1.84402154359992e-05
-1.07981403499901e-05
-1.55826513357041e-05
-2.47651527201483e-05
-1.47868048714837e-05
-1.60242181240778e-05
-2.95076093510907e-05
-8.30625166715895e-06
-3.64441642837881e-05
-2.02231422716204e-05
7.03805495982908e-06
-9.90577891184475e-06
-3.36830733852203e-05
-3.23704225060558e-05
-2.0183706091423e-05
-2.07571891347947e-05
-6.98633503710915e-06
1.01470683948664e-05
-1.01502397493657e-05
-1.89720787211745e-05
-3.66267630479288e-05
-3.78328135183314e-05
-2.1256961242353e-05
-1.48401621731166e-05
-1.74557399850902e-05
-2.38807652110621e-05
-3.39072385616559e-05
-1.43983459838156e-05
-3.66639709773543e-05
-1.32335612037633e-05
-4.7698789570942e-06
-1.49042473873881e-05
-1.25965097290107e-05
-1.58227648760983e-05
-2.16548857149678e-05
-3.67032042991216e-05
-4.74781851155922e-05
2.27350153737005e-06
-1.82525304251093e-05
-1.39168669721853e-05
-8.28857087330429e-06
-1.9729639563899e-05
-2.02298710480967e-05
-9.75278208409122e-06
-4.08816068176469e-05
-1.8271893128541e-05
-1.30421381084031e-05
-4.02801463451863e-05
-3.4073801755257e-05
-8.21578266710615e-06
-1.80817929060445e-05
-4.11305241108113e-05
-2.24715882091958e-05
3.18027822276243e-06
-3.02858234882724e-05
-9.44461497926181e-06
-3.5270193650184e-05
-2.65422235007404e-05
4.52184843378148e-06
-1.45004988375309e-05
-3.31653733594587e-05
-2.3663855729842e-05
-7.61010424178093e-06
-2.26726491309672e-05
1.88703317859237e-06
-5.1228567585976e-06
-2.06000449686131e-05
-2.37109810494604e-05
-2.24432015311083e-05
8.97956608233151e-06
-3.42960909321758e-05
-1.49502550471402e-05
-2.51888358339456e-05
-2.69460950033454e-05
-3.73324343419187e-05
5.26012532541064e-06
-2.43137350365585e-05
-1.90622767903585e-05
-3.17112010897015e-05
-3.80459939782077e-05
-4.6665125061784e-05
-4.20644466236879e-05
-2.78042767721328e-05
-1.73778847335158e-05
-2.57526332672137e-05
-1.84572297509288e-05
7.88055894727485e-06
-1.74308606386535e-05
-3.57880959991105e-05
-4.59181073945141e-05
-6.49560222874363e-06
-9.33346488501917e-06
-1.99845497829826e-05
-1.41925399803134e-05
-5.31855614228878e-05
-1.36770996103912e-05
5.06945004346383e-06
-7.75554595970591e-06
-1.69572687981632e-05
1.05431700725725e-06
-2.51416852767509e-05
-2.41086849248381e-05
-4.45897703621079e-06
-2.2939252900663e-05
-1.22455248440375e-05
-5.53504636719092e-06
-2.50967114388295e-05
-2.26212865424788e-05
-2.50176861063662e-05
-1.35131990437761e-05
-1.99433011014634e-05
-1.34360025914296e-05
-2.2780876462405e-05
-2.26418862950255e-05
-1.75399306885886e-05
-7.33511551949741e-06
-7.54033463229213e-06
-5.70258053535874e-05
-1.50474820543674e-05
-3.13919354994858e-05
-3.02084164416032e-05
-1.01581852264271e-05
-2.92130245331707e-05
-2.35532682033914e-05
-2.01292799023275e-05
-2.61256853965907e-05
-4.32610013044259e-05
-3.36281501907197e-05
-1.68574333811485e-05
-2.63882967067534e-05
-1.27370922616072e-05
-2.48532150575639e-05
-7.09278849113078e-06
-2.28620109335419e-05
-1.84024203495977e-05
-8.30782741816656e-06
-2.99172896043595e-06
-2.55189559368342e-05
-3.03957088024142e-06
-2.73651583889956e-05
-2.09739505793456e-05
-3.79316650856676e-05
-2.94125875156228e-05
-3.18212501055818e-05
-3.22170968699717e-05
-9.82268983027216e-06
-4.91212268103163e-06
-3.11772579896927e-05
-1.06836453804625e-05
-1.3936217618002e-05
-1.70912517714628e-05
-2.38860089340152e-05
-2.90287255172102e-05
-4.97887812610171e-05
-1.64905411859096e-05
-2.36376404768993e-05
-3.58609458122224e-06
-2.61557573856496e-05
-2.35109523556393e-05
-3.3922535882981e-06
-3.21917216262027e-05
-1.62532624132639e-05
-2.85997525795404e-05
-4.57390261443873e-05
-1.74452917525693e-05
-3.50655363842783e-05
-4.08490160712951e-05
-2.53668617112018e-05
1.86880353713321e-06
-3.22853521305217e-05
-9.57533555779198e-06
-1.98370589896293e-05
-1.59678245766318e-05
-1.33003377599611e-05
-8.61672539139169e-06
-2.71438643357295e-05
-2.00853438954014e-05
6.51195511298111e-07
-3.42778508114101e-05
-1.56140504766722e-05
-2.08549093747442e-05
-2.74215483188966e-05
-2.5784756076628e-05
-4.27867803377159e-06
-2.33403950046123e-05
-2.05290634042179e-05
-1.73146550780745e-05
-1.95424015836708e-05
-2.37119460884925e-05
-2.91965115887399e-05
-1.39025163494785e-05
-2.19570212436217e-05
-1.04686437053536e-05
-1.49318355624757e-05
-3.20136877801862e-05
-1.02991942917689e-05
-6.14543616863519e-06
-2.36420896657179e-05
-4.92312444253739e-06
-1.12080446281773e-05
-2.14499789151983e-05
-9.83642153964611e-06
-2.25146806547439e-05
-3.99756452900018e-05
-4.09368434660071e-05
-5.02249029017258e-05
1.18690858955431e-05
-9.72017938962981e-06
-8.52548623301419e-06
-1.79336201855269e-06
-3.93251103361056e-05
-3.05761948640541e-05
-2.98952410665314e-05
-1.5491016541951e-05
-1.26736534374817e-05
-4.88224273632491e-05
-1.81219675444211e-05
-1.14544049707749e-05
-1.55647323299401e-05
2.01432612428378e-06
-9.8165436260734e-06
-9.13933483831785e-06
-3.18066721972149e-05
-2.98245111678498e-05
-3.39581745779605e-05
8.68428752436524e-06
-2.75270080908174e-05
-3.53162430033022e-05
-2.30074886579729e-05
-6.17311004715974e-06
-4.92586085681871e-06
-3.28452300673363e-05
-1.67982616963018e-05
-2.34710703803484e-05
-1.69681607374025e-05
-1.1658782323973e-05
-2.18162520105316e-05
-3.48500629789713e-05
-1.80350779429559e-05
-1.14687753660722e-05
-2.10459503407822e-07
-3.97118435843805e-05
-2.39076829104162e-05
-1.16997840080083e-05
-1.84176544638422e-05
-1.46529646732214e-05
-3.11299674041492e-05
-2.6371517863287e-05
-4.52987728888756e-06
-2.69856190261975e-05
-1.64532676712823e-05
-8.75832182310808e-07
1.11678297049372e-05
-4.79642437138603e-05
-1.50091405025129e-05
-8.56745715103673e-06
-2.01059687410329e-05
-2.70860819591402e-05
1.02304354350249e-05
-1.77629461603546e-05
-2.13717312908887e-05
-1.98684376813868e-05
-1.18724410018251e-05
-2.80918217987526e-05
-2.71859684534693e-05
-3.34175109245251e-05
-3.02682222386671e-05
-2.12297001918429e-05
-1.56567243330806e-05
-3.57745595092756e-05
-3.80928767791582e-06
-1.42723180449006e-05
-3.04187028899862e-05
-8.31220793845051e-06
-3.20131492349672e-05
-2.01560090411214e-05
-3.54848618218198e-05
-2.1938316854465e-05
-1.62142247329427e-05
-2.13431526482133e-05
-2.24918340499579e-06
-5.46082909713052e-06
-2.67252391528513e-05
-2.89311062520031e-05
-1.16688040815108e-05
-2.62167950391864e-05
-2.02008496314881e-05
-3.15278982354342e-05
-1.80971526054495e-05
-4.56363289099237e-05
-6.52691551142363e-06
-4.8040216230131e-06
-1.77317505252242e-05
-1.73461821941847e-05
-6.82583537724224e-06
-3.18225588836148e-06
-3.34731355439016e-05
-2.76605401136724e-05
-3.02179397357915e-05
-2.08354984406337e-05
-2.78259930005556e-05
-3.45389480320115e-05
-1.57074449431589e-05
-3.63564149787251e-05
-2.67357279601492e-05
-2.3936112281561e-05
-1.50708024402538e-05
-6.73037131310463e-06
-2.78645701940697e-07
-2.79524936993805e-05
-4.15605633914446e-05
-1.8758830319935e-05
-4.38049856137533e-06
-2.59625720396887e-05
-1.85881955009086e-05
-2.80237813710014e-05
-2.33161843461991e-05
-5.25893980333276e-05
-2.17434235060041e-05
-1.5583224328657e-05
-3.44791327728134e-05
-2.18424152796227e-05
-5.48338549906136e-05
-2.14427614996663e-05
2.04743360398627e-07
-7.57226526905154e-06
1.47658170995972e-05
-1.06088465685858e-05
-1.23766009979326e-05
-2.35478584452833e-05
1.55695716350162e-05
-2.94658594566131e-05
8.49467333646556e-07
-3.4735596203744e-05
-2.51871587182966e-05
-2.13124169070952e-05
-1.39524410509165e-05
-2.59966779616519e-05
-3.84405301096928e-05
-1.07341291379152e-05
-8.87742884504569e-06
-5.45883139985842e-06
-1.53511756056017e-05
-2.43716741087211e-05
-2.6015483803574e-05
-1.26150244038623e-05
-1.27921335668809e-05
-1.09349031301533e-05
-1.65926966419468e-05
-2.21077885350848e-06
-2.18410435504511e-05
-2.84024985310602e-05
-2.92776072217995e-05
-2.52015233316444e-05
-5.74568467483591e-06
-2.27664062570532e-05
-2.38722655029939e-05
-1.19996648038954e-05
-8.7799719267794e-06
-4.1230075009417e-05
-5.06043121273264e-06
-1.14206687531823e-05
-4.34998560589862e-05
-4.3580005570666e-06
-2.56742272686717e-05
2.8649711186098e-06
-2.71382042537044e-05
-3.54017801314067e-05
-3.68745456223275e-06
-2.66756489567603e-05
5.92113464670274e-08
-2.68224743805539e-05
-2.85805932387542e-05
8.19676310144386e-07
-1.20745996533133e-06
-2.89148002765017e-05
-7.95455336653715e-07
-9.2709489626953e-06
-8.92116916188713e-06
-9.75075039526404e-06
-3.01278745074375e-05
-3.16499859444784e-05
-3.04120081214568e-06
-2.23964219690324e-05
-2.78600283928176e-05
-1.53938102418218e-05
-2.56515667781385e-05
-7.37992759472347e-06
7.34817558048932e-06
-7.21077794622163e-06
-2.65353220288014e-05
-2.67325763429611e-05
-8.65756443910446e-06
-1.61535640366101e-05
-1.68308130633784e-05
-7.20864444079906e-06
-2.35434598014633e-05
-2.96985257002126e-05
-2.61697803440982e-05
-2.11155564378048e-05
-1.26706293289581e-05
-1.13232352864877e-05
-3.6738497503087e-05
-1.80280324104629e-05
-5.58104148886782e-06
-2.42780533802721e-05
-3.59278701704268e-05
-1.92637557105658e-05
9.06770172521324e-07
-9.50774035082046e-06
-2.05274775197912e-05
-2.85740087443427e-05
-4.43789235066985e-05
-3.6667668203356e-05
-2.78817587721352e-05
-3.82623596906435e-05
-1.35080779306734e-05
-4.54383646551877e-06
-3.51677909736271e-05
-1.42940182933513e-05
-2.85191597792627e-05
-2.0935051750653e-05
-1.16142036512158e-05
-4.65768059938106e-05
-1.39453665227265e-05
-2.856280168728e-05
-2.73023729241799e-05
-1.52408424901676e-05
-3.18716400551297e-05
-1.23718618473584e-05
-1.46638331826616e-05
-2.89307279093295e-05
-2.73089997115121e-05
-1.62561136923144e-05
-2.1587900007421e-05
-2.58714914171636e-05
-3.7980190350963e-05
-2.44518703579188e-05
-2.41544760259504e-05
-7.83843382866482e-06
-1.67341149639261e-05
-1.87368224220388e-05
-1.28619850251553e-05
-2.89169336912407e-05
-1.19822334675935e-05
-2.93383903398869e-05
-4.4849889058103e-05
-3.12028491325578e-05
-3.17577253331481e-05
-1.89936995370266e-05
-1.35585848329596e-05
-1.90402433821175e-05
-1.25032595224962e-05
-8.01370516461941e-06
-1.55648530733408e-05
-9.01087704698377e-06
-1.70270833319056e-05
-2.8977919714429e-05
-2.91854086605704e-05
-4.64750892660509e-05
-1.50754192897039e-05
-2.33134587852213e-05
-3.88857558712788e-05
-1.85240545417982e-05
-2.6511723869896e-05
-1.38327163616635e-05
-3.38691456125032e-05
-1.12727574208225e-05
-1.2250204098711e-05
-2.02143906064692e-05
-2.26828192634404e-05
-2.95374613944185e-05
-2.77864735360275e-05
-1.21564310676761e-05
-2.8665675967416e-05
-3.4138714579614e-05
-3.11422544997165e-05
-3.36049145268052e-05
-1.73861480699827e-05
-2.06901762940147e-05
-2.26042495209228e-05
-2.93545075246622e-06
-2.26495798918921e-05
-1.38750967782606e-05
-3.09989730975365e-05
1.4294898095635e-06
-4.14451594837714e-05
-9.33290791189532e-06
-1.06346125311757e-05
-1.76107095002221e-05
-5.42754355996938e-05
-3.4702352780056e-05
-2.57824771537117e-05
-1.9841132513129e-05
-5.56273903360074e-06
-1.09047982490086e-05
-1.8336153991815e-06
-2.75660012625358e-05
-4.86213938372757e-06
-2.59217117246299e-05
-2.56057539624156e-05
-1.57969500226065e-05
-2.70491992427019e-06
-1.65539749602411e-05
-7.42290409738767e-07
-2.29224753416454e-07
-1.955399108184e-05
-1.74331457121145e-05
-3.77384897419168e-05
-2.87954936185473e-05
-2.47837616162807e-05
-3.08194646417045e-05
-1.28983681421348e-05
-2.05195445802653e-05
-2.230674546223e-05
-1.44702166263224e-05
-1.87695799019623e-05
4.30686010192837e-06
-2.99215659696492e-05
-1.67281692582582e-05
-7.13102753931534e-06
-3.10051747084715e-05
-6.30242216308392e-06
-4.25177111773075e-05
-1.85840639378102e-05
-3.00128515746235e-05
-2.59282257562759e-05
-3.15537048647188e-05
-5.57204407464752e-05
-3.19055789804328e-05
-3.86808673100538e-05
-2.6481411652784e-05
-1.56905010698195e-05
-1.96221487433409e-05
-2.57141966345705e-05
-2.91084553455621e-05
-2.15124996497914e-05
-1.1330289547245e-05
-4.63180112442813e-06
-1.48298416163567e-05
-1.48856557259028e-05
-1.70316697512639e-05
-2.25139565100432e-05
-1.66551387287065e-05
-3.23285162980535e-05
-3.1534894817726e-05
-2.55015511667098e-05
-3.01342259277705e-05
-4.87539396924325e-06
-1.31523513481384e-05
-3.06938913365496e-05
-1.4739152619811e-05
-1.19530505199496e-05
-2.6667442342991e-05
-1.4035423327423e-05
-2.01266978626275e-05
-3.05446737995796e-05
-1.44410578758182e-05
-1.89204019150686e-05
5.13622498781863e-06
-1.94600946772348e-05
-1.85788654595217e-05
-1.82115957477371e-05
-3.38406386776689e-05
1.41683159131153e-06
-1.73489316139933e-05
-2.11373032336957e-05
-1.72751634263088e-05
-3.52587073749705e-06
-1.75177584048077e-05
-1.15684383621541e-05
-2.00812922034212e-05
-4.38861616519819e-05
-2.72511751819449e-05
-2.11203378235848e-05
-1.04910420718203e-05
4.32797265261215e-06
-2.89696450226954e-05
-1.15576436032544e-05
5.93436400968872e-07
-2.99507197805779e-05
-1.21237938109474e-05
-8.84079634661346e-06
-7.90610939007198e-06
-1.63637836323034e-05
-1.25471470312336e-05
-2.86399106328886e-05
-3.13316339925499e-06
-8.94301172362959e-06
-1.95000290475939e-05
-2.51462934579681e-05
-1.65783153225936e-05
-2.85539567756736e-05
-5.97244183046074e-06
-2.05809882932667e-05
-4.53715319448977e-05
-1.63103802440799e-05
-1.75235327580328e-05
-2.65908456300044e-05
-2.00776586093383e-05
-9.45212057961355e-06
-7.49062168331411e-06
-1.27375746798843e-05
-4.7483941562047e-06
-3.55033450551497e-05
2.89056072811534e-06
-2.2237759517729e-05
-6.43374661353141e-05
-1.56384688222274e-05
-7.63041772129533e-06
-8.15806381590158e-06
-1.94014608415348e-05
-8.59752070958998e-06
-3.36840491445474e-05
7.5681962125224e-06
-1.29101200299717e-05
-1.84739810605568e-05
-3.02607419259933e-05
-4.7533454155218e-06
-1.24785761477036e-05
-2.2090091139373e-05
-3.48862423812691e-05
-3.46104276581993e-06
-2.99513800230471e-05
-1.77627825090534e-05
-1.94684756164785e-05
-3.36433029839838e-05
-3.12656030522327e-05
-3.11993969543237e-05
-2.24616729849752e-05
-2.63409313184025e-05
-1.71025042567546e-05
-2.08014504992258e-05
-2.43484341111123e-05
-2.01563037451133e-05
-3.259347219825e-05
-3.72462974897682e-06
-2.25845471646724e-05
-1.84639950879383e-05
-1.67469372802577e-05
-1.95680735925458e-06
-1.7148175402296e-05
-2.88167952354225e-06
-2.13137701555036e-05
-2.73181261988919e-05
4.41101622811482e-06
-9.32630042973923e-06
-1.04579290451895e-05
-1.33181895823892e-05
-2.22085295908003e-05
-2.41384596369634e-05
-5.00106164536564e-06
-1.23601759464523e-05
-2.59500195582127e-05
-3.10278212823924e-05
-1.33077719885078e-05
-2.68540158290986e-05
-1.85998787140409e-05
-8.62005984249855e-06
-1.45791103588299e-05
-1.29424326113059e-05
-6.99273460725579e-06
2.47929363119294e-06
-1.65245552330819e-05
-1.13535814755093e-05
-6.38988174383795e-06
-2.94409603412476e-05
-2.191401448546e-05
-3.04766267407367e-06
9.32932928057077e-06
-3.86476169998891e-06
-1.826777279162e-05
-1.96598770017363e-05
-2.69347418630979e-05
-2.41230858791249e-05
9.293812110974e-06
-3.33879168662268e-05
-1.13813479138211e-05
-2.76627383360108e-05
-3.25781557371753e-05
-2.76478611529758e-05
4.79446046075888e-06
-2.86413617000972e-05
1.33660732105764e-05
-1.32790206432659e-05
-7.85554105823698e-07
-1.11601914550737e-05
-3.40240737660805e-05
-1.35196658196283e-05
-2.77393491647589e-05
-2.40176349903622e-05
4.82071538677169e-06
-2.0996057727527e-05
-2.10102303442652e-05
-4.52306955875633e-05
-4.17992395840534e-05
-2.9299740382763e-05
-2.32180159324329e-06
-3.20494129930031e-05
-1.80648479832277e-05
-3.59883544281839e-05
-3.04806421606148e-05
-3.6826117803674e-05
-1.98650909099217e-05
-1.7941678193963e-05
-3.92966432279765e-05
-7.86489041756981e-06
-1.91522944483819e-05
-2.20641873734423e-05
-1.63830065063876e-05
-7.75522146693003e-06
-4.33642509492359e-05
-1.5158010705532e-05
-2.3771525667591e-05
-9.45310386405655e-06
6.4448958718686e-06
8.41263491764374e-06
-2.75775988820325e-05
-5.6097045648325e-06
-1.48062959487375e-05
-3.19432412517657e-06
-2.70315034428307e-05
-1.12336016005593e-05
-2.58691931216661e-05
-8.26002196017956e-06
-8.50069024756245e-07
-3.91901931617881e-05
-3.00682152476091e-05
-2.82520485901273e-05
4.82967587395167e-06
-4.17138975110538e-05
-2.10650424828195e-05
-2.59535193326995e-05
4.81019280860078e-06
-2.80498217566297e-05
-1.65421484241588e-05
-1.50156240186309e-05
-7.61295450298174e-06
-9.91543317096408e-06
-1.86959364178445e-05
-2.79458098581746e-05
-3.80459449037994e-05
-7.98784714673429e-06
-1.4431245776914e-05
-5.48954861191629e-06
-8.68402696607723e-06
-2.63428547120699e-05
-9.17859067431563e-06
-3.20342650228935e-05
-1.48634630734074e-05
-2.29698542988171e-05
-2.58464954977408e-05
-3.3038218377461e-05
-1.98250193411288e-05
-1.57849540482481e-05
-1.75294297986704e-05
-2.95033897969396e-05
-1.48724189516944e-05
-2.25040950558639e-05
-2.1066749590284e-05
-1.93985867136823e-05
-3.41342973006651e-05
-2.76876074708838e-05
3.51297565197259e-07
-2.00861797203891e-05
-1.03810034863553e-05
-2.05856526331867e-05
-1.37716209250072e-05
-2.20242481276307e-05
-3.17653307781954e-05
-2.38307728494106e-05
-1.19002615023842e-05
-2.92773492998719e-05
-2.05407139246134e-05
-7.26904629060703e-06
-3.1999270387972e-05
-8.02845421784689e-07
-2.36520890782558e-05
-2.20213879344975e-05
-1.2737896504976e-05
-1.07820285034548e-05
-3.90228304630925e-05
-2.31651713195068e-05
-2.71875084568936e-05
-2.47928520364689e-05
-2.46596744863966e-05
-4.47850364006349e-05
-3.72827847649282e-05
-2.28669304547935e-05
-7.13778123550178e-06
-1.60797429865441e-05
-1.34659865029773e-05
-2.10218285146543e-05
-2.87577488974396e-05
-2.31551277509126e-05
-1.7728406328165e-05
-2.09498839557241e-05
-4.20668141834021e-06
-3.24004316238056e-05
-2.34731399584881e-05
-3.54904173913308e-06
-3.9814223942401e-06
2.44182360246922e-06
-2.11213027972589e-05
-3.32654006235113e-05
-1.81958483357336e-05
-2.08066152378675e-05
-3.43408267534845e-05
-3.86467515053298e-05
-6.41432246260906e-06
-1.42015497230231e-05
-3.57439789746331e-05
-3.91091309565979e-05
-2.26611037453434e-05
-1.79992846544404e-05
-2.19555768355475e-05
-1.74580032266967e-05
-1.83642658957454e-05
-2.93213083178396e-05
-4.91664173995118e-05
-2.17405400610205e-06
-8.12268346871169e-06
-1.44840676650527e-05
-4.17112209247398e-05
-6.77370399455472e-06
-1.50619239278572e-05
-3.67330928379378e-05
-3.8333226797366e-06
-1.67354493631515e-05
-1.86774345812274e-05
-2.88581293397256e-05
-2.86815843940697e-05
-2.15678801068992e-05
-4.44340893230609e-05
-3.10618674757067e-05
3.63357583491108e-06
-1.27616223341707e-05
-2.75413945791676e-05
-1.02970199145158e-05
-2.19519681329134e-05
2.73435293627762e-06
-1.57943562526141e-05
-3.52172366257585e-05
-2.78580238310998e-05
-3.37273773517178e-05
-1.77278175387982e-05
-3.40566273732506e-05
-2.71407372585449e-05
-3.85543027363637e-05
-1.60977113804423e-05
-1.52165549848147e-05
-1.51504082557563e-05
-4.27731708808856e-05
-2.68029079232747e-05
-2.69723992966992e-05
9.27089861369692e-06
-2.24131039945055e-05
-1.5731699393361e-05
-2.152493104156e-05
-2.41502465290714e-05
-2.26385956224853e-05
-5.78595246216303e-06
-1.19221744025124e-05
1.71614628596765e-06
-1.36888370397654e-05
-3.48194797905082e-05
-1.4331126862007e-05
-8.87554022062603e-06
-1.93818855204679e-05
-4.68342654539004e-05
-1.86886198985888e-05
-1.28334725336442e-05
-1.09689512711309e-05
-1.16686861082216e-05
-1.4253842256367e-05
-1.14300976591519e-05
-1.05421834571593e-05
-7.77606249530927e-06
-2.0470946192678e-05
-3.86010014102028e-06
-1.91928079409112e-05
-2.44678289466542e-05
-1.43690632027058e-05
-2.05819358543737e-05
1.85701749794844e-06
-2.70461400949948e-05
-1.34420525507547e-05
-2.06849372078207e-05
-1.33086503042554e-05
-1.72233047435448e-05
-1.72056847897902e-06
-4.23174830363449e-06
6.18367797607325e-07
-5.9904949837652e-06
-1.97226353013111e-05
-1.34610763848546e-05
-2.94439414259328e-06
-2.88671306813104e-05
-1.60795651350819e-05
-3.01537393299574e-06
-6.21725827581393e-06
-3.15795335556191e-05
-3.0722699589629e-05
-3.35006387418043e-05
-3.1589331210152e-05
-2.46407569449403e-05
-2.72100508681751e-05
-2.4981355281165e-05
-2.51126124168918e-05
-3.24449115658626e-05
-4.08870923805009e-05
-1.09388234691917e-06
-1.37578315605897e-05
-1.35050664068048e-05
-2.86549577058466e-05
-2.8503933731158e-05
-4.8347324446396e-05
-3.50635763140838e-05
-1.2944370140797e-05
-1.85472448075366e-05
-1.33148949784186e-05
-3.03538851834399e-05
-1.73098893238622e-05
-1.50835266257996e-05
-6.38305390740133e-06
-2.10018102611935e-05
-1.53015649212651e-05
-1.37851377421539e-05
-1.30570351674669e-05
-1.62831843283227e-05
-2.65727181854739e-05
-2.75922731266295e-05
-1.48271443117996e-05
-4.67706273176048e-05
-3.49382023036808e-05
-1.74001982590117e-05
1.02316321713339e-05
-2.31425705342178e-05
-2.06858959732749e-05
-1.80027633188079e-05
-3.17644112114456e-05
-1.17948337597423e-05
-1.52551402333136e-05
-2.36548156502059e-05
-2.21295416416098e-05
-2.42042682852615e-05
-1.06902558237552e-05
-3.67769092536545e-06
-3.51738501465403e-05
-1.48727071000871e-05
-3.81205465363401e-05
-2.18507991540492e-05
-3.75895252274907e-05
-3.07740818224278e-05
-1.50565012055355e-06
-2.97886907015956e-05
-4.14290624486755e-05
-1.98532496651093e-05
-2.2897180808287e-05
-2.44100483671033e-05
-2.41034350935979e-05
-1.53501339249272e-05
-2.93014811738884e-05
-9.12139901361201e-08
4.97456601116213e-06
-1.53632451694649e-05
-1.53000584852976e-05
-1.46886599207981e-05
-1.27504501041591e-05
-1.24634203600694e-05
-2.18936014153567e-05
-2.13260895214797e-05
-2.0966581708882e-05
-3.33451357636187e-05
-1.81933708195454e-05
-2.58476158030961e-05
-3.73042375579392e-06
-3.02880480336049e-05
-1.26283465143544e-05
-3.23899477913011e-05
-3.15012738839981e-05
-4.80793405348858e-06
-2.54394818571667e-05
-2.75167476134409e-05
-1.27804339989715e-05
-3.97107813445104e-05
-3.41235391479884e-05
-1.41554365865375e-05
-1.41080771199117e-05
-3.05047205406697e-05
-1.29838279584317e-05
-4.9572648941915e-05
-1.32522109879659e-05
-1.48799379308362e-05
-2.10704647935668e-05
9.9668381725089e-07
-7.56806340244377e-06
-1.26297512980062e-05
-4.60438524003204e-05
-2.43962056217035e-05
-3.59042195274421e-05
-2.1697170960739e-05
1.40155762897632e-06
-9.17411331107175e-06
-2.35182651820668e-05
-1.03881286993069e-05
-1.91226733796697e-05
-2.16114517825005e-05
-3.66980657183491e-05
-2.02864743472258e-05
-1.90579881403265e-05
-2.33865247818257e-05
-6.09324050441801e-06
-2.86705966260198e-05
-2.48304758653871e-05
-1.55797766159915e-05
-3.01160854101606e-05
-2.71734992301392e-05
-1.44280018273863e-05
-2.09321337640133e-05
-3.2594272398878e-05
-1.51461041743425e-05
-5.856763411917e-06
-9.42492489535938e-06
-3.37016833395345e-05
-1.65607372783211e-05
-2.70614497244941e-05
-1.66994114501006e-05
-1.77032448298088e-05
-4.5567365282211e-06
-1.83516223845274e-05
-2.83725511017355e-05
6.81697810829827e-06
-2.28823319241024e-05
-2.69143357644699e-05
-1.21003728727994e-05
-9.48430552959409e-06
-1.5218478067556e-05
-2.63747866706214e-06
-2.53055760196016e-05
-2.5308844221957e-05
-2.23862590904582e-05
-4.47502456566293e-06
-1.51277041055432e-05
-1.87805072415142e-05
-2.22317528677332e-05
3.66744260273148e-07
1.54448788422213e-05
-2.50381676195742e-05
-2.6135025501115e-05
-2.13511244589852e-05
-2.72354883149288e-05
-3.51208996848685e-05
-2.71965404004933e-05
-1.4465867040212e-05
-1.23611591657449e-05
-1.48222950829199e-05
-2.63414845792269e-05
-1.24214374274327e-06
-1.80121435170881e-05
-1.35003181614783e-05
-1.58910813634114e-05
-1.02044216454725e-05
-1.17305607600152e-05
-1.06652211338225e-05
-7.48150689070471e-06
-2.80839504794367e-05
-3.16713673571446e-05
-4.21930442289872e-05
-2.30319237148813e-05
-4.04686915576788e-06
-7.64967346012758e-06
-4.98653371763204e-05
-1.00374663532393e-05
-3.22114896961034e-05
-1.48460205495779e-05
-2.28592854344223e-05
-8.03507808429521e-06
-2.00752730783037e-05
-1.07817474701103e-05
-2.70103895250624e-05
2.59000400085264e-08
-1.46137848655696e-05
-2.43538278296733e-05
-3.30718287877883e-05
-3.62055327619876e-05
-3.34449944483354e-05
-1.75290087734666e-05
-1.80595198928764e-05
-2.16602504598044e-05
-3.1062696895958e-05
-1.80834925374308e-05
-4.01840460300137e-05
-1.07648435356013e-05
-3.94415825184298e-07
-4.33511495368477e-05
-2.01074147584717e-05
-1.74559740102111e-05
-4.10537700513646e-05
-1.69926356453933e-05
-3.3061694168775e-05
-2.90216170688868e-05
-2.65170141341194e-05
-9.70863829682452e-06
-2.53306054516302e-05
-2.33320219762343e-05
-1.9201794586556e-05
-2.42255318682172e-05
-1.80503866838964e-05
-3.17495534513745e-05
-2.69236915274358e-05
-1.27379171104758e-05
-7.71728872414962e-06
-1.98128713922278e-05
-3.28600246107535e-05
-9.05601753418971e-06
-2.40890977574802e-05
-3.36145570430702e-05
-3.34560663203429e-05
-1.47698726829239e-05
-1.18924986153104e-05
-1.06743801264882e-05
-2.08893922156521e-05
-2.48371880760606e-05
-9.7884154053887e-06
-1.55704518559033e-05
-1.96255928862865e-05
-1.23128941774684e-05
-2.76131959486949e-05
-2.4476643427922e-06
9.39151177280044e-07
-1.20131943600236e-05
-1.29330203386973e-05
-1.62499968861024e-05
-2.10128184372462e-05
-3.37593782402658e-06
-1.15461623231634e-05
-2.37500471456705e-05
-9.52769033266297e-06
-1.26701295338166e-05
-5.46814354485017e-06
-1.9779776048954e-05
-1.82738952670385e-05
-4.46197243946611e-06
-1.64770933145213e-05
-3.86162152524964e-05
-1.24974427428763e-05
-1.15176221655132e-05
-1.31492912353313e-05
-1.84811485907592e-05
-1.8412281706835e-05
-3.3250044190833e-06
-4.11173617705495e-05
5.13139900926559e-06
-6.16437721299268e-06
-1.91998338595778e-05
-3.00636442022168e-05
-3.08842860016715e-05
-2.68025309977944e-05
-2.22633044685002e-05
-1.36000635335119e-05
-1.49309287278735e-05
-2.88409808568059e-05
-3.66865935081768e-05
8.2388302457178e-06
-3.73448169416455e-05
2.2884601904205e-06
-1.70989351805089e-05
-3.53499847596869e-05
-2.65263296316611e-05
-2.11522287706546e-05
-2.67496380321173e-05
-2.18248137906091e-05
-4.27133519446199e-06
-1.11309734961397e-05
-2.58513127959482e-05
-2.58122973951637e-05
-1.02339000651777e-05
-7.345245856778e-06
-2.23485184827277e-05
-4.14090174108308e-05
-2.73591930142443e-05
-1.34973715513555e-05
-2.60315355478253e-05
-4.55343916971333e-05
-2.15199181990974e-05
-1.48715955468057e-05
-3.57823488221169e-05
-1.79322765352977e-05
-3.53838344019923e-05
-1.66867227528284e-05
-2.79602176353523e-05
-2.67608449798004e-05
-3.75945961886445e-05
-3.13579946246271e-05
-2.90472952245847e-05
-3.12395807718059e-05
-1.96267376631138e-05
-3.58763404854653e-06
-1.5117797550349e-05
1.52107617687557e-06
-2.29189840723046e-05
-2.22597361484481e-05
-5.0074338762012e-06
-3.71733928848863e-05
-2.48769448418736e-05
-4.15869523414882e-05
-2.95317623353048e-05
-7.66485625280727e-06
-1.50645130175354e-05
-2.49271116689526e-05
-2.34273055632474e-05
-2.19067695600283e-05
-1.49967179067186e-05
-1.69174838785143e-05
-2.38101239532763e-05
-3.60273988775896e-05
-1.29622865847102e-05
4.96108882895616e-08
-2.75681680967588e-05
-2.61176940728316e-05
-3.36887774600889e-05
-2.48226079187905e-06
-2.23334483704828e-05
-5.31679076847103e-06
-1.84139195678215e-05
-3.88127196255208e-06
-2.7524095597035e-05
-1.27340953665155e-05
-2.60543817985589e-05
-2.19152834156544e-05
-3.21603086366637e-05
-9.43593760801724e-06
-1.48364823750726e-05
9.5485464863668e-07
-2.98668377198058e-05
-2.91162406984862e-05
-1.40025050737214e-05
-2.01195858224796e-05
-2.29419506870004e-05
-2.7251724943419e-05
-1.79095576827752e-05
-7.47687014569327e-06
-5.33980810023375e-06
-1.62301715724497e-05
2.38548109319924e-06
-3.29892720762317e-05
-4.06553091081694e-05
-2.66792483537651e-05
-1.39820286893464e-05
-8.86522039149638e-07
-2.13434403607783e-05
-3.02515614502005e-05
-1.97764733861249e-05
-4.43419697935013e-05
-2.60198439288512e-05
-1.64741347294959e-05
-1.82588766254699e-05
-1.45876585919086e-05
-3.40875186231399e-05
-3.20705557848458e-05
-1.70895058996003e-05
-1.27999327574377e-05
-3.60003852998048e-05
-3.2268936154696e-05
-2.45845555694173e-05
-1.5896781985178e-05
-3.61651754687964e-05
-3.2390387350472e-06
-2.76941893941131e-05
-1.16414965405746e-05
-4.46914672536359e-05
-2.78203039286886e-05
-1.90501001563656e-05
-4.16076437962456e-05
-9.70264601164253e-06
-1.40441427374134e-05
-1.62122823168475e-05
-3.56821616890116e-05
-1.16553126262711e-05
-1.07527512721429e-05
-2.2548498237215e-05
-3.70113489023881e-05
-2.18972642785029e-05
-4.15170561163034e-06
-7.91431514731422e-06
-3.17469778434703e-05
-1.66371426191677e-05
-2.62197001013837e-05
-3.03679223610466e-05
-2.71106471645917e-05
-8.05943779042925e-06
-3.28194531260781e-05
-1.35802938992206e-05
-1.86290176726679e-05
-1.52478684178617e-05
-3.1930303262715e-05
-1.31672563759761e-05
-1.80079797209618e-05
-7.62752862726994e-06
-2.89899712523948e-05
-1.51117649657371e-05
-1.76344857326976e-05
-2.67916132231697e-05
-9.76795169711791e-06
-4.39823762543191e-06
2.06521798795944e-06
-6.0445498572338e-06
-1.88629864185616e-05
-2.93856511492526e-05
-5.18599136959171e-06
-1.00658062024754e-05
-1.48156943562231e-05
-2.72105235616907e-05
-1.16680058794903e-05
-2.77038724750981e-05
-5.15258812243162e-05
-4.04312799848582e-05
3.39569311089418e-06
6.33799379157156e-06
-1.595522525139e-05
-2.27454119194649e-05
-3.01661470348172e-05
-2.9036534268047e-05
-1.1061939009212e-05
6.08271077629061e-06
-1.1038078470773e-05
-1.50611971328632e-05
-2.02391837269899e-06
-2.30793509543532e-06
-4.04839895645193e-05
-2.98451952181364e-05
-2.05426042048286e-05
-2.59061675770823e-05
-1.83603083401883e-05
-2.57435139999928e-05
-9.6687477956621e-06
-9.52158191786227e-06
-9.62842235544168e-06
-2.99705141396089e-05
-2.32924493788594e-05
-1.75543022475666e-05
-1.9312330238058e-05
-3.09684729807765e-05
-1.45594366305221e-05
-3.0734530053071e-05
-1.71660888350356e-05
-2.14989602171819e-05
-1.86630492359172e-05
-3.16860323135493e-05
-1.49154760628282e-06
-1.79549501566754e-05
-2.71203467145834e-05
-2.01430234691788e-05
-2.46300717433187e-05
-3.22087427756286e-06
-5.69532793257081e-06
-3.25279534173314e-05
-1.26038975546907e-05
4.53577013769959e-08
-2.97458164629734e-05
-4.06278937512361e-06
-3.73705628459603e-05
2.29539115572142e-06
-4.07830466858132e-05
-3.5408710275137e-05
-3.27994338658463e-05
-2.01962028036105e-05
-2.0763052059582e-05
-3.1090990009946e-05
-2.60578646515082e-05
-4.25682127578422e-05
-3.57052874814458e-05
-1.9375266891255e-05
-2.75078495912185e-05
-2.14417241679883e-05
-2.73834923521653e-05
3.79302544119019e-06
-1.3580951561814e-05
-1.85194237718033e-05
-3.89403180504338e-05
-1.2181994416233e-05
-3.20595661024515e-05
-2.84061246671106e-05
1.23526639228372e-05
-1.30624637586643e-05
-2.26374666620907e-05
-3.18710419663803e-05
-1.73045516033107e-05
-4.18317485670028e-05
-9.14675245826206e-06
-1.79930168053011e-06
-1.44101674610426e-05
-1.02054364464067e-05
-3.4982803356502e-05
-1.9534272218492e-05
-4.02746269446067e-05
-1.6331654433585e-05
-1.44224387494822e-05
-1.094311684732e-05
-3.35664834981508e-05
-4.82198489255597e-05
-7.58889068590683e-06
-4.26430338421108e-05
-1.67459180429434e-05
-1.35234143151629e-05
-6.89699478504401e-06
-2.93422438614629e-05
7.86481455530097e-06
-1.18676980166034e-05
-1.35742518252491e-05
1.51271449148825e-06
-3.23327065335364e-05
-1.31922130416686e-05
-1.20932440368495e-05
-1.02585814569869e-05
2.91642456790436e-07
1.78227323608777e-05
-2.27189143404176e-05
-2.81191512682203e-05
-2.46297003861289e-05
-2.97039903448918e-05
-1.62901243463818e-05
-3.53828855861384e-05
-1.34961102150744e-05
-2.13474694329443e-05
-2.24185385285638e-05
-2.37458254431518e-05
-2.64171444767179e-06
-1.13402595501796e-05
-1.48416972334521e-05
-3.29196401812078e-05
-3.5100093225308e-05
-2.07938297421229e-05
-1.29806263100834e-05
-2.88909830534308e-05
-9.7884440398673e-06
-3.23716132975274e-05
-1.37920203409873e-05
-2.95466722442797e-05
-2.98368228113921e-05
-2.4692020530309e-05
-2.81931237084574e-05
-2.79539660868684e-05
-1.03454725582196e-05
-1.12205754825904e-05
5.49963859136769e-06
-3.22668409147264e-05
-3.64060663627654e-05
2.86268520783102e-06
-8.77190192146554e-06
-3.18801717052528e-05
-2.28246112648722e-05
-5.52650283454195e-06
-3.50018164051582e-05
-2.39448535188634e-05
-1.58387310213613e-05
-2.89490655370379e-05
-1.33491575520945e-05
-8.33182028986777e-06
-3.12793697494836e-05
-3.08745760406787e-05
-2.5894274972637e-05
-1.86987830797163e-05
-2.92844544041583e-05
-2.04791103678887e-05
3.26846433364711e-06
-3.56185775850151e-05
-1.78111933238923e-05
-2.58228935306253e-05
-8.42166996713124e-06
-1.86437405612345e-05
-2.13273813229746e-05
-3.28340775866753e-05
-3.16907842201903e-05
-2.44111509616336e-06
-1.96913049161379e-05
-3.06929613714968e-05
-7.78829947642977e-06
-1.60181236521011e-05
-1.2869008101733e-05
-1.85166363290291e-05
-3.69578239723452e-05
-1.79240357536165e-05
-2.52938178827589e-05
-1.95142192745745e-05
-1.93683211749489e-05
-2.38910183064304e-05
-2.32070982432879e-05
-7.77747267160811e-06
-2.45075973818495e-05
-3.10683392104021e-05
-2.34914214838609e-05
-1.5660954118039e-05
-1.82241883513286e-05
-4.01105735518951e-05
-3.82417097251836e-05
-3.22767619009232e-05
-1.84255647896888e-05
2.07354334493504e-06
-2.90890612274702e-05
-1.61018005428558e-05
-2.02836645664681e-05
-3.02504943364032e-05
-1.25003012282003e-05
-2.10607212899714e-05
-2.27003168342765e-05
-2.00045805082107e-05
-2.37654725249055e-05
-2.94957105427288e-05
-2.07084016247368e-05
-6.27356866810566e-06
-1.79554788884091e-05
-3.17411585136732e-05
-2.75934208997984e-05
-3.37305076952313e-06
4.52245528850449e-07
-3.45140936455374e-05
-7.03259186703104e-06
-3.05199570761966e-05
-5.56844706485998e-05
-4.23808414582503e-05
-3.5404576787983e-05
-2.78661671651938e-05
-1.83316251060144e-06
-2.59193279116923e-05
-3.85940783564593e-05
-3.29741742743265e-05
-8.44374972143429e-06
-1.17063222436832e-05
-6.15254137975426e-06
-3.50223671129466e-05
-1.87643830409458e-05
-4.64301807540456e-06
-2.5882212527961e-05
-8.23509135670701e-06
-1.55389123251969e-05
-2.69784377416435e-05
-5.29926438837319e-07
-3.08549743922361e-05
7.54169574119333e-06
-1.31071407993306e-06
-3.08257444464832e-05
-3.41899368026384e-05
-2.26888288055528e-05
1.55748406509375e-06
-6.09837912547425e-06
-1.53279691648402e-05
-1.73620852207832e-05
-1.87673020269976e-05
-9.89559268114906e-06
-2.14233995686219e-08
-7.64235392847851e-07
-3.87764146744854e-05
-2.08224988181288e-05
-4.11871325210398e-05
-2.24821297168649e-05
-1.45321708798715e-05
-2.78427155059496e-05
-5.80404118795227e-06
-3.76672554145161e-05
-1.30465798626742e-05
-1.53876548084428e-05
-2.84359219989663e-05
-1.68390168964103e-05
-1.71112086355455e-05
-3.37344411143723e-05
-3.08404264364539e-05
-2.46927061115496e-05
-2.51596983872483e-05
-1.723430721269e-05
-3.28737775353835e-05
3.79515870075421e-07
-2.2078916974502e-05
-8.15628064365062e-06
-3.53855639682379e-05
-2.75009685273916e-05
-1.96396913868319e-05
-4.65465314481344e-06
-1.69783927219682e-05
-7.71506410099947e-06
-2.38979375745867e-05
-2.93894145050135e-05
-3.49054502661064e-05
-1.97679592330697e-05
-1.9334860680974e-05
-2.51861349341307e-05
-4.01641379732874e-05
-3.44482843755177e-05
-3.17348663465941e-05
-3.26639585499223e-05
-3.58001233104812e-06
-1.11808141856479e-05
-1.41344057799151e-05
-2.20936755164229e-05
-1.74046869677013e-06
1.19827682474307e-05
-1.86724379789942e-05
-2.70024324196451e-05
-2.81492787900446e-05
-9.94019888196757e-06
-2.28371615816977e-05
-1.82367315521315e-05
-2.99482644456487e-05
-2.36496545656375e-05
-1.24932573409586e-06
-3.41106561618921e-06
-2.58833695367467e-05
-1.51945214176284e-05
-3.74505698116465e-05
-3.38540748634304e-06
-1.52506351138502e-05
-3.57275705347405e-05
-1.37950362551132e-05
-2.39632309925442e-05
-2.83493411097931e-05
-1.49268165484404e-05
-1.37550356292821e-05
-2.11329241640882e-05
8.92695033460718e-06
-3.08681874606093e-05
-2.90906053954459e-05
1.75903448109189e-06
-1.56831920660519e-05
-1.47486084324063e-05
-3.76717523521102e-05
-1.93987117658551e-05
-7.57823397187198e-06
-1.34611417510878e-05
6.38637316187222e-06
-4.24326098314146e-05
-2.27253442485876e-05
-1.83649074602683e-05
-1.05253348334396e-05
-3.13635510887084e-05
-9.80263850703686e-06
-2.64395051221472e-05
-1.91087669689312e-05
-2.25597051016007e-05
-5.28780558990505e-06
-7.30700705306324e-06
-1.66663505773543e-05
-2.9319345445071e-05
-2.91810636812395e-05
-1.65907513279627e-05
-1.40702697823791e-05
5.02863361966201e-07
4.39322576862196e-06
-2.91834742024977e-05
-1.18637076567064e-05
-3.24514603000264e-05
-9.97557557368844e-06
1.01946177879808e-05
-3.13814183023656e-05
-2.21834431719007e-05
-1.39115465905398e-05
-4.57944375048268e-05
-2.48212748090571e-05
-2.84672508399947e-05
-4.97122554331444e-05
-1.87244057217758e-05
-3.20098142518417e-05
-2.17105844804976e-05
-3.04761149116158e-06
-2.35656185024081e-05
-3.2284371787655e-06
-2.72451967260601e-05
-2.02361363569254e-05
-5.61831511950559e-05
-4.05813067545116e-05
-1.8208728292655e-05
-1.85640351482576e-05
-6.29752176472208e-06
-4.96923843901077e-05
-3.25878954671948e-05
1.18706565816422e-06
-2.16396609321052e-05
-1.27455968580727e-05
-3.36153651726275e-05
-1.25410035883617e-05
-1.14529733772142e-05
-2.44911560822419e-05
-1.13206086086039e-05
-1.50916691938258e-05
-1.46858915509035e-05
-8.34321580908968e-06
-1.80917253764361e-05
-2.4504571246753e-05
-1.5077124394454e-05
-1.44971015730024e-05
-2.74480321428794e-05
-3.16557345979985e-05
-8.48553693339417e-06
-1.75882367259365e-05
-5.59837055516518e-05
-4.1220986962097e-05
-1.08901911810285e-05
-3.01310735145869e-05
-1.80542147733776e-05
-1.39877020759321e-05
-5.02917148792763e-06
-1.52699640972447e-05
-3.01823565695227e-05
-1.66387649663644e-05
-3.9944893215816e-05
-2.40718860554508e-06
-2.4762080902202e-05
-4.12628039741434e-05
-2.78943635848529e-05
-1.56401041207321e-05
-1.01504510145896e-05
-1.05146533596053e-05
4.94801167942349e-06
-2.27062205083876e-05
-3.33701976094402e-05
-2.24325629075192e-05
-2.37198361819011e-05
-3.51926025816513e-05
-3.41462774280168e-05
-2.96605049188282e-05
-5.52997065771851e-05
-2.6130540234907e-05
-4.17256757553246e-05
-2.01344098571704e-05
-1.74815190059513e-06
-2.82711195646165e-05
-2.17132612272749e-05
-2.54139149010876e-05
-4.70173573950295e-05
-5.91491134029724e-05
-2.18905206939774e-05
-1.96981306164861e-05
-3.49529706238574e-05
1.1191187714602e-07
-1.9463797414921e-05
-2.8495314247272e-05
-2.71378704960078e-06
-2.18392633263182e-05
-1.76001342338157e-05
-2.01250310362423e-05
-1.7014723571414e-05
-6.61863493381961e-06
-2.4519021356578e-05
-1.44054765407938e-05
-7.95425230985099e-06
-1.79672148748251e-05
-1.46452411536755e-05
-1.3854924095836e-05
-1.31238969011156e-05
-5.0198327423656e-06
-6.49392570754911e-06
-1.76206731855497e-05
-1.0950039890256e-07
-3.58368061411608e-05
-1.07138104568584e-05
3.80222730516762e-06
-2.92936565420844e-05
-1.79320319867434e-05
-2.82063756405409e-05
-2.81461882186369e-05
-3.48064206143236e-05
2.16155703352936e-06
-8.32585101160328e-06
-1.92280981423371e-05
-1.89801459260756e-05
-1.46238927257035e-05
-3.23033276137634e-05
-1.31465061366987e-05
-2.00863614504505e-05
-1.67255639913002e-05
-3.14841352560316e-05
-7.02824332719204e-06
-8.839535949161e-06
-5.05025133591446e-07
-3.19559019363553e-05
-1.81448376199431e-05
-2.95555884718878e-05
-6.90032941184945e-07
-1.73165178365217e-05
-3.3624673207707e-05
-3.23384713193085e-05
-3.56247155312022e-06
-2.35676724229924e-05
-3.70542369394198e-05
-2.79109352060035e-05
-3.73306884948087e-05
-1.86637188775158e-05
-9.78912519017908e-07
-1.96788791033804e-05
-1.34487974675935e-05
-2.20341440249889e-05
-5.01155848804068e-06
-3.95037404847106e-05
-3.20204420400444e-05
-1.71227109507549e-05
-1.23788900449217e-05
-1.75742886768794e-05
-1.58570721409128e-05
-2.96614449380569e-05
-3.41010765029984e-05
-3.17794904990553e-05
-4.06008393430895e-05
-4.02688238868533e-05
3.44071190008274e-07
4.43242446049814e-07
-2.00425688513131e-05
-2.97236812293808e-05
-2.46076297503021e-05
-1.66584651589891e-05
-7.60683326885001e-07
-2.55208746334845e-05
-3.94651220446648e-05
-2.97072289707099e-05
-3.32692577005871e-05
-4.08304354560517e-05
-2.58369912010891e-05
-3.49291084740374e-05
-2.08500224712063e-05
-2.07944356693264e-05
-1.52227911495848e-05
-1.56635646843136e-05
-3.63699151520775e-06
-3.74843391948392e-05
-2.68526233548654e-05
-6.44507099162735e-06
-2.2643178823519e-05
-2.75707189824969e-05
-3.83445001051661e-05
-1.03227055242719e-05
-1.88026310447868e-05
-8.67953107755956e-06
-3.35755914562101e-06
-3.26507598827964e-05
-3.46929332471184e-05
-3.07634303633786e-05
-1.1701274774621e-05
-1.96260397192316e-05
-3.6135746180492e-05
-2.39867818839677e-05
-4.1401973129839e-05
-2.6394301610624e-05
-2.95143427806968e-05
-8.17415393322411e-06
-3.40124206481723e-05
3.03085955104898e-06
-2.11451378447497e-05
-3.4135858163501e-05
-2.29690766741153e-05
-2.33593140687126e-05
-2.25617429923557e-05
-3.07481516995271e-05
-2.95734589964585e-05
-2.4865614320874e-05
-1.3693587849111e-05
-3.29370995675114e-05
-2.88535587302535e-05
-3.05180563152473e-05
5.26702819860341e-06
-3.65247958120902e-06
-1.02331031373724e-05
-3.02754216556049e-05
-1.45280417540982e-06
-5.83381052759861e-06
-3.25204675955549e-05
-1.19256339492523e-05
-1.59449669451365e-05
-2.81633257424054e-05
-2.20799128921132e-05
-2.91656959171933e-05
-1.99955725188988e-05
-1.48948998344545e-05
-3.32466504554246e-05
5.69278350221011e-06
-1.03929872678759e-05
-2.71545005221402e-05
-3.21946310399484e-05
-1.98398273227855e-05
-2.56068353082799e-05
-4.57107666896851e-05
-1.69498305569199e-05
-1.89191800084952e-05
-3.34832262873627e-05
-1.44334627783371e-05
-2.68947629717753e-05
-7.30747353618857e-06
-3.21488585110512e-05
9.06612528205136e-06
1.15797668331603e-06
-3.25487686005223e-05
-1.07889811005798e-05
-2.55184395628812e-05
-8.62532458986316e-06
-3.26087204259797e-05
-2.25198800586761e-05
1.68678695555106e-06
-2.34272024500665e-05
-1.98935055702442e-05
-3.02086383063585e-05
-1.94374911316592e-05
-6.65434332930418e-06
-9.16193674255435e-06
-1.07062125859443e-05
-2.13166314572546e-05
-2.64359688161476e-05
3.62152612908507e-07
4.21963707683785e-06
-3.23057130062677e-05
-1.3811731866145e-05
-4.09241434153883e-06
-3.66402087302581e-05
-2.27709665895388e-05
-2.48317609488092e-05
1.96162860567592e-06
-3.52497823437476e-05
-1.25747745238892e-05
-1.23021249437265e-05
-2.13115995809244e-05
-2.82356822657383e-05
-3.68751167153112e-05
-1.36615588083832e-05
-2.70903248417736e-05
-2.25390643017458e-05
-2.77991470497186e-05
-4.44215887544532e-05
-1.57457074167238e-05
-2.74107398902928e-05
-9.57425770398309e-06
-3.31793096093907e-05
2.37596160983298e-06
-2.44043517554818e-05
-2.11711826116478e-05
-4.40524924588874e-05
-1.67189433299389e-05
-2.00775544227645e-05
-5.42643628351647e-07
2.90152233595976e-06
-1.27430032705434e-05
-1.80003048414674e-05
-1.55719340342443e-05
-4.16763255680933e-06
-3.16536813525865e-05
-3.17982231926154e-05
-1.28050060560378e-05
-2.00785401063163e-05
-2.32326763322266e-05
-3.72070466227046e-05
-4.57986683734862e-05
-2.80250585310148e-05
-3.19937232550188e-05
-3.59204816834275e-05
-2.8808245317543e-05
-2.60473919235795e-05
-5.69778052119974e-06
-4.89898926885832e-05
-3.61830685048229e-05
5.23435629431818e-06
-2.29240767143953e-05
-1.99617006323129e-05
-1.00869749290638e-05
-1.24271863221178e-05
-8.28376548085375e-06
-1.68305542948609e-05
-8.54819423856793e-06
-2.45745473933921e-05
-2.85989804475329e-05
-1.74296740661159e-05
-2.34051121000373e-05
-6.37335031655763e-06
-3.23622546638073e-05
-3.07110187530847e-05
3.16362679375532e-06
-1.30401334315196e-05
-1.78785983651555e-05
-1.74087181985726e-06
-2.38637788157653e-05
-1.94366912465739e-05
-2.70657274391794e-05
-1.1311309610462e-05
-7.80967517848247e-06
-1.06387025335039e-05
-3.91296841374801e-05
-4.10889061635065e-05
-2.53128391490229e-05
-1.9877096143653e-05
-3.60133947574298e-05
-1.94224394990132e-05
-1.08745868130514e-05
-2.05458186063907e-05
-3.02803589911926e-05
-2.76908935024514e-05
-1.15385929611008e-05
-3.83218890733226e-05
-1.05902498410386e-05
-1.06759839091938e-05
-2.24059711559192e-05
-3.27537033679885e-05
-3.178303185832e-05
-6.97777687218767e-06
-2.88677160371912e-05
-3.28636569442392e-05
-1.32335551446889e-05
-3.5417511328584e-05
-1.79794281801852e-05
-3.18748994668881e-05
-2.43198849983353e-05
-2.99913086056416e-05
-1.98932121621769e-05
-4.090010971255e-05
-1.24620030455818e-05
-2.95956687140767e-05
-3.00708772868291e-05
-6.11134878789939e-06
-2.68092270453015e-06
-8.3018150078503e-07
-7.77438668110341e-06
-2.3910310014634e-05
-3.15568734469369e-05
-2.32998135649562e-05
-9.37459910602673e-06
-3.37235982576431e-05
-2.26248878365801e-05
-4.6103510682351e-05
-5.71102953980295e-06
-3.84361401123444e-05
-3.03219446597568e-05
-2.33254144262325e-05
-6.57890183451277e-06
-3.15390830943537e-05
-3.24067610480781e-05
-2.12323933684797e-05
-3.02346598339206e-05
-1.42548004299816e-05
-2.73037677519167e-05
-2.52685665255588e-05
-3.14485758776601e-05
-9.52946638827184e-06
-1.54252729123266e-05
-2.65046883745805e-05
-1.4900199647418e-05
-3.12258514388871e-05
-3.05288428737037e-05
-3.54111041516382e-05
-2.13622432663952e-05
-8.71323746278745e-06
-1.85965620541752e-05
-2.36903926303249e-05
-3.65321155007228e-05
-2.86148855363987e-05
-8.52653117711802e-06
2.43167061477068e-06
-3.05802570255267e-05
-2.93008848725856e-05
-3.20888688721404e-05
-1.94382808779012e-05
-2.5970233596632e-05
5.97558998701905e-07
-2.58069419794873e-05
-1.80036580294812e-05
-1.61249278081266e-05
-2.12776062059251e-05
-1.13299961047186e-05
-3.68683121828143e-05
-1.82541505187722e-05
2.65075244436322e-06
-7.15677802511626e-06
-3.46258430789237e-05
-1.93246710139218e-05
-4.31596831816774e-05
-1.98950730742587e-05
-6.38580866683126e-06
-2.07586083283061e-05
-1.77388685047828e-05
-3.71756243598971e-05
-2.30615773721122e-05
-1.69638865678944e-05
-7.27984170086168e-06
3.0200029704219e-06
-1.94184230490438e-05
-1.97222484648873e-05
-2.26599444064797e-05
-1.93501918026346e-05
-4.73893353682733e-05
-1.73879303366272e-05
-5.4115899241415e-06
-1.78825942429471e-05
-1.89206338139088e-05
-4.74239884701218e-06
-1.91075256552482e-06
-2.02770512264399e-05
-6.28251055741409e-06
-2.99267014952124e-05
-2.81569035033835e-05
-2.12700495252428e-05
-1.62829368711845e-05
4.41409980878554e-06
-2.73856340718774e-05
-2.17524377708012e-05
-5.04795317121475e-05
-3.2493469810118e-05
-1.85327279333132e-06
-1.80902426749096e-05
-2.44242394618188e-05
-2.231002484709e-05
-1.93997893687631e-05
-2.36982570942073e-06
-4.00963316719694e-06
-1.04572343721501e-05
-2.76481575597559e-05
-2.23048739484703e-05
8.60766013513137e-07
-1.05522113355346e-05
-3.45638797024188e-05
-1.88231607287727e-05
-6.34805580001595e-06
-1.78796240579553e-05
-2.4458673693615e-05
-2.86094624692118e-05
-3.09705280931251e-05
-4.10322745219454e-06
-1.77535665963513e-05
-4.06960302439399e-06
-3.42885737564716e-05
-7.7149350553247e-06
-9.62115807943946e-06
-3.92559982362409e-05
-3.01666772362787e-05
-1.3131835038653e-05
-2.40078718887417e-05
-2.9701705656641e-05
-1.58370509143056e-05
-1.83124612339251e-05
-3.7882649956056e-06
-1.89015538001028e-05
-1.33505100938081e-05
-1.11278319133358e-05
-1.34310157140333e-05
-1.74344770803723e-05
-1.67697525622645e-05
-1.2121620741083e-05
-2.5276013605295e-05
-2.58629853298424e-05
-1.6234944633535e-05
-2.94889414961694e-05
-2.85189902165671e-05
-2.27833640007721e-05
-2.33667935778788e-05
-1.64175777120429e-05
-2.21621845858109e-05
-2.7317231995335e-05
-1.81471539724902e-05
-1.38523671874766e-05
-2.0915029661381e-05
-2.61340757902675e-05
-2.63496847874915e-06
-6.88529130664968e-06
-1.63494150837906e-05
-3.38843548517443e-05
-3.52237051785338e-05
4.69287468687983e-06
-8.15489241264156e-06
-2.56653708462305e-05
-4.08544352025835e-05
-1.91877082490854e-05
-1.79371349332588e-05
-5.29087810805498e-05
-2.12583448892954e-05
-1.58795853270597e-05
-9.59965860302953e-06
-2.97502755770269e-06
-2.56788520185768e-05
-1.33491770274601e-05
-1.98695231130844e-05
-1.64833101113606e-05
-2.87580880941357e-05
-1.77859631062257e-05
-1.46335787390136e-05
-2.70198485879495e-05
-7.26400709627523e-06
-8.84673018789047e-06
-4.0949015957338e-05
-1.29481602345676e-05
-2.0271563748489e-05
-2.97834419779041e-05
-5.34713750288878e-06
-2.19324985822753e-05
-1.06793762809358e-05
-2.92396646588331e-05
-2.21904263452238e-05
-2.41156870824058e-05
-2.65322337817793e-05
-1.90267934870068e-05
-4.96093168021242e-05
2.88762223432969e-06
-2.38293598121919e-05
-1.34553014289081e-05
-4.04158010359309e-05
-1.78750131172756e-05
-3.24592984213184e-05
-1.47752923213501e-05
-3.93792714915555e-05
-3.33811971854667e-05
-6.8690177043697e-06
-2.9242624674845e-05
-1.49574285417951e-05
-1.25263612906283e-05
-1.91342642771115e-05
-1.15294566076568e-05
-1.33624916466836e-05
-1.3785878820403e-05
-1.68921916912001e-05
-1.6695805484821e-05
-2.23790240845656e-05
-2.6119121121084e-05
-2.35806735681159e-05
-3.55037863157199e-05
-9.41130477700966e-06
-1.42950412233343e-05
-1.31417360727792e-05
-9.31970059425809e-07
-2.32987377961063e-05
-3.23282475566961e-05
-2.65219219773365e-05
-1.118334934974e-06
-2.84857661035049e-05
-1.3039673034499e-05
-2.57810426416514e-05
-1.14907783903151e-05
-2.28245399595338e-05
-1.53965069282067e-05
-3.0547740618176e-05
-1.17056445075908e-05
-1.97995285571005e-05
-2.15647163975913e-05
-3.52098366221031e-05
-1.81694309297657e-05
-3.34851529781032e-05
-2.21397396539338e-05
-2.25306295359809e-05
-4.36056160240668e-05
-1.10418492991862e-05
-1.36905650800721e-05
-1.73717029309396e-06
-1.76850432253622e-05
-9.95996318892912e-06
-2.03787552392738e-05
-3.05103802445618e-05
-3.71930987926887e-05
-2.20669450847252e-05
-2.20002463393795e-05
2.29990138554752e-05
4.29271265593593e-06
-1.95478428776447e-05
-2.67065325572157e-05
-3.30251253501459e-05
-2.2780066204373e-05
-4.96718477000567e-06
-5.81165515892191e-06
-2.60043104456956e-05
-1.95693404612314e-05
2.02813733199998e-06
-4.32507678757387e-05
-2.35008145199019e-05
-7.42016987855379e-06
-3.25801527986389e-05
-2.20184893922205e-05
-1.70770757935435e-05
-2.24255670957815e-05
-2.47910698242041e-05
-6.22513280814386e-06
-9.37283576744696e-06
2.27175733528536e-06
-2.88621847400929e-05
-4.76280533220744e-06
-8.3139692760703e-07
-2.59369931800897e-05
-3.31604830807721e-05
-3.27604375194395e-05
-4.23233884209537e-05
-1.01764169501104e-05
-3.87610581188006e-05
-3.8555992512457e-05
-1.0680912250938e-05
5.64047314874456e-06
-2.55617083688241e-05
-2.23227990803306e-06
-8.76213062638056e-06
-2.71423341338222e-05
-2.20243294241297e-06
-1.16794128080092e-05
-3.61437938097568e-06
-1.15725653056418e-05
1.37575360700694e-05
-9.77193403167666e-06
-3.36735944611118e-05
-1.49973959577721e-05
-2.49878408315543e-05
-1.99142484507979e-05
-1.7640695324719e-05
-2.02376415456014e-05
-3.89025946134403e-05
-3.02382682465338e-06
-2.79931617619169e-05
-2.74950306399463e-06
-2.03903057946052e-05
4.34879871689789e-06
-3.16910633919533e-05
-3.08679020022453e-05
8.9576072327341e-07
-3.59434411476146e-05
-3.76777481851898e-05
-2.14316839568397e-05
-2.21083258831098e-05
-1.48829233025665e-05
-8.26870981451156e-06
-1.38187661298499e-05
-1.99650184801744e-05
-2.9285877049957e-05
-1.08593480647523e-05
-1.14053061514011e-06
-4.2390759067459e-05
-8.90601359706603e-06
-3.21796604587464e-05
-8.6356190832386e-06
-2.2136262494465e-05
-2.8552489467061e-05
-1.51088907851725e-05
-2.76595609326497e-05
-1.99252059006995e-05
-1.39264601403464e-05
-2.97091799840727e-05
1.72457417510893e-06
-2.82296535473915e-05
-2.03008374253118e-05
-2.36023764847387e-05
-3.30365489540318e-05
-2.14394830063929e-05
-2.64365434544403e-05
-3.58146867994518e-05
-1.55892062702673e-05
-2.42990984401123e-05
-2.47530810516392e-05
-1.56267736031536e-05
1.16765949579187e-05
-2.41641319088574e-05
-2.92471643305184e-05
-1.50610339544484e-05
-5.78246751920704e-06
-3.06393519947958e-05
-2.89945793044306e-05
-2.90229983025792e-05
-4.4271370805515e-05
-5.21209280228447e-05
-2.81261386056905e-05
-1.21735861567209e-05
-3.1956656437104e-05
-1.25111799370668e-05
-1.37033045699543e-05
-5.78091285231566e-06
-3.12158706353414e-05
-2.42902585275467e-05
2.65625192829389e-06
-2.98072251451049e-05
-9.11261762717007e-06
-2.72907220194983e-05
-2.56847712995983e-05
-1.5252251650186e-05
-3.82810641556035e-05
-8.66894278376155e-06
-2.29173530331243e-05
-1.06732086493716e-05
-2.76988539022539e-05
-1.85440888232159e-05
-5.45379932524528e-06
-2.2031246786921e-05
-1.0978941674662e-05
-5.21395255218752e-06
-2.01218303731115e-05
-8.09008327760793e-06
-3.17042729459097e-05
-1.77159564233449e-05
-2.77263413598323e-05
-2.31959727622308e-05
-2.43218304071815e-05
-2.5016779911096e-05
-2.30163774021138e-05
-3.45165012883675e-06
-2.65658406769542e-05
-7.91122462660907e-06
-2.18824378728772e-05
-4.03393787858549e-05
-1.05550363548834e-05
-3.03153029294742e-05
-2.50114127459513e-05
-2.44273679946639e-05
-1.81467787397865e-05
-2.6345629706797e-05
-2.76836777539324e-05
-1.7332278416509e-05
-2.26032144247807e-05
-2.60862676284481e-05
-1.956693511807e-05
-2.61942537862095e-05
-4.27764208542907e-05
-6.90332589573736e-06
-3.34403222753565e-05
-1.30677861077649e-05
-2.94049221818801e-05
-1.75436617703373e-05
-2.54591761600729e-05
-1.8787044748852e-05
9.14852704813106e-07
-2.56076816564029e-05
-7.25788005943537e-06
-2.58967526052928e-05
-2.93205313784118e-05
-2.0281704522523e-05
-2.07221053915881e-05
-1.79402193135752e-05
-3.21145529129805e-05
-2.11902905651854e-05
-2.86682832340933e-05
-1.31269673070913e-05
-1.05382024541128e-05
-3.48671051674914e-05
-1.32663409324256e-05
-2.78690374329717e-05
-1.62920551938321e-05
-3.5998700708171e-05
-1.32183064386527e-05
-3.21546229758381e-05
-2.15619313057877e-05
-1.90342157319981e-05
-5.17824942391095e-05
2.6731182449472e-06
-2.51383654338192e-05
-1.49606934039221e-05
-9.61641016136996e-06
-1.60575892585173e-05
-2.33472787144356e-05
-2.10849937935571e-05
-2.13090557228081e-07
-1.76861297947612e-05
-1.85998035788211e-05
-1.85709868726882e-05
-1.18999110018598e-05
-2.32235954082566e-05
-1.74932080236145e-05
-2.87807028337706e-05
-1.69181311049348e-05
-1.31148949599289e-05
-3.88912378933727e-05
-3.221960193251e-05
-5.19689956976026e-06
-1.03829909562667e-05
-3.12036657814134e-05
-1.37898042863459e-05
-1.42835599098672e-05
-7.57434081615995e-06
-1.65578311674492e-05
-2.56187478609092e-05
-3.24009098595457e-05
-3.15268361055398e-05
-3.0061323814869e-05
-2.45700034055429e-05
-2.05526455028625e-05
-2.04984735939993e-05
-1.40675756234576e-05
-2.30092950332088e-05
-2.18008910899925e-05
-1.29356539324897e-05
-1.52521247118302e-05
-2.42940094965553e-05
-5.12429575054936e-05
-3.5709038306406e-05
-2.24081360635163e-05
-9.5327170643538e-06
-9.44855200474899e-06
-1.42371879377786e-05
-4.09128155674612e-05
-3.09016757938915e-05
-2.58774713218488e-05
-2.26923924107112e-05
-2.73466666117821e-05
-3.44494049560895e-05
-1.87262983378677e-05
-3.66436314018139e-05
-2.85754026968552e-05
-1.05447255479455e-05
-4.72578429524982e-06
-1.44345500137548e-05
-7.50132215773704e-06
-1.31720666511128e-05
-9.46618295553478e-06
-1.23945214162567e-05
1.08408017188177e-05
-3.72644204680388e-05
-3.42528881570812e-05
-3.50763209211016e-05
-2.45937800010136e-05
-1.99771792141147e-05
-7.77048722427339e-06
-3.97395475986803e-05
-3.03445930248309e-05
-2.04885107676125e-05
-2.92436398814596e-05
-1.48654936526436e-05
-3.21857493351222e-05
-2.92769362265261e-05
-3.42161374374668e-05
-3.5802633755319e-05
-9.28867609744583e-06
-1.67465112024926e-05
-2.08638672481133e-05
-4.71736037441403e-05
-2.18577535389143e-05
-2.59425898925874e-05
-3.83309081022537e-05
-1.00916733463413e-05
-4.32758218028934e-05
-1.51479917058176e-05
-4.60720319232526e-05
-3.23231321155014e-05
-3.73004136539195e-05
-2.79020271619914e-05
-2.38241248947087e-05
-2.24684078581316e-05
-1.8023069580436e-05
-8.7006370550907e-06
-2.77131329980807e-05
-2.13190120092464e-05
-2.40031047596694e-05
-3.13631089619416e-05
-1.32774356641178e-05
-3.17575972367399e-05
-1.68713860078739e-05
-2.41790829114464e-05
-9.50453377339247e-06
-7.26114432390286e-06
-3.63907658750815e-05
-2.24200986552646e-05
-2.72897315081805e-05
-2.7831783515201e-05
-3.94346472957333e-05
-4.88749709831731e-06
-3.26479290752459e-05
-3.07399370214641e-05
-1.1191399217241e-05
-7.68109777639132e-06
-1.97170165229441e-05
-1.2855730639484e-05
-1.02052223481343e-05
-1.43921127302688e-05
-1.70322152737168e-05
-2.70078587082177e-05
-4.02684585475815e-05
-2.59628620953473e-05
-5.12977764765254e-06
-3.21406160544066e-05
-1.57038719450453e-05
7.0154886015488e-06
6.08119250026809e-06
-3.34615027068836e-05
-3.50335266237741e-05
-1.87940844786846e-05
-1.82986693540678e-05
-2.43071150274427e-05
-2.96543152003053e-05
-1.66590143227644e-05
-1.78958659271526e-05
-1.30866308083593e-05
-1.11389215041929e-05
-2.93888310362004e-05
-2.49834954632276e-05
-1.73598825770914e-05
-1.72092419017302e-05
-2.20017279241837e-05
-2.05880241385708e-05
-2.83334362204015e-05
-2.44522173177228e-05
-3.19895435650339e-05
-2.07593258641296e-06
-2.05526771337143e-05
-3.6866480547994e-05
-2.17679356532149e-05
-3.6260204313139e-05
-7.27154633056653e-06
-1.79571324039833e-05
-2.7435677076209e-05
-3.48642037847038e-05
-1.73526345882309e-05
-3.38161782321791e-05
-1.67281780082971e-05
4.75416705228631e-06
-1.35944528370439e-05
-1.70985217831002e-05
-1.03351341543102e-06
-3.41328110891209e-05
-2.42984061283902e-05
-8.44625873544541e-06
-2.20900107468578e-05
-3.83673237549147e-05
-1.06168698321248e-05
-4.32547849445017e-05
-1.31681657582618e-05
-2.13918864244646e-05
-2.6356471455727e-05
-3.72100800794532e-05
-6.2820176039481e-07
-9.84199569329755e-06
-1.90413745681506e-05
-1.65197403511953e-05
-1.4661615982572e-06
-1.88507251405643e-05
-3.71057662126732e-07
-3.20715504964648e-05
-2.30422273470972e-05
9.31121402691365e-06
-3.35252643945794e-05
-2.30970599936615e-06
-1.88678339876052e-05
-1.81594027279495e-05
-1.24218404825154e-05
-4.60712253283475e-05
-3.28223855872304e-05
1.05283546439488e-07
-1.81766807127597e-05
1.80423893533642e-05
4.71648269309641e-06
-2.18274714160516e-05
-3.18533278711587e-05
-2.4181117740027e-05
-2.04192195859756e-05
-2.01189065540354e-05
-7.92206115027805e-06
-2.19203186753185e-05
-8.37288880828598e-06
-1.130833322537e-05
-1.65679663420227e-05
-4.32884413173471e-06
-1.96952254984066e-05
-2.2774667126185e-05
-1.30963958627329e-05
-1.47999625276557e-05
-3.89406440118076e-05
-1.72681170457115e-05
-2.41072195275936e-05
-1.61052099634218e-05
-1.74920021970301e-05
-1.67431809848472e-05
-6.11005522834832e-07
-1.22454332432152e-05
-2.77078282478233e-05
-3.72265442299777e-06
-1.74308122963119e-05
-2.34891996850959e-05
-1.00312863802945e-05
-4.65466619176961e-05
-2.01376753452456e-05
-1.19262273359834e-05
-1.81185156634732e-05
-2.86439953098982e-05
-2.68375025721157e-05
-2.74004026956047e-05
-2.78011875907208e-05
-1.81464630533525e-05
-3.39952740447959e-05
-9.80944577557485e-06
-3.44371242395414e-05
-2.12823042676823e-05
-2.31535772418837e-05
-5.01344588039269e-06
-4.08171815340032e-05
-2.76894221994668e-05
-2.37975989068502e-05
-3.1282692411655e-05
-2.67920722392676e-05
-3.22422673118587e-05
-4.53800205308759e-06
-2.07487349605343e-05
-3.43584921695186e-05
-2.29125983296874e-05
-1.76497197411326e-05
-3.73406594442939e-05
-2.37172752567271e-05
-3.23332000674993e-05
-9.2671587304048e-06
-2.78438997661191e-05
-2.34716578194039e-05
-1.81937807836321e-05
-2.95104954600504e-05
-2.8968724814075e-05
-1.46319790672227e-05
-3.29312785829362e-05
-4.08163300906341e-05
-2.72158183785476e-05
-4.56560364273269e-05
-2.57170197899304e-05
-4.54124079444344e-07
-3.28375240772632e-05
-1.47498475311028e-05
-2.67724734384044e-05
-2.82594873417433e-05
-1.68310785482613e-05
-3.54442733639009e-05
-1.8114386366924e-05
-3.08086725877007e-05
-2.30216121852784e-05
-2.47468808629739e-05
-1.73675882020074e-05
-1.82258409052439e-05
-1.09872552445459e-05
-1.23598988082674e-05
-2.51039913236255e-05
-2.74671115169983e-05
-3.00771855189977e-05
-1.86694808061345e-05
-2.58757260497503e-05
-2.25083239878272e-05
-2.75022363783367e-05
-3.94753340893232e-05
-1.62604050180925e-05
-3.29776718456002e-05
-3.18151736687379e-05
-7.42170549478076e-06
-1.67020546870646e-05
-1.32619290529031e-05
-1.99670510414112e-05
-3.73456273258312e-05
-1.57525812314799e-05
-3.58039852168893e-05
-2.14179486208395e-05
-1.97675253198543e-05
-1.72362646127521e-05
-7.06386615691986e-06
-2.4699371766877e-05
-2.72611127070137e-05
-3.95565281313609e-05
-2.65133243567754e-05
-4.65360902247152e-05
-1.03806588232851e-05
-3.24804952245116e-06
-3.03149658838775e-05
-4.15217506521705e-05
-3.4200959929808e-05
-3.56277377541201e-05
-1.46094387138517e-05
-1.09163320432572e-05
-3.78064121426689e-05
-2.66834213667138e-05
-2.90437679636547e-05
-1.20109893221997e-05
-1.8066814836603e-05
-3.88633678789263e-05
-2.02249073850417e-05
2.66919383351485e-06
-2.72097806495345e-05
-3.32780277380304e-05
-2.46299749516647e-05
-1.65715605724559e-05
-1.58606700419722e-05
-2.85734265400953e-05
-2.58691707747491e-05
-8.52158437404671e-06
-3.0596560557966e-05
-1.66308467396636e-05
-1.342464000985e-05
-2.24888372043261e-06
-2.32913658690222e-05
-1.82705017723117e-05
-2.88876033147872e-05
-2.78529205992078e-05
-1.86468122590153e-05
-9.0418213706288e-06
-1.162017390117e-05
4.94322970517118e-06
-4.30889171722983e-06
-2.04661401434087e-05
-4.71490004758412e-05
-8.42986813562754e-06
-1.4650178639113e-05
-1.86181691779987e-05
-1.62977614734543e-05
6.40580915411673e-06
1.19865150538797e-05
-2.72791178799783e-05
-1.38025525136856e-05
-3.44439296471788e-05
-2.88686800736224e-05
-3.10441760656046e-05
-1.11284384739173e-05
-8.40327815952133e-06
-1.94838444868456e-05
-2.61936444638514e-05
-3.64502780545578e-05
1.24069993745145e-06
-2.94672186300134e-05
-1.03865037006946e-05
-1.15542514493641e-05
-3.82319531791966e-05
-2.2271489526313e-05
-1.69837689178894e-05
-4.09728023231944e-06
-5.11399895614003e-06
-1.74457988338454e-05
6.71758063097135e-07
-4.03932301146071e-05
-1.62026244506178e-05
-3.00999684867378e-05
-1.31763412444857e-05
-5.32844333868564e-05
-2.77653055586472e-05
-1.23325955674794e-05
-1.78010377507033e-05
-1.12435024455469e-05
-5.68855691897478e-06
-9.76915522010354e-06
-3.18404154991786e-05
-2.6116668376725e-05
-1.66396264410743e-05
-1.37783507413877e-05
-2.08660873121905e-05
-1.74199195903533e-05
-1.77022895354031e-05
-1.81425684500246e-05
-3.35768006850713e-05
-2.81859683382034e-05
-3.06134617531321e-05
-2.35133659916989e-05
-3.42328561365334e-05
-2.07048733921727e-05
-2.60110469898335e-05
-2.16266115390649e-05
-4.21719871964094e-05
-1.67135367230756e-05
4.26007571788267e-06
3.27428144871758e-05
-3.61516480864623e-05
-7.25939112281596e-06
-2.24836563464891e-05
-1.0060279793901e-05
-9.0185146156822e-06
-4.03473619701185e-05
-2.88652315398422e-05
-1.38099651875006e-05
-1.26072343789385e-06
-1.17604664003816e-05
-2.39250275315199e-05
-4.46997905631555e-05
-4.17429057304519e-05
-4.57155228750834e-05
-1.87551973096757e-05
-4.44250504960481e-05
-6.14420284842961e-06
-6.19249322981202e-06
-2.75014154308079e-05
-3.17945353640758e-05
-6.65335375702624e-06
-2.98524019603178e-05
-1.62997675141467e-05
-2.28427892780449e-05
-1.30872777785481e-05
-1.67571872594307e-05
-2.2170507920415e-05
-2.2430483927588e-05
-2.9361012328652e-05
-1.80464020533742e-05
-1.38502162476329e-05
-1.5425704648788e-05
-2.35599649294951e-05
-2.9952422501443e-05
-1.06863876086455e-05
-1.35191590201799e-05
-3.12197086414101e-05
-1.87938471834595e-05
-5.31382427340597e-05
-7.15377918459411e-06
-6.65047439476332e-06
-1.80046435639519e-05
-1.7969176776128e-05
-1.0868043172053e-05
-1.75951813915253e-05
-2.80923043041321e-05
-2.35610868757129e-05
-2.53266471791443e-05
-1.82327567429818e-05
-2.32900785053556e-05
-2.94314330302762e-05
-3.96066772156129e-05
-4.31342363094787e-05
-1.78681914287424e-05
-3.11128397098098e-05
-3.47095777958366e-05
-8.12447257898502e-06
-2.87362914142835e-05
-1.61849322364434e-05
-1.42718802898981e-05
-2.25619717187093e-05
-6.19101168865133e-06
-8.33832039385756e-06
-4.33462799350232e-05
-1.79431271384539e-05
-1.7717847736261e-05
-2.26616277274792e-05
-1.37785630428944e-05
-2.1345563478484e-05
-1.27128358973828e-05
-2.66338981674866e-05
-1.9621686518483e-05
-1.13608934014038e-05
-3.66247825995762e-05
-4.11316159793063e-05
-2.71600346941633e-05
1.15139736825547e-06
-1.57604896170207e-05
-3.41836458279683e-05
-1.92265381013958e-05
-2.10448803819609e-05
-1.98078251727494e-05
-1.01308554436555e-05
-2.13875207226707e-05
-3.26240644197516e-05
-6.00101748646759e-06
-3.17935224947368e-05
-1.72777282772737e-05
-1.75349133509138e-05
-2.9687010570862e-05
-2.17256566231262e-05
-4.11510174144692e-05
-1.7539980044834e-05
-9.00924753281362e-06
-2.39726405375096e-05
-1.14093912893861e-05
-1.09504900292285e-05
-3.29963719938061e-05
-1.53732592410623e-06
-8.64633743847089e-06
-2.13483842941803e-05
-3.08534306028397e-05
-1.77510710770405e-05
-2.70010655995757e-05
-3.45530044835226e-05
-4.89003096703319e-06
-2.96466095434227e-05
-9.40680908983364e-06
-1.94527615137647e-05
-3.07401070525116e-06
7.6357604769015e-07
-1.71467199862176e-05
-1.9060806875357e-05
-1.04860609165649e-05
-4.75735449703677e-05
-8.6653349934558e-06
-1.38790527440405e-05
-6.80509007467361e-06
-1.52582445535362e-05
-1.90750807771186e-05
-2.58930221210054e-05
-1.19918803521356e-05
-4.2958570292532e-05
-2.19394526975121e-05
-1.30046804076803e-05
-2.45668874157182e-05
-2.87002543054257e-05
-2.95539781475471e-05
-2.56451190182544e-05
-4.01486869588702e-05
-1.63379704369194e-05
-3.1424135812811e-05
-1.36893249092031e-05
-2.38465720192029e-05
-1.35342351699152e-05
-1.24229379264311e-05
-2.32729441697555e-05
-2.18965717110708e-05
-3.14103390207509e-05
-2.51529159447627e-05
-1.79153673950423e-05
-1.48585871617556e-05
-1.88004337875673e-05
-1.99248045670463e-05
-3.43094759625067e-05
-2.41666873561322e-05
-4.84964989477728e-06
-1.12644840040638e-05
-8.90070441780729e-06
-3.21961212893356e-05
-1.76024553858976e-05
2.41183615235423e-06
-4.51792284270451e-06
-2.8514521554942e-05
-2.7516623986222e-05
-3.43400321234758e-05
-1.29448792431762e-05
-9.61990634359273e-06
-2.17411665171311e-05
-2.06973729557359e-05
-2.49169444604823e-05
-2.0224131030592e-05
-1.46659183729125e-05
-4.04849742725683e-05
-3.87898985226373e-05
-2.59593505479997e-05
-1.29404119067683e-05
-1.48661243630078e-05
-1.24827678551915e-05
-2.6387575378657e-05
-2.89557164179419e-05
-3.34624955858755e-05
-3.25164889208475e-05
-2.27156302834633e-05
-2.26484543458512e-05
-7.57752235605132e-06
-3.682538264612e-05
-1.51366636909238e-05
-3.19166417471051e-05
-2.22176229741481e-05
1.47748218865743e-06
-3.19423636243488e-05
-3.63865666308818e-05
-4.30706105480162e-05
-3.79939372973498e-05
-1.45204925449916e-05
-1.31578225500552e-05
-1.57317536582514e-05
-1.92202686931376e-05
-2.17441169976326e-05
-6.53489130918654e-06
-2.09556210243448e-05
-1.42003981953839e-05
-2.23665617375709e-05
-4.73088126465905e-05
-1.99989863361949e-05
-2.88008532751632e-05
-2.53682112033149e-05
-1.86262870367071e-05
-1.20104606487986e-05
-2.17741076533886e-05
-1.68533052984494e-05
-2.12333003781726e-06
-3.8284429832026e-06
-4.28370095070454e-05
-2.64781219230529e-05
-2.43841633509031e-05
-2.69932186589041e-05
-3.24420231346099e-05
-2.13492127335809e-05
-3.93504241300054e-06
-4.22437906160056e-05
-4.25927858033602e-06
-7.79390192237732e-06
-1.97700982261274e-05
-1.5479273575925e-05
-1.93811465301134e-05
-3.24742058765956e-05
-2.47690801707611e-05
-6.46383218890733e-07
-1.95995199418059e-06
-3.20347203374591e-05
-2.45051649237001e-05
-1.86420332051958e-05
-3.34661027944248e-05
-2.67531395476182e-05
-3.10060491776693e-05
-1.90322154379924e-05
-5.71757060354098e-06
-4.31308411664091e-05
-2.32373785943267e-05
-1.20401125400068e-05
-9.76129796508558e-06
3.23829390349368e-06
-1.1804246545881e-05
-3.01453781714126e-05
-3.49716057221129e-05
-1.60152698632156e-05
-1.26461954373038e-05
-1.00142269623847e-05
-2.98101516588352e-05
-1.60223976905877e-05
-1.05638178032721e-05
-1.28999089633002e-05
-3.43404604527349e-05
-1.39805489034891e-05
-2.20945869102763e-05
-5.21554259171541e-06
-1.64293820996361e-05
-2.90334791612873e-05
-1.7721320284688e-05
-8.61913414886418e-06
-2.33003659455239e-05
-2.52917788164227e-05
-1.84338323283588e-05
-4.32149575140374e-05
-1.73387179857222e-05
-3.63759795526646e-05
-1.91420302714938e-05
-1.23754253755588e-05
-5.58508196327135e-06
-1.89721239100632e-05
-3.52229209559575e-05
-3.28236267988748e-05
-2.88331923820835e-05
-2.33144108910588e-05
-3.54180250647626e-05
-2.55172597030539e-05
-4.25540151914404e-05
-1.56120852093559e-05
9.03688198846647e-06
-3.47733125505106e-05
-1.2958012889932e-05
-2.21042836167294e-05
-1.20914592088598e-05
-8.48466576425823e-06
-1.62742112372871e-05
-3.23037606891882e-05
-3.05549229063758e-05
-1.82434761984977e-05
-4.67491592287361e-05
-1.08414434748536e-05
-3.32795677809496e-05
-1.0852772730768e-05
-2.53596044762038e-05
-4.95737350485417e-06
-2.76201257329155e-05
-2.02310264478797e-05
-1.54787821631209e-05
-2.57001316379516e-05
-2.29254469486355e-05
-1.81710942281461e-05
-2.4847040302576e-05
5.7114681918938e-06
-2.57158156514834e-05
-9.58084820284935e-06
-2.61363256374243e-05
-1.95729045961542e-05
-3.17486908687873e-05
-2.52922183641544e-05
-1.16072601968569e-05
8.58684290820972e-06
-2.76404975016892e-05
1.27892868052125e-06
-1.62318237053096e-05
-2.93992269822219e-05
-3.80342095532043e-05
-1.59268154225517e-05
-1.99176046467792e-05
-2.52284294034576e-05
-4.07485570004988e-05
-1.37574921516801e-05
-3.30887437910827e-05
-1.17945142913352e-05
-3.39856520388706e-05
-2.31178005116206e-05
8.62240832660839e-07
-2.65642667081787e-05
-3.55098682691839e-05
-8.07646739091373e-06
-1.34574104005808e-05
-2.1128969180215e-05
-2.9156805524252e-05
-1.81522634479299e-05
-3.54995518298225e-05
-3.8999828304363e-05
-9.03136945485518e-06
-6.83814399387212e-06
-1.92064059786775e-05
-1.9696376286351e-05
-1.9156039636201e-05
-2.76203006430043e-05
-1.53440316925395e-05
-3.23291412674171e-06
5.34582969309832e-06
-3.89408049080747e-07
-5.44210702951894e-06
-2.20849372748684e-05
1.18848394353709e-06
-1.00255760958437e-05
-3.04599622959355e-05
-2.99559794224286e-05
-2.3644134191576e-05
-2.61749967033679e-05
-1.66132494908909e-06
-1.48339276936092e-05
-3.54499650081476e-05
-1.10834264436896e-05
-2.3740243421174e-05
-1.69358604882634e-05
-2.13353770212478e-05
-3.03865574321022e-05
3.61016403369787e-07
-1.98562167815158e-05
-2.49854011293573e-05
-3.95697364060188e-05
-2.42546961896356e-05
-1.87387653250149e-05
-8.66768590377562e-06
-8.06728554954698e-06
-3.78902791813295e-05
-2.09507080465676e-05
-2.22607495776436e-05
-1.62418918098267e-05
-2.58737290388583e-05
-4.17964998542036e-05
-2.92607325651147e-05
-2.67285643383827e-05
1.43087366706807e-05
-1.12966236556347e-05
-5.46009125389993e-05
-5.06804686846346e-05
-7.90244379844656e-06
-2.80621524947531e-05
-2.52619978746232e-05
-8.40908476826944e-06
8.76192645044439e-06
-2.95400692485247e-05
-9.51415748312032e-06
-9.2859184715253e-06
-2.12703653534736e-05
-5.36382357269914e-06
-3.21128667733005e-05
-1.99940903586958e-05
-1.97876861723539e-05
-3.67322472126067e-06
-1.61394744156139e-05
-2.4284712586261e-05
-1.73034937031547e-05
-1.79380019780652e-05
9.52285461149893e-07
-8.47582883041259e-06
-2.50963019029641e-05
-1.74696686372822e-05
-2.85126894256057e-05
-1.62269388956956e-05
-1.76704141262056e-05
-2.53598792507502e-05
-2.3444932400995e-05
-1.14447193831005e-05
-3.58296533114579e-05
2.2903759409574e-06
-1.59056942970316e-05
-3.50064883012902e-05
-1.50738126818747e-05
-1.57603874729566e-05
-3.8101724181654e-05
-2.33044095497115e-05
-3.36493304323073e-05
-1.91139230103754e-05
-1.84520004798029e-05
-3.27806790614003e-05
-3.06406952346808e-05
-1.34309272792118e-05
-2.34640153898326e-05
-1.62461520967417e-05
-2.60807891806496e-05
-2.54802406857087e-05
-1.18901020272269e-05
-1.4797951061854e-05
-3.47766166305654e-05
-6.09321607632849e-06
-2.58932278955398e-05
-1.95786205637699e-05
-2.50082438207892e-05
-2.16490469525664e-05
-1.5423504230181e-05
-1.53131717186787e-05
-1.77732842258699e-05
1.06895658465976e-05
-3.21130457366026e-05
-1.03522358512402e-05
-6.24455416664318e-06
-2.42627031334388e-05
-5.23346369652151e-06
-1.60832821355158e-05
-1.31173713891707e-06
-7.2611787103837e-06
-1.42731297777896e-05
-3.63395913030057e-06
-3.61765233566844e-05
-7.38159274582836e-06
-2.30990387906805e-05
-8.75538603753043e-06
-8.66461641659413e-06
-3.03476515769379e-05
-1.18524565669867e-05
-2.02906563563959e-05
-1.99727925790205e-05
-6.81693187911885e-06
-2.18608301881624e-05
-2.22190799926931e-05
-2.12664199602248e-05
-3.09557807567845e-05
-4.55051451662398e-05
-7.14849328632755e-06
-3.23222812645439e-06
-9.34405363388322e-06
-1.55716732063017e-05
-1.51624068129923e-05
1.64212842437776e-06
-2.76485906313391e-05
-2.39425497420219e-05
-2.38398270929758e-05
-2.57897006002845e-05
-1.19974931226713e-05
-2.50277439072462e-05
-1.84670764611023e-05
-4.77472194936519e-05
-8.25473543783041e-06
-7.4271762988273e-06
-3.24486717312391e-05
-2.5610181380986e-05
-1.16453716802108e-05
-1.72971590732004e-05
-2.03949208905684e-05
-1.43909199204129e-05
-1.47527053249903e-05
-3.07659720974804e-05
-2.18267158596209e-05
-2.57653593514764e-05
-2.22431280992744e-05
-3.83127082500539e-05
-3.78289574508309e-05
-2.34149565219144e-05
-3.55680726617831e-05
-2.71914949999638e-05
-1.71057266705322e-05
-9.20444820932068e-06
-3.05697879961934e-05
-1.12731271514928e-05
-1.3936769260346e-05
-1.97965153821119e-05
-2.88116222944298e-05
-2.97422452192525e-05
-1.62271630401644e-05
-3.74270075668981e-05
-3.95468129236203e-05
1.70261071080614e-05
-2.51656673603546e-05
7.54484866135312e-06
-3.47912136459637e-06
-1.61551635520016e-05
-1.14197803218504e-05
-4.71664603927327e-05
-1.16834888620536e-05
-5.95940213207414e-06
-1.60292928052389e-05
-2.15541383914756e-05
-1.89889522248215e-05
-2.34343440188175e-05
-1.12375997664056e-05
-3.13329381548942e-06
-1.97285499891984e-05
-1.20158223118386e-05
-3.67128110574619e-05
-2.78455726276973e-05
-3.69666625754357e-05
-1.20206857030427e-05
-3.32277784916509e-05
-1.3310204956199e-05
-2.56381342951047e-05
-1.43416933183056e-05
-3.4589603702114e-05
-4.16707374310994e-05
-2.60653068161073e-05
-1.69269384058168e-05
-3.00680399978115e-05
-4.34296484919128e-05
-2.48372316952053e-05
-1.79609064799917e-05
-1.24592589942805e-05
-9.45025341692984e-06
-3.76985540618813e-05
-1.62894782418628e-06
-1.32036008783883e-05
-2.67406082063138e-05
-2.52368741213318e-05
-1.57653334109859e-05
-1.25323250782692e-05
-6.14952003427922e-06
-1.47974046714395e-05
-2.60651587610533e-05
-4.59943152924751e-05
-2.81554079716578e-05
-9.0034905405591e-06
-2.73037975380642e-05
-1.43342404757269e-06
-4.8937206824174e-05
-1.13027512921696e-05
-1.49268344498159e-05
-2.44378094692167e-05
-6.71369320597391e-06
-2.01597683333564e-05
-2.31891136232782e-05
-1.49559090191089e-05
-2.93550414557329e-05
-2.08957943822159e-05
-1.47851902476617e-05
-3.78492275121441e-05
-3.1052198952358e-05
-3.07683003566236e-05
-2.36028309060372e-05
-1.38880641567704e-06
-2.31007051524472e-05
-3.88408082467953e-05
-3.59110974234924e-05
-3.29876070140846e-05
-1.73820203816979e-05
-3.38957345485771e-05
-1.32915661568232e-05
-2.80924793964516e-06
-3.71344152411351e-05
-2.37839251680217e-05
-2.8145267923537e-05
-3.3670518722224e-06
-8.90833830622409e-06
-3.4058642577207e-05
-1.07602008961201e-05
-2.05840370590756e-05
-2.66163719177329e-05
-2.20826916153013e-05
-5.58155474653008e-06
-2.99235304146646e-05
-7.95870154649173e-07
2.84622078854736e-06
-1.6342491434396e-05
-2.44773320578498e-05
-2.24084527297795e-05
-2.39165331655897e-05
-2.84487323378706e-05
-2.20834851202625e-05
-2.57156957160854e-05
-3.50864945374311e-05
-3.07561808325417e-05
-2.90704239592051e-05
-1.6895055451598e-05
-2.27454346690577e-05
-2.10518490053604e-05
-2.10961622547686e-05
-2.63890138693676e-05
-9.85944330662978e-06
-4.05187472336203e-05
-1.9126558088156e-05
-1.02081196597812e-05
-2.30300036848367e-05
-2.74174667154253e-05
-4.25964597141323e-05
-1.02776409190566e-05
-3.21556134941656e-05
-2.68500704736e-05
-3.76244656924771e-05
-3.7994422142463e-05
-1.54450793374875e-05
-1.67724430325388e-05
-3.83145531847182e-05
-2.42118752922717e-05
-2.01034755995836e-05
-1.69122525948768e-05
-2.50562889405629e-05
-3.03444781752988e-05
-3.93122288308923e-05
-3.78949576972911e-05
-3.15764860064577e-05
-1.90015084745752e-05
-3.37417362973732e-05
4.5127987174006e-06
-2.81021790231971e-05
-2.23131867243767e-05
-2.69544677171152e-05
-1.86451559524126e-05
-4.03590349417139e-05
2.85425972913123e-06
-3.29650289691341e-05
-1.83140330061393e-05
-3.09145802205796e-05
-9.83905286562984e-06
-2.37742846675188e-05
-1.6277522025164e-05
-1.40208750650746e-05
-1.84919090748491e-05
-1.84569871132136e-05
-3.21149734660662e-05
-2.06339528738688e-05
-3.66674804547306e-05
-4.09271420297762e-06
-2.78515067684942e-05
-8.50683506215301e-07
-1.27128345380444e-05
-2.59675395518565e-05
-2.12351466185539e-05
-2.32266235881694e-05
-7.97083426776442e-06
-4.01496535619331e-05
-2.59336821298953e-05
-4.03317337310094e-05
-4.03950429836879e-05
-2.25207864453845e-05
-1.60255650944e-05
-5.28662270282052e-05
-9.45882354784575e-06
-2.12839279096158e-05
-2.00839880550667e-05
-2.5449397575583e-05
-2.38491648313372e-05
-2.0402978480876e-05
-2.03390022306875e-05
-1.79332595123993e-05
-2.26676136649452e-05
-2.69329050176965e-05
-2.006840841247e-05
-1.79388718029281e-05
-4.26592196712645e-06
-3.51209198262779e-05
-1.53141903882692e-05
-2.52717649211152e-05
-4.25465304634804e-05
-4.01232019877204e-05
-3.51050330540437e-05
-3.33692834429331e-05
-1.41310038583761e-05
-2.83940441754695e-05
-6.57779252471539e-06
-3.4351243435417e-05
-2.08174368874172e-05
-2.04480839430742e-05
-5.25170688442175e-06
-3.07336174428692e-05
-1.45063243814088e-05
-2.4164077007809e-05
-4.29186320815747e-05
-9.43717385304938e-06
-2.38936850104385e-05
-2.26286865066879e-05
-2.83237988622298e-05
-2.28691115754976e-05
-2.56856557845456e-05
-2.72069803600074e-05
-2.52934508279223e-05
-3.15534560990102e-05
-8.47455220663699e-06
-1.37175470189832e-05
-2.95366470678038e-05
-2.38021186784008e-05
-9.97482072355869e-06
-2.71940645396783e-05
-1.77629088907804e-05
-1.88356791071515e-05
-3.46136911635178e-05
-2.02581674818712e-05
-2.42513909369523e-05
-2.16098572579066e-05
-2.17127781952151e-05
-4.57445743481044e-05
-3.12716546056128e-05
-1.45317876718324e-05
-1.51821631731797e-05
1.9654971914475e-06
-2.49519355423483e-05
-1.25050938377252e-05
-1.53182039305214e-05
-2.12964017002951e-05
-5.27996880226328e-06
-8.53415291589172e-06
-1.32859453553568e-05
-3.40906223624874e-05
-6.36398221601953e-06
-2.05508867375762e-05
-1.28332350510055e-06
-1.14755214199297e-05
-2.51175646706008e-05
-1.65585104825549e-05
-1.21878569717708e-05
-1.60792372351886e-05
-1.01308025506982e-05
-2.34334683386415e-05
-2.51051549237367e-06
-3.20535226627571e-05
-4.89025337044972e-06
-2.46437958845408e-05
-3.28833284381223e-05
-5.31531981451001e-06
-2.86438575462408e-05
-1.45062054133757e-05
-1.40197848192971e-05
-8.07885200153472e-06
-2.44013489445559e-05
-4.38647323929932e-05
-1.8625832000436e-05
-7.44141155751484e-06
-2.84414485681336e-05
-2.87653400925127e-05
-2.39736594486325e-05
-3.7258988527981e-05
-2.61632319809624e-05
-1.19682396432476e-05
-2.36003534691155e-05
-2.28991451848736e-05
-1.45066789192042e-06
-4.49432774137329e-05
-1.14977493783792e-05
-3.897843165907e-05
-2.89848206888878e-05
-1.46941788332162e-05
-2.22611511758744e-05
-2.56249568621614e-05
-3.57835173316518e-06
-1.88117207164014e-05
-4.18908973582477e-05
-3.6687823848116e-05
-2.92843560353715e-05
-1.79911965526285e-05
-1.03640278070619e-05
-2.84365160629223e-05
-1.26750465331289e-05
-1.43543027010381e-05
-1.06989953551462e-05
-2.8283604636455e-05
-2.56583060745082e-05
-1.93492108821541e-05
-2.26958587817419e-05
-1.66111989765646e-05
-1.10635235269165e-05
-2.61041875016038e-05
-3.78694390031282e-05
-2.82337105180825e-05
-2.97831968116378e-05
-1.58808141624142e-05
-1.73921812785618e-05
-1.16794351035409e-06
-2.34033407794571e-05
-1.87370971100205e-05
-2.16087732603077e-05
-4.58852848623682e-05
-2.00165343180874e-05
3.40593776297243e-06
-6.94899749601301e-06
-1.4908045784098e-05
-2.38308606969949e-05
-2.09147266909184e-05
-3.91902414122362e-05
-2.33360588106233e-05
-1.70503858918531e-05
-2.31054301814854e-05
-1.84796739726601e-05
-1.18650558438391e-05
-3.48732151312686e-05
-2.21637190439971e-05
-1.52093503507743e-05
-3.59907145850536e-05
-2.73849717879005e-05
-1.30368908041994e-05
-3.58830465125306e-05
-2.70690549378724e-05
-3.45476459195773e-05
-2.66086779246411e-05
-3.02665783499008e-05
-1.57882959358405e-05
-8.32420396261094e-06
-1.85244918730421e-05
-3.50866402011291e-05
-2.31629983212107e-05
-1.96167138365425e-05
-2.35086904921087e-05
-2.60888371976345e-05
-6.85320905304017e-06
-2.26571523599094e-05
-4.78541993708909e-05
-1.45481732052087e-05
-3.70306389010833e-05
-1.94281257946256e-05
-2.114079940008e-05
-3.453922040244e-06
-2.20690232264785e-06
-3.43020947140821e-05
-3.59546290600703e-05
-1.90356135888375e-05
-3.41561849112786e-05
-1.0840884914786e-05
-1.15845153742797e-05
-2.56012076936043e-05
-2.42811132641883e-05
-2.71659629365367e-05
-2.70100130054928e-05
2.08141957075444e-06
-1.23227146670236e-05
-2.08430097904153e-05
-2.37920366002024e-05
-2.03548514747218e-05
-2.12473831036691e-05
-1.24363883133283e-05
-2.00274238302241e-05
-3.14505156219247e-05
-3.21906666752717e-05
-2.55706668041505e-05
4.32274214968358e-06
-1.78215133338674e-05
-1.64993295883857e-05
-2.48821286961507e-05
-2.2818263924999e-05
-3.54137346370866e-05
-3.67922842075776e-05
-3.47876433411169e-05
-2.9218515451838e-05
-1.68142263273288e-05
-2.45126553213295e-05
-2.13979087781333e-05
-5.37770959980928e-06
-8.49056609605524e-06
-4.12185211298247e-05
3.98764333820235e-06
-1.98256887987675e-06
-2.85432884200297e-05
-1.33057532480503e-05
-1.09929212463079e-05
-3.17121023452424e-05
-1.85973237678475e-05
-1.84757742983077e-05
-1.17730831309184e-05
-3.0999247638116e-05
-1.1686070612359e-05
-1.35288621607802e-05
-1.76705920159827e-05
-3.36514158618262e-05
-3.13614885726927e-05
-2.62099043947499e-05
-1.33457931240263e-05
-3.96019066445426e-05
-1.49534339333788e-05
-2.56730674186081e-05
-3.20462512912849e-06
-2.43865706071863e-05
-2.85524396465909e-05
-3.25502859530758e-05
-3.31356491740719e-05
-1.91555281687434e-05
5.75956981105517e-06
-3.04855339397616e-05
-3.88085668344068e-05
-1.56063579249594e-05
-2.431494191517e-05
-2.17836767466524e-05
-3.90286405344402e-05
-2.17051916770278e-05
-1.77666034642281e-05
-4.54175707134979e-06
-3.81947307672504e-05
-3.85774204126854e-05
-1.36019628977672e-05
-3.14904856569443e-05
-3.30457179432549e-05
-1.92340981141503e-05
-2.42186084193964e-05
-4.00487589849614e-05
-3.23532381669099e-05
-2.61148997669385e-05
-1.654916923418e-05
-1.77700532894692e-05
-2.88262515681742e-05
-1.71265715911028e-07
-2.18911503714558e-05
-6.75328391462425e-06
-3.47220354838064e-05
4.95145779903466e-06
-1.82039068116686e-05
-1.9440879919798e-05
-6.16341250770519e-06
-4.09860613169914e-05
-2.17698023901769e-05
-2.13356724887e-05
-2.43223999444717e-05
-2.51253089164024e-05
-1.25604455552345e-05
-3.06271844355854e-05
-4.13131296012887e-05
-4.03780422226451e-05
-1.73063728499321e-05
-1.07578311479347e-05
-3.66485877939193e-05
-2.77593562873477e-06
-3.19157019449577e-05
-9.69152437496498e-07
-1.60673908928255e-05
-3.45402312287904e-05
-1.73090155167829e-05
-3.01198005263236e-05
-8.95283740630179e-06
-1.19049209068548e-05
-1.74127504801604e-05
-1.44863329075049e-05
-4.0009862579754e-05
-7.16419701023545e-06
-2.51903903964826e-05
-2.3133833017662e-05
-1.22925047298896e-05
-4.45872821828388e-05
-6.4628803717714e-06
-7.44933819096131e-06
-1.90204907445804e-05
-1.67560768194439e-05
-3.35328200415072e-05
-3.11494099843698e-06
-3.19128626489765e-05
-1.26982494844327e-05
-2.23723539520159e-05
-1.98381190579764e-05
-1.14330722667834e-05
-9.71075399608911e-06
-2.16885107494284e-05
-1.70916005828055e-05
-2.94863847360259e-05
-1.63809231964628e-05
-1.34475953193842e-05
-2.22771463353242e-05
-3.99801170604021e-05
-3.87619680712567e-05
-3.55069613465649e-05
-2.50851381866685e-05
-2.6364581325572e-05
-1.1759801050629e-05
2.74035644703302e-05
-5.02373493600981e-06
-1.49779863909485e-05
-4.5234231899059e-05
-1.68771580949595e-05
-3.67706744253251e-05
-2.94478326234852e-05
-5.24555692288843e-06
-1.13737376895418e-05
-3.91204292367617e-05
-2.77547873328496e-05
-1.58554629721356e-05
-7.68440855950035e-06
-2.17412749433943e-05
-1.61036714376145e-05
-2.3945009410958e-05
-2.46033851144034e-05
-2.14163225017343e-05
-1.6685106908247e-05
-2.54569292081143e-05
-1.99580568291548e-05
-1.16702386208975e-05
-1.98357682761102e-05
-3.03064450018693e-06
-1.69069686938346e-05
-3.99759420226094e-05
-2.14596334686246e-05
-1.35379175881361e-05
-1.86067794145181e-05
-5.04733406713651e-05
-1.10620389951973e-05
-1.42131733644164e-05
-2.69787351896903e-05
-9.12639095841151e-06
-1.46513980288415e-05
-2.31391416768914e-05
-1.33529364185341e-05
-2.7365074117423e-05
-2.57942540677639e-05
-2.74066568135764e-05
-4.61984984731887e-05
-4.32532752131105e-05
-2.04299546122818e-05
-3.163016608437e-05
-1.61710507882344e-05
-3.51641221447379e-05
-2.00262744048369e-05
-1.9294444050886e-05
-1.25212199295952e-05
-2.51337188116612e-05
-2.0646743731354e-05
-1.55735340767824e-05
-1.77157626259194e-05
-3.4140180490616e-05
-2.26807641680059e-05
-1.38022114657676e-05
-1.65541350378153e-05
-1.51493076795585e-05
-4.37581374916707e-05
-3.2531689033363e-05
-2.45358917703786e-05
-2.17742090519375e-05
-4.94071241687426e-06
-1.81855839647723e-05
-3.19892800791385e-05
-2.9816844212874e-05
-2.75430361750318e-05
-1.98097191001561e-05
-3.12147210581083e-05
-9.93836884799105e-06
-1.71876479303252e-05
-2.6465589168345e-05
-2.18514982717677e-05
-1.53964279009158e-05
-1.26012441629736e-05
-2.12853860426617e-05
-3.54390184521002e-05
-1.50824720150674e-05
-1.7869431433404e-05
-2.13550221433941e-05
-3.30755663062112e-05
-2.74433466646997e-05
-4.05967715435154e-05
-1.62321960485335e-05
-2.77597747421864e-05
-1.02644846825261e-05
-1.69390473371852e-05
-2.95449163736693e-05
-3.41172015779655e-05
-7.99000969200363e-06
-1.11381793423308e-05
-1.72432382125994e-05
-1.82772934934122e-05
9.71095860110342e-06
-3.43840833674218e-05
-2.08568918519945e-05
-3.52287801952762e-05
-1.80075883140122e-05
-1.34311498185299e-05
-2.42370214034037e-05
-2.28771251886934e-05
-1.21545273191836e-05
-1.67538264380917e-05
-1.65229105893062e-05
-1.62115232769169e-05
-2.7613844611613e-05
-2.14810030960606e-05
-2.21800999482349e-05
-1.80454175718042e-07
-1.12271325078344e-05
-2.71758421434141e-05
-2.48938155384577e-05
-1.27354029751784e-05
9.37714476160496e-07
-3.38172113964611e-05
-1.30760364117799e-05
-6.20399927121506e-06
-2.19991173473566e-05
5.98630079487133e-06
-1.41105223291012e-05
-1.46278526197521e-05
-1.54546596482617e-05
-4.13951001866052e-05
-9.76215314193203e-06
-3.50434872937062e-05
-5.50059974158201e-06
-2.88079620604871e-05
-1.72725721855897e-05
-2.17148203706074e-05
-3.06759548096158e-05
-2.72530508595703e-05
-1.50633467937367e-05
-2.14908098852542e-05
-3.77368425933917e-05
-1.75898160831664e-05
-7.74501509458267e-06
-3.04669157388514e-05
-2.31925355830078e-05
-9.87084052608608e-06
3.12056598138819e-06
-1.5060436160817e-05
-1.76851868255412e-05
-1.04964926173989e-05
-3.71557947835833e-06
-1.77238574795234e-05
-7.07099294184437e-06
-7.88176933469283e-06
1.70349334185729e-06
-8.61066306512664e-06
-1.96496345057701e-05
2.05404621475962e-06
-1.00440990872524e-05
-2.89197179237919e-05
-1.18310131926435e-05
-1.84749398060206e-06
-1.8612567081184e-05
3.13146349000799e-06
-3.8722584916761e-05
-1.69448121296736e-05
-2.27159564948022e-05
-4.64107432198801e-05
-3.82187822643945e-05
-3.51939043587076e-05
-1.04947852390463e-05
-3.69069067090193e-05
-2.18345811081928e-05
-1.36273449164965e-05
-1.61218261996149e-05
-2.70169732846376e-05
-2.13472193093609e-05
-6.91692174794541e-06
-1.79914966779634e-05
-1.30448466107795e-05
-3.58513484018079e-05
-1.08645711946684e-05
-2.66273879205509e-05
-1.64305794642775e-05
-2.35574069866407e-05
-1.61463574712058e-05
-2.7813139367985e-05
-3.04186477761754e-05
-2.81367797961465e-05
-3.21896310210253e-05
-2.27446516350228e-05
-5.38932471395352e-06
-3.0191003960666e-05
-3.53214292525417e-05
-3.03387210150301e-05
-7.49911745882617e-06
-8.86452184958291e-06
-2.67731372303637e-05
-3.44306370224076e-05
-7.38031812679363e-06
-2.22814029069482e-05
-1.62307635098693e-05
-2.01287159646273e-05
-1.99294453405528e-05
3.48029441495556e-06
-9.747694759448e-06
-2.43587652834753e-05
-3.07493138615019e-05
-2.10662765362651e-05
-2.83946168474244e-05
-4.34665457635653e-06
-1.50224141929028e-05
-2.63903414812102e-05
-1.92828137816046e-05
5.71691629951581e-06
-9.38837126420941e-06
-1.7207713623207e-05
-1.73006997870661e-05
-3.84590327821952e-06
-4.68609718771347e-05
-5.69750252501471e-06
-1.92927141411778e-05
-2.72885777786745e-05
-2.06656456075064e-05
-3.42417243086354e-05
-2.13271074409416e-05
-2.43232116459279e-05
-1.55259626531447e-05
9.92348107893822e-06
-3.15388554638331e-05
-1.37062857856399e-05
-2.92904506377503e-05
-6.48213876660287e-06
-3.76691159192874e-05
-2.93507642839178e-05
-3.06798929369384e-05
1.63694410772345e-06
-3.4228197613205e-05
-8.74846864112338e-06
-1.23800288303407e-05
-1.19491402998567e-05
-9.06020041914702e-06
-1.87682996141175e-05
-5.64691274409948e-06
-3.38148031306554e-05
-1.29073483056219e-05
-1.52600143649655e-05
-1.21296966476552e-05
-3.07769748999855e-05
-1.85025708763082e-05
-1.7046158051759e-06
-2.50039733342528e-05
-1.02077194374256e-05
-8.48625760972771e-06
-2.94670595924365e-05
-2.0252015245899e-05
-9.56139846057416e-06
-8.78547339147557e-06
-2.62825104270331e-05
-2.53036917438773e-05
-2.48236218169415e-05
-1.85613707765305e-05
-1.37093626663939e-05
-1.76305788261881e-05
-1.92947127786432e-05
-2.41852472343857e-05
-2.27014550132467e-05
-2.15244687444622e-05
-6.60766125938567e-06
-2.60445655218443e-05
-2.03223177670069e-05
-3.75146408456886e-05
-2.3417359360851e-05
-1.86645517280528e-05
-8.11976014898859e-06
-2.00502397607291e-05
-1.93144194958819e-05
-2.28259816440634e-06
-4.41059502203663e-06
-2.16665428251219e-05
-3.37181397415375e-05
-2.11916633076613e-05
-3.52631645984496e-05
-1.47129150322013e-05
-2.10250122163913e-05
-2.98341866968863e-05
-1.1926091167127e-05
-4.02620547575906e-05
-1.79697844237994e-05
-1.93265556845354e-05
-1.67272050638129e-05
-1.59920646448979e-05
-5.5470968753011e-05
-4.27108075945685e-05
-2.64796408483901e-05
-1.27851025806925e-05
2.1298090701851e-06
9.95158758217912e-06
-1.47647729278422e-05
-3.50092617384526e-05
-1.50050947370296e-05
-2.02960057746584e-05
-3.03155400558022e-05
-2.27541387618317e-06
-4.15950824886128e-05
-1.73914156523219e-05
-1.45576674678248e-05
-3.51900613675563e-05
-3.98465206013382e-05
-2.83587211449429e-05
-2.92554751676604e-05
-2.27095716457755e-05
-2.82871101609924e-06
-5.9398055188901e-06
-1.67034923051656e-05
-2.20461926752469e-05
-1.52037047064817e-05
-3.94013500508366e-05
-2.09208346410238e-05
-1.16585364548913e-05
-2.12617977273129e-05
-3.13066272087972e-05
-7.89098428210622e-06
5.82030313886065e-06
-3.15132380345436e-05
-1.74196336528271e-05
6.85072819966584e-06
-2.02912978317708e-05
-3.11645038764522e-05
-1.45051555095838e-05
-2.22129181272284e-05
-1.90579466189865e-05
-4.62521344081582e-05
-1.54060451950312e-05
-1.33704092599195e-05
-1.50747272001519e-05
-1.8122814326186e-05
-2.94313165420821e-05
-7.0311341388454e-06
-1.97961094258252e-05
-2.85863911512141e-05
-5.03617258686037e-05
-3.62751090614819e-05
-2.42141836461522e-05
-4.19782217897616e-05
-9.43037782425865e-06
-2.38743102389228e-05
-1.07127084240138e-05
-2.5803709662537e-05
-4.64992847676525e-06
-1.7086646126119e-05
-1.35460059110865e-05
-1.64940861041971e-05
-1.85458162792986e-05
-2.06259163265747e-05
-3.3872639196602e-05
-2.39157347288986e-05
-3.64754096225165e-05
-2.49368088603199e-05
-1.07676015219742e-05
-1.15319951085973e-05
-4.58368319904919e-05
-2.01489196240374e-05
-2.15230957777258e-05
-2.23468387909047e-05
-1.28981729018797e-05
-2.89292870461602e-05
-2.18763044299333e-05
-3.24125977466576e-05
-2.84594954882629e-05
-2.93306876354859e-05
-1.9548958982369e-05
-3.16516090251938e-05
5.49989803967969e-06
-9.53047245452785e-07
-1.8237551482402e-05
-1.53180445472647e-05
-3.45456665778192e-05
