# Supplementary material for: Research on computational propagation and identification of mine microseismic signals based on deep learning
Source: PLoS One. 2025 Oct 22;20(10):e0334641. doi: 10.1371/journal.pone.0334641 (PMC12543183; doi:10.1371/journal.pone.0334641)
Supplement: S3 Data — (ZIP) [file pone.0334641.s003.zip › 000100500002820.xlsx_0.txt_24.txt.txt]

-2.50484944348245e-05
-2.71464392787195e-05
-2.71800333068456e-05
-2.28450765050613e-05
-1.39843996036397e-05
-2.42945334616624e-05
-3.35303057130731e-05
-3.88959246240977e-05
-3.55706720847356e-05
6.82176495148251e-06
-2.95218543610413e-05
-2.97028449954854e-05
-2.15317924355902e-05
-3.96092221630736e-06
-2.15039139729995e-05
-5.75060569361762e-06
-8.08387111458828e-06
-2.22492485082759e-05
-3.16945026166316e-05
-2.82915704183141e-05
-1.66242429163506e-05
-2.55340528506793e-05
-1.1749002740008e-05
-2.5524875431875e-05
-2.81444961065784e-06
-2.70017212378401e-05
-3.50841669424238e-05
-5.08664239468468e-06
-3.33941890724743e-05
-2.51858387712154e-05
-4.73313688537546e-05
-2.60110454239848e-05
-1.17412427849125e-05
-2.480208231238e-05
-3.24476063805143e-05
-2.98607141070585e-05
-2.43813274412301e-05
-8.01579737322082e-06
-1.07818957763204e-05
-3.31081197753823e-05
-2.65582650287289e-05
-2.11702412983313e-06
-4.40924995252406e-05
-2.81047446846462e-05
-3.48121392947416e-06
-3.2157479073721e-05
-1.03140156290946e-05
-1.09727897122489e-05
-1.18127662789342e-05
-2.2782804085564e-05
-2.75372704831255e-05
-4.5821060966268e-05
-1.72448451186583e-05
-3.65671954621651e-05
7.6760975849175e-06
-9.87105386046165e-06
-1.62184209915917e-06
-2.74122457054984e-05
6.50871223162968e-06
-1.29372131666688e-05
-1.84365823307449e-05
-2.31271107514347e-05
-2.26172030903999e-05
-3.536618955e-05
-3.25160573441108e-05
-2.89325044229569e-05
-1.48552982795669e-05
-1.44171600289159e-05
-1.17460570681014e-05
-1.82881115844249e-05
-1.08130446797149e-05
-1.96920702591149e-05
-9.47664448793941e-06
-1.36320633133517e-05
-3.56417618928535e-05
-2.51293216729212e-05
-1.66941688645558e-05
-2.96841287163739e-05
-8.88721512574832e-06
-1.15687272100663e-05
3.2438663421856e-07
-1.48871384537676e-05
-1.98860808178519e-05
-2.18600746803253e-05
-3.29928549095501e-05
-1.366360458145e-05
-7.59508831060672e-06
-3.22941128540738e-05
-2.76371861394788e-05
-2.55877905588304e-05
-1.28427659179504e-05
-2.82871141709965e-05
-8.05178663202176e-06
-4.03695731871827e-05
-1.54591281956551e-05
-2.43192496296082e-05
-2.07741814635592e-05
-5.63694611952804e-06
-1.32396160631585e-05
-1.84198607949917e-05
-1.51710723470433e-05
-8.00320140462804e-06
9.62954146335005e-06
-1.37870585770352e-05
-1.8662107397512e-06
-3.28765707712225e-05
-2.34814147763152e-05
-2.36436876624759e-05
-2.81493801853388e-05
-1.77133217498882e-05
-1.76729337802361e-05
-2.24950351653482e-05
-1.16612336316494e-05
2.16046648833198e-06
-1.74471268982913e-05
-1.82451072506907e-05
-1.93690693250791e-05
-1.87629997339374e-05
-3.83552270982923e-05
-1.64522138764234e-05
-4.2128072280558e-05
-2.87933794569554e-05
-7.6887189107309e-07
-1.49556560865552e-05
-1.74619457645392e-05
-2.27556746585667e-05
-1.82115302258967e-05
-1.50635301247334e-05
-1.3856533969123e-05
-7.64340814358123e-06
-2.29716442102686e-05
-1.35535227033475e-05
-2.44388214964072e-05
-2.81132230765193e-05
-1.65498968445126e-05
-1.64988481834005e-05
-1.38583449536832e-05
-3.73417293604931e-06
-2.16291542876384e-05
-2.3500079792895e-05
-3.67140557615458e-05
-2.91980086838035e-05
-3.53769699203681e-06
-2.54205927153002e-05
-3.09785584964161e-05
-1.91416614548142e-05
-3.02716992691429e-05
-2.71537671569941e-05
-3.16951295414378e-06
-1.59054636164329e-05
-1.67096520898665e-05
-1.17647041058618e-05
-3.51390737851065e-05
-1.99430419975004e-05
-2.38333259129214e-05
-2.55130096981301e-05
-1.11608604973898e-05
-1.73730221814727e-05
-1.1138450151896e-06
-1.9449233218333e-05
-1.81873234482194e-05
-1.51252800984219e-05
-2.94071983150918e-05
-3.51340915060327e-05
-1.37919884975615e-05
-3.8087855897226e-05
-2.02321351267052e-05
2.22456121403311e-06
2.05285802442902e-07
9.78317135650127e-06
-1.78441839050747e-05
-2.6589720364936e-05
-8.34931920364869e-06
-1.27391719370934e-05
-4.3789705087087e-06
-1.94637710862403e-05
-2.14253508948343e-05
-1.42770062114803e-05
-9.59434648521434e-06
-2.38119075093478e-05
-3.4716667211766e-05
-3.95527529533347e-05
-1.48927432367083e-05
-1.8135146625979e-05
-1.15275601053113e-05
-2.08751064571432e-05
-1.33799467680525e-05
-1.93016543279196e-05
-1.69626285032226e-06
3.50278102023791e-06
-2.39357229326958e-05
-1.75482879492546e-05
-2.59765621185988e-05
-3.24181085092112e-05
-5.81507160347094e-06
-3.37403111468811e-06
-3.1178828265215e-05
-8.46739250855968e-06
-3.81789077490846e-05
4.87989232437001e-07
-1.9520804141227e-05
-2.85674691065712e-05
-2.77207969728529e-05
-3.6060352861596e-05
-7.6535310908777e-06
-1.81712882990232e-05
-1.35490266062323e-05
-3.85291999790844e-05
-2.32039097558305e-05
-2.87757358598683e-05
-2.09380689742166e-05
-3.56945069894082e-05
-1.82471578597585e-05
-4.2680761174413e-05
-6.07343233031977e-06
-2.42371810928723e-05
-1.71963757747354e-05
-2.23854950988833e-05
-1.61060751521155e-05
-1.78495203490981e-05
-1.15747555897915e-05
-2.13832349673889e-05
-1.8163008114283e-05
-1.16029257258814e-05
1.15489929003293e-06
-3.2766422338745e-05
-2.08475082089949e-05
-2.69066648317418e-05
-2.98004698399608e-05
-2.42673094623583e-05
-2.7503703002331e-06
-3.16980192477173e-05
-3.12897384571367e-05
-1.41786223443992e-06
-2.70226124312715e-05
-1.38030554690839e-05
-2.41974083031673e-05
-3.07656177769113e-05
-1.3843832277046e-05
-1.97971705179087e-05
-1.85207576257757e-05
-1.21154188495503e-05
-1.42327837915628e-05
-3.28157415750235e-05
-2.16878938438737e-05
-8.01927598992647e-06
-2.8349584944973e-05
1.05254094954237e-06
-3.0448195857367e-05
-1.01848894864501e-05
1.94700967650439e-06
-2.56102754345148e-05
-2.73900538964463e-05
-2.55452421269459e-05
-1.04870906277858e-05
-2.12494371400919e-06
-1.78375174918206e-05
-2.09039417615748e-05
-2.50381071412635e-05
-2.25128405004737e-05
-1.7491464423771e-05
-2.64269841407315e-05
-3.44675803435996e-05
-2.23023566855319e-05
-3.65593593174794e-05
-5.48076023650306e-06
-2.48999059884253e-05
-2.28284867157676e-06
-8.71409269421343e-06
-7.52566757470395e-06
-2.98879914775231e-05
-2.58264272027969e-05
-3.04118444132602e-05
-2.94965467921391e-05
-2.9346079271271e-05
-3.07626842533215e-05
-3.52673089727999e-06
-1.49339143943657e-05
-1.8471755868703e-05
-3.15212416166227e-05
-2.43927779099837e-05
-2.35854641822075e-05
1.26505766010199e-06
-3.13574787662094e-05
-1.89912858735572e-05
-1.97425122805995e-05
-1.73231852623383e-05
-3.47148547495233e-05
-2.61334391612808e-05
-2.06399822066571e-05
-3.57871596453982e-06
-2.9801384174106e-05
-1.29651988806816e-05
-8.22423455538681e-06
-3.12100739462468e-05
-3.12055592377177e-05
-9.36839324522523e-06
-2.12248712590078e-05
-2.71572304375675e-05
-2.65894489181535e-05
-4.4054230383035e-05
-2.12433231879866e-05
-2.17730437366304e-05
-1.23867868847863e-05
-1.608311450296e-05
-3.40905803734651e-05
-1.54181613654396e-06
-1.09936845497268e-05
-3.00606612112149e-05
-1.41272098488157e-05
-2.81079056712788e-05
-2.95159218252998e-05
-2.56279104592713e-05
-3.63428315315324e-05
-1.66009372860905e-05
-3.02717268051042e-05
4.22450597280651e-06
-1.33109230194978e-05
-1.57092184268301e-05
-3.67897733720252e-05
-1.91466996890026e-05
-2.87751050469516e-05
-2.02156348826262e-05
-2.22979569546574e-05
-2.91121200407388e-05
-5.98286272730906e-06
7.7310418721963e-08
-3.38762248305692e-05
-1.71677149667636e-05
-9.46488831805113e-06
-1.84289918711939e-05
-1.74634580584778e-05
4.98764317345554e-06
-2.28348440060368e-05
-4.68514662949485e-07
-2.11214327870755e-05
-3.08971111610786e-05
-1.59373975230556e-05
-1.45396168024507e-05
-2.73903818720403e-05
-2.07025434639627e-05
-7.00314298449029e-07
-3.76257696458421e-05
-2.51675980642244e-05
5.31307168814588e-06
-3.45255785443087e-05
-3.1889047248031e-05
-3.36679432595187e-05
-7.71988675068652e-06
-3.92945509076513e-05
-3.83298962092084e-05
8.22278931688409e-07
-4.88116977400719e-06
-1.89196740331168e-05
-8.77595211691077e-06
-2.38289316336703e-05
-3.32052466270727e-05
-1.29777849216002e-05
-3.2141068562918e-05
-2.76310284503802e-05
-2.18969186472853e-05
-3.24479087460558e-05
-4.54869830563333e-05
-1.14482380085644e-05
-2.50616722606467e-05
3.12262793117745e-06
-5.11932909781529e-05
-2.01465370105338e-05
-2.58517912693652e-05
-2.71874008215095e-05
-6.44013087106432e-06
-1.37073872917271e-05
-2.35961349698475e-05
-6.07104053697437e-06
-1.88378417067083e-05
-1.92332493621601e-05
-3.49565162133336e-05
-1.95570197072867e-05
-2.51412929389862e-05
-3.66049658342643e-05
-2.51852510324488e-05
-3.23390321417084e-05
1.31925225591028e-06
-2.23474892871875e-05
-1.7432617312524e-05
-1.78872446963897e-05
-2.31819125681736e-05
-1.09213637578088e-06
2.57829767955336e-06
-1.36110519714596e-05
-2.66625637741026e-05
-3.4463652836103e-05
-5.26959606309918e-06
-8.74547048636303e-06
2.47310060577202e-06
-3.50249238944804e-05
-3.31528108448141e-05
-2.32576913685448e-05
-1.05690903681524e-05
-1.87271418751693e-05
-1.9574657045595e-05
-1.23054672476506e-05
-1.24906858690616e-05
-4.83055326474212e-05
-1.04489978625241e-05
-2.90486888020971e-06
-3.17995395094807e-05
-2.48352967496093e-05
-2.55294471241393e-05
-2.01935140123672e-05
-1.64749659209016e-05
-1.71107138428231e-05
-1.33518672840295e-05
-2.21077225532506e-05
-1.82316791795933e-05
-1.3194372448931e-05
-2.24304676849781e-05
-2.39243788286271e-05
-3.41429969807993e-05
-3.79873057115907e-05
-3.71081113304817e-05
-7.49931425368673e-08
-2.79279343642272e-05
-1.11501986711737e-05
-1.00865510997293e-05
-9.41008438585993e-06
-2.48210881376491e-05
-3.60764039362858e-05
-6.20065325972009e-07
-3.3426294387453e-06
-3.90219566533087e-05
-3.0003269766086e-05
-3.6969730383209e-05
-1.51500030224704e-05
7.46673016652123e-06
-1.29572631521172e-05
-8.73009999176098e-06
-3.12536185121867e-05
-2.89803038086869e-05
-2.04450726952255e-05
-3.05891340581355e-05
-4.12952414020215e-05
-2.77274960309589e-05
-2.60953416020734e-05
-2.38645898948821e-05
-9.86131913437019e-06
-1.98431842269219e-05
6.96598629101105e-11
-1.82607454598693e-05
-4.98218906971684e-06
-1.92871804735925e-06
-9.30104959175771e-06
-3.39083100412993e-05
-3.86211644953982e-05
-7.36030387516815e-06
-2.75413643141113e-05
-1.87497636280644e-05
-1.12397211266974e-05
-2.79157765536729e-05
-1.97392517269272e-05
-1.54026625075582e-05
2.26785406054071e-07
-3.41204532899989e-05
-2.05569135747234e-05
-4.46869342392461e-05
-1.72556528205665e-05
-3.6063672446241e-05
-3.28498528634408e-05
-3.44923151337225e-05
-2.26339165645997e-05
-3.87719692635006e-05
-1.48000349453625e-05
-3.32211514766299e-06
-2.95376430137514e-05
-1.92119379673462e-05
-6.78414332881327e-06
-4.25236584748043e-05
-2.49135051586248e-05
-2.69282143898314e-05
-2.32451380128685e-05
-3.01717058185444e-06
-2.16376023907572e-05
-8.7717552500199e-06
-3.25308058972219e-05
-3.92525941398078e-05
-2.48432067549857e-05
-3.30895042328582e-05
-2.10837387723895e-05
-1.8029812129621e-05
-2.60689025767331e-05
-2.0799441099664e-05
-1.89912767859959e-05
-2.96866363862535e-05
-2.2391803317705e-05
-2.09068139800285e-05
-3.21870865402923e-05
-6.15001149909321e-05
-2.6661266296664e-05
-2.09028048226542e-05
-8.4042564724861e-07
-1.28302192170089e-05
-2.48558053557139e-05
-2.14009215092361e-05
-9.56441666627452e-06
-4.3910488984771e-06
-2.35866026744643e-05
-1.60625512008226e-05
-1.65237134036641e-05
-3.08554915673669e-05
-3.69815631262961e-05
-3.13413937989874e-05
-7.97333206318879e-06
-2.18489403693836e-05
-3.49930852763935e-05
-3.45725267455137e-05
-3.72353289506172e-05
-1.27652659907525e-05
-3.36426973941998e-05
-5.25218854677078e-05
-3.14477119656555e-05
-5.98217161748775e-06
-1.05885029518258e-05
-3.22876865613638e-05
-2.59963003355039e-05
-9.0918285914134e-06
-2.17996941634201e-05
-3.06022315000649e-06
-2.67816042063172e-05
-2.02486660050374e-05
-2.03680779851605e-05
-3.71837467811772e-05
9.406926661372e-07
-7.18727787055527e-06
-2.6596596637808e-05
-1.82284456161897e-05
-2.41339598540062e-05
-5.55607687572563e-06
-3.71513801221474e-05
-2.56447084267879e-05
-3.29495671178035e-05
-2.03130324377263e-05
-3.68476999985308e-05
-2.74238289601462e-05
-2.01191960802178e-05
-1.80682192732952e-05
-2.45315615195433e-05
-1.13582339631684e-05
-7.56905154170228e-06
-1.63703584269973e-05
-4.08881434363381e-05
-4.04849414398761e-05
-2.35332426898489e-05
-4.63895091120842e-06
-2.47524113306756e-05
-2.17523129794908e-05
-3.3140972142308e-05
-2.27475178071469e-05
-3.60745986546411e-05
-1.80601838754744e-05
-2.5110394624398e-05
-6.94244219114086e-06
-2.04715342599073e-05
-3.61653119991124e-05
-8.8781212172801e-06
-2.60509125944799e-05
-1.62760488391801e-05
-1.17942849192202e-05
-3.40281608901658e-05
-1.78820137142016e-05
-2.44181642021115e-05
-5.22846290925185e-05
-4.80093100752824e-06
-9.58017278225938e-06
-2.20909735291455e-05
-3.12556710268704e-05
-3.46474344423452e-05
-2.17885470605469e-05
-4.0263587252602e-05
-4.32690664057427e-06
-9.19371476140015e-06
-2.90121061337069e-05
2.57010505809797e-06
5.82013187410391e-06
-2.41474091425085e-05
-1.02291668372012e-05
-2.43486624725428e-05
-3.79989420620562e-06
-2.12356023691272e-05
-3.64827853192096e-05
-1.04942608313e-05
-1.59547706331923e-05
-2.57145523219196e-05
-2.01226851982722e-05
-1.66216527335844e-05
-3.33083159576123e-05
-2.49679894490099e-05
-4.41756941271586e-05
-2.37335516876881e-05
-3.66573811881682e-05
8.38734116513147e-06
-7.11890737408039e-06
-1.0210137424994e-05
-2.93058443433814e-05
1.26163291218791e-05
-4.51705451124608e-06
-4.34659353374577e-06
-2.78543496158764e-05
-1.29203671953785e-05
-2.64103628753567e-05
-1.82673618655342e-05
-2.63387578306553e-05
-1.31284139420339e-05
-4.80962733782352e-06
-2.61259383616278e-05
-9.68697656500932e-06
-3.05138188893576e-05
-1.20735766342267e-05
-1.86340859988976e-05
-3.06267451655852e-05
-2.44169849525355e-05
-8.56397566882131e-06
-2.21385288519465e-05
-4.06254221463477e-06
-1.43875541341932e-05
-1.4600875650779e-05
-1.21268658789103e-05
-2.00366639693141e-05
-2.13625526597905e-05
-2.87992366623422e-06
-1.08131128965334e-05
-2.18475143592439e-05
-1.90682106135528e-05
-3.27155258350901e-05
-2.11802307465048e-05
-2.06076887759571e-05
-5.42739364233617e-06
4.93652912448196e-06
-1.09327832928711e-06
-8.9246338489253e-06
5.9656551111688e-06
-1.13235965269411e-05
9.35918866417908e-07
-8.42465664983137e-06
-4.02611900359278e-05
-1.49449079824509e-05
2.96116464055886e-07
-3.15745645932951e-05
-2.52639928865419e-06
-5.94085179370832e-06
-2.05335568487016e-05
-2.46393896666687e-05
-3.46394272054852e-05
-1.75717108959092e-05
-1.45812261913263e-05
-1.99255409241391e-05
-2.15268821581188e-05
-1.43526724563663e-05
-2.796146419307e-05
-3.27944249346068e-05
-2.94625352184713e-05
-2.72833210528085e-05
-1.18630960325993e-05
-6.7246944243716e-06
-1.83886785625498e-05
-1.26473661984449e-05
-2.4052655311362e-05
-1.05925931112093e-05
-2.6915370037835e-05
-2.14781207225829e-05
-1.79844612090314e-05
-3.08494127308336e-05
-2.51296207359899e-05
3.37318098023215e-06
-2.49094445335916e-05
3.57166016701169e-06
5.78974185980813e-06
-4.0978086412302e-05
-1.18526244420168e-05
1.99980964877215e-06
-2.97588288548021e-05
-1.20738273284711e-05
-2.85583410523919e-05
-3.22498797540443e-06
-1.46289468758451e-05
-2.55166583139754e-05
-1.03887282520719e-05
-2.62723543119541e-05
9.93582865892172e-06
-1.26232096260681e-05
-1.41222411947077e-05
-2.83450497288994e-06
-1.0257688560889e-05
-8.65659065620278e-06
-2.78621230622034e-05
7.45386412147858e-06
-1.80809647040836e-05
-2.31075189094448e-05
-2.74770129366558e-05
-1.44310905001241e-05
-1.52201390200972e-05
-3.42495995328077e-05
-3.68278419538157e-05
-2.86172750050029e-06
-2.51472083462052e-06
-2.14037488812333e-05
-7.07799380811975e-06
-1.60453354640446e-05
-1.49621288518572e-05
-1.91628884097084e-05
-3.83825469159364e-05
-1.66285325805497e-05
-9.91555003992749e-06
-2.36216368572876e-05
-2.41346711546683e-05
-3.42052797552235e-06
-2.01154799123633e-05
-3.47640231512724e-05
-9.76721352294656e-06
-2.21384357964676e-05
-1.98355775225658e-05
-2.50401498574007e-05
-2.64781370694914e-05
-2.26062590850378e-05
-3.99711759162972e-05
-1.38752720903491e-05
-6.32432792806914e-06
-4.36698268292806e-06
-2.74240737596561e-05
-1.83630717830061e-05
-6.92136943173617e-06
-2.39399457870018e-06
-1.35244531354936e-05
-3.41018469925771e-05
-2.26258012378019e-05
-1.87346100115187e-05
-2.20224460889028e-05
-2.39996153724011e-05
-1.20779926233756e-05
-4.54232120838473e-05
-2.25760976529529e-05
-3.43374025245652e-05
-1.89205321257133e-05
-5.37967940142859e-06
-2.44377633120175e-05
-2.92359333777506e-05
-2.19614975263297e-05
5.84623642358311e-06
-1.19906010286671e-05
-1.89908709934877e-05
-3.40597110838098e-05
-1.28436962021457e-05
-2.43557937877694e-05
-2.80895737222602e-05
-2.47676544803175e-05
-3.30777173845681e-05
-1.3592761760901e-05
-5.00690650122786e-05
-1.2834102934534e-05
-1.92386164381878e-06
-2.210047504862e-05
-3.70166292002236e-05
-4.4733270360957e-06
-8.15290621497357e-06
-3.7450888398022e-06
-3.74474922808424e-05
-8.14818978313907e-06
-2.32305529609089e-05
-3.1698372967762e-05
-3.82792294747496e-05
-7.21568517468016e-06
-4.5270406095008e-05
-3.41762428083278e-06
-2.98470335402138e-05
-3.48892431481806e-05
-5.73753740123276e-06
-1.22246793088841e-05
-3.51940893037399e-06
-2.7173593944034e-05
-2.14730509544853e-05
-1.40647106046296e-05
-7.67237210975494e-06
-1.98079377148552e-05
-2.77875477602233e-05
-3.22685919182266e-05
-3.69096139499322e-05
-2.30670455989722e-05
-7.75663010830109e-06
-3.55006120064803e-05
-1.02044478090342e-05
-1.24920252398201e-05
-2.6870988536453e-05
-3.59204747743247e-05
-2.28123589236574e-05
-1.92339445870283e-05
-4.92315703285702e-05
-2.58478968894502e-05
-1.92370253454328e-05
-2.86487284206135e-05
-1.37369559745393e-05
-3.25427956033928e-05
-2.49422974204668e-05
-3.20485443724257e-05
-7.07956857371688e-06
-2.68613807666382e-05
-3.02802055025379e-06
-8.45209380652119e-06
-1.48861264970129e-05
-2.73531399717827e-05
-6.53156125375782e-06
2.19379357293731e-06
-3.60746131220222e-05
-1.15318163762279e-05
-1.90017757364274e-05
-1.05169173079369e-05
-2.41493140696322e-05
-1.93606529317772e-05
-9.72100332244171e-08
-2.3305590338428e-05
-1.44542119649069e-05
-1.56762950574563e-05
-2.44054204085809e-05
-3.33797363105744e-05
-2.20049145085949e-05
-1.62315849859521e-05
-2.2178181488349e-05
-1.07716018058465e-05
-1.15825194304937e-05
-1.57360561591777e-05
-3.41598863702987e-06
-1.49701941973765e-05
-8.83824153413199e-06
-1.56414882908492e-05
-1.09983314680591e-05
-2.70506988604463e-05
-1.48369502184996e-05
-3.42680046092092e-05
-4.22958601323751e-05
-3.9323291847912e-05
-2.16188484456381e-05
-3.12194535132768e-05
-6.81046911158566e-06
-2.70030800592421e-05
-2.96328373480436e-05
-2.6753105590716e-05
-4.14054784438739e-06
-2.28909698535271e-05
-2.78059200325256e-05
-3.53699842774684e-05
-7.78689100746324e-06
-1.56028769393633e-05
-2.26862303281354e-05
-2.28920563144461e-05
-2.28728917049923e-05
-3.8486795182871e-05
-6.97147345981062e-06
-2.17475764522984e-05
-1.20337454496671e-05
-1.0428437092856e-05
-3.42681300889658e-05
-1.92096990884037e-05
-1.88412526616374e-05
-1.95533139545748e-05
-2.32342518389943e-05
-2.75567870031683e-05
-1.16700997799843e-05
-2.50302668350837e-05
-2.85989755391908e-06
-2.28560331706069e-06
-3.09015110505331e-05
-2.16962084515843e-05
-2.30558916600036e-05
-2.54383428432557e-06
6.51556890230523e-06
-1.60519352261189e-05
-6.28048873739871e-06
-2.82320464611103e-05
-3.30551302300546e-05
-2.22404929141812e-05
-2.12825703620872e-06
-3.15200996501829e-05
6.1951405482576e-06
-1.53282371577871e-05
-2.13827878216169e-05
-2.34742104769788e-05
-1.57996820577506e-05
-2.05367630149627e-05
-1.75328132425701e-05
-3.33374457472278e-05
-2.67962482324329e-05
-3.69280701461379e-05
-3.20431514353893e-06
1.76350888425359e-05
-4.2916239635741e-05
-2.44189820515107e-05
-5.52043882920788e-05
-1.23706479237637e-05
-3.87816513646985e-05
-1.66308972541053e-05
-3.08276926915437e-06
-2.52706190681751e-05
-2.35083450359031e-05
-4.5845674019942e-05
1.15914177362794e-05
-1.41428420292753e-05
4.22030455388059e-06
-2.12778593641509e-05
-2.58849525039105e-05
-2.20436446237706e-08
-1.37493991744778e-05
-3.69260593162764e-05
-2.57945457342241e-05
-1.54037363843239e-05
-1.11294900241753e-05
-1.34230083037274e-05
-1.26937622291827e-05
-2.16825197407145e-05
-2.5212735981318e-05
-2.65607719647782e-05
-4.2633176081813e-05
-2.31504040007798e-05
-1.63465884508189e-05
-1.47211785560192e-05
-1.67062033525291e-05
-3.69444144274354e-05
-4.61180401874199e-05
-2.39913842629449e-05
-1.64402584502074e-05
-2.35667772427759e-05
-1.12158010991296e-05
-2.63785068781987e-05
-2.86375470800608e-05
-1.36625865002413e-05
-5.96492136402305e-06
-3.13840264261625e-05
-2.56900736248937e-05
-1.56823012314647e-05
-2.65042161392672e-05
-3.08879172887527e-05
-3.00067640195164e-05
-2.72579494003286e-05
-3.05667937892491e-05
1.20366953634016e-05
-2.91730742830697e-06
-1.5985317788339e-05
-2.32439853474609e-05
-3.68608386207326e-05
-2.42162945892001e-05
-4.94286234747137e-06
-3.32029285681202e-05
-4.08249365212978e-05
-2.54074440711208e-05
-2.65573424628938e-05
-4.05729984608032e-05
-1.39303555392382e-05
-1.15508788119802e-05
-3.74473691597164e-05
-2.76887737487873e-05
-1.62923982121422e-05
-3.07716546815137e-05
-1.66131698353437e-05
-1.76997029767953e-05
-2.79031942044034e-05
-1.71397130319415e-05
-4.51676432456126e-06
-2.66870572633165e-05
-1.85660747612562e-05
-1.48821815117475e-05
-1.3956041830382e-05
-3.16169266547658e-06
-2.78497057217616e-05
-2.16124094141785e-05
6.36265628809891e-07
-1.79099886703606e-05
-2.71011992619031e-05
-2.87356738069145e-05
-3.68541385366526e-06
-7.72365108432395e-07
-2.23984019060954e-05
-2.71845541700877e-05
-2.69843252061611e-05
-2.04076908385455e-05
-1.628191219873e-05
-1.67199602559296e-05
-9.79896343092144e-06
-1.59629823562026e-05
-1.00756153029706e-05
-3.68858000021595e-05
-8.80959577063132e-06
-3.75902495216731e-05
-1.73074998710964e-05
-4.06137636560481e-06
-5.28477019208031e-06
-2.98188377982477e-05
-2.69874412516776e-05
-3.15693814932435e-05
-9.90376440357524e-06
-1.6586505162432e-05
-3.89788364920728e-05
-1.17793444684562e-05
-3.19358612821437e-05
-2.66971928028593e-05
-1.54437309065014e-05
-1.52988796441497e-05
9.84234936137867e-06
-1.15019421817373e-05
-2.84261013652179e-05
-2.40422519324744e-05
-2.5328513649248e-05
-1.81366916357003e-05
-2.32330608953075e-05
-1.14173970680455e-05
-1.56071975083794e-05
-2.43680979663939e-05
-9.72851679445412e-06
-3.8021628883838e-05
-3.14201062854556e-05
-2.62089163582756e-05
-1.20812036642967e-05
-1.9374273002018e-05
8.25911512954606e-06
-3.05366020397976e-05
-3.33180231805987e-05
-1.26147575078186e-05
-3.39729014086277e-05
-8.91457704768752e-06
-2.01409474777607e-05
-3.18476520766489e-05
-2.81687433823333e-05
-2.65514277921484e-05
-4.2139346476403e-05
-1.53652749178816e-05
-3.21413828558445e-05
-2.558189797644e-05
-1.39518628352145e-05
-1.37849229859365e-05
-1.32749213902869e-05
-2.0726790016111e-05
-1.83212255566404e-05
-1.48350459960778e-05
-1.1884242944957e-05
-2.92041564246874e-05
-1.89872692068289e-05
-2.60285238558382e-05
-1.68973717398799e-05
-1.03593535101596e-05
-2.33612270586141e-05
-2.95015073355997e-06
-6.37196060557672e-05
-2.42447175570705e-05
-1.24478803093343e-05
-1.17418100971681e-05
-2.53196726134206e-05
-1.38244113576089e-05
-1.47211914200325e-05
-1.16154548169797e-05
-1.50375566809023e-05
-2.48319283108717e-05
-6.70730387696598e-06
-8.55772532538831e-06
-8.14630123808601e-06
-3.20925468501372e-05
-4.00571476548644e-05
-3.7286552347588e-05
-2.83971376671602e-05
-2.3617249626751e-05
-5.20309628923019e-06
-2.92565765986424e-05
-1.09569139273494e-05
-3.26969735055697e-05
-2.9754806337217e-05
-2.77211866209073e-05
-3.02368210979937e-05
-1.29476614087512e-05
-4.10705232566291e-06
-1.64254679478756e-05
-1.91756106353912e-05
-1.08390713021564e-05
-2.75274180434586e-05
-1.9638611332612e-06
-8.88367998620452e-06
-4.74790659172541e-06
-2.90708476866301e-05
-2.27041309560541e-05
-1.75226895913162e-05
-2.39316763981619e-05
-1.3727082937225e-05
2.26759720859869e-07
-1.84186497155357e-05
-2.10755758995978e-05
-2.54428293503683e-05
-8.07866393536605e-06
-4.24395203547318e-05
-3.48323790700244e-05
-9.61208314926222e-06
-2.25240559675182e-05
-2.46351779957626e-05
-2.19174487711322e-05
-6.34168346065545e-06
-2.63400305777619e-06
5.5619468883117e-06
-2.75829842742923e-05
-2.98192162721959e-05
-1.79673826856179e-05
-2.72924546542487e-05
-2.25717041663452e-05
-9.86365662925491e-06
-4.40682782449818e-06
-3.45859769228548e-05
-2.56030003253626e-05
-1.12501369118143e-05
-3.25657672581832e-05
-1.44127939928083e-05
-2.46248939111683e-05
-1.18854579477991e-05
-1.46461233635005e-05
-8.69452712825831e-06
-6.7060009213557e-06
-2.19721596115351e-05
-1.90004807321384e-05
-2.14852250700217e-05
-2.82657491689881e-05
-3.56023696633437e-05
-1.89581326659997e-05
-1.52553431079815e-05
-2.51470039221157e-05
-7.58964877650293e-06
-5.5179000719463e-07
-3.05906272447592e-05
-2.60960363173265e-05
-2.60097253348833e-05
-1.06845648210099e-05
-1.27651589395485e-05
-4.11699629509898e-05
-2.6648647514205e-05
-2.64277608628867e-05
-2.47933319934553e-05
-1.31436346632074e-05
-1.21675312820852e-05
-4.86009840593084e-06
-4.71033978581233e-05
-3.5065411048345e-05
-1.03877307939096e-05
-2.77427570881618e-05
-2.47500569943668e-05
-2.26002242065382e-05
-2.57785612125145e-05
-3.11153119044357e-05
-2.10245315850661e-05
-2.554600868793e-05
5.16535588369032e-06
-6.75000691589728e-06
-2.12016361746909e-05
-1.99872538689151e-05
-3.09152023714778e-05
-2.03697008495663e-05
-2.88686936359142e-05
-2.02948584959812e-06
-2.58628607768059e-05
-2.14153792508285e-05
-1.1619804108712e-05
-1.86089363694572e-05
-3.88488058524025e-05
-2.04943863801676e-05
-8.45585663896303e-06
-1.32775731092282e-05
-2.4893788375786e-05
-2.33732578482614e-05
-3.02839691192186e-05
-2.6274838967684e-05
-3.10671059786603e-05
-4.82053498301454e-06
-1.76356276212066e-05
-2.7450349020973e-05
-8.04735232838173e-06
-1.98388098410936e-05
-1.33715750989875e-06
-1.19071810083224e-05
-2.90485292274051e-05
-1.93513866092926e-05
-2.07297178150513e-05
-1.47317208765306e-05
-4.68922662622106e-06
-3.26159673591908e-05
-1.44853841716291e-05
-5.12209951035448e-06
6.14528677458386e-06
-4.32449428489847e-05
-3.13146770779855e-05
-2.37177812329222e-05
-2.79283554684827e-07
-7.38041006055086e-06
-4.28521906679191e-05
-3.54286437403522e-05
-1.96459499864546e-05
-2.71159484721883e-05
-1.60698394627494e-05
-1.40609260851606e-05
-1.35665235896013e-05
-2.42534683518211e-05
-2.30842473609243e-05
1.88133814737576e-07
-1.93443816521852e-05
-4.16496406702594e-05
-2.92667129993256e-05
-1.5621323718267e-05
-2.65107665442101e-05
-2.82503353475135e-05
-2.53362455877348e-05
-1.05026019580668e-05
-2.18296748967355e-05
-2.16028823248035e-05
-1.67672807288232e-05
-1.80010444181036e-05
-1.6335890146859e-05
-1.54075827555764e-07
-1.17731833091301e-05
-3.39005936787206e-06
-2.19994749322531e-05
-3.71905555161358e-06
-2.73728240615925e-05
-3.17209772639934e-05
-3.10537802215424e-05
-1.76758928081524e-05
-2.81165718459113e-05
-9.80965130432663e-06
-3.38409242086392e-05
-2.80775342660302e-05
-2.65372034584674e-05
-1.24329153900974e-05
-6.70882756222645e-06
-3.06472500030447e-05
-1.30122653942714e-05
-2.75988422029405e-06
-3.24006338890731e-05
-3.75917081453982e-05
-2.46038041290429e-05
-2.52861875728338e-05
-2.02525245715302e-05
-2.61875220196061e-05
-7.15120128267865e-06
-2.12441666181035e-05
-4.25083012351588e-05
-2.04111931854611e-05
-2.46055288198973e-05
-1.38333195586376e-05
-1.76241161306912e-05
-2.77175925006233e-05
-3.03172400281545e-05
-2.51670042277959e-05
-3.2703672002972e-05
-6.37798800172558e-06
-2.05178349878835e-05
-3.38171371574927e-05
-1.91179500514209e-05
-2.96035645111499e-05
-2.8135021794468e-05
-5.19727482679139e-06
-2.60507806718473e-05
-2.11796044398076e-05
-2.29248442674344e-05
-4.51066385807991e-05
-1.17595283500686e-05
-3.10389562516821e-05
-1.48071649580416e-05
-3.88088867370423e-05
-8.94838736367726e-06
-2.94491249445329e-05
-1.38045665534097e-05
-4.33083700178716e-05
-3.61632576182385e-05
-1.74581260507838e-05
-2.81260824662032e-05
-2.44883945584392e-05
-3.92648443986009e-05
-1.88839224374925e-05
-1.16215477261426e-05
-5.9599946217106e-06
-2.39042667915952e-05
-3.62691595803717e-05
-3.49697157454453e-05
-2.55005677063528e-05
-2.55729783109332e-05
-3.46310635425488e-05
-1.93336467620022e-05
-1.24735462323346e-05
-1.54160455457104e-05
-1.25699976842021e-05
-9.25460721056871e-07
-2.99297832720365e-05
-2.48916535096608e-05
-2.71961329399943e-05
-7.27401007421751e-06
-2.85909732801281e-05
-2.14033934604913e-05
-1.52102585930052e-05
-1.84154085608875e-05
-1.37992723218754e-05
-1.21917528438068e-05
2.4767362406221e-06
-3.40771521468281e-05
-1.60810773783265e-05
-2.63677844621718e-05
-1.74875308113827e-05
-2.14713619827725e-05
-1.11557544712657e-05
-1.69087864575957e-05
8.23669463708469e-06
-4.2468520685494e-05
-1.10400556611934e-05
-2.16712427305067e-05
-1.64290634529439e-05
-1.91575720876533e-05
-3.46271310966374e-05
-3.96271824485493e-05
-2.63595130201688e-05
-3.20950272631309e-05
-2.06173467902717e-05
-1.81898908930002e-05
-7.66396129011945e-06
-1.51102744269973e-05
-2.10720411602066e-05
-2.07128957515422e-05
-2.10054122933913e-05
-1.44666266963153e-05
-1.84723018293936e-05
-3.52741055534274e-05
-3.63981892560859e-05
-1.69450645525751e-05
-2.23861419046239e-05
-2.01590008148803e-05
-2.02895720712332e-05
2.00181653975802e-06
-1.31657565333133e-05
-1.65187344672804e-05
-2.06575291774527e-05
-8.76450972520352e-06
-4.80387156706009e-06
-1.34701518048122e-05
-1.78149265683713e-05
-2.70545456929396e-05
-1.09856083228504e-05
-2.66502267912921e-05
-9.83431376122084e-06
-1.74317681965954e-05
-2.38267635274382e-05
-3.59228709688201e-05
-1.64241554654755e-05
-2.80820098008559e-05
-2.42789044288379e-05
-3.42190122494985e-05
-3.24801176278075e-05
-2.64397972963902e-05
-2.13412020876573e-05
-1.84908717326382e-05
-1.18817268386814e-05
-1.63440520517831e-07
-1.6360966941587e-05
-1.36073395686341e-05
-3.89931817611881e-05
-3.62888401903099e-05
-2.66153889195361e-05
-2.52702389417028e-05
-1.83970700267229e-05
-2.92185805060973e-05
-1.4218788083908e-05
-4.43256647472503e-06
-6.3312151923781e-06
-3.83163236460587e-05
-9.8209299502958e-06
-1.65165339117221e-05
-2.50168570568813e-05
-2.77058865694634e-05
-1.73286463487249e-05
-3.09926692790374e-05
-2.45547329164587e-05
-2.69438020333399e-05
-2.74870691996759e-05
-1.79269672825721e-05
-5.89202770815056e-05
-1.00872961065537e-05
-2.10661787481476e-05
-2.1856203623703e-05
-2.72210594380167e-05
-1.37379033969565e-05
-4.01296385400992e-06
-1.357821862013e-05
-5.15133890633355e-05
-9.4859756507767e-06
-1.94413587279282e-05
-3.09712046964913e-05
-1.66395550889795e-05
-4.39318720796981e-06
-3.51091795740123e-05
-5.36528036118938e-06
-2.40043740667824e-05
-1.94042811591581e-05
-8.94128415765966e-06
-9.59858184035635e-06
-3.43263278709465e-05
-2.05812353985955e-07
-3.81733332396558e-05
6.91571705111247e-06
-1.06203512718827e-05
-2.59268162207725e-05
-2.04010418580577e-05
-2.43922965493788e-05
-2.69954843407991e-05
-2.15203830357633e-05
-1.95444695081634e-05
-1.07512565029724e-05
-1.8301295608417e-05
-1.59269552992726e-05
-2.74847976786223e-05
3.2773780697369e-06
-3.74370134295672e-05
-1.90306519428243e-05
-3.47343100145495e-05
-2.4102918280044e-05
-1.66231899096419e-05
-1.85569814608257e-05
-3.90283750965791e-05
-1.76165641256423e-05
-1.17674931190564e-05
-2.60815417242981e-05
-2.08781731332846e-05
-2.38360857231777e-05
-2.31377658725373e-05
-1.6398207219662e-05
-2.79977670331741e-05
-1.98566356743274e-05
-9.10962110611808e-06
-1.131857928347e-05
-3.77048546561153e-05
-4.13380854931092e-05
-1.63352842472075e-05
-1.87686625169644e-05
-3.37873199709991e-05
-1.89670192608732e-05
-1.18872240690624e-05
-1.35370087804376e-05
-8.54182899551881e-06
-2.17729671879802e-05
-2.30424970495985e-05
-3.57400305321e-05
-3.47788357881777e-06
-4.51025718466859e-05
-2.71373669110928e-05
-2.06545291899932e-05
-2.72374676076868e-05
-3.24021523829417e-05
-2.12405437995452e-05
-2.13101687961141e-05
-2.62482874363254e-05
-1.61765876790014e-05
4.76662732372455e-06
-1.27866446371783e-05
-2.85138671116088e-05
-3.7272318771944e-05
-1.59776358273009e-05
4.97393070245663e-07
-1.72693715054897e-05
-1.52362751715885e-05
-1.24608015840687e-05
-5.03682531903368e-06
-1.97133393948418e-05
-4.02291157180408e-05
-3.13883058083118e-05
-1.39243537232465e-05
-3.47099155613445e-05
-2.98360555993665e-05
-2.39896681008857e-05
-3.89442006102569e-05
-1.97327917300217e-05
-4.7149363671141e-06
-1.62777154056023e-05
-3.54703818546018e-05
-3.32558024004748e-05
-3.75736077110105e-05
-2.51364343239499e-05
-2.47983590005729e-05
1.42858335164654e-05
-1.07566575225071e-05
-7.57190953151788e-06
-4.16558191475079e-06
-2.56809175266193e-05
-2.08662345277054e-05
-3.7171998897456e-05
-6.88852426148524e-06
-9.73991030031257e-06
-3.98767857973229e-05
-3.27794696519643e-05
-4.24304087481084e-05
-3.27247999851297e-05
-2.1747350858111e-05
-2.10391849631334e-05
-4.00290491539359e-05
-1.89637460258259e-05
-6.85148148222452e-06
-4.18089816023152e-05
-2.50365869444984e-05
-3.31235781545459e-05
-4.61742655048621e-05
-2.03327964820298e-05
-1.77020863969625e-05
-1.27881828052817e-05
-3.14063510038376e-05
-2.37385208893545e-05
-1.74998814302552e-05
-1.84234458255443e-05
-2.64568334779616e-05
-1.8776210356894e-05
-1.61358500128947e-05
-2.44140301987035e-06
-6.38842799531232e-06
-2.7503619163496e-05
-5.95946807016604e-06
-3.49582764372242e-05
-1.97910321616043e-05
-2.27091432288537e-05
-2.7728141763414e-05
-2.31500308822548e-06
-2.25331772423424e-06
-4.11758385140693e-05
-3.05430050530868e-05
-2.96492549323469e-05
-3.46527642796135e-06
-1.70262140730112e-05
-1.48714413017464e-05
-2.59168752623149e-05
-3.34706232795091e-05
-3.38262267216505e-05
-1.70052927893127e-05
-3.25468405220337e-05
-4.03429245169331e-05
-1.62131845031977e-05
-2.56699347649709e-05
-2.06912660294557e-05
-2.21662442013168e-05
-2.96399269466591e-05
-2.35118385322976e-05
-3.03714969631295e-05
-2.70890293657485e-05
-2.86938164390059e-05
-1.67399161120071e-05
-1.41115549476263e-05
-2.48818153907955e-05
-3.41649404340526e-05
-1.40980440901177e-05
-3.16710645340342e-05
-2.55502331367635e-05
-4.51423069733289e-05
-3.05784741637047e-05
-2.82586447789785e-05
-2.42969360510477e-05
-1.87089422182757e-05
-1.75076275688761e-05
-3.32151071239892e-05
-4.27940309844059e-06
5.72627088498946e-06
-3.26725027393383e-05
-3.68765630815704e-05
-5.26083485508753e-06
-4.76718040738358e-05
-2.22396398898917e-05
-2.94848256982345e-06
-1.09700932984837e-05
-1.99551762261789e-05
-2.10961275400156e-05
-1.1210694185169e-05
-2.07784970342613e-05
-1.68982204731983e-05
-2.22320640250883e-06
-1.87179489593555e-05
-5.74177626149584e-05
-1.40094155156249e-05
-3.7152769200395e-05
-2.36902656622741e-05
-2.40930155208434e-05
-1.68417961412846e-05
-2.8283406460529e-05
-1.00031751596441e-05
-1.84511165072637e-05
-4.05360081636623e-05
-2.22848080994184e-05
-5.30698326702891e-05
-2.70320451947845e-05
-2.22643639101626e-05
-1.38462344924564e-05
-2.43297240529508e-05
-2.78412683583511e-05
-2.20567250994928e-05
-4.60787592655797e-05
-4.02283398500502e-05
-2.43532160239333e-05
-3.09891324008268e-05
-2.41046335979821e-05
-1.68075782059632e-05
-4.21302531667694e-06
-2.341202884904e-05
-4.31079723362214e-05
7.9756118145231e-07
-1.50011821975593e-05
-7.99989924823965e-06
-2.07830270375847e-05
-1.10365331274121e-05
-3.20351782564868e-06
-1.52842115169506e-06
-1.77381268957024e-05
-3.16856689403061e-05
-2.41838083373461e-05
-2.64087482298107e-05
-4.1473018528946e-05
-7.64916376434706e-06
-1.13214072312099e-06
-3.28268134748367e-05
-2.0217025386807e-05
-2.40037875488e-05
-1.03691366807269e-05
-1.15292838767954e-05
-1.32814080805192e-05
-4.08366387304794e-05
-3.25641153968193e-05
-5.96578559631075e-06
-2.55140218466601e-05
-1.4285278116197e-05
-2.81079557039854e-05
-2.64734627529272e-05
-1.46743841542968e-05
-2.92518774356822e-06
-3.8756519073541e-05
-2.96148507341194e-05
-1.66550629080897e-05
-2.80439869038114e-05
-2.20033381714713e-05
-3.11943449359825e-05
-4.02485141180686e-06
-4.55370924764645e-05
-2.95506672719738e-05
-3.10751472691778e-05
-1.90945731257416e-05
-3.48529180620599e-05
-1.19187281176661e-06
-3.63998740803387e-05
-1.32515360583119e-05
-2.07849230630705e-05
-4.19588394865081e-05
-1.53556125625644e-05
-1.70804488252844e-05
-2.70126290184215e-05
-3.70566065228557e-05
-2.6256281038787e-05
-1.38502338987238e-05
-7.50649374583773e-06
8.34907872368411e-06
-2.31661331191539e-05
1.67359898852467e-07
-5.20064026305734e-05
-3.95980150676865e-05
-3.23528490792394e-05
-3.2665235826316e-05
-1.45261210310718e-05
-6.56291167190648e-06
-2.25344542637418e-05
-1.21987779294635e-05
-2.01728903030585e-05
-2.43447028448788e-05
-3.72739490107873e-05
-2.34293616046742e-05
-3.18484155679046e-05
-4.33856814686722e-05
-4.09797248337543e-05
-2.45661575210993e-05
-1.28704423085083e-05
-2.08488992758242e-05
-3.11790086373675e-05
-1.04142447457841e-05
-2.40951361326397e-05
-4.38872201312948e-06
3.01973987894524e-07
-2.46126289222516e-05
-1.73215871748843e-05
-3.52669601473487e-05
-1.24547204837242e-05
-2.30164836343691e-05
-2.1421132039109e-05
-3.75402736251859e-05
-1.73021665927796e-05
-1.69594905987076e-05
-3.19501365035618e-05
-3.22560155305862e-05
-1.856152569063e-05
-2.99073630698265e-05
-2.50326522266815e-05
-1.78171212037652e-05
-3.9829297949733e-05
6.22256157661104e-07
-1.57943760135658e-06
-1.68925912483155e-05
-1.12320488870178e-05
-1.55810068025454e-05
-3.53150035720782e-05
-1.62555565183151e-05
-2.34910434463139e-05
-8.7589853825173e-06
-3.4186092680486e-05
-2.05530271065792e-05
-1.68187228865031e-05
-4.38239443809843e-05
-1.43186807146432e-05
-6.87740291125307e-06
-4.9385354194977e-06
-1.65574843969239e-05
-3.04428938128563e-05
-1.2000338414124e-05
-2.3569173533336e-05
-4.08915952953367e-05
-1.07793991456845e-06
1.17415061329087e-05
-9.5586496887682e-06
-3.52246059864401e-05
-2.57910166570473e-05
-1.85603994700959e-05
-2.17358126407303e-05
-3.36268936344003e-05
-2.48279961703192e-05
-2.17604328437461e-05
-3.56533872972647e-05
-1.00090815927528e-05
-8.62343942833455e-06
-1.41020508172911e-05
-2.27998384801002e-05
1.02360102116784e-05
-2.98169927232719e-05
-2.73204618164025e-05
-3.05185379830476e-05
-2.18395502874842e-05
-2.02943037078238e-05
-2.66599084779843e-05
-3.2007348393973e-05
-1.49992315463204e-05
-2.66199895586412e-05
-1.4487756935618e-05
-3.02172280882019e-05
-2.9087520628027e-05
-2.13153149538221e-05
-2.63160617474579e-05
-2.6673713505403e-05
9.19350046644483e-06
-7.4702085671183e-06
-2.99136882179968e-05
-8.00357647102106e-06
-1.41939142932546e-05
-4.06611304590448e-06
-2.01086126183764e-05
-2.05794372962034e-05
-3.63246074526049e-05
-2.77816356631353e-05
-9.33032707756227e-06
-7.41869154254178e-06
-5.23366611896183e-06
-2.07113945113145e-05
-4.03941704332392e-05
-1.77587454254796e-05
-3.02234915662496e-05
-4.82779815346213e-06
-2.73549581272848e-05
-2.67886810234557e-05
-3.32693461028599e-05
-2.48735166842075e-05
-1.50557855665127e-05
-1.93895010449184e-05
-1.20385286221251e-05
-1.34801402819991e-05
-2.24317979870529e-05
-4.63564334278165e-05
-2.40705166917835e-05
-2.23659883114587e-05
-3.54101935824323e-05
-1.7190530329997e-05
-4.076169527809e-06
-3.76048517609236e-05
-1.37901670130065e-05
-3.18352105757059e-05
-2.45432687883654e-05
-3.31485604312589e-05
-4.5329971143889e-06
-4.7265503393654e-05
-4.16115046835527e-07
-2.82180303547509e-05
-2.557075871466e-05
-2.05792708518921e-05
-2.06018305935315e-05
-1.80875002576384e-05
-3.719424629854e-05
-2.73121738164632e-05
-1.0115688285334e-05
-2.12709496692533e-05
-1.46675865581094e-05
-2.30486109307836e-05
-2.63520127702297e-05
-2.55350116616188e-05
-6.0424628298629e-07
-8.60724717621725e-06
-3.71027149987118e-05
-2.51212892674856e-05
-1.40044763500731e-05
-3.27243462974091e-05
-2.00646848071595e-05
-1.13276077020585e-05
-1.71168628514035e-05
-2.07278337865469e-05
-4.23131535441513e-05
-3.93618313882301e-05
-3.00190202882941e-05
-1.64345383780363e-05
-2.33474391859468e-05
-1.8085937746449e-05
-2.31810203615053e-05
-3.69587221479636e-05
-1.33899711295715e-05
-4.31152514745871e-05
-2.98147252634831e-05
-2.27461416921218e-06
-5.78424868575903e-06
-7.3694337638743e-06
-1.20150487674894e-05
-1.82697612594117e-05
-6.78920199480417e-06
-2.70756873074751e-05
-3.90629239940379e-05
-4.15462496701981e-05
-1.94926788245475e-05
-2.50630113451102e-05
-1.850518903469e-05
-2.87925337374333e-05
-3.32859507348919e-05
-2.24254828826928e-05
-2.36902234914471e-05
-1.05464887782775e-05
-1.86392510244767e-05
-3.10132280038339e-05
-2.86481971390965e-05
-2.60740686646239e-05
-3.77621567500763e-06
-3.00933540533606e-05
-1.30736348392293e-05
-2.03690740875823e-05
-2.03772381815698e-05
-1.05893280191756e-05
7.5577328290095e-06
-2.73559350725879e-05
1.3328706351764e-05
-1.88072329379607e-05
-3.66148768313761e-05
-1.74001225872255e-05
-1.57614153528896e-05
-1.59142633791772e-05
-1.32026050057323e-05
-2.75339703684389e-05
-2.15375894565639e-05
-2.33316489917631e-05
-1.66867694553776e-05
-2.56139467692426e-05
-1.32284626107107e-05
-2.61855810961065e-05
-2.87507949533045e-05
-1.68012164730163e-05
-1.4476123120506e-05
-2.83956349806398e-05
-4.71830660928337e-06
-3.47639292701144e-05
-1.15525649751083e-05
-2.61899100868051e-05
-2.46933722312685e-05
5.72407161877062e-06
-1.99759488348929e-05
-3.3659277537765e-05
-2.17048871227491e-05
-3.08602080443875e-05
-1.74199061484933e-05
-1.67611195746357e-05
-1.98480561060171e-06
-2.87901214573607e-05
-2.38768122422963e-05
-4.16062483461205e-05
-3.41827477548704e-05
-1.64644137285044e-05
-3.00785900951266e-05
-2.25938227619794e-05
-1.88818178756206e-05
-1.50554618351161e-05
-1.25474883211572e-05
-1.65790277809455e-05
-2.17182992717788e-05
-1.76817229520602e-05
-1.18906747795907e-05
-1.77089295995494e-05
-2.76815727811753e-05
-1.54250912478599e-05
2.31385895859005e-06
-6.37943782890845e-06
-2.95780271416884e-05
-3.02843779256302e-05
-2.53374660217581e-05
-9.09875547500234e-06
3.66282990958676e-07
-2.47876319945814e-05
-2.06133975554977e-05
-3.19362507738052e-05
-4.35966592159004e-06
-1.48118356164366e-05
-1.81752033979842e-05
4.69289076261225e-07
-3.07650632941559e-05
-2.85098042148801e-05
-1.85420598401743e-05
-3.42194294935028e-05
-2.85804635651112e-05
-2.317071833911e-05
-1.12786787550275e-05
-2.71583590779136e-05
-1.33773129093039e-05
-2.02563041224461e-05
-1.99816006659921e-05
-8.14041843602221e-06
-2.96984576020897e-05
1.37666536574801e-06
-2.77306382594853e-05
-2.94413522753274e-05
-3.34079027093531e-07
-3.19628611422586e-05
-1.96581917066731e-05
-2.57875766646216e-05
-2.88892738808141e-05
-3.01718843026284e-05
-2.18704010981619e-05
-2.20186223366773e-05
-2.7392704808913e-05
-1.2783645028145e-05
-1.55694720383465e-05
-1.59088447494081e-05
-1.55611147974091e-05
-2.35357013312249e-05
-2.14394047624652e-05
-3.30862563496896e-05
-2.14229054083325e-05
-4.12675663795602e-05
-1.68789975707236e-05
-2.35692097369002e-05
-7.94458053444252e-06
-4.09009712131799e-05
1.0877135221387e-05
-8.56732241032459e-06
-2.42519488305358e-05
-3.21907056731303e-05
1.49446261714626e-05
-3.61619206680914e-05
6.19599090218509e-06
1.34078249390933e-06
-2.55312202529157e-05
-9.40826095981701e-06
-8.40715282377693e-06
-2.25517158695223e-05
-3.03289071383794e-05
-5.09868091758203e-05
-1.76808029513154e-05
-1.27324483124884e-06
-2.34536100955264e-05
-1.3561325385092e-05
-1.4338720935799e-05
-4.00085700321788e-05
-1.50124138000768e-05
-2.43763945551623e-05
2.93053231245866e-06
-1.77602480859071e-05
-3.53053162898047e-05
3.25906323176844e-06
-1.57103327839089e-06
-1.74687007717105e-05
-2.23028992735525e-06
-1.14987929960805e-05
-6.59171323135222e-06
-2.21212880791423e-05
-8.12712490870593e-06
-2.50531890978719e-05
1.99240107273999e-06
-2.97965856150224e-05
-1.30770399492217e-05
-1.15426019304144e-05
-2.59735733886605e-05
-2.49401285413169e-05
-2.83409040012092e-05
-3.09406546505254e-05
-2.1211996171042e-05
-1.19122906596603e-05
-1.20849287451897e-05
-2.71600011651567e-05
-2.36364908420133e-05
-2.01425479343628e-05
-3.32391094813419e-05
-3.34895565673232e-05
-2.80031112666367e-05
-1.15377291712075e-05
-3.75818446588644e-05
2.09002375439854e-06
-4.0852169992556e-05
-3.49476655700984e-05
-1.88982810120823e-05
7.50257937711024e-07
-5.371565895696e-06
-1.14323812644228e-05
-2.88717490565308e-05
-2.52441742891455e-06
-2.29328509689628e-05
-4.58375734250974e-06
4.66292029863546e-06
-3.38666559085269e-06
-1.82396583866531e-05
-2.97108235576373e-05
-1.50355483578613e-05
-3.63999111555866e-05
-2.81680710863342e-05
-5.03160462968475e-06
-4.91109202379443e-05
-2.7431751389585e-05
-3.7140193269271e-05
-2.23564469332821e-05
-1.35574922733796e-05
-1.89895783057121e-05
-2.87270331841139e-05
-1.75069575260708e-05
-2.49608533728383e-05
-4.18881203162842e-05
-1.44379023907813e-05
-5.3343325257638e-06
-2.02833666992199e-05
-1.30462995877e-05
-5.46316401239805e-06
-3.47195194327033e-05
3.75940675708217e-06
-1.33476591622077e-05
3.15253728185839e-06
-4.1072730289607e-06
-3.17989514008675e-05
-2.11680198404035e-05
-2.43039558606573e-05
-2.31053330921739e-05
-3.46738765791478e-05
-3.36282387318846e-05
-1.86175500322523e-05
-1.00411182913731e-05
-3.3208343955424e-05
-2.09152066589577e-05
-1.39721832269127e-05
-1.47638080560625e-05
-1.33623301514389e-05
-4.22485665097773e-05
-2.42918066192406e-05
-3.50966156108003e-05
-1.46573805451332e-05
-3.33765558012709e-05
-3.52233292194522e-05
-2.19297861922541e-05
-4.36018860555097e-05
-2.45721500052711e-05
-3.30536660127539e-05
-3.74841176849888e-05
-2.02504258728041e-05
-1.22194890504134e-05
-2.74299715696837e-06
-2.23459683732021e-05
-2.70239196588714e-06
-3.60214404525188e-05
-4.95586255791112e-05
-4.24826033688729e-05
-6.49639319241387e-06
-1.89408780278902e-05
-1.51146871586829e-05
-2.4504314326873e-05
-1.81207352159291e-05
9.09140203101503e-07
1.16394356403942e-06
-3.02576405455869e-05
-2.57187655926978e-05
-2.27760888130898e-05
-2.90457353847192e-05
-8.18381249064062e-07
-6.67800134241779e-06
-1.90506315430563e-05
-2.12642139648388e-05
-1.60592383102619e-05
-2.13872158196792e-05
-2.0165922340664e-06
-8.02735995526813e-06
-8.16155809072796e-06
-9.12232123270286e-06
-1.59931354572155e-05
-2.31672349489638e-05
-5.86029852831802e-06
-2.84517184039444e-05
8.0976326864635e-06
-2.32646562643344e-05
-1.53488190607535e-05
-2.43154410588137e-05
-3.43120021475598e-05
-3.38810987543276e-05
-2.96732154721127e-06
-1.37049758832129e-05
-1.52898740527585e-05
-1.26368660129921e-05
-2.24892327614923e-05
-1.67070648695291e-05
-1.4650888530513e-05
-2.65724549307686e-05
-1.04143532990503e-05
-1.66958541571745e-05
-1.99951301456039e-05
-1.81221641970713e-05
-1.27565977594712e-05
-2.28022139729339e-05
-2.26904664754514e-06
-8.53362048609599e-06
-2.51507862174484e-05
-7.53067930722324e-07
-7.91724809799947e-06
-2.19899887736509e-05
-2.37256473990893e-05
-1.48654881561246e-05
-3.39443953684181e-05
-9.51238540556558e-06
-1.93569200220456e-05
-3.32425757354381e-05
-3.26282731196228e-05
-9.82587176737995e-06
-2.15737878440696e-05
-5.71181357623135e-06
-7.6683714161496e-06
-3.13911444783685e-05
-1.21833216088376e-05
-1.38694505341023e-05
-6.38843029040142e-06
-5.08517648659249e-05
-2.28545999422678e-05
-1.83773359617608e-05
-2.94977159578642e-05
-2.15374650346487e-05
-1.61991229012393e-05
-3.22917469240665e-05
-3.65499840963313e-05
-2.3882039196213e-05
-1.88563016074304e-05
-2.53573228354013e-05
-9.26800205778681e-06
-3.96612965123124e-05
-9.82556190250395e-06
-2.78499543498082e-05
-2.74072269519786e-05
-2.25667205036947e-05
-2.47275186684265e-05
-3.3927386536807e-05
-4.30040596576327e-05
-1.3001066478125e-05
-2.4497821923671e-05
1.52847163189148e-05
-1.27860376548452e-05
-1.01342168837452e-05
-1.53833360721609e-05
-4.80885698485789e-06
-4.93258708956598e-06
-1.78892314233704e-05
-3.18451792990494e-05
-5.73175913177629e-06
-1.96813039000766e-05
-3.22745435463688e-05
-2.54311016527232e-05
-2.49417732277224e-05
-1.97741166769201e-05
-2.06388496387739e-05
-1.77824163770916e-05
-3.03974284486407e-05
-2.50593756165751e-05
-2.86623497269513e-05
-7.23450935393482e-06
-3.58139170284478e-05
-3.87208375750423e-05
-1.71217408882415e-05
-1.06857513948615e-05
-2.46458686878137e-06
-2.47771378464072e-05
-1.09917222672603e-05
-3.56238795118526e-05
-1.49163984625327e-05
-4.08294466075995e-05
-1.45996383483791e-05
-7.20328845281806e-06
-1.76226945010698e-05
-5.24775264375956e-06
-2.06638555069842e-05
-2.56749910033004e-05
2.68051698956074e-05
-2.59050498316376e-05
-2.80744866226018e-05
7.11761832764693e-07
-2.18033286859429e-05
-1.19111316661666e-05
-2.08046645398073e-05
-3.2611308295686e-05
-2.48210362808583e-05
-1.8853765047674e-05
-2.34664266096838e-05
-2.44039698663205e-05
-1.11112211648481e-05
-3.79718034666774e-05
-2.87031479429174e-05
-2.24510436675601e-05
-2.12986474950817e-05
-3.69915504689396e-05
-4.02260332833584e-05
-1.99616663354009e-05
-3.69224991135421e-05
-1.83278296967114e-05
-6.48939518924935e-06
-2.6933933600152e-05
-2.4838390666919e-05
-2.46567197355661e-05
-2.60261360963887e-06
-3.09406083807158e-05
-1.69589149659222e-05
-2.74029057302208e-05
-1.23614541494267e-05
-3.06321396819488e-05
-2.62478260540849e-05
-3.16365918822796e-05
-3.99068779231334e-05
4.88583180684669e-06
-1.16201617082609e-05
-1.29007724785927e-05
-2.48680994731257e-05
-1.76233232700044e-05
-2.07904883862645e-05
-4.29685382976045e-05
-1.43927239044848e-05
-1.61636371966898e-05
-9.19873496391913e-06
-1.303752758406e-05
-2.03654063166019e-05
-2.09124615587416e-05
4.77326707128029e-06
3.29546313991484e-06
-2.28446071402338e-05
-2.28521897114245e-05
-2.25562432655838e-05
-2.05855318796762e-05
-8.54808246038001e-06
-1.96673626948808e-05
-2.93096233577791e-05
-3.65897205529959e-05
-3.92859780924374e-05
-1.62627660741663e-05
-2.11075958833318e-05
-2.07652743352421e-05
-1.48085563129411e-05
-2.91009542640876e-05
-3.43730544725611e-05
-1.51679464384589e-05
-1.79365597310998e-05
1.8473803095808e-06
-3.55446217265608e-06
-3.61379211834583e-05
-3.28317774893971e-06
-9.21256222447396e-06
-9.84469269186236e-06
-4.7034208099787e-06
-3.80865748378318e-05
-1.46232890429068e-05
-4.08012655019469e-05
7.32926848142652e-06
-2.25901519819644e-05
-9.77230019417159e-06
-3.0816756229388e-05
-1.14658020880539e-05
4.07362337243632e-06
-2.33524110570872e-05
-1.35655003166788e-05
-3.09021727890967e-07
-1.28856534667825e-05
-1.34878982880886e-05
-5.81959787347775e-06
-3.21368333239826e-05
-2.7747366745286e-06
-2.3362444974351e-06
-8.86047849723677e-06
6.00654550752768e-06
-4.78279415778331e-06
-4.04552484058072e-05
-2.86356529387048e-05
-2.35733011000542e-05
-4.59636248835152e-05
-1.31660186141736e-05
-8.49336861351285e-06
-2.01417257437234e-05
-3.17034257183796e-05
-2.08228836893218e-05
6.00587474146976e-06
-4.0728565092148e-05
-4.21199720849523e-05
-1.82289582228244e-05
-7.58335622046205e-07
-5.05002962637735e-06
-1.37245246937431e-05
-4.94388137439279e-05
-2.7317796047633e-05
-1.92383123119167e-05
2.83931874152792e-06
-4.55586302216985e-06
-9.96647604722225e-06
-2.44186499475362e-05
-9.31687703428596e-06
-2.56177301740849e-05
-1.89078491732399e-05
-1.12657069369214e-05
-2.36904007219316e-05
-2.38544539065145e-05
-3.76507264944814e-05
-2.46560123866565e-05
-5.77268204330989e-05
-4.11576394846263e-05
-2.2854110905936e-05
-6.95526167093996e-06
-2.41113740578486e-05
-3.06165787590826e-05
-2.10780813764299e-05
-1.41180373914308e-05
-2.81699954724755e-05
-4.45689882659859e-05
-9.31378949947213e-06
-3.38934115158953e-05
-2.8313651891739e-05
-2.97917874515537e-05
7.0183281401811e-06
-1.48127752146518e-05
-2.04462266806362e-05
-2.69220264856666e-05
6.00248129811534e-06
-3.55356648718585e-05
-2.67810026525727e-05
-4.01782020882954e-05
-1.95720189722284e-05
-1.10306506066129e-05
-1.9157428394499e-05
-2.58853319605897e-05
-1.47846529374241e-05
-2.56770059442715e-05
-6.05816578591084e-06
-5.73995606267481e-06
-2.58610501129598e-05
-3.42409408056493e-05
-3.63623526526216e-05
-1.75328537972113e-05
-2.02926706506953e-05
-2.30053461462475e-05
-9.75173504515254e-06
-2.93783849377263e-05
-2.48714942675056e-05
-1.99689520951138e-05
-3.65700528661093e-05
-1.78277916020538e-05
-1.80631975024627e-05
9.78010398577991e-07
-1.50887744566045e-05
-4.00477429401737e-06
-3.00476080384092e-05
-2.03027612097316e-05
-1.71970329190652e-05
-3.58671058279696e-05
-1.41051508835055e-05
-4.57017709796783e-06
-8.03786257697954e-06
-2.80787665588247e-05
-1.57302851119302e-05
-1.37604468813418e-05
-5.25693343183655e-06
-2.55897717947471e-05
-3.67207777307177e-05
-2.60443312143916e-05
-2.08426678936598e-05
-8.00623140894935e-06
-2.63513760559123e-05
-2.07269969452635e-05
-4.94949331474627e-06
-2.91777662934441e-05
-2.7514370492828e-05
-2.75226218289906e-05
-2.10925182834972e-05
-2.38830750139892e-05
-2.70308354681918e-05
6.83286792597374e-07
-1.66103326457541e-05
-2.33813594831496e-05
-1.8088847275077e-05
-7.44381856159539e-06
-4.90830121231099e-06
-6.82298209937425e-06
-2.10976189177362e-05
-3.59360961088089e-05
-1.34020579426064e-05
-2.9142259597382e-05
-4.67215649664164e-05
-2.20022195497406e-05
-2.63232819880745e-05
-1.57037636889545e-05
-3.1977407538233e-05
-1.00241014963723e-06
4.22071043602099e-06
-3.6138810357973e-05
2.3003280592417e-06
-1.82105397623525e-05
-2.08478105665708e-05
-3.38467908841186e-05
-4.34582791483736e-05
-1.42540310960407e-05
-5.74122281423815e-06
-2.04565607312216e-05
-2.89412340944107e-05
-3.54591753489543e-05
-6.0479550187278e-06
-1.00270132036406e-05
-1.73182977775824e-05
-2.71693852115978e-05
-2.14446837166328e-05
-1.52027896268165e-05
-2.77318771188003e-05
-1.51525673271861e-05
-5.60498640775154e-06
-2.37755371110352e-05
-3.17933068822983e-05
-1.71929975565494e-05
-1.54306389791351e-05
-3.4221753201719e-05
-3.38535385146557e-05
-1.10860567896216e-05
-2.07535291432754e-05
-2.96668939022736e-05
-6.44439729462785e-06
-2.84258137524561e-05
3.73003022694552e-06
-2.20131002861505e-05
-3.0975646006225e-05
-2.13583439593489e-05
-3.25876701485473e-05
-1.83622323358122e-05
-1.55387803861468e-05
-1.04060192795811e-05
-1.32694624510119e-05
-7.38482502486404e-06
-1.90819885517846e-05
-2.53134441427864e-05
-4.31866968523607e-05
2.29505177928184e-06
-1.77284030139957e-05
-2.83437212054682e-05
-1.24846557747441e-05
-1.20525161852005e-05
2.93364271676664e-07
-6.82002668048872e-07
-3.74651653432322e-05
-5.82503557966288e-06
-3.10266334246228e-05
-9.41264433313059e-06
-3.96922002387677e-05
-9.90024765939035e-06
-9.05908933158744e-06
-1.82757123227944e-05
-3.4581152490021e-05
-1.87671708268824e-05
-2.6083510118344e-05
-1.94320466590198e-05
7.47412062268627e-06
-3.80061216011535e-05
-3.52557823069383e-05
-1.1087901124063e-05
-3.14125539170531e-06
-1.17599690822106e-05
1.77567183643962e-06
-1.65900217533672e-05
-2.80017169505084e-05
-1.59831487684567e-05
-2.10167650466225e-05
-9.33404032397573e-06
-3.50876580155594e-05
-1.59887068870781e-05
-3.53908810935152e-05
-1.74704570160229e-05
-2.97831746012561e-05
-1.48461573688516e-05
-1.60172981212079e-05
-2.34534450670022e-05
-2.33027685564485e-05
-4.99087547327463e-05
-2.07731543334373e-05
-1.52451106301516e-05
-9.73749209548058e-06
-1.28410716489799e-05
-1.70621708150539e-05
-1.34551060958199e-06
-3.17754847863587e-05
-4.30116928980721e-05
-2.92176212178358e-05
-2.03978057602127e-05
-1.45587584001912e-05
-1.82534048937616e-05
-2.83424635114833e-05
-2.72098342470989e-05
-9.20847011025612e-06
-3.17302175408387e-05
-3.55292448976561e-05
-1.59411062208284e-05
-2.5592945522303e-06
-1.22440226860078e-05
-3.50034958319954e-05
-4.8684676956427e-06
-2.55500612758311e-05
-1.30031468699507e-05
-2.24211171595077e-05
-1.02789497524932e-07
-1.39997991709545e-05
-2.72569039730795e-05
-2.43746312989255e-05
-2.9363775070674e-05
-4.06177145821019e-05
-1.07148936240023e-05
-7.59881492405053e-06
-2.65005683443672e-05
-7.45473755262201e-06
-3.88694968746783e-05
-3.49339073208837e-05
-2.4102826238332e-05
-7.33754498269638e-06
-2.97033813745822e-05
-3.61247188913876e-05
-2.48445302257743e-05
-7.24306923650213e-06
-1.89057963351669e-05
-2.44993928941191e-05
-2.86717966074104e-05
-1.80356913125596e-05
-1.64457457285307e-05
-3.36744498617339e-05
-2.88893814975162e-05
-2.44944057961092e-05
-8.73021233679807e-06
-8.76499673828304e-06
-3.08078775781389e-05
-1.35930690016678e-05
-3.3704536868531e-05
-3.63557006955857e-05
-1.8241894396698e-05
-1.94770320270278e-05
-1.11070538917874e-05
-2.40101678596041e-05
-3.48822866184043e-05
-1.53232504809396e-05
-1.67241483843498e-05
-3.20468213074198e-05
-1.33783849621166e-05
-1.97532616209865e-05
-3.81309075309753e-05
-3.23917809477923e-05
-1.91429417677188e-05
-4.315463798644e-05
-2.61939699421024e-05
-2.38099328118086e-05
-3.69925077884233e-05
-3.11228176807472e-05
-3.17172930594722e-05
-4.16942561175766e-05
-1.75152012680594e-05
-9.23314270250042e-06
-2.20827980252018e-05
-1.10520723739941e-05
-8.25640633290544e-06
-4.93579080153155e-06
-3.5559903510003e-05
-2.26106545034492e-05
-2.03464998518307e-05
-1.13670253144873e-06
-1.33110833288065e-05
-5.61220326620641e-06
-3.66060925387088e-05
-3.18935211293787e-06
-4.56482106963248e-05
-3.122984616618e-05
-9.55730460469753e-06
-1.98732038601659e-05
-3.21707725776356e-06
-1.74450581096069e-05
-1.99031344650231e-05
-1.88960202139687e-05
-1.61566090156139e-05
-2.43875712771201e-05
-3.08411151057707e-05
-2.39636347011812e-05
-9.30360428876426e-06
-1.9214190558053e-05
-8.77437658276339e-06
-2.61170382993409e-05
-1.37387447240446e-05
5.48003725352657e-06
-1.68563316107015e-05
-3.8652386349981e-05
-3.85649564810167e-05
7.94966594085733e-06
-2.80458225562095e-05
-1.48092107707683e-05
-1.5759481275671e-05
1.95300753412198e-06
-7.23159741231984e-06
-3.76038786581447e-05
-3.32489462529785e-05
-1.46949464915718e-05
-2.22437499338368e-05
-2.74005543491388e-05
-3.7147226402416e-05
-3.02453899188408e-05
-2.66418089795935e-05
-1.89188065932566e-05
-1.16320469253398e-05
-7.73046123482339e-06
-3.5112371584103e-05
-2.76451072908638e-05
3.84367263313166e-06
-1.8627538371792e-05
-3.39202455476255e-06
-1.35787201082937e-05
-2.0835011071946e-05
-3.39943212864523e-05
-1.85981185534043e-05
-6.53924130357603e-06
-1.3167448874928e-05
-2.44350915748867e-05
-4.14093001069845e-05
-8.0561057579828e-07
-2.29799926782112e-05
6.54123925427718e-06
-8.76787765667026e-07
-1.43206728422449e-05
-2.65930349192427e-05
-9.52331480355748e-06
-7.70396484836415e-07
-1.7838270471581e-05
-1.62991707423811e-06
-1.16459128673605e-06
-2.66456414493849e-05
-2.48308058791342e-05
-1.56953297462439e-05
-2.13800225984154e-05
-6.4110702288315e-06
1.73656373151363e-05
-2.28529769885091e-05
-7.72251181172696e-06
-3.06822256997179e-05
-2.07994450754894e-05
-3.4076776316094e-05
-2.02521301761623e-05
-1.21079546467385e-05
-1.10083264675107e-05
-1.04800990507349e-05
-2.24421579260158e-05
-2.27231926563768e-05
-3.58274421783479e-05
-1.83605369330276e-05
-1.29437366353804e-05
-2.67939789044496e-05
-3.12599148695095e-05
-1.70517933102321e-05
-9.76608865371734e-06
-3.60826786098331e-06
-4.21479447692246e-05
-2.24484101531076e-05
-2.98071562170127e-05
-2.29848966538607e-05
-1.50317876012079e-05
-8.65292195746578e-06
-4.04831573298102e-05
-2.06262929886893e-05
-2.28019237261851e-05
-1.23603992318044e-05
-4.34939877376696e-05
-2.36913684363334e-05
-3.60463415204866e-05
-2.60750763742548e-05
-3.18782922282236e-05
-3.64538364584348e-05
-3.34253337331978e-05
5.63036840024387e-06
-1.340214147556e-05
-3.59635741117154e-05
-2.57545924265501e-05
-8.32353230556471e-06
-1.51222341550783e-05
-2.90685668983059e-05
-1.21003492450958e-05
-2.68108750919261e-05
-1.27144085893259e-05
-1.0522235605555e-05
-4.35839269072601e-05
-2.69136641288827e-05
-1.63021262087745e-05
-3.89158116063347e-06
-3.41284643947876e-05
-3.18598860624243e-05
-3.46839155766626e-05
6.34641348621045e-06
-2.89724585464691e-05
-9.79507098578467e-06
-2.46684208652288e-05
-3.10421873315435e-05
-2.59373410497634e-05
-1.38358185786333e-05
-2.23024229831566e-05
-1.02307333708012e-05
6.08470064034211e-07
4.76549961271579e-06
-1.1640251455573e-06
-1.70174584849311e-05
-3.49671012382682e-05
-2.20221454110565e-05
-1.47529353624957e-05
-2.25371541757514e-05
-2.00950698798024e-05
-1.43110874156115e-05
-2.0197812282661e-05
-2.91167818213064e-05
-1.65852020402645e-06
-2.35073407185343e-05
-1.47477419781699e-05
-2.06694178445418e-05
-1.23294768011121e-05
-7.42262151280581e-06
-1.89421464218813e-06
-3.02367013242721e-05
-2.97578843290415e-05
-5.32468319467569e-05
-1.6476991179441e-05
-1.70744579572041e-05
-3.27902131279456e-05
-1.00026513171753e-05
-2.04947954710117e-05
2.38148340774648e-06
-2.51212980847639e-05
-2.8858232585315e-05
-1.58796816918872e-05
-2.32086044666164e-05
-2.21280991007625e-05
-3.15608042803731e-05
-2.30987534847293e-05
-1.83999129068194e-05
-2.05350027515469e-05
-3.07364654219636e-05
-2.15167843464644e-05
-2.52437579604314e-05
-6.84153201129076e-06
-3.86393751165494e-05
-3.10007882572403e-05
-1.83441253024273e-05
-2.03024027107092e-05
-1.05728954064606e-05
-3.86967393427019e-05
-2.96581782179269e-05
5.01228092882272e-06
-2.7935186871538e-06
-2.92331201635156e-05
-2.43566128029804e-05
-4.55249456374546e-05
-1.57362689179563e-05
-6.36734430300404e-06
-2.89320973003416e-05
-9.66270338252553e-06
-3.12777659107132e-05
-1.98625671252379e-05
-1.89577415151443e-05
-2.94292867722382e-05
-7.70548563024367e-06
-3.92618629753441e-05
-2.58876863925489e-05
-1.93361822181227e-05
-9.92196321672366e-06
-2.58582542993485e-05
-7.03762891467107e-06
-1.65368204430777e-05
-2.59679733170969e-05
-2.64155425363624e-05
-8.38786220953055e-06
-2.94151507809376e-05
-1.67135606943805e-05
-9.8823942467264e-06
-3.20888035811004e-05
-3.20979539962728e-05
-1.66125040487182e-05
-1.02718168227317e-05
-9.92616077908412e-07
-8.32510919124341e-06
-3.92872438712799e-05
-2.50539242000563e-05
-1.87346839804235e-05
-3.38394687368904e-05
-1.54794781573133e-05
-3.08716395085799e-05
-1.92189390248358e-05
-7.369383260479e-06
-1.72029373417066e-05
-1.41492076756785e-05
-2.11838728095321e-05
-4.38907947173616e-05
-1.98749945447188e-05
-2.35241766884169e-05
-6.71210587858259e-06
-1.98863708546904e-05
-2.49312661454966e-05
-3.92995847817512e-05
-6.69179034142288e-06
-2.92511524572289e-05
-2.55641897736885e-05
-1.91449154358473e-05
1.05107097488738e-05
-3.29987607750027e-05
-2.14433696320652e-05
-4.33165383318361e-05
-2.18994006149883e-05
-1.35083784040935e-05
-1.25697513236587e-05
-7.97864719047557e-06
-3.46636597497126e-05
-3.7567399215618e-05
-1.87623129632203e-05
-4.80780490092336e-06
-9.28087531661852e-06
-1.31765368854159e-05
-7.59962013751142e-06
-2.51788724831031e-05
-1.12777196224742e-05
-2.38755779430192e-05
-2.60919738606264e-05
-8.68056447488788e-06
-2.86924899994269e-05
-1.9205645405288e-05
-2.31311253669762e-05
-2.21531883471427e-05
-3.53585985888508e-05
-3.3236322847433e-05
-2.14499564090316e-05
-2.09102544449665e-05
-1.89673014245412e-05
-3.4819151836482e-05
-1.77716788292294e-05
-1.83506881015716e-05
-2.41400423652811e-05
-4.15917059241732e-05
-1.70341437044558e-05
-2.19052405648298e-05
-2.02647417944584e-05
-1.77721015464017e-05
-7.39370511229387e-06
-2.19910883116535e-05
-5.22906175328827e-05
-3.42426852183183e-05
1.46691035724417e-05
-2.3362588512085e-05
-1.02608290283971e-05
-3.94661881836339e-05
-6.52360180018032e-05
-3.00627678672884e-05
-2.75953884705617e-05
-1.2374116109276e-05
-3.44185584723379e-05
-9.17180136021097e-06
-1.94555544832243e-05
-1.85353435546395e-05
-2.19808314058764e-05
-3.18448248604674e-05
-3.45615983978279e-05
-3.33185535160068e-05
-1.1226993971305e-05
-7.04359911644062e-06
-3.27794059572724e-05
-2.84953156088563e-05
-7.43477351420021e-06
-2.61739803988819e-05
-3.81602236407319e-05
-1.48362982700593e-05
-3.68792072928552e-05
1.17670737329779e-05
-1.06601012361578e-05
-1.04658667659954e-05
-8.59961681657196e-06
-3.57558215316129e-05
-1.79612345978473e-05
-1.41846785600378e-05
-7.80666148293062e-06
-3.85136269276269e-06
-2.0049814807443e-05
-4.00904090329753e-05
-3.73542749790236e-05
-1.83647591911593e-05
-1.77263206701994e-06
-3.33963937679291e-05
-4.87888145721591e-05
-3.39693438031923e-05
-9.25757274766058e-06
-1.49204458614398e-05
-9.07300560820326e-06
-3.08267045272766e-05
-1.62376082271761e-05
-2.71655222975528e-05
-2.44458140940054e-05
-3.34181536559737e-05
-2.12450271977417e-05
-2.67873428412567e-05
-2.04150564750137e-05
-3.07661920968115e-05
-1.27111329328983e-05
-4.5377808081753e-05
-2.30094586388473e-05
-1.33874525767928e-05
-1.80750535161236e-05
-3.03695859483065e-05
-3.87139706830075e-05
-1.20680594884403e-05
-1.10142257394478e-05
-5.77684533227036e-06
3.6998893785753e-06
-4.04184043435981e-05
-2.17785042714635e-05
-2.37311619530772e-05
-1.24405152825877e-05
1.97574820533551e-06
-1.50484948805191e-05
-2.75569557221724e-05
-2.15232090883791e-05
-1.67519081652384e-05
-1.84751089154033e-05
-1.08669334017329e-05
-2.01492356224824e-05
-1.34526553372835e-05
-2.08769890535109e-05
-4.32863570379314e-05
-4.24339970706689e-05
-7.76593631405948e-07
-2.89318841556549e-05
-3.09757298823438e-05
-7.23025441089323e-06
-3.95786636423418e-05
-2.03339671560916e-05
-3.22385741558584e-05
-1.98660833633852e-05
-2.97094286296595e-05
-3.32461235532544e-05
-2.38112839363097e-05
-1.05364647669307e-05
-3.14941639591342e-05
-3.45915694168405e-05
-3.8334605656031e-05
-2.65272738648138e-05
-1.93499392102768e-05
-1.80089022071009e-05
-2.792748808516e-05
-2.53590013762423e-06
-2.55102943195529e-05
-2.11529138709082e-05
-3.39068534066212e-05
-2.89538761875945e-05
-1.58832716146094e-05
-1.07815066378224e-05
-2.84982222257674e-05
-2.83969345527953e-05
-9.22599483142177e-06
-1.97327852917495e-05
-1.89963009030871e-05
-2.65892808131208e-05
-2.19813426341392e-05
-1.52734916138507e-05
-2.45300113374026e-05
-1.63925698698894e-05
-1.12139957299388e-05
-1.55837901628619e-05
-2.62687105690393e-05
-1.57279326107873e-05
-1.77195536582254e-05
-1.74150349720907e-05
3.68058975469528e-06
-1.22063642267159e-05
-1.57445974978006e-05
-5.68953731250675e-06
-2.04609651313678e-05
-2.8238639404924e-05
-1.41961888619239e-05
-1.66059897956999e-05
-2.30163846308989e-05
-3.54917146550969e-05
-2.51293104064171e-05
-1.14999467199057e-05
-3.95158963512254e-05
-2.28248335115892e-05
-1.70154423737275e-05
-5.73056447600598e-06
-6.45989105689579e-06
-2.53623740251664e-05
-4.52447563205729e-05
-2.3419551918263e-05
-3.8711938771e-05
-1.63580070477654e-05
-1.9800747797374e-05
-2.84381002159823e-05
-1.61481439619404e-05
-1.32834809634211e-05
-1.94386729973328e-05
-1.3896112069656e-05
-1.19234024245392e-05
3.37818223170333e-06
-1.92627577030838e-05
-1.24280561359616e-06
-1.8686256361724e-05
-2.71649345076023e-05
-1.16642880398897e-05
-1.07613880755894e-05
3.02391388162831e-07
-1.64336630581697e-05
-5.85778624899852e-06
-6.45172167922866e-06
-1.37802576248491e-05
-9.19168200919478e-06
-2.42932698724294e-05
-1.57509243219053e-05
-1.44070459637831e-05
-1.76848687910677e-05
-2.56878642497535e-06
2.4492688283708e-07
-3.15673081718537e-05
-2.60859661569188e-05
-9.36371392614174e-06
-2.35461487689298e-05
-1.40850563216075e-05
-1.41293521529905e-05
-1.35487622967888e-05
-9.28752331557301e-07
-2.30308222034612e-05
-2.8275272751004e-05
-1.64764041863563e-05
-7.16912808664701e-06
-1.61335164961457e-05
-1.0368013983736e-05
-2.76264770590867e-05
-7.21076139088158e-06
-1.43723201637425e-05
-1.55451169931508e-05
-9.46251948742451e-06
-2.30600300597421e-05
-2.74703137441323e-05
-1.05598775563927e-05
-2.67534793527633e-05
-1.06468532696219e-05
-2.28218791400125e-05
-2.69623463291177e-05
-2.36476112562247e-05
-4.1115270699095e-05
-5.19673529776262e-05
-2.46171632490046e-05
-1.30121065425109e-05
-2.37253669443636e-05
-2.52857112156424e-05
-7.55653137766354e-06
-6.67676368627143e-06
-1.32175618544832e-05
-7.42757090849032e-06
-3.85603358798826e-05
-1.69922145257872e-05
1.04211674134823e-06
-2.2294396512296e-05
-3.01017029831053e-05
-1.44343125125477e-05
-1.65584695586373e-05
-2.01086324182601e-05
-3.2675672463722e-05
-1.78581820540563e-05
-2.42476575145463e-05
2.57219789926355e-06
-2.03913825749503e-05
-2.50543445283546e-05
-1.62997437374323e-05
-4.82655630992718e-05
-1.78724181526976e-05
-1.1129566971945e-05
-2.15248752948613e-05
-1.02574758658495e-05
-2.27657437590844e-05
-9.52856863107967e-06
-8.13924961316937e-06
-1.24007794142705e-05
-2.91484929926484e-05
2.17060303345979e-06
-1.43094126169259e-05
-2.22291670022199e-05
-1.88565764398112e-05
-9.73293357066886e-06
-8.94210871769082e-06
-1.86828146266003e-05
-5.08046612451572e-05
-1.23413216759581e-05
-2.15629990996861e-05
-3.87376487237334e-05
-3.12774389247779e-05
-3.07426576826328e-05
-3.81842299163259e-05
-2.61231490067644e-05
-1.74871201914709e-07
-1.85121139247429e-05
-2.12873073191659e-05
-2.14152737776268e-05
-1.96413397587725e-05
-1.76968990990065e-05
-1.64727468972569e-05
-2.26547428535092e-05
-1.87364876316339e-05
-8.90691644974317e-06
-1.61278460616514e-05
-2.56747215484411e-05
-1.90729518153718e-05
-1.17211400472304e-05
-2.69338987058064e-05
-2.10452667183369e-05
-3.84414003514346e-05
-3.38464897361878e-05
-1.90489852915939e-05
-2.68955597745629e-05
-1.83333415428114e-05
-1.4554168840075e-05
-1.95945342327919e-05
-2.47289739420047e-05
-2.26396333497259e-05
-2.31856625797065e-05
-2.72943977540337e-05
-1.622085735132e-05
-1.25709489811618e-05
-1.38372553655072e-05
-1.28911598585693e-05
-4.43964554178164e-05
-1.84530126863602e-05
6.52342062852124e-06
-2.89091130150699e-05
-7.49651689777918e-06
3.96495875102866e-06
-1.20960144450514e-05
-1.21239670729003e-05
-3.71513484643413e-05
-6.34603329361897e-06
-1.22764489242507e-05
-1.64917679719043e-05
-2.75901270991895e-05
-2.39640413140796e-05
-1.18172196703203e-05
-3.77056666559436e-05
-1.99274609311974e-05
-9.70574284493635e-07
-1.60001559389954e-05
-1.00134955518247e-05
-2.00522822957775e-05
-1.86282229538647e-05
-3.83555556700434e-05
-2.02099412312831e-05
-2.77919671316423e-05
-2.68100717429617e-05
-1.95849815911789e-06
-1.6936248906011e-05
-1.43146833530298e-05
-1.61676814222297e-05
-7.88242114065636e-06
-1.42301803723454e-05
-2.26253474526392e-05
5.33955767500929e-06
-3.52081966230211e-05
-1.87082077800765e-05
-1.66087815577803e-05
-2.37473108824813e-05
-8.85458343798027e-06
-1.64131132229563e-05
-1.93570562833704e-05
-2.85563216091018e-05
-3.56398256301106e-05
-1.03857670007373e-05
-2.25974694466404e-05
-2.13428599745404e-05
-3.44115214574585e-05
-3.67937678362103e-05
-4.12825157260196e-05
-3.00563311618413e-05
-2.8981502304662e-05
-3.81343760475107e-05
-2.69759104565764e-05
-2.48774131136229e-05
-2.92710874191274e-05
-3.43015801069334e-05
-3.07524383337252e-05
-2.52944705895921e-05
-2.88165266936713e-05
-2.87118795808525e-05
-2.1028489238919e-05
8.08876391772723e-06
-1.96700376207313e-05
-1.92485244799888e-05
-1.4632699626471e-05
-1.46328518942465e-05
-2.43088556510911e-06
-2.66892859216103e-05
-9.54604225286308e-06
-3.89069608348999e-05
-3.47347120935734e-05
-3.56610058342245e-05
-2.33739742114256e-05
9.10155901351335e-06
-2.24947759670033e-05
-2.11173889400673e-05
-3.18014490304595e-05
-2.43457589075937e-05
-8.3926878295599e-06
-2.05830918293274e-05
-1.73051035286214e-05
-1.55432612887486e-05
-1.88941086263519e-05
-7.33553284495173e-06
-2.98656072991031e-05
-3.32280526025628e-05
-2.56267075574846e-05
-5.33509476251292e-05
-2.13137370427662e-05
-7.48286664632114e-06
-1.528758362225e-05
-1.25777165966695e-05
-4.68588610617637e-05
-2.80308734615328e-05
-4.18284442712669e-05
-1.41437288421245e-05
-1.10268484375457e-05
-2.82671660839395e-05
-1.0138480471033e-05
-3.47256335596489e-05
-1.48915930287736e-05
-2.30114416972597e-05
-1.59374020327456e-05
-4.38134713850658e-05
-1.80338065806314e-05
-5.3947710735413e-06
-2.28727666452755e-05
-1.3391640757255e-05
-3.95174924209352e-05
-4.01153579572026e-05
-2.49215635974008e-05
-1.08173400575302e-05
-6.1198150671065e-06
-1.75489055031865e-05
4.66817332048486e-06
-1.01988168987924e-05
-2.23549308373671e-05
-1.54889463587624e-05
-5.73251249042503e-05
-1.49263857037966e-05
-5.20939722137676e-06
-1.57730374236358e-05
-3.61109670195831e-05
7.60434470672773e-06
-1.67982094537927e-05
-4.08836422324391e-06
-2.48192581743655e-05
-8.71714000506279e-06
6.85810656040485e-06
-2.01531004845955e-05
-2.51389889897417e-05
-2.41793729224217e-05
-4.64302528624159e-07
-1.32764409751476e-05
2.91250186185116e-06
-2.59827076393977e-05
-1.42223133497401e-05
-8.75118089996493e-06
-3.97949088365651e-05
6.65288748406613e-06
-3.01177067892169e-05
-2.01766205984203e-05
5.10978911623288e-07
-1.65051362561656e-05
-1.64897239406341e-05
-2.47244859282206e-05
-3.18525834597131e-05
1.54188887077904e-05
-2.99748709797358e-05
-1.23285792934523e-05
2.338178008899e-06
-2.14892370539579e-05
-2.62580267177763e-05
-1.4355678828995e-05
-1.27075764706233e-05
-2.83817293094199e-05
-2.65202225090167e-05
-1.28543617729713e-05
-2.04876142713895e-05
-3.93822557170137e-05
-2.28150261765877e-05
-3.14731434536315e-05
-3.86844882486175e-05
-1.17326482103666e-05
-1.4347931532778e-05
-2.06800485367211e-05
-3.38016728755233e-05
-8.11990086465574e-06
-8.05737915000384e-06
-1.73365523043876e-05
2.44010261593313e-06
-2.2535398475344e-05
-1.72103301624097e-05
-4.1579124315914e-05
-3.2996120848064e-05
-1.36883140945059e-05
-3.56060374424598e-05
-8.78154336467429e-06
-1.83386224235553e-05
-2.07752369621928e-05
-1.09634266736909e-05
4.73830114018674e-06
-6.76349879165664e-06
-3.49774588890491e-05
-1.80964553598682e-05
-2.40758354290682e-05
-1.67595224400252e-05
5.79891917138876e-07
-1.89758745016293e-05
-1.35668491472926e-05
-3.01632886461508e-05
-2.7190363109419e-06
-3.0242817077497e-05
-2.24835208644438e-05
-2.73190231621792e-05
-2.73667089381712e-05
-2.73320525733666e-05
-2.58722297821023e-05
-3.27010703233939e-05
-7.42726880377617e-06
-3.05733413932537e-05
-3.12739836298507e-05
-1.35752945816655e-05
-3.86034600390862e-05
-3.57155434237219e-06
-5.52463295915109e-06
-6.70225932782542e-07
-2.52304192011321e-05
-4.33663027143477e-06
-3.03837958021185e-05
-3.91426768194127e-05
-2.24390658697546e-05
-1.09562909972953e-05
-1.6842940028266e-05
-2.79809001960947e-05
-1.37978636536701e-05
-8.92109162048064e-06
-2.87874818982159e-05
-1.1913610091848e-05
-1.29589277164933e-05
-3.79267897150029e-05
-7.04095340238274e-06
-2.10277572814547e-05
-1.31054126505165e-05
-1.74450939609344e-05
-3.15345141415976e-05
-1.13811696980085e-05
2.09137398661351e-06
-2.18968613727698e-05
-4.71275170729337e-05
-1.409802191615e-05
-1.70981233928671e-05
-1.31652616478967e-05
-2.76467064099051e-05
-1.7136580625367e-05
-3.17804006694083e-05
-1.93145488032846e-05
-1.38610911974887e-05
-3.82626540009166e-05
-3.84893257443147e-05
-2.19418575275308e-05
-1.51741613141107e-05
-4.07533812969942e-06
-1.80320880273034e-05
-1.70390221929263e-05
-2.52117090104674e-05
-3.16145022448051e-05
-7.08217945637674e-06
-3.15122071311411e-05
-2.41469786279859e-05
-1.42440104787393e-05
-2.40657064999594e-05
-2.97633360519185e-05
-3.82255322465716e-05
-1.70710157168995e-05
-2.2590483493983e-05
-8.98066245987709e-06
-2.40858091601868e-05
-1.96181381455238e-05
-1.87451672599503e-05
-2.43982618789778e-05
-2.326345234762e-05
-1.38117719942041e-05
-2.37221450894078e-05
-2.95665187013572e-05
-1.02885217939434e-05
-2.01873676951171e-05
-4.79787888414881e-05
-5.06984786833386e-06
-1.29781916569887e-05
-2.88537836172754e-05
-1.52582197303551e-05
-4.12700406523777e-05
-1.5856272193371e-05
-1.15308265032194e-05
-6.45873569356285e-06
-2.4440233759918e-05
-5.2318993369209e-06
-2.96337114100084e-05
-1.29690061602919e-05
-2.9209855442781e-05
-2.70710396605713e-05
-3.73041253941967e-05
-1.51603529689915e-05
-5.04392157398481e-06
2.07349060173822e-07
-2.50686058111769e-05
-1.65851492724348e-05
-1.71145757869636e-05
-7.20437731031278e-06
-2.55040705543037e-05
-2.56718891368797e-05
-2.74030929888405e-05
-4.30815758140718e-05
-2.08324071142404e-05
-3.13151760966507e-05
-2.49905599352007e-05
-1.92350939624791e-05
-6.49915749849618e-06
-1.96160110108513e-05
-6.72975992541948e-06
-2.58056261542279e-05
-2.33327798223607e-05
-2.11519884454481e-05
-2.681237825604e-05
-6.30633045670035e-06
-2.97352684702217e-05
-6.40581859770326e-06
-2.14172011903869e-05
-2.951672745376e-05
-2.47249661545786e-05
-5.65090551715186e-06
-1.65165023909017e-05
-1.73606600997821e-05
-3.06232293646422e-05
-2.43376141219015e-05
-2.41383651869568e-05
-2.43964342582472e-06
-2.0644441227894e-05
-8.91481630425326e-06
-3.2731616831582e-05
-2.8869758386392e-05
-7.72031834561314e-06
-1.35564775419873e-05
-2.14387345078338e-05
-1.63418324781861e-05
-7.52844789174006e-07
-2.23248695514761e-05
-2.18686144917683e-05
-3.59823633008227e-05
-2.32203590281328e-05
-1.99361326325506e-05
-1.85920269599772e-05
-9.80304732582761e-06
-1.19369472834543e-05
-1.67963334847242e-05
-2.90518450034369e-05
-3.01144999386112e-05
-1.64486841528141e-05
-1.40142136813038e-05
-1.54571366617968e-05
-2.55774209025061e-05
-1.64659320563215e-05
-1.0060729308278e-05
-4.72681465620271e-06
-2.87360638001119e-05
-1.80764012214083e-05
-1.92168748752449e-05
-1.18308990927813e-05
-1.07318696203869e-05
-2.52836793040335e-05
-1.98824027295591e-05
-1.93507938333654e-05
-2.33317609920187e-05
1.03353946501531e-05
-3.61165595532851e-05
-1.48465196866532e-05
-4.62956905383223e-07
-4.08643191374504e-06
-1.82709330103164e-05
-9.27997430519472e-06
-2.07454772587989e-05
-2.06448532238427e-05
1.0249786352621e-05
-2.21766740244078e-05
-3.59389122576014e-05
-1.96111184989765e-05
-8.29976046967621e-06
-2.48893973109786e-05
-2.84039571538488e-05
1.13787679474235e-07
-2.40726644514732e-05
-1.71791161601133e-05
-3.85813916225331e-05
-1.19411759611972e-05
-4.12903137622281e-06
-3.76967765423011e-06
-2.01411849249385e-05
1.59746164005922e-06
-2.76223496148369e-05
-7.84485175501429e-06
-1.65379919614648e-05
-3.05360084438358e-05
-7.16881349631602e-06
-3.74561020727925e-05
-9.16945042084149e-08
-1.77892800181574e-05
-9.71168818998515e-06
-7.04110968520519e-06
-2.23353823900433e-05
-6.79130527373044e-06
-2.35746743123752e-05
-1.13924054948357e-05
-1.77583070582263e-05
-1.4148496607274e-05
-1.95373021448491e-05
-1.22676788786143e-05
-1.82628960986055e-05
-3.70641528126049e-05
-3.17355234413672e-06
-2.09332762623652e-05
-3.4590512847888e-05
-4.08312669121838e-06
-2.16130382758356e-05
-3.25893604295855e-05
-1.81186568056372e-05
-8.65742005609381e-06
-9.41621323710008e-06
-1.37301183709908e-05
-2.25222656890789e-05
-2.22368699939603e-05
-1.44001498878149e-05
-2.72497275057022e-06
-9.90591772629591e-06
-1.74043277631935e-05
-2.1401142827415e-05
-1.64592174305368e-05
5.41231507923472e-07
-2.28433805843417e-05
-1.10666944615126e-05
-1.77228942608479e-05
-7.16812108809608e-06
-2.49816581134545e-05
-2.23542641792695e-05
-4.17799548062074e-05
-3.2811322693069e-05
-2.58318847862503e-05
-2.63999882148272e-05
-2.53218033572105e-05
-3.45420159121118e-05
-8.61526417279886e-06
-9.84793263751269e-06
1.02733873121356e-06
-3.34011707342694e-05
-2.80244976661459e-05
-1.09232414016869e-05
-2.32494284318379e-05
-6.43412128193364e-06
-1.35706742975729e-05
-2.73921991450664e-05
-4.2867599258168e-05
-1.75295149671755e-05
-3.33114730036239e-05
1.14302305708357e-05
-2.99993896811143e-05
-1.71681998945028e-05
-2.66084052569663e-05
-2.79925129351843e-05
-3.68492060944869e-05
-1.33012547997951e-05
-1.57197966443406e-05
-9.50378763987474e-06
-2.1588438171204e-05
-2.18186479529767e-05
-8.79345805444254e-06
-2.93418100577769e-05
-1.17261929514156e-05
-1.37919114731954e-05
-1.65920243997542e-05
-2.24424250797593e-05
-1.44436544534916e-05
-1.31802544974166e-05
-3.03857430220188e-05
-2.40753499044711e-05
-1.43901701369131e-05
-3.88530477142666e-05
-3.36506630315573e-05
-2.94820352431042e-05
-2.21042296905049e-05
-8.69169467011039e-06
-1.65474700599415e-05
-4.49035860899244e-05
-1.73529927111146e-05
-1.55746947457126e-05
-2.05967518878477e-05
-1.37499434159337e-05
5.20466799662396e-06
-1.780835716293e-05
-2.33378803361713e-05
-2.4544906736981e-06
-1.58123948587305e-05
-2.27582076432393e-05
-3.22595542961448e-05
-1.99035476267464e-05
-2.08889636193157e-05
-4.74044051815426e-05
-2.25001084827692e-05
-2.89576109834178e-05
-2.88742591197536e-05
-1.11257613417868e-05
-1.76467307124372e-05
-2.1982441793795e-05
-2.1813197284904e-05
-2.00519978410704e-05
-1.56940139500758e-05
-9.2141753432541e-06
-4.00780889342053e-05
-5.38444165876992e-05
-2.32450726693634e-05
-2.63245216605757e-05
-9.75440421918268e-06
-5.23220239679133e-05
-3.06162272123169e-05
-3.27727104109606e-05
-1.25651411431138e-06
-3.56075917825362e-05
-9.2871759398342e-06
-3.6411325826953e-05
-1.67281113751136e-05
-7.53744101276868e-07
-1.61474530909578e-05
-1.15595048997631e-05
-1.7397701955392e-05
4.37418343184262e-06
-2.3274305898726e-05
3.71061966899934e-07
-5.78344900905279e-06
-2.74178561467223e-06
-1.73215146893093e-05
-3.21609635885839e-05
-3.69018844534141e-05
-3.94865142974201e-05
-1.33644181044911e-05
-4.20683809560931e-05
-1.86709586869004e-05
-1.98679604186888e-05
-2.73167441055849e-05
1.3847679246668e-05
-1.54644289692798e-05
-5.69641427029344e-06
-3.36951932993086e-05
-1.958610314916e-05
-2.63615586525994e-05
-9.54132775148109e-06
-1.56948439701994e-05
-3.7618056342843e-05
-9.63633530906313e-06
-1.45666471193371e-05
-1.91101530451438e-05
-2.56621943129153e-05
-2.01539336983442e-05
-7.83658774852117e-06
5.03461478456835e-06
-2.96012632161825e-05
-1.49943910072202e-05
-1.80678469778319e-05
-1.64473838922545e-05
-2.61731309200865e-06
-1.0226825337929e-05
-2.17518974789107e-05
-9.21984519922009e-06
-3.65173127097825e-05
-1.95991970185805e-05
-1.85201920175599e-05
-3.55585454254901e-05
2.11475190432009e-06
-1.70400356047565e-05
-1.09471907980013e-05
-3.2054803354616e-05
-7.34962346345863e-06
5.66676441477178e-06
-1.72128610095952e-05
-2.14724364882394e-05
-2.29319042900357e-05
-9.72923783471491e-06
-8.06332231489697e-06
-3.63525106286292e-05
-4.19473987851159e-06
-1.68472274657758e-05
-4.02301387940886e-05
-3.47496333292866e-05
-2.09942065744525e-05
-1.19419580212776e-05
-4.43376526030641e-05
-1.25152061538137e-06
-2.05813576797485e-05
-2.24066343136309e-05
-2.69841029352044e-05
-6.75819201611302e-06
-6.5501669479576e-07
-3.07605172749303e-05
-1.58006329575417e-05
-1.80214880440104e-05
-1.91161964994661e-05
-1.64756860136944e-05
-2.75876080259421e-05
-1.51802722570032e-05
-2.58121226062759e-05
-2.00072730248812e-05
-1.17055548438596e-05
-2.01972288811863e-05
-1.14864217750123e-06
-3.84367100489469e-06
-2.22992919022321e-06
-1.17619385927331e-05
-4.05088843381727e-05
-2.25684332674752e-05
-1.42486762183685e-05
-2.03728606367007e-05
-8.6896216506534e-06
-2.32580323955859e-05
-2.51687339291659e-05
-2.88594769308645e-05
-1.84343111006279e-05
-1.49471754613119e-05
-2.54327226816166e-05
-1.53558780832714e-05
-1.24298153715727e-05
8.80742563667524e-06
-8.37091109042348e-06
-3.59051748039303e-05
-2.20094935316641e-05
-1.78288761002459e-05
-2.01644302035103e-05
-2.77165315226554e-05
-3.11052977491105e-05
1.34189046142794e-05
-1.95155316615993e-05
-1.15825365114325e-06
-2.64048425297173e-05
-3.50083440703176e-05
-7.22739742663159e-06
-6.57270663677786e-06
-1.17113855414234e-05
-3.79972993782469e-05
-1.24209756342101e-05
-4.21370999815241e-05
-4.58816238685451e-06
-3.96190679809522e-05
-3.23306668446577e-05
-2.18206058966273e-05
-8.49501449662033e-06
-1.23394017585339e-05
-6.87984695624459e-06
-2.82246207310827e-05
1.41416430796139e-05
-1.50538036303264e-05
-3.1568221397675e-05
-7.79172229038712e-06
-7.12555238392665e-06
-3.46413928702194e-05
1.11610109154452e-06
-1.60083736137531e-05
-3.60720603375596e-05
-1.96506869922181e-05
-1.02576626457886e-05
-2.54898098240522e-05
-5.717303667558e-06
-2.16829273275346e-05
-5.22053804277409e-07
-1.44906737932713e-05
-6.5223488963267e-06
-4.91049288749915e-06
-1.7963573882203e-05
-3.21597605942156e-05
-1.00007307634049e-05
4.02228316597599e-06
-7.48958008453949e-06
1.9832003409428e-07
-2.84558304865991e-05
-3.56058830779608e-05
-2.20219738012763e-05
-2.64613259944392e-05
-3.84695114758146e-05
7.36145092270922e-06
-1.66419022133558e-05
-1.49179388835796e-05
-2.14590737792301e-06
-2.62957129797589e-05
-3.1522937582798e-05
-6.58774399480691e-06
-2.3674448196182e-05
-2.87145795913043e-05
-1.21608910981047e-05
-2.91293593852833e-05
-2.83500666191226e-05
-4.10912883064867e-05
-1.43128161891825e-05
-2.86415562116422e-05
-3.61838818830695e-05
-2.61790558233866e-05
-2.33995315027986e-05
-2.94953903107214e-05
-1.36461285699751e-05
-5.11358262986985e-05
-1.44708893765365e-05
-2.27121861801311e-05
-1.89260997254071e-05
-2.86714239814236e-05
-1.97934180748776e-05
-5.6423870657928e-06
-6.94718116813637e-06
-1.72631988957015e-05
-1.498191654991e-05
-1.44557713758994e-05
-1.55471191734971e-05
-1.29604186676879e-05
-1.36742945627068e-05
-1.29816600725419e-05
-3.48741443792129e-05
-3.276887835673e-05
-1.53838264767734e-05
-6.00114454585309e-05
-2.53527379547975e-05
-3.77948269737272e-05
-2.29060082862504e-05
-2.71278938058897e-05
-3.0971321743715e-05
-3.63482644405117e-05
-2.86399359483557e-05
-1.04130838275627e-05
-2.07324011651125e-05
-6.20544062637425e-06
-2.52338778580882e-05
-1.7218311296912e-05
-3.08699380997932e-05
-2.65858361151442e-05
-1.30158655811399e-05
-4.28619593302831e-05
-8.42582394761146e-06
-1.07497523511216e-05
-2.47107881894421e-05
-1.6932029519227e-05
-3.16169044817145e-06
-2.14694512070083e-05
-8.32792438701909e-06
-3.68537530353761e-05
-3.28739502667955e-05
-8.02057997543608e-06
-4.03856740309818e-05
-1.77515383657707e-05
-1.03635460499418e-05
-1.83508719330122e-05
4.28519006969468e-06
-4.72437136166252e-07
-5.75792104056729e-05
-1.76862909033369e-05
-1.31335879092861e-05
-4.00604499067875e-06
-3.32464552267597e-05
4.14142054829569e-07
-5.24867818423192e-06
-2.47493932202028e-05
-7.59233275359363e-06
-1.77133340634335e-05
-3.38352402194655e-05
-1.91964361890248e-05
-1.27221566354615e-05
-5.07011618494798e-06
-3.17146478553635e-05
-1.07820486878663e-05
-3.07567313757546e-05
-1.68045224269728e-05
-2.90400445205661e-05
-1.51228109363359e-05
-5.05168146632376e-05
-3.60193127146939e-05
-7.96684714279689e-06
-4.10366745915161e-05
-2.75395843484104e-05
-3.93452045014241e-05
-1.08016983549149e-05
-1.76808427135305e-05
-1.61297341875134e-05
-5.32535839114995e-06
-1.32556141570621e-05
-6.13509224452778e-06
7.16880678365635e-06
-9.98074424600403e-06
-3.12006969452012e-05
-7.04235853788572e-06
-4.97702711241569e-06
-2.28625979213365e-05
-1.57467497572648e-05
-3.19831585526286e-05
-3.56250301307194e-05
-1.90832579968174e-05
-2.09847884725777e-05
-1.14365794789617e-05
-3.1677536010739e-05
-1.24107744277567e-05
-1.56537718135714e-05
-3.81589403520678e-05
-1.22829913930925e-05
-2.74389809217567e-05
-1.96693098580662e-05
-1.0065234843771e-05
-2.44654509232292e-05
-1.99689950499998e-05
-2.43265489346166e-05
-2.71040539742091e-05
-2.94583975626814e-05
-1.11277684757326e-05
3.61235045115088e-06
-1.01480025548514e-05
-4.7852458453507e-05
-1.17934333869785e-05
2.72147327939628e-06
-5.55827621307904e-06
2.19542536552469e-06
-2.22617004871907e-05
-1.5100432884591e-05
-1.29398163545733e-05
-7.48579755966475e-06
-2.35569590594614e-05
-1.34444729776557e-05
-2.45775812165716e-05
-2.56442129320411e-06
-1.43221303610439e-05
-1.504423362781e-05
-2.93244440929846e-05
-4.40253998640666e-05
-1.87473583337247e-05
-1.88136212599182e-05
2.40818484499346e-06
-4.12584688208829e-05
-3.09677163373235e-05
-3.46276327755581e-05
-3.87343009834935e-05
-1.8277670592119e-05
-4.69488159528403e-06
-5.95407618524948e-06
-1.67114479344069e-05
-2.342424471452e-06
-1.48267223507763e-05
-6.66309324000509e-06
-1.93880115059252e-05
-1.38565514436139e-05
-2.45967517411095e-05
-7.93761049897394e-06
-2.0537088667076e-05
-1.61973679728274e-05
-2.07818894926508e-05
-2.89327797153416e-05
-2.65470902853097e-05
-1.48210075769222e-05
-1.33567586372182e-05
-2.23067504395049e-05
-3.88520845248975e-05
-3.44765982932143e-05
-3.18360496977488e-05
-2.70009817354744e-05
-1.6548568006614e-05
-1.20081729324834e-05
-2.16371566334348e-05
-4.87318792781346e-05
-5.00910006825754e-06
-2.71709836582521e-05
-3.3409134154293e-05
-1.38434674397833e-05
-2.69416000136783e-05
-4.67858764233978e-06
-7.06566803414588e-06
-2.53833325078517e-05
-1.81437171643292e-05
-3.07920658028078e-05
-1.40026473647777e-05
-1.39426930110842e-05
-2.26001336355021e-05
-2.88258707193687e-05
-4.54563127731924e-05
-1.44030332163661e-05
-1.18366961528034e-05
-2.81608715666742e-07
-1.43336506481872e-05
-3.76742132996074e-05
-2.42212316855077e-05
1.43951933008858e-05
-2.27409767490451e-05
-1.36319044586162e-05
-1.07419933616561e-06
3.74665138052926e-07
-4.24134922923695e-06
-1.17992713086345e-05
-1.47986981795396e-05
-1.63667433310152e-05
-2.69873076643365e-05
-1.93573112358163e-05
-2.10427002424408e-05
-2.65964346905336e-05
-1.68212903498162e-05
-4.65211997219681e-06
-1.31443124735884e-05
-1.44951428031061e-05
-6.58409452159495e-06
-2.33412587892592e-05
-8.7479690492409e-06
-2.94198290462581e-05
-1.4656859694209e-05
-2.18942050144365e-05
-1.96086469956229e-05
-1.47640810782427e-05
-1.60451864596133e-05
-1.52950142476142e-05
-2.30790202413366e-05
-4.26463755732475e-06
-1.79718552721167e-05
-2.00198384250436e-05
-2.22054580485206e-06
-1.54361292057821e-05
-4.46812928617465e-05
-2.22337034579847e-05
-2.11661966373555e-05
-1.6819612472842e-05
-6.5974007491602e-06
-6.53375224342547e-06
1.90756394478373e-07
-1.67349524657984e-05
-2.91735402856948e-05
-4.12480334497286e-05
-2.79332372287423e-05
-7.06579295593671e-06
-9.93676439436854e-06
-1.80793010574468e-05
-5.74903218970399e-06
-2.27693580568787e-05
-1.20275179483355e-05
-1.63841583329581e-05
-3.12646735867362e-05
-1.09953696620137e-05
-1.11778708277261e-05
-3.44118812259915e-05
-3.88527837664811e-05
-7.34203518945686e-06
-5.27863895134043e-06
-4.21977585559683e-05
-1.7459184042833e-05
-3.7831072246326e-05
-2.34512760177637e-05
-1.55058495278726e-05
-1.90436463060227e-05
-2.75016882111998e-05
-2.16583434287583e-05
-2.97716895048966e-05
-2.22938880864828e-06
-3.16966701467318e-05
-4.29281960002798e-05
1.28015286775265e-06
-1.8555167741097e-05
-6.26994474232105e-06
-1.91039673980055e-05
-3.80201577298675e-05
-3.48904047044893e-05
-4.00062522155466e-05
-2.60495205602633e-06
-1.80546641836789e-05
-1.08771715596553e-05
1.52912903849555e-06
-2.95898596159607e-05
-1.28963234998818e-05
-2.3199400452224e-05
-1.52930371636576e-05
-2.57155689064663e-05
-1.71863473248907e-05
-2.60578326687642e-05
-1.50811983805088e-05
-3.20916958003577e-05
-1.54013266793172e-05
-1.5581215788255e-05
-1.46838647085422e-05
-2.08727376046729e-06
-4.23043483200728e-05
-5.29328358541688e-06
-1.55120782639056e-05
-3.59636483821372e-05
-4.33515349752202e-06
-3.03616818687036e-05
-3.79150494128442e-05
-1.67758148102822e-05
-1.58219221617206e-05
-1.36142733747184e-05
7.43177003911395e-07
-8.29918388371094e-06
-1.13776208417136e-05
-3.7158802760807e-05
-2.77007481744323e-05
-9.47025971583907e-06
-2.90283960865156e-05
-4.1688364009377e-05
-3.01164348041618e-05
-1.51873332745272e-05
-2.18647457467574e-05
-1.2247672571787e-06
-3.23600593969462e-05
-2.47243540794976e-05
-2.48723488833169e-08
-2.75525239291436e-05
-1.93151346237743e-05
-2.81277579763918e-05
-3.59255120622552e-05
-8.53706808197416e-06
-2.25469562435596e-05
-1.28634802789284e-06
-9.54007798027119e-06
-3.14243244699102e-05
-1.96484392772284e-05
-1.84308688907926e-05
-6.65512744065743e-06
-4.620588181271e-05
-2.45714503279359e-05
-3.89022770527964e-06
-3.96640636544334e-05
-4.40468005977834e-05
-4.15797431500044e-05
-1.08424950496114e-05
-8.6283008470039e-06
-5.18192335683351e-07
-6.51180455130997e-06
7.76722354103695e-06
-2.67474355302984e-05
-1.07323486383815e-05
-1.57914007105004e-05
-2.71861867421589e-05
-2.95486650188635e-05
-1.3338464062215e-07
-7.07805171126734e-06
-9.96493119502845e-06
-6.67380785445379e-06
-2.48322939348878e-05
-1.11921830192498e-05
-2.22688887270253e-05
-1.53584034276622e-05
-2.26033339160947e-05
-1.68146704249269e-05
-2.05434451424039e-05
-1.63619256548515e-05
-9.96925707947184e-06
-1.25774856711426e-06
-1.82713689063133e-05
-5.85731970854113e-06
-3.7070642934818e-05
-2.11900020735508e-05
-2.36643204157443e-05
-2.4197071901429e-05
-2.45663714898628e-05
-2.06380492095604e-05
-5.93645489199524e-06
-4.64001238494339e-05
-3.97556314013118e-05
-1.37788659547341e-05
-1.0848075213777e-05
-3.97996287238792e-05
-1.24542833453014e-05
-3.32250416376468e-05
-1.74946486909137e-05
-5.07777078050868e-05
-1.46475896062442e-05
-2.77928808210953e-05
-2.36625120480097e-05
-1.29127948568758e-05
-1.13583940347256e-05
-7.95436575203314e-06
5.87009648159648e-06
-2.45564921831199e-05
-1.04454967204819e-05
-3.75715525949133e-05
-3.7400924866362e-05
-2.1840804677565e-05
-1.87551928433485e-05
-1.67574798689438e-05
-4.11620049045117e-06
2.30728274267292e-06
-2.18191872184932e-05
-2.44563851243699e-05
-3.20087474980752e-05
-1.66631897515292e-05
-3.69627028372061e-05
-2.61162857160743e-05
-1.15644818804724e-05
-5.54225030542106e-06
-3.2225343656019e-05
-2.96816217503601e-05
-1.63360680507968e-05
-1.20810137037914e-05
-3.38978543964131e-05
-1.02672294020583e-05
-1.16888192151286e-06
-2.94225507949019e-06
-3.19839064758045e-05
-3.2125146721995e-05
-1.36131168820222e-05
-2.06324713315188e-05
-1.29119714300545e-05
1.37635467275442e-06
-3.45870629436385e-05
-2.81959153839157e-05
-3.6129790147418e-05
-2.44012546162677e-05
-1.06014138500444e-05
5.00063124311282e-06
-1.52963075990714e-05
-2.35972729617817e-05
-2.00729740499489e-05
-1.45852143657554e-05
-1.52994223981262e-05
-2.70821002601646e-05
-1.32532341887808e-05
-1.78243178481507e-05
-2.6576360820638e-05
-8.79230649422998e-06
-5.27387809194032e-06
-8.94208839214357e-06
-3.14761004219265e-05
-2.43108302295648e-05
-1.58826844258383e-05
-1.11054193951463e-05
-6.0478353035766e-06
-2.14127691019544e-05
-1.69924231672274e-05
-4.06195061153641e-05
-3.64249483610496e-05
-1.24458054239586e-05
-4.21812037578827e-05
-3.85148366750093e-05
-2.89318918713486e-05
-3.60129624318264e-05
-9.33563000053754e-06
-2.23905579002329e-05
-4.5816363147303e-05
-1.35325497996644e-05
-1.50487829795242e-05
-3.39963242245107e-05
-4.63427231228226e-05
-2.2775890987899e-05
-1.53830809353754e-05
-3.44987449602884e-05
-1.89074510029455e-05
-3.39783783425671e-05
-2.2272320356185e-06
-1.69515887247924e-05
-1.79936171440885e-05
-2.30743421186578e-05
-7.63103896492354e-06
-3.98403672272445e-06
-2.43610392480594e-05
-2.07926825791603e-05
-2.31676692326461e-05
-3.40823646883985e-05
-3.18291556208096e-06
-1.99175803266475e-05
-1.43057169067563e-05
-1.53853941220375e-05
-1.43661446870526e-05
-8.62653658979125e-06
-1.87306389990691e-05
-1.68591473589179e-05
-1.30965956221041e-05
-3.18937651451984e-06
-2.9068207453042e-05
-1.55251307664549e-05
-1.32441424266589e-05
-2.17609116169481e-05
-3.64793314522064e-05
-1.36540949975226e-05
-2.72626367705409e-05
-1.42741423740232e-05
-2.0944539645249e-05
-1.76669146136565e-05
-4.23537980032178e-05
-4.30141949225256e-05
-1.51995511603603e-05
-2.76365522052663e-05
-2.51639132828682e-05
-3.53331416136775e-06
-2.0990383854994e-05
-2.09590143696848e-05
-3.16575157913615e-05
-3.18678015914562e-05
-2.14788205773904e-05
-2.87445755746121e-05
-3.31370572427778e-05
-2.3456962597623e-05
-2.09752759810779e-05
-1.9392510086807e-05
5.28524032302817e-07
7.50072707918197e-06
-3.92720785753608e-05
-1.15042470900347e-05
-3.38338708126387e-05
-2.46777274798555e-05
-4.28656512866998e-05
-2.31568092021907e-05
-3.15458848722012e-05
-9.40942082740957e-06
-2.80634744082349e-05
-1.47126022210386e-05
-8.52590243057571e-06
-3.3709760532794e-05
-2.97888528056748e-05
-2.34546179423033e-05
-3.48799081711005e-05
-2.41507950549578e-05
-2.31865391596786e-05
-2.40673593907032e-05
-1.94941796462853e-05
-2.18067053399211e-05
-2.5316433937983e-05
-3.67658384748984e-05
-4.08223476998654e-05
-2.66487374194417e-05
-1.17029156167533e-05
-3.71382897646696e-05
-2.21312347635363e-05
-3.67939812113925e-05
-2.41643376839551e-05
-2.69211306402805e-05
-1.40394309011226e-05
-2.35369340412652e-05
-1.67332517119816e-05
-2.69565327875591e-06
-1.14651527939479e-05
-9.77214246162725e-06
-1.60898330987425e-05
-3.04442697106759e-05
-2.06590531856903e-05
-5.45635516351603e-06
-1.61308863799183e-05
-1.74673787359074e-06
-1.87492099076969e-05
-1.20453070421883e-05
-2.20338336588889e-05
-3.42364622398349e-05
-2.97054757078721e-05
-3.01441176849494e-06
-1.18408868268692e-05
-3.12405707694808e-06
-1.85057293214501e-05
-2.14196523622836e-05
-1.30749544134719e-05
-2.78138173676505e-05
-1.7259169596763e-05
-2.72760983702552e-05
-1.96891436401863e-05
-1.23517227371201e-05
-1.20308811230579e-05
-1.14247097463292e-05
-2.74443856991475e-05
-3.11647440585484e-05
-9.44378072597751e-07
-3.44197153801622e-05
-4.10409410608186e-05
-1.21637426128313e-05
-1.33590006339786e-05
-9.51311760138269e-06
-3.25968028853681e-05
-1.63759834732975e-05
-3.25574431588686e-06
-2.31733468203534e-05
-2.10175445006012e-05
-2.55700186468122e-05
-3.01037463341801e-05
-1.24471012363909e-05
-2.32478642379435e-05
-2.06966916803034e-05
-3.46865430016539e-05
5.75494247299523e-06
-1.59078612673076e-05
-2.6719493121269e-06
-1.78295601430049e-05
-4.95559830431141e-05
-1.84631031378352e-05
-2.70258668373106e-05
-1.92951934833803e-05
-2.0506688685516e-05
-1.29446939856543e-05
-2.19433152011405e-05
-1.5436215307594e-05
-1.74665769300262e-05
-2.28206394222179e-05
-1.64867078406141e-05
-1.20681205159686e-06
-1.25191693221728e-05
-3.44757587635638e-05
-5.83327634589457e-06
-1.660429706971e-05
-2.32077226669221e-05
-1.52465012134625e-05
-1.26442733455309e-05
-1.86148186541933e-05
-1.14829768749835e-06
-1.64626248707402e-05
-4.07468897988638e-05
-2.74625220624135e-05
-1.62520099444663e-05
6.85612100444964e-06
-2.38661552349595e-05
-2.46839815302802e-05
-3.04331638311367e-05
-3.46859230139992e-05
-1.87857785610911e-05
-4.09017658719487e-05
-1.60810057772998e-05
-1.82674456937733e-05
-1.63384307004806e-05
-2.66680737365787e-05
-3.32358482001204e-05
-2.30006655662781e-05
-1.65763414595821e-05
-3.70740150283844e-05
-3.06124063998835e-05
-4.33160137808796e-06
1.77233754019116e-06
-1.77314137510253e-05
-8.18674407027909e-06
-1.78061321767384e-05
-2.08001145449532e-05
-3.74673496330438e-05
-2.14203053949454e-05
-2.58938034353519e-05
-6.18291271799889e-06
-2.29747182305018e-05
-4.31760930361646e-05
-2.79349401062299e-05
-3.87703248594915e-05
-2.94119326874358e-05
-1.09066847501245e-05
-9.45918928020199e-06
2.27059522603014e-06
-3.10525823702219e-05
-1.55905170246832e-05
-2.3564475283436e-05
-1.07492894265544e-05
-7.28412975239254e-06
-1.00682602551964e-05
-9.96026373363295e-06
-2.62304107013797e-05
-1.7961537495784e-05
-1.36255256429297e-05
-1.53321622729026e-05
-1.24385081852017e-05
-2.90933137234398e-05
2.01963451530471e-06
-1.15487691744033e-05
-2.02537039786409e-05
-3.11992927290496e-05
-5.15764838301865e-06
1.10328438803871e-05
-2.19532393876493e-05
-1.80539760252761e-05
-1.93397630277607e-05
-1.16161463591152e-05
-3.20890876593083e-05
-2.9372624695248e-05
-3.05697280014629e-05
-2.91578861357909e-05
-3.19379590364896e-05
-1.66946415831384e-05
-3.35503067086084e-05
6.24434806292512e-07
-2.96885625885818e-05
-1.4941554123638e-05
-1.71619092652362e-05
-2.22584604403773e-05
1.96730996180821e-06
-3.14136433049542e-05
-1.8844480704313e-05
5.67163446922419e-06
-1.7688654192495e-05
-2.17095606552141e-05
-2.15452733481131e-05
-1.72867760723149e-05
-2.92956540700184e-05
-1.58286610039227e-05
-3.4423832464784e-05
-7.94534545501041e-06
-4.51889177998639e-05
-3.46639878372613e-05
-1.97879398340447e-05
-2.14102975473665e-05
-2.67694981591249e-05
-2.47346205364047e-05
-3.97499160341571e-05
-3.56610267545603e-05
-3.37636762970162e-05
-2.36627866300164e-06
-2.41927019275299e-05
-1.39243048382269e-05
-1.84470040467888e-05
-3.74981644343214e-05
-5.73176753354827e-06
-3.07665421527007e-05
-2.29586019462287e-05
-8.29561837384818e-06
-2.98606486837777e-07
-2.8054867429289e-05
-3.60880944746699e-05
-2.77593899923021e-05
-1.32819470871256e-05
-1.14223491121057e-05
-2.8352511937103e-05
-2.5816363188875e-05
-2.61365307922849e-05
-4.32883527941809e-05
-2.10796826035738e-05
-1.50300511191551e-05
-3.86960316303923e-05
-4.16018132461504e-05
-2.07170674573019e-05
-1.20666277518417e-05
-3.34357486321962e-05
-2.99370749526901e-05
-2.30410384851486e-05
-2.5650710652565e-05
-7.03021412914905e-06
-1.75967666555404e-05
-2.60678066841632e-05
-1.70172732836271e-05
-2.84264060377045e-05
-2.16969333039972e-05
-2.86311833954941e-05
-2.38630160770868e-05
-1.93090852757151e-05
-4.76978789648829e-05
-2.60571150498447e-05
-1.73127874751701e-05
-5.80683037768329e-06
-1.81058780704039e-05
-2.70815394717402e-05
-4.13344163979648e-05
-3.01659250502341e-05
-1.44997726133659e-05
-1.94357749113718e-05
-1.53915473158955e-05
-1.93499622159999e-05
-7.51153624922153e-06
-1.85798832881766e-05
-2.14517273631505e-05
-7.81170360735015e-06
-2.08320073457719e-05
-4.34612505748084e-05
-8.4545915608521e-06
-2.28812669690918e-05
-1.90152067764221e-05
-3.17321160895968e-05
-1.83197589609678e-05
-3.06253917512812e-05
-4.09311769748467e-05
-6.75771383031479e-06
-2.29110388427019e-05
-3.51489083376873e-05
-1.92410405037792e-06
-1.09959596125583e-05
-2.05221937249733e-05
-2.64153342126048e-05
-3.35033755062569e-05
-1.31143530252446e-05
-2.44808872676947e-05
-1.18783809153375e-05
-2.31979108450768e-05
-1.35020990450659e-05
-1.69242977998509e-05
-1.63898653226945e-05
-3.05507275016404e-05
-2.3738432071767e-05
-1.52786020391077e-05
-4.01637758471073e-05
-2.42198670735646e-05
-1.21399547111278e-05
-1.75085254409791e-05
-2.26410875181657e-05
-3.94895509178974e-05
-4.23758505676546e-06
-1.68005073259779e-05
-3.84011148825127e-05
-2.3956656155803e-05
-2.82519235590563e-05
-2.30543790869662e-05
-1.73635412814568e-05
-1.64979867816424e-05
-1.15583816830175e-05
-2.67588590129532e-05
-2.88691760188451e-05
-1.62495671013969e-05
-7.34369093301748e-06
-2.799839718224e-05
-2.95438239654546e-05
-2.44945762871154e-05
2.70453683242517e-06
-7.12276822575642e-06
-2.052236586971e-05
-2.07420816398461e-05
-1.89227379775345e-05
-2.31031553148209e-05
-1.03740090775116e-05
-1.60100650729084e-05
-2.46530348444383e-05
-2.68392739774125e-05
-2.43825988090204e-05
-2.28601745678879e-05
-2.75025193482671e-05
-3.21179764070692e-05
-2.42523505181073e-05
-3.09147050285098e-05
-2.5105901859153e-05
-4.3557298196056e-06
-2.12867464630027e-05
-3.95999324500589e-05
-1.95708148628424e-05
-1.79600922731459e-05
-2.04604114992792e-05
-2.39288578973934e-05
3.86701153789202e-06
-2.93522843827228e-05
-1.84675656081332e-05
-5.19587753989616e-06
-2.39821246920317e-05
-2.30791160946514e-05
-1.36310095844222e-05
-2.81671419996013e-05
-2.05895920068602e-05
-7.26029140223271e-06
-2.05311791740733e-05
-1.15406018898696e-05
-2.24919113746284e-05
-2.03545352581988e-05
-2.73885169454476e-05
-1.89930704540772e-05
-1.32324776286093e-05
-2.63170894406743e-05
-2.70339211145281e-05
-2.12570989230833e-05
-1.88266169061061e-05
-1.92493728183825e-05
-2.07384449477114e-05
-3.33330596294741e-06
-8.52680976774483e-06
-6.11666184674853e-06
-2.47785633838196e-05
-9.6406056218008e-06
1.82066784794885e-06
-4.1278727091351e-06
-1.89592670849643e-05
-2.8954858243199e-05
-1.57996874278795e-05
-2.70764135379925e-05
-3.82358464489342e-05
-1.26579731980471e-05
-7.46171331964787e-06
-2.21220373977354e-05
-1.35755138296825e-05
-1.17497260564338e-05
-2.40202960919406e-05
-3.20238182628838e-05
-1.77681541337683e-05
-1.97751864668386e-05
-4.07584941832597e-05
-2.53108238078062e-05
6.68857989586843e-08
-3.51782058025799e-05
-1.29130963380022e-05
-2.45912673252095e-05
-2.83337776680924e-05
-2.50380461904244e-06
-1.74607980591634e-05
-2.66834266421464e-05
-2.61241008775703e-05
-1.9620576504026e-05
-1.54519887830167e-05
-1.54153498965204e-05
-2.26377821666646e-05
-8.82894612613042e-06
-1.5238805271627e-05
-3.58166463165152e-05
-8.21843019514668e-06
-2.12167285437919e-05
-3.21009098046679e-05
-3.77450278484227e-05
-1.66628468815979e-05
-1.91939938072015e-05
-2.88136078530322e-05
-2.27538341882917e-05
-8.69873345694053e-06
-3.59275567477018e-05
-1.232553083581e-05
-2.57166003614285e-05
-1.48286603260368e-05
-2.39416888134744e-05
-2.51657067530096e-05
-1.6731904518104e-05
-5.1484638216248e-06
-3.94842525544405e-06
-1.50808630735037e-05
-2.7017223498442e-05
-5.2242818129603e-05
-4.70095793743927e-05
-2.34160329519601e-05
-2.29545380872439e-05
-1.69546925770105e-05
-2.430799933893e-06
-1.65683996611384e-05
-3.01610805878531e-05
-4.30106673935941e-06
-3.20818258832902e-06
-1.68636535741899e-06
-1.3877883118273e-05
-3.91526503611734e-05
-2.35778028881518e-05
-8.75368037326905e-06
-9.17258221657303e-06
-4.22382745438766e-06
-7.40587075986544e-06
-3.38561299566927e-05
-6.8185571983735e-06
-2.29172232789792e-05
-2.2342473730179e-05
-3.32286344824695e-05
-8.46519908847269e-06
-9.06272949374713e-06
-1.3501116877817e-05
-5.4443274901689e-06
-2.11521024655637e-05
-2.364490396287e-05
-2.79955337430417e-05
2.52366206333318e-07
-2.07753697124633e-05
-3.340518202223e-05
-2.07105139604484e-05
-4.7035641401286e-05
-1.35769606419257e-05
-2.3525156810793e-05
-3.19180837364604e-05
-4.05490439679047e-05
-1.28654038860207e-05
-5.69752524486896e-06
1.38364338936117e-06
-1.84596268339603e-05
-2.33053964293976e-05
-3.24752891977213e-05
2.78539644597634e-06
-2.25148133589386e-05
-2.13099728867063e-05
-2.25861364973616e-05
1.02306367465326e-05
-1.03647534844904e-05
-2.49831423773129e-05
-2.42710276527165e-05
-2.60087104716016e-05
-1.34361200887939e-05
-2.99889362099248e-05
-2.14422847238507e-05
-1.43904676848266e-05
-1.59573570246411e-05
-2.19920159538217e-05
-1.03184265302038e-05
-1.29185929266242e-05
-1.86185192591238e-05
-4.15980486085863e-05
-2.51169166573007e-05
-2.53174559969649e-05
-3.54328655098783e-05
-5.16973180327992e-06
-1.5567641660011e-05
-1.97008325768877e-05
-4.13168097259132e-05
-2.0211833441177e-05
-7.10712876238417e-06
-4.59224541917165e-05
2.04252772572473e-06
-3.31859184982218e-05
-1.86919143811785e-05
-2.21612898740689e-05
-1.62835405458887e-05
-1.14883989176398e-05
-5.65547524034628e-05
-4.00532851246245e-05
-1.97567413347922e-05
-2.74209416900141e-05
-2.02317004536759e-05
-1.27123682549548e-05
-1.13087837093371e-05
-1.30082082060751e-05
-2.43147096702767e-05
-1.40318905086284e-05
-1.65095714610733e-06
-5.22262755216725e-06
-1.18317691837358e-05
-1.19325530423855e-05
-2.09824899373457e-05
-2.44157102737258e-05
-2.5141180623162e-06
-2.72034170278881e-05
-1.31362920037791e-05
-1.80522059748263e-05
-1.13966019327672e-05
-8.86237632138102e-06
-1.32164058090697e-05
-3.67310455007365e-05
-2.95263937224812e-05
-3.75622218569973e-05
-1.27500868171389e-05
-2.18535360570193e-05
-1.89292686423253e-05
-1.77928989702501e-05
-1.93680222305111e-05
-4.26716301931006e-05
-2.87900114133989e-05
-1.28884635401852e-05
-2.84845800099489e-05
-1.17119534184958e-05
-3.30144401053311e-05
-1.58347882122681e-05
-2.74720637051161e-05
-7.37404167029883e-06
-2.65029310284251e-05
-3.47994170900569e-05
-1.36448494901356e-05
-1.87377302431829e-06
-2.21498180015511e-05
-2.83405299785288e-05
-3.08651020282345e-06
-2.25127535013031e-05
-2.62065876379305e-05
-1.58667013365718e-05
-1.36406757642947e-05
-3.39082976376465e-05
-2.55945696129186e-05
-3.56624966287255e-05
-1.56760966513866e-06
-3.13004849304093e-05
-1.39167592309555e-05
-2.22286544443938e-05
-9.64870496892554e-06
-1.49529331878837e-05
-2.39481108865482e-05
-1.36501242264854e-05
-1.71998485525891e-05
-1.4632295630107e-05
-1.11144616626664e-05
-1.9394611478275e-05
-2.29131867748953e-07
1.39414667678849e-06
-1.33022585101574e-05
-8.55293038458083e-06
-5.1318537424963e-05
-2.12335488162558e-05
-2.48669223150623e-05
-4.51715800235371e-06
-1.89125656344335e-05
-3.00082895320125e-05
-2.81956771759951e-05
-2.92549653436452e-05
-7.60253619305308e-06
-2.59120780302548e-05
5.40655119789519e-06
-3.21870526403154e-05
-2.60431125957069e-05
-1.06617890878788e-05
-2.12538015001951e-05
-3.74888836372445e-05
-2.33939730070301e-05
-3.06037695639515e-05
-1.38905786457512e-05
-2.90349944591147e-05
-1.70033613680511e-05
-3.96511625933032e-05
-3.37952459297563e-05
-4.19226417714118e-05
-2.82029791593532e-05
-2.66381039202006e-05
-1.39742318508245e-05
-4.83441540731277e-05
-3.03147773110809e-05
-1.72016033569594e-05
-4.21644546352628e-05
-9.15999360372372e-06
-2.93576286177874e-05
-2.28702401758248e-05
-2.58461538696638e-05
-6.54182330040024e-07
-1.43984995048336e-05
-1.75782264676515e-05
-1.99702369920634e-05
-1.81809993896142e-05
-8.61088710770658e-06
-1.33003863501546e-05
-3.0666021119446e-05
-7.12075371182216e-06
-1.50405164928385e-05
-7.43609740283115e-06
-6.38135125582036e-06
-2.4546540467989e-05
-1.4920890728381e-05
-1.6876363704182e-05
-2.90456882990477e-05
-1.72461155139191e-05
1.26214367479719e-05
-3.02523968460232e-05
-1.47506513924699e-05
-3.74434576971269e-05
-1.23863731267732e-05
-1.77035847189811e-05
-1.83582671995885e-05
-5.1947981113985e-06
-2.39479017764526e-05
-2.0591442145234e-05
-2.8227452521999e-05
-2.80690556798718e-05
-3.17179999241075e-05
-2.07798704450573e-05
-1.04274810542731e-05
-1.631306791817e-05
-1.87402198539794e-05
-2.57439828977069e-05
-1.27328028734471e-05
-3.9307815668062e-05
-2.74149383982297e-05
-1.97267217176503e-05
-2.11632525704227e-05
-3.25951178566877e-05
-1.67698392439876e-05
7.79707354271237e-07
-5.94714396020944e-06
-3.89840841590884e-06
-2.04187062868775e-05
-1.55185756012533e-05
-1.79163915439478e-05
-1.98947653165494e-05
-9.39284556296023e-06
-2.44211278718767e-05
-3.0723036296729e-05
-8.26893025907108e-06
-2.42141935768803e-05
-3.12848102921162e-05
-1.5260328011869e-05
-2.2272938661635e-05
-9.36887974546586e-06
-5.53060704820151e-07
-4.45486762327518e-05
-1.70276425333747e-05
-2.17002154694425e-05
-1.73273363599293e-05
-7.64102742174295e-06
-6.51491386457111e-06
-4.92185700120877e-06
-3.42723670638601e-05
-2.55427948557545e-05
-1.73597241994794e-05
-2.212276742148e-05
-3.28473041474035e-05
-2.36557534311422e-05
-1.94955052496547e-05
-2.42920156830688e-06
-2.35258482931511e-05
-3.00419830884453e-05
3.4623983122419e-06
-2.70455837616456e-05
-3.71136399591577e-05
-3.09742903003099e-05
-2.65924481095276e-05
-6.18266312821459e-06
-1.86104074925301e-05
-9.67728985644457e-06
-1.79255736914149e-05
-2.13376350775896e-05
-9.89006573583582e-06
