# Supplementary material for: Research on computational propagation and identification of mine microseismic signals based on deep learning
Source: PLoS One. 2025 Oct 22;20(10):e0334641. doi: 10.1371/journal.pone.0334641 (PMC12543183; doi:10.1371/journal.pone.0334641)
Supplement: S3 Data — (ZIP) [file pone.0334641.s003.zip › 000100500002821.xlsx_0.txt_24.txt.txt]

-8.75381020633591e-06
-4.38792499641921e-05
-1.66392842403588e-05
-1.21296145199884e-05
-1.35148466263099e-05
-6.27982908821802e-06
-2.12660041333755e-05
-1.21210605750677e-05
9.33561965539694e-06
-1.47145685612778e-05
-4.18106494151616e-06
-4.43408309241731e-06
-2.6725598498608e-05
-2.7112701967098e-05
-2.01323614090772e-05
-1.32493336217164e-05
-1.84195580183139e-05
-1.66198766776679e-05
-3.19347165608857e-05
-3.52674192233182e-07
-2.75396627161403e-06
-2.1810906705847e-05
-3.36287829961904e-05
-2.2962665508419e-05
-2.70367256582152e-05
-3.6038212021856e-05
-3.00966546649476e-05
-3.45267472602758e-05
-3.33760272630206e-05
-3.34016475752753e-05
-2.55601490888242e-05
-2.11633276895734e-05
-4.70913138126554e-05
-6.85502860464529e-07
-1.03363149217608e-05
-3.75820499636956e-06
-1.50803706094586e-05
-1.75512711287084e-05
2.32277605640369e-06
-1.99691197036081e-05
-4.19659987511982e-06
-9.63511121946302e-06
-9.63341586327631e-06
-1.03850696342157e-05
-2.69151071915708e-05
-1.58761230938419e-05
-3.34296323378972e-05
-2.38005823513647e-05
-3.00075294715833e-05
-7.67987662836421e-06
-3.30477376432977e-06
-2.78858287033118e-05
-3.02602632790006e-05
-2.35098782211902e-05
-2.65463076216528e-05
6.44462092284143e-06
-2.76657576876825e-05
2.1377567042782e-06
-1.65553218449679e-06
-9.97520929648479e-06
-2.05648328865674e-05
-1.61336060044048e-05
6.18039432857556e-07
-2.16316915200421e-05
-1.96275904533714e-05
-8.56684285218026e-06
-8.16541663676084e-06
-3.31001893884707e-05
-1.43449873250004e-05
-1.83093847717294e-05
-1.14519301276436e-05
-3.31842175093014e-05
-2.90324664419293e-05
-1.13890947322066e-05
-1.65065327599269e-05
-2.11766788827913e-05
-4.19273711871194e-06
-1.94322725765786e-05
-3.34869352707255e-05
-6.52578782275409e-08
-1.66294776022559e-05
-1.04045202648947e-05
-2.69372315184361e-05
-1.87034714838315e-05
-3.49872569520502e-05
-2.21225641500906e-05
-3.9033908670006e-05
-3.8381852552533e-05
-1.7885101234236e-05
-3.16155390855032e-05
-3.44790168284611e-05
-3.20849820068897e-05
-1.80575663628866e-05
-2.8205560665832e-06
-4.20129860804028e-05
-1.4080554027026e-05
-3.27526262885502e-06
-1.94077741803547e-05
-2.3760487408023e-05
-2.10424989124916e-05
-1.16167643950411e-05
-5.71766105243887e-06
-1.98702380020411e-05
-1.00785347830798e-05
-1.00735103862745e-05
-2.22575452576669e-05
-1.96698378940774e-05
-1.81436648803993e-05
-3.75630548973674e-06
-3.29705938753881e-05
-1.66100981777737e-05
-2.27847527490288e-05
-1.45143766216872e-05
-2.62539911757912e-05
-2.3220638755855e-05
-2.7922604840276e-05
-2.91237000846191e-05
-1.21713578939899e-05
-4.75130294676844e-06
-1.22823628803743e-05
-3.68395149684393e-06
-2.1067566296947e-05
5.56510942706997e-06
-1.66966516126542e-05
-8.45579225783326e-06
-2.68828750113792e-05
-7.29659182559335e-06
-2.88378577122314e-05
-3.67978599867861e-05
-3.03680554700891e-05
-2.99851215674132e-05
-2.61060518970606e-05
-1.5716174115104e-05
-1.22263071493852e-05
-2.10145681427827e-05
-1.80378322885794e-05
-1.94809604986973e-05
-3.54709467805896e-05
-1.26559238342229e-05
-1.81501328287174e-05
-6.93199675696952e-06
-2.14357757933067e-05
-2.21733344910754e-05
-2.31825456318095e-05
-1.74593052258381e-05
1.64242930410635e-06
-3.80044443327491e-06
-9.47477217929506e-06
-3.78206734272604e-05
1.28204260144941e-05
-5.20895503502775e-06
-2.53418059702729e-05
-1.37898993802186e-05
-3.80150022008093e-05
-7.38120761379679e-06
-6.81542856400613e-06
-2.94737405479743e-05
-1.49695682827912e-05
-1.58428620226512e-05
5.88769982003538e-06
-2.15370410747398e-05
-3.32210069162112e-05
2.99473278421475e-06
-9.18715989898061e-06
-2.40856868730055e-05
-4.18483639214321e-05
-2.96817420186221e-05
-1.76907229348419e-05
-2.32789884531758e-05
-3.30206243909997e-05
-4.01247077469186e-06
-2.48435414354419e-05
-1.43171951743556e-05
-3.37950426098216e-05
-2.37076975557268e-05
-1.27865185654848e-05
-1.11085708863498e-07
-5.14686552813461e-06
-3.88468434976514e-05
-8.56010511966684e-06
-3.09236021977307e-05
-1.38313016114541e-05
-5.71124470542939e-06
-3.93154417912075e-05
-1.97868366997613e-05
-2.69403183743835e-05
-4.57811228690964e-05
-1.07649556964678e-05
-3.27030641690522e-05
-2.4266799106e-05
-2.76493671291308e-05
-2.32923258833549e-05
-2.86143288315506e-05
-3.6164703047387e-05
-3.04151367422305e-05
-3.08130274011895e-05
-1.14727608340274e-05
-1.10938776264257e-05
-1.01871269885105e-05
-2.69094021972389e-05
-2.0340395090188e-05
-1.62711581904517e-05
-3.39245434884864e-05
-2.80897583306641e-05
-2.64836950281204e-05
-9.64516569439357e-06
-2.20821550171181e-05
-6.61969669708114e-06
-2.14384705808045e-05
-1.53007607651048e-05
-1.96611172786979e-05
-1.28328748906298e-05
1.4403771187876e-05
-3.40053899182167e-05
-2.21562016833525e-05
-6.74509688809133e-06
-2.36752152932846e-05
-2.61337937377803e-05
-2.98311808746539e-05
-3.8859987786435e-05
5.08835017583323e-06
-2.99585097471924e-05
-2.59371712120532e-05
-2.00214428316856e-05
-1.54756233915725e-05
-1.8873357976456e-05
-2.26164743298299e-05
-2.21388022387044e-05
-2.71417065037139e-05
-2.09824087458829e-05
-2.28098892444107e-05
2.10324690672015e-06
-2.87789622424499e-05
-1.76653606400359e-05
-3.87855627911995e-05
-1.10580063521501e-05
-2.23484676921345e-05
-1.99901996241132e-05
-2.26511337383732e-05
1.34993968623825e-06
-8.11545305427244e-06
-3.05199657605511e-05
-1.98310307795477e-05
-8.97329851076513e-06
-3.86237145175584e-05
-3.35227630985212e-05
-2.13946031221963e-05
-2.2603799725549e-05
-3.5247991427097e-05
1.02936052364333e-07
-1.34902034848236e-06
-2.03282660276891e-05
-2.97987024674121e-05
5.37783353029421e-07
-4.29909898494471e-05
-2.15446357394257e-05
-3.11241881949e-05
-7.86630079756039e-06
-3.72973616327839e-05
-2.10909681384255e-05
-3.30864236160945e-05
-1.73805399781896e-05
-2.14022426623367e-05
-9.04173451678638e-06
-3.02193171006183e-06
-1.00368701431203e-05
-2.16750532282657e-05
-3.4885858697049e-05
-3.1703925186877e-05
-2.41008743351905e-05
-1.33985236967193e-05
-1.96872272534888e-05
-3.38712822546468e-05
-2.79417733173608e-05
-3.4481907792201e-05
-3.46991550905993e-05
-6.94688456391539e-06
-9.65277874019301e-06
1.16129706365739e-05
-2.75504156517448e-05
-1.11957455385577e-05
-2.85375099034215e-05
-3.65747544592493e-05
-2.94501131046495e-05
-2.42906447474133e-05
-6.95837593844543e-06
-3.47702829570258e-05
-1.19650480377691e-05
-1.51286489600614e-05
-2.75951791541914e-05
-2.14641251230354e-05
-3.23591230676464e-06
-1.79302770922184e-05
-2.53806722114798e-05
-1.73946605160885e-05
-1.53426128468147e-05
-2.9641620164781e-05
-1.08453342045973e-05
-1.654182756347e-05
-2.29706086615828e-05
-7.05356325286963e-06
-2.11919125060814e-05
-2.6740994694282e-05
-9.32319901222686e-06
-7.58903174447157e-06
-2.94141397542247e-05
1.7506292295807e-06
-2.8377254854654e-05
-2.02950830044816e-05
-1.76008508319695e-05
-1.52353643329384e-05
-1.40058914487685e-05
-2.17949278699469e-05
-2.71723436997253e-05
-3.41426955014425e-05
-2.0576496483079e-05
-1.3801290666888e-05
-3.39058960915696e-05
-1.92977369840043e-05
-3.89639262135746e-05
-7.79690740581031e-06
-9.07189272658664e-06
-3.31470652180495e-05
-2.43375503505637e-05
-3.50241405156912e-05
-3.6019651462311e-07
-2.27771161481654e-05
-1.47747810271337e-05
-1.13387658379336e-05
-1.62913981793608e-05
-2.57897450636409e-05
-2.64165984286925e-05
-1.06506169421683e-05
-3.14104447680624e-05
-2.1405280602627e-05
-2.00376910537856e-05
-3.89210441290116e-05
-1.05553194180403e-05
-3.12187403261396e-05
-6.26301672854983e-06
-1.59031979652271e-05
-4.51175310448495e-06
4.85123999509849e-06
-7.62501491847699e-06
-7.07398335450169e-06
-7.18466485061969e-06
-2.73674138272204e-05
-2.10376740686478e-05
-2.4031763130195e-05
-3.54865859059636e-05
-2.87427692704616e-05
-2.80592565372156e-05
-2.49622303559495e-05
-8.48729160717813e-06
-1.67336573358238e-05
-2.13070829018375e-05
-2.86875416931701e-05
-2.93021986165524e-05
-3.19805867701637e-05
-1.52605707965109e-05
-2.27476954829907e-05
-1.92145643467982e-05
-4.01372901544237e-05
-2.3515813195709e-05
-3.3325759340798e-05
-3.0361281280879e-05
-1.09510018740863e-05
-1.3211940774965e-05
-1.13657400687766e-05
-1.45788557040304e-05
-2.01278055367132e-05
-4.06777749114676e-05
-6.52669792134657e-06
-1.76965493945652e-05
-3.730216195018e-05
-8.3252069395463e-06
-1.90344674587034e-05
-3.236245676451e-05
-3.31544523395643e-05
7.5360741618595e-07
-3.07958376062757e-05
-2.85643211769787e-05
-7.46850353174872e-06
-8.39471951726128e-06
-2.20509968995471e-05
-3.79387043842316e-05
-2.5369837156997e-05
-2.0550465733397e-05
-2.10450924268678e-05
-1.20485841177968e-05
-7.38402624745442e-06
-2.20657379304898e-05
-2.490162943107e-05
-3.65801855949615e-05
-2.62816392435128e-05
-1.834399243303e-05
-8.49538196220998e-06
-6.38021411471853e-06
-3.01175977505939e-05
-2.12437580183894e-05
-2.40450835435999e-05
-4.40281494073389e-05
-1.73524499170146e-05
-1.5888781104175e-05
-2.71125308411975e-05
-3.60575582693436e-05
-3.98177801805778e-05
-1.91208768461567e-05
-1.08514144955736e-05
-2.91222405762027e-05
-2.28925677469655e-05
-2.65537500680634e-05
-2.55268563933126e-05
-2.46551584241265e-05
-2.36450969364497e-05
-2.5315191526653e-05
-2.01090365643496e-05
-1.67054297738705e-05
-5.56158316299517e-06
-1.19535396672567e-05
-1.46214629962158e-05
-2.01656964546543e-05
-4.76839388373847e-05
-3.9358786414179e-05
-2.65445852202628e-05
-5.58113539723996e-05
-2.91732800349282e-05
-2.86423177611933e-05
-2.68139045009976e-06
1.93667828173033e-06
-3.80611428240267e-06
-3.41264143634918e-05
-1.4029978747982e-05
-6.98088251237095e-06
-4.11657876710229e-05
-2.21275121177606e-05
-2.34165352432601e-05
-2.42775542434411e-05
4.9918068445494e-06
-2.80612693114193e-05
-4.05518746498442e-05
-1.57464550838644e-05
-2.45482680217151e-05
-4.71661108719754e-05
-1.63589848920955e-05
-3.03643000888117e-05
-1.33091421940645e-06
-2.43589765925237e-05
-1.41884252556876e-05
-2.98555073570431e-05
-1.21309311346802e-05
-1.95495713053925e-05
-2.87742476849236e-05
-1.87716013308459e-05
-1.76756438539116e-05
-2.05733492815498e-05
3.04561464792823e-06
-2.90206448649814e-05
1.27221768452831e-06
-5.37404615826497e-06
-1.29186031919919e-05
-2.45300997145363e-05
-2.62238212734424e-05
-2.01535567118772e-05
-5.92611428381095e-06
-1.88773010433808e-05
-1.09967272982452e-05
-3.81008029244725e-05
-2.10566713341201e-05
-3.58709921400246e-05
-1.73910007500335e-05
-1.77332088147467e-05
-2.29428481356747e-06
-7.73604105661337e-06
2.9457234616945e-06
-8.6645555636645e-06
-1.04354638404637e-05
-3.03538767298983e-05
-3.46787732405154e-05
-1.93895592862269e-05
-5.47681794446933e-06
-8.98266485240678e-06
-1.75382720834572e-05
-2.98670143897855e-05
-9.13982108464359e-06
-3.2564719909707e-05
-3.75513800505339e-05
-2.4720915147754e-05
9.65460630859802e-06
-1.77311062201743e-05
-1.92616579455194e-05
1.30958465369534e-06
-1.53912308619781e-05
-2.58763137364063e-05
-6.85421249932286e-06
-1.08815959070202e-05
-8.04095246681694e-06
-7.27134197019035e-06
-3.82382130372152e-05
-1.64981498179222e-05
-2.73470560565843e-05
-1.35146023272518e-05
-1.87356190365089e-05
-8.8127581557697e-06
-6.25744441150658e-06
-1.88051293384122e-05
-2.03228163629833e-05
1.15339067596086e-05
-2.83302255592776e-05
-1.37925245178665e-05
-1.16257473630791e-05
-8.73205784188233e-07
-1.99330382328923e-05
-2.91771014733955e-05
-1.66292990629503e-05
-1.40875898146826e-05
-2.18401438550407e-05
-4.14566743523477e-05
-2.23218313074604e-05
-2.05229270993597e-05
-2.09148500510554e-05
-1.30126792704912e-05
-1.71423340474735e-05
2.92286476497608e-06
-3.66956354748397e-06
-1.50100525149996e-05
-1.61717100836188e-05
-1.85349516943991e-05
-5.02822653724951e-06
-2.24926445880325e-05
-6.35482829413059e-06
-2.349173165462e-05
-2.91780584271465e-05
-1.84865615193477e-05
-2.38769233492404e-05
-1.78721677618229e-05
-2.23879870192574e-05
-1.8796585446344e-05
-2.59869628387839e-05
-3.30645248712684e-05
-9.51500325619986e-06
-3.08548491186242e-05
-1.17909986720326e-05
-1.93667761703205e-05
-1.81167336012635e-05
-1.44779734066226e-05
-2.56006423375236e-05
-2.11466554368002e-05
-1.86271660184934e-05
-3.56257425735813e-06
-1.44971541785631e-05
-6.66486359331276e-06
-1.23300522192682e-05
-1.19960184762385e-05
-2.53539036270554e-05
-2.26138184874232e-05
-2.15188775557523e-05
-2.28774431053011e-05
-3.06803804089389e-05
-2.54887105474834e-05
-3.31298581935682e-06
-3.69964920753791e-05
-1.68474810520454e-05
-2.18741376460635e-05
-2.99950963481998e-05
-1.42799138092449e-05
-3.5280406295265e-05
-2.89173473553056e-05
-3.68906206495237e-05
-1.54494464887841e-05
-5.44012555250872e-06
-2.71254493892797e-05
-3.10824679525322e-05
-2.63237011269004e-05
-4.20994689592212e-05
-3.52351037834004e-05
-3.17674145586928e-05
-3.91196739837138e-05
-1.53816749388371e-05
-1.35631373595667e-05
-1.84964461083471e-05
-1.41804937278727e-05
-2.04443679587286e-05
-2.70252881202797e-05
-3.50447289052602e-05
-2.23071572789671e-05
6.43207108538707e-06
-2.80562601610422e-05
-2.5267429018724e-05
-2.4122707684025e-05
-1.5966526986726e-05
-1.72180856526483e-05
-2.26446431268033e-05
-1.99135344195069e-05
-1.55954252760357e-05
-2.96034996793502e-05
-6.34673793468034e-06
-2.56318071858863e-05
-2.75433884453815e-05
-3.6289483973655e-05
-2.17772908169222e-05
-2.02726336032195e-05
3.1860483414702e-06
-1.82925237783421e-05
-1.24278114322937e-05
-3.04177131656598e-05
-2.66410536715327e-05
-1.81677195787516e-05
-4.91184985386228e-06
-3.60810882140535e-05
-4.97339322785648e-05
-2.0716297818993e-05
-2.67848500224325e-06
-2.54517747643089e-05
-2.25450000160669e-05
-1.57878557104682e-05
-2.46266103105986e-05
-1.16942137137889e-05
-8.76786588460992e-07
-8.86473314961054e-06
-2.00146202344519e-05
-1.61410515904664e-05
-5.47115390636566e-06
-3.59994968689386e-05
-1.59831877978404e-05
-3.44073062586947e-05
-2.03617701000089e-05
-1.00971019194116e-05
-1.38572632194086e-05
-1.15265661853618e-05
-2.62810051702257e-05
-9.50879115664258e-06
-2.99268702842436e-05
-5.87580405170619e-06
-1.58681931702869e-05
4.6351078723631e-06
-2.24587860600477e-05
-2.57438911017477e-05
-4.64109191163938e-06
-9.81848031626048e-06
-1.0730102748929e-05
-1.03702458914685e-05
-1.84919862151835e-05
-1.37167827346126e-05
-1.27833125897504e-05
-6.80762145426668e-06
-3.5578026770315e-06
-2.69265575419682e-06
-2.45160133057897e-05
-1.1376471558805e-05
-1.77951205100653e-05
-1.99101643365269e-05
-3.1354250566636e-05
-1.54785895723466e-05
-2.75434728016778e-05
-2.65866780970505e-05
-2.18649043068679e-05
-2.45690217498618e-05
-1.23098666856251e-05
-2.98909316757337e-05
-4.65637181671849e-07
2.73596192840265e-07
-7.0210651116559e-06
8.56218952251678e-07
-2.2344497559849e-05
-1.20588685323864e-05
-2.4031816812221e-05
-1.53477845491268e-05
-1.6449731529666e-05
-2.30661919713343e-05
1.24009834881371e-06
-2.17271970942047e-05
-1.56287322494836e-05
-1.50636334257302e-05
-1.79315191743602e-05
-1.01944100494429e-05
-9.89865975782904e-06
-3.3319196160258e-05
-1.60926130012805e-06
-9.85849632333565e-06
6.24728627501188e-07
-2.265750116389e-05
-1.43826031373882e-05
-1.96802605526029e-05
-7.3962855533563e-06
-2.58765035329239e-05
-2.88749335193745e-05
-1.8081426607401e-05
-1.58574931491189e-05
-1.83658093824121e-05
-2.15062333556149e-05
-9.11236208809449e-06
-2.60854900846563e-05
6.58667481758926e-06
-3.5599334941805e-06
-3.31398206518918e-05
-1.43850106396887e-05
8.44376486484743e-07
-1.10069812625229e-05
-1.80696074744539e-05
-2.54669982382435e-05
-3.22295767150873e-05
-4.53817247615991e-05
-2.13342958758843e-05
8.64104060337503e-07
-1.86563208460093e-05
-3.63861654783862e-05
-2.17025712720645e-05
-1.80665735082066e-05
-4.8756656112421e-06
-1.05905018986213e-05
-2.04077143011518e-05
-1.65408505133808e-05
-1.29342030561521e-05
-2.61457853695888e-05
-2.08299604696144e-05
-1.41302629835027e-05
-2.82366256937175e-05
-2.54997943104029e-05
-2.65919848008228e-05
-2.15668599290483e-05
-2.46109888918607e-05
-2.97951683325967e-05
-5.49935479833517e-06
-2.93789084622377e-05
-1.64472472169421e-05
-2.09212363862898e-05
-9.73988184781029e-06
-2.47275452270043e-05
-2.35641073697589e-05
-1.43190107454432e-05
-5.18220631873923e-06
-2.62601893412766e-05
-7.3222703843676e-06
-3.0868811212048e-05
-8.10340136429342e-06
-3.61260457664671e-05
-3.04445999164986e-05
-2.21798298857579e-05
-1.36793187062701e-05
-6.59598424653201e-06
-2.15561517169563e-05
-6.85639049871853e-06
-1.86228917698762e-05
-1.0190883530014e-05
-1.23848181467185e-05
-3.69801752751553e-05
-1.8092817965306e-05
-1.69106669740072e-05
-3.4681857509039e-05
-5.59450785861942e-06
-2.54479495892119e-05
-2.58467811902727e-05
-1.60485511540329e-05
-2.50933148387697e-05
-7.9330835036913e-06
-1.30135618839915e-05
-2.29682947621607e-05
-8.21051421385637e-06
-1.59214847937236e-05
-3.16063796560258e-05
-9.66189242179526e-06
-2.35672018088715e-05
-2.72551277509457e-05
-8.10353409923218e-06
-3.38805160692815e-05
-1.70338424443591e-05
-2.91753689463029e-05
-2.59476795060068e-05
-9.60801629099447e-06
-3.11638646469172e-05
-1.28249129922857e-05
-4.00356949205964e-05
-2.20761582204959e-05
-2.04641230432553e-05
1.31128041704732e-05
-3.0027616361685e-06
-2.44775705206689e-05
-3.39305460987405e-05
3.03724473968469e-06
-1.99691547446e-05
-3.02658283053519e-05
-3.60233909383691e-05
-3.32237671068293e-05
-1.36819012385561e-05
-7.71406309111147e-06
-3.26376675537067e-05
-1.8116423963813e-05
-2.52073353409394e-05
-1.47966628937796e-05
-3.10135162714671e-05
-8.75037982052257e-06
-1.72312869092658e-05
9.72080259250825e-06
-1.25802029868978e-05
-2.15765669439575e-05
-3.39257399485502e-05
-3.15537263896121e-05
-3.13577821605825e-05
-3.46774654755728e-05
-2.31063628657722e-05
-2.95354029246965e-05
-1.65468598980507e-05
-1.8450449386327e-05
-4.1860191876498e-05
-2.25633228046289e-05
2.40460973984138e-06
-2.1014544858514e-05
-2.27659492780499e-05
-1.42310066822099e-05
-1.36476756722888e-05
-2.83824528044574e-05
-1.43148724307883e-05
-4.17115178847655e-06
-3.52634431713939e-05
-2.5868962758049e-05
-5.28326809959422e-06
-3.21790180532075e-05
-2.13856486913395e-05
-1.3502388525581e-05
-1.87904142265826e-05
-8.22106825330698e-06
-2.06783034708776e-05
-2.01159906070417e-05
-3.07559815130502e-06
-2.19479299549821e-05
-1.5620825090389e-05
-3.07225952691332e-05
-2.08829815219643e-05
-3.98939017850311e-05
-5.98657383312473e-06
-2.08974268667793e-05
-3.23461420123586e-05
-1.16378426369966e-05
-1.59117335606187e-05
-1.38896118025306e-05
-4.0197516607707e-06
-1.8237515690159e-05
-7.77292095290647e-06
-7.94038763821886e-06
-2.59299313590609e-05
-1.33142917404058e-05
-6.91305253901077e-06
-3.75637343622644e-05
-5.10285302715017e-06
-3.80919317358066e-05
-2.93820350068664e-05
-1.60990971689224e-05
-6.14394614076435e-06
-3.54111748813844e-05
-2.12792269812619e-05
-3.41817824748453e-05
-2.77966086878905e-05
-3.97766256618423e-05
-2.21800353720244e-05
-1.01253587082334e-05
-2.24714640106251e-05
-1.30555745969666e-05
-1.25528744659862e-05
-9.30745057895267e-06
-3.58266703380986e-05
-1.02391723268981e-05
-2.18152043418981e-05
-2.8651114313114e-05
-2.23835957061562e-05
-1.72211238386529e-05
-1.15527322837797e-05
-3.50766417069251e-05
-1.06369601365709e-05
-9.37668896927501e-06
-4.05492327626405e-05
-2.01574062638421e-05
-1.41649823501797e-05
-2.49422124501936e-05
-1.14774310697786e-05
-8.90198671967662e-06
-4.17034378562387e-05
-9.3657669115486e-06
-2.15515086976268e-05
2.80519721361353e-07
-1.10301383433079e-05
-1.18951494902586e-05
-1.38315122092766e-05
-2.56650947086298e-05
-2.55034420309298e-05
-3.52565691215029e-05
-1.84547948193786e-05
-1.69511676022148e-05
-2.04195146450094e-05
-4.47281640023128e-05
-3.79697494896647e-06
-2.45118628402338e-05
-2.13623894723855e-05
-1.60903052961024e-05
-3.01239935117004e-05
-7.56123311223386e-06
-2.21731891483388e-05
-2.26158797873172e-05
-2.07615516129558e-05
-1.56913860816783e-05
-7.45867805137804e-06
-3.28828248225651e-05
-3.52121132449672e-05
-2.25262637963544e-05
-8.91138040883453e-06
-8.59673715123374e-06
-1.74676785428175e-05
-2.89843958311625e-05
-3.68528503747069e-05
-2.3979734454734e-05
-1.09363877272904e-05
-1.71984449322144e-05
-1.96978545655008e-05
-2.42009280514204e-05
-1.28197969433583e-05
-1.7622269327666e-05
-2.23075266362717e-05
-2.60342160775826e-05
-2.66359607640039e-05
-2.62780656095026e-05
-1.92382695715327e-05
-2.72592576513375e-05
-1.54258941322735e-05
-2.04028939961029e-05
-3.76161808839142e-05
-8.45386121666956e-06
-2.46700703138148e-06
-8.28923800401299e-06
-3.46963146113556e-05
-1.90970512154625e-06
-2.46202806904574e-05
-3.44228894461688e-05
-1.94701808925942e-05
-2.89660335217158e-05
-1.663920122665e-05
-1.79818528234975e-05
-1.35312059192926e-05
-1.72045296081658e-07
-1.43693060503559e-05
1.04291559389934e-06
-2.9047093602247e-05
-2.05312526893833e-05
-1.0514395058272e-05
-7.20222311620481e-07
-2.02235907365394e-05
-8.4331463630151e-06
-2.89168682478619e-05
-1.66723838687534e-05
-2.53830393223337e-05
-2.12101529736871e-05
-1.12326995873907e-05
-1.06301517474388e-05
-2.75989189773454e-05
-1.98475004994548e-05
-1.71382203907319e-05
3.28857861101669e-06
-2.34344269754689e-05
-3.47416555865882e-05
-9.67946262231464e-06
-1.96189202154041e-05
-1.38059155104156e-05
4.72693457997492e-06
-3.29360437635733e-06
-1.81874242794876e-05
-2.38761522078411e-05
-2.6791695506855e-05
1.15243753786233e-05
2.86253360353209e-08
-7.55712585642692e-06
-6.90871796568748e-06
-2.03091929592867e-05
-1.80664612749803e-05
2.12818741014109e-06
-2.70680051124428e-05
-1.73041769670764e-05
-2.97895934588083e-05
-3.9474336575337e-06
-1.91031554623542e-05
-1.01893280456545e-05
-1.31448109712921e-05
-1.88008912879046e-05
-3.89400177412871e-05
-8.15703524887035e-06
-1.25944742346749e-05
-2.94111554875928e-05
1.11950460714807e-05
-1.97736701163889e-05
-1.47476664174992e-05
-2.05600581269388e-05
-2.01853532848914e-05
-1.28637649676074e-05
-4.36293881235e-05
-2.6187118347486e-05
-1.45273531245973e-05
-3.14371303070218e-05
-1.93837949124124e-05
-2.02168675022406e-05
-6.06523074077695e-06
-2.19540448811666e-05
-1.66628297435497e-05
-5.26080542054323e-06
-1.00773771135795e-05
-1.86506508682112e-05
-1.00758677997259e-05
-3.62673587925189e-05
-2.91526352150792e-05
-1.23418761708538e-05
-1.33641905339299e-05
-1.75064966345021e-05
-3.20042820175298e-05
-1.99085359837249e-05
-2.55419233784696e-05
-2.98705769016091e-05
-3.12863388980233e-05
-2.48149789570292e-05
-1.55986739781458e-05
-1.17022953448115e-05
-8.53852755022627e-06
-3.800206662998e-05
-2.99012624760807e-05
-1.29192914576365e-05
-3.27338251933309e-05
-1.25979341437683e-05
-2.76533045641944e-05
-2.23301142335737e-05
-1.65325984808324e-05
-1.03009360349628e-05
-1.90119814305431e-05
-9.43039923845147e-06
-4.12047196736888e-05
-2.9325158920443e-05
-1.61035545794885e-05
-2.39856751322293e-05
-1.74795248277133e-05
-8.94548819577482e-06
-1.56165979158506e-05
-2.03191809111576e-05
-8.06420244331129e-06
-5.72341184727188e-06
-1.63295278132206e-05
-3.33455944691265e-05
-1.59902837313309e-05
-1.0763918164092e-05
-2.13885110649286e-05
-2.18647549349394e-05
-1.96594472834644e-05
-1.22353977508077e-05
-1.69885323422388e-05
-1.38627045278522e-05
-1.24295214931805e-05
-1.04212037298225e-05
-3.3645868850946e-06
-1.73336122826273e-05
-2.13690858029657e-05
-2.72921061919181e-05
-2.76177726051598e-05
-1.83482628142287e-05
-1.32960682985668e-05
-9.96989753631225e-06
-1.7441226126098e-05
-2.45939812484775e-05
-7.74320998334752e-06
-2.45444259000818e-05
-1.9675977611747e-05
-2.93713068891165e-05
-1.46759866071855e-06
-3.87398475137567e-06
-9.08830679737773e-06
-1.04509057202136e-05
-1.88577213274633e-05
-2.26634998611285e-05
-1.92559476152121e-05
-2.0768261181705e-05
-2.02920910219602e-05
-3.56307931528173e-05
-1.45921530168554e-05
-9.55735976748218e-06
-1.70498523010137e-05
-7.52115322403935e-06
-3.07220901049366e-05
-2.24889136219996e-05
-1.2483547703627e-05
-4.17853966099772e-05
-1.74373634511824e-05
-2.69037865866415e-05
-1.72593972632604e-05
1.41684542863811e-05
1.32969921566332e-05
-1.2149437892053e-05
-2.59516257392547e-05
-3.20977002853367e-05
-1.06943007289722e-05
-2.88437697331201e-05
-2.33251155705553e-05
-3.32142176107098e-06
-2.01539223531318e-05
-2.37925824944888e-05
-1.55719662578128e-05
-7.85340737605684e-06
-1.76354513349375e-05
-2.49024578750294e-05
-1.439929120275e-05
-3.10435197197588e-05
-9.10336844110392e-06
-2.40390963210562e-05
-5.07552773747406e-07
-2.96133684492323e-05
-1.69292619147536e-05
-2.84579011950109e-06
-1.85870659764364e-05
-1.71583124101086e-05
-4.14903854318408e-05
-3.28438018651426e-05
-3.29662658413718e-06
-3.37417717457203e-05
-1.61130646849119e-05
-2.61272300961384e-05
-2.90630677419161e-05
-1.57514449470833e-05
-2.30433386508755e-05
-4.91361079445355e-05
-1.52033636292914e-05
-6.2406895583656e-06
-2.13129139321093e-05
-1.46841855114125e-05
-2.46157944489284e-05
-2.5956015773507e-05
-1.44561149327415e-05
-5.7280332292431e-06
-9.18345602287565e-06
-3.21791090761745e-05
-3.25325946255312e-05
-9.11870092041954e-06
-2.29898003292138e-05
-1.5731483336319e-05
-1.65195290620043e-05
9.36818988573106e-06
-3.41426398543648e-05
-1.49979240188363e-05
-2.29209104218291e-05
-2.16402472289893e-05
-3.45472145488896e-05
-1.70277118190668e-05
-1.40843383796363e-05
-2.01084363206275e-05
-3.86316453345894e-06
-2.48296329294559e-05
-3.27493565566994e-05
-2.43552912487341e-06
-1.31366543611845e-05
-1.8123473296561e-05
-2.56212761764695e-05
-2.98603806866156e-05
-6.48779221874452e-06
-3.76856403467478e-06
-3.17093738709018e-05
-2.62296075071341e-05
-3.15253862893852e-05
-2.72377050938858e-05
-2.49150986813908e-05
-2.97313014109429e-05
-2.10386084998794e-05
-9.46712344258061e-07
-1.7025857494795e-05
-1.32097466327013e-05
-2.03381133915961e-05
-2.35866446843305e-05
-2.99167753310617e-05
1.34449439749653e-05
-1.06140904746871e-05
-6.61263784386939e-06
-2.23071485768124e-05
-9.91490819549957e-06
-1.57395340645386e-05
1.68271126684841e-05
-2.98263462851274e-05
-1.59230996227084e-05
-2.11685915929283e-05
-3.37719002278571e-05
-1.05993042192021e-05
-1.0597598987178e-05
-1.65916999329535e-05
-2.06374153098804e-05
-1.56800079039195e-05
-1.26419911382496e-05
-1.13332116717426e-05
-2.1495597112674e-05
-4.04164334923978e-06
-2.89150609572064e-05
-2.07745117001338e-05
-1.34266898999518e-05
-2.06937219543674e-05
-1.38479533227566e-05
-1.85966734779972e-05
-1.5667769297414e-05
-1.47800951110246e-05
-1.71558073751102e-05
4.17897768262345e-06
-1.50419457272419e-05
-2.79186949515584e-06
-1.6566510554597e-05
-3.20028677717745e-05
-2.85253047383172e-05
1.12710338852158e-06
-3.42436399139737e-05
-3.96141710083998e-05
-3.14730302411008e-05
-1.65000237797663e-05
-8.92529836574498e-06
-1.40262197902917e-05
-1.34662832303949e-05
-1.24861809137351e-05
-3.61142772732139e-05
-2.32506203850056e-05
-5.6695288584234e-06
-3.99514322755647e-05
-3.86266618229204e-06
-3.13904209552686e-05
-3.37960257592428e-05
-1.1073110871247e-05
-2.52265901024179e-05
-2.92074093745296e-05
-6.39712629115392e-06
-1.65538499352987e-05
-2.56901098466596e-05
-1.3775604341653e-06
2.35399792124194e-07
-2.90517102829785e-05
-2.86534313489795e-05
-2.19814325571359e-05
-4.158686269611e-05
-3.19755030205557e-05
-7.62708925017726e-06
-8.20232960424649e-06
-1.90371196992057e-05
-1.9786937249753e-05
-8.87002872342876e-06
-1.25195962751555e-05
-4.06409005930737e-06
-4.32290733258461e-06
3.17774165488919e-06
-3.04953939604018e-05
-2.30164116662683e-05
-2.71723125093887e-05
-2.60641034599144e-05
-2.6279705555368e-05
3.12441812613707e-06
-1.3712421531529e-05
-2.16195940355438e-05
-2.45261287002644e-05
-2.35614825744003e-05
-1.90672170572403e-05
-1.43635547301483e-05
-3.17080373566205e-05
-1.97448783331658e-05
-4.52216183500392e-05
-1.60667086904047e-05
-2.15853607729502e-05
-2.72519471875054e-05
-1.97825567525149e-05
-1.99263052487994e-05
-2.97910953868703e-05
-2.37658912667234e-05
-1.75864351038328e-05
-1.1398696174569e-05
-1.72502257222429e-05
-1.81770470471806e-05
-2.61620384998278e-05
-2.0456972028536e-05
-1.47888114781618e-05
-1.24697535207596e-05
-3.41244950763576e-06
-1.14921567003971e-05
-1.0802094686861e-05
-2.85149588916509e-05
-1.86955155863002e-05
-4.65051828169172e-05
-1.44119769117905e-05
-2.30374698166923e-05
-3.17759273513471e-05
-1.29167901714284e-05
-2.86972500339148e-05
-1.72244751678512e-05
-1.55217284999779e-05
-7.1000326043105e-06
-5.15276949622901e-07
-3.97858959967179e-05
-2.05855938877568e-05
-1.19592203291664e-05
-1.19755589987838e-05
-2.96832682157931e-05
-1.42032916951494e-05
-1.79148354521323e-05
-2.26634744146623e-05
-1.05533228450781e-05
-7.51342107685517e-06
-1.00213991085815e-05
-1.69578983458583e-05
-2.70867845322605e-05
-1.54040109174142e-05
-1.80470916122076e-05
-4.09030552195969e-05
-2.94680232575012e-05
-1.18409200953309e-05
-4.21939129557343e-06
-1.89047778732889e-05
-3.17814882490797e-05
-7.73397461253532e-06
6.66125184518339e-06
-1.16396210305633e-05
-7.10409551918601e-06
-3.71341729824416e-05
-1.16875106641976e-05
-2.44026324672887e-05
-1.67918902941025e-05
-1.52712742149416e-05
-1.58814720749715e-05
-1.04121717886351e-05
-3.00248919465905e-05
-1.88423931283977e-05
-1.17536506440576e-05
-9.50482149191716e-06
-1.10982064267828e-05
-3.2377184254859e-05
-3.06599770919658e-05
-2.50930337750335e-05
-2.32826551846087e-05
-1.54059520570403e-05
-6.49403942538612e-06
-6.58691545223646e-06
-3.22719826806539e-05
-1.4551241339128e-05
-5.07156563231603e-06
-1.75342464484851e-05
-2.1792848333288e-05
-5.67723760359711e-06
-8.20898335953674e-06
-1.54855956874816e-05
-1.82333087221806e-05
-1.24974461821466e-06
-4.95246077817068e-05
-1.99218379316418e-05
-1.95617462083577e-05
-2.18113398297516e-05
-1.43725951575105e-05
-8.21833288499141e-06
-1.61368774955994e-05
-1.55014792369405e-05
-3.77827519628134e-05
-1.83546898107543e-05
-2.00468298045174e-05
-2.61746009553396e-05
-2.05998885299747e-05
-1.15426692392987e-05
-3.1660258137184e-05
-3.35749884193791e-05
-1.919491719691e-05
1.75765577047406e-07
-2.04298198572239e-05
-2.39377956037964e-05
-1.76623690950955e-05
-1.20936004687255e-05
-3.37802191418337e-06
-5.37502917739852e-06
-1.91056224673416e-05
-1.08880904034973e-05
-9.35007861915844e-06
-1.29426103804198e-05
-1.92633549209491e-05
-1.73085162309856e-05
-2.95713214968276e-05
-2.07207419786709e-06
-6.13920441408832e-06
-9.18906956625744e-06
-6.05010939997108e-06
-2.03846710634899e-05
-1.36942935341319e-05
-1.75012925867823e-05
-2.39684485826074e-05
-1.17372198066898e-05
-1.24089163743959e-05
-2.71531026519499e-05
-1.4271486761336e-05
-6.84456394914587e-06
-2.27034386186903e-05
-5.73782458302491e-06
-1.72278511818027e-05
-2.36357131151819e-05
-1.6546991779215e-05
-9.16068418298268e-06
-2.98687144658806e-05
3.14755924446547e-06
-2.19409885367607e-05
-1.94982613049066e-05
-3.41307661535924e-05
-9.47723726754112e-06
-1.2957793763894e-07
-1.192634359714e-05
-4.11039577838966e-05
-2.5229226240516e-05
-2.47994959676935e-05
-7.50913122221977e-06
-2.20855216106124e-05
-3.27690231867586e-05
-1.64787769407012e-05
-1.1643687033015e-05
-1.02019391231772e-05
-3.05228854621976e-05
-2.25043429314203e-05
6.45764898286315e-06
-2.9068608639301e-05
-1.4690976922932e-05
-2.99447699934573e-05
-2.2791510136102e-05
-1.82563289252238e-05
-3.72646746827341e-06
-2.65593932499585e-05
-3.42995786877427e-06
-1.47691883192607e-05
-2.56541942222546e-06
-1.21356885207548e-05
-1.82869029412439e-05
-3.9761899384363e-07
-3.20369486380892e-05
-3.77056134399709e-05
-1.14816858512989e-05
-1.49910105847139e-05
-1.52873577597747e-05
-1.66695570935763e-05
-3.64931622189052e-06
-1.99209792253991e-05
-1.91613567367638e-05
-8.97719048515628e-06
-2.77611777214705e-05
-2.10892611586548e-05
-2.22167172555127e-05
-2.0500667107505e-05
-2.04134600298857e-05
-4.2742669487292e-06
-3.20061981287972e-05
-1.44121741849759e-05
-8.324023149684e-06
-2.06482189627118e-05
-4.75699899794162e-06
-1.13882528271613e-05
5.73000524165725e-06
-1.5023293087585e-05
-3.09004457288583e-05
1.21223396324443e-06
-1.90157295295214e-05
-1.74164976589948e-05
-2.55199744459772e-05
-1.11807980317961e-05
-2.09304842556935e-05
2.89176549111659e-07
-1.91906867079347e-05
-3.69749383056559e-05
-2.95067776272435e-05
-2.75019360143735e-05
-2.18226418524216e-05
-2.8761862955823e-05
-3.54020432973155e-05
-5.34559543458614e-06
-1.9290212989426e-05
-1.51450719565683e-05
-3.12883424275942e-05
-2.60601892214136e-05
-5.54149813236184e-06
-1.77481656807248e-05
-1.02625290809319e-05
-3.37348757013851e-05
-4.11295877968385e-05
-1.01888379900025e-05
-1.12173327025094e-05
-2.11678609816913e-05
-1.18574194254165e-05
-1.92584774515316e-05
-2.91142125232059e-05
5.3529438827705e-06
-1.73666321610793e-05
-2.59994029434872e-05
2.84064913925251e-06
-9.05193868158377e-06
-1.10986976779457e-05
-5.39322022332285e-06
-1.51541607992022e-05
-3.672067961171e-05
-1.93138185946844e-05
5.60370562115688e-06
-1.86087877956698e-05
-3.2222083616188e-05
-1.13343613500073e-06
-1.75957805812022e-05
-3.02734881723807e-05
-2.28560766801762e-05
-1.39127181059084e-05
-3.16667308381421e-05
-2.26512662715508e-06
-2.05869004005044e-05
-1.72635188280886e-05
-1.75117140528816e-05
-2.50971175728514e-05
-2.3363177079909e-05
-2.40992489108092e-05
-2.29414907135993e-05
-3.57590423868252e-05
-1.47923457174117e-05
-2.16684222635298e-05
-1.45271781876183e-05
-8.84795322767017e-06
-2.1660553065205e-05
-4.16499850027501e-06
-1.55134851540172e-05
-2.58058797947333e-05
5.40343649120341e-07
-3.24462945206091e-05
-3.29496458391331e-05
-3.05344414807068e-05
-1.52916556109357e-05
-7.41497519430424e-06
-2.61560982489913e-05
-2.2723398336027e-05
-2.29412829745974e-05
-3.38738630612396e-05
-2.24601443704023e-05
-1.46518887307624e-05
-1.82062121871891e-05
-2.50485630372413e-05
-2.745781766198e-05
-4.39289104923673e-05
-2.15379974255159e-05
-3.36034381105978e-05
-1.37664437357183e-05
-5.66025861106804e-06
-2.13034177281699e-05
-1.18091955332193e-06
-2.36476609748921e-05
-2.62660460523873e-05
-3.32252892033467e-05
-9.58794756552961e-06
-2.09102721642102e-05
-2.38242180592198e-05
-2.11018115880223e-06
-9.90564937218238e-06
-1.18395981586659e-05
-1.12831766500615e-05
-2.13561349363736e-05
-1.06524860302767e-05
-1.78077378090626e-05
-8.20539821046324e-06
-2.54262519254391e-05
-3.43478139550888e-07
-8.47669904907057e-06
-2.09115815691425e-05
-1.70314025570655e-05
-2.86802131622929e-06
-9.7122076321034e-06
-2.44278618984699e-05
-2.96340813676049e-05
-2.23882053192596e-05
-9.06347660154149e-06
-2.32924811198484e-05
-1.44131723313861e-05
1.44734554361505e-05
-1.23043092645273e-05
-2.30716147660725e-05
-3.3280827332704e-05
-3.59196473224991e-05
-3.34597417996216e-05
-1.73260130271195e-05
-2.59708131589778e-05
-1.85560008889474e-05
-2.89535641017443e-05
-1.76362982551299e-05
-1.43367700802684e-05
-1.32523733563906e-05
-2.36648178685598e-05
-1.51070751069536e-05
-1.19466033845636e-05
-1.54324290623503e-05
-9.72005470240846e-06
-9.56891319210457e-06
-5.35126223105636e-06
-3.2474414190419e-05
-7.17928465033648e-06
-1.38118800536919e-05
-4.51676302116705e-05
-2.85558657845002e-05
-1.16833659768914e-05
-8.25764880150631e-06
-1.63194874937169e-05
-2.39486159135148e-05
-3.43055861123149e-05
-2.34682086750435e-05
-4.08288623296349e-05
-9.14922301464306e-06
-2.6600820003016e-07
-2.16811431450015e-05
-1.83625325368262e-05
-3.82530886105903e-05
-1.44691497048357e-05
-1.58857800167963e-05
1.67989718821327e-06
-1.62396533385124e-05
-1.53404405709501e-05
-2.13838236817756e-05
-1.97424540010303e-05
-1.01655529682743e-05
-2.61574065508012e-05
8.56303499122702e-06
-7.27218326751326e-06
-2.74715232598794e-05
-2.91104066483094e-05
-1.18361456255586e-05
-2.31801259924075e-05
-1.96047405581855e-05
-3.15939202609067e-05
4.10703217936865e-07
-2.03559740832551e-05
-1.10011154586579e-05
-2.79495921366292e-05
-2.00263620720944e-05
-2.21947140299903e-05
-2.85816998767768e-05
-1.67012448266122e-05
-1.39466163790085e-05
8.08601253666811e-06
-1.45419812583819e-05
-1.022512199666e-05
-2.84933286978644e-07
-3.25357437619728e-06
-3.04050535774103e-05
-1.80269615606405e-05
-1.44221243984077e-05
-1.42181979421294e-05
-2.08765862369254e-05
-2.07689486611128e-05
-1.25945929331053e-05
-3.03107945598249e-05
-1.60615699026925e-05
-4.40983184119162e-06
-4.81509255822679e-06
-2.5152163774011e-05
-9.44010264707284e-06
-1.48830246983071e-05
-1.68122644398239e-05
-1.68143865163856e-05
-1.51610049561422e-05
-1.52980212127388e-05
-3.48138823541988e-05
-5.72547114460728e-06
-3.93730821906465e-05
-3.00787707557815e-05
-8.11814906095833e-06
-3.19171657907266e-06
-1.66576276397219e-05
-2.86082259461676e-05
-2.41740078731334e-05
-1.076145864006e-05
-7.32987733659208e-06
-3.30677340009008e-05
-1.75261377529661e-05
-2.40824401563794e-05
-7.38099491630477e-06
-2.24809989593749e-05
-2.89575684309754e-05
-2.40446181646284e-05
-3.19183786681239e-05
-1.00831575015826e-05
-8.8858578253941e-06
-2.4917917730384e-05
-2.20448593896858e-05
-2.09199240767783e-05
-2.18965706494314e-05
5.97314466484737e-06
-2.72495723670952e-05
-7.38585611990127e-06
-3.22780383938332e-05
-1.75814762759379e-05
-1.1016377049723e-05
-1.54427171860718e-05
-2.60883502925338e-05
-1.21255749187514e-05
-4.03949892331401e-05
-9.27507336053516e-06
-9.36299063580516e-06
-1.42225134722423e-05
-1.31594159873882e-06
-2.76399007291783e-06
-2.34363196844185e-05
-1.54907317824776e-05
-1.07513640994714e-06
-1.97371043396853e-05
7.51819428731519e-06
-2.40275569770247e-05
-2.4607052430348e-05
-3.83681315871676e-05
-2.18843879869799e-05
-7.78204057916175e-06
-1.46820745058726e-05
-9.32776279061121e-06
-2.28208866235078e-05
-6.78457566974382e-06
-2.06274982791139e-05
-3.07825167032891e-05
-1.16455109439404e-05
7.60256938680559e-06
-1.42387992393035e-05
-3.7950089609824e-05
-2.12363538378282e-05
-1.47532447395614e-05
-1.3825969411882e-05
-2.72302150253964e-05
-1.70352162954954e-05
-1.3856879680377e-05
-2.03375781058148e-05
-1.43888985296724e-05
-3.61881193975003e-06
-1.51247093619181e-05
-4.14363269805064e-06
-3.757116901977e-07
1.0094731817899e-05
-2.36197348280494e-05
-1.75284177003814e-05
-2.91732491755566e-05
-5.07114815761877e-06
-3.01623343781943e-05
-6.69148824666087e-06
-3.43302199575851e-05
-4.3804310932565e-05
-5.21370668110934e-06
-2.33046680084065e-05
-2.92389522584814e-05
-4.66047039525583e-06
-3.5861015392728e-05
-8.3290371543481e-06
-2.58871652525124e-05
-4.33517824419703e-05
-1.09993129742106e-05
-1.56005598911568e-05
-1.33868527271381e-05
-2.26867202544085e-05
4.86348444771195e-06
-1.78140957072372e-05
-1.18090407383768e-05
-5.70187214091592e-06
-2.03429211981643e-05
-3.08463265074893e-05
-1.91305070716062e-05
-2.49353217423107e-05
-4.47138911249431e-07
-1.50912846595007e-05
-3.15497366681697e-05
-1.91307293176135e-05
-1.76179420992225e-05
-1.29062072020946e-05
-6.79984459318851e-06
-4.46414301712147e-05
-2.49093680476503e-05
-1.97110096211765e-05
-1.19729611402537e-05
-1.48861379142139e-05
-1.66350918164484e-05
-2.42977616691292e-05
-2.86812655385282e-05
-2.46323040136415e-05
-1.86559269487226e-05
-2.58453514793328e-05
1.67272315361464e-06
-2.7799390482429e-05
1.55334335182678e-07
-7.4581846243054e-06
-7.35880610724295e-06
-3.44305910005339e-05
-1.97917226087909e-05
-2.30175342455933e-05
-1.67084430479633e-05
-3.7171308917769e-05
-2.67497405938592e-05
-1.99767777045711e-05
-3.13987769816355e-05
1.91887618156176e-06
-2.83504270969507e-05
-2.26955147480589e-05
-2.49647324740514e-05
-1.9505773694072e-05
-6.18874686721863e-06
-2.60420573226985e-05
-2.55630481758444e-06
-3.19475850233957e-05
-9.92557906849108e-06
-2.41796925432632e-05
-2.0547733079516e-05
-2.26986380249921e-05
-1.59507115957664e-05
1.2333537976694e-06
-1.28325530963072e-05
-2.07914415600958e-05
-2.21809510312118e-05
-2.26918113762093e-05
-2.40877395999176e-05
-2.85440306374585e-05
-1.8170952306789e-05
-4.75787701850516e-06
-1.90489181049826e-05
-2.62741723852081e-05
-2.09168690353502e-05
-1.1687008465859e-05
-2.62936045753598e-05
-1.95373261712131e-05
8.13182698469981e-06
3.24571954845024e-06
-2.94813727392427e-05
-4.22356109232196e-05
-2.72355387781603e-05
-2.6586705185466e-05
-2.18173224500219e-05
-4.02229741143777e-05
-1.67137966061784e-05
-2.71814581136591e-05
-3.38967754378407e-05
-2.10502222401306e-05
-1.0650386190311e-05
-1.5431301361989e-05
-3.39131693155887e-05
-2.85793424848371e-05
-3.83855562061377e-07
-7.66968144401895e-06
1.2495709346855e-05
-1.17682086440669e-05
-1.76912645836895e-05
-8.04258078821709e-06
-9.79884327755708e-06
-2.27783761597174e-05
-1.38805318386846e-05
-3.25857500137332e-05
-2.53239191530952e-05
-1.09344520417985e-05
-9.02020620616677e-06
-2.82436479614948e-05
-2.13127989665287e-05
-1.69678681728796e-05
-1.36375763110954e-05
-1.26374736117161e-05
-2.51256679767148e-05
-1.1019393055647e-05
-2.51578160352315e-05
-2.60207442061736e-05
-2.09928458309981e-06
-1.76976973328097e-05
4.44762283983745e-06
-1.67555711451404e-05
-3.91387873574697e-05
-4.59446862529514e-05
-4.57016865003239e-05
-2.04473965294327e-05
-2.09239630739986e-05
-9.92353114164895e-06
-3.24847382021721e-05
-2.54911702713954e-06
-2.48475560369234e-05
-3.07082831605408e-05
-2.73571547253708e-05
-2.48239383587503e-05
-1.98804633562308e-05
1.23935051113146e-05
-2.40863625676881e-05
-1.53390820761846e-05
-2.40005543373156e-05
-2.26640051727248e-05
-7.69277495294621e-06
-1.68685180990579e-05
5.08329109663468e-06
-1.50347797861376e-05
-2.67697130867598e-05
-1.51567582424778e-05
-2.32117854339745e-05
-3.28066180783167e-06
-1.34897703810066e-05
-2.76209598524656e-05
-3.06767119875939e-05
-2.32380054072045e-05
-1.48824196817158e-05
-4.48327444610133e-06
-1.87667309483521e-05
-3.5495706828948e-05
-2.50112544785612e-05
-2.72148890626863e-05
-3.10302463674618e-05
-1.45639685406717e-05
-1.90309204321625e-05
-6.20570119881159e-05
1.88994143865241e-06
-6.37460191293324e-06
-1.08211590561993e-05
-3.59816048083643e-05
-1.31562258556406e-05
-8.67650632939449e-06
-1.94013153954391e-05
-2.68089890155948e-05
-2.48537326990586e-05
-3.32698670218406e-05
2.67959767356951e-06
-1.5019289654748e-05
1.03003774024055e-06
3.46046514059064e-06
-2.69179493847567e-05
-2.87525479834027e-05
-5.46744146460812e-07
-6.32939273798575e-06
-1.87006317466788e-05
-9.46451374547367e-06
-2.90113882088344e-05
-7.93706805992202e-06
-2.34370511037742e-05
-3.25577501067624e-05
-1.14667429765226e-07
-2.18093450940662e-05
-4.9569412724002e-06
-2.46779400242364e-05
-1.0554989974065e-05
-2.71942139663022e-05
-2.35729476346877e-05
-1.70010452665266e-05
-2.23002283894268e-05
-2.22597136496741e-05
-2.09670020859174e-05
-2.54897475197757e-05
-1.12985071694901e-05
-1.48767551075108e-05
-1.76941813588549e-05
-4.15879963860512e-06
-4.37778375983161e-05
-3.29188948878699e-06
-1.9626054323953e-05
-3.09902869865489e-05
-2.12289783768108e-05
-5.76916531140684e-06
-1.37886685911413e-05
-2.63405884925528e-05
-1.3818081937947e-05
-1.76062263093121e-05
-3.05085227702137e-05
-9.24575590410477e-06
-1.72897990195167e-05
-3.40105487327492e-05
-2.60664804412202e-05
-3.57742571252177e-05
-2.67751404140856e-05
-2.14410842122311e-05
-8.22233978082999e-06
-2.55389428235532e-05
-3.96560457990235e-06
-1.44810556551531e-05
-3.58676603564244e-06
-2.13514157358659e-05
-2.17712815134772e-05
-1.96062285079677e-05
-1.17004545798035e-05
-1.55385243226952e-05
-1.22878070895089e-05
-3.97192367166065e-06
-2.38312328549647e-05
-2.1410521887846e-05
-1.46771854405237e-05
-9.54249155196547e-06
-2.99599383268788e-05
-1.01343803605438e-05
-3.18238179587305e-05
-3.85664032662533e-05
-1.4206449216279e-06
-1.56821513549484e-05
-1.42161679932716e-05
-1.02902346693321e-06
-1.9790092865889e-05
-2.59416082548415e-05
-4.96317088948199e-05
-3.51312890396584e-05
-6.73381294941315e-06
-1.96506942338508e-05
-9.64077434638047e-06
-2.72245661236837e-05
-2.67593182545201e-05
-2.04293222004767e-05
-1.89945007563837e-05
-2.46242177195388e-05
-3.30646305886195e-05
-8.15634043928128e-06
-2.70926533874062e-06
-1.05920192078575e-05
-1.05198724813179e-05
-2.52447061013094e-05
-3.44188816892755e-05
-1.54502292871137e-05
-2.22316276760455e-05
-5.43776675590995e-06
-1.20361734057916e-05
-2.89751574518332e-05
-1.26245754440321e-05
-5.74698964927775e-06
-2.559751005003e-05
-2.04966437889562e-05
-1.92084697518657e-05
-3.15212667526639e-05
-1.07753805140799e-05
-5.76421866610636e-06
-3.52551824828555e-05
-4.44464451298775e-05
-3.01864211982221e-05
-2.28022265796704e-05
-1.77741776865851e-05
-1.07693716319495e-05
-2.10874285624751e-05
-1.11146975023073e-05
-1.67544813145517e-05
-1.85913235508238e-05
-1.85454800751875e-05
-9.78578275718577e-06
-2.83551898244344e-05
-1.57241823483413e-05
-1.83901366542786e-05
-1.43228899096513e-05
-2.42056798817319e-05
-3.7262363080551e-05
-2.15756942284846e-05
-1.99489741022522e-05
-1.55571436950323e-06
-2.71586515091994e-05
-1.31408334001389e-05
-3.15727212631337e-05
-1.77588967047628e-05
-2.03217529190869e-06
8.70221100687215e-06
-3.50472236330643e-05
-2.22945979816391e-05
-1.30977736120173e-05
-2.75570725652175e-05
-1.00363697839868e-05
-2.86755894339241e-05
-4.69772341523916e-05
-2.01118473097546e-05
1.85455898986302e-05
-2.09963535199699e-05
-1.80557159671139e-05
-1.95708949788046e-05
-1.44650360290681e-05
-3.05435943846327e-05
-2.26095949110541e-05
-9.17994579578666e-07
-2.59490948724451e-05
-3.48908018999048e-05
-4.03299457362924e-05
-1.18443767198032e-05
-2.23351087464742e-05
-4.82367482467564e-06
1.89072474296218e-06
-2.97745777267716e-06
-2.09182181331001e-05
-2.35633209204359e-05
-3.05457898967581e-05
-2.94349346332374e-05
-2.25832109952686e-05
-1.49192505954789e-05
-4.01386992814586e-05
-1.90354086643573e-06
-1.36320933414694e-05
-2.96733813625604e-05
-2.83918106392708e-05
-1.75775609989676e-05
-7.46724543942014e-06
-2.88600472753193e-05
-3.39866519510587e-05
-2.06321113243534e-05
-2.00749744335248e-05
-3.31803285024682e-05
-2.21659858515466e-05
1.40734724967698e-06
-3.59967190238063e-05
-5.31577602245783e-06
-2.04368758382444e-05
-2.61736718184692e-05
-4.60323072795252e-05
-2.78736446444314e-06
-7.47452852727749e-06
-9.77529209664799e-06
-2.18751225834587e-05
-3.62836332604844e-05
-1.80560400039027e-05
-1.85922876469086e-05
-2.10729176111213e-05
-1.93942101877736e-05
-2.13255306000369e-05
-8.57733876127887e-06
-2.28846325683918e-05
-4.56851026901987e-05
-4.44461918399114e-05
-2.44449600795095e-05
-2.11642310400969e-05
2.80245727197569e-06
-7.08561023882774e-06
-3.11475498506519e-05
-2.72206056299194e-05
-2.61892041851311e-05
-2.50786383577578e-05
-1.6449537624936e-05
-5.31234671269521e-06
-2.62639439282141e-06
-1.7438702459657e-05
-2.61319799110642e-05
-1.43068818830107e-05
-1.9314266983047e-05
-5.93882848545959e-06
1.02374271820695e-05
-1.15345814998955e-05
-4.21852116954785e-05
-2.62703971214351e-05
-3.92289589425547e-05
3.32896831267334e-07
-1.85995553333473e-05
-3.05529570375479e-05
-2.21523600019053e-05
-1.39843118232131e-05
-3.7710606595506e-05
-2.98832404761114e-05
-9.71191104151384e-06
-5.1339365303985e-06
-6.72381434839202e-06
-1.64173818900795e-05
-2.91836983568471e-06
-1.50056816417775e-05
-9.33313585621384e-06
-2.66206554434071e-05
-1.37465295884333e-05
-1.86044211588632e-05
-1.59863640410109e-05
-7.80259782586609e-06
-3.51763798249699e-06
-1.92710649889308e-05
-1.14615979941339e-05
-3.30694573569895e-07
1.09924345365798e-05
-3.15387627751027e-05
-6.93190397386078e-06
-1.48505694357589e-06
-1.96602863299242e-05
-2.90762585168379e-05
-8.14395566620394e-07
-4.70045294108651e-06
1.8518960212872e-06
-2.98075140985124e-05
-2.01617875572945e-05
-9.7011395996108e-06
-3.55282202766478e-05
-1.9197538880578e-05
-1.97058316925403e-05
2.22700890233072e-06
-7.08083417594922e-06
-1.59778926169682e-05
-2.22558833797214e-05
-2.58199008087435e-05
-2.44157099954612e-06
-5.38612074299287e-06
-1.94278683072601e-05
-1.29577099005392e-05
-2.82114811294158e-05
-1.86869823332008e-05
-1.35730856030107e-05
-1.77109195206768e-05
-7.71624641603542e-06
-1.02201323178347e-05
-3.44395268226487e-05
-3.2872669647839e-05
-3.99695238623138e-05
-1.45205761636605e-05
-1.27427234485743e-05
-2.52876206515226e-05
2.10635347176352e-06
-1.6116623931937e-05
-5.57495231549698e-05
-3.62266723252832e-05
-2.44227319927692e-05
-2.51189282841499e-05
-6.97674749286775e-06
-6.21195383184441e-06
1.22577768892546e-05
-1.25840337840168e-05
-1.49803863482796e-05
-3.63944511657165e-05
-2.13955267043805e-05
-2.54093647400506e-05
1.38292351933024e-07
-1.98650823544204e-05
4.41735020669047e-06
-1.12661454075218e-05
-3.77165223706289e-05
-2.02857659079462e-05
-2.09762832937503e-05
-1.39039048783592e-05
-5.90462241367664e-06
-2.14800412454777e-05
-9.13291235551793e-06
-1.75193843736499e-05
-2.72488157873731e-05
-1.31067730180994e-05
1.32402865797989e-06
-1.51866687685471e-05
-6.77601276622534e-07
-1.36259030731994e-05
-1.9368649720797e-05
-1.02171666761083e-05
-1.24570537601573e-05
5.52701618968672e-06
-2.44396721143722e-05
-2.10765968653731e-05
-2.06196286987664e-05
-1.70289987320792e-05
-1.70264095341075e-05
-1.36750819216679e-05
-2.44659254743281e-05
-3.22841075246332e-05
-3.19909583149636e-06
-1.51268012225236e-05
-2.47881671412569e-05
6.03121435405103e-06
-1.76078765359377e-05
-1.71029497247249e-05
-2.57725991170872e-05
-6.00902133941406e-06
-1.6750998270118e-05
-8.74368812008195e-06
-1.05227158783394e-05
-3.67593208891558e-05
-1.21900859182002e-05
-1.97127404305072e-05
-1.95780337054925e-05
-2.98599363052661e-05
-1.87350603985608e-05
-2.66386135381509e-05
-2.67426384339778e-05
-6.96316138286555e-06
-1.85170363474133e-05
-1.07059238292925e-05
-1.04620711886349e-05
4.08299785094581e-06
-1.12090686040938e-05
-2.91632740998071e-05
-5.14518727571939e-06
5.41221760335829e-06
-3.57159170784924e-05
-7.45130772269326e-06
-4.66332593203179e-06
-3.7715567909461e-05
-2.08283569355468e-05
-1.17199394701895e-05
-1.08605555913085e-05
-2.58583651565512e-05
-5.61813466839282e-06
-1.81866692228812e-05
-2.76300712931637e-05
-1.22340994830308e-05
-2.24224082372448e-05
-1.50822989233662e-05
-2.84966508938624e-06
-8.50957807025322e-06
-6.45565293241943e-06
-2.24729470330012e-05
-2.89704270168082e-05
-2.23803113539687e-05
-5.44753502118664e-06
-1.41524712711293e-05
-3.22232023713458e-05
-2.09946111868722e-05
-2.2556269274994e-05
-1.28091262134688e-05
-2.35896088572152e-05
-2.20476913726128e-05
-3.52562269421012e-05
-1.86758674029375e-05
-2.26969835126644e-05
-3.4202797948588e-05
-1.22369708221696e-05
-7.05164929311074e-08
-3.30835898347653e-05
-8.75261853989599e-06
-3.21329254399033e-05
-1.39571832612961e-05
-1.77541323797573e-05
-1.03831368324724e-05
-2.05518835030656e-05
-2.74164333803076e-05
-1.26667930690918e-05
-3.2382507252788e-05
-7.82418621937542e-06
1.16953287849497e-05
-1.10782497592959e-05
-2.99877733484528e-05
-2.92267721793765e-05
-9.18624319946581e-06
-3.77972723810057e-06
-9.76233911021782e-06
-3.78466229931995e-05
-1.99175348774439e-05
-2.47239335858033e-05
-2.68356755158196e-05
-2.17990894423704e-05
-2.01115309512472e-05
-3.5968006930701e-05
-1.82952073447709e-05
-2.37484693400177e-05
-2.78625786432874e-05
-3.68860962269953e-05
-1.98913966727133e-05
-3.12520251638007e-05
-3.4164993659029e-05
-1.57940546635748e-05
-1.08874707362156e-05
-2.880422565342e-05
-9.1702625323107e-06
-2.8631561838132e-05
-2.86841883448927e-05
-1.60117515120436e-05
-1.92737292516216e-05
-2.39421635338722e-05
-4.66024766000598e-06
-2.84027452020059e-05
-2.83677717240557e-05
-2.08932676737834e-05
-4.27174576880108e-05
-1.70132292615964e-05
-3.09408807876909e-05
3.25649935676127e-06
-2.01191444247298e-05
-2.06088134682247e-05
2.47180664243918e-06
-2.84124282851488e-05
-2.68847441157235e-05
-2.91755774617988e-05
-2.3144147677323e-05
-2.48226390173949e-05
-1.99381473596016e-05
-4.18884858298672e-05
-2.21965652855906e-05
-3.03997618389332e-05
-1.31291641911707e-05
7.57628057883527e-06
-1.15023358402873e-05
-2.71948451448987e-05
-2.33170569632882e-05
-4.02657484828219e-07
-3.08804370358864e-05
1.80682458271082e-06
1.0978116672785e-06
-4.3915510337499e-05
-3.6555456847419e-05
-2.32597720157723e-05
-1.75100174185142e-05
1.81447207419119e-06
-3.06184842213107e-05
-6.84162628353797e-06
-1.36389188641136e-05
-3.87218669667401e-05
-3.05618886109279e-05
-3.39040399648252e-05
-2.00022830226585e-05
-1.77462009141777e-05
-9.19971641457694e-07
-2.99345145779189e-05
-3.18601699064117e-05
-2.28998084586976e-05
-1.73347454649518e-05
-1.98212575679243e-05
-2.80091467419154e-06
-1.20702166170954e-05
-2.28261266542519e-05
-8.72623961931991e-06
-1.65162259796787e-06
-4.36592991929816e-06
-2.00554045583735e-05
-1.98332581832211e-05
-1.93085080370074e-05
-3.84202449205174e-06
-1.72598535572787e-05
-1.50890188506832e-05
7.22309461614981e-06
-2.22989591506159e-05
-2.36814240727229e-05
-4.53421243361379e-05
-2.20764476133777e-05
-1.51672491099924e-05
-2.2305592147006e-05
2.69001202422923e-06
-4.80456674221711e-05
-1.47841127453549e-05
-1.3655953980675e-05
-7.25838220938307e-06
-1.0812498152219e-05
-3.33279784722106e-05
-2.15840648791738e-05
-1.27842383194268e-05
-1.01861837709137e-05
-2.49449871009713e-05
-2.60651577854131e-05
-1.59155798011446e-05
-1.78516005389109e-05
-2.04563079993101e-05
-2.31763622706342e-05
-3.04646463136e-05
-1.45360230259051e-05
-1.64505451051786e-05
-1.18292334547657e-05
-1.35856534766103e-05
3.02708043845097e-06
-5.03425939498107e-06
-2.63736869278629e-05
-1.18037129013828e-05
-3.43920717469244e-05
-1.23422143700661e-05
-3.22487759275092e-05
-1.32534842480314e-05
-1.1547293095487e-05
-2.39684192192129e-05
-3.6375356068409e-05
-3.11679800538044e-05
-8.326472432272e-06
-1.65648643163692e-05
-1.79232327789472e-05
-1.85562537592569e-05
-1.0773244028728e-05
-1.94464501698385e-05
-1.71248120937647e-05
-3.7955520366239e-05
-8.20293641498387e-07
-3.27362553993444e-05
-1.62100957244951e-05
-7.94779363041395e-06
-1.94012798729233e-05
-1.74382935084319e-05
-2.96605967557772e-05
-1.17205706043824e-05
-1.83081920975009e-05
-5.14184595123651e-06
-1.46980096498817e-05
-1.8814758599595e-05
-3.16955816826519e-05
-3.97054955058117e-05
-3.21093693967545e-05
-1.13507916238692e-05
5.57443090063535e-06
-2.03311185469161e-05
-1.56284585339184e-05
-3.02524619314466e-06
-1.51165451175958e-05
-1.9843244577191e-05
1.0923887319769e-05
-1.21514213130773e-05
-1.30641697852379e-05
-2.49472777718746e-05
-8.7396006887431e-06
-2.58977391356749e-05
-7.11820574416976e-06
-1.0645952724294e-05
-2.9395539164921e-05
-2.02469883739758e-05
1.67166424723234e-05
-1.2237711888181e-05
-2.97802490294191e-05
-2.4246402200058e-05
-9.51737699033902e-06
-1.85089620602717e-05
-3.2462699138298e-05
1.60756660677211e-05
1.24794178260193e-05
-2.59824879254399e-05
-2.22547299052752e-05
-2.21573869748659e-05
-3.08920161085746e-05
-1.86179970939626e-05
-2.51979843105003e-05
-1.10256990458745e-05
-1.49515595210332e-05
-2.67183450772896e-05
-5.36546001514721e-06
-2.19687418010089e-05
-1.39143875730944e-05
-2.81874629907149e-05
-6.6195774294404e-07
-5.94551789336775e-06
-2.01809279589477e-05
-2.26306540376003e-06
-2.94823674598229e-05
-2.0056353038303e-05
-1.63475495127755e-05
-1.93216903139083e-05
-1.77975474375187e-05
-1.62691806868423e-05
-2.48938068978891e-05
-1.91281320716961e-05
-1.04312569543849e-05
-2.72807331596208e-05
-1.79146127272551e-05
-1.72950576198424e-05
-1.48485719080479e-05
-2.31962660011013e-05
-9.4965954053328e-06
-1.71342466358624e-05
-1.76097706746191e-05
-2.09523869139127e-05
-1.84636005873465e-05
-9.27124057658189e-06
-1.84149227648527e-05
-2.07000198896484e-05
-1.66975973331171e-05
-1.20210817753153e-05
-1.49787040926002e-06
-1.71490359972795e-05
-4.08508866696315e-05
-2.19268374564502e-05
-1.55216201259579e-05
-1.2994605652334e-05
-6.17531616164422e-06
-1.43001550430322e-05
-2.39336242775757e-05
-1.01659243597221e-05
-2.49277285555587e-05
6.3691389299497e-07
-1.2925220537743e-05
-2.1343070927698e-05
-3.18467789102796e-05
-2.86067657776219e-05
-1.35732982630855e-05
-2.28770981267017e-05
-2.5255040482138e-05
-8.32614109977986e-06
-5.42699316229884e-06
-3.95364154363575e-05
-2.91430690055605e-05
-2.61274048711298e-05
2.21260153960515e-07
-1.15507423917573e-05
-1.65645507345146e-05
-1.70584301458067e-05
-9.37669731244824e-06
-2.35371781906433e-05
-4.61395572978393e-06
-1.58745490086762e-05
-6.41567398622906e-06
-2.44009246181367e-05
-1.89310097165817e-05
-1.26191103362049e-05
-1.98837887249575e-05
-1.78655585530256e-05
2.52730940467626e-06
-2.60380305628106e-05
-9.00490388577403e-06
-2.93208975930006e-06
-2.94081175717999e-05
-1.38782551474489e-05
-1.37138692777126e-05
-3.16185704296502e-05
-3.90616221542957e-05
-1.37522474826582e-05
-3.5158998784849e-05
-3.36848057722059e-06
-1.93189731257652e-05
-1.17274502077603e-05
-3.32640681575487e-05
-1.73896574468408e-05
-2.32288948710439e-05
-2.34868427929377e-05
-1.71576963170059e-06
-1.27462317918233e-05
-8.19220536065063e-06
-9.51839615227826e-06
-1.42199559023112e-05
-2.01167709422511e-05
-1.84974197304936e-05
-2.55347725774552e-05
-1.21693502635108e-05
-1.67206894047495e-05
-2.05491706445617e-05
-3.794893806256e-05
-2.48046600702607e-05
-2.40742379052051e-05
-2.4523875358705e-05
-1.63365314056459e-05
-3.23353574135226e-05
-2.6098559822584e-05
-1.45198061588423e-05
-4.07346687631254e-05
-1.94225411580829e-05
-1.39922401840556e-05
-3.42180191358809e-05
-1.52013482794147e-05
-1.77707109677613e-05
-4.87207728055786e-05
-9.32818737613039e-06
-9.83654479917958e-06
-1.07893228197627e-05
-2.64577825834125e-05
-1.20726493785137e-05
-2.2593878072839e-05
-2.86571663587364e-05
-1.15672531088488e-05
-6.58695543250572e-06
-1.07894972094112e-05
-1.33304589159776e-05
-2.25612984890168e-05
-3.11081474334326e-05
-2.59653124265089e-05
-1.31432034200509e-05
-1.92551940556361e-05
-1.1448063981586e-05
-1.18167670173134e-05
-3.39558368381295e-05
-2.40753577466146e-05
-2.29132958570374e-06
-2.08557405788608e-05
4.82035452916092e-06
-6.03672774745179e-07
-2.2615217282257e-05
-2.96399889202969e-05
-1.84781456804323e-05
-2.34223766530045e-05
-3.44761835318075e-05
1.02468025440193e-05
-2.79792195507126e-05
-2.38415907999938e-05
-2.25780352982214e-05
-2.205500648959e-05
-1.91522948248234e-05
-7.42180342313083e-06
-3.64830204129771e-05
-2.34598364398979e-05
-2.37635005280952e-05
4.53898728210973e-07
-1.75857898365173e-05
-5.17805945010769e-05
-3.35235284365877e-05
-1.698038034945e-05
-1.96028734954141e-05
-1.76401244475273e-05
-1.03876266345175e-05
-2.31742019064329e-05
-1.45440685260948e-05
-1.71708596536416e-05
-1.18482482487665e-05
-2.2210281936348e-05
-1.16590053089293e-05
-1.83020521135496e-05
-2.12992724687549e-06
-1.25679374159887e-05
-1.36887467925316e-05
-2.51916756468686e-05
-1.19245410722689e-05
-2.75088097768203e-05
-1.15525529195782e-05
-1.51761686230299e-05
-1.39150666802793e-05
-9.42673792777449e-06
-2.39287344693568e-05
-1.14828725563166e-05
-2.10029560588282e-05
-1.25333374887428e-05
-2.20945854533555e-05
-2.12478064910053e-05
-1.43297038154951e-05
-1.54556104984295e-05
-4.24709591482099e-05
-6.63383821304475e-06
-1.42226370106542e-05
1.04045480687368e-06
-3.24753445940194e-05
-1.73222297417645e-05
-2.5919799973972e-05
-1.68689093629923e-05
-4.52334798226409e-07
-3.21170423034553e-05
-1.47703174924035e-05
-2.11765024964205e-05
-1.52471623617247e-05
-6.07990022783628e-06
-3.3250849226897e-05
-1.53128164765696e-05
-3.07593034282428e-06
-1.20318345903832e-05
-9.91087116460925e-06
-1.49733843337002e-05
-1.78730558675506e-05
-3.59308700038471e-05
-1.42621811220227e-05
-1.40988968589014e-05
-3.62668167033825e-05
-1.81795711990613e-05
-1.73778285037934e-05
-1.89744264380458e-05
-1.00371009189612e-05
4.35744455358897e-06
-2.12715415089196e-05
-1.85320655221643e-05
-2.7199513409639e-05
-3.32231769210575e-05
-3.49772680945163e-05
-1.04218867795022e-05
-2.70274782997375e-06
-2.34287233617337e-05
-3.18586432882859e-05
-2.69015370188638e-05
-2.6954545221194e-05
-2.51874169119074e-05
-2.0523480515495e-05
-1.295852324979e-05
-8.14501208658156e-06
2.59881917408659e-06
-8.25755537073855e-06
-1.38789014188354e-05
-2.65991236997615e-05
-1.75987445284562e-05
-6.64948381477903e-06
-2.68590844548568e-05
-2.12638100760401e-05
-3.67727130291831e-05
-2.48686391599759e-05
-2.23359844483529e-05
-4.66897818888198e-06
-2.1252293225304e-05
-1.93683585546531e-05
-1.14043005393059e-05
-1.83021245901015e-05
-8.27673940934394e-06
-1.33412618735996e-05
-2.13982450568141e-05
-3.89379638331858e-05
-1.58678601745748e-05
-5.07961144132166e-05
-8.87556168958304e-06
-2.89939405197304e-05
-2.13381908412275e-05
2.53482592198e-06
-1.83252937470204e-05
-3.12118869506259e-05
-2.51881811092269e-05
-3.99422777891429e-06
-1.43540799022041e-05
-1.36499775925391e-05
-1.22841933561152e-05
-3.25199518259913e-05
-2.47335245088572e-05
-1.83597392690731e-06
-3.26125987978001e-05
-3.22832560930777e-05
-7.41161853464019e-06
-2.84498775236266e-05
-1.50866658070399e-05
-1.56839147058986e-05
-1.26169417460923e-05
-2.21830084099236e-05
-2.85779011627692e-05
-1.7785982956762e-06
-1.04111701960123e-05
-6.0890978541337e-06
-2.60683821777956e-05
-2.23497193548173e-05
-2.79499996462513e-05
-2.00635988058936e-05
-2.30360488164816e-05
-1.90306270111813e-05
-2.91461037734282e-05
-1.9062707555738e-05
-1.81257348989979e-05
-6.92806757614709e-06
-2.92299314723394e-05
-7.53710690609891e-06
-1.37235036458208e-05
-2.92945074068842e-05
-3.01576468644836e-05
-3.73365606454969e-05
-1.55225647546805e-05
-1.79261821979307e-05
-3.78969116537695e-06
-1.80667052671694e-05
-1.97292208470295e-05
-4.268056313558e-05
-4.39851124797553e-05
-7.60193144281129e-06
-2.26976126905537e-05
-2.17596881548407e-05
-2.55514267540712e-05
-3.74011793124394e-05
-1.66310649746595e-05
-1.25215486063215e-05
-2.61752096267985e-05
-1.45442371875501e-05
-2.47908985854881e-05
-8.68911868189534e-06
-3.32025133520962e-05
-3.14077058642984e-05
-1.42363447364929e-05
-2.51021759394444e-05
-2.20611394408616e-06
-2.48967543303975e-05
-5.32406101809463e-05
-2.47585331523647e-06
-7.40560031515626e-06
-1.05337924117172e-05
-2.31457230180661e-05
-2.72979668803319e-05
-3.18893855717194e-05
-1.41691830503493e-05
-1.18504830358398e-05
-8.75816365452598e-06
-1.72801524687874e-05
-1.48014571235701e-05
-1.87139636299916e-05
-2.17847507806693e-05
-1.95268265859789e-05
-3.61654682897154e-05
-2.55316788593984e-05
-4.59359296302287e-06
-1.89664832322612e-05
-2.22065726489652e-05
-1.44968818010177e-05
-1.75032421028888e-05
-1.12175113155237e-05
-2.94958581362032e-05
-3.12072501469592e-06
-1.91917057768369e-05
-2.10411997948409e-05
-2.24611889991323e-05
-2.97636582548178e-05
-3.87190704560673e-05
-1.06398036972351e-05
-2.34167898905286e-05
-1.95568788546638e-05
-1.72157138520418e-05
-2.46649108076265e-05
-1.79332791127323e-05
-1.18588525279236e-05
-1.93470206747506e-05
4.62928903577305e-06
-3.12594823281132e-05
-2.65156513557453e-05
-1.38500891211845e-05
-2.80671960771282e-05
-3.33882680833542e-05
-4.36602304946249e-05
-1.22803607482596e-05
-1.11766311950624e-05
-1.25894852500621e-05
-1.35747113064296e-05
-2.92295382934955e-05
-7.79536983717001e-06
-2.40371480382765e-05
2.35937155608637e-06
-3.3564873768815e-05
-9.43881995019583e-06
-2.59066047842079e-05
-3.3934482106365e-05
-7.93389116476343e-06
-2.88666451210838e-05
-2.16360273062135e-05
-1.2899186214336e-05
-5.72412319155063e-06
-4.18166918919201e-05
-1.78705867445522e-05
-2.52028888615216e-05
-2.43944590139367e-05
-4.77120158750403e-05
-6.87423255562238e-06
-1.69961720816213e-06
-1.41589553647919e-05
-1.68263179970234e-05
-1.69618131606909e-05
-5.78702782885687e-06
-1.76038636198173e-05
-9.13524518066768e-06
-2.3776302475727e-05
-7.64098790208087e-06
-1.00004648478079e-05
1.44519305471496e-05
-3.40387355061763e-05
-1.18824782211467e-05
-2.06681740427499e-05
-9.68350366908094e-06
-2.47412047136237e-05
-2.02174975247005e-05
-2.60931168292783e-05
-1.80607498166293e-05
-2.71735203660752e-05
-1.60603797052079e-05
2.18779013231695e-06
-3.15998173743762e-06
-4.20808757836241e-05
-1.13622798166129e-05
-1.60153079083041e-05
-3.52931899963585e-05
-1.59789600204376e-05
-1.45214888170217e-05
3.57923106744003e-06
-1.97026338005725e-05
-2.09914110539728e-05
-1.47178626469834e-05
-1.948658174412e-05
-1.06922018537837e-05
-1.6497948751201e-05
-2.08409790281637e-05
-1.13793715115685e-05
-8.06720823426463e-06
-8.38971252724115e-06
-7.91480464191783e-06
-6.52558423082066e-06
-2.32364002748222e-05
-2.38167344539655e-05
-4.9156000415993e-06
-3.63938145950912e-06
-1.52487800224494e-05
-2.19286340846164e-05
-2.10530434596689e-05
-3.09611097848087e-05
-1.70987212063302e-05
-1.62854489130403e-05
-6.58878379616456e-06
-3.10275226613263e-05
-2.86578916552532e-05
-1.32801706836419e-05
-1.66524687698646e-05
-2.08774049823857e-05
-5.00921438127163e-06
-1.07377148091703e-05
-2.25723126939163e-05
-4.97766364933033e-07
-1.61051701018409e-05
-1.80215578027431e-05
-3.58888208555281e-05
-2.45016578358271e-05
-1.89877294737578e-06
-1.70163012187064e-05
-2.21908693025251e-05
1.20531031575435e-06
-1.92824466923612e-05
-4.01938001681879e-05
-4.95630975092502e-05
-3.21761356398418e-05
-2.57960581556799e-05
-1.30735123446943e-05
-1.57426241222958e-05
-2.70906505424708e-05
-1.67782742872102e-05
-3.05353491210658e-05
-2.95040698716835e-06
-1.19915126323279e-05
-1.00636912287577e-05
-1.57726139723218e-05
-2.53414083473095e-05
-1.14770094127722e-05
-2.66114774078969e-05
-2.74214258762289e-05
-1.73742038570037e-05
-2.77461445002507e-05
-5.9930337519295e-06
-1.97230900470541e-05
-3.00738471698974e-06
-2.88541610679586e-05
-2.36911144558159e-05
-2.19418851914832e-05
-1.15087767885678e-05
-1.1529767065207e-06
-1.98450794333239e-05
-1.17555618001525e-05
-8.1417175190775e-06
-2.88243494153674e-06
-2.53423933096499e-05
-1.57607869811186e-05
-1.7639518602497e-05
-3.34425101272174e-05
-1.45962356710692e-05
-3.56997423195382e-05
-2.05470346108966e-05
-2.08374295194342e-05
-1.94665152765877e-05
-7.4209984889653e-06
4.34810128225108e-06
-3.05057642045926e-05
-9.11181204757453e-06
-3.66924576650693e-05
-2.6314337674385e-05
8.99455684101709e-07
-2.7883360874132e-05
5.94493806173884e-07
-1.42222571641679e-05
-2.03736113160335e-05
5.63830867653915e-08
-4.38320929410701e-05
-1.36294430071687e-05
-1.09730066787106e-05
-1.63291507040718e-05
-4.08323517425564e-05
-8.88732701572323e-06
-1.49218879650293e-06
-2.83233634112775e-05
-3.1321460708493e-05
-3.53118963872346e-06
-2.84686688073668e-05
-1.11334571274959e-05
-2.13268790204102e-05
-6.08940043047316e-06
-1.97015519402417e-05
-2.27397777893252e-05
-2.45440900110877e-05
-2.59299445559628e-05
-2.4736471414512e-05
-2.28651151636867e-06
-3.6789418364253e-06
-1.34140424786452e-05
-4.48158841429564e-05
-3.93609719195467e-06
-7.4485998020664e-06
-3.97717953113469e-05
-3.89871252375303e-06
-4.05874795554004e-05
-7.11390305216247e-06
-2.49007316636381e-05
-1.86024527098055e-05
-3.36913179617086e-05
-2.07328104008063e-05
-2.63159294085236e-05
-2.19980029646404e-05
-1.79059499668073e-05
1.51461314520299e-06
-1.9994614120107e-05
-3.17166969218016e-05
2.37589738330496e-06
-7.98384893111202e-06
-2.36686033846444e-05
-2.30094415672365e-05
-3.35672079444963e-05
-2.63236027094582e-05
-2.52254006905449e-05
-2.81836374010538e-05
-1.30038114248932e-05
-2.35341643377843e-05
-1.49520994888605e-05
-3.36372963494147e-05
-3.53358929079636e-05
-2.75528757225946e-05
-2.21259122107064e-05
-6.35158321834031e-06
-3.89623298651305e-05
-1.04107058304753e-05
-2.14060287480352e-05
1.38199952727066e-06
-1.96009155654891e-05
-3.52047426948134e-05
-2.79303973437749e-05
-3.23121081731692e-05
-1.68482116600248e-05
-3.54350484095616e-05
-1.52760313125523e-05
-1.52355820883936e-05
-2.16598982810888e-05
-8.09731236812975e-06
-2.29611284836047e-05
-1.10720144898843e-05
-3.56003451868839e-05
-1.96573334128049e-05
-1.36380974534748e-05
-6.36229001696543e-06
-4.21433775866768e-06
-1.51207432159588e-05
-2.76763713407996e-05
-1.67111515985773e-05
-1.26900592556261e-05
-3.97031921113148e-05
-1.49982054385597e-05
-2.64238010604162e-05
-1.02087958242515e-05
-1.70830910050154e-05
-1.33658720552247e-05
-2.66611134217861e-05
-2.2563343115851e-05
-9.37222137603655e-06
-9.39522478019534e-07
-2.45796539727518e-05
-3.76933995077171e-05
-4.37825629758525e-06
-9.04870873228574e-06
-1.53068690828415e-05
-1.80287639592251e-05
-3.73481021046279e-05
-1.29808663172669e-05
-2.42469421324543e-05
2.75145349741945e-06
-3.15381110958344e-05
-2.46661472061488e-05
-2.69845622624387e-05
-1.70371472899231e-05
-2.62674638027268e-06
-1.00234998101598e-05
-8.11169665897913e-06
9.44007506751602e-06
-1.41243976104546e-05
-3.40233990708923e-05
-3.1940496350774e-05
-1.41478760012255e-05
-1.94028467801007e-05
-2.66903982466663e-05
-2.0123455733558e-05
-1.41101837693493e-05
-2.28121882285674e-05
1.31581125698592e-06
-7.0703106177226e-06
-3.21394362149445e-05
-1.98775878718904e-05
-2.79950756144871e-05
-5.95675744102021e-06
-3.3022064772499e-05
-1.88328483868664e-05
-2.64396000630301e-05
-6.22458164551328e-06
-1.71013636625005e-05
-1.63456345663948e-05
-2.06213882294417e-05
-7.30111644663293e-06
-2.19839038224047e-05
-2.95018274052705e-05
-4.24085350429387e-05
-1.30394874709044e-05
-2.04170647108649e-05
-1.85109584508574e-05
-1.44854110307841e-05
-1.21454488720041e-05
-3.72522127049259e-05
-2.92930808327257e-05
-3.19217505549312e-05
-9.20964229371302e-06
-3.73045784628525e-05
-2.78502583368391e-05
-3.97873586117475e-05
-1.19548788373168e-05
-3.02912479982133e-05
-2.57141070676146e-05
-1.80222698642535e-05
-2.22604063568991e-05
-1.87438210172363e-05
-1.84820237632216e-05
-1.3960908698789e-05
-1.44630498791077e-05
-3.09523829625927e-05
-3.69422700555858e-05
-8.9999924894813e-06
-1.45288118062029e-05
-5.54558771026442e-06
-2.55162078316633e-05
-1.10100742736822e-05
-1.63043839907242e-05
-1.54293738222089e-05
-1.5265807390139e-05
-4.73283925788755e-06
-2.07025350107661e-06
-2.55352688463947e-05
-1.69541435802318e-05
-1.17066327088884e-05
-1.516197593037e-05
-3.05622197355625e-05
-1.54962778826322e-06
-3.65462378954189e-05
-3.35971145367323e-05
-1.2750129613023e-05
-1.56588184368649e-05
-3.11220769018549e-05
-2.35900589080782e-05
-7.4082682758767e-06
-2.10725850796528e-06
-7.91022787189707e-06
-2.60623538398236e-05
-2.38401126097805e-05
-4.05768360574569e-05
-2.43781031246447e-05
-2.69964679742073e-05
-1.86064060610972e-05
-8.16110878744238e-06
-2.4278227203331e-05
-2.87660554364552e-05
-3.07668847400077e-05
-2.95894138235509e-05
-2.18059115762319e-05
-7.99325502515822e-06
-1.23956557123611e-05
-1.50800700725583e-05
-1.35012831939142e-05
-1.81040263009272e-05
-2.7182706466192e-05
-7.20687045312881e-06
-1.72293432208661e-05
-2.18930625901758e-05
-9.92363974660767e-06
-2.76175960285383e-05
-1.98690192822717e-05
-1.90545387942591e-05
-6.29200467568183e-06
-2.04274446300677e-05
-2.69239410744302e-05
-3.19909622779017e-05
-1.77402926486983e-05
-5.34099501047602e-05
-1.60132905872683e-05
-1.11812473910942e-05
-2.42367313285569e-05
-1.93491464766891e-05
-3.02252445319138e-05
-2.88520440232147e-05
-2.37189975688997e-05
-1.71991865206694e-05
-1.25946647846798e-05
-2.50264867405276e-05
-3.21471717351102e-05
-2.44698835619241e-05
-1.21884915655177e-05
-2.32287851107051e-05
-4.84708426005418e-06
-2.24376232973649e-05
-1.98346907844302e-05
-5.70610145222234e-06
-6.68953293519471e-06
-1.39063828698718e-05
-1.11750163512305e-05
-1.96572528005236e-05
-6.10112293822456e-06
-1.89151063829766e-05
-4.90569718999366e-06
-1.48263379923469e-05
-1.73139640636613e-05
-3.76843735891113e-05
-1.58918220336523e-05
-1.67900634474248e-05
-3.74984845400445e-05
-3.2771368679546e-06
-2.01038048277237e-05
1.21736318080913e-05
-3.69279541848766e-05
-2.87073945398507e-05
1.05979215761838e-05
-3.36579990279028e-05
-1.44587581725943e-05
5.79427725668881e-06
-9.6655931103417e-06
-1.66823543964373e-05
-2.1810462324774e-05
-2.63774937582156e-05
1.21869066464215e-05
-1.34725723436332e-05
-4.31356474418504e-05
-2.30969514836168e-05
-5.09097764765758e-06
-2.10181021610215e-05
-1.46121563535001e-05
-2.58988928065105e-05
-2.55185508343372e-05
-2.24830813628219e-05
-1.86997932476171e-05
4.55546787224887e-06
-1.42150156870368e-05
-1.71163418343299e-05
-4.33996562753691e-05
-9.60613443884681e-06
1.38517524597995e-06
-2.38701956323908e-05
-3.10586440173865e-05
-8.88886700763335e-06
-8.57601681934323e-06
-2.46726869960619e-05
-3.35894435420838e-05
-2.54949222299744e-05
-1.88786722300249e-05
-8.63817724163147e-07
-2.14253300447103e-05
-2.63112137766084e-05
-1.89746436033716e-05
-8.13155156985212e-06
-1.78251227100859e-05
-2.91446140730566e-05
-2.02595816121653e-05
-2.91464572334212e-05
-2.59881284111589e-05
-1.65788353684989e-05
-3.63578070701087e-05
-3.82389345848197e-05
-3.13162724000408e-05
-1.68051977878666e-05
-1.61959117748525e-05
-4.67725743547478e-06
-4.60064171129694e-06
-1.8771505854723e-05
-1.27790583366641e-05
-2.09300312204617e-05
-2.48245678920387e-05
-2.63371855299865e-05
-2.42811217402866e-06
-2.0969226731354e-05
-7.03458065474005e-06
-1.76948939233201e-05
-1.76413128211305e-06
-1.55630493111875e-05
-1.41712685597313e-05
-2.42411466750904e-05
-4.10115448490434e-05
-4.64562353803368e-06
-1.22376649490913e-05
-3.21166878664939e-05
-8.03376492580618e-06
-8.00903662057316e-06
-2.51950784314503e-05
-1.99685007630911e-05
-1.40985385352656e-05
-1.68673767800749e-05
-1.86912663798833e-05
-2.26470473085367e-05
-1.05090778526746e-05
-2.63675991029902e-05
-4.47538970599264e-06
-1.00290444942026e-05
-3.89844379271137e-05
-2.65199785332642e-05
-7.85036033449791e-06
-3.6610809444276e-05
-3.11629408507962e-06
-8.77228758900874e-06
-1.50183641506686e-05
-2.07735694876926e-05
-3.15060375195976e-05
-1.14645471023518e-05
-3.65662670883706e-05
-1.88892857350009e-05
-1.5624123137285e-05
-4.16840861315579e-06
-9.45520581559365e-06
-2.01563395236015e-05
5.81931429194445e-06
-4.7588932729814e-06
-1.49272512860936e-05
-2.6732552749286e-05
-1.42444953718079e-06
-1.16928976520341e-05
-9.65003918851869e-06
-2.15090714294028e-05
-1.49309478164899e-05
-2.22117994460867e-05
-2.09241393486713e-05
-3.34832897488538e-05
-3.75643505189071e-05
-1.51568090732021e-05
-2.17733310408022e-05
-2.40566219034631e-05
-2.85840626487904e-05
-1.81955556475955e-05
-2.52130009256676e-05
-2.09114636304259e-05
-3.39750027843327e-05
-4.17197889432818e-06
-8.37149751231886e-06
-8.21075129631596e-06
-1.5589458616393e-07
-1.01037057688896e-05
-2.94423853617432e-05
-3.9425698088459e-05
-1.93985961283668e-05
-1.64906876178269e-05
-1.46318066174347e-05
-2.09272103269914e-05
-1.26439953146352e-05
-3.93601722252212e-05
-5.39932121105888e-06
-3.2454861156157e-05
-2.00140678028275e-05
-2.10982809969584e-05
-3.01693264208846e-05
-2.27911760122589e-05
-2.39168647975822e-05
-3.31076381797042e-05
-2.32126635385591e-05
-1.65867191723445e-05
-6.43358181248497e-06
-3.42548984706761e-05
-3.36875510456903e-05
-2.65350101990147e-05
-2.82548029917711e-05
-8.89830448393143e-06
-9.19491197925302e-06
-1.75560478907631e-05
-3.20665823289457e-05
-1.49804776369224e-05
-7.2753346184383e-06
-2.48646686373069e-05
-3.40419641193859e-05
-9.45380220090748e-06
-1.31173648688222e-05
-2.55966392186035e-05
-2.06774624327442e-05
-1.64577505612805e-06
-2.82817740174853e-05
-1.32239389144459e-05
-1.78874985707777e-05
-3.02855414468832e-05
-2.27048428099376e-05
1.38606937939674e-06
-3.77188860517316e-05
-1.96006312052018e-05
-3.42642719488349e-05
-1.19781535560685e-05
-1.38960520499692e-05
-5.33162347894771e-06
-1.57670212659971e-06
-1.04304056635315e-05
-2.06907754840795e-05
-4.20545945476354e-05
-3.46000525163489e-05
-1.62079115857206e-05
-2.15260271935942e-05
-5.23372128658966e-06
-1.51139243218455e-05
-1.42793739232858e-05
-2.46012853595806e-05
-3.36614124324576e-05
-3.05649974795047e-05
-2.89669436595997e-05
-4.21515445097069e-05
-2.90919537353892e-05
-3.44784559464237e-05
-3.07224328082711e-05
-2.7472186897961e-05
-2.45163098681263e-06
-2.5685987332118e-05
-1.7961330437329e-05
-2.13237326485248e-05
-1.09365410946058e-05
-9.6032606787061e-06
2.72911307504821e-06
-1.76737483158068e-05
-4.22279078506166e-06
-9.18083514810606e-06
-1.28450535016951e-05
-2.56601988460021e-05
-1.54407276720798e-05
-1.9318741968509e-05
-1.09209748968087e-05
-1.4653768403579e-05
-8.64897923394057e-06
-1.19574606005064e-05
-2.491555632397e-05
-2.64151447160706e-05
-1.87456557069075e-05
-2.15962094526916e-05
-2.58684702115933e-05
-2.47857256246752e-05
-6.50736889246294e-06
-2.11378022210558e-05
-2.36995605544545e-05
-2.75898454598155e-06
-7.14509361020093e-06
-1.25326877347042e-05
-2.16542330140568e-05
-3.93011865981068e-05
-1.37812957235008e-05
-1.26437498242357e-05
-1.18114070833861e-05
-4.09649426304345e-05
-2.23780595847896e-05
-9.21382038367074e-06
-2.24830305447375e-05
-3.52533828822971e-05
1.25199497575747e-05
-2.79383861270032e-05
-3.26652223164373e-05
-1.8458526241841e-05
-8.44444853587377e-06
-2.25128008687329e-05
-2.676132002629e-05
-1.38471742303115e-05
-7.01042005630449e-06
-2.48862125977782e-05
-3.60028567651028e-05
-1.95825909754492e-05
-7.87597361795168e-06
-1.12175403609892e-05
-2.32764466482914e-05
-2.34092616011398e-05
-4.99087282095761e-06
-3.91863136060224e-05
-3.00918391109975e-05
-8.54855701509288e-06
-3.05127618954938e-05
-2.17066935619029e-05
6.35265924883716e-06
-1.13109736578043e-05
1.27780988630329e-06
-1.93735855376631e-05
-3.47614501827569e-05
-4.05828371429459e-05
-1.87301018740145e-05
-2.52645736493009e-05
-1.20108422040215e-05
-2.13687769580292e-06
-1.41474552974396e-05
-7.67757551871186e-06
-2.80437275707452e-05
-5.56779515489763e-06
-9.14325445321406e-06
-7.99993583257386e-06
1.51441308826435e-05
-8.52601060992344e-06
-2.55548869551182e-05
-3.22646912384765e-05
-1.84596941209804e-05
-1.4543919121787e-05
-1.69682566785809e-05
-2.12603878834753e-05
-2.89076528518369e-05
-1.30043351253588e-05
-3.02282149853302e-05
-1.84423048972257e-05
-2.36729438311602e-05
-3.16221833892293e-05
-1.55245313802822e-05
-2.44500422430045e-05
-9.8025144153638e-06
-1.42568686538318e-05
-3.31164911959108e-05
-3.06727326161441e-05
-1.69719214729079e-05
-9.28373185760293e-06
-2.40764413270775e-05
-2.40154167834562e-05
-2.03858039438688e-05
-2.63361494681943e-05
-3.67810858149012e-05
-2.03236389816896e-05
-2.65620173416784e-05
-3.03553589433413e-05
-1.06623152011093e-05
7.50088727597577e-06
1.34989510616789e-05
-3.21569788091797e-05
-1.66452449117656e-05
-8.28617146355744e-07
-1.92085708273725e-05
-1.91390554150349e-05
-2.17408594659306e-05
-2.66162584433286e-05
-1.6701765740428e-05
-3.00473382739072e-05
-3.11085745908723e-05
-1.38949586491344e-05
-2.47600100925617e-05
-1.41794463291395e-05
-1.79934097319981e-05
-2.87975619346644e-05
-1.79424324327276e-05
-2.66332795948117e-05
-1.49872263045085e-05
-3.20398883992525e-05
-1.3258420316873e-05
-1.89685859364433e-05
-2.18318983602955e-05
-2.13839270732531e-05
-2.74949886129082e-05
-2.92368168951543e-06
-1.92955814506808e-05
-3.41401840657104e-05
-1.10184960529752e-05
-2.00408418552019e-05
-2.07650409060673e-05
-2.77728104416467e-05
-1.84733319561811e-05
-2.31572919769144e-05
-1.15775223171305e-05
1.00457594851091e-05
-3.96399334033272e-06
-2.93000502788179e-05
-1.57166075325775e-05
-1.55010041749357e-05
3.03373433425483e-06
-3.38542360974249e-05
-3.42781385460596e-05
-8.39195837357856e-06
-1.27024215897545e-05
-1.67556844345857e-05
-2.82331621183996e-05
-2.41926803930709e-05
-1.47545223605717e-05
-9.5389927219087e-06
-2.35005126528463e-05
-1.06589695567581e-05
-2.64881603947265e-05
-2.28039850907029e-05
-8.10118533832517e-07
-3.92942365206415e-06
-6.26713762640902e-06
-1.86151008785458e-05
-2.32669829992483e-05
-1.67108656127707e-05
-2.37061918186071e-05
-1.80757599286059e-05
-1.30249812085104e-05
-1.12564202095472e-05
-2.20189267652833e-05
-1.89452396259197e-05
-2.40420541007743e-05
-1.32986568519443e-05
-3.95998936661324e-06
-1.02948460526493e-05
-1.58746176461571e-05
-2.28153640276284e-05
-5.19560308024271e-07
-3.38587418567836e-05
-3.27529820523275e-05
-1.19839264692748e-05
-1.70337485718069e-06
-1.42413933271303e-05
-2.50725582105718e-05
-1.68967704687608e-05
-1.47241384551344e-05
-1.27729739378881e-05
-2.56465225431414e-05
-1.82426919086913e-05
-1.89871496797977e-05
-7.62834025177601e-06
-1.48289496771678e-05
-1.22770655479006e-05
-2.54283382601334e-05
-2.17010640574671e-05
-2.45097407377217e-05
-1.49315311192696e-05
-3.93306756436789e-05
-1.33746413636636e-05
-8.44864325383408e-06
-3.30434143129359e-05
-2.89040550614881e-05
-1.11873127618027e-05
-1.02879669021183e-05
-8.82707216570667e-06
-2.14842546450179e-05
-2.74234934451927e-05
-3.29048409710707e-05
7.37381341513267e-06
-8.18719183596721e-06
-1.70000304124534e-05
-2.08827539860885e-06
-2.95518459433744e-05
-5.46464673206781e-06
-1.01606767961824e-05
5.32170955084328e-06
-2.19728078216015e-05
-2.13870613991693e-05
-2.33820819442894e-05
-8.25290335459815e-06
-1.71335692072189e-05
-3.22195855466683e-05
-3.05973355214158e-05
-1.10668519773745e-05
-1.46468372434004e-05
-4.79679326410577e-06
-2.40394679119336e-06
-8.55667770531495e-06
-7.64317933684571e-06
-1.38460967107599e-06
-4.72810312771138e-05
-1.2734704875368e-05
-2.06686117146646e-05
-1.72420997263836e-05
-1.75214854426459e-05
-2.24353202154948e-05
-1.20981112097981e-05
-2.28321005475735e-05
-1.83036535294093e-05
-4.2056412877501e-05
-2.99317425241498e-05
-1.86571238733369e-05
-1.67601711138508e-05
-1.35282808244466e-05
-6.43539797743241e-07
-2.21600672846794e-05
-2.52882708870814e-05
-7.45435269934931e-06
-4.80392636663609e-06
-2.05474157853733e-05
-3.440554933663e-06
-2.97408453419751e-05
-5.81757017150169e-06
-2.13846061471298e-05
-1.43106522865257e-05
-1.47884761113239e-05
-2.52066993841296e-05
-3.02338275231655e-05
-3.89943350304211e-06
-7.01950088113663e-06
-2.21167067633864e-05
-1.48825336911084e-05
-8.52341155606367e-06
-3.4033447610759e-05
-3.47544527334879e-05
-3.59435975656365e-05
-2.79163080939728e-05
-6.59163318283236e-06
-8.59403978406653e-06
-3.24181527837925e-06
-1.92672569153849e-05
-1.90232046653253e-05
-1.38249506112985e-05
-2.45424664406777e-05
-1.98866430100131e-05
-2.80454237425305e-05
-7.45809800702692e-06
-1.22187602588996e-05
-2.13166677509408e-05
-6.71398573269982e-07
-1.46079851256431e-05
-2.66698357667017e-06
-2.36098006859921e-05
-2.54755475764239e-05
-2.54486685181369e-05
-1.80987504099947e-05
-1.26580560838373e-05
-3.73143252131812e-05
-2.40319895377756e-05
-7.12142285526683e-06
-5.90422443884943e-06
2.2225018726861e-06
-2.5971901050806e-06
-2.34884768616645e-05
5.41312029807395e-06
-1.39388502775624e-05
-1.75764596518186e-05
-1.60625073121093e-05
-5.44490611832269e-06
-2.21367792818267e-05
-2.34180038846663e-05
-1.61454118108371e-05
-1.88756823584949e-05
-2.84469961239396e-05
-2.17333025693379e-05
-1.76728236439234e-05
-1.82826826690708e-05
-2.62712830962953e-05
-1.27907280853344e-05
-1.65519582074453e-05
-2.5678510332828e-05
-5.40801872684421e-06
-6.7526722913577e-06
-2.36974773480948e-05
-3.93470500316023e-06
-2.01055528056076e-05
-2.53561670946224e-05
-1.66126493045946e-05
-3.52306416330215e-05
-1.54710800474916e-05
-2.28213275742532e-05
-4.41737720581388e-05
-2.0597128491165e-05
-2.56320619128667e-06
-1.29932069348728e-05
-1.30147191545487e-05
-5.50624510977381e-05
-2.13103623581199e-05
-2.39056105939534e-05
-2.91052562370311e-05
-3.6677477879052e-06
-2.72881386948902e-05
-1.80774940133497e-05
-1.32074576664334e-05
-2.39924115275603e-05
-1.91259965294004e-05
-2.92127676011699e-05
-2.66877182193389e-05
-2.0407652330531e-05
-9.00411520620233e-06
-3.65053533716319e-05
-2.49900283994029e-05
-3.10466031981629e-05
-1.97847959928471e-05
-8.98323538606698e-06
-2.93516693541832e-05
-4.47419641648954e-05
6.1610650393387e-06
-4.95422618981625e-06
-1.4528487556846e-05
-3.44461591994584e-05
-1.88194021945956e-05
-3.53788043463558e-06
-6.30543128386915e-06
-1.70932475892614e-05
-1.03900231721525e-05
-2.92177087970301e-05
-3.46512052259024e-05
-5.19530572999236e-06
-3.50065748480172e-05
-1.75582405212871e-05
-3.44567251883295e-05
-2.96170024062407e-05
6.9204770775779e-06
-2.84078844033904e-05
-8.31988833286892e-06
-8.71384925335482e-06
-2.16596072379219e-05
-2.41472581556845e-05
-2.2971880336844e-05
-3.64614472152844e-05
-5.60216032220705e-06
-3.88133078785557e-05
-2.93972728216463e-05
-1.05081019309893e-05
-1.1240040413137e-05
-1.49952720534035e-05
-4.75510357869135e-05
-3.90765647991123e-05
-2.53939348756766e-05
-5.17136546567509e-05
-1.66831499998467e-05
-1.88582073261892e-05
-1.0596571542364e-05
-2.18874986196317e-05
-2.30470364913551e-05
-1.42853806473809e-05
-6.94835433861887e-06
-4.15592840115591e-05
-2.71010787818996e-05
-9.39814985405986e-06
-2.27083646774023e-05
-2.78612371715521e-05
-1.43914335086905e-05
-2.08062889569674e-06
-2.00287545792271e-05
-2.6440628979948e-06
-1.6537296751708e-05
-3.49288222890043e-05
-1.14111726536057e-05
-2.30699975749041e-05
-3.4681865759288e-06
-1.06227983801735e-05
-4.55517371772909e-06
-2.97850514296134e-05
-2.00958243572139e-05
-2.44773376114528e-05
-2.04770800051004e-05
-3.4706329799197e-05
-4.78634349442915e-05
-1.94854000999321e-05
-9.1926237398248e-06
-6.9562273134751e-06
-9.28382705958266e-06
-2.40083368680444e-05
-2.66768355462712e-05
-6.32707159679059e-06
1.05660282341596e-05
-2.47008789045283e-05
-3.39403680643965e-05
-3.02319965179618e-05
-2.54387806036662e-05
7.14889414678724e-06
-3.56271922490112e-05
-1.36011247471488e-05
-7.31170143201714e-06
-1.28418543321837e-05
-3.29003403258975e-05
-1.06114054795316e-05
-2.34257638146687e-05
-2.29924641471658e-05
-3.93486652251525e-05
-1.9781912782861e-05
-1.40069760168247e-05
-2.2183538284496e-05
-4.99504636918169e-06
-2.14238864777237e-05
-2.98015617186424e-05
-3.1577635440219e-05
-2.89679862092091e-05
-3.78052700129925e-05
-3.1239778244919e-05
5.35102132119423e-06
-1.69873085254017e-05
-7.06700539174805e-06
-1.75236787905653e-05
-3.01236566180044e-05
-1.90520170383799e-05
-1.23343292837204e-05
-2.10784000962693e-05
-2.38935981355758e-05
-2.74332120329678e-05
-2.27793167463931e-05
-3.13414822047065e-05
-3.56909933082812e-05
-2.32797234265032e-05
-2.49275665436578e-05
-1.85312745938417e-05
-2.66508417123538e-05
-9.20674997146161e-06
-1.53810719425147e-05
-2.79952822223195e-05
-1.0533835973739e-05
-1.62810077829982e-05
-1.19831946860965e-05
-2.79211425201301e-05
-6.49959239921912e-06
-2.38324362570103e-05
-1.64349622684867e-05
-2.95017844939817e-05
-1.31928400853594e-05
-1.80424222792294e-05
-1.5096317557353e-05
-3.16537017432261e-05
-8.63586368347248e-06
-2.06019532965099e-05
1.09186800265569e-05
-1.57854425601204e-05
-3.66672223717888e-05
-2.44199319996607e-05
-2.23802865473214e-05
-3.02291547855027e-05
-2.17496636631633e-07
-1.87001447400844e-05
-8.24125888627601e-06
-1.6394199464898e-06
-1.72672946954376e-05
-1.95040619321881e-05
-1.84220174731836e-05
-1.88404186724811e-05
-1.53580649445138e-05
-1.82928532992841e-05
-3.67250448421089e-05
-1.07671577072583e-05
-2.50067810306965e-05
-3.60147650052442e-05
-3.49257051442407e-05
-8.49253995399211e-06
-9.74990800630485e-06
-4.01712765757776e-06
-2.04692866212079e-05
-9.94566282750228e-06
-3.18063905495425e-05
-1.35696587870085e-05
-1.13399496304808e-05
-2.89444020978385e-05
-6.67294731913811e-06
-1.70799840193923e-05
-2.30515817052181e-05
8.29664121358975e-06
-1.65813105104283e-05
-2.39327400821984e-05
-2.98343170183044e-05
7.26592518236135e-06
4.69767027622992e-06
5.58943475863501e-07
-1.54293360231846e-05
-1.69217084156581e-05
-2.71139180475744e-05
-6.30937090424781e-06
-1.96049932953745e-05
3.56529611763113e-06
-2.36059179714105e-05
-2.13103337285429e-05
-2.40330196924583e-05
-2.00626305405286e-06
-1.71192475645624e-05
-2.7991483839735e-05
-2.37210199021998e-06
-4.04183570095793e-05
-1.74417859319415e-05
-2.60224984071322e-05
-6.99980200649856e-06
-1.60275649289046e-05
-2.28750038564413e-05
-1.84407723267735e-05
-1.85938495480225e-05
-2.99205500789653e-05
3.1246531362983e-06
-3.34138411196006e-05
-1.94232643422832e-05
-5.8843242471868e-06
-2.37366845953958e-05
-2.74546614538396e-05
3.01491719897469e-06
-6.82063706760779e-06
-1.29059854227918e-06
-1.78979981212487e-05
-2.22024157633678e-05
-2.74167365528614e-05
-7.18183689611871e-06
-1.41481263745814e-05
-1.25235907983121e-05
-2.18510791636124e-05
-3.17646262017606e-05
-1.58721639851165e-05
-2.24242131233351e-05
5.16846882532545e-06
-1.30176136022469e-05
-2.40729631236862e-05
-1.98321633767928e-05
-8.12816988826655e-06
-2.32129394766103e-05
-1.10946558002634e-05
-1.76371210787076e-05
-1.22881759947223e-05
-1.88819628624005e-05
-1.96697324519135e-05
-2.73358097056823e-05
-3.08934640419934e-05
-3.21942852438719e-05
-3.03658928157992e-05
-1.79572410235002e-05
-1.90874004246684e-05
4.88474096895961e-07
-6.25036740670657e-06
-3.13578464271294e-05
-9.3883274694752e-06
-3.31074814791792e-05
-1.60352649506764e-05
-1.04156192279011e-05
-2.98495356812683e-05
-1.86758899368168e-05
4.7331038081273e-06
-1.24130553783168e-05
-2.90795579970785e-05
-3.14942494348352e-05
-2.26064855738368e-05
-2.96917033323809e-05
-1.12156315145263e-05
-8.36918370818181e-06
9.62579292434705e-06
-2.02927331059629e-05
-4.27884727330634e-05
-2.53106894477643e-05
-1.64606693654501e-05
-3.25231845099267e-05
-1.32242545836351e-05
-3.19259422438341e-05
-3.69510276191356e-05
-2.43181017445319e-05
-3.8986134773376e-05
-1.66673828624398e-05
-1.86976458950457e-05
-1.21589267432197e-05
-1.82179834358082e-05
-1.88307612948395e-05
-3.32158111591979e-06
-2.98425342997603e-05
-2.6727697004417e-05
-1.80692204470107e-05
-1.63498971273463e-05
-1.78249709982984e-05
-4.01246290047347e-05
-1.5213980392608e-05
-3.32562778486648e-05
-5.66093258489423e-06
-3.1176772805458e-05
-1.41786390860234e-05
-1.64776594499196e-05
-2.56735716476832e-05
-3.21436918971972e-05
-2.89087804797505e-05
-3.97492969873429e-05
-2.50626095340056e-05
-2.99789324637078e-05
-7.14506499038694e-06
-1.69229091851252e-05
-2.65090882290552e-05
-3.11190509144424e-05
-2.58272815703478e-05
-2.41061527898789e-05
-1.10566833876989e-05
-1.31156750719801e-05
-1.63204217242465e-05
-1.8890629367046e-05
-2.08387355310567e-05
-2.65515448527292e-05
-2.16888830045775e-05
-2.39935925068694e-05
-3.63306741585261e-05
-3.48829908504082e-05
-2.73358628772259e-05
-1.29567180216498e-05
-2.71391380662206e-05
-2.09502691145486e-05
-1.54762166096255e-05
-3.11206775561973e-06
-1.31972831307789e-07
6.11751461325885e-06
-1.92522777712683e-05
-1.32524556949952e-05
-1.74093926022742e-05
2.69456292345098e-07
-2.03465087150733e-05
-3.64089881745401e-05
-1.33006803445557e-05
-1.88256259501842e-06
-2.29383472084594e-05
-9.66121372057584e-06
-5.23807076399516e-06
-2.78900474929852e-05
-1.818871931722e-05
-1.14448157246436e-05
-2.26644314166992e-05
-8.59744272226192e-06
-1.35628836289661e-05
-1.94548829504025e-05
4.55134103237868e-08
-1.89934622918431e-05
-1.86276786985351e-06
-8.58919605652108e-06
-1.96444978579611e-05
-1.40504109028998e-05
-1.51811387695757e-05
-3.68635963474687e-05
-1.04508939206797e-05
4.6297106855358e-06
-9.47996081384256e-06
-8.33911666517635e-06
-2.26517435264371e-05
-2.12811148794809e-05
-4.12667434891776e-05
-3.39269397858832e-06
1.98519497112195e-06
-1.81008751178913e-05
-1.77932749118758e-05
-1.25856751435048e-05
-7.32248254775331e-06
-2.59181056478922e-05
-5.248078796625e-06
-1.58910640176016e-05
-1.77465725444035e-05
-1.26084084549109e-05
-2.05596944741689e-05
-4.13742408423023e-05
-3.1022910907879e-05
-2.98265110851304e-05
-6.61605594829004e-06
-1.47952233244905e-05
-7.8848232859684e-06
-4.64427748250883e-06
-1.91323001611622e-05
-6.25830850229865e-06
-1.50047398206237e-05
-1.6109877827172e-05
-1.59323902173234e-05
-1.5289788613082e-05
-1.94118846520954e-05
-2.06605957232413e-05
-9.43268163247072e-06
-2.72289425049093e-05
-1.91742600186397e-05
-2.49735880650436e-05
-1.33729846907493e-05
1.79155785351325e-06
-1.63234867887611e-05
-3.81884964107089e-05
-1.68224087267862e-05
-2.65060977882932e-05
-1.54624845553259e-05
-4.39563113537651e-05
-1.30102085379001e-05
-1.61822546935908e-05
-1.53167329612808e-05
-4.6675803155463e-05
-2.06265413712157e-05
-2.20129324781555e-05
-3.71423774841129e-05
-2.53293730674017e-05
-1.79125819591071e-05
-2.20865580125244e-05
-7.55916833168329e-06
-3.14682465383308e-05
-1.51053797613008e-05
7.67928315667424e-06
-3.1695678513751e-05
-3.36776554711508e-05
-2.25012345412219e-05
-3.56448221063988e-05
-1.49102965391652e-05
-2.40302564021838e-05
-7.60421251411183e-06
-1.86840568424192e-05
-1.28551943195832e-05
-3.47326770785294e-05
-1.06792819550794e-05
-1.53872901821587e-05
-2.08107239789862e-05
-2.13288723511178e-05
-1.43533062152493e-05
-2.57575019394987e-05
-5.27709087685427e-06
-1.68784557189199e-05
-2.69828827791596e-05
-3.52282064903747e-05
-7.98249107904572e-06
-2.81562869296216e-05
-1.61136011677741e-05
-2.77025929947054e-05
-2.80421709779376e-05
-2.83079466971228e-05
-6.06272867723335e-06
-2.64513873802649e-05
1.06380590696096e-05
-1.22425808680271e-05
-1.47368240982001e-05
-2.08608083092217e-06
-3.03515236369057e-05
-1.63164295237207e-05
-2.13364664325369e-06
-2.73490040637592e-05
-2.28374503025218e-05
-4.50136829360001e-05
-4.24833498174437e-06
-3.10060665561847e-05
-1.68340855496262e-05
1.38271825914466e-06
3.54791419300072e-06
-1.86601553877836e-05
6.03240323154845e-06
-3.54561300044134e-05
-3.09058271232194e-05
-1.57366815302413e-05
-9.41138996289011e-06
-3.48503494494239e-05
-6.53823453180621e-07
-2.05204955837284e-05
-1.75996239777607e-05
-1.16325290098711e-06
-3.42473131795904e-05
-6.50872004830568e-06
-2.28014337135179e-05
-2.54364561933623e-05
-2.07696563891164e-06
-1.59427712436947e-05
-2.76185752993362e-05
-2.05745431230596e-05
-1.91850215700101e-05
-1.02712918200425e-05
-1.64688881384825e-05
-4.14495098852525e-05
-2.32749701446777e-05
-1.90816954619838e-05
-6.15236035498268e-06
1.06714702019362e-06
-1.77510360053532e-05
-2.218793835128e-05
-1.24333877218314e-05
-1.18422218687831e-05
-3.42974069775526e-06
-8.77219497468578e-06
1.34173344860357e-05
-1.47176964133711e-05
-1.37165803815776e-05
8.47086997819582e-06
-2.55078452708517e-05
-1.28705114840017e-05
-1.68337883716125e-05
-6.9121064062534e-06
-2.94331591967285e-05
-1.46645983034102e-05
-1.82979976330402e-05
-2.61197179029581e-05
-3.39883020219503e-05
-1.78251569316465e-05
-2.6113496613423e-05
-2.15854200163765e-05
-3.00232658496015e-05
-3.88392703271287e-06
-3.7270777353488e-05
-2.24915885068836e-05
-3.29305143616634e-05
-8.11508565632611e-06
-1.22529617543026e-05
-2.54355741322967e-05
-1.88196289416336e-05
-1.88580998453586e-05
-1.73707761098277e-05
-9.89478831700855e-06
-3.68195055300646e-05
-4.16918145394366e-06
-1.88736812109543e-05
-1.59330438860681e-05
-7.3627250318951e-06
-1.18560374331892e-05
1.19104733823525e-06
-6.06049690484877e-06
-2.23289727358784e-05
-4.07695474603186e-05
-2.44573236686966e-05
-1.55785587746623e-07
-3.37900931632524e-05
-2.33286400568533e-05
-9.91638763789848e-06
-1.52547298809137e-05
-2.29434451105517e-05
-1.86181439253737e-05
-2.87781536994942e-06
-2.15070786367847e-05
-2.50279680003373e-05
-1.9892279769083e-05
-4.86845798938101e-06
-1.27858266892966e-05
-3.63774752273194e-06
-6.86719031015905e-06
-1.36953202288468e-05
-2.04470688347692e-05
-2.05801869382162e-05
-1.34291380146449e-05
-2.36895252790425e-05
-1.20806237076053e-05
-1.92899710102542e-05
-1.90224293693679e-05
-3.40284114345995e-05
-2.23231984546599e-05
-1.5326840252964e-05
-2.19997596596246e-05
-2.39576230841603e-05
-1.89614213087781e-05
-8.41257939219085e-06
-9.24765723149888e-06
-2.1352348517339e-05
-6.05541095478151e-06
-2.22434031964336e-05
-1.14036379264532e-05
-3.44782469631381e-05
-1.2407735977207e-05
-1.84063412792312e-05
-1.97773667706939e-05
-6.9736683605942e-06
-6.00531832855744e-06
-1.83593117116922e-05
-2.44829790101337e-05
-3.27219650450014e-05
-1.25104983061103e-05
-2.19026940526895e-05
-1.7516858563658e-05
-2.03904560795632e-05
-8.83064805152753e-06
-8.90690642171461e-06
-6.56880158771047e-06
-2.22204447485131e-05
-7.50619671225949e-06
-2.89888315508925e-06
-1.32936252932931e-05
-1.6818329683339e-05
-6.89919763987566e-06
-1.06649040914095e-05
-1.34604329077522e-05
-1.55991915773213e-05
-3.32377663615291e-05
-3.89020883951569e-05
-2.44982830036568e-05
-3.8859212128328e-05
-8.22541232394582e-06
-2.56322454978927e-05
-2.45036565462514e-05
-6.68409962135524e-06
-1.09274243803595e-05
-1.61709435221966e-05
-3.72790876021267e-06
-3.10672226108452e-05
-1.57168009123889e-05
-7.19972392581808e-06
-1.60290479680144e-05
-3.21016799165332e-05
-2.19056712112697e-05
-2.0699386596365e-05
-2.53417676210237e-05
-1.70950199093294e-05
-3.20119733638799e-05
-2.38301496807125e-05
1.22030401141667e-06
1.25479742026697e-06
-9.39518033631986e-06
-3.09366851451549e-05
-2.05748939174033e-06
-6.22142878921685e-06
-2.12672017302382e-05
-1.33655381200189e-05
-4.5051370588155e-06
-2.42922695785643e-05
-1.71886990765838e-05
-6.51363526502916e-07
-1.10226017647687e-05
-2.01736108317823e-05
-1.66532052949279e-05
-4.53074094965951e-06
-1.4976433097574e-05
-1.17071666139571e-05
-1.84317400881685e-05
-1.14185000296466e-05
-7.6227012291989e-06
-1.62719489749962e-05
-1.6151951282286e-05
-1.98610073729556e-05
-2.89277092943261e-05
2.5380761135082e-06
-1.48336874642091e-05
3.86539877618324e-06
-3.22364986686232e-05
-3.51062612596436e-05
-1.83683141131499e-05
-3.32954427973137e-05
-6.21376667156621e-06
-1.86812112865015e-05
-2.34787554871291e-05
-2.27677614693264e-05
-2.54843694010048e-05
-5.82191873155073e-06
-5.27246630739741e-06
-2.84361155221176e-05
-1.52892319485879e-05
-1.01728933808482e-05
-4.60563592862634e-05
-2.63179177465737e-05
-8.26576929488483e-06
-2.07742077913848e-06
-2.7162093978049e-05
-1.47952456977e-05
-2.63601760005008e-05
-1.17969172176588e-05
-1.538481490258e-05
-2.15756630542503e-05
-2.81928909473465e-05
-3.29156389469144e-05
-1.53750591155381e-05
-1.14575642351346e-05
-9.82308634836547e-06
-3.08635206565922e-05
-1.26349608314155e-05
-8.51668412990495e-06
-1.32899660075057e-05
-1.45800159130503e-05
-2.54602185339145e-05
-2.44778475466665e-05
-3.81437879126114e-05
-1.42179219494112e-05
-1.38709046859372e-05
-2.40576802460865e-05
-1.19130214052802e-05
-1.19429034597213e-05
-2.96008721669404e-05
-1.49888190217885e-05
-2.85604242830494e-05
-2.4299153877723e-05
-1.49920942420468e-05
-2.30436891269156e-05
-2.17729075006625e-05
-3.99361459882234e-06
-2.53305435573145e-05
-1.7763717074104e-05
-2.70718841719231e-05
-2.00031287209447e-05
-1.77809566870547e-05
-1.30258656747429e-05
-6.76495818247722e-06
-2.56235236978407e-06
-1.65097745673516e-05
-3.42153124968722e-05
-1.4381730850019e-05
-1.56454027810193e-05
-1.02297525196028e-05
-1.18869446782309e-05
-2.65722846405891e-05
-2.49458236218561e-05
-7.57640637425713e-06
-1.66392690198647e-06
-1.34340548482367e-05
-2.70564673140667e-06
-3.56093828959323e-05
-1.67834186520666e-05
-4.13582276427723e-06
-1.94887795164831e-05
-1.52884188904706e-05
-1.12720523389272e-05
-1.49799409933156e-05
-1.76445609062072e-05
-2.41808143471433e-05
-1.27261602038689e-05
-1.25627006707368e-05
-2.35420674961329e-05
-1.57615397882311e-05
-2.55262605843078e-05
-3.09432492333553e-05
-2.52365161534268e-05
-1.43683079479038e-05
-1.21226662371037e-05
-2.907372016509e-05
-2.37764868132654e-05
-4.03341153901046e-05
-1.75815865645213e-05
-7.86085515907425e-06
-2.0131565289972e-05
-1.87150367809593e-05
-1.88530751343142e-05
-1.32682604776181e-05
-3.74089410400021e-07
-1.9254186457052e-05
-3.84959179850175e-06
-2.10629963291933e-05
-1.25377593700748e-05
-2.25501354849054e-05
-1.33823226423582e-05
-2.15471471702256e-05
-2.7451733350973e-05
-3.44400443387188e-05
-4.71984425176205e-06
-3.91765214102548e-05
-1.22726286529202e-05
1.14803099662442e-05
-4.91777247332736e-06
-1.46216433843416e-05
-3.484585383227e-05
-2.58767087673026e-06
-1.89337892290473e-05
-2.68304381736308e-05
-3.74334930377387e-06
-2.23401331415293e-05
-5.88224795922848e-06
-8.23344679211384e-06
-1.11435814445007e-05
-2.50554957634152e-05
-5.85255519358343e-06
-2.0726549666292e-05
-2.07420951041108e-06
-2.24439349400106e-05
-1.61853802035623e-05
-1.27483743470581e-05
-3.1785108870112e-05
-1.51323556705973e-05
-8.12955883270476e-06
-1.62314658026959e-05
-1.17176810329269e-05
-1.2945916253782e-05
-7.20710217943598e-06
-2.76451795699817e-05
-2.07548823035092e-05
-2.35291047182314e-06
-2.61803728862562e-05
-2.81056291161108e-05
-1.31121309779434e-05
-1.86061929522667e-05
-1.44377966100676e-05
-1.76817452155791e-05
-1.60894173754054e-05
-1.33231909934813e-05
-2.18483104019612e-05
-2.97991258894262e-05
-5.7662634142928e-06
-1.9374288478405e-05
-2.92241951898079e-05
-1.80114102953315e-06
-2.90742804593506e-05
-2.40943299263453e-05
-1.89450452872461e-05
-2.31084538287602e-05
-1.37674093311018e-05
-1.12897531427851e-05
-2.36475940289998e-05
-8.69067799953317e-06
-2.57444575242399e-05
-6.20336617127995e-06
-1.47733596161591e-05
-2.16675350178739e-05
-2.84067828866027e-05
7.11797206182033e-06
-1.63190120618194e-05
-1.62798591975115e-05
-1.37193639094736e-05
-3.72224214474166e-06
-8.46487378659664e-06
-1.22361898566972e-05
-2.60214969234825e-05
-2.44592365441772e-05
-8.41259995635337e-06
-3.0694450438044e-05
-3.31839718847286e-05
-4.12488401351336e-05
-1.31773810437964e-05
-2.87280578035771e-05
-2.0660547133158e-05
-4.31013411570383e-06
-1.08757652152877e-05
-9.35216774516061e-06
-1.9331384936825e-05
-2.78493535907424e-05
-1.15483230001466e-05
-3.91146617568081e-05
-1.22745829068995e-05
-8.62821021611131e-06
-2.67342264705142e-05
-3.02396571190703e-05
-2.18230424660147e-05
-2.35614891362501e-06
-1.20854918642997e-05
-7.78071165654309e-06
-1.03037183494407e-05
-1.29862279931648e-05
-3.60732607412975e-05
-2.69721485040723e-05
-1.52845935907628e-05
-1.78583507160121e-05
-2.14797615275463e-05
-2.24242361080415e-05
-1.6993484203999e-05
-6.55329023905669e-06
-2.02233614908249e-05
-2.25203694524615e-05
-1.83744175216201e-05
8.4060245753718e-06
-2.503032915396e-05
-2.80183526101173e-06
-2.36743796205303e-05
-1.53955459108716e-05
-4.53072564402147e-06
-6.718710409444e-06
-6.53195737449222e-06
1.96636160906156e-06
-2.52728738227781e-05
-4.3744585425267e-06
-4.75752932679119e-06
-2.22527603360594e-05
-2.73835334122956e-05
-1.62802577104293e-05
-5.23495727528595e-06
-1.68676792704459e-05
-3.25753044988914e-05
-1.87452680542673e-05
-2.60320178996991e-05
-2.78393500028737e-05
-1.86528232759457e-05
-2.38573926303372e-05
-3.17761936378063e-05
-2.27597560026367e-05
-1.31211836955564e-05
-1.72319119461619e-05
-3.21495460438698e-05
-1.86717702496049e-05
-1.37752354113364e-05
-2.67731297385482e-05
-3.32142647988886e-06
-2.88959173733327e-05
-1.1713843731157e-05
-2.15557938905877e-05
-4.12962029505054e-05
-1.72276090253864e-05
-3.89337661437644e-05
-1.09290766384005e-06
-1.59047745865396e-05
-1.3275645434935e-05
-2.19305374234461e-05
-3.14635300625618e-05
-1.40820117596108e-05
-1.52663355794608e-05
-3.54107849475683e-05
-4.17208251688999e-06
-2.6538278452873e-05
-2.99269606350871e-05
-1.26809683854256e-05
-1.49015755599212e-05
-2.93523348619565e-05
6.7826254058347e-06
-1.29596156158895e-05
-1.77329910164004e-05
-3.21511054432656e-05
-1.41401986100145e-05
-2.15593199647342e-05
-3.80517965699194e-05
-1.02868420504467e-05
-3.64567723423389e-05
-1.85852971374692e-05
-2.0253410245855e-05
-1.79966914834157e-05
-9.16375732963344e-06
-4.17330203904979e-05
-2.30155435577383e-05
-3.92288046532617e-05
-2.17884101442009e-05
-1.57261315358367e-05
-4.1367555445255e-06
-5.63462231467691e-06
-2.70781263309144e-05
-3.03039718832082e-05
-4.71398412290644e-05
-2.3872811890477e-06
-1.49751957387798e-05
7.34101386922322e-07
-2.56956985190964e-05
-4.88272617603333e-07
-1.9813400425087e-05
-1.00475914518215e-05
-1.43878638642226e-05
-1.91366533936762e-05
-1.38173089777348e-05
-2.15685045653749e-05
-1.38042263269819e-05
-3.07470004139134e-05
-2.52660143504029e-05
-3.95403442980821e-06
1.79427302066126e-07
-3.70265513332171e-05
-1.60937922880137e-05
-1.63994803964043e-05
-2.83793627814429e-05
-1.23142019664252e-05
-3.5670767671283e-05
-2.22631357002231e-05
-3.47738691683816e-05
-9.40474872972678e-06
-2.08402966862363e-06
-2.47043507766026e-05
-1.66213591867667e-05
-1.44216593338452e-05
-5.6363228155285e-06
-1.31715379849815e-05
8.62641010249545e-06
-8.06422481662535e-06
-3.33367714672931e-05
-6.64556362298198e-06
-1.25696562886468e-05
-3.77922732816373e-05
-1.82038948316384e-05
-1.82475771539583e-05
-1.42519795280757e-05
-1.54410153187316e-05
-2.67262128528411e-05
-1.27765447340914e-05
-1.55734179125783e-05
-1.07310557876972e-05
-3.97751193924251e-06
-1.66217137976839e-05
-3.26215357634141e-05
-1.78433027941464e-05
-2.22910366429463e-05
-9.90749929704224e-06
-6.31572759607725e-06
-2.42525323803244e-05
-3.08008535860167e-05
-4.52622872115539e-05
-2.64693505215227e-05
-1.35007672234052e-05
-2.30905267452976e-05
-3.05267668527454e-05
-1.32847604624867e-05
-2.09924649215435e-05
-3.34591950916461e-05
-1.62970953055979e-05
-2.08791039894286e-05
-2.01089666079465e-05
2.33326293709181e-06
-2.10708348376314e-05
-2.25358334959797e-05
-1.43484015436819e-05
-2.44177942733723e-05
-3.33148317575844e-06
-1.03757878135678e-06
-2.11716718087231e-05
-1.41746618928358e-05
-1.71135680747851e-05
-2.04967560456623e-05
4.43228693062453e-06
-6.10550482663478e-06
-2.13217561371261e-05
-1.65835678584992e-05
-2.17961423107667e-05
-1.1312971631584e-05
-1.61550854724929e-05
-3.68187157332783e-05
-1.69751212275657e-05
-2.62356423954511e-05
-2.40877113816808e-05
-1.73939182019705e-05
-3.32168225645032e-05
-2.08178833102412e-05
-1.96967246422305e-05
-1.50564007223453e-05
-2.83425474661109e-05
-2.17867161658632e-05
-2.70127302735859e-05
-1.7817939795115e-05
-1.37556110148131e-05
-3.96468830387861e-05
-2.67233259621933e-05
-1.5943196490836e-05
-2.84208098554311e-05
-9.27770191896247e-06
-1.2670157623094e-05
-1.48412707949034e-05
-2.34575128212493e-05
-3.62716218590186e-05
-3.57124721979517e-05
-3.09116813620873e-05
-2.09724062844485e-05
-1.98423117454646e-05
-3.99667395572742e-05
-1.39315748018028e-05
-2.73543399077893e-05
-4.26021072682549e-05
-3.20821422057955e-06
-1.66069734287469e-05
-1.92447217368027e-05
-1.05742175748243e-05
-2.58618490278813e-05
-2.09951090043057e-05
-9.12491316623896e-06
-2.88339066036015e-05
-1.19386471648681e-05
-2.90469526916709e-05
-2.82244115032268e-05
-6.44955015875282e-06
-1.32216257829371e-05
-2.12885833562941e-05
-1.3945711448563e-05
-6.66775464283918e-06
-8.28202839942381e-06
-2.2576645686304e-05
-2.61597072587747e-05
-1.28135753158658e-05
-3.04622767085139e-05
-4.62251498488223e-05
1.21231791248211e-07
-2.13347586539614e-05
-2.85459686190736e-05
-3.418144193917e-05
-3.09659915666521e-05
7.84476362204392e-06
-3.71820747385457e-05
-1.65376368991074e-05
-2.18685641171166e-05
-4.42981689608484e-06
-1.20720499727486e-05
-2.52342674018396e-05
-5.24772525142372e-06
-9.44092251596628e-06
-2.23053785955084e-05
-1.96227368647425e-05
-2.71154860860425e-05
-1.87273191995392e-05
-1.58265102740299e-05
-2.14105386580521e-05
-2.84438323179843e-05
-2.20971279105479e-05
-2.6163617169526e-05
-1.40586561534794e-05
-1.54557341442608e-05
-5.61877939342103e-06
-6.2639591785683e-06
-1.27222015467207e-05
-2.62774897265747e-05
-2.04476365902058e-05
-5.14598364669139e-06
-2.50188083301611e-05
1.8001616691714e-05
-2.042944509717e-05
-1.25430583731126e-05
-4.29468365848133e-05
-1.83866442781586e-05
-1.98567059508099e-05
-7.68756877408484e-06
-1.9348146301919e-05
-2.6712186327441e-05
-2.44038352943536e-05
-3.69561025164788e-05
-1.52860059312535e-05
-5.8333875809337e-06
-2.59581205643314e-05
-2.29424919695232e-05
-1.72716543996825e-05
-2.74571393837382e-05
-1.93411566062801e-06
-1.20173751601768e-05
-3.80231072789515e-05
-3.20600396131494e-05
-3.57304025059457e-05
-1.02206131931711e-05
-1.34532220248447e-05
-2.13241216965201e-05
-4.98263081229395e-06
-2.69709449137855e-05
-1.45360829845951e-05
-2.1642417990812e-06
-1.37086974712604e-06
-3.14423487764262e-05
1.85535101902316e-06
-3.28601344353232e-05
-2.50408880014981e-05
-2.18368771276666e-05
-4.00871225833883e-06
-3.85404469700269e-05
-2.32142433645052e-05
-3.77139386221409e-05
-1.01999938012245e-05
1.64200145083471e-06
-3.03037584882196e-05
-1.20772335818228e-05
-4.23518569975852e-05
-7.12943070413356e-06
-1.04529570909852e-05
-3.72953145472598e-05
-1.83966307891587e-05
-3.23515278451316e-05
-2.15395251400107e-05
-1.79270399959226e-05
-1.73735634416054e-05
-7.95158520848933e-06
3.24901168843992e-06
-1.68339510965894e-05
-2.17130361724855e-05
-1.47819163500941e-05
-3.98857205791741e-05
-2.05059203734998e-05
-4.26766352097732e-05
-2.51144525780021e-05
-2.8052261047145e-05
-3.5462681844742e-05
-3.39157479146243e-05
-1.15228187179877e-05
-1.80742848403148e-05
-1.27616450619655e-05
-3.24736221849356e-05
-2.53227899794213e-05
-2.75918740936517e-05
-9.36919556684215e-06
-1.30512080526305e-05
-1.11372787861281e-05
-3.08060791812828e-05
-2.12410066375734e-05
-2.00942103950022e-05
-1.19164179388516e-05
-1.41710758825665e-05
2.98546909793956e-06
-3.57613704665075e-06
-2.4276952021568e-05
-2.54251234271794e-05
-2.35405600284469e-05
-1.5937683623353e-05
-1.39311788118467e-05
-2.96610608672291e-05
-2.68938815227485e-05
-1.16379172276373e-05
8.877929350596e-06
-2.09186473837319e-05
-2.32011839069923e-05
-2.31882110524453e-05
-3.26497422268772e-05
-3.34277450654772e-05
-2.5933574850917e-05
-2.64077429230095e-05
-2.43504384329903e-05
-2.60883595884595e-05
-1.71768730356299e-05
-1.30597952792171e-06
-1.49908235426444e-05
-2.96679469309304e-05
-2.58165031488947e-06
-2.94151293239289e-05
-2.38041605387386e-05
-1.13734479747874e-05
-4.42891969456255e-06
-3.44660449893289e-05
-1.29029307990515e-05
-1.79247450874272e-05
-1.27851135316906e-05
-6.98074658932968e-06
-1.70559186248267e-05
-1.11869493412752e-05
-1.0214474302343e-05
-2.07138378863035e-06
-2.21832474626339e-06
-1.20156208978077e-05
-2.44783301364614e-05
-1.21017247994609e-05
-1.52598358606762e-05
-3.19675263573728e-05
-2.1290013493088e-05
-1.89249865901015e-05
-1.13145327286071e-05
-1.0717961149232e-05
-1.91564364059612e-05
-3.59047801086005e-06
-3.35378793533609e-05
-1.82676209412534e-05
-1.08391705399032e-05
-1.18164942456013e-05
-2.09246908988484e-05
-2.32406408761373e-05
-2.74373117644082e-05
-2.08000017392456e-05
-2.49837938235565e-05
-1.5040571165239e-05
-6.28837894884851e-06
-2.63819663771184e-05
-1.48079010641041e-05
-1.25585638469835e-05
2.51638221911943e-06
-1.07934288008968e-05
-9.24053489427376e-06
-1.57023088474162e-05
-2.08155427859052e-05
-1.17728984100914e-05
-1.44156942680018e-05
-2.65966202231565e-05
-2.62826850531089e-05
-1.89154805313948e-05
