# Supplementary material for: Research on computational propagation and identification of mine microseismic signals based on deep learning
Source: PLoS One. 2025 Oct 22;20(10):e0334641. doi: 10.1371/journal.pone.0334641 (PMC12543183; doi:10.1371/journal.pone.0334641)
Supplement: S3 Data — (ZIP) [file pone.0334641.s003.zip › 000100500002822.xlsx_0.txt_24.txt.txt]

1.92488293202491e-06
-5.64594134785581e-06
-2.50963673153536e-05
1.81981360085305e-06
-2.17621803048744e-05
-1.55892946534957e-05
-2.42705578691244e-05
-2.5347385623783e-05
-4.01141870192983e-06
-1.96303337005917e-05
-1.19484654706556e-05
-2.96039677324675e-05
-3.11784398349193e-05
-2.83009849009699e-05
-2.48821038944105e-05
-2.22631810231612e-05
-9.88015356599469e-06
-2.63351136004053e-05
-4.64818384231838e-06
-7.28409357112668e-06
-1.64093703699052e-05
-3.4751594859424e-05
-1.81045799456961e-05
-1.56194744040895e-05
-1.82458943251966e-05
-9.28827664934899e-06
-1.66154318529421e-05
-2.52465611724925e-05
-2.24555505362911e-05
-2.73086413726403e-05
-1.14375750783818e-05
-2.61952753842277e-05
-2.22772425509939e-05
-6.26116327994397e-06
-1.97696516440941e-05
-1.96002525115656e-05
-1.24289332548232e-05
-4.03959988997192e-06
-4.12675090175976e-05
-1.16065969541997e-05
-1.6537077505427e-05
-1.81633472204304e-05
4.14825562696664e-06
-2.02105877092121e-05
-1.30516188472843e-05
-2.9169582886834e-05
-1.62438514211599e-05
-4.87777384852689e-06
-8.55745153762425e-06
-3.40002782527688e-05
-1.65962963529425e-05
-3.3394214554748e-05
-3.54855299166335e-05
-5.53502541883942e-06
-2.14971309205314e-05
-1.16466003265598e-05
-4.80305590451243e-06
-3.32541986929755e-06
-2.33349992413506e-05
-2.40185118208514e-05
-7.54951999496405e-06
-2.27207413121806e-05
-2.06991283062791e-05
2.41264443113884e-06
-1.59777624884198e-05
-1.9920427904932e-05
-1.3741994192777e-05
-2.0897956195755e-05
-1.2297486702672e-05
-2.30743684126712e-05
-3.91275213357003e-06
-7.22786240186236e-06
1.42059527994526e-05
-7.13426041260699e-06
7.47373442413766e-06
-9.44884869337497e-06
-2.07167832387938e-05
-1.77370920524142e-05
-6.29631269323583e-06
-1.6898247928103e-05
-5.00848308969272e-06
-2.1722903488611e-05
-1.11604626270187e-05
-9.89798467518306e-06
-5.62183835053205e-05
-2.33608313682483e-05
-4.7392223501377e-05
-2.17569234271244e-05
-1.24267163567043e-05
-2.0229584861607e-05
-1.95605254441885e-05
-2.20731960803535e-05
-2.29845439408797e-05
9.94799459923476e-06
-8.16006885274216e-06
-4.48995991242605e-05
-2.91877992580329e-05
-7.50821844760856e-06
-3.62720144503269e-05
-2.63647783879684e-05
-2.59299209294076e-05
-2.34859053011986e-05
-1.88811985204491e-05
-4.97117380817308e-05
-5.231168156786e-07
-3.14936992248008e-05
-1.74720155534053e-05
-2.6636955588257e-05
-1.79198337339054e-05
-1.86771481290022e-05
-2.2663259298188e-05
-3.64541426533504e-05
-1.76169218308245e-05
-1.92722963293606e-05
-1.79998332051475e-05
-3.23247475648664e-05
-1.31348102334476e-05
-3.2237206031469e-05
-1.93754239682793e-05
-1.37017710216433e-05
-1.28769993252827e-05
-2.21406210702986e-05
-7.85166877235622e-06
-2.73957190170735e-05
-1.13446495568401e-05
-3.23179716630828e-05
-1.16102385010421e-05
-2.16500844204681e-05
-2.25016384850933e-05
-3.36474378930199e-05
-7.62187020692484e-06
-2.98840617793703e-05
-1.15629414523423e-05
-2.35972095744764e-05
-3.06317375933331e-05
-1.68560044755195e-05
-4.16500878470145e-05
-5.12509086005645e-06
-1.49690211085007e-05
-9.45711645972019e-06
-1.34532195007371e-05
-2.99951849556094e-05
-2.09099723046526e-05
-2.71901826169666e-05
-2.80849420344661e-05
-2.4552362814946e-05
-1.98491997489747e-05
-2.29074413932084e-05
-2.60529957227926e-05
-1.686342511415e-05
-6.88532465332137e-06
1.04799041236295e-07
-2.04532973997456e-05
-2.54811618255518e-05
-3.17912652405172e-05
-2.66659664038083e-05
-1.12723908071237e-05
-1.04326737806039e-05
-3.07003333529592e-05
-2.12476018655216e-05
-1.75992851292906e-05
9.3941224186361e-06
6.45909734701988e-06
-7.00952071432929e-06
-3.75405176083925e-05
-2.52221036408729e-05
-2.68541417378988e-05
-3.27424229106988e-06
-1.68838512396078e-05
-2.49269824512176e-05
-2.44771682885421e-05
-2.67318986704602e-05
-1.00918493338277e-05
-3.29817874535302e-05
-4.96273868030846e-06
-2.10079843863191e-05
-2.55731933214213e-05
-2.61273776411383e-05
-3.89572428546228e-05
-1.61413821974795e-05
-2.38865759258136e-05
-2.24438811482807e-06
-1.64667877812656e-05
-2.26647719995719e-05
-1.16167285351988e-05
-2.6164764295726e-05
-2.38112969132147e-06
-2.06938161251269e-05
-1.36061823152505e-05
-1.39255814624574e-05
-3.46086396427441e-05
-2.9010912035792e-05
-1.55934342981135e-05
-1.81008537111374e-05
-1.76197779154621e-05
-1.50237600840608e-05
5.84670036840614e-06
-1.38217525469379e-05
-2.73096876466587e-05
-2.10355246970014e-05
-1.89711482798145e-05
-2.18659355519404e-05
-2.6295161790917e-05
-1.40920576864274e-05
-2.06572625916843e-05
-1.13949932184797e-05
-2.57740535231614e-07
-2.60361211449267e-05
-7.42809131526846e-06
-2.4619804627746e-05
-2.03934994763004e-05
-1.70271138857843e-05
-1.73403201520068e-05
-1.33672496811314e-05
-3.75756945917418e-05
-9.29724302952255e-06
-2.45913827293119e-05
-2.9307921444962e-05
-2.303397085969e-05
-1.39943014906876e-05
-2.87831937115797e-05
-2.09398160489874e-05
-2.37866335197592e-05
-9.41864994929269e-06
-2.43253562756854e-05
-2.66298354246364e-05
-2.37714554543533e-05
-5.83136942356392e-06
-1.97596784883172e-05
-2.38831647772641e-05
-2.88359464366115e-05
-1.50463795181506e-05
-2.89211278517982e-05
-3.80842891509846e-06
-2.943877770876e-05
-3.91636284876365e-05
-2.62097556561311e-05
-2.57865932678381e-05
-5.09227893441134e-06
-1.35625635624792e-05
-1.03942651188431e-05
-1.40909006055642e-05
-3.84733942868919e-05
-1.87545085074784e-05
-2.02188984322396e-05
-4.07511630661974e-06
-6.44419944942487e-06
-1.29447829641407e-05
-1.85315005941362e-05
-2.91788995362056e-05
-2.62360885214391e-05
-2.81943546925278e-05
-2.30222922638121e-05
-2.3726184282277e-05
6.53438241174439e-06
-1.06420210803767e-05
-1.36978237281689e-05
-4.79845268342573e-05
-1.22928975760307e-05
-2.30893844607172e-05
-1.26030571901872e-05
-2.5525049827947e-05
-1.0158124286729e-05
-2.46015035018912e-06
-1.29117678084909e-05
-3.51287955225545e-05
-3.38950227745919e-05
-2.49284283925178e-05
-1.94357236473655e-05
-3.92601121710094e-06
-4.40604890554827e-05
-1.2202001709282e-05
-2.77757899322892e-05
-5.05207088474455e-05
-2.27289340623189e-05
-2.48688840317796e-05
-1.24972444657595e-05
-6.26265747928016e-06
-2.55055149915784e-05
-6.54253646901621e-06
-3.23117209888648e-05
-2.5302204344928e-05
-1.36853746909229e-06
-1.47060505899077e-05
-9.31051399635329e-06
-2.25401804435228e-05
-5.57962451721476e-06
1.70509496014222e-06
-1.63322843980273e-05
-2.57490278969544e-05
-1.98116058460382e-05
-2.49745600424774e-05
-1.18116917219189e-05
-2.38644981191791e-05
-1.91722742541293e-05
-2.71619685567703e-05
-8.16740251672679e-06
-4.0295659721084e-05
3.6604197519207e-07
-5.44605560784223e-07
-3.26576075451732e-05
-1.65654823566813e-05
-2.0938464886056e-05
-3.81855604508541e-05
-1.48501614792765e-05
-1.69381089412581e-05
-3.01054417828071e-06
-2.29397933448008e-05
-1.66865961796759e-05
-3.70807342921703e-05
2.14118660108881e-06
-2.60483475483346e-05
-1.2386867150357e-05
6.6241053835711e-07
-7.91933635405928e-06
-2.36497866732235e-05
-4.352059509701e-06
-1.64427493700438e-05
-3.14524652927481e-05
-2.93910505034291e-05
-2.52385879867508e-05
-2.71783939683004e-05
-1.27519387911202e-05
-1.89622736902745e-05
-3.77595037628538e-05
-2.75076401299734e-05
-2.18847830809428e-05
-3.02848276094338e-05
-2.7146795526608e-05
-7.23069062230968e-06
-1.91525698128626e-05
-2.78821830149393e-05
2.28404395124287e-06
-1.99546753917767e-05
-1.40812170776684e-05
-2.52869454782647e-05
-1.01864875373029e-05
-2.18148100303011e-06
-8.87174499543629e-06
-1.44316248095429e-05
-3.18885140779608e-05
-2.22385267084283e-05
-1.53784499515492e-05
7.8098503559226e-06
-2.15327040232437e-05
-1.53295380279043e-05
-2.41789822840476e-06
-5.66532451598489e-06
-2.52669944810406e-05
-4.35870414069896e-06
-1.24427484350253e-05
-2.30342925289212e-05
-8.55736366226797e-06
-2.84057419521115e-05
-3.04492428227307e-06
-2.50305765133775e-05
-1.99876814698157e-05
-4.99577222151048e-06
-2.07606944866964e-05
-3.04578775136696e-05
-1.50922590066583e-05
-1.08911466185216e-05
-3.72848470065567e-06
-7.06975066477304e-06
-1.3039217913607e-05
-2.38006284357359e-05
-2.81300558373229e-05
-1.54843919535466e-05
-1.62037586488229e-05
-1.30820558477991e-05
-2.14718551161446e-05
-1.03528233749826e-05
-3.37991951199043e-05
-4.39582802062047e-06
-9.71889309018526e-06
-2.25424463614498e-05
-3.34941550548002e-05
-1.16181059096052e-05
-1.32722768634719e-05
-2.23422412348525e-05
-2.54874553028779e-05
-7.84142768558064e-06
-1.6617486315787e-06
-1.09698239296854e-05
-1.45902359623599e-05
-1.59539417190888e-05
-1.40817952022274e-05
4.84302660147222e-06
-2.26221034789624e-05
-3.81629335143328e-06
-1.0735811512458e-05
-2.83861992812579e-05
-3.23633776577863e-05
-6.3294776273664e-06
-1.02733663863531e-05
-6.71468861447667e-06
-2.1830954741863e-05
-3.2811809223662e-05
-9.84169924581648e-06
-1.41998597805684e-05
-2.24451806469814e-05
-3.38253543697323e-05
-2.23262992374753e-05
-1.47671538906748e-05
-1.48675756126589e-05
-3.42885423520989e-05
-1.99850584260013e-05
-1.5277246051961e-05
-3.03710442883134e-05
-1.14133759175474e-05
-5.98954398620275e-06
-2.10179833436355e-05
-1.38458642454899e-05
-1.89857851404753e-05
-9.57982556298652e-06
-1.36970067264425e-05
-1.15758147776001e-05
-1.51537153968538e-05
-3.48176531609841e-05
-1.45388682979843e-05
-1.55424985202213e-06
-1.26356576781865e-05
-1.70793675709817e-05
-3.63477301256492e-05
-2.06955395898772e-05
-2.09434496355134e-05
-2.78767671219616e-05
-1.62903365392949e-05
-5.08172132204697e-05
-1.65191453807336e-05
-3.26473843799439e-05
-2.01840455956344e-05
4.61395739909933e-06
-8.78182118913454e-06
-4.90326901187584e-06
-1.44674465426255e-05
-1.30854740006209e-05
-1.22614416085189e-05
-1.91649914360348e-05
1.59823766706779e-06
-1.04381781632901e-05
-2.72739309766026e-05
-3.50071045763235e-05
-1.65904019829788e-05
-1.28053840102752e-05
-1.76223406981488e-05
-2.00207246064528e-05
-1.6933357733524e-05
-2.08720147760957e-06
-1.2036572868255e-05
-1.39248720912954e-05
-2.23210901443185e-05
-4.19838234502413e-05
-1.75915613628563e-05
1.32070358434463e-05
-2.26653773716167e-05
-2.56539006376165e-05
-2.3427172471684e-05
-1.91744465690507e-05
-1.78289338650342e-05
-1.18203364925604e-05
-1.13335948319244e-05
-4.04753284617069e-06
-3.27778060821177e-05
-2.40184382966555e-05
-2.92949989222819e-05
-1.05703404375991e-05
-1.29303214922815e-05
-2.42132172745406e-05
-2.21336934005627e-05
-1.50490967306121e-05
-2.08970275891781e-05
-2.42611931849277e-05
-1.52689505660002e-05
1.72839634916677e-06
-1.94273077052064e-05
-3.39744284911731e-05
-2.94141541574103e-05
-2.46432026763084e-05
-2.51372263522881e-05
-3.23627958897857e-05
-1.78124924087969e-05
-5.08719197686832e-05
-1.444403506218e-05
-2.70772030548223e-05
-2.9354803221246e-05
-1.8631917886692e-05
-1.72833111676319e-05
-1.46814768498532e-05
-2.55188459850927e-05
-1.35496339394944e-05
-2.86832737210578e-05
-1.71458616293654e-05
-3.95299163657913e-05
-1.63299273849064e-05
-7.077327458689e-06
-3.02291127416439e-05
-1.93883629298076e-05
-3.36433723778281e-05
-1.80398504741829e-05
-3.12744805940004e-05
-1.5498700461154e-05
-4.6938139835464e-06
-3.21452938159368e-05
-6.82822201915115e-06
-4.15571205003807e-06
-2.15321623237001e-05
-1.90517517861586e-05
-2.18694768606245e-05
-1.83409254560157e-05
-2.07316171131996e-05
-3.02159910427136e-05
-1.18542538538233e-06
2.77618021488531e-06
-9.39098052501867e-06
3.57325379080047e-06
-3.63506290409448e-05
-1.15298968150153e-05
-2.41414141660961e-05
-3.22403338687149e-05
-2.1911669782619e-05
-1.62161940013654e-05
-1.82239729474653e-05
-1.57737432694162e-05
-2.55943714009368e-05
-1.43661545293008e-05
-1.59822937668852e-05
-4.53586829837123e-06
-1.35755305504897e-05
7.88354919551536e-07
-1.66927430624135e-05
-1.75221846463777e-05
-2.86273011946077e-05
-1.06390840597451e-05
-2.11123069390618e-05
-3.07688812553122e-05
-8.30639342568399e-06
-2.79134796372514e-05
-2.89842738824926e-06
-1.54200015682147e-05
-2.59432476844273e-05
-2.83855393577398e-05
-3.38855203609448e-05
-1.74146380088282e-05
-5.04662743048575e-06
-3.08572846065867e-05
-8.37828945541016e-06
-5.10919735059854e-06
-1.57785016365293e-05
-3.1368550078708e-05
-7.27297193646697e-06
-6.99033263730499e-06
-3.33857627391677e-05
-7.55823265286039e-06
-1.83023019664926e-05
-3.96139181011022e-05
-2.7150761863793e-05
-4.08345058112095e-05
-8.1095084600722e-06
-3.31351505424167e-05
-6.65983652194387e-06
-3.18634946242848e-05
-2.39876571111309e-05
-3.07942290740204e-05
-1.92564490244967e-05
-2.09762952385963e-05
-1.78905523808459e-05
-9.81996534752308e-06
-3.15699424332646e-05
-1.9797343745412e-05
-7.87542045824208e-06
-2.66235765425198e-05
-1.43168046759556e-05
-2.93104720017449e-05
-1.94970057367439e-05
-1.90853005582296e-05
-1.54200382935504e-05
-2.43808518747002e-05
-3.17086943549713e-05
-2.1720634669575e-05
-2.45868061267033e-05
-2.26180857662828e-05
-1.37909904260156e-05
-1.97189536535473e-05
-2.25991738151974e-05
-2.46170507378217e-05
-1.4962431744916e-05
-2.1287842627747e-05
-1.59469998318933e-05
-2.03573430154194e-05
-2.24049089050972e-05
-3.30946675679944e-05
-2.84006700155025e-05
-6.08359245188147e-06
-1.55608127113199e-05
-7.88146651188173e-06
-9.8127062762167e-06
-2.57071884144871e-05
-1.25511317331747e-05
-2.66649106437169e-05
-1.59722853157327e-05
-2.31860807986979e-05
-2.09631730734872e-05
-1.08751726283272e-05
-7.96028839511745e-06
-1.69803735794954e-05
-4.23658857000852e-06
-9.87219092188483e-06
-2.580070887162e-05
-2.08363597660785e-05
-1.5407579867355e-05
-1.19442624013537e-05
-3.45744547410826e-05
-2.5443200504191e-05
-1.36954606799813e-05
-8.33318706915422e-06
-2.1918007445986e-05
-4.00337397383843e-05
-2.79030446935456e-05
-2.26038278635866e-05
-1.54060469733125e-05
-3.25627483768561e-05
4.5552017292856e-07
-2.62847868010166e-05
-1.42121553438062e-05
-1.56762724820642e-05
-3.33259187497948e-05
-6.58469258681402e-06
3.98078754068076e-06
-7.24279125628571e-06
-1.90258210895012e-05
-1.10818340922936e-05
-1.66727599421362e-05
-1.13749382176054e-05
-5.19838145548333e-06
1.55678638648413e-05
-1.90322022397353e-05
-2.99050902764584e-05
-2.75169514261459e-05
-1.11955423529164e-05
-2.91800719039603e-05
-1.45716735401639e-05
-3.75458539300472e-06
-3.7338762428582e-05
-3.54365434830946e-05
-2.4430684663801e-05
-1.54599846265492e-05
1.29941561244642e-05
-1.89617676007927e-05
-2.22318614070315e-05
-1.88771218102818e-05
-1.75712262171001e-05
-8.72167210164016e-06
-3.53824055365247e-05
-4.21827484110199e-05
-2.67587534042987e-05
-1.39712265630177e-05
-2.75992635860675e-05
-2.37653731617895e-05
-3.22870010038634e-05
-2.86331434716968e-05
-4.76494407507992e-05
-4.17647359099276e-05
-4.39840394053925e-06
-2.97690707777112e-05
-6.34674713668467e-06
-2.88006748580368e-05
-2.64448475767019e-05
-1.17974823069147e-05
-2.31211399589616e-05
-1.09644046578827e-05
-2.23270017205115e-05
-3.23515939481226e-05
-2.75053294599293e-05
-2.11679606242948e-05
-1.78757532077337e-05
-2.3351942981792e-05
-1.86721002912526e-05
-2.27355240281662e-05
-2.67123528525086e-05
-1.38122892580557e-05
-1.85861945394992e-05
3.34132293535027e-06
-1.96686463821366e-05
-2.27404124744464e-05
-3.5758750971124e-05
-1.3366309150551e-05
-5.86312222678509e-05
-5.38084943325987e-06
-2.25312774890408e-05
-4.46790391626462e-06
-4.47823191898878e-06
-2.47920635974665e-05
-3.59243310519153e-06
-3.34046455336084e-05
-2.22195790675165e-05
1.05909424348977e-06
-2.54975875307313e-05
-1.76604452763715e-05
-1.45563579128602e-05
-2.61405924868953e-05
-6.19654561068057e-07
-2.63328036334223e-05
-2.24514295560827e-06
-1.08029863615217e-05
-3.24598688898384e-05
-2.09710791216113e-05
-2.49732790705064e-05
-1.45781015788635e-05
-2.86135449785945e-05
-2.54447687255426e-05
-1.7685867196885e-05
-6.28013808471551e-06
-2.33567584941435e-05
-3.5884737245981e-05
-3.50958318352928e-05
-2.00731830683688e-05
-1.39748447018668e-05
-1.26861066362832e-05
-2.30099709692475e-06
-2.86975603989969e-05
-1.22725546444573e-05
-4.22850548427129e-05
-4.61735780446559e-05
-2.86357955943397e-05
-4.06663992972167e-05
-1.23110572776236e-05
-7.57733251329082e-06
-3.08986493199076e-05
-2.4007761602958e-05
-8.55565526081686e-06
-2.27559975856453e-05
-1.58086863092988e-05
-3.07927332305875e-05
-2.88122778979658e-05
-9.60530171928144e-06
-9.0096993873859e-06
-1.42694194943781e-05
-3.50786052753331e-05
-1.78043715831047e-05
-2.84693699116239e-05
-1.92515994755449e-05
-1.73588674908108e-05
-6.68126853767323e-06
-6.11437878475555e-06
-1.60353275138606e-05
-1.6248046220612e-05
-2.32667602691164e-06
-2.18121805367955e-05
-2.7753692759262e-06
-3.19177571571524e-05
-1.80340347706627e-05
-2.52454805311621e-05
-2.95864809263262e-05
-1.85306043828703e-05
-2.10424925773368e-05
-2.1093861231045e-05
-9.2295965111461e-06
-2.79494151022134e-06
-7.0262139222581e-06
-1.31059494099649e-05
-2.36820175753259e-05
-1.78175650415568e-05
-1.50283461516134e-05
-1.51530867170959e-05
-3.35154511264853e-05
-3.28955004367096e-05
-1.40331865988967e-05
-3.01753004166295e-05
7.0261471584837e-06
-2.28450306028277e-05
-6.60304097376882e-06
-6.04794495530224e-06
-1.68625930103689e-05
-2.25277553444377e-05
-1.07895170188052e-05
-4.03910189305985e-05
-3.35972485209722e-05
-1.12493399276976e-05
-7.95671398051703e-06
-7.50136202867585e-06
-2.15705825080928e-05
-1.46556808360518e-05
-1.30444639905931e-05
-2.25974270694312e-05
-5.69408527860679e-06
-3.16093077020956e-05
-4.23497611824111e-05
-3.23833148314768e-05
-2.99078973300045e-05
-2.77314255115812e-05
-1.76496295376049e-05
-1.92493350907693e-05
-2.54070802818544e-05
-3.83750458670567e-06
-4.6334030459578e-05
-1.83347075020455e-05
-1.94617821936536e-05
1.25932273918552e-05
-1.14624137040301e-05
-2.7140104953804e-05
-6.1178170074305e-06
-1.34332691288282e-05
-3.19503215129987e-05
-4.96092528595132e-05
-2.24503404265616e-05
-1.63161971694075e-05
-2.40221218357209e-06
-1.83794958588578e-05
-2.24637330826305e-05
-2.37504175513573e-05
-1.51751787233871e-05
-2.81516529147924e-05
-2.47784614795491e-05
-2.0559527865917e-06
-1.43152320681334e-05
-1.63836333359031e-05
-1.75623494830459e-05
-1.11259088456961e-05
-3.66871954006597e-05
-3.25851199580827e-05
-8.69858073661606e-06
-2.83590308520168e-05
-1.73159002779538e-05
-1.31712277512899e-05
-2.75033513077537e-06
7.11388018841826e-07
-1.23316097650712e-05
-6.27780480669561e-06
-2.40356748461892e-05
-3.9328276721049e-05
-3.84772175044142e-05
-1.39622526243439e-05
-2.12257869606033e-06
-7.92827178832295e-06
-2.17830143102842e-05
1.30759327919231e-06
2.19518155859312e-06
-1.00797875955953e-05
-3.52865916197763e-05
-6.10529182917668e-06
-2.51348931692158e-05
-3.31566492832278e-05
-2.96618151629158e-05
-3.5385990701158e-05
-2.48613401568816e-05
-1.4712667548327e-05
-3.70771547441647e-05
-1.51102615940782e-05
4.72433842844692e-06
-3.64623293456634e-05
-1.839815755939e-05
-1.39677533921899e-05
-1.45301073556141e-05
-1.37370518459195e-05
-3.25561546639783e-05
-2.7102908292639e-05
-1.96621331847923e-05
-2.92707210461862e-05
-6.61520048919517e-06
-1.72807447029717e-05
6.02481071099084e-06
-2.44235314538475e-05
-2.43434525539181e-05
-3.45170510110027e-05
-3.04718014089605e-05
-1.47314987510328e-05
-2.06081035255292e-05
-1.13172323162859e-05
-1.25615450546413e-05
-1.47843682420788e-06
-1.57753436965268e-05
-1.95387118965819e-05
-2.89481474362772e-05
-2.06767671108067e-05
-1.55781622559122e-05
-1.1461611893585e-05
-1.39814292491361e-05
-2.45668834544141e-06
-2.02100089368603e-05
-1.90322296074288e-05
-7.19521596175892e-06
-3.52799882910757e-05
-1.69206973935976e-05
-4.38134561030376e-06
-2.4749607080967e-05
-1.15789364968519e-05
-1.17485229847653e-05
-2.19567077653243e-05
-2.65857505895247e-05
-1.74931345399495e-05
-9.45997914423512e-06
-3.27166081361467e-05
-3.08631180485893e-05
-2.21357364165612e-05
-2.94480020173178e-05
6.30673766810938e-07
-1.05100326200527e-05
-3.48939919012797e-05
-3.74587248694931e-05
-2.78270964757942e-05
-2.08936496136334e-05
-1.08754172009118e-05
-3.63494603451808e-05
-4.78106929738399e-06
-1.83429073144627e-05
-2.93046647842173e-05
4.61029839442122e-06
1.78932172851765e-06
-1.61127158984652e-05
-2.90283046544838e-06
-6.13683034549804e-06
-1.0586997371046e-05
9.89449743963588e-07
-2.15393001987183e-05
-3.1908868959917e-05
-3.02802796804063e-05
-8.67533326425307e-06
-1.84199109662962e-05
-3.3682626407273e-05
-2.3141976110169e-05
-1.92010923813174e-05
-2.11252402370075e-06
-5.25073071383436e-06
-1.13118700290923e-05
-7.1272096180703e-06
-3.61938366741593e-06
-1.68777909580592e-05
-2.14766595629272e-05
-9.71988148504388e-06
-2.25454910245095e-05
-9.99914696595602e-06
-2.29404935195525e-05
-3.89412731374218e-05
-3.31737414231658e-05
-2.8965416185283e-05
-1.81840689591929e-05
-1.76460560994986e-05
-1.16208776325144e-06
-1.62137702698087e-05
8.20699346310195e-06
-2.98611538839634e-05
-2.08967177238372e-05
-1.35402462981549e-05
-1.70492578585864e-05
-1.93656640712645e-05
-1.44930449724734e-05
-1.34425863727664e-05
-2.31482102511909e-05
-1.22100023806756e-05
-3.08729784218935e-05
-8.03607255571786e-06
-3.48205359221411e-05
-1.37482567292133e-05
-1.93659871481351e-05
-1.11285098187567e-05
1.20739077463239e-06
-2.21086310425312e-05
-3.14141224330383e-05
-2.7726779765221e-05
-1.41616160574717e-05
-3.68550123136587e-06
-1.43497722526711e-05
-1.06262334525441e-05
-1.49054344385495e-05
-2.43562195737699e-05
-2.71298661527585e-05
-3.37755700227583e-05
-1.221542864647e-05
-1.56995223023212e-05
1.23657447454508e-06
-1.19224323082394e-05
-3.92495987816879e-05
-1.61643963656924e-05
-2.30155187976773e-05
5.09991345320911e-06
-1.25902020331559e-05
-2.02396050371579e-05
-4.37535684012919e-06
-1.5450307875745e-05
-8.86886863634034e-06
-4.25912896016764e-05
-4.80103980572936e-06
-3.07813560167801e-05
-1.50221659022723e-05
-2.896797743143e-05
-1.6637789418513e-05
3.24556840210353e-07
-4.6658020462019e-06
-2.67573514404908e-05
-1.61103857292782e-05
-1.74156683792772e-05
-1.53802852310228e-05
-1.43709852716419e-05
-1.9801256698336e-05
-3.20581391666593e-05
-1.26131274846695e-05
-2.33124175009109e-05
-1.37698100423684e-05
-2.11043305799315e-05
-1.32722935780601e-05
-9.35515280027192e-06
-4.53638762145031e-05
-2.5862448445601e-05
-1.07012181875419e-05
-1.98021130646439e-05
-1.90314909997221e-05
-1.26646152954132e-05
-2.06424256737616e-05
-1.2519646553475e-05
-1.45940615109144e-05
-1.17770637572091e-05
-5.58110204086473e-05
-1.61756070740425e-05
-3.20375188360099e-05
-2.18555333032493e-05
-1.21767443097931e-06
-2.19752585643961e-05
-1.63459354230677e-05
-2.30844149448284e-05
-1.86993864272132e-05
-1.27610806460439e-05
-2.06005191576289e-05
-1.25844050448727e-06
5.65117632101303e-06
-2.30371666048033e-05
-2.75631681482131e-05
-3.25555576526245e-05
-2.32702927770313e-05
-1.71806793700488e-05
1.86324172120827e-06
-2.98831308202443e-05
-2.91557464219177e-05
-1.9439189257069e-06
-1.93888744375102e-05
-9.01338111927998e-06
-3.37894842328761e-05
-3.16733550481073e-05
-2.27625015259326e-06
-2.331081476672e-05
-5.52165719746512e-05
-1.82151038691679e-06
-2.87603072266916e-05
-1.64359356649061e-05
-1.60326250466767e-05
-1.37152505990928e-05
-1.58194569427492e-05
-6.84911674596877e-06
-1.2150241662054e-05
-3.79256552849932e-05
-3.15080524786505e-05
6.6060372756112e-06
-2.68764302681159e-05
-2.69377808222363e-05
-1.36174750004789e-05
-2.2825837479734e-05
-4.49752599315568e-05
-3.11991942937973e-05
-7.86658394526456e-06
-4.0925518192965e-05
-2.38062493066226e-05
-2.54005135901335e-05
-1.9163290947989e-05
-1.45743471018502e-05
-2.25553919299853e-05
-9.78834688663487e-06
-1.86051011597388e-05
5.19610603567967e-06
-2.16753977272922e-05
4.02452155633531e-06
-8.20386588709806e-06
-4.91268490434602e-05
-2.24801084546766e-05
-1.15822916183894e-05
-2.10681804128462e-05
-4.12097983170738e-05
-3.48518075831413e-05
-1.71431433859312e-05
-9.47785739132041e-06
-2.28505505000488e-05
-2.49014553670771e-05
-3.3639397137412e-05
-1.52444285842776e-05
-2.55149087730471e-05
-2.26553291544026e-05
-1.52555282182141e-05
-1.04688921765236e-05
-9.69633116497674e-06
-2.68488553981145e-05
-3.4144291630815e-05
-2.49931325728643e-05
-1.23929097959248e-05
-2.5848711001302e-05
-1.02763428635823e-05
-1.39174250064627e-05
-2.4316573363682e-05
-4.37830457732427e-05
-2.92263794382256e-05
-1.41452009036362e-05
-2.57156602471183e-05
-4.12389246810741e-05
-1.1784006979234e-05
-3.22822786711085e-05
-3.25469471259804e-05
-3.35870825450937e-06
-1.611958493128e-05
-2.35884104326441e-05
-2.48189053149024e-05
-1.6807805282389e-05
-5.07110753131746e-06
-2.46104885000295e-05
-2.46368136308669e-05
-3.31608000695855e-05
-3.21221000542525e-05
-4.88600967228992e-05
-9.10280451065664e-06
-3.39062231699314e-05
-2.77712467769608e-05
-1.34192279768718e-05
-2.15839282949431e-05
-4.85850398111327e-05
-2.2572289498366e-05
-2.35836184670727e-05
-3.12261926464071e-05
-1.57378146969262e-05
-1.96182256896548e-05
-6.66833314432453e-06
-9.80169707522452e-06
-2.50260867914658e-05
-2.33782489014305e-05
-1.20562314188028e-05
-1.01130424471771e-05
-3.89369386868414e-05
-2.5960130442183e-05
-1.43376393829718e-06
-6.54541750248696e-06
-2.23592780594252e-05
-2.21123137108798e-05
-4.20111853188131e-06
-1.18086942483543e-05
-2.78987480615826e-05
-3.89486768928188e-05
-3.86104044910358e-05
-7.18225408517751e-07
-1.62872192897818e-05
-3.81091716694917e-05
-2.86324976128879e-05
-3.38801247884283e-06
-1.21678937320474e-05
-5.10701061886705e-05
-2.33584210171572e-05
-1.59707612165302e-05
-2.69394073016132e-05
-2.97207701904378e-06
-4.20639954850562e-05
-7.64243119115293e-06
-1.54049678508598e-05
-1.10636746692327e-05
-3.1083395655016e-05
-2.84008597246206e-05
-3.0114461457856e-05
-2.47184756248979e-05
-1.85253948035417e-05
-1.13224676284745e-05
-3.3173045201549e-06
-1.30152963889571e-05
-2.74079666229258e-05
2.72618007789248e-06
-1.27413237181394e-05
-2.92232348632462e-05
-3.14504647210784e-05
-2.62827082646661e-05
-2.0663353677934e-05
-1.96337661521295e-05
-1.36591913457256e-05
-3.02309140001836e-05
-1.67753642625601e-05
-5.81960154501284e-06
-2.66918597268303e-05
-1.97135727086347e-06
-6.80201581871535e-06
2.81655105970633e-06
-2.0695361711796e-05
-3.1765054365154e-05
-3.16611486340527e-05
-1.09078555293216e-05
-9.76770631713851e-06
-2.01722336411531e-05
-3.10329065590307e-05
-2.48298448371727e-05
3.19028410925912e-06
-2.23424140527836e-05
-4.19454421821402e-05
-6.32811187687762e-06
-2.58543374782062e-05
-2.06155155100388e-05
-1.11860460254699e-05
-9.28365294734214e-06
-2.03587887528261e-05
-1.75250787600876e-05
-1.95051399220509e-05
-1.64613025588511e-05
-3.9279195800221e-05
-7.94973258379652e-06
-1.22051841955682e-05
-3.79829114451144e-05
-8.96983701539116e-06
-2.56354492499711e-05
-1.30156328804985e-05
-1.86195247754548e-05
-1.77383913282416e-05
-9.08206757934433e-06
-3.04875552893258e-06
-1.84035112225098e-05
-8.37863708758717e-06
-8.95373815192993e-06
-2.18976011527282e-05
7.44636805932615e-06
-5.45493469718423e-06
-1.26022754419269e-05
-3.07059408539709e-05
-1.17233646096597e-05
-1.54952442786908e-06
1.36808118767016e-06
-3.12754012321364e-06
-1.0082414586179e-05
-3.8950458886893e-05
-1.36657160457317e-05
-1.11296904474327e-05
4.17820195840421e-06
-2.35436722178913e-05
-2.61741168348544e-05
-8.38803694870564e-07
-2.1088839378934e-05
-1.29107078282209e-05
-2.67664733006913e-05
-7.51336984820915e-06
-1.9161618285792e-05
-2.1908174739872e-05
-1.6445586706658e-05
-1.38599280207315e-05
-3.4636776720445e-05
3.60190068328074e-06
-2.41223804627279e-05
-3.72152107976989e-05
-3.13647166211634e-05
-9.36925040644464e-06
-2.27672347140973e-05
-3.14225801075168e-05
-2.18737408653165e-05
-2.17250952599387e-05
-2.96307538839238e-05
-2.07383337233091e-05
-2.3336800467587e-05
-4.47460874153216e-06
-2.55515623473013e-05
-1.93086750798916e-05
-2.39119063819573e-05
-2.45117977011336e-05
-1.46108131423357e-05
-2.89014905547509e-05
-2.5555188307151e-05
-1.24384937062895e-07
-2.11851048128675e-05
-3.86676389828147e-05
-1.7629762766103e-05
-4.14203028764125e-06
-3.6649495161626e-05
-1.93391562342914e-05
-9.47852634809271e-06
-5.00730093775364e-05
-2.72043522854757e-05
-8.3027571724143e-06
2.04584384242441e-06
-3.04293015077546e-05
2.87114199991146e-06
-1.78124967123288e-05
-1.68424465653071e-05
-7.5088853152698e-06
-8.40188663810387e-06
-2.26825508411142e-05
-1.54922608554357e-05
-1.1726123559417e-05
-5.01510248231782e-05
-2.55706120620551e-05
-1.43292952216634e-05
2.30660080954901e-06
-3.73828470452667e-05
-2.59385546735643e-06
-1.69490217143788e-05
-1.12905744795999e-05
-1.90850457877637e-05
-2.00567362400591e-05
-4.62618834080465e-06
-7.16526202046336e-06
-4.55875805827749e-06
-1.99803828442911e-05
-1.55343876818026e-05
-1.36189296338387e-05
-1.38643206651869e-05
-3.2424958786595e-05
-3.29286781053715e-05
-1.76142618535506e-05
-6.67162797979343e-06
-2.24694024732066e-06
4.81983684008353e-06
-2.33714246964696e-05
-1.87557334118526e-05
-3.70788962665184e-05
-1.98825955221941e-05
-1.92766374433971e-05
-3.00767145109719e-05
-1.74299244676149e-05
2.69260255711961e-06
-2.48018450697584e-05
-1.28266468048349e-05
-1.74642129057726e-05
-6.78456280343733e-06
-2.41031012753642e-05
-1.32532945958291e-05
-4.07061235325186e-05
-2.88396825165242e-05
-2.19759943148335e-05
-1.39072268083132e-05
-2.23398672006465e-05
-1.09238444564497e-05
-9.99894654112669e-06
-7.69929302526735e-06
-2.72188020341028e-05
-1.01967370808799e-05
-6.89774983609451e-06
-3.41064286810098e-06
-2.2348075399407e-05
-2.71018746352638e-05
-2.29961555020026e-05
-1.79405140839976e-05
-3.3610955759869e-05
-1.0434365599063e-05
-2.51818604511308e-05
-1.16462119102897e-05
-2.2193118996667e-05
4.57103114052961e-06
-1.13497100049893e-06
-1.60004610773142e-05
-1.64612310482174e-05
-3.31773416196876e-05
-2.13298590876383e-05
-1.57854813750072e-05
-2.56470805976128e-05
-4.85101947087088e-06
-2.22262216682431e-05
-2.27320845949856e-05
-1.25229121941135e-05
-1.41519169478787e-05
-1.97483928674564e-05
-1.99561868802766e-05
-2.35091186937517e-05
-2.93508891701053e-05
-2.47011304875503e-05
-1.27279973692241e-05
-1.8788996631006e-05
-3.67323173226788e-05
-2.93935728895207e-05
-2.16794068996301e-05
-2.71250410232355e-05
-2.73380044610141e-05
6.86711055515425e-08
-1.40319030376943e-05
-2.10163329387828e-05
-2.16916039325934e-05
-9.23522212319606e-06
-1.29702390709503e-05
-7.28945731962489e-06
-2.21320155413245e-06
-1.31240425310672e-05
-8.0407449686642e-06
-1.09399595323791e-05
-1.13415085187653e-05
-1.73195581002869e-05
-1.13701647843772e-05
-3.41515314586099e-05
-1.05522729785388e-05
-1.61599434364145e-05
-2.63298137381885e-05
-9.7409433633444e-06
-1.53491922322098e-05
-6.73445130219718e-06
-2.34035850081069e-05
-3.06699239387619e-05
-1.63435950774802e-05
-1.33288226411616e-05
-2.42776200712957e-05
-1.63085119677454e-05
-3.35590723502514e-06
-3.77833012665701e-06
-1.5499457323354e-05
-1.5903035299548e-05
-2.85564484940352e-05
-3.1203596454685e-05
-1.19878862907555e-05
-1.88605833282203e-05
-2.68237254105403e-06
-1.81445799365481e-05
-3.25101208226761e-05
-3.1631600950677e-05
-5.3479705358488e-06
-2.90599187980405e-05
-5.66738080787101e-06
-4.47557623706933e-06
-2.31401980496077e-05
-1.41881796269314e-05
-1.36632888033528e-05
-2.98801696265308e-05
-1.36294860931565e-05
-1.90763135158078e-05
-2.34328034909099e-05
-3.87515785306299e-05
7.69456617778575e-06
-3.3796433502312e-05
-2.95487182063383e-05
-3.45689369788874e-05
-1.31198550051796e-05
-1.7092056399804e-05
-1.35196696545611e-05
-9.48380954119563e-06
-3.23153916156824e-05
-1.34830329949083e-05
-2.13654487422556e-05
-1.92607564558579e-05
-8.31917144506986e-06
-1.67760688496538e-05
-2.80813558648632e-05
-1.92244742382242e-05
-1.62342294947004e-05
-1.70631834180498e-05
-3.46034289334366e-05
-9.39511689101993e-06
-2.7865367328168e-05
-1.25845516579234e-05
-9.78014301609672e-06
-3.4304432877791e-05
-2.50182008814615e-05
-1.88947920590949e-05
-2.36432576203006e-05
-1.45648399463104e-05
-3.14399868140855e-05
-4.18463944240559e-05
-2.05534694680371e-05
-2.34361159331335e-05
-6.10049963352755e-06
-2.87817228660411e-05
-1.94558501224464e-05
-2.70848975387671e-05
-3.33638098753867e-05
-1.49135010157423e-05
3.68753089133444e-06
-4.00186301101963e-06
-3.32680579494059e-05
-1.98614472708701e-05
-2.37177529893075e-05
-1.32589034446478e-05
-2.849273876549e-05
-5.3218240684036e-06
-3.1158577118053e-05
-1.5064554192027e-05
-2.63662919060639e-05
-1.74531186202873e-06
-9.20315111796375e-06
3.43852428598533e-06
-4.2685442057466e-05
-1.90631724667486e-05
-6.86471825197213e-06
-1.10530833717651e-05
-7.04412116183726e-06
-1.90865792890329e-05
-1.05225870618228e-05
-9.7791144234209e-06
-3.16777977652419e-05
-2.69351343997224e-05
-2.54616708790283e-05
-4.63686824547667e-05
-2.89377100183864e-05
-3.22355319758336e-05
-2.12417920387485e-05
-1.62785736170679e-05
-1.81402186089358e-05
-1.85174230312864e-05
-2.41235985097743e-05
-8.65817990351482e-06
-3.28715788596752e-05
-1.85860201993394e-05
-1.94984609931248e-06
-2.17868861406542e-05
-2.16019993601373e-05
-1.02646376087193e-05
-3.07987092787648e-05
-1.73895605699703e-05
-2.93702245652972e-05
-2.80460591416707e-05
-2.25322664187402e-05
-7.73662710873536e-06
-2.4915761745381e-05
-1.9553678146525e-05
-1.5242693099655e-05
-2.33780978858387e-06
-3.1159720312079e-05
-2.94851624240874e-05
-2.29202877922542e-05
-2.52405131637451e-05
-3.2582292192187e-05
-5.1148136511168e-05
-3.35828178132595e-05
-4.33799757584976e-05
-1.70471832098763e-05
-8.22611953205068e-06
-4.34108624600961e-05
-4.5998128780595e-05
-1.78776810364806e-05
-3.79973469547396e-05
-1.31877134967778e-05
-2.8619108257744e-05
-2.52220907217944e-05
-2.69292402498541e-05
-1.69443707014583e-05
1.19388432478795e-06
-1.39147740357232e-05
-2.37237274101597e-05
-3.45362208504222e-05
-1.46799822965522e-05
-2.85488577979892e-05
-1.21395200713581e-05
-5.77825133646478e-06
-1.08517453475795e-05
-1.91261748673182e-05
-2.95547544984173e-05
-1.64613028430362e-05
1.65749914151793e-06
-1.72706723663856e-05
-5.88814360088911e-06
-3.09046336237716e-05
-3.96779755492041e-05
-2.09838587392445e-05
-1.7829491100632e-05
-1.96139386858397e-05
-9.43258805503056e-06
7.35963086633471e-06
-4.69978380949186e-06
-2.33117990979318e-05
-3.10737019682743e-05
-2.1390319804448e-05
-2.82810605781905e-05
-4.07477402307895e-05
-3.32431279367618e-05
-1.13779190089441e-05
-2.42600261703819e-05
-1.18334102591812e-05
-1.87285188850754e-05
-3.19112629059105e-05
-9.04509360408859e-06
-2.72985494403506e-05
-2.40989257656979e-05
-2.41200699249487e-05
-2.18877319702542e-05
-1.6322707989551e-05
-2.18337136150283e-05
-3.67212439705694e-06
-4.00930231020527e-05
7.23643086434124e-07
-1.66781314559157e-05
-1.21954188933293e-05
-1.02843281906941e-06
-1.81528413673291e-05
-2.57762651931222e-05
-2.17698367526801e-05
-8.20691146426476e-06
-2.90908870075116e-05
-1.43906148589338e-05
-3.46003090637526e-05
-1.54309262405504e-05
-2.57575500778022e-05
-8.0575306235761e-06
-1.67533145968164e-05
-9.39234525407046e-06
-3.15457419903155e-05
-3.36411192856031e-05
-2.52636119412136e-05
-2.92667914743247e-05
-3.23127181663342e-05
-2.62194191496635e-05
-1.65937242866467e-05
-2.17304701416199e-05
-4.96306277090487e-05
-2.30525867067211e-05
-1.99160299449707e-05
-2.84400680117471e-05
-6.29782316988925e-06
-1.95443292544896e-05
-1.06219827317923e-05
1.22979398991165e-05
-1.49103837733225e-05
-1.43374582080638e-05
-2.71858742938343e-05
-2.14221162274913e-05
-1.74284004692194e-05
-3.18820699692193e-05
-1.95035499284565e-05
-1.08892281300572e-05
-1.21456748415617e-05
-1.62461969652827e-05
-3.40927622333442e-05
-1.78718266856714e-05
-2.26565589192925e-05
-3.1594815283339e-05
-1.48609630062138e-05
-3.13315274720391e-05
-3.68627101401927e-05
-8.94666871684292e-06
-2.74439164533401e-05
-2.68020802477746e-05
-2.23487275907158e-05
-9.8029557557366e-06
-2.64399303352532e-05
-2.19738959362304e-05
-2.0912735318801e-05
-1.7045622538424e-05
-1.76806804605003e-05
-3.29812503974605e-05
7.68859633848937e-06
-2.40865539043407e-05
-1.8034422058001e-05
-4.97188338867486e-06
-3.00047686773579e-05
-4.5380920233641e-05
-1.71005890156667e-05
-8.73738635910816e-06
-3.02864403772991e-05
-2.75879792547587e-05
-2.27465371310524e-05
-6.80754258808027e-06
-3.23519711615302e-05
-2.67893234266062e-05
-2.07550029268893e-05
-2.76910557003326e-05
-2.78418486867897e-06
2.03342992728361e-06
-2.95738508974667e-05
-1.36806596908054e-06
-1.98522117436281e-05
-1.83815698153404e-05
-9.44692504919322e-06
-1.41174504229297e-05
-6.72357270981684e-06
-2.10189169824717e-05
-3.64643558815959e-05
-1.09724475134905e-05
4.08831808228091e-06
-1.73514542285586e-05
-1.74471908647412e-05
-1.11608950345763e-05
-1.22457024591004e-05
-3.03815989475256e-05
-1.29109189076882e-05
-2.15043304325954e-05
-1.41857621777483e-05
-4.5118340786599e-06
-8.28349961925974e-06
-2.4511279010838e-05
-1.78676618954978e-05
-1.64870333568311e-05
-1.8726325227537e-05
-2.59646921819515e-05
-3.49570130322848e-05
-7.79723340737449e-06
-7.32873302659689e-06
-2.87123768574207e-05
-3.91380402581389e-05
-2.95699854370763e-05
-1.27777352646627e-05
-3.66361441537043e-06
-1.47664927648005e-05
-2.40300294089016e-05
-9.24759710518635e-06
-2.98621208961693e-05
-1.24153383779976e-05
-3.73458800625119e-05
-2.33805830734508e-05
-2.9167177820125e-05
-2.33581098910951e-06
-2.46211686659744e-05
-1.13379403268892e-05
-1.15357223588403e-05
7.31106987599685e-06
-5.41569098881424e-06
-6.78098585504209e-06
-1.60453198259826e-05
-1.94426758842102e-05
-1.02184546386038e-05
-1.01765283205436e-05
-1.96415009077755e-05
-2.26694717155806e-05
-1.08435695486368e-05
-1.16231391479751e-05
-2.52460968895703e-05
-2.81259324692706e-05
-2.24492140375983e-05
-1.80052817375626e-05
-1.43206030589107e-05
-3.42221691438757e-05
-2.80822871521471e-05
-2.03108671507249e-05
-2.68542380247852e-05
-3.90981491762984e-05
-3.30507608186362e-05
-2.35395052116783e-05
-1.69052534019205e-05
-3.68575675723496e-05
-3.40097179769705e-05
-2.16086938592568e-05
-1.82450014877182e-05
-1.57692956581139e-05
-2.38906595939951e-05
-1.62862074805998e-06
-1.51231024398742e-05
-7.04147675666337e-06
-3.61245680017784e-05
-3.44978371278787e-05
-2.32706696166369e-05
-1.81924717635204e-05
-1.18000447798112e-05
-1.15864741434591e-05
-1.16817204391785e-05
-2.9771639047382e-06
-3.03918199916811e-05
-1.67925814486828e-05
-1.88268989838716e-05
-1.09475057482784e-05
-2.46917238924481e-05
-2.44812417246273e-05
-1.09700677160811e-05
-1.28877351461209e-05
-2.85882668605446e-05
-2.32705541474094e-05
-2.67469888502599e-05
-1.65676295263895e-05
-2.54316716230731e-05
-1.14730951592463e-05
-8.73315449783265e-06
-1.00491114007287e-05
-2.5746783549019e-05
-1.21704137836803e-05
-2.35663771731408e-05
-6.72475738110765e-06
-4.17410023863536e-05
-1.82179339242099e-05
-2.4964434005335e-05
-1.11861795231888e-05
-9.75837490041467e-06
-1.15248079120381e-05
-1.91830117424471e-05
-2.66777799161281e-05
-1.24174188215445e-05
-3.5304224995413e-05
-2.34526377283636e-05
-6.52560963852224e-06
-4.50193231248405e-06
-1.53641017838099e-05
-1.58838085724502e-05
-1.16021507666787e-05
-2.21222816338976e-05
-5.85737817875906e-06
-2.03311745927448e-05
-4.12475325746941e-06
-9.82931053387431e-06
-7.5199386079235e-07
-8.50669647751278e-06
-1.39061580476837e-06
-1.18704787665296e-05
-1.65466927013621e-05
-5.9423959287761e-06
-1.68190893296335e-05
-2.40970065801296e-05
-6.19861002365424e-06
-3.09277811880427e-05
-2.23829021043851e-05
-3.08718416441956e-05
-2.32067136835094e-05
-2.57779822827348e-05
-2.77462428923164e-05
-2.55803066764037e-05
-1.89651348312247e-06
-1.90852919985969e-05
-1.16186870134226e-05
-2.24144224041548e-05
-3.22645535196118e-05
3.12346747203677e-07
-2.65013450778333e-05
-3.80242419721448e-05
-4.19084774018859e-06
-3.69534991607338e-06
-8.66981573909387e-06
2.34015569385051e-06
-1.38430934568336e-05
-3.9361711447789e-05
-2.31693837309105e-05
-2.71079522344146e-05
-9.1635527796676e-06
-1.64437072755289e-05
-1.88065720837561e-05
-1.85981220361214e-05
-2.13794961386966e-05
-2.40687285815421e-05
-1.20740595650276e-05
-6.7004267418093e-06
-6.93067968454949e-06
-1.18231062756587e-05
-3.71770433814124e-07
-6.31764407610271e-06
-1.61114723151833e-06
2.50682980889902e-06
-1.61870883337171e-05
-3.14021038914543e-05
-2.44470804819066e-05
-3.07242709648026e-05
-1.83168862442213e-05
-5.94725166261137e-06
-1.46230705330447e-05
-1.43772671033889e-05
-2.67164884964031e-05
-4.98230736508456e-06
-1.51530216557264e-05
-3.13648248925879e-05
-2.45639960830437e-05
-1.79580706897647e-05
-6.35140961625101e-06
-4.4673571681865e-05
-9.24527192284798e-06
-1.92300325684444e-05
7.1410624016238e-06
-5.19472565126734e-06
-2.24584919248399e-05
-4.27726986404448e-06
-3.65856677664974e-05
-1.7696491428242e-05
-1.23092266559444e-05
-3.91535025255065e-05
-2.10501048057096e-05
-3.22857887714227e-05
-2.52597236359144e-05
-1.26943462182931e-05
-9.36356198156031e-06
-6.64003777313784e-06
-3.73339921327202e-05
-1.89265584807243e-05
-2.74508893803881e-05
-1.67747301337415e-05
-1.98274104698022e-05
-3.50216057908695e-05
-2.19685830121744e-05
1.88605533861233e-06
-3.68057756586112e-05
-3.26678573133121e-05
-3.45116713135793e-05
-8.29857038168885e-06
-2.00995927318257e-05
-2.79180336853921e-05
-2.90048604522704e-05
-3.09718956227869e-06
-9.13973546139638e-06
-2.52430781728512e-05
-1.73315501627425e-05
-2.69723358821642e-05
-1.68420756532995e-05
-3.16202407810852e-05
-6.84401077379637e-06
-2.03742879303731e-07
-3.97716344927887e-05
-8.96078681299781e-06
-1.25680615813493e-05
-3.07703873210712e-05
-2.02730120673046e-05
-3.40450211381948e-05
-3.27248886615565e-05
-2.16822432184117e-05
-3.5084914813548e-05
-1.74999844539429e-05
-7.40765468695313e-06
-2.58379148625717e-05
-3.44234388355587e-05
-3.94504332921249e-05
-1.67767819896129e-05
-2.80459400860479e-05
-2.45549091853275e-05
-1.40882965898545e-05
-1.61773445629368e-05
-3.38562342526389e-05
-1.62119463037821e-05
-2.06746028843381e-05
-6.78326079203315e-06
-8.34101280775021e-06
-1.47056818475241e-05
-1.60535347015104e-05
-1.78999215193417e-05
-1.93120128936262e-05
-6.42812440032058e-06
-2.88257690502851e-05
-2.51995870255522e-05
-1.12938259864871e-05
5.43052335083562e-06
1.63782665413878e-05
-2.53430547915721e-05
-1.16514462621915e-05
-1.75578460834356e-05
-1.84646115356403e-05
-2.47297606416137e-05
-1.63787095572158e-05
1.81998200424846e-06
-4.89455533806485e-07
-1.54817562340038e-05
-1.47933942965059e-05
-1.90614878138166e-05
-1.62000340108575e-05
-3.27574231288746e-05
-1.7807970716103e-05
-2.25056790854124e-05
-5.35348025979621e-06
-2.24535457223678e-05
-1.56577594689412e-05
-3.19858693967078e-05
2.36660111570592e-06
-8.26507582894402e-06
-8.86686997622468e-06
-1.18757248774609e-05
-1.12372200662346e-05
-2.32907126440708e-05
-3.73481717344955e-05
-2.10015973151562e-05
-9.2000075704308e-06
-2.24863644354906e-05
-3.27603486763398e-05
-3.30909421422853e-05
-3.64544818090124e-05
-2.43610254675532e-06
-3.46830808797485e-05
-1.27947651781251e-05
-2.22087956439531e-05
-2.0780257957924e-05
-1.14191711196233e-05
-2.53813746584074e-05
-1.36312224366712e-05
-3.26894770219668e-05
-1.55807019924147e-05
-2.97206674430794e-05
-1.20201314413778e-05
3.47533345450784e-06
-1.81771092568954e-05
-3.64716859480844e-05
-5.89674753117913e-06
-2.39704130664671e-06
-9.17352170029317e-06
-1.73190276972531e-05
-9.25198715854936e-06
-1.30696114457342e-05
-2.83973054565396e-05
-2.09759048598273e-05
-3.05612124085332e-05
-1.9102762694841e-06
-3.04424360233382e-05
-3.88916830362176e-05
-1.68065487336109e-05
-1.86873122083854e-05
-3.26348286150876e-05
-8.08452400421478e-06
-1.02910187123995e-05
-2.1576503752466e-07
-2.85465124016199e-05
-2.10605428874147e-05
-2.22864257070937e-05
-3.46522776965869e-05
-7.23947215170192e-06
-1.15042744032441e-05
-1.0441392989414e-05
-3.58693296055615e-06
-2.11247959262291e-05
-1.86656046106531e-05
-1.01894406765088e-05
-2.41808507082263e-05
1.46531037234383e-07
-1.50072344504761e-05
-3.35774946692522e-05
-1.55324727561494e-05
-1.92229799757706e-05
-9.66348794629597e-06
-8.59747675911863e-06
-2.13407587289011e-05
-1.17275814827894e-05
-2.42387759303838e-05
-1.02616308474534e-05
-1.60222191151438e-05
-1.67088375202233e-05
-3.6129638888832e-05
-2.41234987212937e-05
2.07423295029682e-06
1.97602958142479e-05
-1.64964399269331e-05
-2.40304537675564e-05
-8.06225079386645e-06
-1.00994572732979e-05
-7.03269502674999e-06
-3.08893240605036e-05
-1.60697530427969e-05
-1.1925671763704e-05
-6.30335089862732e-06
-2.52732996860596e-05
-1.09429077452984e-05
-1.20843786196405e-05
-8.474828927438e-06
-4.11727992678195e-06
-1.8807895701718e-05
-1.74790080437214e-05
-1.75984184864494e-05
-3.86656739391943e-05
-3.77633458475816e-05
-3.20906700973309e-05
-3.45108588857968e-05
-2.89404705261824e-05
-1.42374051819746e-05
-1.25796272291177e-05
-4.25199624296997e-06
5.98258005901889e-06
-1.00517589973424e-06
-2.97862424618178e-05
-3.45190871126333e-05
-3.62645546140698e-05
-1.52556655682341e-05
-1.68862369047191e-05
-3.20291490088297e-05
-1.11876025641586e-05
-1.91765081052844e-05
-3.56338216839985e-05
-2.09993598476652e-05
-2.19072362657263e-05
-2.40221463764972e-06
-9.70772291030658e-06
-8.72710396642501e-06
-3.13465130845157e-05
-2.75549115318741e-05
-2.54230402166123e-05
-1.01547094287749e-05
-2.64857120955188e-05
-1.37237810664197e-05
-3.28099326987684e-05
-2.01617550695682e-05
-1.62599178938956e-05
-1.00668896058926e-05
-1.29828749765264e-05
-2.09724198565334e-05
-1.6810479027484e-05
-1.80832237108504e-05
-2.01151815362147e-05
-3.98992778912314e-05
-2.86530043128144e-06
-8.6126647071307e-06
-4.9517898180063e-06
-6.91214142829241e-06
-2.19071690445947e-05
-2.00220202900864e-05
1.54512253202275e-06
-1.63971790741592e-05
-9.7509805900302e-06
-5.05149432965868e-06
-3.43763667785966e-05
-1.92426241577631e-05
-2.21166679508086e-05
-2.61532309251078e-05
-1.8934863142762e-05
-2.42760733550734e-05
-3.77380825910713e-05
-2.51543329293336e-05
-8.56446697429977e-06
-6.98510067200762e-06
-3.35981924783866e-05
-2.6335881376364e-05
-3.11992855176575e-05
-2.37392754559253e-05
-3.10443455231772e-05
7.8891683792524e-06
-1.63573440904831e-05
-6.62953878047572e-06
-3.10536433789955e-05
-2.12487956561505e-06
-2.16523261342092e-05
-3.00137329124408e-05
-3.50804949336144e-05
-3.15941074946841e-05
-1.91407351391175e-05
-1.45920502839317e-05
-2.53860482538042e-05
-3.45304086317215e-05
-5.16374989076785e-06
-2.51424564841729e-05
-2.47670219614047e-05
-3.28717482305357e-05
3.54122996186172e-06
-2.25066844860484e-05
-3.06799505319665e-05
-2.1387836782444e-05
-1.03603660859814e-05
-2.66080648332812e-05
-7.70189402282623e-06
-1.72487176933967e-05
-1.64757026671968e-05
-5.70863192793385e-06
-1.27563630514037e-05
-9.00242531289671e-06
-6.16104468192234e-06
5.76416908848226e-06
-2.48528832086718e-05
-1.19077133539573e-05
8.54972354480166e-06
-1.52732125124678e-05
-1.38727537036016e-05
-4.42420294295234e-06
-3.36341797253894e-05
-1.20506269280961e-05
-2.69260404048677e-05
-1.7047207545552e-05
-1.07022427580254e-05
-2.65113833867825e-05
-4.11609933928863e-06
-1.62062202139001e-07
-2.63304080756005e-05
-1.05907253422846e-05
-1.21203285746405e-05
-1.0372490492881e-05
6.60870445805169e-06
-3.39551623783394e-05
-1.60757035521547e-05
-1.14752279991712e-05
-4.40214383093281e-05
-1.3183699075578e-05
-9.45809661790687e-06
-1.26663166060387e-05
-2.46152926407798e-05
-3.73522308084039e-05
-3.26300215313081e-05
-4.10358422872475e-05
7.9049583917344e-06
-2.20474603185691e-05
-1.41533770245372e-05
-1.42931332200378e-05
-4.01646952475927e-05
-1.98263827320484e-05
-1.1231834335514e-05
-3.13113503635123e-05
-2.78103252294989e-06
-3.596208042722e-05
-3.3121268522407e-05
-1.28278553836575e-05
-2.31744504899512e-05
-2.67748713415304e-05
-1.12944344930923e-05
-2.78856831964956e-05
-1.89656630080104e-05
-2.44058818532771e-05
-1.84486653852463e-05
-2.09332876947069e-05
2.53830173143735e-06
-1.35333941397934e-05
-1.56789502923227e-05
-1.39975626454554e-05
-2.48675952164771e-05
-9.09673322185838e-06
-2.47069618360474e-05
-2.17459602240812e-05
-2.65230211258011e-05
-3.14002365030983e-05
-2.41752412518702e-05
-2.74763436400461e-05
5.86175322743769e-06
-1.20523427388916e-05
-2.75101211696842e-05
-9.39529527892534e-06
-5.02650915825569e-08
-2.35491444141869e-05
-6.0854197625885e-06
-2.11347296760057e-05
-4.79646752502098e-06
-3.28239012669562e-05
-1.14856895273302e-05
-3.53711442341643e-05
-1.30534843651165e-05
-2.25522104222584e-05
-1.38695288664131e-05
-1.0184552797334e-05
-3.25504479900295e-05
-1.99454834315219e-05
-1.63642158611741e-06
-1.6087436950722e-05
-5.38368262822477e-06
1.34611994576278e-06
-1.32690752633229e-05
-3.43474005488291e-05
-1.77456780078312e-05
-2.26497559309066e-05
1.0672702437539e-06
-1.56376721708304e-05
-2.95241677416308e-05
-3.72055995738255e-05
-1.90277564336644e-05
-3.69357614275024e-06
-1.56904449450838e-05
-3.12851460292559e-05
-1.15002224621121e-05
-2.05473746474255e-05
-2.43752112852776e-05
-2.5568501616235e-05
-1.7974983507103e-05
-4.01683431219099e-05
-3.49171772011447e-05
-1.12626258913823e-05
-5.88110425708792e-06
-2.97972312617478e-05
-2.36144117528978e-05
-7.89669745650859e-06
-1.41581579006652e-05
-2.2401390647246e-05
-8.9079111935162e-06
7.01912832823298e-06
-1.75370650310383e-05
-1.32978795458097e-05
-3.89663185952895e-05
-1.1337442520586e-05
-1.12744043539305e-05
-1.79885487388345e-05
-6.32249754883272e-06
3.35757806196364e-06
-6.99839396518644e-06
-2.38283842969219e-05
-1.58843279728933e-05
-1.23151253402038e-05
-1.59762626986479e-05
-4.35025004223745e-06
-2.95995749553092e-06
-1.2052189668074e-05
-1.43235464854185e-05
-9.16507639540414e-06
-1.56620815028058e-05
-3.54638300938135e-05
-4.31264101776259e-05
-1.68144678511436e-05
-2.37241495043998e-05
-2.25849928242085e-06
-1.60940556168923e-05
-2.38963336763665e-05
-3.67081828705193e-05
-1.39246018598751e-05
-3.59681136204995e-05
-2.8871422757168e-05
4.72374462210754e-06
-7.52189548498058e-06
-2.80295150634998e-05
-1.18047976213724e-05
-1.60149924474876e-05
-4.76874924457652e-06
-1.17229402666521e-05
-1.15947100063039e-05
-6.87913905466283e-06
-2.5222925061271e-05
-2.44964263956464e-05
-2.1081534841496e-05
-2.55845708991409e-05
-2.74508702547188e-05
-4.95197679208375e-07
-2.13573303956924e-05
-6.46694382417297e-06
-2.96575176056334e-05
-2.93769343243325e-06
-7.78299942935306e-06
-1.84952663562733e-05
-5.79330792101246e-06
-1.97177676991421e-05
-1.8137149899519e-05
-1.80286226049883e-05
-1.03069757041914e-05
-2.31438826441195e-05
-3.60238020658804e-05
-3.86312295009174e-05
-2.38634529192902e-05
-3.16841636381591e-05
-4.27099083854735e-06
-3.28325228280901e-05
-2.76678051116988e-05
-5.52428412142253e-06
-2.88482236523503e-05
-2.67833416277513e-05
-2.26449835566487e-05
-2.14289049914917e-05
-1.24419802640112e-05
-2.26100530810886e-05
-1.12257869300035e-05
-1.15455250217375e-05
-9.7748739313864e-06
-2.09827503636735e-05
-1.7614475491719e-05
-1.70712199183237e-05
-4.39565182814722e-06
-4.41337505501913e-05
-1.65889285371859e-05
-1.13491036204606e-05
-3.44805970614872e-05
-6.67019720746892e-06
-3.76316012442427e-05
-9.92227570901992e-06
-9.06540033359633e-06
-1.70657578216795e-05
-7.12381920400441e-06
-1.27139262350444e-05
-1.52294327975122e-05
-2.54749923046654e-05
1.10183883758547e-06
-1.84671848634664e-05
-3.13562943268037e-05
-1.62250091333211e-05
-1.053887003186e-05
-2.609205750977e-05
-2.98662595822677e-05
6.37438384851968e-07
-9.89421336908048e-06
-1.96692349349611e-06
-1.3852220192314e-05
-1.95354688072292e-05
-1.21724952688001e-05
-2.18607279370442e-05
-5.7648224183829e-06
-3.47869305633174e-05
-1.96324204797486e-05
-3.40027117272848e-05
-3.17972698887296e-05
-1.3736090348543e-05
-2.16042794010272e-05
-4.86498806116711e-05
-1.42846421677746e-05
-6.84167068016478e-06
-2.18053805101011e-05
-9.39375122925782e-06
-1.83085955869016e-05
-2.94812543749891e-05
-1.86270372626497e-05
4.48860523698803e-07
-3.39494165414804e-05
-1.68463110957354e-05
-4.17819984706618e-05
-1.36688731893592e-05
-9.60271878474257e-06
-3.00729401920008e-05
-1.84942788566652e-05
-4.13930573564456e-05
-2.29728402937221e-05
-4.81357958118925e-06
-3.67048951091329e-05
-3.67175189141855e-05
-2.83833101415057e-06
-9.74053804036954e-06
-1.65505082869738e-05
-2.80960883074143e-05
-1.6938678180563e-05
-6.46404583455034e-06
-2.03537687567282e-05
-8.59138893124169e-06
-9.61036518342552e-07
-2.83734102572254e-05
-3.85746335371983e-05
-2.92340472517737e-06
-1.73110902872272e-05
-2.66699045707439e-05
-1.96012415034655e-05
-8.77921897651553e-07
-3.3504218706203e-05
-2.96346778875231e-05
-2.77795336571965e-05
-2.53674289545471e-05
-2.12770438980249e-06
-8.86582446014676e-06
-2.41232243231684e-05
-1.47002922317582e-05
-3.58295478160539e-05
-3.06033066185064e-05
-9.6686278415612e-06
-3.42089754046803e-05
-1.75536179349751e-05
-1.16016443290989e-05
-3.4515954590128e-05
-2.27689077830415e-05
-1.75602143412097e-05
-9.24514948513134e-06
-1.38034893058222e-05
-1.56956299848745e-05
-2.5484256439157e-05
-1.94583011519756e-05
-2.07227251828794e-05
-7.71766020428211e-06
-1.1303563543477e-05
-1.26245639834403e-05
-4.72338381545328e-05
-1.03360183839861e-05
-2.34353779694645e-05
-1.97505945664468e-05
-3.03621040534896e-05
-6.30167745157434e-06
-1.02918781021546e-05
-1.20908641252708e-05
-2.38245304298458e-05
-1.94285269586074e-05
-2.81969439454188e-05
-1.69370285499955e-05
-1.3683327458371e-05
-3.00777371501105e-06
-1.8907656576361e-05
-2.15424332906373e-05
-1.41928900589749e-05
-8.27862270729945e-06
-1.20803604230272e-05
4.65471102916777e-06
-3.06265738791142e-05
-1.46302073065383e-05
-1.58304736997602e-05
-4.24178787727555e-05
1.6564600905662e-05
-3.84291244061258e-05
-2.78685365758466e-05
-4.13660442878408e-05
-1.18024989717567e-05
-2.75842534360581e-05
-1.37675369953858e-05
-2.97537806075891e-05
-2.07292952611282e-05
-2.02146074259153e-05
-1.16733092876232e-05
-1.10798404453563e-05
-2.33751383901938e-05
-1.24472000603664e-05
-2.82540950003897e-05
-1.06530787455509e-05
-1.69610208490722e-05
-3.11516008273508e-05
-2.94902061675179e-05
-1.12163632544835e-05
-1.25398443903869e-05
-1.9179887181615e-05
-3.41745752117647e-05
-1.66455131138476e-05
-2.64775662486242e-05
-2.30990556597335e-05
3.07919798083716e-06
-3.95827321256623e-05
-2.79251991796481e-05
-2.1266313567164e-05
-1.42779249049544e-05
-1.56970375448453e-05
-1.13807443803505e-05
-1.90789925807868e-05
-2.7969918982175e-05
-1.77046363444476e-05
-1.16804693347473e-05
-2.34404132541707e-05
-1.98314601981892e-05
-1.92076332489339e-05
-1.71436784739612e-05
-2.39796799477175e-05
-7.37810225115e-07
-5.42058526629207e-05
-3.15682094791208e-06
-2.15706672002767e-05
-3.37587554550428e-05
-1.31330697803047e-05
-3.24899317888422e-05
-5.8679410670737e-06
-3.31541863871085e-05
-4.12945722910326e-05
-3.30055150187498e-05
-2.25101745065861e-05
-6.87309858978738e-06
-1.50496643972624e-05
-2.62774542569461e-05
-3.04298895727998e-05
-2.72778152446245e-05
-2.80534537643016e-06
-2.55009934416655e-05
-3.39254734254765e-05
-3.52139733290577e-05
-2.644170616788e-05
-2.35601508033837e-05
-1.61820290442346e-05
-2.12265360169642e-05
-3.70680551192099e-05
-1.44267046238467e-05
-6.29155548872684e-06
-2.11784309065248e-05
-2.63494976388241e-05
-1.58006248203409e-05
-1.28628270064552e-05
-3.16397079455002e-05
-2.06458351580357e-05
-2.57709170025579e-05
-2.07988954032821e-05
-1.65884836412838e-05
-1.03617893314448e-05
-1.06892881299117e-05
-1.90543134235262e-05
-7.11882685861268e-06
-1.40892575101684e-05
-2.03973332885487e-05
-1.9705767789452e-05
-3.19762197652642e-05
-2.08901769408665e-05
-2.86712717458722e-05
-2.25303136465745e-05
-1.68384510022419e-05
-3.2828763131362e-05
-2.56703420101503e-05
-1.70607216051388e-05
-3.3000274358432e-05
-1.48786232061558e-05
-1.86885109003332e-05
-2.55465271727247e-05
-7.6572655581492e-06
-3.24847641048065e-05
-1.53186113774723e-05
-1.947548755166e-05
-1.34672348538602e-05
-1.97480315173352e-05
-2.4391834759218e-05
-1.66535881836008e-05
2.40373287633003e-06
-3.97849226712968e-06
-1.80366563621493e-05
-4.30287305199399e-05
-9.45845638994674e-06
-1.89575852585266e-05
-2.80169478454036e-05
-9.93455854460092e-06
-1.56411885205077e-05
-1.03442013237107e-05
-2.28500014647103e-05
-1.46142858094208e-05
-1.59716774826783e-05
-2.51389345094922e-05
-1.4349109148886e-05
-3.05848389463318e-05
-2.80754335427153e-05
-3.39102602422958e-06
-2.46547828240267e-05
-2.87395317182825e-05
-2.63821131407205e-06
-2.31273408668598e-05
-4.25625893608024e-05
-6.9563073102278e-06
-1.92909181526468e-05
-2.1524155713855e-05
-3.9989144089106e-05
-2.01169545067888e-05
-4.36126261810329e-05
-1.93394078530523e-05
-2.73628013255563e-05
-2.87640763612705e-05
-5.73664925808542e-06
-1.06991707116006e-05
-1.30086984161876e-05
9.86555459616622e-06
-1.28589202939348e-05
-5.73814137111263e-06
-2.44189964872006e-06
-1.67132678842729e-05
-2.32007328275282e-05
-1.69286244171506e-05
-1.89983712189055e-05
-1.62744824015589e-05
-3.55192166801253e-05
-1.43687903231248e-05
-5.13348362256972e-06
-2.96798918736489e-06
-1.04764750968169e-05
-3.04102040758012e-05
-2.42244896655622e-05
-2.68211883202856e-05
-2.04892212857982e-05
-2.94359745611721e-05
-2.06438704319122e-05
-2.36016955361028e-05
-4.66059109220771e-05
-7.22179047234803e-06
-2.6910467539119e-05
-5.12281930980497e-06
-1.71134538936145e-05
-1.80258615947449e-05
-2.65877484931108e-05
-9.98647276121174e-06
9.15544449195003e-06
-2.55946335525371e-05
-1.15505037672736e-05
-1.43614771683464e-05
-6.55573239372729e-06
-1.48256100095873e-05
-4.33502452005921e-05
-2.72075114853976e-05
-9.49754727996975e-06
-2.39736448315654e-05
-8.97773982085416e-06
-4.23485209830443e-06
1.00959067325033e-05
-7.92819921021799e-06
-4.76528706307676e-06
-1.40313625117506e-05
-1.84873108990514e-05
-3.78856096278073e-05
-1.82494095924315e-05
-7.59057202274123e-06
-3.38774298984087e-05
-2.01979038469352e-05
-3.49385545890976e-05
-2.19661935351624e-05
-3.3336910491481e-05
-2.4177394021292e-05
-3.54730576941845e-05
-1.75506331638749e-05
-1.15945742541064e-05
-1.75713203523793e-05
-1.45575994772518e-05
-7.62887097129217e-06
-3.91731587383441e-05
-3.27045478159583e-05
-5.89610771999914e-06
-1.19442882719218e-05
-2.77279088255418e-05
-3.41339295572232e-05
-3.93261410320226e-05
-1.47217140298915e-05
-3.44139190471671e-05
-1.71821143260403e-05
-7.73128984173481e-06
-3.57956253955392e-06
-2.57476778962423e-05
-3.18503615283036e-05
-2.38993965280935e-05
-2.57437305713806e-06
-3.7241062824367e-05
-3.01959747665968e-05
-1.31146214075436e-05
-8.72467045710646e-06
-4.48915291445169e-05
-9.63624435947193e-06
-2.20181160226024e-05
-1.92560141208889e-05
-1.58681773476046e-05
-1.31406700957232e-05
-2.90081471445545e-05
-9.33055667690672e-06
-2.10170482712736e-05
-1.54367251712185e-05
-2.1407094283317e-05
-1.10462647284936e-05
-7.79315505623304e-06
-1.06674210630611e-05
-1.60859179697599e-06
-4.07035332026652e-05
-1.27563817341764e-05
2.54189732539719e-07
-1.73003988809703e-05
-1.77679717058569e-05
-1.94090785605957e-05
2.43608364404549e-06
-9.49331149796438e-06
-2.58378985879668e-05
-1.13893395239988e-05
-3.21590405147196e-05
-2.46634675890306e-05
-2.27821484299592e-05
-1.43680604289264e-05
1.36979335892428e-07
-2.0676435267096e-05
-2.95567546568111e-05
-5.95826937802625e-06
-1.43632140827161e-05
-1.00861884177036e-05
-3.00168081958988e-05
-3.92939227917324e-05
-3.64974311109084e-06
-1.70402121994748e-05
-2.19108857152818e-05
-2.88149883025255e-05
-2.81749252659405e-05
-1.41576187439308e-05
3.54279237118338e-06
-1.55733592427387e-05
-8.38066173498065e-06
-2.2422444156185e-05
-2.46536011936887e-05
-3.8719457762716e-05
-1.61933474452719e-05
-1.16017865712041e-05
-2.14366653111759e-05
-2.37838531012013e-05
-2.41520411947508e-05
-2.10159890019832e-05
6.04708203514583e-06
-3.22022950707377e-05
-2.37536505157985e-05
-1.93073795876725e-05
-1.28066902533276e-05
-2.48348188661928e-05
-3.56320254643013e-05
-1.99022175944205e-05
-8.98492974964872e-06
-1.57078244400415e-05
-1.71988978474245e-05
-2.65976367274347e-05
-1.30156646896514e-05
-1.45000273105502e-05
-1.68608546329064e-05
-3.66801434075166e-06
-1.60254874649364e-05
-2.81908916905125e-05
-2.33861262140899e-05
-2.46988425500623e-05
-2.26707189379135e-05
-2.23301514033068e-05
-3.29565160968393e-05
-2.46567499384e-05
-3.71668071776957e-05
-1.8321742713527e-05
3.62782137627495e-06
-2.38052820642059e-05
-2.3595210882841e-05
-1.24945873840143e-07
-2.67050655369716e-05
-2.57772324356058e-05
-3.13223203936059e-05
-7.3141026850416e-06
-1.77532041798402e-05
-5.82925943462222e-06
-3.120900029323e-05
-1.8208885437645e-05
-1.83028763351967e-05
-1.64839358964342e-05
-3.72762837309749e-05
-2.30339779092433e-05
-2.1492802017691e-05
-2.84767946435822e-05
-1.68761527507164e-05
-1.41640775296656e-05
-1.78040314702573e-05
-1.23950175426586e-05
-2.48365411950924e-05
-3.11875188464118e-05
-1.61987592436268e-05
-1.1629793210219e-07
-1.93236043690681e-05
-1.45735381270005e-05
-8.93311026891832e-06
1.88506153481552e-06
1.25172641858799e-06
-4.28114231034079e-05
-2.34885713702145e-06
-2.98119003823021e-05
-3.18987367747414e-05
-2.76081878785183e-05
-2.74401331387402e-05
-1.84423909167148e-05
-1.64025057248165e-05
2.32418319540887e-06
-1.00956980168866e-05
-1.39288959062585e-05
-1.89364069537238e-05
-3.90804652596456e-06
-4.01285843279833e-05
-2.40918481694053e-05
-2.00432075515056e-05
-2.37282622178774e-05
-3.81362275932407e-05
-2.10697318994052e-05
-1.04782387170151e-05
7.25995028338304e-06
-3.98375904995283e-06
-1.25078498710093e-05
-1.15771900427129e-05
-1.48836118694387e-05
-1.04442231024604e-05
-1.17303436299137e-05
-1.75916453471584e-05
2.91733568373298e-06
-2.41522599017945e-05
-1.4369904308103e-05
-2.2206285921354e-05
-2.49206099148904e-05
-2.2553173085369e-05
-2.89705209290685e-05
-2.17430751438899e-05
-2.30628152810485e-05
-1.85376543378976e-05
-2.20299870627095e-05
-2.37109342671686e-05
-3.14437632729896e-05
-4.34495243038128e-05
-9.68196931053908e-06
-1.86680145817715e-05
-1.20182967811421e-05
-1.1769134248989e-05
-2.70471215939313e-05
-2.39605652619337e-05
-7.9632658362989e-06
4.25900859422341e-07
-3.78653309673031e-05
-8.29292014736278e-06
-2.13484146193917e-05
-2.16821101985782e-05
-2.4624518222237e-05
-9.59971522310791e-06
-1.68900801910744e-07
-1.03990668093898e-05
2.69606252572975e-07
-5.54674364370155e-06
-3.45047371175306e-05
-5.26978774347636e-06
-1.98328317817302e-05
-6.64084392442821e-06
-1.54543763720128e-05
-2.42044179520716e-05
-1.36047368505443e-05
-2.11028413713266e-05
-2.51818114005801e-05
-2.19112424933655e-05
-1.51984264651738e-05
-3.15220419952007e-05
-1.06898796164081e-06
5.28242794311624e-06
-2.76951966921314e-05
-3.93355017622244e-05
-1.74432967573186e-05
-8.79535545412799e-06
-1.4704573554014e-05
-3.62564535152727e-05
-1.84818740793355e-05
-3.0264927434993e-05
-5.77003303473005e-05
-3.05448430366238e-05
-2.08582077000446e-05
-1.8413393856823e-05
-3.27205203439085e-05
-9.16641689055379e-06
-2.09492075832209e-05
-8.83955491548398e-06
-4.73349778851163e-06
-3.17583451091225e-05
-2.1280402566112e-05
-1.05318446539977e-05
-2.62073859013775e-05
-1.0014223787132e-05
-1.07692527437568e-05
-1.45713821684101e-05
-4.50318809483417e-06
-2.30338693212523e-05
-1.34363746443891e-05
-1.06783248154401e-05
-8.80416819114939e-06
6.21597466030329e-07
-3.48412527737146e-05
-6.30844570353655e-06
-1.23417519101688e-05
-1.6504560561799e-05
-1.56847324861158e-05
-3.56913324974533e-05
-2.94750256964347e-05
-2.64509116696612e-06
-2.12319665430883e-05
-1.74210189563627e-05
-3.00696230438813e-05
-3.30644848061806e-05
-4.95312333616201e-06
-2.49616774748785e-05
-2.31704895553313e-05
-1.80652102063789e-05
-3.17333903704002e-05
-1.94922220642783e-05
-4.42406015945775e-05
-9.82253145789689e-06
2.4029406550295e-07
-1.65684332660037e-05
-3.0016727411816e-05
-2.16073098780516e-05
-1.58662193473443e-05
-1.82367450429561e-05
-2.98686115479453e-05
-8.96222003752372e-06
-2.9098048774619e-06
-2.71036468589009e-05
-2.52428680203444e-05
-1.62187788664823e-05
-3.21638649702939e-05
-8.72862835278537e-06
-2.63496668007469e-05
-1.04933192116411e-05
-4.32866896729288e-05
-3.0197417884877e-05
-2.33633024118968e-05
-3.113664383501e-05
-2.78848539573039e-05
-2.54914685395985e-05
-7.30269146607473e-06
-9.27319920236812e-06
-3.6030238895682e-06
-1.56861683196234e-05
-1.4595072881834e-05
-1.74910075655845e-05
-2.13309524341002e-05
-2.06820643056768e-05
-7.01943773921765e-06
-3.29029221332356e-05
-1.226517346501e-05
-1.52907850462531e-05
7.54846424034257e-06
-2.46762758305006e-05
-1.85379463586643e-05
-2.22620856954626e-05
-5.53724755722068e-05
3.2155414484368e-06
-2.28614019635067e-05
-4.21588571465385e-05
-1.59598858551729e-05
-1.28278884445861e-05
-1.96065279225551e-05
-3.55841859822708e-05
-2.65989870622371e-05
-1.69026780222126e-06
-1.29334176802178e-05
-2.5010713681237e-05
-2.43414826755287e-05
-9.7098599085744e-06
-1.17941056792039e-05
1.60045539069909e-05
-1.96479785490291e-05
-1.89863738453404e-05
3.23627116803132e-07
-2.94430208042341e-05
-3.91428456474449e-05
-2.0964576385852e-05
-1.59217807067958e-05
-2.48317303849974e-05
-3.38108931497081e-05
-1.71576026533648e-05
-1.7863484707889e-05
-4.48373143854653e-05
-2.54055152380311e-05
-3.62959575049413e-05
-2.2032224049646e-05
-3.86103056381357e-05
-1.14316553738491e-05
-2.60923683556078e-05
-1.85450264391326e-05
-1.64982187650744e-05
-1.51803924105333e-05
-2.74711532090579e-05
-2.53314148661414e-05
-1.8399979244653e-05
-1.39191809332496e-05
-4.75125874369029e-06
-2.07692281901222e-05
-3.66129569486598e-05
-2.65830821656504e-05
-1.39447673329032e-05
-3.23195938936265e-05
-3.86964063268934e-05
-5.36780443308329e-05
2.90338193391061e-06
-3.97668625567588e-05
-2.42382829880262e-05
-2.93668797141747e-05
-1.33663162180924e-06
-1.60480316433488e-05
-4.01300805232029e-05
-1.5575478540503e-05
-2.92641426750573e-05
-1.52226130466989e-05
-1.307525482191e-05
-3.19239185563513e-05
-8.39368124372864e-06
-6.46456581975077e-06
-1.88638519226412e-05
-3.54382191532216e-05
-2.33156709799907e-05
-1.53386719716952e-06
-1.40919217086147e-05
-3.14207275310579e-05
-2.33709320548805e-05
-2.94328074685923e-05
-2.11427192390661e-05
-1.1041287378648e-05
-2.04087849044098e-05
-4.07682804282346e-05
-3.47596860859657e-05
-2.39678276309722e-05
-2.85412711601111e-05
-2.3736199444424e-05
-2.07239487068597e-05
-8.97053882991906e-06
-2.28068059072376e-05
-8.13604887535775e-06
-2.41199484286003e-05
-2.13649667840395e-05
-2.33423532589922e-05
-1.14661234416611e-05
-8.38743598255838e-06
-2.00652467659595e-05
-9.92106595760874e-06
-2.36786901991012e-05
-1.80422443730449e-05
-1.35473141959459e-05
-2.87611817261186e-05
-9.80082234278161e-06
-8.70489553227308e-06
-3.2532782058709e-05
-3.55308413954211e-05
-2.31321318305927e-05
-2.33069065159515e-05
-1.45366573644076e-05
-1.74330985916362e-05
-3.03478953060493e-05
-1.94830573953367e-05
-4.33877293467243e-05
-9.66727634233516e-07
-1.89702215512312e-05
-3.06559447578583e-05
-4.64761289259395e-06
-4.24015160837884e-05
-8.10863341988343e-06
-6.93129183910665e-06
-1.83895569288558e-05
-4.03235503890456e-05
-2.32569766689016e-05
-1.96301786943723e-05
-2.81761223519356e-05
-3.44732676828523e-05
-1.09770079834504e-05
-2.1815928410489e-05
1.00930491379942e-05
-3.69400027008575e-06
-2.81109239222218e-05
-2.22733622316565e-05
-2.55059528008241e-05
-3.36996993702443e-05
-1.61617096164679e-05
-2.02727043063515e-05
-3.69820079126628e-05
-2.80765761952873e-05
-1.71078145812353e-05
-2.51095660382989e-06
-1.73714978728431e-05
-2.10538347752417e-05
-1.81853111338068e-05
-1.50475382729214e-05
-3.0308435429098e-05
-1.38551295510121e-05
-2.389082990275e-05
-2.05404241071387e-05
-1.90126703686461e-05
-1.31684349309854e-05
-1.41210204858594e-05
-3.88578997283207e-05
-2.27337488888313e-05
-1.15490708878032e-05
-2.5740142718141e-05
2.29597039180963e-07
-1.44245339678905e-05
-1.55842099746025e-05
-2.88115081009686e-05
1.9016962699399e-06
-1.78388805321605e-05
-1.48936087918516e-05
5.12572819133057e-07
-2.15747022130296e-05
1.26934569145019e-07
-2.25886721016058e-05
-1.28351609172684e-05
-4.36665026262062e-05
-3.69132974881707e-05
-1.0703529259252e-05
-2.09677225750987e-05
-1.64323282927351e-05
-2.54314710224444e-05
-3.26424216327944e-05
-4.83019687045019e-06
-7.76414897759103e-06
-2.06146586397661e-07
-1.99418714587185e-05
-3.3938979419139e-05
-2.41708580685424e-05
9.55075662927723e-07
-2.31218168366415e-05
-3.69562820044412e-05
-1.32611411318423e-05
-2.28673198149604e-05
-2.2753226248527e-05
-1.67982104179419e-05
-2.45727794853659e-05
-2.32945302335251e-05
-8.75741852153512e-06
-2.10945405650925e-05
-4.16298261086711e-06
-2.07458754745278e-05
-2.03712262220771e-05
-2.60310197545575e-05
-5.20169039710702e-05
-1.9517789680928e-05
-1.21322998158074e-05
-9.77343535385914e-06
6.49613701178822e-06
-1.62378574528705e-05
-1.84223857709648e-05
-1.9546773290999e-05
-1.98286748054437e-05
-1.32869496756937e-05
-1.84488746197456e-05
-1.04058521335729e-05
-2.8899871401754e-05
-5.55360444121987e-06
-1.55874961549697e-05
-6.08457456706401e-06
-2.45782970379828e-05
-3.31395662225177e-05
-1.79395599889322e-05
-3.83538870184229e-05
-2.53508826532735e-05
-2.29995894056723e-05
-1.79880832708502e-05
-1.30928849649277e-05
-2.25053853576382e-05
-2.13972585347735e-05
-1.42487595010006e-05
-1.43067437765348e-05
-2.12185598303648e-05
-3.51205689057787e-05
-1.3240045690259e-05
-5.67235899872551e-06
-1.00761807787368e-05
-3.47106825880183e-05
-4.54386353185635e-05
-9.45459860884908e-07
-3.27842023038646e-05
-2.76767439365604e-05
-3.02935457308093e-05
-3.87514103309525e-05
-2.5869598686315e-05
-2.72959174177468e-05
-1.3969401005446e-05
-1.68306035328084e-05
-1.6936649928341e-05
-1.66677569819359e-05
-1.27159633441531e-05
-2.21260140729628e-05
-2.03167957935723e-05
-2.41617003119525e-05
-2.76921998648578e-05
-2.4112638130842e-05
-3.36734997626769e-05
-1.95959399089308e-05
-9.93566478143816e-06
1.52625068027433e-06
-3.18474226764268e-05
-2.16421084508834e-05
-2.0454064591629e-05
-1.83253723191394e-05
-2.3021616169245e-05
-8.13912289085606e-06
-6.57296672082621e-06
-8.69706468308462e-06
-3.35896903870713e-05
-2.81393396958165e-05
-1.58648987149764e-05
-3.04522065029268e-05
-9.0050093209235e-06
-1.05732168438351e-05
-2.26993871972129e-05
-2.34863566323879e-05
-1.70761182402041e-05
-2.46954592264091e-05
-3.18041235321224e-05
-3.13411356187504e-05
-1.7111902906083e-05
-4.02365610570553e-07
-4.21119042324801e-05
-1.90141837014183e-05
1.17468500097284e-06
-8.50554233528859e-06
-2.14367756474261e-05
-9.22581634079769e-06
7.24848849888947e-07
-1.77954381515421e-05
-3.02172838572644e-05
-2.70783286334288e-06
-2.33862127967902e-05
-2.64381316886087e-05
-2.93009486381529e-05
-3.3979465570969e-05
-2.6781904354498e-05
-1.96027071045262e-05
-2.86322861822532e-05
-2.9826011237542e-05
-1.92149972161732e-05
-3.31905345703761e-05
-3.09858034020622e-05
-1.74077360581575e-05
-2.33268652665457e-05
-3.33329755614631e-05
-2.20834329264847e-05
-1.66088281539821e-05
-2.41313903485755e-05
-1.68609986857459e-05
-2.00520379202126e-05
-1.03408945787463e-05
-6.65591293756844e-06
-2.92885969987291e-05
-1.40685035653669e-05
-2.06709070895875e-05
-3.22563110693258e-05
-1.99295325127404e-05
-1.54348326653654e-05
-2.34361861757611e-05
-3.73231118972275e-05
-2.4165944226793e-05
-2.37975217807586e-05
-1.55106863558338e-05
-6.44919796190667e-06
-1.43600274331409e-05
-1.47066470992506e-05
-1.97568665630199e-05
-1.95817334987423e-05
-2.1299025347877e-05
-2.52660086043087e-05
-8.93468154071411e-06
-2.5575845617003e-05
-3.8302609565611e-05
-9.09366313799077e-06
-1.28399152730325e-05
-4.46852152777759e-05
-2.08645998123877e-05
-2.18517681670215e-05
-1.4503173357239e-05
-1.69176286200411e-05
-1.45509052604189e-05
-1.78875523742943e-05
-2.73623447513978e-05
-2.74799201648991e-05
-2.21186485759055e-05
-1.79883237961757e-05
-8.07903615599548e-06
-6.02915889905993e-06
4.33632708140519e-06
-3.34762442702448e-05
-3.56678826787039e-05
-4.19579203559343e-05
-8.47494521676128e-06
-1.80020807010599e-05
-6.86447548523601e-06
-3.96296223629397e-05
-3.50235460422597e-05
-2.79743949972528e-05
-1.55243129914624e-05
2.37316865928912e-06
-1.540724820735e-05
-2.15410872712971e-05
-3.45068140474304e-05
-2.77508265284687e-05
-1.57059628698925e-06
-1.25693580551204e-05
1.74008526698955e-06
-3.88226860242798e-05
-1.0983911204018e-05
-1.44775366234015e-05
-2.35304618023773e-05
-3.22568881302049e-05
-3.55672152415445e-08
-9.33983920068658e-06
-3.12601472721239e-05
-2.00139759901581e-05
-2.17995176542786e-05
-1.55206421263481e-05
-1.99615413792197e-05
-6.34618336434639e-06
-4.44234314065554e-05
-2.53671115914612e-05
-1.94968558247265e-05
-1.61216829421987e-05
-9.50108708606546e-06
-2.92836575832477e-05
-2.31855356494412e-05
-1.72773147321229e-05
-1.10556932263133e-05
-2.24719380488916e-05
-1.32901452230988e-05
-1.6429517757604e-05
-3.26769402553079e-05
-2.75164325267345e-05
-1.99810666486556e-05
-7.76093599223927e-06
-1.84121494325905e-05
-2.04319287294639e-05
4.00468436551935e-06
-1.95064665539078e-05
-3.21029130217275e-05
-4.49290688019273e-06
-2.42951349628708e-05
-1.35520439499123e-05
-3.0358429777804e-05
-2.58522768943524e-05
-2.52077116915198e-06
-2.0654484665291e-05
-7.66385992490138e-06
-2.06534109471886e-05
-3.09037982354484e-05
-2.29354374403636e-05
-2.48309818623861e-05
-2.03401162864986e-06
-2.85164107173825e-05
9.49033082843326e-07
-2.28038319280565e-05
-3.03594205632969e-05
-1.7240797546376e-05
-1.96071972574311e-05
-6.19193473964269e-06
-3.49011468265905e-05
-1.5021067245253e-05
-2.67873616006474e-05
-2.27261924455976e-05
-8.90460100675518e-06
-8.94114072958515e-06
-2.18081941303001e-05
-1.18392843000566e-05
-8.40731006370252e-06
-1.28398955728714e-05
-3.22646784181198e-05
-1.47179167744327e-05
-4.07517515582448e-06
-2.66889352180641e-05
-1.39449583561651e-05
-2.717278991824e-05
-8.06553863887607e-06
-2.7549455423401e-05
-7.67626552680729e-06
7.1596091136013e-06
-2.70715254200365e-05
-1.84834356132458e-05
-1.80311301828336e-05
-2.00595103090048e-05
-1.24113571835516e-05
-1.30717550392584e-05
-9.81574292107413e-06
5.11498675346682e-07
-1.00139487775639e-05
-2.7405442685054e-05
1.45715159116467e-06
-1.92319563343301e-05
-3.21474272226161e-06
-2.21111236148177e-05
-2.79195749113667e-05
-8.77264261937697e-06
-1.99894846044676e-05
-1.56419108016089e-05
-1.93707839059474e-05
-2.38204515797448e-06
-1.75092241475632e-05
-3.04862954981225e-05
-1.74578678367923e-05
-2.50172893313878e-05
-1.79517598218069e-05
-1.08421533823051e-05
-3.03359773548584e-05
-2.58200300696106e-05
8.92904498346194e-06
-2.39235797597246e-05
-1.84671399339552e-05
-1.26002214136051e-05
-1.38467530816805e-05
-8.49249249905063e-06
-4.70423446661312e-06
-2.59162131048935e-05
-2.88430395990599e-05
-1.44688974124568e-05
-3.40907868710743e-05
-2.21980699265789e-05
-1.34163537373835e-05
-2.97026503241437e-05
-2.1496334404974e-05
-2.60374938146165e-05
-1.55202223034456e-05
-3.2160997221904e-05
-1.99867066959522e-05
-9.92647430279108e-06
-9.01520585111914e-06
-2.4139605389041e-05
-1.50954368803813e-05
-7.45828055516481e-06
-6.66880550188418e-06
-2.01247465519053e-05
-1.38347475734272e-05
-1.20656566311864e-05
-2.00904218912586e-05
-1.01499481680097e-05
-3.33135148087587e-05
-4.7306297767363e-05
-1.06977148055165e-05
-2.3023243745528e-05
-4.71797124261352e-07
-3.23538143597679e-06
-2.17788513054934e-05
-2.49566991671059e-06
-3.20427435471796e-05
-1.61961529953859e-05
-1.52419060960125e-05
-2.01338935043377e-05
-1.3322523648667e-05
-1.48346661398007e-05
-2.34314229916085e-05
-2.12847397520137e-06
-1.73329805063389e-05
-1.38122477559009e-05
-1.43702574150131e-05
8.32112476811316e-06
-1.36555823388866e-05
-3.25467843031359e-05
-3.30769614815906e-05
-1.62592622285874e-05
-1.35386135400785e-05
2.16596015993326e-06
-2.0118092787566e-05
-1.91795982370909e-05
-3.24043579445154e-05
-2.3270537064269e-05
-3.15945067075939e-05
-1.8083371969033e-05
-3.19148082642618e-05
5.41474703449462e-07
-2.37469166146096e-05
-3.2776368788616e-05
-2.57549344082333e-05
-2.1583305016342e-05
-2.52635846813386e-05
-1.44928656855219e-05
-1.57060840754288e-05
-3.85928261854054e-06
-1.54393120677087e-05
-1.89309455292007e-05
-1.53064991776549e-05
-1.34642134065096e-05
-2.04871466778961e-05
-3.05427183504468e-05
-2.69205102092856e-06
-9.28418018476357e-06
-3.49392070960544e-05
9.79332673814238e-06
-7.22944235700998e-07
-3.91255163943715e-06
4.08046302622174e-07
-5.47243558964621e-06
-2.03291944031139e-05
-1.79540247904866e-05
-2.33677173014216e-05
-3.47262618612069e-05
-5.93784455891685e-06
-1.83630139876822e-05
-2.30129876226237e-05
-1.88842217441346e-05
-1.26702290141587e-05
-1.45125643496825e-05
-7.09631728767422e-06
-2.79212564716373e-05
-2.55860732564142e-05
-1.21405847573816e-05
-2.45475654931941e-05
-2.28141859865862e-05
-2.77515166553321e-06
-1.49474633057229e-05
-2.08641486192864e-06
-1.59558295254323e-05
-2.3035379743353e-05
-2.11482452338953e-05
2.94459676156501e-07
-4.16627520971963e-05
-1.47478355219136e-05
-3.16860837374215e-05
-5.6576763695463e-06
-2.71605997969018e-05
-1.08379347999638e-06
3.53330457088556e-06
-3.22304313735105e-05
7.30156767833959e-06
-2.70005774254038e-05
-2.7454272781e-05
-2.58714627177923e-05
-1.21663597263038e-05
-9.22916267635951e-06
-3.45722204002142e-05
1.05807130123011e-05
7.99857472372937e-06
-1.44037882118059e-05
-1.26296546212822e-05
9.26100651673589e-06
-1.64581329305686e-05
-2.55898082196364e-05
-1.83185768322523e-05
1.33047561906671e-05
-2.5955351141245e-05
9.90040166877051e-06
-7.67562731239314e-06
-4.50332884333517e-05
-1.95933705583172e-05
-1.03792803123812e-05
-3.19444309812593e-05
-1.82562843628749e-05
-3.34322874806239e-05
-1.99067728999005e-05
-1.02523461111107e-05
1.83715827419257e-06
-8.87823997994144e-06
-1.40711657075364e-05
-6.29243724064323e-06
-8.00103002821924e-06
-2.30431115855175e-05
-1.64238234439788e-05
-1.08604361110358e-06
-2.02224662743333e-05
-2.66176784903247e-05
-3.74508056920061e-05
7.02063367600034e-07
-1.52933874457632e-05
-1.60501565342296e-05
-2.79607625410557e-05
-8.23398131690738e-06
-3.17020159329708e-06
-1.27637239913064e-05
-1.23910432937998e-05
-9.74421129471136e-06
-1.14427299838243e-05
-2.26724249950959e-05
-3.38182129533018e-05
-1.78259798516699e-05
-2.44993899617307e-05
-4.6531207285833e-06
-1.71456356523233e-05
-1.42959780163384e-05
-2.43869699335975e-05
-2.08776356297324e-05
-2.13203864159225e-05
-2.0872847761907e-05
-2.37611557041173e-05
-8.70588660382608e-06
-1.88641087240312e-05
-3.01857350451035e-05
-1.27099603715978e-05
3.25729827935176e-06
-2.02221354643124e-05
-1.47857796988223e-06
-6.23070643775947e-06
-1.17165688838746e-05
-1.05536782264831e-05
-2.46971442307261e-05
-3.17845376536707e-05
-2.2752882143978e-05
-5.42636141880419e-06
-1.4297879755823e-05
-2.67138602330923e-05
-2.24324862421316e-05
-1.80375710663884e-05
-1.83926370259692e-05
-8.06194040043189e-06
-3.19170140034627e-06
-2.26198998128442e-05
-1.10921042310454e-05
-2.74819984597291e-05
-7.96259580980472e-06
-2.39626155229333e-05
-3.14170692028577e-05
-1.13192444464629e-05
-3.27854994926634e-06
-2.19929581637162e-05
-1.0241270327491e-05
4.35752471337445e-07
7.59001631685837e-06
-2.53501402044334e-05
-6.74428573493012e-06
-3.58032875944336e-05
-3.2451836973686e-05
-1.30539813348439e-05
-2.48935837337908e-05
-1.12382720014456e-05
-2.90516840194352e-05
-6.22466021959813e-06
-2.36797980134113e-05
-2.27388623914883e-05
-3.76315370357326e-06
-3.32558008466834e-05
-2.42829387755269e-05
-3.51859836244621e-05
-7.3851242865389e-06
-8.8619235567529e-06
-2.13191807484959e-05
-2.2178124512946e-05
-3.26008602539287e-05
-1.4433865967844e-05
-1.90589976490137e-05
-3.47417471922452e-05
-3.16837665161805e-05
-1.01845075205318e-05
-5.14638366985322e-06
-2.8243749654111e-05
-3.79922861823986e-05
-3.03889502806987e-06
-2.03347899635891e-05
-1.42638840951638e-05
-2.90143660575567e-05
-3.35918109780834e-05
-3.34802121999273e-05
-1.40559067474267e-05
-2.74709974883384e-05
-7.66142516761183e-06
-1.87673543092148e-05
-2.02950589961052e-05
-3.29157210121302e-05
-2.02965427951469e-05
4.89668693412528e-06
-3.66372321048446e-05
-1.37653231276148e-05
-2.57800406075004e-05
-1.67477333801311e-05
-1.92595061904215e-05
-1.94502652047705e-06
-3.70772863525974e-05
-3.26203842923484e-05
-7.94270422330747e-06
-2.80657332119849e-05
-1.93101970596429e-05
-2.99463724930722e-05
-1.37641748667024e-05
-9.45488350158318e-06
-2.24868432550737e-05
-1.53186599463254e-05
-3.97174670987599e-06
-1.82631045174352e-05
-3.09008932516596e-05
-2.57656356737062e-05
-3.3725172367927e-05
-2.56451535091474e-05
-2.40702379846928e-05
-2.63349558834475e-05
-1.6436891576245e-05
-1.58819261665232e-05
-1.21658228154488e-05
-2.78997015216894e-05
-2.34969753327663e-05
-8.96390667701412e-06
-3.94325292603236e-05
-2.64226998225073e-05
-3.14072410794529e-05
-2.94384348905312e-05
-2.84052574003386e-05
-1.63158134599439e-05
-2.02529559778933e-05
-3.23219746199819e-05
-2.70623833861443e-05
-1.22555641000356e-05
-2.69979598013258e-06
-3.9552726592153e-05
-2.56124775695417e-05
-1.70741445292224e-08
-1.83746585756919e-05
4.03070800175491e-06
-1.77835476751567e-05
-2.44385964371947e-05
-2.48534750056331e-05
-2.0732966136449e-05
-2.6724287549878e-05
-1.66594510050592e-05
-4.26021211761566e-06
-2.22536883520436e-05
-5.49233696298898e-05
3.72205956675524e-06
-1.99330261028873e-05
-5.94910274576704e-06
-1.50364702750102e-05
-9.88171744710438e-07
-1.70156953139543e-05
-2.34369426168236e-05
-2.1446730215907e-05
-4.10147587120044e-05
-5.11406991614269e-06
-2.31475645552009e-05
-1.09245914449891e-05
-2.6579442672952e-05
-1.29580805779647e-05
-1.34558169264378e-05
-2.64040920848756e-05
-3.61623915726855e-05
-1.7994135938884e-05
-2.16225700222031e-05
-1.92104698637365e-05
-2.96269005695211e-05
8.00129946244409e-06
-9.88627823796604e-06
-2.85684323980472e-05
-1.36227968261914e-05
-2.69467275903623e-05
-1.33841265822113e-05
-3.85530480304983e-05
-2.05073904580465e-05
-3.88042709161805e-05
-2.64978384228283e-05
-7.44744502179543e-06
-1.9712033046881e-05
-1.58655750742273e-05
-2.43493231889808e-05
-2.73808029470616e-05
-1.64473658080254e-05
-3.58644536921931e-06
-1.30127356483555e-05
-2.30076722943144e-05
-2.17269764944919e-05
-1.18791023354358e-05
-2.5421063666161e-05
2.15572409274888e-06
-1.46132609217702e-05
-1.51114715524784e-05
-2.77752904729432e-05
-2.30202808283401e-05
-3.75988394143265e-05
-2.34749213931291e-05
-1.5310361697919e-05
-1.64318294498765e-05
-1.36466410516727e-05
-9.03632463709395e-06
-3.42812411399065e-05
-1.82702569952417e-05
-1.26872871281342e-05
-2.89033886296511e-05
1.83826759937455e-06
-4.71252242573607e-05
-1.5033451614881e-05
-1.49430686189827e-05
-6.36484370672497e-06
-2.6556145093563e-06
-2.47818558954381e-05
-1.10457444788149e-05
-1.68573895813703e-05
-2.73310492710103e-05
-2.16867948017939e-05
-1.53547961180232e-05
-2.76362435881275e-05
-3.04851200521443e-05
-2.83012297705811e-05
-2.90789529067049e-08
1.17500672232969e-05
1.50423299436042e-05
-1.3061337433756e-05
-3.10142463463476e-05
-3.64618580981157e-05
-5.87778931781977e-06
-1.24243250994227e-05
7.60805853504355e-10
3.70345669740287e-08
-1.01938134467782e-05
7.18867954645778e-06
-2.93433001085386e-05
-2.40746794685833e-05
-2.59995241314579e-05
-1.96081328147907e-05
-2.07958745879562e-05
-3.26068911167026e-06
-1.42625083927799e-05
-2.80742335593578e-05
-2.40883540928065e-05
-2.32902314451833e-05
1.19186862217473e-05
-1.25100459296015e-05
-1.7813605076815e-05
-3.64634257103099e-05
-3.89007339247656e-05
-1.85201035256487e-05
-1.34065049042742e-05
-9.95311625326727e-06
-1.5748159963513e-05
-1.78969573910306e-05
-1.70335027562182e-05
-1.74217880499271e-05
-1.75928191259596e-05
1.1639028678396e-05
-2.35136228733214e-05
-1.78575265267037e-05
-1.47060511047755e-05
-7.18175026757335e-07
-1.83478504126061e-05
-4.83190607418369e-06
-9.98626833172838e-06
-7.40073032028859e-06
-2.8995212718966e-05
-6.16829484403343e-06
-2.30500930400277e-05
-2.09290943755678e-05
-3.65863003307917e-05
-1.75985637195596e-05
-1.50071149163636e-05
-2.13022781276827e-05
1.23633415215416e-06
-7.54217884524495e-06
-3.80557301098785e-05
-3.36907232665484e-05
-3.80868843768489e-05
-3.03088953195502e-05
-1.75050211668609e-05
-7.47534505404915e-06
-1.61039528491534e-05
-2.74916381293899e-05
-2.51401908907448e-05
-1.62653787602521e-05
6.94155080156188e-06
-1.53300830695873e-05
-2.40457356750663e-05
-4.10203176566979e-05
-2.81093206089112e-05
-2.63300953407259e-05
-2.08608393243642e-05
-2.22695045634418e-05
-9.2300236222113e-06
-2.05910663907481e-05
-2.24009620740098e-05
-3.46648246106739e-05
-1.96341221673999e-05
-2.89256954105641e-05
-1.4761129938353e-05
-8.4734367985101e-06
-1.3978517067479e-05
-1.79777815143866e-05
-2.9725683046236e-05
-2.73867137915514e-05
-1.86882942765092e-05
-1.49577162638916e-05
-1.67284267177255e-05
-5.94285951952064e-06
-2.98384533159843e-05
-2.01739980972238e-05
-3.72786293955046e-05
-2.69012603521013e-05
-1.96409104799726e-06
-1.34904846099098e-05
-2.43144370352592e-05
-1.17333009249117e-05
-3.13462771664776e-05
-3.07368404553594e-05
-8.24834795028009e-06
-5.0625520737151e-05
-2.45904284839566e-05
-3.13154227729157e-05
-2.73610593762945e-05
-2.42606380909647e-05
-2.77466071737274e-05
-3.13864556207049e-05
-2.8979978082232e-05
-8.6644182465515e-06
-7.49856711145306e-06
-3.15441638034108e-05
-1.2144812237417e-05
-3.33615810720036e-05
-3.41426664386129e-05
-2.44412551480113e-05
5.38552965587098e-06
-3.22467659641875e-05
-1.97481956387243e-05
-4.61141550919591e-06
-2.61726466595705e-05
-2.46737193841802e-05
-3.58654972361847e-06
-6.57850267913716e-06
-2.16094590028838e-05
-1.1205809868616e-05
-1.41670887396322e-05
-2.70038672422156e-05
-5.22897126568414e-05
-2.97239243931052e-05
-7.33499846018686e-06
-9.09126756120836e-06
-2.43343746390045e-05
-4.42583880164614e-05
-4.50490593929814e-06
-1.90157745540178e-05
-3.13977624404686e-05
6.93007264776869e-07
-1.31606677828275e-05
-8.052502977264e-06
-1.4672629082158e-05
-2.06710233988981e-05
-1.11576714773141e-05
-2.52975838080968e-05
-8.95774996486732e-07
-1.53812839258015e-05
-8.2878484600007e-06
-3.0335216373874e-05
-9.81226117690985e-06
-1.97584895107162e-05
-1.21885381474772e-05
-1.73437072083218e-05
-2.94615929063665e-06
-3.11772664495617e-05
-2.92043193864255e-05
-1.15455233749745e-05
-3.01318601838645e-05
-1.39452209229012e-05
-1.84724796782151e-05
-3.85496569465168e-05
-1.58514605694839e-05
-1.3466830994699e-05
-1.70462491181359e-05
-9.55931987311947e-06
-9.05674659290733e-07
-1.70495924381014e-05
-2.60608269058375e-05
-2.27390356377008e-05
-9.57960365563382e-06
-4.16178338143911e-05
-1.73426680572209e-05
-8.73497581518671e-06
-1.44071026364225e-05
-2.30524233407234e-05
-2.01851230814693e-05
-2.61211120960754e-06
-1.43954453118325e-05
-2.1687845568678e-05
-8.47773355520525e-06
-5.28522425868701e-06
-8.94807976860837e-06
-2.08577633118186e-05
-2.51391575998023e-05
-3.83010494980016e-05
-3.12398717201335e-05
-5.59973902891544e-06
-1.383319121943e-05
-3.05336870711686e-05
-3.41835196935473e-05
-6.49467402931286e-06
-3.11269407990574e-05
-2.92668533977996e-05
-5.44208790616395e-06
6.39929911376359e-06
-3.15174744429845e-05
-3.1800805377963e-05
-2.84153626809355e-05
-1.98675596612061e-05
1.80512809527803e-06
-1.97125423601269e-05
-2.23244872527432e-05
1.10961254239564e-06
-1.60047164754456e-05
7.02797124470813e-06
-2.82266886659094e-05
-1.59660090674611e-05
-1.80621230766976e-05
-1.1748548934822e-05
-3.173815711154e-07
-3.06223806421497e-05
-1.96921927534448e-05
-1.65577771050456e-05
-2.2577310420105e-05
-3.63373724080191e-05
-3.24763885311828e-05
-1.19288019314041e-05
-1.16781046077808e-05
-1.51649393905318e-05
-6.70231435751044e-06
-1.75214993762755e-05
-1.8867716017769e-05
-3.98757295744441e-05
-2.40635251924487e-05
-2.62214131608199e-05
-3.05074994221123e-05
1.72273284272571e-06
-1.7072382790822e-05
-1.42201324490102e-05
1.44977776433646e-06
-2.17377516690257e-05
-7.02323006221374e-06
-2.42484864758522e-05
-8.04449374207786e-06
-2.57656500459445e-05
-3.19989048371831e-05
-4.44553284765823e-05
-1.04951367070762e-05
-2.01409196101967e-05
-6.36976960956847e-06
-1.93120406076152e-05
-2.63824677370574e-05
-1.96456679648745e-05
-2.85127875306888e-06
-1.07881388998541e-05
-1.20580657552864e-05
-1.39250566908245e-05
-2.45126898038968e-05
-8.78042712993434e-06
-4.9312809496103e-06
-1.53409456364969e-05
-1.43668361586775e-05
-1.89349461918688e-05
-1.40558377072573e-05
-1.92960665284944e-05
-5.83840861153272e-06
-1.21593097429738e-05
-2.38390841058083e-05
-1.46233690623093e-05
-1.75540082233538e-05
-6.25858917524704e-06
-2.06318809666925e-05
-1.03711132540809e-05
-3.69146088450146e-05
-3.30453549267243e-05
-2.65159631948039e-05
-2.33637565472851e-05
-1.82769088737883e-05
-1.74703024802896e-05
-5.32663412108002e-06
-1.67043350237572e-05
-2.47091820453182e-05
-2.06378426899977e-05
-2.78743485127698e-05
-9.56942515880183e-06
-3.24015980412014e-05
1.12622214877172e-05
-7.27727502836202e-06
-1.36957191969713e-05
-2.05562192382278e-05
-2.53751671330553e-05
-9.55504035393647e-06
-6.2422210180528e-06
-1.56197171572835e-05
-1.70504633528512e-05
-1.15269429579831e-05
-2.1329182646289e-05
-2.35764883093916e-05
-2.16610744361483e-05
-3.0059135224101e-05
-2.42614172524399e-05
-1.39063201085498e-05
-9.72744932871887e-06
-2.2195942959961e-05
-1.14142968541297e-05
-1.34710872848125e-05
-3.17287981439404e-05
-2.32244629298714e-05
-1.69770562871216e-05
-1.00556659177913e-05
-2.07611602074781e-05
-4.43016646463179e-05
-2.09391434405874e-05
-6.126920680355e-06
-3.24058988930629e-06
-2.10263598240539e-05
-1.28185351009719e-05
-4.83619817982042e-06
-2.03915932181974e-05
-8.14776213494207e-06
-2.17794072155387e-05
-2.33843016943724e-05
-4.35447191769542e-05
-4.19776053867801e-05
-1.10079126251502e-05
-1.92476053723128e-05
-8.29139703453069e-06
-1.13449541027287e-05
-3.48373137229869e-05
-2.73201180431038e-05
-1.78174065246014e-06
-1.60710771261658e-05
-1.09801876450288e-05
-2.55994430035357e-05
-1.74862600767422e-05
-1.13673933237797e-05
-2.20955248518798e-05
-2.27560888362923e-05
-1.56755038210878e-05
-2.69747509246828e-05
-1.62901132480585e-05
-2.1568751646426e-05
-2.8912985953144e-05
-3.22544288068367e-05
-4.13135292012373e-05
-9.4604683171455e-06
-2.8157471800959e-05
-2.48011621852676e-05
-2.14662048305722e-05
-2.45799230669665e-05
-2.01925573436434e-05
-1.30559339923122e-05
-3.86479065828958e-06
-2.05641958281598e-05
-8.89294567500402e-06
-1.96795234672352e-05
-1.43507259668425e-05
-2.87233187641541e-05
-1.00377692002714e-06
-2.07226642385862e-05
-1.76759290215065e-05
-2.43939126228559e-05
-3.40014930902264e-05
-2.61005277035924e-05
-1.80738429943354e-05
-1.64374970458657e-05
-6.76952518663471e-06
-1.92838272455102e-05
-2.28980559058809e-05
-2.08501242200379e-05
-2.06418418717111e-05
-1.58928094480082e-05
-1.75461939740527e-05
-3.07091543207283e-05
-2.3504869621102e-05
4.14444833746454e-06
-1.33131379762141e-05
-4.08789460967847e-05
-3.92928860176703e-05
-2.07372523786791e-05
-4.25319875344533e-05
-8.26407676933007e-06
-1.66134823472968e-05
1.64578023172292e-07
-2.22562267840236e-05
-1.30835624762184e-05
-1.16268109996659e-05
-2.94947647405773e-05
-3.27030480978142e-05
1.63187704201699e-05
-2.61659879029675e-05
-3.42431669929119e-06
-1.93441915980975e-05
-1.19410476651524e-05
-1.8388353065649e-05
-1.3790475091228e-05
-1.64010083081673e-05
-1.74872880509171e-05
-2.15966624425818e-05
-2.77210056261671e-05
-1.63002811835159e-05
-2.76080068567568e-05
-7.23330025249404e-06
-2.25693056785851e-05
-2.9487623136101e-05
-1.58088898276933e-05
-1.57104592155908e-05
-9.05002410519017e-06
-3.07614669867376e-05
-1.76731578561997e-05
-3.16317270841435e-05
-1.23226227001397e-05
-3.31915173214873e-05
-2.32853695275176e-05
-1.70907147962703e-05
-3.83545297872567e-05
-1.8530453843325e-05
-5.0921988700358e-05
-2.27186922564015e-05
-3.11595567056759e-05
-1.16281148077709e-05
-3.01136510494875e-05
-1.7555011874928e-05
-6.29622913554709e-06
-1.88836879824686e-05
3.99850369288043e-06
-1.70265541378915e-05
-1.762598750207e-05
-2.73291935935055e-05
6.12041765529116e-06
-4.37541817773885e-05
-1.14516567409553e-05
-2.02522995989105e-05
-2.2199227776553e-05
-9.6245212605947e-06
-5.06188380299372e-05
-3.91475737120272e-05
-7.97024493169936e-06
-1.63055394593667e-05
-2.89243209073125e-05
-1.84142612144827e-05
-3.62563869991481e-06
-5.38830923835161e-05
-2.07044545357554e-05
-1.10835237395679e-05
-1.53668299561848e-05
-1.17238228865735e-05
-2.51678687805015e-05
-1.26294535445804e-05
-8.56956113783181e-06
-1.36188024308285e-05
-2.29200649295029e-05
2.07317081203494e-06
-7.30569766728905e-06
-2.12612321571162e-05
-3.15489070955142e-05
1.04779185112095e-05
-2.0280732690051e-05
-2.37831862690178e-05
-2.57863637816928e-05
2.83690922696534e-06
-2.35776031907277e-05
-3.43059066247527e-06
-2.91526955274755e-05
-1.23788556660263e-05
-1.6046405855626e-05
-1.29425266669958e-05
-1.40538136738504e-05
-2.04740584494108e-05
-1.12249513148729e-05
-2.11230354015688e-05
-2.40789864457344e-05
-1.16474555459541e-05
-3.19494014457019e-05
-4.24971387225783e-05
-1.0753536116413e-05
-2.89469338898327e-05
-3.6451434056056e-05
-2.27066733485196e-05
-3.48830499370823e-06
-1.94489973481716e-05
1.58618891014455e-06
-3.56029609289033e-05
-2.12898225817889e-05
-6.67269763929963e-06
-2.2676802387834e-05
-2.3370379430302e-05
-7.58880300017198e-06
-2.12089857172851e-05
-2.93458342364753e-05
-1.20631669587058e-05
-3.01594747596335e-05
-1.4517605213366e-05
-2.74210817752266e-05
-2.086361928765e-05
-2.37256968997623e-05
-1.34131025855229e-05
-4.49171739977233e-05
-1.30819082814622e-05
-1.81012134666162e-05
-2.89694899269473e-05
-2.41547472222947e-05
-2.33203030314561e-05
-2.48851989552973e-05
-1.80854226047604e-05
-2.71975018155487e-05
-1.58902595440195e-05
-1.84262938877497e-05
-1.7018414345675e-05
-1.87025000585757e-05
-6.70904601585709e-06
-2.94324143220405e-05
-3.0876269460299e-05
-1.67195768222104e-05
-2.16516522051047e-05
-6.95110800673464e-06
2.59348634462187e-06
-2.87393692940318e-05
-5.88474521730707e-06
-5.57080598021334e-06
-1.64024913090748e-05
-1.5821634011723e-05
-2.44755789826574e-05
8.26945658227263e-06
-2.52438743606576e-05
-2.7496892821072e-06
-2.79087947535753e-05
-2.10110859481966e-05
-2.14093218900116e-05
-2.2188922497459e-06
-2.74609990993264e-05
1.01840312009745e-06
-1.89904653790334e-05
-1.7815664776807e-05
-2.706545108135e-05
-1.34309011535609e-05
-2.28042284581364e-05
-1.31014125705319e-05
-4.7616944111754e-06
-8.55164121801957e-06
-4.07509421420916e-05
-1.78334682512912e-05
-1.62176454328595e-05
-1.60269527381886e-05
-1.09337205189592e-05
-4.15924139934422e-05
-2.31001125633832e-05
-2.37658200629342e-05
-4.66885046504899e-05
-1.74162672297295e-05
-2.55609114289927e-05
-2.45099165199423e-05
3.6957688009117e-06
1.65178363301217e-06
-2.56879688817245e-05
-1.95116828948621e-05
-1.53467045503364e-05
-1.49659127491063e-05
-2.83126681151716e-05
-2.23812455562769e-05
-2.38127207023286e-05
-9.78694810085502e-07
-2.37550510451187e-05
8.66444252237908e-06
-2.57295858961363e-05
-2.3669904858763e-05
-8.70199232694807e-06
-2.16453669910839e-05
-2.33044334162351e-05
-1.67830461490508e-05
-9.05230085332392e-06
-8.40509019199389e-06
7.41227486131307e-07
-2.98995695524272e-05
-1.10627370821454e-05
-2.57239520358927e-05
-1.57771793534871e-05
-1.44020846909794e-05
-2.33047943778315e-05
-1.22589725095416e-05
3.08146041560529e-08
-6.33570435000291e-06
-8.37020439331507e-06
-6.32262221328794e-07
-2.18713980849416e-05
-3.22975898208747e-06
-2.71366241678281e-05
-3.35709628559059e-05
-1.94823733666866e-05
-3.49421801827582e-05
-1.23592566786625e-05
9.77288249902027e-06
-1.2822600015154e-05
-3.16038979193275e-05
-2.89903540538174e-05
-1.47809881682064e-05
-1.21674235218723e-05
-3.36868214585415e-05
-3.0987167908344e-05
-5.27173794853472e-06
-4.10873992209085e-05
-2.07450001298786e-05
-1.79679353155094e-05
-2.51561969205128e-06
-3.41052597442889e-05
-1.68193220664313e-05
-1.40274006220783e-05
-2.875041667397e-05
-3.16834416836549e-05
-4.36799202685352e-05
-2.4205883130293e-05
-1.12039667326344e-05
-2.64322703285171e-05
-2.74854010345606e-05
-6.46720469519136e-06
-1.93569322702506e-05
4.56279257899337e-06
-1.39596662666275e-05
-6.37701877779276e-06
-2.02327992403518e-05
-3.14352370104911e-05
-1.2823336860728e-05
-2.72927703582722e-05
-1.58701516432918e-05
-2.69333214604156e-05
-3.96841081249909e-06
-1.75336923099602e-05
-3.32376027692432e-05
-2.174052288629e-05
-9.14653360323079e-07
-9.64659436160739e-06
-3.52561193055419e-05
-2.26625343473262e-05
-1.74989375850736e-05
-1.3555766764647e-05
-3.64859973572892e-05
-2.50361120627613e-05
-3.10244758662046e-05
-2.11098741953518e-05
-1.7956020833791e-05
-1.46665637660684e-05
-1.25129327688774e-05
-1.51781522904953e-05
-3.27927379784064e-05
-1.52465375737307e-06
-1.83730350731359e-05
-4.14891182640978e-05
-3.10194123439079e-05
-2.52895438813088e-05
-2.92876595758882e-05
-2.74162981862131e-05
-2.98608095194023e-05
-1.52841247382265e-05
-3.04483812244976e-05
-1.04566751392687e-05
-7.17504460381275e-06
-4.3357579823577e-06
-4.20948275648864e-05
-3.11557204457609e-05
-2.07311235577323e-05
-1.35534943240813e-05
-1.20621158668681e-05
-2.61539300975251e-05
-5.50408234918275e-06
-2.2012066825014e-05
-1.89751133203524e-05
-2.09306018455853e-05
-2.43844789528624e-05
-3.15143286379878e-05
-1.41137336398755e-05
-6.48909198669038e-06
-2.93091386050188e-05
-1.58670123099982e-05
-2.65291828170959e-05
-2.62362389272237e-05
-2.57239204538361e-05
-3.0129505255144e-05
-3.17242309154553e-05
-1.97313394626675e-05
-9.84556383338472e-06
-1.2474689315834e-05
-2.76255684423222e-05
4.14514769256964e-06
-1.91788070546915e-05
-1.48977013612328e-05
-9.22115739742012e-06
-1.66804051714002e-05
-5.16856474408595e-06
-9.47665209470849e-06
-1.55402224030218e-05
-2.3523246809155e-05
-2.02341033930934e-05
-2.89073061416726e-05
-1.99402909263026e-05
-4.68431119413518e-05
-2.81128858728012e-05
-4.13643794376305e-05
-1.28827538311725e-05
-2.21600967643178e-05
-1.45054967322943e-05
-5.64927457268499e-06
-4.7860434778576e-05
-2.22068201905044e-05
8.46370449697169e-06
-2.53080505523015e-05
-3.25244262253852e-05
-8.02780436750395e-06
-3.47700073355477e-05
-1.69804219361474e-05
-4.66344131016728e-06
-5.11375801780121e-05
-2.08542555551566e-05
-8.40177810928325e-06
-1.79282173356522e-05
-2.30449130746878e-05
-2.34119938289377e-05
-3.5518361460446e-05
-1.16216483616607e-05
-1.37792130375577e-05
-1.87856455571477e-05
-1.59494961003843e-05
1.01056018573341e-05
1.49207892631652e-06
-2.05100049304916e-05
-1.80229025878023e-05
-1.82431048267403e-05
-1.17138410539957e-05
-1.96866584548599e-05
-2.32503519923172e-05
-6.75160555592386e-06
-1.25938145836491e-05
-2.41884627330445e-05
-1.29172956292463e-05
-1.96862561343223e-05
-1.3997793995675e-05
-4.26421708525965e-05
-3.76573030564891e-07
-4.11963258879625e-05
-1.76169487623364e-05
-1.49536234617048e-05
-3.25689368514488e-05
-7.13898833509115e-06
-1.41869483674605e-05
-2.51845964593773e-05
-2.86506869823819e-05
-2.4585135429708e-05
-2.88857694189088e-05
-2.34227169303628e-05
-2.42624694532134e-05
-2.74232241808693e-05
-2.82113324384282e-05
-1.42896118408397e-05
-4.04236821853857e-05
-2.22283423403062e-05
-1.85728263306912e-05
-1.11827698561833e-05
-2.81613412782575e-06
-1.98713186917855e-05
-3.56819331299107e-05
-4.97552358246742e-05
-2.62107632719738e-05
-2.99951620602521e-05
-1.81274462052354e-06
-2.53947137449605e-05
-7.8442631841204e-06
-3.34690611645065e-05
-2.48140856810741e-05
-7.58895189535117e-06
-1.84227306244787e-05
-4.74735461190924e-06
-2.08527765512607e-06
-3.44221571409262e-05
-8.53346327735052e-06
-2.85928082088098e-05
-1.56808163823926e-05
-1.94009587421414e-05
-3.30511494579542e-05
-2.63562329745844e-05
-2.35950370049523e-05
-1.65141726292508e-05
-1.19712522582013e-05
-1.31416854073802e-05
-4.47230931416052e-05
-6.946695354939e-06
-1.12021693921904e-05
-1.88645110256223e-05
3.24809404582486e-06
-1.6534099441579e-05
-9.70275354340294e-06
3.59528628323859e-06
-2.64172809397957e-05
-7.41005899834361e-06
-7.59440691462167e-06
-2.25575044849439e-05
-1.0301145393358e-05
-2.24222286888963e-05
-1.21583988742689e-05
-2.07223522091704e-06
-1.90896372831342e-05
-1.89816152341243e-05
-2.16820594186346e-05
-2.17544401934203e-05
1.94982716153435e-06
-3.11564454214432e-05
-3.6207955296983e-05
-1.49467300094581e-05
-7.57808348484127e-06
-3.18094064876947e-05
-2.73882218936252e-05
-1.46007729865775e-05
-1.23356421528535e-05
-1.18663299551944e-05
-3.53946478610866e-05
-1.83916193771574e-05
-2.09190360726356e-05
-1.31796245013709e-05
-2.14842963965089e-05
-1.17346485549288e-05
-1.62350254465308e-05
4.28876890979393e-07
-2.60224695455383e-05
-2.1536033559458e-05
-1.51534738361075e-05
-9.30253980291126e-06
-2.4030243394428e-05
-1.4480882396287e-05
-2.06664224735946e-05
-3.03585258475585e-05
-2.77172426253401e-05
-2.12295316115237e-05
-2.53323245863472e-05
-1.24539879409847e-05
-2.73057986778588e-05
-1.93171194473095e-05
-9.01572375569848e-06
-2.44128400790807e-05
-4.65183822250614e-05
-1.41226284180166e-05
-1.77910789130179e-05
-1.00078175808994e-05
-2.77050863253824e-05
-2.36411324796041e-05
-2.18482542543497e-05
-2.07090463052857e-05
-2.23311622395803e-05
-1.71194859528118e-05
-2.4326834860933e-05
-1.88490105395359e-05
-1.64960325725871e-05
-2.03711110967808e-05
-3.91247613744571e-05
-1.94972648710434e-06
-9.77333906970578e-06
-3.34285582590781e-05
-1.76036533174201e-05
-6.82671625894932e-07
-1.43492655625481e-05
-2.11662005403528e-05
-3.51244586614557e-06
-2.47697746330721e-05
-3.95456096365695e-05
-3.49586248179997e-05
-1.08944461477734e-05
-1.81322649167313e-05
-2.08216428290581e-05
-3.11662800200897e-05
-1.38744741224405e-06
-4.33850350833425e-05
-3.78120741280214e-05
-6.79792761338038e-06
-2.36009894329042e-05
-2.32254628164142e-05
-2.57381685327172e-05
-1.95384912630608e-05
-9.74564375562838e-06
6.6310615990075e-06
-3.33773703695428e-06
-3.48220076990219e-05
-2.490710294076e-05
-1.5749880716969e-05
-9.23272423559223e-06
-9.96883792214413e-06
-2.46358985640968e-05
-2.29234487634061e-06
-1.75998346788221e-05
-4.30421242775177e-05
-3.31501041123219e-05
-1.80986497034189e-05
-1.58718508423869e-05
-1.52140822364793e-05
-3.10830736180586e-05
-2.46205361985818e-05
-3.19808861755013e-05
-9.71966612245263e-06
-2.17570558545481e-05
-3.42470294962897e-05
-3.10954147534643e-05
-2.87162837361807e-05
-2.39398560483659e-05
-3.63613421737225e-05
-2.89384348944923e-07
5.95719365747516e-07
-4.5889140938078e-06
-7.79541020981417e-06
-2.54275458642925e-05
-1.01056354971003e-05
-1.20825118314179e-05
-1.62235119741351e-05
-2.00023826695853e-05
-3.11678634798417e-05
-3.37377159082671e-05
-3.17047578445974e-05
-2.5948508169833e-05
-2.97325656442331e-05
-7.10699207436644e-06
-1.08118823507922e-05
-9.51395691307116e-06
-1.94750789556877e-05
-3.01604277730321e-05
-1.59244354572161e-05
-2.95341475029496e-05
-2.80217137434336e-05
-2.74443456774852e-05
-4.74505020666224e-05
-2.06454495486009e-05
-1.97173957129017e-05
-3.10761881424145e-05
-1.48782288057846e-05
-2.61532831608513e-05
-4.02240569147591e-05
-1.45277026086533e-05
-9.33527293458438e-06
-2.0072926182093e-05
-4.50851328565794e-05
-4.13333028828538e-05
-3.33622366800173e-06
-3.80788893085408e-05
-3.19676351757179e-05
-3.99632308032257e-05
-2.5658422643599e-05
-1.90706603624824e-05
-1.58418655585802e-05
-8.10804595775223e-06
-2.4646695070176e-05
-3.8412818134945e-05
-6.41453436006794e-06
-2.37063871529483e-05
-1.14886793560784e-05
-1.4468718990296e-05
-8.52610718229759e-06
-2.81543331971863e-06
-2.44194703420947e-05
-1.36471042902618e-05
-2.10756470815859e-06
-1.69185138375692e-05
-2.0570115895222e-05
-1.43261586557284e-05
-1.54312627720105e-05
-1.36735929583163e-05
-1.40899064301023e-05
-2.77947241756969e-05
-2.21060102409888e-05
-3.57598126776797e-06
-2.04572403166817e-05
-3.98715802160136e-05
-1.68751238559932e-05
-3.6684575104376e-05
-2.57200876880164e-06
-3.57212211600125e-05
-1.26661697711377e-05
-1.78509187312637e-05
-2.22051903869883e-05
-3.8067181439121e-05
-1.81444948429278e-05
-1.73250840158341e-05
-1.6784680446088e-05
-1.91340377441645e-05
-4.35623271811676e-05
-3.05630468684568e-05
-1.2676702713517e-05
-1.84744873162234e-05
2.35058455519347e-06
-2.79279313857326e-05
-2.34180159889308e-05
-2.49873414778319e-05
-1.39510331548166e-05
-1.99807516969004e-05
-1.29292394535736e-05
-1.0818580667225e-05
-8.29258964152851e-06
-2.24011850146087e-05
-2.35489144963228e-05
-3.45695212605464e-05
-2.87926997880033e-05
-3.53081460327373e-05
-1.29373106371822e-05
-4.35474337253499e-05
-2.06314467342609e-05
-1.71976708235267e-05
-1.34476423847214e-05
5.28308246176939e-06
-5.79711533613233e-06
-1.36940618607422e-05
-1.51693502007981e-05
-2.56671294084788e-05
-4.19625934746558e-05
-3.55144542689328e-05
-4.80505360896171e-05
-2.01314565182407e-05
-4.80699510304036e-05
-1.40037740904589e-05
-2.18246788046817e-06
-1.36752052334873e-05
-2.49197253163265e-05
-4.962433935745e-05
-2.62403557165671e-05
-1.71902540903324e-05
-1.13296924093292e-05
-4.01051299096227e-05
-3.50599337815446e-05
-1.76874005693756e-05
-1.48756358006203e-05
-1.78563330777245e-05
-1.85147309890224e-05
-3.10127713247603e-05
-3.45336112379361e-05
-5.7665764956452e-06
-1.11389373177701e-05
-2.34832592987314e-05
-1.5069079181205e-05
-3.09769402501457e-05
3.70694591281153e-06
-7.93261673826132e-06
-3.59740325206953e-05
-2.0369683486419e-05
-1.1813604235056e-05
-2.17544690696712e-05
-8.7616954908929e-06
-1.71106410280573e-05
-9.46557368799819e-06
-2.29272074047467e-05
-3.18623350849044e-05
-1.99413799596738e-05
-4.81960425429954e-06
-8.90545535446007e-06
-2.61061783654643e-05
-2.05727486272331e-05
-4.24470092547548e-05
-2.87759364855244e-05
-2.93306103152654e-05
-4.25782820800276e-05
-2.32235326178856e-05
-8.02251197859777e-06
2.15043024875976e-06
-3.48518557411349e-05
-8.12196888296871e-06
-1.65884178086471e-05
-1.93846784662196e-05
-7.98286879782513e-06
-1.77676962498233e-05
-3.22785712464136e-05
-2.52691077163612e-05
-1.2865443138372e-05
-2.31859808564365e-05
-2.65618795538574e-05
-1.70278407356499e-05
-1.51108240005319e-05
-2.0191846408484e-05
-1.52198853461443e-05
-1.18643698110298e-05
-2.70927133993171e-05
-8.94889069003834e-06
-1.61145915368936e-06
-1.13292301628795e-05
-3.11672160404011e-05
-2.70662241606078e-05
-3.94149024112446e-06
-1.31018191673961e-05
-2.16676074959624e-05
-5.24677980877711e-06
-1.86214381897212e-05
-5.89353263128475e-06
-2.98368476291218e-05
-4.74538716754818e-06
-2.49745179515045e-05
-1.37242063047649e-05
-2.52786430578471e-05
-1.42832832353394e-05
-1.45034116996077e-05
-3.04131692830015e-05
-3.48001790611576e-05
-3.48127758262541e-05
-2.29984495839799e-05
-5.12153981585471e-06
-1.65300522754913e-05
-2.98024920256288e-05
-1.78461884406579e-05
-1.08026850680592e-05
-3.07458508722121e-05
-2.90961662094809e-05
-1.3469217905873e-05
-1.90040039704387e-05
-2.76876315703735e-05
-8.01988376256786e-06
-1.73004955923208e-05
-1.69563433966962e-05
-4.63759608240397e-05
-2.73877590628209e-05
2.75753880378346e-06
-2.9842645427928e-05
-8.5721009472347e-06
-1.81095394152476e-05
3.58112847970303e-06
-9.06460006042623e-06
-3.74631102361652e-05
-3.14512884491339e-05
-2.33897776404632e-05
-2.05743723726867e-05
-2.69689451644792e-05
-3.52847026437031e-05
-2.90775906632779e-05
-7.06093671633334e-06
-2.61056654188048e-05
-2.97219183360547e-05
-8.01825145040492e-06
-1.81238211778319e-05
-3.31573523096818e-05
-2.2317446648429e-05
-1.31723786620436e-05
-3.34670144495324e-05
-6.04253808437961e-06
-2.24129881735751e-05
-1.26775374143821e-05
-1.98073932133779e-05
-2.62747814582377e-05
-2.37567355855665e-05
-4.18280524135564e-05
-4.25063778146929e-05
-3.01164090102663e-05
-2.22028950594613e-05
-8.91364167916622e-07
-2.11611643056099e-05
-2.37213289939747e-05
-2.23932539753443e-05
-2.5387767414475e-05
-2.9506176711164e-05
-3.31012561857171e-05
-1.41784409272886e-05
-3.58333631733911e-05
-2.49894472746381e-05
-4.57594116025787e-05
-2.70050378441889e-05
-5.43216212833451e-06
-2.01294299205985e-05
-2.69560822731938e-05
-2.0411990045528e-05
-4.57136514254061e-05
1.06678115700681e-06
-2.91671653763406e-05
-3.20800705160722e-05
-2.13309742550993e-05
-9.99619649835864e-06
-1.16234977494534e-05
-3.08759009975298e-05
-2.94686519914462e-05
-1.57442307873817e-05
-2.735265792794e-05
-1.28126362100533e-05
-1.72447064619003e-05
-4.08787293326159e-05
-1.67611583879039e-05
-2.50345638466539e-05
-2.38791705612564e-05
-3.55746820156836e-05
-2.51327705220334e-06
-2.55996725849497e-05
-3.55456136642228e-05
2.24847626165237e-07
-4.43679753513006e-05
-2.33628474000994e-05
-3.14834043574381e-05
-1.07320682908085e-05
-2.62000319874406e-05
-3.56074694593435e-05
-2.12946705176487e-05
-2.08630312993028e-05
-2.96246089828525e-05
-1.94431853286724e-05
-9.01974173605136e-06
-4.0777646884942e-05
-1.09992864985155e-05
-2.59529057630827e-05
-2.99780941407767e-05
6.27504549521533e-07
-5.66723928224991e-06
-2.0382601951264e-05
-1.84481477179076e-05
-2.21106704586382e-05
-1.25418485819333e-05
-1.99313025075624e-05
-2.48938583396292e-05
-2.0096937430928e-05
-2.12555000402648e-05
-2.15763586553145e-05
-1.30488019538536e-05
-1.29410308153806e-05
-1.77977063427574e-05
-4.12378796509413e-06
-3.89804701296856e-05
-6.95279465843423e-06
-6.14924560630668e-06
-1.54845552303281e-05
2.60244247675772e-06
-1.88660677226009e-05
-1.29149769121539e-05
-6.21317799601534e-06
-2.02809282149375e-05
-1.41795923514716e-05
-1.50894415582845e-05
-1.27397346695167e-05
-2.69478274715832e-05
-3.73815913413211e-05
-2.61778690562706e-05
-1.96115074016659e-05
-2.3250057453251e-05
-4.56362254507269e-05
-1.88510776053723e-05
-2.46294711720191e-05
-3.09461202823901e-06
-2.17229683475762e-05
-2.24020181290412e-05
-3.42933168039746e-05
-2.19059759608302e-05
-1.11316228299312e-05
-9.38854305737896e-06
-3.28521808079679e-05
-2.03527431342094e-05
-1.87043247337308e-05
-1.50039193865389e-06
-7.11361609531871e-06
-2.13135407149867e-05
-8.4134357514884e-06
-1.62657179342557e-05
-1.97678257938619e-05
-5.7646441977843e-06
-3.56633403521715e-06
-1.4879486458199e-05
-2.6694040082772e-05
-1.43804838631775e-05
-1.83073754356352e-05
-1.59165589699911e-05
-4.07297168921889e-05
-1.45217247322628e-05
-4.46278053212148e-05
-2.08465068216784e-05
-2.36766768866177e-05
-3.12003347640011e-05
