# Supplementary material for: Research on computational propagation and identification of mine microseismic signals based on deep learning
Source: PLoS One. 2025 Oct 22;20(10):e0334641. doi: 10.1371/journal.pone.0334641 (PMC12543183; doi:10.1371/journal.pone.0334641)
Supplement: S3 Data — (ZIP) [file pone.0334641.s003.zip › 000100500002823.xlsx_0.txt_24.txt.txt]

-2.90950848562853e-05
-3.4703345939244e-05
-1.7548176787419e-05
-2.33862307298229e-05
1.20629459302531e-05
-2.29593470150671e-05
-2.22579507683121e-05
-1.38981693604684e-05
3.98340120962978e-06
-2.41717097413438e-05
-6.11894885326001e-06
-1.8623258391972e-05
-3.92051892559311e-05
-3.12152198790195e-06
-1.43765711999206e-05
-2.55325263733142e-05
-1.03080357287994e-05
-1.98413041504577e-05
-3.08540285739965e-05
-1.85287833879636e-05
-4.43067380205971e-05
-5.0093571796204e-05
-2.88563340314864e-05
-3.42592424957303e-05
-1.77037837172356e-05
-3.30438021347111e-05
-1.13295771841654e-05
-1.30256830201897e-05
-3.51670944651199e-05
-1.3281106140962e-05
-6.18381389388366e-06
-3.14914956470113e-05
6.54769445709526e-06
-2.06440953987192e-05
-2.60003292234581e-05
-2.31224431507937e-05
-3.922776877534e-05
-2.28286935657267e-06
-4.03519301926627e-05
-5.25143181892367e-06
-4.95263664145853e-06
-4.59185682711699e-05
-1.40372344135678e-05
4.04920966549442e-06
-3.75293888360232e-05
-1.18059137139511e-06
-1.98598375008729e-05
-2.48242950170934e-05
-2.87962212767678e-05
-2.53601280965561e-05
8.8702124942905e-06
-2.45777703361287e-05
-3.21586663254841e-05
-8.14778578813149e-06
-8.06047410926804e-06
-1.94739561723939e-05
-2.92132937648718e-05
-1.37873482911276e-05
-2.37787737484784e-05
-7.03124170672488e-06
-3.37226661011972e-05
-1.59265458294836e-05
2.17533650568025e-06
-1.57562601262521e-05
-3.07474030642158e-05
-7.86093598716533e-06
-2.12407954784793e-05
-3.84679436544363e-05
3.95802330671853e-06
8.52840289681853e-06
-1.54487782030336e-05
-3.32896209658626e-05
-3.53677352077809e-05
-3.07650504873151e-05
-5.43011810540087e-06
-1.52771580391359e-05
-2.8127885444822e-05
-4.43640549919253e-05
-3.31950178612717e-06
-3.81077245516476e-05
-5.06820095252336e-06
-2.44197858383244e-05
-1.51672347615398e-05
-2.98068823000195e-05
-3.50429129428473e-05
-3.29885655389661e-05
-2.43960090975287e-05
-3.8302179963051e-05
5.51828442715519e-08
1.17252946178554e-05
-1.4906349262798e-05
-2.18485918457192e-05
-4.00126370845658e-05
-6.36712967328256e-06
-3.36215388973046e-05
-2.59720814193136e-05
-1.8067293770513e-05
-2.48465854905368e-05
-8.41209804088966e-06
-1.80520156322774e-05
-1.00711577383705e-05
-5.39017464685475e-06
-1.19158071202855e-05
-2.29382847528955e-05
-1.39131057547432e-05
-1.5093806148863e-05
-2.83994375775074e-05
-2.80580072380369e-05
-1.99331780273993e-05
-1.61823453047322e-05
-2.81414960328537e-05
-3.22217228541503e-05
-1.38397725249139e-05
-2.15107359555022e-05
1.31130954344123e-06
-3.61969768527397e-05
-3.44912484671687e-05
-2.72703086891878e-05
-1.99329158458331e-05
-3.44044918870131e-05
-1.9565598732014e-05
-7.23335418861564e-06
-1.8252591606941e-05
-1.47784057081177e-05
-3.32949874206712e-05
-3.71148068502279e-05
-3.27417559925487e-05
-2.28511296495062e-05
-1.1696038115837e-05
-2.9204566574546e-05
-4.83590734535474e-05
-2.07126588474621e-05
-3.42347632493134e-06
-2.24927475531127e-05
-1.1672135366472e-05
-2.53820801118769e-05
-2.34196515804322e-05
-6.43008820648139e-06
-2.13816313659194e-05
-2.01554816549002e-05
-3.29526752372921e-05
-1.37737622039645e-05
7.71821993431183e-07
-1.68221113603979e-05
-3.44016404967907e-05
-1.03922898141814e-05
-1.75874764145307e-06
-2.25403312315566e-05
-1.16265134680659e-05
-1.41269056897293e-05
-1.54383574313608e-05
1.73903829312067e-06
-2.3030654956071e-05
-2.50569472846327e-06
-2.77645446811203e-05
-2.54199083844288e-05
-3.21647042293627e-05
-6.33254605460009e-06
-1.7818813678465e-05
-4.69398275536266e-06
-1.13291137990895e-05
-2.30570842612684e-05
-2.74373413878815e-05
-6.56034577932727e-06
-3.19870919693677e-05
-4.61849431973852e-06
-1.2440387904902e-05
-3.08906604115176e-05
-2.11160452563319e-05
-4.31055243601561e-05
-3.23501283262531e-05
-3.58627540312289e-06
-4.22565591564898e-06
-2.82572574949604e-05
-4.30193868782373e-05
-3.27316684927366e-05
-1.00410412094957e-05
-4.72428195686251e-05
-5.11697872591086e-06
-3.85156303781683e-06
-1.60684070723975e-05
-3.98775036814633e-05
-3.55999419531267e-05
-3.18983868317895e-05
-1.4488141537169e-05
-7.04532507264296e-06
-1.41979471356052e-05
-1.7806641734653e-05
-2.03816422146902e-05
-3.93496349257778e-05
-3.10571034092538e-05
-2.37204820414044e-05
-2.15515768763116e-05
6.73643207936503e-07
-1.76611394245799e-05
-1.84369611868739e-05
-1.82462889873229e-05
-3.88981165042355e-05
-1.86075564982599e-05
-3.24622784281704e-05
-1.48509328485259e-05
-3.7355692337576e-06
-1.98151341101142e-05
-3.07631490264168e-05
-1.04233474901922e-05
-1.83459568795262e-05
-2.62942724511137e-05
-1.95944022607618e-05
-2.50572932303934e-05
2.24157817324327e-06
-9.07563062549136e-06
-3.25685043951242e-05
-1.40593510855054e-05
-3.0312324714545e-05
-2.81596497837888e-05
-7.87261473818179e-06
-3.49805823364886e-05
3.24960105593209e-07
-3.23866000868943e-05
-2.3900596163545e-05
-2.57976512147727e-05
-2.13718287067262e-05
-3.50448648253082e-06
-3.26590023147861e-05
-4.13444739229423e-05
-1.1056941686911e-05
-4.81509181891125e-06
-1.41509611144708e-06
-1.38107574302325e-05
-6.02448277334995e-06
-4.10853135110146e-05
-4.24814710137316e-05
-2.99455473738446e-05
-3.50584336353855e-05
-3.08382692617146e-05
-5.03642787534422e-05
-3.68286902801959e-05
-2.07869536364887e-05
-7.4020340327422e-06
-3.2032099065731e-05
-8.79294152261224e-06
-1.51547965595152e-05
-3.04807776020438e-05
-7.75848483022884e-07
-1.16814808696979e-05
-1.47065007003067e-05
-1.93889480743499e-05
-2.99960546067303e-05
-1.19917078170722e-05
-1.77262427120509e-05
-4.6913259925297e-05
-2.95653096462944e-05
-1.60201788302256e-07
-3.90963349195e-05
-8.95478029608494e-06
-2.99204521555116e-05
-4.55615510664798e-05
-1.02827553698727e-05
-1.34958495715207e-05
-1.04487693743174e-05
-2.29970549951599e-05
-2.5761686311861e-05
-2.94801375083531e-06
-2.12908055182531e-05
-2.45757628820582e-05
-1.09196447385774e-05
-2.94202944605088e-05
-1.69709350544419e-05
-1.14971750718923e-05
-4.69847113167609e-05
-3.54610901876201e-05
-3.53274823996191e-05
-8.07673757163526e-06
-5.04828007957897e-06
-2.32152991548816e-05
-3.17181920470546e-06
-1.86997360668293e-05
-3.09335289497812e-05
3.29658379722221e-06
-3.81253564649175e-05
-1.26760322978695e-05
-2.26743186156528e-05
-2.6393129282581e-05
-1.06132442631945e-05
-3.76816606153566e-05
-7.25439220548261e-06
-3.18240185755411e-06
-2.39119054780255e-05
-9.73887092921591e-06
-2.29810611148733e-05
-1.84970350222859e-05
-4.3949497154165e-05
-5.9261183731389e-06
-2.16120986315661e-05
-2.84540194950794e-05
-1.44005514719959e-05
-1.37685567742215e-05
-8.05145007058659e-06
-1.91725950779333e-05
-7.6392960663817e-06
-2.45773793888232e-05
-4.90592896080362e-05
-1.79140338894975e-05
-1.45264342585872e-06
-9.98259529542845e-06
-1.43539921432536e-05
-1.11034415594155e-05
-1.05006605467594e-06
-6.75116586301427e-06
1.89685357680499e-05
-1.50775380642877e-05
-2.18531753970603e-05
-1.61807168212367e-05
8.72322159268576e-06
-4.10518210618112e-06
-2.58646824225685e-05
-3.22311866595299e-05
-1.34291111710689e-05
-2.70857803576918e-05
-2.53293712138548e-05
-2.0415487077153e-05
-2.62707350089578e-05
-3.27926000996744e-05
-8.64549806276403e-06
2.34697786665544e-06
-2.45777822482046e-05
-3.01599636979246e-05
-1.92588237053988e-05
-6.55435954778205e-06
-2.50570356643454e-05
-2.24448041335491e-05
-2.82037852021819e-05
-2.27574804975517e-05
-3.42842094361247e-07
-2.86619194076912e-05
-3.54560499930363e-05
-2.81043129031223e-05
-3.58082756839547e-05
-6.14556233448428e-06
-1.10095236662824e-05
-9.69928101617436e-06
-1.10983607766548e-05
-2.88141572502919e-05
-2.44685101994522e-05
-2.55807249756017e-05
-2.68068586784308e-05
-1.33861639234172e-06
-1.56116358687913e-05
-2.16370064286058e-05
-3.60521461062287e-05
1.13099943463667e-05
-1.33827747271019e-05
-3.00668030979385e-05
-1.13590720335798e-05
-4.61858944634657e-06
-3.38223484853075e-05
1.9061886320598e-05
-8.29111547853372e-06
-2.26492697100592e-05
-1.76505342521183e-05
-1.26277685883829e-06
-3.87618268404028e-06
-4.85429341662027e-06
-1.98808293735524e-05
-1.72454735251635e-05
-1.25175114490305e-05
-2.17471759733443e-05
-1.97422986675657e-05
-3.59851510869934e-05
-2.09291041923864e-05
-2.41353460750921e-06
-2.68050507503726e-05
-3.9051362972655e-05
-4.64952174787623e-05
-2.74510202988038e-05
-2.35940218230624e-05
-2.84649727318309e-05
-2.71801852757991e-05
-3.624092369523e-05
-1.41222980447913e-05
-1.85140242970908e-05
-5.96373158266942e-06
-1.92577126457628e-05
-2.61201341385124e-05
-2.10687657446212e-05
-1.57316880918151e-05
-2.47059796565149e-05
-2.21788402790261e-05
-2.01567261157082e-05
-2.95441245454243e-05
-1.79068274398262e-05
-2.51505966373235e-05
-2.7338504719649e-05
-2.0093838990184e-05
-1.35858877638653e-05
-1.15376930890501e-05
-2.8447823986145e-05
-4.35812861644274e-05
1.38815080848517e-06
-9.69946294013516e-06
-3.47832005385512e-05
-3.71520949526625e-06
-2.96584768132814e-05
-9.96240415477548e-06
-4.65876748844902e-05
-4.83636074368922e-05
-7.94575857222371e-06
-3.84434585203976e-05
-3.0803410132915e-05
-1.18997917723504e-05
-5.36831817907236e-05
-2.42603705802997e-05
-1.0488695441867e-05
-5.01502712447442e-07
-2.44838256020666e-05
-4.85273261548442e-06
-3.44003948099244e-05
-7.16643705002949e-06
-1.99758493266164e-05
-3.42485954219975e-05
-2.89306315391559e-05
-2.15033018355588e-05
-2.41354794376218e-05
-3.54306408218659e-05
-3.74900100911191e-05
-6.51193776610098e-06
-4.20599394522024e-05
-1.17011376664622e-05
-9.98060369458735e-06
-3.31287746760733e-05
-2.39576534865377e-05
-2.26694161038288e-05
-1.10762455597033e-05
-1.49269775939098e-05
-2.94952819732772e-05
-1.42124736985456e-05
-1.74163305355807e-05
-1.78315389611686e-05
-2.89456125988904e-05
-2.70931371116621e-05
-1.20290470417459e-05
-2.15793304228074e-05
-5.33174310093372e-06
-1.63484072219859e-05
-2.60648706635235e-05
-1.82722051481159e-06
-3.2057682465211e-05
-2.48887898525e-05
-1.37189794084438e-05
-1.9446721090868e-06
-7.22338300591002e-06
-2.44276887898688e-05
-3.13898878553214e-05
-3.28440521676883e-05
-1.89306669713053e-05
-8.32878839856451e-06
-1.1394765452973e-05
-2.80610850279549e-05
-5.3109283295954e-06
-2.56113854176601e-05
-6.29354586248892e-06
-2.40106049311646e-05
-3.11357457196389e-05
-1.6525463520836e-05
-3.10433955823938e-05
-1.41770260866256e-05
-2.96415866121631e-05
-8.00408807761041e-06
-2.76742497877077e-05
-1.29564549069545e-06
-1.87486917247398e-05
-1.24051059713474e-05
-3.29775291630736e-05
-1.77404523740007e-05
-2.51838277628491e-05
-2.23714506550862e-05
-2.78623928127573e-05
-2.29894489255625e-05
-3.90190063365434e-06
-2.85355749472288e-05
-5.57110823235816e-06
-1.794441336325e-05
-4.15385441131289e-06
-3.18224444692149e-05
-2.58831825980419e-05
-2.65608749920757e-05
-2.1966958259004e-05
-2.68197914346912e-05
-2.93225857766482e-05
-1.96597404168756e-05
-3.65640309237193e-06
-1.11717876069261e-05
1.80862342788291e-06
-1.19594629876232e-05
-4.1474953973707e-05
-1.86905366613622e-05
-3.34139050955964e-05
-3.30087562280311e-05
-1.1498527268807e-05
-6.86570758648282e-06
-2.06500255364578e-05
-3.02202788619604e-05
-2.27532420029606e-05
-3.54880307508111e-05
-1.69411639233986e-05
-5.67610397025811e-06
-1.87010697971767e-05
-3.36152703142444e-06
-3.06816277230377e-05
-3.59854040655119e-05
-1.48380400585298e-05
-2.9448038667483e-05
-4.05444801025867e-05
-1.74377096298019e-05
-1.5027469346776e-05
-1.45832896485011e-05
-8.021768597098e-06
-8.36395535902261e-06
-1.80397648106421e-05
-2.27467371811362e-05
-3.5467633729154e-05
-6.00951541865169e-06
-4.21734826686831e-05
-2.4187987536975e-05
-1.08981212148483e-05
-4.91023492921912e-06
-2.77305796088549e-05
-3.55953904455651e-05
-3.30494493651386e-06
-1.19598720225164e-05
-7.25974934455225e-06
-2.18597410339638e-05
-2.66530575224495e-05
-1.9585838761026e-05
-2.70824126358033e-06
-3.67884501755896e-05
-1.90278024859358e-05
-1.44998205089397e-05
-3.41792030483225e-05
5.28809361291023e-06
2.47099147333966e-06
-2.95482595574327e-05
-6.09251073448066e-06
-2.1731435018834e-05
-9.62126054455477e-06
-3.5241666353124e-05
-1.32478324397461e-05
-1.25230829325578e-05
-4.17388215258117e-05
-4.49908669192016e-06
-6.26611012591062e-06
-2.93693855941501e-05
-1.6219908922959e-05
-3.3524724545816e-05
-1.55681072398788e-05
-4.43987438835676e-05
-1.16242209098006e-05
-1.80564114725412e-05
-1.65502216839912e-05
-1.89898061991455e-05
-2.53845321214772e-05
8.3490268160178e-06
-3.64068563665243e-05
-1.50964170841784e-05
-2.77721595933827e-05
-3.50739675161842e-05
-3.56889031176434e-05
-2.88766204397613e-05
-1.76161205176029e-05
-2.4763023894632e-05
-3.24442251849674e-05
-3.72214023729362e-05
-1.06246662400416e-05
-1.71407996162822e-05
-1.80885350025569e-05
-2.65811244132662e-05
-4.32563190999361e-05
-3.58205549702156e-05
-5.93398919353432e-06
-2.43439083882265e-05
-1.57720923517343e-05
-2.12652161408535e-05
-3.09962987039178e-05
-2.79301316507986e-05
-1.30283483087411e-05
-1.80649687849824e-05
-3.90857816627033e-05
-1.64697493878493e-05
-5.08444808805271e-05
3.43093077400372e-06
9.21053211008055e-07
-2.45742908156573e-05
-3.50191923346233e-05
-2.08626680052221e-05
-9.19573572517181e-06
-6.89179052557506e-07
-1.24049296405055e-05
-2.85271659302178e-05
-1.8245697500297e-05
-3.07876687947417e-05
-1.20961359132378e-05
-2.52583482452208e-05
-3.30517130408427e-05
-2.40292356397615e-05
-1.01295071111499e-05
-1.65650462315012e-05
-1.31894505562357e-05
-2.98055469718182e-05
-1.98062286926789e-05
-3.05139513666063e-05
-2.3873000707438e-05
-1.78689479575705e-05
-3.3615587085637e-05
-1.56566664203818e-05
-1.18399491806965e-05
-2.71718890832312e-05
-9.9384010240069e-06
-1.3324785376799e-05
-2.88179650844574e-05
-1.43732426890994e-05
-1.81655528101974e-05
-8.2779195206225e-06
-2.21464978815969e-05
-7.58829012957811e-06
-2.38040753041502e-05
-3.77981758106198e-05
-1.16976431356356e-05
-4.40418716465395e-05
-3.93844948491503e-05
-1.4337226517155e-05
-1.13280651672523e-05
4.99785197321109e-06
-2.59497613008127e-05
-6.15369972203725e-06
-1.77914738843745e-05
-2.70021889231786e-06
-2.79766959206451e-05
-2.89251275663199e-05
-3.22687157721406e-05
-3.51680471757711e-05
-1.97602304121132e-05
-2.15741721869751e-05
-2.45194117714204e-05
-3.51673173812388e-05
-1.32066067628691e-05
-2.62728509875463e-05
-1.09351092900724e-05
-2.11083648905225e-05
-1.70108857807791e-05
-3.58203580207286e-06
-1.0795288177404e-05
-1.87211499369178e-05
-2.37500779962558e-05
-2.03438673670668e-05
-2.6526664309279e-05
-2.98555027201109e-05
-2.9133906207722e-05
-1.68995989534054e-05
-1.16466554999718e-05
-3.34749737901671e-05
-1.65425746136747e-05
-1.79818127448029e-05
-2.68968968049917e-06
-2.76836587591616e-05
-3.00182168941014e-05
-7.43566089680557e-06
-1.04773632750661e-05
-2.57774032157673e-05
-1.48759279843925e-05
-2.97662089218976e-05
-4.77164593852328e-05
-3.38689781087984e-05
-3.21672605272785e-05
-2.5981049798605e-05
-1.41472918978889e-05
-1.81111911753154e-05
6.03304235502856e-07
-9.87631501419077e-06
-2.68515263338389e-05
-1.85019404866343e-05
-4.58302087956701e-05
-4.68020713598207e-06
-3.89964515202476e-05
-1.47182153251286e-05
-7.83369252817808e-06
-4.34300513053917e-05
-1.14886343609504e-05
-2.32161194787593e-05
-1.30441711622823e-05
-3.65211209416141e-05
-2.11091204863262e-05
-4.19755009195592e-07
8.22048740231645e-06
-2.14051522076707e-05
-4.30752125581833e-05
-5.00343519204692e-06
-1.3267602493149e-05
-1.88812864035467e-05
-3.84825276493866e-05
-2.38237772307296e-05
-9.27036845687264e-06
-3.95363873422897e-05
-1.30592152274283e-05
-9.27981039681017e-06
-1.92725485474348e-05
-2.1450307132589e-05
-9.0064704522652e-06
-9.17727640303857e-06
-1.90676202607248e-05
-3.07768771969334e-05
-2.60952721558477e-05
-2.40944695942049e-05
-4.09297868814237e-05
1.59610980442809e-06
-1.11054989562246e-05
-1.23372072754384e-05
-1.90737727173026e-05
-2.43953611117563e-05
-2.62641871215139e-05
-2.3195033759244e-05
-1.51586283653496e-05
-4.67988521601273e-05
-2.88065890144481e-06
-1.43019675846095e-05
-1.01161087285684e-05
-3.09859151533907e-05
-2.86787322431751e-05
-1.95366052197223e-05
-2.17198508882099e-05
-4.30166751762183e-06
-1.32400719803771e-05
-3.29952528777842e-05
-2.20886017755915e-05
-1.78403109195428e-05
-1.59136026559847e-05
-4.37576548021543e-05
-3.03097694228413e-05
-3.08427710796433e-05
-3.47928863302902e-05
-2.08329482319307e-05
-3.07653620920917e-06
-3.49766923009295e-05
-8.52879770641007e-06
3.45933051037767e-06
-1.87387108211817e-05
-2.34431076378761e-05
-4.35441586991715e-05
-5.0499084925781e-06
-2.176563587979e-05
-3.66494468622217e-05
-1.22178881373932e-05
-1.05631107264587e-05
-3.926198551306e-05
-3.03551430549613e-05
-1.14856177371736e-05
-1.88714590527001e-05
-3.31789340802752e-05
-1.58948924085952e-05
-2.31066583295287e-05
-7.2759358991984e-06
-1.46400100526414e-05
-4.43037087445896e-06
-2.46530779766012e-05
6.18023928682636e-06
-7.27888690367059e-06
-5.3703483006847e-06
-3.51367065533282e-05
-2.5511461457751e-05
-3.38802346361923e-05
-3.76691858308865e-05
-1.55422835464587e-05
-3.23420620312222e-05
5.96718058041726e-06
-3.52772892577246e-06
-2.35098975756675e-05
-4.48103439629656e-05
-2.02263680666891e-05
-1.01531438385547e-05
-2.32751560973973e-05
-2.71343634859113e-05
5.82853384893948e-06
-2.70521856108556e-05
-2.8837023073246e-05
-7.40450848563313e-06
-4.02645923565283e-05
-1.87346499070393e-05
-2.99768740810277e-05
-1.75407703916424e-05
-1.73736544329856e-05
-2.87183493030149e-05
-2.6051593908383e-05
-4.52788336269216e-05
-2.99642805771351e-05
-2.29878993290953e-05
-4.85156793342895e-05
-2.71818788387989e-05
6.89112015659024e-06
-8.19549457911289e-06
-2.80513602510213e-05
-3.99090295817366e-05
-3.81306765654135e-05
-1.6704940423276e-05
-3.99593606465703e-05
-2.63052064871503e-05
6.26944435331603e-07
-3.42013997363058e-05
-2.40986854839568e-05
-2.13805548545638e-05
-2.06260717540854e-05
-1.88487146062961e-05
-1.72537683726944e-05
-1.38740396101919e-05
-3.16571152003614e-05
-1.62722637248254e-05
-2.78831237895313e-05
-1.89618705861075e-05
-3.16565630518457e-05
-6.44168132269934e-06
-1.17399308288131e-05
-2.00136059447656e-05
-2.94032193114852e-05
-3.73888605995162e-05
-2.95281034936742e-05
-2.73553205782356e-05
-2.73366181397025e-05
-1.08164447098409e-05
-4.64714224157185e-05
-1.49191134127496e-05
-2.90224875824161e-05
-4.24691082949068e-05
-2.3850159073667e-05
-1.87122198010838e-05
-3.85752986502048e-05
8.51599892687919e-07
-1.32842190553486e-05
-2.86243573670603e-05
-2.19373391807531e-05
-4.25645483154172e-05
-1.13560493524046e-05
-2.16018329121901e-05
-1.51002471234913e-06
-1.80210874766093e-05
-3.93981170399745e-05
-3.67955436384649e-05
-3.37050709320451e-05
-1.82074294118532e-05
-4.85893222927651e-05
-3.4588912157277e-05
-3.57956759481762e-05
-3.05485231497358e-05
-2.31743061942826e-06
-2.12021751718882e-05
-1.74192680869043e-05
-4.51906707165494e-05
-1.9436968161577e-05
-6.81967829332453e-06
-2.05872477255542e-05
-2.12154914543082e-05
-3.79297298688892e-05
-1.43737112293303e-05
-3.77598375943757e-05
-1.02804630171638e-05
-6.15810648051824e-06
-1.77039074453193e-05
-2.18465083772657e-05
-4.0389467314879e-05
-3.00157615877064e-05
-2.2326165103034e-05
-2.07409241029343e-05
-1.08168652463463e-05
-3.70191170325619e-05
-1.07218622087965e-05
-1.44361382376185e-05
-1.83887581798892e-05
-2.19099033628093e-05
-1.60290240749095e-05
-2.87065658177392e-05
-6.02783129415368e-06
-1.23429905745431e-05
-7.38554983781478e-06
-2.16920391297098e-05
-8.42077931854524e-06
-2.34300969562316e-05
-3.42016540361443e-05
-7.93166155221491e-06
-2.01443141722579e-05
-4.96104831196306e-05
-3.85354938977423e-05
-2.38867003493014e-05
-2.27664487287202e-05
-9.4665770344496e-06
1.31039295848096e-05
-7.35239357696979e-06
-1.19153774977269e-05
-1.58141268332322e-05
-1.68074161098054e-05
-2.10022461273655e-05
-2.96732893953125e-05
-3.33191549702477e-05
-1.1917685703643e-05
-1.75007755821566e-05
-1.70969615604906e-05
-2.80657044929018e-05
-2.53355189996142e-05
-9.9052722257418e-06
-3.14289628774756e-05
-3.48563335439498e-05
-3.05367061373792e-05
-1.66267639574158e-05
-2.61650913209183e-06
-3.05661991841865e-06
-7.81127066932279e-06
-1.25485130352908e-05
-2.29903856191928e-05
-7.27774554683905e-06
-2.34536926577792e-05
-3.33116438333233e-05
-1.35526557341821e-05
-1.50022796668079e-05
-1.20286892377623e-05
-2.53431981896925e-05
-3.05749403459487e-05
-3.29998866006845e-05
-6.90604743862792e-06
-2.00905359515694e-05
-2.42879514330016e-05
-4.78834730345986e-05
-1.12898010013155e-05
-1.36661241030002e-05
-3.44907947103102e-05
-1.91247520228339e-05
-3.42479047760368e-05
-4.46786225241634e-06
-1.44584118756961e-06
3.48384968893363e-06
-2.54087962958421e-05
-1.97036913603639e-05
-2.81203031348276e-06
-3.47842369246136e-05
-2.10349823550993e-05
-1.77690400903313e-05
-5.07386772333187e-05
-3.62285252647951e-05
-5.83443334446837e-06
-2.15551876532103e-05
-3.67851027718766e-05
-1.21724922401029e-06
-5.23224344325803e-05
-3.71289681038327e-05
-7.01735443235225e-06
-3.804375790677e-05
-4.65480203135958e-05
-1.5758086308727e-05
-3.26773210778895e-05
-1.14127703745079e-05
-3.6383467741239e-05
-2.37612635139309e-05
-2.16778811625108e-05
6.80176786679819e-07
-1.96701963010161e-05
-3.08468907301757e-05
-3.18695239148478e-05
-2.36129632999395e-05
-3.23711610754701e-05
-4.53078569423302e-06
-2.96573364978136e-05
1.73972625551778e-06
-2.52735639676451e-05
-1.7592337405963e-05
-1.62993580274648e-05
-2.26268944862433e-05
-1.17132367603411e-05
-1.24176326286165e-05
-2.12857636352503e-05
-2.58928308461973e-05
-3.88309387901013e-05
-1.0717273412972e-05
-1.28542977085126e-05
-1.2699647296233e-06
-2.99344728609564e-05
-2.76670540599431e-05
-1.50740828732351e-06
-2.16379526024377e-05
-2.34283945171251e-05
-3.31240964584139e-05
-2.0712744098569e-05
-9.33675125099786e-06
-2.74336612103657e-05
-1.96124672516461e-05
-6.84377056944925e-06
-2.69489323560441e-05
-4.7211259782016e-05
-2.52621704228396e-05
-1.78223154345443e-05
-1.24835544552689e-05
-1.74761657690458e-05
-2.09995317439096e-05
-3.33876751963616e-05
-1.98186657710963e-05
-1.03510694589739e-06
-2.3087762901573e-05
-3.10994507826704e-05
-1.77005200178173e-05
-1.75606964102082e-05
-2.96327838274978e-05
-9.37234460915183e-06
-1.36784217721948e-05
-3.20241701438653e-05
-3.70490384466757e-05
-3.88189682558884e-06
-2.84187853494734e-05
-1.06327755933532e-05
-2.33597256261032e-05
-4.65506038590321e-06
-1.1991855759408e-05
-2.75103380123527e-05
1.02665924525281e-05
-4.12373871099313e-05
7.40378587343489e-06
-1.41445367258439e-05
-2.96951180372661e-05
-2.95441824154687e-05
-1.26502184770953e-05
-2.08527592787281e-05
-2.62512403592239e-05
-1.10569778796768e-05
-2.12351045173964e-05
-1.66677227261249e-05
-3.54365057103178e-05
-4.77357824920475e-05
-4.11056577728153e-05
-2.50482457472293e-05
-2.51150051752829e-05
-1.72465860450226e-05
-5.04777177341923e-05
-3.71048445838328e-05
-1.87633291774925e-05
-2.44835519230669e-05
-2.09346110165013e-05
-2.60795591723799e-05
-1.06095293733103e-05
-1.71204276799452e-05
-1.91260627281943e-05
-3.66377320469759e-05
-2.22077425904567e-05
-1.39246758905315e-05
-5.25954376599076e-05
-3.51989628621503e-05
-1.70389584303077e-05
-1.70646167523456e-05
-5.22199604314882e-05
-4.75931844623581e-05
-2.27997807924359e-05
-1.1497072025995e-05
-2.55328147342988e-05
-7.94492011984145e-06
-3.70718361360337e-06
-2.58227185257051e-05
-3.55016676567296e-05
-2.18578717375997e-05
-2.11149235269765e-06
1.01647668362243e-05
-6.25733305983465e-06
-1.8476944252439e-05
6.04701465271072e-06
-1.67297560634295e-05
-2.20875655223933e-05
4.50211505111918e-06
-2.13209467751237e-05
-3.07115063976718e-05
-1.42700523559343e-05
-1.12410074209856e-05
-2.68208549880296e-05
-3.38411917519081e-05
-3.18796731197174e-05
-1.90000755434645e-05
-2.50390443829402e-05
-2.35251490057847e-05
-1.6544863031851e-05
2.60435432777506e-06
-7.02589129812994e-06
-3.12300604454686e-05
-1.39548421239294e-05
-5.25358239187211e-05
-3.3043156801194e-05
-2.01990744021261e-05
-3.26309623862016e-05
-2.11568453473961e-05
1.86084600744415e-06
-1.43839359250831e-05
-1.22893404253031e-05
-4.4715079008221e-05
-3.09499066991791e-05
-2.91090620276367e-05
-3.89092273821919e-05
-2.45999607775201e-06
-1.74177070258746e-05
-2.97610509546795e-05
-3.32283425115077e-05
-2.53529786277276e-05
-1.07705918680375e-05
-1.68527071248274e-05
-3.42522637355831e-05
-1.81052856848978e-05
4.58062312201946e-06
-4.93482765691028e-06
-1.18657469557796e-05
-1.79752551819842e-05
-4.17133840329322e-05
-1.93223501874459e-05
-1.41469442706404e-06
5.44001663092586e-06
-1.32925756936133e-05
-1.05022713008277e-05
-2.44966626479466e-06
-2.24757479015909e-05
-2.31539940412693e-05
-1.8380330354561e-05
-1.82362345309801e-05
-3.03412817379535e-05
-3.35888041559256e-05
-1.11808665572559e-05
-2.92167530952469e-05
-2.47889320939581e-05
1.69781877363277e-07
-7.13021497841221e-06
-7.73521911661316e-06
5.67728348070339e-06
-1.76907769618139e-05
-5.4467611014033e-06
-1.91301128285361e-05
-7.61953632781956e-06
-3.1302299566864e-05
-1.08442894514955e-05
-2.72528683592375e-05
-1.52846760356202e-05
7.02559290061943e-06
-2.23449566597892e-05
-9.14201607220537e-06
-1.38602976348681e-05
-2.39528235541334e-05
-1.50640784277171e-05
-1.89068190851892e-05
-3.68758075239571e-05
-1.43607271047014e-05
-2.5177720604158e-05
-1.23648129390277e-05
-1.04314890288112e-05
-3.04159373600724e-05
-9.43749294766255e-06
-1.40619394230328e-05
-1.24548053896197e-05
-2.06612656737025e-05
-4.15035181979325e-05
-3.02825981126211e-05
-4.71804536020971e-05
-2.47390361360785e-05
-2.47219925637887e-05
-2.30036534932706e-05
-2.2592119932908e-05
-3.73249423963614e-05
-2.83829796017245e-05
-3.24947967706258e-05
-3.85732829236024e-05
-7.6611721449864e-06
-2.50265288532486e-05
-3.07891131098054e-05
-2.51836126817795e-05
-2.41101308413375e-05
-2.15277305896225e-05
-3.41566509823602e-05
-3.19418771144439e-05
-1.30151035900413e-05
-3.84663590566225e-05
6.30180115294355e-07
7.1013296130366e-06
-4.68655168480166e-05
-2.65310101210463e-05
-2.65658754915522e-05
-2.54006016049615e-05
-3.27032314186878e-05
-2.52739001269425e-05
-2.88318906410424e-05
-1.39583880344563e-05
-2.21225941669258e-05
-2.3365468627641e-05
-1.35722014226964e-05
-7.52398516357246e-06
-2.68862036193052e-05
-1.05322916364272e-05
-2.57984718715898e-05
-2.71872960935684e-05
-1.68338958409647e-05
-2.83825152110492e-05
-5.7682666952885e-06
-2.48216230008582e-05
-1.76404974074829e-05
-4.73077138789634e-06
-2.08402176564933e-05
-4.18476436832878e-05
-9.80101192884578e-07
-2.79814003564006e-05
-1.87178263756476e-05
-8.35576738741467e-06
-1.62510421004425e-05
-1.59075254851433e-05
-2.11362337309401e-05
-5.97632518038879e-06
-2.01125005445137e-05
-2.30622191631846e-05
-1.78259466237958e-05
-1.38877619176615e-05
-8.50171059659909e-06
-3.24116679648853e-05
-4.86728305881408e-06
-2.04727638983417e-05
-1.55726547844072e-05
-1.61617244121623e-05
-1.85158760475e-05
-1.00273543090608e-05
4.18494492083471e-06
-2.29517522394836e-06
-2.46021844895023e-05
-2.98779186601063e-05
-2.46571295845725e-05
-1.67445906883644e-05
-2.40566023577841e-05
-2.90139897132794e-05
-2.76265503862755e-05
1.3738891258661e-05
-2.6937245835761e-05
-3.95680952321087e-05
-2.33506493330792e-05
-3.42526085463358e-05
-3.77581929720816e-05
-9.91925848313596e-06
-3.67643090389509e-05
-1.6649500662961e-05
-1.69069999492807e-05
-2.41042041690337e-05
-9.64922932344471e-07
-2.76585416527532e-06
-2.21923035704337e-05
-4.57001630142907e-06
-2.23085609193833e-05
-4.68827738768918e-05
-3.39385002593289e-05
-1.78659787830474e-05
-1.08876974154123e-05
-1.60407235804378e-05
-1.83406213372556e-05
-2.04994980518283e-05
6.30041571471462e-06
-3.75828120048433e-06
-1.32311189307156e-05
-1.0823312133986e-05
-3.07664066208998e-05
-1.74110952675396e-05
-4.25598384626374e-05
-4.25116157181397e-05
-2.52885838538721e-05
-4.24226666846315e-05
-3.45512641090761e-05
-2.89247574921529e-05
-2.62677704670713e-06
-2.37982333759989e-05
-8.33264641408697e-06
-2.28119868881242e-05
-2.00732227244995e-06
-1.75982679028411e-05
-2.50809560715846e-05
-6.46043963515889e-06
-3.89541750200841e-05
-3.18902812530235e-05
-1.70116740706807e-05
-2.90368686380089e-05
-1.88796114469484e-05
-2.19847712281836e-05
-3.49347943730096e-05
-1.13751535160968e-05
-2.88572853068592e-05
-2.5629864313671e-05
1.31040737291305e-06
8.42937135390727e-06
-2.88270625935296e-06
-2.36335049717579e-05
-2.15410452154423e-06
-3.0330873373248e-05
-3.10941238488101e-05
-2.09407434772779e-05
-1.40843587119772e-05
-1.36967571946106e-06
-2.40515189910818e-05
-1.58403686374522e-05
-3.52386563592385e-05
-9.34655620579122e-06
-2.06513167955784e-05
-4.88917494543273e-05
-1.80321759899393e-05
-1.7286045196502e-05
-4.52468835906657e-06
-2.88698947253586e-05
1.84310234157694e-06
-2.55583518242316e-05
-2.10412812201624e-05
-2.20100514070959e-05
-3.88731586980659e-05
-7.24318299528145e-06
-2.3687752088661e-05
-2.74100618812674e-05
-4.33114272141969e-05
-7.45470813221556e-06
-4.12732462560579e-05
-9.77925228638629e-06
-2.46612703042295e-05
-1.70909840029073e-05
-2.04141028505117e-05
-3.44064918771291e-05
-4.56971238000645e-06
-3.14836538617669e-05
-3.66844422920971e-05
-3.55210374751589e-05
-1.21113747473211e-05
-1.57073764831892e-05
-4.11383852132799e-05
-6.55698618090739e-06
-4.51105385106705e-05
-9.61977563108718e-06
-1.64716692555856e-05
-3.15419871787532e-05
-3.33800600837724e-05
-1.52226785769952e-05
-1.62967892939734e-05
-1.80329366106809e-05
-3.07308752097887e-05
-7.48471345756011e-06
-6.05596431569654e-06
-7.1408968880008e-06
-1.78793631133096e-05
-2.59663055279159e-05
3.87338575465783e-06
-2.30973839543433e-05
-1.61464129175009e-05
-4.15109301332989e-06
-8.98983109216475e-06
1.53432686249814e-06
-1.92513147517479e-05
-1.82736325279041e-05
8.72857948808548e-06
5.3540931210596e-07
-3.45692453405268e-05
-3.62469295046281e-05
-2.66084031843647e-05
-2.38199203544511e-05
-4.19450523559845e-05
-1.78937547414186e-05
-3.85850364048357e-05
-1.7280817857103e-05
-1.48372702672654e-05
-3.2033654137929e-06
-2.35034896521054e-05
-1.40067934534476e-05
-2.02118024332664e-05
-8.90890560244113e-06
-4.07095586267155e-05
-1.88071848504062e-05
-2.0957758614996e-05
-1.09571725921507e-05
-7.56013888498755e-06
-3.97858920929607e-05
-2.37738644100579e-05
-1.24353242338438e-05
-1.4894488199563e-05
-4.10644575545509e-05
-1.56029757024071e-05
-2.30921968097991e-05
-2.21225108904556e-05
-4.02783105098999e-05
-3.45871455714125e-05
-1.80499946614825e-05
-1.77735438773689e-05
-2.95745180825733e-05
-2.18840088521617e-05
-1.67309361394068e-05
-1.92486697566885e-05
-1.03204575635676e-05
-2.81385802918522e-05
-3.21837431252974e-05
-3.37266118437742e-05
-2.74626658179322e-05
-3.10222011793393e-05
-3.332956362108e-05
-1.89785485726496e-05
-1.20767592801548e-05
-2.79723648074508e-05
-2.98489381943281e-05
-3.11977254399042e-05
-2.33256407850072e-05
-3.15225294064713e-05
-2.78425990599453e-05
-9.87419402749282e-06
-1.7978686724214e-05
-4.08540853437045e-05
-3.14391613349268e-05
-2.18991360118247e-07
-7.29298363307018e-06
-1.14172291204132e-05
-2.55423646478768e-05
-2.73012082463929e-05
-1.07120375021356e-05
-1.55766669861481e-05
3.20585221825035e-06
-2.5375696091108e-05
-3.89566783969596e-05
-1.99011842756782e-05
-2.15418900353733e-05
-2.7017393661051e-05
-8.80240070882366e-06
-2.74324050866327e-05
-3.02085448415863e-05
-2.99918840652416e-05
-1.75036151489336e-05
-3.60504695455863e-05
-2.91749802788034e-05
-2.18393589633012e-05
1.63109532235366e-05
-1.45671897371566e-05
-8.89863508004988e-06
-1.67107935696916e-05
-1.76836889813822e-05
-9.02350487546218e-06
-2.25011614746821e-05
-1.91036919419232e-05
-3.27141831318295e-05
-2.21340841980557e-06
-1.0643040110943e-05
1.9292713807588e-06
-8.31718816776036e-06
-2.16863690736704e-05
-7.18712950503895e-06
-3.64061473690839e-05
-4.40454213109493e-06
-9.03934390452255e-06
-1.3403236261765e-05
8.63843899226407e-07
-2.03146680154841e-05
-2.26735939567418e-05
-1.87640013958193e-05
-3.00210912966381e-05
-1.75934694112823e-05
2.74587477229007e-06
-2.28880770184141e-05
-1.47707420150793e-05
-1.18374412498545e-05
9.0713096938161e-06
-3.30650717275751e-05
-4.29909293254397e-05
-3.54692841338543e-05
-1.6875724381159e-05
-6.62499027072848e-06
-3.01692352662548e-05
-1.36761368439505e-06
-1.66767197114566e-05
-4.0389122020614e-05
-3.69897743738091e-05
-8.98039674667782e-06
-2.53542350075259e-05
-3.28678291622224e-05
-2.19477612492114e-05
7.28995109134736e-07
-3.33694453527036e-05
-1.4662477827765e-05
-1.28532388171749e-05
-1.27577640255656e-05
-2.49000539598527e-05
-1.14492993852329e-05
-2.20997058151764e-06
-6.04711461274748e-06
-1.40070187529267e-05
-2.73780976838067e-05
-1.80447599399696e-05
-2.89462617354162e-05
-1.48800928901797e-05
-2.56918693897254e-05
-3.56942789437496e-05
-2.32672375649563e-05
-2.03458874746708e-05
-3.67203658163059e-05
-8.32438358606784e-06
-1.10696355789181e-05
-7.31677119685347e-06
-2.2037698819165e-05
-1.87554107061898e-05
-7.2552117918651e-06
-1.17650642228261e-05
-1.70821846245511e-05
-2.43156780722465e-06
-3.98804544754156e-05
-1.51192187437829e-05
-1.70653226724523e-05
-1.65954625128733e-05
-2.20635527327334e-05
-2.98228219724397e-05
-3.38114151880907e-05
-1.28268430658276e-06
-3.03847577439855e-05
-1.55912232125706e-05
-2.51882847033315e-05
-1.1337049101033e-05
-1.73073970796524e-05
-1.97765242766432e-05
-1.55951579891653e-05
-2.47319888355994e-05
-2.39117771044194e-05
-1.85533100369326e-05
-7.80815757893669e-07
-2.98638019238537e-05
-2.06260065204123e-05
-3.00966912781641e-05
2.68144162414662e-06
5.19897732501179e-06
-1.24519739221799e-05
-1.87227097902852e-05
-8.36852733717002e-06
-1.92960963054028e-05
-2.97290366762043e-05
-2.40995217812607e-05
-1.50921151355629e-05
-3.96193006800504e-05
-4.81869408506387e-05
-1.80168843660276e-05
-7.9707465331609e-07
-1.77717035944309e-05
-1.8652761889877e-06
-2.10706519811402e-05
-1.02835089463823e-05
-3.22177278305833e-06
-1.00468708031498e-05
-2.70123321982921e-05
-1.14540473504385e-05
-1.74499938263193e-05
-4.62975016923468e-05
-1.59437433659272e-05
-2.12807239240624e-05
-3.55422800627837e-05
-1.88647438467049e-05
-1.7822215319058e-05
-2.76482303359926e-05
-2.26890078422114e-05
-2.20532098321948e-05
-1.32852131299025e-05
-3.93985288874602e-06
-4.25751722605152e-05
-1.7704174682657e-05
-3.55046720172457e-05
-2.07893453697223e-05
-1.82829994688595e-05
-2.46908965780978e-05
-9.09462110569698e-06
-7.2949146962693e-06
-3.31497663922976e-05
-2.13258286457829e-05
-2.4033155187499e-05
-3.74147261014862e-05
-1.28673422454247e-05
-1.52037244082522e-05
-7.53948981756754e-06
-8.7266673344043e-06
-3.04773560391416e-05
-3.99385795557637e-05
-3.06062085377652e-05
-3.39917999947402e-05
-2.67300853558067e-05
-3.00720173546009e-05
-2.63994378975496e-05
-3.64523257653796e-05
-2.78105880774341e-05
-3.07945219886948e-05
-2.140388109018e-05
-1.85430216323883e-05
-1.46041021086026e-05
-2.50841823842357e-05
-1.54688320884523e-05
-3.37548707833661e-05
-3.5985315818215e-06
-2.67045324105572e-05
-2.45025559430575e-05
-1.04261731586373e-05
5.62047173115239e-08
-3.37844961767608e-05
-2.0083939278909e-05
-2.3490992149802e-05
-2.98168574176038e-05
-2.53590758017625e-05
-2.83722009045948e-05
-9.16630580724803e-06
-3.91564071559538e-06
-1.86092931493368e-05
-1.97301818084413e-05
-1.56501539850498e-05
-1.45389916645788e-05
-1.33306035691419e-05
-3.00437337993007e-05
-2.55938157311386e-05
-2.49360245428772e-05
-3.20908804683992e-05
-1.89216071697378e-05
-4.50666967974921e-05
-2.83683536466127e-05
-1.56308088845087e-05
2.67762701885461e-06
-3.38351315255344e-05
9.19662115379886e-06
-3.59203144223985e-05
-4.36139301929246e-05
-3.21147045508471e-05
-7.57666998610688e-06
-1.47973826793021e-05
-1.22256639394078e-05
-2.42110558488116e-06
-2.15007493582164e-05
-1.92700236560737e-05
-2.08395689566663e-05
-3.14330652626249e-05
-2.63421833655447e-05
-3.28323125463789e-05
-1.07175888851387e-05
-3.37971010730355e-05
-3.31290973287065e-05
-2.42800951060743e-05
3.52772936456005e-06
-1.55944421892599e-05
-1.08636268919271e-05
-2.82584346164595e-05
-1.31733117191289e-05
-2.04417159404091e-05
-1.26980158229079e-05
-1.1488772005397e-05
-1.7404268173276e-05
-3.70800523386005e-05
-3.04221038768441e-05
-7.43645702468794e-06
2.4142278641411e-06
-1.37977025039746e-05
-3.08962254045973e-05
-2.93224675978806e-05
-4.28700255908496e-05
-4.39509563555751e-05
-1.94767210600317e-05
-2.8149553006096e-05
-3.61366286740348e-05
-2.88883865014437e-05
-2.0538917232034e-05
-1.58103239619126e-05
-1.90637077815957e-05
-2.4078794153127e-05
-1.71177409292671e-05
-3.65893872649741e-05
-1.98611593298761e-05
-1.62900022216464e-05
-9.59042506405849e-06
-2.29366729708771e-06
-1.22978450590683e-05
-3.08075153845607e-05
-3.23343426578752e-06
-2.30576262786448e-05
-5.04826583583455e-06
-3.04739866489336e-06
1.82468127760999e-06
-7.5526283032217e-06
-1.96410153519874e-05
-2.30667777171691e-05
-2.06485853068797e-05
-2.95254952547978e-05
-2.10515029959588e-05
-6.52429951264009e-06
-3.96436485678464e-06
-1.99723164901807e-05
-6.74020649672872e-06
-6.64698766893972e-06
-1.11975464313232e-05
-7.83097683065991e-07
-2.74128902926489e-05
-1.66742827873195e-05
-4.4116364916516e-05
-8.46765221036991e-06
-1.50976299451791e-05
4.76078344184853e-06
-9.9029055934688e-06
-2.554648091316e-05
-3.37797207279728e-05
-2.80855185144838e-05
-2.17839670277401e-05
-2.08989036109666e-05
-7.41506900862691e-06
-3.89997038709982e-05
-1.99387060950896e-05
1.98374240383393e-06
-2.61288663027833e-05
-2.49786655720445e-05
-2.2755775699647e-05
-5.33762522532249e-05
-2.90172463137095e-05
-3.52673128329868e-05
-3.25782634683662e-05
-1.5090490744219e-05
-2.34242480087904e-05
-2.90476193488836e-05
-7.45498934617738e-06
-1.46240163911251e-06
-3.1000708695862e-05
-1.58228353412048e-05
-1.77455272702947e-05
-1.50116592148229e-05
-2.42547854260291e-05
-3.0937654297035e-05
-1.22298729049682e-05
-2.87043524888464e-05
-2.48122126464811e-05
-2.60492352368223e-05
-2.74837553502908e-05
-9.3849199827053e-06
-2.38203507441998e-05
-1.27965938561833e-05
-1.36032116764733e-05
-1.93041399994351e-05
-2.01118843397318e-05
-2.21628223135446e-05
-1.86510553567206e-05
-2.63982434662437e-05
-2.02037298704646e-05
-3.50654260071247e-05
-1.2616239374558e-05
-4.70660056583052e-05
-3.85185672589902e-06
-8.31513653768159e-06
-3.6759210337146e-05
-2.53322406485371e-05
-1.74057334588816e-05
-4.97197274386925e-05
-3.08453935521321e-05
-8.74697875724321e-06
-1.21641244106088e-05
-3.34217239905514e-05
-2.469905396004e-05
-1.96594031481217e-05
-1.58509808370254e-05
-4.3828102712891e-05
-2.15754656026583e-05
-1.72295733386562e-05
-2.99586248637236e-05
-3.56207399034588e-05
-2.71663593062332e-05
-8.39803965630282e-06
-2.94492986865578e-05
-3.084952466156e-05
-1.17831830265433e-05
-8.63197497747092e-06
9.17331457371404e-06
-2.87011771165818e-05
-1.15867825401329e-05
-7.50080221944174e-06
-2.07948673049482e-05
-1.79214867346438e-05
-1.9380547344653e-05
-3.51632042045103e-05
-2.52308506744839e-05
-2.65123282356525e-05
-2.10053298628931e-05
-3.17278239821662e-05
-2.84833935776257e-05
-5.56166155077203e-05
-1.2642762071848e-05
-2.45423217993231e-05
-2.9591799498237e-05
-1.33940958339815e-05
-3.52924700978092e-05
-2.38430355545971e-05
-2.6132163727069e-06
-3.01788493401096e-05
-1.85585706204704e-05
-1.48425895907187e-05
-1.96560929496513e-05
-3.00276814598809e-05
-3.51762376351741e-05
-4.54525062036139e-05
-2.45415510536047e-05
6.7569367077355e-06
-9.03775919404931e-06
-3.64413346490645e-05
-2.28584566981277e-05
-1.11069279564027e-05
-1.71649954567707e-05
-2.05802410871618e-05
-1.77279093953844e-05
-3.51871789054365e-05
-3.33506198608791e-05
-9.32602915364477e-06
-1.35181261580972e-05
-4.17097146856864e-05
-1.79488856966255e-05
-3.66244082156076e-05
-3.87599469660423e-06
-6.03121964666751e-06
-3.26101397445187e-05
-1.03485199990425e-05
-2.36134642379562e-05
-8.52938910624194e-06
-2.91223635823548e-06
-5.37718530559069e-06
-2.62888306160972e-05
-5.3164451886369e-07
-4.42582347677061e-05
-1.66173056947527e-05
-2.17165712595429e-05
-3.39963179980005e-05
-3.77551883864639e-05
-2.70383203052906e-05
-1.92235223830921e-05
-1.22279644304794e-05
6.03233848262075e-06
-1.6100149777183e-05
-2.51808574068285e-05
-2.48398917698211e-05
-1.43727208832781e-05
-2.3852145271744e-05
-1.06733138168242e-05
-1.11875589298148e-06
-2.99775229522334e-05
-9.99650522694833e-06
-2.05458508597742e-05
-1.01750099152401e-05
6.63435680863256e-06
-2.29576951539068e-05
-2.02838444903206e-05
-3.31203256127947e-05
-1.30496926310695e-05
8.56253259814869e-06
-2.75291712269691e-05
-1.67581911202251e-05
-2.79944053811363e-05
1.39769777689038e-05
-2.16970958905575e-05
1.81062734980219e-07
-2.19925325100867e-05
-1.73930216012928e-05
-3.005048131393e-05
-2.81854181761588e-05
-1.30984427220999e-05
-2.27177749992978e-05
4.50278210165954e-06
-1.88120910938441e-05
-2.17380753822277e-05
-2.70626337452373e-05
-2.6721462375828e-05
-2.59387277264971e-05
-1.24033189969286e-05
-1.93919579570691e-05
9.06793468263168e-06
3.37958585255345e-06
-1.91752358461066e-05
-1.5404440434759e-05
-3.2731339240911e-05
-1.40602757295301e-05
-9.84668169006034e-06
-9.95499873245669e-06
-1.81946385461935e-05
-2.66994412035372e-05
1.94481221651961e-06
-2.92591859394397e-05
-4.1798483881754e-05
-1.42826939597167e-05
-1.84782393228084e-05
-1.07614452652775e-05
-1.74322710753233e-05
-5.10156739026838e-07
-8.40499714738355e-06
-1.72438266940251e-05
4.76268624183525e-06
-4.42444086651319e-05
-1.81713411135921e-05
-2.92932979972714e-05
6.3744340426594e-06
-4.81902834429829e-05
-2.04459679705991e-05
-9.62967756296228e-06
-3.61099249132846e-05
-1.75333643570773e-05
-3.21408486240526e-05
1.43066047543093e-06
-3.13024402346268e-05
-4.71357442539937e-05
-8.59387514125604e-06
-3.97366359224471e-05
-2.6490581574495e-05
-1.06051748693495e-05
-3.52081772676775e-05
-6.17089473206161e-06
-6.79380042533056e-07
-6.37810470003884e-06
-2.24673205955741e-05
7.24524891277396e-06
-1.20228637825919e-05
-1.09357812922807e-05
-3.20012586116377e-05
-4.30668851148907e-05
-8.97122812754416e-06
2.7329386922608e-06
-1.63420662398677e-05
-1.8062649688672e-05
-2.79574006506682e-05
-1.34903827546951e-05
-4.07652282095234e-05
-1.87130771546483e-05
-3.13824289949976e-05
-3.92469972314229e-06
-2.95581238976825e-05
-1.80207719249401e-06
-2.94253292872983e-05
-5.09655452225944e-05
-2.60183613537643e-05
-2.42311947043252e-05
-4.63777464712183e-05
-2.30288384069739e-05
-8.07719638554837e-06
-2.00285519255177e-05
-1.4229630881916e-06
-2.24615270421386e-05
-1.52975444948091e-05
-2.79476627452952e-05
-5.74997702593925e-06
-2.02526609569536e-05
-2.74722770410929e-05
-3.57429026138566e-05
-3.11643941069186e-05
-2.05758773945195e-06
-2.51922985027242e-05
-3.09269981722968e-05
-2.73031279360775e-05
-1.42586135564122e-05
-2.82897569421694e-05
-2.40708966279123e-05
-1.7762846459844e-05
-3.02625854263304e-05
-1.86347134123673e-05
-3.01006442788179e-05
-4.34599282658e-06
-4.21397364850869e-05
-3.3957842888033e-05
-3.66721570499871e-05
-1.88748805561502e-05
-5.4771863054332e-06
-1.49643656268231e-05
-6.28299008004819e-06
-2.13046766653901e-05
-1.38930213678066e-05
-3.36345466722706e-05
-1.67094992293322e-05
-2.93901825419299e-05
-2.89567461621834e-05
-1.02952393256245e-05
-1.58289492695897e-05
-3.49343613921987e-05
-3.06689259590573e-05
-1.90214906707862e-05
-1.29645290511119e-05
-2.21130339238769e-05
-3.14654638827599e-05
-1.12058469938747e-05
-1.90243821041384e-05
-9.68852521285879e-06
-1.81211385167537e-05
-1.71755139549045e-05
-3.20012938997651e-05
-3.66579748505335e-05
-3.44835209191359e-05
-2.36368573145444e-05
-1.42734193072245e-05
-1.88042704330922e-05
-2.10721340536242e-05
-1.89685883269872e-05
-2.23232367472873e-05
-1.16593008197848e-05
-2.30130879151832e-05
-1.65378573370994e-05
9.62005801730797e-06
-8.91369228811101e-06
-4.11202456962009e-05
-3.19973128215838e-05
-1.78928483267799e-05
-4.68594093363314e-06
-5.24675499064263e-06
-2.53445529112093e-05
-2.15151323487957e-05
-1.52321150143975e-05
-3.557152017972e-05
-1.03896183742139e-05
-1.98434223974669e-05
-1.72966653089652e-05
-2.03899382341542e-05
-1.83237522547914e-05
-1.69805715790603e-05
-4.3996279964002e-05
-1.62713027866749e-05
-1.79603015942162e-05
-1.31905882732955e-05
-1.18916757979457e-05
-3.21801573675607e-05
-4.39116147270465e-05
-2.44774052706344e-05
3.4528720104762e-07
-3.17446958519266e-05
-3.69156442362732e-05
-3.38684017977491e-06
-2.52446260437755e-05
-8.30059845156592e-06
-1.20999757018234e-05
-6.78236651038192e-06
-3.76057098961012e-05
-2.36743212012681e-05
-7.38871569571503e-06
-2.19967559449298e-05
-2.72185929134837e-05
-2.70924568758641e-05
-3.26895492344109e-05
-2.26611918098027e-05
-1.54998265647849e-06
-3.62175524889781e-05
-2.88688468368917e-05
-1.8727058031523e-05
-1.44053087699236e-05
-2.05097989918808e-05
-3.27538567456989e-05
-7.94547507851023e-06
-3.5212531060233e-05
-2.6494904223841e-05
-7.65661074392755e-06
-6.22843501123316e-06
-3.33366695696225e-05
1.29577307527447e-06
2.90842390580572e-06
-2.17177331378348e-05
-2.82096803522758e-05
-2.20927257625769e-05
-2.26472336209736e-05
-2.70635807290895e-05
-3.97460290704048e-05
-4.4435414227696e-05
-1.14859758418752e-05
-1.86106446569322e-05
-1.88164881572065e-05
-2.21408601015441e-05
-1.11259680420758e-05
1.06749884785326e-05
-2.33924737146298e-05
-8.39916875136431e-06
-4.1601921418881e-05
-7.83000912580757e-06
-2.61669878462005e-05
-2.12226731543637e-05
-1.80628557916606e-05
-2.85076816716759e-05
-1.75724758353962e-05
4.16414737618656e-06
-3.54630258258575e-06
-8.56275719758084e-06
-8.76745042503243e-06
-2.16223980309743e-05
-2.35341499473553e-05
-1.96323483390698e-05
-1.37350239632047e-05
-1.36956900211809e-05
2.91647938902052e-06
-4.42654882705677e-06
-5.25370966781307e-05
-1.77013604543771e-05
-9.06686714515789e-07
6.72344309489858e-07
-1.41509272317907e-05
-1.37072451741244e-05
-2.79224345477665e-05
-3.31947428429554e-05
-3.23900196879519e-05
-2.4263933920754e-05
-1.74655394403493e-05
-3.02129286916975e-05
-1.96233381524875e-05
-2.42005507331672e-05
-5.61100820295384e-06
-2.37075719924152e-05
-1.06772506995529e-05
-9.80880840952772e-06
-4.00172680561064e-05
-1.5026919271066e-05
1.88082328068156e-07
-2.02407483037366e-05
-1.94243396156129e-05
-1.87878577964846e-05
1.53175962879074e-06
-1.08733598553989e-05
1.62446505670861e-06
-2.72210743796543e-05
-1.8124471242493e-05
-1.44020435898896e-05
-3.01140021109303e-05
-3.22549485013002e-05
-3.48338823585038e-05
-3.04181177143173e-05
-5.16423083096995e-07
-2.28464202027773e-05
-5.98996226426307e-06
-6.56824155280047e-06
-3.09209411707372e-05
-2.51917689873381e-05
-2.00558045067227e-05
-1.81920233315848e-05
-1.14858592174904e-05
-2.86293704496432e-05
-8.48070323510785e-06
-2.0692142060047e-05
-3.30245083788737e-05
-2.30763986826964e-05
-6.69259924519448e-06
-8.60833979649237e-06
-2.07250953594996e-05
-2.22758234052876e-05
-1.85087456251973e-05
-2.74468779210607e-05
-3.47067960496395e-06
-1.74092583446281e-05
-2.20573961944176e-05
-4.01169546085009e-05
-2.69993881411227e-05
-4.13800097338981e-05
-3.26571643845888e-05
-2.72905557891076e-05
-2.86407762026407e-05
-4.93181499841377e-05
-1.16672874039338e-05
-2.01969874537264e-05
-3.45742548896442e-05
-2.03061472340099e-05
-2.52476219255607e-05
-3.68342784025513e-05
-3.35054969557689e-05
7.03833590813459e-06
-2.69778883458353e-05
-3.41335890500198e-05
-3.30605569057466e-05
-1.16442439716287e-05
-2.31011147016232e-05
-2.51339910882504e-05
-2.13123483227871e-05
-2.47333710123444e-05
-3.46251535635197e-05
-2.86783915988073e-05
-1.23772822687318e-05
-2.43987191130331e-05
-2.98875582048361e-05
-1.8659027701497e-05
-1.35684466750097e-05
-1.80055649250596e-05
-6.17323578364797e-06
-1.29956242735617e-05
-1.94809623352055e-05
-2.63749759157673e-05
-2.65989095952585e-05
-3.9801123065933e-05
-2.57846872883284e-05
-2.3142883406558e-05
-2.55038160939254e-05
-2.65746789912777e-05
-8.04440910634697e-06
-2.30921894609474e-05
-3.42644532265401e-05
-4.59863915220966e-06
-2.36464327604068e-05
-2.16972188194825e-05
-7.80419197192067e-06
-3.41446502875323e-05
-1.89183256884394e-05
-3.04213560891868e-05
-4.2901547482171e-07
-1.9703170558296e-05
-9.31924197826908e-06
-1.5300008729388e-05
-3.58797987637447e-06
-4.9536402042412e-05
-3.49304098343128e-05
-2.83730485785254e-05
1.02590002513146e-06
-1.70087049427502e-05
-2.04526883348896e-05
-3.25494969477476e-05
-3.09093334633811e-05
-3.30157093387631e-05
-4.02342504988893e-05
-3.04053280436153e-05
-2.37486453807114e-05
-2.38056610505629e-05
-1.25257100212062e-05
-2.05339653912165e-05
-1.1538774945744e-05
-1.72797902338178e-05
-1.20919174622973e-05
-1.69367728727566e-05
-1.96842701364134e-05
-2.89026321541394e-05
-4.83522719923667e-06
-2.21845382881126e-05
-1.6603400516723e-05
-1.71854020803748e-05
-7.0641384583996e-06
-2.64867411843028e-05
-2.55882751421038e-05
-1.45792440266235e-05
-1.50910274077228e-05
-1.40150159400918e-05
-7.20335548677955e-06
-3.69858454143309e-05
-1.64776209831109e-05
-2.18004578046319e-05
-1.43586668267327e-05
-3.0829937704155e-05
-3.26584642712677e-05
-1.97031944383285e-05
2.99640528439526e-06
-3.3674423865583e-05
-1.087883404521e-05
-3.00139276405071e-05
-1.75994891712136e-05
-3.17242067875615e-05
-1.61382525229886e-05
-3.70427445235486e-05
-3.17534329651075e-05
-2.65038605419304e-06
-2.64307132962101e-05
-4.39776613919325e-05
-8.56759373804917e-06
-1.15169570299505e-05
4.20796006676355e-07
-2.12112597733429e-05
-2.07262746057915e-05
-1.96074384906742e-05
-1.52157614759112e-05
-2.14528584070949e-05
-2.48617757077003e-05
-2.78357613337007e-05
3.88969849981623e-06
-3.34638971526162e-05
-2.75357343681559e-05
-2.26023702114217e-05
-1.85650962695081e-05
-1.35592688384528e-05
-2.44314798312601e-05
-7.20799329364209e-06
-2.35214074728205e-05
-2.949531633223e-05
-3.50785785040719e-05
-1.63130719249231e-05
1.08493502424737e-05
-1.17257976697029e-05
-3.64489591058407e-05
-1.89911450247833e-05
-3.22006019419299e-05
-4.93612114843516e-05
-1.46571568472464e-05
-2.37086846757016e-05
-1.66009183031393e-05
-4.94218588007044e-06
-2.20720171592775e-05
-1.15718933138081e-05
-1.70638617113558e-05
-4.07271219227179e-05
-1.12138361478224e-05
-1.52986045239073e-05
-2.56911862295636e-05
-3.85393882731848e-05
-2.9968525561325e-05
-1.25053457250376e-05
-1.13647479979021e-05
-4.43253555763638e-05
-3.1714970066045e-05
-2.89140698789033e-05
-1.84563933096541e-05
-2.71496107077059e-05
-2.5956472930182e-05
-2.3351199243433e-05
-2.27350368841554e-05
-9.73701998649006e-06
-1.87632792769842e-05
-2.28722501464862e-05
-3.24376166599392e-05
-3.35054207827236e-05
-2.54953484363496e-05
-3.96009199701689e-05
-5.68154986131409e-06
-3.16826985727991e-05
-3.61884638312437e-05
-4.01222798989534e-05
-1.21846108639128e-05
-3.341125719005e-05
-2.61826435570438e-05
-1.85258624630332e-05
-1.6579148452459e-05
-2.23733317896328e-05
4.05683633251794e-06
-5.88649642676491e-06
-1.14066367571727e-05
-5.32831320985213e-06
-3.78004225984696e-05
-3.60435744858733e-05
-1.90664736843339e-05
-3.30419409703607e-05
-9.96290917596236e-06
-4.05222125377015e-05
-5.70279316980662e-06
-1.84532932990517e-05
-3.63319067112329e-05
-1.62935924952147e-05
-2.83060036972201e-05
-2.32683526867215e-05
-1.65432461106624e-05
-6.27667945660351e-06
-3.26339691420999e-05
-3.05539793803481e-05
-1.18460094506043e-05
-3.12675897178269e-05
-3.10134088852322e-05
-9.0273200764316e-06
-5.59457879897996e-06
-2.58099474470459e-05
-1.25628890894353e-05
-1.84608318968339e-05
-2.40564399922692e-05
-6.65132394301425e-06
-1.94182278283673e-05
6.16039673065748e-06
-1.524800364748e-05
-2.21022357784667e-05
-2.56414606735279e-05
-3.09432783318484e-05
-3.25153556140671e-05
-1.22836471348039e-05
-3.89472319648214e-05
-2.81834490302686e-05
-3.53159038240206e-05
-5.16790121986471e-05
-2.76745403888099e-05
-2.0254602462149e-05
-1.8658730781942e-05
-3.02481802236851e-05
-1.75393499055129e-05
-1.39575487535247e-06
-1.88450905996313e-05
-3.22795958324368e-05
-3.09599629708112e-05
-1.03896842212974e-05
-2.82114333435002e-05
-6.55422166898709e-06
-2.75652286520745e-05
-1.98665123592208e-05
-2.21806293104211e-05
-4.42699953250852e-06
-3.1796221082982e-05
-2.34314349702597e-05
-3.60699784464158e-05
-1.5828371056739e-05
-6.74850796641162e-06
-1.22211052888675e-05
-1.45163471492465e-05
-1.65200694994699e-05
-2.78594544158648e-06
-2.99966007180044e-05
-2.46132298675548e-05
-4.01630851825099e-05
-1.31301002976485e-06
-1.17729199916115e-05
-2.66395070940933e-05
7.01007747586825e-07
-9.06756791319302e-06
-2.43847408295378e-05
-1.58178491717019e-05
-2.36378705538265e-05
-2.87950980555163e-05
-3.27962522380814e-05
6.33021672693937e-06
-1.29626522185842e-05
-5.39834085762217e-06
-2.40267760347381e-05
-3.71299993872406e-05
-2.57269450085911e-05
-3.25393311000187e-05
-2.31669174318932e-05
-4.8612618975555e-05
-4.07553943156246e-07
-3.76267471287798e-05
-2.63048226015776e-05
-1.51678822060957e-05
-2.94794208239745e-05
-3.63423361348408e-06
-2.18304613526747e-05
-8.09819532649085e-09
-1.98378811471483e-05
-1.51460112473245e-05
-2.70255147810638e-05
-2.51173520748133e-05
-1.30522471384515e-05
-4.14809095800228e-05
-1.87219146044037e-05
-1.46440597369702e-05
-1.82200857762055e-05
-2.506507258444e-05
-1.09794129144796e-05
-2.56113115652754e-05
-2.90003924620348e-05
-2.14552644704967e-05
-2.54641544546295e-05
-2.86363049125776e-05
-1.91474965586967e-05
1.88544730535903e-06
-4.55715643928527e-06
-3.5772903092403e-06
-3.42144706402373e-05
-1.32370638715618e-05
-9.33507717777117e-06
-2.21230352762706e-05
-1.98270212096587e-05
-1.72640700596442e-05
-2.9133610194072e-05
-2.15307245838443e-05
-1.65005762834004e-05
-1.1724110067655e-05
-3.07760269529763e-05
-1.97270401593158e-05
-1.02399209659499e-05
-2.46412381043808e-05
-1.16636187196269e-05
-2.05530561796926e-05
-8.95635885867997e-06
-5.66197284306936e-06
-1.96610146952355e-05
-1.68278087877445e-05
-1.89170729954598e-05
-3.83044622331141e-05
-1.85241101972066e-06
-9.41295277066645e-06
-1.47697842484714e-05
-3.50652795833644e-05
-1.54752076314501e-05
-3.83242817355917e-05
3.59372547352987e-06
-4.18173227826422e-06
-8.05969968308568e-06
-3.86122828902672e-06
-2.14071795065286e-05
-4.71138719802423e-05
-9.37193750826754e-06
-3.90671419894162e-05
-1.02175216689358e-05
-3.14296467607285e-05
-2.08447053826144e-05
-1.55089931852103e-05
-1.50405168289682e-05
-3.48470554328758e-05
-2.17462178552548e-05
-3.23854199000429e-05
-2.32880251141624e-05
-3.4095754780413e-05
-1.4898836009774e-05
-5.05090988830685e-05
-2.4183698631382e-05
-1.05938391323504e-05
-4.68883111305965e-07
-3.4368781907186e-05
-2.94195403335196e-05
-1.85443153825531e-05
-2.72459507896918e-05
-2.1470426271466e-05
4.35801047460477e-06
-2.78001817838189e-05
-2.95259267293933e-05
-4.66084560470778e-05
-1.30085754030088e-05
-6.19785431422838e-06
-4.33548873996947e-05
-3.85050505313707e-05
-1.75913194582791e-05
-2.00419568754467e-05
-1.84283283340356e-05
-2.39308808131968e-05
-1.40107583656283e-05
-1.06038989331047e-05
-1.84280677543893e-05
-1.78518097451353e-05
-2.30747595538998e-05
-1.00723270151921e-05
-7.5537108149415e-06
3.01731925708392e-06
-3.65502171606752e-05
-2.03940156249323e-05
-1.45567274878382e-05
-7.75677869990624e-07
-1.64376881947764e-05
-7.53480821101456e-06
-2.84429334930344e-05
3.23094004313462e-07
-1.00223233874608e-05
4.20011168147808e-06
-4.75855268065116e-06
-3.84445461110075e-05
-6.19316151569934e-06
-2.51482974957704e-05
-2.38069594770435e-05
-3.94353347148958e-05
-2.2681789921304e-05
2.20718452180435e-06
-2.38145249452244e-05
-2.04219680603216e-05
-1.56357980862346e-05
-3.36007898789376e-05
-2.36362886080587e-05
-1.78647695977074e-05
-4.00492983134948e-05
-3.52774944601294e-05
-2.75953932504086e-05
-3.33086413288649e-05
-3.40191530125274e-05
-4.29534771263641e-05
-1.28516945082569e-05
-2.86447560351618e-05
-1.34262666027745e-05
-2.58268254863178e-05
-1.09565503502337e-05
-3.4531180444752e-05
-3.77750797872078e-05
-1.67809556309562e-05
-2.50162866126614e-05
-2.50541733572186e-05
-3.02642614590627e-05
-2.41197159447264e-05
-1.75887819164952e-05
-2.90739890937234e-05
-2.41181612012906e-05
-2.86776430656938e-05
-1.79650496453326e-05
-1.98871596257742e-05
-3.52457668575037e-05
-2.93520308447881e-05
-2.25224113430662e-05
-1.80941284560826e-05
-2.2577339439181e-05
-1.78330625063569e-05
-2.57148390748689e-05
-2.33535172431429e-05
-1.58083588220331e-05
-1.31751615400134e-05
-2.59053402978824e-05
-7.95496459552356e-06
-3.16997760872426e-05
-3.07084276285829e-05
-3.06901848474065e-05
-2.03110380287939e-05
-2.80051659818254e-05
-1.10919437435225e-05
-2.64858930655581e-05
-2.02490806688489e-05
-3.29681738619096e-05
-2.25978085765853e-05
-9.82977432414747e-06
-2.48910760000602e-05
-2.38991104367686e-05
-2.57250769686301e-05
-2.18080091721857e-05
-2.21845125965513e-05
-5.12629560923295e-05
-8.23161807689331e-06
-1.32746663248088e-05
-2.30647805468099e-05
-2.59174465930266e-05
-2.2133193937927e-05
-3.15341345420176e-05
-1.02952466223571e-05
-2.6999726777889e-05
-2.79798495318899e-05
-2.94455625479237e-06
-2.38955404728517e-05
-9.11420236875558e-06
-1.54812377391138e-05
-1.09066427529942e-05
-2.5546979421195e-05
-2.04142362384578e-05
-8.83935839806717e-06
-1.54281642638775e-05
-3.59382401176873e-05
-2.40646482125509e-05
-2.99242765296316e-05
-1.73577043124414e-05
-2.9984076360797e-05
-1.41703519965714e-05
-3.2935364281226e-05
-3.6477105424573e-05
-1.79862698076844e-05
-2.21015629450607e-05
-8.1662241781869e-06
1.3091581448514e-06
-1.13924328299408e-06
-2.61854006820777e-06
-2.63524021661929e-05
-1.58522128066304e-05
-1.3496976817901e-05
-1.59181139177326e-05
-2.22365000512703e-05
-1.69053898469498e-05
-9.24608494108245e-06
-3.54514843287845e-05
-2.42604730605287e-05
-6.22144255557906e-06
-2.08420605894227e-05
-3.2463419270973e-05
-8.65194161372263e-06
-1.20283449353247e-05
-5.59487485774599e-06
-1.26783803418666e-05
-1.79738482847176e-05
-1.05446822268184e-05
-2.65741099049279e-06
-2.29760949896541e-05
-1.62479667926e-05
-1.44079684277305e-05
-2.21500535037858e-05
-4.8965438906543e-05
-3.38329606958846e-05
-4.75477680806704e-05
-2.24048979873672e-05
-1.46457887323738e-05
-1.78146788214599e-05
-1.60611795342244e-05
-2.65026996032666e-05
-4.29677279902911e-05
4.32753323071754e-07
-2.54743046292029e-05
-2.11782932525129e-05
-6.95408684652647e-06
-1.62749276176627e-06
2.58444715182998e-06
-2.67665218902392e-05
-2.8320460579275e-05
5.24981493468927e-06
-2.17080966461049e-05
-1.75306519285911e-05
-4.68344598463178e-05
-2.259313581075e-05
6.72100948537887e-06
-3.81912051152502e-05
-2.18195753234113e-05
-2.17507231666987e-05
-2.76605744958871e-05
-3.40575326588015e-05
-1.60664828620581e-05
-9.52860082293771e-06
-1.84764313506704e-05
-2.75790839065628e-05
-3.70478993424375e-05
-8.70521903169625e-06
-1.40322301798425e-05
-2.86471574634832e-05
-7.7276600082104e-06
-4.25068326074742e-05
-1.91061721958639e-05
-2.37912023926586e-05
-1.01186546345921e-05
-2.50403275275148e-05
-7.07361608512944e-06
-3.26607963702644e-05
-5.55947277979392e-05
3.36679863879086e-07
-3.73376018883785e-05
-3.17581787626361e-06
-2.45868993538006e-05
-1.23775510894004e-05
8.06782762865344e-06
-2.24650419972687e-05
-3.14897823250939e-05
-5.11850831073049e-05
-3.66542975411068e-05
-1.35627853077387e-05
-5.08562918954675e-05
-1.99186530881145e-05
-1.65462691783538e-05
-1.85635089823828e-05
-2.86183386439031e-05
-2.11550659596611e-05
-1.44884275012063e-05
-3.89062299161744e-05
-2.15740080032097e-05
-3.87559904136699e-05
-1.56992305286796e-06
-3.52665294208825e-05
-3.04788296740644e-05
-4.04417695679407e-05
1.84331125929449e-06
1.13421892636281e-05
-2.8141108443075e-06
-3.15652845573599e-05
-1.26207088280624e-05
-1.04625217221587e-05
-3.51820152809999e-06
-3.59154686492479e-05
-1.13252991334511e-05
-2.48423094135912e-05
-3.49887136460001e-05
-9.4035515541367e-06
-2.75334789453052e-05
-2.41543006107749e-05
-2.73645153292425e-05
-4.78172172124214e-06
-2.00159383515418e-05
-2.63978337492039e-05
-4.36188340033503e-05
-4.37137645816736e-06
-2.53340903539804e-05
-2.87238563091789e-05
-3.26287864026337e-05
-1.70319849685373e-05
3.30429566060666e-06
-3.04690734506056e-05
-1.24033229394021e-05
-1.8719210171146e-05
-4.48813025488624e-06
-3.18168605117197e-05
-3.02294014578151e-05
-2.11615054075146e-05
-1.55092092753908e-05
-3.23840415052386e-05
-3.51679854503273e-05
-2.77920006366652e-05
-3.35556002048254e-05
-2.95643877662835e-05
-1.48522269820558e-05
-3.43853759635328e-05
-9.97895142408263e-06
-1.8360677420035e-05
-3.08776376205308e-05
-3.22847663924852e-05
-1.41469935194748e-05
-1.3793475147109e-05
-2.21352515580775e-05
-2.42320118516176e-05
-3.68149101293938e-05
-1.27761274145713e-05
-2.66562405121152e-05
-1.60627027377427e-05
-2.15772889375425e-05
-4.65435050643911e-05
4.54386652537944e-06
-9.50346646853976e-06
-1.54647138243455e-05
-5.26707871630147e-05
-1.5659287498806e-05
-2.02863566010452e-05
-2.37552832501251e-05
-2.58060599677555e-05
-3.02526065866934e-05
-3.39563834902756e-05
-2.6865406909171e-05
-2.18143895238992e-05
-3.21130642479396e-05
-2.52458114217733e-05
-2.23506452423682e-05
-2.8263841704521e-06
-1.41840828442399e-05
-1.27661520335556e-05
-2.60421927394899e-05
-2.26709077210155e-05
-2.39096778254274e-05
-2.41318407428398e-05
-2.16541177643995e-05
-4.12276347199338e-05
-7.83500911913588e-07
-1.38540623795771e-05
-2.08373708297347e-05
-1.7869649035089e-05
-1.16610678363907e-05
-1.10448071751764e-05
-3.30884634154735e-06
-2.66918557737079e-05
-4.86771422004214e-05
7.24262056611206e-06
-2.92400805279124e-05
-1.53546708984646e-05
-1.97021010439657e-05
-2.46498841414631e-05
-2.62965197571113e-05
-2.74292205524381e-05
-2.94464783513491e-05
-2.54859004400274e-05
-4.89128064146656e-05
-1.61374792287476e-06
-5.60524390611983e-06
-2.6788003533272e-05
-8.13828594396479e-06
-2.2664344211859e-05
-3.5149199547764e-06
-1.30694865722852e-05
-1.24319564023635e-05
-4.42722267232586e-05
-3.62194545626785e-05
-2.49709165203159e-05
-3.83802396861998e-05
-4.46072231798735e-05
-6.65132416769903e-06
-2.58878849222307e-05
-3.6967596968529e-05
-2.38775300707351e-05
-2.17933249486256e-05
-2.02716258089344e-05
-3.35083065762587e-05
-2.18507756320614e-05
-3.92699313365632e-05
-2.07737333726739e-05
-1.1264535142791e-05
-1.85937190324372e-05
-2.21812922550853e-05
-2.63995507479707e-05
-8.45246994416371e-06
-4.00423260550693e-05
-2.14221180786132e-05
-1.46351279852316e-05
-3.27459619999448e-05
-2.4807798004506e-05
-1.57673530318476e-05
-3.55021262495613e-05
-1.02706638020953e-05
-3.02746245466375e-05
-2.33725685921877e-05
-2.66370932770344e-05
-2.45763956510835e-05
-1.41247621887868e-06
-3.6481662282329e-05
-1.50089378539298e-05
-2.53062483434774e-05
-1.89124227621583e-05
-1.62751188359572e-05
-2.03200245080455e-05
-1.30912158830389e-05
-1.59775273642741e-05
2.81346239301833e-06
-3.38524971367297e-05
-1.34522465094908e-05
-3.28356663456796e-05
2.4930540824925e-05
-2.26706075717937e-05
-1.03217722906793e-05
-1.06032306690146e-05
-8.56098175688062e-06
-3.44910181282231e-05
-6.44804466036629e-06
-2.43522803841955e-05
-2.84162660812049e-05
-2.45981450395452e-05
-2.33118811532038e-05
-2.79280316509051e-05
-7.52936481349924e-06
-1.3232627803049e-05
-1.47699696153708e-05
-2.89776715193951e-05
-2.34903072333999e-05
-1.3133625198525e-05
-1.43686807454223e-05
-2.65318193432806e-05
-2.33237997186011e-05
-1.01187984740789e-05
-3.27325041261695e-05
-2.4414168153655e-05
-1.02265398768934e-05
-1.93609743993192e-05
-4.32439762053547e-05
-2.96091357453971e-05
-1.14277260088678e-05
-2.04752685652423e-05
-3.37480370772375e-05
-5.18459315405294e-06
-2.8384269880833e-05
2.99631215887576e-06
-1.78591401130518e-05
-3.20825950006126e-05
-1.71745477757208e-05
-7.28719190457272e-06
-1.05023222824532e-05
-2.02887946124487e-05
-1.18114332813793e-05
-3.07122611215494e-05
-2.66928608987605e-05
-1.64026923304247e-05
-3.11557815388156e-05
-4.01710803828318e-05
-3.18182120745028e-05
-9.90201898785685e-06
-3.44508927165467e-05
-2.54129464382075e-05
-3.610127401259e-05
-2.03199859306606e-05
-3.11862972672595e-05
-1.55678770424065e-05
-1.19729237278407e-05
-2.99132554075532e-05
-1.79035792380819e-05
-2.21397896130899e-05
-2.38442821775921e-05
-2.99273908470861e-05
-6.33328834479017e-06
-2.14806134457456e-05
-1.34773938159786e-05
-1.54417500324569e-05
-6.58438369367642e-06
-3.02538107056609e-05
-2.84588552543036e-05
-1.74534320784244e-05
-1.42208905813281e-05
-2.21590404049053e-05
-2.05171577278624e-05
-5.94347980960133e-06
-3.23398115960413e-05
-2.73108155890617e-05
-3.55914849582004e-05
-3.13890474089081e-06
-1.7244874937115e-05
-6.65759613523435e-06
6.73924703851053e-06
-4.05307534884543e-05
-4.34616782130717e-05
-3.30086043307697e-05
-7.77914499336548e-06
-1.59939853518095e-05
-1.18063163041974e-05
-3.75522346601914e-05
-4.99079925512112e-05
-3.81865556387078e-05
5.00144947537547e-06
-2.14519326697171e-05
-4.91223426401545e-05
-1.05079410622309e-05
-2.54540661684227e-05
-1.87584536220441e-05
-4.00384897420757e-05
-1.24213387517955e-05
-2.54857740214968e-05
-2.34864360457368e-05
-1.99731686079644e-07
-3.43396783245142e-06
-2.30525589519086e-05
-4.07161390575695e-05
-1.63246322063833e-05
-2.47393016623147e-05
5.08318929402104e-06
-1.60090728792001e-05
-3.87644812960682e-05
-1.11594571749942e-06
-2.34763990749704e-05
-1.18406464327799e-05
-2.06876662107929e-05
-3.71388671911814e-05
-3.18156682129815e-05
-3.26144716763369e-05
-2.76741234174019e-05
-1.28419193239415e-05
-2.41590216225526e-05
-1.194806694399e-05
-2.8983901013296e-05
-7.8629135323533e-06
-1.7760254886006e-05
-1.85323850639704e-05
1.74064701674771e-06
-1.24691349252583e-05
-3.62632176453305e-05
-3.64898376399154e-05
-1.79014919438224e-05
-1.60762997389701e-05
-2.46749749244159e-05
-3.84864141035239e-06
-1.90587800779882e-05
9.28998801585997e-06
-4.42797692670897e-05
-1.98337090355613e-05
-3.12228173369657e-06
-2.64031982557707e-05
-2.24124890714851e-05
-1.45477981284867e-05
-2.66411839567587e-05
-1.66531795063679e-05
-4.05626398439701e-05
-1.6271778913624e-05
-4.43196006675792e-05
-2.82705860685386e-05
-2.30444010020769e-05
-3.63756600231921e-05
-2.41506825728692e-05
-7.36910729492033e-06
-1.40225866928004e-06
-3.71261940268364e-05
-1.25679610510806e-05
-1.532468489447e-05
-1.52342661062633e-05
-2.10462273476309e-05
-3.37189584567974e-05
-1.26949526969288e-05
-2.30250781413975e-05
-2.72310312334254e-05
-2.05138555772933e-05
8.08322507903439e-06
-3.95961837151405e-05
-3.44852605372383e-05
-8.35573699842043e-06
-1.49586138905716e-05
-3.01241801539169e-05
-1.85772463252042e-05
-9.73381408633762e-06
-2.44821383472736e-05
-2.88892285443229e-05
-2.63411728201346e-05
-2.45477617941261e-05
-2.10700031708432e-05
-3.5874145690389e-05
-3.59509590941412e-05
-2.80845575397982e-05
-9.84454317795922e-06
-1.65651057987278e-05
-1.75661124638388e-06
-6.18759904007439e-07
-3.70178538470054e-05
-3.63744485772581e-05
-3.01080305966826e-05
-4.25835962311938e-05
-1.96440604999449e-05
-4.76009359150769e-06
-3.27292457747368e-06
-1.85612835890947e-05
-1.55979813592946e-05
-3.00217458185038e-05
-2.58375205984815e-05
-2.04802756771158e-05
-2.3850546247705e-05
-2.21076878722302e-05
-5.09763930206976e-05
-1.51518616234394e-05
-2.49223436048704e-05
-1.20720747733151e-05
-3.28938644507728e-05
-2.31692125263111e-05
-2.93676900135714e-05
-1.95751992463766e-05
-4.34594923669917e-06
-2.60443067583541e-05
-1.10332759889089e-05
-3.92574437010582e-05
-1.10202372449841e-05
-3.44590166564691e-05
-2.76433722946175e-05
-2.99400470270403e-05
-2.39713226738137e-05
-1.54245913999182e-05
-2.61292795722069e-05
-1.3984622248663e-05
-1.10878349070145e-05
-1.65551946039078e-05
-4.26255940996562e-05
-3.67793432107517e-05
-1.42836802390586e-05
-3.59004697358143e-05
-1.52467949584908e-05
-5.8107482373197e-06
-2.8194874424441e-05
-3.2560361253781e-05
-4.26529531637857e-05
-1.86891999140132e-05
-1.21661474475482e-06
-1.42082848324113e-05
-1.50225694063296e-05
-4.06145304422006e-05
2.96006283250697e-06
-3.47728894573506e-05
-2.17747618824093e-06
-2.56140482269382e-05
1.28963821179045e-05
-8.29820498026291e-06
-1.31191291319162e-05
-2.19612587030034e-05
-1.00612768767489e-05
-2.73871828270532e-05
-1.91732155552609e-05
1.6508670810648e-06
-2.99814259178348e-05
1.50603563740675e-06
-2.06924583112152e-05
-1.39618576383257e-05
-1.35987271676291e-05
-3.30972697365566e-05
-2.27548678324061e-05
1.18038470753592e-06
-1.19327026032139e-05
-1.79700869354628e-05
-2.08730229158021e-05
-1.77900550739043e-05
-2.74163140265589e-05
-8.32673856696259e-06
-4.15894771256432e-05
-1.93733958832862e-05
-3.62895012118658e-06
-1.21517505411438e-06
-2.12710227063328e-05
-2.54561743681956e-05
2.89209956169049e-06
-1.73818697408675e-05
-3.16159652462905e-06
-3.62372942773275e-05
-1.43337350897445e-05
-2.81630143136625e-05
-3.77473899405758e-05
-2.22856127354894e-05
-6.24265578106581e-06
-4.16085731766201e-05
-2.447146203502e-05
-2.34507886174912e-05
-5.13101350310652e-05
-2.18118574257064e-05
-1.64485554075438e-05
-2.95061367654965e-05
-2.99273966194325e-05
-4.00335473143042e-06
-1.16646867202568e-05
-8.66229037037818e-06
-2.15271373246929e-05
-1.68415123906754e-05
-1.08041146543807e-05
-2.4210408297087e-05
-7.86706577583861e-06
-1.36841079635049e-05
7.44301239558282e-06
-2.19819133636367e-05
-2.19126794967347e-05
-3.67703121241773e-05
-4.01292551500912e-05
-2.39396662679951e-05
-1.74168053533106e-05
1.22188935267201e-05
-2.20351347441919e-05
-1.31883948421478e-05
-2.10851495103777e-05
2.74436203197669e-06
-9.95356316698704e-06
-2.40152137384843e-05
-1.30978935306293e-05
-5.58905097495439e-06
-2.41012584552197e-05
-3.13427119548656e-05
-9.60593728010047e-06
-2.28165742455156e-05
-1.65321635469695e-05
-4.36112983641234e-06
-2.38710537104295e-05
-2.1259975243295e-05
-4.63683711298032e-05
-2.62769266143685e-05
-1.91223235673555e-05
-2.3991949650896e-05
-1.55923186656874e-05
-1.39468393361903e-05
-1.75997403755089e-05
-1.33311946207309e-05
1.47617772665269e-05
-1.23420822079289e-05
-7.050574466326e-06
-8.55893774628402e-06
-2.44516105401693e-05
-4.4113500062873e-06
-2.13069294443198e-05
-3.19796991080655e-05
-3.39895224822697e-05
-1.18048920290521e-05
-9.76270498068374e-06
-1.70317590600865e-05
-1.84170047137681e-05
-2.07114676753484e-05
-1.2899381004473e-05
-3.44053507200875e-05
-2.28729959502117e-05
-3.43354466008705e-05
-3.10127884734247e-05
-3.3170168209089e-05
-3.41389393229907e-05
-1.36485197959925e-05
-2.62920055638595e-05
-2.52610134547189e-05
-4.3777029700128e-06
-3.23295627533165e-05
-2.54052576025352e-05
-6.36981699064979e-06
-1.84968756900757e-05
-2.43197873496977e-05
-9.08951169291166e-06
-2.75933014570615e-05
-2.34096578670449e-05
-3.16101974005134e-05
-4.90578117567135e-06
-2.78424205430344e-05
-3.36325015730941e-05
-2.0012787013228e-05
-2.36647417855097e-06
-2.99874649502774e-05
-2.42138184411245e-05
-3.25311502007358e-05
-2.08770792051659e-05
-2.65211170823827e-05
-1.69773189845398e-05
-4.67262245852793e-05
-3.06201953460077e-05
-3.01715534681553e-05
-3.84184717055003e-05
-2.74887989195324e-05
-1.95855904115656e-05
-3.61080710123439e-05
-7.65240221685216e-06
-1.37120696371989e-05
-3.66025796417346e-05
-2.24276246252843e-05
-2.44420289619123e-05
-1.64853104949295e-05
-1.04854352746216e-05
-2.47259814231014e-05
-1.81246454699146e-05
-3.60546638243358e-05
-2.87352846928677e-05
-2.75021766243603e-05
-2.91586597567676e-05
-2.38111087934792e-05
-1.88291105775714e-05
-2.35372147486537e-05
-1.5040023184941e-05
-1.79161709045428e-05
-6.40948503075823e-06
-2.52670083368455e-05
-2.0826679039882e-05
-1.18792636957592e-05
-7.72444164508957e-06
-3.77522308149448e-05
-2.2508878441045e-05
-2.40187966921782e-05
-5.83414328616266e-06
-2.64711644652409e-05
-1.21821623481278e-05
-1.44848932236123e-05
-2.6052046528073e-05
-3.53354415105602e-05
-1.26367154608117e-05
-3.14672009846447e-05
-3.12931127356697e-05
-6.81169669651405e-07
-3.7375121275276e-05
-4.34219861089233e-05
-3.76656190418961e-06
-2.98841183348609e-05
-2.06403335966615e-05
-7.18670183926962e-06
-1.28055639347838e-05
-1.95072439712582e-05
8.60667142052115e-06
-3.05546379299888e-05
-1.36178923255977e-05
-2.56370234984093e-05
-4.07681478475489e-05
-3.13331269534217e-05
-1.34422051862776e-05
-1.7957601776154e-05
-3.40852274405372e-05
-2.9602099098953e-05
-8.13379017265977e-06
-1.1774486777838e-05
-7.68038303606787e-06
-1.2610876538208e-06
-6.85108003268712e-06
5.56594469402928e-07
7.30601858625513e-06
-3.18480943343471e-05
-3.53516723328727e-05
-2.29653377416161e-05
-1.1183081654833e-05
-9.37849063604121e-06
-2.3722252464212e-05
-1.82995229231775e-05
-6.27168019479411e-06
-2.15418544288654e-05
-2.06324076720191e-05
-2.21717018585179e-05
-2.17290279205226e-05
-2.09065039606362e-05
-2.8264445240791e-05
4.30069717532301e-06
-4.32482637872808e-08
-1.95945734359125e-05
-3.31547453760373e-05
-1.64470716475886e-05
-7.10933331866813e-06
-1.55430012089833e-05
-8.9597709594447e-06
-1.84743660436411e-05
-1.88996038152221e-05
-9.25812160754329e-06
-1.49328235943488e-05
-2.81471096936914e-05
-1.85728710250483e-05
-1.01664973941395e-05
-7.66218142019711e-06
1.47660367739672e-07
-3.12513766600378e-05
-2.06480518609375e-05
-2.6177097300534e-05
-2.02326158812573e-05
-3.53877105103658e-05
-5.00767573130833e-05
-2.73466966980823e-05
-7.65298111794898e-06
-1.90110596144485e-05
9.05241020835482e-06
-2.91643174460941e-05
-2.58515887965162e-05
-6.96900051703558e-06
-1.84085505681292e-05
-2.78838095079133e-05
-3.02948386986911e-05
-7.09620190782677e-06
-4.61040513330839e-05
-1.22157108773997e-05
-4.37602299875715e-05
1.73788411261268e-06
-2.88371651996881e-05
-3.08512083030537e-05
-2.35870372445475e-05
-1.72168473111715e-05
-1.79862687538512e-05
-6.93597296175467e-06
-1.44822658918302e-05
-1.31631249533541e-05
-1.29992866718033e-05
-2.42288785861689e-05
-2.82963661702838e-05
-1.33993537339052e-05
-3.09012416973869e-05
-2.60189078645102e-05
-2.49028013189343e-05
-1.8235960233031e-05
-9.48519572226429e-06
3.51562630169454e-06
-1.05662572963623e-05
-2.90066336222414e-05
-2.61318063885463e-05
-9.21645855201907e-06
-1.84151729857609e-05
-3.63242586675059e-05
-2.35031098433974e-05
-3.05289079076344e-06
-1.72681125649537e-05
-1.95193875546137e-05
-2.06498733273153e-05
-1.67078835693017e-05
-4.08361641230058e-06
-1.01324144175851e-05
-1.48360150054305e-05
-8.41693396835778e-06
-1.68886121469442e-05
-4.23656938234139e-05
-2.47181047104365e-05
-2.25676020940288e-05
-1.45135577253428e-05
-3.02147707404102e-06
-1.10449396540853e-05
-1.13848973536487e-05
-5.77951288210376e-06
-2.22646156209756e-05
-3.99409472370894e-05
-2.37947830182064e-05
-8.69041271698657e-06
-1.65066573403071e-05
-2.0404154492166e-05
-3.46915743142193e-05
-1.49201914815203e-05
-2.11592116927478e-05
-4.99744148137884e-06
-2.58659938905663e-05
-1.51242257611669e-05
-2.33544968069693e-05
-1.73107603654181e-05
-2.78831197291044e-05
-1.64409776217448e-05
-2.2672315217924e-05
-3.32768276938897e-05
-2.07393463929345e-05
-2.7999395982189e-05
-2.07052372278356e-05
-1.23807451761877e-05
-3.3580154208255e-05
-6.7027895216091e-06
-3.2281592187126e-05
-1.88973737900202e-05
-4.42835301489582e-05
-2.37319815063029e-05
-1.32010838999585e-05
-2.26892127626037e-05
-4.13132512673549e-05
-1.47248267270091e-05
-1.0393556268551e-05
-1.28083147175205e-05
-2.18502009132812e-05
-1.4928840828511e-05
-2.43252957870408e-05
-4.1240697852153e-05
-1.70800305130595e-05
-6.16759771506554e-06
-1.9185149552697e-05
-2.19447802123079e-05
-3.55181278263693e-05
-4.90562525472781e-06
-3.23618017768487e-05
-1.32278653441793e-05
-2.52114697349693e-05
-3.12255432209852e-05
-8.82064605142554e-06
-3.39890884585355e-05
-1.41766314616967e-05
-3.22670787940672e-05
-2.80202328081226e-05
-2.38304124089919e-05
-2.76194640029709e-05
-3.27904047878678e-05
-3.96004622005611e-05
-3.34392591488033e-07
-6.13552091407111e-06
-2.53640080824056e-05
-9.30968924197073e-06
-3.88322609607695e-06
-2.41054651702607e-05
-1.28404451753578e-05
-1.6430131130206e-05
1.04676692364225e-05
-1.7158743448323e-05
-1.23608250338774e-05
-2.9749515625913e-06
-1.86829006902199e-05
-2.0816306260719e-05
-6.79897884516749e-06
-3.23495029894737e-05
-3.85536539047687e-05
-2.97973346940199e-05
-6.22079552092222e-06
-1.7926436687874e-05
-1.2818953669436e-05
-1.84593037608218e-05
-2.78162446140643e-05
-1.7344683078302e-05
-3.17654882285288e-05
-2.17288083617762e-05
-3.15058418433434e-05
4.80425992351954e-06
1.01083602203795e-06
-1.29885287825537e-05
-1.51701348558315e-05
-2.56056049676364e-05
-6.09452033108664e-06
1.50426442155065e-05
-5.97140891008148e-06
-5.62491476738235e-06
-2.80335948876527e-05
-4.6539612324517e-05
-1.28520414867341e-05
-2.52796789975579e-05
-3.04716459577169e-05
-2.7603957100968e-05
-2.0123870921799e-05
-3.65740510758652e-05
-2.22104062419505e-05
-2.19573713549208e-05
-1.59862369380616e-05
-1.65303838779332e-05
-1.70804042619363e-05
3.6820491499641e-06
-2.80509568253376e-05
-2.40936060090923e-05
-2.60400126276626e-05
-4.29305974755224e-05
-1.42409516710067e-05
-3.59375600803156e-05
-2.52074186683742e-05
-1.84478375512037e-05
-2.98870860543563e-05
-1.10809423868976e-05
-9.99945903228312e-06
-1.69243706781323e-05
-4.93977076414031e-06
5.3086575800379e-06
-5.55360801203701e-06
-4.33533973734559e-06
-2.73065395120178e-05
-1.48475157844448e-05
-3.26392552224849e-05
-3.33240030810837e-05
-1.54611812561336e-05
-2.23686449775249e-05
-1.24241124937845e-05
-1.64025394470459e-05
-4.04379887517878e-05
-1.84341840606043e-05
6.40756451196504e-06
-2.50304498131102e-05
-9.93022825289162e-06
-1.71709090169211e-05
-3.86822623666857e-05
-1.14346398548039e-05
-3.2547491899528e-05
-1.65922224090999e-05
-1.99862404519375e-05
-6.99858971374507e-06
-1.92386030722811e-05
-1.93612728916148e-05
-2.19121820499029e-05
-1.57218991986949e-05
-1.03163321134775e-05
-2.50639221008505e-05
-1.20776139443204e-05
-1.03271552259316e-05
-1.8656649980401e-05
-3.08494983472227e-05
-9.84200554328056e-06
-3.72348218192741e-06
-2.91633130375012e-05
-8.09575368778292e-06
-6.25356408093208e-06
-3.45799729494356e-05
-1.08915005274335e-05
3.17735337719256e-06
-2.69780174750578e-05
-1.68235888292679e-05
-1.20509437668892e-05
-2.11352941303949e-05
-2.36298241190644e-06
-2.07589462212402e-05
-1.70524007195179e-05
-3.15521451674019e-05
-4.01668670264913e-05
-3.57826872952123e-05
-3.34353094312481e-05
-4.14711477123446e-05
-6.59183402042582e-06
-9.31218654146142e-06
-1.78229538537092e-05
-2.41139578520106e-05
-1.31675267922354e-05
-1.96107758361793e-05
8.83339307481697e-07
-2.43779206706861e-05
-1.65366582931689e-06
-2.89861824608095e-05
-4.08170838794078e-05
-3.14804531423367e-07
-2.1826951144532e-05
2.35370428134865e-06
-1.163644677666e-05
-1.64022114728823e-05
3.04560260457581e-06
-9.65043717139424e-06
-3.07233060331279e-05
-2.43696548202089e-05
-2.59469093225838e-05
-1.52460467190952e-06
-1.53180412305038e-06
-1.17542205918673e-05
-3.14093560573919e-05
7.09895646240123e-06
-1.83893347820756e-05
-2.913112512701e-05
-3.00483486429486e-05
-2.18688904136911e-05
-1.93449419651096e-05
9.06793850972651e-06
-1.8949303368784e-05
-3.24792861904856e-05
-2.88642151665127e-05
-2.88758488546554e-05
-1.45563782548857e-05
-2.45823010822287e-05
-3.76022860098658e-05
-9.89798258893421e-06
-2.32415185158988e-05
-1.79053627304029e-05
-1.11888674828754e-05
-2.08557142908974e-05
-2.49938526476097e-05
-3.22593669248986e-05
-3.39708381980359e-05
-2.15066521489357e-05
-1.47253136144848e-05
-8.04855836611623e-06
-2.28583467618496e-05
-2.41284820321034e-05
-4.42069701597843e-05
-1.84677799597499e-05
-1.69199314626985e-05
-9.71809453511316e-06
-1.90814721764982e-05
-2.59343835420813e-05
-2.12475177814558e-05
-3.04399217389502e-05
-3.95709658616442e-05
-2.61224630198664e-05
-1.1645402425625e-06
-3.46088768663458e-05
-1.42422924504765e-05
-1.05322890038932e-05
-3.97746699779509e-05
-1.58035180138558e-05
-2.55202193887088e-05
-3.57866942193754e-05
-1.42288417823449e-05
-1.39503342558212e-05
-1.70135269608603e-05
-3.00819182086855e-05
-2.37384441868677e-05
-1.62650088102184e-05
-9.6633727904643e-06
-2.01112871657838e-05
-1.41155058996196e-05
-2.52379357743164e-05
-2.30942506256922e-05
-2.21334853593064e-05
-3.43900038606925e-05
-8.42046404193801e-06
-1.25807482549758e-05
-7.12622581648713e-06
-1.91006126723665e-05
-5.1439888370562e-05
1.74567198484235e-06
-1.95141436041921e-06
-2.33947527725382e-05
-2.70773675504185e-05
-1.28347918524926e-05
-2.33041699072017e-05
-1.08640957684629e-05
-1.24034730149155e-05
-1.72147875261986e-05
-1.97631967509091e-05
-1.81666493229062e-05
-2.12452191341254e-05
-2.62297560620635e-05
-1.30653368088367e-05
-6.50142346675498e-06
-2.0549234875047e-05
-2.10412224679128e-05
-2.85418879075399e-05
-2.49133496679802e-05
-1.68882889992486e-05
-8.87319098315585e-07
-2.13123831764117e-05
-2.01256730768884e-05
-3.50727590016648e-05
-2.03611634291686e-05
-2.60540684212627e-05
-2.18811115761258e-05
-2.19118247470254e-05
-3.68074760366022e-05
-2.04602434790893e-05
-1.88867675903148e-05
-1.72633540116872e-05
-3.7260971915953e-05
-1.5695423342566e-05
-2.10055300384593e-05
-2.53288474166012e-05
-3.3161758169963e-05
-2.03155209755803e-05
-3.13137817252096e-05
-1.39909965671639e-05
-2.7980134182784e-05
-3.06825720381919e-05
-2.6144198270428e-06
-2.03392995842047e-05
-2.68731869539342e-05
-2.8949091843658e-05
-3.1961696307615e-05
-2.95823593407433e-05
-3.68303268288501e-05
-2.75190886588945e-05
-3.9177652950755e-05
-2.51837561775064e-05
-1.52643507264958e-05
-1.73413753042694e-05
-2.79549076030499e-05
-2.73324935399593e-05
-3.33597185145101e-05
-3.71263782710747e-05
-1.88299987173546e-05
1.26847228990778e-05
-3.39381030631534e-05
-3.31596282838033e-05
-2.80150751539572e-05
-9.63045754030977e-06
-2.14725188945269e-05
-2.13671527000684e-05
-3.21984898874955e-06
-2.06300519835112e-05
-3.46748491040248e-05
-3.95138956495191e-05
-3.45413783035503e-05
2.15913576568171e-05
-2.10727906021797e-05
1.83438502839969e-06
-2.16191430916736e-06
-2.30329384171114e-05
-3.30877484641657e-05
-5.76786954389992e-06
-1.19881126322236e-05
-2.59983897002178e-05
-2.44119312132963e-05
-1.71295308853107e-05
-3.3576654705669e-05
-3.78867834651678e-05
-2.12838756259439e-05
-1.73400428643406e-05
-2.35483370754519e-05
-8.86988513018337e-06
-2.37447779327051e-05
-3.33253347517572e-05
-3.50152383452563e-05
-2.60800331766065e-05
-4.07806833445644e-05
-1.35039226672689e-05
-3.06290050568508e-05
-1.81407564462331e-05
-4.29458196925784e-05
-7.36347436660425e-06
-2.13853911647904e-05
-2.34503488279757e-05
8.29950120357652e-06
-3.68898091792081e-05
-2.42030861523104e-05
-2.34641366432398e-05
-1.71778359298018e-05
-7.34044417818074e-06
-2.82663448136956e-05
-1.14605760328301e-05
-2.21276809880389e-05
-5.01625257679791e-05
-9.41443074581949e-06
-2.39709222454115e-05
-3.69226026788234e-05
-2.7171636838658e-05
-9.0647848454057e-06
-2.77662285085788e-05
-1.3102294365515e-05
-3.48620538349981e-05
-3.83909723699159e-05
-1.80248557464826e-05
-1.80914013964728e-05
-1.76248393910262e-05
-1.45752475542758e-05
-2.83647592541695e-05
-3.41660152674884e-05
-2.98125335068922e-05
-1.36822342723382e-05
-2.48544027940124e-05
-2.66438752503225e-06
-6.92227522352767e-06
1.86103708580629e-06
-2.2475596798322e-05
-1.77046934197473e-05
-2.72549233057555e-05
-1.61513242333543e-05
-2.12325632815097e-05
-1.16779497033135e-05
-9.93038931911537e-06
-1.60820538939584e-05
3.72088538800009e-06
-2.48468732729053e-05
-2.51276236966958e-05
3.05545038727734e-06
-2.17345657921059e-05
-3.22951958914434e-05
-2.45563340848452e-05
-2.56421343836632e-05
-3.56891748019693e-05
-4.21915677469187e-05
-4.41185965360834e-05
-3.12317599710552e-05
-2.60397732963122e-05
-2.81913535028512e-05
-3.00900828778671e-05
-1.51061993376779e-05
-7.41429702504747e-06
-1.70244414561542e-05
-1.41467660446787e-05
-7.61017160645822e-06
-3.84591958009962e-05
-2.8988983534054e-06
-3.29143045875737e-05
-2.93299185354588e-05
-2.37929198732877e-05
-4.46668040725589e-05
-3.52625063849655e-05
-2.28144650835721e-05
-2.03741111847437e-05
-4.31246453134149e-05
-4.56124876051471e-05
-1.46638514058894e-05
-1.10384245556947e-05
-7.79208858868344e-06
-2.26109267203772e-05
-2.96107316487622e-05
-2.24691327166233e-05
-3.30951020020104e-05
-1.20773667127176e-05
-1.21702617146533e-07
-2.72899897069956e-05
-3.30126005306093e-05
-2.39028564505439e-06
-1.27900950785082e-05
-8.93717572986909e-06
-3.71371920340887e-05
-2.57156234575066e-05
-3.10744609561628e-05
-2.5322331997304e-05
-3.57777985837996e-05
-1.73460871380459e-05
-1.40666284410998e-05
-2.2625395152885e-05
-2.39951015758387e-05
-3.1170079707481e-05
-2.46014993658881e-05
-4.14582053635035e-06
-1.84842406375977e-05
-1.66600872108859e-05
-1.85278396793806e-05
-3.62341533433574e-05
-3.5648144193516e-05
-1.55914694506862e-05
-2.17759635153233e-05
-2.04093237350974e-05
-1.18004281185775e-06
-3.56913492318131e-05
-1.70864487291236e-05
-2.24411066147589e-05
-1.36484723507636e-05
-1.77229643507161e-05
-1.82922827296702e-05
2.90694776593315e-06
-4.82956796778003e-05
-1.11261644629579e-05
-1.14570931944281e-05
6.03375157350417e-06
-1.91424968107597e-05
-2.30028142479888e-05
-3.14265702344512e-05
-1.41502751658311e-05
-3.55619147321685e-05
-2.05378559071867e-05
-2.34713397942177e-05
-1.37389096596045e-05
-2.5437065113735e-05
-3.18196058123443e-05
-1.03751345287012e-05
-1.45665971237214e-05
-3.23083914576024e-05
-2.96738822887106e-05
-1.10450439480211e-05
-3.11098030033177e-05
-2.30854802656186e-05
-3.35779277202097e-05
-7.58292184076307e-06
-1.71586163601691e-05
1.20653898892675e-05
-2.54421677735001e-05
-2.58032322042737e-05
-2.94351261038672e-05
-3.89083441750231e-05
-3.10369587935367e-05
-2.31368719907612e-05
-3.72708064328589e-06
-3.40100689122072e-05
2.52907442465755e-06
-1.45067232059224e-05
-1.35699232926267e-05
-1.7308224163639e-05
-4.60435505310484e-06
-1.30066889091066e-05
-9.29657773567512e-06
-1.17865089765569e-05
2.8906198668856e-06
-2.97274679833266e-05
-8.85959956166342e-06
-1.48428470781461e-05
-1.68407534702715e-05
-2.65864671655599e-05
-3.20704937098587e-05
-2.70422922409041e-05
-1.95877503400114e-05
-1.38211523711499e-05
-2.94109260130695e-05
-5.09187550679817e-06
-5.69076099594636e-06
-1.70753638658804e-05
-5.23665189867722e-05
-1.00907425748826e-05
-3.68440436107253e-05
-3.30755153168434e-05
-1.18680027182721e-05
-5.52064011091753e-06
-1.20713466067047e-05
-5.06010202647121e-06
-2.18770322846483e-05
-2.08542862964998e-05
-2.50588989801435e-05
-3.74979671510301e-05
-1.80262360015746e-05
-3.83544324803926e-05
-2.21316975955485e-05
-3.97561174455258e-05
-1.53058270968665e-05
-9.13156703158187e-06
-3.05135266821527e-05
-1.60060533550549e-05
-3.14674451429095e-05
-2.37469754269115e-05
-1.95658569820633e-05
-2.98115874888872e-05
1.68098616814053e-06
-5.53041584783439e-06
-1.14253501130516e-05
-1.5759831230057e-05
-2.58051800372655e-05
-2.84461295829681e-05
-2.27938197136443e-05
-8.43236413821893e-06
-4.45860515422376e-05
-4.31267897756571e-06
-2.96802375165746e-05
-2.60981946618271e-05
-4.27769472275518e-05
-1.94206420875174e-05
-1.66639322187801e-05
-3.26807132929952e-05
-2.35562380299701e-05
-2.45574750308497e-05
-1.45165614819873e-05
-1.05917323450613e-05
-3.55004830085921e-05
-1.52205232660068e-05
-4.0342865064413e-05
-3.00646244064271e-05
-3.27753539461529e-05
-1.4338530096763e-05
-3.05710068249971e-05
-4.06696449496221e-05
-4.90085117656679e-06
-1.75919914598102e-05
-2.89613710660178e-05
-3.18590690825973e-05
-3.82775841182671e-05
-1.42728340060615e-05
-2.25152545050379e-05
-3.90088183077769e-05
-1.96010412425746e-05
-3.72422253801719e-05
-1.30472186462477e-05
-2.77607384930428e-05
-4.82572383918378e-05
-3.53784219733319e-05
-2.55624315686873e-05
-3.10524803671659e-05
-2.33291984573018e-05
-9.90329019805228e-06
-2.84073397424388e-05
-2.4052746925158e-05
-2.24724064755902e-05
-3.64240364819169e-05
-4.51767317587008e-06
1.31800923626024e-05
-3.59868339322074e-05
-3.99403005824401e-06
-2.34549177823044e-05
-2.22144956089652e-05
-1.85026140664215e-05
-1.54835678798291e-05
-8.23701279499787e-06
-2.5910599229703e-05
-3.87227818677988e-05
-2.96791628463962e-05
-2.50789630320811e-05
-2.73104261352604e-05
-3.98804684222587e-05
-1.25758520019531e-05
-1.88567823784298e-07
-3.12647520741027e-05
-2.02649646380463e-05
-2.93515773516222e-05
-2.00744140897928e-05
-2.89265234271864e-06
-2.6967489609945e-05
-1.97275056634024e-05
-4.34357304716953e-06
-3.96271886248286e-05
-1.94716628660469e-05
-2.57043940179419e-05
-1.33862379408923e-05
-2.37610668959387e-05
-2.70479601773951e-05
-1.57463480047654e-05
-1.73592318585168e-05
-2.85055089847895e-05
-4.09813361471378e-06
-2.63632846475935e-05
-3.42928038499406e-06
-1.45268685649284e-05
-2.56938958218484e-05
-1.01534768804614e-05
-7.04243209588501e-06
-5.50390446936591e-06
-1.64916492648525e-05
-2.46012585156956e-05
-3.97330531512556e-05
-2.1250331902443e-05
-1.96238106672936e-06
-2.76290312925594e-07
-4.77308246348325e-05
-1.06694994233548e-05
-1.81450205292422e-05
-1.31900774532747e-06
-5.38534894802104e-05
-1.30033117364635e-05
-2.74151100601684e-05
-1.99147943835013e-05
-3.27409635829232e-05
-2.09825609994602e-05
-2.79413285269401e-06
-1.65199574795508e-05
-2.21005283471857e-05
-1.7232401741547e-05
-2.24375139603189e-05
-1.63448548792031e-05
-1.90214260389915e-05
-2.6245436695516e-05
-1.68723321212891e-05
-1.9466982213311e-05
-9.23285847645079e-06
-1.42623955524223e-05
-2.51492446185162e-05
-1.26379937082655e-05
-3.1992966671581e-05
-1.45246991984844e-05
-3.03546972225929e-05
-1.37539876118532e-05
-1.72190204795672e-05
-2.56664898983285e-05
-1.20721989463907e-05
-1.60359355177901e-05
-8.14089765502798e-06
-4.01096825979971e-05
-3.75542185037303e-05
-3.21364505027882e-05
-4.10448524506004e-05
-7.03514490611155e-06
-2.83419854722677e-05
-1.83565873438453e-05
-3.10026491306719e-05
-1.31324641251495e-05
-3.45473660856693e-05
-1.59679751462057e-05
-1.03250827724986e-05
-2.66438371840808e-06
-2.94994051881911e-05
-1.33105259694892e-05
-2.66596929435267e-05
-1.62541432950585e-05
-1.79230264905153e-05
-1.84946611215825e-05
-3.40473455151558e-06
-1.66976112885423e-05
-1.91831255700425e-05
-2.25939334040039e-05
-1.35067244297116e-05
-1.35541168749293e-05
-1.60810784618357e-05
-1.39439776498719e-05
-3.8460244759651e-05
-2.36767081173695e-05
-7.59031028338333e-06
-3.5302672390495e-05
-1.22032451694038e-05
-3.9852840154303e-05
-2.9348563604921e-05
-1.92148098977577e-05
-2.69043916468416e-05
-2.25010509808038e-05
-6.76712959422017e-06
-2.95127962416753e-05
-3.12404416793164e-05
-2.2286172481473e-05
-2.18835937482981e-05
-3.87474398670265e-05
-1.61654389465319e-05
-3.65225789213968e-05
-1.54731891170773e-05
-1.07041056484493e-05
-9.55491006128211e-06
-8.90676248916404e-06
-3.35639447261602e-05
-1.80623107661752e-05
-3.59605179246768e-05
-2.26658711086481e-05
-1.23560589619373e-05
-1.50525164576687e-05
-8.23983626552626e-06
-3.02784366746001e-05
-2.24740860659671e-05
-1.0301187616782e-05
-2.24422075570043e-05
-1.01536813861006e-05
-3.97644876352511e-05
-2.97941115566109e-05
-6.61398138679807e-06
-3.41876309516618e-05
-8.25168481325627e-06
-6.36144626191057e-05
-9.63625288753208e-06
-2.62367852977468e-05
-3.3269730570063e-05
-1.7101065294331e-05
-9.42715234855286e-06
-4.36750301338596e-05
-2.5107249206538e-06
-2.06066758808939e-05
-2.10793731618744e-05
-5.40778646976781e-06
-7.13649703366364e-07
-1.50924400484291e-05
-3.85182822286048e-05
-2.26663973504571e-05
-8.2909209414054e-06
-1.40692386398653e-05
-2.17285436220881e-05
-1.89621106738729e-05
-2.50380720593872e-05
-2.52581870222492e-05
-3.46931176221602e-05
-7.77872958740306e-06
-1.76438462071445e-05
-3.06897715542011e-05
-1.33017452679185e-08
-3.56929011237166e-06
-3.05815086012312e-05
-9.25834765364901e-06
-3.29554306370437e-05
-2.27828923103659e-05
-5.40042755094066e-06
-3.01880643423387e-05
-5.26517490851013e-05
-1.10914935838356e-05
-1.68206980707852e-05
-1.77549635075982e-05
3.02707751687464e-06
-9.14548246961512e-06
-2.34184394213165e-05
2.34517442667694e-06
-3.01412696921351e-05
-2.90819569107874e-05
-1.81005474531342e-05
-2.47202500079971e-05
-2.28537471864537e-05
-3.04778806837528e-05
-7.97143619566096e-06
-1.41931614009194e-05
-2.5940932214011e-06
-2.46242138294924e-05
-2.74417527527707e-05
-1.15006256048688e-05
-1.49858155150843e-05
-2.21879159600316e-05
-2.30237810217456e-06
2.00535053513821e-06
-4.04007061556396e-06
-1.25419078792564e-05
-3.03505086932955e-05
-1.27561965680839e-05
-3.79435633021044e-05
-3.99574585285987e-05
-1.44323100867471e-05
-2.89871309556363e-05
-3.2216103503088e-05
-2.94430810900934e-05
-3.05924646223106e-05
-2.93890745420937e-05
-1.07566064932656e-05
-1.95951954627037e-05
-8.49202435010344e-06
-7.72404858878115e-06
-1.3873762732221e-05
-1.9588970216046e-05
1.42067115482496e-06
-6.58090627920959e-06
-1.93370693189232e-05
1.84041036743649e-06
-3.12278741630994e-05
-2.43479065970084e-05
-1.89180485550741e-05
-2.50220430364883e-05
-3.39668296573913e-05
-2.97298875448842e-05
-1.51202493471706e-05
-2.87360232084413e-05
-2.01181846447484e-05
-1.98433317553506e-05
-3.63406705018428e-05
-2.10800925030686e-05
-1.9327881537846e-05
-2.22365664922236e-05
-1.11029413209579e-05
-4.0204426108545e-05
-1.03024550260034e-05
-2.43430893858809e-05
-3.11858577039089e-05
-2.41155638927799e-05
1.01830338585334e-07
-2.04761696178833e-05
-1.28012040031095e-05
-2.17272664667576e-05
-3.51215717110952e-05
-2.06387106818067e-05
-3.42691129506583e-05
-4.75649284546902e-06
-3.02894044530482e-05
-2.05308327866424e-05
-3.06528619719769e-05
-2.29532955606296e-05
-2.40959505373048e-05
-9.37334794667217e-06
-1.1082091655849e-05
-2.80335283195205e-06
-2.37268910378052e-05
-3.25096627231049e-06
-6.21483274966131e-06
8.1962953568188e-06
-9.15309164767737e-06
-1.24649266184743e-05
-1.41607794891036e-05
-1.89148324335233e-05
-4.99826628201459e-06
-2.27102269109522e-05
-1.6741894194772e-05
-2.37315177029937e-06
-1.33541974934153e-05
-3.47711090027924e-06
-3.22693445147114e-05
-1.20562149607171e-05
-6.83486726585658e-06
-7.99108683360759e-06
-1.46390607831366e-05
-2.66380813253425e-05
-2.22345306778603e-05
-2.39904003004918e-05
-2.36085207543687e-05
-2.22931687932415e-05
-3.32749803003228e-05
-7.56131699403285e-06
-1.72985307577589e-05
5.43436065752297e-06
-2.92894763414533e-05
-1.32577762580434e-05
-1.46247959529151e-05
-2.7981855049828e-05
-2.56113337086145e-05
-1.23894760249487e-05
-1.32805516849987e-05
-6.70868976945691e-06
-3.11831727421998e-06
-1.33716654001776e-05
-3.092400138201e-05
-1.97795319629188e-05
-1.55462108738776e-05
-3.40672165068374e-05
-5.68701400324779e-07
-2.54426068876687e-05
-1.85849999243097e-05
-1.14762999577123e-05
-2.39497010237385e-05
-1.61835487843194e-05
1.39113004033636e-06
-3.19974380413918e-05
-1.51976435692483e-05
-3.47367470490239e-05
-5.73933476461742e-06
-3.41332093764772e-05
-2.91729595998423e-05
-2.16719384691283e-05
-2.92279314382279e-07
-1.14616347123126e-05
-2.35240798396427e-05
-1.86651497139376e-05
-2.46045763586228e-05
-7.0188833979275e-06
-2.85735308812143e-05
-2.95643779804244e-05
-2.35540075545114e-05
-1.29451231855143e-05
-5.35571774600639e-06
-3.1623911694785e-05
-1.63144080419744e-05
-1.78728789931777e-05
-1.59825545507197e-05
-1.8323266919449e-05
-1.61277727546211e-05
-1.3269645673643e-05
-2.31780017581404e-05
-2.2936918812026e-05
-3.41567081777854e-05
-2.03150792437809e-05
-4.13294996719276e-05
-2.80976631589848e-05
-1.68106393416469e-05
-3.60231747863686e-06
6.06993810852921e-06
-2.98716516370542e-05
-8.27678751088467e-06
-3.55362948959992e-05
-3.71709122516771e-05
-2.56585802470123e-05
-1.08709975395594e-05
-1.57473421809126e-05
-3.95159031351002e-05
-1.10804948284604e-05
-3.87734203792841e-05
-2.05317331977254e-05
-1.01952619375905e-05
-2.96460511070943e-05
-1.60783123374574e-05
-3.08882665903237e-05
-2.31372107595495e-05
-1.02849657752287e-05
-1.03654050000298e-05
-2.23991884767265e-05
-3.20469189591155e-05
-3.23762989734888e-05
-3.85644303164683e-06
-2.24775841399346e-05
-4.16035054979021e-05
-2.2780996911391e-06
-1.41977557561415e-05
-3.55622527517968e-05
-2.50771101171825e-05
-2.08441404624903e-05
-3.16199494353065e-05
-1.03702383430786e-05
-1.72824386812711e-05
-9.59966437485028e-06
-3.39064444841669e-05
-8.58254294167456e-06
9.16656782376924e-07
-2.18653776471512e-05
-2.88426162165498e-05
-2.49349436877857e-05
-2.59021081794816e-05
-3.41336387288345e-05
-2.22374528441454e-05
-3.65885341177488e-05
-3.0149226174528e-05
4.73275972751874e-07
-2.68456654461084e-05
-5.47572688517576e-05
-2.04517475344088e-05
-1.33560912757866e-05
1.54309742850152e-05
-2.78482763819141e-05
-3.1896191680475e-05
-1.36134969321944e-05
-4.15176406351955e-05
2.2177774787209e-06
-9.06827374045717e-06
-1.0249601076409e-05
-2.47428318250219e-05
-2.38368374296195e-05
-2.63793303981412e-05
-8.73854297791109e-06
-2.65300925619466e-05
-1.15913846251063e-05
-2.68397314165023e-05
-1.95775078917892e-05
-2.47518158932763e-05
-1.44604947635223e-05
-2.58031735789228e-05
-1.8564562335083e-05
-1.46345471357581e-05
-1.52485952976507e-05
-1.62947916036216e-05
-1.44062352274067e-05
-1.52728756665393e-05
-1.06121816619572e-05
-1.90033646622771e-05
-2.78775273214921e-05
-2.82702420304756e-05
-1.6379734089762e-05
-1.35182604111319e-05
-3.25679764813229e-05
-1.79215556403621e-05
-3.29312958313664e-05
-1.20681699466206e-05
-2.58481566655252e-05
7.41216719235874e-06
-2.18998347356845e-05
-2.44674755928678e-05
-4.28533985655881e-05
-4.2537391910055e-06
-3.21473213998832e-05
-2.99969598320195e-05
-3.44204000218364e-05
-7.17280217322592e-06
-2.91585743448698e-05
-5.42264296349615e-05
-2.81486259821152e-05
-1.7102517589859e-05
6.08705370476153e-06
-2.88443730949098e-05
-3.04452894430503e-05
-1.93992160159362e-05
-1.72192337296676e-05
-9.5714848731599e-06
-6.86500627842384e-06
-3.67516872931876e-06
-8.80918657648665e-06
-2.29766961224151e-05
-1.98676331518675e-05
-1.77430891750235e-05
-3.20157946377563e-05
-1.06827710340304e-05
-6.3390493180318e-06
-2.49717158307126e-05
2.0682947799608e-06
-2.10212403343441e-05
-2.51110734774284e-05
-3.75218834006004e-05
-2.44769844436261e-05
-8.40792852502476e-06
-1.61869052449734e-05
-2.28519791405093e-05
-1.45721981109651e-05
-1.42065488934395e-05
-1.03684561218988e-05
-1.97020779312297e-05
-3.21749441084212e-05
-2.16972537516639e-05
-2.62404043452089e-05
-4.96496517448423e-05
-1.55148229330517e-05
-2.09756333894518e-05
-2.6313147657294e-05
-2.17066164209978e-05
-1.94887553306328e-05
-2.04603078370201e-05
-2.1115644744788e-05
-4.14459646945253e-05
-1.40237936270098e-05
-2.66495220491744e-05
-3.71727816590101e-06
-4.15943624869743e-05
-4.11598592218382e-05
-3.30539186649008e-05
-6.15199075095619e-06
-1.31145378738273e-05
-3.86328106412133e-05
-1.63894224301194e-05
-4.62119743298708e-05
-1.21648819842067e-05
-2.02837865565341e-05
-2.22338464737483e-05
-1.41111401061658e-05
-1.20661007251666e-05
-2.66630667041597e-05
-2.56174721342497e-05
-3.37398759622684e-05
2.76762336594626e-05
-2.58111515492728e-05
-1.82110818352815e-05
-2.85993808154964e-05
-4.97131376857914e-05
-2.31918589876714e-05
-2.59720416312055e-05
-3.37896202015059e-05
-2.7609639389163e-05
-3.24943897520978e-05
-2.17863807974193e-05
-3.51147414044939e-05
-1.8124711158118e-05
-2.14402760634297e-05
-3.61714801100051e-05
-1.65156204651809e-05
-2.00452290029994e-05
-2.04677185531894e-05
-4.4144007660163e-06
-4.85733846297642e-06
-1.86687567530667e-05
-3.04624276836285e-05
-2.86176754118655e-05
-3.29302218158738e-05
-9.09873095282974e-06
-1.83148590482249e-05
-4.14733484248325e-05
-3.76369914522443e-05
-3.76087860047675e-05
-1.20525135396443e-05
-5.95378507835538e-06
-1.65020812988816e-05
-1.14785452166022e-05
-1.81104447544356e-05
-2.74169871168186e-05
-1.77007047376839e-05
-1.4937341396474e-05
-5.50648201510355e-06
-1.44931827232408e-05
-1.56975381200452e-05
-2.02168985653847e-06
-1.3190879283145e-05
-3.03296369263595e-05
-2.7855579783174e-05
-2.65328053306886e-05
-2.82396676135459e-05
2.3230610944334e-06
-1.99915390919855e-05
-6.76500877812221e-06
-3.19740141113969e-05
-1.06585663737155e-05
-4.42619429041059e-05
-3.14543103948019e-05
-4.88949365657644e-05
-3.44290671779056e-05
-1.47647241015479e-05
-2.88380552659758e-05
-3.88233183526916e-05
-2.60411094753964e-05
-1.34607473224811e-05
-2.60800111097648e-05
-1.85705932145282e-05
-1.07424107169421e-05
-4.77336212005152e-05
-3.98949245685613e-05
-2.79995413242442e-05
-1.85531128069105e-05
-1.4669195725185e-05
-1.60131566917403e-05
8.97512136933493e-06
-2.2940418614851e-05
-2.54468288360496e-05
-2.29011006681996e-05
-3.15756725144645e-05
-1.31768919576742e-05
-2.49357711207424e-06
-2.93681493163957e-05
-6.93958584745252e-06
-1.74654735834401e-05
-2.88052288658913e-05
-4.83258811306722e-06
-3.0243237973824e-05
-2.43993023736621e-05
-1.27213711444513e-05
-2.1412724577957e-05
-1.75121125120907e-05
-1.00965415306964e-05
-1.5159356332517e-05
-3.54376391509968e-05
-7.98845136886837e-06
-3.18849121332214e-05
-2.50008791981526e-05
-2.87100311657394e-05
-2.47707370898481e-05
-1.10095831155428e-06
-2.61327456291838e-05
-1.66441757259737e-05
7.69183293676141e-06
-2.93116626170974e-05
-1.26687555381635e-05
-2.75023887034454e-05
-2.79144282306086e-05
-3.36906319210607e-05
-8.4168775343784e-06
-4.31199953010532e-05
-2.45526083962275e-05
-1.46335631147822e-05
2.60131745305993e-06
-1.10523948159665e-05
-1.63380915969683e-05
-3.02398205374262e-05
-1.53756193414668e-05
-3.07820543772615e-05
-3.33799510651685e-06
3.84943271789349e-06
-2.89076291735865e-05
-4.10707059762182e-05
-2.4212141088351e-05
-4.46165668145244e-05
-2.75462259238795e-05
-3.48635568920784e-05
-2.7942081558698e-05
-3.41779040270655e-05
-3.07712996784095e-05
-2.88487859594733e-05
-1.85298417956368e-05
-1.06626734849297e-05
-1.01334867461202e-05
-1.15266467877594e-05
-2.18291737495974e-05
-3.66202490567833e-05
-2.19482009609565e-05
-1.12241580333144e-05
-2.10684171016584e-05
-1.90887225012664e-05
-3.81761132834039e-05
-6.52603748210194e-06
-9.38669330404181e-06
-4.2094622823969e-06
-7.38924754451964e-06
-2.50160232989712e-05
-2.05849023936697e-05
-2.35615914659075e-05
-3.87389300468559e-05
-2.27943229683809e-05
-3.73976600728754e-05
-2.12434171096079e-05
-2.02461870623885e-05
-1.47980831853187e-05
-1.81823257774518e-05
-3.05257190336897e-05
-3.79646038214012e-05
-1.07275092335061e-05
4.07161912047212e-06
-9.04769171843863e-06
-7.59260297235937e-06
-7.15601912220962e-06
-1.50721261442892e-06
-2.68706988410307e-05
-2.7644003464499e-05
-2.5206954779971e-05
-1.35520132251399e-05
-1.34254434537897e-05
-4.20272182106625e-07
-1.26015981720142e-05
-2.00145557949652e-05
-2.08282961787077e-05
-3.55343321564119e-05
-1.74417442922616e-05
-1.75769740512497e-05
-1.95155767896693e-05
-1.1699004191081e-05
-2.18159280028926e-05
-1.55031417733131e-05
-1.4056225796113e-05
-4.45517284680384e-05
-1.79437585370711e-05
-3.82575018577821e-05
-2.03673306770583e-05
-1.90073231420866e-05
-2.19795136978973e-05
-1.87135929192108e-05
-4.9180651623369e-05
-3.98241066982172e-06
-2.49390485344081e-05
-3.79370873699247e-05
-2.84177892124964e-05
-2.11000294019065e-05
-3.17019389647809e-06
-9.0026203144333e-06
-2.60184521692e-05
-2.04541079896847e-05
-2.94738971763756e-05
-2.86805316459216e-05
-2.63181236338579e-06
-2.90539032616619e-05
-3.78623015891041e-05
-2.36659986661544e-05
-8.57456096298993e-06
-2.97287698032806e-05
-3.01874514284784e-05
-3.22953504546093e-08
-4.97108796433418e-05
-2.74190588818039e-05
-3.49524862995798e-05
-3.41126914794934e-05
-2.51310002337248e-05
-2.1974571341994e-05
-2.22333947564181e-05
-3.45204549563131e-05
1.77849303242122e-06
-1.94450807867349e-05
4.96307911131174e-06
-2.59972297807893e-05
-2.23997163279951e-05
-3.41809979325382e-05
5.46282545486768e-06
-2.72624980526591e-05
-1.21129532927711e-05
-7.10630814560622e-06
-1.32465367706635e-05
-3.30152971661818e-05
-1.26883807368228e-05
-3.68946711507649e-05
-2.41823816082337e-05
-3.7053563732299e-05
-4.05921450932268e-05
-2.56408677672862e-05
-2.76997900767871e-06
-1.46838161213498e-05
-2.27091191526399e-05
-3.63197788967799e-05
-2.54681050896345e-05
-3.99645410909894e-05
-3.92046989230321e-05
-1.46329675535396e-05
-1.50724700602486e-05
-9.6911046967456e-06
-9.44226218382937e-06
-8.5055666816916e-06
-2.50603940106903e-06
-3.0470604912218e-05
-2.32579311833396e-05
-5.15072651356914e-05
-1.68837926960966e-05
-2.6625125053749e-05
-4.16441099247818e-06
-1.84832796592831e-05
-3.53466444046622e-05
-2.29679991597796e-05
-2.36061946737994e-05
1.67007789278416e-06
-2.40807267464581e-05
-1.84277022908077e-05
-3.65432044604915e-05
-4.4348465164861e-05
-4.2317229093733e-06
-2.39167562401351e-05
-2.43953865543005e-05
-1.46824744699075e-05
-3.20175126280868e-05
-2.14659745254385e-05
-1.95540580947141e-05
-2.31784430233235e-05
-2.30801222037764e-05
-3.53987507577734e-05
-1.95273629977401e-05
-1.96895139111899e-05
4.57021007649947e-06
-3.89024667393999e-06
4.66818669073513e-06
-2.71718240735885e-05
-1.85023877626296e-05
-1.52696831630477e-05
-1.56994732100907e-05
-2.81825565974076e-05
-1.72725241804576e-05
-3.53416451037182e-05
-1.32385875989562e-05
-2.94219777118879e-05
-3.72093512201065e-05
-2.80947445173621e-05
-3.54054503820407e-05
-7.33904079942021e-06
-3.42602413636879e-05
-2.00917433704117e-05
-1.74066469157675e-05
-4.25516947722826e-05
-1.24958803577867e-05
-7.48025603611712e-06
-2.04717292119704e-05
3.36235549199821e-06
-3.12416310083206e-05
-1.77222974724924e-05
-4.66536817006329e-06
6.16976710451501e-06
-1.49228035962821e-05
-5.87020855381941e-06
-1.70100487463342e-05
-2.4403310249499e-05
-1.99414223946862e-05
-2.05175970785862e-05
-2.20656739351638e-05
-4.55223505067991e-05
-1.39744838348691e-05
-2.25647241204988e-05
-4.28385182811753e-05
-2.00764289851886e-05
-3.50512784865787e-05
-2.58056064597401e-05
-3.28252708806316e-05
-1.98603171140367e-05
-1.75470260339845e-05
-3.01155864580629e-05
-3.07020293050342e-05
-3.35055497412755e-05
-2.89067190900428e-05
-2.52333551278409e-05
-1.17218484750959e-05
-6.22104284488142e-06
-4.17604077498154e-05
-3.49923297061153e-05
-2.17042842337972e-05
-4.00984392335682e-05
-1.6180401152807e-05
-2.04866478738802e-05
-2.02495866026063e-05
3.73447400488369e-07
-1.11624352893893e-05
-4.19533639150752e-05
-2.62420523498958e-05
-2.97333019381282e-05
-4.46516280180946e-05
-1.63027656712746e-05
-3.91029108165717e-06
-4.81087253718554e-05
-2.43070479774604e-05
-1.89637135287181e-05
-1.79980880133059e-05
-2.85689613127936e-05
-8.00513022069693e-06
-2.27103420779192e-05
-1.42232597648991e-06
-2.43719617151397e-05
-1.48288026175134e-05
-2.20769003628766e-05
-1.86272471926344e-05
-5.75502574797062e-06
-3.26353085472812e-05
-2.90110538632734e-05
-3.74456566379618e-05
-3.40896499817851e-05
-1.72259986222904e-05
-2.15005165719948e-05
-1.36436121574488e-05
-3.22691712371459e-05
-3.13404005132038e-06
3.41232654270681e-06
-1.66282059358648e-06
-1.77318302407529e-05
-3.04677353670499e-05
-2.39406423129568e-05
-2.60624668447226e-05
-2.98401197763442e-05
-2.98408396613199e-05
-2.13749904839214e-06
-1.44164471626889e-05
-2.10236314900427e-05
-1.51317469005695e-05
-2.05335939715754e-05
-1.91750919935553e-05
-1.25443514930651e-05
-6.32255518441752e-06
-2.32927436403663e-05
-2.85239737923318e-05
-3.3911597711596e-05
-3.8433858598169e-05
-1.2100136804359e-05
-9.0196980552313e-06
-3.03791480503334e-05
-2.43328330602943e-05
-2.26216122296329e-05
-5.26816463239497e-06
-3.00840034219423e-06
-7.65567934626053e-06
-1.32187495189232e-05
-1.89831012540366e-05
-3.02295460958797e-05
-2.00384473276799e-05
-1.95968900404374e-05
-3.70032922734911e-05
-1.79393864208065e-05
-1.43006787318577e-05
-2.5063477249768e-05
-2.10815812222579e-05
-1.14393828991237e-05
-9.50185535811226e-06
1.82531382981191e-06
-1.7061434154525e-05
-2.13296464945728e-05
-2.76190410534941e-05
-1.98293540355221e-05
-4.06923262080452e-05
-1.06188444275343e-05
1.73619407024689e-06
-5.632544371383e-06
2.15748154118148e-06
-2.28857731583392e-05
-1.31734019352995e-05
-2.8135044308346e-05
-2.28710727230466e-05
-2.71398562970521e-05
-1.90477985067481e-05
-1.18874198229986e-05
-3.72888102276667e-05
-2.56337362468466e-05
-2.72969834790832e-05
-1.89390696968935e-05
-2.19906324531109e-05
-1.39498184253395e-05
-2.04849360134912e-05
-4.0974274681769e-05
-2.91561412320121e-06
-3.7466652456865e-05
-2.77940899729959e-05
-6.31084700626663e-06
-4.1702538471846e-05
-1.56071581164044e-05
-8.38186294264788e-06
-3.22518213713356e-05
-2.08892278838372e-05
-2.38888419905062e-05
-1.3078692808565e-05
-3.09206874407248e-05
-3.80112359891783e-05
-1.41624529156672e-05
-1.38376931558171e-06
-1.71144337460326e-05
-3.00472433628545e-05
-1.51063035539429e-05
-1.57477934413779e-05
6.52435033749146e-06
-3.02474575007914e-05
-1.31013128966652e-05
-2.5187068247903e-05
-1.59116020134954e-05
-1.10933100609217e-05
-5.75958088841497e-05
-1.7735818212387e-05
-1.97747641026824e-05
-4.93700225728953e-05
-2.03220140054818e-05
-2.14034976537453e-05
-5.7671422048235e-06
-4.75403172064677e-06
-3.75584756966922e-06
-1.08455237634699e-05
-2.14219549876899e-05
-3.06828569497074e-05
-2.12475596615318e-05
-1.73950177651879e-05
-7.46143959696718e-06
3.21136390884339e-06
-1.58343086888011e-05
-1.47671633688933e-05
-1.70936981146164e-05
-2.23222026310916e-05
-4.56258597006548e-06
-2.80640617187028e-05
-2.66342909696625e-05
-3.18211234941921e-05
-1.92730917276476e-05
-1.71190147978392e-05
-1.7722871025276e-05
-2.84024312871583e-05
-1.26451268576326e-05
-3.60535204571747e-05
-2.67045530543705e-05
-8.11043101807877e-06
-1.30505160647907e-05
-2.39383418787932e-05
-1.66774326398221e-05
-3.59548198188511e-05
-2.43740952840578e-05
-1.73257517392676e-05
-9.61521459870769e-06
-2.88770027783251e-05
-7.6880388058755e-06
-2.2178780519519e-05
-3.21794507571424e-05
-1.25956690708038e-05
-1.86622589041625e-05
-2.78530626382734e-05
-1.93477067840905e-05
-2.768582603115e-05
-2.82109354484158e-05
-1.23431039059109e-05
-3.08041249131402e-05
-2.17480449884738e-05
-1.97299520447669e-05
-3.17481215080022e-05
-2.29090659707875e-05
-5.94132898260964e-05
-2.41625731285993e-05
-2.48385282665265e-05
-2.22878194839257e-05
-4.50460582659732e-05
-2.02427894203655e-05
-2.44074107833638e-05
-3.66164598339141e-05
-3.3870196193971e-05
-1.91963563258303e-05
-1.42726265114534e-05
-2.32637983928277e-05
-1.09093154528822e-05
-1.14801412529335e-05
-1.6518956116095e-05
-2.38553298521319e-05
