# Supplementary material for: Research on computational propagation and identification of mine microseismic signals based on deep learning
Source: PLoS One. 2025 Oct 22;20(10):e0334641. doi: 10.1371/journal.pone.0334641 (PMC12543183; doi:10.1371/journal.pone.0334641)
Supplement: S3 Data — (ZIP) [file pone.0334641.s003.zip › 000100500002824.xlsx_0.txt_24.txt.txt]

-1.56491809823245e-05
-1.32526348392736e-05
-3.40831219520698e-05
-2.81104716278155e-05
-3.42566050781022e-05
-3.50466694491924e-05
-1.27200243898786e-05
-3.56237800051827e-05
-2.16127085066461e-05
-3.67621504588119e-05
-3.05166209676859e-05
-1.8572183684352e-05
-1.66389700765063e-05
-6.04704271257726e-06
-1.70337034192778e-05
-8.75384830021323e-06
-4.41071402697125e-05
-7.70722534511561e-06
6.69525796378252e-07
2.872736120615e-06
-1.10800585766478e-05
-1.26660081294056e-05
-2.11334664007086e-05
-8.12262861053313e-06
-1.69063253466978e-05
-2.23246756073913e-05
-3.94136636285052e-05
-2.32007769786801e-05
-3.36777870476703e-05
-2.805445284018e-05
-3.31775157961842e-06
-4.55384371387281e-05
-2.954810568716e-05
-8.66206405479684e-06
-1.23227582957105e-05
-3.90380182789856e-05
-1.71926142210285e-05
-3.46768019864952e-05
-9.32093674432027e-06
-2.20681426684909e-05
-5.58789954352265e-06
-8.7395190473481e-06
-1.93428100714609e-05
-3.93322095196049e-05
-7.32887768412896e-06
-4.26784533688558e-05
-1.32373535555124e-05
8.36657276239678e-07
-1.76180276879008e-05
3.44814811478613e-07
-1.95106895906178e-05
-8.54192956068186e-06
-1.7739033831652e-05
-1.44634155435291e-05
-3.17664520428158e-05
-2.30839374629581e-05
-2.06980674834674e-05
-3.23375766192573e-05
-1.04409166491545e-06
-1.21470188485689e-05
-4.01531043370246e-05
-3.25917125821828e-05
-4.86826774065055e-06
-1.58960709158819e-05
-1.83100300302451e-05
-2.2339267010754e-05
-1.43683420441617e-05
-5.8213721711065e-06
-8.53184741157552e-06
-3.51280905121478e-05
-1.61165293244649e-05
-3.00069186103681e-05
-7.06259168956818e-06
-1.61538144386444e-05
-2.12490456014207e-05
-1.82701435326579e-05
-1.34489900293842e-05
-1.12368207139561e-05
-1.65663283241081e-05
-2.19078533944286e-05
-2.51902983655191e-05
-8.15156737086622e-06
-3.54696385362385e-05
-2.95277070515259e-05
-9.58191396663567e-06
-2.32871999711965e-05
-3.05845884185786e-05
-3.787724780058e-05
-1.41356033162339e-05
-2.01902593705607e-05
-5.79346296470231e-07
-3.06731391453783e-05
-1.70527894974988e-05
1.75425247596955e-06
-2.76360272155926e-05
-2.25298919178598e-05
-3.17451409660407e-05
-1.11873547387471e-05
-7.96622025844772e-06
-1.32472805205798e-05
-3.07904855365749e-05
-1.96555446610298e-05
-9.88457648034442e-06
-4.04432657705248e-06
-2.74268982121014e-05
-3.8908824768257e-06
2.00786453375107e-06
-1.31263267190099e-05
-1.54511008490804e-05
-3.84534361753699e-05
-4.12908038261605e-05
-2.34022015362051e-05
-1.22835439135924e-05
-2.47015381150161e-05
-1.50728696041267e-05
-2.56073291630339e-05
-1.27515750126549e-05
-2.19797860138208e-05
-9.82386032437716e-06
-2.80849067425627e-05
-1.88610438987368e-05
-2.89186745674072e-05
-2.09986664712439e-05
-3.78310294284923e-05
-1.65496046022126e-05
-8.83337338888357e-06
-4.02369308446368e-05
-5.20944452851325e-06
1.26122360746179e-05
-9.02756733024101e-06
-4.37237734415934e-05
-8.1836821228001e-06
-2.79280898417279e-05
-3.11576924552256e-05
-3.78229778808484e-05
-2.37066976011546e-05
-1.97239326403434e-05
-1.36985360117519e-05
-2.83807594628557e-06
-5.68088052091413e-06
-1.76815193979259e-05
-1.29609663948739e-05
-3.91031889089395e-05
-2.25108496125691e-05
-3.21677559063086e-05
-3.65266439144075e-06
-2.80014453972007e-05
-1.89412091030285e-05
-2.60138781200564e-05
-2.55294109356967e-05
-3.57182391292532e-05
-1.26144038509394e-05
-1.14927761283332e-05
-1.66750355636427e-05
-2.48243071810306e-05
-1.104861344802e-05
-2.61007101294958e-05
-2.16563382189401e-05
-1.20279716932081e-06
-9.28870247086078e-06
-3.83618216115846e-05
-4.86689173169639e-05
-2.37493071295377e-05
-9.80404856061706e-07
-1.91553961661024e-06
-3.18269062767475e-05
-1.24326100008257e-05
-2.74777630708544e-05
-4.02547890093902e-05
-5.84984495769559e-06
-3.19979834161516e-05
-5.59328485775369e-06
-2.36190355279514e-05
-2.1408574323731e-05
-1.5194414323403e-05
9.97591169334128e-07
-5.2955934537583e-05
-1.44729788427093e-05
-2.18208119979655e-05
-2.5414994343689e-05
-1.33506749501012e-05
-2.64104087243177e-05
-9.82182478990484e-06
-1.27329471993468e-05
-1.77235352224584e-05
-1.91556586390317e-05
-4.6692795599057e-06
2.24581311885805e-06
-2.89455670611097e-05
-1.90788876918816e-05
-1.37679580559875e-05
-2.86342906339581e-05
-2.33190143133341e-05
-2.08811299228414e-05
-7.0344067210305e-06
-2.41442970458978e-05
-3.10433420080247e-05
-4.87064460838958e-06
-1.30895190181399e-05
-3.57406836053008e-05
-3.0820571082924e-05
-1.96647371762826e-05
-8.88065610304556e-06
-2.93915075373707e-05
-3.27363121445947e-05
-3.23642033430715e-05
-3.52945921338317e-05
-8.30962338057989e-06
-1.06917739782862e-05
-2.58400866513531e-05
-6.59816948936446e-06
-8.99585105448769e-06
-1.2516534161233e-05
-1.34385311898591e-06
-3.51346547001241e-05
-3.22122038044485e-05
-2.79476976478544e-05
-3.66401789373062e-05
-1.64339845552998e-05
-4.08516545597154e-05
-2.9853172777465e-05
-4.01318092752935e-05
-3.12464399344871e-05
-2.86493179322487e-05
1.41198644982851e-06
-2.74396015322956e-05
-1.72252997351945e-05
-2.86964272954261e-05
-3.70805420566452e-05
-3.05799366642001e-05
-2.38677718355069e-05
-2.45623838090945e-05
-1.72569854543064e-05
-3.23726567293717e-05
-2.02061921627035e-05
-2.36167014332033e-05
-6.10855785347992e-06
-3.89102388612822e-05
-2.61991320921848e-05
-9.62002991832893e-06
-2.8163011112893e-05
-2.05961145870336e-05
-3.47930603855088e-05
-3.86454804766192e-05
-1.95689573421254e-05
-1.14281479544248e-05
-1.54555477077457e-05
-2.11885011700364e-05
-3.46148902750024e-05
-1.86060151579531e-05
-2.18336001984369e-05
-1.80114200495825e-05
-5.21099926675265e-06
-2.6078008499665e-05
-2.21049993504493e-05
-1.95191843969241e-05
-1.85961461322842e-05
-1.85432312090193e-05
-2.8793437627184e-05
-1.85870834529986e-05
-1.92945631954165e-05
-2.07568844531056e-05
-3.78057717481256e-05
-4.10730723429903e-05
-1.49263374767684e-05
-3.05933626491104e-05
-1.71607906583361e-05
-1.52019189191792e-05
4.23315144912494e-06
-2.53317219699189e-05
-1.73087001094408e-05
-2.89727781133106e-05
-5.36806948927444e-06
-6.55085183938868e-06
-2.10065038659054e-05
-3.302456001105e-06
-3.90194953308484e-05
-4.49728935017507e-05
-5.20107654861373e-06
-2.57978322921534e-05
-2.14430919012955e-05
-2.8301270990727e-05
-1.09804651268685e-05
3.74071984963884e-06
-2.13454099500835e-05
-3.66824712865187e-05
-3.31020850107095e-05
-3.47146355596096e-05
-2.39223827639027e-05
-4.82238952616299e-06
-2.76222142569343e-05
-8.62818017067969e-06
3.35219950986673e-06
-4.61005923929852e-05
-2.93002869579979e-05
-3.65150680139443e-05
-9.54226107126771e-06
-1.47769725038081e-05
-2.90725973944045e-06
-1.53799946495186e-05
-2.9925929418625e-05
-4.28568719769889e-05
-1.73106875768597e-05
-7.07254346303343e-06
-4.59362782994048e-05
-2.86073031791287e-05
-7.99891408413467e-06
-2.78155804312202e-05
6.75304414526328e-07
-1.19522906077828e-05
-8.2648687632085e-06
-1.80741179373937e-05
-3.1225561661499e-06
-2.12170313954592e-05
-5.39502300814656e-06
-2.52467820528226e-05
-1.75662680670607e-05
-1.953678254221e-05
-9.89411009380357e-06
-1.16418407197651e-06
-1.7785308585144e-05
-2.11914009797239e-05
-4.20425724440139e-05
-3.78183823531635e-06
-3.57988055871815e-06
-2.49587995814202e-05
-2.5475043134384e-05
-4.17783630258734e-05
4.25062234813686e-06
-2.60218168953214e-05
-2.30532255240754e-05
-1.23446659705313e-05
-4.84302843634887e-05
-5.65671819618676e-05
-1.79172794540087e-05
2.80660466421376e-06
1.38032028932703e-05
-2.50344507120382e-05
-2.50735339407299e-05
-2.17022754597132e-05
-6.98052164512064e-06
-1.78600130332463e-06
-4.81645340787759e-05
-1.00396003126364e-05
-2.21650883704836e-05
-1.29603075832522e-05
-1.7326276643366e-05
-1.79304523282581e-05
-8.05336090804425e-07
-3.097339708873e-05
-8.07463342198734e-06
-1.18925345970483e-05
9.76834613624638e-06
-2.87304981417504e-05
-2.13970758004837e-05
-3.31932583169329e-05
-2.32587237171799e-05
-1.4807077582792e-05
-2.79204010280269e-05
-4.96390993463975e-06
-1.9365401736189e-05
-3.78523239143195e-06
-1.87811533280127e-05
-1.93859503743787e-05
-1.23090572037198e-05
-2.88612800522045e-05
-8.57644368809031e-06
-3.9675619464115e-05
-1.82784596334095e-05
-4.63439723580003e-05
4.5783968061518e-06
-2.58204047718532e-05
-9.92564543832933e-06
-2.88151302628845e-05
-4.44159238589108e-06
4.16824502018623e-06
-3.15584172492442e-05
-2.20893774474671e-05
-8.73596781811487e-06
-1.5678612303212e-05
-9.98444119724074e-06
-2.90065144583236e-05
-3.10786316368443e-05
-2.55124037874796e-05
-1.37758911949617e-05
-9.35320726205671e-06
-3.48637973230058e-05
-1.81580527768596e-05
-1.33489569895752e-05
-9.22966559352734e-06
-1.39942896467329e-05
-9.34119344228838e-06
-2.83002621440405e-05
-2.30041295977439e-05
-2.7240818619207e-05
-1.68264145241977e-06
3.57938764527489e-06
6.29435183898904e-06
-2.18553275582087e-05
1.10654806545173e-06
-5.41884903551561e-05
-2.97323505529008e-05
-1.09702642782363e-05
-1.19999672147938e-05
-2.05730530996596e-05
-2.83339991005672e-05
-2.46283028837868e-05
-2.9406198059376e-05
-3.77943721518917e-05
-2.29097120686602e-05
-3.25373454095198e-05
-8.15019267851908e-06
-4.69061755381748e-05
-2.40924627470882e-05
-2.15968630068148e-05
-1.29188421136419e-05
-2.57794933836674e-05
-1.43955046413449e-05
-9.2042803811509e-06
-2.7603191953626e-05
-1.66689360861744e-05
-1.16516316910608e-05
-9.51278805257369e-06
-1.01678326573684e-05
-1.53522646511791e-05
-2.10186331483273e-05
-8.8459707171452e-06
-2.7479711447281e-05
-2.94483072854744e-05
-1.73317856737411e-05
-5.19663572220301e-05
-2.2926875739908e-05
-2.74805648102588e-05
-1.40882660454214e-05
-2.27779628611544e-05
-3.16997848053139e-05
-2.33246037734228e-05
-2.07964988315468e-05
-1.31928449764693e-05
-1.7460925241873e-05
-3.26989577560349e-06
-1.9089188661448e-05
-1.63609846294824e-05
-1.56008759010933e-05
-2.95895592265482e-05
-2.39099460277799e-05
-8.72149855661241e-06
-5.41814958594032e-06
-7.79141721029344e-06
-3.12646502049003e-05
-3.06447973007068e-05
-2.75611280081824e-05
2.18067622039867e-06
-2.80126574422489e-05
-2.07685275126791e-05
1.4706510356155e-07
-1.26565100587804e-05
-1.04960404283129e-05
-2.88062555225034e-05
-2.8470161486749e-05
-2.18742551231003e-05
-6.44509141151423e-06
-2.77784353925504e-05
-1.4357592137648e-05
5.13673392515501e-06
-2.65462511113289e-05
-1.62634965696771e-05
1.03438803508689e-06
-1.64214314521341e-05
-8.49244398498477e-06
-1.3247384546109e-05
-2.30387525765043e-05
-2.22452995191654e-05
-4.9305045785965e-05
-3.20344571158811e-05
-1.47184796839377e-05
-2.62217330946498e-05
-2.50837664410221e-05
-2.51606206330432e-05
-1.05105315734783e-05
-2.05361065983621e-05
-1.62202224038624e-05
-4.22053361619346e-06
-1.5138825795698e-05
-9.44969144431578e-06
-2.16011871350134e-05
-2.74921758523676e-05
-1.06757206344629e-05
-3.23255769366251e-05
-2.0309287895206e-05
-1.26383607699734e-05
-1.44263104631983e-05
-5.68639872235124e-06
-3.34391338155904e-05
-1.3214065975064e-05
-6.1546629433547e-06
-2.85200553801076e-05
-3.44338059471893e-05
-1.61214567750888e-05
-2.49975153724281e-06
-2.74955291521601e-05
-1.33150063004207e-05
-1.72491353248817e-05
-3.40955950589185e-05
-1.57253335078731e-05
-1.3043028128564e-05
-1.8221715577439e-05
-8.52411323396116e-06
-4.34278683017473e-05
-3.83036774174402e-05
-4.05558561479332e-05
-1.52184077743657e-05
-2.59661437435124e-05
-2.08896778817021e-05
-6.61491532880678e-07
-1.24260491298245e-05
-3.23419316031236e-05
-3.11587795407847e-05
-1.90877077864129e-05
-1.03121589925926e-05
-1.00307827418324e-05
-2.72079951482654e-05
-3.3386419912216e-05
-4.61672845563057e-05
-2.91713853924372e-05
7.98765678551052e-06
-3.41672584089432e-05
-3.94403382153677e-05
-2.80926400245801e-05
-1.8354216695789e-05
-1.72537947629167e-05
-2.19080305720125e-05
-2.0727082550437e-05
-1.60378016840444e-05
-1.12218551347582e-05
-2.87601646342624e-05
3.71183052360786e-06
-2.53367546076486e-05
-1.71349414629729e-05
-7.31791695699731e-06
-3.50231697136469e-05
-1.88367115399701e-05
-2.5080721371262e-05
-3.66673396254358e-05
3.91639698029803e-06
-1.61333345354268e-05
-2.85157449095845e-05
-7.23529003787224e-06
-1.7299396071885e-05
-7.80453580161696e-06
-2.39312973725088e-05
-1.8309977937925e-05
1.85973556296018e-05
-5.05216759550885e-06
-3.16368424126624e-05
-9.42228775446084e-06
-9.56158676437888e-06
-1.24228935533519e-05
-3.64351582317282e-05
-2.67848041442752e-05
-3.72341099200311e-05
-4.22253699810177e-05
-1.80341996740039e-05
-5.83955888918722e-05
-2.98905043992754e-05
-1.26465242226608e-05
-2.22662171706139e-05
-2.41994759442363e-05
-2.72470759513917e-05
-4.60727451356071e-05
-2.85135841583725e-05
-2.25277835764645e-05
-1.56218629716673e-05
-2.24161573520681e-05
-2.79161838174489e-05
-8.94092896819293e-06
-3.39318793233463e-05
-3.44486204429536e-05
-1.40815346398588e-05
-3.17713736166161e-05
-2.54261459992681e-05
-2.43262230570771e-05
-7.3546113208569e-06
-3.21571637996651e-05
-3.56505823618456e-05
-9.73651227928605e-06
3.21642824883023e-06
-6.30896292981715e-06
-3.10934911613806e-05
-2.2875195201852e-05
-1.32858689529746e-05
1.2656311360506e-05
-8.35747674782437e-06
-4.40167722163834e-05
-1.25113073131151e-05
-2.34792203309647e-05
-3.22931059593319e-05
-2.72699900621656e-05
-2.15517575697583e-05
-3.21401900426355e-05
-2.62223073029234e-05
-1.44514163988466e-05
-1.98236912837864e-05
-3.12790604469792e-05
-1.01279788521169e-05
-4.15823850131539e-06
-1.35639494994106e-05
-1.56009825831331e-07
-3.25204515876996e-05
5.07956583701356e-06
1.56955061301129e-05
-1.77557384252665e-05
-2.57604821529691e-05
-1.92718335750345e-05
-3.82353240460849e-05
-2.78506702000154e-05
-4.30661736350569e-05
7.33382295091871e-06
-1.48765289382344e-05
-4.19492645771102e-05
4.9239594825336e-06
-1.27759339900831e-05
-2.13396759794726e-05
-9.12401864183012e-06
-3.16517915102172e-06
-3.01919004746382e-05
-9.27562916594217e-06
-3.74328583702405e-05
-2.41636153655265e-05
-1.99385306643783e-05
-3.66751224100528e-06
-2.78761103161161e-05
-2.58728330599124e-05
-3.33465494667057e-05
8.06558507647725e-07
-2.46751583619112e-05
-3.55364362880712e-05
-1.25010722074063e-05
-1.68645309076213e-05
-2.76271536741994e-07
-1.04112318071819e-05
-2.44146094123997e-05
-3.4290489641792e-05
-1.98035059742885e-05
-1.56320264017577e-06
-1.57601340210894e-05
-2.66272598488479e-05
-1.84527983881136e-05
-8.22370518322153e-06
-3.55098483975916e-05
9.05511857654058e-06
-2.40590447012869e-05
-2.22045049833025e-05
-2.30171492017513e-05
-3.1619669577974e-05
-1.4485980189891e-05
-2.95163058995554e-05
-3.05397069931527e-05
-4.40118957845365e-05
-4.43486043849255e-05
-2.75133433518345e-05
-1.96057161296366e-05
-3.05231362182898e-05
-4.47237238442712e-05
-2.21381233710448e-05
-2.57627138614922e-05
-2.61549786827169e-05
1.2003178782837e-05
-1.67816128267315e-05
-2.29783331666867e-05
-3.87180164911278e-05
-2.8737061178181e-05
-4.10088377782092e-05
-2.45548046258465e-05
-1.99839763488648e-05
-9.43759165990047e-06
-2.02442847269796e-05
-1.38268594909778e-05
-2.26459486244549e-05
-3.49430163976465e-05
-3.9410780502152e-05
-3.61967513895521e-05
-2.50688418130469e-05
-1.89732855422257e-05
-2.59324800908678e-06
-1.48917013361971e-05
-1.46613244261502e-05
-1.77965015073631e-05
-2.84495620969293e-05
-2.22442578059458e-05
-3.52227330630861e-06
-3.72290721472912e-05
-2.29984760981706e-05
-1.40068835314274e-05
-3.11374046797144e-05
-1.34170808161131e-05
-2.43076301338009e-05
-5.47326941392775e-06
2.31649863977338e-06
-2.7129684561534e-05
-1.39620570259383e-05
-1.65933686439123e-05
-3.643100684506e-05
-2.88082236075771e-05
-2.45495785647548e-05
3.31048172582597e-06
-5.65706711278628e-05
-1.64876175773666e-05
-1.78801586359624e-05
-2.84853497755e-05
-9.40394729227724e-06
-3.05007001308161e-05
-2.50862190152522e-05
-2.58914166170751e-05
-3.13520102027156e-06
-3.35718232321177e-05
-2.52411095346341e-05
-2.13577174257147e-05
-2.56973261100528e-05
-6.27867447213319e-06
-1.44057747967576e-05
-4.66765213394817e-05
-2.00133246095361e-05
-2.83801522833094e-05
1.94149424118828e-06
-1.86065649396706e-05
7.23851442205471e-07
-1.36140996353632e-05
-5.94989225242687e-06
-1.72786952301165e-05
-1.63100412160441e-05
-2.06469421555386e-05
-1.5755833859884e-05
-3.59355821259799e-05
-3.02464472716235e-05
3.29250725610794e-06
-1.91458553662687e-05
-1.80139394148659e-05
-3.38197931657799e-05
-1.76054238587602e-05
-3.15692374701532e-05
-2.63123277380486e-05
-2.37250875686927e-05
-2.16776616665414e-05
-1.90712011861387e-05
-3.34197838725e-05
-2.95424530579835e-05
-8.02099978662402e-07
-1.43524484704058e-05
-3.94557130164845e-05
-1.55968908045175e-05
-2.94818273376481e-05
-2.35888765484988e-05
-2.28360062776101e-05
-3.40728694307319e-05
-3.67876700560463e-05
-2.31544386131664e-05
-9.96089495417817e-06
-2.3593362198895e-05
-1.69253865637833e-05
-5.18009410850971e-05
-2.37182253100709e-06
-7.17232963411305e-06
-1.71860909331221e-05
-1.71475118703177e-05
-3.64318081020574e-05
-8.59990516444758e-06
-2.31838435273058e-05
-2.06029343845943e-05
-1.19092083554349e-05
-4.19727045472314e-06
-3.86170945566396e-05
-3.77551557993286e-05
-3.02384065648942e-05
-5.79408442889168e-06
-1.47906480372496e-05
-3.96432940392761e-05
-3.1385131792811e-05
-3.21354449383923e-05
-2.31355981459941e-05
-1.93323294649157e-05
-1.50734852173047e-05
-2.26499000700914e-05
-3.58387413627556e-05
-1.1565000008645e-05
-2.08311258906676e-05
-2.13576359922215e-05
-3.80691532596564e-05
-1.69646463472514e-05
-1.85569845913888e-05
-1.65955617607008e-06
-2.41286542285578e-05
-6.18800667856431e-06
-1.71434088722953e-05
-4.95738392341309e-06
-1.63647552071886e-05
-9.4819688078015e-06
-2.19496023204352e-05
-1.75826326084238e-05
-2.15288841247876e-05
-1.3254837238927e-05
-2.55050710075194e-05
-1.31660746025641e-05
-3.94941528758269e-05
-2.0121065268443e-05
-1.466634734547e-05
-2.2781807883622e-05
-2.26641551071852e-05
-3.09161006438159e-05
6.94818484586422e-07
-2.65269390438903e-05
-2.99587468045849e-05
-2.83525169172322e-05
-1.11438415468879e-05
-3.34014436631885e-05
-2.2883853186202e-05
-2.14842349501375e-05
-1.89237561911523e-05
-2.48275968897299e-05
-2.13712130814876e-05
-3.28286712143429e-05
-3.10207606953614e-05
-2.67798731631468e-05
-7.23649515694789e-06
-3.70475532471228e-05
-1.7517690928466e-05
-1.19394674346137e-05
-4.00378947308939e-05
-3.15222299334214e-05
8.52210931275452e-06
-1.21320453942921e-05
-1.36672253598576e-05
-2.52163271233033e-05
-2.80193274059655e-05
-2.9820808891094e-06
-5.29363518660151e-06
-7.95543822438169e-06
-1.94814477736749e-05
-6.09292844862336e-06
-3.00409868536062e-05
-1.4212665044723e-05
-4.96066951537397e-05
-1.64633325494693e-05
-3.10291019990511e-05
-2.8815988123e-05
-1.84689448128279e-05
-3.57996584482576e-05
-3.63174504053012e-05
-3.83503642639651e-05
-1.37504482305085e-05
-2.06224865040947e-05
-2.20199094651654e-05
-8.83245106279811e-06
-1.52527708933537e-05
-3.03722844970051e-06
-2.40515706823793e-05
-2.21884524638119e-05
-7.71578963630601e-06
-4.32361735627236e-05
-4.11694569088398e-05
-1.79907112926312e-05
-1.85424671206084e-05
4.50904973682121e-06
6.12418903894427e-06
-3.66106263642005e-05
-1.56344194189149e-05
-1.1506365896098e-05
-2.97656016660016e-05
-8.49634178083678e-06
-2.25103251802187e-05
-3.05481600017865e-05
-3.30818810008383e-05
-3.39914992335122e-05
-2.92567500339353e-05
-2.66999124897654e-05
-3.06996276821919e-05
-3.44180886041356e-05
-8.58369060737534e-06
4.45437911426423e-07
-1.92721851540763e-05
-1.95901521643974e-05
-3.63239366064306e-05
-3.1553664412442e-06
-1.00642384407422e-05
-1.02901663450975e-05
-2.24549174313925e-05
-7.85753159114812e-06
-9.31481251799755e-06
-2.84618355378926e-05
-1.89303489301272e-05
-2.31509374344391e-05
-1.05269902098327e-05
-1.00692874243793e-05
6.17307391427892e-06
-2.79672840057742e-05
-1.267187096893e-05
-2.74594819927411e-05
-1.25622924742597e-05
-5.89293136414691e-06
-9.87746262399475e-06
-1.59433346939485e-05
-2.52469596963675e-05
-1.46557875637415e-05
-3.5866388436291e-05
8.76743228240584e-06
-3.70523662742089e-05
-4.10514972327962e-05
-3.45406329501078e-05
-3.02020282180944e-05
9.21492331881722e-06
1.47163622880835e-06
-1.28533016531939e-05
-9.17199624983399e-06
-4.2765044188396e-05
-4.48151025728879e-05
-1.32287095281307e-05
-1.22297720950591e-05
-3.12420403109639e-05
-1.88631021523348e-05
-1.61757961636819e-05
-2.72571043724464e-05
-3.47631648412612e-05
-1.65124377836234e-05
-7.87145923199673e-06
-3.10311769835564e-05
-2.66185426123416e-05
-1.34925896698567e-05
-3.28978926147852e-06
-1.31474415496403e-05
-1.97504575899608e-05
-1.58660895338883e-05
-2.43418378182766e-05
-2.3285742592918e-05
-3.13606723114971e-05
-1.1143535012185e-05
-2.98765080280995e-05
-3.32990858406648e-05
-2.77223783094107e-05
-2.23388022592876e-05
-4.47059284169372e-06
-3.06234598290507e-05
-2.26325162521297e-05
-3.61337321144513e-05
-1.52564365949038e-05
-2.39966691766228e-05
-2.90980558299198e-05
-1.79252839314197e-05
-3.77417820859393e-05
-1.8923439898445e-05
-2.99961940262088e-05
-2.08655009822685e-05
-2.70757788001857e-05
-2.19799505156476e-05
-4.18805276524789e-05
-7.45974135694182e-06
-2.75076870472819e-05
-2.51517223379717e-05
-2.62535390790307e-06
-6.37009788669165e-06
-3.03873352097705e-05
-1.99579679727639e-05
-1.12169306825678e-05
-2.10293158677348e-05
-3.98220209956503e-06
-7.65904812951241e-06
-2.22019733970729e-05
-1.26836881790482e-05
-3.03426548875331e-05
-1.62491769422584e-05
-5.772920755795e-06
-3.74494180495217e-05
1.81744359472728e-06
8.57986230023815e-06
-4.02335336386245e-05
-2.35505634823909e-05
-4.16750781673129e-05
-2.38920495315959e-05
-9.53097963650368e-06
-3.36955193643773e-06
7.13450757024364e-07
-2.41667421847617e-05
-2.15085867888084e-05
-2.94642926561751e-05
-1.49494275366158e-05
-1.63346512855253e-05
-1.23912467755831e-05
-1.0733107568212e-05
-3.15268835963711e-05
-1.40488403011974e-05
-9.30849789404418e-06
8.0086604483603e-07
-1.80478612880647e-05
-2.27820017008758e-05
-1.63305783576375e-05
7.81042525898243e-06
-3.75061322223411e-05
-1.82878862075605e-06
-3.36684035553485e-05
-2.32364219790168e-05
-3.91731346106731e-05
-1.72981918671106e-05
-3.99302076314003e-05
-1.79453447291334e-05
-3.12625893333552e-05
-2.26548130970429e-05
-2.60355366842963e-05
-4.52228567048203e-06
-3.53996498953814e-05
-8.39309446624775e-06
-1.33413591612005e-05
-2.85701489100279e-05
-1.60362150994238e-05
-1.99324260956149e-05
-2.84594254810961e-07
-2.60161747541015e-05
-2.19054600955689e-05
-2.4082944603964e-05
-1.37161171704494e-05
-1.50460882370445e-05
-1.55562748569811e-05
-2.65440552238421e-05
-1.04458563077523e-05
-2.48082534595648e-05
-4.20672102527675e-06
-9.18766313388448e-06
-1.47412888083814e-05
-7.63382447654328e-06
-8.29144096077027e-06
-3.7200426069145e-05
1.05798409276917e-06
-2.5944641725487e-05
-3.01754452314122e-05
-3.19863168199515e-05
-3.09318441253859e-05
-4.59870777797403e-05
-2.22924075125054e-05
-5.01347905452799e-05
5.32181173443024e-06
-3.35970801997349e-05
-3.16512341580665e-05
-7.97243251790202e-06
-1.42885715787874e-05
-4.23606580108601e-05
-6.84292909213119e-07
-1.92747616332728e-05
-4.39048505997958e-05
-3.50390622663328e-06
-2.89022909988775e-05
-8.04801295153687e-06
-2.10145730453729e-05
-2.28560965884918e-05
-2.41927481739687e-05
-1.46229056570377e-05
-2.44033662528703e-05
-4.48796646669252e-05
-1.99612614967507e-05
-2.93236648775928e-05
-1.06236812995545e-05
-1.76794167981215e-05
-1.31715165137932e-05
-2.46032079634092e-05
-1.29297808088377e-05
-3.16670932410576e-05
-2.13346307815442e-06
-2.93149909366041e-05
8.84396527154533e-07
2.08639322615845e-05
-2.44039169486236e-06
-4.48292830686133e-05
-2.26806870270485e-05
-6.30116014875424e-06
-3.53307473718034e-05
-4.43822082547912e-05
-2.0187822758672e-05
-4.62782717236166e-05
-4.40502971875751e-06
-1.08920135875444e-05
-5.88025247406721e-06
-4.56011518755166e-05
-2.88042955055471e-05
-1.80745476615371e-05
-2.084213608075e-05
-1.13271916231699e-05
-2.23192854600754e-05
-4.19180647712306e-06
-1.84380318527886e-05
-1.66543499986799e-05
-1.47143290193727e-05
-2.57651235060443e-05
-1.88295319483357e-05
-3.8691124356271e-05
-1.97692458126269e-05
-6.53889698572176e-06
-2.28284814461885e-05
-4.45909114051895e-06
-1.44113060206809e-05
-1.92313956156721e-05
-3.05639526144033e-05
-1.83285243306043e-05
-2.12768846573792e-05
-2.64906783181788e-05
-9.48283590542536e-06
-1.6357200685889e-05
-9.02111751485656e-06
-1.45038027482819e-05
-3.14237267308412e-05
-2.59212320459175e-05
-3.69444475957082e-05
-1.48778920960342e-05
-7.74959822981741e-06
-9.13381351637214e-06
-2.58959497953235e-05
-1.54449612768435e-05
-6.44269947051438e-06
-8.61257704979051e-06
-4.81134307534827e-05
-2.79895600873661e-05
-2.60838634114158e-05
-5.72041225807853e-07
-2.69263914338154e-05
-1.62950479255684e-05
-2.00019287078874e-05
-2.40095146820518e-05
-3.07662281119563e-05
-2.74772841840139e-05
-1.56751304518195e-05
-1.13349399403277e-05
-1.57922915807487e-05
-3.55792359921796e-05
-1.76595290029971e-05
-3.14194470050797e-05
2.62891274449284e-06
-6.51953201227027e-06
-8.64326792795263e-06
1.26214903069434e-07
-5.09377226173961e-06
-1.58019313300061e-05
-2.68849322313495e-05
-1.71104200632482e-05
-2.42518427729378e-05
-1.51267047580702e-05
-1.55437825144342e-05
-2.69667156430768e-05
-4.00989772964932e-05
-2.05320978782295e-05
-2.5416586080794e-05
-1.71849552327293e-05
-1.84790708116735e-05
-8.20815425052324e-06
-3.12559984907477e-05
-1.48740789612886e-05
-2.97182795112341e-05
-1.71369798052796e-05
-3.39899478019284e-06
-9.60235346079424e-06
-1.24333791654139e-05
-5.92800828771724e-06
-2.67619315555793e-05
-2.63817794980153e-05
-1.57103028917322e-05
-3.34948209262167e-05
-2.30003290898549e-05
-1.64611184456177e-05
-1.51365891680225e-05
-3.87763720588098e-05
-4.30590620340993e-05
-2.39264946597473e-05
-1.52644656782728e-05
-2.6799374245599e-05
-2.32144914827855e-05
-2.37712223918158e-05
-2.06289273222438e-05
-3.50779522901331e-05
-2.83333774605479e-05
-3.70123955360324e-05
-2.03172174785357e-05
-2.881810313739e-05
-2.30899318331348e-05
-3.68884656624607e-05
-2.13097331543262e-05
-3.35369087152688e-05
-2.86362390619944e-05
-1.86750680547131e-05
-1.618968884383e-05
-2.26737430737469e-05
-3.79793143110318e-05
7.73810132868336e-07
-5.61244031534193e-06
-3.93186950297038e-05
-3.31847211318811e-05
-8.20513110270196e-06
1.16056058770652e-06
-6.29899117582985e-06
-4.7718556621613e-06
-9.77122663633003e-06
-1.40318805585924e-05
-3.67777490761294e-05
-1.43317976264014e-05
-5.67809090997304e-05
-1.2127978104164e-05
-3.27012776118135e-05
-8.44994795669964e-06
1.06415757253022e-05
-3.11190997257174e-05
-2.30948812216e-05
-2.69664925359367e-05
-2.68501974195351e-05
-1.56717881350693e-05
2.14871875859736e-05
-3.291050202737e-05
-2.45505873076184e-05
-1.76759256962502e-05
-4.38028055365326e-06
-2.18872981805059e-05
-4.36645689930274e-06
-1.93605097604226e-05
-1.09555322789972e-05
-2.20197479326496e-05
-4.16473478976564e-05
-1.31247168356096e-05
-2.83770803571759e-05
-3.69806926396888e-05
-3.75132454804226e-05
-1.19686836613871e-05
-4.04580774724686e-06
-2.38750308425106e-05
-1.47011164877745e-05
-2.37598441857501e-05
-2.4403316585723e-05
-2.14466522921925e-05
-4.00715872296021e-05
-9.73386364919749e-07
-1.89589411833763e-05
-3.47222984306129e-05
-1.81359034559265e-05
-2.9978155652132e-05
-3.07490078624578e-05
-2.199250285637e-05
-3.31338334093668e-05
-2.42295392024075e-05
-1.40203851325862e-05
-1.55932402741987e-05
-1.16943561304927e-05
-4.57535916587025e-06
-1.14372605226841e-05
-6.89050826020254e-06
-1.96590848443802e-05
-3.08059509034754e-05
-2.73611660991783e-05
-2.27428102385833e-05
-1.70134011778257e-05
-1.678411520226e-05
-3.0285081970447e-05
-3.21066919729996e-05
-3.02348913978797e-05
-1.77218931618765e-05
-2.12659971083044e-05
-2.73479357214378e-05
-2.6962703490092e-05
-1.41967408588561e-05
-4.84542106653432e-06
-2.33402654456648e-05
6.00492160477853e-06
-3.16577677607901e-05
-3.33956791172558e-05
-6.24370313627312e-06
-2.23452724336196e-05
-3.69639338739181e-05
-1.34861652545281e-05
-4.0293284312158e-06
-1.24519713281038e-05
-5.48890200724985e-06
-2.56980198568717e-05
-2.08491136474843e-05
-2.44456714713499e-05
-2.17422178400377e-05
-2.8492954190487e-05
-2.47669780159652e-05
-2.34753070720286e-05
-1.50918973801378e-05
-1.56254141624686e-05
-1.57324759008962e-05
-9.9602831389777e-06
-1.03560100438383e-05
-2.73414529669716e-05
-2.93720194290479e-05
-1.17260733271128e-05
-6.08074334569041e-07
-1.11406332790968e-05
-3.30492396689181e-05
-1.56613994982505e-05
-3.46197201464583e-05
-1.9239896840206e-05
-1.42478741461215e-05
-2.99979917574256e-05
-3.3890985291839e-05
-1.4758713247536e-05
-3.29905279565841e-05
-2.93359821836884e-05
-1.05098258424706e-05
-1.75813195739346e-05
-3.44765428414479e-05
-2.06282584466874e-05
-2.53864524077729e-05
-2.00379658788364e-05
-2.00421206728822e-05
-4.0900220884089e-05
-3.63974325282825e-05
-2.13134733086607e-05
-2.64934688517432e-05
-2.49721824221977e-05
-1.3014822938797e-05
-3.35215810760333e-05
-2.3473158980641e-05
-1.33381300115167e-05
-3.50602753136824e-05
-1.829450037441e-05
-1.18024366812049e-05
-3.00404541336619e-05
-1.67425540055762e-05
-2.94924012627096e-05
-2.99862405585911e-05
-1.80339058314742e-05
-3.16331407989679e-05
-2.73674033897174e-05
-3.7585684841548e-05
-1.51118699131783e-05
-2.70131740611998e-05
-2.17558864736569e-05
-3.62207695826816e-05
-3.05170743012221e-05
-2.50754231897639e-05
-3.15989226001934e-05
-8.87122021642438e-06
-2.19848676348733e-05
-5.21890499305351e-05
-2.7433656618488e-05
-8.40536451449151e-06
-1.33685894029887e-05
-2.45451125746259e-05
-2.91572948996288e-05
-1.1245172830069e-07
-1.3038562573352e-05
4.27680538575526e-06
-3.04356762333568e-06
-1.1488986284083e-05
-2.75481434042585e-05
-2.01662393925224e-05
-6.18199666628113e-06
-2.55201857533193e-05
-3.51916927959218e-05
-3.01376390209099e-05
-9.19349999675081e-06
-7.78002868178084e-06
-1.85139739854616e-05
-1.84173896137177e-05
-2.14224870478558e-05
-2.39675023208515e-05
7.38654067623442e-06
-3.18923542994235e-05
-5.66647199461124e-05
-1.90712230968588e-05
-4.93906995938639e-06
-2.83913186922885e-05
-1.93189207268587e-05
-3.65273605815582e-05
-2.08556194090393e-05
-1.62712744401821e-05
-1.37120391373394e-05
-2.79174105181953e-05
-6.72428199865965e-06
-3.74673262403408e-05
-3.40240455900821e-05
-1.42589439889626e-05
-2.17716922050227e-05
-4.60920475688737e-05
-4.05098755543462e-05
-6.57439882961785e-06
-2.33855141711237e-05
-2.07860186109018e-05
-2.94757289467275e-06
-2.34338295315371e-05
-1.95077067317268e-05
-7.43217811628655e-06
-3.16125024071078e-05
-2.54987416362757e-05
1.55243370424633e-06
-3.3777457900712e-05
-1.15896980989721e-05
-2.33032463426253e-05
-1.64638729023224e-05
-5.26987415214844e-07
-1.9691249385717e-05
-2.56653483563894e-05
-3.33977165384645e-05
-3.19386884601118e-05
-5.68186899515567e-06
-3.9727987999976e-05
-2.19780043917315e-05
-1.77893979443597e-05
-2.34700355484869e-05
-2.59740157477075e-05
-2.10965366003798e-05
-3.03042370171846e-05
2.54457410670624e-06
-1.27783681407289e-05
-2.1947188046652e-05
-2.41799240206482e-05
-3.53589667770172e-06
-4.49574510190816e-05
-3.98237979589746e-05
-1.12440762798201e-05
-6.70942885662594e-06
-2.47245108757532e-05
-3.51157443242828e-05
-2.66671708939629e-05
-2.80826949771345e-05
-2.64768429499897e-05
-7.1736378300228e-06
-8.34259294273764e-06
-2.98758805067816e-05
-2.54442644158642e-05
-4.67512466890727e-05
-2.1548958081232e-05
-2.23515590871546e-05
-3.88561039313028e-05
-2.0212355242297e-05
-2.51802256018166e-05
-1.35882144886021e-05
-4.60745231682216e-05
-1.82138227583297e-05
-3.35782322679227e-05
-2.16352033857208e-05
-2.0589285296338e-05
-5.22344906616747e-06
-1.64892485168546e-05
-2.1445037706915e-05
-2.38591785357677e-06
-2.3764413111319e-05
-2.61175939919647e-05
-2.19685067237545e-05
-5.69475175644702e-06
-2.52038111343432e-05
-3.04452535055639e-05
-1.45861275479694e-05
-1.89138273507822e-05
-3.10195881773992e-05
-1.49799411444637e-05
-1.86309681254238e-05
-2.36419148132973e-05
-3.58367450690413e-05
1.13830174571336e-05
-2.17108397105549e-05
-2.43083088389382e-05
-1.0875862066401e-06
-1.33017285489124e-05
-2.67622616584834e-05
-1.46411349702343e-05
-3.20359741475812e-05
-3.70480972027704e-05
-2.38439566386171e-05
-1.25910468695278e-05
9.5212489157278e-06
-4.46939555066362e-05
-1.31139228466813e-05
-2.93898043605312e-05
-1.23316933064391e-05
-1.43137895277672e-05
-2.2552517804378e-05
-1.48908902946976e-05
-3.57378372690873e-05
-3.83248197253845e-05
-1.98932885124932e-05
-2.06850928354904e-05
-6.46154930072472e-06
-7.00762649464445e-07
-3.62922086166532e-05
-3.44521311325079e-05
-2.06610322285723e-05
-5.08095584454732e-06
-1.76159381938386e-05
-4.04336342132477e-05
-2.03230676165581e-05
-1.42539578750795e-05
-6.56930626665525e-06
-2.98334527753389e-05
-2.98463294044262e-05
-1.49710312159485e-05
-3.77586337329861e-05
-6.85348440814692e-06
-3.37456861546596e-05
-1.69129051075437e-05
-3.16765706279534e-05
-2.25280270389451e-05
-1.67577885728701e-05
-2.36162558118233e-05
-2.15020155914704e-05
-1.03245603796316e-05
-8.88540664377996e-07
8.15009685599103e-06
-8.03174753198313e-06
-2.86327805212943e-05
-1.33599472515939e-05
-3.27843743194246e-05
-2.73376632228088e-05
-1.03762958659092e-05
-3.09814136677182e-05
-3.63885674589972e-05
-1.74019854555842e-05
-4.91598070791295e-05
-2.00063602151391e-05
-2.99363792217151e-05
-3.17693904262282e-05
-1.69188949217171e-05
-2.19002136727832e-05
-5.90316246731973e-06
-2.65774728416747e-05
-4.21817818660554e-06
-1.62480173162045e-05
-2.23449599567093e-05
-2.06328295833505e-05
-1.49236162021338e-05
-9.6444451589729e-06
-2.63977778467682e-05
-4.00976037644768e-05
-1.02615023447605e-05
-1.37275358454126e-06
-1.15749953434788e-05
-2.73486741408352e-05
1.39478031926413e-05
-4.02150893655388e-05
-3.5408780049661e-05
-2.16499490436272e-05
-2.40933546075439e-05
-3.8577682328967e-05
-2.01616433639489e-05
-1.50824086692207e-05
7.33242277309778e-06
-6.52062624029195e-06
-2.4949670066027e-05
-4.41960766090687e-05
-8.53961744905523e-06
-1.67764890954359e-05
-1.90932357891152e-05
-3.34690584476878e-05
-1.63874597213577e-05
-2.85971494896476e-05
6.18474419407852e-06
-1.84314027280819e-05
-3.32319971838968e-05
-1.42901233154632e-05
-1.08852426576258e-05
-3.7698147678709e-05
-2.92529331366638e-05
6.07370258747427e-06
-2.6993826749376e-05
-2.89785236013809e-05
-4.33052833449226e-05
-2.74684925966628e-05
-1.27259049230449e-05
-6.96263379592367e-06
-1.73656405370803e-05
-3.29731535781624e-05
-1.86678787283154e-05
-5.69286813031499e-05
-2.02534361007163e-05
-8.06565190928644e-06
-3.05963082677851e-05
-5.76925631376517e-05
-3.362915083069e-05
-5.08753204451588e-05
-2.36443127757619e-05
-2.60059828786995e-05
-3.25564928409246e-05
-1.6385727238512e-05
-3.04799439953688e-05
-2.69484376978382e-05
-2.43975065042921e-05
-2.13728643109576e-05
-4.04282609974176e-05
-4.24524587045166e-05
-1.73035721520232e-05
-3.01876722786883e-05
-3.12331236331278e-05
-1.18719055520153e-05
-2.5426183234179e-05
-4.28715376404614e-05
-1.23176641468572e-05
-1.04034517160551e-07
-3.79076904113073e-05
-4.84909355435055e-06
5.15334774660852e-06
-2.57482910422696e-05
-3.42225217889939e-05
-3.57952188477513e-05
-2.75300594438381e-06
-2.60608529519114e-05
-1.25300510944336e-05
-1.11748572962723e-05
-2.78062106462743e-05
-1.93753115586533e-05
-1.61189748698095e-05
-1.83957452722054e-05
-1.99399588483223e-05
-2.84580720295377e-05
-2.39314609955344e-05
-6.20880713222149e-06
-2.16312757753539e-05
-2.92959126363235e-05
8.83838444203608e-06
-2.9582581066576e-05
-1.5446216752049e-05
-2.17926585674726e-05
-1.33647494864833e-05
-2.67218567949571e-05
-3.7663045446912e-05
-2.9783092567015e-05
-6.04193964101728e-05
-3.564126958358e-05
-4.64109622297819e-05
-2.47336888243352e-05
-1.36256600447788e-05
-1.54287071481186e-05
-2.14184118203382e-05
-6.6753260646155e-06
-7.45786097355133e-06
-6.86660519293457e-06
-3.96539871288049e-05
-2.70799169880023e-05
-3.67255592905473e-05
-3.62570078576386e-05
-6.08456645538006e-06
-1.08827997100265e-05
-3.66142771074649e-05
-4.2555541346796e-05
-1.72647230447593e-05
-2.74032266652461e-05
-2.12253701998738e-05
-3.34467447530916e-05
-1.68920941440993e-05
-7.33593214599749e-06
-3.01765510850958e-05
-2.7050546708127e-05
-3.07850541853163e-05
-2.64011479258861e-05
-9.8536997593662e-06
-2.80988342638565e-05
-3.69526183943564e-05
-4.01598822066846e-05
-3.25460117742756e-05
-3.09924707351377e-05
-1.88521160018113e-05
4.66339939359903e-06
-3.1476866554813e-05
-1.57294678897395e-05
-1.7028122205912e-05
-1.02852772333635e-05
2.37632561906632e-06
-2.78036238592565e-05
-6.80836381555264e-06
-1.03142218504346e-05
-2.87086339891811e-05
-9.68462765803526e-06
-1.47152520902308e-05
-3.29898718196463e-05
-8.54910332094374e-06
-1.33802292503895e-05
-1.35942250172339e-05
-2.34176709650996e-05
-2.74553857575215e-05
-3.36355961563254e-05
-2.44619207468267e-05
-3.09857973480955e-05
-1.12420011896438e-05
-9.53978205208442e-06
-6.30012815004576e-06
-2.03468066903726e-05
-1.41584160408075e-05
-2.41919597241898e-05
-2.90784606228487e-05
-1.64437470961139e-05
-1.28162165851119e-05
-2.327933792827e-05
-2.2526585352574e-05
-2.15699396023944e-05
-2.21885452538072e-05
-1.33234978109055e-05
-1.82116871232475e-05
-1.33217860789492e-05
-3.86147662944317e-05
-2.63143340692776e-05
-2.14307914336319e-05
-2.29385452970692e-05
-1.45055633114767e-05
-1.6810453860856e-05
-1.5330847560534e-05
-2.64155652760638e-05
-1.12573119760101e-05
-3.15085870012194e-05
-1.05433712328703e-05
-1.07292309939011e-05
-2.08052443612581e-05
2.21731542362729e-06
-1.7596705408138e-05
-1.97364300877085e-05
-2.13308927167754e-05
-2.52388242359653e-05
-3.62094155419087e-05
7.9478337328895e-06
-1.43082834378036e-05
-1.72781861954055e-05
-3.55267034826351e-06
-3.12407153593144e-05
-3.5714310529401e-05
-2.40517350942014e-05
-1.86332754409845e-05
-3.46991482041326e-05
-9.86424877436027e-06
-1.6586014220133e-05
-1.65633452711255e-05
-1.00984052121845e-05
-2.98479687068109e-05
-2.99577381948367e-05
-3.00651012245483e-05
-3.56775472387366e-05
-2.79657747140567e-05
-2.86139967819174e-05
-2.45460997293947e-05
-1.91855138863313e-05
-2.58002806953726e-05
-2.02891085871038e-05
-8.36706000709426e-06
-3.48832928237106e-05
-3.42307465705814e-05
-5.95659799876555e-06
-3.18178107536975e-05
-2.77770916091293e-05
1.81333498708652e-06
-1.01068301869504e-05
-2.58089034459908e-05
-2.29888542573372e-05
7.09559933632378e-07
-3.57406290925329e-05
-2.14037829172627e-05
-2.25018218450631e-06
-6.50184915350317e-06
-2.55428668337139e-05
-1.53290285115302e-05
-1.2977707225808e-05
-2.359846467976e-05
-8.8750533896412e-06
-2.20322256254943e-05
-9.49370581523074e-06
-2.09435837617522e-05
-2.03090577900949e-05
-3.14756517673617e-05
-3.42131930924568e-05
-1.8179694859823e-05
-1.27166545495638e-05
-2.66435665965262e-05
-3.82180655821755e-06
-3.54476930915996e-05
-4.58232114628211e-05
-2.27818362313826e-05
-3.02256233377872e-05
-2.67796862099517e-05
-2.58919490637662e-05
-3.91299763762777e-05
-2.77146462531522e-05
-3.50345395214565e-05
-2.59797350367817e-05
-2.07713262557471e-05
-3.55026368692407e-05
-2.78459856972375e-05
-7.39177561441542e-06
-1.84921907026423e-05
-4.9863659210123e-05
-3.12130412737302e-05
-1.1166746041756e-05
-5.77384039565769e-06
-5.43786304549764e-06
-3.02634063978368e-05
-3.18641677656792e-05
-3.28103907485135e-05
-6.48527468415804e-06
-1.63409334054626e-05
-2.01361776165926e-05
-2.60477009063726e-05
-2.82290071178448e-05
-3.39706169718465e-05
-2.26580741506436e-05
-1.65821374968134e-05
-7.23837679664915e-06
-4.66453974215323e-06
-2.44254992847211e-05
-3.49178219885265e-05
-3.52513079107832e-05
-2.61763575188232e-05
-1.660164991987e-05
-1.51530926443281e-05
-1.68993399177552e-05
-1.38135358650015e-05
-4.45053901728152e-06
-2.57678839094364e-05
-3.62478521357474e-05
-1.68742271303404e-05
-1.34379195644144e-05
-2.99734080694864e-05
-8.20503874421437e-06
-2.2627691117502e-05
-4.01257292826477e-05
-1.38955550796384e-05
-2.32997228406297e-05
-7.31971486119026e-06
-1.89463061453354e-05
-2.10005862145603e-05
-2.97729743206562e-05
-6.54327972037474e-06
-3.77974789311285e-05
-2.75615761434625e-05
-1.17946021058359e-05
-9.93725648795077e-06
-2.99840534333793e-05
-2.0965952393364e-05
-1.70613782846989e-05
-4.2539906416842e-05
-1.06398524391975e-05
-1.737246510588e-05
-2.36923320471106e-05
-3.64566783019572e-05
-1.73076107204129e-05
-1.48274559241771e-05
-2.80737592133643e-05
-2.00607523544365e-05
-1.5754914755705e-05
-2.24044108274687e-06
-3.47963602458202e-05
-1.96524879231315e-05
-2.23077202773577e-05
-4.24359320180291e-06
-1.30239137697781e-05
-2.48201927619752e-05
-2.59408481631705e-05
-3.88200843899741e-05
-2.54726312929048e-05
-1.75474960613442e-05
-2.56458811653348e-05
-2.04549359139548e-05
-4.14169419840089e-05
-2.23499821800531e-05
-2.38290131037694e-05
-1.48255803511105e-05
-4.60032741313573e-06
-2.70716725054586e-05
-2.86486402277684e-05
-2.11828767407191e-05
-3.7792322854364e-05
-1.48521497880794e-05
-5.97017503116056e-06
-2.66388012549034e-05
-2.91021944470112e-05
-3.06638222683996e-05
-6.74937895722919e-06
-1.49274417910187e-05
-2.17710004432985e-05
-1.79506863466018e-05
-2.55559017235413e-05
-1.58754161071826e-05
-9.88633140172908e-06
-5.01740144689145e-05
-2.03822346788814e-05
-9.22740893587984e-06
9.23974678707781e-07
-3.01670976898199e-05
-3.49244997739331e-05
-1.74848449411047e-05
-6.24463089405194e-08
-1.38338563223611e-05
-2.51462190436746e-05
-4.04918407844396e-05
3.91833734081725e-06
-3.839592198479e-06
-2.09653131520056e-05
-2.70753569321805e-06
-3.22212043371172e-05
-3.89474955705633e-05
-9.75330022063012e-06
-2.35075418204657e-05
-2.13876489191914e-05
-2.37368494005301e-05
-1.98099152582113e-05
-9.31575155157547e-06
-9.12221346749753e-06
-6.71133632048743e-06
-2.01957095576948e-05
-1.48835798945234e-05
-2.4333044293222e-06
1.86986853451884e-06
-3.82814053729887e-05
-2.76212020976553e-05
-3.97494060539917e-05
-3.35129920189173e-05
6.59668545465662e-06
-1.13466168350439e-05
-7.27860428239449e-06
-2.08703557929663e-05
-1.98692895945699e-05
-1.60945510866254e-05
-1.64628200967684e-05
-1.55367270583947e-05
-3.00097002320245e-05
-1.56847501636602e-05
-2.29613294119223e-05
3.79558098181342e-06
-2.69513800452787e-05
-1.82496952969284e-05
-4.2288247248559e-05
-1.83881528981891e-05
-1.33592762884047e-05
-1.75371760248261e-05
-7.12036459876297e-06
-3.74982981528129e-05
-9.00466258847961e-06
-1.10381760701347e-05
-3.30164742096927e-05
-4.17729612799813e-05
-3.9706201672222e-05
-1.04060426700981e-05
-1.94147446746194e-05
-3.26688595792733e-05
-2.88599526309494e-05
-2.86377246718199e-05
-3.24846218286316e-05
-2.54837485339699e-05
-3.3609182353395e-05
-7.03230210533169e-06
-6.75925444723927e-06
-2.75588227680992e-05
-3.02174053883009e-05
-8.32590943136598e-07
-9.0781838054276e-06
-3.12049661551597e-05
-2.1778222383392e-05
-1.68538340252323e-05
1.04860017636271e-05
-3.03296024418252e-05
-1.0467493071252e-05
4.78321627927557e-06
-4.37975638288416e-05
-2.54080770471221e-06
-1.40731034328703e-05
-3.66550156060142e-05
-2.95623326233371e-05
-2.45871203598856e-05
-4.3892124212897e-06
-1.28867530581596e-05
-2.08454044919777e-05
-1.76552786671231e-05
-1.56649513704245e-05
-2.07051058136825e-05
-4.54390326015977e-06
-1.3539535654376e-05
-9.84330226580234e-06
-2.58311214172701e-05
-2.40824985475863e-05
-2.38232142502215e-05
-1.02239831810223e-05
-2.8362848085474e-05
-3.62342829662199e-05
-3.22852891684979e-05
-2.15706571983769e-06
-1.36905758145549e-05
-1.72380506955545e-05
-1.56575410431514e-05
-3.49455247801004e-05
-1.20147292200072e-05
-2.60919728555662e-05
-1.22569462389868e-05
-1.08320823349927e-05
-3.57920547685068e-05
-5.31768217147406e-05
-1.71771967346431e-05
-3.45373596459735e-06
-1.16917887473497e-05
-4.32774243219677e-06
-3.24165423927749e-05
-1.71709930934584e-05
-1.11843800819293e-05
-3.78458482267084e-05
-6.11045812438957e-06
-1.21089250416896e-05
-2.52156730893407e-05
-3.74151855364701e-05
-1.61162866969041e-05
-2.11621638999857e-05
-1.32313464577243e-05
-4.26827467062141e-05
-7.42612264503457e-06
-8.73591834891584e-06
-4.3076226080065e-05
-1.82779371426921e-06
-1.77256049876944e-05
-2.30995553267467e-05
-2.48174681692306e-05
-2.22444645237091e-05
-2.67956551451218e-05
-3.40490963448449e-05
-1.69441125413024e-05
-2.59400526608822e-05
-3.87757119840606e-06
-1.31339725314958e-05
-3.62456368739235e-05
-3.83809812587168e-05
-9.85160171613722e-06
-2.67405583500741e-05
-2.81622657175795e-06
-3.35056210405424e-05
-2.50067088137623e-06
-2.23333061981455e-05
-2.02423610639864e-05
-3.10643223455496e-05
-2.32550857135936e-05
-1.80825958864865e-05
-2.90155290631982e-05
-4.27062235039133e-06
-2.97464221986845e-05
4.41598133227671e-08
-2.18811700418841e-05
-2.86181820531998e-06
-2.98790425232958e-05
-2.63316697406562e-05
-9.4157260995488e-06
-1.93279231596319e-05
-3.14334968499884e-05
-4.69740523459706e-05
-2.16046604254897e-05
-3.58984647312235e-05
-3.26856627057183e-05
-4.76515718650897e-05
-1.52376060511961e-06
-2.2371527629427e-05
-3.00316952571333e-05
-2.37152144802296e-05
-1.12816127231418e-05
-1.77216655050151e-05
-4.49021442789042e-05
-2.48502553723987e-05
-2.26005802568572e-05
-2.04745795903161e-05
-2.78173359903631e-05
-7.49731969375743e-06
-4.21978980056203e-05
-1.68674097471442e-05
-1.37912434397927e-05
-3.24035090113811e-05
-3.27053939310033e-05
-3.72879992886639e-05
-2.04808124937839e-05
-1.66890079833215e-05
-1.7828545954387e-05
-2.2182049174217e-05
-6.81410491995781e-07
-2.45567289043375e-05
-3.64215085682086e-05
-1.34186223872523e-05
-8.28755142723176e-06
-2.1311360523088e-05
-4.1829116539181e-05
5.6003677596471e-06
-1.79321366869457e-05
-1.94922715957281e-05
-3.47230859965527e-05
-4.34389212641704e-05
-1.8391675334812e-05
-2.63335823031602e-05
-1.9101795504683e-05
-2.65466640711548e-05
-2.24811299939637e-05
-1.58315657017743e-05
-1.33485158705222e-06
-1.92746149263239e-05
-6.31750199884644e-06
-2.60578252816186e-05
-2.68702592027952e-05
-1.57990889243022e-05
-2.88607218892752e-05
-4.52594762529907e-05
-1.91388072934135e-05
-1.79787540671008e-05
-2.26978028496191e-05
-1.63249446998057e-05
-2.4206972702914e-05
-2.46160998992854e-05
-4.12779972652399e-05
-2.18333763250479e-05
-2.66085479544644e-05
-1.01575872686767e-05
-2.1719184954562e-05
-1.94271956134071e-05
-1.27064884565652e-05
-1.77107892514862e-05
-1.27592218796358e-05
-1.82946467094013e-05
3.77023606068352e-06
-1.42073965638474e-05
-6.26776969399158e-06
-3.76803566267731e-05
-2.4241692648655e-05
-2.29747471813761e-05
-1.57888552978339e-05
2.99843826861116e-07
-3.14642938078135e-05
-2.34345961436074e-05
-2.4745998949287e-05
-6.44027258908919e-06
-2.04309184720451e-05
-8.6200723280508e-06
-2.60567972761091e-05
-3.09533446321349e-05
-3.51155576520685e-05
-3.1276404677541e-05
3.53223393560202e-06
-1.43490876785726e-05
-4.62092454962916e-06
-3.0860492111457e-05
-2.04762444544068e-05
-4.62057562221047e-05
2.41161263323579e-06
-2.40078154902078e-05
-1.30590219757689e-05
-9.2759814200929e-06
-3.99566365025697e-06
-2.25454055973189e-05
-2.45691993791461e-05
-2.28414610281635e-05
-3.96683892387081e-06
-2.39003670280973e-05
-3.86041540023734e-05
-8.30668235547125e-06
-2.71672875215852e-05
-4.68289747469433e-05
-3.11347842121674e-05
-3.96662626767257e-05
-2.69135859569234e-05
-2.12447637929214e-06
-4.22790808291273e-05
-3.11632657023325e-06
-1.51311799317428e-05
-1.70395432402633e-05
-2.53324693262118e-05
-7.6170619197114e-06
-3.95703486020445e-05
-1.98476919683163e-05
-3.48262061853063e-05
-3.76664821204141e-05
-3.57542621645806e-05
-3.89342135902469e-05
-3.89704948056805e-05
-6.07980660747093e-06
-1.9666696585552e-05
-3.48603262125615e-05
1.1254560888515e-05
-2.66239653160681e-05
-2.14158158343491e-05
-7.98069031172348e-06
-2.9167352376862e-05
-3.11063282577944e-05
-2.62880986533776e-05
7.06588196743955e-06
-1.9730927312671e-05
-5.32045700855314e-06
-1.47280571280551e-05
-2.7918362809595e-05
-1.99198458104996e-05
-1.91657728393561e-05
-5.60368097160401e-06
-9.92456224643265e-06
-2.5731123189024e-05
-2.83236819840963e-05
-3.92224405997831e-05
-3.30020822278641e-05
-1.19237214084465e-05
-3.36503081413096e-05
-6.57676446941046e-06
-1.44154858981571e-05
-2.69133548725912e-05
-2.88287576444422e-05
-7.67704668729609e-06
-3.95824852769421e-05
-1.47239694102322e-05
-8.34294675644208e-06
-2.39275232101676e-05
-3.29864661803789e-05
-2.32066481201145e-05
-1.23733048015786e-05
-1.5869265546223e-05
-4.32259378166966e-05
-1.10792732000005e-05
-3.20608445278568e-05
-3.1802766362404e-05
-1.46927537569905e-05
-2.64160030765541e-05
-2.34172438254926e-05
-2.17966092155833e-05
-2.41761543136027e-05
-8.6055287222004e-06
-8.23750453292373e-06
-3.41970603658944e-05
-8.17035221539875e-06
-5.70284786503894e-05
-2.10578343228427e-05
-4.60409762458632e-06
-4.07330322515846e-05
-6.62751710002813e-06
-1.26468062493428e-05
-3.14224918170892e-05
-1.91921518004006e-05
-1.09379659615313e-05
-2.299956268023e-05
-2.46959126631472e-05
-6.24847857472876e-06
-1.94028617207245e-05
-2.92098951184759e-05
-5.00670434464201e-05
-3.37447410842271e-05
-2.54029053559018e-05
1.54662846301283e-09
-3.22240640355081e-05
-1.81527503638103e-05
-1.90671595259862e-05
-1.03729646944669e-05
4.94629418856357e-06
-2.37194439735513e-05
-2.90562564959674e-05
-1.63752996791241e-05
-1.94571071048238e-05
-2.95032210821512e-05
-5.0588379549536e-06
-1.7074701111622e-05
-2.30827912882395e-05
-3.80859696510391e-05
-4.88621399433888e-07
-3.5588348121925e-05
-8.52845255155537e-06
-3.29633978790021e-05
1.1344096601804e-05
2.45942695462438e-07
-2.00062506912883e-05
-6.34890260410356e-06
-2.03167575134492e-05
-1.71839667359672e-05
-2.11131986552103e-05
-3.08245318285261e-05
-4.43782671882317e-06
-3.69792866877617e-07
5.73195892931302e-07
-1.99092902388814e-06
-1.9065118627475e-05
-3.3276389232331e-06
-1.64523523152251e-05
-3.27417356693174e-05
-1.87280524482154e-05
-3.64077451893431e-05
-1.95353619128508e-05
1.98348541750706e-05
-1.19162445749535e-05
-5.05201145857622e-06
-8.40629614213041e-06
-1.2943652546861e-06
-4.4652317959592e-05
-1.46079378270236e-05
-1.34962789099123e-05
-1.17068617196926e-05
-2.72929105376095e-05
-1.10924951053248e-05
-1.59878217963417e-05
-1.06753601535049e-05
-1.88428792420456e-05
-2.28878001246082e-05
-8.84071071534209e-06
-1.61402138223129e-05
-3.24574949172422e-05
-2.70738740543066e-05
-4.08380013879575e-05
-1.78287412039221e-05
-2.41169297280485e-05
-4.01745308896097e-05
-1.51564549714893e-05
-2.20396569223132e-05
-4.32333364054248e-05
-6.89986335731098e-06
-1.84787061862571e-05
-3.11686024129038e-05
-2.98058782552405e-05
6.60057051139824e-06
-1.63297925217754e-06
-1.93444075593179e-05
-2.05183825431887e-05
-2.35372279144712e-05
-1.46252776311129e-05
-9.36926173449667e-06
-3.01258674319467e-05
-2.3878112872201e-06
-1.99510142759156e-05
-2.06843237708644e-05
-1.88059400758807e-05
-1.62777175937896e-05
-3.83998029453617e-05
-3.59795224847821e-06
-5.26597514630256e-06
-1.41440689981365e-05
-4.62391830184856e-05
-1.54265903122634e-05
-8.3111964658613e-06
-2.72675253435567e-05
-3.64723850290138e-05
-1.39314212823811e-05
-1.63113285654744e-05
-8.96035414454689e-06
-2.24836260664877e-05
-4.86096971960826e-05
-1.9080523465832e-05
-1.9900078481688e-05
-3.03855660467106e-05
-2.36971836564854e-05
-1.45230253657153e-05
-2.93425753967188e-05
-1.22123166097925e-05
-1.8570881794811e-05
-3.34116364887632e-05
-3.7556788540581e-05
-1.74101359592726e-05
-1.66970963027249e-05
-3.05462541766075e-05
-3.6401828087198e-05
-1.8352430532295e-05
-2.03318859490524e-05
-1.94881815355579e-05
-3.71714384736654e-05
-1.38362445089955e-05
-4.17736809130327e-05
-2.5112520111779e-05
-1.9581897474905e-05
-3.43184167458328e-05
-1.70999323258375e-05
-1.88016538220826e-05
-1.50165987890146e-05
-3.44502998026601e-05
-2.27498795391946e-06
-2.25721505379699e-05
-3.89790614510193e-05
-2.12980429647273e-05
-2.56800135432588e-06
-2.57013409570359e-05
-8.60968298830935e-07
-1.5740184677882e-05
-3.34536636324843e-05
-3.75324379537239e-06
-8.0803729355126e-06
-3.11653085969931e-05
-2.09124535042899e-05
3.28465846075698e-07
-4.92771448763138e-06
-2.50456224029296e-05
-2.28309638815266e-05
1.7436367634941e-07
-3.4466078070569e-05
-2.52854862551598e-05
-1.71471591409064e-05
-2.45296388569587e-05
-2.04493749724332e-05
-1.63853872932502e-05
-2.14189686324008e-05
-3.47713463825965e-05
-1.95443127121226e-05
-1.6735834365069e-05
-2.40666492897e-06
-3.39325646882327e-05
-2.3024767716272e-05
-1.27636326707537e-05
-2.00506304064981e-06
-1.78174464331555e-05
-2.82026591694713e-05
-1.60294419436304e-05
-2.5824514133102e-05
-2.48114065493023e-05
-3.23928147336001e-05
-3.43868137944327e-05
-2.88846978107746e-05
-5.01946947570929e-05
-2.60781738437197e-05
7.13010172734768e-06
-2.66955396816687e-05
-1.73061607795919e-05
-2.01439670595474e-05
-8.28438052237464e-06
-2.67331438723354e-05
-1.2762692718047e-05
-2.8739865373069e-05
-3.09028196491702e-05
-1.51591784069261e-05
-3.24928519558705e-05
-2.30847820296058e-05
-1.44007561736745e-05
-8.2507069616807e-06
-2.42777704250371e-05
-1.6299128560547e-05
-1.50685161919268e-05
-4.55052859695199e-06
-4.63032532887754e-05
-2.53068160718452e-05
-2.797560410493e-05
-2.17300625297165e-05
3.98395125854553e-06
-1.88286215370163e-05
-1.00648998346215e-05
-1.33919590269183e-05
-2.6816858788219e-05
-2.41034183683682e-05
-2.8133517175213e-05
-1.68847532290494e-05
-1.39345847493616e-05
-2.11117106569076e-05
-1.27357301953569e-05
-1.43690312648346e-05
-9.97294222676623e-06
-9.52639543384289e-06
-1.9003073605677e-05
-1.84625817522812e-05
-2.9277756937574e-05
-1.91895034554963e-05
-9.15485154888881e-06
-2.97804744467415e-05
-2.26181927133788e-05
-1.04521493640076e-05
-1.20778012061492e-05
-3.81659299487387e-05
-2.83296379120137e-05
-3.17102512978658e-05
1.60990253677098e-07
-1.43928119335968e-05
-6.77733713526747e-06
-3.04610987810417e-05
-1.57058123762395e-05
-7.93094820614058e-06
-4.10578297156401e-05
-2.40368050920049e-05
-1.23699292237018e-05
-3.1786454896964e-05
-1.29031106213001e-05
-3.48367627618503e-05
-1.74835377647305e-05
-2.83837437193578e-05
-8.62032902715653e-06
-2.92322863909219e-05
-1.37713405537861e-05
-2.05064917362354e-05
-1.72387190852922e-05
-4.77550740423841e-06
-2.59650682335964e-05
-1.71172105045472e-05
-1.90340958066386e-05
-3.05497432463294e-05
-6.87162144374596e-07
-9.46560892190078e-06
-1.7744773224148e-05
-2.87099448439945e-05
-1.53220136236583e-05
-4.40765498611081e-06
-2.21609048714738e-05
4.26055707938681e-07
-1.7336646768928e-05
-3.17404720171208e-05
-2.91344873667736e-05
-1.13387747988104e-05
-1.2046390273304e-05
-2.8206010935707e-05
-1.59265768760427e-05
-6.02690857046681e-06
-9.18263191239342e-06
-3.47416450814098e-05
-3.19941266118942e-05
-3.64557516333693e-06
-2.76855683912791e-05
-3.4279372171065e-06
-5.02765250444296e-05
-3.6480250501252e-06
-7.46969897834684e-06
-4.47977990175144e-05
-2.6928422476068e-05
-2.65781910941509e-05
-1.47449546184678e-05
-1.11056528754816e-05
-1.54697420806779e-05
-9.33023608644592e-06
-6.87245120348268e-06
-7.08521485851337e-06
-2.60596927580252e-05
-1.1998837287122e-05
-1.79171337113628e-05
-2.07976303346911e-05
-1.63842187797949e-05
-1.15749728584858e-06
-5.64745593745641e-06
-3.61933055897387e-05
-3.10853842153635e-05
-3.50076453367455e-05
-1.99418789652624e-05
-2.2019999192971e-05
-1.91062726121783e-05
-1.78585360569888e-05
-4.04028178377988e-05
-2.18184611432162e-05
-1.8573468507406e-05
-2.41956572696217e-05
-3.06528439354752e-05
-2.99169239978978e-05
-1.49455246734176e-05
1.12664265190112e-05
-4.03337269322582e-05
-4.00374892228449e-05
-1.74590673681224e-05
-1.16474460608472e-05
-1.99741442214661e-05
-2.60366627122362e-05
-3.45430270390402e-05
-3.04408872552214e-05
-4.43560808438233e-05
-2.95837955033193e-05
-4.81838217631499e-06
-1.33687557239257e-05
-1.43710457031846e-05
-2.74026539394649e-05
-2.76626791248443e-05
-1.76159086042947e-05
-5.22244982483029e-06
-2.80052429795705e-05
-2.29942368799818e-05
-1.26469192052792e-05
-1.30238775111522e-05
-1.07203298627636e-05
-1.98412740748742e-05
-1.32109872619984e-05
-3.21334036409699e-05
-1.83446163372837e-05
-1.84374407587228e-05
-2.2499886459045e-05
-4.77367811837541e-05
-6.03136351400996e-06
-2.00259839939424e-05
-5.14370151025438e-06
-1.66638409968263e-06
9.68102358704723e-07
-2.12319808412179e-05
-3.09119692991845e-05
-2.57364176346496e-05
-4.02388670497067e-05
-5.89524059182187e-06
-4.384667645598e-05
3.37046426022757e-06
-1.88186686965331e-05
-9.38185273611322e-06
-2.29394318371497e-05
-1.23582624219766e-05
-2.73013859029269e-07
-1.43353658097229e-05
-1.73386144503931e-05
1.36708284873368e-06
-3.93777066730441e-05
-3.93074737150061e-05
-2.47915511435374e-05
-2.30204552694633e-05
-8.21822356437185e-06
-4.34997361347256e-05
-2.49977338512637e-05
-9.99880722183281e-06
-2.98328556471202e-05
-1.49251370715574e-05
-1.62169410713366e-05
-2.92143027758167e-05
-2.52827592907896e-05
-2.99895380811385e-05
-4.44288174935206e-05
-2.01327200240516e-05
-1.77535999034597e-05
-6.46342281209266e-06
-4.2530002695462e-05
-2.10500301215731e-05
-9.62188802423488e-06
-1.84685966132723e-05
-5.61419791924235e-06
-2.12141972903538e-05
-1.66738656073606e-05
-2.89880999607178e-05
-3.86718914067992e-05
-8.30939316540507e-06
-4.88669690265803e-07
-2.25835784010088e-05
-2.19513357427063e-05
-1.65754464555075e-05
-3.03604999819193e-05
-3.26741165321885e-05
-2.91731899775315e-05
-1.30870891890226e-05
-2.58906869017353e-05
-3.60508435483529e-05
2.53609907448546e-07
-1.32346287188369e-05
-3.08621707778579e-05
-2.64975094621741e-05
-2.91335819854158e-05
-1.89843137635354e-05
-5.29474746608674e-06
-9.68892348430374e-06
1.61878732569968e-05
-1.98092115626861e-05
-1.92424968146782e-05
-8.45227253347853e-06
-2.27037888050751e-05
-3.31927412867819e-05
-9.76886733827708e-06
-3.10980459427718e-05
-1.65599300876881e-05
-3.3498869313599e-05
-1.36226095171047e-05
-3.10882446687271e-05
-2.08257199870472e-05
-6.07234027877301e-05
-1.2202691921316e-05
-3.75653185854858e-05
-1.16491208427986e-05
-2.4710534063084e-05
-2.04121163020353e-05
-2.46151361767938e-05
-3.26678516362965e-05
-3.6438270400505e-05
2.12585126410666e-07
-5.64083410942328e-07
-9.64441575265213e-06
-9.09223727855568e-06
-3.35931010035772e-05
-1.67620775778168e-06
-2.1369868894162e-05
-2.65919218768533e-05
-2.3732014290497e-05
-2.42478429554731e-05
-2.39730613746725e-05
-1.83179362585439e-05
1.08921713725983e-05
-2.80352482151848e-05
-2.89420274023264e-05
-8.63385789322488e-06
-2.15427998620088e-05
-2.0965952930368e-05
-3.89257847443842e-05
-1.98766980486535e-05
-2.07270453815688e-05
-4.4965380488847e-06
-7.08743510008698e-06
-3.81736040563588e-05
-2.18008940348004e-05
-1.4011398454759e-05
-4.01295537999962e-05
-3.48425745731863e-05
-4.23907952374478e-06
-2.50094473963289e-05
-1.68046261947928e-05
-2.58779677843569e-05
-1.30195275018203e-05
-2.25469973731445e-05
-1.35428828929899e-05
-1.99963336820369e-05
-2.76078645179716e-05
1.74615159756913e-07
-1.83680475268735e-05
-3.40245075051335e-05
-2.75556300251098e-05
-3.58158259186322e-05
-7.82423293531045e-06
-8.10792966261061e-06
-3.4007483905687e-05
-2.22101778212677e-05
-1.83636348133333e-05
-1.22114706791423e-05
-3.04936174429768e-05
-2.22198512987308e-05
-1.12104280301471e-05
-3.10987760413036e-05
-2.33762214868128e-05
-3.49369493340366e-05
-2.89755834688179e-05
-2.96120098433266e-05
-2.74996719064896e-05
-3.93645825010643e-05
-7.13686946495081e-06
-3.65243621770584e-05
-3.69565598237932e-05
-1.62626948173719e-05
9.48750773648603e-06
-1.45908002582634e-05
-2.32671165445347e-05
-3.24393896690026e-05
-2.02674029990647e-05
-1.72745639956454e-05
-4.0645184321253e-05
-2.36269989956365e-05
-1.15493528074023e-05
-3.99473443930107e-05
-3.29173871462597e-05
-1.73412227226234e-05
-4.31220650690129e-06
-2.06864136543256e-05
-1.54147373674132e-05
-3.43858594820288e-07
-2.17857790100071e-05
-2.22148058622636e-05
-4.81446995419863e-05
-8.43493686424757e-06
-2.39359246160745e-05
-2.87113255439568e-05
-6.29470915418307e-07
1.17063234670991e-06
-4.88417488949218e-06
1.22141678692318e-06
-2.33603023456806e-05
-3.52792090000462e-06
-1.84061145264491e-05
-3.10689364936148e-05
-1.90917139106643e-05
-1.48362449669962e-05
-2.34710209747404e-05
-3.18165973949654e-05
-2.42726201597024e-05
-2.96853972922735e-05
-1.8034305265379e-05
-6.03106968638243e-06
-1.74631258932092e-05
-3.5005432331161e-06
-2.033881091132e-05
-1.69809119430643e-05
-2.9594565764781e-05
-1.90136551690921e-05
-2.41547334109438e-05
-3.40695531846206e-05
-2.49245991900875e-05
-4.08031490677901e-05
-1.41378559535273e-05
-1.84697178573478e-05
-1.95363248852538e-05
-7.74721961015333e-06
-1.93995482561772e-05
-2.87092781986867e-05
-2.38888067885273e-05
-2.11025391200528e-05
-1.60329144330736e-05
-2.71334602758458e-05
-1.72931712956606e-05
-4.65460179855145e-05
-3.41409707910923e-05
-5.60412164743443e-06
-2.71958584603338e-05
-1.68887898123017e-05
-4.12967161347052e-05
-8.18929188905956e-06
-9.32528262684015e-06
-1.79246640913599e-05
-1.05498847203197e-05
-5.70156642554312e-05
-4.41292128355816e-05
-2.22170530658312e-05
-1.8017158994279e-05
-3.07878386196669e-05
-2.11808629874731e-05
-3.66999016673724e-05
-3.60557198470316e-05
-2.39143693198678e-05
-3.78454922514093e-06
-1.9165080609834e-05
-2.96893710549662e-05
-1.4607088716904e-05
-2.03420000575103e-05
-4.38928789910399e-06
-2.75239064989614e-05
-3.64735619678885e-05
-2.77797281357365e-05
-2.83801881847509e-05
-7.85158571100574e-06
-3.06370760605508e-05
-2.82353440301782e-05
-1.14341312027107e-05
-2.53782749119604e-05
-6.15374605787669e-06
-2.1207730674962e-05
-1.71702921704392e-05
-1.83018448172356e-05
-1.39053017682384e-05
-5.13488085960249e-05
-2.88473438587517e-05
-2.5699705651588e-05
-1.76150159449735e-05
-1.58111242895123e-06
-1.26252162907723e-05
-2.02159485888909e-05
-4.40603156713347e-05
-2.38958352183065e-05
-1.60600336113261e-05
-1.6238326983348e-05
-1.04523632846106e-05
-2.7549925352278e-05
-7.50894154588654e-06
-3.12188390841033e-05
-4.12754205162362e-05
-1.16809366703247e-05
-2.58180728093232e-05
-7.7424930162523e-06
-1.29907845039678e-05
-3.58513741301082e-05
-1.07425448395545e-05
-2.96889798232667e-05
-2.8640157733754e-05
-3.0194303168617e-05
-3.85743629476579e-05
-1.3508146806068e-05
-3.68009565270195e-05
-1.23726466081162e-05
-1.85007956826378e-05
-2.05954231445524e-05
-5.44223097075824e-06
-1.89502706515622e-05
-2.21543951427384e-05
-3.67513464578713e-05
-3.89963401466642e-05
-2.3890243091541e-05
-2.83868711654639e-05
-1.02914158962725e-05
-1.01821925945885e-05
-1.12902407777876e-05
-2.88657042813866e-05
3.71793968884894e-06
-2.20225150640817e-05
-3.77966537250638e-05
-1.71815434355929e-05
-3.57238434902723e-05
-1.72738130576163e-05
-2.22609863046393e-05
-5.08628007062892e-05
-1.81508116059211e-05
-2.37870816131764e-05
-2.48055180373761e-05
-1.79996559085854e-05
-2.9199953041134e-05
-2.10912245609389e-05
-2.30705735988446e-05
-1.70953063832749e-05
-2.0985630505626e-05
-2.35593020156447e-05
-1.67684549101876e-05
-3.88019104959658e-05
-2.8038558286062e-05
-5.96689280313283e-06
-1.65971645063482e-05
-1.27688083640681e-05
-3.07971031133028e-05
-4.09729837592288e-05
-3.71561292606739e-05
-3.53975937548357e-05
-1.96977833928956e-05
-1.5396065802566e-05
-2.71647301094763e-05
-6.06997499404305e-06
-2.82456531930765e-05
-6.82842678553081e-06
-1.88361477621323e-05
-1.19258598459878e-05
-3.31232134258031e-06
-4.7154462626328e-05
-2.93366218786422e-05
-2.67306867882058e-05
-3.37801232451358e-05
-3.29138640273551e-05
-2.48121552690806e-05
-2.60778633950891e-05
-2.85395051128414e-05
-3.56468541384651e-05
-2.02423416157781e-05
-1.79379434594072e-05
-2.19614167988584e-05
-4.91557064111812e-05
-9.66456773455343e-06
-7.4309266375245e-06
-1.88845929719537e-05
-2.06280824224712e-05
-2.34825585832526e-05
-1.67612014483719e-07
2.59698761895754e-06
-2.00453524358035e-05
-2.82549319973425e-05
-1.76115806946433e-05
-7.54548986993127e-06
-3.08708109455673e-05
-7.1655970158753e-06
-3.50852734403177e-05
-2.39288224274503e-05
-4.09510282008529e-05
5.7132304839362e-07
-2.14293226693504e-05
-4.01394390934225e-05
-1.08137567040243e-05
-2.42174403023614e-05
-1.91143290496776e-05
-3.9802928292035e-05
-2.73786910983951e-05
-3.62177802603049e-05
-3.02684148110848e-05
-3.55228746016692e-05
-2.13264935927426e-05
-4.72056625691302e-05
-2.88380734596946e-05
-2.37998194594572e-05
-4.67584394278074e-07
-2.96875833403662e-06
-2.29512106120194e-05
2.31760557948333e-06
-3.29812674469218e-05
-2.06758887122871e-05
-6.94505655090214e-06
-1.62152138740769e-05
-1.24383476328881e-05
-2.01496747492951e-05
-2.27902171366975e-05
-1.93888400882168e-05
-2.99143406693861e-05
-2.65978418808714e-05
-2.71054541837347e-05
-1.8056913199545e-05
-2.66054821575462e-05
-3.58284114921821e-05
-1.04001743314652e-05
-1.01169281998933e-05
-1.67531168706926e-05
-9.68482358376441e-06
-1.695706527751e-05
-1.76269375268533e-05
-2.63218244180052e-05
-2.87240839422229e-05
-1.53033685856025e-05
-1.53256900794861e-05
-7.03652348836812e-06
-2.64292856249942e-05
-1.09901321798804e-05
-2.76023175985553e-05
-3.24739829597251e-05
-3.92349666236115e-06
-1.84404646851875e-05
3.32892894752788e-06
-1.39772678033908e-05
-8.57584411815083e-06
-2.59253482393776e-05
-2.58522444133715e-05
-1.31754418971258e-05
-2.25106499992707e-05
-2.37434913903448e-05
-3.27459618500797e-05
-2.75836220366777e-05
-1.76372712740595e-05
-3.7826714801642e-05
-5.672016232611e-06
-1.12670588724513e-05
-2.0898034854269e-05
-1.34528675268855e-05
-6.93416202199341e-06
-2.01652571723382e-05
-3.12415022850405e-05
-4.17268471271272e-05
-1.16603824251517e-05
-2.72200040184819e-05
-8.8693998559367e-06
-1.15108396216805e-05
-2.41976739558573e-05
-2.51355297194418e-05
-2.37554388422392e-05
-2.55761056561713e-05
-3.23826568237553e-05
-3.5512771626385e-05
9.6887199291762e-06
-6.33462993159071e-07
-2.23878491590219e-05
-2.19154983144583e-05
-1.0224598906664e-05
-2.14031560928536e-05
-1.40967959026283e-05
-2.18746902637821e-05
-2.41719815544667e-05
-1.16451407791466e-05
-2.93353783045272e-05
-2.6648903978291e-05
-2.64626667112018e-05
-2.93226371851618e-05
-8.52759535818639e-06
7.62078037262511e-06
-1.46427019495943e-05
-1.4251231207499e-05
-5.04470326773993e-05
-2.28886619886622e-05
-1.51372001374018e-05
-1.48356513340186e-05
-2.85049385251055e-05
-1.08127911473309e-05
3.39657245705547e-07
-1.35984308093803e-05
-3.22706843461079e-05
-1.86208785036846e-05
-3.8689523478369e-05
-3.69319282519398e-05
-3.38563583005129e-05
-1.61808757567949e-05
-3.97781358842258e-05
-6.38206998311885e-05
-2.60321465741429e-05
-3.14204834709262e-05
-4.07103945370469e-05
-7.27067850152684e-06
-1.31907552007567e-05
-9.71445520266133e-06
-2.34369356678107e-05
-1.74131402758902e-05
-1.9731208686461e-05
-2.74273287972945e-05
-4.69626703332543e-06
-1.53881406895149e-05
3.9356889315023e-07
-3.58664519708678e-05
-2.76551443372964e-05
-2.24722597188503e-05
-7.21408321589455e-06
-3.38992141402224e-05
-1.67485432641373e-05
-1.23993459841875e-05
-2.73875352199348e-05
-3.45807004780824e-05
-1.85820713606541e-05
-2.90943728955234e-05
-2.68769518418944e-05
-3.93880129269937e-05
-7.91311613187929e-06
-3.00637999342371e-05
-3.8064922347982e-05
-2.86594326194548e-05
-2.97213316603878e-06
-3.35988341035281e-05
-2.67364960261723e-05
-1.28590830752163e-05
-7.33914686324761e-06
-1.41271591080371e-05
-3.23246445382994e-05
-8.73546917535682e-06
-1.91620523738856e-05
-1.03032099216531e-05
-2.51711422560025e-05
-2.41424027263105e-05
-1.68121965978033e-05
-3.15661913742294e-05
-2.00998501261112e-05
-2.64816620741704e-05
-2.74521266399997e-05
-2.20974298829348e-05
-2.8990408240339e-05
-2.10792905197357e-05
-1.15623265053282e-05
-2.71090750200407e-05
-1.16462792593372e-05
-1.00866676531835e-05
-1.83015384311461e-05
-2.07060578402822e-05
-1.58918209951509e-05
-4.21336730085227e-05
-1.08358963937368e-05
2.43445124378822e-06
-4.9758812035284e-05
-2.59688078586728e-05
-2.46850936242559e-05
-2.47855127479386e-05
-3.16426993735106e-05
-2.84130050408703e-05
-1.7685963251461e-05
-8.13366839092484e-06
-1.6592222415504e-05
-2.88260353661307e-05
-2.23437356113936e-05
-2.62195751104237e-05
-2.45275418660879e-05
-6.86349732817347e-06
-2.42193193408597e-05
-1.90964556896788e-05
-3.42281715579102e-05
-3.78083688816265e-05
-3.03666833820666e-05
-4.06092069252057e-05
-1.74972904967478e-05
-1.71337822766199e-05
-6.75173726010277e-06
-2.10570163776277e-05
-2.2446056632779e-05
-3.29772353906199e-05
-3.02358546084077e-05
-2.68090356599949e-05
-2.2840450198147e-05
-3.40799135423906e-05
-6.47135564365883e-06
-6.57434147288305e-06
-3.4236032073777e-05
-2.89187811016159e-05
9.93542193773161e-06
-1.74394571774723e-05
-5.5379873009942e-05
-1.70022418387207e-05
-2.10114972331006e-05
-1.08062143998482e-05
-2.36531589655162e-05
-1.03729782962799e-05
-1.86601141074198e-05
-9.2089592771562e-06
-2.50267003067496e-05
-3.55586551948714e-05
-4.53917682987965e-05
-2.31756458559868e-05
-2.6829328612709e-05
-5.99578759302388e-05
-2.36101176049768e-05
-4.71408745315278e-06
-3.62758729129245e-05
-2.15066461013511e-05
-3.19854051669614e-05
1.01564841363232e-06
-2.49927515670711e-05
-1.62587723192667e-05
-2.67241702706026e-05
-2.21238682625123e-05
-5.44535649384764e-06
-9.61918753641755e-06
-2.76459228719315e-05
-1.23477651012012e-05
-1.16310714374694e-05
-9.3357357751533e-06
-1.53966157284721e-05
-3.51423431442293e-05
-1.55472873777475e-05
-2.76884147540143e-05
-1.69587411678069e-05
-2.05730472650918e-05
-2.39736276359606e-05
-2.86681879227893e-05
-2.03043187119369e-05
-2.26384609243745e-05
-3.23394572101947e-05
-7.15756204893701e-06
4.96081660108151e-06
-1.61435769372282e-05
-3.15845069360189e-05
-1.42752702775842e-05
-2.32479360021407e-05
-5.41154990807241e-06
-2.97528492389072e-05
-3.32774880737043e-05
-1.91838749261905e-05
-3.23817523413515e-05
-2.94641637611507e-05
-4.06628223106762e-05
-3.08992578129336e-05
-1.35230547406578e-05
-3.57926019746085e-05
-3.90741980620827e-05
-1.38659810115483e-05
-2.04118727149805e-05
-2.07540145636642e-05
-6.84319559679613e-06
-1.01363206821093e-05
-9.5465590027245e-06
-2.48528842641226e-06
-1.67688258247825e-05
-2.29936377575545e-05
-1.1924608409437e-05
-2.03934694625483e-05
-2.00576284419267e-05
-2.71204700378422e-05
-2.43634737363585e-05
-3.40364485465278e-05
-2.40015874025497e-05
-3.18760379765996e-05
-2.34141697725128e-06
-2.52630828139131e-05
-2.47564676885972e-05
-3.28436894927508e-05
-3.80836503728307e-05
-3.00821036127947e-05
1.35746283323506e-06
-1.43315237155632e-05
-5.90902935613383e-08
1.41350928781788e-06
-3.27472356311062e-05
-3.54036213293758e-05
-2.97818760725384e-05
-7.65730201217574e-06
-2.73292568450685e-05
-9.24641158691944e-06
-1.18707831236217e-05
-2.54098223855593e-05
-3.198455641429e-05
-2.96573815090127e-05
-2.18284925349478e-05
-2.71436744309148e-05
3.51620560331176e-06
-3.00328314266478e-05
-3.43659514519292e-05
-2.09224175014236e-05
-3.01341408268747e-05
-1.3608177892302e-05
-2.38818876296639e-05
-1.72334083971438e-05
-1.39307574442543e-05
8.20183740885097e-06
-2.72087848231294e-05
-2.02785910485564e-05
-4.15695577173379e-05
-2.36689896753601e-05
-3.96678962695244e-05
-1.96954160392286e-05
-2.61590998743623e-05
-2.63250992162018e-05
-1.87643609926541e-05
-2.72032868974276e-05
-2.0567665574658e-05
-2.20907287755208e-05
-1.47419376317187e-05
-1.29793035404099e-05
-2.28885849522554e-05
-2.48677353030203e-05
-1.96939976925152e-05
-2.99550952902892e-05
1.18533033296091e-05
-3.72445808848061e-05
-2.89492555577857e-05
-3.77613551331467e-05
-6.51276735926973e-06
-4.9187260102024e-06
-3.14281650173937e-05
-3.13226838903079e-06
2.63312461958523e-06
-5.90706195056008e-06
-6.3728339453465e-06
-2.98159104005186e-05
-1.52371916911795e-05
-2.58456600002162e-05
-2.65219879283196e-05
-1.93235514842837e-05
-1.35024777411298e-05
-5.57271587994554e-06
-1.73789902898408e-05
-2.96813777825109e-05
-2.83647449881865e-05
-9.4149358531223e-06
9.00097457763037e-07
-8.51149055534041e-06
-5.07122667018068e-05
-2.57047558444737e-05
-1.06728289459999e-05
-3.72772271268139e-05
-5.15484438412636e-05
-3.68029817486e-05
-3.67487561440108e-05
-9.3188285107096e-06
2.4539142589001e-06
-2.09953846764428e-05
-1.9899168554582e-05
3.14325955821434e-07
-2.62682678789804e-05
-1.6982212164568e-05
-9.59768589460935e-06
-2.85528426377266e-05
-1.92318972622654e-06
-3.15322787893615e-05
-1.76715003994297e-05
-1.98344514704457e-05
-3.3362763636034e-05
-2.93798541362521e-05
-8.17836918385987e-06
-3.33574060362839e-05
-2.53347714501121e-06
-1.63953697224347e-05
-2.10474574164618e-05
-1.08308039950676e-05
-1.89069792491819e-05
2.17630796952284e-06
-2.90757310608158e-05
-1.41005930945854e-05
-1.82753722367905e-05
-2.64815593092587e-05
-3.33492950453939e-05
-2.71379487064355e-05
-1.83230920930971e-05
-1.38732779481705e-05
-1.38150353579212e-05
-4.36188618904017e-05
-1.60022954103579e-05
-1.49670470534073e-05
-3.02147176136301e-05
-4.49523991966214e-06
-3.11219872072991e-05
-1.39416867585904e-05
-3.50144247904131e-05
-1.08790911413894e-05
-2.60408604353942e-05
-3.3848876668156e-05
-2.57408517661024e-05
-6.3602215814605e-05
-4.43100076475254e-06
-2.03117344808374e-05
-5.14369880190371e-06
-1.66491869422347e-05
-9.73194521552216e-06
-2.01953726155971e-05
-2.40678802193553e-05
-3.51121693354337e-05
1.0972880620733e-05
-3.11186085810806e-05
-3.21602515834479e-06
-1.26715874306961e-05
-3.1951688279573e-05
-1.7215207373446e-06
-3.04011289054302e-05
-2.60117229790227e-05
-1.75767524694386e-05
-2.34085048402179e-05
2.10446323902203e-06
-1.76700734994639e-05
-1.10801633281141e-05
2.39660182054617e-06
-4.630894749868e-06
-1.03625747500245e-05
-1.58016869088929e-05
-7.54125972504469e-06
-2.96101011754441e-05
-2.25629072707421e-05
-2.10877864458124e-05
-1.18332809675673e-05
-6.97539595987251e-06
-1.6006409593902e-05
-4.52427307380603e-08
-2.24454287415776e-05
-5.21480287349002e-06
-1.55257503503548e-05
-1.25970430037361e-05
7.57836589944503e-06
-4.67026090711246e-05
-1.13949276787365e-06
-4.45901275263542e-05
-1.08035543535261e-05
-1.92583293410725e-05
-2.83319473693635e-05
-2.36694334544955e-05
-2.12143541782577e-05
-2.54508939711035e-05
-3.88878598802026e-05
-1.73376301536739e-06
-4.09540572434498e-08
-2.73633410394378e-05
-1.20243537624512e-05
-9.48308853664993e-06
-3.46477212762268e-05
-2.18902741371719e-05
9.02295236886628e-06
-1.76231916027483e-05
-3.08140409093253e-05
-2.77898535323844e-05
-2.38504608074501e-05
-3.16234033999778e-05
-5.12156985096224e-06
-1.87905654771943e-05
-1.41216575909705e-05
-3.13117748899618e-05
-7.70501742088679e-06
-2.52774808176485e-05
-2.45100449449068e-05
-4.04112647671097e-05
-3.21844312164909e-05
-1.49773313842925e-05
-1.20270621086074e-05
6.9945227133238e-06
-3.3345264629409e-06
-2.86448265395256e-05
-1.53091961264893e-05
-2.96640910415817e-05
-5.36600667455748e-05
-4.14290723242403e-06
-2.05027335343105e-05
-2.46159335800713e-05
-4.41551704025116e-05
-1.4620284940393e-05
-1.72686908067861e-05
-2.78944368550985e-05
-1.59458870119862e-05
-1.52415680472292e-05
-3.01904130523833e-05
-2.52659078138469e-05
-5.586070348412e-06
-9.23768339475116e-06
9.91939468578983e-06
-4.17323922650173e-05
-2.67171938492011e-05
-2.50376279378912e-05
-2.01668586527955e-05
-1.70070689823537e-05
-2.65269301703948e-05
-7.36660721430882e-06
-2.61842941768119e-05
-2.30447577407802e-05
-3.02479845260876e-05
-1.88168060955644e-05
6.75647996193991e-06
-2.52832500179048e-05
2.43549336201789e-06
-1.33474687991602e-05
-1.8190818156015e-05
-1.4081627610873e-05
-4.29086302601683e-06
-1.2706640647203e-05
-7.96048699436623e-06
-2.87330750525597e-05
-7.66843714863789e-06
-1.04341980207506e-05
-2.06722277177259e-05
-2.47726104058344e-05
-5.2827634839104e-05
-5.56615179850505e-06
-2.63496839945908e-05
-2.95329261402788e-05
-3.24197015618871e-05
-5.20394868895819e-06
-1.82664024057496e-05
-1.37544092931518e-05
-1.18888805094326e-05
-2.23429696422109e-05
-2.60124833527332e-05
-1.39087735759644e-06
-3.05787789513626e-05
-1.88757246788088e-05
-1.91034793714493e-05
-2.15190584214909e-05
-2.91389922096918e-05
-2.06444798444853e-05
-7.31406985448137e-06
-2.94962172800305e-05
-3.71359763932591e-05
-1.19523400732446e-05
-3.39606539980497e-05
-3.24946382974307e-05
-1.70885083913091e-05
-1.9026703939604e-05
-4.3795107037083e-05
-7.48300400361987e-06
-2.38466325587357e-05
-1.6322261690152e-05
-9.99073127065558e-06
-1.79294058343758e-05
-5.1861532701206e-06
-1.95876381788966e-05
-2.8672713881875e-05
5.98813025870637e-07
-6.5284649171345e-06
-2.38889922738146e-05
-1.07410624293234e-05
-1.47860741945635e-05
-2.6834352994079e-05
-3.88464332797984e-05
-4.63321080485647e-05
-3.47353962656773e-05
-7.54183835389399e-06
-2.5291524855823e-05
-2.92374227633184e-05
-3.72412309636564e-05
-2.77432121357052e-05
-1.47474975072344e-05
-4.38296097718094e-05
-3.46346162562775e-05
5.21759940366231e-06
-2.02874993458024e-05
-2.24943407060406e-05
-2.25985642482496e-05
-1.1871023091055e-06
-2.64532112661037e-05
-3.03785520998774e-06
-1.68252421164412e-05
-2.52515213273737e-05
-1.85336404154204e-05
-2.528524356283e-05
-8.92442415699461e-06
1.45484461882499e-05
-1.37556032465035e-05
-2.22665574854748e-05
-3.92551096753527e-05
-2.27279724001275e-05
-3.00631885201314e-05
-3.04587606218327e-05
-1.8417888705245e-05
-2.2848376435137e-05
-8.1744834761176e-06
-3.04573529884704e-05
-6.48000557468483e-06
-3.77240380756987e-05
-3.10097528765111e-05
-3.66545536210042e-05
-1.35102812836706e-05
-1.51383432766447e-05
-1.92754336307791e-05
-2.65562044909916e-05
-1.35620989342717e-05
-4.42129105814228e-05
-1.44192725597458e-05
-1.44501748752687e-05
-3.53415821758234e-05
-1.54224135401587e-05
-1.11022799363221e-05
-4.11396061347981e-05
-5.50969994291066e-06
1.66327859080466e-06
-2.14066167719095e-05
-1.5946342679003e-05
-9.38176928509512e-06
-1.17772040968992e-05
-2.26857942588405e-05
-3.43789166297741e-05
-1.74004873338947e-05
-1.47275397361723e-05
-1.35155414176617e-05
-6.56784815208512e-06
-4.31729061596097e-06
-3.08028531008619e-05
-2.78433826392424e-05
-2.02215108646697e-05
-2.01032463136766e-05
-2.1884741174993e-05
-2.81178690596209e-05
-1.17786683080768e-05
-3.81209023966098e-06
-4.45127405587038e-06
-6.15617508831955e-06
-3.29406273300811e-05
-8.24527556830056e-06
-2.1874507020356e-05
-1.86110804713208e-05
-1.39777317374301e-05
-1.79252807902092e-05
-2.98279486739461e-05
-1.11478120643415e-05
-2.24856901645517e-05
-3.91179023113554e-05
-3.37364854186204e-05
-9.9346607691343e-06
3.23949824384106e-06
-2.83446379737159e-05
-1.7059532300213e-05
-2.62118718768839e-05
-6.94198604101942e-06
-2.39022158462498e-05
-3.08073689259089e-05
-2.62544619776535e-05
-5.78198693056537e-06
-2.1824742114719e-05
-1.84725267469377e-05
-1.0893086698753e-05
-2.80894741182475e-05
-2.64903330697036e-05
-2.05167828437243e-05
-3.81237979859033e-05
5.67150484094393e-07
-1.79480651646179e-05
1.24362384484692e-06
-3.07564804226591e-05
-1.70396282677559e-05
-1.88536793097463e-05
-1.94721800466867e-05
-1.26333793304164e-05
-2.16870389101638e-05
-1.61518306820553e-05
-3.18122530102414e-05
2.186539112962e-06
-1.92299906444011e-05
-3.33627526164793e-06
-2.98910404325511e-05
-1.76727880413135e-05
-4.06642099330127e-05
-2.08401956180302e-05
-6.89359982131473e-06
-2.87208773426923e-05
-1.95684175390684e-05
-2.26699870290556e-05
-3.99164820592136e-05
-2.94510825873784e-05
-1.62020657633001e-05
-2.32938884819151e-05
-1.22593129625224e-05
-2.42118601573012e-05
-1.194747716946e-05
-4.76076981168137e-06
-3.38384346398445e-05
-2.06062639540887e-05
-3.03121529550317e-05
-1.14741598007027e-05
-3.31462383437955e-05
-2.39693807001344e-05
-2.61896547627384e-05
-3.52158276470129e-05
-3.01531043718356e-05
-1.91898149836236e-05
-5.27800919644839e-06
-2.88762654165759e-05
-2.61470507626732e-05
-2.5728545757953e-05
-3.06881327901473e-05
-1.68454144835811e-05
-2.61860721279352e-05
-1.93468927850716e-05
-2.65602744213157e-05
-2.95741416550342e-05
-3.47158398931212e-05
-7.4344279115446e-06
-2.89525183981555e-05
-2.4996264069792e-05
-2.58697962976694e-05
-1.87830561326188e-05
-2.91269337279681e-05
-5.14594357422868e-06
-1.63999362799149e-05
-2.2699469733329e-05
-2.71917660075565e-05
-1.80358252524306e-05
-3.64727154418371e-05
-1.94795628643754e-05
-3.56832481670446e-05
-2.89841957704426e-05
-1.27837351103458e-05
-1.84636193524005e-05
-1.50603398019304e-06
-3.28030487041156e-05
-1.48842982024824e-05
-2.14005962403449e-05
-1.85313289612748e-05
-2.98677134064167e-05
-1.87776387138644e-05
-4.97290900305673e-05
-1.35856554752687e-05
-1.29609782821548e-05
-2.15981281404738e-05
-5.16157397843566e-06
-2.74575820067635e-05
3.42944405779119e-06
-7.99588175352218e-06
-3.20329892649365e-05
-2.17510173916054e-05
-1.65734173332949e-05
-2.20504804440106e-05
-2.53897092072124e-05
-1.93264141818259e-06
-1.80801007866509e-05
-7.24955372170563e-06
1.70165491260047e-05
-1.71702029985562e-05
5.62616409131639e-06
-1.33190410667989e-05
-1.8900037251739e-05
-1.54672587682352e-05
-2.85344907380921e-05
-1.04482112362268e-05
-3.35133746524e-05
-1.02379492208502e-05
-1.71262976300982e-05
-2.09481864065235e-05
-2.61332475304224e-05
-2.71761343181931e-05
-8.09037786483228e-06
-1.47333325936785e-05
-2.04726284363417e-05
-2.4225264308737e-05
-1.50053676742826e-05
-1.97149735192116e-05
1.41190454153054e-06
-2.04988232935849e-05
-3.11350150213282e-05
-2.49544548327946e-05
-1.28062203137783e-05
-2.63587525770614e-05
-5.09846769965772e-06
-1.97666002124577e-05
-2.08941232809055e-05
-3.26735508273817e-05
-2.57616891773824e-05
-2.19815016088954e-05
-1.20018191417067e-05
-8.73072099299229e-06
-2.73388538360001e-05
-4.3637313157103e-05
-2.87289176453111e-05
-4.75079627660158e-05
-1.76534039909041e-05
-4.20032727870565e-05
-2.04313005399893e-05
-1.8101376271433e-05
-2.63965422912287e-05
-2.28820173488028e-05
-3.62902356593766e-05
-1.5996355885393e-05
-2.75710386848449e-05
-3.47835558407428e-05
-9.97528890196469e-06
-1.81067346944664e-05
-4.39042700117219e-05
-3.06242725556899e-05
-3.41576094734849e-05
-3.58915910325773e-05
-2.07500912782161e-05
-2.74576503473896e-05
-1.87948365760027e-05
-2.13327123391803e-05
-2.65001107238781e-05
-8.59555122245926e-06
-4.28809893189285e-06
-1.99821551423393e-05
-2.90734096348288e-05
-3.00411311375062e-05
-2.90673374562473e-05
-2.22782524232761e-05
-3.6594945658348e-05
-2.32899713594111e-05
-5.26407758994853e-05
-8.1208495584216e-06
-1.5599843238362e-05
-2.21881115209991e-05
-2.86236697618611e-05
-2.29930256224797e-05
-2.44462220745671e-05
-1.34522127597841e-05
-2.13686077219481e-05
-2.35182023108506e-05
-1.06232746497996e-05
-1.7812645799319e-05
-3.05372375899513e-05
-2.30258649603588e-05
-1.22460256038595e-05
-2.30545695434496e-05
-1.25030718249099e-05
-2.16972589007693e-05
-3.70963918321086e-05
-4.36005651491147e-05
-1.96953109432999e-05
-3.1612944435647e-05
-4.61389581599996e-05
-4.70673101130406e-06
-1.9421378832502e-07
-2.60653647137757e-05
-8.99064194382238e-06
-1.88817563122704e-05
-2.74495139315529e-06
-2.50292995729531e-05
-2.22932178718196e-05
-1.94653482457956e-05
-2.59750174701631e-05
-2.56311728865546e-05
-2.64801829434076e-05
-2.96909318449466e-05
-3.26200010278877e-05
-2.32180903412006e-05
-2.77470076767586e-05
-2.60719681461901e-05
-2.81100277995729e-05
-3.33359833723912e-06
-2.80914885188579e-05
-2.75598632566872e-05
-4.34124735954368e-05
-2.97179467952665e-05
-1.17807209572814e-05
8.87431436595598e-06
-3.9326774493114e-06
-3.41293793940479e-05
-3.57761043233425e-05
-2.2802834101256e-05
-1.28986209722194e-05
-2.97565137563626e-05
-1.40517417940554e-05
-2.47172187188944e-05
-1.17497614408014e-05
-1.12544378078025e-05
-4.31491809998869e-05
1.14548509860884e-05
-1.96393919922722e-07
-1.63423909542936e-05
-2.5874921824729e-05
-1.73220958554298e-05
-1.45441163066743e-05
-1.08668597733975e-05
-4.36996750109124e-05
-2.38959040551903e-05
-2.58044265958099e-05
-7.31526560299732e-06
-2.44559294237749e-05
-2.68561557906125e-05
6.64283430026006e-07
-2.71511364253696e-06
-5.71757355395943e-05
-3.05925069944968e-05
-3.48523748694329e-06
-1.99751182797223e-05
-2.93808265804478e-05
-1.10914074060063e-05
-1.98426925363702e-05
-2.49435938275931e-05
-2.29863593465674e-05
7.85517632664383e-06
-5.33371093488157e-05
-2.40120770526744e-05
-2.87021277687761e-05
-5.18970576241904e-05
-1.27827153767233e-05
-3.74317623386699e-05
-4.06848618047597e-05
-2.54201577696738e-05
-6.9385890868133e-06
-2.10760942688818e-05
-1.60596013480612e-05
-8.37160878258065e-06
-2.62229535142616e-05
-2.24683803865676e-05
-2.04244606366008e-05
-1.10237298499631e-05
-2.97501865688076e-05
-1.58152815925749e-05
-1.42440224547232e-05
-2.6836718315226e-05
-2.88991736640506e-06
-2.599758333518e-05
-2.33501179418197e-05
-2.33922178076014e-05
-2.8453089251542e-05
-2.11320972980364e-05
-1.68771209008884e-05
-3.38040138864888e-05
-2.76713923602918e-05
-4.7199901709877e-06
-3.54122400641221e-05
-1.85349507593723e-05
-1.61447306938857e-05
-3.76830590027451e-05
-1.77323358821148e-05
-3.48178206795015e-05
-2.91144888165861e-05
-2.51084475420314e-05
-2.91792474738273e-06
-1.65194222321807e-05
-1.89708716462041e-05
-1.4999461864003e-05
-2.91884719308874e-05
-3.38193504112164e-05
-1.4056170628048e-05
-3.02655151750146e-05
-1.58449061472395e-05
-1.50358528838101e-05
-1.81077415376618e-05
-4.2781763623442e-05
-3.22080759098955e-05
-5.93380998642023e-06
-2.09865272688825e-05
-2.14220137937472e-05
-2.20284513053718e-05
-3.56049480469818e-05
-3.77573064803887e-05
-8.06178835902008e-06
-3.27551975918377e-05
-1.1039085959429e-05
-2.03645810522914e-05
-2.99959267249251e-05
-3.9522845128979e-05
-1.18577644844764e-05
4.09266741621936e-06
-3.23996363702032e-05
-1.71302275949333e-05
2.76624689157876e-06
-3.31949101940569e-05
-1.87798764428614e-05
-2.25613370623358e-05
-2.59423149387985e-05
-1.44862449709539e-05
-8.91702901485629e-06
-3.11275470687078e-05
-4.67653414297795e-06
-4.86583190139814e-05
-2.47682874973046e-05
-2.10398987830911e-05
-1.35156341770731e-05
-7.09942729402412e-06
-2.72916090421137e-05
5.85095038553845e-07
-2.54061822528048e-05
1.2683593214768e-06
-3.08045381008629e-05
-2.44209991288382e-05
-3.46580198224517e-05
-3.58858497885851e-05
-1.13032938360093e-05
-2.65838404045206e-05
-1.93913060969785e-06
-2.77020691905233e-05
-4.35702019690458e-05
-1.86944659240952e-05
-1.92646064250512e-05
3.48519902071514e-06
-4.55059810261775e-05
-2.10308559910132e-05
-1.98600499138084e-05
-3.01454681165617e-05
-2.53484316458477e-05
-8.83133199038258e-06
-3.90238701258515e-05
-4.56221825520186e-05
-1.31569748387365e-05
-2.69686450656131e-05
-2.25348184493798e-05
-3.70988265672727e-05
-2.83950100324444e-05
-3.44969076160392e-05
-9.06491078387442e-06
-3.49262670804891e-05
-2.37994771721836e-05
-1.38088733662458e-05
-1.15745742767553e-05
-3.27421887926603e-05
-1.54348607081123e-05
-3.13819136804019e-05
-4.42672711344324e-05
-1.29470185078542e-05
-2.51851341990082e-05
2.24008621027718e-05
-9.39962621553099e-07
-1.77212448388402e-05
-3.5394857555524e-05
-1.38047043500278e-05
-3.53878358041133e-05
-1.45903666124378e-05
-4.90624158892456e-06
-2.10333151803826e-05
-6.49418800991337e-06
-3.74302117018499e-06
-5.65858577832978e-06
-2.9621338268805e-05
-2.79376548225032e-05
-2.52810050887759e-05
-1.56755496980864e-05
-2.81636113923476e-06
-3.18248751075215e-05
-2.68743007036437e-05
-1.81699955471176e-05
-6.06037555409712e-06
-3.59407640240821e-05
-1.59006361200769e-06
-2.02847615294086e-05
-3.07797354217487e-05
-1.11635396353624e-05
-3.27934043792179e-05
-3.00913354915197e-05
-2.04110037155941e-05
-2.91516880212858e-05
-1.67582932515675e-05
-2.62314142848913e-05
-9.6513145530206e-06
-1.83561843755436e-05
-2.3140619679165e-05
-4.06401380055739e-05
-1.53549517686772e-05
-1.60132510692135e-05
-2.42706563272066e-05
-2.10253632875334e-05
-2.23557632794846e-05
-2.27060034267843e-05
-4.57665473111325e-05
-2.5587227153327e-05
-4.92301261291985e-06
-1.49486270459957e-05
-1.07697737495353e-05
-3.20510288684354e-05
-4.81223899789765e-05
-1.68557459453036e-05
-1.56455840053613e-05
-1.84585507822035e-05
-1.46222957505639e-05
-8.57106317503457e-06
-3.66983346685301e-05
-3.09661952577212e-05
-2.50563929754972e-05
-7.98922988177006e-06
-2.48469318180814e-05
-7.15517615723291e-06
-3.71096590292755e-05
-1.08515539789971e-05
-1.27234266901937e-05
-3.25735146977846e-05
-5.47106533134312e-06
-2.79317699613969e-05
-1.9288968113645e-05
-1.85206104069768e-05
-3.53273493965733e-05
-1.28278096921326e-05
-1.03597152685247e-05
-3.78108894576434e-05
3.55546232136063e-06
-1.6849376991684e-05
-3.03222456692144e-05
-2.72980125155479e-05
3.76735110771187e-06
-1.05282153583925e-05
-1.58389299233914e-05
-1.84088942237779e-05
-2.61722449117071e-05
-1.66645964784525e-05
-3.9949573062193e-05
-2.16172245095503e-05
-5.48633392650099e-06
-1.46584788608697e-05
-1.67609190784262e-05
-1.58106858535583e-05
-2.08960908471965e-05
-1.31594718514026e-05
-1.39431667314627e-06
-2.17619573352456e-05
-4.76956332190546e-05
-5.34541487723031e-06
-3.15283246015672e-05
-1.00360091570827e-05
-1.82478711897225e-05
-2.89487313987097e-05
-1.59282785795694e-05
-2.26924338109972e-05
-1.22551126209678e-05
-1.926255964443e-05
-1.85698469441803e-05
1.83985045218305e-06
-4.23559158010028e-06
-3.71161966860141e-05
-4.11313870195475e-05
-3.88617857011649e-05
-2.78755843067625e-05
-2.14885246192246e-05
-1.60952170036378e-05
-1.42707371042798e-06
-2.62865902648593e-05
-3.44752365987264e-05
-3.38560806623964e-05
-4.17116857121173e-05
-1.91243438868661e-05
-1.63163308409193e-05
-4.17119126138707e-05
-1.62346605713815e-05
-6.78214715844149e-06
-2.64742864037922e-05
-3.04413671108584e-05
-1.35245295941239e-05
-1.8385655847622e-05
-4.75846518929181e-06
-2.81895376467574e-05
-1.92311604398191e-05
-2.33526939825129e-05
-2.35070203837337e-05
-2.65255186047338e-05
-4.175241701837e-05
-1.32891298071144e-05
-2.53873479710091e-05
-9.54997490015214e-06
-2.58030152578284e-05
-9.38825928083676e-06
-3.28363933164566e-05
-3.5096314468804e-05
-3.80357816356061e-05
-1.02582189973926e-05
-2.30775700323156e-05
-3.22166655175234e-06
-2.24213945899225e-05
-3.23736105776965e-05
-1.51736657241788e-05
-1.77995494327857e-05
-3.5126272397947e-05
-1.37806283033728e-05
-2.2372556883426e-05
-3.36166644125296e-05
-2.82452599352989e-05
-2.93706974899644e-05
-6.8396294579451e-06
-3.19905411093973e-05
-2.69368650290001e-05
2.79844706539768e-06
-2.36804919619884e-05
-2.633904369393e-05
-1.14569977117385e-05
3.46637638146478e-06
2.7044232619463e-06
-1.75096930238577e-05
-6.55698481742386e-06
-2.10916042358102e-05
-2.40069699197973e-05
-1.41075304320191e-05
-4.2031647107769e-05
-2.01108430160816e-05
-3.00022911669267e-05
-2.79444848470061e-05
-4.84723894587406e-05
-2.55500143479981e-05
-2.2257526966269e-05
-2.67249734424907e-05
-3.17393801468718e-05
-2.41159607575856e-05
-1.03602118144013e-05
8.6994679937553e-06
-2.53180108464082e-05
-1.5806473953237e-05
-3.59334032161042e-05
-3.11505368332513e-05
-9.34671403847039e-06
-2.42145896048473e-05
-1.67167193874249e-05
-4.79800375340612e-06
-1.16111210982259e-05
-3.94830714445057e-06
-2.17213030638959e-05
-1.86701329721842e-05
-4.14881285478354e-05
-3.272047522838e-05
-2.26986052231322e-05
-1.66929685129224e-05
-1.7588889061486e-05
-9.19598346624459e-06
-2.36595238642652e-05
7.76653832055888e-06
-3.63234916653883e-05
-9.87629666987411e-06
-1.62912247057786e-05
-2.80835254326036e-05
-1.74258042034313e-05
-2.08947616885842e-05
-1.49459456823481e-05
-2.45925028753167e-05
-2.00412138852712e-06
-2.78752461400827e-05
-2.6322026187209e-05
-1.2271199154814e-05
-3.54776476542146e-05
-1.26813823535931e-05
-1.97112293098048e-05
-2.71588403782144e-05
-2.8931576127836e-05
-1.6134229832079e-05
-3.40621111231522e-05
6.92135203664772e-06
-2.14974261724528e-05
-2.23482255811536e-05
-8.8886748887624e-06
-2.98740107537212e-05
-3.26729956232197e-05
-3.74608887736083e-05
-7.15632849288376e-06
-1.07557639115462e-05
-7.59545590471459e-06
-2.61498119873692e-05
-3.58377738308074e-05
-1.1749787870487e-05
-1.81615214646173e-05
-2.4366554245083e-05
-2.17456932725409e-05
-3.61052601917135e-05
-2.27192264269201e-05
-8.51050857910679e-07
-1.80786724567444e-05
-2.01495137530043e-05
-2.43420050849483e-05
-2.44385020775573e-05
-2.28053647431859e-05
-3.8407638193673e-05
-3.71492728551699e-06
-5.31445450432367e-05
-3.23149673826605e-06
-2.93868215335041e-05
-1.8058932277693e-05
-1.22296667589717e-05
-1.19382474820304e-05
1.06298245969252e-05
-4.38794886295291e-05
-3.22147107777094e-05
1.29628641615724e-05
-2.64640694697514e-05
-1.47150723564059e-05
-1.09208166991504e-05
-2.62933792570005e-05
-4.16350182616868e-06
-1.70462074533496e-05
-4.8701545495074e-05
-2.29101076278292e-05
-9.02221252570745e-06
-2.88786880765044e-05
-1.30681651019328e-05
1.45266674438568e-06
-1.54003021700357e-05
-1.80065230855365e-05
-1.60729816339652e-05
-2.69420777065213e-05
-2.66375844795027e-05
-3.08422082684473e-06
-4.201205421807e-05
-8.6356103421024e-06
-4.7608783299521e-06
-2.55136825082206e-05
-7.57008637560523e-06
-2.91447896875044e-05
-3.41352373982802e-05
-2.17478185991469e-05
-1.58822374315991e-05
-1.55478484980687e-05
-3.44646446169764e-05
-1.88698649581369e-05
-2.43715857416751e-05
-3.37601219557047e-05
-2.59767938720424e-05
-1.36436133826456e-05
-2.25253018799943e-05
-1.08454901513812e-05
-2.24496331634315e-05
-1.09810853868651e-05
-7.14378035312314e-06
-2.35877111540395e-05
-2.52803533436515e-05
-2.57407011043236e-05
-1.09199652852424e-06
-3.91186443692716e-05
-1.08856028496983e-05
-4.72196323799163e-05
-1.96080230886368e-05
-1.09132460114825e-05
-3.26701725530904e-05
-1.48762682315112e-05
-7.83905147597506e-06
-2.51896099475007e-05
-9.64301963589938e-06
-1.95824046820852e-05
-4.55660596589502e-05
-1.55670684831742e-05
-3.23260154481417e-05
-1.60623004517224e-06
-2.59337537215074e-05
-4.70286260075187e-06
-1.97645523934789e-05
-2.67916723667145e-05
-4.60106469850783e-06
-1.04309153455028e-05
-1.43514271973279e-05
-1.70491338200015e-05
-1.29238076017389e-05
-3.10115837321245e-05
-1.29200274551339e-05
-4.77716675586202e-05
-3.98721790042904e-06
-9.18525306404406e-06
-2.4900555346388e-05
-1.82700556814599e-05
-2.49964003362358e-05
-2.74356793261172e-05
-1.23229251226133e-05
-1.2099183851489e-05
-1.33608634802223e-05
-2.67571998515903e-05
-2.42091953019729e-05
8.3295289835461e-07
-1.00738778203962e-05
-1.25734675024022e-05
-1.99900624723591e-05
-1.37267156507982e-05
-8.37022972088625e-06
-1.00504040141668e-05
-1.79634237472468e-05
-2.45198517358984e-05
-5.03541812183426e-06
1.21321201613648e-05
-2.46965766935901e-05
-1.26580542102573e-06
-1.06745145478907e-05
-4.04203983125221e-05
-3.27420733563495e-05
-2.85470487859336e-05
-2.59629258322924e-05
-3.62166615972855e-06
-4.07463067859874e-05
-1.47551508151722e-05
-1.93181779102998e-05
1.35325575956413e-05
-3.07879512852392e-05
-2.57572596197923e-05
-2.91383967803399e-05
-2.3706738629699e-05
-8.40774462356057e-06
-1.53213422065984e-05
-2.15795354309521e-05
-1.9018804975802e-05
-2.61035281545091e-06
-3.39183934158511e-05
-1.55257140536696e-05
-2.03740517160132e-05
-1.0925915363675e-05
2.76725519771677e-07
-3.00973687494136e-05
-8.01436204876871e-06
-3.26717966246436e-05
-2.10314634314931e-05
-2.05229942189048e-05
-1.126712103885e-05
-2.00455496815372e-05
-1.89258794932309e-05
-3.15283813676878e-05
-2.70286836709925e-05
-1.41804092634639e-05
-2.66051974207371e-05
-1.09510698678286e-05
-2.81037616194984e-05
-4.27051528514986e-05
-1.42238392920202e-05
-2.54719917197275e-05
-1.81278980775106e-05
-5.7516680278295e-06
-2.42190340976338e-05
-2.47247379500286e-05
-3.24025600483934e-05
-2.5810830329586e-05
-7.03672042415497e-06
-2.03469050036716e-05
-2.63237831197906e-05
-3.00685947890601e-05
-3.5128858420201e-05
-9.14353171598546e-06
-8.1776428159978e-06
-1.81878395206621e-05
-1.9681632644644e-05
-3.73614887320188e-06
-1.56077482705476e-05
-2.12994333061566e-05
-1.80524667921115e-05
-2.72416097449717e-05
-4.31326419745465e-05
-2.47507733569158e-05
-3.63542047499318e-05
-5.6846664523939e-05
-2.48328180604346e-05
-1.43393201017453e-05
-1.58832368137374e-05
-4.28427549291944e-06
-3.28399456193377e-05
-1.65406758305064e-05
-1.89887515848267e-05
-3.56157212501784e-06
-2.56176250902371e-05
-1.91066772650437e-05
-1.70408404048273e-05
-1.29743104017181e-05
5.66686537676212e-06
7.52114725538642e-06
-8.80565970485865e-06
-2.55055908014283e-05
-2.34218481153484e-05
-2.25413640399037e-05
-3.39921762561123e-05
-2.29226622856425e-05
-2.21362414368201e-05
-1.50849301185264e-05
-3.66178631001426e-06
-2.1629382962151e-05
-3.42935484171491e-05
5.76513739400963e-06
-2.87240845964495e-05
-2.84733331148988e-05
-1.53880124843763e-05
-3.67085155594632e-05
-1.86345629561829e-05
6.6142231122157e-06
-6.26560330519845e-06
-2.51473942975738e-05
-2.56194709862744e-05
-3.77990161267499e-05
-3.80032382839534e-05
-1.64633193612024e-05
-1.4843504320894e-05
-1.95304443354601e-05
-2.28661544160182e-05
-2.36409481056226e-05
-3.46442085490562e-05
-3.51780551168654e-05
-7.80848211647315e-06
-1.51672703683442e-05
-3.31923016758791e-06
-2.21386630520765e-06
-6.89232172450438e-06
-3.18278913756937e-05
-1.94782251434644e-05
-3.74806776259433e-05
-2.47757924312355e-06
-1.62695144551519e-05
-6.95632455024912e-06
-8.27861548442483e-06
-1.97492910171863e-05
-3.20737612963261e-05
-1.42204155319356e-05
-1.6892962808456e-05
7.6476526519817e-06
-2.7966985945499e-05
-3.6361969989147e-05
-3.2380940521233e-05
-1.48417498970744e-05
-1.45695402811572e-05
-1.94877571776036e-05
-4.21153398930348e-05
-2.64513728524889e-06
-2.82420529961254e-05
-1.92975452509146e-05
-2.8098274368829e-05
-1.30671154932279e-05
-1.46516438443802e-05
-9.48409356894265e-06
-4.0282474133193e-05
-2.10634028999143e-05
-7.80888883412281e-06
-1.92324264752244e-05
-2.25601420074118e-05
-3.44401837301532e-05
-1.61238391912708e-05
-1.9655725136007e-05
-1.98826429923051e-05
1.53422208926145e-05
-2.38568341629371e-05
-1.78618625921535e-05
-2.95447609018475e-05
-1.98747999317851e-05
-1.33538885785708e-05
-1.91455919704767e-05
-2.27911711877293e-05
-2.57839889326827e-05
-2.73141973278632e-05
-4.18481306581907e-06
-1.03176141257165e-05
4.9123190478262e-06
-1.42061648024334e-05
2.88227566293379e-07
-3.54006233506908e-05
-4.09773645918752e-05
-2.46511569162123e-05
-1.44187853918729e-05
-1.46629046152019e-05
-3.83477662394706e-05
-4.30988559354e-06
-2.35091116420546e-05
-1.12259457775998e-05
-1.0680490488687e-05
-2.50326125788881e-05
-1.26740325285008e-05
1.26615082488573e-05
-8.52617217307372e-06
-2.78578753094054e-05
-3.66744102877949e-05
-2.05259874960754e-05
-8.51645712728065e-06
-3.47670052971175e-05
-2.16867470639176e-05
-2.84621160995988e-06
-2.23624905009608e-05
-2.02392230973234e-05
-2.42179556633807e-05
-2.68735641825992e-05
-2.10779635066853e-05
-2.11819596293601e-05
-4.0268261611936e-05
-2.2322919335691e-05
-1.05546019041032e-05
-3.15030277563559e-05
-2.63227100503804e-05
-1.8202183429971e-05
-3.03656731722939e-05
-1.58158542062133e-05
-1.58463578767095e-05
-2.74368307600114e-05
-1.48108354816629e-05
-6.73492246384248e-06
-1.50507122597469e-05
-2.30578793572021e-05
-8.91834188982301e-06
-2.81933257007949e-05
-3.44178383446424e-05
-1.24998084300382e-05
-1.10579068521754e-05
-5.09281187455869e-05
-3.41386426695475e-05
-1.87910869013155e-05
-1.96526651638747e-05
-9.78297748501705e-06
-2.58475686392917e-05
-2.83899836000031e-05
-6.56528847278332e-06
-3.22132575464034e-05
-1.22288699544278e-05
-2.57319028918496e-05
-1.56414826903226e-05
-1.60765415599405e-05
-3.65879835200743e-05
-1.15258422257094e-05
-4.50599566428135e-05
-7.95416289315781e-06
-2.60266821470832e-05
-2.61475427047596e-05
4.54611366206914e-06
-1.43828761720234e-05
-2.17266310198424e-05
-3.81624521195083e-05
3.28726230895735e-06
-2.29955794918739e-05
-3.59812473194113e-05
-6.98088224746929e-06
-4.03214940553271e-05
-1.13941171256545e-05
-2.17179008386761e-05
-4.14262065066226e-05
-3.58250692505863e-05
-3.83265120821373e-05
-4.02301320395327e-05
-1.46376369908788e-05
-1.44842208988205e-05
-2.29688107931279e-05
-2.20210076834002e-05
-3.31658854555992e-05
-1.47745045049992e-05
-2.06570691682204e-05
-3.15566815333909e-05
-1.78087487602109e-05
-1.74111433314812e-05
-3.48356959264203e-05
-1.94639180513195e-05
-2.88005098186505e-05
-2.47957501642648e-05
-2.48214703732599e-05
-3.2661213867909e-05
-2.22822935579904e-05
-4.29374969432996e-05
-7.20324295553685e-06
-3.02329673385938e-05
-1.71158754501733e-05
-1.09358409190222e-05
-3.15985274384296e-05
-2.33076317073451e-05
-2.97643717785821e-05
-2.52222449686454e-05
-1.13620042332427e-05
-1.71677422842064e-05
-2.61955483355444e-05
-1.92880960255713e-05
-4.53984751295948e-05
-1.65372863423936e-05
-2.54941831831071e-05
-5.85803085327102e-05
-3.91539704023545e-05
-1.98500941364417e-05
-2.47596422116979e-05
-3.45398757158094e-05
-1.4141812002498e-05
-1.34018672075832e-05
-3.32733713267178e-05
-1.063963966699e-05
-3.93959336386184e-05
-1.05037975999574e-05
-3.37120595056158e-05
-3.87866102295941e-05
-1.22693195951186e-05
-1.33951532699119e-05
-1.87062774745354e-05
-3.72158894947933e-05
-3.28142914953943e-06
-1.45583548880953e-05
-1.19901780154937e-05
-2.29874432664588e-05
-1.58761020439635e-05
-1.04370117242723e-05
-1.82907935947864e-05
-3.57900311784938e-05
-9.97941495347282e-06
-1.99129973381133e-05
-1.72257659274642e-05
-3.15796664693605e-05
-1.87392663696271e-05
-2.46152164805882e-05
-4.17842072004266e-05
-1.36162261263152e-05
-2.12957191875272e-05
-9.86384813256399e-06
-2.05373059500411e-05
-1.91549785864957e-05
-1.87643902523668e-05
-2.10197402700236e-05
-2.93474861816539e-05
-3.84006859867059e-05
-7.58231706154518e-06
-1.25456120710109e-05
-3.20496933710125e-05
-8.34215195304095e-06
-8.10293072827782e-06
-1.38587561306188e-05
-6.71223602208921e-06
-3.03107875941144e-05
-7.28154092110061e-06
-1.89618217757565e-05
-1.22300847953326e-05
9.05209075342425e-06
-3.10848855841767e-05
-5.09589368273007e-05
-1.70241658191865e-05
-8.7968312931597e-06
-2.05223294218031e-05
-7.27713544827329e-06
-3.97385266291362e-05
-1.7234595985188e-05
-3.28882557499337e-06
-3.52672200758015e-05
-2.82129683063816e-05
-4.23063483445613e-05
-3.26552466922489e-05
-2.42027946409713e-05
-1.06786191618364e-05
-1.77501219952508e-05
-1.38463129907452e-05
-2.79312898547431e-05
-2.40687747291186e-05
-2.55380372233313e-05
-4.39884606964397e-05
-1.0073998596361e-05
-3.6182891630843e-06
-3.69349481452661e-05
-1.84576183403322e-05
-3.31040825164284e-05
-2.45048954174776e-05
-1.99838329485278e-05
-1.48658011521365e-05
-3.42614374655184e-05
-1.35672648836337e-05
-2.74350239795475e-05
-3.15888276782326e-05
-3.20198107879871e-05
-3.2562892082753e-05
-2.72280215066113e-05
-2.62652575289394e-05
-1.96646319468496e-05
-2.27794641389018e-05
-1.01784815176596e-05
-1.84586239065412e-05
-2.41079682079968e-05
7.01922038238403e-06
-2.2020146681969e-05
-3.63517315395106e-05
-1.51102850150515e-05
-2.17806901088772e-05
-2.11718750637455e-05
-1.81809962658817e-05
-8.01440969703111e-06
-2.23050602554166e-05
2.24850190379863e-06
-2.74557197552568e-05
-2.8131135347054e-05
-2.45786209880654e-05
-1.03472422232921e-05
-3.25041108695859e-05
-2.97931890368164e-05
-7.1333224330929e-06
-3.16725537740141e-05
7.8249122812938e-06
-1.90948331832123e-05
-9.45231823549043e-06
-2.15570677052295e-05
-4.63993096663762e-05
-9.12798474757519e-06
-2.06277387036772e-05
-2.81997545577591e-05
-2.5335488495437e-05
-2.92553876574626e-06
-1.38125012794052e-05
-1.30352931106978e-05
-9.53340070487583e-06
-3.89873388204004e-05
-1.40102910409782e-05
-9.57955643472406e-06
-2.04083205940795e-05
-3.49580008183946e-05
-1.54366078415847e-05
-2.74616192201636e-05
-3.1469129026125e-05
-2.57766300699419e-05
1.22812983947037e-06
6.03771586501696e-06
-3.07900699445839e-05
-2.17348297710661e-05
-3.11083193950891e-05
-2.92946719459939e-05
-4.01348415959505e-06
4.79114867518055e-06
-2.00716040369286e-05
-2.0043006300838e-05
-9.97758692971049e-06
-8.16180420484935e-07
-2.60117335337149e-05
-2.39176012684548e-05
-1.00465552407707e-05
-3.86818007209337e-07
-1.38711211495058e-05
-3.13532972354689e-05
-1.68700722771981e-05
-9.13323878984281e-06
7.46281869153431e-07
-1.66717392824438e-05
-2.739005037712e-05
-3.01913531147384e-05
-1.22505619126129e-05
3.33381543756033e-07
-2.08295950826342e-05
-4.70327720955607e-06
-4.01015984959302e-05
-2.29054913536334e-05
-2.22690049219605e-05
-3.70029672531609e-05
-4.21767065195313e-05
-1.79862708893734e-05
2.17079600150463e-06
-2.20919698679964e-05
-7.48990326963521e-06
-1.07318896767218e-05
-2.71342051111597e-05
-3.31396811741131e-06
-1.36787414165526e-05
-2.49080701415973e-05
-1.44096844574772e-05
-1.07164935476586e-05
-3.38658833715348e-05
-3.8174718973947e-05
-1.19242526767898e-06
-1.4299826791798e-05
-2.34244090210743e-05
7.41797865833486e-06
-1.48727514816257e-05
-7.68487568359038e-06
-1.34118427257251e-05
-1.98532342311885e-05
-8.56712829867723e-06
-1.33497537946164e-05
-1.1132743612447e-05
-1.44093049573946e-05
-1.46902682562587e-05
-2.28066407228534e-05
-1.94350990945396e-05
-3.83113093415188e-05
-3.76654123219439e-06
-1.88028205146434e-05
-3.27408932093492e-05
-5.38449601985563e-05
-8.496761064593e-06
-2.32567033736654e-05
-4.39816417946245e-06
-7.08449506022683e-06
-3.38733432976608e-05
-2.48593375876972e-05
-1.40496276983432e-05
-2.20493616383803e-05
-1.92327069401044e-05
-2.90857247675431e-05
-1.68895051525326e-05
-2.14381093470402e-05
-3.02984865303703e-05
4.18863944887789e-06
-9.11021752985091e-06
-2.57830041544469e-05
7.93476048947454e-06
-1.90872434679638e-05
-3.69393366042101e-05
-2.63235316495714e-05
-2.75936757945148e-05
-4.1029571938365e-05
-3.09768232717e-05
4.15628242473716e-06
4.19295230837106e-06
-5.41044408428164e-06
-4.3622793343167e-05
-1.24699785906283e-06
-1.68704908616788e-05
-2.37076992584855e-05
-7.77795443011907e-07
-1.10655276348679e-05
-2.71656329196548e-05
-1.57760696170717e-05
-1.72872740780073e-05
-1.41833268182193e-05
-4.6054169392546e-06
-1.73515927698997e-05
-2.46584083439905e-05
-4.27935438875097e-05
-3.29996331451185e-05
-1.76758457680265e-05
-2.93955380989e-05
-2.34526041081848e-05
-3.30497783909908e-05
-1.55476935080836e-05
-1.10684177347638e-05
-1.44088680645058e-05
-7.32749752595638e-06
-3.05999455378162e-05
9.10156964232014e-06
-1.99373953763745e-05
-1.1353175982611e-05
-6.63004069333429e-06
-2.75327307970522e-05
-2.7416050756801e-05
-1.72316382530781e-05
-2.69388118460912e-05
-2.44483188679384e-05
-2.40127252428241e-05
-4.40291948301727e-05
-5.53368552018715e-06
-1.82703179763324e-05
3.42769629880061e-06
-9.4718991355708e-06
-1.85973293283466e-05
-3.49004445355523e-05
-1.60368874261397e-05
-2.62353354083128e-06
-1.80858668386187e-05
-9.15010481157668e-06
-4.24621011483649e-05
-7.48070866975347e-06
-4.80607660295805e-06
-2.23671776651628e-05
-4.12224871238734e-05
-5.48367504413276e-05
-2.63462065711478e-05
-1.38032770575467e-05
8.02608730292327e-06
-2.07279757594318e-05
-2.52855158116201e-05
-2.15888291012571e-05
-1.09095595945372e-05
-3.01658384158531e-06
-1.89094569331879e-05
-2.01453242245502e-05
-3.04050855640447e-05
-3.79987143653776e-05
-4.72577449899087e-05
3.75039276096163e-06
-8.64502895235785e-06
-3.56345330355359e-05
-2.09411202896791e-05
-3.11148280743204e-05
-3.25971963603428e-05
-3.91145065052938e-05
6.69333298673226e-06
-1.76849259445866e-05
-3.6875521837291e-05
-1.47999179631561e-05
-1.20537485977134e-05
-2.40218333133061e-05
-1.71601426988792e-05
-2.78505710213297e-05
-6.9349531032555e-06
-2.60745734203562e-05
-2.82407024944923e-05
-3.81415026254249e-05
-3.20263811363932e-08
-2.93194727185333e-05
-1.50999399134702e-05
-1.58272272102639e-05
-9.91579103550297e-06
-3.09149394090386e-05
-2.02889519891506e-05
-1.55225419558672e-05
-4.10052742862144e-05
-1.33539226516937e-05
-1.27015773492069e-05
-2.01556265213197e-05
-1.748767845606e-05
-2.02228761679397e-05
-1.25578601029838e-06
-4.44869875741454e-05
-2.04730274840334e-05
-2.35384761896578e-05
-1.61095890181795e-05
-1.23226694489899e-05
-1.84804805230219e-05
-3.54305033740742e-06
-3.36053055797991e-06
-1.72556220931376e-05
-5.1495159301159e-06
-1.38891396005136e-05
-1.23654915883247e-05
-4.01825020513176e-05
-2.75219955804145e-05
-2.77367522332942e-05
-3.47579675550541e-05
-9.05463286451813e-06
-2.31992773999214e-06
-3.002485819133e-05
-1.83258686325031e-05
-2.60323214070034e-05
-2.39057850891064e-05
-2.92162828111324e-06
-3.78200517500491e-05
-3.07570298058411e-06
-1.88859327530828e-05
-1.02643718428019e-05
2.19067838930272e-06
-5.91494000402429e-06
-1.94463044461694e-05
-2.5129026249245e-05
-2.50056896795491e-05
-2.69312788032102e-05
-1.90984952618078e-05
-3.46653665514192e-05
-3.03206714372376e-05
-1.2091713820708e-05
-1.66374197649381e-05
-9.43935150859637e-06
-1.50359755757569e-05
-1.63713876138853e-05
-2.06016134005233e-05
-1.3770659700666e-05
-2.65651146507726e-05
-1.81982185462963e-05
-1.16638664176455e-05
-1.37179213898269e-06
-3.0899043407777e-05
-2.13446717794047e-05
-1.78946527145111e-05
-6.45257667974889e-06
-2.50856088387745e-05
-2.28053005041803e-05
-2.0276120385968e-05
-1.76827100920932e-05
-7.03413256905365e-07
-1.54008077196939e-05
-2.82299536909798e-05
-2.01051057025052e-05
-2.61262783687901e-05
-4.31057505806245e-05
-1.37480631556331e-05
-2.80147210678637e-05
-2.0459423100789e-05
-6.40686672887172e-06
-2.04174109636204e-05
-1.94597578358828e-05
-1.24606109811105e-05
-1.38408659280976e-05
-1.89563781425278e-05
9.75600787134315e-06
-1.99890244721849e-05
-5.96676828282938e-06
-9.28729000872932e-06
-4.56008120164969e-05
-2.01539507966512e-05
-1.86399989194346e-05
-3.48051012708307e-05
-1.84193040115355e-05
-2.59960835045432e-05
-1.49110143444679e-05
-1.82816911906171e-05
-2.40440808854288e-05
-4.56377921430117e-05
-3.43139214503366e-05
-3.34885909397568e-05
-1.56096426350418e-05
4.68938348555275e-06
-2.15507961321776e-05
-8.29359770483903e-06
-1.52775240003445e-05
-9.88503569043441e-06
-2.84516327908953e-05
-2.48356407847075e-05
-6.20537449427539e-06
-1.56900555894836e-05
-2.78740263390981e-05
-1.40249910337073e-06
-1.93089862450321e-05
-1.32471287795009e-05
-2.708927808085e-05
-3.98462472111959e-05
-2.76302836624531e-05
-3.16192672321919e-05
-6.26223429318401e-06
-5.06728417334139e-06
-6.50147695535587e-06
-3.56552502179121e-05
-1.2441724907765e-05
-7.93570845152277e-07
-1.68971177613269e-05
