# Supplementary material for: Research on computational propagation and identification of mine microseismic signals based on deep learning
Source: PLoS One. 2025 Oct 22;20(10):e0334641. doi: 10.1371/journal.pone.0334641 (PMC12543183; doi:10.1371/journal.pone.0334641)
Supplement: S3 Data — (ZIP) [file pone.0334641.s003.zip › 000100500002825.xlsx_0.txt_24.txt.txt]

-5.01787130305039e-05
-6.06229472065821e-06
-3.84493981553385e-05
-2.50095914840978e-05
-1.81784985674708e-05
-3.152611915649e-05
-2.25911294520588e-05
-3.50347984862324e-05
-9.24906505152298e-06
-1.23602014588936e-05
-2.35873393830069e-05
-2.6499331714944e-05
-2.1737905620899e-05
-2.74264706640488e-05
-3.69232904351069e-05
-3.88733069234376e-05
-4.06862649220255e-05
-4.03508446094541e-05
-2.21675414626652e-05
-2.10968243459717e-06
-8.41769146704299e-06
-3.29427894674244e-05
-3.67580214364923e-05
-1.7767907051981e-05
-2.1390918248569e-05
-3.58482299632922e-05
-6.21982737413087e-06
-6.74278165958911e-06
-4.69150166773699e-06
-2.44436401962182e-05
-1.97482778746112e-05
-3.23387715378495e-06
3.54434635626525e-07
-4.06107260526844e-05
-1.69901863187566e-05
-1.44941582280015e-05
-1.19993990327518e-05
-3.53405236208011e-05
-3.79708285418284e-05
-7.60257416846863e-06
-2.06866878443009e-05
-2.42137390893235e-05
-4.61387533947705e-06
-4.76500223789068e-06
-2.80510288434528e-05
-8.14932135632447e-07
-2.62080824975086e-05
-4.09296819706063e-05
-3.24315879867611e-05
-3.49237482386732e-05
-3.04454580925182e-05
-7.14438293057052e-06
-2.30477625377394e-05
9.8368267103732e-06
-3.22998357140231e-05
-4.10546853843687e-06
-2.84056231619395e-05
-2.55745300763226e-06
-3.13427615253563e-05
-3.92558352983242e-05
-2.82403686845386e-05
-3.1334344240527e-05
-1.75236733242249e-05
-3.51367596372617e-05
-9.81360974006305e-06
-1.28458563971492e-05
-1.64716914465471e-05
-1.04491036507793e-05
-2.39503549232629e-05
-1.67498605953693e-05
-1.2249503412182e-05
9.7004249169948e-06
-4.03992123325926e-06
-2.07292856419561e-05
-2.13065272444613e-05
-1.10942605045184e-06
-4.03478121050167e-06
-2.54058935302867e-05
-2.62574659245684e-05
-2.55939426192461e-05
-1.83257931212971e-05
-3.25659423102446e-05
-8.3310236760326e-06
-2.22221338768369e-05
-1.66211869807999e-05
-2.7492175996916e-05
-1.72291731927899e-05
-2.04562316932698e-05
-2.28227675543786e-05
-4.05184209462735e-05
-3.1104764404391e-05
-2.07472610207924e-05
-1.11727784351397e-05
-2.57129523068422e-05
-3.40761435425978e-05
-2.44982318033122e-05
-1.60041512824864e-05
-5.37775388717121e-05
-2.36463411371996e-05
3.12750337461214e-06
-3.1562699781362e-05
-9.99922943315001e-06
-2.43074443150907e-05
-1.51250461120847e-05
-2.56917486200602e-05
-2.3719663973497e-05
-8.75386127038217e-06
-2.98720725845046e-05
-2.7992282820584e-05
-3.23441284873072e-05
-3.24252650584502e-05
-2.57401965176561e-05
-2.50849654263748e-05
-4.81190533428366e-05
-2.16630475617025e-05
-1.5532988607966e-05
-1.64370634174881e-05
-2.15380641775407e-05
-1.45183455933012e-05
-1.1504172786943e-05
-1.76615667325534e-05
-3.32864440853181e-05
-3.71012971753003e-05
-1.12337440493427e-05
-2.24427148869786e-05
-3.34272852256401e-05
-2.08606706905055e-05
-6.06931811200172e-05
-4.64920796350931e-05
-7.2901964626718e-07
-1.96145904518619e-05
-2.84388761507586e-05
-1.03259260447973e-05
-1.25957330101608e-05
-1.88330724991433e-05
-2.32981169896728e-05
-1.67093295650851e-05
1.37309522225609e-06
-1.54543352636615e-05
-1.09707312540187e-05
-3.0654358897728e-05
-1.23401728103995e-05
-2.01468841926137e-05
-1.17822823394699e-05
-7.95468527907149e-06
-9.67003564801146e-06
-5.15878265049877e-07
-9.17091543629399e-06
-2.67161119261997e-05
-8.49612843044391e-06
-2.35210834427843e-05
-9.23917350648658e-06
-2.88319345983606e-05
-3.44858707714377e-05
-2.19295679802571e-05
-4.07374522830972e-05
-1.31727208591771e-05
-2.76569290198141e-05
-1.86386761647179e-05
-2.36123969383257e-05
-1.30209592770662e-05
-1.8721616839616e-05
-4.98922384055495e-05
-3.51932209490263e-05
-4.51205360191557e-05
-4.67677187903211e-05
-2.4923431474174e-05
-4.0775751848509e-05
-2.81553953940322e-05
-2.90453166664386e-05
-1.65393386116066e-05
-1.14252545567323e-05
-2.26935392670716e-05
-1.38776390279168e-05
-2.64065857439597e-05
-2.66060532106161e-05
-1.210554687462e-05
-1.08605882407798e-05
-1.32590433551206e-05
-1.56042098387614e-05
-2.60889118141903e-05
-3.94680222968333e-05
-2.3966326588894e-05
-2.94067046275798e-05
-3.4831204620659e-05
-4.11424374026833e-06
-2.32026814908008e-05
-3.06299406675016e-05
-3.09804495866074e-05
3.20897613038418e-06
-1.11488980637988e-05
2.47192922743852e-06
-1.68741164409391e-05
-1.45077219072576e-05
-3.37229796765232e-05
-1.93432340929374e-05
-1.47730011876186e-05
9.53151988599423e-07
-1.27089017945641e-05
-3.69705583588761e-05
-3.2315020862025e-05
-6.35632027707362e-06
-3.46835329946361e-05
-1.61448791306289e-05
-1.54791935034551e-05
-1.00572746954632e-05
-2.00327765632881e-05
-2.11041241805744e-05
-3.01939468784338e-05
-2.37628447594775e-05
-1.6769092738879e-05
-2.67936799702692e-05
4.0881144738086e-06
-2.8692983851024e-05
7.89044084187128e-06
-1.02492082756564e-05
-9.8592859183189e-06
-3.29670439636144e-05
-1.2788069637824e-05
-1.36879780901389e-05
3.8264873489598e-07
-2.30899669631454e-05
-2.95145477057439e-05
-2.31883591616122e-05
-3.36141919288772e-05
-5.21406191582621e-05
-3.43154614669712e-05
-2.98367328744542e-05
-5.31854222185366e-05
-2.04925087658652e-05
-1.23910263972656e-05
-2.98012902538353e-05
-1.18465676213485e-05
-3.03242971850854e-05
-3.45160170439182e-05
-2.01687683327919e-05
-2.22377296557346e-05
-2.02850140303419e-05
-2.41144679055298e-05
-1.63588126461966e-05
-7.42692834606691e-06
-1.00722410073831e-05
-1.95535622267547e-05
-2.35074482188043e-05
-2.54695078147457e-05
-2.16813986854625e-05
-2.15810131908591e-05
-3.17129177199063e-05
-9.23935555591063e-06
-1.52650678138355e-05
-3.12275514797433e-05
-2.02862871351771e-05
-1.59989259920037e-05
-4.75582223309712e-06
-2.41029097653072e-05
-1.19563825004138e-05
-2.56495812956487e-05
-2.74459376356214e-05
-1.04219636264659e-05
-2.75824516581577e-05
-1.19709262786277e-05
-1.54326852856048e-05
-1.35936545240402e-05
-1.16784711468416e-05
-5.83949089690874e-06
-1.39945558598237e-05
-2.74630550748495e-05
-2.67393972727194e-05
-2.27012169042982e-05
-1.90487950506995e-05
-1.87048213998948e-05
-2.1164399872466e-05
-2.80624201520216e-05
-1.40437487982566e-05
-3.45939783586767e-05
-1.53511600055809e-05
-7.23730939791565e-06
7.81614446393193e-06
-1.89173748043176e-05
-3.69786262213813e-05
-3.09318306920722e-05
-3.16486258718892e-05
-2.13798116387922e-05
-1.96748061461787e-05
-4.02802402156276e-05
-1.65555997963686e-05
-2.37888132429087e-05
-2.48389229101857e-05
-3.18924062098304e-05
-2.96010225187864e-05
-1.04600335597734e-05
-1.28311214129155e-05
-4.14546243864424e-05
-2.81769681775174e-05
-4.11527507683839e-05
-3.34257478774634e-05
-3.07614709205946e-05
-8.09308197694192e-06
-2.65496007424812e-05
-1.75406778271238e-05
-1.60222477217121e-05
-2.44243166048602e-05
-4.2500915619343e-05
-1.88522045667029e-05
-1.48319795098028e-05
-1.65068096734521e-05
-2.7726797919231e-05
-1.05364743890012e-05
-2.3769544470258e-05
-2.11611013648907e-05
-2.02408239376357e-05
-8.50892550702108e-06
-1.51698203714032e-05
-2.8825425411871e-05
1.11123055135498e-06
-2.51871294497426e-05
-6.01810067059125e-06
-1.15836855824186e-05
-1.79934042536408e-05
-8.78851849287478e-06
-4.79296339538262e-06
-2.34569116917615e-05
-4.63092640055639e-05
-3.08387534821122e-05
-3.66257942204545e-05
-1.20755459961817e-05
-5.47477628375108e-06
-1.81355450658371e-05
-2.72772063503218e-05
-2.21898063304657e-05
-2.93668142838095e-05
-2.44872135190078e-05
-7.40299552589849e-06
-5.24312343643207e-07
-2.02450058236681e-05
-2.7119020944312e-05
-1.87702230059114e-05
-2.67089094729705e-05
-4.47459125188777e-05
-4.31296853142648e-05
2.91141636199085e-06
-2.51227761860492e-05
-4.14788720765477e-05
-2.21960048015831e-05
-1.8084661488395e-05
-3.23336928502343e-05
-3.33306403691797e-05
-1.08007450120001e-05
5.12403353892871e-06
-1.30796126168864e-05
-2.90015374482362e-05
-2.25127179735825e-05
-1.38011970497279e-05
-1.14562262086782e-05
-3.10402908863831e-05
-9.60890836194099e-07
-3.24296705876542e-05
-3.78351834032351e-05
-1.11842930953356e-05
-1.8376544466299e-05
-4.22338293210509e-05
-3.054851178445e-05
-3.02941602606903e-05
-7.63914715438725e-06
-2.88875986963256e-05
-5.10139004344867e-06
-2.07583821449625e-05
-1.69553873725648e-05
-2.95144898958062e-05
-4.61933302471685e-05
-1.56052005961233e-05
-4.42740771867133e-06
-2.13334881858961e-05
-1.94943862864567e-05
-2.85825126411095e-05
-1.0164952650582e-05
-2.21836521328756e-05
-1.68135832309457e-05
-1.44582253970698e-05
-1.55264718704203e-05
-1.96603014532064e-05
-8.85112687522121e-06
-2.45135537656223e-05
-1.93257103265534e-05
-3.21553399992974e-05
-2.24076895199236e-05
-2.07931765323942e-05
-1.56688558493137e-05
-2.1815115094875e-05
-3.00317607090977e-05
3.19247434591298e-06
-2.77850909196869e-05
-1.01140704878808e-06
-2.67221406226863e-05
-2.20884620116324e-05
-1.32699321878068e-05
-2.16963097553357e-05
-1.54639305257709e-05
-2.08273076140266e-05
-3.56970511239764e-05
-4.98969401172551e-05
-6.75196581722848e-06
-2.85141766428961e-05
-1.44463260623308e-05
-4.69156714707252e-06
-2.70467341740559e-05
-4.81988250064849e-05
-1.39202519210579e-05
-2.12469101921528e-05
-2.46081137600971e-05
-2.1270155422982e-05
-5.0730903013037e-05
-2.84659946838418e-05
-2.47550936552373e-05
-1.8142724276441e-05
-1.80118562771227e-05
-2.80812002623869e-05
-1.66819236864275e-05
-3.39199048893675e-05
-2.05326558434102e-05
-3.35639782709473e-05
-1.3921275189616e-05
-1.86606645912235e-05
-5.95977806755697e-06
-1.7518816800887e-05
-2.32934014168187e-05
-3.28805715454033e-05
-2.26242758602129e-05
-2.19337224165052e-05
-1.92113019721918e-05
-1.97599180754113e-05
-2.38308625999048e-05
-1.06809924210165e-05
-1.56772310844511e-05
-3.03721171230277e-05
-8.48232871721346e-07
-1.2651649446402e-05
-2.85675711197401e-05
-1.62835899339433e-05
-2.69733141320405e-05
-1.40812221912934e-05
-1.26077815311488e-05
-1.33894751894441e-05
-3.1705249211458e-05
-3.0472834952852e-05
-2.80529380098206e-05
-6.86875615962766e-06
-4.00200683170094e-05
-2.36715901510618e-05
-2.839913189938e-05
-1.71328327669175e-05
-3.09042012646184e-05
-2.218774571314e-05
2.21691971008576e-06
-2.42220132600751e-05
-2.91113468383399e-05
-3.57367356239567e-05
-2.58636334142357e-05
-2.20699365080092e-05
-4.00565028060993e-05
-5.22645974120431e-05
-1.78031625591693e-05
-2.41848189962585e-05
-2.22967910336217e-05
-2.19764723661957e-05
-3.14138586600795e-05
-2.58173084905013e-05
-3.30084496963846e-05
-2.5471358163755e-05
-1.02137734538426e-06
-3.26067128177846e-05
-1.7851002427872e-05
-2.45060376396549e-05
-2.39334841105122e-07
-2.79301867254944e-05
3.82723934019659e-06
-1.53839706264598e-05
-1.38398368691169e-05
-5.27963153092291e-06
-7.79716202548905e-06
-2.05501009126722e-06
-6.66095670021153e-06
-2.96043666300468e-05
-2.24086335307005e-05
-1.64491130876901e-06
-4.02557207138771e-06
-3.55784819667691e-05
-1.57293482213466e-05
-1.3465530900459e-05
-5.90187470663426e-06
-1.2324974850028e-05
-3.18061843307878e-05
-3.56101227829277e-05
-1.32414295975983e-05
-1.97570010400396e-05
7.77111246125733e-06
-1.39285145990435e-05
-2.78047000322691e-05
-1.9732506645846e-05
-9.57965472257627e-06
-2.48782477217964e-05
-4.32392028844939e-06
-1.89920425995908e-05
-1.03758471813408e-05
-1.34778562853586e-05
-2.12731050788965e-05
-2.07256751011597e-05
2.08739659309443e-06
-1.96262125938922e-05
-2.50950764588585e-05
-3.64177243903415e-05
-2.55866444710597e-05
-1.9075970883373e-05
-2.0309712210333e-05
-1.48993353087668e-05
1.068174150905e-05
-1.89353627758335e-05
-1.56060535328232e-05
-1.33909378583325e-05
-1.61098454931692e-05
-2.23657178459796e-05
-3.05178271856593e-05
-3.25593228099331e-05
-7.39935531057092e-06
-2.08717670077554e-05
-9.34041458823847e-06
-2.81852324922642e-05
-3.54560859396145e-05
-1.35120896111451e-05
-3.38928613284662e-05
-2.43653364035937e-05
-7.71400236866243e-06
1.03074136306717e-06
-8.44580100907882e-06
-3.95719588832205e-05
-1.47138510258309e-05
-2.59430550799977e-05
-2.80373366083693e-05
-1.78394136723257e-05
-1.9047837856777e-05
-2.6440531558224e-05
-1.89615056829642e-05
-3.12501599457149e-05
-2.7453627197685e-05
-2.08609490389648e-05
-4.11880673410358e-05
-2.1120851083858e-05
-1.06459759702573e-05
-1.51231098465936e-05
-2.25250251266314e-05
-1.44949799439719e-05
-1.3379160617532e-05
-1.99419145830137e-05
-1.41520359836339e-05
-3.05762722375496e-05
-2.29468220143117e-05
-1.13792739063183e-05
-1.38859581371665e-05
-6.73318451808519e-06
-1.95744578658207e-05
-2.01600522231879e-05
-2.76028854974625e-05
-2.28622813266987e-05
-4.07068586835858e-05
-1.26312521772625e-05
-7.74020987577782e-06
-3.28563878434568e-05
-2.47588451679253e-05
-4.33731311468664e-05
-2.07620798761138e-05
-4.28195599773567e-06
-1.83720590472165e-05
1.63144236209773e-06
-3.6542209108093e-05
-1.20426922269824e-05
-3.02035491348542e-05
-1.12785737209134e-05
-3.30716708957097e-05
-1.92359090261142e-05
-1.63005753095307e-05
-2.19176919671683e-05
-3.24453491443323e-05
2.4057242243094e-06
3.26907566079377e-07
5.7121020435157e-07
-2.1225921245028e-05
-1.49761352269934e-05
-2.73837689610499e-05
-9.13723257128729e-06
4.26533149444995e-06
-1.41732124429285e-05
-2.92853339990553e-05
4.58148568526017e-06
-2.67136725288304e-05
-2.27242771265985e-05
-2.47353029584396e-05
-1.78405712489515e-05
-2.1260454669077e-05
-3.65923354646645e-05
-1.91703349373261e-05
-1.78733753440954e-05
6.6370991546832e-08
-2.08105591713483e-05
-2.29147772958716e-05
-1.49644372415517e-05
-1.81475872202097e-05
-2.8254985063501e-05
-2.27514433176272e-05
-3.68681391877691e-05
-1.85750981349174e-05
-1.66902546459217e-05
-1.36603894700977e-05
-2.47778235324763e-05
-3.11400559805637e-05
-2.41973250559591e-05
-1.93473165022542e-05
-4.13718691657985e-05
-8.20447442657503e-06
-1.21985703083425e-05
-1.22023536555443e-05
-1.89572239125182e-05
-3.61676424918664e-05
-3.83229655816971e-06
-2.59953707748259e-05
-3.26618266246408e-05
2.71204972512422e-06
-2.41298654936358e-05
-3.98841084269834e-05
-3.92973300580209e-05
9.85192817319296e-07
-2.06692855299966e-05
-4.78888808291404e-05
-7.56169920871811e-06
-1.36841931546494e-05
-2.22457328928252e-05
-2.22605518110068e-05
-1.29536875153247e-05
-1.18806135210938e-05
-8.08669818785426e-06
-3.5908504801866e-06
-1.36563559703675e-05
-1.94397325198605e-05
-1.18903881760727e-05
-1.56452986295573e-05
-2.6775607375865e-05
-2.87256261519916e-05
-1.9724064812884e-05
-1.58292124663257e-05
-2.61556621139782e-05
-1.5507530587334e-06
-3.76536871616301e-05
-2.98764928675526e-05
-3.59047508275222e-05
-3.6326580952173e-05
-8.29364450258997e-06
-3.18138652236456e-05
-7.75074244040456e-06
-6.33644474745925e-06
-1.87229115004923e-05
-3.41162998450228e-05
-2.98421701206597e-05
-4.03788747033463e-05
-2.83247887795178e-05
-1.90634610177099e-05
-1.49491101304432e-05
-1.41289433635522e-05
-3.35128833736468e-05
-6.12767167327447e-06
-2.9184854571539e-05
-6.65520632944616e-06
-2.67891529861589e-05
-1.38578613480553e-05
-9.19446551401603e-06
-1.60178794097718e-05
-2.86185729350375e-05
-1.83172970484832e-05
-3.84542377639104e-05
-2.30227901709763e-05
-3.17175420195771e-05
-2.79488630614944e-05
-1.94630280464991e-05
-1.90446001103807e-05
-1.87726875268521e-05
4.94322091204001e-06
-1.90717253527522e-05
-9.90001446826006e-06
-2.66356490453254e-05
-2.31873236600781e-05
-2.55336570265883e-05
-2.49439527166584e-05
-1.61971520798691e-05
-3.19679978983863e-05
-2.30471205335034e-05
-6.26770735526925e-07
-3.08996394101506e-05
-2.83330264299496e-05
-3.6162869899717e-05
-3.09346672799749e-05
-3.26680609221899e-05
-1.52513663337182e-05
-4.84933030624885e-05
-1.857983817816e-05
-1.06385450471569e-05
-2.73265461784993e-05
-2.44949475270129e-05
-2.34316994134246e-05
-2.93532948470671e-05
2.42348932327707e-06
-4.35480800997172e-05
-2.39278956880742e-05
-3.43398867493521e-05
-1.45090822771259e-06
-3.44269588067682e-05
-8.74667016152432e-06
-2.15953454213648e-05
-3.408955782748e-05
-1.70661834793666e-05
-2.66700187849577e-05
-4.02917063993537e-05
-2.15260737139169e-05
-1.23271060347649e-05
-1.46187707327451e-05
-7.69859247151157e-06
-2.75504065386175e-05
-2.10578908431056e-05
-5.82730889447182e-06
-5.54220948853724e-06
-1.80956213469531e-05
-6.27874148750102e-06
-2.87765445256969e-05
-1.25067979037963e-05
-4.48147375067013e-05
-1.91764180233037e-05
-2.59282529080659e-05
-1.28297204323715e-05
-1.79880162814602e-05
-2.66472235544588e-05
-2.39343601840237e-05
-7.91971474972906e-06
-1.80591427968556e-05
-2.692793278598e-05
-2.40900617400695e-05
-4.95111270178021e-06
-2.99952089290655e-05
-1.16863801647704e-05
-1.58682415870604e-05
-3.45990194126701e-05
-1.90841221179744e-05
-1.29214782004382e-05
-2.29681714849768e-05
-1.53737524292409e-05
-1.40791366353179e-05
-1.32728842087722e-05
-1.18024960351151e-05
-1.25659801814555e-05
-1.61601238120315e-05
-1.97776738825071e-05
-3.39234924132851e-05
-2.68855476378989e-06
-1.06699697016268e-05
-1.66148326676263e-05
-5.7173320530712e-06
-3.45299776567945e-06
-1.54765079289451e-05
-2.92332800142618e-05
-2.13210153600006e-05
-3.89278844843188e-05
-2.98109609059058e-05
1.55670978198356e-06
-3.17231260515707e-05
-4.87430560655077e-06
-3.94803012154316e-05
2.11554747960749e-07
-1.75481079289824e-05
-1.22469672050664e-05
-3.51034110850751e-05
-1.61247848891899e-05
2.88569621745449e-06
-2.56008626520948e-05
-2.32771490165635e-05
-1.9139483889886e-05
-3.93880591626074e-06
-6.62685222040062e-06
-4.90468482784673e-06
-3.10141339031302e-05
-9.80244641928202e-06
-3.87463573351996e-05
-3.72497619301692e-05
-2.93599199291366e-05
-2.09820108514786e-05
-4.06352270152453e-05
-2.54790462367737e-05
-3.16265764876093e-05
-2.75700532286705e-05
-2.27730139637461e-05
-2.86884419680895e-05
-1.96516877304387e-05
-3.65379516150785e-05
-9.6188692483122e-06
-2.46583242043047e-05
-3.40946482763021e-05
-1.1409642383077e-05
-1.1431215867833e-05
-2.12202242125589e-05
3.33482197104345e-06
-9.01585412071315e-06
-1.84532750377762e-05
7.26061466204406e-06
1.26296257413218e-05
-1.36219480487821e-05
-3.70163428646141e-05
-1.69443545322455e-05
-4.00211872770354e-06
-1.5687000905164e-05
-3.15814252741997e-05
-1.29950048727786e-05
-2.36393169754047e-05
-8.36661754550029e-07
-2.20263104449468e-05
-7.22099625237318e-06
-2.0494168199416e-05
-1.5447878283901e-05
-2.91930061921466e-05
-2.21482783139581e-05
-3.5287941809205e-05
-7.06543705288065e-06
-1.85070824242238e-05
-1.01731634332654e-05
-2.47088881561735e-05
-2.56105879066922e-05
-2.5082193650473e-05
-3.26949335522873e-05
-2.27612879701944e-05
-1.18567446881468e-05
-3.31390532428618e-05
-2.0153310669717e-05
-3.08254507662772e-05
-2.87094789994146e-05
-5.64127552370176e-05
-1.85656500006132e-05
-4.75490612251061e-05
-3.16964134631879e-05
-1.65900444973565e-05
-1.4585899637487e-05
-3.32823018032165e-05
-1.13064020353697e-05
1.76953589663826e-07
-2.91740736478185e-05
-2.88650061090475e-05
-1.29116347053375e-05
-1.09550881936392e-05
-1.35437895839575e-05
-1.31741024269647e-05
5.37921694646473e-06
2.11353110828793e-06
-1.66194088016325e-05
-2.11835882955931e-05
-2.28534229971314e-05
-3.35759373860174e-05
-1.8737356643057e-05
-2.86291088633759e-05
-2.85889653465518e-05
-2.19367855447975e-05
-2.89331025110974e-05
-2.70070523844821e-05
-3.29565152345726e-05
-1.32951335079204e-05
-2.16649280726243e-05
-4.43614494610612e-05
-3.27496897434116e-05
-2.60108170666688e-05
-4.25810496753083e-05
-2.03899602373908e-05
-9.07664628891846e-07
-2.5442434456518e-05
-1.41449636652497e-05
-3.00741402858486e-05
-2.39212348192994e-05
-2.28985257061341e-05
-5.30041225184471e-06
-1.5176534185913e-05
-1.34397612848497e-05
-2.3177811219466e-05
-9.94622076222649e-06
-1.83669433442729e-05
-2.9599537343758e-06
-1.20043386771793e-05
-2.94018113010983e-05
-6.81945970810774e-08
-2.34853311205292e-05
-3.04782851337355e-05
-2.9318420747541e-05
-1.08708515883917e-05
-7.300162469177e-06
-1.9174837257759e-05
-4.72685377087181e-05
-3.18089235359299e-05
-3.10816363958224e-06
-3.32563341717494e-05
-1.60112082786563e-05
-4.10420788181924e-05
-1.39372805257368e-06
-9.96890801275096e-06
-2.52083347683679e-05
-2.78372151263949e-05
-2.46557713377522e-05
-2.87445990495887e-05
-1.53088062994965e-05
-1.52336848637992e-05
-2.69366156730527e-05
-2.02774309818259e-05
-3.69035642702704e-05
-2.77706796241437e-05
-1.78883981367766e-05
-8.93830335351045e-06
-2.04681234466384e-05
-1.65534427478143e-05
-2.81471123233547e-05
-2.12110947075043e-05
-3.55167298754692e-06
-1.2553384329493e-05
-2.05564379989657e-05
-1.42424860633454e-05
-7.26822204046028e-06
-1.55709714789581e-05
-1.60099320684088e-05
-1.78349290450629e-05
-1.00656128876597e-05
-2.90514568235078e-05
-1.17681189318975e-05
-7.7894593247149e-06
-3.09544719164141e-05
-4.45082056786794e-05
-1.41843308840549e-05
-3.20001073506829e-05
-2.85284864618605e-05
-5.24774834860866e-06
-3.11042637184963e-05
8.33594526140639e-06
-7.50838331802059e-06
-1.55351010270085e-05
-2.81049745680025e-05
-3.33540791674987e-05
-2.8371971226875e-05
-1.91380807938063e-05
-2.89756679379253e-05
-1.06245506093675e-05
-2.75603644176928e-05
-3.21772752435739e-05
-3.73143886548376e-05
-2.62514965498151e-05
-3.00045536365706e-05
-2.93005112577761e-05
-5.77346991632343e-06
-2.05230841271334e-06
-1.92680203248663e-05
-2.09136547040081e-05
-1.01159297257016e-05
-1.90213266756537e-05
-3.51554521225526e-05
7.00585276237886e-06
-3.83063258387275e-05
-3.20257858621213e-05
-2.65079136124171e-05
-3.34489374491675e-05
-1.57841346286718e-05
-8.86222367715627e-06
-1.34643595772935e-05
-2.86847494905993e-05
-1.81119625808946e-05
-1.27093851776673e-05
-2.59059238347787e-05
-2.7671774984835e-05
-2.11200875487639e-06
-2.43193471840646e-05
-2.19707137000795e-05
-2.79499193692817e-05
2.82732553161768e-06
-2.7750411947967e-05
-1.23467750414519e-05
-1.21186392935675e-05
-1.43909417427772e-05
-4.17130352771154e-05
-6.39930013395671e-06
-2.79178331254645e-06
-1.40402140258192e-05
-5.83029841936696e-06
-4.12622720368796e-05
-2.71673840381887e-05
-2.53606974628768e-05
-3.81847812439308e-05
-1.98888440312532e-05
-3.94230720429791e-05
-2.85196856878486e-05
-5.15868949451723e-05
-1.25872696827694e-05
-1.59332462290612e-05
-9.80253401178146e-06
-3.29635616324716e-05
-2.88779529060563e-05
-2.65972808929794e-05
-2.915553983071e-05
-9.2138798759909e-06
-6.16564767097084e-06
-3.57692424481956e-05
-2.4011352740318e-05
-2.7034214565759e-05
-4.46612201354867e-05
-5.67520049598342e-05
-2.6345194700316e-05
-1.04321252834188e-05
-2.03820143735078e-05
-4.57100259990623e-06
-2.96681264162351e-05
-2.41216630299215e-05
-7.02597440422132e-06
-1.68156032496816e-05
-3.49960729658582e-05
-7.49227766191553e-06
-6.79043879235735e-06
-3.91128747230405e-05
-4.28783849946827e-05
-2.11629826021629e-06
-4.60661489352839e-06
-2.51129493616424e-05
-1.90697583719185e-05
-2.91082896934008e-05
-2.52058350152938e-06
-2.75236639696124e-05
-1.81670504525415e-05
8.74104805961732e-06
-3.32737933758144e-05
-3.78379279576359e-05
-2.40660052026297e-07
-1.82490976853978e-05
-1.82598125814672e-05
-4.35986954305073e-05
-2.82203072343355e-05
-2.57775803665214e-05
-2.72953826383426e-05
-1.88716859934543e-05
-3.20245820641296e-05
-2.35747266042627e-05
5.33206216348307e-06
-1.35958895957442e-05
-1.89851958528317e-05
-8.41896849609809e-06
1.19460397018336e-06
-1.75207752729758e-05
-1.10517987966984e-05
-1.8041441090462e-05
-2.44421182505675e-05
-1.08874582831604e-05
-1.55620524675084e-05
-8.78155612199659e-06
-2.62948418012338e-05
-1.44802954837559e-05
-2.88982962976661e-05
-3.25532760128362e-05
-1.47873202437472e-05
-2.03797198212124e-05
-3.34164004417389e-05
-5.45149474955754e-06
-1.49434326172872e-05
-3.28900288910897e-05
-1.36355698487855e-05
-3.68242386045411e-05
-2.28007390406164e-05
-3.31513536629212e-05
-2.58157789357416e-05
-2.46920689198652e-05
-1.05319907047385e-05
-1.91873345506085e-05
-2.23416162511116e-05
-1.77984633011475e-05
-2.660922556104e-05
-1.91558597211507e-06
-2.27595888045501e-05
-2.08556016809084e-05
-1.83930530157597e-05
-1.4095431958091e-05
-2.21091756023268e-05
-2.89103724139745e-05
-3.06554092923409e-05
-2.32515854420842e-05
-2.3796288728801e-05
-9.94626677191565e-06
-2.01696263608806e-05
-2.50067934755317e-05
-2.052706130062e-05
-2.3294161450601e-05
7.04768732739271e-07
-7.66457038644969e-06
-1.77807714915298e-05
-9.40855105891145e-06
-3.10795575453691e-05
-9.19963502009588e-06
-3.35154209709122e-05
-2.86339781075425e-05
-3.14972783699211e-05
-5.34746348802641e-05
-3.18979746076115e-05
-2.16386501910407e-05
-4.66188794403486e-05
-2.79124181304881e-05
-6.21630378086042e-06
-3.35297490538963e-05
-1.50557378701085e-05
-3.70530796414061e-05
7.43351893598049e-06
-5.04707863356114e-05
-2.35000035005029e-05
-2.15425657317077e-05
-1.82743666272654e-05
-3.39630331010377e-05
-2.02185766062687e-05
-2.33605196500624e-05
-7.73525004952378e-06
-1.75635463788248e-05
-2.32237435947047e-05
-4.34305720751536e-05
-1.56932422369523e-05
-2.01651384119685e-05
-1.67613887798575e-05
-9.62895628455334e-06
-7.45275595637864e-06
-1.91388435958486e-05
-2.12000447875408e-05
-1.7083409638351e-05
-4.81646269481556e-05
-2.92991592080079e-05
-1.98881722789649e-05
-1.82443046432231e-05
-3.81012853997471e-05
-4.42654360411989e-05
-2.357017460162e-05
-1.28189954245149e-05
1.14963965540632e-06
-2.69376137668875e-05
-1.10911623290889e-05
4.19307262482222e-06
-2.26680552567829e-05
-1.33096932121424e-05
-1.77880192234964e-05
-2.73411338454382e-05
-1.05458207742594e-05
-3.55822721590602e-05
-3.12820535981298e-05
1.97538393572515e-06
-7.38478849400302e-06
-1.64726392303599e-05
-2.35319316328059e-05
-2.58038215802084e-05
-1.8537207418815e-05
-5.63645824012535e-06
-1.14556678093375e-05
-4.34855515610752e-05
-1.24079255732735e-06
-2.025522684367e-05
-1.0641814407052e-05
-3.71884537125032e-05
-3.78607166116125e-05
-3.38659650154256e-05
-7.82606509331345e-06
-1.11840641876622e-05
-2.80618603725093e-05
-1.72635680863571e-05
-1.24547056266e-05
-4.35360114591276e-05
-2.03756259998824e-05
-1.4429662809011e-05
-1.9969105473468e-05
-4.49975049728354e-06
-2.71106332708448e-05
-2.81095923347481e-05
-2.69197377083013e-05
-2.49044659567112e-05
-3.16464015283074e-05
-2.12753915841503e-05
-1.22835194409333e-05
-1.85296606667013e-05
-9.30528160686006e-06
-2.99636624474609e-05
-2.69830481501705e-05
-4.18368049388323e-05
-1.42435271298511e-05
-4.11790369614598e-05
-2.73091242042867e-05
-2.57624011053038e-05
-2.32471136824669e-05
-2.59328482084114e-05
-2.06504729486221e-05
-2.47577253403487e-05
-2.75052027674501e-05
5.88125859231435e-07
-8.02467593547494e-06
-2.06496790542227e-05
-1.70706549132244e-05
-2.42645149554301e-05
-4.11480788022016e-05
1.45303892984847e-05
-1.55000506845375e-05
-1.82484107292405e-05
-2.09345803957785e-05
-2.57154291277892e-05
-4.0505355482145e-05
-8.36835751928418e-06
-2.25945165574505e-05
-5.58327802801876e-06
-1.00080314323446e-05
-2.23407765504438e-05
-2.05436909546792e-05
-1.86846565383338e-05
-2.1569400672752e-05
-8.12739181590011e-06
-2.84307946584238e-05
-2.9519955518003e-05
-4.34486980805994e-05
-5.06920904119705e-06
-1.00439849402969e-05
-2.79298563788168e-05
-7.36389376834836e-07
-2.47756874015177e-05
-4.85140605618294e-06
-2.66681132263245e-05
-5.33767762772651e-05
-2.59423779497862e-06
-1.24094335522771e-05
-2.98134196555768e-05
-2.07474143040693e-05
-1.88893544501379e-05
-1.08424403992301e-05
4.65035809535384e-06
1.68101065654815e-05
-3.0278350835913e-05
-2.05682555538266e-05
-2.12360466941808e-05
-3.24737145010128e-05
-2.46529815122694e-05
-1.91689116949009e-05
-1.30027673085538e-05
-3.8962440569073e-05
-1.92370327539287e-05
-2.46777314453249e-05
-3.25377635279872e-05
-3.19851099717379e-05
-1.47335442822822e-05
-1.35685356206662e-05
-1.95471459839959e-05
-4.03508058988324e-05
-1.47724394066806e-05
-4.39081010581472e-05
-2.16794202976793e-05
-2.87113977745188e-05
-3.70797561588903e-05
2.35731852965858e-06
-2.09547496878992e-05
-2.75507693183689e-05
-2.17492140620986e-05
-1.0022936127727e-05
-3.95850985350069e-06
-3.40742143663449e-05
-8.51824076491334e-06
-1.63424602781578e-05
-2.30377020875357e-05
-1.85451187946988e-05
-4.73923339424485e-05
-3.31506706767292e-05
-1.95351117389916e-05
-1.53319802815006e-05
-7.11611965241895e-06
-1.42150205831391e-05
-1.78872113404444e-05
-1.07895025780583e-05
-1.83551090136767e-05
-4.45666858686569e-05
-1.16958370747878e-05
-2.25322732245873e-05
-6.1493817096447e-06
3.80621481141491e-06
-2.3067744238836e-05
-3.45250396752708e-05
-4.16988531635973e-05
1.96060573359382e-06
-2.37469942028683e-05
-3.46669651344771e-05
-2.16390403366986e-05
-3.16782529635801e-05
-3.6862571826392e-05
-1.94943991256586e-05
-5.42880468622326e-06
-1.64140956674335e-05
-2.23703433779908e-05
-2.95349348687469e-05
-2.00277512244716e-05
-2.72031085943087e-05
-3.24178725369968e-05
2.98213014724854e-06
-1.71334988317208e-05
8.05572724006628e-06
-1.01349629988345e-05
-3.27951241499958e-05
-1.23809999536988e-05
-1.55048329686559e-05
-4.37085705961808e-05
-1.85232420492936e-05
-1.88813954239833e-05
-1.77360793628256e-05
-2.11214892111363e-05
-4.36557349199425e-06
-3.45484855308504e-05
-2.49911158234059e-05
-1.85098729027626e-06
-2.48603855762913e-05
-2.19737062568794e-05
1.81765778555178e-06
-1.18662163307553e-05
-2.13592849387874e-05
-2.74444604325448e-05
-3.65877324210432e-05
-3.50526614949707e-05
-1.83037371437983e-05
-1.54765219392162e-05
-2.63458949459948e-05
-1.7068911985852e-05
-1.18288818749392e-05
-2.57002533222227e-05
-2.31772331738795e-05
-3.30221434752089e-05
-1.98015466146347e-05
-8.54083877360026e-06
-2.9092928373555e-05
-1.31779419063641e-06
-2.5091877041154e-05
-1.20621865709913e-05
-1.81205872653012e-05
-1.1664984188286e-05
-1.37616058403913e-05
-3.35947981124563e-05
-2.43629283771426e-05
-2.3207011811628e-05
8.71608430008921e-06
-1.27438512691219e-05
-4.53471794069245e-05
-2.239673286821e-05
-3.66763002381515e-05
-3.45127463512665e-05
-2.29711574441599e-05
-2.37999132842344e-05
-1.50484069373203e-05
-2.84355312081507e-05
-4.4398389149496e-06
-3.97981483655713e-05
-2.295199023706e-05
-1.93867304217003e-05
-2.31600555474982e-05
-1.54317835006117e-05
-2.6644771696391e-05
-1.79541866942009e-05
-3.31360399566562e-05
-3.11971443548108e-06
-1.47485256658218e-05
-2.35247608123432e-05
-3.32886888342079e-05
-2.13646040141066e-05
-1.77802062915756e-05
-2.90829191317248e-05
-4.23132806439401e-05
-2.45212554455379e-05
-5.21246962589364e-05
-1.51272315276579e-05
-3.70195647186316e-05
-3.85512518444351e-05
-1.42214436013237e-05
-2.12334815451556e-05
-1.7885014486481e-05
-2.26829051352213e-05
-8.44567861809129e-06
-1.99808595644609e-05
-5.41924629719926e-06
-2.90883776910333e-05
-8.34627734603184e-06
-2.76013278629508e-05
-2.69540675310564e-05
-1.72860423894032e-05
-3.06213769400467e-05
-3.50787722129595e-05
-1.49664360068328e-05
-2.06010058303919e-05
6.88498430425836e-06
-4.41333868290338e-05
-5.5160830417764e-06
-1.56486672480482e-05
-1.45820800008853e-05
-6.60936514064381e-06
-3.61062358292067e-05
-4.03223377509601e-05
-1.97157470247003e-05
-2.43862524911661e-05
-4.13735026098443e-05
-2.04760463765433e-05
-3.92184298719117e-05
-2.19184827194832e-05
-1.74068221764209e-05
-8.99399028614647e-06
-3.64044121431837e-05
-1.7505394213307e-05
-3.31824457228039e-05
-1.0394324976703e-05
5.8317490856964e-06
-1.82352553521492e-05
-2.58713472636356e-05
-1.55575898387091e-05
-1.41587422049794e-05
-2.34365181055582e-05
-1.1629160870024e-05
-1.89776440226062e-05
2.30373972720641e-06
-1.25486652259792e-05
-2.18865227183384e-05
-2.67482949433007e-05
-4.94692720343461e-06
-2.24768101839323e-05
-4.26057794192055e-06
-2.17208241674589e-05
-3.07039750960127e-05
-3.35414708992461e-05
-2.26510031403495e-05
-1.24756057984643e-05
-4.06503938677712e-05
-7.4991926447201e-06
-1.81680369507575e-05
-2.39160733330069e-05
-1.57530725051792e-05
-3.6869189371414e-05
-2.77043130891732e-05
-1.583186043713e-05
-3.28368828130869e-05
-1.65581751627173e-05
-2.18851114894402e-05
1.05254672802018e-05
-1.21871874823848e-05
-3.00840859186167e-06
-3.05390669140088e-05
-3.03243559803389e-05
-2.93973884517153e-05
-1.36621127664898e-05
-1.44614122992644e-05
-2.40174237983073e-05
-3.11200611914458e-05
4.66215486484177e-06
-3.51481176591831e-05
-3.6604852133289e-05
-2.80185541897631e-05
-8.24846368149996e-06
-4.53415002803457e-05
-3.24274349808027e-05
-9.86446555623186e-06
-3.69916833195656e-05
-1.34456069595364e-05
-2.9653009258457e-05
-2.9157281216829e-06
-1.78661875928509e-06
-1.40302453441328e-05
-1.96384650329367e-05
-6.96545659544504e-06
-3.41316383848997e-05
-1.87735179976961e-05
1.38679292825606e-06
-2.39432603456423e-05
-8.09726282575471e-07
-8.38134562594038e-06
-8.30904387305952e-06
-1.86006974625061e-05
-1.47797531744888e-05
-3.0490841716114e-05
-9.6858125024087e-06
-4.08905031178572e-05
-1.44504754932063e-05
-2.78178968650771e-05
-3.14315723412949e-05
-1.17934786057576e-05
-1.61711274337296e-05
-4.26056881291754e-05
-3.00201045523925e-05
-2.19590360415682e-05
-2.32535803769863e-05
-1.34412185329912e-05
2.77465035943223e-06
-2.06595035475139e-05
-2.79923770892442e-06
-2.0347177145882e-05
-1.36042387086446e-05
-1.5472260327536e-05
-2.05167406853637e-05
-1.22629247551053e-05
-3.62682705442258e-05
1.48774254103541e-06
-2.38039126028415e-05
-2.25711863352488e-05
-2.88624238389807e-05
-9.88294695733699e-06
-2.10932530210721e-05
-2.48830474773051e-05
-1.7238240553996e-05
2.94247867541262e-06
-3.96088305980082e-05
-2.994963749838e-05
-3.49714785480897e-05
-2.35390670076729e-06
-4.22514131207984e-05
-3.26781274697321e-05
-2.97482001395766e-05
-6.77407521448947e-06
-3.53557502169036e-05
-1.83854386166039e-05
-4.62358607412466e-07
-3.15134809991703e-05
-1.61306401629312e-05
-2.4205392876285e-05
-2.55506087011155e-05
-1.46502671881573e-05
-2.33340903112747e-05
-1.79901955606075e-05
-8.98447365393536e-06
-1.60603307796471e-05
-2.10451723668023e-05
-1.68274898728323e-05
-3.73350157623968e-05
-3.53519658469179e-05
-2.0575672723645e-05
-2.21319074452068e-05
-1.75459883360448e-05
-4.18921283153012e-05
-1.06914131488897e-05
-3.20769843167222e-05
-1.17647184952517e-05
-1.82227388969788e-05
-1.86664310855533e-06
-1.81832433876533e-05
-1.42416748127053e-06
-2.22770201949445e-05
-1.77474375602145e-05
-2.25356384080475e-05
-3.20253665127292e-05
-8.01699018631882e-06
-2.11216285081542e-05
-3.49985395059671e-05
-4.69603807468749e-06
-1.12970545740746e-05
-1.72661703442011e-05
-6.7390401307808e-07
-2.88877087654316e-05
-1.71313785653526e-05
-3.21489131088694e-05
-3.99909565488443e-05
-9.3392081952518e-06
-8.28255879271096e-06
-9.32933697327012e-06
-2.04904167300745e-05
-1.97100916514797e-05
-3.90495749837189e-05
-1.72315255932562e-05
-4.31541926564497e-06
-1.97235301338714e-05
-1.26779877128317e-05
-2.44962608185293e-05
-3.48736290781362e-05
-1.47094959945406e-05
-7.67646177086065e-06
-1.20121487555862e-05
-3.04974584638135e-05
-1.8482620716505e-05
-1.89349195750741e-05
-4.5021843818253e-05
-2.3039023444415e-05
-3.56043788567348e-05
7.56172208751504e-06
-2.10597230435978e-05
-2.50348651037722e-05
-2.68919547046885e-05
-3.12930309527089e-05
-1.43955493658886e-05
-2.75179033755448e-05
-5.49340275837997e-05
4.79441491936361e-07
-9.4753152210027e-06
-4.56986218873343e-05
-2.1943668015736e-05
-1.62339432588689e-05
-1.6527897043742e-05
-2.18781972622848e-05
-2.00830544709318e-05
-2.87828516647875e-05
-7.04155486101245e-06
-2.51989880167292e-05
-2.99253782956768e-05
-3.41890602232176e-06
-2.7219835651846e-05
-4.76956551667397e-06
-2.67585460323291e-05
1.48960806256056e-06
-3.25434968739344e-06
-3.73113577410499e-05
-4.55691854401659e-06
-1.23721594063721e-05
-1.41078430996436e-05
-2.58588326189881e-05
-1.5029685217953e-05
-3.52951083507983e-07
-1.90037177660403e-05
-2.38222158887135e-05
-9.76377808857389e-06
-1.16307577645276e-05
-2.33166945556481e-05
-1.86151116266952e-05
-1.55114054047359e-05
-2.67892789948023e-05
-7.61884771924798e-06
-2.81043912231347e-05
-3.12920145719902e-05
-3.27835656738619e-05
-1.07922621723356e-05
-4.0904927308236e-05
-3.08891939249026e-05
-1.95353005100388e-05
-3.42477775315077e-06
-1.20847935314527e-05
-2.5930264510918e-05
-2.62008303564655e-05
-8.34307609001188e-06
-1.72195830868682e-05
-8.81323542068499e-06
-2.35522083866551e-05
-1.65480260914713e-05
-2.87063482850617e-05
-2.31126066956326e-05
-2.25138723355116e-05
-1.10687390532504e-05
-2.49027672318839e-05
-4.25255633922762e-05
-3.08751066912631e-05
-1.82368669876345e-05
-2.31614376613683e-05
-3.71647533375545e-05
-1.53663411727941e-05
-1.55293066564378e-05
-9.98626429758177e-06
-6.47370645010869e-06
-3.10656108250332e-05
-2.81904268270897e-05
-2.91982763252271e-06
-9.04617164836222e-06
-5.6191023771677e-05
-6.28351583373154e-06
-2.75104465759846e-05
-1.32269147677074e-05
-2.59587590300023e-05
1.50826984761215e-06
-2.31632661375133e-05
-3.53077145872533e-05
-3.72754668415119e-05
-5.93261660415389e-06
1.45909267623412e-06
-2.18205093189143e-05
-1.2332334123623e-05
-2.76978762334105e-05
-4.94782085334497e-06
8.29584244896384e-07
-2.61925830948878e-05
-1.80629181761045e-05
-1.22017568339247e-05
-1.61698716737147e-05
-1.26872817717181e-05
-1.54925374957461e-05
-9.44994824013699e-06
-3.3618962762306e-05
-3.68923897775765e-05
-2.25766341830146e-05
-2.35055985663403e-06
-2.77510660052164e-05
-3.69120667932879e-05
-2.41589013994826e-05
-2.52433798890246e-05
-1.81916245685464e-06
-3.0199938467548e-05
-1.17919426679149e-05
-1.29754859404705e-05
-3.14091894065373e-05
-1.71166235679164e-05
-5.70222528604769e-06
-2.07877988999797e-05
-6.47635270878756e-06
-2.89553497381402e-05
-1.20270051696948e-05
-2.755539008781e-05
-4.10173083337943e-05
-2.00505324687337e-06
-3.50088706025418e-05
-4.89364329782657e-05
-1.57771695534836e-05
-1.35536607218937e-05
-2.3127073077256e-05
-3.77196296109154e-05
-1.2380167798224e-05
-4.41184323732417e-06
-1.40542792036093e-05
-1.35522471546374e-05
-3.19520208956595e-06
-1.46331274868385e-05
-2.18012105409289e-05
-2.13669240371072e-05
-2.40662253267757e-05
-1.79431296155676e-05
2.95117983429805e-06
-3.02552732937549e-05
-1.51388013462279e-05
-1.62917017341889e-05
4.46939934397001e-06
-2.10814584352196e-05
-1.33362246319062e-05
-2.28243905843775e-05
-1.3720283784066e-05
-2.4399822301674e-05
-9.35071237070745e-06
-2.24132035090534e-05
-1.11116823789237e-05
-1.56861015574325e-05
-1.22073744521055e-05
-9.27944415095245e-06
-2.85909883861129e-05
-2.87631232274283e-05
-1.70264248785384e-05
-2.43875981477253e-05
-3.87337623520015e-05
-1.6063034884222e-05
-1.14083833192382e-05
-4.08660216414506e-05
1.09668026781459e-05
-5.19484071051164e-06
-2.44197211588998e-05
-3.78277806077489e-05
3.05739521861188e-06
-1.75587943706998e-05
-2.49713899209472e-05
-1.22209593317342e-05
-1.74198047024493e-05
3.39980771755947e-06
-8.61870533763549e-06
-2.99273837009386e-06
-3.53969548945897e-05
-4.59885085380452e-06
-3.38088219738782e-05
-6.38040174795012e-06
-1.43603989383065e-05
-2.49290114131632e-05
-1.96276915903198e-05
-3.50821013336864e-06
-3.22173313361798e-05
-3.41430783734715e-05
-1.91599259968103e-05
-1.8287367386303e-05
-2.32767692407123e-05
-4.60439681248464e-05
-2.82946032016872e-05
-2.97482101981606e-05
-2.4359000292864e-05
-1.33684440375838e-05
-3.5767663529662e-05
-1.76552763281198e-05
-2.25970094159181e-05
-2.91163322528254e-05
-3.67068064094107e-05
-9.53541979378028e-06
-1.80636153283843e-05
-3.46219139338877e-05
-2.10709008544043e-05
-3.13664632392957e-05
-9.64602207606466e-06
-2.10985659470752e-05
-4.57059234167718e-05
-2.74399169809645e-05
-7.72628172062004e-06
-1.0780445748897e-06
-1.56696787078815e-05
-1.5556074011869e-05
-2.22462713155726e-05
-2.02398616893916e-06
-2.29464912427947e-05
-8.09170259374785e-06
-2.93794801817217e-05
-1.38838615708323e-05
-8.80669911485469e-06
-2.70418826281259e-05
-3.82979393552649e-05
-1.25857009792801e-05
-1.492415389649e-05
-2.24324276113192e-05
-2.19303357058659e-05
-2.81261510060096e-05
-2.2423713027692e-05
2.39863796855793e-06
-2.18124992486728e-05
-1.90665317422778e-05
-2.16685182724708e-06
-1.92243168385156e-05
-2.65308945259675e-05
-2.60900642077463e-05
-1.97511685885713e-05
-1.57470417446233e-05
-2.30481813829437e-05
-1.47404960342237e-05
-2.13318628371474e-05
-1.74950591477513e-05
-9.80250936046381e-06
-4.00132243016372e-05
-2.04009137040089e-06
-8.2829101092281e-06
-2.87876435720305e-05
-1.9813448759534e-05
-2.27046569034117e-05
-7.80120062593579e-06
-3.75483456971065e-05
-1.80970604453899e-05
3.05157140083155e-06
-3.25819589921229e-05
-3.47124284537327e-05
-1.22040152894351e-05
-4.63530730690645e-05
-1.92914097645097e-05
-2.64002238099793e-05
-1.1115180642915e-05
-7.68625888817176e-06
-3.04305846850956e-05
-1.33671288086719e-05
-7.10086792307813e-06
-3.41112822248474e-05
-6.33999896495336e-06
-1.86895064845743e-05
-2.24668378753506e-05
-2.00968373269634e-05
-2.71035442333563e-05
-2.20402080430589e-05
-4.89546093001325e-05
-3.44966194148482e-05
-1.58837523141085e-05
-2.42896153708797e-05
-3.56418759424908e-05
-2.031808423665e-05
5.58700343031217e-06
-2.9927435155102e-05
-2.20006989098427e-05
-2.33216317875583e-05
-1.60593855838342e-05
-5.10994063679772e-05
-2.69996079127197e-05
-1.61044846127094e-05
-2.71505723555475e-05
-6.35195888681923e-06
-2.80208200369346e-05
-1.09270208368272e-05
-1.31716837212318e-05
-1.32523224462077e-06
3.86117889030653e-06
7.64766760153e-06
-1.23591896350101e-05
-9.52971826606726e-06
-2.08814986500017e-05
-3.38147437033162e-05
-3.69862461079785e-05
-3.13465491712555e-05
-3.22927346988729e-05
-2.19719180442828e-05
-2.48647067062849e-05
1.11530606817355e-06
-1.3016005041153e-05
-3.05938233457951e-05
-1.43519978907164e-05
1.28833181963377e-06
-9.53892458758387e-06
-5.00114779675228e-05
-1.94036606038096e-05
-1.66944433914059e-05
-2.17636392144174e-05
-1.45566048178959e-05
-2.91371804840091e-05
-3.92080405439112e-05
-5.88713432677503e-06
-2.36473692918923e-05
-9.57086984412026e-06
-2.05544519088063e-05
-3.50884355780169e-05
-3.96947032247113e-05
-3.37229539737205e-05
-1.21872720794713e-05
9.90366832405091e-06
-4.64638814416194e-05
-2.78317112623327e-05
-6.71040991535108e-06
-3.39468064675436e-05
-2.9647151545012e-05
-2.49846059730331e-05
-2.29741398949536e-05
-2.426084193092e-05
-2.76506532876187e-05
-3.17526907328245e-05
-2.06352273021827e-05
-2.76321143764885e-05
-3.46308183624405e-05
-3.73546916313846e-05
-3.24293887195748e-05
-2.17807303137712e-05
-2.3679804470628e-05
-2.58090954110117e-05
-2.17762431258356e-06
-4.74227635487688e-05
-2.22128162771418e-05
-1.11502065022749e-06
-1.38689614737054e-05
-2.84277110867098e-05
-2.09892887245484e-05
-1.61731635014036e-05
-2.65191108936525e-06
-1.04267528611821e-05
-1.82379693003815e-05
-1.05777766122335e-05
-3.76075462601939e-05
-1.75742527153951e-05
-2.24785703859029e-05
-3.28684210389314e-05
-4.1576109053445e-05
3.61738782020602e-06
-1.28989745041765e-05
-2.21871559638091e-05
-3.59507426397837e-05
-9.3000840486343e-06
-2.53841660097192e-05
-2.71181971118866e-05
-2.74163512025042e-05
-4.06786900862613e-05
-1.91619967035528e-05
-9.73392159913771e-07
-2.90309571904215e-05
5.05412576743983e-06
-9.59223363302932e-06
-2.42486979521235e-05
-1.16693114019183e-05
-1.43925583195281e-05
-3.26651287278901e-05
-3.80610674429423e-05
6.28625914684469e-06
-5.02310547824422e-05
-2.01923054441831e-05
-2.79416482923926e-05
-9.04563634731492e-06
-1.84368327261009e-05
-2.56941352553008e-05
-8.15915165799676e-06
-1.8411542401756e-07
3.64023066448629e-06
-1.80870379072222e-05
-4.25353005709678e-05
-3.8222577153262e-05
-2.81226114496212e-05
-2.51110813691809e-05
-3.127815938705e-05
-2.70109624961035e-05
-2.29806338843285e-05
-2.70796779156095e-05
-1.42894691267911e-05
-2.22617376499605e-05
-2.48628826253848e-05
-2.82321637907134e-05
-5.16713860821391e-05
-6.81009157659286e-06
-9.91698959078452e-06
-1.40219060338739e-05
-9.24093683618537e-06
-6.07182761515969e-06
-4.40797920047638e-06
-5.29307451940777e-06
-2.87863539353176e-05
-1.98781677879879e-05
-3.03143782714716e-05
-1.49888246345219e-05
-1.57948051170002e-05
-2.31439167948227e-05
-1.84980989318446e-05
-2.34001694817388e-05
-2.32185019563061e-05
-1.72849610472801e-05
-2.48788920576362e-06
-2.93171746339234e-05
-1.7901564769129e-05
-1.76366620470819e-05
-2.84348129913661e-05
-1.39343889814632e-05
-1.18727937197809e-06
-3.10743705320993e-05
-6.42100327716491e-06
-3.96417915839414e-05
-2.07019476560702e-05
-1.79052782481418e-05
-3.02512012524332e-05
-2.47810354397366e-05
-2.20285912824798e-05
-2.62493702744997e-06
-5.20360762422357e-06
2.23258204287153e-06
-3.31474968306497e-05
-3.24287391824377e-05
-4.52563234241735e-05
-4.0003465757008e-05
-1.8867380715219e-05
-2.28132501465301e-05
-2.49442634048867e-05
-1.22120073471498e-05
-2.16837504899822e-05
-1.75732723364729e-05
-3.90040986690249e-05
8.56643779111685e-06
-1.11234657861317e-05
-3.49731485575083e-05
-2.49818226893071e-05
-2.13591224459136e-05
-2.445722091419e-05
-4.88593457760105e-05
-6.68322585809007e-06
-1.83243858846717e-05
-1.63951214039539e-05
-1.79544044615255e-05
-1.26564727900707e-06
-3.04919236767351e-05
-2.15715904706308e-05
-1.21672409141355e-05
-2.15838304961335e-05
-2.53948270746489e-05
-2.72325633267106e-05
-1.73209145258329e-05
-4.36568853038988e-05
-3.74244461207614e-05
1.42382967032182e-06
-2.59605764098058e-05
2.9445858434675e-06
-2.49430506984929e-05
-8.27221973528317e-06
-1.58715980314124e-05
-2.40362749291615e-05
-2.80496292744337e-05
-2.89411860944385e-05
-3.921383095344e-05
-1.64349884480347e-05
-3.23449456296985e-05
-8.47860882823924e-06
-2.61378350798959e-05
-3.97095528815281e-05
-7.4759054932359e-06
-2.78701062137934e-05
-1.70690227777937e-05
-8.32070996508909e-06
-1.99098421226336e-05
-1.55807613493735e-05
-2.70863355443812e-05
-3.55022958543139e-05
-1.65638415467304e-05
-1.08279891634777e-05
-1.50818999761341e-05
-1.58349963858394e-05
-2.80753238837732e-05
-2.45783046477912e-05
-2.69744178602426e-05
-1.52665441981929e-05
-2.43979631242162e-05
-2.02321910951886e-05
-2.7180164065552e-05
-1.70807580388348e-05
-2.62997820678425e-05
-2.63054923476084e-05
-2.03194846510614e-05
-4.07992138920832e-05
-2.00837506732267e-05
-4.69448768704111e-05
-2.38623156187009e-05
-3.16320796557998e-05
-1.8738741917542e-05
-1.45028663938346e-05
-2.82205523520146e-05
-4.34954107060809e-05
-3.23930515635111e-05
-8.73949069311238e-06
-2.59211306755276e-05
-1.11359766096637e-05
-1.19046247317066e-05
-2.71659651679087e-05
-6.63497854632741e-06
-1.37602761173084e-05
-2.31048483351463e-05
-3.40193280050495e-05
-1.69753604185584e-05
-1.57042854688876e-05
-6.57522232158694e-06
-1.43497444944318e-05
-1.36420682710792e-05
-3.54715299305903e-05
-7.03642628799658e-06
-7.16314569071099e-06
-2.60508282812776e-05
-3.59851245523453e-05
-1.88325375519849e-05
1.78542149496094e-05
-2.81103730222059e-06
-2.51642332214268e-05
-2.35954083305769e-05
-2.6360394287599e-05
-1.07095928112953e-05
-1.95845634826571e-05
-2.63507011077569e-05
-3.01847639806231e-05
-3.13041504651399e-05
-4.01037164462848e-05
-2.55565406825798e-05
-3.22792831208544e-06
-2.88916046112862e-05
-1.65072597659272e-05
-2.61507872041277e-05
-3.67305413681857e-05
-1.6027351754788e-05
-2.91458014654067e-05
-2.36984997968734e-05
-1.93014781989329e-05
-2.36746944777992e-05
-1.5012431379094e-05
8.93760662039231e-06
-8.76461375728123e-06
3.91343139897091e-06
-2.52007728570635e-05
-2.79649270414876e-05
-1.43272883432692e-05
-3.63312944450473e-05
-1.47867657245052e-05
-3.33046731876889e-05
-9.32082694258714e-06
1.1419537459811e-06
-2.73860903340248e-05
-1.37377198738163e-05
-1.90936516531285e-05
-2.30741875236425e-05
-2.94889908462296e-05
-2.4923630968565e-05
-2.80072471256053e-05
-1.17069868755499e-05
-1.44769762656618e-05
-2.05740636573102e-05
-7.39352449944672e-06
-2.93154108469316e-05
-2.29934282304963e-05
-2.92366447997881e-05
-2.42383399494996e-05
-2.87277791453932e-05
-9.58118212444088e-06
-8.92211239944725e-06
-2.30193344534689e-06
-1.20869545598519e-05
-2.36103990887346e-05
-1.80078255728869e-05
-1.61401872096649e-05
-1.78328887310872e-05
-7.68440500084739e-06
-1.83918023554264e-05
-2.10823875185095e-05
-1.88355382309938e-06
-2.58657028874028e-05
-1.46134762566008e-05
-6.81816426473684e-08
-1.02119065188441e-05
1.24077052745792e-05
8.25619333136289e-08
-3.39100720315995e-06
-3.29104069610545e-05
-1.50520928839358e-05
-4.65613672582581e-05
-1.67839954408478e-05
-3.56428160721827e-05
-7.54950004013026e-06
-7.64364112433924e-06
-2.334061923859e-05
-3.19193405586494e-05
-2.43025685696867e-05
-2.36504472615296e-05
-2.86454492782873e-05
-2.4606875329292e-05
-3.25474354520772e-05
-2.93621565020751e-05
-2.93703787400279e-05
-2.44098815136528e-05
-4.20075644920879e-05
-3.20207729685921e-05
-3.00994615140863e-05
-2.0488386914839e-05
-2.66277778428339e-05
-3.00600687655265e-05
-9.00745235530362e-06
-1.67955972442268e-05
-1.49277670290643e-05
1.81815108203919e-06
-2.01018184404239e-05
-2.23703785614779e-05
-2.4902398010873e-05
-3.68002190516617e-05
-1.91172408097451e-05
-2.58373834277359e-05
-1.4785202860995e-05
-1.3088059084671e-05
-1.039275721618e-05
-1.18055722235825e-05
1.36426935986518e-05
-1.08084553955398e-05
-2.82233635025978e-05
-3.63936329213118e-05
-4.67720981937926e-06
-2.0944562123307e-05
-2.67851148141093e-05
-8.03244990493709e-06
-1.99573639270893e-05
-1.07016913108555e-05
-2.43152540718315e-05
-1.95491087998665e-05
-1.46206160949663e-05
-2.22766598608836e-05
-6.46201184886086e-06
-2.41819243375593e-05
-1.76013598574011e-05
-2.43781130357506e-05
-2.05987702451899e-05
-3.81404373825571e-05
-3.11747244954761e-05
-3.45947010654711e-05
-2.34247546382364e-05
-1.30957160176119e-05
3.63704648096932e-06
-1.56771809754298e-05
-3.11415059848466e-05
-1.33471291681461e-05
-2.49247531900288e-06
-1.53434105520894e-05
-3.15949199875153e-05
-3.8885769845424e-05
-2.94079912427153e-05
-3.83694746276429e-05
-8.49380255282941e-06
-4.16138481548712e-05
-1.75769628329734e-05
-2.24925368887056e-05
-6.49573875602863e-06
-5.31369397135967e-06
-1.65115612530213e-05
-2.69564246325763e-05
-4.8018804675589e-05
-2.18844967542702e-05
7.51681507178165e-06
7.88387383834782e-06
-5.75390842904254e-06
3.973705456845e-06
-4.38496160505848e-05
-2.92171651353667e-05
6.46728398616325e-06
-5.29873542210365e-05
-2.57093568632147e-05
-1.1759470062535e-05
-2.28596915044392e-05
1.38592151200663e-06
-3.58239416645148e-05
-2.41655582724821e-05
-2.3103820097859e-05
-2.52760288894506e-05
-2.47407849520328e-05
-6.10441690854663e-06
-4.02550408565369e-05
-4.0086640734909e-05
-1.31191155288721e-05
-4.10694848522307e-05
-1.5053838607217e-05
-3.71239522741149e-05
-4.40226251630983e-05
-5.18880046052495e-05
-3.18932880665196e-05
3.19747645741822e-06
-3.03819253960723e-05
-3.31046768911464e-05
-3.43796432841214e-05
-2.19825387361527e-05
-2.96297383819424e-05
-2.99660260826505e-05
-3.3422290682215e-05
-3.08801600969831e-05
-2.87779996805488e-05
-2.55143246116375e-05
-2.39674998134379e-05
-3.169926460178e-05
-3.12049734251897e-05
-1.08114654435808e-05
-4.13763135597634e-05
-2.72151772657668e-05
-1.90722147123435e-05
-6.48498042036425e-06
-2.93209511315313e-05
-2.71574538163483e-05
-1.04610573986147e-05
-2.32925171647652e-05
-4.2198486724314e-05
-7.44616726797009e-06
-2.75797312068088e-05
-3.59089211626091e-05
-2.28638188713291e-05
1.24822006726828e-06
-2.83721284874389e-05
-2.33022836121297e-05
-3.48450400312886e-05
-2.78157129237901e-05
-2.54050777710257e-05
-3.35158321784635e-05
-2.92340698692794e-05
1.93668025987947e-06
-1.77863119494827e-05
-2.39387426206324e-05
-2.72957106802277e-05
-1.43983469306701e-05
-1.18482542111927e-05
-1.8023547280368e-05
-6.6698691107967e-06
-1.21419987624964e-05
-2.14288733952768e-05
-9.19064767556247e-06
-3.47143822513334e-05
-1.94083586392048e-05
-7.24502998776438e-06
-3.14299150102742e-05
-3.09273801996281e-05
-1.73683031574105e-06
-2.63161095876046e-05
-1.07604012465256e-05
-2.97392645066681e-05
-3.71008470165598e-05
-2.8502284428461e-05
-2.06467770606494e-05
-1.06613444133684e-05
-2.18130238944387e-05
-2.93075656137582e-05
-2.18889461385879e-06
-4.04356655430806e-05
-2.64262152962199e-05
-2.4775803908713e-05
-4.21302390050167e-05
-3.55187867195134e-05
-1.63972899548924e-05
-3.47315771301105e-05
-1.13030745249857e-05
-8.68545619881694e-06
-2.50543922946333e-05
-3.07513801642864e-05
-4.46264786415556e-05
-2.43446854899883e-05
-1.22464405859535e-05
-5.35080039070842e-06
-3.79088355474433e-05
-2.03479221344104e-05
-1.51861147848956e-05
-4.77675575882735e-06
-7.09906072483268e-06
-1.9269896422018e-05
-3.7357695824689e-05
-1.47032951058896e-05
-1.90567579190171e-05
-8.04309900345184e-06
-6.56173947244713e-06
-6.30013540054437e-06
-2.68118914934454e-05
-7.4998993681768e-06
-1.79385988337585e-05
-2.44372083589894e-05
-2.76308313642726e-05
-2.44134332620302e-05
-1.69227973764791e-06
-2.84762295405004e-05
-2.63957398316697e-05
-3.11499129690936e-05
-1.99836460757068e-05
-1.11757451503732e-05
-3.07224117596818e-05
-3.50620866886667e-05
-5.64782237756977e-06
-2.35359157346469e-05
-2.07589780436312e-05
6.71415092869746e-06
-2.88825996064778e-05
-1.32879161263725e-05
-2.05674177373703e-05
-2.96858243028263e-05
-2.62361555476025e-05
-3.38481432308876e-05
-3.09198429364601e-05
-1.23441198105045e-05
-1.61801114107275e-05
-2.35956887551016e-05
1.10180073281075e-05
-2.2953232713633e-05
-3.82819000644992e-05
-3.52745371554875e-05
-1.78039269764655e-05
-2.98791424707261e-05
-1.70014600756449e-05
-2.45866875265101e-05
-3.02254001986865e-05
-4.84635501142351e-05
-2.22151220828462e-05
-1.10781335776e-05
-2.26021370158832e-06
-1.48209918115763e-05
-1.57806381793564e-05
-4.0639206902492e-05
-3.02822941787702e-05
-2.82571866854971e-05
-5.63998303958346e-06
-2.15202985548045e-05
-2.74278088374454e-05
-3.29522534770727e-05
-3.15683229617556e-05
-2.14453320726247e-05
-3.4033156221505e-05
-7.29818130992575e-06
-1.36908507481438e-05
-3.45497095294723e-05
-2.64080360813165e-05
-4.16634725616404e-06
-1.65821455874714e-05
-1.97100931201261e-05
-3.61724260990219e-05
-2.10082767264925e-05
-2.34617663285677e-05
6.16460784614826e-06
-1.38068659830837e-05
-1.60871023284788e-05
3.58974932255224e-06
-1.65478144514987e-05
-1.7133878119846e-05
-2.24809509413928e-05
-3.81876899769328e-05
1.98326782864174e-06
-1.67156972498003e-05
-5.95222277139356e-06
-2.4697589196038e-05
-3.61343331172951e-05
-4.52585372286644e-05
-1.47747585351495e-05
-3.25974650398261e-05
-1.52485107812554e-05
-1.68935762494461e-05
-1.785248068245e-05
-1.33808412173531e-05
-1.78274612753701e-05
-3.34847315895098e-05
-1.33279035502933e-05
-2.9249862889502e-05
-1.45911240907769e-05
-1.49359331328275e-05
-4.02827710236852e-05
-2.52399919411494e-05
-3.72268215498267e-05
-3.44910082739262e-05
-3.76988569666707e-05
-2.57988710775802e-05
-2.83504287150858e-05
-1.75697094869332e-05
-3.88346819603834e-05
1.23172289758267e-06
-2.78390389539149e-05
-3.08492408168439e-05
-3.23271299506688e-05
-1.05001886600976e-05
-2.06653843031417e-05
-3.52956625100768e-05
-4.13255653078035e-05
-2.04378405628695e-05
-2.96712906270664e-05
-3.77713580598176e-05
-1.21897857960804e-05
-1.55142475729823e-05
-3.42392160796777e-05
-1.96978220183416e-05
-1.07451423168262e-05
-3.13277382710232e-05
-7.64527723539504e-06
-8.53502749861206e-06
2.27712501647217e-05
-2.95255885410819e-05
-1.83790731114692e-05
-1.53471326939754e-05
-4.40598411749076e-05
-1.34447887887193e-05
-1.16392797088704e-05
-4.68404758357959e-05
-1.15117485339903e-05
-1.88793298436805e-05
-2.26091587527672e-05
-2.1971797758491e-05
-1.16173489832613e-05
-2.97470916232529e-05
-9.61839174639545e-06
-3.57017582605923e-05
-5.17904716661677e-06
-3.29110060853571e-05
-2.44663046421595e-05
-1.1796264416155e-05
-6.42459527822077e-06
4.47808601737741e-06
-2.48535688701827e-05
-2.28195522173302e-05
-2.61748962117216e-05
-1.35728364249431e-05
-1.94125350490621e-05
-4.27306351340693e-06
-1.30933990638333e-05
-1.30612053806284e-05
-3.64194470332051e-05
-3.33476213790838e-05
-1.60192545015875e-05
-1.63091994444192e-05
-1.18913371587631e-05
-1.52855983168666e-05
-2.74262033836317e-05
5.74204517117399e-06
-2.13849520063287e-05
-2.47724709298472e-05
-2.35061829770443e-05
-1.83958531848058e-05
-2.08907730728899e-05
-3.13024404910678e-05
-2.47661999243064e-05
-1.97264512396224e-05
-2.99398518126516e-06
-2.52155083097333e-06
-1.82779141628078e-05
-1.48073415854819e-05
-1.14207498652825e-05
-3.17393076646635e-05
-3.50998045779818e-05
-3.50603447043101e-05
-1.45197973821289e-05
-3.71322469100431e-05
-2.83703471011704e-05
-5.40747841123292e-05
-4.46727807519439e-05
-1.03806577154173e-05
-2.57643528554606e-05
-2.4650789363351e-05
-2.35317949792918e-05
-2.93129117106925e-06
-1.24343614181686e-05
-2.47370396373592e-05
5.5614375871093e-06
-1.65399342147198e-05
-3.43208830723703e-05
-8.60016132433178e-06
-2.19000290145801e-05
-2.61380652025559e-05
-2.53287705390183e-05
-2.82274135634834e-05
-2.6060154838388e-05
-3.38877648400452e-05
-6.47106615082799e-07
-1.20308635160621e-05
-1.64979041033289e-05
-2.88507574756817e-05
-2.19059507862153e-05
-2.89440010821898e-05
-2.75974575559643e-05
-1.03097057996529e-05
-3.26262357360123e-05
-7.56591949679139e-06
-2.72558564588681e-05
-9.89472952559328e-06
-2.17571031188746e-05
6.22106995249446e-06
-3.84078108066786e-05
-1.90647085577534e-05
-4.54656541288025e-06
-2.40880271628728e-05
-1.09214959098615e-05
-1.83381867442946e-05
-1.77879570745699e-05
-1.49396638736903e-05
-1.77014093587122e-06
-4.29898884493886e-06
-5.92941982725003e-06
-1.66807966128479e-05
-1.81081504154077e-05
-2.08913054616987e-05
-2.54538647075801e-05
-2.0767076593584e-05
-2.15442893058613e-05
-1.19014877647236e-05
-4.63397522817148e-05
-1.04802193411967e-05
-4.95573939215035e-05
-1.20210002079635e-05
-2.10385102730727e-05
-1.061174798363e-05
-1.72427228196592e-05
-2.89848417615298e-06
-3.16671048501265e-05
-3.74860052974984e-05
-1.86514378650756e-05
-1.39556956410931e-05
6.22376204033418e-06
-1.58082701792253e-05
-4.00998386433248e-05
-3.23382902294381e-05
-2.38639698870511e-05
-1.7502755083398e-05
-9.81034364823569e-06
-3.50432170992248e-05
-3.75251853183698e-05
-2.15698240634809e-05
-1.45703905370627e-05
-3.78649493590547e-05
-3.42602336545297e-05
-2.99590621486207e-05
-2.60753032976178e-05
-3.42083916288066e-05
-2.16189503993998e-05
-1.21284373129744e-05
-2.66647780663051e-05
-2.67143434937249e-05
-1.29174734363666e-05
-2.37139951867691e-05
-2.33133739633832e-05
-2.95287905111858e-05
-2.77934530569254e-05
-3.39951162605865e-05
-6.32890996115988e-06
-3.20559410960767e-05
-2.42826888280145e-05
-1.90788757982975e-05
-2.66023188474773e-05
-1.97200674617295e-05
-2.93065757201192e-05
-2.42184590667392e-05
-2.43656136029833e-05
-2.14657234807849e-05
-2.07704973612036e-05
-1.19668043367263e-05
-1.37847440480588e-05
-3.9139274574353e-05
-3.231808727852e-05
-2.02673076978759e-05
-3.7382249071989e-05
-3.54963304570914e-05
-2.58192343655817e-05
-2.71639210486051e-06
-2.80591993880419e-05
-2.16959018852252e-06
-1.17476614198953e-05
-2.01043032354483e-05
-2.61521810402681e-05
1.37670080297619e-06
-1.4510281040603e-05
-1.21109365235502e-05
-3.206677544282e-05
-2.52394927901101e-05
-3.07653168497427e-05
-2.28065240355659e-05
-1.28461221632419e-05
-2.28537166837752e-05
-5.89452994666505e-05
-2.73027229006698e-05
-2.61645808309695e-05
-2.85947099863494e-05
-1.24677472718109e-05
-2.94350073098473e-05
-2.88909765731823e-05
-3.57025127550856e-05
-1.54172674007559e-05
-1.90910797232284e-05
-4.64084905747689e-06
-2.37659160648717e-05
-7.04618098742755e-06
-8.45369725861037e-06
-4.99402538598659e-06
-2.8063980172152e-05
-4.53402663447994e-05
-3.58706983128222e-05
-1.56368460675932e-05
-1.95718258216443e-05
-4.24436943526356e-05
-1.68869883038624e-05
-2.90794803304386e-05
-3.88028939256623e-05
-3.16847585791725e-05
-5.11096017236065e-05
-1.22692695698111e-05
-1.14627640036657e-05
-2.84350093788535e-05
-1.52459066869181e-05
-2.23894248857266e-06
-3.10397348073088e-05
-2.12536689581995e-05
-1.56778648888985e-05
-2.44125074478477e-05
-3.50226294344337e-05
-1.48056019959804e-05
-1.8959431745931e-05
-3.25693140494669e-06
-3.08718671983755e-05
-2.27045333204948e-05
-1.62950232622889e-05
-3.26653202603981e-05
-2.20204450996585e-05
-3.97265565243185e-05
-2.16003561865065e-05
-1.9310726470364e-05
3.0376382816086e-06
3.36158063991781e-06
-3.13588614623476e-05
3.30523291358252e-07
5.44753735470506e-06
-2.94612380968578e-05
-3.52196169197122e-05
-6.40798927606239e-06
-3.42272877251154e-05
-8.24293771173442e-06
-5.09671523396014e-06
-2.89922186755282e-05
-2.00702203707992e-05
-3.89155111312265e-05
-8.5125174128328e-06
-3.57828813175298e-05
-1.49834067040042e-05
-2.93220750013772e-05
-3.16051860884492e-05
-3.05302193312587e-05
-3.58557516358532e-05
-5.49436154671365e-06
-3.7294804927683e-05
-2.39098339294987e-05
-2.23642105841164e-05
-3.87129146034012e-05
-2.8453332206499e-05
-1.16913786701362e-05
-2.65777012798342e-05
-4.74193847006588e-06
-1.77975198174296e-05
-1.44907017531761e-05
-1.91280922884318e-05
-1.49468102375946e-05
-2.09915485024278e-05
-1.79427472879575e-05
-3.3854878179727e-05
-1.01602123431308e-05
-1.44352274791352e-05
-1.16466306499176e-05
-1.59093834020794e-05
-3.37883881274899e-05
-1.79281722832349e-05
-1.42245897247243e-05
-1.69459715927798e-05
-2.48141605207241e-05
-4.60098674207842e-05
3.80177365881994e-06
-1.31602616726203e-05
-2.34269947630811e-05
-3.42170818213378e-05
-1.30594085124236e-05
-2.77446108174671e-05
-1.25708088152319e-05
-5.42436882139387e-06
-2.62794985992016e-05
-5.74600679634116e-06
-3.87089589403167e-05
-3.93966963781289e-05
-1.52236741108211e-05
-2.14171091224195e-05
-3.90868465226364e-05
2.78206984002096e-06
-1.74714217899156e-05
-1.30835782809426e-05
-1.78017065056029e-05
-2.07662958120066e-05
-2.29891997891606e-05
-1.94424179335017e-05
-7.03807110866949e-06
-2.98114373970207e-06
-1.60608439150288e-06
-1.23637960671219e-05
-2.73311038585399e-05
-8.84324349635448e-06
-2.77283757530261e-05
-4.5725814470223e-05
-1.39638567857439e-05
-9.43229982087889e-06
-3.58273211892797e-05
-2.04629905647625e-05
-1.35462530088968e-05
-2.64364712486203e-05
-3.91134956706445e-06
-3.55704808705372e-05
-1.13549551405388e-05
-1.82262022471525e-05
-2.85789587014334e-05
-4.17060368859967e-05
-4.96997328389076e-06
-2.57676085383538e-05
-1.83608790014904e-05
-5.19046992448741e-06
-2.6425968970153e-05
-1.49079168890367e-05
-3.27553770633881e-05
-1.17631378948009e-05
-3.43467366618217e-05
-1.6227154997887e-05
-2.49538526736355e-05
-1.67222018508397e-05
-2.88199951717038e-05
-2.14230935220687e-05
-1.23447158812726e-05
-3.1276304765382e-05
-2.02170947817165e-05
-1.07950602833564e-05
-1.91848581656733e-05
-4.35366592325622e-05
-2.95851000888495e-05
-1.51658602235157e-05
-2.29939009274307e-05
-1.46951502660246e-05
-6.03221423626637e-06
-5.42262158842084e-06
-3.52971447372302e-05
-1.96108744362621e-05
-3.78892398280097e-06
-1.26113581569769e-05
-3.06956706302871e-06
-1.52936388042709e-05
-1.81685485619305e-05
-4.09972099349772e-05
-8.32718557311642e-06
-2.35414371709414e-05
-2.53825373420847e-05
-2.01167097012525e-05
-2.60240489024919e-05
-1.44978209699169e-05
-2.0704969355903e-05
-2.26465598492672e-05
-3.97971436016006e-05
-3.26552842804756e-05
-2.85515129457967e-05
-2.764474353544e-05
-1.77819941818824e-05
-2.76845629560538e-05
-3.05097527177607e-05
-2.7475175027067e-05
-1.2933742453856e-05
-4.6837908625467e-05
-1.86083647776346e-05
-3.11818805990292e-05
-1.32103838601014e-05
-1.42833134525023e-05
-1.39311362965701e-05
-2.20871793375681e-05
-3.0435668973623e-05
-9.22101065046125e-06
-2.00540639324729e-05
-1.1212824325907e-05
-1.86898802304406e-05
-1.67056423627098e-05
-2.07871853502078e-05
-1.77846846001778e-05
-1.60609417046876e-05
-3.18291823751279e-05
-1.88930239146488e-05
-1.08684565071602e-05
-1.58177849414474e-05
-1.42781897138766e-05
-1.98043974543773e-05
-2.11922104743081e-05
-3.2129419235664e-05
-1.01593916389421e-06
-1.1929846626181e-05
-1.10461029760094e-05
-1.52205907645686e-05
-1.54801595149974e-05
7.38914544502888e-06
-1.38988208515296e-05
-2.36989740147735e-05
-9.74650535422481e-08
-2.762617477983e-05
-3.60679565945006e-05
-3.57748156535804e-05
-2.60275826554925e-05
-3.66175671549516e-05
-1.85631128463529e-05
1.06021211747402e-05
-3.25714283696536e-05
-2.7424839122143e-05
-2.94149034518618e-05
-3.57074446796438e-05
-3.6754761373152e-05
-2.25432394567295e-05
-1.73043304032855e-05
-2.71309570738762e-05
-1.19726891674216e-05
-1.93066338108353e-05
-5.44351338220917e-06
-1.86674118317231e-05
-2.33604232777416e-05
-2.40002082590058e-05
-3.95507710611431e-05
-7.26687808012923e-06
-8.29258451703268e-06
5.93133782848992e-06
-5.26886798867526e-05
-3.3557113918585e-05
-2.3900662004715e-05
-3.66010494130104e-05
-1.33713041244893e-05
-1.79429242458745e-05
-3.98437649530886e-05
-2.56369637290732e-05
-2.4090903324885e-05
-7.93461096048452e-06
-3.23124971931177e-05
-1.45176511469697e-06
2.88254910264562e-06
-3.75875825373999e-05
1.81522529121031e-06
-1.06895763260317e-05
-3.37963810778444e-05
-3.50244915815528e-05
-1.06997112362859e-05
-2.46584066683473e-05
-2.85003102672064e-05
-1.09969785218968e-05
-1.56677350577304e-05
4.07761156710744e-06
-2.68792071446629e-06
-2.59796778288472e-05
3.52685392705841e-06
-1.307037258136e-05
-3.25430002377201e-05
-5.18073522340586e-06
-3.41689286306773e-05
-1.0485891986481e-05
-2.22096341659589e-05
-3.69464904414545e-05
-1.60724997185956e-05
-1.4917569195766e-05
-1.35086323928092e-05
-3.2065167566745e-06
-2.03765147618724e-05
-1.94530349549056e-05
-2.02931745771392e-05
-3.30462791813229e-05
1.27775955986283e-06
-2.11625414841548e-05
-2.13916323990458e-05
-4.57500603055961e-05
-2.24139231420144e-05
-8.5958360164052e-06
-1.06645936956089e-05
-1.38146323694678e-05
-3.6211354629626e-05
-1.09279123073152e-05
-4.02495267489473e-05
-4.82624883855044e-05
-1.90402141091781e-05
-2.4289435560158e-05
-2.43089572459988e-05
-4.26955383654816e-05
-3.96347408809917e-06
-1.81547450017684e-05
-2.55547198979335e-05
-4.06793701289513e-05
-1.3590083294832e-05
-3.80348660273345e-05
-2.61631763372103e-05
-4.05191862474545e-05
-1.5936633630014e-05
-1.5491646185689e-06
-3.38463676656693e-05
-1.92403094165023e-05
-3.57590458575548e-05
-1.87502868582384e-06
-1.79150337992317e-06
-2.38850516269535e-05
-2.09651296985664e-05
-9.76216051194748e-06
-2.42070212617525e-05
-1.16419707120922e-05
-1.51696782077226e-05
-1.64465371889491e-05
-3.63116621124634e-05
-1.7589050529373e-05
5.93330871548007e-07
-5.25747847150788e-06
-2.22611374717423e-05
-2.04929142142442e-05
-2.81025435493765e-05
-3.71681404733998e-05
-4.41726678745915e-06
-2.5372985451283e-05
-3.60283882895277e-05
-3.86802695617651e-06
-1.22759275218015e-05
-1.24017830945451e-05
-1.34173343253115e-05
-4.0728162926729e-05
-3.37296295165245e-05
-3.04617827582051e-05
-3.24980977773244e-05
-2.19672442858285e-05
-4.16503321235747e-05
-9.86506470359319e-06
-1.83162573674667e-05
-2.54336087083939e-05
-6.81168014700545e-06
-1.42290696067225e-05
-2.71722987984297e-05
-7.23925058330583e-06
-2.92386169707514e-05
-5.90135844562184e-06
-3.21680287337531e-05
-9.48991290085492e-06
-2.13619668673764e-05
-3.5723692224662e-05
-5.50936722717977e-06
-1.89740524400005e-05
-2.29496680640074e-05
-1.29486832715462e-05
-1.44040010801906e-05
-2.19098852626363e-05
-1.04250650050849e-06
-2.08898147392308e-05
-7.68148910807177e-06
2.72585870044311e-06
-1.43431560486998e-05
-3.66903837587306e-05
-3.04989206057111e-06
-3.34855086304571e-05
-3.2987619706354e-05
-5.43438398755764e-05
-1.92638421725642e-05
-1.08552837312628e-05
-4.5292085191246e-05
-6.32230024003437e-06
-1.20939003047465e-05
-3.77076133086414e-05
-3.08777525128409e-05
-1.0538401150831e-05
-1.54425807185261e-05
-1.64420151223963e-05
-3.92480980818505e-05
3.40345075364265e-06
-4.41546098854574e-06
-2.12475391520926e-05
-2.4938771930719e-05
-3.44498923262231e-05
-2.00533091194272e-06
-2.24225781231297e-05
-1.67236567044111e-05
5.26787943905287e-07
-1.96421023160437e-05
-2.6630209328412e-05
-2.1638521413688e-05
-4.25887733839641e-06
-6.2420666980913e-06
-2.47628372466094e-05
1.37855181182005e-06
-1.68617502452498e-06
-3.86989714671171e-05
-2.71759431307895e-05
-4.22029752909066e-05
-2.78147375555056e-05
-1.50933109372092e-05
-2.88443459922479e-05
-3.35934022771742e-05
-1.27972786052347e-05
-2.81884910317952e-05
-1.22137652175972e-05
-1.97555655886939e-05
-1.41736139193097e-05
-8.21254428301232e-06
-1.11046721513071e-05
-1.03772054396224e-05
-2.9629585120006e-05
-3.74749902275933e-05
-1.51824354984794e-05
-1.6500676726204e-05
-3.75907624393125e-05
-6.34100490243349e-05
-1.42069406205532e-05
-1.93241189478131e-05
-3.35812735750812e-05
-1.53336192656654e-05
-1.35675231583946e-05
-3.41471441930109e-05
6.28350032193693e-06
-2.98898965614749e-05
-1.89577649056916e-05
-2.48740097626763e-05
-3.00658826069226e-05
-3.63259631162328e-05
-1.46018790291585e-05
-2.26772101575528e-05
-2.41502234938794e-05
-1.30840636111696e-05
-4.09538559325853e-05
-3.24408971819536e-05
-3.42537504642087e-05
-1.0371530173611e-05
-2.00562939964706e-06
-1.8798285854895e-05
-3.88002497325309e-05
-3.57180541838372e-05
-3.6149656728064e-05
-1.68967496434519e-05
-4.03065936471726e-05
-1.3572705359239e-05
-2.54713773516115e-05
-8.05954224265709e-06
-1.90913363416756e-05
-4.39023303838246e-05
-1.15857146378127e-05
-2.68504469631941e-06
-8.51005306301484e-06
-2.3247720396561e-05
-1.86840262654155e-05
-2.02568783793126e-05
-4.67599245966734e-05
-1.60624730754292e-05
-7.33573194326818e-06
1.1335567072521e-06
-1.87510322472748e-05
-3.36773635072456e-05
-2.16106177847928e-05
-2.73113419328157e-05
-3.04445614584642e-06
-2.12624314004069e-05
-2.8804768718377e-05
-1.64844558814101e-05
-2.75870987247948e-05
3.05154469828012e-06
-8.04676106612719e-06
-1.36123139419077e-05
-3.2520410812387e-05
-2.53539749446596e-05
-1.04449175987053e-05
-1.73973461193418e-05
2.18869767698743e-06
-1.4723906878317e-05
-1.7784582551518e-05
1.24673355379957e-05
-1.64746720825901e-05
4.21365685319305e-06
-1.60329834176185e-05
-3.63337713626953e-05
-1.31028465791318e-07
-3.28957571501319e-05
-1.63242730588363e-05
-1.23475560180388e-05
-2.1512943545102e-05
-1.63345263765765e-05
-1.97988508686499e-05
-1.95593079846723e-05
-2.81785222282284e-05
-4.22508200756712e-05
-3.24854371260238e-05
-1.3818201654588e-05
1.44872225213517e-06
-1.9240691987632e-06
-2.2938783801137e-05
5.63133481742905e-06
-4.39971676322491e-05
-1.27813765324062e-05
-5.31694677677672e-06
-1.16845943220849e-06
-1.20995682259719e-05
-1.92695259616519e-05
-1.49582031428351e-05
-2.64785234236777e-05
-5.21851312983357e-06
-2.17003099150066e-05
-4.0435152739874e-05
-1.96499635325631e-05
1.37213009295522e-05
-1.44967485745596e-05
-1.50993153024429e-06
5.78151725428496e-06
-9.38310976493838e-06
-1.73752823672425e-05
2.28631431580313e-06
-2.25279298844619e-05
-3.39623373302783e-05
-2.29359655588938e-05
-4.22255426566196e-06
-2.37539559814783e-05
-1.41106694053569e-05
-1.38010510749296e-05
-3.45833318475311e-05
-1.38947032727892e-05
-2.50758368688293e-05
-1.76752072815452e-05
-8.16726121286742e-08
-1.39736605275545e-06
-2.08216318782346e-05
-1.43110707729282e-05
-1.26543362511631e-05
-2.06303943498372e-05
-3.44889668255357e-05
-2.86252021208626e-05
-2.67240117911804e-05
-1.97223605062728e-05
-1.64726637504817e-05
-2.53870668077436e-05
-3.01814466877221e-05
-2.70886507806662e-05
-2.98162289864524e-05
-2.77891623898847e-05
-3.37250621873503e-05
-2.60297274399653e-05
-2.76861188834513e-05
-1.59613013563881e-05
-3.379464881318e-05
-4.08460393164518e-05
-3.88088260466303e-05
-3.38269315544846e-05
-1.08326980107092e-05
-2.60528972991385e-05
-2.61893794061183e-05
-3.45041895922722e-05
-3.59080060432481e-05
-6.07047019180103e-06
-1.28881587347382e-05
-2.97106764232915e-06
-3.69544166640918e-05
-1.17328563165831e-05
-1.43436126404926e-05
-1.1774903663653e-05
-3.06102578514087e-05
-2.43123306653412e-05
-3.01472954654773e-05
-2.46696782989979e-05
-7.88752802195052e-06
-1.35217561293061e-05
-3.48888372253977e-05
-3.91022832327978e-05
-1.51911905435098e-05
-2.18684959933424e-05
-1.49021692985967e-05
-2.86916935279489e-05
-7.00755638606109e-06
-3.07121981034621e-05
-3.67454226651714e-05
-2.39328826868552e-05
5.06514575986131e-06
-2.62597110202367e-05
5.67833790560181e-06
-1.77296528613742e-05
-2.68493365955009e-05
-4.32652370251769e-05
-2.6869416442199e-05
-4.42605122676935e-05
-3.39074240043565e-05
-1.72680685469165e-05
-5.59105914932072e-05
-2.87711450378264e-05
-4.10598439379364e-06
-2.66240709133072e-05
4.11649168132996e-06
-1.78898146497905e-05
-1.80063711773876e-05
-2.69815046722373e-05
-3.20525098701271e-05
-9.42442996891302e-06
-2.18711176487578e-05
-4.13782940010607e-05
-4.74584686810804e-05
-1.17263192393932e-06
-1.44100582441961e-05
-6.9994795777093e-06
-2.35440020218844e-06
-1.29541892712253e-06
-1.76117448822562e-05
-1.9735600085464e-05
-2.39094207222623e-05
-3.09855889007017e-05
-2.43927990382491e-05
-2.38180194927022e-05
-2.97124507268112e-05
-1.51749666375367e-05
-1.91963032963969e-05
-3.47257565703562e-05
-2.12475522285536e-05
-2.81700946467194e-05
-1.70969972997241e-05
-1.99498684756474e-05
-2.84305946849645e-05
-3.08971674896762e-05
-1.65857411266939e-05
-1.9167054519386e-05
-2.00022932749065e-05
2.01080058353741e-06
-1.52792638020627e-05
-2.88623830552802e-05
-8.67268247549398e-06
3.41543457497528e-06
-1.09048724411553e-05
-3.15926992856916e-05
6.48873260634497e-07
-1.05142116901039e-05
-1.53204716510175e-05
-2.42826906684342e-05
-8.2867681747625e-06
-3.38436851540746e-05
-2.14774318999804e-05
-1.1887377115633e-05
-1.80705853830609e-05
-9.92409734061221e-06
-1.12688072723639e-05
-2.49105210503492e-05
-7.77329744707022e-06
-3.94230772789988e-05
-3.15616348799193e-05
-1.04501084846495e-05
-6.02110640414251e-06
-2.37589840399902e-05
-3.1612622335756e-05
-7.18523576305913e-06
-3.7303584763507e-05
-1.65236763442393e-05
-3.25144802158893e-05
-3.37234347218761e-06
-1.37059099982325e-05
-3.85729309891533e-05
-2.39015196010326e-05
-3.76751478040736e-06
-3.70194437551364e-05
-2.0036935836059e-05
-5.21820596167964e-06
-1.43508878238922e-05
-3.48827590238936e-05
-2.14944647256333e-05
-2.11808894313739e-05
-1.69439938842361e-05
-3.54599681327733e-05
-2.42920563607658e-05
-2.5297594379474e-05
-6.23463222937889e-06
-2.11961428790727e-05
3.23810374906049e-06
-2.19404560216773e-05
-3.56035488978598e-05
-2.11152126088861e-05
-2.98240642869337e-05
-2.66504080913021e-05
-3.87635198024821e-05
-1.42520760569401e-05
-3.20046526549748e-05
-2.23282537413374e-05
-1.11786590039247e-05
-3.64349042773416e-05
-1.32890875536473e-05
-4.1771658216873e-05
-2.0674014200642e-05
-4.60941458197434e-05
-9.84933625450033e-06
-4.00516531387386e-05
-2.40052589976074e-05
-1.71644685034151e-05
-3.32526535772063e-05
-1.34743160524802e-05
-3.12867912677361e-05
-2.53149856632697e-05
-1.12916374260949e-05
-1.13950357510673e-05
-4.55133988504885e-05
-3.04820053310068e-05
-2.71134279512144e-05
-2.4176736956225e-05
-1.06242765181267e-05
-1.36323379403859e-05
3.80227536787832e-05
-3.20499548813094e-06
-3.57318011505839e-05
-2.40750642750835e-05
-2.85539926926599e-05
-2.10575896746324e-05
-1.77409291248521e-05
-2.36331464372661e-06
1.14074765269231e-06
1.30627569374992e-05
-2.24140592961545e-05
-2.78498987161467e-05
-1.26396038046957e-05
-2.69049206285423e-05
-1.50266163200626e-05
-3.42185490568612e-06
-1.16619564597828e-05
-2.1214056091904e-05
-2.61449155774606e-05
-3.44719066901065e-05
-5.63050483085211e-06
-3.82061590046955e-06
-1.61309040752438e-05
-2.47268999277477e-05
-3.60294568477438e-05
-2.01719362646826e-05
-9.00714086427557e-06
-2.68419408324056e-05
-2.77217240656137e-05
-1.82746558471402e-05
-3.34526979860892e-05
-2.47314205387701e-05
-2.83505264176213e-05
-1.16625389722657e-05
-2.48075403832293e-05
-4.6737405168082e-05
-9.10604819871676e-06
-1.52060064607616e-05
-2.48692183554726e-05
1.1532166627709e-05
-1.82541977200662e-05
-2.52781580621718e-05
-1.8797663265504e-05
-1.63478606475759e-05
-1.13324321712423e-05
-9.0858346715794e-06
1.93697943453214e-05
-3.65455366004179e-05
-2.88861091094511e-05
-2.32940852266293e-05
3.07192797117122e-06
-2.90611581282306e-05
-2.21604202599791e-05
-4.53224508915956e-05
-4.0896058172404e-05
-2.25570767088685e-05
-2.84277850757493e-05
-3.10669951129503e-05
-3.48206397681283e-05
-1.71402906219212e-05
-2.61446369344943e-05
-7.52224925868404e-06
-1.11804186204956e-05
-2.67821624097018e-05
-1.71715327977772e-05
-2.31147466326425e-05
-2.13717328869542e-05
-1.95532511524317e-05
-2.59381437567805e-05
-2.05537784570032e-05
-1.75493043507904e-05
-2.43483040775369e-05
-2.72166810311317e-05
-6.71587843349937e-06
-2.1265533083438e-05
-3.11132422045432e-05
-1.72743766313639e-05
-5.98358502893614e-06
-9.98077191680922e-06
-1.406979121568e-05
-1.29545812835536e-05
-1.35490005542721e-05
-2.19022807961023e-05
-3.64941371045214e-05
-9.13247440225243e-06
-1.39959968059111e-05
-7.13112048703581e-06
-2.15457458898374e-05
-3.27363088925813e-05
-3.95607009041971e-05
-1.8610654038385e-05
-1.51950271226603e-06
-8.53324938876564e-06
-2.80750349458439e-05
-2.99049528239871e-05
-1.6206018239175e-05
-2.33988015480042e-05
-3.60808050143748e-05
-7.36674668572454e-06
-2.09767517043077e-05
-4.05299597748756e-06
-4.38060841840713e-06
-1.78669083514851e-05
-1.7133443410444e-05
-2.18035904180027e-05
-1.57408400621111e-05
-2.16202105832301e-05
-3.59812631169352e-05
-2.36469457348943e-05
-6.14740616092845e-06
-2.38356553803066e-05
-3.79499381220047e-05
-2.06293137559977e-05
-8.12024530109464e-06
-1.17976994357503e-05
-1.62520547730059e-05
-1.53637578608705e-05
-2.50150790371591e-06
-3.44556398377836e-05
-2.12112130124513e-05
-1.70452886442443e-05
-3.73700366016505e-05
-3.72857734327984e-05
-5.30599325181437e-05
-3.14958498319552e-05
-1.85215465767731e-05
-2.33048201095261e-05
-2.87566765048753e-05
-7.56232090487968e-06
-2.6230097689954e-05
-2.13730501328944e-05
-1.70120283274309e-05
-4.57439117920664e-05
-2.63772895579763e-05
-2.79205385154136e-05
-5.14954576335788e-06
-1.09619151874147e-05
-1.60123769171295e-05
-3.96383979030866e-05
-2.00060541339636e-05
-2.49908733736606e-05
-1.76956461607489e-05
-1.53336207691448e-05
-3.08266810987381e-05
-2.85103814301132e-05
-2.11037756970851e-05
-1.7103576577502e-05
-8.14016684801253e-06
-1.51690755307063e-05
-1.15418448108594e-05
-2.56336353241689e-05
-4.94504421894112e-05
-1.97488800696724e-05
2.41495052910671e-06
6.71252806621174e-06
-4.29311223671131e-05
-3.06383353253856e-05
-1.58385298713842e-05
-1.94793864287559e-05
-1.65013634948597e-05
-2.59000422288773e-05
-2.78329092730964e-05
-3.07328160635705e-05
-1.7193493847122e-05
-1.69785973707401e-05
-2.86549534670703e-05
-3.53902100243211e-05
-1.73748242125369e-05
-2.72108813779349e-05
-2.55297421459085e-05
-2.89536714327186e-05
-3.15277180142282e-05
-1.89562752952428e-05
-1.48649662287651e-05
-4.02348830535983e-06
-2.05396258053059e-05
-1.2623856277146e-05
-2.58527416153554e-05
-3.52609284407795e-05
-1.57311746907469e-05
-3.39517762926524e-05
-1.99021333643021e-05
-1.44035807694913e-05
-1.19236976987934e-05
-1.62719550534021e-05
4.00044236085652e-06
-1.4958946143426e-05
-2.22418472887571e-05
-1.93903429533048e-05
-1.83478588856021e-05
-2.38344395160603e-05
-6.59434272492665e-06
-1.81283149544547e-05
-2.70647366417782e-05
-2.31444690050417e-05
-2.40241778254664e-05
-3.88350121157006e-05
-1.94348970399241e-05
-2.68148790452427e-05
-7.91171397449831e-06
-1.97520342554443e-05
-8.39949254158538e-06
-2.07126169224175e-05
-2.55212492407842e-05
-1.80359298861802e-05
-3.98248337940601e-05
-9.69318811430706e-07
1.00282293947192e-05
-1.96976275821137e-05
-1.22685631620212e-05
-2.39878530000625e-05
-1.9315433065624e-05
-1.82159040355882e-05
-2.63161538856117e-05
-3.5757463576297e-05
-3.05345249461711e-05
-1.08260415965366e-05
-1.34047171174033e-05
-1.7430146520292e-05
-2.35372486839406e-05
-1.97330057459221e-05
-9.49184197967582e-06
-1.59425720248332e-05
-1.76374694811785e-05
-2.29570675493335e-05
-2.36548881943901e-05
-3.30903037260745e-05
-5.8281137274664e-06
-7.54124641414016e-06
-9.88859112315694e-06
-2.39325406519515e-05
-1.58188829068682e-05
7.75320745172011e-07
-1.96886174002125e-05
-3.55536795054185e-05
-2.21375805303869e-05
-2.01965169570692e-05
-1.87319506549848e-05
-1.78047785158941e-05
-4.10816933071789e-06
-3.63570674826462e-05
1.75006559304565e-06
-2.48820493922916e-05
-2.18361320010337e-05
-3.70768979347611e-05
-7.16366117824136e-06
-2.61812897190568e-05
-3.17213154747611e-05
-1.08551487004e-05
-3.76098901539492e-05
-1.43004566539673e-05
-8.94621451939235e-06
-3.10571957580144e-05
-2.37524934114473e-05
-2.22298783043574e-05
-1.89258978715605e-05
-2.19818409690325e-05
-7.63854480310969e-06
-3.10350418579511e-05
8.43028042560448e-06
-1.22192027241108e-05
-2.7960941213348e-05
-9.67939189856339e-06
-1.40456180462863e-05
-2.99316732177431e-05
-2.36392201689054e-05
-9.75025992190683e-06
-4.04857344330232e-05
-2.91714231016056e-05
-1.01384927822509e-05
-2.26537368781719e-05
-2.19787596981193e-05
-7.86824681668324e-07
-3.72308377229008e-05
-9.93402152774509e-06
-3.41766188460375e-05
-2.32718188005696e-05
-2.85216451619777e-05
-3.2305815506124e-05
-7.61845293625561e-06
-3.84951102610646e-05
-2.23543477060606e-05
-2.6718373596949e-05
-4.56202532965721e-05
-1.22282882292534e-05
-8.87011332232591e-06
-1.07226435450961e-05
-1.53741397496028e-05
-8.87376417557688e-06
-2.74784831447631e-05
-3.18805680069171e-05
-9.4019881981275e-06
-1.62902780936173e-05
-3.43838635257883e-05
-3.43630582685575e-05
-1.41429099112975e-05
-1.37234366418465e-05
-1.72461517196808e-05
-3.46591043533164e-05
-1.46780519835679e-05
-4.67297071877653e-05
-1.79409297111568e-05
-1.95597205718942e-05
-2.9767732475126e-05
-3.10843487793157e-05
-2.85866076969388e-05
-1.40961482608594e-05
-1.28812498247449e-05
-2.66699970563461e-05
-3.72550237297318e-05
-2.78320897147528e-05
-5.87712973575941e-06
-4.8725534864662e-05
-2.11522650854187e-05
-2.70102251656022e-05
-1.93089543741871e-05
-3.03887580024439e-05
-8.85214767603978e-06
-2.95325844451011e-05
-2.68392808728943e-05
-8.75902438707949e-06
-1.23367301090419e-05
-3.22062102610314e-05
-7.69243119283832e-06
-1.79955643010399e-05
-2.14630715087675e-05
-3.2649151813374e-07
-2.37495624946768e-05
6.73119606052144e-06
-3.41866457334009e-05
-2.51421575366817e-05
-3.10658758190529e-05
-2.07471713988627e-05
-1.36021025682722e-06
-2.0452803896192e-05
-7.34660268998646e-06
-4.73135828085216e-06
-2.18774675501963e-05
-2.5685476306362e-05
-5.56365226865261e-06
-3.8231326403679e-05
-3.63467124610493e-05
-2.82256748928513e-05
-2.10531497784843e-06
-5.30727534522392e-06
-3.41432901450141e-05
-1.26752717276494e-05
-2.7041610317264e-05
-5.2004147936428e-05
-2.35832290116351e-05
-1.42843038440489e-05
-2.8558109504525e-05
-1.40837400818398e-05
-2.82275482401322e-05
-4.34778545558155e-06
-2.24589307617474e-05
-8.3980803027718e-06
-1.37997677968621e-06
-2.56215783049728e-05
-7.35563108946036e-06
-5.20131479076659e-05
-1.72743224220124e-06
-1.10124150255e-05
-1.29905257514754e-05
-1.54521483875131e-05
-3.26404679732116e-05
-1.8389005035916e-05
-1.61076570734836e-05
-1.63979743199139e-05
-1.72128442965059e-06
-6.50950410171826e-06
-2.19736564775456e-05
-2.63455021920661e-05
-1.07298714608492e-05
-2.22638195270449e-05
-1.75992186151138e-05
-3.7611176939665e-05
-3.95775346220428e-05
-2.94216482626792e-05
-2.27621876056825e-05
-3.29568805123389e-05
-4.17728159215935e-05
-9.22045249027352e-06
-2.60380511826745e-05
-2.1483746106297e-05
-1.56010091550509e-05
-2.52939483384337e-05
-3.0790577260833e-05
-1.87650421292052e-05
-4.36872488148414e-05
-3.13792337136589e-05
-3.1314563288996e-05
-2.05636342295939e-05
-2.30816549261782e-05
-2.5490007524347e-05
-1.21530317099888e-05
-4.25061352741272e-05
-3.90130502673562e-05
-2.29168322900163e-05
-1.43306846405204e-05
-2.73646997097165e-05
-4.91946448191103e-06
-3.27985979025986e-05
-2.72195301974691e-05
-1.47259242852072e-05
-2.92795943140217e-05
-2.27213739054901e-05
-2.00946652280115e-05
-1.72229495153174e-05
-3.53381462561204e-05
-2.84090483020288e-05
-2.04031668550947e-05
-3.51387524411767e-05
-2.57126711688033e-05
-1.00870548816962e-05
-2.13730960649163e-05
-4.59199990216325e-05
-2.93315468853647e-05
-2.33737936644538e-05
-3.03948380559807e-05
-4.64938879371623e-05
-3.5637832809418e-05
-1.9475361899935e-05
-2.46644737066562e-05
-1.84971283037894e-05
-1.73146331962851e-05
-1.21816393538338e-05
-4.1351369947087e-05
-2.26745524874226e-05
-2.85490640994152e-05
-9.44279994981867e-06
-8.18232767789229e-06
-2.73418043517697e-05
-1.53384889823086e-05
-2.43559483325589e-05
-4.41091323166478e-05
-2.27006939619239e-05
-1.62467779769016e-05
-1.75200400781401e-05
-3.26099668028184e-05
-1.61600058728746e-05
-2.27440939124603e-05
-2.08301444212453e-05
-6.95576481681844e-06
-1.20170838087276e-05
-1.31490453230956e-05
-3.80875605319463e-05
-7.74461879029626e-06
-3.35351315507899e-05
-2.38320499094415e-05
-6.57395204575989e-06
-8.97463409148168e-06
-6.67641023256389e-06
-2.7240108852332e-05
-2.53916911459066e-05
-8.80603386387399e-06
-5.07816080357959e-05
-2.63657639106607e-05
7.46137721798581e-07
-3.89268764796293e-05
-4.15678636732833e-05
-3.29863788003857e-05
-2.7162360319522e-05
-3.03587246476059e-05
-3.27293734344612e-05
-1.9568422489186e-05
-1.57420593979427e-05
-9.63941416093771e-06
-1.51822255797718e-05
-1.00391881948364e-05
-4.3156720185051e-05
5.61686034086153e-06
-3.03037400458055e-05
-9.95179121686362e-07
-1.4228294321737e-05
-1.80248006600528e-05
-2.13928426687164e-05
-2.59334305008864e-05
-1.54902021122395e-05
-1.17461999132642e-05
-2.54184894473283e-05
-2.44997813207443e-05
-1.22727398435499e-05
-1.35566874654587e-05
-1.85222753511294e-05
-3.8974000478938e-05
-2.16910466994866e-05
-4.47085029779721e-05
-4.14834225141893e-05
-1.7500257507534e-05
-3.8298290559357e-06
-1.31001874550184e-05
-3.11171634153064e-05
-3.14887574817641e-05
-3.26361048329849e-05
2.56469638135815e-06
-1.58528110687703e-05
-5.46071425203356e-06
-2.18868701243997e-06
-2.56338777015486e-05
-1.70748048370427e-05
-2.87500540430259e-06
-3.72763467086046e-05
-2.35278696998428e-05
-1.69190981434955e-05
-3.54931406486123e-05
-4.22516931124964e-05
-2.79395281469919e-05
-2.34629022668131e-05
-3.18571527143311e-05
-1.11265084434763e-05
-2.28074601225575e-05
-1.89916863043876e-05
-3.21459714023821e-05
-2.02651474507813e-05
-2.6128325481842e-05
-1.44207101055775e-05
-1.11821463233026e-05
-6.77612202750252e-06
5.37260346088686e-06
-3.2912159643998e-05
-2.20378661433327e-05
-2.25745594498352e-05
-3.17567246018425e-05
-1.28723095826028e-05
1.87968517019168e-07
-1.10066335824656e-05
-4.39428952248341e-05
-4.31459709086037e-05
-4.25485484298992e-05
-4.65383661035953e-06
-1.67903933144827e-05
-1.10077756030153e-05
-3.75032281046375e-05
-2.28289727375601e-05
-4.67909051825691e-05
-1.15276363937391e-06
3.84233862564601e-06
-2.39932838583984e-05
-2.38222305619209e-05
1.361439789628e-06
1.06618371602661e-06
-2.22217776036261e-05
-2.08332070736908e-05
2.12852081663702e-06
-3.4089239992214e-05
-1.11311898430345e-05
-1.95751685660356e-05
-2.29822518781879e-05
-1.68343039156088e-05
-4.54092006572119e-05
-4.32957349095825e-05
-7.90567177985042e-06
-2.12185724128345e-05
-1.88527937976192e-05
-2.15384765985241e-05
-5.63778632532308e-06
1.72269081170388e-06
-2.32167255064e-05
-4.8654753629798e-06
-3.68763435113266e-05
-2.24805313933429e-05
-1.42920965997013e-05
-3.70203132486576e-05
-2.09550174863898e-05
-2.94886731874912e-05
3.62081982620142e-06
-1.16975014584603e-05
-3.62282146335397e-05
-7.58776655729234e-06
-2.11726388269912e-06
-2.83554175031295e-05
-1.07422303051134e-05
-2.39105463359984e-05
7.28986387864225e-06
-2.14683593993398e-05
-1.76960828525537e-05
-1.13776415167849e-05
-1.2612740026365e-05
-1.46092982097087e-05
-1.17518059776495e-05
-2.78805265387272e-05
-3.02257727221541e-05
-3.7421245315933e-05
-3.0066618438666e-05
-8.38431287897057e-06
-2.86749152558656e-05
-2.59667517007426e-05
8.38028682906299e-06
-1.105543761392e-05
-2.43423995868086e-05
-4.73537118999787e-06
-1.3989247660428e-05
-3.06971895756486e-05
-1.07552248230492e-05
-1.36131643110993e-05
-9.25570623311331e-06
-2.38118171714511e-05
-2.83458649828415e-05
-3.16927607758394e-05
-1.62290678968249e-05
-2.47818511723156e-05
-2.95366657665802e-05
-1.81687027308906e-05
-1.2740100941786e-05
-1.97372789606515e-05
-1.73630726701608e-05
-2.54761251263513e-05
-3.81869049134689e-05
-1.42877367459542e-05
-1.0610876907416e-05
-3.08083985085137e-05
-2.67811924746982e-05
-1.47541061143095e-05
-1.01901986956605e-05
-1.43934897615804e-05
-1.57226611474573e-05
-4.43904622185162e-05
-2.74459972025157e-05
-2.62230290526097e-05
-1.54448731915398e-05
-3.00090547216069e-05
-2.93704777853782e-05
-2.57006930040551e-05
-2.61805755700012e-05
-2.30656781059802e-05
-2.99330695046018e-05
-3.38550843692878e-05
-1.45001494740625e-05
-3.5074003036807e-05
-1.10604624928724e-05
-2.75983066022138e-05
-2.63532256235891e-05
-2.00322471552917e-05
-2.16486917819971e-05
-7.61894861914054e-06
-2.43498302824515e-05
-2.53953589424524e-05
-2.47393350550402e-05
-5.63585026322089e-05
-1.37403081697968e-05
1.20163659454914e-05
-5.24665968835146e-06
-7.34924955886263e-06
3.6251996877491e-07
-2.43266024295397e-05
-2.46052838972448e-05
-2.4813478084864e-05
-2.57986906865485e-05
-3.04020422012052e-06
-2.1928044679025e-05
-5.06822083905747e-06
-1.93059006930244e-05
-1.16618681713034e-05
-3.81430468349936e-05
-2.80998099813821e-05
-2.02331207676719e-05
-2.39754356019875e-05
-3.75208964982213e-05
-3.28747107862161e-05
-2.01512056678236e-05
-5.17079566398064e-06
-9.08320583632037e-06
-1.85101661337298e-05
-2.38888582494637e-05
-1.47471937912197e-05
2.874944088012e-06
-2.28851469604803e-05
-1.1489165595324e-05
-2.89845133996605e-05
-1.01415122689518e-05
-2.8591829566843e-05
-3.18428445756241e-05
-1.31184778329934e-05
-2.55783189321462e-05
-2.18798394153853e-05
-4.5879273139882e-05
-6.89916908240724e-06
-1.38455083710758e-05
-2.32151006828537e-05
-2.59639947258816e-05
-1.18191376387049e-05
-1.98712680784848e-05
-1.84674106244153e-05
1.53602136886441e-06
-5.35015132750635e-06
-1.33031046202947e-05
-2.95524090322779e-05
-1.34572235406277e-05
-1.27348409684716e-05
-2.85738372163459e-05
-4.08996311329806e-05
-1.36298567787928e-05
-1.82895522840163e-05
-3.22006570897578e-05
-1.01539593889965e-05
-1.27401823123954e-05
-2.83228196508824e-05
-3.20371655438382e-05
-3.14973376157015e-05
-2.01962645462406e-05
-2.18749252128093e-05
-8.64988461362299e-06
-8.95130407712894e-06
-1.26035265431284e-05
-5.34819338725469e-06
-1.1887127293198e-05
-3.43589023814904e-05
-4.76998357009059e-05
-2.87836544815641e-06
-3.57935844780691e-05
-2.32736972938784e-05
-3.87654671407546e-05
-8.31979705933891e-06
-2.80606034563263e-05
-1.95484229136452e-05
-3.02572576176058e-05
-1.81455798866612e-05
-4.01918759740889e-05
-1.10791368553717e-05
-9.17188518741653e-06
-2.20033595032245e-05
-1.37319623893462e-05
-5.26417009903169e-06
-1.40296484901537e-05
-3.94518466176561e-05
-2.61892418471819e-05
-2.72231761858606e-05
-4.46421625558232e-05
-1.44612712051307e-05
-2.94810013194857e-05
-3.4559289079912e-05
-2.02243810495549e-05
-9.98016316116934e-06
-1.36319560815219e-05
-2.84261471533786e-05
-3.56627034772611e-05
-1.56215488743216e-06
9.21373647951542e-07
-1.94904077435781e-05
-1.72267443261396e-05
-2.03503478519992e-05
-2.19418845127479e-05
-9.77799749985674e-06
-2.21577982456832e-05
4.08452203268799e-06
-4.01572171937381e-05
-2.85118627357676e-05
-3.4517409909032e-05
1.95283616415131e-05
-4.67419156565904e-05
-2.54068246339351e-05
-1.98743528356207e-05
-2.21943033950699e-05
-1.85262826481511e-05
-1.65333397783574e-05
-2.92365597137474e-06
-2.20349286360163e-05
-2.85509781010762e-05
-2.3410358098513e-05
-2.16330950062326e-05
-3.03259355423076e-05
-8.08609901038033e-06
-1.55816634927593e-05
-1.64493119454386e-05
-1.22161190516923e-05
-8.05190693118723e-06
-1.0128853832774e-05
-2.88383960135237e-06
-8.6707619337195e-06
-4.00481081801725e-06
-1.05025148649012e-05
-3.60280162805532e-06
-1.77458355467522e-05
-3.29037654479798e-05
-1.77656388636588e-05
-2.22443264835395e-05
-2.3351324057271e-05
-2.97039990990963e-05
-2.49240530023435e-05
-2.51476830484442e-05
-1.24713942706371e-05
-3.16934589200715e-05
-3.83438693660745e-05
-2.39095116579723e-05
-4.78853949974373e-06
-1.9460280835976e-05
-1.0118121376365e-05
-7.30406750733818e-06
-2.27797484099344e-05
-2.12242347169367e-05
-3.68366726196877e-05
-1.78139047274843e-05
-1.84657881851662e-05
-8.97346313451463e-06
-6.96726206888078e-06
-2.84687541648442e-05
-5.36233863363913e-05
-1.94522141449651e-05
-1.77900405024414e-05
-1.85209966803367e-05
-2.48238168753086e-05
-2.26415091411404e-05
-3.0034773930814e-05
-3.98394013578226e-05
-5.37808428611867e-06
-2.48111602165709e-05
-4.25181950304116e-05
-4.08569114414466e-05
-3.70396290940249e-05
-9.8262732387103e-06
-2.62661918613864e-05
-3.24497707248183e-05
-1.09573230665934e-05
-1.09464128865279e-05
-2.66707080664669e-05
7.26573152513666e-07
-3.23195515316164e-05
-3.69359769021136e-06
-3.50090989319911e-05
-1.66697041720497e-05
2.54473403899459e-06
-2.92720772962215e-05
-2.51816822987536e-06
-2.3340437604672e-05
-1.19904588133536e-05
-3.18569918068483e-05
-2.67123460787212e-05
-3.47814440279305e-05
-1.42300713306142e-05
-3.44182079676826e-05
-2.19303883017609e-05
-3.80495146727405e-05
-2.19734657153158e-05
-2.44010002259273e-05
-2.13826997855265e-05
-1.10252786738208e-05
-1.61719216608838e-05
-1.46223819851336e-05
-1.89827376079386e-05
-2.70118939755933e-05
-1.72226644174623e-05
-1.05068080864053e-05
-2.01554661605762e-05
-6.54162627060051e-06
-1.29592372223525e-05
5.36465274584808e-06
-7.718821122867e-06
-4.23202578027535e-05
-1.29071383385912e-05
-1.92061824081409e-05
-1.192851698451e-05
-2.50846817042906e-05
-3.32255481983185e-05
-2.16491058875293e-05
-2.95686464055973e-05
-3.68498537524248e-05
-2.1705782029816e-06
-1.32304363144851e-05
-1.33221112581279e-05
-1.48564240112072e-05
-2.64271936009336e-05
-1.34199295305668e-05
-2.95301707227794e-05
-1.41313635543313e-05
-1.57397467798364e-05
-2.91935286747402e-05
-3.35215946886768e-05
-1.45759776634843e-05
-2.18062438238662e-05
-1.4503784591734e-05
9.76596927479692e-06
-2.33283086486167e-05
-2.46566801734151e-05
-3.07559245891845e-05
-2.01755952448067e-05
-2.25895795580175e-05
1.42634775081496e-05
-3.19062314558057e-05
-4.32103014305271e-05
-3.73876988319755e-05
-2.69953846716951e-05
-3.11992977476147e-06
-2.65787870820804e-05
-2.56354180480778e-05
9.97309209388787e-06
-3.8796725715619e-05
3.12522752254016e-06
-2.56261643847218e-05
-3.59814839889947e-05
-3.28995824514407e-05
-2.589403479679e-05
-3.29396679263151e-05
-1.26494062178124e-05
-3.64593944498943e-05
-3.50896831192667e-05
-3.11586508681115e-05
-3.06898146495804e-05
-3.35496289340275e-06
-1.13150487906927e-05
-9.31527567842208e-06
1.46294009446617e-06
-2.47718823439521e-05
-4.63347696341812e-06
-3.30238987132285e-05
-5.70332777468097e-06
-1.70722852120787e-05
-2.24450762914307e-05
-3.20425201417784e-05
-2.1235104505715e-05
2.27808016363768e-06
-3.31526947891785e-05
-1.36998695658226e-05
-1.76647797698055e-05
-3.04018538158822e-05
-1.30723797651967e-05
-2.54367724289882e-05
-3.62685133415599e-05
-3.88487942210766e-05
-1.54862306985858e-05
-2.68676090162917e-05
-4.3446514933735e-05
-2.87372984451576e-05
-1.94079421040679e-05
-1.71073597773303e-06
-2.83747327109815e-05
-2.80461972323471e-05
2.51607878541411e-06
-1.09446275291766e-05
-5.27378384664793e-05
-1.24315033913658e-05
-9.62779019269721e-06
-2.819610064741e-05
-1.56839714060434e-05
-2.38293754009034e-05
-3.68535532360047e-05
-2.21202791497617e-05
-2.58129215153616e-06
-3.06439492161283e-05
-2.97873283053101e-05
-2.44759149261061e-05
-1.15967952138843e-05
-1.19393498309718e-07
-3.54835854504605e-05
-4.22240063187039e-05
-1.43778833686378e-05
-3.17982973261267e-05
-1.43057337359595e-05
-7.35991054233795e-06
-2.30137616228641e-05
-2.75495828216492e-05
-9.06499338076833e-06
8.56286991141642e-06
-2.60161942753655e-05
-2.42759446034476e-05
-8.42162247949878e-06
8.76436132938923e-07
-2.10538144623625e-05
-2.76388199662158e-05
-5.1684134616153e-05
1.22058949475861e-06
-1.90167206548913e-05
-1.09317788854602e-05
-1.74616849943541e-05
-2.88023698638773e-06
-2.70818947437344e-06
-2.58856622713011e-05
-2.06503472908545e-05
-1.80883621106123e-05
-5.87163393563061e-06
-3.72869538344377e-05
-1.60493608991729e-05
-1.73680747491212e-05
-2.92258508208318e-06
-1.34071204151626e-05
-5.54339009624235e-06
-1.00569301141326e-05
-3.26112281615794e-05
-3.65406274604152e-05
-1.09509933773703e-05
-1.48655862154478e-05
-1.0426682688175e-05
-4.63663302254013e-05
-2.32882115499453e-05
-1.68148332447288e-05
-3.41645497470648e-05
-1.44289762992999e-05
-2.37507989725884e-05
-1.44396077415078e-05
-3.2528918001924e-05
-2.38928057910334e-05
-2.26645555520359e-05
-2.93694595184014e-05
-2.17777860377602e-05
-2.04893145028619e-05
-2.95568332468864e-06
-2.77434686792834e-05
-1.53850151638514e-05
-2.53680058606388e-05
-1.28097628482369e-05
-4.42968377955469e-05
-4.46621691932403e-05
-4.09060930241327e-06
-1.58617147885622e-05
-2.31903922382922e-05
-3.85131069293863e-05
-3.5790578264205e-06
7.48311404648039e-06
-2.08821013090697e-05
-4.75369390576349e-06
-3.81412906522215e-05
-1.83230506852023e-05
-9.77127863584495e-06
-1.76812357866737e-05
-2.39830988364408e-05
-2.92188960967628e-05
-1.03257742425584e-05
-1.58596451078474e-05
-6.03896918082529e-06
-7.64065408301603e-06
-1.74663547425935e-05
-2.37679518126208e-05
-1.32338039459183e-05
-8.32189857491454e-06
-1.6870048752821e-05
-4.01585025170123e-05
7.21169461177188e-06
-1.87123030162239e-05
-2.61012891168577e-05
-3.28570244227325e-05
-3.00374224207231e-05
-3.11093192192042e-05
-2.62982946586807e-05
-7.13552691797967e-06
-2.93361841318654e-05
-1.49324596728177e-05
-1.8404718346953e-05
4.95226557173185e-06
-2.79417046533597e-05
-2.33904778288689e-05
-1.03861281862698e-05
-3.99276230764629e-06
-3.18467975122381e-05
-3.47305176624523e-05
-7.02760513556149e-06
-2.15907997438916e-05
-1.62592784383563e-05
-4.478718753562e-06
-3.04326578097408e-05
-2.38609429352583e-05
-1.2943168263491e-05
-9.13841660880866e-06
-2.17907672513674e-05
-2.50317656437275e-05
-1.46017029293227e-05
-3.07388152881319e-05
3.03820034570715e-06
-9.53938859222535e-06
-1.39464255773141e-05
-1.15447919957747e-05
-1.43214268584917e-05
-3.24768191368124e-05
-1.67242561792721e-05
-3.31037604102146e-05
5.92542171315097e-06
-5.14729423109299e-06
6.6299197520596e-06
-2.53787553899551e-05
-2.72846229256904e-05
-2.85289243636803e-05
-1.5991576801352e-05
-1.4975322791877e-05
-2.40932322048214e-05
-1.19030014071441e-05
-2.72392786153947e-05
-2.28871133465706e-05
1.66371440685346e-05
-1.63432084053519e-05
-1.97887091693639e-05
-3.51196496138625e-05
-1.15104096297586e-05
-1.67371487652181e-05
-5.07141643524088e-05
-3.56871857093346e-05
-3.43189258723218e-05
-1.14174327439427e-05
-3.22399305987162e-05
-4.09830798495268e-05
-1.79041592335663e-05
-4.93562572725985e-06
-4.3765568414734e-05
-1.08753507272433e-05
-9.34907716713766e-06
-1.21437939784712e-05
-4.31005847201854e-05
-2.79216471588573e-05
-1.15045642313045e-05
-1.21384368221638e-06
-3.08002954026328e-05
-3.03213164697509e-05
-1.73661786809532e-05
-4.59738265225293e-06
-2.39367704520122e-05
-1.96352154694914e-05
-3.73606940483536e-05
-2.79900873456829e-05
-1.43037376832464e-05
-7.65897600385306e-06
-3.28880646823146e-05
-3.15752375111448e-05
-4.32594101029655e-05
-1.70559175020563e-05
-3.24389295962802e-05
-2.27966659841926e-05
-1.89990393890853e-05
-1.55634284623316e-05
-2.87882128268599e-05
-1.79415390523976e-05
-7.83443750781493e-06
-3.77437671781256e-05
-2.46051629208191e-05
-3.3523841776604e-05
-2.70939732434354e-05
-2.7436668327233e-05
-2.38148223460879e-05
-1.24186155744093e-05
-2.75232494363192e-05
-4.66627190793789e-05
-2.52000533743416e-05
-2.83649860786309e-05
-2.63793444058027e-05
-4.9382339013354e-06
-2.27243322759539e-05
-3.92322828408295e-05
-1.87216125740915e-05
-2.85218017380977e-05
-1.25430545983905e-05
-3.324837155508e-05
-4.03150571823414e-06
-2.88579557431923e-05
-1.8623708110685e-05
-2.58412089416368e-05
-2.83498228758517e-05
-2.11031899477934e-05
-1.99120757013021e-05
-1.57352877761928e-05
-1.48051568888707e-05
-2.36045752906293e-05
-3.34876751553758e-06
-3.16425316037773e-06
-2.78310918163609e-05
-3.07349340098671e-05
-4.62080562592714e-06
-1.44945959575835e-05
-3.23900699159374e-05
-1.51193645602807e-05
-1.33890621580024e-05
6.48876400225063e-06
-2.68681597478236e-05
-3.06073818400232e-05
-3.55089655829976e-05
-3.17565257300387e-05
-2.8134809481529e-05
-1.10916525946749e-05
-4.38453632259523e-05
-1.15325768241836e-05
-3.37100340787318e-05
-1.4892886370841e-05
-5.32775786212904e-06
-1.26560149206646e-05
-7.64522727033145e-06
-2.44341836750179e-05
-2.30355062240761e-05
-5.2799162420448e-06
-2.64869278650972e-05
-1.88861074494801e-05
-2.30241976693712e-05
-3.13136967805345e-05
-1.94150894174749e-05
-4.09399578805602e-05
-1.03663997013093e-05
-2.24329706947401e-05
-1.86048974367003e-05
-2.93312773508846e-05
-2.1386783474869e-05
-3.01965384081531e-05
-2.79399646552765e-05
-2.85322189349026e-05
-8.61323025850895e-06
-4.90783823476237e-05
-3.2631719359696e-05
-2.28741110062094e-05
-3.43486631206741e-06
-2.04708841099696e-05
-2.03087759025865e-05
-2.82397871931647e-05
-3.12388509671512e-05
-2.30605838894372e-05
2.84302095229787e-06
-2.31478789771526e-05
-2.40506001360308e-05
-1.60647613467442e-05
-3.48896900491353e-05
-2.7106723474052e-05
-3.34373187744373e-05
-3.26479173535822e-05
-1.89957182253366e-05
-3.90871831915318e-05
-1.5264426831465e-05
-6.19777845777187e-06
-2.5821700935947e-05
-3.66854724003911e-05
-3.14515451615728e-05
-1.76874820637386e-05
-1.43583301181742e-05
-2.54134693517407e-05
-2.46691089061025e-05
-1.77884087331543e-05
-2.47062688096586e-05
-1.3574084005851e-05
-2.89925736962104e-05
-1.29059679520694e-05
-4.305276978875e-05
-2.82287292406644e-05
-6.29009206642188e-06
-2.52681319530413e-05
-1.10897113150737e-05
-1.1412452934515e-05
-3.57101537907907e-05
-4.91288758704276e-05
-7.38187185496588e-06
-2.72665945126373e-05
-3.67516165732047e-06
-4.85685068125316e-05
-2.48793387603541e-05
-2.11380063322084e-05
-2.06148068478869e-05
-4.9097612101672e-06
-1.44586233616701e-05
-1.81099711318986e-05
-3.5056373377901e-06
-2.18985519466296e-05
-1.90822871708971e-05
-8.32615217719507e-06
-2.71534342854042e-05
-2.55094565486199e-05
2.52623353148207e-06
-1.68035575273384e-05
-1.90596013807303e-05
1.50861741292884e-05
6.07341675793629e-06
-1.67023810163918e-05
-1.83605558661624e-05
-8.47369130768484e-06
-2.00316453223898e-05
-2.01135338148598e-05
2.084035923076e-07
-3.62772544823742e-05
-1.55134961863303e-05
-2.80421758077596e-05
-2.88016689290773e-05
-2.62792021116556e-05
-1.96931596190753e-05
-4.07058580926321e-05
-2.46776128836169e-05
-3.06687440982374e-05
-4.95296743187348e-06
-6.08129865266946e-06
-2.15748247200218e-05
-9.14546604415098e-06
-4.33298780079779e-05
-3.27843814984789e-05
-5.7396145052616e-06
-4.02591981933103e-05
-3.24257506697466e-05
7.77484173444359e-06
-5.59985602476891e-05
-3.61742104934521e-05
-4.39140328736706e-06
-1.22968826551854e-05
-4.29388486449914e-07
-8.39708101207836e-06
-3.41515663268649e-05
-3.09002247727848e-05
-1.84489032238418e-05
-3.31491590563923e-05
-3.04952957352355e-05
-3.01041542808749e-05
-1.3970289493214e-05
-2.26373801989967e-05
-1.61630510036605e-05
-4.13532776003628e-05
-2.52141799698036e-05
-6.73561648556605e-06
-5.48056197571001e-05
-2.66427054461446e-05
-9.91517554707241e-06
-3.89624723340257e-05
-4.80926312284115e-05
-7.17743953167681e-06
-2.23166168754916e-05
-3.58775987263399e-05
-5.67051842212872e-06
-7.55271130318686e-06
-2.71599841063733e-06
-2.7364478214198e-05
-2.3695571724759e-05
-1.73016923913084e-05
-2.11150965332003e-05
-1.20418278468383e-05
-3.86226617477209e-05
-2.24541261434146e-05
-1.34926574586723e-05
-2.30809380072116e-05
-2.09554187850905e-05
-2.73212060066118e-05
-5.00417925558834e-05
-3.84458470468088e-05
-1.46836433229616e-05
-1.39383992052902e-05
-2.21910395381839e-05
-2.34634514298338e-05
-9.46628006742178e-08
-1.06974327024685e-05
-4.03810013790003e-05
-2.80651684924961e-05
-1.19002148704396e-05
-1.33732463176946e-05
-2.10390449530249e-05
-2.75296875169249e-05
-3.46999501942337e-05
-2.38459847526446e-05
-3.99351194246328e-05
-1.14184943501673e-06
-1.22772789909165e-05
-2.52749657095566e-05
-3.3539490724611e-05
-3.10470269024232e-05
-2.22270959640659e-05
-2.04497064645732e-05
-4.131694681789e-05
-3.10027158437499e-05
-5.79804798192245e-06
-3.3913098609643e-05
-1.17018523485969e-05
-2.5338948749918e-05
-1.67668927339501e-05
-1.09196431530613e-05
-3.58028101892256e-06
-2.08387037141906e-05
4.31369882402958e-06
-3.07168336632171e-05
-2.23952742754984e-05
-1.4619395200582e-05
-1.90464096035412e-05
-1.44732309671788e-05
-2.089214408347e-05
-2.18942904593332e-05
-2.01570498502303e-05
-1.31839623816981e-05
1.84500087366371e-07
-4.28404176812311e-05
-2.8542895503051e-05
-2.39702922692615e-05
-2.40925654416015e-05
-2.86759836728981e-05
-1.25897817454156e-05
-1.04655940705843e-05
-1.40714020779963e-05
-1.11888298783996e-05
-2.68083344241901e-05
-1.64724303228378e-05
-2.5088210670651e-05
-2.44212723798495e-05
-2.92743989011909e-05
-3.02163578884935e-05
1.04259505170413e-06
-1.10632634022534e-05
-1.77364943362664e-05
-2.50902519503446e-05
5.15506588327691e-07
-2.99925017253227e-05
-1.19518568069017e-05
-2.36784425011125e-05
-1.00700938405167e-05
-1.34963604700889e-05
-1.5478195069971e-05
-1.55077559471007e-05
-1.03627273661191e-05
-3.22273765327809e-05
-3.86579539571725e-06
-1.45577187656954e-05
-3.85328583721286e-05
-2.62132822693897e-05
-2.07449031931068e-05
-3.196796755956e-05
-2.32152507965518e-05
-5.34123736385008e-06
-4.01763849409833e-05
-1.58149138774681e-05
-3.68023774637961e-05
-3.21387450219727e-05
-5.56970769119984e-06
-2.12898338801699e-05
-3.44996841741003e-05
-2.45241966962506e-05
-1.29253938968073e-05
-1.07067555554376e-05
-4.20738504186431e-05
-3.31834094464614e-05
-1.10233274054968e-05
-1.97503115159283e-05
-2.92869973494885e-05
-3.7213951320936e-05
-6.68158766116966e-06
-1.77449035091686e-05
-3.11214920733149e-05
-3.59900628815341e-05
-1.22065559751642e-05
-1.61572984344887e-05
-2.90123494921703e-05
-2.05968304292304e-05
-1.06460408183122e-05
-1.95605935517397e-05
-1.4785529219952e-05
-2.42991542904686e-05
-2.92409948418342e-05
7.70830727305494e-06
-3.66309670567214e-05
-1.34475469483095e-05
-9.29214085717389e-06
-1.26202537013614e-05
-5.30255188704403e-06
-4.74639513226647e-05
-5.27497468390707e-05
-1.71352396118236e-05
-1.01564295334553e-05
-1.65481877473155e-05
-2.17753314621894e-05
-5.35210922770967e-06
-1.41703133848499e-05
-3.0862077199278e-05
-2.98183568504605e-05
-5.45297737902379e-05
-3.00178850340364e-05
-3.00295286980783e-05
-4.38689133397753e-05
-1.84940182269329e-05
-2.5134278837467e-05
-3.40181022354136e-05
-2.12205526557587e-05
-2.2453673705165e-05
-3.35520561569135e-05
-3.27334677779157e-06
-2.15121667005128e-05
-1.94400517515838e-05
-3.64992158730013e-05
-7.39211038895029e-06
-5.03691919828839e-05
-2.98324686367067e-05
-1.96015900527524e-05
-2.6851825248921e-05
-4.04388978606053e-05
-4.17720473401627e-05
-2.2242401192757e-05
-6.47264943239729e-06
-2.47763382420584e-05
-2.98252495823788e-05
-3.45207600475586e-05
-2.35402529395906e-05
-2.32629308370261e-05
-1.81780480547554e-05
-2.05032856831902e-05
-2.6140608434369e-05
-2.6918516021323e-05
-3.74086550866062e-05
-2.52199766865797e-05
-4.8389508181376e-05
-2.52166245176363e-05
-7.65649118717188e-06
-2.30720284193878e-05
-1.82957589450187e-05
-3.21429553715258e-05
-2.16349442804429e-05
-2.61883122324086e-05
-1.46517274863938e-05
-1.36667747190055e-05
-3.95176167639677e-05
-1.32173188076404e-05
-2.37502280070049e-05
-2.99102464661149e-05
-2.09310657443706e-05
-1.46061658725902e-05
-1.41638677488964e-05
-3.43155817783746e-05
-8.19030102540039e-06
-1.76334676486863e-05
-3.09366908980491e-05
-2.72154726688841e-05
-3.65060289072842e-05
-3.35598169021956e-05
-3.80425318770794e-05
-2.95162663559294e-05
-2.88422927607807e-05
-8.36602436619181e-06
-6.28119806670511e-06
-2.47462633906866e-05
-1.69624949927706e-05
-2.27412007131681e-05
-2.86823696440527e-05
-3.83782976571495e-05
-3.05735431297645e-05
-2.71972953859565e-05
-2.14816059852746e-05
-2.72583881876673e-05
-1.52255169001673e-05
-2.87820114909805e-05
-2.69827940363224e-05
-1.37562948313093e-05
-1.71123234334947e-05
1.14241207215601e-06
-3.77761665604385e-05
-3.64880925216622e-05
-1.70443232564167e-05
-1.27222963576372e-05
-2.35547997274509e-05
-8.88986017666377e-06
-1.44380161801832e-05
-1.99058712671735e-05
-1.76648081305073e-05
-2.71045711312475e-05
-1.45185028485945e-05
-2.62602684897566e-05
-1.32781727358741e-05
-2.34332775735407e-05
1.24790421395195e-05
-2.39389593496211e-05
-2.88824167369111e-05
-2.07992878496782e-05
-2.35870388697182e-06
-1.72830783277625e-05
-2.10559641091074e-05
-1.48144370007893e-05
-2.62405586328178e-05
-2.42909762736306e-05
-2.00577759211069e-05
-4.18298830389424e-05
-1.92792199385056e-05
-1.90065976409799e-05
-1.18580175917623e-05
1.19124310918119e-05
-5.27497610634388e-06
-4.74618389320191e-05
-2.73676081098951e-05
-2.01654960889625e-05
-2.98413012598525e-05
-7.4020236382246e-06
-2.53567952313384e-05
-1.65976187441731e-05
-1.60744161743118e-05
-3.31128815067018e-05
-1.7803593211982e-05
1.2315848005881e-05
-2.43380320994083e-05
-2.64345745032623e-05
-2.2796691619242e-05
-1.47276511863758e-05
-2.83206489017689e-05
-1.9279208422723e-05
-1.46683005397721e-05
-2.34211348699339e-05
-2.00017339848633e-05
-2.28969542956198e-05
-4.6990640670159e-05
-3.95835402190443e-05
6.66403254872111e-06
-3.04697334602066e-05
-2.76206488366302e-05
-3.53820795260205e-05
-6.68276712204007e-06
-2.77046150377379e-05
-9.8459216823013e-06
-1.98703860757209e-05
-7.92787236059838e-06
-1.56367805190559e-05
-6.17963223494757e-06
-2.38530715802711e-05
-2.07844062407476e-05
-7.82125307265797e-06
-2.08114961691653e-05
-3.68784544273525e-05
-1.25415104734296e-05
-3.29462565519278e-05
-1.29860634711947e-05
-3.40322668554455e-05
-1.02597384551791e-05
-3.37585417759073e-05
-1.30213583251481e-05
-7.07238655027352e-06
-2.59219514423513e-05
-2.07909975840923e-05
-3.32606397209999e-05
-2.54946013696128e-05
-1.71535177788163e-05
-1.71154618992006e-05
-2.24161265693031e-05
-2.86719002096862e-05
-1.02309732476568e-06
1.98115655067071e-06
-6.69393285889271e-06
-2.43482090508179e-05
-2.64987440414498e-05
