# Supplementary material for: Research on computational propagation and identification of mine microseismic signals based on deep learning
Source: PLoS One. 2025 Oct 22;20(10):e0334641. doi: 10.1371/journal.pone.0334641 (PMC12543183; doi:10.1371/journal.pone.0334641)
Supplement: S3 Data — (ZIP) [file pone.0334641.s003.zip › 000100500002826.xlsx_0.txt_24.txt.txt]

-2.28723028461957e-05
-1.27155372167295e-05
-2.18975516591004e-05
-3.26345104292822e-05
-1.74246516520716e-05
-2.02790875268232e-05
-2.19220502546816e-05
-1.59274786368446e-05
-2.55720505563191e-05
-9.87248423967169e-06
-1.65894073188186e-05
-3.17277441239368e-05
-2.57720490935118e-05
-1.26932189532738e-05
1.08239506491233e-05
-9.33323346978803e-06
-6.33027109133592e-06
-1.36733354652715e-06
-2.56157004158842e-05
-2.66863168826262e-05
-8.46954005456631e-06
-1.00705731989762e-05
-9.66321921368311e-06
-1.96235911847491e-05
-1.83763805922508e-05
7.51617749586992e-08
-1.64326212600503e-05
2.15458285411182e-06
2.01884602238455e-06
1.25272825588459e-06
-2.2303845911528e-05
-1.98669036740175e-05
5.49365953005286e-07
-3.07096579082313e-05
-1.03210409759957e-05
-2.22508687280836e-05
-4.82507776459114e-05
-2.62339453916113e-05
-5.93318810316501e-06
-2.07583387027086e-05
-1.6923309460542e-05
-3.48132200880058e-05
-1.0544999328503e-05
-4.29697419452516e-05
-4.59792231861709e-05
-2.69537010467799e-05
-5.07285013157749e-08
-5.76885480301718e-06
-1.33385173905221e-05
-2.19120508366039e-05
-2.50342838570428e-05
-6.41715608119738e-06
-1.5479902097875e-05
-2.20503933774653e-05
1.36178929687748e-05
-1.62705812415405e-05
-2.52297169510281e-05
-7.89180264586873e-06
-1.74349154192718e-05
-2.58016256590832e-05
-1.97171897590565e-05
-1.82752863328907e-06
-2.85162009934715e-05
-3.59789977908351e-05
-2.47908232897067e-05
-1.74346265028689e-05
-1.62510697089881e-05
-1.80724078117401e-05
3.60132351659335e-06
-1.26646483018768e-05
-4.88326682714827e-06
-3.36318072069606e-05
-2.53095638201799e-05
-2.67312068003168e-05
-6.45663722872854e-06
-2.80659871014463e-05
-3.29587558685613e-05
-2.30490911888661e-05
-9.06903231081904e-06
-2.2130066344971e-05
-2.2557245191957e-05
-1.29063936415356e-05
-8.17383743209384e-06
-1.02654236232828e-05
-1.06690128864353e-05
-5.05001385675768e-05
-1.7534222610093e-05
-2.43807148744111e-05
-6.30104231583392e-06
-3.02042115951321e-05
-1.71755935233464e-05
-1.22933592471413e-05
-4.87059943226551e-07
-1.05524654868664e-05
-7.62189134350831e-06
-3.16386059171704e-06
-9.26882061129099e-06
-1.02665076484665e-05
4.73386052821304e-06
-2.94668421069743e-05
-2.65635563142099e-05
-2.55740065785052e-05
-3.24559659190612e-05
-3.43580672101029e-05
1.29475219317725e-05
-2.11765752628073e-05
-1.80659874652039e-05
-1.85677198375126e-05
-2.10854865393997e-05
2.53726002411601e-06
-1.09240913378442e-05
-1.16262940962266e-05
-1.04086807688516e-05
-2.27263471308256e-05
-2.28623832482598e-05
-3.36185331060427e-05
-2.37820196099159e-05
-2.23167846950902e-05
-3.99706764174623e-05
-3.18225529089352e-05
-3.06889239568589e-05
8.1765045458463e-07
-1.8562225011839e-05
-1.99740368920533e-05
-3.40416309735398e-05
-4.02268034828733e-06
-2.64231213664867e-05
-1.47300978013056e-06
-3.05409658562804e-05
-6.3766061508174e-06
-3.36374394896205e-05
-2.43151892674228e-05
-2.8055364009102e-05
-2.62161080203765e-05
-1.47468967301709e-05
-2.48256831918033e-05
-1.7134215947854e-05
-2.9234030042508e-07
-1.50048851459962e-05
-3.78882827074604e-05
-1.68806174690306e-05
-1.95480244555852e-05
-3.71926097229069e-05
8.62319891168174e-06
-3.66914708273537e-05
-1.9038325814349e-05
-1.40632185542201e-05
-2.54145250544886e-05
-1.22653108613751e-05
-1.34047107706e-05
-1.87750582740069e-05
-3.52321673578388e-05
-2.35381752226764e-05
-6.32518878183972e-06
-1.88071521827651e-05
-2.45010588230618e-05
-1.46816154518811e-05
-1.62093155114818e-05
2.79215168070933e-06
-3.39245989118012e-05
-6.4635955686537e-06
-5.61166274428627e-06
-8.57439052217727e-06
-2.94576161961463e-05
-2.56919190533277e-05
7.69791323943352e-06
-1.28336619888146e-05
-1.54288635694382e-05
-5.21412204007854e-06
-1.33658457322838e-05
-3.67417628767845e-05
-1.67255633299271e-05
-2.06597381425794e-05
-1.03960947670955e-05
-2.10022672347907e-05
-3.77302973734614e-05
-3.78082954462636e-05
-1.23225014611967e-05
-1.24806115897022e-05
-5.46984562137084e-06
6.76760032542593e-06
-2.97672927038229e-05
-5.24682857609498e-05
-8.04462692914159e-08
-1.89779239451653e-05
-3.79215944529561e-05
-2.41905757562002e-05
-2.10977995445095e-05
-3.5699439390772e-05
-1.05732614461044e-05
-3.03666111997334e-05
-1.69038612216348e-05
-2.14770524219801e-05
-1.40602480192344e-05
-7.4823534180735e-06
-1.41065305929909e-05
-2.6250388787535e-05
-1.43378611899866e-05
-3.12554141624057e-05
-5.85616894280876e-05
-2.64054644070764e-05
-1.87565731702947e-05
-3.43019052676292e-06
-2.75738641703287e-05
-3.06571118340444e-05
-2.4806876174754e-05
-3.35318938376312e-05
-2.37948515393643e-05
-2.85851301994102e-06
-5.34902080089906e-06
-2.33853466983758e-05
-2.55993255745101e-05
6.79863878236383e-06
-1.1440626544154e-05
-1.80083437870957e-05
1.04221889427033e-07
-2.39871732323842e-05
-2.28342042697213e-05
1.80598206349034e-05
-2.96158239472829e-05
-1.56702447980195e-05
-4.75786385762549e-05
-2.00029677552019e-05
-3.73916415377148e-06
-2.47472620550821e-05
-2.25350710175141e-05
-2.49602195425647e-05
-1.32094953560422e-05
-3.7708513551626e-05
-1.90832904076782e-05
-3.10968468897408e-05
-4.95649982060403e-05
-7.54447980107341e-06
-2.28919039538977e-05
-8.24144863126179e-06
-2.48834880764963e-05
-2.50307012217718e-05
-2.63155051003542e-05
-1.42461202683533e-05
-1.09503413487954e-05
-8.88113914606379e-06
-9.75251320687899e-06
-2.46402805361729e-05
-2.86460465938487e-05
-1.45398040124399e-05
-3.2383610865273e-05
-1.33978862652864e-05
-4.77506516098332e-06
-2.70826773497227e-05
-3.1293770786102e-05
-4.28055765248964e-06
-1.51164626878932e-05
-2.17049523230922e-05
-2.17709495380927e-05
-2.36802538214381e-05
-3.03888314646903e-05
-3.06325115186274e-05
-1.67012809832127e-05
-1.0715831148004e-05
-1.73811059356113e-05
-1.66452719327203e-05
-2.01008320974701e-05
-4.23995834713472e-05
-3.39869473987641e-06
-9.59340405250336e-06
-1.97452290957527e-05
-2.21143260881286e-05
-3.67997046943081e-05
-5.04827958938514e-06
-1.41791419335032e-05
-1.73139519829573e-05
-3.46277107862425e-05
-2.34064466386831e-05
-2.9191331865335e-05
-1.8763643358651e-05
-1.74808358199852e-05
-2.27191135636472e-06
-1.07813985048963e-05
-4.19110649684968e-05
-2.96107350179436e-06
-1.3038649742582e-05
-9.8860086229406e-06
-2.30202647563035e-05
-2.53068536266486e-05
-3.35806673970266e-05
-2.02511169047752e-05
-3.45086706809502e-05
-2.46866218519194e-05
-2.60101052751604e-05
-2.92133494007226e-05
-2.93633031420197e-05
-1.73418855684686e-05
-2.91717350553046e-05
-1.01155470085908e-05
-2.61973372334785e-05
-2.08810612562358e-05
-1.88879820556808e-05
-1.788846871003e-05
-3.59346309783512e-05
-9.33038949365796e-06
-1.66144867892364e-05
-9.60866462845184e-06
-1.54612088998028e-06
-1.37776394619195e-05
-1.5059997825757e-05
-3.53863291286751e-05
-2.19418737359004e-05
-3.34297944218113e-05
-1.59349054824585e-05
-2.42755602911861e-05
-5.09646187331671e-06
-2.86578160753275e-05
-1.27033893270707e-05
-2.47732610738664e-05
-2.77497326647113e-05
-1.6252252038954e-05
-3.30730348710852e-05
-1.25414954223256e-05
-3.3853811148321e-05
-1.89329689349347e-05
-2.83451968307182e-06
-3.10207912064296e-05
-2.07304299481476e-05
-2.94234591750745e-05
-2.46472181970379e-05
-2.56167093217802e-05
-4.36839803538426e-05
-9.32069314933823e-06
-3.01459400839529e-05
-2.78974898755177e-05
-3.57388022959092e-05
-3.97930958932717e-05
-1.93992966230694e-05
-2.57400119392597e-05
-3.18969831372196e-05
-3.30288440863878e-05
-2.9476105763096e-05
-2.72374227326757e-05
-2.39772392269267e-05
-2.23073331530998e-05
-1.80107934728779e-05
-1.98366516313884e-05
-2.89398165825969e-05
-2.83963729443315e-05
-2.28655015470697e-05
-1.10323900676172e-05
-1.63614569452325e-05
-2.75634458678372e-05
-3.39005871467146e-05
-4.23789834807532e-05
-2.69959944622188e-05
-1.74109058032158e-05
-3.7240356653571e-05
-4.64517115668277e-05
-2.13852576385659e-05
-2.11063599023511e-05
-1.99414454081828e-05
-2.82191902881849e-06
-2.97824392955133e-05
-3.77451329242489e-05
-3.00482348995018e-05
-4.31972342920828e-06
-7.55661937597538e-06
-3.56787794167938e-05
-3.48758967741444e-05
-9.25115578095785e-06
-1.96019779154921e-05
-8.94116674738007e-06
-2.85583587560801e-05
-3.48235249504246e-05
-2.78791097741914e-05
-2.45299754025038e-05
-3.28312719123229e-05
-2.19358786096788e-05
-2.8230512552627e-05
-4.21126282120282e-05
-2.7072172747954e-05
-1.8285903539966e-05
-5.01618996506412e-06
-9.49078370045327e-06
-1.75291203363e-05
-1.58336349665146e-05
-2.30154211410873e-05
-2.36768996779361e-05
-2.92831166232265e-05
-1.66005292888033e-05
-2.64860983439695e-05
-1.18217102182366e-05
5.56828677183609e-06
-2.15210431200749e-05
-2.80471137847104e-05
-2.84585837791574e-05
-4.18615515656795e-06
-3.36706213120775e-05
-2.0159688597835e-05
-2.05157290391658e-05
-2.25888688982015e-05
-9.73997231876787e-06
-2.09384096676924e-05
-1.74119190620186e-05
-5.77420449015089e-06
-3.65732103600269e-05
-1.88385388927334e-06
-3.39619565612353e-05
-2.02984373800523e-05
3.13577454833427e-07
7.02378516032773e-06
-1.99906950472107e-05
-1.78994340311157e-05
-9.27867348928286e-06
5.20771077751261e-06
-4.81707195552834e-06
-3.8281380245988e-05
-2.2286216092868e-05
-3.52909601413169e-05
-8.51512736404856e-06
-2.84091921142828e-05
-2.37659876949325e-05
8.00030607141542e-07
-2.59058396676452e-05
-1.46879480116617e-05
-1.62502576223755e-05
-2.9244676476625e-05
-1.25886417911386e-05
-2.13557924952131e-05
-1.30400338475575e-05
-2.13689566672935e-05
-4.66774972718278e-05
-1.93779092735996e-05
-7.98198884898093e-06
-1.98071696029243e-05
-5.22503602478027e-06
-2.67419530196908e-05
-1.34388515750051e-05
-1.06590736755736e-05
-3.14262489633238e-06
-2.15454565128727e-05
-5.28235802127303e-06
-3.0351820792927e-05
-4.03673370510045e-05
-2.86014465530798e-05
-3.32667646376878e-05
-2.64227051023796e-05
-1.43430995227939e-06
-1.82760725176482e-05
-2.31067759592773e-05
2.27728565621532e-06
-2.77304289224655e-05
-2.85571227807057e-05
-2.87655208483304e-05
-2.66198176308264e-05
-2.21451793912294e-05
-1.33474574588068e-05
-3.45829614263688e-05
-2.57834013707809e-05
-2.32782607416879e-05
-3.00901041594066e-05
-2.57594054437003e-05
-1.31839014913937e-05
-3.06535970041982e-05
-3.26988010604471e-05
-4.07006643402482e-05
-2.9871701298088e-05
-2.46218900003977e-05
-6.79624483389133e-07
-1.45149125227476e-05
-2.6344104784082e-06
-1.8740698019377e-05
-3.02201284725695e-05
-1.54037115577939e-05
-1.12765996842025e-05
-5.05472027650723e-06
-8.58745123450119e-06
-4.43227252759782e-05
-4.29722644080871e-05
-3.98486566158278e-05
-6.87566277263325e-06
-1.41094190120093e-05
-1.21189689036301e-05
-1.85847508738395e-05
-4.03098817580607e-06
-3.1433337632577e-06
-1.0447724134525e-05
-3.92195906948967e-05
-3.54038140272694e-05
-1.39714965050706e-05
-5.48161275307489e-06
-3.83211280753278e-05
-2.37569985830092e-05
-4.38015002006088e-05
-1.02647245606207e-05
-1.67438830457877e-05
-2.08239120067936e-06
-2.08267621523177e-05
-1.90847538176428e-05
1.43586571584163e-06
-6.93947816389432e-06
-2.24652298794375e-05
-1.19077487749683e-05
5.51097002007858e-06
-2.15968450523138e-05
-3.92161285868238e-05
-2.58319742653552e-05
-1.79062035655554e-05
-2.01546228705724e-05
-4.93919004522402e-05
-1.89857066559787e-05
-2.47406659415393e-05
-2.33270330180833e-05
-4.19406545757212e-06
-2.53745611663698e-05
-1.0052139151279e-05
-2.62802852770247e-05
-4.58212584425305e-05
-9.15438642734751e-06
-2.45422969917759e-05
-1.890858660777e-05
-4.63212873805837e-06
-2.21621874006274e-05
-1.60212198260239e-05
-2.87921893819975e-05
-1.53627353692507e-05
-2.2010412682875e-05
-2.81027241613721e-05
-2.12060006500621e-05
-2.41237221273932e-05
-2.00271538155239e-05
-2.02292896974183e-05
-1.46659773963377e-05
-3.56377022030511e-05
-1.57550031940766e-05
-2.49928523076577e-05
-1.16459809959519e-05
-4.66164260633542e-06
-2.65488741039478e-05
-1.37845640126264e-05
6.60410078783211e-06
-1.00415591167125e-05
-2.09260177175534e-05
-1.55749765965062e-05
-4.71639978673251e-05
-2.47716130742822e-05
-1.84040105790588e-05
-4.39265798288828e-05
-1.82251037995153e-05
-1.2869525021855e-05
-2.21334146935472e-05
-2.71937716685037e-05
-1.6724224197595e-05
-4.08903661055875e-05
-1.35295768693149e-05
-2.82495284170226e-05
-2.4150907145715e-05
-2.15286932978841e-05
-2.14453773993778e-05
2.86076512028442e-06
-2.15809770466276e-05
-5.42279400388234e-05
-3.50105793913439e-05
-2.4499671851337e-05
-9.61855716049722e-06
-1.8907479789398e-05
3.04559663333201e-06
3.27788981542287e-06
-3.23300505288828e-05
-2.9546059866815e-05
-5.15355306801577e-06
-2.87580897119689e-05
-1.69025797783219e-05
-2.24124976439938e-05
-1.5368143470937e-05
-1.72061130393025e-05
-1.60419266085548e-05
-2.96291134673873e-05
-2.49760798733959e-05
-3.95414659642339e-05
-3.01499582493807e-05
-1.82643332609327e-05
-1.89744349234846e-05
-5.34681317827824e-07
-2.48871228320479e-05
-4.85306827870112e-05
-4.05910700242616e-05
-1.1996745756144e-05
-2.39840219779612e-05
-1.46844894117543e-05
-3.52188942803104e-05
-3.18184428226913e-05
-1.40963188485333e-05
-3.46308578338317e-05
-4.23897033779154e-06
-7.87273290661373e-06
-3.64816675490346e-05
-1.86191881415752e-05
-2.7133437695675e-05
-1.72415821698643e-05
-2.24145380088513e-05
-2.80479276371153e-05
2.37968215368343e-06
-1.73714146083604e-05
-2.17014314606203e-05
-2.11434817244249e-05
-1.4718867368027e-05
-3.29525830525894e-05
-1.91639658502953e-05
-4.1563630599514e-05
-1.80301204834062e-05
-3.61697767631688e-05
-2.43555077884797e-05
-3.33505758067541e-05
-2.64532773077917e-06
-1.71607378201942e-05
1.34384223318816e-05
-2.42105585128774e-05
-4.28653561198209e-05
-2.45152375584895e-05
-2.43841748764382e-05
-2.24523629990976e-05
-1.50706391480842e-05
-1.15570371439198e-05
-1.90998412299965e-05
-1.43846097018044e-05
-1.08224779805229e-05
-4.40348362039257e-07
-2.49911270942056e-05
-2.27247278140839e-05
-2.46073967471092e-05
-4.02600329966569e-05
-2.61477154807181e-05
-9.207122438526e-06
-5.22456528063884e-05
-1.61894745538751e-05
-3.52382146760664e-05
-1.6348245421537e-05
-7.04642615994311e-07
-2.13094098193097e-05
-2.58898820635964e-05
-3.15080448070684e-05
-2.74283493499362e-05
-1.62553303188874e-05
-2.39530147030203e-05
-1.6595752223322e-05
-1.45408111273228e-05
-2.41646951233132e-05
-1.51335078457256e-05
1.18551163593432e-05
-2.91693991951824e-05
-4.67146210883146e-06
-2.91929433514332e-05
-1.40721169002941e-05
-3.61051769976081e-05
-1.15142254758894e-05
-2.17185514770267e-05
-3.45507157306263e-05
-1.20475774847374e-05
-2.72639205011115e-05
-4.27379783859754e-05
-1.89470721777806e-05
-1.67217219189161e-06
-4.89277211715304e-06
-1.67743700389328e-05
-3.80527154187537e-05
-3.01179704247712e-05
-4.1285784771346e-05
-2.94866470444227e-05
-2.65427771634621e-05
-1.37378832654476e-05
-1.11131739040839e-05
-2.67679799757236e-05
-1.91784231299849e-05
-2.61598573292787e-05
-1.81263878681567e-05
-3.47344991763636e-05
-1.91574528760724e-05
-3.57650789241916e-05
-7.48488824062257e-06
-9.13551645459968e-06
-2.62957199588462e-05
-3.07392725020836e-05
-3.55399075111725e-05
-2.03192753913117e-05
-2.12810197891086e-05
-6.28429693427901e-07
-1.93949017697864e-05
-3.13989795396166e-05
-1.22389236798266e-05
-2.98109431305937e-05
-1.73418474174121e-05
2.08785690526052e-05
-1.46752501573334e-05
-1.95735462194244e-05
-9.40936833700119e-06
-1.90583052514194e-05
-3.18368910239083e-05
-2.01599796523467e-05
-1.9223969154138e-05
-1.69513921645695e-05
-2.51787322446577e-05
-1.57639679775819e-05
-2.60393664077965e-05
-4.32176433266967e-05
-1.94306597916469e-05
2.33351247063979e-06
-2.45956211180289e-05
-3.58901468814524e-05
-1.19032773811846e-06
-1.63962041206733e-05
-3.15570310147392e-05
-1.91264211431587e-05
-6.41973210654811e-06
-2.28560152421127e-05
-1.77379401681586e-05
-2.24515725073822e-05
-2.18074243443842e-05
-3.11465458158035e-05
-2.20206815165299e-05
-1.01442980281355e-05
-3.45973255855163e-06
-3.00448755225049e-05
-1.42971761644004e-05
-1.2615162262114e-05
-2.29851585409461e-05
-8.70230087319617e-06
-2.95481962599848e-05
-2.5370995659684e-05
-2.97588460941992e-05
-8.61836389634252e-06
-3.40297433740419e-05
-3.23904294241969e-06
-6.21825755282991e-06
-1.20185839244603e-05
-3.07251682270307e-05
-2.14603762909654e-05
-1.45792104084978e-05
-3.92189626124571e-05
-2.50231080749438e-05
-2.16937464558383e-05
-1.45198946146129e-05
-2.11858126846439e-05
-9.53328387372598e-06
1.306831124675e-05
-1.86948496209904e-06
-1.40733097506932e-05
-2.59558521829425e-05
-2.82410730658863e-05
-1.97960889921654e-05
-2.62093495935096e-05
-2.14212648351113e-05
-6.94767146422146e-06
-1.56711067391836e-05
-3.92485754727345e-05
6.89568238692498e-06
-2.43746740858765e-05
-1.07240118224063e-05
-3.401890444849e-05
-3.0379604481721e-05
-1.28961895196955e-05
-2.95724209706253e-05
-3.00242871297321e-05
-1.24848822049843e-05
-3.52032652043241e-05
-1.58881800665086e-05
-2.27326088203476e-05
-3.1498311798095e-05
-4.17345932857858e-05
-2.38771753315637e-06
-2.00016878982104e-05
-1.06852955802401e-05
5.23247727197553e-06
-3.86495228025405e-05
-1.93347230729368e-05
-2.8941830193471e-05
-2.90120500364392e-05
-1.14741846433155e-05
-2.00667403848634e-05
-5.55157963584638e-06
-2.99637587116237e-05
-3.2738847431103e-05
-2.05552068300883e-05
-2.32988156904594e-05
1.17272355754725e-06
-2.33010506129696e-05
-2.82474048764622e-05
-2.95823913535385e-05
-3.44409251026617e-05
-2.40706011124083e-05
-4.40149946707918e-06
-2.14586295220291e-05
-4.82086743610466e-06
-2.12301379370877e-05
-2.56736766575064e-05
-8.00949145477681e-06
-1.30761789297822e-05
-2.60637338300872e-05
-1.57021900147042e-05
-2.69778665580298e-05
-2.71067481055917e-05
-4.24701487567056e-05
-1.2796373836732e-05
-1.3587745901584e-05
-3.60319147735303e-05
-4.44446703901811e-05
-4.2405038724359e-05
-3.40912212773763e-05
-1.4817439595352e-05
-2.19953837512644e-05
-2.46549885274591e-05
-9.83646253822911e-06
7.40469224461505e-06
-2.05218206558605e-05
-3.43654166568965e-05
-1.31332747993095e-05
-2.61073576103859e-05
-7.48023948933159e-06
-2.99405491367914e-05
-2.44220782307755e-05
-1.66319073531315e-06
-2.72496805947343e-05
-2.49375600517531e-05
-1.78097126232001e-05
-3.97122765385251e-06
-1.04956551046686e-05
-1.65549203054641e-05
-2.35530309976214e-05
-3.0683566938498e-05
-1.45201121858204e-05
-8.4844160459152e-06
-1.36698954108099e-05
-6.86592075647021e-06
4.5330352837755e-06
-2.11492552378673e-05
-1.04533266746085e-05
9.74719410327264e-07
-1.32526060830824e-05
-1.61957701591659e-05
-3.1329178135591e-05
-2.36231579695536e-05
-1.08932255434677e-05
-4.88967461289559e-06
-1.6438466696918e-05
-1.75741015668491e-05
-1.05093013228252e-05
-6.67170925809477e-06
-4.01209557907187e-05
-2.87304087929037e-05
-1.2375603696157e-05
-1.44901228982471e-05
-2.43931688251859e-05
4.40283145282491e-06
-1.27650386993659e-05
-3.76614922539398e-05
-2.84653669874315e-05
-1.68305170902498e-05
-2.91979095851397e-05
-2.41800238787066e-05
-3.39328189317002e-05
-1.65278643547818e-05
-2.90060553696898e-05
-1.88843453493941e-05
-2.26036724749663e-05
-2.10994137615129e-05
-1.76757748489817e-05
-1.37960867808137e-05
-2.77639717609494e-05
-4.4715279802647e-05
-1.67218046308739e-06
-9.38452304064452e-06
-1.85660934277204e-05
-1.15750937411726e-05
-5.90366909239918e-06
-2.43497933264037e-05
-2.51258208537008e-05
-1.22605292761435e-05
-1.94740242862848e-05
-3.03387841802391e-05
-1.546381180358e-05
-2.74354002492619e-05
-3.1521658497143e-05
-2.55558626622534e-05
-4.89508116974218e-05
-1.88151923105443e-05
-9.34803813208283e-06
-9.26460255352219e-06
-1.30366013699311e-05
-4.0788506667255e-06
-3.59477695153036e-05
-3.53830493034431e-05
-1.89801158048124e-05
-2.29799676268809e-05
-1.40058633633176e-05
-2.94822788181343e-05
-8.05964998637926e-06
-1.19081564549674e-05
-1.03145987718094e-05
-2.59733844406462e-05
-2.87811932088508e-05
-3.98583993053137e-06
-1.61348423784238e-05
-2.10512910000209e-05
-9.04196124105577e-06
-2.00264422601773e-05
-1.46779778580312e-05
-1.33123488704199e-05
-3.63169861675096e-05
-3.45123533297445e-06
-4.85725983895841e-06
-1.66152881122357e-05
-2.72146134929163e-05
-4.05545142968365e-05
-3.60175062349266e-05
-2.39857663500293e-05
-6.89680326790234e-06
-3.20807083808778e-05
-2.50582661820706e-05
3.56622863378841e-06
-1.31058754099613e-05
-3.36176891573114e-06
-6.61007873427635e-06
-1.12652490134291e-05
-2.07099862894365e-05
-1.91132327868799e-05
-4.80915805934663e-05
-2.03772863105197e-05
-2.56259740003975e-05
4.26873193328515e-06
-2.81587925851907e-05
-2.33711281265998e-05
-2.02567126496468e-05
-2.57522104824106e-05
-3.23205039218363e-05
-3.60745123151436e-05
-2.41615425054121e-05
7.63551824599353e-06
-2.43873675397115e-05
-2.06070012952451e-05
-1.65751134141286e-05
-3.7214965771207e-05
-3.04712353420368e-05
-2.70325842748889e-05
-1.60273438576781e-05
-2.05804957963848e-05
-3.92276341549535e-05
-1.99724507573771e-05
-2.57487976677057e-05
-2.28480399745055e-05
-1.8461262249529e-05
-9.53452557780393e-06
-2.75514466564562e-05
-7.4513392396869e-06
-4.24966383422393e-05
-2.03658565008968e-05
-2.05370919599326e-05
-3.62789888491987e-05
-2.24310997362456e-05
-1.68863321241062e-06
1.26142096192724e-06
-1.93665892010652e-05
-1.14044783626802e-05
-5.93260202798529e-06
-3.15312378420009e-05
-3.22025352022292e-05
-1.78693524757959e-05
1.09820569036128e-05
-4.05276980302138e-06
2.47071973628928e-06
-4.15007065935843e-05
-4.24063605362746e-06
-2.65429689312976e-05
-1.32402028660553e-05
-2.7532066961578e-05
-2.56649894310656e-05
-1.7890144988589e-05
-2.04301831265035e-05
-3.6007546938307e-05
-1.70363749140541e-05
-3.44641688058792e-05
-2.47936940826003e-05
-1.17638283114492e-05
-1.31048911700759e-05
-1.69406191739114e-05
-7.87399649988576e-06
-3.1940825723205e-06
-1.85932336275647e-05
-1.94632293332161e-05
-2.87644224189048e-05
-1.4160452206721e-05
-3.22207847442653e-05
-1.70537569563305e-05
-5.67906161523198e-06
-1.87725883465431e-05
-1.97500379303399e-05
-2.38051975749774e-05
-4.88753792272462e-06
-3.10173095084579e-05
-2.38966743142232e-05
-1.32390900345161e-05
-1.60116086780146e-05
-7.50062595279833e-06
-3.13682557980584e-05
-2.7598476495656e-05
-8.72037044992314e-06
-3.14612394952294e-05
-3.18875471550116e-05
-1.52566538166843e-05
-2.40793475195989e-05
-8.14114563714903e-06
-1.54465729163269e-05
-2.62508607286461e-05
-2.35858603133286e-05
-1.97533559541869e-05
-2.707431134447e-05
-3.10206765229463e-05
-2.05686929902784e-05
-2.2602024474053e-05
-2.21642278027734e-05
-2.87005089538783e-05
-1.58196239901396e-05
-4.40393153699711e-05
-2.77944182537782e-05
-2.72766615096985e-05
-4.10578757209213e-05
-3.89013858480909e-05
-7.43588385977304e-06
-2.92171161513564e-05
-2.82329417140518e-05
-1.25739168634728e-05
-3.49443369166606e-05
3.90689955002651e-06
-1.87133668746986e-05
-1.40400435487512e-05
-1.38306729859777e-05
-3.85470086451197e-05
-3.09213103253921e-05
-2.89828523514434e-05
-2.01018761841197e-05
-3.7351869009443e-05
-2.13938912172765e-05
-2.48481483515301e-05
-1.48882542212721e-05
-2.03165860219981e-05
-1.89227685339579e-05
-3.09164285068977e-05
-1.98201081678339e-05
-2.64942111754028e-05
-1.45588699990727e-05
3.28355282595429e-06
-2.86982634932539e-05
-7.57778155674369e-06
-2.81103257399908e-05
-2.35842456294152e-05
-2.90097486860138e-05
-2.28988486972546e-05
-2.43186150287639e-05
-2.23138288947531e-05
-1.31505661374851e-05
-2.27801623013072e-05
-7.19012301679721e-06
-3.81806130199845e-05
-1.47413422304695e-05
-3.03162865068363e-05
-2.89899997037534e-05
-2.11103715282177e-05
-1.45210876374225e-05
-3.4892077840103e-05
-2.20685709507704e-05
-3.04116098341277e-05
-1.37001198024426e-05
-2.38578295500149e-05
2.09689681678288e-06
-2.42733010424472e-05
-4.869611028989e-06
-3.28294634866693e-05
5.28055004517038e-06
-2.09464777086754e-05
-1.38728055054125e-05
-3.26759124801548e-06
-2.19263081126352e-05
-1.8544858982279e-05
-1.66655191072501e-05
-3.62282959517343e-05
-2.11963127960954e-05
-2.67993667699109e-05
-2.35151888715002e-05
-2.21466656397738e-05
-8.35203209090383e-07
-1.99782652614202e-05
-2.97378054678913e-05
-4.05206787417347e-05
-2.78439633737713e-05
-2.67074622953394e-05
-1.25377629490778e-05
-3.02772202588048e-05
-1.90416909906337e-05
-2.31801427463103e-05
-2.26777567742792e-05
-4.05378335367448e-05
-1.9966691344509e-05
-3.63408203053635e-06
-2.90983443054748e-05
-2.28342895601555e-05
-1.93409599590607e-06
-1.42025109428012e-05
-1.15258429393104e-05
-4.46429347191919e-05
-2.99333966765654e-05
-2.69492599553028e-05
-2.89788891845972e-05
-2.17899653693289e-05
-2.02446032030677e-05
-1.40397815042887e-05
-6.36664872682076e-07
-2.16307653889726e-05
-5.44234765743528e-06
-1.95873080483704e-05
-1.63196804020721e-05
-3.11215353500791e-05
-2.25008363457078e-05
7.2468663118032e-06
2.78774754153525e-06
-2.18391489292043e-05
-1.6494904765373e-05
-7.67190357031291e-06
-1.95600327066644e-05
-2.60392300225713e-05
-1.75572716027316e-05
-2.14701530165824e-05
-1.63881575114573e-07
-2.25916043794673e-05
-3.16574328088974e-05
-2.12367412002353e-05
-3.34570410059342e-05
-9.62821367382845e-06
-2.34877662872803e-05
-7.08934235836719e-06
-1.74676681527385e-05
-1.68319697858301e-05
-4.70798501212054e-06
-2.41896013293444e-06
-2.02844281224981e-05
-2.27647047689272e-05
-2.20699092262507e-06
-3.94874168437696e-06
-2.17182728215921e-05
-3.71761117111858e-05
-1.32810127951168e-05
-1.2093644703963e-05
-1.99930055488837e-05
-7.81288492859686e-06
6.00989254626037e-06
-7.65899592877001e-07
-3.02064202810045e-05
-2.81011845489694e-05
-1.82223605922555e-05
5.85605733905848e-07
-1.89383312668489e-05
-2.76820100050468e-05
-3.04573897588036e-05
-4.04326522870441e-05
-2.45928528648912e-05
-2.44581451063242e-05
-8.89492774514554e-06
-2.70202672973781e-05
-1.84627673886002e-05
6.93801989088808e-06
-8.42594360471187e-06
-3.01709771955746e-05
-2.9893353255682e-05
-2.69275889879551e-05
-3.57952409794795e-05
-3.79638688991969e-05
-1.22298186959258e-05
-4.07383111814937e-05
-2.25874274373683e-05
-3.49235955637971e-05
-3.49144585166796e-05
-2.53056334980376e-05
-2.30808936147571e-05
-1.29147686913974e-05
-3.08680266341684e-05
-8.04063254535219e-06
-1.36721449261745e-05
-2.95995633010855e-05
-6.21859139312936e-06
-4.33399330047228e-05
9.71827774371431e-06
-3.14812868264699e-05
-1.7709086444042e-05
-2.02704939136645e-05
-1.41987807624578e-05
-9.67984227850834e-06
-1.68739038308255e-05
-1.79579343383787e-05
-2.33375593035498e-05
3.53345451062189e-06
-3.52693323873264e-05
-4.49494815352105e-05
-1.43315627984338e-05
-2.98777890101e-05
-2.40957335313822e-05
-3.45943722993224e-05
-1.82606104758795e-05
-2.23690664660103e-05
-1.74082508972935e-05
-1.4533624072714e-05
-2.909894598528e-05
-3.36834917408817e-05
-2.52864124847084e-06
-2.27775007304942e-05
-3.05559580874811e-06
-2.96501327834059e-05
-5.09420272962859e-05
-1.66185596695741e-05
-2.8980390929279e-05
-2.99919415790783e-05
-8.28565444316348e-06
-2.67068261130604e-05
-1.39033463139315e-05
-4.30602225634201e-05
-3.32921645846026e-05
-3.24999705027297e-05
-1.3466089815589e-05
-1.15955441522702e-05
-2.11708662846148e-05
-1.00486144282246e-05
-2.97509641063704e-05
-2.17222203550717e-05
-1.17404384609089e-05
-9.41716374146223e-06
-2.29787565591581e-05
-2.55130065713794e-05
-4.11626153306926e-06
-2.15792815486876e-05
-4.56448809415325e-06
-1.3678095423736e-05
-1.81025832146612e-05
2.91141532354795e-06
-4.05801131272771e-06
-1.51308983056843e-05
-2.89092703413892e-05
-2.02854857193621e-05
-3.24770818053823e-05
-2.20401851056327e-05
-2.25449869182494e-05
-1.48767501628156e-05
-5.38051219772155e-07
-3.66289529729355e-05
-2.17051629245317e-05
-3.95791662886068e-05
-1.7929934377063e-06
-2.68418720714786e-05
-2.94389229379204e-05
-3.97837123131402e-05
-2.74249060504127e-05
-2.0558945985823e-05
-1.77844170443985e-05
-1.46079164754729e-05
-2.07499518873029e-05
-2.27522356401571e-05
-2.23888146690227e-05
2.30504898099846e-06
-3.48432675563155e-05
-2.4003607282045e-05
-2.64097026924452e-05
-2.98244083996319e-05
-3.16776827280237e-05
-1.88106630426789e-05
-4.14475099408858e-05
-3.09377943188333e-05
-2.63542330657735e-05
-2.08465499831045e-05
-6.9652815948476e-06
-5.2953769245302e-06
-3.3188070094909e-05
-9.98370956296283e-06
-2.73840398807383e-05
-8.1240526283111e-06
-1.23387654693648e-05
-6.43231922197013e-06
-3.1716099000013e-05
-1.7598801313363e-05
-8.1357779993204e-06
-1.11753272556591e-05
-1.88211882502255e-05
-3.41011586431677e-05
-5.67886435440113e-06
-2.5621202676677e-05
-2.05200574529467e-05
-4.85125025197338e-06
-1.25208736798561e-06
-2.61844825661539e-05
-1.89451656717909e-05
-2.11327912402408e-05
-2.56820878362204e-05
-2.62846207091729e-05
-1.2586721262406e-05
-3.25875033649164e-05
-1.34954540494729e-05
-5.47527822761825e-05
-1.01778034014731e-05
-9.19159043234922e-06
-3.36430101885335e-06
-2.9055212261632e-05
-2.67237403648155e-05
-2.21347183422792e-05
-3.45523010995484e-05
-1.58154438484146e-05
-4.67267982403945e-05
-2.33018085566732e-05
-6.87220490529986e-06
-2.15319571643945e-05
-1.93309063134941e-05
-2.50610848125943e-05
-1.88384044601705e-05
-1.7172692658745e-05
-1.40487505337027e-05
-2.71086744577058e-05
-3.94778110227381e-05
-2.47371439566426e-06
-1.34582231303236e-05
-2.54508659694681e-05
-2.30045916571276e-05
-1.79698836942935e-05
-3.4038827834667e-05
-2.92761695717404e-05
-2.6075899369695e-05
-2.83949973694699e-05
-3.87138244950295e-05
-1.66481711184661e-05
-1.50454595267801e-05
8.90351818806577e-07
-5.40156656971338e-06
-1.97484731274967e-05
1.24130235463169e-05
-1.04773844010521e-05
-4.89999725466248e-06
-1.68338423946723e-05
-3.03245130791532e-05
-1.18591904620953e-05
-3.9188525675986e-05
-4.31808395607881e-05
-1.57218407690409e-05
-2.26975176930346e-05
-1.2214909417472e-05
-1.53787815390833e-05
-2.3227820866834e-05
-2.60414037683548e-05
-2.8143609082198e-05
-1.30814557475368e-05
6.20786346854519e-06
-2.78916248005954e-05
-2.06819753030219e-05
-3.38220774086844e-05
-1.13848198495387e-05
-3.07988936343492e-05
-2.41919828994736e-05
-1.97236609166444e-05
-3.85635952157734e-05
2.69178613413834e-07
-4.84499684885797e-05
-2.8805224062426e-05
-2.14718578190122e-05
-2.62971245331723e-05
-6.7190126683287e-06
-1.41293406022624e-05
-2.08454129024914e-05
-3.07896293210355e-05
-5.0240493517308e-06
-1.38056007156416e-05
-2.66681608944767e-05
-4.26398710615238e-05
-2.6172863243233e-05
-3.88418448829645e-05
-2.07687769162168e-05
-2.99007528527123e-06
-1.24263838672944e-05
-2.54603264184783e-05
-2.72814320885063e-05
9.40326463729385e-06
-1.4947931522215e-05
-2.38940041728194e-05
-6.999166563027e-06
-3.04260948228485e-05
-3.73721025260876e-05
-2.38145492288305e-05
-1.83416048021063e-05
-1.87433848102933e-05
-9.8953414234123e-06
-1.77153211705684e-05
-1.04132878668068e-05
-2.17138200692154e-05
-1.29983846307297e-05
-8.41322043494877e-06
-2.06054133897535e-05
-1.96385244402734e-05
-1.38000193812605e-05
-2.79748261609716e-05
-2.66958849212621e-05
-1.71119774031002e-05
-2.74147010968352e-05
-8.63538371580145e-06
-2.68139300196713e-05
5.15429797916794e-06
-7.98161224140185e-06
-2.47977521427848e-05
-9.32727951743824e-07
-4.78862833418613e-06
-2.2947473988604e-05
-3.74424966393245e-05
-2.21277599276884e-05
-1.51817548372529e-05
-3.19864007704641e-05
-1.50533774787475e-05
-4.764484295067e-07
-9.96905201930568e-06
-1.79004745932026e-05
-3.27462458322819e-05
-3.26268662066514e-05
-1.41398759045066e-05
-3.47843910608058e-05
-2.27519141113397e-05
-4.24144399948992e-05
-1.83290336436338e-06
-1.57133658393395e-05
-1.18126040325637e-05
-1.32642363862956e-05
-2.34859844999017e-05
-2.09664380057718e-05
-7.58075345815868e-06
-8.64533335830668e-06
-1.17467908180719e-05
-1.4616728597738e-05
-3.49030568510837e-05
-6.83722498625079e-06
-3.41613870235935e-05
-3.57827071557795e-05
-2.12828091306387e-05
-3.53298880056186e-05
-3.7363199326151e-05
-1.8959738625268e-05
-3.10230122931609e-05
-2.55681082258051e-05
-2.65253197388034e-05
-1.32983953375789e-05
-1.60255578769009e-05
-2.83316120738303e-05
-1.86924637105482e-05
-5.31607204439498e-05
-7.87944953563619e-06
2.03298263455637e-06
-6.67061576844143e-06
-2.27334283504055e-05
-5.33830106609305e-06
-3.11600152705715e-05
-3.07113988720536e-05
-2.14419070647449e-05
-1.90486294612867e-05
-2.42259409815412e-05
-1.8079850934796e-05
-1.9169200426692e-05
-2.27479547366964e-05
-1.48366468186463e-05
-1.18727408667564e-05
-3.93224479624041e-05
-3.43190925287638e-05
-3.41671539177072e-05
-6.81211675501384e-06
-1.90684747972958e-05
-4.29295924399282e-05
-4.98621166091222e-06
2.51050849435032e-06
-9.36364071067169e-06
-8.57212135448201e-06
-1.09380226928067e-05
-2.3295566188034e-05
-1.72454352671191e-05
-5.07875893631653e-05
-2.91240049678231e-05
-1.34084247845191e-05
-2.38017687202406e-05
-2.46956376831632e-06
-3.42122288190189e-05
-2.30309166800439e-05
-2.94627155388705e-05
-3.03276377263717e-05
-2.39480765575168e-05
-3.56791342078301e-05
-3.47636573214671e-05
-7.7459915064662e-06
-2.19540297500296e-05
-1.98454952802525e-05
-1.48577738033801e-05
-4.02130893937393e-05
-1.4640126748612e-05
-3.48096682726683e-05
-2.1966195914695e-05
-1.69781149177761e-05
-3.76311157490146e-05
-1.29535097786078e-05
-7.07980337286594e-06
-1.65736802870725e-05
-9.88372939917783e-06
-9.69685056637628e-06
-3.67868199836284e-05
-2.41652862662009e-05
-9.65146923145075e-06
-1.54763560775744e-05
-1.44976483733161e-05
-1.70577863548739e-05
-1.56899238908377e-05
-3.77046910198773e-05
-3.68414331030183e-05
-2.6430078919472e-06
-1.39406986126534e-05
1.73490803805843e-06
-3.85781274825305e-05
-9.10370792234096e-06
-2.3678015960431e-05
-1.63256703296832e-05
-2.39678005375415e-05
-2.29346440361952e-05
3.11411741278918e-06
-2.49166343560234e-05
-2.61175837955507e-05
-8.13329127741638e-06
-3.11628962688691e-05
-2.23000864519933e-05
-2.14184340325084e-05
-3.32775246018593e-06
-3.560813114104e-05
-3.21406170540932e-05
2.73357378678275e-07
-1.41634064203369e-05
-2.89764707529338e-05
-1.28565532243162e-05
-3.34716993421681e-05
-1.31413369695557e-05
-5.96520536032059e-06
-4.17492890253801e-05
4.47705239041092e-06
-3.50087366735299e-05
-1.73001282005545e-05
-2.88279381181522e-05
-2.29724316615495e-05
-1.97942286961318e-05
-8.65610237096023e-07
-3.45309061524834e-05
-2.752446710217e-05
-1.26896087355563e-05
-2.3418557609428e-05
-2.90467128069899e-05
-4.65396211869637e-05
-2.6742649381091e-05
-4.63305421320755e-05
-2.9880591811776e-05
-2.85857281849833e-05
-1.29936578219482e-05
-3.03025134276132e-05
-2.10879575569338e-05
-4.0059970254491e-05
-2.16329418991342e-05
-1.87199425813405e-05
-2.16998800554342e-05
-3.0691154495709e-06
-5.97043050438592e-06
-2.28950379726788e-05
-2.52274402532317e-05
-2.83700487130157e-05
-1.68885080633428e-05
4.11973244272759e-06
-2.21838406658762e-05
-2.5900718751779e-05
-2.1066662315988e-05
-2.39495413774208e-05
-2.92311399250325e-05
-3.87037308415326e-05
-2.64505972050572e-05
-3.05164384345851e-05
-7.27452546370098e-06
-1.5308588882762e-05
-6.18086411919426e-06
-1.54047966690741e-05
-1.37972820485238e-05
-2.19641351219489e-05
-2.88557792688997e-05
-2.12970864757234e-05
-1.66670417133398e-05
-4.23154826376437e-05
-1.50874033838129e-05
-3.93066908558377e-06
-1.75905795907408e-05
-3.39965365792277e-05
-1.02769928860731e-05
-3.38998037294983e-05
-5.08594573443768e-05
-1.52188492979928e-06
-3.13511853964735e-05
-3.67198786211e-05
-3.70842110027404e-05
-2.89593398020233e-05
-3.35118669442916e-05
-5.19748978756119e-06
-6.10639231305916e-06
-1.69437217750607e-05
-3.18571029346545e-05
-2.38731487335638e-05
-1.76888314707571e-05
-2.05582001405745e-05
-2.13749382711575e-05
-4.74268714684051e-05
-2.44000916805444e-06
-4.6251660500499e-05
-2.28198454058743e-05
-1.69049223330228e-05
-3.25108206838374e-05
1.12433968346433e-05
-6.77684981614845e-06
-1.78126270187148e-05
-3.21693630350623e-05
-3.73632795569843e-05
-1.54428187972488e-05
-8.85220146222649e-06
-1.63389995600094e-05
-5.53290767701061e-07
-2.60945541887932e-05
-1.71510487481277e-05
-4.76196868438572e-05
-3.55106187391236e-05
4.85590713316525e-06
-2.92474842900832e-05
-8.7876643241625e-06
-1.44595082909637e-05
-1.00659398489048e-05
-3.50584773119581e-05
-1.96361031427909e-05
-2.34087351069471e-05
-4.4879962993414e-05
-2.13181651622746e-05
-1.0475151948001e-05
-2.53762325167326e-05
1.42172571144207e-05
-3.33838313314737e-05
-3.81687458130576e-05
-9.46827888847712e-06
-3.79754497055193e-05
-2.73873910341381e-05
-2.78920065275139e-05
-1.33384248402112e-05
-5.15006311962247e-05
-2.22300100946559e-05
-2.37316698558678e-05
-2.33128282250882e-05
-2.17065281300773e-05
-2.97869959142803e-05
-1.97796010797954e-05
-1.25887399562479e-05
-1.76432423947366e-05
-1.70042466715575e-05
-2.9839407346628e-05
-3.89344370689353e-05
-2.61471718973582e-05
-1.30831092756959e-05
-3.84327684400373e-05
-2.84090910342943e-05
-1.12720562085558e-05
-5.71222756203508e-06
-2.04666815719918e-05
-2.46711959295232e-05
-1.92179704392847e-05
-2.41114077550232e-05
-3.52775116550234e-05
1.43735577408234e-05
-3.02367774950109e-05
-8.26328544027904e-06
-5.84845016728795e-06
-4.44403583302435e-06
-3.43644671515074e-05
1.07411617537983e-06
-1.25715142405822e-05
-4.09426574027328e-06
-1.61139774506186e-05
-1.53450993269849e-05
-1.95563101293663e-05
-1.7212274225355e-05
-2.48218857899917e-05
-3.00487822155279e-05
-2.88666546583208e-05
-3.13487858975856e-05
-2.89957290164361e-05
-1.8712086341394e-05
-1.52300617421915e-05
-8.36582411843403e-06
-1.48270083178212e-05
-2.04191254425259e-05
-1.6533690407898e-05
-2.45963600686601e-05
-2.54334906818002e-05
-3.03080719838337e-05
-5.05867190090056e-05
1.28086572636123e-05
-1.86364980121729e-05
-3.92175316295968e-05
-6.72964654330173e-06
-2.07207030778833e-05
1.62837384457853e-06
-2.11406293985138e-05
-1.45340077090298e-05
-1.73769950631623e-05
-1.27542225401924e-05
-3.90795259962626e-05
-1.03206091871124e-05
-1.61379403831134e-05
-3.02880722225639e-05
-7.10329912823785e-06
-1.74090517977562e-05
-3.14966469585508e-05
-1.91343406583144e-05
-1.60488477864257e-05
-3.08533150711004e-05
-6.54320681622157e-05
-1.62206425429529e-05
-1.04572279678356e-05
-7.36695834699548e-06
-2.02069309085744e-05
-2.70605126672999e-05
3.65674955812869e-06
-7.91972750984343e-06
-2.40668948214475e-05
-3.4533054630525e-05
-1.84998351483951e-05
-3.17514384184806e-05
-7.43290357725337e-07
-1.26994332101721e-05
-3.75197851313224e-05
-1.3104721286783e-05
-7.92598461931173e-06
-1.67835703558215e-05
-3.34177311309768e-05
-4.36239220035442e-05
-2.66840714383103e-05
-1.78154856036351e-05
-2.30945971377829e-05
-2.44446613743102e-05
-2.22932540092533e-05
-2.20905111128341e-05
-1.39411964585133e-05
-3.2524415224167e-06
-1.34707344637229e-05
-1.15601235560799e-05
-3.64038704004059e-05
-2.59676827895575e-05
-1.47095686707238e-05
-2.30012108685631e-05
-2.87332075523757e-05
-1.86665463922162e-05
-2.27085892337206e-05
-2.6854947976211e-05
-1.85782325794733e-05
-2.64068983246489e-05
-2.60988849633816e-08
-1.75999496522716e-05
-2.9130303672688e-05
-1.01946216350531e-05
-1.21463521341977e-05
-3.94735759253673e-05
-2.64023687034832e-05
-1.29926386383517e-05
-1.70566393305124e-05
-1.76695546920327e-05
-1.25556684914637e-05
-2.28423324321295e-05
-8.2285062248941e-06
-1.95464738147113e-05
-2.1917437724605e-05
-1.7870571222989e-05
-1.42016970947024e-05
-2.12653469268393e-05
-1.39536684019859e-05
-1.77032384355082e-05
-2.46039270064338e-05
4.09107599678078e-07
-3.99741429129547e-05
-2.58101440945878e-05
-1.48379357013978e-05
-1.80745575475976e-05
-2.60435373918465e-05
-4.05559300287971e-05
-2.57824867706694e-06
-2.11566313421755e-05
5.62007181190557e-07
-2.52674189900015e-05
-8.87244899112847e-07
-2.86976439236982e-05
-1.09438906051233e-05
-2.24797255181506e-05
-1.83806339830302e-05
1.48536000393938e-05
1.66276415691908e-05
-7.6425683115933e-06
-1.87293427849388e-05
-1.792715404571e-05
-4.62332422790412e-06
-2.46623402123108e-05
-2.80494174275407e-05
-2.49574852076202e-05
-3.06615349037049e-05
-1.323335672147e-05
-1.73093178933066e-05
-2.15841514092056e-05
-3.95470243057948e-05
-1.84730016746545e-05
-4.40479963313144e-06
-2.7097932784901e-06
-4.56378993974399e-05
-1.76234068454389e-05
-3.07544714635406e-05
-1.95510643102199e-05
-3.68601705294728e-05
-7.67284804900207e-06
-1.33401044152041e-05
-9.62930576466207e-06
-3.29900105018013e-05
2.73010663332627e-06
-2.90808418096311e-06
-1.29040018631438e-05
-2.76289147304439e-05
-2.52146373563484e-05
-3.06804171760924e-05
-2.38564152500642e-05
-1.63409805348674e-05
-3.18286870169183e-05
-1.03012201851924e-05
-3.76575154114853e-05
-2.04361030048319e-05
-1.57610444753406e-05
-2.02865452940798e-05
-1.19118990631285e-05
-1.59746083499264e-06
-3.09313283196299e-05
-3.98476957903188e-05
-1.33252428274532e-05
-1.0036493998466e-05
-1.05120192340165e-05
-3.47979557388714e-05
-2.67557682194226e-05
-1.45987933162185e-05
-3.49625085041022e-05
-2.390832936714e-05
-1.14136367946636e-05
-3.08883283688175e-05
-6.17558976169035e-06
-3.521947186677e-05
-1.42121199025985e-05
-2.95925331088606e-05
-1.4195549833525e-05
-3.21463524946848e-05
4.79404222370335e-07
-2.75166738467078e-05
-6.23888881734335e-06
-3.07810368407918e-05
-4.04880665879191e-05
-4.04711620890659e-06
-1.26791358690066e-05
-1.98236834753866e-05
-2.91789004771981e-05
-2.7142327994599e-05
-1.55068172137761e-05
-6.70981874308223e-06
-5.92658978476527e-06
-2.91362751065056e-05
-2.37375579473462e-06
-3.95175568834207e-05
-2.48338723413609e-05
-5.77285580462307e-06
-1.74971343908013e-05
-9.20337656832044e-06
-1.02740342363836e-06
-4.20745184510873e-05
-2.76351766147209e-05
-4.84798230594211e-05
-1.94319448815784e-05
-3.34918143970616e-05
-2.65666573392474e-06
-1.63122360690728e-05
-4.30675042315353e-05
-1.75667146875761e-05
-2.67368928695918e-05
-1.57696731919792e-05
-1.43021425670719e-05
-3.16037418485274e-05
-5.74604674423006e-06
-2.74414691874702e-06
-3.85235842361267e-05
-4.50751691687782e-05
-2.99365320662365e-05
-1.66957329243379e-05
-1.40301459220625e-05
-3.90955492738705e-05
-2.67657764016066e-05
-2.11210943952504e-05
-2.66053349360779e-05
-2.84477160988694e-05
-4.70958019731197e-05
-2.269532086697e-05
-4.23222053877689e-05
-2.17199135787775e-05
-1.62745863674936e-05
-2.96364003554537e-05
-1.30795829489531e-05
-4.57847261335866e-05
-1.68662498827487e-05
-1.51027706202713e-05
-2.15310000831673e-07
-1.0828477450207e-05
-3.61584925153198e-05
-2.24990010808912e-05
-1.59595274848616e-05
1.85689269722109e-05
-1.81100635931555e-05
-2.10909092941469e-05
-1.40603064731301e-05
-1.48165340131225e-05
-4.0119176343754e-05
-1.55488917981703e-05
-1.75819137613616e-05
-1.8299856176341e-05
-2.52389871252272e-05
-2.20922768986146e-05
-1.45532867443657e-05
-3.28307831079866e-05
-2.71013353408895e-05
-1.56520866047008e-05
-9.5166181174789e-06
-2.08890327584991e-05
-2.74790950484367e-05
-1.18840325687621e-05
-2.09947872320434e-05
-1.32936207056841e-05
-1.95293485466234e-05
-1.70812296945893e-05
-2.0242757915052e-05
-1.51326468129628e-05
-1.59307654082377e-05
-2.21133086133453e-05
-3.27527249338792e-05
-2.23160597800392e-05
1.02393391338919e-05
-5.57404394125898e-06
-1.78703606460367e-05
-1.28751171977565e-05
-2.55958107602308e-05
-2.58416587103372e-05
-8.64257578002482e-06
-1.04874071078829e-05
-3.94377078466714e-05
-1.96766694912763e-05
-1.93043816628637e-05
-1.99510858493598e-05
-5.34242623013845e-06
-1.88005070516073e-05
-2.62482226248231e-05
-3.18919202271741e-05
7.34321952794238e-06
-1.9180220342016e-05
-1.73698665755042e-05
-2.09748467077216e-05
-4.10495905248737e-06
-2.48292775078789e-05
-2.99476675481715e-05
-6.11075310046189e-06
-1.08360282831246e-05
-9.02330672790683e-06
-1.26151966068683e-05
-2.24308439644116e-05
-6.04647594893891e-06
-1.12255180651224e-05
-1.96660535691748e-05
-1.99373232520498e-05
-4.94617659745037e-05
-3.30346365099015e-05
-3.58754191367412e-05
-3.16797833863488e-05
-2.67443744906967e-05
-4.1427625742688e-07
-4.88201497366179e-07
-3.76745262121483e-05
-1.09538281826628e-06
-1.52244350863184e-05
-3.33468902285276e-05
-9.22076072668305e-06
-1.66890199091888e-05
-3.37711396039623e-05
-8.1481097638395e-06
-2.87368994807198e-05
-2.88453864285829e-05
-2.58126464815754e-05
-9.14301576607617e-06
-3.13499895817906e-05
-1.03754516918066e-05
6.3876294945645e-06
-3.23300406336048e-05
-1.02341669605808e-05
-1.51786715103076e-05
4.76318265669692e-07
-1.15549081729137e-05
-2.7276561050277e-05
-2.99357400397269e-05
-2.72344694393898e-05
-2.7691531454326e-05
-3.11335511418634e-05
-2.82913114494895e-05
-1.2425165703964e-05
-8.31407240245219e-06
-2.04614534390659e-05
-1.7530029963413e-05
-1.07412766732887e-05
-3.21267329027591e-05
-2.40245957595649e-05
-2.51591935186993e-05
-2.26045938045783e-05
-1.19432027385353e-05
-2.79149386048718e-05
-5.88362469756241e-06
-5.85945734030847e-06
-1.30278129573097e-05
-3.45751398437291e-05
7.78349949991076e-07
-1.40099371592816e-05
-3.42032265043976e-05
-2.56755004386657e-05
-4.16134839645859e-05
-2.51641134852171e-06
-2.91877734756501e-05
-1.64748095708094e-05
-1.88556460181074e-05
-1.4598737693908e-05
-2.39855639664036e-05
-1.81614768753273e-05
-2.12692748094528e-05
-9.58584395137824e-06
8.58542974760258e-07
-2.8680942841563e-05
-9.83909720945896e-06
-2.14103801363926e-05
-2.23450540271257e-05
-3.11034665742455e-05
-1.92459759884929e-05
-9.29885817683208e-06
-2.29010922860776e-05
-1.4315891971573e-05
-1.30304227048234e-05
-1.72090566510459e-05
-2.19884900110226e-05
-3.53841860772079e-05
-1.95513633727989e-05
-9.37961845455028e-06
-7.68849051394637e-06
-1.67813236888541e-05
4.10436757768783e-06
-3.51653642716928e-05
-1.48617992101229e-05
-6.79037487560117e-06
-2.43550080864171e-05
-4.72927751137278e-05
-3.2221287685271e-05
-2.52597260407246e-05
-3.60849565410177e-05
-4.24285969544837e-05
-1.84169586717138e-05
-2.37554655554204e-05
-5.73879878622409e-06
-2.09583215896561e-05
-1.54879684605216e-05
-1.02110508081917e-05
-2.63799964502685e-05
-6.65464055204824e-07
-2.11712825039303e-05
-3.61471243748247e-05
-1.93649864629156e-05
-3.12472060570808e-05
-2.2938225066099e-05
-5.60430693684953e-06
-2.40383479264069e-05
-1.94830161581057e-05
-3.84933565897588e-05
-2.21269081244562e-05
-2.99999905582001e-05
-4.42582097719197e-06
-2.76002088290287e-05
-1.30587029138658e-05
-1.78297723294353e-05
-3.45666115022654e-05
-1.43642502505014e-05
-2.34294834780083e-05
-2.01400306538358e-05
-2.08909244252204e-05
-4.82712386664988e-05
-2.9132597591352e-05
-2.43470254974528e-05
-2.22082521857899e-05
-3.13509252388142e-05
-5.08511890348797e-05
-1.47447900317125e-05
-2.22856984873979e-05
-1.72676692531546e-05
-1.78806057725229e-05
-2.245193746942e-06
-3.12705525904551e-05
-1.01482155497569e-05
-2.28252054348658e-05
-2.17597364493513e-05
-1.53768881592563e-05
-3.72067743899238e-05
-2.37822123708364e-05
-2.98278200733181e-05
-6.62852494507193e-06
-1.33754531722967e-05
-2.37451701709206e-05
-2.57218255860151e-05
-4.29888887476199e-06
-4.70047782724805e-05
-1.65990833716794e-05
-2.1040707148475e-05
-1.47424565892589e-05
-6.20630824681377e-06
-2.30047357733418e-05
-9.11836363521849e-06
-1.84839911396858e-05
-3.69264717033095e-05
-2.64936476846152e-05
-3.1974635775056e-05
-1.25755729804604e-05
-1.39839338605335e-05
-3.22007428142616e-05
-3.3693308348003e-05
-5.26347786807335e-05
-1.4594878708406e-05
-8.58183922242107e-06
-1.9539204085176e-05
-3.68351534366182e-05
-1.78750763906046e-05
-1.55509046906511e-05
-1.35184365172046e-05
-2.72487871527164e-05
-4.16734308329904e-06
-2.38947956750259e-05
-3.75721574443387e-05
-1.43573105209069e-05
-2.69803886010726e-05
-3.73827690503757e-05
-1.45387662228014e-05
-3.57924543778495e-05
-1.20029859950407e-05
-1.91661909825021e-05
-2.42427555175204e-05
-7.7749615875642e-06
-1.46629779225242e-05
-1.68187302663164e-05
4.94672585057407e-07
-1.3743133643968e-05
-2.0911571258193e-05
-4.20205733058316e-06
-3.99176927447809e-05
-1.84233996743729e-05
-1.3705866799083e-05
-2.04059008577301e-05
-8.43267726479212e-06
-2.72249661233153e-05
-1.69395119050481e-06
-1.56670181470345e-05
-1.87498741332299e-05
-1.88201780005543e-05
-1.7798546307642e-05
-3.28991644680563e-05
-1.38382687512792e-06
-2.30783599804557e-05
-2.855075389035e-06
-2.42599811538555e-05
-2.30499615238469e-05
-2.35788502974663e-05
-3.46719135893139e-05
-3.93065649786615e-05
-2.56627156653811e-05
-1.60426287373296e-05
-2.75366031281372e-05
-1.9798063053067e-05
-2.87300442709114e-05
-1.43175920288216e-05
-2.4441959323083e-05
-1.70962791091878e-05
-2.95140249010975e-06
-9.30902491519364e-06
-8.60090886572732e-06
-2.58964145193171e-05
-3.59447586463627e-05
7.19298411801032e-07
-2.89351716366851e-05
-3.8074491491755e-05
-1.66609794096162e-05
-7.27942840923379e-06
-2.30517526537045e-05
-1.82040944114952e-05
-3.27321758174681e-05
-1.383928133986e-05
-2.03704700924643e-05
-1.32933368659254e-05
-2.01528486857751e-05
-2.03682529139639e-05
-4.94408242448149e-05
-3.56279508531508e-05
-2.62118893449418e-05
6.15659865668478e-07
-4.04123794292798e-05
-1.89671344139592e-05
-2.55389935822669e-05
3.1069217260944e-07
-4.47149103029672e-05
-3.37574232075745e-05
-2.15075513999085e-05
-2.38886695820553e-05
-1.3423904728594e-05
-3.43905549869811e-05
-3.32350260454643e-05
-2.67783700043421e-05
-1.06778662272837e-05
-2.48115844879288e-05
-5.88482777978387e-06
-2.74293181933596e-05
-1.76273077272518e-05
-4.47209128342329e-05
9.38961121067435e-06
1.22186082412918e-06
-2.01995529244226e-05
-2.06568272057243e-05
-1.06566813653119e-05
-2.69490513090887e-05
-1.17743078452347e-05
-1.95725371562098e-05
1.26204876169519e-05
-2.59543583259257e-05
-2.23936708882267e-05
-2.75431983205213e-05
-2.30455217178133e-06
-1.41634466859312e-05
-6.61887909135877e-06
-4.71305518980869e-05
-1.12588989222322e-05
2.09658342719164e-06
7.58120237155805e-07
-1.43401625821928e-05
7.92968458438029e-06
-1.47332331139044e-05
-4.70224206723142e-05
-3.29837426050755e-05
-4.93078749458532e-06
-1.51456595975797e-05
-4.97683412900646e-06
-7.39218277242415e-06
-3.08168704767252e-05
-2.27888172006689e-05
-2.53561317656159e-05
6.16350723561664e-06
-5.24737741596462e-05
-8.77648271680749e-06
-2.17391023615204e-05
-2.09423394066679e-05
-3.15032429687882e-05
-3.4170030808357e-05
-2.06511722751532e-05
-1.80897518749225e-05
-2.3012587948514e-05
5.67405694320585e-06
-3.45161845858413e-05
-1.70145710270107e-05
-6.31514642541617e-06
-3.46206746382951e-05
-2.25944293843593e-05
-1.55538307095661e-05
-2.06486971262497e-05
-2.28003904993131e-05
-3.91597149399443e-05
8.71984607987884e-07
-2.33711063915625e-05
-3.63559202379549e-05
-3.32932192478519e-05
-2.54047635351488e-05
-2.29518862025145e-05
-4.81865299202015e-05
-1.00831567076658e-05
-1.06960750916366e-05
-1.34130071495522e-05
-3.01086128740568e-05
-1.45977225611505e-05
-2.69516821665366e-05
-1.35298894624607e-05
-1.54932183180479e-05
-1.92946193510735e-06
-2.06991792695756e-05
-1.812270264454e-05
-2.70889692138509e-05
-1.24227100715692e-05
-5.24931701363116e-05
-1.96676107769354e-05
-1.75323029837868e-05
-2.52809950839325e-05
-3.20016913814199e-05
-2.06815963954743e-05
-1.2687345187052e-05
-5.31049948355395e-06
-3.15602006704189e-05
-2.73912482500706e-05
-4.16546836838567e-05
-1.54572632110028e-05
-2.69848052056696e-05
-1.37023240131668e-05
-1.31181959523815e-05
-1.30727190494242e-05
-1.63462561762855e-05
-9.58383799659741e-06
-3.19844874637094e-05
-7.06962661774635e-06
-1.43848999800281e-05
-6.81616012344283e-06
-2.02506692596319e-05
-2.71295188739027e-05
-7.2356688497209e-06
-8.5290204519597e-06
-1.57039340617181e-05
-1.11733823260769e-05
-1.51210648951531e-05
-2.22008094607443e-05
-2.03690336168531e-05
-1.45408604432393e-05
-1.08041513466256e-05
-2.86026152394011e-05
-8.24572626103129e-06
-3.92622890194125e-05
-2.01242216891237e-05
-8.08642248157196e-06
6.81302836625314e-06
-3.96661307422658e-05
-2.3571598532619e-05
-3.20433186675425e-05
-2.04271834435596e-05
-1.15519243525754e-05
-1.57539950773982e-06
-6.52258795192004e-06
-1.31763444060775e-05
-1.68875762080575e-05
-1.4934512388334e-05
-1.54334639541165e-05
-1.17182565230895e-05
-3.43344178123568e-05
-1.93533499509247e-05
-2.73721155461491e-05
-3.58944003842938e-05
-2.20674138517629e-05
-3.7338356658085e-05
-3.90890541234228e-05
-8.89247009247012e-06
-9.82045678176239e-06
-3.81509510849991e-05
-1.8161596903329e-05
-1.86950739085254e-05
-2.34118488132792e-05
-2.4179831329103e-05
-4.13145868516131e-05
-1.67703723495783e-05
-4.84376425254406e-06
-2.41179586712045e-05
-1.59260055356478e-05
-2.55621278936586e-05
-2.496494727225e-05
-7.38685931888462e-06
-2.76695817081633e-05
-1.28089780564894e-05
-8.78249181676221e-06
3.29168083729718e-06
-3.8823361707977e-05
-1.88284057986786e-05
-7.05144468127234e-07
-1.68059437155305e-05
-7.93290588882594e-06
-1.61441795668387e-05
-2.03445687065603e-05
-3.07398569305935e-05
-2.55241604693573e-05
-1.26120804764557e-05
-3.9049369544228e-05
-8.79779954096562e-06
-2.00450315135923e-05
-1.99297004096962e-05
1.64533054403988e-06
-1.39985751471675e-05
-1.75073252811533e-05
-3.07566621821091e-05
-2.33807062392998e-05
-2.05034451176997e-05
-3.5500019687196e-05
-2.40429829799008e-05
-1.9993219753761e-05
9.6403130643312e-07
-5.4582178364396e-06
-4.33357714782191e-05
-1.19560935548706e-05
-3.02268089905983e-05
-4.70640191343526e-05
1.14849874016345e-05
-2.1424630876995e-05
9.91621375146644e-07
-1.50579387054642e-05
-4.34446651289261e-05
-9.33470668325665e-06
-9.65904667335186e-06
-1.94968957039447e-05
-9.38216383319445e-06
-4.031631122877e-05
-1.90663961088655e-05
-3.55075984335325e-05
-1.00404732208825e-05
-2.87521172370346e-05
-3.0102217414272e-05
-2.27753564090057e-05
-9.37458848002301e-06
-3.55775198511802e-05
-5.28761793095704e-05
-1.45586970067598e-05
-4.31083060078324e-05
-2.87919360586659e-05
-2.00327177361138e-05
-3.55284870041044e-05
-9.61676762864414e-06
-1.83772539812736e-05
-3.79061224256761e-05
-2.5785712183067e-05
-1.30526840203297e-05
-1.67600620993322e-05
-2.18517070503895e-05
-9.7807706623896e-06
-1.91828103687341e-05
-3.34601629071589e-05
-1.54995267994986e-05
-1.26375595824651e-05
-5.95321000858735e-06
-2.46987610698065e-05
-1.88879965585753e-05
-1.85775700558157e-06
-2.98191660715346e-05
-3.3030131311318e-05
-2.72080498452911e-05
-3.73438643363973e-05
-2.18486234749611e-05
-3.09029727968641e-05
-3.26362518734958e-05
-1.79141651026864e-05
-2.02266657129815e-05
-9.32585037517984e-06
-2.860467506739e-05
-3.10721392511978e-05
-2.22846414929708e-05
-3.23376080229819e-05
-5.38741077606409e-05
-3.24280184325044e-05
-1.48076844265171e-05
-2.35137423335352e-05
-7.21586618315435e-06
-2.81342375818791e-05
-2.72418295722927e-05
-7.46871408049095e-06
-2.97044352432586e-05
-1.24010162093522e-05
-1.79833656991095e-05
-6.99814107881513e-06
-3.35265010908907e-05
-7.88494655913137e-06
-3.72995659875179e-05
-1.17030612277102e-05
-2.44241979973706e-05
-7.3046568974003e-06
-2.92834727358076e-05
-1.80280479491339e-06
-3.29922058688264e-05
-3.1252000661901e-05
-2.55094074583682e-05
-2.5660285637144e-05
-4.25018593796937e-05
-1.41699132555914e-05
-3.69527350090572e-05
-2.26662104633824e-05
-2.43778092954587e-05
-4.55232577673165e-05
-2.39467653600906e-05
-1.36738444829569e-05
-3.02747930456919e-05
-3.86622783641544e-05
-3.30838382472121e-05
-1.41600127348117e-05
-4.04123431207906e-05
-2.23307542577373e-05
-1.16441206475293e-05
-9.01966536255192e-06
-2.07239423768004e-05
-6.62132417016026e-06
-1.08143729040373e-05
5.58132585333611e-06
-1.75638927864268e-05
-2.11719946423258e-05
-2.77588220299649e-05
-2.11653761471757e-05
-2.42047667355445e-05
-2.73722264617722e-05
-2.06237432787471e-05
-1.07832508547627e-05
-2.77721222970004e-05
-4.01070351668978e-05
-1.01001938812385e-05
-1.19154104971715e-05
-1.41113442925121e-05
-2.86419507411252e-05
-3.01783420211433e-05
-2.15985272806487e-05
-2.29107233129202e-05
-1.47100429872507e-05
-2.47201099171057e-05
-8.51564294997411e-06
-1.58701475130632e-05
-3.07769626861658e-06
-3.68481841666157e-05
-3.1420375057809e-05
-2.08897657641588e-05
-2.70742235959702e-05
-3.89712599481032e-05
-5.08448527679991e-06
-1.93661896954137e-05
-2.94338960803599e-05
-1.47102372187835e-05
-4.52133771527218e-05
-1.74775166307869e-05
-5.93481526541476e-06
-1.75423008628633e-05
-3.10255343363214e-05
-1.18334201291025e-05
-2.49122819238446e-05
-1.63140498972823e-05
3.22639523832734e-06
-3.02139397692481e-05
-3.06618010759823e-05
8.34975082227722e-08
-2.84101856947444e-05
-2.39512980941314e-05
4.3515935631181e-06
-3.4913981448909e-05
-1.44635512894519e-05
-1.57545614857665e-05
6.69985971140941e-07
-2.35642071418076e-05
-3.24511134702882e-05
-3.53432016425253e-05
-1.33295423913408e-05
-1.53626155242653e-06
-2.59019417061218e-05
-1.76798657615313e-05
-2.35987070243882e-05
-9.86905687813302e-06
-2.45086148154703e-05
-6.95302104404262e-06
-3.10742053146711e-05
-2.16428139699029e-05
2.39411346376773e-06
1.04383981624483e-05
-1.19868886969579e-05
-1.49465297131461e-05
-3.89714875244268e-05
-9.08696234268989e-06
-3.14695880698339e-05
4.58845457849408e-06
-1.53335355208191e-05
-3.59249545662515e-06
-8.57975006828483e-06
-2.23546231724112e-06
-1.84804273378492e-06
-1.6643731146445e-05
-3.96082747734001e-05
-2.58920671078531e-05
-1.12965497419046e-05
-3.19607747888154e-05
-3.8362795037658e-05
-3.98903489799176e-05
-4.56265782601977e-05
-3.0091681174976e-05
-5.60090554469168e-06
-1.84679662101618e-05
-3.2753029963596e-05
-3.13233180181573e-05
-3.28026465957415e-05
-2.03035048759932e-05
-1.17258207945263e-05
-1.80124569522711e-05
-2.98913050077065e-05
-2.73555850549704e-05
-2.15107915828843e-05
-1.87041444863323e-05
-2.86732803014506e-05
-1.38754169278182e-05
-3.10769682804038e-05
-7.8188005657873e-06
-1.90562549144472e-05
-2.54176332858667e-05
-4.03331339683999e-05
-1.89918120642324e-05
-2.56933207884557e-05
-2.72098363887515e-05
-2.85158736532649e-05
-1.49039692443928e-05
-1.28588209622566e-05
-3.99456135867969e-05
-2.8675179129828e-05
-2.67987301672407e-05
-2.69539732415923e-05
-2.61734503533415e-05
-1.88971622191128e-05
-2.37663887861878e-05
-4.88495570746399e-07
-3.72529884706943e-05
-2.30306957405324e-05
-3.1725295148543e-05
-1.68876357440436e-05
1.49547404600531e-05
-3.38752650285233e-05
-2.33602742178817e-05
-1.53464751559434e-05
-2.95507324452665e-05
-1.21326050362216e-05
-4.85100763989594e-06
-1.99570454239976e-05
-2.03080116193108e-05
-1.59791359513063e-05
-4.07274105207325e-05
-4.83236141575626e-05
-1.86608182261247e-05
-2.46957006299886e-05
-3.42344340956918e-05
-2.74126373788732e-05
-1.55264535949052e-05
-1.14683759711165e-05
-1.60059607475638e-05
-2.04674348029337e-05
-1.99208292077205e-05
2.08532511090473e-05
-1.7315274874606e-06
3.89530788404999e-06
-1.15176904843792e-05
-3.33936179029465e-05
-1.85959191666003e-05
-1.39105789783652e-05
-2.55793751969528e-05
-2.01515282275825e-05
-3.15552355048689e-05
-3.20771862426827e-05
-2.1969609443738e-05
-2.72228935622621e-05
-1.21311629584014e-05
-1.29014110755184e-05
-8.63665561988655e-06
-1.42148877201679e-05
-5.07411476108823e-05
-1.59546600950543e-05
-2.9235169898883e-05
-1.38705540834209e-05
-8.61413732195316e-06
-2.19112832496995e-05
-4.20506001236246e-05
-2.37341474355622e-05
-3.29791610425325e-05
-1.77366410900993e-05
-7.00229991021479e-06
-2.54769564903719e-05
-1.6142933732667e-05
-1.290853203052e-05
-4.46200639254333e-05
-2.70126200049004e-05
-1.1070524434853e-05
-2.90051481513317e-05
-2.83237832150752e-05
-4.58598533085299e-05
-1.82541647901251e-06
-2.67040991718767e-05
-1.3229518549165e-05
-2.348836693957e-05
-2.68886236259877e-05
-2.95061956945834e-05
-2.7497342415148e-05
-1.8849979075204e-05
-1.79781518503558e-05
-3.88289315507568e-05
1.81442693812052e-06
-2.92192627903097e-05
-2.08881106251774e-05
-1.35878542640969e-06
-2.37649900157892e-05
-1.88009411385193e-05
-2.66726708834854e-05
-1.63383462093955e-05
-2.37984600621987e-05
-1.05931960217961e-05
-3.14813727324069e-05
-3.81691957831347e-05
-4.98411715880873e-06
-2.36393986936736e-05
-2.5907971226444e-05
-4.16398918694461e-05
5.91250126055442e-06
-2.56415960742023e-05
-2.63283287238995e-05
6.6648972663088e-06
-7.26719803180656e-06
-2.04973466993006e-05
-2.80417817909314e-05
-2.1659543585833e-05
-3.90216125302969e-05
9.28231998506454e-07
-1.96106058952142e-05
-1.80983137517738e-05
-9.56622847330648e-06
-8.641225466582e-06
-5.73538013712046e-05
-3.68803128806764e-05
-4.49947912008725e-05
-3.71678882358418e-05
-1.10357943513924e-05
-1.55084214960214e-05
-2.50142966336852e-05
-9.86852016964376e-06
-4.28367132738749e-05
-2.30082920466337e-05
-1.98065298761543e-05
-2.14152715598932e-06
8.2624795816806e-06
-3.41390478424205e-05
-1.50065442586386e-05
-2.25027889312937e-05
-1.30545725310561e-05
-1.66241358751288e-05
-1.34599602858547e-05
-2.4097434082898e-05
-3.47543417731132e-05
-2.79306512686583e-06
-1.09905020154065e-05
-2.57088610439227e-05
-6.65200269420912e-06
-2.45619948137389e-05
-2.17753950359132e-05
-1.98128905599618e-05
-3.6042560578227e-05
-1.48681231597753e-05
-1.88140684136313e-05
-3.19796290061542e-05
-2.7052050811856e-05
-1.1277540063217e-05
-9.67302355851718e-06
-2.09851805637086e-05
-2.39758457563018e-05
-1.89380689582493e-05
-1.67195489533572e-05
-8.29526445624608e-06
-2.16211727386697e-05
-3.58795637337846e-05
5.12297096818721e-06
-3.79643350572176e-05
-1.05946437376079e-05
-2.49739072351286e-05
-1.15175199895839e-05
-3.5516046230946e-05
-2.49897442981028e-05
-2.48807961013801e-05
-2.94409367131905e-05
-2.83203284332119e-05
-2.09942440173816e-05
-2.47082779800241e-05
-8.40446041634965e-06
-2.35290872982475e-05
-3.39484704622387e-05
-2.07890020976966e-05
-2.09921680501423e-05
-1.49044981394556e-05
-2.36815006941727e-05
-1.30436643591732e-05
-1.78171064467883e-05
-2.53503324198353e-05
-1.35599542094417e-05
-2.23214924560177e-05
-2.02219687693441e-05
-3.7618774165392e-05
-1.98228973630299e-05
-1.19187840853859e-05
-9.27062933671623e-06
-1.14095560556342e-05
-9.03753308205361e-06
-2.15798151957206e-05
-3.5835287777625e-05
-2.51191333148531e-05
-1.39563418753837e-05
-4.47791314065399e-05
-2.69472534272704e-05
-1.25475181944867e-05
-1.43026517695988e-05
-1.51913781984648e-05
-1.14548751818959e-05
-1.75906888825763e-05
-8.83058101621733e-06
-1.93632602414021e-05
-2.56771248241098e-05
-9.10510385581803e-06
-2.5392128363075e-05
-3.02299084924795e-05
-1.42895280665076e-05
-3.4190737531401e-06
-1.80972169076513e-05
-4.24957568351376e-05
-2.1059097959357e-05
-3.1929943049834e-05
-2.38132051854175e-05
-2.7829678417642e-05
-1.21242574035287e-05
1.37251817249028e-07
-1.8440334831141e-05
-2.88617257512254e-05
-1.34205660981769e-05
-2.5580141624352e-05
-2.6508958675055e-05
-4.85179552583517e-05
-1.20626791137242e-06
-3.40942077288831e-05
-3.171188504666e-05
-1.57299279284715e-05
-2.38665401623851e-05
-2.54270095444316e-05
6.78951873647479e-08
-3.25344677256079e-05
-1.49945461091777e-05
-1.67567966372349e-05
-2.1346779211913e-05
-2.80148011781178e-05
-3.38358188702145e-05
-1.78615416353348e-05
-3.62018594716773e-05
-3.01835225311606e-05
-1.55115328611829e-05
-1.82821861558514e-05
-4.32009146826173e-05
-2.82899443073211e-05
-1.09016360436026e-05
-5.53464597076026e-06
-2.0094622779572e-05
-1.8686521767417e-05
-1.64351807985459e-05
-3.25619909284319e-05
-8.80116198109923e-07
-1.0933714656199e-05
-3.31527709104682e-05
-2.04137248781175e-05
-2.40895170130846e-05
-1.97732454712094e-05
-2.58760460397044e-05
-2.10529706477411e-05
-3.00779973449496e-05
-2.26164143066742e-05
-2.33907789210779e-05
-1.22887154334275e-05
-1.78963325417195e-05
-2.58349433564627e-05
-1.97010939170423e-05
-4.33633761204721e-05
-1.0702446212746e-05
-1.49049733851618e-05
-2.6884592825885e-05
-8.04977647484501e-06
-1.30269028272873e-05
-2.55102779181552e-05
-4.4161453572641e-05
-6.22829655862522e-06
-3.56562466261589e-05
-1.79676607223714e-05
-2.49476096709614e-05
-1.21818719614305e-05
-6.06659498361112e-06
-4.04453651102374e-05
-1.6187978072824e-05
-2.07003650050153e-05
-1.20893515124363e-05
-2.1564910863744e-05
-3.38861549686676e-05
-2.94959988433588e-05
-7.06207442087393e-06
-1.10693450191595e-05
-1.84315232564819e-05
-1.87261347952357e-05
-3.40459800197292e-05
-3.51654257494687e-05
-1.71478733564337e-05
-1.45550391566652e-05
-2.51175305643923e-05
-4.08179858335093e-06
-1.47092594221498e-05
-9.39406404041722e-06
-4.89530896097726e-06
-3.97008950037728e-05
7.26590122314339e-06
-1.02332614968766e-05
-2.87925927904969e-05
-1.55242923550359e-05
-1.57160336239699e-05
-2.14364670326915e-05
-1.78945825124612e-05
-3.69178666776735e-05
-1.95667500513138e-05
-1.95472761985956e-05
-3.97654675006555e-05
-3.03271837719846e-05
-2.48106287805109e-05
-3.53470314013401e-05
-3.73259197074456e-05
-2.85251394322988e-05
-4.0472742681966e-05
-2.27633488896687e-05
-1.09875123761278e-05
-4.41469468160391e-05
-1.77955859210409e-05
-1.85236443806491e-05
-4.19982111740837e-05
-4.46381627839467e-05
-5.41789135394848e-06
-1.85168742093818e-05
-1.15140047873201e-05
-2.46822554457643e-05
-1.75811958860985e-05
-1.13808749032022e-05
-2.42103750369992e-05
-1.27378454578993e-05
-2.04716719935422e-05
-3.18054621911377e-05
-3.67195556825334e-05
-1.8125097879495e-05
-3.21068840570537e-05
-2.49342277472385e-05
-1.08020982710702e-05
-2.97931708760279e-05
-1.81718636484959e-05
-3.94890199601009e-05
-1.90089785176174e-05
-1.81406722355885e-05
-2.87191785419943e-05
-2.2104911964952e-05
-2.81765491980803e-05
-2.13068479518e-05
-1.64090456601444e-05
-3.95375161149726e-05
-9.01606313549088e-07
-2.76325200449982e-05
2.21855873234966e-05
-3.78853119824151e-05
-1.90354840682112e-05
-6.33646544359312e-06
-4.15137355660895e-07
-5.04320206078639e-05
-3.93009577668346e-05
-3.98836392640369e-05
-9.51343973942256e-06
-2.17960177733197e-05
-2.30218159119873e-06
-1.26717376383493e-05
-3.96849867246831e-05
-4.02205089016592e-05
-7.42807184805342e-06
-2.18885136588575e-06
-2.9443371738087e-05
-3.04326830859384e-06
-1.1062720376516e-05
-1.38336479209498e-05
-1.19457465074864e-05
-2.84139766384821e-05
-4.10723565892488e-05
-1.69623840180658e-05
-1.72418335570465e-05
-9.14485966290479e-06
-1.42242797476151e-05
-1.55070291413432e-05
-3.6823876703291e-05
-2.84899170162127e-05
-2.9861014745198e-05
-5.21866634814372e-06
-5.58739114802966e-06
-2.78678494434657e-07
-5.48578461745766e-06
-3.22821360545201e-05
-8.58579760105871e-06
-2.67655326737012e-05
-3.7645626701586e-05
-3.24205037580301e-05
-1.94568473401227e-05
-5.74570752037325e-06
-1.27687223584043e-05
-1.88396067250965e-05
-2.58606087407736e-05
-2.8385458039526e-05
-3.55576057515839e-07
-2.92569025776585e-05
-1.61042354592603e-05
-3.9234174356522e-05
-9.83055691924638e-07
5.23282566776539e-06
-1.4603611070882e-05
-1.56386271104239e-06
-1.09967796661459e-05
-1.74830233110718e-05
-1.74888360584536e-05
-2.7296867138978e-05
-4.50029862194877e-05
-2.59058907612093e-05
-1.44290186155031e-05
-1.18411969145403e-05
-1.68016284842761e-05
-3.23535235511719e-05
-1.36778219493168e-05
-2.21662835600238e-05
-3.00259041233672e-05
-1.34364345661293e-05
-9.81259145791805e-06
-2.69480367399882e-05
-8.37809122535369e-06
-3.64697966841544e-05
-2.11728144106145e-05
-3.85207125685836e-05
-2.29165738709087e-05
-1.34708108487146e-05
-1.41352100273989e-05
-1.26727583671097e-05
-3.56644546546711e-05
-3.79270530141531e-05
-4.08207837312909e-05
-3.17539551535667e-05
-2.27771444856304e-05
-2.09420772290741e-05
-2.73381194863068e-05
-2.997547439404e-05
-1.73163564969136e-05
-1.76220522539054e-05
-1.45343607557586e-05
-3.42363454711729e-05
-2.55272071250255e-05
-2.69675284744014e-05
-1.85005159079665e-05
-4.6319895063258e-05
-2.85652130746743e-05
-1.21122606372559e-05
-6.19073380429985e-06
-5.25863421394135e-06
3.16836136131464e-06
-1.98158109194491e-05
-2.77177569397019e-05
-2.25490605044664e-05
-2.70972794467528e-05
-4.06135836654691e-05
-3.55799322311665e-05
-3.52736046212119e-05
-9.29370948359943e-06
-2.61531133321836e-05
-2.176316547186e-07
-2.11414706662232e-05
-8.8231872372924e-06
-1.77817190673065e-05
-2.8996524189298e-05
-1.36203910471568e-05
-1.4398738274061e-05
-1.57602405997573e-05
-3.20868701614973e-05
-1.91889932797266e-05
-2.09492992447327e-05
-3.39311113213048e-05
-1.57933359025799e-06
-3.42097623166702e-05
-2.03978288771014e-05
-3.35668288503266e-05
-2.4072541421309e-05
-4.15019924940083e-05
-2.91903394053657e-05
-3.71245022628603e-06
-2.64225446246573e-05
-2.28608420622638e-05
-3.48974958501096e-05
-1.22451097373722e-05
-4.95332522227738e-06
-3.05935641092532e-05
-2.83710040747055e-05
-2.7420727933347e-05
-1.32083675990285e-05
-2.13038693945308e-05
-1.91145817528124e-05
1.2161423968226e-05
-3.14752611999704e-05
-1.88976406807805e-05
-1.26346551819224e-05
-1.71571784514718e-05
-2.9065357111209e-05
-1.06148442340793e-05
-4.55697582006823e-05
-1.80485536690741e-06
-1.34940461042999e-05
-1.07411582544845e-05
-3.29470101430242e-05
-3.56551145787221e-05
-6.57055828666325e-06
-2.40378263531692e-05
-2.56633150412078e-05
-2.22396475086773e-05
-2.18145370972314e-05
-1.45306442399676e-05
-1.34826317956397e-05
-4.61111778748711e-06
-4.14585328319729e-05
-2.83873648429646e-05
-1.47684273002805e-05
-2.87499441922594e-05
5.24529913357657e-08
-1.74417611382553e-05
-3.15247335697692e-07
-2.96864574383152e-05
-2.34625038861388e-06
-2.44184440591211e-06
-3.41260293327631e-05
-9.95784123361478e-06
-4.20293957123354e-05
-2.7675560276839e-05
3.13220856957585e-06
-1.60327825738316e-05
-1.82423317599263e-05
-1.4009862243688e-06
-3.31892622973408e-05
-2.67858186511355e-05
-5.51774184906421e-06
-1.45192140209335e-05
-4.18475419924333e-05
-7.49824302408027e-06
-2.32524727968232e-05
-2.56517250731264e-05
-2.43691182781208e-05
-2.13395581704394e-05
-4.36092890041624e-05
-6.61697267860017e-06
-9.45236052040043e-06
-4.31309221356834e-05
-2.1345342578789e-05
-1.14924123528407e-05
-4.63102132301399e-06
-2.57026047227881e-05
-1.03930601571833e-05
-1.59577340624178e-05
-3.87484935076206e-05
-1.41725415687348e-05
-2.41629524828438e-05
-1.7468516103071e-05
-2.6478938157832e-05
-1.62130305821416e-05
-3.04368428157166e-05
-2.20209147767375e-05
-1.12118295141682e-05
-1.80518680945894e-05
-1.91278177470236e-05
-2.49502213038752e-05
-3.92281019558322e-05
-2.67881353678595e-05
-2.32251058181553e-05
-1.16599197279908e-05
-2.41145903510281e-05
-1.07804595926936e-05
-1.16712668336984e-05
-1.94968390559067e-05
-1.99374385444459e-05
-4.2679324649688e-05
-1.30395415773696e-05
-1.61313674128464e-05
-2.58650696574501e-06
1.58075005352232e-06
-2.42988774362771e-05
-2.04400935183177e-05
-2.11688779552053e-05
-3.57483625800314e-05
-3.01091825285134e-05
-2.26869422157363e-05
-3.10181633728008e-05
-2.89899057835474e-05
-2.10482970412146e-05
-1.70381592214904e-05
-3.51117711672315e-05
-2.10208738942243e-05
-2.64770582543809e-05
-1.28424592659693e-05
-6.13854166849479e-06
-3.43612684344467e-05
-3.88052198293825e-05
-6.78876238419645e-06
-1.6789414501054e-05
-2.43595592723468e-05
-3.3796087697077e-05
-1.8564215883744e-05
-2.44043890229283e-05
-2.74946898496012e-06
-4.75766096526881e-05
-1.63450801811315e-05
-7.59758103294084e-06
-3.54611526062754e-05
-1.05023561958702e-05
-3.37275992066562e-05
1.61101594595245e-08
-2.49533844198923e-05
-3.85943314512377e-05
-3.79733155522085e-05
-2.75065278429012e-05
-5.77356718496241e-06
-2.68845352536454e-05
-3.14238186497453e-05
-1.41966869595729e-05
-2.44181697249311e-05
-2.92250926864787e-05
-1.79881436188545e-05
-2.31868047380115e-05
-1.42844878970821e-05
-2.53114428619447e-05
-1.72045544125763e-05
-2.37789870868291e-05
-2.5545860286402e-05
-3.78697795113906e-05
-2.57043196304266e-05
-2.8796973377645e-06
-9.71883159680158e-06
-2.17136834951845e-05
-3.37706464543133e-05
-2.10312533648079e-05
-4.51431846809125e-06
-4.98540193635915e-06
-2.88981237089411e-05
-2.14888395892033e-05
-3.23312366336954e-05
-4.39791712081589e-05
-1.42870884956869e-05
-2.79945050374737e-05
-6.04377872818624e-06
-2.54910767436456e-05
-2.15653226901301e-05
-2.238612397537e-05
-3.38103697170837e-05
-6.38378773482549e-07
-3.0920309847531e-05
6.85145268529045e-06
-3.28754589613524e-05
-3.00859017560512e-05
-7.47393096057672e-06
-1.74025007373209e-05
-2.73066980405516e-05
-5.99093578039856e-06
-1.17410116567224e-06
-1.88496456650271e-05
-3.06270439883659e-05
-1.33730445571654e-05
-1.21239906218224e-05
-2.2756760545516e-05
-1.0937578142467e-05
-2.03244645487929e-05
-3.44183214710416e-05
1.11534565464838e-06
-3.40691255356341e-05
-1.77249420059078e-05
-8.18154870321668e-06
-2.20726379209961e-05
-2.15498188029505e-05
-9.44021330896231e-06
-4.13193123898893e-05
-1.67010803205562e-05
-5.48630817622704e-06
-8.47715556952619e-06
-2.28398371422004e-05
-3.17184568989687e-05
-1.74795281417262e-05
-1.47461023099809e-05
-1.7162319478649e-05
-4.03687432089335e-05
-2.44171575427101e-05
-1.01613369434452e-05
-2.91866865260912e-05
-2.39540204634882e-05
-7.48912303091289e-06
-2.54048118809856e-05
8.32301856858048e-06
-3.32936577055506e-05
-1.78009872265379e-05
-1.98007504890157e-05
-1.28090135776733e-05
-1.22449288819725e-05
-3.24415928029465e-05
-4.1627328552002e-05
-9.83131875705093e-06
-3.00403581761084e-05
-2.79945268943892e-06
-1.97843725352932e-05
-7.18239826113768e-06
-8.07029789071733e-06
-2.07338675144952e-05
-4.22626405117023e-06
-1.76498637732699e-05
-2.54248866643279e-05
-9.30813708999824e-06
-1.53537705231506e-05
-2.27955984296523e-05
-1.73265444337443e-05
-7.08102081456785e-06
-3.85015408912153e-05
-1.5511959536555e-05
-1.63392269477605e-05
-2.59755663887031e-05
-2.22260950457494e-05
-3.37884896713825e-05
-1.4130835356046e-07
-7.33565455417105e-06
3.94313485057174e-06
-9.36641598089997e-06
-2.44949061578349e-05
-1.83017044229506e-05
-2.1159706773738e-05
-3.17985489363477e-05
-3.2402868976684e-05
-1.29844692617356e-05
-2.68410700902219e-05
-3.15915026113759e-05
-2.40184857903132e-05
-3.94907357216849e-05
-3.67341746562334e-05
-1.11065408299789e-05
-4.15269877307157e-05
-2.252049828112e-05
-4.21127848963363e-05
1.44632075797173e-05
-8.77076464869489e-06
-3.2362691214324e-05
-3.11516172136816e-05
-4.02373817136587e-05
-3.43713176695201e-05
-6.63739599654318e-06
-3.72499294970852e-06
-2.50747234919132e-05
-1.1031745152606e-05
-2.71957767597789e-05
-1.39202472902546e-05
-2.14137630003334e-05
-8.86135725724386e-07
-3.89426312967645e-06
-2.99315563252505e-05
-2.32825428720353e-05
-1.35412553028566e-05
-1.94933671787767e-05
-1.81863252521486e-05
-2.03090873188712e-05
-2.78850898103812e-05
-2.22130203829239e-05
-2.41522987942506e-05
-1.67810679645375e-05
-8.76719433993023e-06
-2.24105746014143e-05
-1.60184392306834e-05
-2.32615835322779e-05
-6.97775522506413e-06
-3.49261656086779e-05
-2.37019220677769e-05
-2.4019365104786e-05
-1.70642694394746e-05
-7.43732851291483e-06
-9.10638295379374e-06
-1.43415686051177e-05
-1.29633780388735e-05
-2.51429790919276e-05
-1.12208624086167e-05
-3.91492743325385e-05
-2.84058522014113e-05
-1.26983700614149e-05
-8.86223129920994e-06
-2.968070107042e-05
-3.4687370456728e-05
-2.35989178301064e-05
6.5082270277768e-06
-2.86332798445998e-05
-2.4174555264156e-05
-1.27597367863047e-05
-8.00512829001206e-06
-3.14912547721596e-05
-2.00352306368402e-05
-3.2132772104288e-05
-1.88994238121334e-05
-3.53904855058694e-05
-2.28178809605415e-06
-1.30850990409437e-05
-4.23233752386329e-06
-2.4559237018441e-05
-2.11083333942861e-05
-3.36625730968599e-05
-1.00524933116918e-05
-1.57512989569023e-05
-2.83385085749424e-05
-1.42297275557713e-05
-6.76688896266642e-06
-1.08982940808995e-05
-2.09818850008953e-05
-1.25539986264431e-05
9.73903759913387e-07
-8.68714380729717e-06
-2.76771454474581e-05
-2.27547479898635e-05
-1.58030816074534e-05
-1.93722975550179e-05
-9.12186789644103e-06
-2.53807050414845e-05
-3.34205676106653e-05
-3.45617068307165e-05
-4.49405800510338e-06
-2.45338085108064e-05
-2.87155467764233e-05
-3.17218793262139e-05
-1.84881448955988e-05
-1.23017800117355e-05
-9.05378867968959e-06
-1.52516174755738e-05
-1.37349750117114e-05
-2.33217992563036e-05
-2.01356416704082e-05
-2.87952542634889e-05
-3.74383549560114e-05
-1.66097338650464e-05
-4.69725261635879e-05
-1.59478281843382e-05
-1.83921515252524e-05
-3.21228793068089e-05
-4.81771755093606e-06
-3.35990865843949e-05
-1.61033286122911e-05
-1.84166188059624e-05
-3.14160408185063e-06
-8.48457795952909e-06
-2.6924277676728e-05
-1.25930397431992e-05
-3.01819356536578e-05
-3.24756461252046e-05
-3.99084108233098e-05
-1.93717609711207e-05
-1.38845903771166e-05
-4.19658952945676e-05
-5.49968905350829e-05
-2.4546846762552e-05
-1.98044517159696e-05
9.36449119841889e-06
-3.12762092755096e-05
-3.80935060271162e-06
-1.64414086490383e-05
5.8517318537158e-07
1.72435016430228e-06
8.22553605259714e-06
-2.49894652785085e-05
-3.31665822692007e-05
-2.72426425083832e-05
-1.66883346708189e-05
-1.31542687957946e-05
-1.4329682104666e-05
-2.59401969622634e-05
-3.4808475751559e-05
-1.54523406778408e-05
-2.90223036998712e-05
-3.79006111080542e-05
-7.90075888475581e-06
-3.59254804080992e-05
-2.85327174858607e-05
-2.56956498281065e-05
-1.97541569646966e-05
-2.48053643627236e-05
-3.39945318921752e-05
-1.51793131704379e-05
-1.05180634327682e-05
-1.68027820112887e-05
2.6167937230626e-06
-9.59598488318654e-06
-2.33658271127884e-05
-7.58288236766518e-07
-2.66069789826857e-05
-1.72072605828537e-05
-3.93711620363246e-05
-2.79081524025146e-05
-2.47800291177527e-05
-1.40659312197911e-05
-1.08226942706747e-06
-3.36275670006294e-05
-4.85228657139174e-05
-2.41302964159638e-05
-8.83797444908461e-06
-2.10197386187111e-05
-7.18474761840239e-07
-2.4382185656209e-05
-3.80349930766969e-05
5.07937798231303e-06
-6.47075367914231e-06
-3.33861629704912e-05
-1.79166556099014e-05
-3.85987106322635e-05
-2.70949361249271e-05
-2.13288500259365e-05
-3.99843552821498e-05
-9.28510362828995e-06
-2.01947556400465e-05
-6.22544550231937e-06
-3.41249880252162e-05
-3.26451980021735e-05
-1.20207952053436e-05
-1.15068769702572e-05
-4.98288528923983e-06
-6.53782559665191e-06
-8.60325040341421e-06
-2.18754256421764e-05
-2.44885970651993e-05
-3.93200100268566e-05
-3.72242901158343e-05
-3.183228268305e-05
1.0580288461078e-06
-2.43378815354584e-05
6.71006706889165e-06
-1.778151158103e-05
-4.78512233914002e-05
-2.2349124018089e-05
-2.21150344815236e-05
-3.1902834552835e-05
-5.15599289474587e-05
-3.14681870188885e-06
-1.58672766261818e-05
-3.61974571276561e-05
-1.66528689864257e-05
-4.73005968411025e-05
-2.26642074517288e-05
-2.41654743621303e-05
-2.36078527769868e-05
-3.33039050888134e-05
-3.19333427302936e-05
-1.42331334057219e-05
-3.57804644650852e-05
-2.58201756246656e-05
-1.68039746505217e-05
-2.94687824932978e-05
-1.54244256283164e-05
-1.68586235138131e-05
-2.06154109054435e-05
4.36990209950474e-07
-9.7401540550125e-06
-2.7857622893384e-05
-1.2185796386458e-05
6.87562118633217e-06
-3.38112596250229e-05
-3.38068830564911e-06
-5.57682094524111e-06
-2.63861387355558e-05
-5.46582054041778e-05
-3.2329046157594e-05
-1.04402217658532e-05
-2.43647210688892e-05
-1.41326676982607e-05
-2.54240601682525e-05
-2.55515706168954e-05
-2.10721760947545e-05
-1.33478748937969e-05
5.15608777633603e-06
-1.11684322763277e-05
-2.94310247361685e-05
-2.06355453821586e-05
-4.71765882605744e-06
-2.95407079804643e-05
-2.22944763443132e-05
-9.49520305835082e-06
-4.07862802542661e-05
3.4368612183785e-06
-1.17074332188927e-05
7.21486849299423e-07
-1.50064830527872e-05
-1.2761754677507e-05
-8.45174293803021e-06
-3.61872861491421e-06
-1.19155037510748e-05
-4.34577812289343e-05
-2.69184856700025e-05
-2.68134631234372e-05
-2.33008732935139e-05
-2.06692866735277e-05
-1.48372546098744e-05
-1.02765013437168e-05
-1.86998553980824e-05
-1.5526134930605e-05
-1.37484616561381e-05
-2.37575990064288e-06
-2.7755838790635e-05
-1.83435065183347e-05
-9.8668010637141e-06
-3.28331488312315e-05
-1.91602217616263e-05
-8.710849611522e-06
-3.22370475907021e-05
-1.19606015367306e-05
-5.91148382302529e-06
-3.18489065905139e-05
-1.28381936940403e-05
-1.06100249427656e-05
-2.62262316105555e-05
-2.93407772990346e-05
-1.69368456755384e-05
-1.00589642161431e-05
-2.62967005318586e-05
7.99709757893869e-07
-4.1469706572617e-05
-1.15025165974748e-05
-2.1261299548128e-05
-2.51609712666843e-05
-2.36175658927899e-05
-9.43957932446758e-06
-2.17748734215216e-05
-1.30413383262632e-05
-2.34240708285061e-05
-2.9180278231849e-05
-1.31232645068758e-05
-3.54432312985727e-05
-2.00186831185288e-05
-1.75639943955261e-05
-3.06579491735187e-05
-1.96267784163566e-05
-3.32440781562377e-06
-1.49803323040859e-05
-2.54757186155288e-05
-7.41882869574897e-06
-2.44990970261392e-05
-4.6055390561246e-06
1.9316287701856e-06
-2.21236483260279e-05
-2.17730668693905e-05
-1.33380594309601e-05
-1.44439512856238e-05
-2.19242235826535e-05
-3.00024107046871e-05
-4.07707874366649e-05
-1.65127718777255e-05
-1.21653131596578e-05
-3.83379804579837e-05
-1.95441680676269e-05
-2.33582248647752e-05
-4.75500850801965e-07
-3.54708249267486e-05
-3.97850219647104e-06
-3.58402627206282e-05
-2.40963414952828e-05
-3.52547561470419e-05
-1.9868501687754e-05
-3.09565241507001e-05
-1.34164993109346e-05
-2.73015453538288e-05
-3.25492064699437e-05
-3.66959425258734e-05
-2.54232573593805e-05
-2.58753384908467e-05
-2.46710385777556e-05
-2.6166748197907e-05
-2.05251334240958e-05
-5.09217098079043e-05
-7.89086344301666e-06
-1.93842989233598e-05
-7.94888052499169e-06
-2.22977346037572e-05
-2.42846394488093e-05
-2.28746538659383e-05
-2.2001424629041e-05
-2.06858776153713e-05
-2.96990762053428e-05
-2.32211610069494e-05
-1.20052274952556e-05
-3.00211296993478e-05
-2.9830307410209e-05
-1.94951165427298e-05
-4.63173485241616e-05
-7.56082095749565e-06
4.13053781811897e-06
-1.13800865020157e-05
-2.74349923485834e-05
4.64867578790909e-06
-3.50366658984632e-05
-1.89174260548782e-05
-8.84909437388844e-06
-2.29998482608e-05
-2.90153155275642e-05
-2.32453443787238e-05
-1.41491316976152e-05
-2.12357280918839e-05
-2.61055958216846e-05
-9.58396449490686e-06
-2.0263146178801e-05
-2.53557297377812e-05
-6.04276876443068e-06
-1.3699482384414e-05
-3.40420354729006e-05
-3.46373720721249e-05
-2.07691089126135e-05
-4.84126009755605e-05
-3.97487982956728e-06
-1.40921966410486e-05
-2.414904616769e-05
5.13858400571744e-06
-2.31500556123651e-05
-2.02765213362491e-05
-3.16589543653012e-05
-2.60213145764292e-05
-1.02665317076261e-05
-2.16977060502715e-05
-2.35160772751128e-05
-3.02448004943327e-05
6.34853828255725e-08
-2.25073769462796e-05
-1.02506673880106e-05
-4.18267864001784e-05
-2.12153358770171e-05
-2.00559434114454e-05
-2.96962871996195e-05
-2.483231613532e-05
-4.13118359251565e-06
-2.97421074840678e-05
-5.61573523741697e-06
-2.566873523782e-05
-3.60976560579539e-05
-4.03743459571488e-05
-1.92647563985729e-05
-1.30663114054632e-05
7.71608209652936e-06
-1.33932723449834e-05
-4.07715808198329e-05
-3.5423138806952e-05
-2.69532993683242e-05
-3.95242150217082e-05
-2.74850367933113e-05
-3.49832028874023e-06
-3.95343259808756e-05
-1.24611513501865e-05
-2.92861609490173e-05
-3.29424384378096e-05
-2.69644130370078e-05
-3.28013753756051e-05
-3.48098770254782e-05
-2.89319824812769e-05
-3.67018652297199e-05
-1.41757984428619e-05
-1.79386402218179e-05
-6.5722369049536e-06
-1.49079560511062e-05
-2.27847274247461e-05
-2.32550314377331e-05
-1.92847376171458e-05
-2.76371722942099e-05
-1.30704527994483e-05
-1.55769842625719e-05
-1.15081269736221e-05
-2.46579233880943e-06
-3.7883207217876e-06
-4.73386773675315e-06
-2.4061561848238e-05
-2.87934907787069e-05
-2.6075573936669e-05
-1.90569191129036e-05
-4.66823001031612e-05
-7.08329422164432e-06
-2.90259107629074e-05
-2.19766778928731e-05
-3.01290886656227e-05
-1.6733754205257e-05
-3.65935438439536e-06
2.82940598655671e-06
-2.74456621914992e-05
-9.33091605715073e-06
-7.7490167316356e-06
-1.76800369898233e-05
-1.78538762782859e-05
-4.02490330312254e-05
-1.16893962707419e-05
-2.52389125415005e-05
-2.30834144581791e-05
-1.72303585830275e-05
-1.14936185530333e-05
3.4146453645488e-06
-2.63438326404457e-05
-9.12347053657341e-06
-3.71955868503042e-05
-2.65329046571377e-05
-2.72001434424235e-05
-2.1376796140711e-05
-1.29093618121736e-05
-2.10228121361805e-05
-2.32646498807723e-05
-2.05155895689971e-05
-2.24269776926798e-05
-2.34036422713658e-05
-2.36141710716798e-05
-2.4967804845164e-05
-1.76627914514073e-05
-1.09166183481673e-05
6.19306382912173e-08
-1.22476123955027e-05
-3.09982841651771e-06
-3.1176008637162e-05
-1.85572245149525e-05
-3.50468862457354e-05
-2.05443974966028e-05
-2.29991763473903e-05
-9.63858906904078e-06
1.18941755922604e-05
-2.61146357459606e-05
-1.76807110927418e-05
-4.98440349606421e-05
-1.61645722986723e-05
-2.13499450755131e-05
-4.14241739253971e-05
-4.03492670271521e-05
-2.16779383260668e-05
-1.03568640792551e-05
-2.54384880391701e-05
-2.42951516881172e-05
-2.12281172015456e-05
-3.77549565352803e-06
-3.25074315824329e-05
-4.0637500199651e-05
-5.24950240096729e-05
-1.56193687868067e-05
-1.37134570694543e-05
-1.6960782770191e-05
-2.15170281483379e-05
-3.21407623713684e-05
-1.27192196562261e-05
-1.0854212577689e-05
-1.49148089036153e-05
-1.86086986684023e-05
-1.16865208447189e-05
-1.98154519797803e-05
-1.75111730663912e-05
-2.78503086343428e-05
-1.69301182272548e-06
-1.08049610133259e-05
-2.1261033214677e-05
-2.74222793298797e-05
-2.1110623045937e-05
-6.22870380717383e-06
-2.74035922819143e-05
-1.82833106157336e-05
-1.04426749497096e-05
-2.18213025331421e-05
-2.613680484349e-05
-6.81216268586488e-06
8.63953179973405e-07
-8.91702063000092e-06
-3.1517580463785e-05
-1.77923085923488e-05
-1.8924819321201e-05
-2.41463180931218e-05
-1.99634809673315e-05
-3.1048826841499e-05
-2.25793275655904e-06
-2.67459973811622e-05
-3.58258685340146e-05
-2.45560894278683e-05
-1.09114418807565e-05
-1.63490298551398e-05
4.74155213677279e-06
-2.14603781977878e-05
-2.33499919899997e-05
-2.57236254469284e-05
-3.17540788463987e-05
-1.74803749803198e-05
-3.90775631421981e-06
1.5536569204156e-06
-1.58535530473581e-05
-2.61785046959736e-05
-2.84981799202241e-05
-2.21978746857394e-05
1.87728688329603e-06
-2.12928929259098e-05
-1.94077446296874e-05
5.11553456409577e-06
-4.2051094742076e-05
-2.1835145111724e-05
-1.28755726065509e-05
-8.55985887057752e-06
-3.2064784280867e-05
-3.72862626329536e-05
-9.48158250071677e-06
3.3509669763961e-08
-1.90783266987313e-05
-4.20455746810756e-06
-3.23388580040156e-05
-4.6044935069026e-05
-9.18798682663452e-06
-6.83325305905162e-06
-1.50493067482911e-05
-2.22617626581471e-05
-2.80990717493968e-05
-1.30442034418559e-05
-2.99569726463903e-05
-1.82813570918851e-05
-1.21156292042523e-05
-1.24819096368825e-05
-3.48768877956802e-05
4.86683963622791e-06
-1.27139519734767e-05
-1.78357093633413e-05
-2.67827221922285e-05
-2.142826756623e-05
-3.87231059869406e-05
-4.67390876462739e-06
-3.00836219393217e-05
-2.94861927822741e-05
5.34935818486713e-06
-3.30630818243048e-05
-2.93951666560415e-06
-1.74903517648865e-05
-3.59385076569648e-05
8.11155590121526e-08
-2.32648611316142e-05
-7.65828520333488e-06
-3.31537690818433e-05
-4.89280555634829e-05
-1.93302300545838e-05
-1.45869324897176e-05
-1.47118881824937e-05
-1.89331164231626e-05
-1.15442003732939e-05
-2.64574549461168e-05
-2.72896467639913e-05
-2.8780342997631e-06
-1.91471643852578e-05
-2.42764604914157e-05
-1.6329007026388e-05
-9.43276355696427e-06
-3.5520415489366e-05
-9.7010299324467e-06
-2.98075296399748e-05
-4.08368212177074e-05
-2.84864966364776e-05
-2.21624552148973e-05
-1.71507704596791e-05
-4.51565573903615e-05
-1.77517829824554e-06
-1.97464521015672e-05
-2.3943554227657e-05
-2.26951923520428e-05
-3.43169245327629e-05
-2.65320446248939e-05
-2.70128563128621e-05
-3.36688841103859e-06
-3.60922908056757e-05
-1.51461818900717e-05
-3.22026853038914e-05
-2.97737162819328e-06
-2.79340789086981e-05
-7.55114848362535e-07
-5.30318621755264e-05
-2.63841707520204e-05
-2.48559450077047e-05
-5.66579440340005e-06
-1.81394752111089e-05
-2.96289279201897e-05
1.28192592881387e-05
-1.40903035987536e-05
-2.18568928923872e-05
-3.95318205206957e-05
-1.83876411838e-05
-1.21711422201267e-06
-2.31970796703069e-05
-3.48978165871149e-05
-3.21938791736423e-06
-2.13108190855598e-05
-1.89848489579872e-05
-2.21449453140211e-05
-2.21314577564825e-05
-2.54141208414273e-05
-1.99967877836507e-05
-3.21983776765706e-05
-4.12482021702052e-06
-1.89823182298355e-05
-1.22575942877804e-05
-3.6607180800704e-05
-1.17984792651833e-05
-1.44884606042297e-05
-2.65015798147382e-05
-1.38658673678014e-05
-2.37768177168718e-05
-1.20594100293287e-05
-4.12336930470411e-05
-3.55708685361071e-05
-3.17018187741559e-05
-2.95686581595054e-05
-2.32295336965571e-05
-2.67038670576373e-05
-8.86113446805727e-06
-2.69159164192681e-05
-1.18488564071775e-05
-8.99315779685736e-06
-2.9443355695386e-05
-1.5144906102971e-05
-2.23019187388832e-05
-1.27705514731631e-05
-2.49281268580498e-05
-1.18716613938845e-05
-2.57438562635983e-05
-1.47965606729402e-05
-1.95170065756445e-05
-1.8436142037913e-05
-6.10166815549498e-07
-9.51967910702406e-06
-2.31546061936237e-05
-2.5621421515313e-05
-1.34874864881856e-05
-3.58375652793156e-05
-2.26010319189753e-05
-1.26352008135375e-05
-4.2357807980386e-07
-1.32396383682079e-05
-1.62639149859387e-05
-3.48968941775987e-05
-2.12101151564136e-05
-3.14310899541779e-05
-4.35892720559568e-06
-3.09938148812713e-05
-2.68581189768244e-05
-4.41869337829776e-05
-1.74312877227246e-05
-7.33479646355062e-06
-1.22532419253865e-05
-2.5523438819037e-05
-1.76602638283605e-05
-1.65024670555917e-05
-1.52028619819996e-05
-3.31129503858871e-05
-2.04248095461705e-05
-2.50177302654365e-05
-2.57396123997371e-05
-2.76323868507099e-05
-2.78836801199426e-05
-4.5540032458834e-05
-1.82948661077453e-05
-2.52274069647592e-05
-1.15583622292581e-05
-1.74425170519088e-05
-3.81412502831153e-05
-7.39020998679035e-06
-3.10308709106281e-05
-2.26611718408381e-05
-2.31877614502186e-05
-3.64986581662183e-05
-2.4838099484496e-05
-3.01507068287668e-05
-3.16084426362056e-05
7.36794979442818e-07
5.61533068888265e-06
-3.54414778002671e-06
-1.34076305497394e-05
-3.69928131090333e-05
-3.72333983738603e-05
-3.80562819609739e-05
6.37760590482729e-06
-3.41166208276518e-05
-3.67431442000337e-06
-2.37892069660181e-05
-1.49577970039185e-05
-3.43723168857142e-05
-1.74718463428507e-05
-2.44929313292513e-05
-4.17555886648386e-05
-1.85171866269113e-05
-3.08280240625524e-06
-8.82214109452804e-06
-1.17185824412179e-05
-2.28468305142157e-05
-1.81166360527179e-05
-1.62433378446172e-05
-9.89274023448214e-06
-1.78183335843563e-05
-8.68641773094102e-07
-1.34568621287582e-05
-2.07277990105932e-05
-8.28417521510452e-06
-1.84384893551115e-05
-2.4697376208329e-05
-1.01153434641267e-05
-2.03526929331505e-05
-3.22733102557263e-05
-1.63342670406627e-05
-3.09776696058858e-05
-3.07387312494204e-05
-4.23025505928812e-05
-2.12487157955752e-05
-1.5641460597502e-05
-4.9012800477016e-05
-1.67108633004858e-05
-2.91507192033508e-05
-1.83296759967007e-05
-3.45500293492243e-06
-2.46212215165228e-05
-1.56009395717818e-05
-3.95524206693057e-05
-1.32142810351584e-05
-8.31169487652256e-06
-1.0560273204221e-05
-3.5893128897631e-05
-2.31278914766569e-05
-1.83494371291414e-05
-9.61384778436977e-06
-2.07463340353449e-05
-2.58503653203247e-05
-1.22913589531225e-05
-2.27400271413983e-05
-2.38266412939981e-05
-5.41847796316235e-05
-9.22147973006947e-06
-1.28459355205631e-05
-2.56070865234356e-05
-1.94433571280321e-05
-2.737060710372e-05
-3.97752583454506e-05
-4.45523833155333e-06
-6.80886527189638e-06
-3.26177200194006e-05
-2.46870816102106e-05
-3.0452181692145e-05
-1.73294990420977e-05
-4.47907287292634e-05
-2.13407380740484e-05
-2.07898396616029e-05
-1.50510979837177e-05
-2.6569673258706e-05
-3.2553903342965e-05
-3.03518730758412e-06
-1.49825698746597e-05
-2.65330156215179e-06
-3.08920395823057e-05
-2.74022005259945e-05
-3.79074576992792e-05
-3.99666204098882e-05
-1.64840498253644e-06
-1.83658952619625e-05
-1.41653879206764e-05
-1.3059182494487e-05
-2.15583786797523e-05
-2.77703053503179e-05
-1.23628529489402e-05
-6.6399434941357e-06
-8.19896212056192e-06
-1.57314014178905e-05
-3.02824635660895e-05
-2.89663333657721e-05
-1.60308609051174e-05
-3.69651446540278e-05
-3.25495216787138e-05
-2.0356352651115e-05
7.49501075774314e-06
-4.28794471444558e-06
-1.94635113018439e-05
-1.1214057924717e-05
-2.26631903797891e-05
-6.79748345120854e-06
-2.68874634099605e-05
1.25612217781707e-06
-2.95932764138191e-05
-2.22282864548895e-05
-1.05411668016396e-05
-4.13003535041986e-05
-3.98155826431391e-05
-1.38647798636475e-05
-3.55085426495905e-05
-2.0907352655303e-05
-9.48390176731807e-06
-2.10862010822265e-05
-3.03424698539972e-05
-1.93353965914861e-05
-1.88365917802512e-05
-1.27858753023424e-05
-4.30399317861397e-05
-9.76967256903856e-06
-2.70696317940547e-05
-3.70539419521917e-05
-2.43148203438505e-05
-3.38286018837716e-05
-3.15911193551973e-05
-1.87319741293108e-05
-5.41728490531579e-05
-1.64344218696977e-05
-2.62886483550036e-05
-2.35436932254993e-05
-2.14845916696129e-05
-2.37162739185705e-05
-3.81846972238281e-07
-2.77578941546708e-05
-3.34198718246016e-05
-1.51488591145743e-05
-2.93780706218107e-05
-1.44240552266185e-05
-3.05214469218817e-05
-2.49862791854953e-05
-2.93513090430084e-05
-1.29321033879167e-05
-2.30945530324373e-05
-4.19598463229718e-06
-1.90925231293575e-05
-2.93539654770694e-05
-4.49465477735152e-05
-2.57212971475821e-05
-2.84938251837216e-05
-3.73969892032624e-05
-4.48717492888558e-06
-3.59516576689865e-06
-2.56715672992942e-05
-1.38172015421558e-05
-1.98498427245397e-05
-2.66672723443422e-05
-2.80691700963031e-05
-2.22418898618681e-05
-2.20601422741049e-05
-1.95894769460754e-05
-2.59482961913063e-05
-9.92102629403866e-06
9.32566107463807e-06
-5.19974409879314e-06
-2.16821273192146e-05
-1.43397963806085e-05
-1.78088638386231e-05
-2.42438065897483e-05
-1.70250676012089e-05
-1.67784204581081e-05
-7.09480155803172e-07
-3.85856955983017e-05
-2.02600626913069e-05
-2.64411996367413e-05
-2.92955173593467e-05
-1.37915395500432e-05
-4.86011736337435e-05
-1.80663721738565e-05
4.89649166055146e-06
-2.18781108343655e-05
-1.43507659013697e-05
-4.9861109133387e-05
1.11485596946673e-05
-3.21460861419254e-05
-4.08767215224934e-05
-2.73285036685715e-05
-1.45080232125991e-05
-4.31482810432283e-05
-3.2536319109852e-05
-2.01410336609185e-05
-3.13019482013916e-05
-3.03905026657487e-05
-9.84726547600669e-06
-7.21872797435506e-06
-2.06640722436466e-05
-8.1418396544203e-06
-6.76723150501564e-06
-1.86516049674006e-05
-3.71690680133783e-05
-1.68818743523378e-06
-1.8607466758827e-05
-1.88740928624896e-05
-2.16586056848277e-05
-4.93483277923314e-05
-1.73771238788478e-05
-4.57297077517594e-05
-2.34396840662011e-05
-2.88613623445502e-05
-1.58374196823089e-05
-2.89833487403973e-05
-2.76231723801159e-05
-1.54648164401495e-05
-1.30188098382217e-05
-2.7436039839092e-05
-2.38262998320497e-05
-1.02331449132088e-05
-2.40661342837059e-05
-9.17696890134551e-06
-1.52282898351721e-05
-2.27731885770595e-05
-3.12288862753922e-05
-3.09423263682749e-05
-1.66263024670402e-05
-4.4136319766946e-06
-6.58989368462684e-06
-1.16481182631379e-05
-2.22487399719464e-05
-2.07313624212859e-05
-5.7987682459248e-06
-3.89521459404386e-05
-2.97434541044656e-05
-9.2772085624641e-06
-3.9202196010461e-06
-2.9423488270067e-05
-2.72862647103567e-05
-1.75445099235614e-05
-2.06761331944834e-05
-1.39036904479288e-05
-1.09542516912153e-05
-1.85323920100217e-05
-2.45139402671363e-05
-1.71154200052175e-05
-2.72726223831561e-05
-1.81226450880101e-05
-3.97296424838892e-05
-1.42177822018824e-05
-1.34955175866155e-05
-1.62471310762038e-05
-3.09466392816834e-05
-2.03443763252351e-05
-2.88852280637651e-05
-1.6688501282188e-05
1.34602622065997e-06
-1.94507368226661e-05
-5.22151280039962e-06
-1.3447954073284e-05
-1.80786663662521e-05
-2.25287050163513e-05
-1.41297671391563e-05
-3.28824246500358e-05
-2.32345258272624e-05
-3.8454419579249e-05
-3.33448292483086e-05
-2.41755108913892e-05
-4.35939722008913e-05
-2.40420928544272e-05
-7.20536987778248e-06
-3.28572459551092e-05
-1.34959724088432e-05
-9.10702183329408e-06
-2.64873226643281e-05
-9.83330788382813e-06
-3.12346376826204e-05
-2.46442237183022e-05
-1.34819006639894e-05
-3.2361233824355e-05
-1.21409881024363e-05
-1.59248723231853e-05
-3.27290264608559e-05
-9.11460982971405e-06
-2.08668426490271e-05
-2.40304785917791e-05
-1.81586053236307e-05
4.64398740517941e-09
-6.89377370165761e-06
-3.33885250579352e-05
4.15282866363718e-06
-3.70943367615198e-05
-1.94815209495121e-05
-9.20638355453347e-06
-2.45640608881143e-05
-1.79668955231129e-05
-1.4172836860542e-05
-2.42388742603075e-05
-2.95166071272187e-05
-2.94291316885449e-05
-4.43845107855169e-05
-2.75125346734278e-05
-1.87027416858317e-05
-2.73720875800787e-05
-2.35627160939858e-05
-3.11496806779373e-05
-1.73834707044024e-05
-1.33248510722687e-05
-4.0450247738106e-05
-3.43394388049646e-05
-3.28764251131445e-05
-1.87934219972786e-05
-1.90394364261293e-05
-1.4405922001999e-05
-2.35394828476593e-05
1.24760361714076e-07
-1.65445782538695e-05
-2.83250278539337e-06
-1.30901566565673e-05
-2.27395052697061e-05
-8.58440942423938e-06
-3.63047421922847e-05
-1.47696904524431e-05
-6.9708279866008e-06
-1.40076955038975e-05
-2.59408272651628e-05
-2.45361624147131e-05
-1.52157008663588e-05
-1.09444859480966e-05
-3.73048448946212e-05
-3.51965544040196e-05
-3.42133374342627e-05
-6.59357211865368e-06
-1.43909303953783e-05
-2.05783937736445e-05
-3.67581017360663e-05
-3.21650205662854e-05
-2.75567056088183e-05
-3.03562589348499e-05
-2.472189457186e-05
-4.64928177896573e-05
-1.1395338734829e-05
-1.44760298665384e-06
-1.65220104326964e-05
-2.39656941840295e-05
-2.48774533209321e-05
4.43170008867195e-06
-3.38070790821836e-05
-3.00218642178363e-05
-2.07029092797618e-05
-1.95650844740271e-05
-6.12454306393971e-05
-9.19051008198638e-06
-1.19674913939115e-05
1.57593081459307e-06
-1.29699007552486e-05
-3.15041081383587e-05
-2.46869301075503e-05
-4.59625168797167e-05
-1.38184707329657e-05
-6.07050559887401e-05
-3.20938810314865e-05
-3.04078422489809e-05
1.05231441682938e-05
-3.06693790261582e-05
-2.09377282511596e-05
-3.43302889108179e-05
-1.12473274044212e-05
-2.80008188509916e-05
-3.36910749428318e-05
-1.21708199145848e-05
-4.13379470540716e-05
-3.29644134308621e-05
-1.68136820111766e-05
2.81876333438818e-07
-1.83852092611947e-05
-1.79686696261401e-05
-2.40147783955321e-05
-3.61413609405881e-05
-2.14951474057171e-05
-3.87736819434114e-05
-5.83146030853241e-06
4.43179381199448e-06
-3.19603222956117e-05
-5.51060677395793e-06
-8.25822845277509e-06
-2.21882645620716e-05
-1.66791662228094e-05
-3.86303477417716e-05
-6.60655065628202e-06
-2.072597140921e-05
-4.51439042374788e-05
-1.67376088849742e-05
-2.3411930406791e-05
-2.16812624034355e-05
-1.77509881604478e-05
-1.09141669202547e-05
-2.21070472386741e-05
-2.61700216584887e-05
-1.76506515503374e-05
-3.069758996915e-05
-1.97680228295252e-05
-3.90104634778992e-05
-9.4104885672493e-06
-2.54053465490802e-05
-1.06095638801579e-05
-1.47398887960197e-05
-4.6513896854496e-05
-2.18465508890303e-05
-2.82569179460845e-05
-1.2361536165546e-05
-3.00465059159522e-05
-1.05562354158585e-06
-1.14145229819058e-05
-2.30416290423593e-05
-1.83281540816081e-05
-2.59935634518949e-05
-3.64945056587467e-05
-2.65205113901999e-05
-3.24897264748031e-06
-2.50644918106869e-05
-2.64336874575693e-05
-2.30157829132639e-05
-2.43806006510053e-05
-9.22262140701037e-06
-2.96749793256438e-05
-9.18289318665413e-06
-3.23343149900649e-05
-2.23245936276655e-05
-5.68366194979633e-05
-5.21304490903155e-05
-3.99398693735297e-05
-3.35622677599314e-05
-3.08974740673654e-05
-2.46741840070038e-05
-1.78396288995126e-05
3.14151441996737e-07
-3.21744685230338e-05
1.97857603501016e-06
-4.12215080880486e-05
-3.11588560310066e-05
-3.49270267921079e-05
-2.76660104964985e-05
-1.67775755459019e-05
2.78671620793135e-06
-5.44629630072938e-06
-3.62987867242373e-05
-3.12969648908299e-05
-2.79070951135144e-05
-1.18333505664876e-05
-4.12680409999069e-05
-1.56685424539149e-05
-2.88461035417528e-06
-3.05863166573027e-05
-3.26904587421024e-05
-2.42160257921808e-05
-3.833715493868e-05
-2.19671498791464e-05
-1.4887643376505e-05
-4.30536041131599e-05
-7.90698761656204e-06
5.35431768276755e-07
-4.67931219845849e-05
-1.74995858026594e-05
-3.65481190096864e-05
-3.14390355115055e-05
-2.68579644095441e-05
-1.1530404538961e-05
-2.07495598471038e-05
-2.77212001618372e-05
-3.17584275046566e-05
-1.51094459282131e-05
-2.99402526336818e-05
-2.34746256715567e-05
1.00146247827581e-06
-1.81291392841731e-05
-2.23413483147627e-05
-1.91853051830831e-05
-2.09300016709679e-05
-1.55166533701194e-05
-7.01426773141507e-06
-2.45385160192231e-05
-2.71940675504265e-05
-1.80162069354114e-05
-2.39172507406469e-05
-2.02251894655453e-05
-3.52728059852802e-05
-4.09937518367148e-05
-1.8265627742621e-05
-3.90729532968667e-06
-5.49472489082413e-05
-9.59943974377111e-06
-1.93482671663727e-05
-3.6429534838598e-05
9.29152319354949e-06
-2.78780184232117e-05
-2.19551117629187e-05
-3.51392140359556e-05
-1.78429172653975e-05
4.0964716224703e-06
-2.85950969842692e-05
-4.82740240030343e-05
-6.91181950181756e-06
-1.3635879166681e-05
-2.9091726999813e-05
-2.73485174556768e-05
-3.84261656914275e-05
-5.22592791608551e-05
-1.13905838675801e-05
-2.357111562831e-05
-2.79281361843172e-05
-2.55056888265305e-05
-3.50196810566156e-05
-2.85976648559865e-05
-1.69388840038412e-05
-1.45751226018802e-05
-1.33688795687431e-05
-2.96987730508673e-05
-3.22878135458149e-05
-4.54625737629643e-06
-3.19607010292987e-05
-2.04310919858789e-05
-1.58574553537964e-05
-3.50674856270046e-05
-1.41355409805339e-05
-2.50247086547957e-05
-1.27316550282607e-05
-3.24675417980507e-05
-3.10496090742313e-05
-1.58419045426724e-05
-2.91934422075041e-05
-2.69918157521136e-05
-1.48901383497615e-06
-2.82755720660233e-05
-2.57843028673997e-05
-3.28276440208985e-05
-5.91590065840663e-06
-4.72380800595015e-05
-2.01243349785826e-05
-1.84104806983021e-05
-2.82720139970484e-05
-1.50015583160297e-05
-2.00274937408277e-05
-1.10570022264409e-05
-4.7301658245381e-06
-1.59919388885482e-05
-3.02874344618162e-05
-1.4749558273781e-05
-5.18676108479039e-05
-1.11181749554212e-05
-1.92752486884972e-05
-1.84786271119537e-05
-3.72363340850513e-05
-3.32547327422716e-05
-3.68163454512882e-05
-3.02709632730742e-05
-3.90000282572849e-05
-1.50900951093946e-05
-2.06727585006243e-05
-3.37690616759258e-05
-2.93829740054785e-05
-2.18222777615927e-05
-2.61715331413671e-05
-3.08286553872988e-05
-5.71013156063551e-05
-8.74810075292794e-06
-1.00892498184684e-05
-3.0127590175541e-05
-1.373859733581e-05
-3.64813750035153e-05
-6.32975258518345e-06
-9.30083570842011e-06
-2.99962485857097e-05
-4.80293718067076e-06
-1.3496933307973e-05
-6.96099882906123e-06
-1.78387085791366e-06
-1.3859114495388e-05
-1.18194185444691e-05
-1.87693766415232e-05
-2.57313201857367e-05
-4.52086618625163e-05
-1.23396965629915e-05
-7.16622823028728e-06
-1.30309533392063e-05
-3.0465374612022e-05
-1.09059064346271e-05
-3.48950042707312e-05
-1.36538606192209e-05
-3.82820169929335e-05
1.26540071069343e-07
-8.59976226866786e-06
-2.52211016329434e-05
-2.5067259227946e-05
-1.00736964735072e-05
-7.69967051026884e-06
-4.54410544195897e-06
-3.70092635044943e-05
-2.79324704322823e-05
-4.39761103016158e-05
-2.28134390605795e-05
-5.02863157802788e-06
5.04513668454907e-06
-1.51077284478703e-05
-2.33778427862203e-05
-3.18831228822592e-05
-1.37583721491189e-05
-3.37995534095392e-05
-1.17327775296234e-05
-2.81675598320792e-05
-3.49624437503125e-05
-2.54784798809618e-05
-2.99163218173329e-05
-1.23103379697333e-05
-3.47872674334124e-05
-4.10993711296888e-05
-1.22031488892987e-05
-1.7995815369889e-05
-1.10548946072674e-05
-3.21843520071775e-05
-3.22169180455779e-05
-2.16491277784926e-05
-3.70424817927683e-05
-1.22853122360482e-05
-1.31514379750441e-05
-8.26166702992555e-06
-2.46668061939557e-05
-3.22260882795267e-05
1.58961829210849e-06
-2.05636310274598e-05
-8.64925443948382e-06
-5.21164898634179e-05
-2.80790337812395e-05
-1.40341466957721e-05
-1.65722427807862e-05
-3.72290975519356e-05
-2.94757878218791e-05
-2.77758857234671e-05
-1.96036126887655e-05
-2.56844400053887e-05
-2.52164264778652e-05
-2.97596060811541e-05
-1.79264733879666e-05
-1.43981957764022e-05
-2.41334102117654e-05
-1.94380357892095e-05
-1.58711963406909e-06
-2.58886145100029e-05
-2.61632786103116e-05
-2.87286673084159e-05
-1.03451918552028e-05
-2.88144584702258e-05
-1.69813292406722e-05
-1.2904209257639e-06
-2.02136444156987e-05
-1.85922332410846e-05
-3.55954793024851e-05
-2.69928637165578e-05
-3.96302417330632e-05
-5.64369807295499e-06
-3.92081550127331e-06
-1.29696716660303e-05
-3.49932885801019e-05
-1.55896952459317e-05
-6.69555044645301e-06
-4.38119439048351e-06
-2.17418162668953e-05
-2.29806399587215e-05
-9.43562456790258e-06
-1.86621665259406e-05
-2.75501196474961e-05
-1.40440039938157e-05
-1.65020826735155e-05
-9.94230917400841e-06
-1.87152284255706e-05
-1.33256045379515e-05
-1.051158611641e-05
-1.57461793112668e-05
-2.37908890516601e-05
-3.07605189023607e-05
-1.56766273856402e-05
-2.08989808731773e-06
-2.14954707462867e-05
-1.95044337551863e-05
-2.54189911510083e-05
-1.40954840583535e-05
-1.56208700891331e-05
-3.49032497889696e-05
-2.15606179532784e-05
-9.99457339188176e-06
-2.07296139218108e-05
-7.48018209064484e-06
-3.05554531590785e-05
-2.07322525724641e-05
-1.76538525014118e-05
-4.70275643882104e-06
-2.27327604964857e-05
-3.84496739585368e-05
-2.81563984383285e-05
-1.96479187573298e-05
-6.26674515866288e-06
-1.45962595116934e-05
-9.8135937409191e-06
-1.90286714115978e-05
-2.24648155911919e-05
-1.16575384564182e-05
-2.9189612443479e-05
-9.51095374256238e-06
-1.20955450005305e-05
-7.40098179357097e-07
-1.47985753440587e-05
-2.38769986923702e-05
-2.11276125204455e-05
-1.72726448066792e-05
-2.03460758078692e-05
-2.68548756066372e-05
-4.04073638899699e-05
-3.00664214967077e-05
-2.52232986695005e-05
-1.32296548698583e-05
-3.05660959035904e-05
-3.05064047004761e-05
-3.98690440891742e-05
-2.37132489846131e-05
-1.26321801784435e-05
-1.60668509023106e-05
-3.77348941926872e-05
-2.14230149662377e-05
-2.45100480115319e-05
-3.05276395942619e-05
-9.81115064947472e-06
-3.66037035097413e-05
-1.54360681130605e-05
-2.10485339838105e-05
9.88301492498943e-06
-1.65723553474112e-06
-2.16199551628181e-05
2.26658615845527e-06
-4.07607407059934e-05
-4.24678715496713e-05
-7.45818875839791e-06
-1.61163249522307e-05
2.66002458896835e-06
-2.1957850950684e-05
-1.9878151176038e-05
-1.49934248447829e-05
-1.6910791047815e-05
-2.85542875831583e-05
-1.21727281697701e-05
-3.64973759754686e-05
-2.32736765084661e-05
-3.86493231512964e-05
1.37138497965822e-06
-2.10909185481896e-06
-4.57478183662525e-05
-7.13580279399875e-06
-3.7065477083481e-06
-3.24305989612001e-05
-2.05544201063537e-05
-5.19609647458793e-05
-3.12549100395649e-05
-2.95571914986551e-05
-2.87901000320992e-05
-3.39948393162536e-05
-1.57696963103365e-06
-2.35540066158167e-05
-1.68401571800563e-05
-3.06967930143389e-05
-2.08824741505794e-05
-1.77968789787355e-05
-3.51578618573983e-05
-1.07529302134722e-05
-1.69926342386942e-05
-1.77343672432144e-05
-1.92689157274395e-05
-1.13187533352138e-05
-3.04226672357498e-05
-2.56769166897941e-05
-1.92450616106113e-05
-2.828752722173e-05
-1.44867010996108e-05
-1.83167530662563e-05
-2.9434132067353e-05
-5.77737444289232e-08
-3.61754870743167e-05
-2.83246601555958e-05
-3.71587275134028e-05
-2.85339682424221e-05
-1.69433478453036e-05
-2.08328127648803e-05
-2.03028459868242e-05
1.7272100299664e-06
-3.06013885304225e-05
-2.90297197112602e-05
-4.37384739755819e-05
-1.85425687271473e-05
1.54744388351178e-05
-3.28437824826573e-05
-5.22074378300491e-06
-1.84945929168125e-05
-4.89222827764625e-05
-1.16054949881197e-05
-2.16371532358339e-05
-1.3884673801015e-05
-2.52769266090082e-05
-2.44275019789782e-05
-2.19973854703531e-05
-2.70476610146168e-05
-9.14409772449402e-06
-1.25493968814642e-05
-1.43163635690074e-05
-1.53982565615029e-05
-2.80197940841073e-05
-9.91319680648895e-06
-1.34985051505919e-05
-4.15604803766691e-05
-5.69694349991391e-06
-1.15100471954414e-05
-2.98154595003108e-05
-2.20129850167536e-05
-2.48795204887377e-05
-4.15533356685543e-05
-3.83728264779086e-05
-2.5233601789966e-05
-1.91554611150305e-05
-5.50849832527762e-06
-1.31400181107466e-05
-2.23189699021543e-05
-1.90300593945135e-05
-2.28828908433574e-05
7.33913183250834e-06
-1.59718372389547e-05
-1.01958676838471e-05
-1.60728941247637e-05
-2.37953731785393e-05
-7.03758905359596e-06
2.84616385903262e-06
-2.95855809933138e-05
-1.48798968289842e-05
-1.52315116515019e-05
-1.69917542165648e-05
-2.93054105933616e-05
-3.86974328444559e-05
-2.42872440391128e-05
-1.09350248952822e-05
-3.82376490320761e-06
-2.46328094266722e-05
-4.20326605665581e-05
-1.52480040193095e-05
-7.80876898108769e-06
-3.350442607032e-05
-3.54106057455798e-05
-3.28129032443518e-05
-6.62129458958875e-06
-1.79940563214386e-05
-2.62537709529003e-05
-2.34186737328553e-05
-2.19969632675694e-05
-1.51807351511568e-05
-1.1536787746169e-05
-2.67502885223062e-05
-3.04143756007734e-05
-4.63922303323213e-06
-2.64062618408653e-05
-2.50689001012353e-05
-9.87433070803393e-06
-2.05649282826669e-05
-3.02775154809365e-05
-1.83355189572977e-05
-9.7841692984959e-06
-1.30831952629795e-05
-7.86721837015393e-06
-3.07490133465849e-05
-3.1777173236764e-05
-2.08002430430431e-05
-5.35832330258726e-05
1.04787914570447e-05
-4.58762263656215e-05
-1.46274456987133e-05
-3.663798796245e-05
-5.4713373904611e-06
-2.33700581869009e-05
-1.91090050546959e-05
-9.58572816044733e-06
-3.62485589134268e-05
-3.30403710039784e-06
-1.04798115962607e-05
-1.63395759716569e-05
-1.61074937515346e-05
-1.57900075339537e-05
-3.22544620155555e-05
-7.90318382901697e-06
-1.72127673692037e-05
-2.40686722050163e-05
-9.85597014911697e-06
-9.31594349484471e-06
-2.3674801908898e-05
-1.44340833518814e-05
2.18329205671743e-07
-8.6065813355962e-06
-2.97168656242029e-05
8.1585845382642e-06
-1.22235990004211e-05
-3.89251464135993e-05
-4.82428949216176e-05
-9.33287898717864e-06
-3.57275767122508e-05
-2.61509164958311e-05
6.20889028416401e-06
-3.66211677108781e-05
-3.63172516278596e-05
-3.29754724112071e-05
-2.40383092198587e-05
-2.57323268156407e-05
-1.44772048953431e-05
-2.87012793530308e-05
-1.11293490137782e-05
-3.98082912616855e-07
-5.40963157856959e-06
-2.85792453398651e-05
-2.98771402076813e-05
-1.87451491783352e-05
1.04335362078173e-05
-3.11222425967685e-05
-2.68833664443774e-05
-1.08170644842677e-06
-3.77565602408261e-06
-7.1383752163971e-06
-5.97383774230915e-05
-3.19781753842773e-05
-7.62007968101704e-06
-2.02469040612071e-05
-8.63288786486921e-06
-3.80537253427201e-05
-3.11276752709625e-05
-2.48457514701747e-05
-1.59762055837705e-05
-2.28153584236127e-05
