# Supplementary material for: Research on computational propagation and identification of mine microseismic signals based on deep learning
Source: PLoS One. 2025 Oct 22;20(10):e0334641. doi: 10.1371/journal.pone.0334641 (PMC12543183; doi:10.1371/journal.pone.0334641)
Supplement: S3 Data — (ZIP) [file pone.0334641.s003.zip › 000100500002827.xlsx_0.txt_24.txt.txt]

-2.60229954876988e-05
-2.16637685625031e-05
-2.0970253954162e-05
-4.46060407864142e-05
-1.56066222703191e-05
-1.82446297532647e-05
-2.60898901387841e-05
-1.38338371551621e-05
-1.18483843763671e-05
-4.27828336129703e-05
-1.84610742009319e-05
-5.27607035059309e-05
-5.28598490138613e-06
-1.09358185317613e-05
-2.49742438035472e-05
-1.65713466433018e-06
-2.09022740440938e-05
-2.66143287958329e-05
-2.73356190516989e-05
-1.2649153347258e-05
-2.00892311242086e-05
2.2269958814128e-06
-4.07472343721901e-05
-1.6641965897318e-05
-1.32797872637967e-05
-2.08867919271946e-05
-3.59771517956369e-05
-3.34601684965231e-05
-1.86503045999881e-05
-2.37649048152674e-05
-2.85228280020831e-05
-1.14307297648408e-05
-2.56783310524506e-05
-3.28845686722827e-05
-7.6769885665189e-06
-3.11988049148689e-05
-3.66413542168252e-05
4.37055488393895e-06
-3.05638216530997e-05
-3.68433678553969e-05
-1.87461597366239e-05
-1.99865629922188e-05
-1.61663314863801e-05
-3.22709218009085e-05
-3.22978198848964e-05
-2.01765496445386e-05
-3.79066498144161e-05
-1.93842519556365e-05
-5.00175509429842e-05
-1.71660099441898e-05
-1.29035931612821e-05
-2.6749660323415e-05
-3.255714113279e-05
-5.2872363363042e-07
-6.95228449824355e-06
-1.53545601035665e-05
-2.20840115760347e-06
-2.38518630407928e-05
-1.64654002873976e-05
-2.53892897050681e-05
4.53320127425422e-06
-4.05483064488493e-05
3.36366938759691e-06
-3.35615240564083e-05
-1.60670469403949e-05
-1.25011045758002e-05
-1.83070960956917e-06
-2.32128424614516e-05
-2.0261790346439e-05
-1.18684791260379e-06
-1.72129307523004e-05
-3.50180683008235e-05
-1.43625216574443e-05
3.28403590935947e-06
-3.49255482959581e-05
-3.22510688810534e-05
-1.42635947017962e-05
-2.69446362741385e-05
-2.5656204526511e-05
1.61983739215816e-06
-1.5347898749455e-05
-2.00219095563434e-05
-5.24152124494392e-06
-2.07429505750904e-05
-2.50626506513161e-05
-2.18303852101567e-05
-8.94237569316768e-06
-6.05987217557999e-06
-2.67630437251524e-05
-1.49087931372078e-05
-2.30034848581894e-05
-9.36131415685814e-06
-5.9506462437842e-06
-3.10592541791874e-05
-3.93058940844929e-05
-4.52695377402434e-07
-2.96511369609066e-05
-2.53508882823312e-05
-1.80978557079961e-05
-4.18543285938059e-05
-1.33814135716927e-05
-2.60069629607904e-05
-2.2084211692669e-05
-3.28444397985328e-05
-2.33370125855394e-05
-2.19480928191408e-05
-2.27290511806628e-05
-5.75366220320266e-05
-3.48156714569482e-05
-2.1901510806247e-05
-3.30497940194578e-05
-4.4258600422354e-07
-2.08944418231436e-05
-2.06998994745426e-05
-3.02097605752002e-05
-2.29271606669599e-05
-1.75709039442719e-05
-2.66154937545339e-05
-2.53474233723889e-05
-1.85743935825036e-05
-2.94088746925553e-05
-2.62062828835426e-05
-3.14964393846367e-05
-3.03400804488491e-05
-1.33445904196358e-05
-2.66966544257259e-05
-3.03966727509962e-05
-7.16371193901167e-06
-1.57214681385065e-05
-2.76251280977082e-05
-2.44295798320706e-05
-3.50591894096281e-05
-3.83312168712475e-05
1.88026426595209e-06
-1.24592861075244e-05
-3.63097614875925e-05
-1.46672119863723e-05
-4.98547453332993e-06
-2.40807721599861e-06
-8.77063013042061e-06
-1.4626604764657e-05
-2.71866807982357e-05
-2.70792390918227e-05
-7.95284563267546e-06
-6.94870052794504e-06
-2.44052904619047e-05
1.32064139036022e-06
-3.03097959366915e-05
-2.60523631169148e-05
-1.85503202332026e-05
-4.14486797265154e-05
-2.28454297310858e-05
-2.2091421931792e-05
-1.57272353808608e-05
-2.10026543334927e-05
-2.49120093235152e-05
-3.11032901355541e-05
-2.72293889143328e-05
-1.47969584753741e-05
-1.1379827415985e-05
2.86587253709585e-06
-9.28363007913178e-06
3.48701542470834e-06
-4.22741259247116e-05
-4.38526297115606e-06
-2.1928648631559e-05
-2.30552556181978e-05
-1.57177266815326e-05
-5.26162990051878e-06
-9.69719716131034e-06
-2.25437275901132e-05
-2.03317509794666e-05
-6.01479588878143e-06
-1.74090103333832e-05
-3.96887135520545e-05
-3.69153231075355e-05
-1.30380020965868e-05
-1.28412796622804e-05
-2.66015295916834e-05
-2.26253667466453e-05
-1.42915840075285e-05
-3.10231270285985e-05
-1.19085341687152e-06
-3.39081606124745e-05
-1.81864488117821e-05
-2.03911493226384e-05
-2.28151728962302e-05
-2.10577980519253e-05
-3.92517196764678e-05
-3.05560005221034e-05
-4.86025816207187e-05
-1.4263325212491e-05
-1.73291391435562e-05
-1.08856884315588e-05
-2.35524618672328e-05
-1.1796314905141e-05
-5.61554710945691e-06
-9.94928453270087e-06
-2.62826044463509e-05
-1.70985721014845e-05
-1.43204810226423e-05
-2.86897554353274e-05
-1.71608868880005e-05
-3.09687174797891e-05
-3.77086532000454e-05
-2.15164540643026e-05
-1.85960906534635e-05
-2.4806540869429e-05
-3.70026014337488e-05
-2.10608020015385e-05
-1.3682660235718e-05
-1.91497662104519e-05
-4.59735356718984e-06
-2.45399185493749e-05
-1.88685629487975e-05
-2.5525311799667e-05
3.19423125567981e-06
-2.11825484232833e-05
-1.15450305787992e-05
-1.54184807470649e-05
-1.2790963546127e-05
-2.10568046392269e-05
-2.72985132579843e-05
-1.76382297696904e-05
-1.62610043750492e-05
-2.33158853819939e-05
-1.83944352970587e-05
-7.68870673752327e-06
-2.42052456890734e-05
-1.50841495712662e-05
-2.97330654313668e-05
-3.18366782221008e-05
-1.17819949363398e-05
2.80087915218977e-06
-4.6696935341913e-05
-1.88924539003232e-05
-7.71940163881669e-07
-2.53733276818243e-05
-2.4965279748549e-05
-4.77012059774098e-06
-2.46294499711554e-05
-3.06975353931298e-05
-4.20234740388863e-05
-1.73477007488775e-05
-3.46359557758204e-05
-1.95488111519311e-05
1.67539824552058e-06
2.69861601383725e-06
-3.18968046558071e-05
-3.36745543091099e-05
-8.63123539309314e-06
-6.17651756782519e-06
-2.69614693075908e-05
6.13010165241148e-06
-2.85779748226849e-05
-1.7512774327066e-05
-1.42975466361566e-05
-3.45784567725924e-05
-2.78399897011054e-05
-4.56737749766863e-05
-4.57370095512322e-05
-3.14306924291187e-05
-2.20084887229021e-05
-2.35500348776573e-05
6.15741596211339e-06
-2.42669861820097e-05
-4.73995084170923e-06
-4.31005596331725e-06
-2.63947381949734e-05
-3.37282608161583e-05
-3.18069636628035e-05
-1.22129782821284e-05
-3.42779208169587e-05
-3.59447608662994e-05
-2.59060312590914e-05
-5.76542201432024e-06
2.70207741589532e-06
-2.63713814577748e-05
-3.66677037998179e-06
-3.46540344342759e-05
-1.81602366287356e-05
-1.40109451325239e-05
-2.26015827079189e-05
-1.88786749323285e-05
-4.26474810053146e-06
9.7199724529312e-07
-1.7493889789132e-05
-3.36575992057243e-05
-1.53663837956945e-05
-4.38300293754151e-05
-3.39795728597646e-05
-1.97441234847811e-05
-1.90199965548197e-05
-1.5569030006177e-05
6.7973035637749e-06
-1.58792097977714e-05
-2.73504051980187e-05
-1.34608256626641e-05
-1.63822760962388e-05
-3.67969120483689e-05
-3.04516485410117e-05
-5.20334793135567e-05
-1.88184722530489e-05
-9.56602044103165e-06
-1.77180202245596e-05
-1.14269107510177e-05
-1.53643894702588e-05
-2.02224217735761e-05
-1.17150558277539e-05
-1.81762272263351e-05
-4.03752571588573e-05
-2.33287444928757e-05
-2.77383327804507e-05
-2.26773143613612e-05
-1.81020261574396e-05
5.58514761775372e-06
-3.11388984605635e-05
-2.94508938123253e-05
-3.12885133690292e-05
-1.2697628089053e-05
-3.63433817817283e-05
-1.44106304732792e-05
-7.6135772470347e-06
-3.81020782162815e-05
-1.61237375355622e-05
-6.53800053440139e-06
-3.99116314309427e-05
-3.07124613771326e-05
-2.85312461140581e-05
-1.91471148386687e-05
-4.05436485018435e-05
-2.78955174754444e-05
-1.87039005838961e-05
-2.16002603045798e-05
-3.47529561149603e-05
-1.62827982289265e-05
-1.99918671417256e-05
-2.8019346847673e-05
-1.36324180572411e-05
-2.69375805064318e-05
-1.01945109346609e-05
-3.1579159205616e-05
-2.55270666497684e-05
-9.10726454282497e-06
-1.41332802496885e-05
-2.19635024277755e-05
-1.246521160305e-05
-1.78069052135997e-05
-3.41483511228926e-06
-2.22370339746274e-05
-5.98873376971589e-06
3.10743830451642e-08
-5.26642654173697e-05
-1.42710833689701e-05
-3.64876282593364e-05
-2.37157663882907e-05
-2.73135115577344e-05
-5.34571073319457e-05
-3.17773971579352e-05
-1.81393991889365e-05
-1.68844170534342e-05
-2.49679534269507e-05
-2.15777885246498e-05
-1.75799062223417e-05
-2.05998977970103e-05
-3.18782526412208e-05
1.06275391935433e-05
-1.22939938371533e-05
-9.22160210931152e-06
-1.90803815201233e-05
-3.31703306414825e-05
-1.40085321470246e-05
-4.17841610641637e-05
-4.07792442261431e-05
-1.66623387526386e-05
-2.83870641406155e-05
-2.250084123184e-05
-6.51317803341599e-06
-2.17678689456067e-05
-4.37133521102051e-05
-3.49258482387127e-05
-9.21557403897105e-06
-8.17086041216472e-06
-1.38926201281872e-05
-1.35922969554447e-05
-5.79661726350606e-06
-2.56156923762912e-05
-1.35971589379054e-05
-3.13366643637813e-05
-2.72420321553773e-05
-2.62409651327808e-05
-2.26033152043955e-05
-7.51940473579842e-06
-2.56569442997171e-05
-3.42068598555032e-05
-1.93589341521605e-05
-3.48806545929586e-05
-3.99738282086195e-05
-2.26544619314264e-05
-2.47651815613682e-05
-3.67207346236589e-05
-1.40123319797404e-05
-3.17160640055412e-05
-1.2224211364654e-05
-2.04828425264876e-05
-7.39272610770324e-06
-4.04982898964376e-06
-2.64106241778491e-05
-3.50311480322465e-05
-2.35711370857013e-05
-3.41416068485615e-05
-3.42538074569918e-05
-1.39813845762312e-05
-8.16620606664204e-07
-3.15798990641407e-05
-1.29448729873381e-05
-3.00374332574349e-05
-2.27579731474712e-05
-7.78753537835881e-06
-2.83967733086837e-05
-1.1551429596224e-05
-3.81026935932344e-05
-1.51217635540706e-05
-3.86832991297328e-05
-1.25897916548265e-05
-1.53607064423382e-05
6.84484035322572e-06
-1.45536478929918e-05
-1.53178577820157e-05
-3.54988776191948e-05
-2.22492976180487e-05
-2.61358826019538e-05
-4.21027112251368e-05
-3.08630192065488e-05
-1.10950385212808e-05
-2.01315881944386e-05
-2.47281706141829e-05
-2.64752806223821e-05
-1.92408402080671e-05
-1.36561809095338e-05
-6.06921310794912e-06
-6.66980669797579e-06
-3.09189104834463e-05
-5.09592294338968e-05
-2.69099832917724e-05
-1.19883236429362e-05
-2.28108160103058e-05
-3.63394883681364e-05
-3.01446735189292e-05
-7.47289151094489e-06
-3.80785637565606e-05
-8.14298754694761e-06
-9.96787521497523e-06
-1.28875108875979e-05
-2.12521325710347e-05
-2.39262205886146e-05
-7.67027559251502e-06
-2.66688339455109e-05
-2.11951146474552e-05
1.48325107022166e-05
-2.97826307088217e-05
-2.0325236557277e-05
-2.73720258608127e-05
-1.34036706730867e-05
-1.54262148004542e-05
-5.0613877517894e-05
-1.9940961954608e-05
-2.26934859540868e-05
-2.12756149918739e-05
-2.09292797287747e-05
8.25212556763424e-06
-3.22780839587573e-05
-1.60403562050362e-05
-1.05906039002446e-05
-1.39460500220528e-05
-1.9414910413744e-05
-3.06588768935658e-05
-1.06963165829617e-05
-2.32306840999979e-05
-2.21811046261214e-05
-1.7926940259756e-05
-2.39590554560929e-05
-4.16660052498484e-05
-2.94640942020257e-05
-3.1815774230532e-05
-2.22075653562817e-05
-6.97820728809851e-06
-1.73761133315152e-05
-3.29712483016773e-05
-2.1777856720621e-05
-2.32991793404631e-05
-1.74024627533284e-05
-1.02740454122096e-05
-2.70404248587022e-05
-1.6571811800469e-05
-1.2439188005254e-05
-3.47496480222056e-05
-2.98948683542217e-05
-4.77739926076343e-05
5.07145185328739e-06
-3.41528581099177e-05
-2.32403455544277e-05
-2.93685149469692e-06
-2.55367146693489e-05
-1.38963862111806e-05
-5.49147096122171e-06
-9.77344211331869e-06
-7.69471011393619e-06
-1.18161415543275e-05
-2.0029626703151e-05
-2.36500950299212e-05
-8.63374310019589e-06
-1.83557396320559e-05
-1.50801104907404e-06
-6.34268038861619e-06
-6.06185337496972e-06
-6.65282261795112e-06
-1.95870407398754e-05
-1.27433251324922e-05
-3.55568377622491e-05
-2.01025693388048e-06
-3.31322984883307e-05
-1.6294231446559e-05
-3.72844856468514e-05
-1.9451262830828e-06
-3.19892143386811e-05
-2.87489022903378e-05
-1.48658280846574e-05
-2.60151819842649e-05
-6.72271304923193e-06
-2.96951559243635e-05
-1.34349217442619e-05
-1.69474826739068e-05
-1.6723217583316e-05
-1.60546371163053e-05
-3.15756117799439e-05
-1.58096061284909e-05
-2.92880175353297e-05
-3.0288658474577e-05
-1.29682260320305e-05
-2.39721901943364e-05
-8.82215816795367e-06
-1.19932533974065e-05
-1.46178172308896e-05
-1.17060851168376e-05
-1.54570373826369e-05
-4.8716329789633e-05
-2.98816304233463e-05
-4.30691273793723e-05
-1.10852875452788e-05
-1.91024267055977e-05
-5.9686644618467e-06
-2.05873625149161e-05
-1.64352547873068e-05
-1.14726719178671e-05
-2.53226649306175e-05
-2.7608772799487e-05
4.86025835959355e-06
-1.27200899800268e-05
-1.730611629862e-05
-3.1911227578912e-05
-2.77831022185432e-05
-2.66098293919549e-05
-3.99204540187771e-05
-1.85678864158968e-05
-2.06067618531704e-05
-1.15089386796198e-05
-2.49165132966913e-05
-3.6633770217896e-05
-2.08975449342122e-05
-1.72786488556537e-05
-2.38107510265553e-05
-1.62367438637214e-05
-1.60027788025668e-05
-9.82026792257461e-06
-1.31269722205906e-05
-3.89771946709156e-05
1.17298514716333e-06
-2.64749016105889e-05
-2.56501597060524e-05
-3.12955316566672e-05
-3.18233304716699e-05
-1.62139529450635e-05
-6.05964429401989e-06
-2.71590638534637e-05
-3.36270638128042e-05
-1.85389998238247e-05
-1.47244260587141e-05
-3.03832967576973e-05
-8.94152370270555e-06
-2.81247487298446e-05
-2.56528336355763e-05
-4.76426692692452e-05
-2.74605575774816e-05
-3.56519378058013e-05
-3.59699744617179e-05
-4.08754767830921e-05
-2.83737577314038e-05
-2.53376858613092e-05
-3.08335352201536e-05
-2.8511123161269e-05
-4.33572546472691e-05
-3.11790350005799e-05
-3.35056296664007e-05
5.42753815304715e-06
-3.03308497006047e-05
-2.02443635354122e-05
5.10053767887765e-06
-1.21997196944517e-05
-1.59660056956233e-05
-2.23075944630384e-05
-2.21216315516765e-05
-2.8766895007466e-05
-3.96588132595895e-05
-1.25317649027964e-05
-1.67233016920476e-05
4.53681375868592e-06
-1.07130985111662e-05
-3.03864272479394e-05
-2.70099987661653e-05
-1.39402600891092e-05
-3.10734225966914e-05
-3.82356922543009e-05
-2.93441643966028e-05
-1.83963195068557e-05
-7.91388049916899e-06
-4.13917517676277e-05
-2.4693787606107e-05
-7.93448589939095e-06
1.20114747599644e-05
-2.54907395901762e-05
-3.56770286943775e-05
-3.12057956363717e-05
-2.11716717437327e-05
-1.99805713608624e-05
-1.98713381101173e-05
-1.1848361672767e-05
-3.88751595834973e-05
-2.70363243402304e-05
-2.77976837226554e-05
-2.97386429619228e-05
-5.64804261493433e-06
-3.69222029886924e-05
-4.23818495492977e-05
-1.88179201230665e-05
-4.44699983383545e-05
-2.23955744865838e-05
-2.84890821628401e-05
-2.28847422261205e-05
-1.4784865459577e-05
-2.99438526326042e-05
-7.43216770931826e-06
-2.30127943327168e-05
-3.38894700310413e-05
-2.10099732163205e-05
-1.9820820290044e-05
-3.26148926175108e-05
-2.44508806347451e-05
-3.41438343879855e-05
-2.18924936555054e-05
-3.4482069641671e-05
-1.67891346277839e-05
-3.45943648199686e-06
-3.36661717387725e-05
-1.64004799831494e-05
-1.49703718334606e-05
-2.32718869306144e-05
-3.69834845313491e-05
-2.03934074037593e-05
7.99688792857538e-06
-1.6332894475698e-05
-5.65011401755843e-06
-2.429998375013e-05
3.37207707385336e-07
-3.30539935504489e-05
-1.64473074234738e-05
-2.28473009715805e-05
1.17593279397208e-05
-2.35106933258001e-05
-2.91182440916215e-05
-5.18688046557284e-06
-1.92890795082271e-05
-4.74129295814394e-05
-1.84799317320314e-05
-3.92941977590853e-06
-2.12359167074885e-05
-1.24549526651721e-05
-5.02370572070322e-06
-2.54514135169218e-05
-3.17227524451869e-05
-1.64374793102786e-05
-3.31484418719711e-05
-5.82127064957834e-06
-9.68095545199078e-06
-2.06036419214224e-05
-1.55591194735111e-05
-3.07376367548563e-05
-4.22369543298408e-05
-2.32899234579166e-05
-9.77140628078384e-06
-2.76196645318787e-05
-1.64876005504943e-05
-2.25832284548951e-05
-1.51829190974029e-05
-1.93676937193399e-05
-8.06950395897264e-06
-1.25885857440847e-05
-8.57620407772985e-06
-9.88626393566927e-06
-2.10357691140889e-05
-4.28923693178565e-06
-5.52990425277353e-06
9.57266717017425e-06
-2.00681397453971e-05
-3.14711915461545e-05
-1.36912143604786e-05
-2.87629386420481e-05
-3.66779571063228e-05
-3.1087724367245e-05
-1.2351504038757e-05
-3.05690505241968e-05
-1.42803319447521e-05
-2.79146504952669e-05
-2.46206478711587e-06
-4.77176541786289e-06
-3.15977579500713e-05
-1.65822607127175e-05
-2.46371698545911e-05
-1.75048718620049e-05
-1.31011112532042e-05
-1.91114583208258e-05
-3.57094254724462e-05
-1.12544707827408e-05
-1.63202928300124e-05
-2.90130396683942e-05
-1.50246636320368e-05
-1.23327639101008e-06
-3.9676557339363e-05
-1.53303453012913e-05
-2.17230426924255e-05
-1.16119010352648e-05
-7.72195163285601e-06
-4.07763731671661e-05
-1.75653983993466e-05
-2.482143727835e-05
-2.90936962227868e-05
3.20712248585648e-07
-2.77251300267306e-05
-2.39157005921313e-05
-2.69881582546023e-05
-1.88090532621806e-05
-1.7527600111561e-05
-3.52170797712918e-05
-1.76189634829277e-05
-2.14128530108282e-05
-5.7143676376484e-06
-5.54228354093801e-06
-1.22769691263386e-05
-5.2541767578201e-06
1.00232342143763e-06
-5.4025183678506e-06
-6.29589765502828e-06
-1.66762465708923e-05
-2.19225235683013e-05
-6.50943585373916e-06
-2.12901909817954e-05
-1.18475675190956e-05
-3.11183322483095e-05
-2.03159619802932e-05
-1.84523287227413e-05
-1.44132665908726e-05
-1.86496067385066e-05
-7.92416831175826e-06
-1.73952580615594e-05
-1.34795267082857e-05
-1.0969493648862e-05
-1.77586640809292e-05
-3.24204367203077e-05
-3.42836467123777e-05
-2.1255543707358e-05
-1.15419189497496e-05
-3.24443968960256e-05
5.58051734534378e-06
-1.31124673067741e-05
-2.24104920522627e-05
-5.22412261753574e-05
-1.50897254161305e-05
7.04308655170275e-06
-2.93446903552066e-05
-1.86321633061088e-05
-2.87842885747732e-05
-2.79599525423577e-05
-5.10901051693646e-07
-2.90479894302168e-05
-1.52508331037096e-05
-3.03673133455497e-05
-1.28843901505675e-05
-2.09204892138396e-05
-1.54513373252623e-05
-3.69219133175583e-05
-1.89238184098362e-05
-2.14852491966096e-05
-3.37876071321268e-05
-2.31655082127591e-05
-7.66494795439799e-06
-4.24222323616454e-05
-2.69403540868667e-05
-2.04749758351054e-05
-2.65757485376511e-05
1.09899444507564e-06
-2.35608526442608e-05
-1.73366156053226e-05
-1.83137078973043e-05
-1.10380175788318e-05
-2.83708162899615e-05
-3.96307312833845e-05
-7.5687379703982e-06
-4.77920088390803e-06
-2.42221945009606e-05
-2.30186078236002e-05
-2.37940247665563e-05
-2.24923937807736e-05
-4.17209366161699e-05
8.63574790680413e-06
-3.73187701968864e-05
-1.02455095404802e-05
-1.26759808740714e-05
-2.59753902524473e-05
-2.20411362779962e-05
-2.81643880224039e-05
-3.8636068183373e-05
-6.89167444309266e-06
-1.19245263065666e-05
-1.76331029786165e-05
-2.49717279218908e-05
-1.38942548445795e-05
-2.90968568625209e-05
-2.65549066088178e-05
-2.27548843051422e-05
-1.51989420567865e-05
-6.43352841960006e-06
-1.68340225004636e-05
-1.76781309791274e-05
-2.34643739920075e-05
-2.71590952432187e-05
-1.68097554344284e-06
3.96756686501475e-06
-3.52784790393053e-05
-9.62765906288307e-06
-1.6652835298304e-05
-3.15512943515003e-05
-1.65450640065966e-05
-8.55585561364631e-06
-2.75223120019334e-06
-3.68884540888404e-05
-2.60058125990395e-05
-3.04435338690035e-05
-5.71338696085859e-05
-1.59454770136109e-05
-3.45270882792984e-05
-2.89936658707525e-05
-6.17598330056065e-06
-3.0535254527467e-05
-1.05367674672109e-05
-1.35217910716816e-06
-3.59473426125104e-05
-1.29865220132681e-05
-2.1984024443077e-05
-2.59673306865314e-05
-2.61620293483866e-05
-8.36617966573606e-06
-1.81809386835638e-05
-7.64216702546609e-06
-7.44800030122462e-06
-1.6009913597115e-05
-3.19023378901882e-05
-9.79791078885894e-06
-2.25816415314871e-05
-8.58434204755478e-07
-1.1736137815747e-05
-1.44932310831561e-05
-1.00214047492474e-05
-2.27579731844074e-05
-2.28791944128259e-06
-1.8131932148823e-05
-3.2614882995111e-05
-1.9804877112479e-05
-2.03739369186578e-05
-3.26594788827921e-05
-2.7906936914345e-05
-4.04550237320175e-05
-3.17362278911808e-05
-7.34278154775196e-06
-1.89810099666979e-05
-1.85274717704449e-05
-7.36634563456461e-06
-2.47229287189141e-05
-3.337158353022e-05
-1.93074861111116e-06
-2.04773607673821e-05
-1.2327759169796e-05
-1.24772817003869e-05
-7.89284063959135e-06
-2.8841933337591e-05
-3.34124742061751e-05
9.89018708345986e-06
-1.12691169528427e-05
-1.81049336200785e-05
-6.35903380238942e-06
-2.64320953812343e-05
-2.75603807227638e-05
2.16210068188319e-06
-2.27418660949359e-05
-3.37570349725592e-05
-7.49801093675491e-06
-1.05822831543826e-05
-1.05818278580606e-05
-2.90623991618944e-05
-1.99751002949467e-05
-1.87275426893867e-06
-2.98899135697665e-05
-3.40607571179844e-05
-2.90372677306507e-05
-1.10246386136049e-05
-1.40117646356671e-05
-3.06245331667901e-05
-5.37160496260051e-06
-1.80390531073991e-05
-1.11151688711536e-05
-5.66383347468199e-06
-1.20228315146016e-05
-6.41704649639575e-06
-2.73819094740848e-05
-1.17684058170982e-05
-1.43586345309103e-05
-6.70117702752655e-06
-1.61458609913007e-05
-2.82315303773588e-05
-2.07527074597447e-05
-9.68499256662614e-06
-1.73890320801362e-05
-4.71872489088423e-06
-3.58560239112736e-05
-8.86639063345265e-06
-2.77597575720017e-05
-9.21620739844517e-06
-2.41393338911664e-05
-7.49561938065597e-06
-2.20097497337656e-05
3.51001780945751e-06
-2.57623870591578e-05
-1.50378084373523e-05
-1.45962941738121e-05
-2.6605532649989e-05
-4.35309774246477e-05
-1.06250947746252e-06
-6.3564124415451e-06
-9.98299636878638e-06
-2.31365531800591e-05
-2.58683480195352e-05
-5.02391252457285e-06
-4.17192906264039e-06
-3.31900069148744e-05
-1.13918937722726e-05
-1.09911127306257e-05
-3.31461620590887e-05
-3.30422406501743e-05
-3.48569727354567e-05
1.33512208205326e-06
-1.70316035733255e-05
-2.83862159695025e-05
-1.03335679094796e-05
-1.05169895305276e-05
-3.08410658201245e-05
-1.20477456136332e-05
-3.68059055573761e-05
-2.56815729767561e-05
-1.57830905539548e-05
-7.9930370897622e-06
-1.84260626727281e-05
6.68958441261633e-06
-4.21419679461504e-05
-4.81178047886364e-05
5.58533194165747e-06
-2.68922272567128e-05
-2.60587294877881e-05
-1.75733120463884e-05
-4.75585207065432e-07
-1.5429562605552e-05
-1.42165673284441e-05
-2.60184529730263e-05
-3.00272456671003e-05
-2.5711105494693e-05
-2.8804675435925e-05
-1.17765850814805e-05
-2.00345377049874e-05
-4.74731169864378e-05
-2.71162499132142e-05
-2.69089302700661e-05
-3.33201093375179e-05
-2.23020209066326e-05
-4.83474378075089e-06
-2.82485139474795e-05
-2.21163968467165e-05
-3.11163997813065e-05
-1.33074877755145e-05
-1.26408745765868e-05
-3.75494574462331e-05
-1.85101502900046e-05
-2.35264733848482e-05
-3.26865654918645e-05
-3.30356625634552e-05
-9.02490688429935e-06
-1.32312646388329e-05
-1.44209094040384e-05
-1.22499484184719e-05
-3.19714130731867e-05
-1.68905297144594e-05
-1.37107897970937e-05
-8.32659517144643e-06
-3.37895916838802e-05
1.53624115214248e-06
-2.70415518868116e-05
-1.02043755477067e-05
8.90365861769107e-06
-3.68989675525175e-05
-3.29652751331046e-05
-1.36779112228511e-05
-2.83635251712551e-06
-1.96000249089151e-05
-7.85076258372212e-06
8.30510857947281e-06
-4.06117773957331e-05
-2.02852113161387e-05
-4.93491808678522e-06
-1.82533182116553e-05
-4.00774255721323e-06
-2.43992750067768e-05
-9.40237674821579e-06
-2.78417874803043e-05
1.6777348085475e-06
-2.73562716008204e-05
-2.77402890628569e-05
-1.55751071949654e-05
-2.73102165159751e-05
-3.26064611001009e-05
-2.04748585127769e-05
-1.90477088406178e-05
-3.11788023208145e-05
-1.51888427603726e-05
-1.96685118719423e-05
-4.34615697648638e-05
-2.05882915772167e-05
-7.32548143734093e-06
-3.26566930451341e-05
-4.79128748042825e-05
-2.26279033178847e-05
-1.61954399986282e-08
-2.14264692070944e-05
-2.75591784354346e-05
-2.52432140479137e-05
-1.72969120282669e-05
-2.35908289867726e-05
-1.66999155478671e-05
-3.72192911067814e-05
-2.06599251869501e-05
-2.15500551426307e-05
-4.67478195636747e-06
-2.63759021516675e-05
-1.27409522906915e-05
-1.8179643849645e-05
-7.83634847145633e-06
-3.75703846785955e-05
-2.17660976935642e-05
-2.654535725073e-05
-2.19932809695557e-05
-2.6238143790492e-05
-1.38297368536643e-05
-2.00481165556106e-05
-4.97454874651199e-06
-4.11148524033316e-05
-1.55849762723171e-05
-3.07072577400979e-05
-4.08934238727734e-05
-2.78975560994157e-05
-2.40273642342619e-05
-4.54443351634532e-05
-1.60454120448831e-05
-1.24318415946611e-05
-2.0309388681087e-05
-2.00283082843689e-05
-2.40931814484591e-05
-5.81946178772981e-06
-1.85005599473978e-05
-2.37441964922933e-05
6.16402985266883e-06
-3.31476369405918e-07
-2.58982892255672e-05
-1.25962262933894e-05
-1.61441283116312e-05
-6.37654966095785e-06
-2.82497590856147e-05
2.71000410794034e-05
-2.0733384860251e-05
-2.59378312821513e-05
-1.57658450256708e-05
-2.72770927370457e-05
-4.39853905353543e-05
-1.88714557237416e-05
-1.81756633329091e-05
-7.55520115101915e-06
-1.56635921818625e-05
-4.62370066930411e-06
-9.94787635858869e-06
-2.2321082944455e-05
-1.81292418183106e-05
-2.74494602788195e-05
-3.91060348398526e-05
2.45690519592103e-07
-1.99579855959979e-05
-1.00066395524881e-05
-1.02630541788318e-05
-2.61339837469796e-05
-1.68892869127096e-05
-2.79698675511384e-05
-1.49827701142389e-05
-2.02959855091668e-05
-1.95924824707708e-05
-1.89235247708673e-05
-1.42533924269791e-05
-2.06942548090734e-05
-1.87743738800979e-05
-4.6522310269299e-05
-2.90356926420818e-05
-2.01891679215026e-05
-5.51296715510397e-06
-2.18522333689945e-05
-2.58769319722183e-05
-3.24773021953008e-05
-2.00936937689906e-05
-1.54273419783045e-05
-7.94946860812649e-07
-1.10986331518465e-05
-2.88248766218225e-05
-2.02015152750222e-05
-3.31553614008712e-05
-2.04719128903754e-07
-2.07180283050954e-05
-1.78249154579575e-05
-9.71786367156562e-06
-2.06164838869068e-05
-9.87396659723538e-06
-3.84315741039387e-05
-2.05794563887226e-05
-2.89506934239765e-05
-3.83056900487715e-05
6.34521730939671e-06
-2.04199752573078e-05
-2.91101878202781e-06
-6.19349459519721e-06
-3.05432073761889e-05
-1.36082406089759e-05
-2.66595959347185e-05
-7.1049725335401e-06
-1.43046665145722e-05
-2.07206007747922e-05
-3.51576314028325e-05
-3.61050090752399e-05
-3.35257052384725e-05
-9.81303169332148e-06
-1.71330119694237e-05
-2.90481237893387e-05
-2.38942274649133e-05
-2.16680856511373e-05
-3.64265961465208e-05
-1.83045963207674e-05
-1.18611856344422e-05
-2.12250359647557e-05
-1.80529444316201e-05
-3.48159899419558e-05
-1.7333371023789e-06
-1.08838363427455e-05
-2.30883845280251e-05
-1.98808346899851e-05
-2.39724815923429e-05
-2.79308826881328e-05
-1.74502964821254e-05
-3.63395513169807e-05
-2.10225469850257e-05
-1.61265350572789e-05
-2.84356713605031e-05
-1.4482613663271e-05
-1.2545342491152e-05
-5.60361597339977e-05
-1.10766511777106e-05
-3.05526838077659e-05
-1.04391018923671e-05
-2.36296848095507e-05
-2.39003912724081e-05
-2.62576626984972e-05
-1.97883940340031e-05
-3.06989389584992e-05
-2.79127028733952e-05
-2.69644676502101e-05
-2.01677998143369e-05
-2.50065356534906e-05
-6.33389676653393e-06
-3.09665616817324e-05
-1.88834018247085e-05
-9.87015340957358e-06
-3.7201374571412e-05
-1.57965743416745e-05
-2.10959486853251e-06
-1.69497844114931e-05
-2.34051315565602e-05
-1.83149254265374e-05
-3.28537276420684e-05
9.78990269498966e-08
-3.02790893991242e-05
-4.07594128173509e-05
5.3596860517004e-06
-1.6394700378729e-05
-7.89698312110283e-06
-1.9366166007175e-05
-2.00546294939815e-05
-6.15482374747229e-07
-4.09453894902819e-05
-2.09230672773843e-05
-3.75800359036059e-05
-9.301886590059e-06
-3.86538222367675e-05
-4.08492587300506e-05
-2.19244608053751e-05
-3.25386106252581e-05
-2.92212386379813e-05
-1.5193808780191e-05
-2.26154163431101e-05
-7.92626097183856e-06
-2.47683827918216e-05
-1.90291240657199e-05
-2.04252563459863e-05
-2.17437122196992e-05
-2.58049817801296e-05
-2.1915005816182e-05
-3.38004532509965e-05
-2.60954192818282e-05
-4.0182643348599e-05
-2.76205579774655e-05
-2.48807929214618e-06
-2.43087238530096e-05
-1.9710025178753e-05
-2.53189469651135e-05
5.74442517556886e-06
-1.25898778666515e-05
-9.24713027487379e-06
-4.64521838468291e-06
-1.89263352340179e-06
-1.39110826910137e-05
-2.05749678821216e-05
-2.13466199941742e-05
-2.06212983481584e-05
-1.61609313812891e-05
-2.70422750420436e-05
-9.37487667916231e-06
-3.02426412988274e-05
-2.42986421234042e-05
-2.35516163056683e-05
-1.25601352238963e-05
-1.31316514107024e-05
-2.55348527293074e-05
-3.5746542196416e-06
-4.78925368890839e-05
-2.14424235092366e-05
-3.01552089827145e-05
-1.13012224619079e-05
-3.00770420543702e-05
-3.93681780593736e-06
-3.15854044662413e-05
-3.0195458990513e-05
-4.52947572016249e-05
-5.59853075869249e-07
-2.47362293010716e-05
-2.6677183414112e-05
-2.59275347344877e-05
-2.38299380265386e-05
-3.00097355120137e-05
5.40626678930887e-06
-2.77908829201758e-05
-1.35388119446114e-05
-2.473841099444e-05
-3.07868417517611e-05
-8.73849616344752e-06
-1.31290759136744e-05
-2.47835273452068e-05
-3.29174816695421e-05
-4.66518436752297e-05
-1.90463433937859e-05
-3.72122754581211e-05
-3.89766525458396e-05
3.07591060443315e-06
-2.96684395567866e-05
-4.18935332748419e-06
-3.35521924674823e-05
-9.90150895496936e-06
-1.80952177272718e-05
-9.68206842980453e-06
-2.63066666975204e-05
-1.0082323446302e-05
-3.85097527008513e-05
-2.48393484131459e-05
-2.36313911496482e-05
-1.38494723186919e-05
-1.74288201636817e-05
-3.34588251940693e-05
-2.75011554256079e-05
-1.87033111492914e-05
-2.3453891335092e-05
-2.60199456681568e-05
-2.38925845115055e-05
-3.00087783601458e-05
-2.03039918298491e-05
-3.32010868024333e-05
-1.66576537533574e-05
2.04754218553506e-06
-2.24520509356728e-05
-2.48438082947123e-05
-3.85957277046101e-05
-2.76747801516529e-05
-2.91844348431401e-05
-3.24467873896462e-05
-2.8261862011521e-05
-2.69861043976192e-05
-2.30612249043905e-05
-2.43327022770663e-05
-2.03897266601527e-05
-2.37999063217007e-05
-2.96997485996287e-05
-2.95208322247715e-05
-2.31175717728954e-05
-1.65932695264522e-05
-2.399770402448e-05
-1.63188315619389e-06
-1.02641742166485e-05
-1.43250624703855e-05
-1.61004851722906e-05
-2.11167207502711e-05
-2.22111907126776e-05
-1.34893125636013e-05
-2.59696200457107e-05
-1.50845431557153e-05
-4.52396281902055e-06
-1.07270147925441e-05
-2.47959205900586e-05
-2.14087618536002e-05
-1.43263894323789e-05
-2.69039966426122e-05
-1.60806573980155e-05
-4.32620076744371e-05
-7.16582853880192e-06
-3.98494075493575e-05
-2.38062612521406e-05
-7.70833443695788e-06
6.38135300931583e-06
-1.81414100208088e-05
-2.41206397699827e-06
-1.391378793041e-05
-1.56863600436193e-05
-1.243470784937e-05
-3.44912537013019e-05
-2.13527399727908e-05
-9.97942269961311e-06
-2.10868645207898e-05
-1.48783273743917e-05
-3.62444938087918e-05
-4.25046407916452e-05
-4.60783604107234e-06
-2.10975672203617e-05
-5.92364702541135e-05
-3.54147076850341e-05
-5.07261962523386e-05
-7.56201781229605e-06
-2.93401812275115e-05
-8.5995064349279e-06
-2.38460882190783e-05
-3.44209224081454e-05
-4.0419125117941e-06
-1.89965291979112e-05
-7.72209993733008e-06
7.75126830713698e-06
-2.73983370110968e-05
1.03233750417803e-05
-3.04134203852561e-05
6.95331299119099e-08
-1.08580048793428e-05
-1.30384387873951e-05
-4.09497391555596e-06
-1.54657308956844e-05
-6.62317490440359e-06
-2.95131195632019e-05
-1.99261965078759e-05
-1.55274018684876e-05
-8.71813506231592e-07
-1.32544840062623e-05
-2.64430166840944e-05
1.98038185801383e-06
-1.18210856762597e-05
-1.61029647443115e-05
-2.18732236816259e-05
-9.81559950444822e-06
-2.63639716682814e-05
-2.59596237228469e-05
-1.04873910632577e-06
-5.13545650605752e-05
-2.71948123221188e-05
-2.37882550086842e-05
-3.16735179487728e-05
-1.54502229131311e-05
-1.11236288570709e-05
-2.47135712963838e-05
-1.97630141770185e-05
-2.91435791990267e-05
-1.12474190477643e-05
-9.33139817120544e-06
-2.9686576240916e-05
-2.08178446869994e-05
-1.85992635235181e-05
-3.16009054043084e-05
-3.9319359528999e-05
-3.91422641746759e-05
-3.6180690509282e-05
-1.09588820099052e-05
-3.74006272627894e-06
-2.91568214477514e-05
-2.35915142034657e-05
-2.90030441028144e-05
-2.01701905944849e-05
-3.13232720714388e-05
-2.03573627090097e-05
-1.6035963822051e-05
-2.43567458702246e-05
-1.42134382858519e-05
-2.34584101242412e-05
-4.7643923094468e-06
-1.91095952321565e-05
-2.78574481845429e-05
-1.70278920672688e-05
-3.74195550340243e-05
-1.42349034660969e-05
-7.4624879883248e-06
-1.76132835239395e-05
-2.38721190315314e-05
-1.08920394808887e-05
-3.78069121446032e-06
-2.42861573286288e-05
-4.96213995405439e-05
-1.91950044292e-05
-7.92204373621264e-06
-3.13205880717057e-05
2.52455717090119e-06
-1.8129145479651e-05
3.91112538799092e-06
-1.112312460091e-05
-2.40703181379873e-05
-1.96418061777452e-06
-3.58392519928754e-05
-3.00555003158095e-05
-2.83075431648596e-05
-1.23831477346441e-05
-2.47711278452209e-05
-4.34628196874484e-05
-2.55783152758709e-06
-3.32711902233186e-05
-8.55694634764623e-08
-2.58988495082741e-05
-1.33893992148132e-05
-1.12150462082475e-05
-2.1634402333472e-05
-2.69162905079095e-05
-1.73755130385767e-05
-1.6666797767949e-05
-2.25821816517836e-05
-2.38240174501528e-05
-2.57631029742912e-05
-2.2740986247299e-05
-6.48207401134047e-06
-1.53888226385316e-05
-1.34640702817528e-05
-4.05501387937384e-06
-3.25010435332851e-05
-4.49568939755804e-05
2.1871884114488e-06
-2.10373245556875e-05
-7.03519477124665e-06
-2.54635314628711e-05
-3.63880751779032e-05
-3.23711264359822e-05
-2.00801279871116e-05
-1.72902651794143e-05
-1.72077614926345e-05
-2.52808466079564e-05
-3.20988580086837e-06
-1.07885572437919e-05
1.63657752666326e-06
-1.87741558577307e-05
-2.20674216544485e-05
-2.74409844637208e-05
-2.61424280178665e-06
-3.31330694459684e-05
-4.09793514261563e-05
-2.40171658085742e-05
-1.63181532450224e-05
-2.79507756551576e-05
-3.24202802642353e-05
-2.92131105921301e-05
-2.02282317235688e-05
-2.33284527032259e-05
-3.30912753715162e-05
-2.07714627921286e-05
-3.18751568533315e-05
-3.18784627093863e-05
4.4740754537074e-06
-2.19693324886427e-05
-4.37963109572491e-06
-2.39187621191825e-05
-2.9567089545935e-05
-1.53885932098089e-05
-2.83831018899279e-05
-2.04955554964187e-05
-2.4506406737027e-05
-3.74142914996885e-05
6.66093466327549e-07
-3.90475038680468e-05
-2.20702391152135e-05
-4.1786164357585e-05
-2.58469144958056e-05
-2.75684969723896e-05
-3.03333527786763e-05
-1.28396435581845e-05
-1.33292166359022e-05
-8.76469822355138e-06
-2.19958537305799e-05
-2.3685937012945e-05
-3.22093955590917e-05
-5.71387806651284e-06
6.48560158763901e-07
-9.79078924183641e-06
-2.93684667788994e-05
-3.81771377489065e-05
-3.97668580461386e-05
-1.30094233799877e-05
-1.10900887929977e-05
-3.09115038053358e-05
1.10357592563425e-06
-2.76012346613746e-05
-3.11154262515948e-06
3.39503519998828e-06
-1.82845912473678e-05
-2.26744178185501e-05
1.51326202011441e-05
-9.95906495323471e-06
-3.85274256277706e-05
-1.34240594661556e-06
-2.78650315813485e-05
-3.48404794302938e-05
-2.13653419910816e-05
-2.67271391839773e-05
-2.36513609643703e-05
-2.79123536277145e-05
-1.92442718228259e-05
1.66185928922498e-08
-4.64497851909481e-05
-9.55895422700785e-06
-2.38212619615939e-05
-2.28187379133409e-05
-3.05737274203567e-05
9.7380290746538e-07
-8.93168605845761e-06
1.3705551620145e-05
-6.56405355694198e-07
-4.62350295459527e-05
-2.55524149532676e-05
-4.00469475862268e-05
-9.65865512295578e-06
-2.7938817258571e-05
-2.77937274114178e-05
-6.19548268264251e-06
-6.87214007534951e-06
-2.213316625145e-05
-9.46351759209844e-06
-1.02204540745581e-05
-4.0883975020734e-05
-2.39622327685645e-05
-3.47498907556741e-05
-1.82538663411919e-05
-1.54293758829924e-05
-1.5475010343664e-05
-2.02163173916846e-05
-3.16967933264376e-05
-2.27894425163342e-05
4.13652908943383e-06
-1.70137041240593e-05
-2.22008058252531e-05
-1.27892043829835e-05
-9.69489803796775e-06
-2.87027070123029e-05
-1.89657404781932e-05
-3.34879435477382e-05
-8.86628394515758e-06
-2.62064829738138e-05
-4.13979168875619e-05
-2.26035755915477e-05
-3.16121508402851e-05
-3.02955623667843e-05
-9.15666857771992e-06
-3.51740703661381e-05
-2.163278793825e-05
-2.77168548324534e-05
-2.59087354979819e-05
-1.91750667026642e-05
5.78181160290103e-06
-2.94187338900434e-05
-1.83219144183215e-06
-5.51973909223253e-05
-2.90791715440405e-05
-7.04404954302588e-06
-1.86925397083332e-05
-2.47866045387033e-05
-2.40667199388212e-05
-2.84622051227356e-05
-2.46214190026867e-05
-1.46746329028181e-05
-2.29244269332365e-05
-1.30699940072483e-05
-3.17960677991816e-05
-6.20176928239833e-06
-2.1038949433705e-05
-4.64151306571451e-05
-2.5583092028399e-05
-4.4086818227538e-05
-8.42959067335033e-06
-1.47516840058996e-05
-2.19189910566627e-05
-2.66864837794764e-05
-2.00145146609253e-05
-2.26884400381815e-05
-4.2718651557998e-05
-2.4704679530794e-05
7.06832495089669e-06
-2.2532255907694e-05
-8.23274690477595e-06
-2.91784791810448e-05
-4.85552767761705e-05
-3.09839789820187e-05
-1.39495979499868e-05
-3.312040030977e-05
-3.17705795989384e-05
5.08426838367862e-07
-6.08452607538831e-06
-1.45153024351e-05
-2.58651958485941e-05
-2.9388275616235e-05
-2.29222841719744e-05
-4.03608969403823e-05
-3.63587651891102e-05
-1.96802930576514e-05
-2.0978155454921e-05
-3.37956809927046e-05
-2.82106280828143e-05
-1.75733189626611e-05
-1.22115733214373e-05
-2.83053846120221e-05
-2.33075532574741e-05
-2.63797654300967e-05
-2.60682793384869e-05
-3.30496870199002e-05
-3.16140475625284e-05
-3.58305629187689e-05
-2.76158335109003e-05
-1.91212519107271e-05
-3.09286232937471e-05
-2.29911879906637e-05
3.98377934360081e-06
-2.52239306178259e-05
-4.80350333145863e-06
-1.86083041489615e-05
-1.773963252259e-05
-2.41114705509793e-05
-1.95417452020041e-05
-1.79388522823437e-05
-3.55792525657382e-05
-4.21588641592593e-05
-3.01257869887341e-05
-4.11786645741145e-05
-1.0733830392319e-05
-2.15120826467474e-05
-1.78757220523838e-06
-2.86068249884045e-05
-1.65392960370897e-05
-1.82647878011821e-05
-2.23327110199922e-05
-7.92764057399875e-06
-3.03563710255218e-05
-2.70479060669455e-05
-2.0457316462538e-05
-1.18843612851677e-05
-8.02565114125116e-06
-1.20774905820407e-05
-7.05384097067558e-06
-2.44885234679732e-05
-5.37242004217988e-06
-1.96866746690409e-05
-2.8740244535804e-05
-5.27217159255358e-05
-1.96751641467002e-05
7.68438441737131e-06
-8.20721021307737e-06
-3.23457517161011e-05
-2.01572790617962e-05
-2.99872256824241e-05
-2.02707764597522e-05
-2.81752405092506e-05
-1.63178315410951e-05
-4.60862930536918e-06
-9.92084916706219e-06
-4.45883797764602e-06
6.2325053017238e-06
-8.08301329425414e-06
-1.34211775037475e-05
-2.05660509273112e-05
-1.52811948136075e-05
-2.34886195603265e-05
-3.73070785920004e-05
-1.54041813411659e-05
-2.66810243452337e-05
-3.27702678024696e-05
-1.54465012655508e-05
-3.15346895077092e-05
-2.60816044273656e-05
-1.43898932102659e-05
-2.08268761583408e-05
-6.61571548278308e-06
-1.92434407076125e-05
-2.45221545207557e-05
-9.05768388434518e-06
-2.15701608578248e-05
-1.46817951789048e-05
-2.51274352035871e-05
-3.83072874346838e-06
-2.38278300651453e-05
-1.35560528217154e-05
-8.66578435990612e-07
-2.13264073812681e-05
4.13678730374718e-06
-1.65667138534384e-05
-2.20433859664697e-05
-2.05566465439745e-05
-2.28785945118465e-05
-2.71380425236664e-05
-8.97309325424561e-06
-2.59648767228449e-05
-1.54817078689324e-06
-6.94953876900632e-06
-1.87991073468478e-05
-7.03646305112972e-06
-1.42306415513586e-05
-2.60917559904877e-05
-2.23748708369417e-05
-1.94906630574621e-05
-1.88407584507661e-05
-2.30765494185732e-05
-4.63205258745188e-05
-2.57799773521087e-05
-1.8325350320193e-05
-2.6258025675313e-05
-7.08857726835552e-06
3.53787309768695e-06
-3.04897681121785e-05
-2.09280108965171e-05
1.59313957738921e-05
-7.52123210553151e-06
1.03880062500817e-05
-1.62284477222737e-05
-1.83089795780464e-05
-3.22811886369137e-06
-1.31545544315464e-05
-3.36582608072082e-07
-1.9185165980489e-05
-4.41393055787966e-05
-1.15552917384944e-05
-4.70794634502304e-06
-1.95856680075473e-05
-1.55953397843271e-05
-3.12754698162808e-05
-1.93688475878865e-05
-3.61674754303871e-05
-3.72369706682681e-05
-2.74361565705153e-05
-1.37012281359992e-05
-1.54942142272515e-05
-1.497805644322e-05
-2.29262788162613e-05
-1.44743745454872e-05
-1.27391161596925e-05
-8.97577771036215e-06
-1.03196293669213e-05
-3.14193416808086e-05
-2.09281430800419e-05
1.78048931734089e-05
-3.75134147381207e-05
-2.5132157616784e-05
-2.03690857209296e-05
-1.64013860389456e-05
-2.34144232361704e-05
-1.65829153853292e-05
-1.40896766377582e-05
-1.56309829583151e-05
-9.35795119957318e-06
-1.8001807167086e-05
-2.27620335982428e-05
-2.22726900972719e-05
-2.58292266345995e-05
-3.32271294703209e-05
-3.50623697194763e-05
-2.11997228000877e-05
-3.62908599730395e-05
-9.98301993253448e-06
-7.88880910597514e-06
-2.13071698369662e-06
-8.58774687723047e-06
-1.43554364116894e-05
-4.19818582856877e-05
-2.52151046337837e-05
-3.19486045490229e-05
-2.86360323612432e-05
-3.65880686144755e-05
-9.83131183767452e-06
-5.83861378203089e-06
-1.54831782935978e-05
-1.7598166981551e-05
-2.53931452657272e-05
-3.03861750186337e-05
-1.94459121092752e-05
-2.14970363049063e-05
-1.28211516430424e-05
-2.79240599826734e-05
2.99626366482604e-06
-1.72738140379457e-05
-9.66056352702616e-07
-2.82961289945598e-05
-3.78466833699486e-05
-3.64833294103335e-05
-3.21150936804383e-06
-2.63949753801022e-05
-9.5970067420336e-06
-1.82327396284681e-05
-3.92230886347797e-05
-1.41533725145726e-05
-9.74481219261479e-06
-6.01201656987024e-07
-5.1816552367832e-05
-4.29056026872252e-05
-1.8414956789994e-05
-2.33394699713047e-05
-4.0933767412895e-05
-3.29078466936126e-05
-3.69155635620298e-05
-3.17597097197534e-05
-3.02421849810026e-05
-2.00805051721216e-05
-2.08168144056721e-05
-4.4024509684215e-05
-3.97797457915832e-05
-1.99677619192731e-05
-2.31570830092125e-05
-3.75137371124546e-05
-1.6995705874599e-05
-2.29029758933182e-05
-2.33882724979597e-05
-1.90511550220349e-05
-1.64874327712748e-05
-4.13743128977487e-05
-8.51628277592767e-06
-1.13783078426161e-05
-2.02632574325959e-05
-3.03611117734428e-06
-2.20456249824292e-05
-3.31727957748164e-05
-3.29760413779075e-05
-3.90602049792564e-05
-1.89040029313945e-05
-2.72565090214704e-05
-3.14985272479392e-05
-2.84416118872209e-05
-2.59996131503414e-05
-1.7930390631548e-05
-7.71270548206054e-06
-2.02346262924906e-05
-1.6683578649522e-05
-2.51803498012028e-05
-3.49604998814443e-05
-2.10662251895494e-05
-1.30321130847026e-05
-9.02279548156654e-06
-3.91537654592424e-05
-2.18060124724373e-05
-4.46649338481415e-05
-1.82596919392027e-05
-1.08367324053196e-05
-2.08821383033964e-05
-3.05786073401344e-05
-2.83886129178092e-05
-2.68921556047794e-05
-2.63574207119187e-05
-1.64822454796282e-05
-2.45879066741304e-05
-9.22528475428174e-06
-2.6433498580013e-05
-4.69224848729074e-06
-6.61108248726118e-06
-1.43973094826788e-05
-9.80797263358954e-06
-1.0627862132686e-05
-2.33105412667999e-05
-2.47630083139746e-05
-2.09424646945122e-05
-1.06836713995205e-05
-2.33743654386161e-05
-2.82041246391436e-05
-2.05309376027969e-05
-2.28437415286376e-05
-4.40195559380166e-06
-1.95952950566001e-05
5.48783704443328e-06
-2.89535314414303e-05
-3.22597959462764e-05
-2.80923089776007e-05
-2.63367903156766e-05
-6.35291004835426e-06
-1.09980739577005e-05
-1.19494659450533e-05
-2.11558468114173e-05
-9.42397950169808e-07
-1.76715582157126e-05
-9.37695815237905e-06
-3.73508630397416e-05
-2.79708862850517e-05
3.12216246662833e-06
-2.94263362370257e-05
-2.75691317853511e-05
-1.85238202842108e-05
-2.01954819941973e-05
-2.78050601750819e-05
-3.26292848671048e-05
-2.87270335577425e-05
-4.49173585575329e-05
-1.18378840521337e-05
-3.7736230606589e-06
-1.40498486042241e-05
-1.78890660122186e-05
-6.20088609608778e-06
-9.99500631280754e-06
-3.32011264856635e-05
-2.44502859876714e-06
-2.65625127121437e-05
-2.30392239378632e-05
2.26426182474182e-06
-1.89351292032391e-05
1.53448981959331e-06
1.15868023482557e-06
-5.13396919485228e-06
-3.94781567585875e-05
-2.81623302614866e-05
-2.28960474869955e-05
-2.50652066702327e-05
-1.01163601131469e-05
-1.98598849374702e-05
-2.74042026789943e-05
-2.40111513929062e-05
-2.8303543024736e-05
-3.04789205625481e-05
-8.50435549627654e-06
-1.61524724140703e-05
-3.17706804907963e-05
-1.59439473448955e-05
-4.89774434321932e-05
-1.29237106090911e-05
-2.94996307528253e-05
-1.8338359924919e-05
-3.54798990277413e-06
9.66635171961482e-07
-1.30400848733109e-05
-1.93526142912952e-05
-4.69421262259343e-05
-2.26269366642619e-05
-2.22100228613328e-05
-3.49122429283385e-05
-3.1145979412562e-05
-2.45022518018214e-05
-2.0320066777263e-05
-3.0460713070391e-05
-1.36437636557202e-05
-3.24418406410952e-05
-2.91242845521261e-05
-3.40136588795568e-05
-2.88178677932465e-05
-4.5574703973743e-05
-3.43420203260482e-05
-1.82756694003389e-05
-3.50122039332764e-05
1.17398906241868e-05
-1.22873401598546e-05
-2.06687672146117e-05
-1.67347888344421e-05
-1.97392852152584e-05
-8.27233545512142e-06
-3.32453348210747e-05
-1.54814110164533e-05
-4.79594565149952e-05
-1.96216176538298e-05
-2.48271948879607e-05
-3.63675511502481e-05
-4.18945259748576e-05
-2.35525291032402e-06
-5.54787045218103e-06
-2.86848490295855e-05
-4.60790191228216e-05
-1.65330384493038e-05
-2.20513040669876e-05
-1.76555800925799e-05
-9.72024003554074e-06
-2.3051841501949e-05
-5.81967701320971e-06
-3.15536676896287e-05
-1.37871397750417e-05
-2.14453022105593e-05
-2.45129747815552e-05
-1.43572265293666e-05
-1.73797598257144e-05
-3.52293971808653e-05
-1.96787753919681e-05
-1.55955068470386e-06
-2.51650509730045e-05
-3.17196978422398e-05
-3.42382645387452e-05
4.97651824787585e-06
-2.1448944760094e-06
-2.76566115211854e-05
-9.18523331719941e-06
-3.56829820010394e-05
-2.53488290380668e-05
-1.46407944491989e-06
-2.08044169071663e-05
-1.30429029618086e-05
-1.95822693503489e-05
-2.27605983324685e-05
-3.80739206941982e-05
-2.76428240993594e-05
-1.98582879417913e-05
-2.46187063886592e-05
-1.39364334425425e-05
-2.2971026448743e-05
-3.36459467136159e-05
-3.11031824064475e-05
-3.11441727956425e-05
-3.4897158094923e-05
-2.20711841591036e-05
-2.43595298217298e-05
-2.5476983692022e-05
-3.73457708850426e-05
-2.93055003740171e-05
-2.62086930083011e-05
-8.93512917299632e-06
-2.19575819983446e-05
1.40655606597926e-06
-2.59878305190071e-06
-6.76189793120909e-06
-4.61834647981671e-05
-6.6192636148997e-06
-4.24977420043514e-06
-3.78971718560604e-05
-1.63161549054701e-05
-3.1272889866965e-05
-3.85620573852575e-05
-2.78048220314888e-05
-3.3315393308039e-05
-1.62324326907744e-05
-1.55855578182477e-06
2.67581211714784e-06
-2.11244304562001e-05
-1.89901628938887e-05
-4.21953412840984e-05
-3.35219828829224e-05
-3.05123027417556e-06
-1.48668020623578e-05
-1.9499872939413e-05
-2.45341837989555e-05
-3.22148875181686e-05
-1.09053842210376e-05
-1.55908254222641e-05
-2.96614052070809e-05
-1.49138152884602e-05
-2.7515093766267e-05
-3.59994371726627e-05
-1.67742655952043e-05
-1.59422412150101e-05
-1.58035641556432e-05
-3.12324373912491e-05
-1.09946130550938e-05
-1.37639205318225e-05
-1.93035546125649e-05
-2.61485486273108e-05
-3.06539966334245e-05
-3.13762961039012e-05
-5.00735903177915e-06
-1.10892155442068e-05
-2.86642194652848e-05
-1.93169644916786e-06
-4.78260914458735e-06
-2.00782795836084e-05
-3.93682917211945e-06
-2.28423206796118e-05
-1.08108127029758e-05
-1.95412255917006e-05
-1.58152588222881e-05
-1.45296931525894e-05
-5.94910864077601e-06
-3.61392119595812e-05
-1.36891197817643e-05
-2.095201617194e-06
-1.79264515579841e-05
-2.23302899150449e-05
-7.45777149481632e-06
-1.69836597846995e-05
-1.81176703353642e-05
-2.53090501770916e-07
2.50410439526954e-06
-7.40608484568006e-07
-4.21207750742122e-05
-1.10098365946887e-05
-1.74224413847557e-05
-6.1453928609805e-06
-2.65183743789333e-05
-3.01332764139619e-05
-4.4316609569937e-05
-4.9502478291755e-05
-2.40635022539558e-05
-2.39779548982427e-05
-2.87830163634105e-05
-3.09272094778034e-05
-1.98775485153517e-05
-8.40012324460965e-06
-2.02673334574788e-05
-1.85375833108941e-05
-1.12037627982737e-05
-1.6319004979797e-05
1.31535990292786e-06
2.63336002577822e-06
-3.51353419693974e-05
-3.94407512043953e-07
-1.40259061604573e-05
-2.40910062965648e-05
-5.25481654824133e-05
-3.92349036117361e-06
-2.400686631113e-05
-1.97673612297227e-05
-3.62247069059583e-05
-6.95679393876824e-06
-3.89504379175765e-05
-3.39119156319436e-05
-3.67410022343297e-05
-1.00954882178987e-05
-3.7518376230706e-05
-4.08040918642504e-05
-3.48514080509997e-05
-2.42650789000081e-05
-1.13400001651129e-05
-1.94280556420918e-05
-2.94173703385103e-05
-2.66188167736123e-05
-1.52485557922252e-05
-1.50597621708931e-05
-3.03104243993341e-05
5.88300734329646e-06
-3.2226352186071e-05
-2.88717084320739e-05
-3.06130843776913e-05
-1.81899405797431e-05
-2.65855059476276e-05
-1.43951335339646e-05
-3.29790445013118e-05
-2.20689763356188e-05
-2.15768518739783e-05
-3.49824539121304e-05
-3.24479275135851e-05
-2.27458180709217e-05
-3.2751215071405e-06
-2.04729044902249e-05
-2.15205229298764e-05
-2.91960221007687e-05
1.50221456424914e-05
-3.08583805463968e-07
-1.34763140110644e-05
-2.86933021070152e-05
-2.9999534406143e-05
-2.46509626842854e-05
-2.95878263964752e-05
-1.51090719907894e-05
-2.86431324853611e-05
-1.49497803665582e-05
-1.2316597360632e-05
-3.8036248064709e-06
-1.50844760404376e-05
-4.27182964589271e-05
-1.19828321321204e-05
-7.21700619621569e-06
-2.49046849678535e-05
-2.10298499522923e-05
3.39312321164812e-07
-1.02857627873842e-05
-3.54208114058333e-05
-3.20285063229715e-05
-2.81231611217999e-06
-1.74746412639681e-05
7.41319240709306e-07
-3.64305254943522e-05
-1.51472316541001e-05
-1.4959882410321e-05
-1.24653352253784e-05
-1.94791474555179e-05
-3.63518125663965e-05
6.92640663881314e-07
-1.19234569646033e-05
-6.76577745182807e-06
-4.77861512324524e-06
-1.46224331082193e-05
1.62079165863507e-06
-1.8438692772488e-05
-1.05361424865237e-05
-9.02230489434703e-06
-1.26178268526227e-05
-3.28082128749139e-05
-2.35012176538574e-05
-3.36179310427039e-05
-3.88235172377e-05
-2.15906056334121e-05
-1.79888001144429e-05
-2.31999056921198e-05
-3.49518309288122e-05
-6.60165638024214e-06
-2.73704896716295e-05
-3.1167012164843e-05
-3.45412729424136e-05
-2.55543068509969e-05
-3.17426851335077e-05
-1.82869748668853e-05
-1.44554439969153e-08
-3.75768272409924e-05
-1.41809106870908e-05
-2.21198219387204e-05
-9.82282035409342e-06
-3.10540806662814e-05
-4.42359258078194e-05
-2.06898221020693e-05
-4.43559811023176e-06
-2.42282739214916e-05
-1.50018791223901e-05
-1.24001160687556e-05
-3.0656800527749e-05
-3.45486847022174e-05
-2.14205693709859e-05
-2.78919441300377e-05
-2.5920967511568e-05
-3.13338414470281e-05
-2.84966184454231e-05
-2.12898590593799e-05
9.7339119375205e-06
-2.86856986263834e-05
-2.1418792590925e-05
-6.95147279338657e-06
-4.3525874760696e-05
-4.07696096222371e-05
-1.88507701702071e-05
-2.82151618531859e-05
-9.5939560010797e-06
-2.71089764218167e-05
-2.41127890604495e-05
-3.93466114465715e-05
-3.10127052711469e-05
-8.65407545672436e-06
1.76719214820476e-06
-2.77099164191557e-05
-3.13860893288654e-05
-3.91305332739145e-05
-3.32887335622002e-05
-2.33550289305706e-05
2.99438504828218e-06
-1.32906382110813e-05
-3.73281504490033e-05
-1.69414090413325e-05
-6.48379605306086e-06
-1.94322216748502e-05
-8.28996871477479e-06
-1.91420824724417e-05
-2.09202878225242e-05
-2.90345536140771e-05
-3.12859478122656e-05
-3.15106141912741e-05
-1.69841301727028e-05
-9.26604279952993e-06
-2.80407863655028e-05
-2.64510313749488e-05
-2.21345379273933e-05
-3.33677747251659e-05
-2.27616309752582e-06
-2.5961458041041e-05
-1.56153450848322e-05
-2.93046029246361e-05
-3.21634472052055e-05
-1.4352620299909e-05
-2.7579167124649e-05
-1.97665067699264e-05
-1.98110699679347e-05
-3.89294196217801e-05
-1.47318029740243e-05
-2.18644439137498e-05
-2.59622806277879e-05
-3.64333015189081e-05
-3.71009493419879e-05
-7.04824015748569e-06
-2.96286311624844e-05
-3.50620034875172e-05
-1.5926180220694e-05
-9.18982754763217e-06
-3.87801882933236e-05
-2.0981424137646e-05
-2.52232723896845e-05
-9.75496599399625e-06
4.50084050088992e-06
-9.33346887452247e-06
-9.83109491327317e-06
-1.77676140677771e-06
-2.16485040086031e-05
-1.94923655085305e-05
-8.21013401098307e-06
-1.17824734822813e-05
-6.05130535153906e-06
2.18659600067476e-05
-1.88467979976779e-06
-2.21260718065906e-05
-2.10864515370779e-05
-1.02084956522278e-05
-1.47426403324192e-05
-3.45639914260759e-05
1.62992683333299e-06
-1.91619568524374e-05
-3.09940227650149e-05
-1.38847877665547e-05
-1.46372927138447e-05
-2.76708205673905e-05
-2.56074108485776e-05
-2.16977774573018e-05
-1.78693966863167e-05
-8.12516666893241e-06
-4.14806665259382e-06
2.6060577414522e-06
-4.36259618616507e-05
-3.41763097370834e-05
-2.52483548354651e-05
-4.48680551524485e-05
-1.62018312248414e-05
-1.2299705873593e-05
-3.563103395193e-05
-3.70064135236099e-05
-3.35784616172395e-05
-3.61929432726952e-05
-1.25000187791906e-05
-3.99932684328092e-05
-3.16321541042014e-05
-1.0922383966394e-05
-1.21957380095108e-05
-3.16171086569761e-05
-2.62638898526503e-05
-3.10918100937491e-05
-2.64481366688354e-05
-1.45200485161564e-05
-4.63669170604556e-05
-2.1778374758963e-05
-3.23962980148375e-05
-1.23896485167558e-05
-9.87226158251825e-06
-2.38705154039471e-05
-1.60618674678696e-05
-1.99111459011788e-05
-7.72474428766499e-06
-9.34807585012093e-06
-5.17152814275245e-06
-8.93352320975943e-06
-2.21831628254266e-05
-4.69851407224365e-05
-1.83233497136875e-05
-3.47947372098631e-05
-2.59105055516287e-06
-1.01303496654565e-05
5.5660254698227e-06
-1.04074763041694e-05
-2.15673760392971e-05
-1.01175015856936e-05
-3.33799973449046e-05
-1.72616835712408e-05
-1.8153650652719e-05
-2.93197917622595e-05
-3.16448567251505e-05
-7.46597004706301e-06
-5.15185651780209e-06
-2.17870006428834e-05
-1.48346022209539e-05
-7.60928669183578e-06
-2.35625038649804e-05
-1.58198244775712e-05
-2.54680873722205e-05
-1.36294144396574e-05
-2.24158262761119e-05
-2.73936336119293e-05
7.07432256204598e-06
-2.36975694311364e-05
-4.24816378627622e-05
-1.67763466379477e-05
-1.55499721085881e-05
-2.23679256259709e-05
-4.12926923421566e-05
-2.21140922819985e-05
-2.57491194733599e-05
-9.07390703318836e-06
-3.51974530394175e-05
-2.46843862141087e-05
-2.96377484048464e-05
-1.90177764207558e-05
-1.77694535887423e-05
-1.97864213365727e-05
-1.6449955809421e-05
-2.99760815207913e-05
-1.98807724488071e-05
-1.06413335794381e-05
-4.45073665868011e-06
-3.78637391397246e-05
-1.61626920351844e-05
6.01862728748213e-06
-2.22946574663937e-05
-1.65961188711513e-06
-1.75746395847808e-06
-9.40980405915399e-06
-4.96101569296496e-06
-3.15062154590364e-05
-1.79569472231897e-05
-4.03146460406017e-06
4.46932937844713e-07
-7.12383496798394e-06
-1.30732242850932e-05
-3.04515164542728e-05
-1.69152055228727e-05
-1.88473090490169e-05
-9.96850511264591e-06
-1.70386715873572e-05
-1.53390503674075e-05
-2.57718784052711e-05
-9.97077659620257e-06
-1.68362012344212e-05
-7.9792708962953e-06
-2.14482215078984e-05
-1.47170054173877e-05
-2.25243479510414e-05
-1.76965226363612e-05
-2.71014567293814e-05
-4.10641450138475e-05
-2.9950031717703e-05
-3.76432721005923e-05
-2.83209634352014e-05
-3.61109788958498e-05
-1.99014230921119e-05
-1.89141440226425e-05
-5.64340545678143e-06
-2.07346190576596e-05
-1.28949139876106e-05
-1.11462550904652e-05
-2.99341035324305e-05
-3.11125101480982e-05
-2.35283116471461e-05
-7.66173502752336e-06
-2.92547776643465e-05
-4.02591030938323e-05
-1.45828384216046e-05
-2.05093698677154e-05
-2.08113479972961e-05
-2.39453814647828e-05
-1.90467119415453e-05
-1.25407098932411e-05
-1.73338491802022e-05
-6.58420783275161e-06
-2.33308687373215e-05
-4.68789169819342e-05
-2.68227011928547e-06
-2.43146306459829e-05
-7.83340122008297e-06
-2.31617679085462e-05
-1.56835451485518e-05
-4.2340789954353e-05
-1.01297413947227e-05
-1.71871159530767e-05
-1.24724973219549e-05
-1.55212228303932e-05
-1.89259651758405e-05
-1.06613877995374e-05
-2.75867586090833e-05
-8.68230848195644e-06
-2.24287992650872e-05
-1.72744683060133e-05
-3.50172193192211e-05
-4.05929993382861e-05
-3.31646109890387e-05
-2.15301007566698e-05
-1.99645295384016e-05
-2.51344259890066e-05
-2.66323748527409e-05
-4.11078239682781e-05
-5.73670865588049e-06
-2.60727779174946e-05
-3.04833825336962e-05
-1.79175865532658e-05
-1.15772909426504e-05
-2.50779081287712e-05
-8.86288860647607e-06
-2.25894639257622e-05
-1.39357274362776e-05
-4.94037765024177e-05
-2.38608246051573e-05
-3.57724811965555e-05
-3.04396427618044e-05
-3.6662976482695e-05
-1.9885526793002e-05
-2.15105848776529e-05
-1.92082395885859e-05
-3.05692971996831e-05
-2.45897550186001e-05
-1.23244147189062e-05
-6.3953711007772e-06
-2.01223612400183e-05
-1.49393416744665e-05
-2.10784189092659e-05
-3.02922062623226e-05
-2.87349013329497e-05
1.4470246265315e-05
-7.92857130655128e-06
-1.32128538963266e-05
-2.34899931488683e-05
-5.41192866296858e-06
-3.32093559161544e-05
-2.71120572732698e-05
-4.14281000808471e-05
-2.48763674844752e-05
-2.93806970281838e-05
-3.46841886541805e-05
-2.37036578449506e-05
-8.45699510108413e-06
-2.91666052868991e-05
-2.91134688482939e-05
-2.27165185927027e-05
-1.70267848572514e-05
-1.72619345502676e-05
-3.29730019015874e-05
-2.08520979427156e-05
-1.28222395579619e-05
-5.28872981064246e-05
-4.23885782053088e-05
-9.93646995779334e-06
-2.54115369139075e-05
-2.9717140870122e-05
-3.46464580747683e-05
-2.19245314039181e-05
-2.95347175909847e-05
-2.88298423303546e-05
-2.38863239354179e-05
-2.73252736626194e-05
-2.94727853035073e-05
-1.96136568988178e-05
-1.25442059202508e-05
-2.8043619658148e-05
-2.12478619536842e-05
-1.64264735142951e-05
-2.95543288310461e-05
-1.87943467511782e-05
-1.64063724701559e-05
-2.14378627544241e-05
-4.86753526686554e-06
-3.49133059310136e-05
-2.58445155154442e-05
-5.16155416740551e-06
-2.13855909470708e-06
-1.03228066352037e-05
-7.9292215720265e-06
-1.02973798533837e-05
-1.28933835007565e-05
-5.28699366554272e-06
-3.16151642092923e-05
-3.06684077683847e-05
8.77331941698737e-06
-2.38866992817286e-06
-1.00795442139873e-05
-9.41433685689723e-07
-1.75372084357266e-05
-2.33878913062854e-05
-1.97256267406192e-05
-2.6138614992083e-05
-2.11770917426936e-05
-3.45026316977684e-05
-1.00638182600283e-05
-2.49416709781045e-05
-3.74028626070126e-06
-3.25912931611104e-05
-1.17703212695406e-05
9.65200938408657e-06
-2.83935891806788e-05
-2.38787694916183e-05
-1.71133451401333e-05
-5.87505452947935e-06
2.59225757458409e-06
-2.14904045496933e-05
-4.06914073048531e-06
-1.02188306688609e-05
-8.33213406495002e-06
-1.29080579852805e-05
-1.35502619877209e-05
-3.15727824857993e-05
-2.9750481399418e-06
-1.09062024772158e-05
-4.30757547864365e-05
-1.85276042782247e-06
-9.43093492317374e-07
-5.37607752842654e-05
-2.74561603348652e-05
-8.97357361638804e-06
-1.71768077686775e-05
-2.46742385089472e-05
-1.59388983529279e-06
-4.67391849451638e-05
-4.51738954655978e-06
-1.70062620708382e-06
-1.76250813507652e-05
-1.25681899928612e-06
-1.19347125521913e-05
-4.77695948662081e-05
-2.63729889100965e-05
-2.2613005571777e-05
-2.06409363051524e-05
-3.40982872808555e-06
-7.75733223105685e-06
-3.99804086886739e-06
-1.98006181637738e-05
-3.76194362588344e-05
-2.01315593850078e-05
-1.17057199732603e-05
-3.81471617896347e-05
-2.81350454610825e-05
-2.87725528658901e-05
-3.29681702165965e-05
-2.02623230165577e-05
-2.73206385820675e-05
-2.00898914562955e-05
-1.70341918405422e-05
-2.51631542970993e-05
-3.08302273844482e-05
-1.85566486062875e-05
-2.24409867477277e-05
-2.53085165113038e-05
-2.51348837760888e-05
-2.23346221089549e-05
-3.47939456700288e-05
-2.12218262269121e-05
-1.91851324333755e-05
-4.42857645722668e-05
-1.95328221205768e-05
-2.70234773709266e-05
-2.23688059135058e-05
-2.7706792636102e-06
-1.63976301613284e-05
-2.81271386313335e-05
-2.00943525915871e-05
-6.39969910579104e-06
-1.65754888236542e-05
-1.84500013351411e-05
-1.05209078022992e-05
-2.502046943881e-05
-2.36991175488416e-05
-3.72166397977739e-05
-2.69429573486834e-05
-2.21002621501402e-05
-4.81900906875026e-05
-2.2405539815483e-05
-3.25196961211856e-05
-1.11702186216321e-05
-2.5327123091926e-05
-1.24172020192962e-05
-2.80826554492432e-05
-2.56088668186224e-05
-2.13146079971754e-05
-3.23947632364806e-05
-1.48597910381198e-05
-1.92685160325696e-05
-2.41168970665463e-05
-1.50702739644572e-05
1.61395067173639e-05
-1.3100137048776e-05
-2.38350687235207e-05
-1.75440039003882e-05
-2.28734036631875e-05
-1.89098051467145e-05
-2.8020286797441e-05
-3.24480975027121e-05
-2.13002722520074e-05
-3.61856710255047e-05
-3.53684020358645e-05
-3.13846053181107e-05
-1.99683238426447e-05
-1.59746183055244e-06
-1.63308794407525e-05
-2.62883898321776e-05
-2.04955382164377e-05
-9.18812190157741e-06
-1.01644999377067e-05
-2.27066428882648e-05
-3.10797600611121e-05
-1.78852421534554e-05
-1.08508068997565e-05
-1.17750365133177e-07
-2.96248636548335e-05
-1.0446941665296e-05
-2.84247498489898e-05
-2.72193561176816e-05
-1.98491819557651e-05
-1.63230101986358e-05
-1.59723449483007e-05
-2.15753625759089e-05
-2.48031630925771e-05
-1.05341564281013e-05
-3.70320591603439e-05
-3.4877045851693e-05
-3.66178401019247e-05
-2.38937814714327e-05
4.43387806841642e-06
-2.5220300075027e-05
-5.3134112182188e-06
-3.35173598520692e-05
-2.07069966600256e-05
-1.88952104228297e-05
-1.79435577524781e-05
-2.35907693967464e-05
-1.79028835608091e-05
-2.29689396782198e-05
-1.65782022600027e-05
-1.31143259217214e-05
-1.1350931172791e-05
-2.68893770466036e-05
-8.0815039896884e-06
-3.14639030952793e-05
-1.56223684158922e-05
-3.99070217087414e-05
-1.28006030876426e-05
-2.12863989766303e-05
-1.25682071694984e-05
-4.57137108411971e-05
-4.05935154371523e-05
-2.33769328777433e-05
-2.23493500964159e-05
-5.35253600139793e-06
-1.11647326316779e-05
-3.06876553440856e-05
-1.91091180218475e-05
-2.44915915361383e-05
-2.9623728180381e-05
-1.46270001542014e-05
-3.51175792876523e-05
-2.8309432276013e-05
7.94254314356923e-06
-9.00789950921785e-06
-1.78282187511548e-05
-2.11491742596781e-05
-5.32682489834787e-06
-2.26329913393868e-05
-3.87911427717368e-05
-2.31957237519821e-05
-1.39784884521844e-05
-3.07042095832614e-05
-1.76006421329115e-05
-2.5632720016873e-05
-3.9551474869057e-05
-1.53346264099287e-05
-4.11988325710012e-05
-2.74709352307093e-05
1.38783336940664e-06
-4.65646253783552e-06
-4.23860474327685e-05
-1.74493625234289e-05
-2.20771541147943e-05
-3.31373232713509e-05
-1.80505097592394e-05
-2.47350585256743e-05
-2.17468030005777e-05
1.08084785158612e-05
-2.32064216336518e-05
-2.2084404615646e-05
-1.4498856353245e-05
-2.03151787532105e-05
-3.66503770003e-06
-1.97596502910063e-05
-1.48957331321283e-05
-3.27272476422608e-05
-3.4124349725113e-05
-1.98903236829751e-05
-1.43248237225276e-05
-1.49542871266862e-05
6.07275877527855e-06
-3.77614762469538e-05
-1.61669874494856e-05
-1.34833181431492e-05
-4.78199240465182e-06
-3.05744250454637e-05
-2.30748593632485e-05
-2.1403067794301e-05
-1.23121412696693e-06
-2.79318914602768e-05
-2.59461794794913e-05
-4.03346286047924e-05
-1.39820035971697e-05
-1.55301712607e-05
-1.01354270443073e-05
-3.321000868721e-05
-3.52577855941744e-05
-1.95788841146011e-05
-1.92081482683605e-05
-2.99711156707218e-05
-2.11788970338502e-05
-2.34518724071064e-05
-8.98827575148173e-06
-1.69936855919502e-05
-2.00154452534285e-05
-3.4809902469977e-05
-2.28411204957695e-05
-3.08677618748149e-05
-4.33396725570179e-06
-2.47128837725867e-05
-2.01182687736417e-05
-2.70190434095422e-05
-4.23533372786951e-05
-3.11565547157658e-05
-1.24682509913057e-05
-1.88977428577998e-05
-4.46369721224568e-05
-5.32361937307678e-07
5.75704587973204e-06
-1.45860579859708e-05
-7.48679131959376e-06
-1.57912964277929e-06
-2.64013930525778e-05
-1.77904746880413e-05
-4.34042089056538e-05
2.26831912380077e-06
-8.25028761062392e-06
-1.32082040369294e-05
-1.57812127530443e-05
-1.84103668476417e-05
-3.57355053405565e-05
-2.33092638485762e-05
-9.7436487121244e-06
-3.01525426382588e-05
-2.02104370370444e-05
-3.3539903042991e-05
-2.05075603018945e-06
-1.17269672343282e-05
-3.58039529326873e-05
2.08840202866615e-06
-1.74088795090983e-05
-2.07229564547347e-05
-3.98142833028368e-06
-3.18289267364561e-05
-2.90048900229506e-05
-4.14815822003142e-05
-3.26754045631254e-05
-8.51953556779998e-06
-6.31641266247196e-06
-2.19625400045639e-06
-2.96188582325503e-05
-3.18460637908042e-05
-1.14676541788903e-05
-2.5149716188803e-05
-3.41481067052895e-05
-2.98688207701155e-05
-2.16562584951081e-05
-2.88143038463883e-05
-3.44860128682328e-05
-4.30264036173298e-05
-2.61384405292145e-05
-6.81271781516901e-06
-2.54135379848171e-05
-4.17637903117584e-05
-2.42437529736312e-05
-3.24065343926435e-05
-5.25963771673832e-05
-3.14070169499433e-05
-2.70598239370662e-05
-1.00591570409138e-05
-2.19872190205176e-05
-3.52707231016585e-05
-3.26438956840982e-05
-3.22020518457405e-05
-1.15161582498403e-05
-2.38280531641541e-05
-1.59000841222227e-05
-2.4012903480326e-05
-1.66120909857776e-05
-2.71371549083941e-05
-2.40870559897551e-05
-1.79442151343034e-05
-2.92542698064948e-05
-4.6892036524697e-05
-1.66041264635491e-05
-2.75874137307851e-05
-2.90183668198202e-05
-2.69869079330241e-05
-2.00270200405138e-05
-2.81986623930282e-05
-1.8225474691235e-05
-5.23747864348748e-05
-9.70014488997854e-07
-1.19621287510754e-05
-2.11797248333224e-06
-3.17009536220544e-05
-2.9962952001798e-05
-1.75513415580828e-05
-2.26928116026512e-05
-1.58171975219165e-05
3.56891100635618e-06
-3.80087558869027e-05
-4.39266347040346e-05
-2.57626051436758e-05
-2.55255771574114e-05
-7.64520342587898e-06
-2.85797466218286e-05
-8.09781539337539e-06
-1.96546735869696e-05
-2.39902273828401e-05
-2.90834958609637e-05
-1.71621882728689e-05
-2.49456138607981e-05
-6.56252731354604e-06
-9.94963948409655e-06
-6.33573513463539e-06
1.18582547361388e-05
-2.17286720512088e-05
-3.39671001915557e-05
-1.31960304684592e-05
-2.0969334152275e-05
-4.29188554235098e-05
-2.98393300341275e-05
-1.62170622332573e-05
-2.14963941071029e-05
-1.76962254642538e-05
-3.81506335316587e-05
-3.59878659544755e-05
-1.86450126376358e-05
-1.18713103680542e-05
-3.40416248189828e-05
-2.32691649114432e-05
-7.93696780583861e-06
-1.37705347379983e-05
-7.1056491251678e-06
-2.2464873831338e-05
-4.63553474484335e-05
-3.43283727533284e-05
-4.94245460140295e-06
-2.59989676686783e-05
-1.68021124637001e-06
-1.65638708307723e-05
-3.36792760621846e-05
-1.44698100314243e-06
-7.66015430703299e-06
-2.28783160281758e-05
-1.01315147955516e-06
-2.84195938928134e-05
-2.69087733255643e-05
-3.19745853834492e-05
-2.36372440359875e-05
-2.90665288562285e-05
-1.71501828118131e-05
1.03095192641413e-05
-3.39819484729605e-05
-8.87384411138909e-06
-1.5046461203772e-05
-2.0694204168416e-05
-2.65415568145105e-05
-9.94782203138031e-06
-1.53512035229826e-05
1.45690581749666e-05
-2.18398914478086e-05
-3.41734543545306e-05
-3.29639739545335e-05
-3.63575580824038e-05
-3.41753725924822e-05
-4.74343642303987e-05
-2.07476724132173e-05
-2.49688505440155e-05
-3.19361490742307e-05
-1.21543577824543e-05
-3.82221154778909e-05
-1.8556353001522e-05
-1.39273040208407e-05
-2.68748390235884e-05
-2.91203341560517e-05
-2.13992895099635e-05
-3.52606795052584e-05
-3.77098508254186e-05
-3.15600276303141e-05
-2.11421880032618e-05
-1.31327585297186e-05
-5.29782949382571e-05
-1.25693888387738e-05
-7.40421668500542e-06
-3.22637261883443e-05
-2.88821102193919e-07
-2.77480161885317e-05
-6.22552978031541e-06
-1.09563883113994e-05
-4.60009024440364e-05
-3.04795669524359e-05
-3.8220835666232e-05
-2.91616862062522e-05
-1.06736750199146e-05
-3.50216947676165e-05
-1.07526339615444e-05
-3.04089507413933e-05
-3.15835478346608e-05
-1.87227022798968e-05
-3.35980806155487e-05
-2.62503511272865e-05
-3.81663146547513e-05
-2.09857184489907e-05
-2.66243499264549e-06
-2.3506502026169e-05
-1.94266509464913e-05
-3.73479618522214e-05
-2.08234123529836e-05
-1.90647250860013e-05
-3.76012328444701e-05
-2.6622724314823e-05
-5.54901171233295e-06
-2.06680186772164e-05
-1.18084187679409e-05
-6.2519752949621e-07
-5.67939898368629e-06
-4.67538389660941e-05
-3.54318296114421e-05
-3.6283265001019e-05
-3.3932115241404e-05
-1.78730642841442e-05
-1.78822879322256e-05
-3.68676737866141e-05
-2.30900391756771e-05
-4.78460223280782e-05
-2.46245775691008e-05
-3.45575161710826e-05
6.03465521054195e-06
-5.40643685641009e-06
-3.11503844808941e-05
-3.40295865540844e-05
-4.79733277742637e-06
-4.51389844766191e-05
-1.96331533733239e-05
-5.91231107014477e-05
-2.84004113872648e-05
-5.82094733845217e-06
-2.80435571327399e-05
-1.88740605442139e-05
-2.96681469644464e-05
-2.50971558207223e-05
-1.39659609339695e-05
-2.66668671355395e-05
-3.16006678726578e-05
-9.45237094685648e-06
-1.78223586117175e-05
-2.57351547210652e-06
-3.4368835435296e-05
-1.82563990599777e-05
-2.62795772890821e-05
-9.95984092308221e-06
-3.39838771236315e-05
-2.40964190722479e-05
-1.15221732455056e-05
-2.64744159401025e-06
-1.54868474196703e-05
-3.42467056451841e-05
-1.52967354214992e-05
1.84946150847931e-06
-2.13578805074917e-05
-2.02501999838775e-05
-1.86312931413031e-05
-1.55447220592398e-05
-1.5738102403915e-05
-1.2609727675344e-05
-4.43543162504791e-06
-9.27914966146629e-06
-1.71094875979515e-05
-3.18430732836125e-05
-3.62768331913227e-05
-1.01376315503259e-05
-1.24269489886062e-05
-1.49047987855908e-05
1.4291136533733e-05
-1.40192210008967e-05
-2.18202536975348e-05
-1.65471084543923e-05
-3.00777933573713e-05
-4.88736563633518e-05
-2.15490681813306e-05
-2.16365913475153e-05
-4.15144607768003e-05
-1.22742495505595e-05
-3.17323611054521e-05
-3.31324732319943e-05
-2.65026772417368e-05
-1.1189628378024e-05
-1.34731960167924e-05
-1.55753697139401e-05
-5.44405579797666e-06
-1.25667492118544e-05
-1.38084061139346e-05
-8.03724452465136e-06
-2.73561562417006e-05
-1.29608984335859e-05
3.35332554991481e-06
-6.9880703420282e-06
-9.40633737261074e-06
-1.76902752731799e-05
-3.33236251694657e-05
-2.24199578649218e-05
-2.51651732071347e-05
-8.77257200985675e-06
-3.36169735755579e-06
-3.53338698102401e-05
-2.81748867286005e-05
-3.08048381472082e-05
-5.3427383289083e-05
-4.64610925063776e-06
-4.48096720896935e-06
-2.61979589665867e-05
-4.21032649559012e-05
-1.19413305800346e-05
-1.21778633417234e-05
-2.47999715462814e-05
-1.94654955937143e-05
-3.15661758980979e-05
-3.64041788218835e-05
-3.28600282457869e-05
-1.58965422565428e-05
-1.05089697070176e-05
-4.77670582476106e-05
-4.70099230394817e-06
-4.16566201218875e-05
-6.51891220769934e-07
-2.28912616272007e-05
7.85543672389763e-06
-2.91683982109278e-05
-1.22656797388654e-05
-4.66521018748509e-07
-1.68740812557816e-05
-3.35911970077905e-05
-2.66875124020694e-06
-3.69393847742176e-05
-8.85101728153592e-06
-1.26380026719634e-05
-1.85434699610142e-05
-1.89031061195198e-05
-2.67235124837998e-05
-3.16426155504245e-05
-7.791948384199e-06
-1.89550976000224e-05
-8.46488646432811e-06
-2.14174173056722e-05
-1.67454881653428e-05
-5.40169140744589e-06
-3.44025458710706e-05
-1.21290384633087e-05
-3.40255232251265e-05
-2.33461256142329e-05
-2.50658692649693e-05
-6.00840716119747e-05
-2.45514492844082e-05
-2.2356917820352e-05
-4.94352008435327e-05
-1.98125010808118e-05
-1.36198597029359e-05
-1.3213961321016e-05
-1.0096123985035e-05
-2.25780238347052e-05
-2.55247484744005e-05
-3.75983602260036e-05
-1.83327011743179e-05
-6.79910879764847e-06
-3.79371310387908e-05
-2.71498623998068e-05
-2.93756025149017e-05
-1.05453050934787e-05
-2.54363221589457e-05
-1.47117802783459e-05
-3.12010065435947e-05
-3.91566538046613e-05
-3.41319057111153e-05
-2.48949260379759e-05
1.34515944320788e-05
-1.97747481959356e-05
-2.64210760965324e-05
-3.79602894702487e-05
-4.17102066313943e-05
2.66349456535175e-07
-2.10950990407186e-05
-4.49327320497805e-05
-1.01218013017996e-05
-3.32652559144548e-05
-3.23704702688733e-05
-1.39699490754969e-05
-2.94794037441543e-05
-3.48040239898019e-05
-4.58195547795437e-05
-1.21298003765613e-05
-3.01422500129315e-05
-1.8011842410236e-05
-1.55478860539157e-05
-8.69989704368934e-06
-1.20750642911053e-05
-2.86111353997825e-05
-1.82508854633318e-05
-3.92075850040493e-05
-3.79806782845719e-05
-3.15240821623013e-05
-3.34246582690952e-05
-1.49199741240286e-05
-1.13707373288331e-05
-2.80901372303264e-05
-1.67825597132207e-05
-1.19306346003943e-05
-3.00809130594915e-05
-1.16612176598944e-05
-1.81397435574172e-05
-7.23353385974943e-06
-1.93029440266537e-05
-2.55644351806266e-06
-2.87503765399234e-06
-3.14876532003479e-05
-1.32528835037213e-05
-3.13644543347768e-05
-4.51413069786058e-05
-1.33262427275498e-05
-1.04744352972673e-05
-3.79269331327545e-05
-1.85733992393664e-05
-4.45195451777046e-05
-1.23790085734306e-05
-4.97306428769804e-05
-3.52788275016322e-05
-2.09156209618591e-05
-3.63471848317877e-05
-2.86248464500754e-05
-1.73422663969713e-05
-2.94453387659226e-05
-1.7826586554327e-05
-1.34230090384295e-05
-3.25131924549077e-05
-2.54838300230315e-05
5.46713056256534e-06
-7.71099752571828e-06
-2.79432900731823e-05
-1.68045965298283e-05
-8.42185242330383e-06
-1.82525385795729e-05
-2.36926320454485e-05
-2.51049864256245e-06
-4.02810919556091e-06
-1.01842159733276e-05
-2.00442755811774e-05
-2.17882439899498e-05
-2.74762905072572e-05
-3.52302737988555e-05
-2.44025395852638e-05
-2.36408794416359e-05
-2.68343958834585e-05
-2.06184409745066e-05
-2.81973696116003e-05
-4.26681134334335e-05
-2.05097859160527e-05
-1.13625375637251e-05
-1.86792975607825e-05
-6.34564700660988e-06
-1.44354891936964e-05
-3.44135494145413e-05
-9.15856626880678e-06
-3.88201524906753e-05
-3.83636830772853e-05
4.11438094415257e-07
-4.52289486302476e-06
-3.08950516065313e-05
-3.21762680867275e-05
2.67184283875034e-06
7.95863924168596e-07
-1.92931669530232e-05
-3.88723483325685e-05
8.37047905133842e-07
-4.31824975902016e-05
-2.70572373494016e-05
-2.36684598002943e-05
-3.06349571240347e-05
-3.4391665630112e-05
-2.73980292688656e-05
-1.96027538110391e-05
-2.50905486822025e-05
-4.62293512181475e-05
-2.02098459748629e-05
-1.8420375067854e-05
-2.48299667237155e-05
5.41590585417172e-06
-8.93098017043054e-06
-9.84412477592967e-06
1.37516722357339e-06
-1.41098779062805e-05
-2.64284728986489e-05
-2.13687751660839e-05
-2.04716252435755e-06
-1.86885691820891e-05
-3.30524837861226e-05
-2.73053974518756e-05
-1.83250999868792e-05
-1.9234742237918e-05
-1.91462682422814e-05
-1.9225934686684e-05
-1.77862725320855e-05
4.93368869568996e-06
-1.55711387342596e-05
-1.9290348716703e-05
-3.92546480735341e-05
-2.7677362204132e-05
-1.79869790592033e-05
-2.85254358510038e-05
-1.4025240521201e-05
-8.18078600394247e-06
-2.17279640305627e-05
-1.72263106372125e-05
-1.37573607242573e-05
-1.4698599104732e-05
6.49256079570967e-07
-1.15188095257864e-05
-2.44004472667981e-05
-1.98593440914198e-05
-3.42122431086603e-05
-2.2855678143873e-05
-3.41903718409801e-05
-2.0803158057256e-05
5.02963606690777e-06
-2.05552172397537e-05
-3.47441370504837e-05
-9.95553178574304e-06
-1.83379683662612e-05
-3.49779646222643e-05
-2.63251502022773e-05
-6.11909832007932e-06
-2.74160442926787e-05
-2.4949613998017e-05
-4.14010861904104e-05
-3.35598289242069e-05
8.11400722260688e-07
-2.3560981170369e-05
-1.38096299199221e-05
-3.37830655166746e-05
-4.12380442612655e-05
-2.3166969655794e-05
-1.99046757807543e-05
-2.99378229650634e-05
-2.71632277898817e-05
-2.05603480563343e-05
-3.02002009455628e-05
-1.66771739357471e-05
-5.04208305653098e-05
-1.46841451441571e-05
-2.00910275292406e-05
-1.7809165137522e-05
-8.51174762105839e-06
-2.41020970123421e-05
-9.88012271274206e-06
-2.4598134610884e-05
-2.41627445135666e-05
-2.60294482220103e-05
-3.43628549681562e-05
-4.16067021199599e-05
-2.69069096017566e-05
-1.58588433135372e-05
-2.50928856166191e-05
-1.64943075424214e-05
-3.75101510314269e-05
-1.81970299246091e-05
-2.77836822738327e-05
-3.29924541555728e-05
-1.43995763639659e-05
-2.5840890499734e-05
-9.91928258321794e-06
-1.94270140596309e-05
-1.67318275105193e-05
-3.59454984664285e-05
-2.83763934564293e-05
-6.89953374610258e-06
-1.55845566221966e-05
-8.80266902904689e-06
-2.21968469782362e-05
-1.65291408759675e-05
-1.881494841645e-05
-1.32495822858945e-05
1.51408443064556e-05
-1.95001319384575e-05
-1.0222123109521e-05
-5.60818486822004e-06
-2.04832468208705e-05
1.37246673031828e-06
-9.81287393034735e-06
-1.06464591054003e-06
-3.24532352863973e-05
-2.45501831499314e-05
-1.12870349114495e-05
-1.58640929526886e-05
-2.27811592250586e-05
-7.31915631060862e-06
-6.70886130522575e-07
-2.03633042376545e-05
-1.456680868371e-05
-1.85525351996047e-05
-2.92439747076557e-05
-3.12610012970549e-05
-5.19731409752101e-06
-7.71321613900599e-06
-3.59282904286393e-05
-1.51348547116451e-05
-3.10162388494952e-05
-7.45112374101297e-06
-3.5079935817604e-05
-2.48489917881942e-05
-2.11659061358699e-05
-3.28342104440303e-05
-1.79263777625687e-05
-1.4792740539493e-05
-7.81404174423308e-06
-2.36667813515136e-05
-4.08391580475161e-05
-2.47404866942537e-05
-1.58762227773399e-05
-1.83185595630269e-05
-3.97289270480454e-05
-2.3691581184002e-05
-2.31282135277372e-05
-1.17774885210887e-05
-1.63877458790538e-05
-2.78837689930681e-05
-2.33918988887259e-05
-4.38271447296963e-06
-9.55920562231197e-06
-3.20121746514185e-05
-2.38205644981777e-05
-3.91536986810469e-06
-3.94798722220499e-05
1.99496454416186e-05
-1.65942063644251e-05
-2.95264378651449e-05
-2.50056272679427e-05
-5.1912386563022e-06
-1.55009533236161e-05
-2.93307973977896e-05
-1.35627309897981e-05
-9.89191275141546e-06
-2.95256693567029e-05
-2.14092693769485e-05
-1.18836439343315e-05
-3.72280265273814e-05
-2.04178775052339e-05
-1.72661769891884e-05
-3.30555773750451e-05
-2.98114967788737e-05
-2.76081651046846e-05
-2.03140551521709e-05
-1.71444896907299e-05
-3.40304735362243e-05
-2.70552896652502e-05
-1.5492838737035e-05
-2.9794864159702e-05
-1.97952358345883e-05
-2.108442041298e-05
-4.29261266241507e-05
-2.62189946082318e-05
-1.81885760087846e-05
-2.12448175447119e-05
-1.44461465039166e-05
-1.93355079729761e-05
-2.62375146034433e-05
-1.70380053047622e-06
-2.59056904171415e-05
-2.12493253160388e-05
-5.28261302296829e-06
-2.77249456382466e-06
-3.77777260999961e-05
-3.50337369099491e-05
-2.94396870230123e-05
-1.08504140584523e-05
-1.1364354752467e-05
-2.68763173970252e-05
7.69268942565277e-06
-1.50103053250969e-05
-2.19319107470637e-05
-2.22441058275857e-05
-2.77091106653429e-05
-2.14556245798781e-05
-3.43633112553921e-05
-2.02185742467495e-05
-2.34889589537282e-05
-2.41875169398546e-05
-3.47623531402822e-05
-2.33387163367854e-05
-2.77194784666946e-05
-1.2477671736881e-05
-2.01622294199214e-05
-1.88447899623889e-05
-5.06888160645635e-06
-3.59496078926301e-05
-1.8846498640557e-05
-3.69681667166096e-05
-3.13527304155195e-05
1.1039264439714e-06
-3.13752561451322e-05
-1.63191158720005e-05
2.43957637264295e-07
4.19966175883887e-07
-1.66152390903117e-07
-3.17288494598226e-05
-1.1765468081523e-05
-3.65482797700482e-05
-7.52843687500864e-06
-4.14053799026338e-05
-2.76359989253998e-05
-1.6245303395758e-05
-2.79364764139676e-05
-2.78266185671684e-05
-1.59676410180768e-05
-2.53666055705125e-05
-3.14582951955886e-05
-2.0287903300618e-05
-3.10199575711458e-05
-1.77784862940188e-05
-2.62711849946625e-05
9.89470156969353e-07
-2.54906163677042e-05
-2.84711041970147e-05
-1.09964022482687e-05
-2.92281524594374e-05
-1.72478156488099e-05
-2.96295458565367e-05
-2.26565307215009e-05
-1.77014888887369e-05
-1.0145054964219e-05
-7.94941154452638e-06
-2.5738260513719e-05
-2.1342264552017e-05
-2.17462562840678e-05
-2.97596807760272e-05
-9.81554879334776e-06
-3.07101140185666e-05
-3.56484153085175e-05
-4.01344849670495e-05
-1.40263423809335e-05
-4.65310973663496e-05
-1.5343271093541e-05
-2.02423492865887e-05
-9.86021972654131e-06
-1.67896712270591e-05
-1.72233980333633e-05
-1.45865380474962e-05
-3.65955479331492e-05
-2.40246156433867e-05
-2.89830844549516e-05
-2.94260607219213e-05
-2.53287887690292e-05
2.9474787410527e-06
-1.18072877853174e-05
-4.80803486632473e-06
-3.45953547265777e-05
-1.27735189813357e-05
-2.57352805759258e-05
-4.6072665744754e-05
-2.139899707602e-05
-4.67476073199205e-06
-1.49089940831903e-05
-3.03445036794436e-05
-2.01297049906252e-05
-6.27486719535684e-06
-1.30343795499453e-05
-1.42190584210546e-05
-2.80238524832137e-05
-1.21334625421188e-05
-2.4828529103195e-05
-2.47281095054401e-05
-2.42353166239831e-05
-3.01843247393018e-05
-1.86469626597128e-05
-1.99584868064802e-05
-3.87521869436078e-05
-2.43955391610852e-05
-2.01034830328922e-05
-2.82985070077619e-05
1.38686542074357e-05
-2.10593999500693e-05
-1.63902018143698e-05
-2.50187401750976e-05
-3.36840297173692e-05
-3.10179969250481e-05
-8.79511048817508e-06
6.32723220274477e-06
-2.83083332381104e-05
-2.57388686145224e-05
-3.23361084148591e-05
-2.7548337762964e-06
6.11453197203517e-06
-1.39654717112946e-05
-2.70065881811156e-05
-1.22305841170404e-05
-4.00523329187543e-05
-1.12694260564674e-05
-3.45897478934428e-05
-3.41063758490218e-05
-3.51148690636025e-05
-2.94525813177442e-05
-2.21346226608323e-05
-2.54979594029676e-05
-1.39531083078769e-05
-2.60362495252507e-05
-1.94224016139963e-05
-2.6673913888888e-05
-3.72542822711655e-05
-2.3291566455489e-05
-3.4459295007092e-05
-1.75893663207089e-05
-9.8770294280855e-06
1.51882756537074e-06
-3.20882350991876e-06
1.4365095293634e-06
-2.38968559125494e-05
-7.79435268747525e-06
-5.28606038648223e-06
1.93304599306844e-06
-2.23437916305859e-05
-1.12303262664394e-05
-1.10284113349588e-05
-1.74542553948907e-05
-6.95759350394332e-06
-6.75797058265612e-06
-1.53891540861403e-05
-2.38643387213212e-05
-3.7845189387255e-05
-1.78565969235914e-05
1.54986240838522e-06
-9.21971772079976e-06
-2.18318631399171e-05
-2.59676753300282e-05
-2.11491463659202e-05
-2.49442895658617e-05
-1.89197678776748e-05
-3.69988511086985e-05
-2.1026520779748e-05
-6.02071656648191e-06
-2.71178643147937e-05
-4.20322568353478e-05
-1.08135781213777e-05
-3.35632037755629e-05
-2.78403840003811e-05
-2.2561629641462e-05
-2.34340885425907e-05
-3.35587310752455e-05
-3.25937266070748e-05
-3.01234743741973e-05
-2.73151987473645e-05
-2.76711522120801e-05
-1.46556215043918e-05
-1.55706161955196e-05
-1.92351703817094e-05
-4.75244450878473e-06
8.31958745145863e-06
-3.57107994417075e-05
-2.09836793881531e-05
-2.90097674995196e-06
-2.13736101316746e-05
-3.06686467149927e-05
-4.45757666427752e-06
-1.62255106905323e-05
-2.8994777029637e-05
-6.13991369321746e-06
-2.94146062415974e-05
-3.00471291852888e-05
-1.0099926494128e-05
2.9944711446375e-06
-2.39989782869781e-05
-1.00085206082644e-05
-3.01938042330177e-05
-4.97859970087087e-05
-8.93154286425973e-06
-1.6273892071194e-05
-1.73897575466167e-06
-3.60419453715046e-05
-2.40205466733558e-05
-2.4901370410617e-05
-2.70532692869236e-05
-7.82372244974344e-06
-1.73784177415981e-05
-2.71015273737973e-05
-2.45729909799087e-05
-3.1442298607175e-05
-1.70950824341985e-05
-3.06929613003141e-05
-2.01593278379413e-05
-2.79062048599425e-05
-2.13871554594833e-05
-1.51739284591909e-05
-5.52009565427881e-06
-1.00335362383836e-05
-1.60196660103983e-05
-1.75988353169315e-05
-2.04780077316099e-05
-3.80246125061228e-05
-9.07648141463029e-06
-1.94415494305445e-05
-4.11599895246045e-05
-3.99851099411712e-05
-2.45682087421365e-05
-7.68701785649642e-06
-3.2013694881733e-05
-3.73032839305217e-05
-1.58672931533219e-05
-2.59507315972195e-05
-3.19414695668318e-05
-2.24813850223646e-05
-1.67980549086115e-05
-2.63348733309042e-05
-2.05454891489325e-05
-9.24665584391286e-06
-1.5447468554025e-05
-2.87360193003593e-05
-1.81111552761992e-05
-1.45287615279146e-05
-3.04823971607376e-05
-1.26229514689094e-05
-1.24340967160232e-05
-1.94701585823544e-05
-3.18652636801091e-05
-3.05661420754754e-05
-2.90532355107871e-05
-1.20960034498851e-06
-1.61007278874816e-05
-3.13875282135182e-05
-1.50279815558198e-05
-3.80434855165666e-05
-1.54500347822369e-05
-1.35913645675237e-05
-6.9199485085484e-06
-2.06785297053357e-05
-3.19904221275167e-05
-3.64967295284526e-05
-2.96449125241968e-05
-1.21820500284079e-05
-1.94943031572693e-05
-2.1633183701308e-05
-2.63991545472412e-05
-1.08691703524077e-05
-3.2916581858273e-05
-2.72789383143159e-05
-1.22404554901898e-05
-2.14910088156042e-05
-1.9642673005821e-05
-8.30777050068417e-06
-2.60180634573923e-05
-3.08344649050907e-05
-3.11970098157821e-05
-3.49920247209652e-05
-1.64040111798211e-05
-2.28985840983259e-05
-2.28845594744081e-05
-3.10558192599482e-05
-2.57235012021707e-05
-2.90942833079795e-05
-1.98565035678757e-05
-1.69412770055518e-05
-4.05889765637768e-06
-1.4740458904722e-05
-2.50869884535795e-05
-1.39695728316029e-05
-3.31773184615636e-05
-3.4190518730519e-05
-3.64860716131393e-05
-1.36077290091781e-06
-3.43979211238078e-05
-3.42923813044166e-05
-1.94105917420175e-05
-2.94378039685207e-05
-2.46069911621232e-05
-1.23473165683423e-05
-1.0329835234758e-05
-2.53125914087019e-05
-1.56157669272329e-05
-2.91191806726606e-06
-3.41769084013693e-05
-1.77367019656208e-05
-1.29947192352853e-05
-2.74968688995344e-05
-2.93632266712811e-05
-2.70300719638899e-05
-1.20969598976445e-05
-2.60334856087373e-05
-1.60080676224256e-05
-1.51619138295076e-05
-3.18940012987433e-05
-1.23631619991643e-06
-3.69099389323196e-05
-1.11104006790317e-05
-2.59923380962735e-05
-2.15388049878153e-05
-9.42586403218766e-06
-3.52919353280403e-05
-1.55825123646726e-05
-7.73781078688572e-07
-3.63485404235882e-05
-2.96907722695766e-05
-2.35627118036869e-05
-1.86756464317627e-05
-2.28681263010177e-05
-2.17897233140195e-05
-2.22132163941414e-05
-2.40620953454426e-05
-2.6471530517008e-05
-3.06015407853367e-05
-8.65603170571888e-06
-1.24960477152431e-05
-3.72345786670266e-05
-1.58652112515934e-05
-6.5309036620045e-06
-3.68378936807721e-05
-1.67966699118978e-05
-1.63430879781493e-05
-3.42314672570777e-05
-3.8370681354753e-05
-2.01625526026344e-05
-1.49357302347369e-05
-3.34231688572542e-05
-6.47430471222451e-05
-2.17842221411012e-05
-1.19379586428077e-05
-1.94831377359931e-05
-2.64690917893714e-05
-3.92421084065018e-05
-2.85158567801081e-05
-3.07884710958868e-05
-2.64873677448605e-05
-3.18932858467673e-05
-4.52659611736878e-05
-2.30164369493435e-05
1.05803781752142e-05
-1.18467157379634e-05
-1.40009233734439e-05
-2.46435303967445e-05
-2.14161187245392e-05
-1.07176300881832e-05
-3.51995739299519e-05
-3.76066478713997e-05
-1.74545417107593e-05
-1.74691221077725e-05
-4.15423424330384e-06
-1.4722600392608e-05
-1.89831750467545e-05
-1.91768861745843e-05
-1.81241675371052e-05
-2.4328538844331e-05
-2.83506685414355e-05
-1.01202983576857e-05
-1.09614290916548e-05
-2.77083939565394e-05
-4.81144453023384e-06
-1.12046294573438e-05
-1.95658525957282e-05
-1.85425308347694e-05
-2.73879647584076e-05
-1.15598347994871e-05
-7.19179879250087e-06
-8.05469057025208e-06
-1.66306458206526e-05
-2.00556294088909e-05
-1.84999666329809e-05
-1.4994733209688e-05
-3.6886863166528e-05
-2.79907026566566e-05
-3.00990646224871e-05
-2.46325366440665e-05
-1.56965729159551e-05
-1.85721943952103e-05
-7.399825812684e-06
-1.24702997294772e-05
-4.10724619900478e-05
-3.71837253052235e-05
-4.14290759434638e-05
-2.33660305808374e-05
-2.11723236533989e-05
-1.89320125655169e-05
-5.55029582141471e-05
-1.10020487620727e-05
-3.97698368328114e-05
-2.13215582588063e-05
-2.81327573802182e-05
-2.29986023892633e-05
1.06778071094984e-06
-3.1538693129302e-05
-9.06829964608216e-06
-1.97322521090883e-05
-9.33326307924828e-06
-1.82202627660392e-05
-3.73704316628604e-05
-1.74871763389081e-05
-1.67564580785756e-06
-7.02275219389175e-06
-2.55410911945872e-05
-2.58538108621749e-05
-1.7319479390707e-05
-3.73968657558998e-05
-2.47279163967697e-05
-2.03003689868502e-05
-3.16673705658208e-05
-2.64617639696106e-05
-1.29475190370001e-06
-2.07229274295432e-05
-1.46205414936933e-05
-3.0826345957352e-05
-4.6038925551385e-05
-2.22648335670996e-05
-1.8817373530425e-05
-2.74048439434737e-05
-4.88327200224353e-06
-2.91658276229044e-05
-5.11520365397202e-05
-1.84014051293933e-05
6.76784834469687e-06
-3.72502123516896e-05
-3.85584819006951e-05
-1.09610390545641e-05
-2.91421012961532e-05
-1.24356427311859e-05
-2.81094347650985e-05
-1.04190833651073e-05
-2.21946042260525e-05
-2.5636055848922e-05
-2.03524149459685e-05
-1.68551389168997e-05
-1.59869043446794e-05
-2.85860918681138e-05
-3.32813088265895e-06
-2.19777011079728e-05
1.75812197900184e-06
-8.73217240450223e-06
-1.70440686516166e-05
-6.55605573588597e-06
-2.3292186896194e-05
-3.46515949660448e-05
-1.62095123943108e-05
-2.41192509444087e-05
5.82107847425073e-06
-2.20123110563813e-05
-2.98007244904524e-05
-2.95963440005878e-05
6.04206286250056e-06
-3.74511691551327e-05
-3.18772679246446e-05
-2.05230057067907e-05
-1.97775387111625e-05
-2.72461756880303e-05
-2.62096437703482e-05
-1.69007462671434e-05
-4.08110666538228e-06
-2.43579656112824e-05
-2.4255078559435e-05
-6.33589402653429e-06
6.08283929387255e-06
-2.6595070172232e-05
-3.42729916350347e-05
4.12463091920869e-06
-8.86682872014773e-06
-3.19107528018648e-05
-2.80562531804454e-05
-2.92242055723718e-05
2.47239515529594e-06
-4.2181665563788e-05
-2.89643375309527e-05
-2.41135969957891e-06
-2.17775588216536e-05
-2.34428373065316e-05
-2.22951140316995e-05
-1.05695009883389e-05
-5.08294463383684e-06
-5.52243870906473e-06
-4.44316409205742e-05
-3.44394627174163e-05
-3.23074781181914e-05
-1.59155907940228e-05
-7.23215659210955e-06
-2.08537037184128e-05
-4.14669560426947e-05
-2.71693989801051e-05
-7.77568325908694e-06
-3.42226738368773e-05
-2.14677837771759e-05
-2.07723845033474e-05
-2.85719817174364e-05
-8.50954861352555e-06
-1.9062259383858e-05
-1.96057559618328e-05
-2.5272341212055e-05
-2.67480565775493e-05
-1.32778329620377e-05
-1.40734196260228e-05
-2.51264069520497e-05
-2.10210769479011e-05
-1.87106934952084e-05
-1.14197016961999e-05
6.58640370415793e-06
-2.27745315686676e-05
-2.09765307195098e-05
-5.2327376511506e-06
-8.30845639206e-06
-3.23409276962764e-05
-1.08971226728044e-05
-2.76843520854495e-05
-1.41812945076029e-05
-9.8084617978607e-06
-1.0549006382141e-05
-4.9509833080021e-05
-1.38284301204444e-05
-4.05420551709743e-06
1.12060380835827e-05
-6.17085980711689e-06
-4.22498160894311e-05
-2.47144059854012e-05
-3.42828366669419e-05
-2.21999599050261e-05
-1.64877870280429e-05
-1.46955664064559e-05
-1.25497750863554e-05
-8.90087590595094e-06
-3.08615318843882e-05
-2.70984839001475e-05
-8.02296116842664e-06
-2.05947009930803e-05
-7.68073988069615e-06
-2.14451823551081e-05
-2.02113793824523e-05
-1.64824148451656e-05
-2.91497476841226e-05
-2.20874254429859e-05
-1.00680979649835e-05
-2.48492191841246e-05
-8.54335152091225e-06
9.19983200160126e-06
-1.45808603878607e-05
-9.67724107864467e-06
-1.49254730028584e-05
-3.48784481054423e-05
-3.5550405909225e-05
-3.50592202160653e-05
-2.95708483344888e-05
-1.45122643986723e-05
-4.09714410455815e-05
-2.76654914938122e-05
-3.99809500485939e-05
-2.95178014792805e-05
6.69385251622693e-06
-1.96676070239965e-05
-1.45480293337038e-05
-2.91412135695536e-05
8.97789239996591e-06
-8.90904056815969e-06
-2.36664908549409e-05
-3.05468920847284e-05
-3.64213092075341e-05
-3.85636498826497e-05
-2.00035495131673e-05
-3.66636329766559e-05
-3.61817056719371e-05
-8.93783196037689e-06
-2.59326323099305e-05
-2.76114248821521e-05
-1.13697062278037e-05
-1.86276106383501e-05
-7.36255602202926e-06
-7.98884455827186e-06
-1.04308532367021e-05
-4.02848328326908e-05
-2.60250237494557e-05
-3.51216993998554e-05
-3.7917336392044e-05
-1.08868263044287e-05
-6.43075239803846e-06
-2.00208294448847e-05
-1.39455461139544e-05
-3.13119942509525e-05
-1.49026227894219e-05
-2.02135376406883e-05
-6.35253155576853e-06
-1.60504399963579e-05
-1.84893583235066e-05
-1.99666733363978e-05
-9.80742836048309e-06
-2.72984754848948e-05
-8.60549623292233e-06
-2.40760425557929e-05
-3.1966941043408e-05
-2.54476272170237e-05
-2.68529393465008e-05
-3.04205781510134e-05
-1.39765856465841e-05
-4.67024519865012e-05
-3.60409492385112e-05
-1.50496543389768e-05
-1.30562791831469e-05
-2.53964775943374e-05
-2.04729865181062e-05
-2.62616963769784e-05
-2.50973374580838e-05
-8.76660710731696e-06
-9.1378284663207e-06
-4.32832001321815e-05
-3.17205274949279e-05
7.65046132042441e-07
-2.8914473540728e-06
-3.62448284261138e-05
-3.61232578786664e-05
-3.22406830452956e-06
-3.40012771524399e-05
-2.63315638742181e-05
2.28514490175987e-05
1.92027512279457e-06
-1.15252695864963e-05
-1.49391082661826e-05
-1.47803577675918e-05
1.04641965773732e-06
-5.39691512762386e-06
-3.5505801779452e-05
-4.19004322023956e-05
-2.70939528663893e-05
7.96024280226713e-06
-3.66448453689164e-05
-1.92529745696121e-05
-9.96147816593505e-06
-2.09943209651402e-05
-1.49359220011161e-05
-2.27650139381713e-05
-3.96363765100045e-06
-1.86081220591714e-05
-1.18785342473957e-06
-1.64935728014475e-05
-2.77483957964605e-06
-2.18719533799649e-07
-2.27510943814373e-05
-1.9381458910359e-05
-1.95011057380612e-05
-1.16669280298309e-05
-3.78747280157462e-05
-1.32203264015351e-05
4.98770743260331e-06
-3.76021517754487e-06
-9.35978292554463e-06
-7.04227176485296e-06
-2.37248228203715e-05
-1.86278819723906e-05
-1.42509082663866e-05
-3.61488491870158e-05
-2.52713947798982e-05
-2.12623628989259e-05
-2.67633001359481e-05
-2.07364461886556e-05
-1.7836514596937e-05
-3.14552137827126e-05
-4.72835328713033e-05
-2.42564153710275e-05
3.49698478597341e-07
-4.24055085189701e-05
-2.43286339702671e-05
-2.07782003584881e-05
-7.66394871020534e-06
-3.23721424822992e-05
-2.00674974328732e-05
-3.35333409226529e-05
-3.23777271178905e-05
-1.73215849443046e-05
-1.10729020728751e-06
-1.31424969416741e-05
-2.31709657209125e-05
-1.34022266070031e-05
-4.5824075040386e-05
-1.54195158435783e-05
-1.0480138885851e-05
-3.53919033833889e-05
-8.43306923778269e-06
-1.0734301468405e-05
-2.7166827829528e-05
-3.9484135522481e-05
-3.67137752198755e-05
-2.61626271032172e-05
-9.79374768289342e-06
-2.16196684622269e-05
-4.14262766392054e-05
-3.37987344089885e-05
-2.84244150665923e-05
-2.30341503217068e-05
6.62653841100347e-06
-1.70451460309931e-05
-8.6127028664534e-06
-4.09476138029731e-05
-1.44206553219986e-05
-8.33786024325123e-06
-1.81078269359996e-05
-1.81725516138124e-05
-3.70844490206006e-05
-2.79717269951632e-05
-3.74907281844651e-05
-2.02240926152391e-05
-2.37026202793978e-05
-4.78440691986268e-05
-3.09321249224785e-05
-2.45771902010712e-05
-3.42645431256244e-05
-3.60794702555451e-05
-3.4458444284866e-05
-5.30484652353766e-05
-3.35971025497522e-05
-5.15016446656022e-05
-4.57311913808474e-05
-1.32732200029431e-05
-1.72373188926771e-05
-6.473778769691e-06
-1.49221851723616e-05
-2.14253633187429e-05
-1.58402603250507e-05
-2.47786490142639e-05
-1.46359914939868e-05
-2.73060887723248e-05
-1.59249737340567e-05
-7.40888483560392e-06
-4.07080513640712e-05
-2.89430220207499e-05
-2.96970356100929e-05
-2.39341948006057e-05
-3.21364869946312e-05
-3.01870628407769e-06
-3.86482448348651e-06
-2.73394372406876e-05
-1.738565785788e-05
-1.41269491316008e-05
-1.69442865068445e-05
-2.52711254833859e-05
-1.48544627859813e-05
-3.52484266358632e-05
-9.31010066199763e-06
-3.43297394402565e-05
-2.39409590879175e-05
-1.86707127421089e-05
-2.63487797086297e-05
-6.93831919067683e-06
-3.14486287314142e-05
-1.69757296457932e-05
-3.7133338662585e-05
-2.03594248706476e-05
-1.91843697960911e-05
-2.93695275194084e-05
-1.57916061491987e-05
-6.20489675464286e-06
-3.04513697975748e-05
-1.88973469990308e-05
-1.14289074992244e-05
-1.51465798831398e-05
-2.89634956922837e-05
-1.8315088416903e-05
-2.23678519878307e-05
-4.14533029522335e-05
-1.24682229929802e-05
-5.48789183375965e-05
-3.327008212355e-05
-2.74124846576154e-05
-3.16106097232454e-05
-2.62248226525265e-05
-6.51209972229209e-06
-3.28861630651078e-05
-9.03503864464789e-06
-5.76366353700373e-06
-6.50436766423717e-07
-1.52954391216932e-05
-2.52291812817894e-05
3.40467303826417e-06
-4.47400876515322e-05
-6.30693864445339e-06
-5.74699573912376e-06
-2.22938749332976e-05
-9.84194266731633e-06
-3.48867393950664e-06
-1.50356603950285e-05
4.43531627031403e-06
-3.82219080186597e-06
-1.43578799882449e-05
-2.60280893937134e-05
-2.87306652167588e-05
-1.74953141433839e-05
3.35091459890218e-06
-1.04675852579453e-05
-1.45458945882886e-05
-3.86515466815874e-05
-2.73952963491134e-05
-2.18526598559383e-05
-3.38050028718037e-05
-2.72368158708802e-05
-2.37796021660536e-05
-2.66312079680274e-05
-4.16004636427057e-05
-6.81320425247002e-06
-3.00172492266796e-05
-4.47863473968519e-05
-2.774082035377e-05
-1.47557565950186e-06
-2.55172698722725e-05
-8.3897410671767e-06
-2.20097861610999e-05
-1.02521141507405e-05
-1.74756483863437e-05
-9.50040596443233e-06
-4.31007975143657e-05
-2.77557424198662e-05
-1.94953776248953e-05
-4.61608240987448e-05
-2.49917051650272e-05
-2.99086625112793e-05
-2.85297469079066e-05
-8.01924940068256e-06
-1.8412687808816e-05
-2.69817225685907e-05
-2.68393300743076e-05
-1.7088373856252e-05
-9.57108585531964e-06
-3.50001047110921e-05
-1.17855756219398e-05
-2.83645353779771e-06
-1.89863254760303e-05
-4.48587155054667e-05
8.78468655815358e-06
-2.04850176258038e-05
-4.98554680232616e-05
-2.5186492640226e-05
-1.4365108189224e-05
2.41364110390033e-06
-2.27805432788932e-05
-5.30312281333374e-05
-2.33591551417041e-05
-1.88357313224092e-05
-3.84615907981613e-05
-1.83661156364616e-06
-9.64964119085401e-06
-2.7496563520248e-05
-4.16465779726015e-06
-2.6153632819969e-05
-1.69742769091436e-05
-2.30388471034662e-05
-4.38081318990299e-05
-1.4246877827346e-05
-5.34813131304774e-06
-3.76986490549947e-05
-3.33906166125893e-05
-1.48842554954066e-05
-1.9252482894223e-05
-3.08458020858032e-05
-1.77133001476687e-05
-4.0322061549454e-05
-1.98304143763448e-05
-3.90461150327576e-05
-2.1405240582854e-05
-4.35493978734618e-07
-1.56391302124198e-05
-9.44196743241208e-06
-1.4961518623414e-05
1.11515392657221e-06
-1.10227979797852e-05
-1.70804951464073e-05
-2.1294088003727e-05
-4.52080081623345e-05
-1.71016752499956e-05
-2.06368405669045e-05
-1.67083416819885e-05
-2.47504925036234e-05
-2.45631682089818e-05
-1.60337907528175e-05
-2.70477072810063e-05
-1.39336497012499e-05
-1.55364725085877e-05
-2.16794009865607e-05
-1.28964082994526e-05
-1.61955600059518e-05
-3.05384183158978e-05
-4.16565584699092e-06
-2.4940068471483e-05
-2.79620418301992e-05
-2.67773661357935e-05
-3.57036193206414e-05
-2.33218378455135e-05
-1.94637659179652e-05
-1.51475677613921e-05
-8.15958864139205e-06
-1.6466130041139e-05
-9.14424706218878e-06
-2.88221115020623e-05
-1.99651409028015e-05
-8.30396551643971e-06
-4.61356273796986e-05
-2.52837473488656e-05
-5.2272003258318e-07
-1.86764789686817e-05
-2.60724926313798e-05
-2.92622646200785e-05
-1.24170204957267e-05
-1.20507877349215e-05
-3.05731996380767e-05
-2.46595483079493e-05
-8.47727606238255e-06
-1.62648209324659e-05
-3.06144115667668e-05
-2.59757758795355e-05
-4.8588172290824e-06
-4.22444375933517e-05
-2.23593407899541e-05
-4.29351051206514e-05
-1.04771729925683e-05
1.42908406616903e-05
-2.01853267217851e-05
-2.68868186106821e-05
-1.90473361427345e-05
-2.45009795794942e-05
-4.26403478658387e-05
-1.4519624740866e-05
-1.75483691146053e-05
-2.02816363083631e-05
-2.27575091802947e-05
-2.55549913770126e-05
-3.71516016584472e-05
-1.63825702378359e-05
-6.22474914394367e-06
-1.97260751589435e-05
-2.34435369622617e-05
-2.05211174718946e-05
-3.06676375608017e-05
-2.61260025874871e-05
-2.80759689548824e-05
-1.38442467732958e-05
-2.32056504878567e-05
-3.49906037096162e-05
-3.1411463986139e-05
-2.61570819535563e-05
-4.0528712629523e-05
-3.16635771832057e-05
-2.41546870935304e-05
-2.05714282392962e-05
-3.22582675401692e-06
-3.56040392676353e-05
-3.71547022859473e-05
-3.06249663342458e-05
-1.50478380204849e-06
-1.04743535538162e-05
-2.17303928353443e-05
-2.59563506280787e-05
-1.87169173081964e-05
-1.30371011864929e-05
-1.36289587341008e-05
3.91653586004284e-06
-1.03750795571633e-05
-3.0631490928322e-05
-1.5198441470332e-05
-3.92095201914706e-05
-1.68108621296809e-05
-3.3621253439672e-07
-1.13849023033646e-05
-7.42008690936356e-06
-2.44999436001719e-05
-2.16337261045392e-05
-2.80801457877907e-05
-1.16770253608017e-05
-2.83890500691299e-05
-2.75979585184261e-05
-3.0409569184959e-05
-1.39773167709828e-05
-3.1820901586238e-05
-1.8208492582509e-05
-2.07931462317577e-05
-3.53666941216403e-05
-6.78111644336199e-06
-1.55111586967321e-05
-2.41934029286337e-06
-1.01879337217884e-05
-9.18566121691621e-06
-7.13042250318124e-06
-2.17732759404518e-05
-4.87848919023702e-06
-4.7168854018132e-05
-2.29359941191955e-05
-3.10204932995069e-05
-1.78669370988384e-05
-1.87180250727919e-05
-7.18784511308406e-06
1.32871579175818e-05
-1.02366144444624e-05
-4.14524352817096e-05
-2.1110148486002e-05
-8.10481245887445e-06
-2.42361583191373e-05
3.60173351747292e-06
-1.12771820645336e-05
-1.5319526858733e-05
-1.90635318417596e-05
-2.00574431745138e-05
-1.93145714915263e-05
-3.44758651035807e-06
9.82311464913845e-06
-2.33060949702116e-05
-2.42428135008707e-05
-2.44310911861161e-05
-1.48860966866896e-05
-3.41911323545783e-05
-1.61700193739879e-05
-4.72177167123185e-06
-4.89571702540169e-08
-4.20735512196945e-05
-2.09841139619281e-05
-2.61082803681104e-05
-8.67457117032197e-06
-2.44491043976556e-05
-1.43347347535404e-05
-4.42083403985748e-05
-4.1439301784732e-05
-2.19174197781922e-05
-4.06738990790769e-06
-1.50734336884951e-05
-2.45498458763037e-05
-4.91377610492366e-05
-6.27796100763279e-06
-9.92367070111015e-06
-1.49817322293826e-05
-4.93030569166653e-05
-3.96153872508334e-05
-1.90487802538154e-05
-2.02998667470237e-05
-1.32049704534735e-05
-8.26387973789387e-06
-1.65728722103424e-05
-2.920242182419e-05
-2.07085240981663e-05
-3.23396313332108e-05
-1.91253566901809e-05
-1.66784644929915e-05
-1.13869959469293e-05
-2.05620568585037e-05
-3.86076522617887e-05
-2.30191919694692e-05
-3.58839508080439e-05
-2.87303410758355e-05
-2.38908610407219e-05
-3.44739181820103e-05
-1.92584183765852e-06
-1.79364693868675e-05
-2.6125372115025e-05
-1.69558127558998e-05
-1.40177851817091e-05
2.03875127752556e-06
-1.39585312321179e-05
-2.7605158998665e-05
-2.41666782280508e-06
-1.60180689938265e-05
-9.62156984584081e-06
-1.08628632402007e-05
-4.20455129486787e-05
-2.01537512283729e-05
-2.79863921106078e-05
-5.37127634402816e-06
-2.18868836112807e-05
-1.95395265484795e-05
-6.12427122077117e-06
-2.63904936969815e-05
-1.09575129021058e-05
-1.78674383937491e-05
-2.58808270745972e-05
-3.09713959269385e-05
-3.20677853795896e-05
-3.7659029978479e-05
-1.32685783584068e-05
-4.33557275282686e-06
-3.07442396089352e-05
-1.38285267188803e-05
-3.85219352922176e-05
-2.56266181883508e-05
-1.57414445767248e-05
-1.70933298307161e-06
-2.76899083245922e-05
-3.476051238666e-05
-2.06457282949175e-05
-3.68441387366288e-05
-5.55828044364355e-06
-3.94513913511049e-05
-2.629359184909e-05
-2.11659812501805e-05
-8.88086367114747e-06
-1.93951048909521e-05
-1.87098728094657e-05
-1.99707328732671e-06
-1.84833396511835e-05
-2.33745172422088e-05
-1.20877548370976e-05
-2.47953558741972e-05
-2.55369283527797e-05
-1.07359826626282e-05
-5.90042272860356e-06
-9.56394798136578e-06
-1.27142276838171e-05
-9.62663481457992e-06
-1.80379700893291e-05
-1.16639251208899e-05
-2.15562927504315e-05
7.21949609373876e-06
-2.76598071932236e-05
-3.92818880261231e-05
-4.28120626368295e-05
-2.69505075892279e-05
-1.75254186059209e-05
-6.85045176146001e-06
-1.75081471543594e-05
-4.05104380910793e-05
-1.49757640628982e-05
-2.19171754703618e-05
-3.24415421971995e-05
-2.23957667408135e-05
-3.58193714533028e-05
3.67754875496427e-06
-1.89189764572235e-05
-2.96818670844068e-05
-2.36488103424701e-05
-1.32853917024236e-05
-2.27530338378026e-05
-7.76678527276128e-07
-1.13743187716119e-05
-2.96886824624798e-05
-3.19301582200853e-05
-1.99554755756916e-05
-1.58270663799262e-05
-2.72303382389913e-05
-2.67895761021974e-05
2.47965800701642e-06
-1.37991738163242e-05
-2.76380339334786e-05
-2.053536719664e-05
8.77110300905061e-07
-1.36651306791352e-05
-4.24879786440092e-05
-4.77919798801685e-05
-1.10712183394605e-05
-2.91380243192565e-07
-4.10515609277016e-05
-2.16707756366599e-05
-2.19723591408176e-05
-1.42032475960397e-06
-7.60226846234741e-06
-9.75275882775891e-06
-4.12386293451766e-05
-1.16344977589376e-05
-1.07101312670859e-05
-3.0001113024215e-05
-4.27530780866096e-05
-3.24313531586173e-05
-3.63473002647873e-05
-3.2938607148917e-05
-1.35085181597591e-05
-3.351833178881e-05
-2.26755676174085e-05
-1.97955703861714e-05
-3.6958715486165e-05
-2.93860217527275e-05
-1.01109778691587e-05
-1.81596164653051e-05
-2.2192755676622e-05
-5.45089708893477e-05
-1.72611682661464e-05
-1.28230061445591e-05
-2.22951561519404e-05
-5.94991235099547e-06
-2.40241513464027e-05
-2.94187105803716e-05
5.87710663913449e-06
-2.05224699080033e-05
-1.77799721934815e-05
-3.44436372349912e-05
-1.01233242355632e-05
-1.82310245562889e-05
-9.44827873577865e-06
-4.73262460980152e-05
-1.46652523322277e-05
-1.99752929809864e-05
-4.17971239379752e-05
-2.35009478911574e-05
-2.53315440133095e-05
-2.47438930167535e-06
-2.35623630177187e-05
-3.98363911432382e-05
-3.28663129216691e-05
-2.19953894718134e-05
-2.12024054194749e-05
-3.99122290439685e-05
-1.16096618901257e-05
-2.73163412280102e-05
-2.84396516376124e-05
-4.88576286809336e-05
-1.18771866465236e-05
-2.95730662881413e-05
-8.44039193959901e-06
-2.14806010883962e-05
-1.96645819670473e-05
-1.46996235438794e-05
-3.30840923735393e-05
-2.00256664376977e-05
-2.32149584192925e-05
-9.900323704668e-07
-3.37766386762775e-05
-3.40383741878191e-05
-1.18749450925194e-05
-2.88409322163351e-05
-2.46027110559241e-05
-3.47558722710202e-05
-2.74381787824502e-05
-2.27277472714586e-06
-3.14932014423071e-05
-2.74496454898873e-05
-3.71179089645137e-05
-1.41344056633751e-05
-3.27656476737928e-05
-2.44228327559642e-05
-1.78047473965304e-05
-3.93928275312214e-05
-4.96844937023454e-08
8.24375062399026e-06
1.2561458626877e-05
-3.33545526929221e-05
-6.16848227204791e-05
-3.10288324319621e-05
5.06283511876266e-07
7.82663180419918e-06
-1.56768880501965e-05
-4.43396851952602e-05
-3.65374412433904e-05
-2.13262767292607e-05
-1.03912562376418e-05
-1.85635030010464e-05
-1.51543973119957e-05
-4.43705450963503e-07
-3.45146744255458e-05
-2.05404647329982e-05
-2.53894269220589e-05
-1.25221759092776e-05
-3.51176390240067e-05
-1.79031132833481e-05
-2.5290464810115e-05
-2.56713605541904e-05
-2.4842758577857e-05
-3.66621304077578e-05
-4.80001300977404e-05
-5.91539203686674e-06
-1.40384578404902e-05
-3.14013840891511e-05
-1.84414421637256e-05
-9.04431937132729e-06
-3.26671848749212e-05
-4.19093369190283e-05
-2.37344504641244e-05
-4.38963160719951e-05
-5.95284880098654e-06
-1.39706931563629e-05
-8.97697968697731e-06
-2.0879961910604e-05
-9.51724890777056e-06
-1.96870114055824e-05
-1.94295752767517e-05
-1.96059819867814e-05
-3.49559392765572e-05
-7.19117120349484e-06
-2.91986932791356e-05
-5.22241372959925e-05
-1.92191602541756e-05
-2.28853786186014e-05
-2.41557596589181e-05
-1.37937881262943e-05
-1.81172980809139e-05
-2.22014189173462e-05
-3.39363157855263e-05
-4.25423266753508e-05
-2.76364110734938e-06
-4.20424270395942e-07
-3.48946312460047e-05
-1.90226050386639e-05
-3.27448276804327e-05
-1.9532848864768e-05
-2.61649801278697e-05
-3.34109766177999e-05
1.49397654261211e-05
-2.97612096957281e-05
-7.37550560372032e-06
-3.90200969621694e-05
-1.52412281330357e-05
-2.50686862142128e-05
-1.96416266745417e-05
-3.4885089364548e-05
-1.94197887188651e-05
-2.68879143463949e-05
1.01079909669753e-05
-1.46433123126048e-05
-2.61800538247572e-05
-4.05211836263168e-05
-6.70774972592243e-06
1.67230586933119e-06
-2.57439015391612e-05
-2.51038126820785e-05
-2.0099850467268e-05
-2.54045276749501e-05
-3.94134387672298e-05
8.7056220941652e-07
-3.6243533083827e-06
-1.55939379554994e-05
3.12594311508688e-06
-1.23125504962654e-05
-1.39738025825546e-05
-4.5382661585024e-05
-3.6300004015858e-05
-4.02053919278139e-05
-2.29602974523789e-05
-3.18400023675977e-05
-1.89283693028748e-05
7.0552653978146e-06
-3.84531662692419e-05
-2.40008814551634e-05
-2.2277736632823e-05
-1.08090375698831e-05
-1.33161827038329e-05
5.55938905927428e-06
-2.88793154098663e-05
-1.28947219226965e-05
-2.39511717375992e-05
-2.10859722003725e-05
2.69526633809976e-06
-2.40747887128356e-05
-1.38062933334959e-05
-2.38523522177971e-05
-3.56535957470146e-05
-3.21021195176253e-05
3.68559825805643e-06
-6.43098249705754e-06
-2.12007517249512e-05
-2.45912324876825e-05
5.77001644738349e-06
-3.76152396999239e-05
-2.68199718954801e-05
-2.10010844312863e-05
-3.11053104431591e-05
-2.24055480353759e-05
-9.68179027961747e-06
-3.59392314707689e-05
-4.10045218194924e-05
-1.92583817047338e-05
-1.52040638743989e-05
-3.74548986555663e-05
-1.37000436160173e-05
-1.86222689931695e-05
-1.43714743182564e-05
-1.55259363105549e-05
-1.14378557339136e-06
-2.21113444823203e-05
-4.50554199890117e-05
-2.84881965687996e-05
-2.67535397286163e-05
-1.4417478161984e-05
-2.1474363317871e-05
-2.55619557125073e-05
-2.16574243014071e-05
1.01336456914379e-06
-1.72949860718485e-05
-2.2548411554461e-05
-1.64945001539935e-05
-1.68993390985034e-05
-2.22368536578337e-05
-9.06578979354992e-06
4.94004181356928e-06
-2.30641016594875e-05
-1.00461022543891e-05
-2.68562795276356e-05
-3.14226254888805e-05
-2.68872726239734e-05
-2.38180599543363e-06
-3.37607226134491e-05
-2.61025114820723e-05
-1.29231599752315e-05
-1.89590542634961e-05
-7.05474661905581e-06
-2.89514093907684e-05
-2.26777384163769e-06
-1.79906443342817e-06
-2.53652265870406e-05
-1.14971848822498e-05
-2.63750985868753e-05
-5.45667555164743e-06
-1.80799920950204e-05
-3.53809703890506e-05
-1.0483289607339e-05
-3.91983446707456e-06
-7.11874151123779e-06
-1.67548098371826e-05
-5.33667553871469e-05
-4.64725816623251e-05
-3.92989571346098e-06
-2.05729654450464e-05
-2.74618864959691e-05
-2.79182872162916e-05
-4.11606736232222e-05
-2.95950529676926e-05
8.04002236083422e-06
-2.63561830035547e-05
-1.40931985957245e-05
-9.34372731710818e-06
-2.5721519252429e-05
-1.96151894412898e-05
-2.55827117137367e-05
-2.86179780688993e-05
-3.29645995399495e-05
-3.04881085914681e-05
-3.54209006555627e-05
-1.55112347637764e-05
-2.25370319351073e-05
-8.85947851592205e-06
-3.80831540087068e-06
-1.68487907122333e-05
-2.74805123751226e-05
-4.20894930732715e-05
-2.22386276308989e-05
-4.94869300743205e-06
-1.27662687756009e-05
-1.00735755986584e-06
-6.38617906325618e-06
-2.24582608884051e-05
-4.68874361223401e-06
-1.2806721796604e-05
-3.41768195050504e-06
3.01693696660546e-06
-9.09127057547413e-07
-2.39973979855206e-05
-1.36586911374002e-05
-2.19033350366964e-05
-1.1076401945111e-05
-1.38101704035279e-05
-3.68289996953796e-05
-1.74898069066353e-05
-4.00470936740628e-05
-2.73504349519243e-05
-2.66979503185748e-06
2.39092794018563e-07
-2.89016708006718e-05
-4.31450109221897e-05
-2.60658429186856e-05
-1.82539375588488e-05
-2.77192619003242e-05
-2.16554286307178e-05
-3.80652544802488e-06
-1.64512369797373e-05
-3.11819965450971e-05
-2.06338878706969e-05
-4.67192041076411e-05
-2.98126539121603e-05
-2.54390626025191e-05
-2.4147946866919e-05
-3.64918483594476e-06
-1.24898774759281e-05
-2.23964834937609e-05
-4.3712754239263e-06
-1.89108792962318e-05
-2.0752927092764e-05
-2.04548364196209e-05
