# Supplementary material for: Research on computational propagation and identification of mine microseismic signals based on deep learning
Source: PLoS One. 2025 Oct 22;20(10):e0334641. doi: 10.1371/journal.pone.0334641 (PMC12543183; doi:10.1371/journal.pone.0334641)
Supplement: S3 Data — (ZIP) [file pone.0334641.s003.zip › 000100500002828.xlsx_0.txt_24.txt.txt]

-2.48908034862907e-05
-1.96695137132349e-05
-3.42492229633748e-05
-1.54461122791283e-05
-4.15626253308558e-05
-1.68197469028448e-05
-2.43295086240273e-05
-2.61110206119888e-05
-4.04671033224341e-05
-1.37401017052665e-05
9.80071110426924e-06
-2.62142925940113e-05
-3.49906583093137e-05
-3.82184624715476e-05
-2.42425508803293e-05
-2.49224348219548e-05
-2.71488562068137e-05
-1.37438556379575e-05
-6.57210319282922e-06
-1.9642780414723e-05
-2.30853454779452e-05
-5.36331000415301e-05
-3.41004051022796e-05
-2.55686593249071e-05
-2.75949441679812e-05
-1.67099209907471e-05
-1.90176291318087e-05
-5.26729112330924e-06
-9.36296758146231e-06
-3.27406558011672e-05
-2.47254930754484e-05
-3.61118753257369e-05
-3.82658881282509e-06
-1.21070585205993e-05
-1.30694624049432e-05
-2.6657520774043e-05
-1.76394180868953e-05
-3.43911348554866e-05
-3.90992935421765e-05
1.02077377181361e-05
-1.6338542428424e-05
-3.88201525125264e-05
-2.25826679370011e-05
-2.4611047418244e-05
-1.68441179185168e-05
-2.80497961454949e-05
-3.04502636688817e-05
-3.25535620771833e-05
-1.98999282782971e-05
-7.25827990691027e-06
-2.89681283029463e-05
-4.44271931684977e-05
-2.07478260322227e-05
-3.06816840578334e-05
-3.46233270691616e-05
-3.98830758163942e-05
-2.31831003652537e-05
-1.79513472186162e-05
-3.94234846085113e-05
-1.8052446747117e-05
-1.7401925637595e-05
-3.04299737759942e-05
-2.62111930871936e-05
-1.6107299468348e-05
-2.90358647521197e-05
-2.56526912318281e-05
-1.43798615318082e-05
-1.3534192958768e-05
-1.52153515871482e-05
-1.99138644799322e-05
-1.89254445378745e-05
-2.13840578244733e-05
-4.037120299277e-05
-6.86112466244723e-07
-3.88867182548436e-05
3.86515337518548e-06
-2.54519489083656e-05
-3.25585800808453e-05
-2.52704694526878e-05
-3.39364625691322e-05
-2.34615636317558e-05
-2.82886786720126e-05
-2.01849312200252e-05
-3.58853269545254e-05
-2.51789242368778e-05
-2.44939290905796e-05
-1.79975000603619e-05
-2.12619619811158e-05
-2.24228370716785e-05
-2.97035113263088e-05
-3.21632207787792e-05
-2.15676129841158e-05
-2.82850611844399e-05
-3.99147058031259e-06
-1.36319382517806e-05
-1.83196839847609e-05
1.24527999474781e-05
-1.02864553241365e-05
-1.6876272079872e-05
-2.79336146110919e-05
9.77733426683693e-06
-2.98583750465201e-05
-1.7159991729802e-05
-3.06945769245274e-05
-9.57750181128214e-06
-2.97834740738507e-05
-1.23143746627855e-05
-7.80587364230018e-06
-2.08011846345976e-05
-2.1476773068295e-05
-2.36013113966595e-05
-3.09727719997392e-06
-2.35143852719535e-05
-3.07177120020735e-05
-3.55793985869202e-05
-2.00343966436297e-05
-9.73798099716662e-06
-2.85847535267165e-05
-8.67908849016562e-06
-1.36579382852432e-05
-5.27833486031069e-06
-2.43625719417872e-05
-1.88004188398825e-05
-1.51733091174073e-05
-4.04683877151558e-05
-2.72730378932464e-05
-1.49466326779431e-05
-1.9207787800462e-05
-7.9518544520096e-06
-7.03184446521665e-06
-1.34126677333738e-05
-3.47486669796544e-05
1.3533535328736e-05
-1.61606515856301e-05
-3.09038041146905e-05
-1.04825339196501e-05
-1.47886526723133e-05
-1.75712439105847e-05
-1.43425239169018e-05
-3.37282768558255e-05
1.88864242204164e-06
-2.82494177397123e-05
-1.71540013556626e-05
-1.52278814212668e-05
-2.71446132290636e-05
-2.80761040418268e-05
1.60582141815753e-06
-5.01057337074797e-06
-2.43011253632232e-05
-2.00267911071607e-05
-1.44306807840731e-05
-9.06800441166974e-06
-1.58718072380564e-05
-3.23646845504593e-06
-1.34810743366093e-05
-1.5257835375227e-05
-2.53091157452631e-05
-2.48522466278993e-05
-2.22857022715621e-05
-3.25979907625298e-06
-3.92481274736392e-05
-2.71399786968652e-05
-2.1071191060174e-05
-3.09474162569991e-05
-1.74645908760846e-05
-2.28125225532453e-05
-3.08249019744214e-05
-2.67109819065762e-05
-3.46165401958535e-05
-1.3052887247821e-05
-1.07086686922048e-05
-2.61140733836566e-05
-2.26235519809209e-05
-1.91515678380732e-05
-2.2058321583281e-05
-3.07401996208445e-05
9.54027396875526e-06
-3.3054046637305e-05
-2.58602981948562e-05
-1.80712354494607e-05
-2.52628580563552e-05
-2.77774753877556e-05
-1.42225505717239e-05
-2.48228758428082e-05
-4.39398747767626e-05
-1.7719667875941e-05
-3.89566755251958e-05
-2.07441316930158e-05
-9.23377158010115e-06
-3.45386792939948e-05
-4.35945270414135e-05
-1.55397222983063e-05
-3.42718889613771e-06
-1.69550935595147e-05
-1.98008213677734e-05
-1.34035368552441e-05
-3.49024528117562e-05
-2.00878464581102e-05
-1.52240967901203e-05
-2.59976112386069e-06
-2.26988884929766e-05
-2.61182084662739e-05
-1.9731672983849e-05
-3.62626014628268e-05
-1.50248754769556e-05
-1.69941638071247e-05
-1.66739261462612e-05
3.51426214625279e-06
-1.44283597893694e-05
1.49519528868895e-05
-3.48500827332674e-08
-1.74846373196779e-05
9.35812105772803e-06
-1.43298374424352e-05
-8.76831514401019e-06
-2.75050786454408e-05
-1.17133120684109e-05
1.43277213750592e-05
-4.94896080904698e-06
3.24805438540119e-06
-3.3285913423098e-05
-1.47443143658025e-05
-3.87712330759023e-05
-1.15104227567897e-05
-3.25613677835078e-05
-4.07172358822693e-05
-3.0908311335961e-05
-4.56585705918394e-05
-2.80251187046049e-05
-5.18086777434117e-05
-4.29717761437991e-05
-1.89404140610046e-05
-7.72917163434194e-06
-2.21862362959298e-05
-4.80206183835887e-05
-1.66553012021981e-05
-2.39044669610852e-05
-3.30190957785863e-05
-2.75933165940722e-05
1.40503829815245e-07
-2.40018662207788e-05
-3.28146642812519e-05
-1.1157292695972e-05
-3.39962892889863e-05
-3.42982353632612e-05
-5.03247406333064e-06
-1.55330343681321e-05
-2.75192263400174e-05
-1.81751301010413e-05
-2.04410127022652e-05
-1.990754386665e-05
-2.67219779089779e-05
-3.60300879436359e-06
-1.4643252572878e-05
-1.84979835120586e-05
-1.35533144942384e-05
-9.51751242844511e-06
-3.14404033831164e-05
-9.99140947224108e-06
3.489615757319e-06
-1.90256733207601e-05
-2.85368004861926e-05
-1.90039661911717e-05
-3.1093986543592e-05
-4.69020501605025e-05
-3.20461995126594e-06
-2.10069210670884e-05
-3.92294175093166e-05
-3.52418430905856e-06
-2.88241449914567e-05
-1.78623647359653e-05
-1.45450530791837e-06
-3.50499226215251e-05
-4.80919243540478e-06
-3.7301805006037e-05
-3.54423843836542e-05
-3.61850252145325e-05
-3.1951530700199e-05
-2.37704815970073e-05
-2.10887355093207e-05
-2.02381079282101e-05
-1.8606202836064e-05
-4.73127120286126e-06
-2.44490750442383e-05
-2.415931110581e-05
-1.89713507282136e-05
-3.50394404022077e-05
-2.70818776661386e-05
-7.01196906353901e-06
-2.80272589281876e-05
-3.73162398773005e-05
-1.91360662437945e-05
-1.53032160250711e-05
-3.4312490668376e-05
-1.20340650721584e-05
-2.26247665094779e-05
-1.39935800136281e-05
-1.84232915525893e-05
-3.92198935469115e-06
-1.53502557491748e-05
-7.27394650217071e-06
-6.54918683754643e-06
-1.79268660054229e-05
-1.03997206395133e-05
-3.16572661132415e-05
-2.40667208114207e-05
-3.41977120778671e-05
-8.13148442510371e-06
-2.49853093308033e-05
-2.48214384479798e-05
-2.12046526217737e-05
-3.01470937178275e-05
-2.80127691973851e-05
-2.25695065759139e-05
-2.80105382545627e-05
-4.06974964179687e-06
-2.7587276094069e-05
-4.35699083633963e-05
-3.30765424587684e-05
-6.39752055196425e-06
-2.14353182120739e-05
-2.56719316288153e-05
-3.13603117748907e-05
-2.58961026176399e-05
-2.2729596662034e-05
-2.46481429600536e-05
-2.94839294266596e-05
-1.15238104630987e-05
-1.64839500537626e-05
-1.98819950479689e-05
-2.59458512730611e-05
-1.98245955878282e-05
8.7854107775391e-06
-2.78279640606177e-05
-2.07338706843212e-05
-2.22602052772814e-05
-1.8282962129851e-05
-2.93816979740657e-05
-2.2499774981763e-05
-2.62559499886927e-05
-2.25210984006205e-05
-3.37604243584263e-05
-2.45251594805472e-05
-1.2480499060208e-05
-2.37694822862145e-05
-1.59306021216839e-05
-1.87802477978787e-05
-3.45247345215502e-05
6.93219824490503e-06
-1.35464810017721e-05
-1.64893430140944e-05
-4.69019684375183e-06
-3.30145438613523e-05
-3.75768607363271e-05
-2.20713886592786e-05
-1.82139771092595e-05
-9.99225755662285e-06
-2.8281828586061e-05
-1.57935972400984e-05
-2.07725190747647e-05
-5.43701368585933e-05
-8.40547625148711e-06
-2.33208596874443e-05
-2.07513128372213e-05
-1.53325149071854e-05
-3.09247606361547e-05
-3.59490941662621e-05
-1.48081256797883e-05
-1.2312165787111e-05
-7.20940625576904e-06
-1.88815139057679e-05
-8.69684979670282e-06
-2.14902283781144e-05
-2.32493898701089e-05
1.01072501622836e-05
-2.78539263682453e-05
-3.20528807780794e-05
-4.52372951036033e-05
-1.26338635041166e-05
-6.03580329961013e-06
-1.54108452981776e-05
-1.96698907160469e-05
-1.72608765554162e-05
-3.55337481709027e-06
-2.4070610877327e-05
-3.71123881246279e-05
-2.97018214238366e-05
-3.23694218006834e-05
-2.71840331208529e-05
-2.44237795995163e-05
-3.71323414853847e-05
-1.24146978835033e-05
-1.20509210020618e-05
-2.33760211499349e-05
-2.10630469775401e-05
-2.71113596711729e-06
-2.582105472569e-05
-2.3567534806537e-05
5.47186664973209e-07
-1.67066741793825e-05
-3.13249708798382e-05
-2.05938006675593e-05
-2.32405944517313e-05
-1.29889013739574e-05
-2.25842112128474e-05
-3.82954976228236e-05
-2.83208109315164e-05
-1.53457192954273e-05
-2.24530057445509e-05
-1.69984364117846e-05
-4.38497988861065e-05
-1.211971674968e-05
-3.06748936216704e-07
-4.15748155430398e-05
1.46907304741517e-06
-2.29709247332795e-05
-1.84619205226055e-05
-7.70933787561786e-06
-1.40133824598718e-05
-1.34168944328668e-05
-2.50531319356356e-05
-4.26383016168223e-05
-3.18223817164614e-05
-5.20550800206245e-05
-1.45811569193154e-05
-1.38554571431415e-05
-3.4867333550302e-05
-1.45064399784502e-05
-1.37858271651684e-05
-2.42855005984234e-05
-2.51626277856499e-05
-5.90502237583362e-05
-1.87324507258575e-05
-1.29718148134982e-05
-2.36531152929152e-05
-7.64836068621211e-06
-2.73302927879534e-05
-2.35651136101834e-05
-9.67900609138406e-07
-1.45020927713314e-05
-1.54843784101426e-05
-2.40870820759777e-05
-2.99358199815973e-05
-8.97282901776491e-06
-3.56251583494904e-05
-2.46910330469843e-05
-5.77642099957835e-06
-2.27661339793161e-05
-1.71875652625422e-05
-1.94737486028327e-05
-2.77757896246681e-05
-2.29266082586042e-05
-1.6262824419014e-05
-2.1139774262993e-05
-1.17009418362085e-07
-1.63228114370001e-05
-2.32760834760563e-05
-2.69694058749169e-05
-1.86977418097028e-05
6.368782263148e-06
-1.00472600395529e-05
-8.76451583363552e-06
-2.08790937327331e-05
-2.4159985654334e-05
-2.61457584880081e-05
-1.52724444063687e-05
-3.41598573597335e-05
-1.48355000649816e-05
-2.80060671906829e-05
-1.23493949585703e-05
-1.42170142998504e-05
-1.70359783818181e-05
-4.3850183013087e-05
-1.46674378304454e-06
-7.10982435360408e-06
-8.47111050649183e-06
-2.9240393946579e-05
-5.18296048680697e-06
2.51532694748251e-06
-2.58253307999426e-05
-2.98282260593973e-05
-2.00220858327696e-05
-2.11260707471116e-05
-2.2267784676622e-05
-1.90409910596325e-06
-2.8827063348971e-05
-2.49786006908631e-05
-1.11187265908435e-05
-2.54489334629202e-05
-1.89728702770795e-05
-2.97731341760311e-05
-5.88756997887206e-06
-3.23254807696177e-05
-2.0026186677344e-05
-3.19916708996997e-05
-9.02580979757029e-06
-2.0793850903633e-05
-1.27655702871506e-05
-1.57444543682771e-05
-2.79422249588325e-05
-3.18256192427272e-05
-1.5687409253707e-05
-3.02720915988233e-05
-9.71791115771093e-07
-8.29294571161953e-06
-1.03345667625672e-05
-2.92415426644848e-05
-2.0522763902259e-05
-1.48882358877249e-06
-2.53437969916861e-05
-2.42348504203332e-05
-2.43290907785157e-05
-2.10849730409325e-05
-1.98685363301767e-05
-1.53072984791331e-05
-3.2247558197167e-05
-1.55843638334989e-05
-1.67040285288402e-05
-1.68879762290837e-05
-2.55323041592757e-05
-1.49174132730636e-05
-4.93920597554453e-05
-3.19182098308889e-05
-1.75342602523668e-05
-1.95928511096882e-05
-1.22939730817422e-05
-1.47152107531235e-05
-1.6317315271881e-05
-4.22256854993247e-06
-4.41623805770839e-06
-3.13845112434889e-06
-1.50155124017682e-05
-2.69403593670768e-06
-2.03391581450415e-05
-7.01356852725808e-06
-1.15717024789575e-05
-1.30004310420329e-05
-2.20638464379464e-05
-7.68296727743869e-06
-2.49566308378818e-05
6.39919070122343e-07
-1.78793806584375e-05
-1.78243176261399e-05
-8.30165005388737e-06
-2.06472558269148e-05
-2.43462003153221e-05
-3.35403078678399e-05
-1.912275070578e-05
-1.46817472069198e-05
-1.58384043881107e-05
-2.37536982227846e-05
-2.31666907320537e-05
-4.50855855636128e-05
-3.30144270465147e-05
-2.5083091310898e-05
8.46118016312808e-06
-3.9694309707445e-05
-2.83237285055461e-05
-6.34355112161019e-06
-2.15950593815862e-05
-7.64945818135755e-06
-2.66611388580828e-05
-1.2675624336919e-05
1.15385117794308e-06
-3.70007534619194e-05
-1.17269742206284e-05
-4.60673781953597e-05
-2.92003951374548e-05
-3.08020866235922e-05
-3.22265030180204e-06
-1.67286149669789e-05
-9.92637904428186e-06
-8.59793105080078e-06
-1.70451918001447e-05
-1.18412240842118e-05
-1.98798442206178e-06
-1.87944465933317e-05
-2.77029283159551e-05
-1.09508516132138e-05
-2.47154648678709e-05
-1.16486285170604e-05
-2.5039474891355e-05
-1.77869281487972e-05
-1.66145497704254e-05
6.42302137350935e-06
-2.65312786910105e-05
-2.49618242481567e-05
-1.86089726981332e-05
-2.89335724502042e-05
-6.79264369792468e-06
-1.00440241933707e-05
-2.6819049993538e-05
-1.55823890175505e-05
-1.35011126396914e-05
-2.70158801249754e-05
-3.14694661432275e-05
-2.57068506343865e-05
-1.06618620937502e-05
-9.75624365905266e-06
-1.88705708979993e-05
-3.12080037582577e-05
-2.77518258415249e-05
-6.51884882102455e-06
-1.84288954408146e-05
1.98789240724126e-05
-3.1951926599218e-05
-1.84779725343194e-05
-3.75156686321343e-05
-8.28228862031984e-06
-1.44255908885606e-05
-2.81801052872832e-05
-2.97593892376221e-05
-3.53009622620546e-05
-2.80788267330356e-05
-2.23363630079687e-05
-3.09047775644123e-05
-2.33890702465093e-05
-1.07475743129762e-05
-7.89836508414577e-06
-4.47744185111773e-05
-1.45357538228493e-05
-1.38227137836019e-05
-6.98351275332296e-06
-4.158988336014e-06
-1.39629771755339e-05
-2.11296941321505e-05
-4.35128516257125e-05
-2.38693039555862e-06
-3.59040254326469e-05
-1.79244457839017e-05
-1.46355379156873e-05
-1.97461455527134e-05
-2.00343869463085e-05
-1.66896861125626e-05
-2.66475015265469e-05
-2.02622409595905e-05
-2.25119287755558e-05
-1.88992527585374e-05
-4.43096089216818e-05
-3.89078640145933e-05
-7.36737259617074e-06
-1.51786155360695e-05
-1.68659528173897e-05
-1.26513506443049e-05
-5.35965384025522e-06
-2.07849454006501e-05
-2.30530399934054e-05
-2.04578171760393e-05
-3.8106548867282e-05
-1.78687239981008e-05
-1.6028578100018e-06
-2.34780807966275e-05
-3.63445731738092e-05
-2.85343874205821e-05
-2.08367912164801e-05
-2.33149212661193e-05
4.15610719188528e-06
-1.93535351023988e-05
-3.88329537418904e-05
-1.88438525121014e-05
-3.37087450736577e-05
-2.29057201252038e-05
-4.84361355296343e-05
-1.66627592507387e-05
-4.15255396572794e-05
-2.81165304000855e-05
-1.86771079305628e-05
-2.5671668459312e-05
-1.95797159826385e-05
-2.25669988287895e-05
-7.92984300639186e-06
-1.23137925754196e-05
-5.04936646442184e-06
-3.05846678898359e-05
-4.25664579721412e-05
-3.04753833689756e-05
-3.89051446563034e-05
-1.12516058835374e-06
-3.63243271128571e-05
-2.10130302829737e-05
-4.27610012097324e-05
-2.13177275262769e-05
1.46633821333367e-05
-2.20647929686555e-05
-4.42238322039024e-05
-1.99206052062819e-05
-1.13620007520004e-05
-4.06241729831177e-06
-2.04871137140248e-05
-2.0273448598723e-05
-2.29781769862905e-05
-2.31458918009019e-06
-2.89171023959826e-05
-3.74938711300453e-05
-1.97580157377713e-05
-2.24003139668017e-05
-1.79977761315212e-05
-3.11096942110822e-05
-1.20423586859547e-05
-3.28468456500196e-05
-1.5049955714772e-05
-2.00358906462929e-05
-1.86953851181204e-05
-1.98443084011243e-05
-3.95895499015671e-05
-1.48852951809943e-05
-4.8449024815314e-05
-2.40631019156033e-05
-1.66330375676753e-05
-1.8336978642017e-05
-3.14407126632112e-05
-2.46867974129216e-05
-2.90477890792846e-06
-2.95556213353254e-05
-1.84726970509751e-05
-7.46421744643861e-06
-2.11732988596553e-05
-3.04722017332823e-06
-1.16909537060506e-05
-2.22033753022651e-05
-3.22670747546834e-05
-1.88187351245832e-05
-1.1528350430309e-05
-2.58237546177701e-05
-3.66104132652995e-05
-3.41484450629529e-05
-1.49465340934442e-05
-2.11965763432513e-05
-3.18082853529803e-05
-8.43312109221565e-06
-2.5433840057859e-05
-2.20014169961296e-05
-2.10452476098507e-05
-2.07275300594423e-05
-1.1700568966808e-05
-4.09296444615453e-05
-1.33142714562118e-05
-1.34087412945257e-05
-3.15407114723825e-05
-2.37438795852307e-05
-1.59395241961151e-05
-5.01853571488915e-05
-2.65467344177402e-05
-2.28768712319439e-05
-2.12228430297284e-05
-1.9234657851037e-05
-2.78642130619572e-05
-1.52397512189282e-05
3.78801072796939e-06
-3.75250549406866e-05
-5.03238400539118e-06
-1.67849557416851e-05
-1.61842624540347e-05
5.51078203449424e-06
-2.20251377562976e-05
-2.05203553782154e-05
-1.98791946349732e-05
-1.6461065419334e-05
-9.05110600776607e-06
-4.23115899824297e-05
-9.32785663040675e-06
-2.25649947229241e-05
-3.42830810753467e-05
-1.35364943837785e-05
-2.85282974259387e-05
-1.84785912650571e-05
-9.47525181965289e-06
-2.66892524890589e-05
-2.75899844523737e-05
-3.48280590097772e-05
-2.1347928046729e-05
-2.07828877352711e-05
-1.99979713669538e-05
-9.50636488115749e-06
-1.7640827063945e-05
-3.72083413116094e-05
-3.82577150708419e-05
-4.05626720107097e-05
3.74497448374907e-06
-3.54950752189984e-05
-1.18858857656057e-05
-2.04025597019181e-05
-4.37073128584337e-05
-2.65174257026411e-05
-2.43807258323299e-05
-1.6187147656743e-05
-1.2504180333245e-05
-3.00869820683328e-05
-1.77036057713159e-05
-2.32074025498166e-06
-5.32331372793868e-06
-1.95711127173491e-05
-5.06656773364676e-06
-2.10849162143024e-05
-1.12296070252832e-05
-1.42823230487327e-05
-2.96064677766581e-05
-4.00524462056071e-05
-4.4025109750239e-06
-1.70050010240953e-05
-1.63942630043242e-05
-1.94751278106939e-05
-2.16951124702623e-05
-3.34560054980483e-05
9.52841058430136e-07
-2.72393082842629e-05
-2.66387884900692e-05
-3.74783220583359e-05
-2.36483392773501e-05
5.24890887395994e-06
-3.15297289493346e-05
-3.57958186877466e-05
-1.43896785672309e-05
-4.08666564051166e-05
-2.07287699715888e-05
-1.23952589868357e-05
-2.2659554665864e-05
-3.24115383590038e-07
-2.05626663691532e-05
-9.94672255878597e-06
-3.04316661115154e-05
-3.48841861794314e-05
-2.63043974248516e-05
-2.36243786092265e-05
-4.35855419384751e-05
-3.45138665982348e-05
-1.71549508287026e-06
-4.30701918832582e-05
-4.4652302125573e-06
-2.55271942093594e-05
-3.68823663147737e-05
-3.57349791567589e-05
-3.26074393338066e-05
-2.61557682097685e-05
-1.74848683850464e-05
-2.12539274086661e-05
-3.28531481753229e-06
-3.11218453987048e-05
-1.68665495427112e-05
-4.51820431969178e-05
-3.11750798035234e-05
-6.50133496529476e-06
-1.75635238693247e-05
-3.74182776886604e-05
-1.37518155283807e-05
-3.48241329818457e-06
-1.53722624728805e-05
-1.47254294512686e-05
-4.25067608028761e-06
-4.04605395037406e-05
-2.7326931033608e-05
-2.52384694509327e-05
-3.12166099055045e-05
-1.41435785892275e-05
-1.21739909520085e-05
-2.27836469715287e-05
-1.96012265959763e-05
-2.56902285770884e-05
-3.13345720595477e-05
-3.13887044031423e-05
-3.43818260149599e-05
-2.27887234851675e-05
-2.19296773441485e-05
-1.47466898424247e-05
-3.20709469795806e-05
-2.54957795598135e-05
-1.15784803597166e-05
-1.11295166737225e-05
-2.72778883283656e-05
-1.96142524054515e-05
-1.18742852202303e-05
5.7698048456019e-07
-1.46072552774094e-05
-3.2385222172121e-06
1.66446743842425e-06
-2.56322788395751e-05
-3.66155502532181e-05
3.88177762543032e-06
-2.59604089062006e-05
-1.31457795785095e-05
-2.9985063131831e-05
-1.75224870897643e-05
-2.76947216551264e-05
-3.96027974746401e-05
-2.87019258390234e-05
-2.52888470379479e-05
-2.94059722131794e-05
-2.30870953084763e-05
-2.70781312314603e-05
-2.74497675403962e-05
-1.00008612892e-05
-2.29542039972933e-05
-4.62834310040029e-05
-2.63783790011745e-05
-2.06979721995539e-05
-3.0278815723864e-05
-1.53281144872467e-05
-3.82635786372188e-05
-1.84463644819701e-05
-1.98893468161368e-05
-1.52192227067225e-05
-8.055443989192e-06
-1.28885615096854e-05
-8.92483844463224e-06
-2.48686130852813e-05
-2.49761370919168e-05
6.37857923800958e-06
-1.34769945100496e-05
-2.71652455449417e-05
-2.72313215770917e-05
-2.02518274188172e-05
-1.43843693234981e-05
-3.48391158923235e-05
-1.61018118363253e-05
-2.87408191326295e-05
-3.16492208312351e-05
-2.84257840184169e-05
-1.72067267182237e-05
-1.323257816159e-05
-2.70917701853972e-05
-3.56725087257366e-05
4.468884094468e-07
-2.9452261064383e-05
-3.14430733944583e-05
-2.13524038047691e-05
-2.56868050172872e-05
-2.2485259131138e-05
-2.30704470893887e-05
-2.34722631288247e-05
-2.17579975923387e-05
-3.81101288191896e-05
-1.96605110279536e-05
-2.16212584877438e-05
-1.72738129993545e-05
-4.50014948612721e-05
-2.80931091364304e-05
-2.01983684127422e-05
-1.73418418719585e-05
-2.02428754694457e-05
-4.83663441560856e-05
-3.65563284535654e-05
-2.86906668392765e-05
-1.80385710163213e-05
-3.56995992115847e-05
-2.51884636873366e-05
-2.79166695599123e-05
-2.40139092442736e-05
-3.33653699153698e-05
-3.18261164229916e-05
-2.5669586393813e-05
-1.43701166614023e-05
6.31451759762473e-07
-1.92754927090019e-05
-8.40162737529574e-06
-9.5685911419507e-06
-3.81660923763892e-05
-2.65096795370598e-05
-2.79487894249242e-05
-3.47322405366541e-05
-2.66555525117103e-05
-3.04094333864059e-05
-2.41210348179137e-05
-3.33508494791369e-05
-3.59694576536626e-05
-2.45456374163006e-05
-1.48623783035996e-05
-1.99514268411392e-05
-2.41482438126605e-05
-1.94125973602095e-05
-7.38644507182396e-06
-1.14391181515743e-06
-7.37548178929259e-06
-3.25828118771895e-05
-3.79954337838028e-05
-1.29809301952875e-05
-1.25627746117988e-05
6.00732473466234e-07
-4.14032109466373e-05
-4.58905612289716e-05
4.96604805846827e-06
-1.18500590739061e-05
-1.53428606274661e-05
-2.57659923980387e-05
-2.06593292842954e-05
-3.58774210211962e-05
-2.48209421344989e-05
-2.48710432847551e-05
-3.32207845586951e-05
-1.28706114969132e-05
-2.40591514961386e-05
-2.51360347167722e-05
-3.78634614721314e-05
-2.13408155237759e-05
-1.37054452533092e-05
-9.19673565936558e-06
-2.61199771309346e-05
9.79877901893711e-06
-2.37811996630471e-05
-5.57695745782006e-05
-2.62333873593737e-05
-2.35536906591958e-05
-8.38125108321796e-06
-3.14761843637175e-05
-2.29596818233737e-05
-1.99089612419834e-05
-3.12827907708424e-05
-1.18731940719208e-05
-2.25524594525221e-05
-4.27898363881823e-05
-2.43932097544592e-05
-3.59177987810214e-05
-1.24227262693846e-05
-4.45584792924773e-06
-3.21651417888846e-05
-1.75786379397201e-05
-2.16445214919138e-05
-2.49110888435945e-05
-4.66991206097135e-05
-6.01231173982086e-06
-1.73865609997642e-05
-4.51913639122275e-06
-8.48740693821499e-07
-1.52791833024359e-05
-1.2155842740196e-05
-3.01304170642489e-05
-1.82664009779863e-05
-3.48423454166101e-05
-3.28787934913056e-05
-1.11773336895561e-05
-2.31671083771641e-05
-1.30437128142629e-05
-2.44223507751644e-05
-2.21206752761685e-05
-2.27569043673913e-05
-1.908865859119e-05
-1.87439717500985e-05
-2.45000594158128e-05
-1.50412065136812e-05
4.32043055671135e-06
-2.72795290109323e-05
-4.50717242037306e-05
-3.18655186940311e-05
-2.19279232156586e-05
-2.32353384538374e-05
-2.93928394835934e-05
-9.97151819378812e-06
-2.86736351717964e-05
-4.33551628842533e-05
-2.14889387807273e-05
-3.7629613362417e-05
-3.34617791310669e-05
5.96249170543755e-06
-2.0954410013814e-05
-3.64202833510424e-05
-2.03991022010314e-05
-1.96874607283594e-05
-3.25045978497829e-05
-2.7622952857021e-05
-2.1493161966026e-05
-7.10748185281518e-06
-9.16536106293568e-06
-8.63228266654974e-06
-2.26564238473536e-05
-1.4664032991978e-05
-1.66627308816055e-05
-2.19552143919974e-05
-1.96875531988626e-05
-8.47240521928717e-06
-3.91421096297406e-05
-2.68562218094838e-05
-2.22224919359962e-05
-1.51192709775159e-05
-2.15040620851876e-05
-3.59922323643152e-05
-3.52969232909406e-05
-1.17134254717066e-05
-1.44254298489111e-05
-4.99148198039888e-05
-2.66515898445936e-05
-3.1525303369641e-05
-1.24214124594087e-05
-2.58738748801895e-05
-2.86601815892177e-05
-2.5677534407133e-05
-1.29443389364813e-05
-2.61914161796176e-05
-1.53760007894218e-05
-1.33126946771746e-05
-1.59343360286248e-05
-2.11652916498927e-05
-4.279650295255e-05
-7.89902933697421e-06
-1.61769148809278e-05
-1.79282829813872e-05
-1.86701107727268e-05
-7.17885615923374e-06
-1.68572243511133e-05
-2.024800410068e-05
-2.60881212776735e-05
-4.81939482176465e-05
-2.3344114721767e-05
-3.59314036396719e-05
-3.88212650030777e-05
-4.2885926406824e-05
-3.65663089598603e-05
-8.56365456919508e-06
-1.7064856943268e-05
-2.21958667093001e-05
-4.13193007538235e-05
2.40822848282162e-06
-2.97584724582671e-05
-1.67727382452159e-05
-2.1380520021236e-05
-8.67826225785613e-06
-1.2384576919187e-05
-1.96445484844667e-05
-2.3929989149303e-05
1.0327143065057e-05
-2.90622750935961e-05
-2.70324581648044e-05
-1.83046987666393e-05
-2.54827575848776e-05
7.97842460425056e-06
-8.17468480419869e-06
-2.07485388748058e-05
-5.83917897784089e-06
-7.80171656905193e-06
-2.5533442978537e-05
-2.27432975364405e-05
-3.28019280919775e-05
3.87152276516325e-07
2.391793453138e-07
-2.0433514630839e-05
-2.16580289168232e-05
-2.77125860386018e-05
-3.53232638056052e-05
-1.85897360106168e-05
-2.59491684984055e-05
8.02311469265644e-06
-3.13459380225036e-05
-1.20101993633274e-05
3.66599805946556e-06
-8.42226317800421e-06
-1.69494219640912e-05
-2.7989861184276e-05
-1.90765181181577e-05
-1.68753419115121e-05
-3.0225338679145e-05
-3.67260352381118e-05
-1.55576272488525e-05
-2.17065009720962e-05
-6.29010707666916e-06
-2.51892099688812e-05
-1.49245554249818e-05
-5.40037656157762e-06
-5.80705780782873e-06
-3.81517542402346e-05
-9.64017464353079e-06
-5.26531479610135e-05
-2.34265818932442e-05
-2.81518109912179e-05
-3.40140344490373e-05
-1.47755564486886e-05
-2.52290135926525e-05
-2.50728298350986e-05
-3.46256816546242e-05
-2.78280850149819e-05
-1.67546890008604e-05
-1.28234228994744e-05
1.05543158068393e-05
-4.18122647080062e-05
-1.0401823551283e-05
-2.2289824558506e-05
-1.93515245502502e-05
-2.40581512349635e-05
-1.3287471264784e-05
-2.89662367230042e-05
-4.12946657781885e-05
-4.69589776704677e-05
-1.04576954623005e-05
-2.64406592826602e-05
-4.20082005955664e-05
-1.12212611195764e-05
-3.56867981529929e-05
-1.01193978909337e-05
-2.95923577672118e-06
-5.68746334874369e-06
-1.24822902140314e-05
-3.59402165320051e-05
-3.81763534867316e-05
-2.64291582275847e-05
-1.3326201797043e-05
-3.35408745611824e-05
-4.6149611529006e-05
-2.95892762633436e-05
-2.43436354616775e-05
-1.83766770590089e-05
-1.79634417816988e-05
-1.84764909288326e-05
-2.61941194220577e-05
-3.31697475136178e-05
-1.60122559201364e-05
-2.16881765084559e-05
-1.82082866185807e-05
-4.20755459580469e-06
1.64431522460899e-06
-2.60940578289027e-05
-2.48543438993017e-06
-1.7955092652255e-05
-2.16546978824524e-05
-3.61177798339713e-05
-2.3603721252791e-05
-8.90127828760444e-06
-9.24421692203024e-06
-2.66528326388501e-05
3.9834517189791e-06
-1.55104685829176e-05
-2.40213301683494e-05
-1.77631418889416e-05
-7.0024332147199e-06
-1.71007399152922e-05
-1.75536562937157e-05
-3.99844052614846e-06
-1.34961403545775e-05
-1.53099611084992e-05
-2.1308960845941e-05
-1.69162380554519e-05
-8.64784991877596e-06
-2.27642795912993e-05
-2.80438356312026e-05
-1.92187624435255e-05
-2.32491369398269e-05
-1.40760489023749e-05
-4.89635745051691e-06
-4.47947938948515e-05
-4.21075582184503e-05
-1.16055618268384e-05
-3.30843840486718e-06
-2.26463205586769e-05
-1.17358557220237e-05
-1.16185584463322e-05
-2.41718773737442e-06
2.27505497102846e-06
-6.92777828474509e-06
-2.93107279667499e-05
-2.09394905518981e-05
-4.16550098178066e-07
-1.03293793191778e-05
-3.17782225355671e-05
-7.7440550831225e-06
-3.73083459596906e-05
-2.56105660412284e-05
-1.9770657470033e-05
-8.92284264058672e-06
-2.0302549511782e-05
-2.19150496282498e-05
-2.14565978803965e-05
-1.6690935861147e-05
1.9821669907277e-05
-1.65537908654594e-05
-1.32239545663809e-05
-1.42809056667798e-05
-2.90244068662583e-05
-2.72714960691636e-05
-2.85288491681742e-05
-1.87180584831459e-05
-2.1849104009459e-05
-1.51989087277976e-05
-2.07182378930274e-05
-3.92665032781424e-05
-1.01453859484702e-05
-2.32748731144397e-05
-2.40403552282458e-05
-2.06753344932338e-05
-2.44996363509055e-05
-1.84458652261314e-05
2.67085244698127e-06
-3.44663985676934e-05
-9.0125368350587e-06
-3.49196561190528e-05
-1.37997138684311e-05
-2.52008298234158e-05
-8.26716109553511e-07
-1.9167340707695e-05
-1.06135190258545e-05
-1.0871591672483e-05
-7.48905521251779e-06
-1.73596062105462e-05
-7.12645213827826e-06
-1.65929918405135e-05
-5.46446267477143e-06
-1.23209026424525e-05
-5.10241787713871e-06
-4.21610330038231e-06
-2.85917134442774e-05
-2.89146348113251e-05
-4.83889353275563e-05
-9.50149728875013e-06
-2.52016578045504e-05
-3.27105613873086e-05
-1.93279602346538e-05
-2.69672920113068e-05
-9.95253421912135e-06
-1.27266088718918e-05
-1.78162750941111e-05
-2.59758128568386e-05
-2.92073665578505e-05
-2.09613936413469e-05
-3.61434187487675e-05
-1.29111954061744e-05
-1.33930391757052e-05
-1.03717718017179e-05
-3.04277668684104e-05
-4.02835396731498e-05
-5.71968459258079e-06
-1.59943574941903e-05
-2.67911075030771e-05
-3.28240086099496e-05
-2.67999627080807e-05
-6.66388814824816e-06
-2.44728740680352e-05
-3.75835233996186e-05
-3.28602114911709e-05
-1.5950205666003e-05
-2.20486953111133e-05
-2.21355042288815e-05
-1.63816798627973e-05
-4.08104894520008e-05
4.28361833005954e-07
-2.22771396491734e-05
-1.99515967480915e-06
-3.12236926819479e-05
-2.92257957665735e-05
-1.49517623389518e-05
-3.24394688418557e-05
-2.93999283825795e-06
-1.78125160875237e-05
-9.59555053297966e-06
-1.18488268767751e-05
-2.2188221951685e-05
-2.61218600030559e-05
-1.84730182631479e-05
-3.77247381613197e-05
-1.90850720483888e-05
-2.96929423663641e-05
-2.98518582668357e-05
-6.75723806361943e-06
-2.98051215260986e-05
-3.87284668963859e-05
-1.52176753390013e-05
-3.37704356193619e-05
-2.82517248083288e-05
-2.10980463718944e-05
-3.00257444984499e-05
-3.03558172942274e-05
-1.41518039409206e-05
-1.63956342921252e-05
-3.18679530549596e-05
-2.09080449249222e-05
-1.56868731531564e-05
-4.22222543827729e-06
-2.19689668830932e-05
-1.72752394912629e-05
-2.55705630055463e-05
-2.39578121380184e-05
-4.40813798072844e-05
-2.40558153886282e-05
-1.65294558657832e-06
-3.41996178110766e-06
-8.88688032362163e-06
-2.8404458445102e-05
-3.5890415611887e-05
-3.61112386418342e-05
-7.93319381868076e-06
1.66772056937823e-06
-9.92379371109102e-06
-2.54520134938698e-05
-2.05128117110876e-05
-4.11039024744382e-05
-2.13361316143126e-05
-1.37627601802223e-05
-2.52303570095705e-05
-4.33174848889168e-05
-1.58474509846744e-05
-1.11428287372267e-05
-3.75504266039006e-06
-3.22861172826507e-05
-2.51765287825034e-05
-3.46360806268181e-05
-2.03571142115534e-05
-2.83004291610344e-05
-1.33125675161776e-05
-3.04977525846625e-05
-3.18877893281578e-05
-2.58557527281468e-05
-1.18921584564055e-05
-3.77699184017805e-05
-3.10235642202017e-05
-1.04969454966429e-05
-2.78122805635672e-05
-1.23045017713783e-05
-1.54567474114512e-05
-4.41463920545834e-05
3.51420931770447e-06
-1.60826975595614e-05
-3.84433961264047e-05
-4.0113477824892e-05
-1.76204204579856e-06
-2.51492908687727e-05
-4.99926052391306e-06
-1.74496677409552e-05
-1.98258159939641e-07
-3.59869216653166e-05
-1.3628487995725e-05
4.80315749760856e-07
-5.27325535514293e-05
-1.75192211890375e-05
-1.84696533698521e-05
-3.21838742406732e-05
-3.63916147968199e-05
-2.51545734546132e-05
-5.01997333467266e-06
-6.94772381124063e-06
-3.82861486461299e-06
-1.83641938191692e-05
1.61254031074647e-06
-3.90057806571823e-05
-2.49855846126968e-05
-2.01385193041495e-05
-2.04070356318756e-05
-6.41602608041821e-06
1.8084524057247e-05
-6.57185541592604e-06
-4.93805976023615e-05
-1.38554782585953e-05
-1.5514378961402e-05
-1.0571239915929e-05
-1.40475766722856e-05
-2.55115018081624e-05
-2.79229048041868e-05
-2.31388353122705e-05
-2.85475645082451e-05
-2.54303124901686e-05
-3.21179241937567e-05
-2.55243021668838e-05
-3.37175727204029e-05
-1.20574035391976e-05
-1.46531903853712e-05
-2.11252418770034e-05
-2.52289420203779e-05
-2.56492031942266e-05
-3.20987862204192e-05
-2.65731003411976e-05
-2.72383154272019e-05
-3.07361959549601e-05
-1.59707688195044e-05
-1.59825889140565e-05
-8.5566720919851e-06
-3.34186663280369e-05
-4.58378224585784e-05
-4.2034026199073e-05
-1.70237424982911e-05
-2.49015497027343e-05
-1.10474466509583e-05
-3.71193254234297e-05
-1.5921456484511e-05
-1.78419587041779e-05
-3.71266029557893e-05
-1.08570140836405e-05
-5.4723212542354e-06
-2.0220275994821e-06
-2.14778599559224e-05
9.49426282713275e-07
-1.7415973201172e-05
-1.54444001197141e-05
-7.86431185339372e-06
-1.9651199900714e-05
-4.70756746667788e-05
-3.50364037523982e-06
-3.10221098769511e-05
-2.89396728081829e-06
-2.67809019606095e-05
-6.7733602330136e-06
-3.81094690856829e-05
-3.64089283301943e-05
-2.02689435967184e-05
-2.88795369431373e-05
-1.27052371596116e-05
-2.5288164319501e-05
-2.33910425373684e-05
-1.32067390379992e-05
-3.42523114738106e-05
-1.7291622474924e-05
-3.48185375425723e-05
-3.07912592961529e-05
-2.50450093574958e-05
-3.94299476635835e-05
-1.00966948692066e-05
-2.07689506981658e-05
-1.39408074933716e-05
-8.17573433499966e-06
-2.28550038796706e-05
-3.80510969778763e-05
-3.63465318806182e-05
-1.73320210957586e-05
-1.79479469747864e-05
-4.23578193776295e-05
-1.6483598360985e-05
-6.19415324819851e-06
-1.90999148518597e-05
-1.67752047128659e-05
-3.94132821714212e-05
-3.36832573758942e-05
-3.3035596421973e-05
-1.77264759460483e-05
-2.67701477601458e-05
-3.0786524534123e-05
-2.74717591011041e-05
-1.76338854320716e-05
-2.28855090550536e-05
-1.8568944454458e-05
-1.86609395327433e-05
-7.240997001762e-06
-3.97423348895056e-05
-3.55269237774683e-05
-1.33760339054171e-05
-1.79531341867321e-05
-1.90805260145533e-05
-4.03215576870927e-05
-2.74966799081202e-06
-3.82535357680775e-06
-6.55135389651987e-06
-2.09910944728262e-05
-1.8762620130708e-05
-3.04301743491438e-05
-3.00470159508181e-06
-1.9866011444501e-05
-2.54817445382618e-05
-2.50180066404418e-05
-3.25779642601142e-05
-2.57713729555513e-05
-2.76184599031385e-05
-3.23234005360568e-05
-2.41696906718696e-05
-2.294074360882e-05
-2.2931391640932e-05
-1.07091825330973e-05
-1.34211855726189e-05
-1.94005541851078e-05
-2.78170417946514e-05
-3.0900665593037e-05
-1.85571052783049e-05
-2.5321502156733e-05
-1.16193009480575e-05
-2.66096116172494e-05
-2.89793611314453e-05
-1.54455971688149e-05
-2.04776819513239e-05
-1.13956330390109e-05
-1.28458084822955e-05
2.30367774887853e-07
-4.47625439783918e-05
-2.93199186686294e-05
3.5524177529718e-06
-3.46880148090256e-05
1.25553557380556e-05
-9.54077019598627e-06
-7.60598805773684e-06
-3.25306935920442e-05
-1.47085403678956e-05
-2.4203018371029e-05
-3.89761700140173e-05
-4.36137648201572e-05
-1.19191774106458e-05
-4.84692603291025e-05
-3.63640155281325e-05
-2.18905946357212e-05
-3.84362225168724e-05
-1.8692147337741e-05
-1.49509320495903e-05
-2.28340237620596e-05
-1.09566678250221e-05
-2.22850974398334e-05
-1.24613039962066e-05
-1.52758502718784e-05
-1.84746549786492e-05
-1.05964069625704e-05
-2.58947548869094e-05
-9.86428147059786e-06
5.59682381270446e-06
-4.3077700137199e-05
-2.57788231887907e-05
-2.08747684258528e-05
-2.82573150712429e-05
-3.35033354607957e-05
-1.5425536218871e-05
-1.12594707217796e-05
-2.62110077988111e-05
-1.55083966615456e-05
-1.76191886338268e-05
-3.49872520788217e-05
-3.39892744380906e-05
-2.31994348824391e-05
-2.81644943515613e-05
-2.48086430442893e-05
5.21901436483613e-06
4.24087045442561e-06
-9.98043550707658e-06
5.99937546683416e-06
-7.02641320649369e-06
-2.92758615472242e-05
-4.05650508158867e-05
-1.88611366989783e-05
-3.15902505792507e-05
-3.4913473805271e-05
-4.3113357121381e-05
-4.21132209613885e-06
-2.35608728140653e-05
-1.44386424380503e-05
-4.87461251981626e-05
-2.88475042534819e-05
-1.22344368157663e-05
-1.71379775589035e-05
-2.15755171947085e-05
-2.92409599805041e-05
-1.00450139194587e-05
-3.39779826095059e-05
-1.62063545231306e-05
-2.3260517287255e-05
-2.47113723937039e-05
-1.0143422052569e-05
-4.49557969768266e-05
-1.62801967400207e-05
-2.88698484217539e-05
-3.55894116868752e-05
1.28923215612345e-06
-2.42851576421319e-05
-2.64967562086578e-05
-1.88959385276209e-05
-2.03523486795784e-05
-3.66187804911808e-05
-2.44026824516688e-05
-1.8719458636753e-05
-2.17877749587531e-05
-1.463346494063e-05
-1.56529476468497e-05
-3.92611973650273e-05
-1.80334431428959e-05
-1.11183954058104e-05
-3.51522867416516e-05
-4.07499183702522e-05
-2.35177542288529e-05
-2.9436124165764e-05
-1.17570481209868e-05
-1.6501815252522e-05
-1.48828268157802e-05
-1.43394473904543e-05
-1.0714169069637e-05
-1.38305811336961e-05
-1.81155329091968e-05
-2.46291651876762e-05
-2.37130142313613e-05
-2.92772304443811e-05
-2.24603850177818e-05
-1.67208930418546e-05
-1.11868408627142e-05
-4.2988008296453e-05
-2.01081997877717e-05
-8.03868158577909e-06
-1.6486259345726e-05
-2.7563414998448e-05
-1.56946518222202e-05
-2.30734710971228e-05
-3.10896731928468e-05
-1.87707439065155e-05
-2.09742798738444e-05
-2.60472591048729e-05
-2.1356196294069e-05
-2.03413779524149e-05
1.5567542528927e-07
-2.53065079682814e-05
-2.84086450995375e-05
-2.60951929717633e-05
-2.63999469852457e-05
-2.84472610224662e-05
-2.29274743309662e-05
-2.16900136145289e-06
-1.64541450072683e-05
-1.45525839614098e-05
-1.82787294670962e-05
-2.38884967939591e-05
-3.2364128573472e-05
-5.8421104912785e-06
-2.11992221221808e-05
-1.54834895802933e-05
-3.77959517437001e-05
-3.67252208100881e-05
-9.88021566236918e-06
2.47485888028413e-05
-1.45590567738936e-05
-8.83475732542044e-06
-3.17865235584302e-05
-1.53768470435584e-05
-1.08694970322814e-05
7.66615053792818e-06
-3.99692848381417e-05
-4.37684161801907e-06
-1.30648582052233e-05
-1.38391185366195e-05
-3.08774608974459e-05
1.53326702355698e-06
-2.39030786618335e-05
-1.10081118133811e-05
-1.36704506472279e-05
-1.94067983449527e-05
-2.06056501596238e-06
-3.42324694909009e-05
-1.59989106067031e-05
-1.8566390415618e-05
-2.10461830492306e-05
-1.76214749129288e-05
-2.3484882914151e-05
3.42680538922811e-06
-2.20156251527586e-05
-9.38757857624057e-06
-2.62858284213239e-05
-3.90499884323308e-05
-2.74239812206805e-05
-6.94198540301319e-06
-3.9758557008713e-05
-1.35594049667481e-05
-1.30481832675145e-05
-1.47673545227647e-05
-3.37447153538167e-05
-1.17095598193515e-05
-3.0847956927977e-05
-4.27335668453111e-05
-3.68773341954174e-05
-1.29870343332902e-05
-1.55927308297698e-05
-2.27779208135259e-05
-5.02740315272167e-05
-1.54857265822304e-05
-7.7851140116323e-06
-1.87340360491892e-05
-3.34744527858521e-05
1.23891113298881e-05
-2.20556244894763e-05
-2.18379477669307e-05
-1.68357556339327e-05
-3.25734778601336e-05
-7.66282431719564e-06
-3.81579767967424e-05
-2.42623919880294e-05
-2.95183173029234e-05
-1.85586098937146e-05
-4.98324609288247e-06
-1.45668880433736e-05
-2.33824837681703e-05
-5.42751357764244e-06
4.63078957047884e-06
-2.94310175194057e-05
-2.52987348790466e-05
-2.90584527615247e-05
-8.96824260235411e-06
-1.6766407627978e-05
-2.6408783361273e-05
-4.07985728770253e-05
-3.79311391991423e-05
-2.11824481202693e-05
-4.15591199883454e-05
-4.85916416071543e-06
-1.54124807009059e-05
-2.54365830394194e-05
-1.15228548406553e-05
-1.35118564068239e-05
-1.88548600509849e-06
-2.33257269833478e-05
-2.96191888288176e-05
-2.47785729996279e-05
-2.28143527873918e-05
-4.40717443625231e-05
-2.62180564556595e-05
-1.86839791119908e-05
-9.0105701489361e-06
-3.03765565953139e-05
4.48966904588994e-09
1.6792551232032e-05
-1.32843143303912e-05
-7.00788462588648e-06
-1.02664349984876e-05
-1.75877727516518e-05
-3.81863361423331e-06
-2.81563665972468e-05
-6.7095796653112e-06
-2.80958330498121e-05
-3.18227574632899e-05
-1.45536360147824e-05
-3.91351497054409e-06
1.27548379751584e-06
-5.06176617192608e-06
-1.55396853069102e-05
8.11632286310226e-07
-1.78419066367689e-05
-1.65763684211999e-05
-2.61115484041666e-05
-4.2698749382546e-05
-2.0023761606101e-05
-1.2129854494685e-05
-4.66106796095016e-05
-9.71444408143661e-06
-1.22036771167609e-05
-8.12024820719304e-06
-2.55859445954067e-05
-2.82662915946992e-05
-2.64536552330614e-05
-6.55439678053772e-06
-1.54669140924602e-05
-4.35949390017909e-05
-2.21051357802526e-05
-1.80598454997624e-05
-3.45140033989002e-05
-4.07204103309303e-05
-6.54949839799839e-06
-2.78314743163106e-05
-4.52974199029428e-05
-8.359835654342e-06
1.44876714242556e-05
-2.14135640043244e-05
-3.78495943685095e-05
-9.72277401648549e-06
-2.69497473153861e-05
-4.36628480928395e-05
-1.94086130746621e-05
-2.06602511495072e-05
-1.23252693909151e-05
-7.17048261105588e-06
-3.74197939803321e-05
-2.61047637349471e-05
-1.25026239137868e-05
-3.5729281642402e-05
-2.82348507170551e-05
7.34594093844761e-06
-1.56951510632919e-05
-3.15372305044781e-05
-3.42662722407569e-05
-1.52408300355377e-05
-1.51908246000848e-05
-3.57363522070216e-05
-1.70772464763757e-05
-1.21494064472799e-05
-2.08460971128259e-05
-3.66653031476353e-05
-3.49038281155281e-06
-2.37323970647967e-05
-5.31829706654086e-06
-5.03690740633829e-06
-2.8202239784231e-05
-3.47816723864104e-05
-1.55947949707609e-05
-2.51584054485142e-05
-1.29992723945954e-05
-7.96526883979351e-07
-2.59863224443653e-05
-7.92729843456996e-06
-4.92163583846352e-05
-1.83058794715204e-05
-1.59735610730329e-05
-4.27697192470696e-05
8.04512012135629e-06
-2.61920733079731e-05
-1.37487779447912e-05
8.49496021873574e-07
-1.044496137522e-05
-1.47825743457531e-05
-3.38748061067482e-05
-1.20326039328707e-05
1.36074791872466e-05
-1.18958330945263e-05
-1.636284995329e-05
-3.16700728228854e-05
-1.98458573981611e-05
-2.17469308838293e-05
-2.41162557927902e-05
-5.00318793202738e-06
-1.87607942233195e-05
-9.11595230476765e-06
-1.7912573806098e-05
-3.59110232360209e-05
-2.79780278506629e-05
-1.09085127892602e-05
-2.56854927016713e-05
-2.55084968034769e-05
-3.11789293202852e-05
-1.72526352045538e-05
-3.34803840838931e-05
-3.15163707547345e-05
-2.69335671288446e-05
-9.62675471078996e-06
-2.28845436279405e-05
-3.10802405780154e-05
-1.33316085710127e-05
-4.0414823582609e-06
-1.80652214342934e-05
-1.20405459184896e-05
-4.35037341887131e-06
-2.33613065920513e-05
-1.01354709492116e-05
-3.39446081154058e-05
-2.11156842654848e-05
-1.41220356100493e-05
-2.61464646033775e-05
-1.80291344848608e-05
-2.62527183639916e-05
-2.43804819336626e-05
-1.81940100999848e-05
-1.93342920283391e-05
-8.70983538547364e-06
-8.45064424984736e-06
-2.06727784994072e-05
-3.67830196585116e-05
-1.54058734852364e-05
-3.83142827297432e-05
-3.00625577459158e-05
-1.62094381023196e-05
-4.70408430286743e-05
-9.34307393968833e-06
-1.76372211927557e-05
-2.81524036223929e-05
-1.71179297783383e-05
-1.73137555100812e-05
-3.06846642779181e-05
-2.18327141465359e-05
-2.25927060223628e-05
-1.65570655476311e-05
-1.12022282552632e-05
-2.13209379640606e-05
-1.05362574618182e-05
-2.29734459963204e-05
-3.09060640566691e-05
-1.89286920562977e-05
-3.27064205080073e-05
-3.06459196728162e-05
-3.73355706373513e-05
-2.75943653396481e-05
-1.99132342447915e-05
-3.62224657577804e-05
-1.8695845901485e-05
-3.87053293764308e-05
-2.59594020145703e-05
3.87376112498068e-06
-1.26019112676263e-05
-2.1045885996293e-05
-1.6492772140262e-05
-1.75089251338318e-05
-4.30720847070737e-05
-2.29662313329055e-05
-1.56463879137526e-05
-1.50300019705851e-05
-3.32656244083441e-05
-2.106348868037e-05
-2.64625539126682e-05
-2.79546620594643e-05
-2.77316476056943e-05
-8.86302327589694e-06
-2.85291123640958e-05
-1.06980209050772e-05
-8.87693399836406e-06
-2.76631677251047e-05
-2.39721282365083e-05
-1.54846989331161e-05
6.05682295976884e-06
-3.09445965987936e-05
-4.60201593853481e-06
-1.34190551577921e-05
-2.42940839602613e-05
-4.31641903640536e-05
-2.75037425061998e-05
-2.45816909984696e-05
-3.97404240710168e-06
-4.15301207841452e-05
-1.1214764293668e-05
8.47413193821445e-06
-1.56113142244413e-05
-2.48162821018417e-05
-2.61705392403095e-05
-1.86096871796981e-05
-1.44570989875145e-05
-4.2307710193633e-05
-8.58010304449818e-06
-3.94174655415932e-05
-3.15661466118337e-05
-3.5427705232489e-05
-2.14155032742364e-05
-1.93499326482788e-05
-2.83732547509562e-05
-9.6415432710974e-06
-2.56683783360518e-05
-2.43812575180865e-05
3.10158785674622e-06
2.83516468439434e-06
-3.35056970856861e-05
3.18686433666411e-06
-1.38687882055431e-05
-1.47532505711331e-05
-9.44592815546425e-06
-9.34847332054639e-06
-3.95451183905457e-05
-1.38412019984676e-05
-1.40578307959459e-05
-3.7183348697107e-05
-1.56011115300661e-05
-4.51388466327223e-06
-1.55069334355145e-05
-1.17117771984086e-05
-1.33441480453151e-05
-3.94553958079805e-05
-3.20378133510319e-05
-1.406788137934e-05
6.05785449114813e-06
-4.85199622019407e-05
-2.66661329136062e-05
-2.12089804945248e-05
-6.04097807640239e-06
-7.11853699238634e-06
-2.28941986503985e-05
-3.39121461189787e-05
-1.08181053326767e-05
5.20653954590872e-06
-3.20911874554587e-05
-2.86266724165826e-05
-5.13963316100981e-06
-1.46473710059892e-05
-2.7641317700554e-05
-2.09895667236801e-05
-3.42757289261102e-05
-3.74851375221422e-05
-3.31103421573952e-05
-5.60650711589329e-06
-1.65782166814737e-05
-2.20601623715467e-05
-3.61637579929053e-05
-2.34500644091839e-05
-2.51544363353286e-05
-2.66804534835401e-05
-4.69761583091606e-05
-6.1934045727878e-06
-2.37165731310662e-05
-1.17811606175442e-05
-7.19471375519904e-06
-1.18026384117167e-05
-1.38923268998533e-05
1.19965873751875e-05
-6.80111791295129e-06
-1.43286666233903e-05
-2.60254278105661e-05
-2.3829744470142e-05
-3.16221249402856e-05
-1.77893911114895e-05
-3.19779860127323e-05
-9.03443212645571e-07
-2.16329931645711e-05
-1.32195423115865e-05
-3.02590412610001e-05
-1.57475046136805e-05
-2.04449181899779e-05
-2.08379416448506e-05
-2.22400530219066e-05
-1.80184238979378e-05
-2.91319707102931e-05
-2.16480598587324e-05
-2.3686515131302e-05
-3.45139587168786e-05
-1.47600420760437e-05
-2.57507440131903e-05
4.58941626180723e-06
-1.27635697356245e-05
-3.12909218683833e-05
-9.98453832860659e-06
-9.05900003088669e-06
-1.08538073501654e-05
-2.17167758043818e-05
-1.5077302981161e-05
-6.41889875865324e-06
-1.17418461367897e-05
-6.25531411987563e-07
-3.10587606857848e-05
-3.36852166204122e-05
-1.58282374320409e-05
-2.84042665491556e-06
-2.18228598101497e-06
-3.15998097166415e-06
-4.12140367516453e-05
-2.194523641666e-05
-1.55473844391781e-05
-4.29928090200792e-05
-2.70244221791751e-05
-2.6866249819577e-05
-5.01266303434499e-05
-1.13188755967325e-05
-2.16655346287869e-05
-2.18153313880636e-05
-2.30301417960238e-05
-9.88951490837542e-06
-2.07717313444033e-05
-2.69600926952436e-05
-2.3700967172689e-05
-1.53187183825503e-05
-1.7443008477926e-05
8.39776602191262e-06
-3.80622494621586e-05
-1.03590954994475e-05
-1.57563648090009e-05
-1.02139793078605e-05
-1.74213419941754e-05
-2.1680473093328e-05
-6.3251826852558e-06
-1.51938454117696e-05
-4.81510600513832e-06
-1.91238876086813e-05
-1.71812471848461e-05
-3.79379090367132e-05
-2.36754121312076e-05
-2.5079526662848e-05
-1.96356742604956e-05
5.46393358290765e-07
-5.21289113412373e-06
-2.24291639209384e-05
-3.24613749579777e-06
-9.06088074965481e-07
-1.04992521689475e-05
-2.85424343121393e-05
-1.02186895996967e-05
1.38026551290254e-06
-1.57703639032232e-05
-2.19598545388051e-05
-3.23920299413175e-05
-5.18574241682645e-05
-1.70243525842355e-05
-1.62428916257551e-06
-2.28179875872538e-05
-1.7402423102032e-05
5.90540638423324e-06
-4.722789365282e-06
-1.18027612317483e-05
7.37453172711108e-07
-2.7992515060536e-05
-2.44528170884411e-05
-2.75156704938208e-05
-3.82888463355645e-05
-3.53599029342764e-05
-2.44516388592672e-05
-1.20784061831542e-05
-2.23656401163552e-05
-2.85025854200821e-05
-1.15262413152015e-05
-1.94238248682097e-05
-2.2170186799343e-05
-3.00658748032197e-05
-2.12450466724194e-05
-4.14941018373298e-05
-3.24772494256926e-05
-5.54100519718494e-06
1.05564113648331e-06
7.70673871923353e-06
-1.27923440669663e-05
-2.7686358411135e-05
-1.61757930827095e-05
-3.28070796032299e-05
-4.9151898390352e-05
-3.58971907465113e-05
6.06805853594952e-06
-3.1845508031384e-05
-1.44428356937728e-05
-4.49193744253435e-05
-1.50580016058927e-05
-9.74199594675478e-06
-2.08593897026215e-05
-3.58773348448755e-05
-1.10315670894717e-05
-7.43511451793095e-06
-3.81075137083972e-06
-2.0499599414853e-05
-7.10090019342176e-06
-2.30455441088349e-05
-4.0957984922423e-05
-9.77039765735404e-06
-2.45687896095206e-05
-3.10205195205427e-05
-2.54241144692603e-05
-2.14200390023082e-05
-1.75415573890174e-05
-2.39859404224911e-05
-3.00510797882538e-06
-7.7847038730905e-06
-2.95706263786214e-05
-2.01587501059484e-05
-3.41283710034093e-06
-1.69890849869991e-05
-1.88762857395525e-05
-3.4420991079393e-05
-3.84356121136688e-05
-4.15208985593783e-05
-4.45181431394946e-06
-3.01636310893283e-05
-3.87587035819197e-05
-2.30202570859958e-06
-1.53636010081099e-05
-2.00000397527359e-05
-1.49987113244146e-05
-2.45229807752787e-05
-2.71329776465025e-05
-1.37734035576379e-05
-3.06944484216734e-06
-9.22356498227422e-06
-2.36074079326159e-05
-6.2637994015517e-06
-3.06033285247763e-05
-2.75185960857209e-05
-1.98664456250376e-05
-3.07979412340385e-05
-1.93638172854876e-05
-1.7073707536309e-05
-3.41640495789351e-05
-4.84319429406548e-06
-1.19514550725764e-05
-1.93820563986378e-05
-2.11505291435937e-05
-3.53937060324431e-05
-2.07382630596787e-05
-4.87853653207314e-06
-1.8808605913774e-05
-1.88660396586521e-05
-2.68662113810952e-05
-1.31508097660082e-05
-4.37016013342526e-05
2.00998860777728e-06
-2.91662611449609e-05
-2.20573021328789e-05
-3.29234410145202e-05
4.03734407278429e-07
-2.70209578579797e-05
-3.95751686525193e-05
-1.10747571106034e-05
-4.61921890999346e-06
-4.44065328913619e-05
1.23094520553749e-06
-1.05697481093818e-05
-2.59673622373307e-05
-1.35090559570097e-05
-2.72759867737166e-05
-2.48560853464471e-05
-2.42482130405346e-05
-3.38199012845792e-05
8.96202978654614e-06
-1.53956593906327e-05
-2.91543025689466e-05
-3.56103134001159e-05
-7.15099146463371e-06
-1.11057862256859e-05
-2.91140570678746e-05
-2.71243833066358e-05
-3.34117354840482e-05
-4.20940348011629e-05
-6.17243628547254e-05
-1.07130636439161e-05
2.80340751558162e-07
-1.05142135447572e-05
-1.72719200243718e-05
-1.06898632768474e-05
-1.19872136773605e-05
-2.42430367420559e-05
-2.21288518473523e-05
-1.22606232518585e-05
-2.9814742892227e-05
-1.34491323762172e-05
-1.51609070869437e-05
-2.33545431819478e-05
-8.96488467698385e-06
-2.33395623101835e-05
-1.39725776267864e-05
-1.68041383691057e-05
-3.887915657569e-05
-2.87004384355229e-05
-2.77565862430465e-05
-9.29169517957141e-06
-1.24296041773177e-05
-1.11245506625698e-05
-2.2122297003728e-05
-2.09474893294254e-05
-3.20431616763667e-05
-3.39331223268629e-05
-2.87081127579942e-05
-1.67057417171195e-05
-5.03339559113145e-05
7.52625350482886e-09
-2.0725802613773e-05
-3.11556137656486e-05
-2.51300713684128e-05
-2.22673005529432e-05
-2.46553917061944e-05
-2.27551429719005e-05
-3.03564603498531e-06
-1.91808954755913e-05
-4.20913870679546e-05
-2.24526560932481e-05
-7.65695521197141e-07
-1.78749295662995e-05
-2.47361847021134e-05
-4.72997759363581e-05
-2.49559813676433e-05
-2.04857972141132e-05
-1.66433914739708e-05
-5.21793602047239e-05
-1.60289707106392e-05
-2.21270176212146e-05
-2.56898119843281e-05
-3.12380964409631e-05
-2.00929560365634e-05
-1.67865573814109e-05
-2.76445269761743e-05
-2.07024674582183e-05
-4.52811193066188e-05
-2.42245211655055e-05
-1.50882755370489e-05
-3.16761400588424e-05
-1.05091162548878e-05
-3.66560396019464e-05
-2.93751246788553e-05
3.31171956516714e-07
-3.4897891041423e-05
-2.95906501220013e-05
-1.55412843767825e-05
-1.67183421261808e-05
-1.43802825927548e-05
-1.73207188640702e-05
-3.69324568797373e-05
-1.57403652531442e-05
-9.98768914393693e-06
-3.5775058583526e-05
-3.6443484457812e-05
-7.33968114810142e-06
-4.6271037604445e-05
-3.9686052136406e-05
-2.37511306133793e-05
-4.12798934455822e-05
-3.42411903972906e-05
-2.58217782315413e-05
-4.40694841989225e-05
-1.11747699617007e-05
-2.41304977196986e-05
-1.31658425619837e-05
-1.90828654369272e-05
-1.65418914071519e-06
-2.84968126986056e-05
-2.86801170380877e-05
-2.63024005019525e-05
-2.47114934202899e-05
-4.5161126102851e-06
-3.72599685457744e-05
-3.69005530632439e-05
-8.36663172094034e-06
-1.14477876851039e-05
-9.81868287234076e-06
-1.80648946576766e-05
-2.24863410101723e-05
-3.29214161875443e-05
-4.30176971283164e-06
-2.41170890719845e-05
-2.56608734842458e-05
1.84536090212412e-06
-8.82848013082368e-06
-1.93525902332879e-05
-6.69448052422998e-06
-8.01444723575902e-06
-2.98032125494852e-05
-5.56729119329961e-07
-1.85702881483599e-05
-1.95757965122532e-05
-3.93539607950097e-05
-2.9334752796742e-05
-1.74956441191652e-05
-2.10322714575244e-05
-2.49758321658815e-05
-4.11593471471088e-06
-2.09885959441479e-05
-1.30994944269293e-05
-3.36395717259319e-05
-1.92119374420137e-05
-3.65197165067073e-05
-2.82457876464535e-05
-9.59533051346901e-06
-3.03575966421983e-05
-5.16406189305155e-05
-3.4709579009548e-05
-1.24958782974719e-05
-4.67346437487311e-05
-9.30924227134929e-06
-1.92668192868394e-05
-2.60224285116117e-05
-1.31080475371383e-05
-1.22202860769146e-05
-2.06785223648267e-05
-2.39882207546397e-05
-3.47497108843024e-05
-2.38516114916694e-05
-3.00602947751179e-05
-2.58064079037735e-05
-1.18993643174174e-05
-1.73804654546472e-05
-1.68569366690389e-05
-1.94496270503194e-05
-5.05217589806646e-06
-6.50820800861741e-06
-2.32643109524898e-05
-1.51724691565269e-05
-3.30933784523335e-05
-8.13030244994601e-06
-2.00959749920664e-05
-2.08854585546078e-06
-3.48620465816762e-05
-4.16093524430351e-05
-2.32989454474199e-05
-3.61340867080639e-06
-2.91347381307775e-05
-2.69938765017141e-05
-3.16251583319231e-06
-1.44279019996144e-05
-1.96890531396627e-05
-2.75099021407697e-05
-2.38719886681405e-05
-3.15869520200596e-05
-1.70986182884816e-05
-1.10368478916382e-05
-2.64350173467933e-05
-4.87646066853759e-05
-2.40364629822215e-05
-1.88329528766625e-05
-4.0303027463133e-05
-2.90407301733986e-05
-1.21980591573406e-05
-2.22171105528622e-05
1.04524836971809e-05
-1.27500188918185e-05
-2.77202155696803e-05
-2.45154894045972e-05
-1.5334450464313e-05
-4.53833122820853e-05
-4.76223186386517e-06
-2.70467108660435e-05
-2.91809903164216e-05
-4.97605564053334e-05
-6.61221661031845e-06
-2.75081869445043e-05
-3.53131348520495e-05
-2.72658263388475e-05
-1.67141700129979e-05
-1.49856709701069e-05
-3.46148284435388e-05
-2.52482827149197e-05
-1.17566695465816e-05
-1.52522506890617e-05
-8.85882413369944e-06
-2.33534386302982e-05
-4.7730297716333e-05
-1.65066542105284e-05
-2.36660262035953e-05
-1.28497936123741e-05
-3.51464397024177e-05
-1.27737771095064e-05
-3.46419107109105e-05
-2.53317596855479e-05
-2.53555329964228e-05
-3.38313304408445e-05
-3.84286539531208e-05
-2.04932290980113e-05
-3.18328427210524e-05
-2.18049879265041e-05
-3.20438809782835e-05
-1.75665434301755e-05
-1.67931780913001e-05
-1.53147841544666e-05
-8.04705197786045e-06
-1.66378720986811e-05
-5.81274714843262e-06
-3.24263657994166e-05
6.79813366241921e-06
-6.50863027387559e-06
-3.3095257084021e-06
-7.24807685575339e-06
-1.85744936734257e-05
-2.81020221961828e-05
-7.50922747298355e-06
-4.6846340185691e-05
-1.33606467263649e-05
-3.06250924447181e-05
-3.74673248902097e-05
-7.68989644782298e-06
-9.66280005136561e-06
-2.73976534127879e-05
-2.92585662937677e-05
-4.04446179648979e-05
-1.74082564408527e-05
-1.52094876635141e-05
-3.11535981448264e-05
-1.05054692698288e-05
-9.02036184722178e-06
-2.48435413226415e-05
-9.69129137171912e-06
-2.40200107836851e-05
-1.34774262077087e-05
-2.877042182288e-05
-3.22451958851096e-05
-3.67431701497531e-05
-2.79711396495554e-05
-1.95583159155216e-05
-8.70198211744893e-06
-4.34684041001949e-06
-1.53406658382241e-05
-1.70079695105431e-05
-6.26442345807622e-05
-1.47197232361178e-05
-9.91257348498016e-06
-2.88921312185894e-05
2.52934041084212e-06
-1.78147306813021e-06
-2.77680108556525e-05
-3.31230577988669e-05
-2.03149182076409e-05
-3.19054045688204e-05
-4.65659270020458e-05
-4.68959752979252e-05
-2.7336226626867e-05
-3.22823933133522e-05
1.25566991754701e-05
-2.38729731902484e-05
-2.64499004537438e-05
-2.66530289580129e-05
-1.38806009897588e-05
-2.78642137373265e-05
-2.18929837681213e-05
-4.92326564343796e-05
-1.94589351583086e-05
-1.53131986432444e-05
2.73332273995599e-07
-2.06974444208615e-05
-3.90039101253584e-05
-2.65559289834383e-05
-9.07063119077612e-06
-1.82055115425119e-05
-5.1184407828635e-05
-3.5038558123513e-05
6.32994181135479e-06
-3.88283844948983e-05
-5.11710103081763e-05
-2.26195258964901e-05
-2.03873950099609e-05
-1.99557777827155e-05
-2.75686670193391e-05
-1.38450358689324e-05
-3.57022821093877e-05
-1.38371454449829e-05
-9.40426797176284e-06
-3.03942618942592e-05
-1.1680304058796e-05
-3.49539857831274e-05
-1.68472182613393e-05
-5.52860254840188e-06
-2.41568619039223e-05
-2.48881387792099e-05
-3.66552835952271e-05
-6.86398486234561e-06
-2.98088116079728e-05
-2.51274271774842e-05
-4.01950387850643e-05
-5.10722883169677e-06
-3.59665029477527e-05
-2.69008330768654e-05
-1.72290906157184e-05
-8.86120162470034e-06
-1.77694415990754e-05
-2.25673572910649e-05
-1.81532301136745e-05
-2.05335365296445e-05
-1.95070408412727e-05
-2.1730116215132e-05
-3.0046203524618e-05
-3.8091375389744e-05
-5.15186873405591e-06
-3.85841988702264e-05
-2.448713965775e-06
-1.8137689874301e-05
-1.586113084672e-05
-1.5559890037429e-05
-4.21246486403043e-05
-2.56343584590515e-05
-2.52358206184786e-05
-2.97297705242413e-05
-7.65032651006101e-06
-1.13066686148735e-05
-3.59934548675972e-05
2.90712427250347e-06
-1.37461709038286e-05
-1.07236121531334e-05
-6.17932362102747e-06
-3.46021229399418e-05
-2.56903283515843e-05
-4.30235239284794e-05
-2.92653731240949e-05
-3.44204466482904e-05
-1.28903949078612e-05
-2.10732180865191e-05
-2.11352007180174e-06
-1.66145318281747e-05
-2.27050351602671e-05
-4.11477926011769e-05
-6.91324559509601e-06
-2.24302230836253e-05
-3.14025287933094e-05
-1.1430975593044e-05
-2.30510183567343e-05
-3.41969791256704e-05
-1.68209088210553e-05
-1.35345440681665e-05
-1.53417886819013e-05
6.95668776502832e-06
-3.47221042492724e-05
-2.44105244057817e-05
-2.78612270326015e-05
-3.2263521209443e-05
-3.71958662917261e-05
-7.12410226216426e-06
-3.62846591145908e-05
-1.52087738395624e-05
-2.94736489208807e-05
-3.10616291207256e-05
-1.3215373122707e-05
-3.5767884953405e-05
-1.56389122137838e-05
-2.89232483383753e-05
-3.96243402524714e-06
-5.26438712707362e-07
-1.92210376299621e-05
3.17272993899272e-06
-1.07228328795743e-05
-1.72485223397214e-05
1.35763921585021e-05
-2.65540675800066e-05
-3.28706660916019e-05
5.86482875457236e-06
-2.06990913574941e-05
-2.74497758884809e-05
-3.97064594661356e-05
-2.43263681524294e-05
-3.79659398579161e-05
-1.92378658205639e-05
-3.36092230280032e-05
-3.07723349486858e-05
-1.0123803737925e-05
-5.96711260117884e-06
-1.09296272254969e-05
-1.18969568359151e-05
-3.42565669620865e-05
-2.4977993186649e-05
-7.91597598624038e-06
-1.54704315434974e-05
-2.1589582855824e-05
-1.03533386486035e-05
-2.18549414395155e-05
1.00726492496138e-05
-1.1144937706928e-05
-2.10237457085191e-05
-1.75094520553378e-05
-2.56450561767556e-05
-1.22675660495338e-05
-4.20726396024335e-05
-3.92750247219924e-05
-1.21892299682917e-05
-3.38213117968257e-05
-2.67084551382787e-05
-2.71138731502343e-05
-3.09490784744978e-05
-2.78845194739891e-05
-3.33653564256111e-05
-1.7982252131212e-05
-4.07667724253963e-06
3.54603976874739e-07
-3.44516524979311e-05
-3.32119598481348e-05
-1.74282428840002e-05
-3.26817787334228e-05
-1.11166558313147e-05
-8.84027000114084e-06
-3.90187358473686e-05
-2.36840926314812e-05
-7.12881250883174e-06
-8.96112940826026e-06
-1.41983671644514e-05
-3.09827079962275e-06
-1.87872195251865e-05
-1.55429632971485e-05
-1.21104012456134e-05
-2.54576045288197e-05
-2.49333950239216e-05
-1.07392133976951e-05
-1.78638033100793e-05
-3.6377643442018e-05
-7.50283821410961e-06
-2.23801122814671e-05
-1.42638693611917e-05
-1.66732192213085e-05
-2.37169763121463e-05
-9.64788028308233e-06
-2.28221534746336e-05
-2.84199471378299e-05
-1.3674516538303e-05
-8.35008174845894e-06
-6.78235782375712e-06
-1.4285278424094e-05
-2.94293245405667e-05
-9.83128438405884e-06
-1.72255074587572e-05
-1.1326481184032e-05
-2.34192713989122e-05
-2.24983693212096e-05
-1.34555755550178e-05
-1.66344566998885e-05
-2.16645977199225e-07
-1.22210230171662e-05
-1.60294472268431e-05
-1.86709765926482e-05
-9.73148252604624e-06
-2.80885828482675e-05
-3.48476139927419e-05
-2.90778273138775e-05
1.00718778170449e-05
-2.70451303015089e-05
-2.52372276022608e-05
-2.95356427811545e-05
-4.3225217581959e-05
-1.64195330003968e-05
1.10501272120815e-05
-1.22096591746961e-05
-1.19475701572706e-05
-1.59277835223636e-05
-4.29863429201403e-05
-4.44302307221738e-05
-3.73134873889718e-05
-1.50317684839543e-05
-1.66367222547833e-05
-2.54406305387692e-05
-4.35116672163454e-06
-2.0666160140412e-05
-2.7162958888452e-05
-2.72356148537792e-05
-3.69106210067295e-05
-1.08596222019805e-05
-1.18949571981549e-05
-1.53267861148704e-05
-5.33062519790848e-05
-1.77123380786262e-05
-1.88682759202895e-06
-2.90185524589762e-05
-1.69206990816344e-05
-3.43597614922947e-05
-1.34443844749429e-05
-2.98549053901853e-05
-1.05723508521271e-05
-2.886119792689e-05
-2.21309857583667e-05
-2.46383306472784e-05
-1.81674258919802e-05
-3.54800721890686e-05
-2.02477339143984e-05
-4.61730353615804e-05
-6.29230486667204e-06
-2.86924342820915e-05
-1.41246181748129e-05
-3.46371889802138e-05
-1.91234901031397e-05
-3.98012295641988e-05
-1.87283068196471e-05
4.08472833337866e-06
-2.21540495234746e-05
-6.56160125828246e-06
-1.2223442645615e-05
-2.34537041784621e-05
-1.74877324282104e-05
-1.60887410946486e-05
-2.02995367722144e-05
-2.53528849638867e-05
-1.35349836313156e-05
-3.62111049258452e-05
-4.23797035497246e-05
-1.65387357896033e-05
-3.76198597145271e-05
-2.29761432167672e-05
-1.65527078513958e-05
-1.97133162291277e-05
-2.77308396559374e-05
-9.86256628561454e-06
-2.42493929688004e-05
-2.45681305847161e-05
-4.9331649628731e-05
-7.57844495847963e-06
-2.22357849471836e-06
-1.96617180872405e-05
-4.36086138584572e-05
-3.37233207078039e-05
-3.34824427714796e-05
-3.7948597083885e-05
-5.3087345503325e-06
-2.00188482341794e-05
-1.80213997130318e-05
-1.06246446796441e-05
-1.99233802510211e-05
-1.48651561781706e-05
-4.56359142952793e-06
-2.66210762914967e-05
-2.20329510662702e-05
-2.25330462270552e-05
-2.56396116643623e-05
-2.97761788445997e-05
-4.10860287574753e-05
-2.91874748717914e-05
-5.17723853231953e-06
-1.94673533244118e-05
-4.23236812764998e-05
-3.29443081163454e-05
-1.79351658639491e-05
-1.9829813183876e-05
-3.38921074842815e-05
-1.33645293656479e-05
-3.62199367654822e-05
-1.22511546191994e-05
-3.81879279608168e-05
-2.59412528593354e-05
-2.6256326811916e-05
-9.9937477256166e-06
-1.64752114944569e-05
-1.9988860731563e-06
-1.24179992887592e-05
-3.00165938967363e-05
-2.60648343231521e-05
-3.48279699769316e-05
-3.67472447379726e-05
-3.14901371697906e-05
-2.54802656667618e-05
1.06773488995281e-07
-1.22288997866297e-05
-2.59479140676169e-05
-2.67184771240997e-05
-3.57354364595437e-05
-3.29566592418832e-05
-1.69507181095038e-05
-1.44193935448147e-05
-1.04713003352267e-05
-2.75088433312461e-05
-9.20856455141464e-06
-3.57894094864639e-05
-3.03979575540304e-05
-2.92212981121736e-05
-2.27504888012645e-05
-1.15784187667627e-05
-1.70026593859892e-05
-2.70918827107978e-05
-5.44098455869163e-07
-3.57777953841156e-05
-3.33358314093617e-05
-1.33515332075909e-05
-9.51640724437679e-06
-1.3113943511009e-05
-1.77274767423457e-05
-2.31638240959165e-05
-2.49544143954085e-05
-2.05612308176835e-05
-3.82706108702353e-05
-2.5146720910342e-05
-4.03016121938967e-05
-1.00529320606061e-05
-5.64417214398032e-05
-1.51343255700683e-05
-1.83210538941013e-05
-2.78927046064282e-05
-1.90428209453254e-05
-2.22268703959441e-05
-1.90299933033628e-05
-3.25694174405461e-05
-2.5980971466818e-05
-2.13611819645125e-05
-1.42595894578592e-05
-1.68474213035638e-05
-2.91286738533472e-05
6.94008449762588e-07
-1.67465358860874e-05
-2.16845035536281e-05
-3.08396308499037e-05
-3.35358546096502e-05
-4.07309957660881e-05
8.14393128731809e-06
-1.25265266665281e-05
-2.75339088823166e-05
-2.0669205487348e-05
-1.27207716678177e-05
-3.80801252785079e-05
4.65230065827221e-06
-6.48219266827381e-06
-1.2995196363146e-05
1.09238473861742e-05
-4.80228478883004e-05
-1.95920573853574e-05
-1.31451038354328e-05
-2.85750230911511e-05
-4.3455522266455e-05
-2.15760056336877e-05
-1.37249151512199e-05
-8.85386782114648e-06
-3.96700789401111e-05
-1.69032016256748e-06
-2.85200882870174e-05
-2.04396446822861e-05
4.35500384300081e-07
-1.41586721391705e-05
-3.60218184108615e-05
-2.09360560993157e-05
-1.54159246194893e-05
-2.48633442436972e-05
-3.42030302970815e-05
-1.81065453668342e-05
-2.83754010014206e-05
-2.06584592469282e-05
-9.59999986613337e-06
-4.20099546397936e-05
-4.04170655811834e-05
-1.79348181088957e-05
-4.0773674148261e-05
-1.86341513252195e-05
-1.14043927786961e-05
-4.69339987492789e-05
-3.37979352039437e-05
-2.22672307515475e-06
-2.20195700796742e-05
-2.41518953131119e-05
-2.11292524440074e-05
-1.3857131537672e-05
-3.62513785558197e-06
-2.39517615724886e-05
-3.0749753114929e-05
-2.17183104301774e-05
-3.26956943890772e-05
-3.01381911135142e-05
-3.2680993630934e-06
-5.94403220984598e-06
-2.351727724606e-05
-2.34052738169e-05
-4.23755535665249e-05
-1.3575035818991e-05
-1.76138443378145e-05
-3.37414575449165e-05
-4.00628952339605e-05
-2.24781425117877e-05
-2.85394314312773e-05
-2.61787550812746e-05
-2.41552086525791e-05
-2.07446247471426e-05
-3.28328469535104e-05
-2.47748746162314e-05
-8.61212965379537e-07
-1.97472323025869e-05
-2.14074867866854e-05
-1.66912336928112e-05
-3.35066570865256e-05
1.17313355229555e-06
-2.6004670392306e-05
-4.50520771265883e-05
-3.96796578966865e-05
-2.03091673371192e-05
-2.13781494894539e-05
-6.72191035443467e-06
-3.13061473615335e-05
-1.60496022342211e-05
-2.50485512781028e-05
-1.22883947913493e-05
-1.68827925364921e-05
-2.74143599225255e-05
-2.20382005506063e-05
-1.43033097086028e-05
-4.42803416713923e-05
-3.06996098985616e-05
-5.18574387550978e-05
-2.21009048933317e-05
-2.04381629814118e-05
-2.99390638847264e-05
1.42777711392582e-06
-3.2686496039312e-05
-2.86586274490738e-05
-3.6895963954621e-05
1.33131952017172e-06
-1.60925152182199e-05
7.96389783507774e-06
-2.05938949834801e-05
-2.93831415100662e-05
-8.04384728605322e-06
-3.1530895937586e-05
-2.76005305059938e-05
-3.13803345424455e-05
-3.32021957746113e-05
-9.07481653182243e-06
-2.99045091306541e-05
-2.46929586672985e-05
-3.66158210535544e-05
-2.4552376613539e-05
-2.08658406502303e-05
-2.16885018763984e-05
-1.77750234640429e-05
-2.7181110224699e-05
-3.0833775761051e-05
-4.09798395838806e-05
-2.36694892182615e-06
-2.25375743382292e-05
-6.86968356850745e-06
-5.13175923315393e-05
-3.37033502091437e-05
-2.4394105394816e-05
-2.04199234196329e-05
-1.41460401181242e-05
-2.10231894561917e-05
-2.35494072728718e-05
-2.82994142186463e-05
-9.12171502010174e-06
-1.31449311263482e-05
-1.24503788300609e-05
-2.30904751751445e-05
-3.89930573825469e-05
-1.62851999986929e-07
-1.64105813401793e-05
-1.79988247175871e-07
-2.1539579619845e-05
-1.31734434907766e-05
-1.33013719823943e-05
-3.1306163946434e-05
-2.37901799194838e-05
-2.65658507663546e-05
-2.01104740244499e-05
-2.66078090644137e-05
-1.14273457949599e-05
-1.73396304463621e-05
-2.47190831972516e-05
-1.71639384169524e-05
-3.0311712713258e-05
-1.65748345039117e-05
-3.2356079518128e-05
-4.57054072231685e-05
-3.34925641667643e-05
-3.46971240060552e-05
-7.10951627922884e-06
-1.04665989663836e-05
-5.27524742540632e-05
-2.07214881602879e-05
3.40369677847014e-06
-2.80963943403235e-05
-1.83506376798779e-05
-2.18008011778242e-05
-1.51325115604643e-05
-1.79800437140442e-05
-2.75521559217911e-05
-6.89549050178957e-06
-2.41942650357002e-05
-2.43865783768383e-05
-2.65696135280686e-05
-2.4028839421271e-05
6.24863616138895e-08
-2.40517917527321e-05
-3.40978128182649e-05
-1.24008256026179e-05
-1.57842537536232e-05
-7.5797598377714e-06
-1.13093620105602e-05
-1.71952843002505e-05
-5.00638093887876e-06
-3.32558566370605e-05
-2.32015628558548e-05
-3.19949747952123e-05
-2.48837839960962e-05
-1.87393780043334e-05
-3.81950458221826e-05
-2.41604388662581e-05
7.81409210335948e-06
-1.98254731590463e-05
-2.6082452590776e-05
-2.13432204190926e-05
-2.66743422037566e-05
-2.37652877822198e-05
-2.14899327075895e-05
-2.94339070942432e-05
-1.52984460083548e-05
-1.17818605261435e-05
-1.5259330147988e-05
-2.40688272491309e-05
-4.17831890638465e-06
-2.95780378117945e-05
-3.07663989065756e-05
-1.67590822467489e-05
-9.89755349870653e-06
3.79154096542372e-06
-5.51376039197225e-05
-1.40755202348007e-05
-2.93355450858664e-05
-4.2075436522008e-05
-2.63620809023054e-05
-2.23724529453296e-05
-2.10363454656987e-05
-1.17404141833861e-05
-1.80995534101795e-06
-1.28409531651357e-05
-2.22559779867134e-05
-1.30960580890728e-05
-2.03149429417184e-05
-1.64320756423653e-05
-3.6248180962542e-05
-3.34329206767102e-05
-3.35237544179501e-05
-2.24283406407707e-05
-2.68980813706052e-05
-3.14942136026276e-05
-2.12904660180876e-05
-4.99873630641268e-06
-2.11124253187394e-05
-9.63941636451485e-06
-1.52006454089038e-05
-9.85495931991895e-06
-2.86112682612794e-05
1.96665589499895e-05
-2.29524640150721e-05
-3.15046230938154e-05
-1.85596150528787e-05
-6.68887296609479e-06
-3.02890669416245e-05
-7.34429833332742e-06
-1.286017320476e-05
-4.55070188809277e-06
-2.69679157707251e-05
-1.44159900976973e-05
-3.34443509387913e-05
-2.35232463339445e-05
-2.42346064701409e-05
-2.44426987248714e-05
-3.18074089253068e-05
-2.05784234038435e-05
-9.12507108333922e-06
-2.52190836550491e-05
-1.1585180286696e-05
-2.18762970120767e-05
-2.02357289706812e-05
-2.29801259732247e-07
-1.42962283396181e-05
-1.47584500836529e-05
-4.32485809230985e-05
-3.09764605427091e-05
-1.84955069060654e-05
-3.70795078255418e-05
-4.87274223348813e-05
-2.04730240228431e-05
-2.81146683770105e-05
-1.63399628213516e-05
-3.63837503568374e-05
-2.73258345875362e-05
-1.14674741166581e-05
-8.90803339536897e-06
-1.64155944603156e-05
-7.22146309978251e-06
-3.00326536421632e-05
6.89042014370204e-06
-9.91017477263687e-06
7.82223478350775e-06
-5.07434159875994e-06
-2.98601409856772e-05
-2.49049880591518e-05
-2.23610462035653e-05
-1.91129564331402e-05
-9.20763178528097e-06
3.57397861740457e-07
-1.38168523419578e-05
5.31838765463923e-08
-2.09313993185528e-05
-7.32225809004913e-06
-2.5121104744069e-05
-2.36832285401341e-05
-1.54146894266598e-06
-1.21476197094463e-05
-7.30103403206896e-06
-1.0691637082389e-05
-2.30440263039021e-05
-2.6568063484918e-05
6.01116341860389e-06
-1.75062464349616e-06
-8.0061253869194e-06
-3.67603270111149e-05
-1.58374789155925e-05
-1.21781380350403e-05
-3.55526046146213e-05
-2.21688749797847e-05
-1.6006238158637e-05
-1.25429263176549e-05
-3.65910333854049e-05
-3.63108979529073e-05
-2.63607886177301e-05
-2.8504202777918e-05
-3.3218165468786e-05
-2.77824321849615e-05
-2.41423602961408e-05
-1.68243485726273e-06
-6.80063851177036e-06
-2.9349625787605e-05
-1.39822491060736e-05
-1.97697493970083e-05
-2.82818097427493e-05
-9.34681733380497e-08
-3.77100927559997e-05
-3.52445030197087e-05
-1.15608419656951e-05
-2.25695224279465e-05
-2.0153987401681e-05
-1.64947765290136e-05
-1.43528189117585e-05
-2.95183650481441e-05
-2.05217290456524e-05
-8.71590138987908e-06
-3.87946687523523e-05
-2.06379230086326e-05
-1.14743472314407e-05
-3.0390992516329e-05
-1.75494056701073e-05
-1.41676325534109e-05
-2.75204732909952e-05
-3.73264042373912e-05
-2.55443931535466e-05
-8.43833437825922e-06
-3.23144057615605e-06
-4.28770225916846e-05
-2.77457345915815e-05
-4.23610620410429e-06
-1.75873335266939e-05
-1.69525150463077e-05
-4.80880646272073e-05
-1.72523529293382e-05
-3.14654483543654e-05
-2.1022745355452e-05
-3.74726008159846e-05
-2.07809983788459e-05
-2.26658131861947e-05
-4.76380418672362e-06
-1.43931233261505e-05
-5.93046424072814e-06
-2.30045522412471e-05
-2.46462600868586e-05
-1.87974104576367e-05
-1.91860598330084e-05
-1.10536695041537e-05
-1.87848318439243e-05
-4.21683012091597e-05
-2.33026394444347e-05
-1.62962771273184e-05
-1.47272882188097e-05
-1.88876129302837e-05
-2.85868732153635e-05
-3.45062841500619e-05
-1.60368178941321e-05
-4.06580962233181e-05
-1.65324361596809e-05
-3.61419958808363e-05
-1.40027909939415e-05
-2.91771570102905e-05
1.21273350222323e-05
-2.92321582835441e-05
-1.51073624923016e-05
-2.39351344392002e-05
-3.06135150914802e-05
6.54205796992858e-07
-2.58551640812985e-05
-1.35478387723107e-05
-2.75560858649915e-05
-2.93142036752812e-05
-1.57017959861109e-05
-1.81059249051878e-05
2.64356070059918e-06
-1.46184685307351e-05
-1.80119286905812e-05
-2.1143195715491e-05
-2.9872690609046e-05
-2.24651201153605e-05
-2.43966160380344e-05
-4.33905694632958e-05
-1.10188135811091e-05
-2.05286189850361e-05
-9.29516626504086e-06
-1.48779645046207e-05
4.75055097727799e-06
-2.92864636413602e-05
-3.88402077365107e-06
-1.3986790666696e-05
-2.15390429684458e-05
-1.65008983948763e-05
8.69975685068459e-07
-1.99578383707206e-05
-3.15174038890866e-05
-2.57421300174898e-05
-2.45194972813088e-05
-9.83825133642282e-06
-7.61155863721957e-06
-6.78171820430537e-06
-1.86756076849955e-05
-1.17488264509371e-05
-3.62376821947484e-05
-3.43757882371864e-05
-2.92353583097827e-05
-2.8932807144073e-05
-4.70221260909533e-05
-2.80168544910525e-05
-4.45435877324087e-05
-2.29301263504804e-05
-2.56625066653647e-05
-9.92083955841562e-06
-3.04307681695852e-05
-3.74533901798065e-05
-1.05354104058386e-05
-1.40176304268532e-05
1.02139642368153e-05
-4.75056359579811e-06
-1.56575814997537e-05
-3.15252936602664e-05
-2.73071270185928e-05
-2.89539379382184e-05
-2.21825384858408e-05
-9.58035873812594e-06
-1.81451571799359e-05
-3.03555099604904e-05
-3.50665966672828e-05
-4.13921685927772e-05
-1.85168371299624e-05
-5.25013081187015e-06
-3.27809668313895e-05
-2.79220297186283e-05
-1.56121304188592e-05
-4.31286359821044e-06
-2.46657273639552e-05
-1.52480855076733e-05
-2.5749894156143e-05
-2.05345921276029e-05
-1.38879042243953e-05
-1.39525371821678e-05
-2.66986889705371e-05
-2.53310740978491e-05
4.19480966355221e-07
-1.82402863753354e-05
-2.1760727308416e-05
-1.9030673920613e-05
-2.08591464780723e-05
-2.48821403826408e-05
-4.69968233484993e-05
8.02634089511719e-07
-3.41023970190042e-05
-2.40190659975648e-05
-2.50827329438044e-05
-2.3829816527137e-05
-2.61241989563473e-05
-1.83501387504568e-05
-1.7115295573709e-05
-2.423335496172e-05
-2.71647401340668e-05
-2.25427556959241e-05
-1.75000849346035e-05
-3.97679314903865e-05
-2.55014179722358e-05
-1.82064925467371e-05
-1.93112497028837e-05
-2.37523905888553e-05
-1.96652555666533e-05
-1.50745760897431e-05
-2.76624136271206e-05
-1.58357182142075e-05
-2.24087149243843e-05
-2.14554167189506e-05
-2.34424236314937e-05
-2.11054611770917e-05
-1.80794011873456e-05
-1.12938976511227e-05
-3.08352311337811e-06
-1.53412734512947e-05
-2.15100216282165e-05
-1.80489791061841e-05
-1.13993105467205e-05
-1.72134253416204e-05
-1.2835764923271e-05
-2.04752358634829e-05
-1.19727253030202e-05
-3.42942499011038e-06
-2.60878817470429e-05
-7.67827800874122e-06
-1.70543971166377e-05
-1.88017401923605e-05
-1.83358824190072e-05
-8.14956673924057e-06
-4.58644132389068e-06
-1.56744836341649e-05
-1.13272131634923e-05
-1.03409035766221e-05
-1.6934951950179e-05
-2.95189103042916e-05
-3.51789391612867e-05
-1.00585051453116e-05
-2.91200776661182e-05
-9.82942664469852e-06
-1.52634188752024e-05
-3.30101882756452e-05
-3.06188394372008e-05
-3.48782439447855e-05
-2.40891534062056e-05
-5.59742901333831e-06
-2.52376913902424e-05
6.63020767070481e-06
-1.03517274810209e-05
-3.97951440275524e-06
-4.66777173879692e-06
-1.35092237764389e-05
-2.371318395602e-05
-1.30737801207668e-06
-8.91023711916827e-06
-5.81999610446351e-05
-2.56812046795802e-05
-6.10796481671668e-06
-2.43748379443732e-05
-1.90285027090615e-05
-3.86270929675909e-05
-4.59101838192944e-05
-1.70346625890283e-05
2.98889945739598e-06
-2.0742407294794e-05
-2.52400646466385e-05
-2.19669691436858e-05
-2.79252743690465e-05
-3.19598765292188e-05
-2.7750872073771e-05
-2.39435897269055e-05
-4.36937724734907e-06
-2.04922586252954e-05
-1.91811052279168e-05
-2.33403147814555e-05
-1.6734552424517e-05
-2.00155289480429e-05
-1.67960638233288e-05
-1.06655506721195e-05
-3.54206492940422e-05
-1.34541014616374e-05
-3.83819126373721e-05
-1.76305535585275e-05
-3.17491455524328e-05
-1.12716693448207e-05
-2.20435069805389e-05
-3.2197766449442e-05
-3.23442798755625e-05
-2.24527880706055e-05
-1.8070467534397e-05
-1.76955772930852e-05
-1.82377236246e-05
-1.64979437054901e-05
-4.21630865332421e-07
-3.97509479362073e-05
8.04198546407562e-06
1.23598234116337e-06
-4.14507206403817e-05
-2.28653074245544e-05
2.42117297579186e-06
-3.50758220504255e-05
-2.92006148217071e-05
-9.19739822986571e-06
-3.06356381226596e-05
-3.68529181995839e-05
1.97129149389674e-07
-1.98272868356803e-05
-1.51583384285297e-06
-1.63963630431802e-05
-4.22462603724119e-05
-2.87778143973974e-05
-1.91350975578684e-05
-1.29826097676632e-06
-3.57639682315921e-05
4.86683986002782e-06
-2.47481795968483e-06
-3.03053726961106e-05
-1.16658993993807e-05
-2.02150497885417e-05
-4.14212561785713e-05
-2.5669549356261e-05
-8.15636405297959e-06
-5.81581755536373e-05
-1.29692570831955e-05
-7.59094152381593e-06
-1.87853545726851e-05
-4.19367749101767e-05
9.02238779534967e-06
-2.45466951919991e-05
-1.13553923155071e-05
-3.49225013351784e-05
-2.56357157625752e-05
-3.08664864386482e-05
-1.99302329143459e-05
-9.05299715817785e-06
-2.15788645481119e-05
-4.78179719007715e-05
-1.46674344325974e-05
-1.09804367573057e-05
-3.24753224306052e-05
-2.7013897331629e-05
-5.89036757499217e-06
-2.69783818231258e-05
-1.68699685805515e-05
-2.19274117614986e-05
-1.39875032032361e-05
-3.49145031964494e-05
-1.91023549177413e-05
-6.88882780520862e-06
-3.10438119211972e-05
-1.47145724210727e-05
-1.95474219258826e-06
2.83931029015754e-06
-3.72712461254635e-05
-1.84216976414055e-05
-4.41786433415362e-05
-1.44107207955696e-05
-2.25738046075316e-05
7.15030145170349e-07
-1.30883085422838e-05
-2.64222232163562e-05
-2.56262859622417e-05
-1.97628448224196e-05
1.71182788330295e-07
-2.35334463885108e-05
-1.6589877119198e-05
-2.34406481537117e-05
-1.90046433469384e-05
-2.4959737896659e-05
3.58907248766247e-06
-2.90564869425866e-05
-1.82215966636444e-05
-2.18583260146729e-05
-2.18255376746425e-05
-1.91277747564768e-05
-2.99598836954071e-05
-2.52533626869149e-05
-2.65021601615132e-05
-4.60858758535355e-06
-1.89059784882284e-05
-1.85089559504747e-05
-4.03847259389055e-05
-3.62945102903187e-05
-3.14161903159386e-05
-2.92287319323636e-05
-3.90857747778981e-06
-1.46123340432642e-05
-3.07267590614218e-05
-2.46230498614575e-05
-2.52042566531607e-05
-2.66604886525477e-05
-6.22968976216978e-06
-1.72293976366773e-05
-3.06219529800917e-05
-3.33372594754437e-05
-3.60624469028793e-05
-2.61161145414789e-05
-1.22494130327174e-05
-2.07512138556093e-05
-2.71459947534368e-05
-1.56607726698079e-05
-2.75304110760764e-05
-4.12466672176285e-05
-4.30003269430592e-05
-1.76962394473902e-05
-1.8946357027955e-05
-1.12699250326323e-05
-2.12723814616661e-05
-1.98956446282957e-05
-2.20087141547995e-05
-1.24764434974318e-05
-1.70394184368695e-05
-1.77625679407713e-05
-2.27317151920306e-05
-9.78119020426332e-06
-2.17844549356079e-05
-1.52660732297886e-05
-1.79154397637301e-05
-2.53085899768295e-05
-3.1176432833588e-05
-2.76788652798613e-05
-3.60825131343565e-05
-3.85207469998782e-05
-2.80541780681681e-05
1.75784871914919e-06
-1.74352813070184e-05
-2.09148594016076e-05
-4.00398514835696e-05
-5.95637486508765e-06
-1.85961016648963e-05
-3.0170836733751e-05
-1.13881074293698e-05
-2.3688141250817e-05
-1.88893443716106e-05
-2.57906312476889e-05
-1.44323601106502e-05
-2.69478836627477e-05
-2.13515096276375e-07
-2.93033097407238e-05
6.23178266379835e-07
-1.92406675431717e-05
-1.19315064687608e-05
-2.87221073827664e-05
-4.17295196172026e-05
-1.9024557110627e-05
-8.50713477181575e-06
-2.87225509916417e-05
-2.72682905773069e-05
-1.26592627816894e-05
-2.27323954473029e-05
-3.61158106007611e-06
-2.83802394471863e-05
-2.93279513971584e-05
-2.8438730070824e-05
-6.96128898306914e-06
-3.48866694478587e-05
-2.47557162094386e-06
-3.7264543691882e-05
-9.69241500520484e-06
-4.09288864110242e-05
-1.28403016506958e-05
-1.84941257203787e-05
-2.90639175525379e-05
-2.54576126313776e-05
-1.86802498792146e-05
-3.16362718814694e-05
-7.52279977620507e-06
-1.8581820549775e-05
-2.12385994163796e-05
-1.0009028444817e-05
-3.0756571601737e-05
-1.75647248048169e-05
-2.81114197537084e-05
-3.0617860161164e-05
-1.32494041436102e-05
-3.47348788689465e-06
-2.44897227097769e-05
-1.73898298096038e-05
-1.3733439239607e-05
-3.57680023968466e-05
-1.94822395101019e-05
-3.98615297466118e-05
-6.41482001291817e-06
-1.17956048724584e-05
-2.58494284238292e-05
2.29494473041497e-06
-3.17400453696493e-05
-3.24924802486329e-05
-1.24829169405654e-05
-1.21383863808765e-05
-1.15611827974615e-05
-2.04840362039943e-05
1.7106096425179e-06
-4.95197361059686e-06
-3.35731422932155e-05
-1.98068805930326e-05
4.23839948678382e-06
-1.10994860061174e-05
-1.88573235164721e-05
-1.40759175640134e-05
-2.27590181732695e-05
-4.1247713252075e-05
-8.52036417658828e-06
-1.50868302324207e-05
-1.24424827524219e-05
-3.31938033721793e-05
-1.93269883801727e-06
-1.0083769323578e-05
-2.81883672191286e-05
-3.10007090391102e-05
-3.66506580139163e-05
-1.6239437034746e-05
-1.77439229644824e-05
-2.42619603311621e-05
-3.9253617226867e-05
-1.19989341945954e-05
-2.55360392454747e-05
-3.50149482280844e-05
-2.24185497661991e-05
-6.45497699513753e-06
-9.52030572462512e-06
-1.77691614392398e-05
-1.18518684755099e-05
-1.94134127129694e-05
-3.94045774884314e-05
5.64937135764423e-06
-3.84394129008295e-05
-2.66354004214848e-05
-3.02564274797877e-05
-3.38003422157116e-05
-5.19485100953276e-05
-8.41512864155021e-06
-2.0785118582717e-05
-9.65576531273019e-06
-3.33776182560286e-05
-4.42255064297565e-06
-3.44000883502373e-05
-1.12649289229971e-05
-2.66607471788453e-05
-5.10916785133375e-06
-1.74214262794883e-05
-9.12558991391228e-06
-1.86664701017446e-05
-2.70119866665551e-05
6.3163357416613e-06
-3.53150256627667e-05
-1.8912592898139e-05
-3.23356870311499e-05
-1.67830081883341e-05
-1.97495662478903e-05
-3.46795748880499e-05
8.52488353681666e-07
-1.26086287484657e-05
-7.27082038156954e-06
-1.51174841156368e-05
-2.32314127177246e-05
-3.92917407055677e-05
-2.00359905969364e-05
-7.2347761306133e-06
-3.18675665716239e-05
-2.49125998666145e-05
-2.63835019424405e-05
5.71370030396913e-06
-3.2695319312266e-06
-1.43068067648776e-05
-3.75717098008618e-05
-3.94912118635958e-05
-3.11175341608428e-05
-3.4382470967479e-05
-1.37081135266422e-05
-1.07264096602875e-05
-3.76668701576122e-05
-3.41883643025249e-06
-1.63331926171546e-05
-2.00468153701552e-05
-6.06696528570722e-06
-1.14595900464035e-05
-1.60900524728256e-06
-4.29559246409738e-06
-2.84917860823092e-07
-1.98303865324215e-05
-4.39002583894273e-05
6.96876595210599e-07
-2.22301122974809e-05
1.03811660549586e-06
-2.21223536005667e-05
-1.1549008174612e-05
-2.21521541991317e-06
-3.81463267956025e-05
-1.2822848806869e-05
-7.05235299867214e-06
-1.54332969712244e-05
-2.2137470752908e-05
-4.58247207086271e-05
7.90822643818221e-06
-3.81360750312961e-05
-1.74178310573089e-05
-2.38018706090948e-05
-8.35578784395116e-06
-2.93619196896962e-05
-1.16861944393042e-05
-3.1609660280125e-05
-2.03025534697828e-05
-2.43918621742015e-05
-4.47386613752767e-05
3.60734291506912e-07
-1.40938135494486e-05
-3.04870723782913e-05
-1.0078415638567e-05
1.09565501171798e-06
-6.1788498825532e-06
-2.16686300993939e-05
-1.47160268520165e-05
-3.29353717982361e-05
-2.5961899805116e-05
-2.06654342971486e-05
-1.28594708578907e-05
-3.22364825843587e-05
-2.38924258175123e-05
-1.5408925839015e-05
1.39177790466844e-06
-2.2131454004779e-05
-1.23851951078394e-05
-2.32230855315712e-05
-1.4861852436612e-05
-1.5062068948281e-05
-2.01775894431048e-05
-4.05781517522205e-05
-1.91269580499398e-05
9.27872279130565e-06
-3.40617760256773e-05
-1.0596728604473e-05
-5.28216711006093e-06
-3.3777910898395e-05
-1.61704329802883e-06
-1.76489643657304e-05
-1.43541930276029e-05
-3.04886278188453e-05
-1.2354297367803e-05
-2.62250119374126e-05
-3.24714363620084e-05
-1.97102268133244e-06
-3.47132480099144e-05
1.70432082548308e-06
-2.02973727403685e-05
-2.13118501838716e-05
-1.79513899695277e-05
-1.64547925085954e-05
-2.79346801633138e-05
-2.03757012422391e-05
-1.34646046101867e-05
-2.54186254860573e-05
-1.71204292288441e-05
-3.38562505329512e-05
-2.56671374897604e-05
-7.70651146108803e-06
-1.12690352341244e-05
-2.75271338573554e-05
-1.37121015900833e-05
-3.38146573894731e-06
-7.24114398344984e-06
-1.93090873558326e-05
-3.70416632424807e-07
-2.90851779203083e-05
-1.87435149976175e-05
-2.56627501088853e-05
1.22380071649875e-05
-2.69266611450867e-05
-1.95571482331783e-05
-9.04820779489045e-06
-9.62575395464728e-07
-2.69410541354882e-05
-1.62468980632992e-05
-4.1923312114434e-05
-1.99471198495015e-05
-1.53796067250445e-05
-2.90629768739002e-05
-1.52154791725438e-05
-1.05803861543464e-05
-2.39967788246576e-06
-3.17220492904598e-05
6.44554928819408e-06
-3.41641123425471e-05
-2.0299183946878e-05
-1.51101055920724e-05
-4.53240247355074e-05
-1.79462987080101e-05
-2.69121028058163e-05
-4.09181166013405e-05
-1.74201581930405e-05
-3.00922746436091e-05
-1.39085361923784e-05
-2.664989328281e-05
-2.22496983821938e-06
-1.44156126268673e-05
-1.46263086364902e-05
-3.44168182682174e-05
-1.62376947065851e-05
-2.96884636672264e-05
-2.45902235041727e-05
-2.57931504114627e-05
-1.88578197923365e-05
1.25983646061878e-05
-3.26319831849818e-05
-1.92611889900944e-05
-1.94242153304457e-05
-1.90051028630109e-06
-2.71695799486622e-05
-2.70067848511832e-05
-4.34508070667889e-06
-5.00148059848059e-05
-9.97797043046129e-06
-2.76693156334172e-05
-1.90032076831351e-05
-1.93812965281191e-05
-1.09947467968537e-05
-6.51901616894031e-06
-4.71258317300036e-06
-1.13492912579342e-05
-2.26086377900466e-05
-2.78554437013332e-07
-1.16824895182353e-05
-3.07662757636061e-05
-4.33896556641462e-05
-1.30926373910366e-05
-1.52282594582681e-06
5.81944322463581e-06
8.12584728950636e-06
-3.0989270353295e-05
-1.60572151802456e-05
-1.79103272576234e-05
-4.89197829605725e-06
-3.64331747564328e-05
-3.20359030178273e-05
-1.46064860134316e-05
-3.15162709929116e-05
-8.38276036698487e-06
-3.33914452191994e-05
-2.48507095019042e-05
-1.23976845691526e-05
-3.53730958203603e-05
-2.10627760730167e-05
-7.49465893536235e-06
-3.61374361889038e-05
-3.83303798386547e-06
-4.73201162677626e-05
-9.05637320114382e-06
-9.58333642116684e-06
-1.96782563316858e-05
-3.25449796788256e-05
-2.21993717049202e-05
-2.86843640853757e-05
-2.166008240465e-05
-3.50882042324019e-05
-2.40412612519828e-05
-1.17579369273377e-05
5.06599810858033e-06
1.02653047403416e-05
-1.97151579250689e-05
-3.93631404482259e-05
-2.32976948040612e-05
-1.77889039571136e-05
-2.0837822130592e-05
-2.84600183170523e-05
-1.37845022086273e-05
-2.89916247850523e-05
-1.78331847519e-05
8.28729749909571e-06
-1.37385045387969e-05
-5.63715354032986e-07
-3.61844801984325e-05
-6.85576436602707e-06
-1.87208665729654e-05
-1.39475121318035e-05
-1.55942588518795e-05
-2.58240556685054e-05
-1.36594375207568e-05
-7.85982994793716e-06
-6.06636666929778e-06
-2.36817370025018e-05
-1.07054344130152e-05
-2.38885033855639e-05
-3.225716137033e-05
-1.39794576019146e-05
-1.33385866706652e-05
-1.77389655007017e-05
-4.03122904064207e-05
2.4384790116659e-07
-1.48606834845351e-05
-2.07999281118763e-05
-2.12875962666659e-05
-1.85578108772307e-05
-6.77711630772429e-06
-2.23027022033903e-05
-3.46760698022472e-05
-1.49676854915826e-05
-3.29726162452724e-05
-5.92772921656033e-06
-2.46063772729732e-05
-3.2323307355816e-05
-2.61611337814782e-05
-2.20455692368391e-05
-1.78709699078296e-05
-3.60492992499095e-05
-3.50479704882325e-05
-1.61724515323945e-05
-8.39197850882273e-06
-1.59917730200321e-05
-1.05608597294524e-05
-1.40790944826305e-05
-1.496206803447e-05
-1.07441840946546e-05
-2.38752379960776e-05
-2.3904009580212e-05
-2.44149942601566e-05
-1.34869723004347e-05
-2.43197400384116e-05
-2.86895244866733e-05
-1.488734703056e-05
-1.27683360858813e-05
-3.41204887365478e-05
-3.15402526602482e-05
-1.15562223694352e-05
-2.91725557412906e-05
7.63288248768175e-06
-3.24008574046145e-05
-2.65048280370999e-05
-3.37043245499783e-05
-2.36600875220726e-05
-2.33316790241871e-05
1.31052835000809e-05
-1.07063371422001e-05
-2.1357029980148e-05
-2.15222205105762e-05
-1.56554370860308e-05
-3.48918750809931e-05
-7.23301237467501e-06
-7.65126109832331e-06
-1.99167912427084e-05
-6.90007719142898e-06
-1.53379438259256e-05
-2.3626612194126e-05
-1.76639300855923e-05
-5.17335107273262e-06
-2.12502575364346e-05
-2.56639616017496e-05
2.71496146196395e-06
8.93491155943422e-06
-2.9945891715887e-05
-7.39742029277162e-06
-1.89129921914272e-05
7.11791521356726e-06
-2.54786639233281e-05
-1.65951329739114e-05
-3.79759593189967e-05
-1.28309370450838e-05
-1.48505845932674e-05
-2.64328475769159e-05
-1.97656008796918e-05
-2.46926374671529e-05
-2.36629099445762e-05
-2.47281894125183e-05
-1.75386250118519e-05
-2.79649649383822e-05
-1.53176115560297e-05
2.0469884116749e-06
-9.23899892184157e-06
-3.64410559894421e-05
-2.42671553224841e-06
-1.62106805174038e-05
-2.19787683912027e-06
-1.70756926095449e-05
-3.98714641636793e-05
-4.64816006701607e-05
-2.92663349416125e-05
-3.7296467587375e-05
-2.36651549342338e-05
-2.12011256506867e-05
-3.94193354226919e-05
-5.28257017421874e-05
-3.70798104915096e-05
-1.34216510393553e-05
-2.72978810057746e-05
-2.00196217301816e-05
-2.11102471505888e-05
-1.27466044188997e-05
-1.99420229935069e-06
-8.47229039578696e-06
-1.70713428814848e-05
-2.89703823506444e-05
-1.63733420358499e-05
-2.16161210161767e-05
-1.95144922164085e-05
-2.71095262628876e-05
-3.63120657491619e-05
-4.99890489745364e-06
-1.46662530740717e-05
-2.40387595517937e-05
-2.6522508758639e-05
-4.26220509625395e-05
-1.79994661581281e-06
-1.96360789918658e-05
-2.89108593589748e-05
-1.44684891074964e-05
-3.40225836699135e-05
-1.46239366929098e-05
-2.80921747714584e-05
-3.23884251540372e-05
-2.76638115832582e-05
-8.16346637618182e-06
-1.08814230408506e-05
-2.89420353683706e-05
-2.58403102571519e-05
1.38860611696447e-06
6.65439788487966e-06
-1.53252698799623e-05
-1.33926844995541e-05
-5.13436545569629e-06
-2.04078867325731e-05
-7.2065665071309e-06
-2.53172591880585e-05
-1.82721672138293e-05
-7.14823509391334e-06
-2.39881554486616e-05
-5.8909655116997e-06
-6.81444315990624e-06
-1.05749394948536e-05
-2.66069991451476e-05
1.34604427183427e-06
-2.97843288140696e-05
-1.69074548027115e-05
-2.63165833865001e-05
-1.34754113915525e-05
1.22149144200256e-05
-1.24553271508173e-05
-1.28037243102943e-05
-8.22359949674873e-06
4.15035172194675e-06
-1.2336809811021e-05
-2.43882473766857e-05
-5.09217413555595e-06
-2.59378838683675e-05
-2.41325000032001e-05
1.32974600910988e-06
-1.71960166478648e-05
-1.16166390338543e-05
-3.46361177566911e-05
-1.83473047405957e-05
-6.84911038146411e-06
-3.55441411918433e-06
-1.06488040961405e-05
-1.99141995187352e-05
-2.03860835730133e-05
-1.1877551725328e-05
-2.38295066030337e-05
-2.00498135325356e-05
-2.74270011744988e-05
-4.86367361469571e-06
-3.10962999258152e-05
-2.43015118666339e-05
-1.04076395976548e-05
-1.66755264180939e-05
-3.03141413108791e-05
-2.17815465137736e-05
-1.94774893808606e-05
-1.51362985294504e-05
-1.12306511346562e-05
3.74819136784954e-06
-2.43280388806475e-05
-2.1776821678152e-05
1.79911037295606e-05
-1.94201836968926e-05
-2.98798360630346e-05
-1.10865303949657e-05
-1.80103737813806e-05
-4.12380306283989e-06
-2.16026899896985e-05
-8.16114961342201e-07
-3.54148748375476e-05
-2.16391255553015e-05
-9.46116751380451e-06
-4.37368086125334e-06
-1.14879106401661e-05
-9.86766856106833e-06
-4.30611953500709e-05
-3.02498638121837e-05
-3.18751311715243e-05
3.08636919006115e-06
-2.09583313952267e-05
-4.58255438003606e-05
-1.92228708343973e-05
-2.13232978835395e-05
-3.17881218993826e-06
-3.61979970365965e-06
-1.48157805029198e-05
-2.4484725178126e-05
-2.87914705871124e-05
9.37586424672454e-07
-1.65224554788365e-05
-2.70885169385451e-05
-6.97802766417162e-06
-3.35450714941287e-06
-2.78640915068544e-05
8.31836966908924e-06
-2.6967272458257e-05
-4.21089698926613e-05
-4.37200925305974e-05
-2.11807126077441e-05
-1.25131730062694e-05
3.78133679980389e-06
-3.03301075759272e-05
-4.15172328031083e-05
-3.96968567301525e-05
-8.1741875660492e-06
-9.82048654538417e-06
-7.94025343387037e-06
-3.52477948619965e-05
-2.14249599378812e-05
-1.76823142468457e-05
-1.464421157357e-05
-2.66521555684838e-05
-9.68977122654936e-06
-1.71677177548202e-05
-4.42869390636771e-05
-3.17921232276559e-05
2.88112587013893e-06
-3.31731647664626e-05
-6.89390798397709e-06
-1.94679851854808e-05
-6.31726022735388e-07
-1.59095290891581e-05
-1.88533729516884e-05
-2.43798491495639e-05
-2.16916306571903e-05
-2.4032175125406e-05
-1.0449284704524e-05
-1.7239472482006e-05
-1.50357169658137e-05
-1.77359349341275e-05
-2.76809513037037e-05
-3.21543409649535e-05
-1.83471157516173e-05
-2.86929909568332e-05
-2.77487467516446e-05
-1.87428779948098e-05
-8.27340855848419e-06
-6.71995003431012e-06
-3.79724583039526e-05
-4.28289459640696e-05
-2.87291986759874e-05
-3.59555744983864e-05
-8.0838205840203e-06
-7.16373962714515e-06
-3.18267961641296e-05
-1.19464582795672e-05
3.3551754066648e-07
-3.70174023087202e-05
-3.33555811098688e-05
3.27426252050866e-07
-1.69961718651549e-06
-5.85746746085027e-06
-2.19050495446867e-05
-1.58292616253991e-05
-2.40284947734386e-05
-1.32979462944728e-05
-2.27711173555035e-05
-9.84977909917531e-06
-1.48738192620889e-05
-2.20018783450435e-05
-3.41743926444743e-05
-1.03830788527169e-05
-1.92097074915267e-05
-3.559426274015e-05
-2.16776957985812e-05
-2.89514761687806e-05
-2.3519933020684e-05
-4.92104121038716e-05
-1.76035023260777e-05
-2.82606391220699e-05
-2.34518548537659e-05
-2.83347707700994e-05
-3.06244432410958e-05
5.35568922310758e-06
-2.9939073827322e-05
-9.5533660488622e-06
-2.78967693385875e-05
-8.86574678121906e-06
-2.29105362993185e-05
-6.40453392211006e-05
-1.3672614002947e-05
-3.25326469163105e-05
-1.76656040613165e-05
-2.11677373532432e-05
-2.16910784342248e-05
-1.87428116292845e-05
-1.48781418530527e-05
-5.00442607721087e-06
-1.57557003615519e-05
-3.70410658311435e-05
-2.81703211680029e-05
-1.28058134946449e-05
-1.06875788673562e-05
-1.51653883348667e-05
-3.10036284355933e-05
-3.36495687772142e-05
-2.51538871411717e-05
-2.01006928870714e-05
-3.48783305278305e-05
-4.17168134151171e-05
-2.259966400841e-05
-1.46813754026335e-05
-2.46049230584156e-05
-2.42055604920463e-05
-2.1608507761177e-05
-1.84205771168105e-05
-2.18220411957973e-05
-2.85356798034669e-05
-2.83934414775866e-05
7.53914737471707e-07
-1.50188606528957e-05
-9.99327585549367e-06
-2.21478558297413e-05
-1.65979964441466e-05
-4.43840972750096e-05
-8.8895788921524e-06
-3.01207038442481e-05
-3.34722937112321e-05
-2.52307810193391e-06
-3.23324160223735e-05
-1.46709270606773e-05
3.31645950739165e-06
-9.14625595715098e-06
-1.83312465113932e-05
-2.36181485290047e-05
-1.59055943743907e-05
-4.35181263754442e-05
-6.54520210251554e-06
-1.94175858826293e-05
-1.07304742810408e-05
-1.20387582952502e-05
-2.63191323149423e-05
-2.64908912160763e-05
-1.42829816908997e-05
-2.05008345852389e-05
-2.43001023674273e-05
-2.55838551057295e-05
-1.94782581115297e-05
-3.96510934859214e-05
-7.47694872211409e-06
-1.44773389125367e-05
-2.53436784520829e-05
-4.28255573658088e-05
-1.74822250340072e-05
-2.05520625958789e-05
-1.03306214364984e-05
-2.74105737770674e-05
-1.83268146269395e-05
-3.08630242614164e-05
-2.77294810088375e-05
-1.82540089120854e-05
-3.51626628997717e-05
-1.33339952648372e-05
-1.82972043215868e-05
-3.45308051555473e-05
-1.81366150843691e-05
-1.19195893724019e-05
-8.50961693260532e-06
-1.61296779585302e-05
-7.13411788353203e-06
-1.23214311171179e-05
-2.67798341918728e-05
-2.53020398999648e-05
-2.8955054293613e-05
-1.40425251329895e-05
-2.5803632113375e-05
-1.76789076496825e-05
-1.89584544361232e-05
-3.15317932855222e-05
-2.15298506969963e-05
-2.21310047524125e-05
-1.36104508285659e-05
-2.10468000279316e-05
-4.0227210826344e-05
-1.92784581167605e-05
-1.83163075359999e-05
-1.61210749762968e-05
-2.63609733408103e-05
-2.27997433244341e-05
-2.62443845834619e-05
-8.33572708230808e-07
-2.82148188054798e-05
-3.24790235571228e-05
-4.11288198027548e-06
-3.44893230309246e-05
-1.40833970726754e-05
-1.67669652763898e-05
-1.8255009268185e-05
-4.39407063569635e-05
-1.0193982344309e-05
-2.87885489104656e-05
1.39855810007512e-05
-4.24656626888301e-06
-2.94474678789962e-05
-3.52809799835387e-05
-1.99032928564337e-05
-2.38840806341116e-05
-2.85381040989735e-05
-3.05667886577996e-05
6.37436350979676e-06
-2.73256896577028e-05
-3.51282975986203e-05
-3.10522428349831e-05
-2.46813010814499e-05
-1.84001338197882e-05
-2.18705503545117e-05
-6.8867804246738e-06
-6.09134559118618e-06
-2.10241828302774e-06
-7.71477535584451e-06
-3.75674395972332e-05
-9.12277013895113e-06
-1.64750189632299e-05
-5.36413979838825e-05
-3.59867590428015e-05
-2.649693641012e-05
-1.56390335213938e-05
-2.93150535768454e-05
-3.03196667507288e-05
-2.06280353765178e-05
-3.68538059901909e-05
-2.8833846200308e-05
-1.28662396694708e-05
-2.05964969477948e-05
-1.34374891969109e-05
-2.41018989220115e-05
-2.5236638460683e-05
-1.02850346315297e-05
-2.41671374805722e-05
-1.181006035373e-05
-4.00255903161254e-05
-1.38607676421205e-05
-2.38399514143846e-05
-3.9535390310946e-05
-3.5671914450838e-05
-3.36970343108171e-05
-1.29970215079796e-05
-4.42783553927146e-05
-1.64150243784538e-05
-2.00595518603725e-05
-3.08986487260129e-05
-4.55228268098932e-05
-2.24864749295633e-05
-3.70654585227449e-05
-1.01878391702554e-06
-2.33756620688097e-05
-1.5196802232968e-05
-1.70946396793037e-05
-1.47814787550275e-05
-2.52837578891304e-05
-1.31680141276634e-05
-2.02767781602604e-05
-3.10174178718949e-05
-1.91753563102927e-05
-2.01095286482225e-05
-2.95824594824682e-05
2.40930587113635e-06
-2.17188610896198e-05
-7.85259568107744e-06
-4.40656647532073e-06
-5.29560661330741e-06
-1.98943912606347e-05
-3.2700901610296e-05
-1.39620381910249e-05
-1.14397077069636e-05
-2.02675086484169e-05
-2.03418534792408e-05
-1.17400946526515e-05
-2.81189498446579e-05
-2.05665758319809e-05
-1.47291592999138e-05
-1.66351995345035e-05
-1.72019486329586e-05
-2.87861568944697e-05
-2.56349672129545e-05
-9.37974651141916e-06
-2.73256599215007e-05
-3.83589456213564e-06
-3.12600350465717e-05
-2.42329188040631e-05
-3.26333535127301e-05
-5.44709075099518e-05
-1.27026242376039e-05
-1.28721305587983e-05
-3.16135435502545e-05
-5.5159681489192e-06
-2.20047610336233e-05
-2.38168655997761e-05
-2.81571692230716e-05
4.8896738770863e-06
-1.31499195486503e-05
-1.16495265273316e-06
-3.05360009223248e-05
-2.61230207873269e-05
3.12009650261634e-06
-2.44921503931472e-05
-4.99433612666775e-06
-2.05004992395082e-05
-9.12030855245871e-06
-3.77960851095482e-05
-3.67185348526549e-06
-2.10865646392502e-05
-1.92318997053591e-05
-1.68746559390938e-05
-1.95472019284356e-05
-3.3132310229105e-05
-1.06564729432657e-05
-2.51302362958852e-05
-3.97798717649508e-05
-3.43098497754152e-05
-1.33615571497816e-05
-3.2989957501078e-05
-3.28408219350921e-05
-1.91084916501692e-05
-1.15584428636828e-05
1.60772383829337e-06
-1.64142315350396e-05
-1.6878462017005e-05
-3.11994386070695e-05
-2.92188102768131e-05
-2.7707150377279e-05
-1.40222250797809e-06
-2.48399888805121e-05
-5.90341369174335e-05
-1.42429793044088e-05
-2.49108133230596e-05
-3.47827258477971e-05
-1.39037046237986e-05
-7.93869190125061e-06
-9.64580501692145e-06
-7.00050293750375e-06
-3.23915350280491e-05
-1.410802531051e-05
-1.91439811322378e-05
-3.6536040886333e-05
-3.13521216840789e-05
-2.28636414220326e-05
-3.69083817069326e-05
-3.58093683206324e-06
-1.55756600349206e-06
-4.61286372194039e-06
-2.71269122176835e-05
-1.67766205121792e-05
-2.96529067523744e-05
-2.88651052196704e-05
-2.19727950721855e-05
-2.71600769777272e-05
-4.10224199505396e-05
-1.69139519339732e-05
-7.10710333932077e-06
-2.52976383621021e-05
-2.59243640604172e-05
-3.4491241375488e-05
-1.23384433254152e-05
-2.51095148884999e-05
-1.31035213628684e-05
-5.53303283991517e-06
-3.562374935598e-06
-2.69595331404559e-05
-2.77504948045317e-05
-1.89111915444498e-05
-4.85138681341851e-05
-3.09008765385765e-05
8.02129956825503e-07
-1.74770874109851e-05
-1.4002379167455e-05
-3.95249194167591e-05
-2.04681260792908e-06
-2.02673494852092e-06
-3.01352331090547e-05
-3.20210363546578e-05
-1.67319805425728e-05
-2.04214447614584e-05
-3.79836117717203e-05
-6.30033527405308e-07
-1.095273118223e-05
-3.89550457743208e-05
-7.39579121837565e-06
-1.29670412415447e-05
-2.15184428100656e-05
-1.95406180189301e-05
-1.93561060470553e-05
-3.51634072099262e-05
-3.99433961439348e-05
-2.20809640986329e-05
-5.6718467831158e-06
-3.65612968536725e-06
7.73522643553373e-06
-5.02610230508172e-06
-1.77823983513712e-05
-1.13627404375042e-05
-2.16681694660328e-05
-2.14330583574069e-05
-3.03618783088857e-05
-1.28479181981018e-05
-2.31237332178698e-05
-1.19007898056123e-05
-1.86940948893209e-05
-2.14207527078035e-06
-3.29256746631019e-05
-4.28169919146119e-05
-4.7522424487852e-07
5.42530879558958e-06
-4.87146806937252e-05
-3.42544317216339e-05
-4.92185472987948e-05
-2.12698750972295e-05
-5.79523755724862e-06
-2.20461704922421e-05
-2.76607299744651e-05
-1.84396538703806e-05
-5.78186720415801e-06
-3.53994413349756e-05
-1.96453302478453e-05
-2.72939547880271e-05
-1.71308802392538e-05
-1.60059958168589e-05
-2.24892349670252e-05
1.43433395498377e-05
6.26140632228478e-07
-2.42796499574075e-05
-5.80830060794002e-05
-3.36410363193988e-05
-2.50439584034286e-05
-3.82861295755331e-05
-5.76708634538856e-05
-1.82646148911022e-05
-1.17863706896354e-05
4.01921079234923e-06
-3.69988826146602e-05
-2.39191678213437e-05
-3.51291204102516e-05
-3.35201361536306e-05
-1.13950339161141e-05
-3.17042768133101e-05
-1.53324934782411e-05
-1.41233804607763e-05
-2.46000545920271e-05
-1.73491404295168e-05
-1.23696783975522e-05
-7.91766179600427e-06
-2.49743927235254e-05
-2.72854475100602e-05
-2.65355960601684e-06
-1.98899400565203e-05
-4.58822659874496e-05
-3.04957623718113e-05
-2.83998826451318e-05
-2.67970355017616e-05
-3.97541336928468e-05
-2.141116509217e-05
-3.76019838704949e-05
-2.27773220360797e-05
-1.87245850609504e-05
-2.58843935405454e-05
4.88382877774661e-07
-1.51692087856183e-05
-2.19293384201226e-05
-2.00178925424163e-05
-2.25437156482604e-05
-1.117347324322e-05
-1.73698067422178e-05
-1.76883493003753e-05
-1.48386601482717e-05
-2.46471063867754e-07
-3.56623737038779e-05
-2.10449419029578e-05
-2.56901752502336e-05
-3.171985789475e-05
-6.35321269062845e-06
-1.5740951149234e-06
-1.62406169418913e-05
-3.12079257925212e-05
-3.37863648740759e-05
-4.78740291845707e-05
5.31332230865078e-06
-1.79826880913228e-05
-3.15415077732392e-05
-2.6251918315907e-05
-5.03952979403956e-05
-4.52448651833326e-05
-2.08563322305553e-05
-3.64098555509831e-05
-1.49828935378483e-05
-1.43069109464337e-05
-6.74654873257819e-06
-4.63523268032364e-05
-8.19196073035719e-06
-3.93885003306269e-05
-6.65883260661701e-06
-2.14948216668794e-05
-1.00648182374165e-05
-1.37610146903421e-05
-1.79439620866948e-05
-2.16776153151852e-05
1.19265859963487e-05
-1.76966991628323e-05
-3.55243124442757e-05
-3.9019158527575e-07
-2.50449023020264e-05
-8.57079316956243e-06
-1.19581668735857e-05
-3.82786775868927e-05
-2.8612731416214e-05
-4.56729020409671e-06
-2.07627508516419e-05
-2.65474587536129e-05
-2.64643898583479e-05
-3.68619250018814e-05
-5.86099306353984e-06
-3.15561773449315e-05
-3.77352011644716e-05
-1.3826130111076e-05
-3.52904418118459e-05
-2.50023229386282e-05
6.58031575129395e-06
-3.00334615539307e-05
-2.06752160736891e-05
-2.67198994745368e-05
-2.21401742948937e-05
-1.85607888853669e-05
-1.42000435899883e-05
-1.09275683070882e-05
-2.9853664064727e-05
-2.24657002053882e-05
-2.32350105373115e-05
-1.93032705164903e-05
-4.87132124105773e-05
-3.65568224643767e-05
-1.37319243336481e-05
-2.99496937891874e-05
-2.15040755159286e-05
-1.9406204814916e-05
-1.55078904604726e-05
-2.04691876015522e-05
-3.57303935404252e-05
-1.32370564418251e-05
-2.17482867717975e-05
-1.55520337742543e-05
-1.48466608519627e-05
-2.19777646887407e-05
-1.13720824860057e-05
-3.27479839940223e-05
-2.93364872066382e-05
-3.67722402816706e-05
-4.4006269674845e-05
-2.01286162896422e-05
-1.21350048005142e-05
-1.81054962765461e-05
-1.37043800366921e-05
-1.53505705049379e-05
-2.93997398764453e-05
-1.86751393184407e-05
-2.52495014113704e-05
-2.41258882351559e-05
-3.41925920413944e-05
-2.79663719833279e-05
-3.17378977649699e-05
-2.30319436726742e-05
-2.17514499456162e-05
-1.66311027862406e-05
-3.43668297646595e-05
-2.92517786126304e-05
-3.13449809237117e-05
-2.53326840826856e-05
-2.77573407088215e-05
-7.31906793203634e-06
-2.62891942551276e-05
-3.09177984897729e-06
-3.71426549558235e-05
-2.90357715934887e-05
-2.39695415497847e-06
-2.53934559064504e-05
-2.20706927702148e-06
-1.31220285348411e-05
-4.69384800513826e-05
-2.17231751330713e-05
-1.20211163842094e-05
-7.02598714543988e-06
-1.28978537469214e-05
-1.95284558734051e-05
-2.33659268083061e-05
-2.70271944994963e-05
-9.0749593766848e-06
-6.26849346245432e-06
-2.93568215735307e-05
-1.3978030375797e-05
-2.13552423860188e-05
-1.02162867170972e-06
-5.35213666490464e-06
-2.62083269899131e-05
-1.3062919383436e-05
-2.05865003118497e-05
-3.09384476792794e-05
-2.31431689778036e-05
-1.58554864976397e-05
-1.58102431168322e-05
-4.48303268507237e-06
7.09401328392648e-06
-1.61373516858763e-05
-9.08139080388082e-06
-2.21364339780085e-05
-4.04584034413508e-05
-7.50339691085547e-06
-1.02383873882347e-05
-3.12813590898595e-05
-6.76094293358788e-06
-2.62002199603311e-05
-2.11314848524178e-05
-2.15809068270392e-05
-1.34991814764606e-05
-2.28032923661854e-05
-1.20373662012006e-05
-2.85160669882589e-05
-2.1029584864104e-05
-1.86511442440747e-06
-3.29543543751865e-05
-1.55099827688906e-05
-1.84311146674628e-05
-2.68740815591336e-05
-2.07688715150768e-05
-4.1748200122317e-05
-2.51476564028919e-05
-2.57873559043425e-05
-6.36406671594922e-06
-2.418140815194e-05
-2.47058459044841e-05
-3.66324984397408e-05
-1.8741823738402e-05
-3.15668141532232e-05
-1.61265775941702e-05
-4.81358555340232e-05
-7.44311060379337e-06
-1.20210528504526e-05
-4.18412398474191e-05
-2.36109028594514e-05
-2.22952068852125e-05
-2.51995534163304e-05
-1.55539039283797e-05
-9.0661723155283e-06
-3.44340085124325e-05
-3.37393345607473e-05
-2.96213530388956e-05
-3.53660654064312e-05
-3.56624884207618e-05
-9.37595362245228e-06
-1.95624933282387e-05
-1.31059625146828e-05
6.25009893396723e-06
-4.11699750280107e-05
-1.19518435379948e-05
-3.38409721733911e-05
-9.24539459173622e-06
-1.15427506087818e-05
-2.70747987996695e-05
4.12461783044254e-06
-2.09350088328453e-05
-2.23712902015109e-05
-3.63817288662268e-05
-9.90697424378072e-06
-2.68858249374871e-06
-2.90116206821038e-05
-1.10763611479471e-05
-1.949187704254e-05
-1.99314036770342e-05
-3.22583358817773e-05
-6.31033917501051e-06
-4.31818523261403e-05
-2.71787071503442e-05
-1.05621893343038e-05
-2.50758743133921e-05
-1.66847039106068e-05
-2.47424780471454e-05
-4.3652270257268e-05
-1.4607987951166e-05
-1.26100290606381e-05
-1.67391818088095e-05
-8.24993414287412e-06
-1.7726592039425e-05
-3.69021898335177e-05
-2.42183449293868e-05
-2.94914804351521e-05
-9.5848969262015e-06
-2.55914014208638e-05
-2.73365129748953e-06
-2.36187500572694e-05
-2.14003633016138e-05
-2.58707974693008e-05
-3.07260064845962e-05
-1.55677584131944e-05
-1.03343580638532e-05
-1.80956956394583e-05
-4.64872284598635e-05
-3.19649334402336e-05
-4.38004612828112e-06
-6.47917697017179e-06
-1.66153579438446e-05
-1.96087286403403e-05
2.15867325448709e-07
-3.15558396106152e-06
-1.3998840703634e-05
-2.48604238349445e-05
-2.11185066548753e-05
-1.92222022740779e-05
-1.00459349954183e-05
-6.71630420390192e-06
-1.40715262543341e-05
-1.64102141804672e-05
-2.87336092895344e-05
-2.9377834648363e-05
-3.39256709941661e-06
-2.99808720099175e-05
-2.79313116821123e-05
-2.43113917066144e-05
-1.11648449828542e-05
-1.58671145879142e-05
-8.29956920734663e-06
-1.84806772217617e-05
-7.73369614364986e-06
-3.13209030534784e-05
-2.12435601189718e-05
-3.06375671135515e-05
-1.42456238802794e-05
-2.89289589143092e-05
-2.95275809925144e-05
-2.22085004508934e-06
-5.11631031816168e-06
-1.75189065264196e-05
-3.36748178851807e-06
-2.51677422923887e-05
-1.53051558483141e-05
-1.63274671227692e-05
-2.61376067425142e-05
-2.482031187037e-05
-3.76700936920434e-05
-2.22312066056303e-05
-1.56513908310875e-05
-1.88115478423774e-05
-1.26945558088155e-05
-3.60962086554247e-05
-3.85522975174471e-05
-1.26599487006472e-05
-1.00578472999091e-05
-1.01726898458053e-05
-3.14335722539813e-05
8.64686103930513e-07
-2.85748948947815e-05
-1.73595554181801e-05
-2.08645013457104e-05
-3.39099835733623e-05
-1.49210249484185e-05
-2.00553695376967e-05
-2.27546359950609e-05
-1.72817710023892e-05
-3.30723702042011e-05
-2.67413795861174e-05
-1.87237244041755e-05
-2.1181265341085e-05
-1.6838543623084e-05
-2.11084380950152e-05
-2.86157061912542e-05
-1.85342921503481e-05
-1.28794904917718e-05
-2.83410723576024e-05
-7.41928734023002e-06
-3.45028652986032e-06
-1.41400184835027e-06
-1.51700225181062e-05
-7.33103698499596e-06
-2.31496464759829e-05
-7.35253601469238e-06
-1.86694883499854e-05
-9.37769340406384e-06
7.16805828759459e-06
-3.36190599441455e-05
-1.81051835794294e-05
-1.58194052866016e-06
-1.46931904239139e-05
-2.43155684554102e-05
-2.71354487763193e-05
-2.28559243576916e-05
-1.16008694770348e-05
-2.78040999633327e-05
2.10378578115504e-05
-1.18969009890061e-05
-2.30715126865711e-05
-1.20547061423577e-05
-1.79175917597466e-05
-7.69035086004514e-06
-2.73586564432981e-05
-3.88300740830293e-05
-3.78864583379726e-05
-2.80820308684464e-05
-3.52319056788192e-05
1.62390526719203e-06
-4.47142883619848e-05
-2.42785293774499e-05
-1.78671448754531e-05
-1.7863102585041e-05
-1.39751787584227e-05
-1.59664018685007e-05
-1.0873538155372e-05
-2.90225657700425e-05
-3.67863671787216e-05
-3.139565556478e-05
-5.0394106691308e-06
-9.64630305905968e-06
-2.72078799681446e-05
-1.80745062270441e-05
-2.38177706458507e-05
-2.87231847415242e-05
-2.83715789778496e-05
-1.84318495559408e-05
-8.6632152666537e-06
-7.78478637128425e-06
-3.85131791849929e-05
-1.7727163222587e-05
-2.66726264582697e-05
