# Supplementary material for: Research on computational propagation and identification of mine microseismic signals based on deep learning
Source: PLoS One. 2025 Oct 22;20(10):e0334641. doi: 10.1371/journal.pone.0334641 (PMC12543183; doi:10.1371/journal.pone.0334641)
Supplement: S3 Data — (ZIP) [file pone.0334641.s003.zip › 000100500002829.xlsx_0.txt_24.txt.txt]

-2.47470404372225e-05
-5.70125534532051e-06
-3.06704874428513e-05
-2.61112727971392e-05
-1.17825493360332e-05
-3.11365250330798e-05
-3.27359868981741e-05
-1.71324375301032e-05
-3.63151562759219e-05
-1.60043006939174e-05
-1.65467171625172e-05
-4.62492298874077e-05
-1.8213623270927e-05
-5.18362584740579e-06
-3.82158613316077e-05
-3.37982119048677e-05
-2.87649189452072e-05
-3.44713283678987e-05
1.5872271859553e-05
-8.1623051100623e-06
-5.04826948305446e-05
-1.69760504739224e-05
-7.71071342185942e-06
-3.11986204784303e-05
-1.59399464156147e-05
-3.39510487534047e-06
-1.24912644148516e-05
-3.43124958389295e-06
-6.0691224331821e-06
-3.12562399485904e-05
-1.64528151760388e-05
-9.38734643279337e-06
-1.29557468184649e-05
-2.19209667303234e-05
-1.6916693384197e-05
-4.34160044437051e-05
-2.18477052887424e-05
-1.83139180859063e-05
-4.81630518995325e-05
-2.24998136877948e-05
-4.21562197256785e-05
-1.93480927399245e-06
-2.60665193978074e-05
-1.97814422373965e-05
-1.81463063461076e-05
1.66155266594912e-06
-7.37304935042896e-06
-1.62713173837796e-05
-2.31451461542406e-05
-3.91000316354461e-05
-3.58621428621743e-05
-1.62931373196852e-05
1.63690373711768e-06
-2.17063339383307e-05
-3.70336681997265e-05
-1.44277753776976e-05
-5.54247977699199e-06
-3.30728358422936e-05
-4.1731145065551e-05
-1.01606057447611e-05
-2.51529360248681e-05
-1.55380754959172e-05
-2.03599959461158e-05
-1.43546198997214e-05
4.22627637874264e-06
-2.65066086642996e-05
6.80547142479145e-06
-1.33581362223778e-05
-1.4329976566069e-05
-2.0840078185932e-05
-1.66978616694719e-05
-5.81512329535701e-06
-3.39000089633139e-05
-2.89391640542861e-05
-2.99093907983601e-05
-2.85929087722771e-05
-3.96774927757449e-05
-9.77967153322341e-06
-9.04049044291445e-06
-7.0241488929747e-06
-1.68336513432593e-05
-1.0702976977066e-05
-1.4140557781196e-05
-4.16002256333022e-05
-4.54319498369229e-05
-2.79306093065161e-05
-4.44267544583856e-05
-3.42850067637422e-05
-2.79664611940526e-05
-3.38907669561606e-06
-3.50731314359162e-05
-1.92039266670185e-05
-4.13536555259147e-05
-3.48260132939403e-05
-2.80973472879779e-05
-4.41719558513563e-05
-2.35078574649673e-05
-3.5226228131585e-05
-1.89023189427905e-05
-2.52499520679082e-05
-2.81946242342076e-05
-4.82593735354301e-06
-1.57273172277534e-05
-1.26516719140449e-05
-2.10026526473657e-05
-1.05403733341409e-05
-9.83332414984744e-06
-1.72221728840835e-05
-4.14095138896404e-05
-1.9043527164689e-05
-1.20963294172211e-05
-2.92597551295544e-05
-1.46098041510937e-05
-1.8077902019024e-05
-1.27077089524183e-05
-2.18432969270479e-05
-1.78296904675448e-05
-2.83172133221774e-05
-3.37019623778759e-06
-1.23904080386213e-05
-3.06207898469526e-05
-1.55124784012317e-05
-3.74499626442236e-05
-4.09628686136408e-05
-2.2306538219646e-05
-1.11069016992737e-05
-5.32991247540324e-06
-1.12455551833189e-06
-4.07167723913329e-05
-1.98856343822878e-05
-1.8782232190818e-05
-5.45971011606748e-05
-1.78506861389678e-05
-1.67833466391056e-05
-3.72856700138435e-05
-6.61333815764321e-06
-2.61547578776748e-05
-1.27431588688958e-05
-2.30804120471221e-05
-5.16513145518581e-05
-3.0332120690976e-05
-6.03050405823428e-06
-2.80012096123447e-05
-1.79904208435667e-05
-2.01288059237643e-05
-2.79805602197229e-05
-1.86707251622129e-05
-3.90695184795963e-05
-1.96867665541335e-05
-1.94273285481788e-05
-2.28140307272796e-05
-1.08148670626307e-05
-1.9258900608905e-05
-2.14316044059722e-05
-1.60655127218903e-05
-1.51664364935424e-05
-6.19382593401521e-06
-1.51398041197809e-05
-4.10922456726492e-05
-2.2417474956327e-05
-1.6488784817546e-05
-7.85381498833484e-06
-1.6647143583964e-05
-3.79468038453459e-05
-3.8784476905389e-05
-4.13208642679846e-05
-1.76828697477592e-05
-1.03698375299331e-05
-2.81968578205171e-05
-1.13888478219606e-05
-2.04543558979821e-05
-2.78809645282818e-05
3.59394213140747e-06
-2.48576213900238e-05
-2.60173340708683e-05
-8.50040784859945e-06
3.24652341360015e-06
-1.01406406445085e-05
-2.86519953807395e-05
-2.37272569715283e-05
-5.27917845412516e-06
-1.18252785090923e-05
-3.27321118940099e-05
-5.25974898660998e-05
-3.14421811663955e-05
-3.44152763738247e-05
-1.10329102972772e-05
-2.17656161924528e-05
-2.90712844158955e-05
2.67290878565695e-06
-4.03051582602458e-05
-2.06452639812047e-05
-3.51429708412586e-06
-2.41090566735424e-05
-2.08016794083382e-05
-9.37953564345574e-06
-1.50505434383927e-05
-3.47562758089976e-05
-1.7255230112149e-05
-2.83727982999682e-05
-1.48386812186022e-05
-1.78635910112318e-05
-2.20204346843002e-05
-5.1066472521448e-05
-3.53834090047837e-05
-3.45937465873235e-05
-1.44340357184992e-05
-1.64627772575107e-05
-3.82172119510237e-05
-4.01476333385143e-05
-3.31402313980719e-05
-2.90771986588627e-05
-2.58342061142306e-05
-1.88960535612618e-05
-3.88887436224003e-05
-1.43758086189078e-05
-8.20071563332978e-06
-4.40888901826207e-05
-1.43635528893045e-05
-1.75147452447942e-05
-4.5606289312627e-06
-3.04373454344304e-05
-5.08925845774465e-05
-3.88837135221413e-05
-2.41233205938994e-05
-2.32450773862636e-05
-2.2058037588313e-05
-4.46981642211963e-05
-4.6199822883393e-05
-2.44454606321056e-05
-2.06344632114824e-05
-1.77285204398868e-05
-1.34950968635187e-05
-1.24048088690345e-05
-2.42037551585105e-05
-2.36572251418532e-05
-3.11173569262725e-05
-2.12334795379548e-05
-2.43557445481884e-05
-3.79939201354698e-05
-2.25978667977386e-05
5.64097668895712e-06
-4.96607061545206e-06
-3.70484836425233e-05
-1.76462257895986e-05
-2.84122455130564e-05
-1.35344239815452e-05
-2.73779428731763e-06
-2.61200562826578e-05
-1.59097794591112e-05
-2.99636068724019e-05
-5.30788993205338e-06
-7.08607246543706e-06
-3.22559926574504e-05
-1.24769308061928e-05
-2.84840892851444e-05
-1.42818873871389e-05
-1.36687950090496e-05
-9.15467459176562e-06
-3.47901973034194e-05
-4.9567634077633e-06
-2.51056711359697e-06
-3.1470216340558e-05
-7.29480989903639e-06
-3.97838774035444e-05
-8.60133385092026e-06
-1.56498510933452e-05
-2.09749411280585e-05
-4.27672514684811e-06
-1.98011992512528e-05
-1.39032778769673e-05
-3.20531717095399e-05
-2.26364863060993e-05
-1.43138680469428e-05
-2.48474115931802e-05
-1.26203233566867e-05
-5.47872223978332e-06
-3.30850514489959e-05
-1.77629518862941e-05
-1.81825285852658e-05
-3.8179189828013e-06
-3.25950234665898e-05
-3.2220985859309e-05
-4.94659404520606e-05
-2.22536502139591e-05
-2.11994123268993e-05
-1.91427305652213e-05
-3.85654567363706e-05
-3.4413113019256e-05
-7.4290386453137e-06
-1.2925583455116e-05
-1.59638814360731e-05
-1.17633177935641e-05
-1.91084133167707e-05
-2.21351598099183e-05
-3.13004063584674e-05
-2.84781425794393e-06
-2.37133651818371e-05
-2.22022161588998e-05
-1.41373098093647e-05
-1.24384507314747e-05
-3.71409824546346e-05
-5.73492968266044e-07
-2.53067357205434e-05
-1.20464974537055e-05
-1.01256934193052e-05
-2.99254019124748e-05
-1.50574816762128e-05
-1.45688114952191e-05
-6.15013980572996e-06
-2.64864770735482e-05
-2.07323695785483e-05
-2.95620734134615e-05
-2.65201124900483e-05
-1.90455230364204e-05
-2.98008656741094e-05
-1.65665265077308e-05
-6.62062188311293e-06
-3.08932375925407e-05
-1.31052714189179e-05
-1.51596078225786e-05
-2.50360761656209e-05
-1.48253676094768e-05
-2.80048303909693e-05
-2.06489087662003e-05
-6.34183611278116e-06
-1.58129866434137e-05
7.75244963671138e-06
-2.15376568277996e-05
-2.67503336287181e-05
-2.45903683048741e-05
-3.31832600984933e-05
6.90529066422631e-06
-2.94505441191271e-05
-2.45306437121029e-05
-2.63935808302015e-05
-6.65431871804782e-06
-1.13483677959234e-05
-1.85112719782749e-05
-1.25511488716444e-05
-1.22364990505969e-05
4.2795794043318e-06
-2.96205736916578e-05
-4.00181848508938e-06
-2.24053614102805e-05
-3.11994506981101e-05
-1.65862676788749e-05
-1.46779013813805e-05
-1.53860217281666e-05
3.48615427664829e-06
-8.73438410407701e-06
-4.91853668696076e-06
-2.2451108612985e-05
-3.50552095341285e-05
-3.04601219484544e-05
-2.03630049606797e-05
-2.62149630799274e-05
-1.85108590358639e-05
-2.934288258656e-05
-8.41147781733087e-08
-4.2365726997779e-05
-3.69952981807405e-05
-1.7071358901458e-05
-1.77074136533043e-05
-2.31195532969231e-05
-1.2996297285294e-05
-1.5741025203894e-05
-1.69581721171487e-05
-4.25958388179562e-05
-3.5857577019273e-05
-2.70418688101858e-05
-2.64168120210902e-05
-2.86922120459548e-05
-2.49467937502707e-05
-4.3955328080393e-05
-1.79618271418289e-05
-3.51487178708581e-05
-3.07798799886745e-05
-1.66278656958256e-05
1.41639866550874e-05
-1.99097187854149e-05
-1.08832623645469e-05
-3.36373612823442e-05
-1.86334782801112e-05
-7.50821485841483e-06
-1.2109472667863e-05
-1.22525367584394e-05
-4.19994768368711e-05
-1.08816109610982e-05
-2.09438788197861e-05
-1.94296857243193e-05
-1.51591284550227e-05
-2.78616975342346e-05
-2.90576913154205e-05
-3.10207864733869e-05
-5.5763694924307e-06
-5.64993795500628e-06
-4.03523577003308e-05
-2.04439712266681e-05
-2.98325575479993e-05
-2.85647986144585e-05
-1.18487854584241e-05
-3.05052784486829e-05
-2.00314258574183e-05
-8.07472170464632e-06
-2.92090479866924e-05
-1.48883006955263e-05
-2.06178966511554e-05
1.18679286652164e-05
-9.77568682393398e-06
-3.41955828073169e-05
-1.46457726118132e-05
-1.43083043931989e-06
-1.63198399476789e-05
-2.76685708680572e-05
-3.93294354543012e-05
-2.709310958536e-05
-5.60662567998404e-05
-2.13886437227126e-05
-2.73245750442341e-05
-1.87797067427519e-05
-3.55776613296567e-05
-3.0052056115734e-05
-2.7673832018122e-05
7.69537714046631e-06
-3.60163415917262e-05
-2.58907917679448e-05
-2.86707462429885e-05
-4.54558348555407e-05
8.31551048131951e-06
-2.0743835175723e-05
-1.78220099024786e-05
-1.31685142913558e-05
-1.20509314469804e-05
-1.18842002696097e-05
-2.40149170005006e-05
-1.71665204675778e-05
-2.35272298918821e-05
-3.95246027430218e-05
-1.9591316973755e-05
-8.99710657598687e-06
-2.90756229216594e-05
-2.9010020327104e-05
-8.11295345770569e-06
-1.73546207529554e-05
-4.13872470915482e-05
-1.59172010219021e-05
-8.93553540791266e-06
-1.65151010548739e-05
-1.1665656261962e-05
-3.55511983761698e-05
-3.27103368300835e-05
-3.88056315379184e-05
-8.94976946869332e-06
-1.65433505701973e-05
-7.8253139230775e-06
-2.44235754285607e-05
-1.96348780657582e-05
-3.5183846979455e-05
-4.02374350745657e-06
6.81307685874608e-07
-1.78660801701396e-05
-3.89141498090765e-06
-2.57587644518191e-05
-2.83019906375207e-05
-2.53186640227275e-05
-2.57520673974574e-05
-2.32163829832701e-05
-1.18905185608648e-05
-3.22322469642105e-05
-5.87591407344877e-06
-5.78010625395936e-06
-3.10418418384031e-05
-2.93846011070835e-05
-8.00637231397463e-06
-1.01522415693775e-05
-2.60903274008333e-05
-9.11627197507822e-06
-2.50365802025382e-05
1.29368611447326e-05
-2.78107202975966e-05
-1.85590231788733e-05
-3.84677997275507e-06
-2.6732024761855e-05
-6.71627770037853e-06
-2.78550592164001e-05
-2.62604722221277e-05
-1.95594061208982e-05
-2.16852704535515e-05
-1.93322122536709e-05
-3.7194279117893e-05
-2.43343410526632e-05
-4.85782264427617e-06
-2.03119744244586e-05
-6.15202919635041e-06
-2.25713399597883e-05
-1.49299849153104e-05
3.93622556843251e-06
-1.79557906737622e-05
-1.81808349630082e-05
-2.62280214066657e-05
-8.82434242919464e-06
-1.94041517227737e-05
4.14274075756737e-06
-3.37063508093038e-05
-2.65483971324525e-05
-5.26593561299877e-06
-2.00535507540876e-05
-3.62676881690815e-05
-1.53127563502047e-05
-2.75017866620509e-05
-1.02505310195862e-05
-1.73567992946042e-05
3.92047743861804e-06
-3.0910837289732e-05
-1.92539810925448e-05
-3.15325953348491e-05
-3.47999573634186e-05
-3.23899654017483e-05
-1.68925405709255e-05
5.12259179139969e-06
-2.60928205551108e-05
-2.66879423489794e-05
-1.90207927876647e-05
-1.42010948170995e-05
-1.8952353249826e-05
-3.01698549830309e-05
-1.57025390908368e-05
-3.44808377783821e-05
-6.15509572258296e-06
-1.90022153111422e-05
-2.98565572422177e-05
-3.47339380981455e-05
-2.70693455735102e-05
6.50380537441769e-06
-3.53018559649961e-05
-2.62788451305749e-05
-2.1946943753088e-05
-2.09982447399726e-05
-2.42239724685668e-05
-2.03922331926758e-05
3.855280968068e-06
-1.62892124045638e-05
-1.97882158251156e-05
-3.39546493805617e-05
-1.99428373197885e-05
-1.16319184772327e-05
-3.58302100606256e-05
-1.46119388180647e-05
-1.95657436873099e-05
-1.24553209557103e-05
-3.56465694690756e-05
-2.93131650214521e-05
-2.51668431754904e-05
-2.9276821046666e-05
-4.44760558381166e-05
-3.40116643064191e-05
-4.33988750828526e-05
-2.98215272137919e-05
-2.03196468085374e-05
-9.12867977084352e-06
-3.04266980368895e-05
-2.56277415412393e-05
-2.66055432316356e-05
-2.16341901819554e-05
-2.81225145240521e-05
-7.78568585897536e-06
-3.0300176659047e-05
-1.62859517931267e-05
-3.26626373271968e-05
3.13463211857862e-06
-2.23238584891972e-05
-2.20916543337158e-05
-2.92135587579161e-05
-2.19198905272854e-05
-1.91800508911677e-05
-2.57580114447119e-05
5.38523275635715e-07
2.61620770071616e-06
-2.52875954472485e-05
-9.4010176978983e-06
-2.34268359566751e-05
-1.96227205713569e-05
-1.92617083979554e-05
-2.82378883048651e-05
-1.53122022586724e-05
-4.44481390632618e-05
-3.90346540252483e-06
-2.44866589304828e-05
-1.36331709543251e-05
-1.89491959224898e-05
-3.05858920777177e-05
-2.29750183814599e-05
-1.88112069362724e-05
-1.74989116283056e-05
-2.39160609078869e-05
3.49320143993682e-06
-7.2170880697627e-06
-3.03188229414747e-05
-1.21654634989022e-05
-2.66542261327971e-05
-1.84186811810112e-05
-9.95293243691715e-06
-2.7890350927675e-05
-1.23530753751418e-05
-2.52404311291699e-05
-3.6997044142091e-05
-1.40453379053603e-05
-4.17962743254261e-05
-3.48956589657458e-05
-2.39050778948652e-05
-2.74729563909698e-05
-6.49923863865027e-06
-5.72613614237855e-06
-2.6788298636024e-05
-4.65276666537225e-05
-4.1272547217191e-06
-1.01702628604544e-05
-1.41678983048569e-05
-6.44238599420751e-06
-2.30549084832908e-05
-3.38728845240841e-05
-2.35459311197643e-05
-2.17200058695229e-05
-1.66358695184823e-05
-1.45785220395699e-05
-2.41399814234824e-05
-4.79884475074337e-06
-1.82520019068051e-05
-1.11748279506374e-05
-1.745192682563e-05
-3.34458145681103e-05
-1.18710988017304e-05
-3.55148045302218e-05
-1.69630670505864e-05
-6.39633209878128e-06
-2.65766531166911e-05
-1.00524281573817e-05
-8.72053726978752e-06
-2.06826319480361e-05
-2.15651147166187e-06
-1.27789607408034e-05
-1.93029188926475e-05
-1.23318168467687e-05
-2.11101483370539e-05
-2.96137245599731e-05
-6.15882381657647e-06
-2.72147158414043e-05
-2.37538069561827e-05
-2.85771089021659e-05
-2.3357296273573e-05
-2.14584669053334e-05
-1.88208285038432e-05
-3.94028527027582e-05
-1.51397720406524e-05
-2.87365833497438e-05
-2.50061099663963e-05
-8.22626039754066e-06
2.33743517387767e-06
-3.18704022567374e-05
-1.36240854032117e-05
-2.29944044717679e-05
-2.38032894084208e-05
-2.34000281962337e-05
-1.62810064001591e-05
-8.16681342882564e-06
-1.92371636544026e-05
-7.30409771248402e-06
-2.23223912486814e-05
-2.21107194513445e-05
-1.59854935630039e-05
2.42087074830309e-06
-3.81315083186156e-05
-2.44118409327487e-05
-4.07943118566056e-05
-7.96303840634496e-06
-2.17326335991823e-05
-3.25579409242663e-05
4.08833885918522e-06
-1.60809132846915e-05
-3.07827297157198e-05
-2.81041602970193e-05
-2.53034591182822e-05
-2.5491325314858e-05
-1.85796967359724e-05
-4.93824145713799e-06
-2.69857741819534e-05
-1.30274977156987e-05
-2.42147380628693e-05
-3.55614203932269e-05
-7.20030226260267e-06
-1.05827030426345e-05
-4.2856554883813e-05
4.90366331491181e-06
-2.53367154991852e-05
-3.06033342873031e-05
-1.81382331715624e-05
-2.66824641947617e-05
-3.03565416500935e-05
-1.61308053475937e-05
-2.38032453693476e-05
-1.04805265244776e-05
-1.51899203128071e-05
-2.50399097301098e-05
-3.09113337878396e-05
-3.93598480191996e-05
-2.27193512814745e-05
-1.92082737431008e-05
8.92825757846525e-07
-1.99692141374532e-05
-2.56732633547901e-05
-2.68087201914257e-05
-1.37031865163827e-05
-1.30295934363169e-05
-1.61907212827316e-05
-1.28141406643827e-05
-4.64835347449726e-05
-2.60897656677199e-05
-2.59061106439248e-05
-1.75112665223925e-05
-4.20341902762814e-05
-2.93043328765431e-06
-1.42899455762331e-05
-8.88874635838178e-06
-3.01155282456217e-05
-1.60045741641828e-05
-1.9045197080358e-05
-2.50018384653751e-05
-6.8182644202301e-06
-2.10487688081301e-05
-2.94961557409449e-05
-2.63743757951143e-05
-1.02940143919623e-05
-2.95981742694851e-05
-4.23289453450631e-05
-1.89876934740033e-05
-3.72933053618118e-05
-2.65276855915347e-05
-1.6737746432344e-05
-3.10984736262676e-05
-4.7758271390738e-05
-8.11380835786272e-06
-1.01039657736359e-05
-1.14773187790612e-05
-1.48439315673066e-05
-1.0957739387707e-07
-1.5930024768232e-05
-1.61141482938763e-05
-2.74942979233706e-05
-1.7962615469029e-05
-2.14511774559769e-05
-2.05822559387576e-05
-3.39659964546942e-05
-9.85113388355279e-06
-1.48139396197304e-05
-3.24734586422721e-05
-8.50577235491195e-06
-9.54364672299308e-06
-2.93015107551581e-05
-8.24885788014977e-06
-3.04982630731246e-05
-2.60367275288359e-05
-1.53253287628223e-05
-1.6923236181881e-05
-2.69785553436683e-05
-1.3225996187484e-05
-2.20839659639112e-05
-1.58694513538168e-05
-1.06916673521828e-05
-2.81713111949524e-05
-2.54722705950241e-05
-1.70580533336055e-05
-3.15211290957839e-05
-1.51627233717905e-05
-2.83141308564694e-05
-1.54713709294487e-05
-4.89091656473514e-06
-1.94784454085584e-05
-3.47648577346379e-05
-3.21046809831041e-05
-2.09929100563827e-05
-2.61816793473594e-05
-1.35658634760561e-05
-2.26070821076799e-05
-1.24647648509516e-05
-3.61341078575822e-05
-2.80192910818561e-05
-1.83926518019186e-05
-2.45401545930167e-05
-2.51020261517551e-05
-2.11913380660238e-05
-2.19468572451536e-05
-2.56867933920361e-05
-2.72056911277111e-06
-1.20338532647957e-05
-2.25342622169016e-05
-2.4578368049053e-05
-1.87197241226466e-05
-6.37589667422912e-06
-1.87681578996432e-05
-2.30519503604645e-05
-5.50675736434243e-06
-3.26693007092338e-05
-3.27405713159717e-05
-2.72473605273969e-05
-4.05265343790107e-05
-4.40328093662262e-05
-2.17070560143822e-05
-2.58129913163536e-05
-2.49855442767581e-05
-1.248120600591e-05
-4.46597217893154e-05
-1.57068101829973e-05
-3.27310043699311e-05
-3.5630899536926e-05
-9.16754719518926e-06
-2.64774470785551e-05
-2.19875697070271e-05
-2.01355698936189e-05
-1.54393658526372e-05
-2.8048680447003e-05
-3.05448271066253e-05
-8.40960745341902e-06
-2.12346570373049e-05
-1.41355244790918e-05
-1.95111509631745e-05
-2.04056113614114e-05
-4.66840202705093e-05
-3.3407298772604e-05
-2.08063889616268e-05
-2.19353589791884e-05
-9.38299405892219e-06
-2.91926673851699e-05
-2.11844807315296e-05
-4.97587381328803e-05
-2.13325153176138e-05
-2.21241333479048e-05
-2.55863417097125e-05
-7.21269852409923e-06
-2.74340623417125e-05
-3.07721596507249e-05
-2.03944334876479e-05
-3.06748682498665e-05
-1.82976844737086e-05
-3.06243046704731e-05
-1.82368284970665e-05
-1.72386426790146e-05
-1.01527629906385e-05
-1.88704478137008e-05
5.9157189627792e-06
-3.79828077179262e-05
-2.08548737919575e-05
-3.87008711226786e-05
-3.28043115127216e-05
-1.59516784933463e-05
-1.71135740276371e-05
-1.54351433856286e-06
-2.44687741928595e-06
-1.60490852278781e-05
-2.69765046805707e-05
-2.53830442752487e-05
-2.35512467148298e-05
-2.97118881197358e-05
-1.53970624587644e-05
-2.30110523673429e-05
-2.13182767615383e-07
3.45208413763482e-07
-8.50134353324536e-06
-6.01023706381085e-06
-3.75579952626061e-05
-8.35220483413147e-06
-1.28837198942339e-05
-2.57471495782843e-05
-3.60538407829923e-05
-7.88302246832921e-06
-7.60578577625893e-06
-1.52032417640974e-05
-1.83339050917395e-05
-1.21266318620116e-05
-1.06422680923828e-05
-3.28053792363114e-05
-3.57370578255247e-05
-2.27760410656682e-05
-3.20595183927945e-05
-3.05196320665113e-05
-2.96427910240575e-05
-9.05823992014365e-06
5.87281977187185e-07
-4.1203334383171e-05
-1.86912142273816e-05
-2.21934395956047e-05
-2.24382197034246e-05
-3.33819884027925e-05
-1.57858020663385e-05
-1.29842855180225e-05
-4.53916455368089e-05
-3.14820598963079e-05
-1.76477298925511e-05
-1.25921975273195e-05
-3.25936266504286e-05
-1.52529449897995e-05
-2.17282378865705e-05
-2.28135285272408e-05
-2.19788097746117e-05
-2.3213828888681e-05
-9.57238628260296e-06
-3.89914540336904e-05
-1.47094363147632e-05
-2.00744310707102e-05
-1.19669900518825e-05
-2.3140973473383e-05
-2.79288760242269e-05
9.25693861312334e-06
-6.97542640997937e-06
-1.8551971258793e-05
-4.75320944274609e-05
-3.32754002679542e-05
-1.09363646677326e-05
-2.84769269202901e-06
-8.9714656612645e-07
-2.4574985717268e-05
-1.60696743983962e-05
-1.61127997559845e-05
-1.40844236157439e-05
-3.80645719787529e-06
-6.50496264346952e-06
-3.86244893646478e-08
-3.47278334634862e-05
-3.57295498961137e-05
-2.25665478627617e-05
2.62731301579414e-06
-1.81975400334e-05
-7.35763287453354e-06
-1.97533758964271e-05
-1.22589011044589e-05
-1.32056666329518e-05
-1.33695294848256e-05
-1.65222875649451e-05
-1.43905661875169e-05
-4.15664450856207e-05
-7.50250409511701e-06
-2.69711766279726e-05
-1.43436274692487e-05
-1.39128826614629e-05
-2.998521327924e-05
-2.78062632093812e-05
-9.42140820665679e-06
-3.42290588957526e-05
-1.45996208204585e-05
-2.44329375002062e-05
-1.06258751041812e-05
2.74418197336475e-06
-2.60912535809856e-05
-2.81049743217396e-06
-5.18146560963255e-05
-6.4978270955474e-06
-3.08449813928516e-05
-1.52500873070561e-05
-1.6052486121154e-05
-1.06618295034521e-05
-1.86952339046326e-05
-3.14962814277503e-05
-2.26668352127679e-05
-5.16913883986857e-05
-1.89397009495362e-05
-1.06351641323096e-05
-1.8306372470251e-05
-2.87326763151741e-05
-4.70603397576965e-05
-2.06763114137523e-05
-4.51287220843459e-07
-2.46966415836497e-06
-1.66057934725038e-05
-1.45846399557154e-05
-2.45425082731511e-05
-3.60195893807508e-05
-3.38665125669618e-06
-8.83662623576977e-06
-3.95944250606001e-05
-1.28327769624817e-05
-4.41923009173381e-05
-2.10876776413442e-05
-2.46969773823137e-05
-1.58834101958104e-05
-3.347741466196e-05
-1.25245009319469e-05
-1.79794111792507e-05
-2.69805365701763e-05
-2.05966146281567e-05
-5.46268808182412e-06
-1.0183586688363e-05
-1.93135870164047e-05
-8.01941571350012e-06
-9.34517371184405e-06
-3.92916784062489e-05
-2.32903964067968e-05
-2.61728750099009e-05
-3.3157372604682e-05
-3.14881974072337e-05
-2.60352662781783e-05
-1.39461471370849e-05
-3.33084733096841e-05
-4.17035262324215e-05
-2.66295611780287e-05
-1.87568540157239e-05
-2.84667914638975e-05
-3.34322965493447e-05
-3.37733710478049e-05
-2.94133203800612e-05
-2.65019757658528e-05
-3.08256927339433e-05
-9.37762578609429e-06
-1.14478976092607e-05
-3.14881769908262e-05
-6.92610693571099e-06
-9.72628954023162e-06
-2.60694019301602e-05
-1.41695032692142e-05
-1.70305401429546e-05
-2.52903708436713e-05
9.29875913008467e-06
-3.63378085647994e-05
9.64340799002824e-06
-2.20070589287522e-05
5.69475619676448e-06
-2.33269702805422e-05
-7.95804430406245e-06
-9.59103542588067e-06
-3.40112138091709e-05
-2.54808399959107e-05
-1.51691028284706e-05
-3.10467870085551e-05
-1.50160354924908e-05
-3.3149645528371e-05
1.08584556508221e-05
-3.88361208464636e-05
-3.02460641382461e-05
-2.72058724080881e-05
-2.96009352925371e-06
-2.55859155571302e-05
-4.09550538357118e-05
-1.17325912048692e-05
-2.64615338749777e-05
-4.99783258917616e-05
-3.06689396294321e-05
-4.74039911251462e-06
1.7474789878915e-06
-8.40842356645303e-06
-7.99101672260487e-06
-5.76257167967845e-06
-8.63889812500182e-06
-3.65735695749308e-05
-2.33520750843878e-05
-9.13748905155013e-06
-3.26550458450342e-05
-1.91905719182635e-05
-1.99748858195017e-05
-5.84586776087495e-06
-1.02220246569942e-05
-1.58783511300614e-06
-2.99011136607138e-05
-2.74482381866207e-05
-4.41167556476444e-05
-2.37935516868282e-05
4.39058552193178e-07
-3.10273926274521e-05
-2.30280542978253e-05
-1.50646375712933e-05
-3.03705520006921e-05
-3.63458439426865e-05
-2.21056032331582e-05
2.5000087199041e-07
-4.19468666789572e-05
-3.18690350862908e-05
-1.41313114506654e-05
-1.42004852764593e-05
-7.94494389719747e-06
-3.82689387786979e-05
-2.70685974205516e-05
-1.07037524184568e-05
-2.32736716197343e-05
-2.27024198852526e-05
-2.13841794761681e-05
-2.70911921586261e-05
-2.19299533425565e-05
-9.22103604562033e-06
-9.48242193486409e-06
-1.86768026643999e-05
-1.40355379373883e-05
-2.26212691432383e-05
-2.18753826739689e-05
-3.67751081555259e-05
-3.07296162822566e-05
-2.87932021481443e-05
-3.13996690739218e-05
-2.11897640939782e-05
-3.26167959697624e-05
-9.89235386844763e-06
-9.20680498176664e-06
-2.38442546147455e-05
-2.6516892515293e-06
-3.78633861354474e-05
-4.30227606588238e-05
-2.29478909556204e-05
-2.29765239832645e-05
-1.06183308657659e-05
-2.07512999484637e-05
-2.56818498884273e-05
-3.28767558458642e-05
-2.42457955606185e-05
-2.05690558958304e-05
-3.17987259891776e-05
-1.00755439885648e-05
-1.08116628557002e-05
-9.36633749560136e-06
-2.72344768294605e-05
-3.20220168340504e-05
-3.9596513179236e-06
-9.61388303043721e-06
-1.25040175435512e-05
-2.01619892957122e-05
-3.25329591474557e-05
-1.59385018481056e-05
-9.23632042720989e-06
-3.12310065599514e-05
-4.33833650272716e-05
-2.71700430859944e-05
-7.13428742506973e-06
-2.44132325770574e-05
3.1258294563916e-06
-3.8135659576659e-05
-2.07042542607773e-05
-1.35590323684711e-05
-3.16045396302065e-05
-2.22923574064291e-05
-2.96427197801372e-05
-2.35241229472887e-05
-3.33328946958868e-05
-3.1102348343434e-05
-1.76838797188781e-05
-7.72620186486181e-06
-2.26542030050084e-05
-3.53899938365579e-05
-4.13700018186193e-05
-4.88139147704064e-05
-1.19527590525556e-05
-5.7180719676845e-06
-9.51800050622384e-06
-2.5457540223154e-05
-3.30417248159775e-05
-1.63605663170832e-05
-4.54733354598853e-05
-4.66615673894058e-05
-4.03012144797342e-05
-3.3656680731217e-05
-1.04246152147622e-05
-9.57920655513997e-06
-2.68546033264332e-05
-1.9337067556035e-05
-1.27737867446585e-05
-3.29118592821507e-05
-1.99784057753957e-05
-1.62137686179887e-05
-2.17835277323546e-05
-9.21587453850808e-06
-2.62256670095781e-05
-2.55039697642642e-05
-2.4254802134784e-05
-2.60563739331111e-05
-1.94479758757704e-05
-1.53240165303828e-05
-2.43821508377213e-05
-3.91476933460398e-05
-3.10372186927563e-06
-2.01295755915956e-05
-2.2031695922277e-05
-2.23332261604742e-05
-1.10167328242418e-05
-1.73912099114097e-05
-4.87490313393617e-05
-5.274368811102e-06
-1.50812628410618e-05
-2.23371598908651e-05
-2.91857931828865e-05
-4.41439887717186e-05
-3.07864984960289e-05
-1.7944917917036e-05
-3.14621949592973e-05
8.92334232171733e-06
-1.10000283210747e-05
-3.00970142863949e-05
-2.83167317535504e-05
-3.24032921019634e-05
-1.75252065923474e-05
-2.70194833555197e-05
-1.60001255699277e-05
-1.22652430544885e-05
-2.10462694171562e-05
-3.53536659730306e-05
-1.22618869244905e-05
-7.45903301774731e-07
-4.09734181453156e-05
-1.29579893988285e-05
-3.83588285958491e-05
-2.56252076800443e-05
-1.34906512850995e-05
-2.68935598060011e-05
-3.00907569365377e-05
-4.16991858048872e-05
-2.4189052667042e-05
-2.75218789216095e-05
-2.0236179643474e-05
-1.1811052330912e-05
-2.87741024656879e-05
-2.85951034127667e-05
-2.31132250478159e-05
-3.62647953177678e-05
-1.74100150469226e-05
-1.6682375821666e-05
-2.61756027876087e-05
-3.5539183469947e-05
-1.25952052023779e-05
-4.55649264307308e-05
-2.19508196658128e-05
-1.3690900542954e-05
-2.57850072566343e-05
-1.34718525056912e-05
-1.89656563216481e-05
-4.81246621795537e-05
-1.0737251376194e-05
-2.59762616911112e-05
-5.51187330074301e-06
-4.89876721894009e-05
-3.99204195413137e-05
-1.44263732423334e-05
-4.51713492919187e-05
-1.68241133412832e-05
3.48980931129942e-06
-4.27428543365166e-05
-2.26531391243784e-05
-2.1709066176333e-06
-3.32112199492551e-05
-2.70521797090757e-05
-1.16552977896926e-05
-6.05171993564818e-06
-1.1860300004167e-05
-1.22737335114969e-05
-8.12542955412365e-06
-1.7063259162921e-05
-1.55175935856939e-05
-1.25662587694579e-05
-3.00509168272656e-05
-1.36383842568715e-05
-2.77153828919932e-05
-2.04576905803744e-05
-2.75799578700174e-05
-1.46382562938255e-05
-1.61765643432363e-05
-2.2996766947393e-05
-2.44959661125515e-05
-2.08733397349405e-05
-3.185988275463e-05
-2.17100610551977e-05
5.73396221899957e-06
-2.87192210092683e-05
-3.56093793640398e-05
-1.6222004402071e-05
-2.7649217502104e-05
-2.0056667616586e-05
-1.72081368991534e-05
-3.25928013413835e-05
-2.79787002060141e-05
-2.31380112746066e-05
-2.77664566267953e-05
-1.44138486565828e-05
-1.67586189817335e-05
-1.56700175015438e-05
-2.65069257149286e-05
-2.37835685460588e-05
-4.22822642979519e-05
-1.49029496293777e-05
-7.87199059109224e-06
-2.51563242793542e-05
-1.17995229212194e-05
-2.49547096719499e-05
-3.81929671458854e-05
-3.42025005728299e-05
9.10366311784836e-06
-1.24207699903925e-05
-9.08799393722837e-06
1.78770234886162e-06
-2.25163970325418e-05
-2.74615089941664e-05
-2.64789269690923e-05
-3.71932557875276e-05
-2.15822188287024e-05
-3.36480041413581e-05
-1.28812086936084e-05
-2.00713578726732e-05
-1.52687738609805e-05
-1.89275857292677e-05
-3.83816010667765e-05
-2.08750440301319e-05
-2.00714668267523e-06
-3.96402285774717e-05
-2.28854217025295e-05
-3.38370126997374e-05
-6.24117166519952e-06
8.77750131415844e-07
-2.19511217683724e-05
-6.72221581207064e-06
4.16027872786546e-06
-2.32161501037707e-05
-1.10691695897747e-05
-2.13738460637669e-05
-3.03159225681788e-05
-1.47246302342535e-06
-3.17374864683064e-05
-1.66801007418603e-05
-3.67875264285041e-05
-2.60223109882394e-05
-4.6751479163119e-05
-2.62002762413965e-05
-3.49459927030331e-05
-3.01325489837213e-05
-2.37331771677337e-06
-1.39927790529124e-05
-3.34495550863496e-05
4.91093541960648e-07
-1.30977427643555e-05
-1.16719903258062e-05
-3.26016935957013e-05
7.02346406101662e-07
-2.03751761277682e-05
-4.74641469241384e-05
-8.08743392984139e-06
-3.01318400367672e-05
-3.84635957492045e-06
-2.47476131542628e-05
-2.08917047372771e-05
-1.77559632226653e-05
-2.71314458822632e-05
-1.35394905960372e-05
-1.73108780990245e-05
-2.84182786837496e-05
-2.11467812771211e-05
-1.27447426252989e-05
-3.57274372416341e-06
-2.20466871345979e-05
-2.80617098289271e-05
3.68872424316455e-07
-3.16884086302641e-05
-8.95122018125863e-06
-2.35759827396217e-05
-8.72088859650029e-06
9.43164852321888e-07
-4.72913835544684e-06
-1.97491976395096e-05
-2.39077200138304e-05
9.48887461376913e-06
-1.46149107108059e-05
-2.53948643239349e-05
-3.09522067224687e-05
-7.34461755769854e-06
-2.07150623489171e-05
-3.84809290376273e-05
-2.25539754462409e-05
8.94082701512893e-07
-4.1599617827437e-05
-2.90057857234021e-05
-1.92194061203796e-05
6.81660610945891e-06
-1.62644573019714e-05
-4.36481102056431e-05
-3.08479525322913e-05
-2.38695543531931e-05
-2.10159967784699e-05
2.64882274947701e-06
-1.03464744071315e-05
-1.71972754742654e-05
-1.97921322618067e-05
-3.98466034484471e-05
1.837418916491e-06
-3.71585237380407e-05
-4.0821961469638e-05
-2.0623629157071e-05
-1.77674019902378e-05
-1.9859664272478e-05
-1.66318157085974e-05
-1.7497721213292e-05
-1.31748562806481e-05
-2.91390711308068e-05
-2.03110348244195e-05
-5.52135722313923e-06
-3.09396191995145e-05
-2.64664228093971e-05
-3.03486672741656e-05
-3.3504064746713e-05
-2.80500811322352e-05
-1.0459618774792e-05
-2.79695506493726e-05
-3.51254010590755e-05
-3.16352331444038e-05
-2.30029448494415e-05
-3.13896718077681e-05
-2.26878980025402e-05
-2.7785565204183e-05
-2.36347276194412e-05
-2.72460875156002e-05
-1.09797814706873e-05
-1.80178333091855e-05
-1.06168096393399e-05
-3.69418251065499e-05
-9.82544948208162e-06
-3.24316978356433e-05
-1.31480531814038e-05
-1.42084227376639e-05
-8.38205948200538e-06
-2.1514522159105e-05
-4.05706443118958e-05
-2.41359713790949e-05
-1.23130703581782e-05
-3.8955841374614e-05
-2.07483260391622e-05
-3.24250600691947e-06
-1.15447807352668e-05
-1.96404594231659e-05
-2.47742478884023e-05
-2.86421381577644e-05
-1.77053298760085e-05
-2.61487807571619e-05
-4.3088639754575e-06
-1.21260212054175e-05
-2.15864327275588e-05
3.50482053466246e-06
-2.81004282191714e-05
2.97838341932276e-06
-2.68005902821384e-05
-1.08691443127574e-05
-5.37577959400562e-05
-1.21851203122552e-05
-2.66459589169828e-05
-1.78933545470004e-05
-1.7532135049694e-05
-3.01282339823021e-05
-1.67805986818546e-05
-2.0929894121602e-05
-3.62036352851206e-05
-4.26695302062711e-05
-4.01237631010982e-05
-1.02415985676576e-05
-2.41617246145645e-05
-1.71869747869973e-05
-1.68236288755257e-05
-1.50597251016283e-05
-2.28375471036975e-05
-2.94012617037978e-05
-7.50048918037531e-06
-1.76205685345407e-05
-3.43238299109097e-05
-3.73546627654864e-05
-2.47454059378716e-05
-2.08126210964318e-05
-2.33186712810673e-05
-2.19731125718981e-05
-3.06845604261893e-05
-1.37193480734503e-06
-2.75738488752717e-05
7.06639726970019e-07
-3.82530475818677e-05
-3.88391851720222e-05
-1.98800432624652e-05
-9.32134892149343e-06
-3.01890082848336e-05
-2.76300541934594e-06
-3.5975339897245e-05
-3.72107759250971e-05
-1.16267709313733e-05
-5.05421206775512e-05
-1.90486737608517e-06
2.1566334081865e-06
-2.46347009392529e-05
-1.56488097548177e-05
-1.3675110745802e-05
-2.84123530163821e-06
-3.14097887105697e-05
-7.41603387853864e-06
-1.9866165695129e-05
-3.39273855080677e-05
-9.51357746106322e-06
-1.48086973846949e-05
-5.05954917477193e-06
-1.48511030096078e-05
-1.43042498369885e-05
-2.35992539890286e-05
-6.93224377494752e-06
-4.42805860263064e-05
-2.34295179623288e-05
-1.28681544063141e-05
-1.92160896765179e-05
-4.92662909951209e-05
-4.20557939104778e-05
-2.88242436242119e-05
-1.74478580008138e-05
-2.14934572482762e-05
-8.54824944509495e-06
-1.86160621383058e-05
-7.75762521483277e-06
-3.70097888828606e-05
-3.0678752021685e-05
-1.68836941620538e-05
-6.49200999563001e-06
-1.4302071133077e-05
-3.87943605156339e-06
2.62211617321838e-06
-4.30958336031436e-05
-7.18515847741082e-06
-2.04504787543489e-06
-7.78310280339258e-06
-3.30551646850096e-05
-3.21604407484334e-05
-2.51510434515211e-05
2.33658017278737e-06
-2.15621730629026e-05
-3.80659855601981e-05
-2.77936221718758e-05
-8.49925574053302e-06
-1.09558576412476e-05
-8.03987214416783e-06
-2.11231850642339e-05
-1.43140528717512e-05
1.02018128380008e-05
-8.85623178445152e-06
-4.07037161866813e-05
-3.48068288169551e-05
-1.72608319253653e-05
-2.68982881515827e-05
-3.00875614291581e-05
-2.98850610459883e-05
-1.56884211826024e-05
-4.84410014219226e-05
-3.62822324782253e-05
-3.01847770909831e-05
-2.5085542615499e-05
-2.57475532449364e-05
-4.47473653758122e-05
-1.76988491804204e-05
-2.21569332751029e-05
-1.81847339539538e-05
-3.26136346778279e-05
-1.57019158275676e-05
-2.64166401928218e-05
-3.24262162160194e-06
-1.01588956499379e-05
-3.52790673554963e-05
-1.04831922920787e-05
-6.03830669988743e-05
-2.30243994209194e-05
-2.14458750233313e-05
-3.01330869621393e-05
-1.16708465386491e-05
-2.25940098746804e-05
-2.13134138646276e-05
-3.07005444557293e-05
7.65658126612334e-06
-1.62315878946531e-05
-2.0956825698185e-05
-3.76137711711581e-05
-7.50003575544435e-06
-1.19257378996595e-05
-2.28153397271792e-05
-2.31101518460734e-05
-1.45733954251444e-05
-3.15221267687252e-05
-2.49768435864075e-05
-1.13492604663875e-05
-3.19751475388694e-05
-2.29018632160046e-05
-1.93941831001719e-05
-9.17538783669216e-06
-1.14439028661182e-05
-2.98470349658014e-05
-1.36699560042534e-05
-1.27368710535392e-05
-2.43846439553988e-05
-2.02174497485803e-05
-1.89513751649688e-05
-2.33401027410467e-05
-2.35490081993268e-05
-1.50119757312233e-05
-7.35741272989499e-06
-2.10918238162515e-05
-1.63217862542506e-05
-2.1265626392305e-05
-4.26204693413256e-06
-1.46679398752217e-05
-1.28386820442527e-05
-3.99623658110978e-05
-2.09007507667308e-05
-3.21255804782524e-05
-3.33023529031934e-05
-1.25229105754413e-05
-3.57340657192913e-05
-2.26888154999691e-05
-2.37595102379639e-05
-2.20092396078812e-05
-1.70079689796792e-05
-1.74305574923551e-05
-3.30403778751736e-05
-2.53178746369098e-05
-4.15801762566647e-05
-1.20504474479587e-05
-2.77858137568609e-05
-1.21778369860087e-05
-2.75104500700775e-05
-2.38873037233163e-05
-1.78480035620327e-05
-2.88484125359222e-06
-1.61490261600231e-05
-1.29425782135164e-05
-1.41023118715685e-06
-3.7580948672678e-05
-3.25408904501989e-06
-1.9740753570076e-05
-1.88827890569461e-05
-6.28620345760553e-06
-2.5108905299768e-05
-2.10665515062685e-05
-2.43502502793003e-05
-8.5738157666457e-06
-1.88055158120283e-05
-3.14260496244658e-05
-2.59204766001445e-05
-3.77949571606723e-05
-1.87273721548812e-05
-3.14457526763755e-05
-2.33488954013174e-05
1.74574711105282e-06
-2.66499966637128e-05
-3.40533656276426e-05
-1.31505522479967e-05
-2.25668139192242e-05
-9.95855760405118e-06
-1.59041588913985e-05
7.94654681036848e-06
9.08972495993504e-06
-2.59904346933253e-05
-2.11325126258144e-05
-1.61748179675286e-05
-1.8302052843414e-05
-3.64033217840637e-05
-2.80297044415916e-05
-2.84900608798957e-05
-2.87599214636635e-05
-1.06250561183324e-05
-4.11212562867678e-05
-3.44190871763571e-05
-3.8100079587805e-05
-1.87749002154987e-05
-3.29986462904102e-05
-2.0965636766544e-05
-1.19631392912076e-05
-2.94016939569449e-05
6.38221079545655e-06
-2.49990427018847e-06
-1.66174234353847e-06
-1.37183905458917e-05
-1.88814484992709e-05
-1.92991473211699e-06
-1.59855858768634e-05
-3.51172429264411e-05
-1.75472723436338e-05
-3.40557366822018e-05
-1.88932963147537e-06
-1.50067323684821e-05
-1.03136407305173e-05
-1.42102654381984e-05
-3.81849798118594e-05
-3.85744464250633e-05
-2.57957168617819e-05
-4.14509368805448e-05
-1.46057868821703e-05
-4.24825223477823e-05
7.02410112063803e-06
4.26162481788788e-06
-1.11517405332291e-05
-1.46469577334691e-05
1.61364741721162e-06
-2.38825054366297e-05
-9.4195275505618e-06
-1.86567115492038e-05
-2.24504188159879e-05
-4.84267779996652e-06
-3.14954896169686e-05
-5.80191816792825e-06
-8.66706105445393e-07
-5.93461399158781e-06
-5.58019655668191e-05
-2.73772957025715e-05
-3.70760345083291e-06
-4.26523642930822e-06
-3.38409740281162e-05
-3.10411479987655e-05
-1.75718608380983e-05
-8.98090892261594e-06
9.32781393899235e-06
-2.81151404848873e-05
-4.14862892096362e-07
-1.74503795375203e-05
-1.8491912593017e-05
-4.07174841839947e-05
-3.11256545102755e-05
-2.12468593316229e-05
-7.48188358513785e-06
-2.39117259535925e-05
-3.44811419247814e-05
-2.43967278700306e-05
-1.34787765599114e-05
-2.17714305844062e-05
4.88357205223021e-06
-1.67679639410078e-05
-1.02278358588203e-05
-2.22330896978186e-06
-1.70347170018619e-05
-2.50091929670836e-05
-1.74103083135394e-05
-3.42141843442673e-05
-1.95900087480313e-05
-3.43391052597602e-05
-2.18100375116494e-05
-2.44880955077672e-05
-2.28261005425587e-05
-2.99436188496552e-05
-2.92347068963006e-05
-2.04578917951685e-05
-1.08324505676837e-05
-4.54768254905291e-06
-3.28549848218518e-05
-1.71814263422806e-05
-2.23827076226036e-05
-2.18705435793461e-05
-3.46689308772542e-05
-1.07596087288152e-05
-2.85898257071171e-05
-2.07519102322419e-05
-2.53649852717475e-06
-1.92343163420837e-05
-9.07760035211218e-06
-1.65241408110746e-05
-3.40122406031353e-05
-3.48638208785453e-05
-1.96898907047801e-05
-1.21167579673155e-05
-1.38663210650117e-05
-1.66273519697241e-05
9.53224310438598e-06
-2.31057949997821e-05
-1.04747848018196e-05
-2.97631582447975e-05
-1.34843218018489e-05
-1.48024540892182e-05
-3.01481848150914e-05
-2.1407811931768e-05
-3.14656602234699e-05
-2.45330230886921e-05
3.37697000213817e-06
-1.17130188010719e-05
-5.36513210689644e-06
-1.98118946204492e-05
-7.60662464463182e-07
-4.56186252965504e-06
-2.33554053522745e-06
-1.80037276436512e-05
-2.73636701931075e-05
6.63956370116999e-06
-3.83790895066626e-05
-1.83620317781462e-05
-1.43368071726072e-05
-2.25861616753337e-05
-4.38656811404724e-06
-2.40346713686763e-05
-6.42351880073834e-06
-4.82018476775584e-05
-3.19064332634551e-05
-3.93059638260128e-05
-2.74994165348023e-05
1.7455313363454e-06
-2.64472644698139e-05
-5.9182946889539e-06
-2.50209402916586e-05
-2.13473407506998e-05
-9.33438522715477e-06
-2.225515569014e-05
-3.51887807612561e-05
-1.61820393746583e-05
-2.59064768919011e-05
-3.38469718117329e-05
-8.69184699576539e-06
-3.28197903274723e-05
-3.91621730322218e-06
-4.49330519336473e-06
-2.93544095569617e-05
-1.8467708918066e-05
-9.77335234664821e-06
-1.21719218779572e-05
4.08227332759734e-06
-3.63783350016489e-05
4.50338945385934e-06
-9.35298792861311e-06
9.52761420033208e-06
-3.07754528288291e-05
-3.77066506969563e-05
-4.44291270365157e-05
-4.38812293059454e-06
-3.57045090370897e-06
-6.97797174482707e-06
-2.07962003786185e-05
-8.73857555586212e-06
-2.44999410787866e-05
-2.09071303151911e-05
-1.25071977884322e-05
-3.07261270573003e-05
-2.4513717873568e-05
-2.96991153801465e-05
-2.55241804806509e-05
-2.43836997449352e-05
-2.2061628485617e-05
-1.18928132202861e-05
-1.39537077748911e-05
-2.98181923493035e-05
-2.22933010536745e-05
-3.32182732150788e-05
-2.94025183961329e-05
-4.36360583157309e-05
-2.13410111834167e-06
-2.99231574807132e-05
-5.93557272576343e-06
-1.39518120003472e-05
-2.14288526409827e-05
-1.339846286784e-05
-1.00647031439038e-05
-3.43052081265844e-05
-1.93859141957043e-05
-5.15991791721257e-06
-1.39629019584771e-05
-3.46877254490315e-05
-1.32466456373994e-05
-3.21153538684581e-05
-6.51483711436706e-06
-2.34118718526367e-05
-3.27007254064964e-05
-1.09193066688538e-05
-1.89015937758821e-05
-2.61238220674373e-05
-3.015549966825e-05
2.34472721572871e-06
-2.3331821986136e-05
-2.6497710833196e-05
-3.33117707167355e-05
-2.47434719278694e-05
-3.71621480471162e-05
-2.85218801717108e-05
-3.42834579802186e-05
-4.94653659337332e-06
-5.57234695722864e-05
-3.99290880016041e-05
-1.57449875032701e-05
-2.20713901349058e-05
-1.73495644542731e-05
-2.4280118925898e-05
-5.11625579631527e-06
1.77509853773631e-06
-2.38672244567316e-05
-3.33739428961551e-05
-2.64401425623471e-05
-1.43033245781055e-05
-5.6197587845406e-06
-2.18051315865326e-05
-3.36116273972099e-05
-2.46927605521781e-05
-8.48391707983699e-06
-5.90355383945411e-06
-1.81805560495283e-05
-2.8432902848943e-06
-3.84239212520296e-05
-1.36696249705044e-05
-3.21543441801626e-05
-3.07477525967092e-05
-2.00652196055586e-05
2.1378601353761e-06
-1.91426077883823e-05
-2.72004063902055e-05
-4.84895223890884e-06
-1.02893049737961e-05
-2.26359790189181e-05
-2.51957764174051e-05
-1.84456983489632e-06
-3.8770444615564e-05
-2.281430425037e-05
-2.62158897577011e-05
-2.87784648395826e-05
-2.40216834949638e-05
-2.46587013646758e-05
-2.3123487722808e-05
-2.80656767841174e-05
-2.85181747542504e-05
-1.3109375755105e-05
-2.10118241804946e-05
-9.89685323462858e-06
-1.80412376307959e-05
-2.41814654414579e-05
-1.33642450247394e-05
-2.41104104587619e-05
-1.76963664924708e-05
-3.71912858419091e-05
6.81976567489494e-06
-3.68053548905509e-06
-3.3321638172568e-05
-2.12361745682957e-05
1.66905413873187e-06
-2.18188854817402e-05
-3.47405263581855e-05
-1.21118225151987e-05
-4.27902841071543e-07
3.37341649839212e-06
-4.00484835764352e-05
-7.27664759884605e-06
-2.09849937427544e-05
-1.81203459468738e-05
-4.07392873332777e-05
-2.78005095288368e-05
-2.33795578922643e-05
-1.44970403614827e-05
-2.3612069220835e-05
-2.36939321763847e-05
-1.87834720251008e-05
-2.19159750573677e-05
-3.33289288878208e-05
-1.84880569378894e-05
-1.89439321506959e-05
-1.18436102128032e-05
-2.73493840417123e-05
-3.60352221993548e-05
-2.30854752803523e-05
-8.00002894103312e-06
-1.23051301020945e-05
-1.31488178897022e-05
-1.81798358566108e-05
3.81864039800678e-06
-3.67005842575117e-05
-3.82016793468589e-05
-8.22183594573247e-06
-3.10107267557883e-05
-1.00348046159562e-05
-4.2210672220032e-05
1.11689024191978e-05
-2.64802022908398e-05
-9.83719423249123e-06
-1.08552322452993e-05
-1.24238977572906e-05
-2.53019845277894e-05
-3.55988949871729e-05
-2.30463107379547e-05
-1.88390758107029e-05
-4.6923919920028e-05
-2.14057831966116e-05
-3.01541226485914e-05
-2.03460855898626e-05
-2.25260764832477e-05
-4.20330511850838e-05
-5.27435028317737e-05
-2.33602408181307e-06
-1.84700464741058e-05
-2.80510356109495e-05
1.71516580431829e-06
-1.29552773290531e-05
-4.04114819460594e-05
-3.61332395427009e-05
-2.65950885277479e-05
-3.41498322166954e-05
-8.81506040562288e-06
3.75091746265065e-06
-3.09378120105358e-05
-6.95645917123521e-06
-1.95662429571005e-05
-3.56492932432247e-05
-1.48844567906109e-05
-1.68098181923993e-05
-1.52428842469808e-05
-5.00558724632997e-05
-1.14631376913018e-05
-3.33625083395362e-05
-7.08943283933925e-06
-1.89684312826383e-05
-2.87320595480533e-05
-2.94708363708709e-05
-3.48603762707225e-05
-2.96813331701365e-05
-7.99137379752216e-06
-1.45215488956891e-05
-1.76475626023493e-05
-2.45949546234028e-05
-1.33441304588444e-05
-3.73428137469988e-05
-1.91228839558382e-05
-2.40133548633826e-05
-1.05359487606835e-05
-1.98899988385884e-06
3.39323505940501e-06
-2.55429725187682e-05
-7.87816539659603e-06
-2.64764706527661e-05
-5.72154053638778e-06
-1.99564479439609e-05
-7.87109341641746e-06
-3.00467622327576e-05
-3.26122540966991e-05
-1.5735533595009e-05
-3.10361064414635e-05
-2.92636222948792e-05
-3.11738279793282e-05
-1.67397420229175e-05
-1.35451670409738e-05
-3.3546491670846e-05
-1.99264674235054e-05
-5.18911906650898e-06
-3.91199497772024e-05
-2.35878983894568e-05
-1.1855800999034e-05
-1.57564996616062e-05
-2.13428985956357e-05
-2.45608748640586e-05
-2.14624912948805e-05
-3.04936525633644e-05
-1.0386066224738e-05
-7.58697972685218e-06
-7.36734851770537e-06
-3.10053412707524e-05
-3.51297106864846e-05
-2.75709921130769e-05
-2.65346856602282e-05
-3.88157535499867e-05
-8.10150492813231e-06
-8.10760773046276e-06
1.14019242490687e-07
-9.05034707107476e-06
-4.82930565691311e-06
-3.83568685324959e-06
-1.90527092486163e-05
-2.99366075987534e-05
5.46668419569063e-06
-2.81885704208243e-05
-1.91597235167623e-05
-2.63094539162516e-05
-2.42279457613297e-05
-2.69594252066686e-05
-1.51247265295864e-05
-2.21628404594762e-05
-3.96053224340423e-05
-4.36999750967102e-05
-4.12585807255627e-05
2.40971836971059e-06
-1.8631012741237e-05
-2.68372008909217e-05
-2.19018360588536e-05
-1.64089769561175e-05
-3.64693236044277e-05
-2.22704159987395e-05
-6.63784577108089e-06
-1.45496072998422e-06
-1.93615740736646e-06
-5.69082065969655e-07
-2.87696627060873e-05
-3.15745376837835e-05
-2.54762197115403e-06
-4.91538826444307e-06
-2.70018291309862e-07
-2.74989223262325e-05
-1.67426893297892e-05
-1.58308411210561e-06
-3.86903552172772e-05
-3.61091368378699e-05
-3.98326557931771e-05
-2.45618760164875e-05
-9.68914980250862e-06
-2.08004047820852e-05
-1.4551173243479e-05
-1.28488039293542e-05
-2.95519071299439e-05
-2.87758715742402e-05
2.09223896785926e-06
8.79791859907396e-06
-4.5449794481147e-05
-1.79517710623762e-05
-1.68986615490969e-05
-2.81319322204586e-05
-1.4870918590142e-05
-1.66132505375924e-05
-4.22721640207409e-05
-4.90721740050628e-06
-1.65288213060108e-05
-4.4371571255684e-05
-1.84189565249683e-05
-4.15529933378785e-06
-2.4246590083882e-05
-1.37713160074491e-05
-3.75106798887543e-05
-2.55399531985004e-05
-1.81837528560574e-05
1.93175183281548e-05
-1.44453612545569e-05
-2.25151481353228e-05
-1.76441494152804e-05
-5.40403967863371e-06
-2.98371399116833e-05
-4.60621687860753e-06
5.72956035191137e-06
-1.89125010230398e-05
-1.88194921991778e-05
-1.89607776862163e-05
-2.11990275180537e-05
-1.3289602139505e-05
-2.96248721939138e-05
-3.13399846254104e-05
-1.08031304968158e-05
-2.76434268078841e-05
-1.99472686946785e-05
-1.21775275776737e-05
-3.34465241228421e-05
-5.74588433534421e-06
-2.68658128572236e-06
-1.13558943487293e-05
-9.75540524275958e-06
-1.23037797102259e-05
-3.68119299095877e-05
-1.16844228376053e-05
-1.32039095338669e-05
-3.84787310370982e-05
-3.02337171424879e-05
-1.76710622521422e-05
-6.92647057930727e-06
-2.79240607464233e-05
3.34523035768747e-06
-3.41431977841308e-05
-1.58085845939557e-05
-1.27985582227748e-05
-2.80066303253023e-05
-3.84734001845285e-05
-4.905257665377e-06
-2.36337419632729e-05
-1.89861551031974e-05
-3.49393046108309e-05
-2.7596589913127e-05
-2.02593375662435e-05
-1.98820101951213e-05
-1.03296997495175e-05
-3.15262253564457e-05
-4.08493803798981e-05
-4.55963747473215e-05
-1.47346108115365e-05
-1.87957968857186e-05
-1.73467600995257e-05
-2.57323491661512e-05
-4.06424274245795e-06
-1.26868316281924e-05
-2.64703510493923e-05
-8.19081682928008e-06
-2.76822757242389e-05
-2.91937968551432e-05
-2.70249237468641e-05
-1.97856853712738e-05
-3.97345441185687e-05
-3.99717337342824e-05
-5.46533010012942e-07
-2.27550053125326e-05
-2.57352530907887e-05
-1.73156640057376e-05
-1.60322399822041e-05
-2.21452734412607e-05
-1.67185832445427e-05
-2.12072878538662e-05
-8.88376297925485e-06
-2.55360347441733e-05
-1.26863358927009e-05
-6.55788145169247e-06
-2.64570599241747e-05
-3.86914277741416e-05
-2.27862661010936e-05
-1.81477020403841e-05
-5.59439056312938e-06
-2.54989926563883e-05
-9.88366706366029e-06
-2.30550658733232e-05
-1.94209261480668e-05
-4.14581088928904e-06
-3.55053785852186e-05
-2.63013325508608e-05
-2.48363654174583e-05
-1.11776088608224e-05
-1.94998102376337e-05
-2.6134254429993e-05
-8.65997048608216e-06
-3.97291622829525e-05
-8.79351991216415e-06
8.22344301343807e-07
-3.4306204295854e-05
-6.29704004208536e-06
-3.10672042190893e-05
-3.98393913639385e-05
-2.08278659684704e-05
-1.8768663047469e-05
-2.14771786919566e-05
-2.58689915297316e-05
-3.70304106432578e-05
-4.2867669213262e-05
-2.24247872734495e-05
-2.81829771267788e-05
-3.65877048782292e-05
-1.64449076697684e-06
-3.31894309372787e-05
-2.04382207417034e-05
-1.29809016284936e-05
-8.62291312450407e-06
-1.98652276132759e-05
-3.37988814908437e-06
-2.94658058280352e-05
1.53231173304416e-06
-9.63484394384188e-06
-1.98336439774721e-05
-1.27943647292598e-05
-2.08708004891067e-05
-2.04203931211902e-05
-2.75734938747198e-05
-2.42402511653618e-05
-3.64981445976699e-05
-2.6322200079162e-05
-1.28173719163892e-05
-1.6862830224599e-05
-2.72931224309789e-05
-1.10372752263477e-05
-1.60503718973726e-05
-4.61459068063829e-05
-1.16342537195393e-05
-2.3975789917301e-05
-1.55205889904742e-05
-1.39069069159626e-05
-2.86658490447171e-05
-4.28082904173445e-05
-1.18743819097576e-05
-4.52741172632545e-05
-2.08284307196119e-05
-1.31748901146495e-05
-1.52978848947888e-06
-1.17837331865242e-05
-2.30704239780894e-05
-2.63871283891072e-05
1.05041907706276e-05
-1.98811458546045e-05
-3.79358489935531e-05
-3.09906717842222e-05
-2.19023933461841e-05
-2.74405772515897e-05
-1.63945876979819e-05
-3.69253843630153e-05
-1.79603615715977e-05
-1.75896112937816e-05
-1.85358340040356e-05
-1.33483415246363e-05
-2.16693912592035e-05
-8.11456764967331e-06
3.79642606023817e-07
-3.34264625958649e-05
-4.63574682869894e-06
-1.96282035742834e-05
-3.11215305177839e-05
-4.61695864653348e-06
-1.84996661171577e-05
-1.34325799022607e-05
-2.17852525813204e-05
-2.82786317750967e-05
-1.94926427600409e-05
-1.05934950993322e-05
-2.46686502036437e-05
-3.08888239382659e-05
-4.36964563482567e-05
-2.72533589813011e-05
-1.51387274580549e-05
-3.11162991575295e-05
-1.94784114968807e-05
-3.4987040981805e-05
-5.43595778195668e-06
-1.98085173754423e-05
-2.71057794236252e-05
-7.62218595182622e-06
-4.56935988842165e-05
-3.1134123476343e-05
-1.11236418826429e-05
-2.59899068934594e-05
-3.20069401748043e-05
-3.18379253179889e-05
-1.13597697559816e-05
-4.15415386231721e-05
-8.26404513245893e-06
-3.36635692825165e-05
-2.83368917672452e-05
-1.62370041537621e-05
-1.09419305663282e-05
3.92523741902674e-06
-4.16081364671313e-05
-1.2997824998285e-05
-2.23283341971825e-05
-4.15260542050911e-06
-1.76547132703028e-05
-1.62705908154285e-05
-2.71413262630705e-05
-3.4947653773052e-05
-1.40852146537005e-05
-4.29657422879128e-05
-3.26671082549984e-05
-1.89834011241257e-05
-3.53205813861021e-05
-1.86848009636578e-05
-2.20174056499057e-05
-2.84152057315025e-05
-2.19457318180363e-05
-2.04061347850881e-05
-1.05429314738798e-05
-3.01505718138498e-05
-7.9985036059382e-06
-7.39307335178784e-06
-2.74971034086832e-05
5.90193542342107e-06
-2.96455915870119e-06
-3.97429993365285e-05
-1.71214355584155e-05
-3.02236921405996e-05
-2.57046685410033e-05
-1.21484870391452e-05
-2.0599550991389e-05
-3.7452677019849e-05
-8.26424047101218e-06
-1.75522411389365e-05
-3.10151742969688e-05
-1.61270834862922e-05
-9.36102497238888e-06
-2.830484683533e-05
-3.33034779347047e-05
-2.51264846395203e-05
-1.76624597376619e-05
-2.12685343676899e-05
-3.34582740966095e-05
-1.65643095185899e-05
-3.48121878314017e-05
-4.59199763021037e-05
-2.63763668051936e-05
-2.99765070582378e-05
-1.81242160294074e-05
-3.48928316242511e-05
-1.44737856592871e-05
-2.20758483679232e-05
-9.98404721009699e-06
-2.02540214990384e-05
-2.96180666845682e-05
-3.33854395842553e-05
-1.1962791645462e-05
-3.99053793400344e-05
-1.79384353323674e-05
-1.00315545462883e-05
-1.66913972540076e-05
-2.68115347420388e-05
-7.24651091201764e-06
-4.20906056056352e-05
-4.07319984828558e-06
-1.23161492677003e-05
-3.36830923864142e-05
-3.09587308661903e-05
-2.83638107177855e-05
-2.46058558824845e-05
-4.04038796722565e-05
-1.12718654975511e-05
-2.81302371960585e-05
1.46442351485433e-05
-2.35206575413063e-05
-3.73533636853091e-06
-2.14343987711067e-05
-2.61555622934014e-05
-2.75591885877209e-05
-3.35231038193095e-06
-3.42157043637243e-05
-1.28643963674802e-05
-2.64705348145747e-05
-6.6827178375564e-06
-1.38647186577833e-05
-2.73851797555485e-05
-3.39717595391886e-06
-2.45218298098137e-05
-3.4532175492088e-05
-1.78538026824092e-05
-2.90093676450534e-05
-1.11220103456123e-05
1.46020773792577e-06
-2.26384635905717e-05
-1.42486919161261e-05
-2.85874781029185e-05
-1.5030111645805e-06
-1.77309557452369e-05
-1.72959623000649e-05
-1.52096773394107e-05
-6.56606312621838e-06
-2.25724761444028e-05
-4.04243474117943e-05
-2.31402473834323e-05
-4.53261457788623e-05
-1.38507785593645e-05
-1.52492909968518e-05
-2.99828083485182e-05
-1.61302110103627e-06
-5.10681141343691e-05
-1.95345647179469e-05
-2.11437617763408e-05
-2.22713901083685e-05
-1.13034440044088e-05
-2.15214862959907e-05
-3.997925697867e-05
-2.3719965207754e-05
-3.93128525823624e-05
-2.94432391407933e-05
-1.73974299258308e-05
-1.26888383020785e-05
-2.8847385454571e-05
-1.37183899322761e-05
-2.15936299122558e-05
-1.84222865190695e-05
-2.39082373408209e-06
-1.18788119299185e-05
-1.60901936704922e-05
-1.96741829544137e-05
-2.71215988161556e-05
-3.47251124782037e-05
-1.05026450855423e-05
-3.26616253376621e-05
-2.55100982804697e-05
-2.38198450081945e-05
-2.92502537995897e-05
-1.57982834839525e-06
-4.16905712515926e-05
-1.44442915315313e-05
-3.24223592649845e-05
-2.25334816424037e-05
-2.06734813063585e-05
-3.36530932608637e-05
-2.58259147847035e-06
-8.50656086578363e-06
-1.84215716260756e-05
-1.8863483928461e-05
-1.49179154563042e-05
6.15069252253012e-06
-1.12914345684097e-05
-2.69696719273629e-05
-1.71496522705342e-05
-1.48441338303255e-05
-5.26913489263887e-06
-2.4147404274958e-05
-1.58998329342519e-05
-2.80236010543285e-05
-2.46754949049505e-05
-3.07935688557267e-05
-9.85009735116366e-06
-2.72946853991928e-05
-1.73456746855701e-06
-1.58494033763237e-05
-5.01151871925279e-05
-3.14868204043555e-05
-2.23211482582014e-05
-3.47029995881588e-05
2.54765488886602e-06
-1.88047497448185e-05
-3.92965004283851e-05
-2.48116254372487e-05
-9.06449853686074e-06
-2.88873443169054e-05
-4.18226868096493e-05
-2.3409514286634e-05
6.61499194055489e-06
-3.71839601127359e-05
-2.2212109632221e-05
-2.0542204782306e-05
-6.92616254184648e-06
-3.11515127283631e-05
-2.26669820556021e-05
-1.86745011243663e-05
-1.41521061650775e-05
-3.19045655970414e-05
-2.57122215283015e-05
-2.01952114934546e-05
3.50314002515948e-06
-1.59676008332628e-05
-1.03931830925092e-05
-2.07685514098577e-05
-3.10482204749845e-05
-1.29544259043966e-05
-2.15956319213814e-05
-1.75493397677131e-05
-3.44472602758124e-05
-2.67710974712181e-05
-1.54176524767504e-05
-1.46494368913581e-05
-2.54945541315617e-05
-4.83506068248745e-05
-2.98218654358576e-05
1.27390714174605e-06
-2.02059270631123e-05
-6.60578822354299e-06
-1.37682087642708e-05
-2.08551100238399e-05
-1.05826869442501e-05
-2.5343293508983e-05
-2.70136169516478e-05
-3.89125330577034e-05
-2.046020033502e-05
-1.62044365515522e-05
-3.98971392722142e-05
-1.80231413982502e-05
-3.054534397103e-05
-3.46498497259142e-05
-1.04577646022381e-05
-2.25543325391276e-05
-1.65074070056949e-05
-2.40376731191241e-05
-3.10543768371964e-05
-2.88847250618052e-05
-1.80266612205416e-05
-2.25564684343156e-05
-9.96239307835776e-06
-3.53188101240938e-05
-2.55344671354595e-05
-2.91718490266589e-05
-1.91471502145072e-05
-2.0673035370546e-05
-2.78131073611136e-05
-9.75056997517689e-06
1.69955523462171e-06
-5.87176870902483e-06
8.48412762266045e-06
-5.94298832543849e-06
-2.25743337811577e-05
-6.24558789227678e-06
-5.14092663148025e-06
-3.73417221346053e-06
-7.62293817855053e-07
-1.57918324167026e-05
-1.90337651333116e-05
9.71081011848957e-07
-1.39551029708551e-05
-1.08684894638177e-05
-1.98182578447174e-05
-3.75028576049796e-07
-1.44576024061835e-05
-2.02387205390943e-06
-1.66979446983401e-05
-3.72312255187132e-05
-1.75908774728667e-05
-4.06196604409243e-05
-1.68240657256248e-05
-2.77637236421108e-05
-3.24475579851616e-05
-1.04747226671605e-05
-2.37332217820536e-05
-1.94077582058351e-05
-1.40237352206016e-05
-2.0291239127135e-05
-2.62583942894035e-05
-4.08382303103704e-05
-8.95432816482641e-06
-1.13374528505484e-05
-1.51439182528635e-05
-1.51908856614446e-05
-1.47360471333446e-05
-2.05021631088705e-05
-1.74494435228016e-05
1.96911216207884e-05
-2.71899735819389e-05
-4.90589221407381e-05
2.8456358387565e-06
-7.68516558494118e-06
-3.9624596445889e-06
-5.71078000766067e-06
-6.14315502096336e-06
-1.41305261507005e-05
-2.41752126034639e-05
-3.20289999135981e-05
-1.98326477342494e-05
-7.79591807997382e-06
-1.94690555267677e-05
-2.17220663254034e-05
-1.70651473164976e-05
-4.66855954435641e-06
-1.07858768611718e-05
-1.44680713352369e-05
-1.79496219650022e-05
-6.53086136947503e-06
-3.04212338622335e-05
-3.07059032715237e-05
-2.90360835521829e-05
-4.71102017641282e-05
-9.56559610447879e-06
-1.85779458566294e-05
-2.99453365567216e-05
-2.08091411927724e-05
-1.46421164808213e-05
-4.04936070483133e-05
-1.50006128811252e-05
-2.26121565606903e-05
-2.6083885838268e-05
-1.84108978593413e-05
-2.12323705419729e-05
-2.03916910217469e-05
-1.69745633842535e-05
-4.45304270515977e-05
-7.32595022604462e-06
-1.5226223000539e-05
-2.38806255398966e-05
-2.22293865823139e-05
-2.54116734050654e-05
-2.58974646715656e-05
-1.32424164951707e-05
-3.08016209976853e-05
-3.38019203742347e-05
-1.30095422255652e-05
-1.26560294315833e-05
-1.57646227184929e-05
-1.53922682412932e-05
-1.73990194546172e-05
-6.13473492711221e-06
-1.20637722621463e-05
-3.23595946946899e-05
-1.89841452026224e-05
-2.45235307522265e-05
-3.61880267805868e-05
-2.70761368518833e-05
-3.34458570856931e-05
4.3016577548762e-06
-1.96113093802844e-05
-3.12490350549551e-05
-3.89379001092716e-05
-1.06071949881801e-05
-6.07124771252427e-06
-2.92293828377897e-05
-1.71124358166429e-05
-8.57466012547304e-06
-2.22061033412726e-05
-3.04241888599394e-05
-2.93329010089133e-05
-2.20624517530953e-05
-1.46309040861529e-05
-4.01201580524288e-05
-2.5386163947654e-05
1.45883652402163e-06
-1.94534724881794e-05
-8.86923964792675e-06
-1.81681941124115e-05
-3.11837643670634e-05
-1.07463996013234e-05
-5.95331029723956e-06
-3.04316554842279e-06
-8.28110092897731e-06
-2.4224855320847e-05
-3.22477227601506e-05
1.61586779613628e-05
-2.0836864846445e-05
-3.41400680253944e-05
-3.24016679810642e-05
-1.94141633194712e-05
-2.49339809220642e-05
-1.2127794913239e-05
-1.98671497878555e-05
-2.99423677566797e-05
-1.98231652201317e-05
-1.52026924348897e-05
-6.49222294116618e-06
-1.92696863100656e-05
-2.30759140196825e-05
-3.17356612769084e-05
-1.92293760246438e-05
-3.75864907586666e-05
-1.36319961091872e-05
-2.45857122328616e-05
-1.23168396801717e-05
-3.48477309467747e-05
-2.68194705621496e-05
-1.94473769870866e-05
-2.04441528998319e-05
-4.27160773847524e-05
-1.39403963198242e-05
-1.420066205443e-05
-2.19922043636133e-05
-1.20052109429502e-05
-6.43488324127849e-06
-2.61242743264879e-05
-2.88038177852232e-05
-4.03919354696733e-05
-2.15782056847786e-05
-1.22034864458287e-05
-1.03589199130415e-05
-3.77814020379427e-05
-2.7851468145556e-05
-3.07981274353594e-05
-3.06393349202869e-05
-1.89976348485419e-05
-3.73136142025529e-05
-1.70728706555453e-05
-1.46636725322687e-05
-3.35241083983226e-05
-1.62104940754036e-05
-1.44038329549612e-05
-1.48669734228324e-05
-2.33729196143828e-05
-1.40701836548744e-05
3.3657350186115e-06
-4.18080073377303e-05
-4.87767949435838e-06
-1.64932474158256e-05
-2.73195643488059e-05
-3.3042784260846e-05
-2.0308799968499e-05
-2.0274508261088e-05
-1.2441515898343e-05
-1.69858598422195e-05
-2.02270187615834e-05
-1.25527040928739e-05
-1.56561141588519e-05
-9.76487002670302e-06
-3.29127781706278e-05
-5.03325277848311e-05
-1.53479888265804e-05
-2.34304898273234e-05
-2.24095374959234e-05
-2.62674631320918e-05
-3.44812187277812e-05
-2.61705387697919e-05
-1.44227510539918e-05
-7.59295657509038e-06
-1.32630045518952e-05
-1.79911645938313e-05
-2.17361342873804e-05
-1.68196841437055e-05
-2.38703111710705e-05
-1.66480434654185e-05
-1.20024581850562e-05
1.01691614312293e-06
-2.69808486887246e-05
-4.0885932329234e-05
-3.42973926197685e-05
-3.83925235797077e-05
-1.80226911420438e-05
-1.04626302147764e-05
-1.92803862630054e-05
-1.99449561076509e-05
-3.3472726095573e-05
-2.67659968609474e-05
-5.9043378185603e-06
-1.8979463574557e-05
-2.3831653599749e-05
-2.75753133659993e-05
-2.52439847825014e-05
-3.63832010888295e-05
-6.96470478066544e-07
-3.34676147096194e-05
-1.12111953153483e-05
-6.3035481831133e-06
-1.55124454543901e-05
-3.26465086301273e-05
-2.08277477262503e-05
-1.96089415571926e-05
-1.75361597442835e-05
-3.69453618816259e-05
-1.29970969866958e-05
-3.32196242317701e-05
1.08022114988158e-06
-2.85027161025797e-05
1.007463152217e-05
-5.873768862734e-06
-1.7128356080492e-05
-3.07664587945257e-06
-3.95755420155624e-06
-2.7694587713966e-05
-3.31179648090899e-05
-2.71130592811554e-05
-3.56174616250782e-05
-1.75087252732208e-05
-1.83001662162132e-05
-1.54702067162375e-05
-1.23522576850147e-05
-3.25585829989208e-05
-8.82217038830508e-06
-9.50163038983154e-06
-2.13282112861884e-05
-2.0308971725921e-05
-8.72682776352898e-06
-6.0529593093141e-06
-2.95557987519949e-05
-1.00161324740362e-05
-1.02870351403629e-05
-1.89162265328831e-05
-3.58787350356391e-05
-1.36360695931973e-05
-1.34510260109817e-05
-1.62846893364807e-05
-4.20336647296007e-05
-9.20617222545468e-06
-1.85252273697653e-05
-3.20660952023353e-05
7.58550003616639e-06
-2.62835495649078e-05
-1.56973272353496e-05
-1.78515658719248e-05
-3.97868713354979e-05
-3.62366969931062e-05
-5.38303332565544e-06
-3.56151126171294e-05
-6.81807209473757e-06
-1.41496508994756e-05
-4.10639891031188e-05
-5.63261626140232e-06
-3.17294530324385e-05
4.06011795510625e-06
-1.22482023158712e-05
-1.15775627587613e-05
-1.55433285317752e-05
-2.48173624742177e-05
-1.59168220614407e-05
-2.23239824773607e-05
-2.07411456891495e-05
-2.18656035260978e-05
-1.15706481777206e-06
-2.07554511280712e-05
-7.98285341332375e-06
-1.57914686803566e-05
-1.16472697702313e-05
-2.16295835110355e-05
-9.55657441286496e-06
-1.60176957550954e-05
-2.71525945222522e-05
-3.44712037539622e-05
-1.39058355884375e-05
-1.11694800754492e-05
-2.9025979090912e-05
-8.39555047760806e-06
-2.52091183653092e-05
-2.2105364057054e-05
-1.85323622908364e-05
-1.68192777374414e-05
-2.45168927683383e-05
-2.01835644861161e-05
-1.1901141466016e-05
-4.83877978208761e-05
-2.46419916643124e-05
-2.51701228501303e-05
-9.79848784299021e-06
-1.41557112968582e-05
-2.85985477082558e-05
-2.96422937940197e-05
-2.55858351663311e-06
-2.32836070743924e-05
-1.26127241693055e-05
2.15735599906448e-07
-3.33199746706388e-05
-2.98521312864111e-05
-4.76292388450893e-05
-1.50133183780743e-05
-4.24752670413327e-05
-1.30429703094579e-05
-1.53686416842479e-05
-2.59916056525784e-05
-1.09646512564026e-05
-1.10529082789437e-06
-2.43166016948454e-05
-3.29480541387065e-05
-1.0155934142205e-06
-3.5467993647523e-05
-2.14767464817492e-05
-2.0244456130892e-05
-1.92393242787819e-05
-1.92921692574288e-05
-1.42740124322793e-05
-1.78482265565489e-05
-1.62233137937123e-05
-2.65792046354226e-05
-2.51474156626969e-05
-1.90588796660308e-05
4.1037782964266e-06
-2.54010329832626e-05
-2.60708462616951e-05
-5.34503610391636e-06
2.09662274172986e-06
-2.99659421645533e-05
-2.93269006320363e-05
-1.38289274250046e-05
-1.83378630561484e-05
-3.52822275793233e-05
4.13321980523045e-06
-4.00155301655327e-05
-4.12468913242271e-05
-4.9523642963519e-06
4.71494359770009e-06
-2.84348273569843e-05
-6.82226864808668e-06
-1.16371382224494e-05
-4.0398125377395e-05
-2.22620376903291e-06
-1.03294364369447e-05
-2.33600153828082e-05
-2.41440961447305e-05
-3.3298468435136e-05
-3.91701408259108e-05
-4.97315367339507e-05
9.83755337238608e-06
-2.72373911275477e-05
-5.9072574057081e-05
-5.07619025239276e-05
-2.26979952104628e-05
-6.76478133477109e-06
-1.5402536818271e-05
-2.32136205050642e-05
-3.77248346757918e-06
-1.25888707952146e-05
-2.00502628294011e-05
-1.46456342818853e-05
-8.30813340955828e-06
-4.30519146020522e-05
-1.49895479312553e-05
-4.54025670728443e-06
-2.06948724680293e-05
-5.58293648290105e-07
-8.52503022556559e-06
-2.30222693721359e-05
-2.06045694780763e-05
-1.44871691282772e-05
-3.74730791021546e-05
-2.548113945144e-05
-3.28305335595108e-05
-1.80792430053056e-05
-1.34355053413257e-05
-2.51115842580933e-05
-4.01452952374583e-05
-1.38447064892314e-05
-2.78348968613069e-05
-8.81452294621805e-06
-9.79476294103496e-06
-2.03386391436637e-05
-1.21473761515022e-05
-2.13378554113626e-05
-6.09444515520638e-06
-2.65492337543743e-05
-9.6269240014358e-06
-9.04543616130068e-06
-1.24786741010114e-05
-6.59912073713088e-06
-3.40466154360752e-05
-1.61618593299123e-07
-2.20042767361671e-05
-1.40080817136836e-05
5.96592484939515e-06
-3.3883976279784e-05
-9.9412161841288e-06
-2.92475735226718e-05
-1.58767671315034e-05
-2.19718618215028e-05
-3.1122743115138e-05
-1.62332550328088e-05
7.64745770536117e-06
-2.58110907416829e-05
-3.32984020528002e-05
-7.4203764185058e-06
-1.27176869721561e-05
-2.26644822365901e-05
-2.20260590394604e-05
1.04233594727476e-05
-2.39489343859e-05
-3.89372240418079e-05
-4.6402186670056e-06
2.29317082052174e-06
-1.50716515674483e-05
-2.76938938428355e-05
-3.10248170911621e-05
-6.5956114238298e-06
-3.0518571015795e-05
-2.45492867777136e-05
-2.11668255224308e-05
-3.73536341858065e-05
-3.88572822107715e-05
-6.64984531471778e-06
-2.20292477680239e-05
-2.8886000750472e-05
-1.84352379045064e-05
-2.39327242765759e-05
-2.00099032857885e-05
-4.58779886416473e-05
-2.23646450427865e-05
-5.73254103153057e-05
-2.53148025731468e-05
-1.80592370849197e-06
-1.00122809391709e-05
-1.32660151365068e-05
-2.70046138433371e-05
-1.13968923936446e-05
-1.33386079993093e-05
-5.25772527221082e-05
-3.04927520588614e-05
-2.91462046028175e-05
-1.63559150600466e-05
-1.8210484593581e-05
-2.48392435162304e-05
-1.9223814601824e-05
-6.36927379982243e-06
-3.12364983162079e-06
-2.5132836435803e-05
-8.37884445002895e-06
-5.18316793014876e-06
-4.34894528868826e-05
-3.89485122719448e-05
-3.37942134581496e-05
-3.52815378849946e-05
-2.94800426350538e-05
-2.44808782210919e-05
-3.78995713332689e-05
-4.52346174133047e-05
-1.64287611653717e-05
-2.76205448035861e-05
-1.97052936255583e-05
-3.26193644815441e-05
-1.8264305193022e-05
-2.11811589425902e-05
-2.69835216514628e-05
-2.80509847376357e-05
-3.23668372731335e-05
-2.847369627938e-05
-2.36548054708154e-05
-4.09566496292807e-06
-5.65090387241871e-06
-3.27151804285784e-05
-1.13518099256535e-05
-3.09901111226886e-05
-2.61602401267206e-05
-2.06930719262484e-05
-1.57089201016255e-05
-1.3335499339465e-05
-9.43111664892359e-06
-2.75382033596002e-05
-1.20308484863206e-05
-3.19575199242095e-05
-2.09086720638087e-05
-2.08630447445859e-05
-1.24398181454204e-05
-2.99583479705277e-05
-9.93755525177503e-06
-4.12684768687767e-05
-5.31957999306299e-05
-1.90824239403588e-05
-2.01794435457194e-05
-2.98898700961775e-05
-1.38049899967448e-05
-2.22127939259966e-05
-8.2043701454759e-06
-4.94692840279696e-05
-3.59439936706454e-05
-2.14831854357273e-05
-2.2399729001714e-05
-2.76774872535918e-05
-3.01268255068433e-05
-3.51016552736634e-05
-2.81136759955315e-05
8.81214188811633e-06
-3.84336690183308e-05
-1.96342851367999e-05
-9.05790474410007e-06
-2.30880144358435e-05
-2.55316866047884e-05
-2.68248026053726e-05
-1.71576730882735e-05
-4.28268348374523e-05
-2.2969725864155e-05
-1.03356683941912e-05
-3.28664577447451e-05
2.54622966176479e-06
-2.97206588782999e-05
-1.95599589594755e-05
-3.01014194008986e-05
-9.40395970818111e-06
-1.5828897768055e-05
-2.26666413910031e-05
-2.17193883894825e-05
-1.55072670901057e-05
-3.75621372106924e-05
-1.11489196796796e-05
-2.1118264813028e-05
-1.22258569060883e-05
-1.13925988861129e-05
-1.22510275930088e-05
-2.97361080723316e-05
-1.0685482752757e-05
-1.25646197653841e-05
-2.06852416924016e-05
-2.88394047731683e-05
-8.4331695441519e-06
3.23167514704659e-06
-1.30046512232977e-05
-1.47895613883733e-05
-2.00051449573017e-05
-1.56153879844363e-05
-2.46214900921565e-05
-3.34412046617484e-05
-2.6025104335153e-05
-2.63754642599751e-05
-1.59356402635935e-05
-1.96670692865313e-05
-1.76766489335603e-05
-3.66472308172762e-07
-1.93185447966065e-05
-2.7017285854784e-05
-4.83368029433851e-06
-3.37185076224666e-05
-2.1915900553542e-05
-1.61716256727563e-05
-3.01115906292312e-05
-3.08812969528849e-05
-3.9663977019502e-05
-2.35763980637885e-05
-4.54079632199792e-05
-1.58908158521188e-06
-1.16029562316943e-05
-6.27787491740425e-06
-4.57252239562127e-05
-3.29244257095265e-05
-2.12497951135694e-05
-1.93108279295574e-05
-1.70683632674321e-05
-3.94497936206885e-05
-4.65024460590512e-05
-1.64384183971473e-05
-2.73760613038002e-05
-2.67898097080573e-05
-8.10179954681159e-07
-2.79017113391299e-05
-1.90766081697639e-05
-2.34380259864902e-05
-2.71959661299111e-06
-2.16860367232536e-05
-4.01124956458303e-05
-4.70552087745556e-05
-1.90753744688169e-05
-2.65739502512707e-05
-9.59007709425291e-06
-4.09159567703801e-06
-3.90373796517789e-05
-4.90129011335228e-05
-3.82589452141185e-05
-2.58603786387872e-05
-2.02257320292985e-05
-1.18681626264557e-05
-1.02315454237828e-05
-3.40714418916932e-05
-2.76681508708951e-05
-9.81923490376057e-06
-1.83232330400194e-05
-3.69130329139117e-05
-2.5129355416138e-05
-2.35594359701462e-05
-2.4510999062844e-06
-6.72235353931632e-06
3.51794700614418e-07
-1.97781870559936e-05
-1.39768505575273e-05
-3.71432547899676e-05
-2.37389200427504e-05
-1.98307506804344e-05
-1.93913596257633e-05
-1.75758510087181e-05
-2.54632806529295e-05
-6.60298046020768e-06
-2.86799927036166e-05
-1.55668493787612e-05
-2.53081170865203e-05
-2.28147579095955e-05
-3.97484617159141e-06
-1.73003922628838e-05
-2.67831849759315e-06
-2.45229276009506e-05
-1.55647178646694e-05
-2.09332483577192e-05
-1.93609904035985e-05
-2.18857719406775e-05
-2.19533912243176e-05
-3.45336902380222e-06
-1.75925289701416e-05
-2.04014694211599e-05
-1.32855604149376e-05
-3.08464659619861e-05
-2.78026429781964e-05
-2.02870213785863e-05
-2.85326665062868e-05
-2.11889054292832e-05
-1.38660133055247e-05
-2.00987090590915e-05
-2.55316126192327e-05
-2.07251646695668e-05
-3.45206059348419e-05
-1.38081394179508e-05
-1.60176940726747e-05
-1.87001711622852e-05
-1.68023815865746e-05
-1.25631580664025e-05
-1.24640391652308e-05
-1.867759049255e-05
-3.02992039033123e-05
-1.14643237233588e-05
-1.84516941904389e-05
3.58141508096903e-06
-2.32521945630913e-05
-3.3050884440424e-05
-1.86791016374749e-05
-1.16828809868174e-05
-9.36872611301172e-06
-4.82345746553219e-06
-4.12540589872982e-05
4.20108964448571e-07
-3.07179925307787e-05
-4.21233507822152e-05
-1.41853970197149e-05
-7.81029405415633e-06
-5.84249019614389e-05
-1.71370610141814e-05
-2.01135225132515e-05
-2.31706863311942e-05
-2.72187778424438e-05
-1.42635405773993e-05
-4.52125004067981e-05
-2.44806658046244e-05
-2.71157563165618e-05
-8.61035264546715e-06
-2.707927594378e-05
-2.11661362880949e-05
-9.14941700788457e-06
-9.54705772387784e-06
-2.53196014513764e-05
-4.09833435234799e-05
-1.46920851740101e-05
-2.93248342389407e-05
-1.06981460878923e-05
-2.254010285494e-05
-2.18445162622895e-05
-3.23891426604956e-05
-2.20475433133847e-05
-1.52183224759464e-05
-4.55729274938862e-05
-3.24977568728518e-05
-2.1372763485007e-05
-4.43743969795443e-05
-1.66752370927899e-05
-2.0020099323134e-05
2.70193016940114e-06
-3.5209149988624e-05
6.79252350757767e-07
-3.43054266345471e-05
-1.90022037909411e-05
-2.63293425531039e-06
-3.23427122417478e-05
-1.91271100445929e-05
-1.86180260576153e-05
8.06925816069666e-06
-1.44945111351567e-05
-1.95771715151955e-05
-2.68853925751373e-05
-1.67128479299077e-05
-5.45963853494152e-06
-2.85829664144251e-05
-2.60885434098672e-05
-4.16139283636303e-05
-2.33714484475327e-05
-1.62531442551385e-05
-3.75461826088827e-05
-2.68470339409666e-05
-4.18905354680949e-05
-1.32890111979909e-05
-2.34403101864972e-05
-1.77326539883699e-05
-1.44273852406972e-05
-1.62556636967747e-05
-2.80230112411519e-06
-1.38916528325748e-05
-3.13080903390031e-05
-2.15761278748711e-05
-3.97729714263397e-05
-1.7043307878951e-05
-3.70133999984228e-05
-2.96612384396943e-05
-2.45196035362986e-05
-1.55934785117745e-05
-2.9917373709482e-05
-3.38235838045773e-05
-2.41039899142751e-05
-1.76541167037375e-05
-1.41094650725196e-05
-2.79606147051009e-05
-2.30343610178067e-05
1.16926217380799e-05
-1.48149236580929e-05
-1.69369896023318e-05
-4.52135453954662e-05
-1.40304062746919e-05
-1.41106745579355e-05
-1.69197901166981e-05
-1.58600628274551e-05
-2.70294731899528e-05
-2.08158316535527e-05
-1.89199660442631e-05
-2.12552317119806e-05
-2.27758215082951e-05
-1.11922597278527e-05
-1.63108217915228e-05
-1.98242571645771e-05
-1.34005585004971e-05
-1.34471804744543e-05
-4.7096099667595e-05
8.91815343470742e-06
-3.03194613616382e-05
-2.37645888701002e-05
-5.40883587954778e-06
-1.59942594513239e-05
-1.64101054065476e-05
-2.01951100505524e-05
-3.02602273109441e-05
-3.25862835388418e-05
-7.4426222207904e-06
-3.4933171732534e-05
-3.28383164894334e-05
-5.85606843274147e-06
-2.8372617241298e-05
-2.94329012986934e-05
1.23061913181423e-05
-6.9837481498533e-06
-1.35180475489409e-05
-3.30803374274967e-06
-1.35982343622098e-05
-2.92938134792239e-05
-2.32609593326167e-05
-2.69466167554383e-05
-3.77031206758774e-05
-1.57335501533383e-05
-3.81576397471073e-05
-4.07975008796143e-05
-1.25697725432952e-05
-2.61789308274803e-05
-3.45713967920246e-05
-2.33060939320428e-05
-3.41377145494173e-05
1.93199819784471e-06
-2.19911630532985e-05
-6.60373986135182e-06
-2.76743514887382e-05
-1.53240942530055e-05
-2.19854383875893e-05
-3.24491786840796e-05
-2.88135982174758e-05
-2.66779211115104e-05
-1.77834456711656e-05
-4.98888107938447e-05
-3.97097703142201e-05
-2.00409361889215e-05
-1.27375145518252e-05
-1.94239522950196e-05
-2.04515285267154e-05
-1.76944120307943e-05
-3.24406660186104e-05
-3.85482363353767e-05
-1.41904290583863e-05
-9.72850508354851e-06
-1.72857166173527e-05
-7.13686231849152e-06
-4.9851806112035e-05
-2.56997532594285e-05
-9.29416025128602e-06
-1.60357461939614e-05
-2.16904062600735e-05
-3.85419398068924e-05
-2.58212174106321e-05
-2.85614699750962e-05
-7.11387297936472e-08
-2.78886508376215e-06
-2.39676727125527e-05
-2.97566177242655e-06
-1.88558208928325e-06
-4.2070772923699e-05
-2.08370113993607e-05
-1.25136126044158e-05
-1.00561779728276e-05
-2.85096244143759e-05
-1.70426370252765e-05
-6.37849467061643e-06
-6.27207232118827e-06
-3.73042011850795e-05
-2.68361287763933e-05
-2.0083742298533e-06
-3.23006627534575e-05
-3.58998666828751e-05
-2.88209983273583e-05
-3.03474805045769e-05
-2.70884005815408e-05
-2.45614184252086e-05
-1.49439155604339e-05
-3.82245676867779e-05
-3.06843511709647e-05
-2.76607763691599e-05
-8.12217328735036e-06
-4.45651221207151e-05
-1.26598739076405e-05
-2.73725458462927e-05
4.91068361017236e-06
-2.39752170646247e-05
-2.55202231687804e-05
-9.9415783685166e-06
-1.58795320300071e-05
-1.72121768050106e-05
-2.73694654250736e-05
-1.62451745529848e-05
-3.20563559033469e-05
6.15183272090859e-07
-1.46203915003175e-05
-2.11062703769623e-05
-1.53375741406367e-05
-1.49537925405787e-05
-1.11926964571465e-05
-2.42903910572767e-05
-3.18134823449486e-05
-3.27444807814147e-05
-1.31684179507413e-05
-3.38244201287984e-05
-2.08462784254125e-05
-2.87690154567505e-05
-5.60818906093297e-06
-4.84930109215831e-06
-1.98828094348532e-05
-4.05109305727663e-05
-2.58534759387935e-05
-1.22177999622595e-05
8.20778041161644e-06
-6.71420419505351e-06
-1.34464425450382e-05
-4.76072521701624e-06
-7.36660379686811e-07
-2.50865217589287e-05
-8.55853685782658e-06
-6.55401132624003e-06
-1.12631350850007e-05
-2.02858803817195e-05
-1.17982470412687e-05
-3.22594090187115e-05
-9.59152259183126e-06
2.21412322432898e-06
-1.63889648069254e-05
7.83410563305434e-06
-2.63776411112447e-05
-2.55071427617981e-05
-3.04316421740853e-05
-1.49425030882576e-05
-1.04450308136994e-05
-1.15618887922181e-05
-1.95247413249177e-05
-1.98359393193936e-05
-2.94897499940099e-05
-6.85019669082123e-06
-2.61909689286019e-06
-2.11978228041029e-05
-1.33278962040414e-05
-4.61742342802362e-06
-1.3514259881876e-05
-2.69021292196223e-05
-1.8158640335118e-05
-1.69037254965864e-05
-2.06584654073644e-05
-1.68762759711808e-05
-4.7627024343304e-05
-1.67800650815237e-05
-7.75077537532422e-06
-6.37893188092136e-06
-2.42905644975485e-05
-1.93915876680909e-05
-4.40430723355155e-05
-1.05257445268793e-05
-1.1565493854945e-05
-3.20918958367766e-05
-1.74705303507976e-05
-2.79680669929625e-05
-3.16198622408918e-05
-4.53219708567415e-05
-4.49274902937412e-05
-1.25629803316658e-05
-1.91185457015385e-05
-2.25695641266918e-05
-1.49746763641279e-05
-4.11274996515482e-05
-1.62543746171618e-05
6.25203684297564e-06
-1.35783706392346e-05
-1.96082652506069e-05
-2.49803676947977e-05
4.84327076917356e-06
-2.81090344049694e-05
-3.06627232165007e-05
-1.74252278645364e-05
-2.2097841714644e-05
-2.22304121082005e-05
-2.25231578514637e-05
-2.50668307656848e-05
-2.79214714699197e-05
-2.62854109078591e-05
-9.00828231419297e-06
5.35313942652742e-06
-5.76891858704775e-06
-4.11968422286752e-06
-5.4922730690021e-06
-3.13989551936922e-05
-1.57906825955801e-05
1.55531758118935e-05
-1.40139940678226e-05
-1.55481055611962e-05
-2.81769303189718e-05
-3.32828102182302e-05
-2.73994513817246e-05
-4.2207227106417e-05
-4.14169372341948e-06
-1.37457179988485e-05
-8.39373943447973e-06
-8.06395454961897e-06
-6.89272058700031e-07
-3.33257536178349e-05
-3.14826843408663e-06
-5.07958062131685e-06
-1.32712330634197e-05
-1.11681694531567e-05
-1.12954102357524e-05
-2.28885038416389e-05
-2.70745643984117e-05
2.94592721259353e-06
-2.64294998375503e-05
-1.09535433015913e-08
-1.06695351221642e-05
7.20182067503758e-06
-3.86869790218016e-05
-6.1640660780523e-06
-3.43185484266501e-06
-6.99744439175107e-06
-2.45593873220987e-05
-5.93055647063513e-06
-1.64644012885017e-06
-2.02693695669496e-05
-4.66342695624156e-05
-2.34860628096741e-05
-2.61729056475204e-05
-2.90342298290418e-05
-2.00323565822877e-05
-1.7783046626654e-05
-8.40827135828205e-06
-1.64247462386158e-05
-2.03063871898832e-05
-3.23003046722919e-05
-1.19649957882037e-05
-3.42568037239378e-05
-1.87558212596525e-05
-1.29909104050185e-06
-2.37566623653882e-05
-1.15867771622304e-05
-3.14488636420429e-05
-1.18511422936991e-05
-1.95411134809685e-05
-3.17623038186395e-05
-2.9537778515751e-06
-1.49365636741208e-05
-3.84103297814601e-05
8.45288657292713e-06
-2.75868855740302e-05
-2.59343155893107e-05
-1.00822035122378e-05
-2.44838455533312e-05
-2.32848994223911e-05
-1.48196404863366e-05
-3.02925062001938e-05
-2.35440151974047e-05
-2.08677872587406e-05
-1.33678809033385e-05
-3.70464336234432e-05
-1.59772710751476e-05
-6.58430881815644e-06
-3.01199376410178e-05
-7.74782731397477e-07
-2.02491418579155e-05
-4.16991143494893e-05
-9.50822988363728e-06
-1.5121163724798e-05
-9.30322289894611e-06
-2.43322191360071e-05
-3.62290794719119e-05
-4.66027315641248e-05
-3.15900933641849e-06
-1.55388847564778e-05
-1.34903763042133e-06
-1.26842198049136e-05
-3.34208585409726e-05
-3.11709840770688e-05
-6.49540393267945e-06
1.69034826829591e-06
-1.98612400227828e-05
-1.8322540251061e-05
-1.65563801230973e-05
-2.78022131910263e-05
-2.28499421281722e-05
-2.09806832941174e-05
-3.49173987454776e-05
-4.19335282327734e-05
-2.65319897393188e-05
-8.03152527674709e-06
5.9335099188188e-06
1.72384618810581e-05
-3.73632058329239e-06
-2.04583403853323e-06
-3.56041361075285e-07
-1.12763526886736e-05
-1.36716195733925e-05
-2.04795421981847e-05
-2.3207016362498e-05
-4.06855107433191e-05
-1.40175655914785e-05
-1.12604292252742e-05
-4.13214420489526e-05
-1.40897667391698e-05
1.11884444245604e-06
-2.67626033039779e-05
-3.09611271957008e-06
-9.73517985021785e-06
1.43886567489356e-06
-1.68324158680966e-05
-3.11117696585395e-05
-4.03305715738097e-05
-1.34162819598563e-05
-1.0794449334853e-05
-7.90505096537989e-06
-1.91394819731348e-05
-2.34039220976493e-05
-1.34093078274345e-05
-1.24254946806069e-05
-1.6134915794575e-05
-1.49247476125479e-05
-2.07229051533503e-05
-2.4954078630027e-05
-5.95317294635834e-06
-1.9221809152218e-05
-3.48506869268741e-05
-1.35703608760626e-05
-3.18040037935566e-05
-2.64048043227273e-05
-1.27693881720733e-05
-2.16358156712768e-05
-2.07749487966701e-05
-7.23597299946251e-06
-2.29501970821228e-05
-2.81091383669655e-05
-2.43922715269661e-05
-2.89492468277741e-05
-1.86337405550457e-05
-1.77537787897212e-05
-8.46338252829538e-06
-1.10008872722194e-05
-1.11666032871723e-05
-3.02468850279557e-05
-1.7125877528568e-05
-3.23416379256823e-05
-2.95518585443508e-05
-1.76518417830105e-05
-2.43510421520781e-05
-1.90878137805408e-05
-3.9140901101377e-05
-3.27815969046407e-05
-2.56478358353627e-05
-2.37201727517108e-05
-8.12938978000261e-06
-2.30478638164276e-05
-1.54940648950413e-05
-2.07436001129568e-05
-2.21432801351523e-05
-2.56789581234875e-05
-4.39483161683717e-06
-2.37434301681007e-05
-2.88232361833028e-05
-2.26146808626284e-05
-1.58695266530655e-05
-2.37453299906841e-05
-1.24167918218494e-05
-1.1189733665771e-05
-2.63053344263587e-05
-4.32227093400017e-06
8.41530717207923e-06
-2.24768522115524e-05
-1.99611606905681e-05
-1.78031832530733e-05
-8.31301050580777e-06
-9.56610691423634e-06
-3.33832801948264e-05
-1.15351217747358e-05
-1.6570786962e-05
-7.34388176911868e-06
-4.3560272998787e-05
-1.67573965049082e-05
-4.93229884418284e-06
-2.66034434178248e-06
-8.09228466840406e-06
-2.5557689450859e-05
-8.05585665351499e-06
-4.58624545683488e-05
-1.05135948268398e-05
-2.37088503030415e-05
-1.0415785495018e-05
-2.96954605661734e-05
-9.12337194112408e-06
-2.03036199643338e-05
-1.08762436765393e-05
-2.15575977253039e-05
-4.47095052535725e-06
-5.25957486348022e-05
-1.80666978970497e-05
-1.35891881993985e-05
-1.41124397100078e-05
-9.3029126106653e-06
-2.04228569759256e-05
-4.88297210994066e-05
-1.72209291672849e-05
-1.29544929306736e-05
-1.92580957026981e-05
-3.49658991042465e-05
-1.79026470371948e-05
-3.9005264559469e-05
-2.47114417725966e-05
-2.69334615727579e-05
-1.3740513084631e-05
-3.72760672375599e-05
-3.94129030479959e-05
-1.35074356222205e-05
2.86931653811696e-06
-5.36966935543713e-06
-3.10321153986609e-05
-3.14769154223698e-05
-2.35308360789153e-05
-2.39008961886308e-05
-2.95460692666828e-05
-2.59999777889543e-05
-2.79028971340514e-05
-2.31285200240208e-05
-2.47121727576964e-05
-2.90167535713208e-05
-3.66540436857119e-05
-2.31241304641445e-05
-2.04775886195564e-05
-1.41710897980695e-05
-3.07541062818956e-05
-6.91107450749722e-06
-4.36209555456189e-05
-3.21945245598587e-05
-2.11652697094018e-05
-4.41040511421239e-05
-2.36875660850056e-05
-2.23316652580137e-05
3.69719694758776e-06
-2.08403301324215e-05
-1.74185161413851e-05
-2.32573672019878e-05
-1.54450230091903e-05
-1.10393468876704e-05
-1.34310476603252e-05
-3.00253444322337e-05
-1.46666012926701e-05
-1.88994618999106e-05
-2.18147675353925e-05
-4.16537734464603e-06
-4.02934894733534e-05
-2.32005973271156e-05
-2.82779563612175e-05
-2.69895212659151e-05
-2.11858709956379e-05
-8.88834324685638e-06
-1.66553452047618e-05
-1.54944494008505e-05
-1.59883031795591e-05
1.5125268367905e-05
-4.31684303448209e-05
-1.13127103656988e-06
-5.17255532041628e-06
-3.28659090496194e-05
-3.14561587924417e-05
-2.55595140711467e-05
-2.5009176576259e-05
-3.58281892646531e-05
-2.72781460441808e-06
-1.40837483059294e-05
-1.50791803552253e-05
-2.44152946790755e-05
-3.57626421413001e-05
-2.90959309119646e-05
-2.20436818313866e-05
-2.10700821191844e-05
-2.0958563197767e-05
-1.04992833647653e-05
-2.21854216222271e-05
-3.37411769126117e-05
-3.14177175558295e-05
-2.75767894723057e-05
-2.31151512943024e-05
-1.93761249834979e-05
-1.68221455436878e-05
-5.87614054005998e-06
-1.81277391760815e-06
-2.07905732126672e-05
-3.7765703866513e-05
-3.54166983301999e-05
-3.7067765637189e-05
-3.30271202561796e-05
-4.02190905580104e-05
-1.55620267343753e-05
1.04559466944024e-05
-2.85029278148933e-05
1.55821469863525e-05
-2.45427618315068e-05
1.06547548117555e-05
-2.26326933213456e-05
-3.55714993792105e-05
-3.38016325723128e-05
-1.64021608539044e-05
-1.6112681900086e-05
-1.11192171662444e-05
-1.81069625615221e-05
-3.18779016310658e-05
-2.73215298397508e-05
-2.00575116611028e-05
-1.60542079994712e-05
-4.41398363337725e-05
-3.26007287365398e-05
-2.0100696557457e-07
-3.1286717297668e-05
-1.81858732278058e-05
-9.99590957538078e-06
-1.01322151518784e-05
-2.40530572715264e-05
-2.3963301635737e-05
-4.52705143666766e-05
-1.21201126516349e-05
-1.337990275305e-05
-5.87819716587212e-06
-2.35549678211387e-05
-1.75539246535549e-05
-2.63977049949403e-05
-4.09985200002787e-05
-5.52371162474454e-06
-2.18653456992408e-05
-2.71095321759185e-05
-2.43813420632849e-05
-2.55271735525579e-05
-3.66820501933774e-05
-6.77686676230485e-06
-3.54244040492404e-05
-2.21024691216406e-05
-4.15754430462607e-05
-2.86047824553172e-05
-1.95756715261302e-05
-2.59914310697366e-05
-2.85510522548778e-05
-1.49342780762557e-05
-3.64243638379952e-05
-3.5189840357959e-05
-1.72801860706843e-05
-1.28875176787907e-05
-1.61344402347397e-05
-2.86210505904774e-05
-2.92373165344311e-05
2.21670118397069e-07
-1.77585874932867e-05
-1.0174931786573e-05
-3.11638168568571e-05
-3.09475660942072e-05
-2.00539631449633e-05
-2.23168427315655e-05
-3.24711060358853e-05
-2.43932043591186e-05
-2.15881540767292e-05
-1.26124175621431e-05
-3.55043784471035e-05
-1.18192653512729e-06
-9.34929913014949e-06
-4.51787520962359e-05
-8.10043104093954e-06
-2.57852173675551e-05
-1.68261093719205e-05
-2.26618112813866e-05
-1.29032502385943e-05
-1.28470488655301e-05
-5.06175003563386e-05
-8.65615683251248e-06
2.29096044732828e-06
-2.30252868662194e-05
-2.36924118182736e-05
-2.04122917154773e-05
-3.67517995212356e-05
-1.72644883609251e-05
-1.93423490590074e-05
-5.1179150431364e-05
-2.197420120482e-05
-2.17776344774639e-05
-9.17677948910224e-06
-7.47068422288981e-06
-6.51470767897416e-06
-3.12351759977867e-05
-2.87775495280958e-05
-3.26708936709275e-06
-1.34359090770911e-05
-1.62226575270247e-05
-2.99520627942677e-05
-3.69351884532459e-05
2.6854421036837e-06
-1.55023460496911e-05
-1.16905745834425e-05
-1.59421747041901e-05
-9.56634421297501e-06
-1.91790803029732e-05
-2.82593712859086e-05
-3.03321913869089e-05
-1.07168380166058e-05
-5.68636539262773e-06
-1.87332868155314e-05
-2.90237586771182e-05
-1.04445866644722e-05
-1.77489755016491e-05
-4.02540036352645e-05
-6.35941078801005e-06
-2.33668767305943e-06
-2.47880471688035e-06
-2.15545574671217e-05
-4.67923676839948e-05
-8.25783494003998e-06
-3.74957144375451e-05
-2.98291303555374e-05
-2.06312429624156e-05
-9.21173712407075e-06
-1.59834916481944e-05
-2.4823701677432e-05
-5.81325116494325e-06
-3.65393432937746e-05
-3.78868670122239e-05
-4.55659325392617e-06
-1.67322096324204e-05
-2.89035125342801e-05
-3.24510220309538e-05
-6.62966000808362e-06
1.40292487727475e-06
-1.77024405387284e-05
-1.54149912782376e-05
-1.4609895999051e-05
-7.56637758403358e-06
-5.09118034476288e-06
-2.72038656881187e-05
-1.58839341657092e-05
-3.12385208700043e-05
-3.87939970151155e-05
-2.98712557952182e-05
-1.16086417456997e-05
-2.4465764064508e-05
-2.23349973063219e-05
8.09339833359676e-07
-2.85010455110185e-05
-3.52371992681674e-05
-2.79710518920426e-05
-2.68842959070488e-06
-1.77037812916552e-05
-1.59099385325165e-05
-3.65094991872418e-05
-9.69937225700453e-06
-1.86887969245186e-06
-5.13128072878198e-06
-8.56985742747859e-06
-1.5648976247908e-05
-4.12953848359708e-05
-1.41296363950678e-05
-2.16055107816622e-05
-2.45680964163929e-05
-2.91441816514062e-05
-1.35337301366997e-05
-1.76203046960818e-05
-2.00033508679088e-05
-2.94733449120735e-05
-1.36113022101311e-05
-2.65509985358411e-05
-1.80239317879996e-05
-2.91064914330001e-05
-1.94726758181945e-05
-8.06949221472951e-07
-1.61662694955101e-05
-2.70750051583553e-05
-5.67343398648997e-06
-2.29259775950707e-05
-2.23051933637563e-05
-1.62397130566539e-05
-2.52605034670996e-05
-2.00911735052933e-05
-2.57390169672707e-05
-1.55137064727818e-05
1.88798181798747e-06
-5.61143468412261e-05
-2.71669657722443e-05
-1.45212563860314e-05
-3.22267974905558e-05
4.23064109708737e-06
-3.00998420782974e-05
-1.64694424367652e-05
-1.74310674163463e-05
-2.44650632363975e-05
-4.65128583789773e-05
-2.2625611026629e-05
-2.05294111292204e-05
-1.23286919657983e-05
-3.05364120006344e-05
-5.07149945790681e-05
-5.92063255823578e-06
-3.15236315300588e-05
-2.36504328258121e-05
-6.09422365351294e-06
-1.81047246541627e-05
-1.4144525583335e-05
-1.03713546466327e-05
-2.09460042884669e-05
-3.35698251054825e-05
-9.11056648818407e-06
-3.75829522008307e-05
-2.59952649185453e-05
-3.28087360924608e-05
-3.2567663289845e-05
-4.86041483947895e-05
-1.36681918347009e-05
-3.06818040991495e-05
-2.88313737443417e-05
-1.84192655820551e-05
-2.89928372733212e-05
-1.43989606119873e-05
-1.42252717600071e-05
1.06402563353929e-06
-1.64215946203916e-05
-2.38730551540285e-05
-1.48996893911335e-05
-1.86227607294076e-05
-3.8103970038511e-05
-3.89318339836492e-05
-3.58530538901909e-05
-2.98352612262888e-06
-3.71425748064991e-05
-2.13861524036683e-05
-2.36578894442448e-05
-2.41443218253329e-05
-5.19741243589335e-06
-2.68273069164857e-05
-3.4517217260083e-05
-1.22921362506534e-05
-2.07981384925977e-05
-2.62294001344529e-05
-2.42516068959962e-05
-3.52840804838451e-05
-2.72158012415557e-05
-5.03182446751343e-05
-2.88578715013898e-05
-2.03677458886309e-05
-2.24954676431097e-05
-4.13300039662803e-05
-2.66161533030049e-05
-2.31925302236256e-05
-2.95348226050456e-05
-1.1605520393629e-05
-3.41886925318943e-05
-2.78730152204171e-05
-2.27338857375758e-05
-2.58616821056411e-05
-3.83987662083946e-05
6.23844484458213e-07
-2.14072527676564e-05
-1.17803970736804e-05
-4.48114877826292e-06
-1.76451500524961e-05
-3.75821724992923e-05
-3.50418588096403e-05
-2.11310211522344e-05
4.17193846980524e-06
-3.0820086396702e-05
-5.26040452604028e-06
-1.96247906543546e-05
-2.39097911193942e-05
-3.67775253388776e-05
-2.37867616537733e-05
-1.8621861668794e-05
-4.10646486328285e-05
-2.64484660800531e-05
-3.93079897971292e-05
-2.84588571013427e-05
-3.32683577124467e-05
-2.97383252625753e-05
-1.66395868518441e-05
-1.99173642881546e-05
-4.12524988384784e-05
-2.61630663554262e-05
-2.99953210493756e-05
-2.5141489032478e-05
-9.10609067280622e-06
-3.87726439694119e-05
-2.13476202682846e-05
-2.32925416029895e-05
-1.48400759460825e-05
-3.1464995575846e-05
-2.24854590114869e-05
-2.5996251309088e-05
-3.43793059389979e-06
-2.92215774505777e-05
-2.45216909614635e-05
-8.72902502107313e-06
-2.2573723050227e-05
-4.05142294183935e-05
-1.95400225482205e-05
9.99594888063947e-06
-2.63928485990164e-05
-1.76426107805695e-05
1.17620336672084e-05
-1.62495330009987e-05
-1.47579886297898e-05
-2.40441729515401e-05
-3.76840221037225e-06
-2.81836394339022e-05
-6.79235405415364e-06
-4.34532112580135e-05
-2.82441068836728e-05
4.2170122480428e-06
-3.83308237846363e-05
-1.18603245448561e-05
-1.41101201885428e-05
-3.35265401884226e-05
-2.82766684044113e-05
-3.10163261116262e-05
-1.11066641359489e-05
-1.20654789479002e-05
-1.78995954678907e-05
-2.98077203427443e-05
-5.42538325411476e-05
-7.80006616721527e-06
1.42982842359602e-06
-1.05049227718887e-05
-4.38224662598354e-06
-3.48822932048477e-05
-2.74118730225988e-05
-2.31008813816498e-05
-1.17872493061213e-05
-8.55799785216297e-06
-7.93079643416482e-06
-2.50892631291423e-05
-1.77290683747476e-05
-1.76512533731662e-05
-2.24395687304773e-05
-1.91548663714249e-05
-1.70105100359931e-05
-9.09217639183024e-06
-1.74207869712574e-05
-1.83087431886709e-05
-2.47142778474534e-05
-1.29265839303619e-05
-1.00876605938149e-05
-1.80782639504083e-05
-9.42664449297018e-06
-2.23376743683541e-05
-2.43618789395931e-05
-1.68970612400675e-05
-3.6164471241947e-05
-2.38767615834305e-05
-2.38765415050274e-06
-5.36365717034869e-06
-2.85782381904464e-05
-1.91718140965797e-05
-2.35243210571767e-05
-3.03866661929955e-05
-1.53345029113337e-05
-2.34928782010496e-05
-2.00504868995922e-05
-1.74446619213255e-05
-5.65304170287853e-06
-1.5640203721509e-05
-1.05837203517558e-05
-4.40644469982541e-05
-2.70380142983415e-05
-1.24214020096858e-05
-1.36044460003351e-05
-4.06980347890265e-06
-2.76528979945267e-05
-1.75342305360595e-05
1.00302693021667e-05
-1.92554367663314e-05
-3.28644858919392e-05
-2.25714522960717e-05
-1.95451905675099e-05
-2.85326893959643e-05
-3.44604160467132e-05
-5.60097780007608e-06
-2.82575158005986e-05
-2.18547392218229e-05
-3.48536702346777e-05
-1.9145323155927e-05
-4.31254534813945e-05
-2.09696743475562e-05
-2.8459039032593e-05
-1.53615759512304e-05
-2.78561836009916e-07
-2.66950352289913e-05
-4.64435268493365e-05
-2.28004942741524e-05
-3.84893189858693e-05
-4.29984996618274e-05
-2.28539243133441e-05
-2.34730886565878e-05
-2.54736606274569e-05
-2.80634228269412e-06
-3.01635898748573e-05
-2.58796541050985e-05
-4.98441397259472e-06
-2.70056489842546e-05
-1.27232672563133e-05
-3.86452558441955e-05
-2.56033869699012e-05
-7.14584883482087e-06
-2.53588132863577e-05
-2.30968526222045e-05
-2.12208672605083e-05
2.3611157066119e-06
-8.88739389022139e-06
-2.26093672072808e-05
-1.75396238196159e-05
3.59057845911863e-06
-1.58289299449588e-05
-2.17714506615413e-05
-2.68969227479574e-05
-1.09565712889226e-05
-1.61933759475784e-05
-7.57352608901104e-06
-2.95475028675772e-05
-3.22327036354616e-05
-2.91134064050228e-05
-1.4309554404432e-05
-2.22781130101139e-05
-1.3728649057777e-05
-2.58060032814781e-05
-2.86990354267361e-05
-3.01724177230763e-05
-3.07209430001822e-05
-2.27455589822441e-05
-1.4860719032679e-05
-1.70886607757461e-05
-1.52992427248277e-05
-2.70213084183773e-05
-3.07248796861649e-05
-1.75876112543593e-05
-2.29531460518259e-05
-2.6183431304555e-06
-2.34382938790608e-06
-3.11704339495642e-05
-1.32819639912504e-05
-3.75745303808724e-06
-4.9778589426638e-05
-2.32787380264175e-05
-2.63913725919909e-05
-8.98777793359911e-06
8.04835945890733e-06
-2.12346555627127e-05
-2.8802541162821e-05
-4.13468068223597e-05
-2.45345094271158e-05
-1.72632683568907e-05
-2.65858525438421e-05
-2.10874129834505e-05
-2.7629400545131e-05
-4.01539970755901e-05
-1.58320160156007e-05
-2.62612407935756e-05
-7.99521299099762e-06
-1.55327299567412e-05
-7.87829133680571e-06
-1.76453422646997e-05
-2.26766065356632e-05
-2.08613803532272e-05
-1.73192676689812e-05
-1.82496602011932e-05
6.97218904149932e-06
-3.6444315258073e-05
-2.94487125887834e-05
-2.0183182598257e-05
-1.0275558472551e-05
-2.77933359676473e-05
-1.45233173366148e-05
-5.05408847686661e-05
-4.07494990912321e-05
-1.72535143708466e-05
-2.71314578842239e-05
-3.07240042138495e-07
-1.54321043448934e-05
5.45253201708468e-06
-2.87321590693364e-05
-3.05367975317943e-05
-1.05559310326643e-05
-1.67538484439543e-05
-9.33370884718294e-06
-3.12818369327493e-05
-2.08457862223589e-05
-1.49127011023319e-05
-1.04660085222619e-05
-2.71144800565729e-05
-1.34980763976656e-05
-2.85517742403566e-05
-2.56364535643595e-05
-3.64681687993198e-05
-1.21672717709381e-05
-3.38851357351742e-05
-4.78376413839362e-05
-2.84766585951748e-05
-2.63176408389009e-05
-3.11631549205074e-05
-1.00266044752721e-05
-2.36566970595337e-05
-1.92930686730253e-05
-1.43932185943973e-05
1.0735979812574e-06
-2.79337770024834e-05
-2.77592775661326e-06
-1.15872120370399e-05
-3.3513027970144e-06
-2.60633934705682e-05
-7.747925458993e-06
-3.35087873650317e-06
-2.33352503004086e-05
-2.81546671096194e-05
-2.34339778940712e-05
-3.79101847459151e-05
-3.55337631502725e-05
-2.57967499257195e-05
-2.69667706217999e-05
-2.01697366047653e-05
-1.87488424387113e-05
-2.5069917854787e-05
-3.07908967057426e-05
-2.25060889354693e-05
-3.60044854257842e-05
-4.11975698850726e-05
-2.24966893873435e-06
-2.74418398234997e-05
-2.75997010876603e-06
-2.3997075805423e-05
-2.75236460862078e-05
-2.72281499091788e-05
-1.92926088984436e-05
-1.45756374114131e-05
-3.46080615251106e-05
-2.35140053526318e-05
-2.36792504490726e-05
-1.76647875445788e-05
-1.46459666573081e-05
-4.3901526486302e-05
-1.43188212691625e-05
-3.28972686306066e-05
-4.93055959054405e-05
-2.34968342948516e-06
-5.80856665107447e-06
-1.3903884146436e-05
-6.66214496218117e-06
-1.24841423629477e-05
-2.6427509499705e-05
-4.12678461324055e-05
-1.61048891088005e-05
-1.96868199734216e-05
-7.94344952825508e-06
-1.04442615221946e-05
-3.59355931320813e-05
-2.0714864191675e-05
-2.79905620398326e-05
-2.26616137057733e-05
-4.32583020080136e-05
-2.58003482719237e-05
-3.57672280787448e-05
-1.28456348768126e-05
-2.30177655142154e-05
-2.38252343987525e-05
-9.68908799655654e-06
-9.58438925456664e-06
-2.68618072527344e-05
-2.29090897726653e-05
-2.55662515798688e-05
-3.14992018502253e-05
-7.62879106686024e-06
-3.09834978055176e-05
-2.12592359033977e-05
-2.5371527322653e-05
-1.08510174313553e-06
-1.76203449008586e-05
-1.12260927290946e-05
-4.7671963979682e-05
-2.03704842903443e-05
-3.96878801227099e-05
-1.14835630890525e-05
-3.39716198917459e-05
-3.45463725160557e-05
-1.45987977679007e-05
-2.17705563118168e-05
-4.42027418115012e-06
-1.4551995827068e-05
-4.68390139124545e-05
-3.55156483004143e-05
-2.41145306708854e-05
-1.16045043336127e-05
-1.76820293266201e-05
-2.04838379949088e-05
-3.53398758814946e-05
-2.8561473977828e-05
-2.32745776017716e-05
-1.42930600336265e-05
-1.08163190917744e-05
-2.89543225223647e-05
-7.389806314174e-06
-6.52857342899038e-06
-1.04301139077074e-05
-1.67125582524564e-05
-2.90048880636342e-05
-2.9111970081394e-05
-1.72304242019955e-05
-2.59901644004347e-05
-3.00420999446563e-05
-3.46674705810339e-05
-2.0937343418575e-05
-2.48948248309966e-05
-1.46291358066356e-05
-1.14487000311469e-05
-3.40266058059259e-05
-3.30230061138358e-05
-2.47185016255386e-05
-3.28915878691683e-05
-4.06011521215302e-06
1.54117890172656e-07
-1.41907074359228e-05
-1.23968188111349e-05
-1.91749068201951e-05
-4.18988499911516e-06
-8.44970347202997e-06
-1.15294730929179e-05
5.51129099722643e-06
-2.22980358273552e-06
-2.18707346698199e-05
-2.62634596894482e-05
-3.34900151068861e-05
-9.05826097191704e-06
-2.98817031997439e-05
-6.13998294993447e-06
-1.51281453948332e-05
-4.34819050823911e-05
6.36910358250108e-06
-3.43550855784477e-05
-6.06169960024183e-06
-1.0308068720452e-05
-1.03933689874607e-05
-2.68960087585019e-05
2.68289515214761e-06
-2.87397837068915e-05
-2.93910778111338e-05
-1.8710986900433e-05
-3.36555742554616e-06
-2.83385502563911e-05
-6.81114765000284e-06
-1.47388956705755e-05
-2.46920913420541e-05
-4.15249907846637e-05
-6.53585759659931e-06
-5.12453816111599e-06
-4.67121941613123e-05
-2.91165896917666e-05
-2.79274400093806e-05
-2.48509571240454e-05
-3.02823890955237e-05
-3.44859506825186e-05
-2.69906346796129e-05
-2.82091016699022e-05
-2.51922489930316e-05
-2.05663328865242e-05
-7.12926640999296e-06
-2.47675221856548e-05
-3.21852595604706e-05
-2.05981485711311e-05
-3.56762544035178e-05
-3.04673073884534e-05
-4.36603362395308e-06
-1.10631912584199e-05
-1.77643258966444e-05
-8.99483443024044e-06
-8.1389113565434e-06
-3.28221001891477e-05
-3.98839903815652e-06
-2.72536929848635e-05
-2.48813518849433e-05
-1.43757422377244e-05
-1.37451490862154e-05
-1.1453262119315e-06
-3.93383895280281e-05
-2.59542195783964e-05
-3.10950891230395e-05
-1.5841491587591e-05
-2.78123528880262e-05
-2.32498502119825e-05
1.33805154475477e-05
-1.32324183843507e-05
-3.37947727512566e-05
-2.94555984027404e-05
-1.2296460750628e-05
-1.25502381362213e-05
-2.62859998785407e-05
-2.03766441812827e-05
-2.50096888992598e-05
-1.98527683886929e-05
-1.8835259051113e-05
-2.37144056466153e-05
-2.61806726335114e-05
-8.07316472166425e-06
-3.32687219686609e-05
-4.72277605633448e-06
-1.95624558777128e-05
-3.38427764283314e-05
-2.25941392775515e-06
-3.07388318759576e-05
-2.31147605357693e-05
-1.48761345684168e-05
-1.42137399898006e-05
-1.62498093626742e-05
-2.58484265782805e-05
-4.43459142982968e-05
-2.75877316135725e-05
-1.66562620759254e-06
-7.21693504732974e-06
-9.22633175652579e-06
-2.08416215000629e-05
-2.39087648649452e-05
-1.91591008063714e-05
2.66964123081883e-05
-6.71529369924976e-06
1.01646610212233e-06
-2.76213531439709e-05
-2.01375299825346e-05
-2.90492152162081e-05
2.0429070435566e-06
2.96871188693956e-06
-4.59594125847578e-05
-1.89996182248693e-05
-9.04051095940992e-07
-2.4121232606041e-05
1.36592846550923e-05
-1.88072005960823e-05
-6.82248909083812e-06
-6.05448043372907e-06
-1.08484415639721e-05
-2.47074588250381e-05
-3.00669336155894e-05
-2.13878119192387e-05
-2.38473856783742e-05
-1.67403236676951e-06
-4.47199602484128e-06
-9.42645649026946e-06
-4.36955625172176e-05
-2.10876356570491e-05
-1.80305824820691e-05
-2.28490645011458e-05
-2.63456337982463e-05
-1.90494432363309e-05
-1.73150436038335e-05
-9.85463876116967e-06
-4.3426150386127e-05
-2.96519581691758e-05
-1.44925028173809e-05
-2.63499679120048e-05
-2.11965422038642e-05
-1.95454285962842e-05
-3.18759391487422e-05
-2.2237031805215e-05
-1.41403078924518e-05
1.45955944258125e-05
-4.1801488323582e-05
-3.15085517375397e-05
-2.75013244109309e-05
-2.35342387122303e-05
-2.78049297328473e-05
-3.91436796718391e-05
-2.26449067012369e-05
2.47455195544987e-06
-1.54989704526318e-05
-1.06217521364873e-05
-2.24187844323909e-05
-2.11544281684523e-05
-1.75476351759342e-05
-1.96279570432836e-05
-2.53198081823544e-05
-3.12474938506968e-05
-3.49868355098269e-05
-3.70794367497155e-05
-3.34849977492704e-05
-1.64009492999266e-05
-3.49491935514383e-05
-4.67132264072362e-06
-2.02427650707906e-05
-2.98579856310851e-05
-1.87591532791173e-05
-1.65564014051554e-06
-7.05311367914602e-06
-1.72673826566207e-05
-7.12163862719877e-06
-4.39842764572786e-06
-2.9894687692817e-05
-1.99859596395736e-05
-4.98429235509137e-06
-1.64228781576245e-05
-1.41496845499335e-05
-1.0450565487181e-05
-3.22401338467691e-05
-3.04837149612619e-05
-1.20365143348431e-05
-2.24439265027515e-05
-2.82284020243373e-05
-1.70761492320057e-05
-1.7708468131454e-05
-1.97421098310868e-05
-2.14051334310889e-05
-1.73955912114695e-05
-2.75576665242722e-05
-1.04375747843748e-05
5.95009101232216e-06
-7.50070414361392e-06
-1.53173945976995e-05
-4.58332547005426e-05
-2.11168235834179e-05
-9.99752855935342e-06
-2.25656125408091e-05
-2.05476319367892e-05
-2.46627497733599e-05
-2.8861585534659e-06
-1.66937922121784e-06
-2.41142774108189e-05
-1.5559006794615e-05
-2.04288802191355e-05
-8.56623706611173e-06
3.84650045559052e-06
-1.09571028371244e-05
-2.99024609084552e-05
-2.3134265377377e-05
-4.75486964363404e-05
-1.68147846675477e-05
-2.81726344764405e-05
-1.26944930916459e-05
-2.31608415181034e-06
-1.63961669876782e-05
-3.43956956777868e-05
-1.23618662703872e-05
-3.3053679326492e-05
-1.66161612809331e-05
-2.90486579766902e-05
-3.66353921373764e-05
-8.13338553488785e-06
-3.21166299005318e-05
-2.79634476975347e-05
-1.75721349701268e-05
-8.30221771474626e-06
-2.25760763890467e-05
-3.07049159815318e-05
-3.97112982484662e-05
-2.78128369735155e-05
-1.851114791638e-05
-2.95292956536013e-05
-3.26663540979777e-05
-3.19173361592577e-05
-1.34756830560166e-07
-2.14280133274304e-05
-9.67801618753164e-06
-2.36760897748936e-05
-1.62548200646212e-05
-4.50615536980768e-05
-8.55474447475026e-06
-2.30613845548829e-05
-2.06503527753584e-05
-3.03191626429287e-05
-1.84417462368698e-05
-2.38335316021822e-05
-3.43096182566339e-05
-1.34637884832526e-05
-2.13188620714903e-05
-2.86844563491259e-05
6.51653791852818e-06
-1.90021118597824e-05
-1.49987929528948e-05
-1.79697555132224e-05
-1.21162190162284e-05
-2.29118339093175e-05
-1.3211536681012e-05
-2.42156507729566e-05
-2.28350764890185e-05
3.9185755682849e-06
-1.99087800412591e-05
-3.04648798001322e-05
-3.15605977758455e-05
-1.07838146919646e-05
-2.70059118513305e-05
-1.46878082396759e-05
-1.2150259367373e-05
-3.75593900328906e-05
-2.27352297051455e-05
-2.82661954316978e-05
-1.52854018187128e-05
-1.4418566086322e-05
-1.62341873139679e-05
-1.55350543899323e-05
1.2999197996796e-06
-2.1265469293692e-05
-3.12768145347633e-05
-3.75527731369843e-05
-1.41229382595533e-05
-1.14472110419879e-05
-2.13145398160936e-05
-1.62982599952973e-05
-1.69875004277871e-05
-2.13044522550864e-05
-1.70337285932882e-05
-1.02592279543021e-05
-2.18164449042355e-05
-1.60738318078798e-05
7.17406615907951e-06
-2.22275246632328e-05
-2.6637787456515e-05
-2.35047634531562e-05
-3.67136379499816e-05
-1.39600599724913e-05
-1.61890197539239e-05
-3.04170564884069e-05
-2.44365184166578e-05
-2.7936200258833e-05
-2.73389654737346e-05
-3.5173345320924e-05
-5.68712509972751e-06
-1.63772744751501e-05
-4.72829435110404e-06
-2.15212263252019e-05
-4.07583224374525e-05
-2.87744175043459e-05
1.67916787335101e-06
-1.68626244746072e-05
-6.73476915937434e-06
-1.60509690190481e-05
-2.93352857663618e-06
-6.73423561511922e-06
-1.25787384052822e-05
-7.57144716970944e-06
-1.70591537431111e-05
-2.49611416069314e-05
-1.19578597430952e-05
-2.79295454359452e-05
-1.87723952281118e-05
-2.77489187088318e-05
-1.69820971487449e-05
-2.90981453327659e-06
-6.7598719394947e-06
-4.44974140385195e-06
-3.6736485366607e-05
-4.08774153674634e-05
-7.8471688744041e-06
-1.79918573900197e-05
-2.54521707018774e-05
-2.33345656440375e-05
-2.97863605545625e-05
-1.37019226391411e-05
-2.99414010924021e-05
-1.92845733622839e-05
-9.71858674424728e-06
-2.94840204384378e-05
-2.76663082731303e-05
-2.66668189133176e-05
-3.50918948687849e-05
-9.66283395838893e-06
-7.3513856477424e-06
-5.02527458905245e-06
-1.59098802623773e-05
-1.24237257674951e-05
-1.98396899996778e-05
-2.57729081191856e-05
-2.86486861895095e-05
-6.03823713481492e-06
-1.71392062611706e-05
-6.25544407871524e-05
-1.35327881112167e-05
-6.70839361145662e-06
-3.13599120221856e-05
-2.67454030850751e-05
-1.42279518435236e-05
-1.06906776453484e-05
-1.80473057764282e-05
-1.78411213401024e-05
-1.32053893213955e-05
-3.61778016248468e-05
-1.23876335414848e-05
-1.4372808380327e-05
-3.58300495987907e-05
-1.542262641518e-06
-1.16958353473651e-05
-3.26894709623902e-05
-1.83826191261256e-05
-2.04414731313014e-05
-2.89410393569106e-05
-1.42609277233048e-05
-1.21434291241596e-05
-6.9859916881477e-06
-1.25310030657107e-05
-3.86036452886349e-05
-3.15740580875541e-05
-1.81102344970184e-05
-2.53467745592577e-05
-2.23665928749353e-05
-4.48227571086627e-05
-3.43703893802945e-05
-2.12161812079672e-05
-2.32674058611692e-05
-3.37989738229622e-05
-1.95495728423666e-05
-2.08436503246978e-05
-2.06968434448959e-05
-1.54804708557076e-05
-2.09743769162256e-05
-2.20076628916075e-05
-1.68001788735552e-05
-3.37288105335771e-05
-3.29892373537344e-05
-1.58919994446531e-05
-7.37614806237274e-06
-1.14816273926208e-05
-6.91228880804031e-06
5.96588820836487e-06
-3.78300877689357e-05
-4.12781720179332e-06
-1.86444418014544e-05
-2.50116201883161e-06
-8.45912829227338e-06
-5.40370056478965e-06
-1.71972434615648e-05
-2.71935533758286e-05
-2.45634907856752e-05
-1.04033784483908e-05
-2.77982920457e-05
-1.67013738639837e-05
-2.1777266214384e-05
-3.14981240646594e-05
-1.89981059915893e-05
3.00076200759685e-09
-2.32039538610519e-06
9.86443436257499e-06
-3.41649838234397e-05
-1.9402850146746e-05
-1.63900647125661e-05
-1.58073803568055e-05
-4.77481078747005e-06
-9.23095187438438e-06
-3.9604980167391e-05
-2.88254379464987e-05
-1.66050093731205e-05
-3.14771875140641e-05
2.54789009422132e-06
-2.07800160515713e-05
-1.52881834919021e-05
-4.24311037384093e-06
-8.3287809641471e-06
-1.70581667052057e-05
-3.52200070270811e-05
-1.25887563261747e-05
-1.92159673106221e-05
-2.20748535423551e-05
-3.25188603453406e-05
-2.98019135829895e-05
-1.52141020997641e-05
-4.05351129756086e-05
-1.20058003571126e-05
-2.78042299611331e-05
-8.31855603753169e-06
-3.76751326434707e-05
-3.23579981726895e-05
-4.59980215723696e-05
-3.3719900364088e-05
-9.3033700433788e-06
-2.16598848730622e-05
-3.59339516194098e-05
5.51181817355042e-06
-8.4372629995464e-06
-3.95748717017661e-05
-1.56841082770513e-05
-1.75638625414667e-05
-3.07449707594691e-05
-2.78703909857446e-05
-4.220537558119e-06
-4.09050168987877e-05
-1.91391900067568e-05
-1.44653023242354e-05
-1.54048240747315e-05
-2.49927905113578e-05
-3.29831402079338e-05
-1.26815730856732e-05
-3.08615790268081e-05
-2.7381108850175e-05
-3.5162721869494e-06
-2.21110448888699e-05
-2.66973231001939e-05
-6.54868029344542e-06
-2.07136484696563e-05
-1.46317364885246e-05
-3.00134418625323e-05
-2.95179307169318e-05
-1.81034203524442e-05
-4.67749181077333e-05
-4.58600354706811e-05
-1.19125458566544e-05
-1.97030796937115e-05
-8.12112409110563e-06
-7.97352898442769e-06
-3.44460762163081e-05
-4.2503441620563e-05
-1.29286643941985e-05
-9.45956063379712e-06
-2.44386045648165e-05
-2.13272321770867e-05
-6.54798642208012e-06
-3.18689993938337e-05
-2.37085387706467e-05
-1.61536268164623e-05
-4.81755879525523e-05
-8.91809938548481e-06
-2.74520829585961e-05
-1.58848924247795e-05
-2.4765589838456e-05
-2.25114063071397e-05
-1.10199766427495e-05
-1.64104728532802e-05
-2.78120141510391e-05
-1.84562816766757e-05
-5.73836765046621e-06
-2.38826229952999e-05
-2.29872956797303e-05
-2.7034391689316e-05
-1.91008533653195e-05
-2.28246589410602e-05
-2.36168842446215e-05
-5.7029476912381e-06
-2.3704118632337e-05
-2.80514853098308e-05
-1.63604722556279e-05
-2.44959502368292e-05
-1.3976835402629e-05
-3.4885253879025e-05
-2.74384187757964e-05
-2.92514841242649e-05
-4.07282288176582e-05
-2.61539791532174e-05
-3.68003238905782e-05
-2.88958078806065e-05
-7.46419817924357e-06
-3.83303800528263e-05
-2.69125293965869e-05
-3.28255221047673e-05
-1.85143948410612e-05
-3.03253493580358e-05
-2.50457066919152e-05
-3.1364762984227e-05
-2.53239293693788e-05
-2.45133946861441e-05
-2.09102687184429e-05
-3.43605170741086e-05
-3.00143462858333e-05
-6.93831424495138e-06
-3.3254213906284e-05
-6.4393943292546e-06
-2.26433264224805e-05
-2.07171504643167e-05
-4.2636177536768e-05
-3.21444403579292e-05
-1.82462125523107e-05
-4.2809424718457e-05
-3.23528803481904e-05
-1.51821480461679e-05
-2.07781987575682e-05
-1.78438331588716e-06
-1.85142167872354e-05
-1.64506765937003e-05
4.68124560131991e-06
