# Supplementary material for: Research on computational propagation and identification of mine microseismic signals based on deep learning
Source: PLoS One. 2025 Oct 22;20(10):e0334641. doi: 10.1371/journal.pone.0334641 (PMC12543183; doi:10.1371/journal.pone.0334641)
Supplement: S3 Data — (ZIP) [file pone.0334641.s003.zip › 000100500002830.xlsx_0.txt_24.txt.txt]

-9.86609454601516e-06
-2.07618066192863e-05
-2.3980468776097e-05
-2.58297107199025e-05
-2.73423276253103e-05
-3.0019293952967e-05
-2.68259831795162e-05
-2.29250514324749e-05
-1.0913845915646e-05
-3.08991761215822e-05
-2.19141629619322e-05
-2.07576913342159e-05
-3.17086739931796e-05
-3.35523612005319e-05
-1.75421014307225e-06
-8.52368554273346e-06
-3.15751297588644e-05
-4.14420742008728e-05
-1.50512212221976e-05
-1.56056981488663e-05
-2.63464878824497e-05
-2.29013446608603e-05
-3.24659620568489e-05
-2.68619517129529e-05
-3.68321199891701e-05
-2.23978339410476e-06
-2.89948334480352e-05
-2.0310376103399e-05
-7.36204597117014e-06
-1.66462415990087e-05
-9.43515779440677e-06
-1.98650448333565e-05
-3.64143421680744e-05
-1.46363933080989e-05
-1.88929026303668e-05
-1.30295649808535e-05
-2.95759477214491e-05
-2.59013528706797e-05
-2.27414212299008e-05
-2.58074648459862e-05
-4.35567190771812e-05
-3.18019518753982e-05
-1.82423450876292e-05
-1.67533972569987e-05
-1.84791628994136e-06
-3.06884980786346e-05
-1.32429776238696e-05
-3.88602179471983e-05
-2.64265402532445e-05
-2.70805694582667e-05
-2.92506088194433e-05
6.36042076083385e-06
-1.82559041839848e-05
-2.54675796004813e-05
-1.36535425328725e-05
-3.81256030007372e-05
-3.05649368736222e-05
-4.59923018885598e-05
-1.24924734602729e-05
-5.18189732246491e-06
-3.93840861089368e-05
-1.80939152402046e-05
-3.12074541512109e-05
-2.0619549255608e-05
-2.95187650360668e-05
-3.48025622449586e-05
-3.92559711115166e-05
-6.51637916974899e-06
-1.88083096612421e-06
-1.15993529711778e-05
-1.42661929745123e-05
-9.99380767379784e-06
-1.72389925265445e-05
-1.99097367558049e-05
-1.78535671077089e-05
-2.07539175834012e-05
-3.59895378574711e-05
-1.81533241884212e-05
-2.55629768338558e-05
-3.00715914893518e-05
-2.53167557697844e-05
-3.51135841265525e-05
-1.68275675504176e-06
-3.35302056708183e-05
-6.33311500568166e-06
-1.74407370403306e-05
-2.32571754881415e-05
-1.06304267790939e-05
-2.94122897390567e-05
-3.98368355711036e-05
-2.46304913429501e-05
-2.76607708776932e-05
-2.35511898395305e-05
-3.1529298121838e-05
-1.68131895528143e-05
-3.60301302557714e-05
-2.20617458860282e-06
-1.13940357214118e-05
-2.45248303627983e-05
-3.20779362450989e-05
-1.85175636678072e-05
-1.21705149630434e-05
-3.00120017184715e-05
-2.62829547057813e-05
-8.2579582058761e-06
-3.12074010970686e-05
-2.11341635359044e-05
-8.13784388711607e-06
-1.24877294391837e-05
-1.33182204788381e-05
-3.9800671618813e-05
-4.25235873386653e-05
-1.57452888126657e-05
-2.82823434158259e-05
-1.35258725210564e-05
-8.06493529031242e-06
-2.35758812695364e-05
-2.18906117339978e-05
-1.80451780380709e-05
-2.75820467688764e-05
-1.75287643580454e-05
-1.85680661948779e-05
2.46050645836263e-07
-2.32703046594213e-05
-2.28627477155031e-05
-3.83701067060443e-06
-3.37834861714864e-06
-2.29114694657942e-05
-2.93803916473615e-05
-2.44693634264563e-05
-2.84891157916474e-05
-3.62395550288574e-05
-2.89403293265053e-06
-1.9544558478181e-05
-2.30599272364846e-05
-3.1593985637639e-06
-2.12810871654591e-05
-4.47453589893919e-06
-2.38447944503389e-05
-7.1600096617529e-06
-3.20648604663727e-05
-1.59302489586555e-06
-1.38721241154475e-05
-2.65970190011036e-05
-6.04894206096938e-06
-4.4589193749596e-05
-2.10719043287959e-05
-5.3355263218006e-06
-1.86462275157511e-05
-1.16927172087847e-05
-3.01276672531465e-05
3.0990954505997e-06
-3.57245005285304e-05
-2.01791016669811e-05
-3.28980259813263e-05
-3.72468326065105e-05
-1.21454804112115e-05
-1.52708513742667e-05
-2.43986115991087e-06
-2.713028347855e-05
-2.47707288380023e-05
-2.83193617826666e-05
-1.2594215436965e-05
-1.18125911450489e-06
1.18199678893992e-06
-1.98080225575358e-05
-2.52727639982537e-05
-1.13673739200285e-05
-2.65047362502124e-05
-3.32328085492845e-05
-2.13543703608895e-05
-3.10841964509936e-05
-7.0449288072284e-06
-1.04601464666819e-05
-4.53509950043572e-05
-3.39305574178193e-05
-7.49260062815184e-06
-2.08898852496028e-05
-2.22503589613016e-05
-2.35379505631197e-05
-1.70628262415223e-05
6.53687446911961e-06
-4.60686078839268e-05
-3.20101257200438e-05
-1.38599094847331e-05
-3.32227319137035e-05
-9.60307940789864e-06
8.10840029806736e-06
-2.86249299377268e-05
-2.09838989268982e-06
-1.2720840452703e-05
-1.40585408315006e-05
-1.2963304098853e-05
-1.14954877018207e-05
-3.24321312506497e-05
-1.51148851783606e-05
-2.4048812460737e-05
-2.27724262335079e-05
-2.6103138628386e-05
-2.09555729694599e-05
-2.13823655909739e-05
-2.42871823648952e-05
-1.16445297437034e-05
-3.76360948356916e-05
-1.59873626784647e-05
-1.22513474687435e-05
-2.04290617450089e-05
-1.24740549533578e-05
-4.23369420423086e-05
-1.72452908477921e-05
-4.75964491453088e-05
5.00282174787252e-06
-1.46830632441122e-05
-2.10475378911553e-05
-2.00983236512892e-05
-9.6823804414069e-06
-1.62490102017273e-05
-2.81001835340783e-05
-3.26045535410093e-06
-2.41314027876015e-05
-3.64604569658193e-05
-2.33944773362154e-05
-5.64047976010324e-06
-3.51330341625743e-05
9.57346748718746e-06
-2.83530294765245e-05
-4.2099354235492e-05
1.75678252117166e-06
-3.05647407466649e-05
-3.74478300348287e-05
-2.25186244741847e-05
-2.37154672331784e-05
-1.37974860093923e-05
-2.78061000974035e-05
-3.37195170549704e-05
-1.97090102879895e-05
-4.06550650873319e-05
-1.18216234383348e-05
-2.5205772376444e-05
-2.63341358917059e-05
-4.18198759119866e-05
-3.15438239884592e-05
-2.62222075102538e-05
1.02148492473529e-05
-1.09866549379949e-05
-6.23929262846658e-06
-1.722083953154e-05
-2.50603649019748e-05
-1.04893447402158e-05
-2.93800270231348e-05
-1.86812932242798e-05
-8.04402607612806e-06
-1.82382480268713e-05
-1.47067828576307e-05
-1.81443611091044e-05
-2.63761812008643e-05
-1.28318680311472e-05
-2.35761694588605e-05
-2.06237815177222e-05
-1.51303307274754e-06
-3.48090117909671e-05
-5.49433713848729e-06
-9.39845084012709e-06
-2.55707666868648e-05
-3.21634853826528e-05
-1.46246548996005e-05
-2.45872812577212e-05
-2.21471121398411e-05
-1.93301930678231e-05
-2.60449813214674e-05
-1.55227034354847e-05
-2.95823387499487e-05
-1.77115955756602e-05
-2.89972536782437e-05
-2.63970402176404e-05
-1.81183689048053e-05
-2.37260779041113e-05
-2.43738724445354e-05
-1.27306896311795e-05
-4.77248829092736e-05
-3.53347048711592e-05
-1.82274937911273e-05
-2.85517462398239e-05
-2.88462236427899e-06
-1.38605706353565e-05
-2.68933847940058e-05
-6.41655784825264e-06
-3.27928254993892e-05
-1.9382773496611e-05
-3.14096047782045e-05
-2.56748980616103e-05
-2.01265554254601e-05
-1.5146666562275e-05
-3.11373512762385e-05
-1.21783309122745e-05
-2.94746149302035e-05
-2.63863978212948e-05
-1.34867835746842e-05
-3.39324754573984e-05
-2.10635970792821e-05
-1.70085380481215e-05
-7.79578112701234e-06
-1.57698473968347e-05
-1.70250656567423e-05
-1.56078188983164e-05
-3.69404252611365e-06
-2.2450789967153e-05
-3.86355668976557e-05
-1.28470181821067e-05
-4.06035455764188e-06
-1.43813863136069e-05
-2.77550831820061e-07
-4.87351771471968e-05
-1.52581234825588e-05
-1.17306780145591e-05
-1.58702019127284e-05
-4.3383251025713e-05
-3.45331510156835e-05
-2.41121206937994e-05
-9.11622538199283e-06
-8.92758685499449e-06
-1.13689036385968e-05
-2.62605009088482e-05
-1.03135923977175e-05
-1.53072994413933e-05
-3.29750260335838e-05
-3.18217517628943e-05
-7.46128274897844e-06
-1.20380585562974e-05
-6.92724491510064e-06
-9.24260358337294e-06
-1.84363953782744e-05
-2.11898375762082e-05
-4.63667921864337e-06
-2.02059791865303e-05
-2.39828705431329e-05
-9.21640407503209e-06
-3.50280617696498e-05
-2.92179807703969e-05
-2.36141816405155e-05
-3.79725078773109e-05
-2.96430834259062e-05
-8.21334246825083e-06
-9.99355515376459e-06
-2.97597710322241e-05
-2.77027836219489e-05
-2.66321527633726e-05
-2.80187398281905e-05
-2.01578261334305e-05
-3.69149231478619e-05
-2.24957532374227e-05
-2.68929480478762e-05
-1.93815779527581e-05
-2.82149347165048e-05
-1.4244060169907e-05
-1.61331570739855e-05
-1.62552481671515e-05
-2.24788580650578e-05
-1.2899793628233e-05
-2.86898220096284e-05
-2.06127024136973e-05
-3.10709362249504e-05
1.88598100499418e-06
-1.06832251332068e-05
-2.70299902290404e-05
-2.52688670151097e-05
-1.66217381780017e-05
-1.8940149525454e-05
-4.02926097737281e-05
-2.09927692203801e-05
-3.54922288418238e-05
-3.93254183678145e-05
-2.57278733520252e-05
-4.04292994153356e-05
-1.71304802353665e-05
-1.9520815329421e-05
-2.38759812449898e-05
-3.29855897898392e-05
-1.46474261911035e-05
-3.62927027492976e-05
-6.69072483553523e-06
-2.21632733052111e-05
-3.22607328822259e-05
-1.26107876753268e-05
-1.69545139863255e-05
-3.59563131852831e-05
-1.68994835407858e-05
-1.27640603585485e-05
-2.061868513654e-05
-3.26721212672491e-05
-1.40844108367991e-05
-1.13023910008671e-05
1.9412135602077e-06
-1.99804354375787e-05
-2.38150638198301e-05
-2.62482104946976e-05
-1.72206969530012e-05
-6.29259280843674e-06
-1.53620829896726e-05
-3.95332791027836e-05
-7.34272163938941e-06
-8.8758793551844e-06
-2.82442041079858e-05
-1.58971372158807e-05
-1.09301842050238e-05
-3.98516438138761e-05
-3.30687105948069e-05
-1.40117404719983e-05
-1.59536618202741e-05
-2.00948776726219e-05
-1.85901486835111e-05
-1.97492457948283e-05
-1.15793562210493e-05
-2.87911294954395e-05
-1.24544391020537e-05
-5.54043322110524e-06
-1.44563660901613e-05
-2.07773464308469e-05
-2.72902629350243e-05
-1.17113373386174e-05
-4.0015080902627e-05
-1.848172826014e-05
-5.0971278983999e-05
-3.76382058859057e-06
-2.91723729383575e-05
-6.49552395819496e-05
-1.6279389230143e-05
-1.53822193613432e-05
-6.68041588410718e-06
-6.36321264586243e-06
-2.62820611013871e-05
-2.54069494908064e-05
-1.99680771153328e-05
-2.62730406182409e-05
-7.16249322851739e-06
-2.3591815850369e-05
-1.59629269710861e-05
-2.02522932669268e-05
8.7508460850888e-06
-3.02580355717336e-05
-2.89868920565375e-06
-2.24561938570163e-05
-3.64151011479296e-05
-2.53593832313959e-05
-3.9558772387253e-05
-2.43797674175597e-05
-3.74970914748196e-05
-3.54644746832563e-06
-1.52198226010911e-05
-3.92297269140974e-05
-3.51103982750984e-05
-1.97007827216006e-05
-1.34557515947506e-05
-8.65143827331031e-06
-1.95403796366359e-05
-1.39337535827245e-05
-1.11029308260634e-05
-1.97850002527858e-05
-4.2929577723714e-05
-2.72359651924595e-07
-2.6892840578371e-05
-2.17862037214339e-05
-1.20978957488021e-05
-3.1266670145522e-05
-2.41246920336806e-05
-1.62420595982233e-05
-2.66721560449531e-05
-1.96659324695497e-05
-2.1383012596318e-05
5.11075942572464e-07
-1.29166171255155e-05
-1.86386803852656e-05
-1.58549536233097e-05
-1.79919160885809e-05
-5.62818751830351e-06
1.01616839930087e-06
-2.89793355350434e-05
-2.4207805774e-05
-2.11286695909751e-05
-2.79137399345719e-05
-1.79298104749486e-05
-2.6877121213149e-06
-3.35414321374343e-05
-2.57012977213148e-05
4.92464467672922e-06
-1.32785929180435e-05
-1.12362789573085e-05
-1.10721410229321e-05
1.0129835998044e-06
-2.36186065642653e-05
-1.39404605279515e-05
-9.24786164509439e-06
-1.52762470955385e-05
-1.36777086347076e-07
-2.38331486306707e-06
-1.36680296904683e-05
-3.59123963879318e-05
-1.59115665526971e-05
-5.91024351916582e-06
-2.58175461864559e-05
-1.82998855810442e-05
-1.97745395938084e-05
-2.32793361162888e-05
-2.69007040791527e-05
-3.68196981973414e-05
-3.21701218341192e-05
-2.51219853313011e-05
-3.06063533040843e-05
4.96508513191637e-06
-3.05006765876183e-05
-1.39252195149051e-05
-2.12406485955585e-05
-3.97668229022322e-05
-8.15596134630289e-06
-1.0603573659833e-05
-3.67586763083031e-05
-3.19383016323175e-05
-2.16486295404254e-05
-4.53417180898464e-05
-4.33073540202422e-05
-7.25381805740474e-06
-3.84455085878804e-05
-6.11136428186355e-06
-1.41835407040895e-05
-2.93986522596022e-05
-2.14176139968928e-05
-1.84319258801968e-05
-9.35610974571205e-06
-3.66632676089818e-05
-5.00978135631186e-05
-4.78942147359524e-05
-3.42416409764713e-05
-3.01557115486336e-05
-1.63280058691063e-05
-2.00090260737816e-05
-1.9054665532935e-05
-3.11410258360629e-05
-9.21199948873367e-06
-3.83051008691548e-05
-2.55436818740533e-05
-9.46987735333702e-06
-1.9350408510314e-05
-2.16687532822478e-05
-3.80924985019119e-05
-3.12333932004824e-05
-2.23891572569047e-05
6.70595924891143e-06
-7.82359189940203e-06
-2.06830371028073e-05
-1.2819859192741e-05
-2.66596912027549e-05
-3.82325600532648e-05
-1.71332576422715e-05
-7.17984112403714e-06
-4.71470143377158e-05
-4.68237154352367e-05
-8.88751008346898e-06
-2.55643961351974e-05
-1.30671342509467e-05
-2.32719976860992e-05
-8.2299219604156e-06
-2.36672958290194e-05
-1.80120677275057e-05
-2.78719094978409e-05
-4.75885935224151e-06
-1.76315694627456e-05
-2.2948630303843e-05
-2.75962490926804e-05
-2.61221160827609e-05
-2.03034578537458e-05
-1.37502380366255e-05
-1.48648129387741e-05
-4.43490634472288e-07
-2.3752021650128e-05
-7.63074718127965e-06
-1.09716922415643e-05
-1.15855147841391e-05
-6.97937510071239e-06
-2.37330953364629e-05
-1.28419579418743e-05
-2.04292052456915e-05
-1.16217936871153e-05
-2.94110160100378e-05
-1.8160754475441e-05
4.81062205558313e-06
-1.61696299397028e-05
-1.70598288469827e-05
-3.49477580130943e-05
-1.5884666319452e-05
-9.40021069804926e-06
-2.57890499391165e-05
-3.24379127592928e-05
-1.67935913180209e-05
-2.38435339268161e-06
-2.63151077720114e-05
8.64672359460672e-06
-4.0724370514475e-05
-2.94486855688418e-05
-2.71507082268881e-05
-3.18105678812254e-05
-2.14987189015833e-05
-1.27547088433359e-05
-1.94185901901968e-05
-1.57512838461309e-05
-3.892252465053e-05
-7.9041601929394e-06
-2.4515635947945e-05
-2.30930429100861e-05
-1.3965781027552e-05
-1.53818432383023e-05
-3.10449518194194e-05
-2.18020173499194e-05
-1.66556427094739e-05
-1.40510910859283e-05
-3.11835264190961e-05
1.12587866880636e-06
-3.29152964688103e-05
-2.03288296831819e-05
-1.76641534305409e-05
-2.69409101519234e-05
-1.88384802022853e-05
-3.98170141255382e-05
-1.53900881740013e-05
-5.34923366261085e-06
-3.1458845245187e-05
-1.85041453509882e-05
-2.96290625698677e-05
-1.35913489175285e-05
-1.03727240044006e-05
-1.01073602034776e-05
-1.53151534810164e-05
-2.08340229479016e-05
-1.82702293707671e-06
-2.48919084521918e-05
-1.82261051703839e-05
-1.31043432482249e-05
-2.64436963283931e-05
-4.20940138511366e-05
-2.03616276579276e-05
-2.51670276297385e-05
-2.04101609435774e-05
-3.15938973561797e-05
-2.45632743754556e-05
-3.46914815097234e-05
-4.98576826940549e-05
-2.37481301314668e-05
-2.15441261242249e-05
-1.04918128542093e-05
-1.81003629964261e-05
-3.60595152822505e-05
-2.93727649106788e-05
-2.93409684016388e-05
-2.27270634344105e-05
-1.02779904230629e-05
-2.32655730700337e-05
-1.40663160294905e-05
2.59950262158314e-06
-1.72102195094135e-05
-3.96272353546378e-05
-2.05088255906514e-05
-1.31602382712162e-05
-1.54338283241541e-05
-1.98843266037103e-05
-2.99186814190508e-05
-1.0107834262202e-05
-5.06161821609879e-07
-1.5991362620018e-05
-2.32590050041866e-05
-2.01552287918903e-05
-1.59811727473453e-05
-2.22805470442659e-05
-6.01411989109778e-06
-2.23384286328241e-05
-4.16046313045048e-05
-1.65206120120042e-05
-1.37629710453836e-05
-4.32102754465253e-05
-2.35396257329729e-05
-1.15302931823984e-05
-1.92000095343086e-05
-2.13913855406649e-05
-8.54777338575084e-06
-2.95576078508576e-05
-3.58234384189829e-05
-1.19646582130325e-05
-3.72847112216944e-05
-2.76027747686472e-05
-3.35149279089986e-05
-1.29491058939656e-05
-1.90106576809567e-05
-2.36411343860066e-05
-1.81902871676884e-05
-1.37219334941e-05
-1.46163045743259e-05
-4.29200474715005e-05
-3.49470067889335e-05
-2.01855643891202e-05
-2.16726956985784e-05
-3.13000345439691e-05
-8.41077726495938e-06
-9.8526901632017e-06
-1.52387468026104e-05
-1.66461922971489e-05
5.05350218223277e-06
-4.2076961871758e-06
-1.36002542314815e-05
-1.36227814792076e-05
-1.4692845311341e-05
-1.41727315748752e-05
-2.72299010045895e-05
-2.92306783837315e-05
-1.4999699877718e-05
-1.54730511305278e-05
-3.52783216040132e-05
-1.19178516038864e-05
-3.32278184485904e-05
-3.21651859825755e-05
-3.63068248027772e-05
-2.62745842057907e-05
-2.25087451038309e-05
-1.61811155348836e-05
-2.83429242077473e-05
-1.5378046792014e-05
-3.06458863564311e-05
-2.39384123218915e-05
-2.00797723994726e-05
-3.221085676101e-05
-3.23358847731002e-05
-1.73456844902552e-06
-3.5451811400683e-05
-5.16140569598803e-05
-2.41424824048947e-05
-2.51438715268734e-06
-1.95755985588042e-05
-1.55036871219509e-05
-9.57655005163939e-06
-5.41486006913929e-06
-2.43343698213545e-05
-3.56907564377022e-05
-1.7127377586785e-05
-4.57299816710248e-06
-2.57728517229533e-05
-1.68560459527153e-05
-1.56089036646177e-05
-1.62285630202125e-05
-6.22866436225082e-06
-3.05718408798227e-05
-4.34780677705937e-05
-3.56272592044877e-05
-6.28323680683059e-06
-2.28876958804504e-05
-4.30620049798691e-05
-3.84393964672885e-05
-2.38258277604012e-06
-6.198344483474e-06
2.4724274420346e-06
-4.07618812047094e-05
-1.6999357000781e-05
-1.41118626278563e-05
-1.93509172949452e-05
-7.45679329700864e-06
-3.65304278330518e-05
4.5726555757718e-06
1.30493351101784e-06
-2.87343867509389e-05
1.42914452849646e-05
-4.60057754788786e-06
-1.76200223849277e-05
-2.40823066140336e-05
-1.57501955506351e-05
-2.22300819130712e-05
-1.46029674085941e-05
1.17176070886619e-07
-1.87937380964724e-05
-1.87827728736238e-05
1.87249103420435e-06
-1.23144112080609e-06
-1.49701522230444e-05
-2.6852437777766e-05
-2.39656572617932e-05
-3.03340014305566e-05
-1.15432896280438e-05
-2.8485852205363e-05
-3.64017398859475e-05
-1.15058488211239e-05
-1.5273341820294e-05
-8.25123324223485e-06
1.23431175317714e-06
-8.6135831059802e-06
-1.0977265882073e-05
-3.79329524863397e-05
-1.37445803551647e-06
4.48580823116884e-06
-2.54805332796522e-05
-3.532730960883e-05
-5.2446243560618e-05
-1.82778802602288e-05
-7.51085490459728e-06
-2.96826789076995e-05
-1.78098794410384e-05
-1.98242060001539e-05
-1.5964250192219e-05
-2.00933197527841e-05
-3.42807636155221e-05
-5.5863344046004e-06
-3.89270129916888e-05
-7.5654955680772e-06
-2.16398557920378e-06
-1.29609400405548e-05
-7.01964572730152e-06
-1.30554296879849e-05
-1.71356892452254e-05
-2.56720130431341e-05
-4.41362846652761e-05
1.3083923122966e-05
-2.09431427398696e-05
-3.48573823941973e-05
-1.1815902109146e-05
-1.61761653970917e-05
1.5079062241458e-07
-1.25644621627924e-05
-9.48883628178268e-06
-1.55957923288803e-05
-2.95736638170645e-05
-2.90130072335214e-05
-1.70362815862743e-05
-4.19200390741858e-05
-7.01912304642048e-06
-3.2117180913043e-05
-3.14314808300301e-05
-3.35303495626264e-06
-3.79220363315334e-05
-1.6952794782474e-05
-1.01638425056893e-05
-1.37877885564957e-05
-4.32814168201122e-05
-1.85679928608332e-05
-2.81611090856671e-05
-1.45380240426162e-05
-1.49590937992253e-05
-9.55154787462641e-06
-3.59806959761339e-05
-2.46285807498818e-05
-2.68697099510184e-05
-2.92319796749976e-05
-2.28562671525332e-05
-2.16442793953115e-05
-2.08928786265882e-05
-1.89108803546651e-05
3.27222789330943e-06
-3.31099372219663e-05
-3.24295683928454e-05
-3.360179781415e-05
-1.93213605958339e-05
3.12547828318033e-07
-3.86228300711267e-05
-2.2140389101763e-05
-3.18629987618547e-05
-6.87883936569444e-06
-1.86803364148325e-05
-2.55571425987267e-05
-1.92941543982029e-05
-2.51073240869499e-05
-1.06187810986832e-05
-4.06299225135429e-05
-1.99427533916382e-06
1.20571788359144e-05
-4.61251380036991e-05
-3.79132712806483e-05
-2.01566840650893e-05
-1.68094493706541e-05
-2.14017874867625e-05
-2.48604704675896e-05
-2.98303425682427e-05
-4.13824793991224e-05
-2.67628646868786e-05
-3.34525692104687e-05
-2.10316366971443e-06
-2.29177040098212e-05
-1.04241623455611e-05
-1.96613655874492e-05
-2.85209147995685e-05
-3.36832647586029e-05
-1.83261145457842e-05
-1.75104453043423e-05
-1.95793970415821e-05
-2.01428875258382e-05
-1.28804142179996e-05
-2.41405260413015e-05
-3.65657830162289e-05
-2.30198816114402e-05
-1.04572862060256e-05
-3.67435825640683e-05
-5.77430354095361e-06
-1.21192451432909e-05
-1.12568335776017e-05
-9.05204046715846e-06
-1.64966699917906e-05
-2.62091833694449e-05
-4.33994454357392e-05
-2.90237653617634e-05
-1.91445377210316e-05
2.93721135794875e-06
-2.92587984463693e-05
-3.81473210914319e-05
-2.18869791749594e-05
-1.12554448653923e-05
-1.23582103236597e-06
-1.92892674687283e-05
-2.05215854245933e-05
-3.85134042028436e-05
-1.40359084904841e-05
-1.15731082973233e-05
-2.47685966144465e-05
-2.11279788067495e-05
-4.31102544867851e-05
-4.47506547174855e-05
-1.57852869635293e-05
-2.89622712758155e-05
-3.48443510538083e-05
-3.6406080891725e-05
-3.6464374407785e-05
-4.14968930194677e-05
-1.39332022363092e-05
-1.62540833700655e-05
-2.10344707937391e-05
-1.19981151714845e-05
-1.60842561060162e-05
-1.69274302616508e-05
-3.83475386973255e-05
-3.89988408548348e-05
-2.29654519737724e-05
-3.03247830354891e-05
-2.2079365475919e-05
-4.80187998475105e-05
-3.06946771572136e-05
-1.19964428013569e-05
-3.01617428678013e-05
-3.34878915929046e-05
-9.97712429104581e-06
6.2255217959757e-06
-4.07048702001259e-05
-1.94538495756767e-05
-1.17050879293317e-05
-4.55241931433142e-05
-3.12699703433439e-05
-1.614682109138e-05
-1.331054588919e-05
-2.71555043649775e-05
-3.24473925898283e-05
-1.49551955344847e-05
-2.37571586834333e-05
-2.17558751170075e-05
-2.99867781419736e-06
-6.15350234661935e-06
-2.09711564748759e-05
-1.71871420803027e-05
-3.64116939824193e-07
-1.02409889886474e-05
-5.97259728869515e-06
-3.78460389264123e-05
-1.94948632120497e-05
-2.39975816204571e-05
-5.49332096609589e-05
-2.85086531461109e-05
-1.4387483271855e-05
-1.56721016978334e-05
8.80871365667611e-07
-2.35308662505247e-05
-3.16102217307156e-05
-1.76811329148706e-05
-3.08418266042518e-05
-3.60295729085578e-05
-3.05143292791954e-05
-3.39638555626415e-05
-2.11085266143798e-05
-1.58378096678101e-05
-4.62140989404614e-05
-6.53315041527828e-06
-1.09191028750211e-05
-8.83835441103183e-06
-3.67497516256791e-05
-3.63486505639656e-05
-1.71569568193287e-05
2.50028137714993e-06
-1.78921813683128e-05
-3.3541863624758e-05
-1.93935517146231e-05
-1.34358007493788e-05
-2.79168094190038e-05
-3.13990490798969e-05
-1.25930237677793e-05
-2.29883191028393e-05
-2.46956333433432e-05
-1.3628907546883e-05
-4.99743348833252e-06
-2.29641645657549e-05
-9.03365373376645e-06
-1.69792870993314e-05
-3.36782399126357e-05
-9.76775652106323e-06
-2.81474731852301e-05
-3.04532971282226e-05
-3.26993184128808e-05
-1.66803335822079e-05
-3.61312235184018e-05
-2.16786877799373e-05
-2.22686137277689e-05
-1.19905294336241e-05
-3.08065308389774e-05
-1.77679944565139e-05
-5.12765137574767e-06
-2.18787957088578e-05
-2.95913567738119e-05
-1.33331980682919e-05
-2.08659924197887e-06
-9.25348256875838e-06
-3.26171732776651e-05
-2.61870196543065e-05
-2.32954517847979e-05
-2.82723881407065e-05
-3.27557708420724e-05
-2.41157979765862e-05
-2.25087185398682e-05
-3.46478067151434e-05
-5.83773928960739e-06
-2.9663878512591e-05
-1.947992128172e-05
-2.44241919713529e-05
3.25277254185328e-06
-4.76224252078497e-06
-2.67999450464234e-05
-1.0389495698951e-05
-1.53650862515833e-05
-2.71213675991445e-05
-4.98899353902899e-05
-6.56482457710551e-06
-4.68932939649326e-05
-2.84601441090932e-05
-4.18612503575941e-06
-5.23761816760758e-06
-2.18569637816159e-05
-3.1074888553914e-05
-2.93048425540414e-05
-2.00691380384456e-05
-2.06810311584315e-05
-1.76423953080785e-05
-3.52635751350754e-05
-4.41401792329781e-05
-1.30880301363189e-05
-1.72593538505983e-05
-2.15703331198973e-05
-2.81410001054979e-05
-8.70496912700602e-06
9.91372629110347e-06
-1.54278067171424e-06
-3.30384922451043e-05
-2.07231724453045e-05
-4.13829997821224e-06
-1.77868303444294e-05
-1.89312287733441e-05
-2.26365181752896e-05
-4.10718674165158e-06
-1.24923496169769e-05
-3.83428928978743e-05
-3.8002675409907e-05
-1.68915255527604e-05
-1.91909488015199e-06
-1.85639986632983e-05
-1.92952692997073e-05
-1.60929548850443e-05
-4.4481311087831e-05
-3.18610082561796e-05
-1.09262509539401e-05
-5.22390580721487e-05
-1.30175964695236e-05
-3.16443698578215e-05
-1.74700480571512e-05
-2.3850513729447e-05
-3.23252147406565e-05
-3.05137630245768e-05
-1.90609086777084e-05
-1.5676092883896e-05
-1.48081858669854e-05
-3.16232576890223e-05
-1.6146416958798e-05
7.0969979499975e-06
-1.29786760171063e-05
-1.66608974339454e-05
-1.44516128608504e-05
-2.18007048566895e-05
-1.37780558833545e-05
-3.97486152551802e-05
-6.71785056323995e-06
-2.63037198455731e-05
-2.60833882896295e-05
-2.06651543586484e-05
-1.57700802389038e-05
-1.39894853787894e-05
-4.60094399084905e-05
-5.07241090030571e-07
-2.52831071825297e-05
-2.2438223198369e-05
-7.62071777426627e-06
-4.14047328573771e-05
-1.10674403277182e-05
-2.72669210718018e-05
-9.61729560009349e-06
-3.55297112852319e-05
-1.7409754673851e-05
-2.63526796319037e-05
-1.01405089308388e-05
-3.50618003341545e-05
-3.82188843955454e-05
-2.78717241211391e-05
-3.04730527976724e-05
-1.5551839189062e-05
-2.04032838173502e-05
-1.44562599894559e-05
-2.35513310579843e-05
-3.21018396525412e-05
-4.00616813153563e-05
-1.15233019097664e-05
-1.97499778103289e-05
-1.47824119004742e-05
-1.05937414102909e-05
-1.80056817872361e-05
-7.12846376065558e-06
-1.5299183320926e-05
-1.93355298247153e-05
-1.16329422944581e-05
-3.06421381634005e-05
-2.47098055615407e-05
-2.60634697233273e-05
-1.69722988065925e-05
-7.09533178331615e-06
-1.53345240929164e-05
-3.00091522311721e-05
-3.66637951373681e-05
-3.93256390255069e-05
-1.85105562246897e-05
-2.04203539350571e-05
-3.3664766572516e-05
-2.02753862858331e-05
-2.17836075692585e-05
-3.6745865112394e-05
-1.75403721941842e-05
-8.00043940890081e-06
-1.89718027905649e-05
-2.04306689861043e-05
-2.38911004705194e-05
5.27061152922569e-06
-3.72957292975499e-05
-1.28820545760856e-05
-8.35362903046208e-06
6.7429118488541e-06
-3.18712245080933e-05
-1.2290886460051e-05
-1.48001873444657e-05
-2.30149733698315e-05
-1.17059106833828e-05
-2.68348704904649e-05
-2.28860911672489e-05
-1.56724958580429e-05
-1.76596708039011e-05
-2.0392133233975e-05
-6.79450296151514e-06
-2.19654684390448e-06
-2.29027957164184e-05
-2.95369825503487e-05
-3.25463959100458e-05
-9.7684504572567e-06
-1.76984014980183e-05
-5.29859359053293e-06
-1.68659003247647e-05
-1.96337642421838e-05
-2.90253834273239e-05
-3.23593210957871e-06
-3.7624884329341e-05
-3.01063004213832e-05
-3.43201142570308e-05
-2.31835132541246e-06
-2.06211641750986e-05
-1.69428997976682e-05
-2.96614673181884e-05
-3.02143450137771e-06
-4.3494650471689e-06
-2.46573521195331e-05
-5.19953086057542e-06
-1.85202505061365e-05
-2.60395736024883e-05
-2.21037972675403e-05
-3.83543259392797e-05
-3.58610551851564e-05
-1.9066851532532e-05
-8.67914767270378e-06
-3.40471384585259e-05
-2.33476190173445e-05
-3.9300285931474e-05
6.0150064845327e-06
-3.21727349735728e-06
-1.77664130588361e-05
-2.08073073942869e-05
-1.86833317144597e-05
-2.01167723895777e-05
-2.43854917294108e-05
-1.77547601433833e-05
-2.75666300569385e-05
-3.81570229982961e-05
-2.75207645237326e-05
-2.23529951281992e-05
-1.8142097502144e-05
-8.91261908057027e-06
-1.58955673885973e-05
-2.64590000197502e-05
-5.50404582319759e-05
-2.70654451794222e-05
-1.44961076543176e-05
-1.0069601114868e-05
-2.92334147519683e-05
-1.45896932870956e-05
-8.65036478834328e-06
-2.39937295392956e-05
-1.43769834866362e-05
-3.8049050338825e-05
-2.57524070950209e-05
-2.23873838374167e-05
-1.74078475154895e-06
-3.39733569139391e-05
-2.67416556669313e-05
-2.42717284762853e-05
-4.63641534218519e-06
-3.68009654799806e-05
-1.73910676803242e-05
-1.79695211164641e-05
-1.88064667762533e-05
-2.15271971871118e-05
-1.76114784896055e-05
-1.45280482328241e-05
-1.41731482507863e-05
-4.00271370926137e-05
-2.32153071415423e-05
-1.76739107156274e-05
-3.09766469790938e-05
-2.12726987871678e-05
-2.08951604907462e-05
-2.3150315849937e-05
-3.51013122885746e-05
-2.23437187873979e-05
-1.65575186034268e-05
-3.43513976057258e-05
-3.14182616337012e-05
-4.95661272897345e-06
-6.34980930717099e-06
-3.26584628260477e-05
-6.99466793367106e-06
-3.76849372418526e-05
-2.71678034336416e-05
-1.98159061803735e-05
-1.70330547705896e-05
-5.81774928013275e-06
-2.42652684561923e-05
3.34617982657657e-06
-1.01430359628535e-05
-2.04186359842794e-05
-2.47703217684458e-05
-1.82072629784922e-05
-7.21623708909331e-06
-1.26468621941959e-05
-2.45126933519632e-05
-1.62139485379699e-05
-2.27137828456913e-05
-3.0989171722132e-05
-4.71552444555288e-05
-9.82371511776441e-07
1.0562671990638e-05
-3.62302715743693e-05
-3.36843034673472e-05
-8.33112787523027e-06
-1.67583875832132e-05
-3.31251350124893e-05
-1.27875780103551e-05
-3.3545646406545e-05
-2.10239170900016e-05
-4.23854007490608e-05
-2.57068818424491e-05
-3.75889488385773e-05
-2.33558235548203e-05
-1.0120997151868e-05
-2.36066082611856e-05
-4.29840275860389e-05
-3.82858976881201e-05
-2.84118284170755e-05
-3.15321073975681e-05
-4.35038079228639e-05
-1.52722054931778e-05
-1.00131256240025e-05
-5.66259355408886e-06
-1.25974755839577e-06
-3.65276590347379e-05
-3.76907724474476e-05
-1.01622619362793e-05
-2.7958925913462e-05
-6.31467551263123e-06
-2.21978295000247e-05
-1.3856685095377e-05
3.74388791490332e-06
-5.17751569753199e-06
-1.65757617003646e-05
-2.94760868531052e-06
-2.52537536679056e-05
-1.50689680110974e-05
-2.00526876102677e-05
-1.23213356613838e-05
-3.97844553424827e-05
-2.01677940046161e-05
-2.25818683689374e-05
-2.30499575143064e-05
-3.39758941202496e-05
-2.80720213331568e-05
-1.17137780450026e-05
-2.56793077336191e-05
-3.12646639957958e-06
-4.49174945429739e-05
-2.43600383214196e-05
-2.63129992863335e-05
-2.78926132580856e-05
-3.25967631075432e-05
-1.15694218236097e-05
-6.60477161239957e-06
-2.45835267614891e-05
-3.43793162448605e-05
-4.62846659795747e-06
7.68644100636132e-06
-3.17753621189416e-05
-1.69345490027671e-05
-3.43024289821803e-05
-2.12404936198923e-05
-9.5172865962368e-06
-2.19018150787698e-05
-3.14196802176808e-05
-1.29802489454401e-05
-3.34505512555536e-05
-2.15912530340465e-05
-2.65462841848643e-05
-4.17540950668387e-05
-6.49380480004475e-06
-1.04386778282494e-05
-2.33814447377266e-05
-3.05789099209243e-05
-3.48320115894523e-05
-4.13584763757499e-05
-3.38632992783159e-06
-1.51609314340686e-05
-1.89044248677544e-05
-2.09577582820138e-05
-3.37869961022135e-05
-2.3817946354938e-05
-1.22142175297896e-05
-1.68793987337265e-05
-1.8591942437558e-05
-2.81448438678844e-05
1.52700369074521e-05
-9.14866773274714e-06
-3.46549418772122e-05
-3.04402790231565e-05
-3.37140696477212e-05
-1.10238028875334e-05
-1.9456306139792e-05
-2.85797037510693e-06
-1.38859301202011e-05
-2.20730874622198e-05
-2.22169041766629e-05
-1.81512817623259e-05
-5.08933536636607e-05
-1.71195671988932e-05
-3.41889357168678e-05
-1.50342374982279e-06
-1.87723049712409e-05
-7.96214488862345e-06
-1.93626461397225e-05
-2.42159150865246e-05
-2.21939255392687e-05
-3.81721497261558e-05
-4.70707154292791e-05
-4.58810813518309e-05
-3.9240777537861e-05
-2.71996631729825e-05
-3.62637532772288e-05
-2.17387269583533e-05
-3.67462404932977e-05
-2.71331844009048e-05
-9.78577462175749e-06
-2.76840078990771e-05
-3.37178902611546e-05
-2.96010631482052e-05
-1.85072548936945e-05
-3.68459860609163e-05
-3.11852251837245e-05
-2.6858932913658e-05
-2.41562511288522e-05
-5.05074279332182e-06
-2.49112690608443e-05
-1.33001187888481e-05
-4.63504157111885e-06
-1.46821309756044e-05
-6.0044667970204e-06
-1.90353266594475e-05
-1.42091114721374e-06
-2.11081808459805e-05
-1.17547299399112e-05
-2.52235485464165e-05
-2.94028076356744e-05
-4.56357704068622e-05
-1.73969217826555e-05
-3.70871324945895e-05
-1.12301121297377e-05
-3.09416019179724e-05
-2.65231905395069e-05
-9.59192014299121e-06
-2.95456521405846e-05
-7.23837855573575e-06
-3.76969224767046e-05
-5.39084609363289e-06
-2.37174763010495e-05
-2.78039438561286e-05
-3.22309551020212e-06
-1.88418445517633e-05
-2.30777539179965e-05
-2.47165618246364e-05
-2.00054889094875e-05
-1.9766864952527e-05
-2.54659401040097e-05
8.66384982952633e-07
-2.66253035679589e-05
-9.9363783777708e-06
-1.63662020300861e-05
3.69783183028207e-06
-1.48815109502365e-05
-1.99771818610316e-05
-3.39439053344002e-05
-1.06338274800526e-05
-3.81531427688845e-05
-3.65460539696039e-05
-2.79170434328704e-05
-3.16331198281447e-05
-3.52238082965656e-05
-3.31995029418493e-05
-3.29164356444046e-05
-3.49521949725977e-05
-3.92318007678982e-05
-2.98618458963668e-05
-2.24099823221809e-05
-4.36613523099217e-05
-3.49050043228027e-06
-1.6702465785761e-05
-2.81287665113329e-05
-4.82381957862257e-05
-2.72417609652294e-05
-1.06282575536282e-05
-8.25434882188862e-06
-5.72606114105467e-06
8.9358520162332e-06
-1.8396569517601e-05
-3.54715502670585e-05
-3.08289024351795e-05
-3.61490767038808e-05
-2.23285406102633e-05
-3.105141796078e-05
-2.57286776213656e-05
-2.17882787394015e-05
-2.07272764334845e-05
-2.41174143964689e-05
-3.56427763630336e-05
-4.46931696361754e-05
-2.51092131658601e-05
-1.31803498961332e-05
-3.22341344261991e-05
-2.79321345202468e-05
-5.6059469314617e-06
-2.45387729340804e-05
-1.41976562215082e-05
-2.18639177905971e-05
-1.54603844750391e-05
-4.44888858566396e-05
-1.541301250243e-05
-2.96439895210454e-05
-2.58896608529169e-05
-3.04133729479482e-05
-2.60802752013955e-05
-3.93178972763193e-06
-2.15814291457772e-05
-1.46206226186214e-05
-2.86259472597208e-05
-3.95381921132297e-05
6.08817333366779e-06
-1.18992600209716e-05
-1.38407549700328e-06
-6.16515568496321e-06
-3.36913257140498e-05
-2.34974490908326e-05
-3.94065254928049e-05
-3.97286958906789e-05
-4.03331188238732e-05
-9.89712199756344e-07
-2.6562973428811e-05
-4.03734157101938e-05
-2.18410867926557e-05
-1.84115413765742e-05
-1.1121989249397e-05
-9.30341718724796e-06
-3.1887202610534e-05
-2.01903329081749e-05
-3.32988928459646e-05
-1.25304754386739e-05
-3.26043399796926e-05
-3.22943063281663e-05
-2.77341647450956e-05
-1.12783443179927e-05
-2.6673650464639e-05
-9.02001729827679e-06
-1.39021806955166e-05
-3.06781646653782e-05
-2.23102309549782e-05
1.26452741885246e-06
-1.91751107508714e-05
-2.03394183697891e-05
-2.19833322759381e-05
-5.11616669146424e-06
-2.29822269749685e-05
-2.24521017261223e-05
-7.14928273991149e-06
-1.66260371699739e-06
-6.11114954050826e-06
-4.63990577312139e-05
-2.62603647298709e-06
-3.98312351097616e-06
-1.85751132170731e-05
-1.20840908326544e-05
-1.11609813319246e-05
-2.87830143805616e-05
-3.47667891751668e-05
-3.89731679312428e-05
-2.56481844647681e-05
-1.49711291190544e-05
-1.9678728586741e-05
-2.02992101261552e-05
-3.23809202222544e-05
-8.59034388219167e-06
-4.16469362697981e-05
-2.55649149728042e-05
-2.56985227240678e-05
-2.27840426086086e-05
-4.14963608480204e-05
-1.7686949192964e-05
-3.32183313777503e-05
-3.15494287978544e-05
-1.64718206391518e-05
-4.22367594037265e-05
-8.10771874614659e-06
-9.35724101536434e-06
-2.18045611354096e-05
-1.97189842621177e-05
-3.1318245195044e-05
-2.03892182861297e-05
-2.37262390303752e-05
-3.26150492851313e-05
-3.70943307712788e-05
-6.6501753846938e-06
-4.631546054871e-05
-9.1816745148867e-06
1.25765065692052e-06
-4.14881623062882e-05
-3.02830780498838e-05
-2.0854981802096e-05
-2.29706148886765e-05
-2.17701386107457e-05
-1.91973027065001e-05
-1.20887876652903e-05
-1.26957391460349e-05
-2.29962494401336e-05
-1.42675572019621e-05
-3.82762380091993e-05
-2.86859596416737e-05
-3.05407093433625e-05
-1.1251227623489e-05
-1.30923478499688e-05
-2.37001890302622e-05
-2.81166118150426e-06
-2.75494561391792e-05
-2.59268519955468e-05
-1.02288634804494e-05
-4.12476467096111e-05
-2.98891068921963e-05
-2.11799951658622e-05
-2.83346490862555e-05
-3.36576696791952e-05
-3.6920996216721e-05
-2.21338873008622e-05
-4.70296431906098e-06
-1.38907878631734e-05
-1.77153077719293e-05
-2.12514016740423e-05
-4.15388014306413e-05
-2.42532833937038e-05
-4.32216349706195e-05
-2.58921938029874e-05
-6.1682120197717e-06
4.11772505277946e-06
-1.30786920988648e-05
-2.31036156775071e-05
-3.64527209856788e-06
-3.24621532081703e-05
-3.46271984424377e-05
-4.30934046875802e-05
-1.19121823221975e-05
-4.13064570865481e-06
-2.04446999159505e-05
-3.49755332066379e-05
-1.87575615092086e-05
-1.77792332258645e-05
-2.82376468316434e-05
-2.1102793787706e-05
-8.1683930772798e-06
-1.58519112826913e-05
-3.06849337101657e-05
-2.03478734270537e-05
-2.74488515961574e-05
-4.16876809314577e-08
-1.95100920448236e-05
-2.1806823926707e-05
-2.1770622623883e-05
-4.15532886238335e-05
-7.6684489560318e-06
-3.13065749435359e-05
-4.10067660691452e-05
-1.41237949160101e-05
-3.61322258778151e-05
-3.14322577363834e-05
-5.9804734092587e-06
-3.99302269479914e-05
-1.93767066244015e-05
-2.50327405917769e-05
-6.79994064019665e-06
-2.20734820955407e-05
-3.4969235231973e-05
-2.23640086469141e-06
-1.54258520868954e-05
-1.00246952768519e-05
-2.94011328820382e-05
-2.11977271999736e-05
-2.43828920407431e-05
-2.40152087405019e-05
-1.07676304019077e-05
-1.40104833394316e-05
-2.84921494827212e-05
-2.50418054362612e-05
-1.24019556510801e-05
-2.39416507201019e-05
-1.48966612408646e-05
-1.4223005658838e-05
-3.75053183339459e-05
-3.23377238442292e-05
1.047778601247e-05
-1.67012745056708e-05
-2.47982566034507e-05
-1.32421773869127e-05
-1.98403501950952e-05
-1.59532494548453e-05
-2.11411010014573e-05
-2.69593134751723e-05
-4.42744027844445e-07
-1.46076204095039e-06
-8.38042496574979e-06
-4.088705975521e-05
-1.87590487829523e-05
-2.43802369147714e-05
-3.5056751307183e-05
-2.4638563715065e-05
-6.41390709587017e-06
-2.10889450200402e-05
-1.47530080940528e-05
-2.61696056399955e-05
-2.05013917996087e-05
-1.05167298496081e-05
3.94358862074873e-07
-3.56035140754269e-05
-5.3521226820887e-05
-2.21362304968003e-05
-1.32223633532389e-05
-2.42214459980915e-05
-2.97590185643068e-05
-1.75422833277642e-05
-3.54942625793024e-06
-1.97385453166766e-05
-3.21997264130492e-05
-9.75971922437394e-06
-1.66226109581168e-05
-4.76034305830487e-05
-1.35994167313978e-05
-4.52664826833786e-05
-2.49364206547592e-05
-3.29943877274291e-05
7.00926905878517e-06
-1.58673965632117e-05
-3.28962111737309e-05
-9.89007383597053e-06
-1.81158253379926e-05
-1.4451876491026e-05
-1.21063861501732e-05
-1.87796791084859e-05
-3.14414821868838e-05
-1.87883806488047e-05
-5.0415715913467e-05
-1.29206908880122e-05
-2.86508943090965e-05
-3.80756426541625e-05
-2.69645581041264e-05
-1.36613387153525e-05
-1.51816872552896e-05
-2.66061003401164e-05
-2.81744978876161e-05
-2.19328288071629e-05
-1.91807613517798e-05
-7.31552340457681e-06
-2.25990213584337e-05
-3.89766759016865e-05
-2.51680992689168e-05
-3.34011142331083e-05
-2.31844628421669e-05
-3.37836145191442e-05
-2.14907888046925e-05
-7.5301622977731e-06
-1.38261263074539e-05
-1.20425100398642e-05
-3.48069918255699e-05
-1.88579839445783e-05
-1.48235695691628e-05
-3.24806975499495e-05
-2.16867598606229e-05
-1.18616821501263e-05
-9.11961574844607e-06
-2.90888119947401e-05
-1.93237300150147e-05
-2.31908103548384e-05
-3.51220975114072e-06
-2.31729392582327e-05
-2.01579640253375e-05
-1.04035229958238e-05
-1.96592413726864e-05
-2.54463415428909e-05
-4.20744459444199e-05
-1.3659248165986e-05
-3.16333144000671e-05
9.33500325832442e-06
-5.16595070221189e-06
-1.05772383611291e-05
-3.56063303773959e-05
-2.67429223482795e-05
-1.56832271235172e-05
-3.59004491491103e-05
-1.43791922837794e-05
-1.40029261223951e-05
-4.88839360105669e-05
-2.67987877023571e-05
-4.46779094708252e-06
-2.98335523421053e-05
-3.35906671807145e-05
-3.44782572408581e-05
-2.14790192521018e-05
-2.3457917122551e-05
-2.45495819150172e-05
-4.26213238004563e-05
-3.62478614729929e-05
-3.75048058162491e-05
1.15538449185566e-07
-1.68244411542732e-05
-1.95096805394226e-05
-8.92474771541213e-06
-5.13160195044133e-05
1.1978836339536e-06
-3.16443539869962e-05
-2.47991114122201e-05
4.91421314252856e-07
-2.13360460509997e-05
-3.36518695960046e-05
-2.34028722798099e-05
-1.87443532541252e-05
-2.41506399504233e-05
-1.19416343173732e-05
-1.66637523584106e-05
-4.2300047096189e-05
-2.96187275559655e-05
-6.98177661354288e-06
-1.70419812394738e-05
-1.10580053523035e-05
-6.34360932011079e-06
-2.628512887458e-05
-1.84898117009065e-05
-2.14568159638839e-05
-4.09863174164597e-05
-2.22317809201282e-05
-4.13667064756227e-05
-1.64514845126429e-05
-1.96902352167294e-05
-3.35045212392792e-05
-2.10398172919679e-05
-7.88908807546913e-06
-2.18042542951484e-06
3.05470843217231e-06
-1.175824996256e-05
-2.56820284204262e-05
-1.43446168377662e-05
-3.36461175805331e-06
-1.84875708134968e-05
-1.39667230374533e-05
-8.31078702623451e-07
-2.65957413139927e-05
-5.29271958375377e-05
-1.57945628402129e-05
-3.01250289135294e-05
-2.95817210593757e-05
-9.5890494026979e-06
-2.53786630584703e-05
-4.2487984340777e-06
-1.50972755352932e-05
7.97773658051856e-06
-2.62239719694173e-05
-1.67067697949135e-05
-4.37058859607539e-05
-2.8101952418149e-05
-2.62367264107766e-06
-2.05996624474093e-05
-2.04259161564269e-05
-2.57212465516144e-05
-1.56235276335789e-05
3.91840628062462e-06
-7.63092867029464e-06
-2.61382787816366e-05
-2.43379826975564e-05
-3.34027043036257e-06
6.66748170688367e-07
1.52520650127972e-06
-2.53417439198427e-05
-8.38336669264395e-06
-1.5727592834202e-05
-5.65010794579243e-05
-1.6156225874093e-05
-1.6597411135912e-06
-2.88808572703611e-05
-2.15850800846203e-05
-3.19020633548166e-06
-2.52562747940523e-05
-5.19413983539173e-06
-5.46630875854108e-07
4.01301336153218e-06
-2.48407033867434e-05
-2.74448232890483e-05
-2.26457753365473e-05
-2.59286740328821e-05
-2.1258197365201e-05
-1.98300050231563e-05
3.01411200068676e-06
-1.311786215546e-06
-2.85133338137351e-05
-2.63742667797604e-05
-1.93073843263836e-05
-3.66596048174526e-05
-2.17067292168356e-05
-1.00895386256646e-05
3.20064362120224e-07
-3.27787956044331e-05
-3.19478462304342e-06
-3.61080915777499e-05
-2.93765991521502e-05
-3.03649108561398e-05
-2.6440891768886e-05
-3.8469037608061e-05
-2.68651631899324e-05
-1.17498413405878e-05
-3.30144555075517e-05
-4.67884124402842e-05
-3.16508805013321e-05
-3.1946074891788e-05
-9.4048075959321e-06
-8.8401766506677e-06
-3.89479882401343e-05
-6.20596908155851e-06
3.07158130008862e-06
-2.04959158940447e-05
-5.39452038809849e-06
-1.22005693275379e-05
1.31137523327512e-05
-2.67126558529179e-05
-1.74275598876726e-05
-1.02025191143679e-05
-1.75788066206386e-05
-2.50796991105015e-05
-4.64080971295612e-05
-1.97109060436964e-05
-9.37513390609082e-06
-1.04146100032178e-05
-6.48849695394402e-06
-3.60678057530035e-05
-2.88127518783359e-05
-7.84386123809077e-06
-9.2239788406273e-06
-2.45215565468948e-05
-3.64267964497062e-05
-3.95474443191184e-05
-2.48297301461949e-05
-3.29282129365085e-05
-1.83560322535196e-05
-2.75136883157461e-05
-3.56964358965006e-05
-3.98541762768308e-05
-1.9326318541483e-05
-6.37777298611403e-06
4.49477996764124e-06
-2.02923771811913e-05
-1.71539985270659e-05
4.97612920976802e-07
-1.383066350969e-05
-1.345678197759e-05
-8.84855927087243e-06
-1.61794283510792e-05
-2.22508318252547e-05
-2.86914510776724e-05
-7.44466907046119e-07
3.97452727100955e-06
-6.61601292014994e-06
-2.89517636174514e-05
-2.15267513054126e-06
1.78309950603449e-05
-4.17124785637456e-05
-1.42341689840079e-05
-1.27432423847454e-05
4.88352371400761e-06
-2.47728937604629e-05
-3.25638671666733e-05
-8.76921141279223e-06
5.38184321372428e-06
-2.82903786600148e-05
-3.36391833805649e-05
-6.51684034395042e-06
1.96084114710175e-06
-2.57307545140794e-05
-4.39293316084962e-05
-2.30854636385732e-05
-1.21746191535001e-05
-1.39178609704808e-05
-2.73288575432902e-05
-2.91118183287833e-05
-4.37370471386422e-05
-7.64125165318943e-06
-8.60672887119147e-06
-2.8538801362617e-05
-1.33245379816861e-05
-7.82268056642133e-06
-2.39953785379516e-05
-2.70616988934012e-05
-3.14456246566868e-05
-2.09335767966487e-05
-3.54537991538466e-05
-2.33664764454234e-05
-1.34360455555789e-05
-1.28481499483066e-05
-3.27737880798889e-05
-2.00845377083984e-05
-1.59351992543112e-05
-3.04649136505023e-05
-5.97250473276959e-06
-1.38988551331457e-05
-2.42749779133113e-05
-3.58160053979489e-05
-1.1751594115101e-05
-1.8227824999789e-05
-3.20231307886373e-05
-2.01371524654487e-05
-1.29612679856334e-05
-1.25473042868083e-05
-6.80373595638179e-06
-1.62655886835145e-05
-1.25894756672144e-05
-2.47620640358138e-05
-3.11695767824275e-05
-9.91470669789309e-06
-1.89594503434098e-05
-1.13228611068148e-05
-2.49953982377992e-06
-1.95342161642849e-05
-1.05272402226363e-05
-4.0576616161268e-05
-2.65999805473972e-05
-2.29058125011856e-06
-2.25085215284777e-05
-3.34755913302355e-05
-2.65135392111778e-05
-2.07752448344275e-05
-2.14188879215462e-05
-1.34264913606191e-05
-2.35322170117028e-05
-3.82315666963555e-05
-5.51772699584285e-06
-3.81975095464707e-05
-1.95155433121479e-05
-1.61729815256749e-05
-3.59002729560142e-05
-2.64768605069248e-05
-2.58706999393209e-05
-2.27436900042744e-05
-2.94888982974392e-05
-2.75137778440368e-05
-3.87304621852385e-05
-3.08184833286996e-05
-1.33669105526952e-05
-1.39377659649108e-05
-1.50058028629183e-06
-1.74034520504776e-05
-9.80914840459602e-06
-2.1537590953099e-05
-1.32101448019369e-05
-4.15725614718738e-06
-1.58833096318127e-05
-1.88694660691854e-05
-3.44752622700711e-05
-4.14482289718514e-05
-1.93821388582647e-05
-2.26365982853726e-05
-2.07588845798701e-06
-2.64121234535279e-05
-2.96681299706958e-05
-1.94254911989271e-05
-4.76834954942461e-05
-3.88249328638487e-06
-6.27990395099185e-06
-2.21381177242958e-05
-6.21380998466876e-07
5.37998305776596e-06
-2.25810846341032e-05
3.21719898245653e-06
-2.43375570600016e-05
-3.80107573006718e-05
-3.91839811892099e-05
-1.8552938017228e-05
-3.75419671797604e-05
-1.26818476133393e-05
-2.91648040549293e-05
-3.1853168985013e-05
-4.41035607324764e-06
-2.30239363043858e-06
-1.20375129857149e-07
-2.21466199065541e-05
-2.6733995073559e-05
-3.94919320157317e-05
-1.59459689535427e-05
-2.18188237016508e-05
-4.55266577350371e-05
-2.29546048563266e-05
-4.94472065719437e-05
-1.88537438853511e-05
-2.03571317342636e-05
-5.02253391803143e-05
-2.510972192581e-05
-1.46702473561416e-05
-3.77397538291825e-05
-2.67780530054075e-05
-9.97989921843728e-06
-2.60199061695113e-05
-1.97972199343738e-05
-3.10458655314633e-06
-3.12052904016272e-05
-3.15074781125634e-05
-3.04278066728141e-05
-1.8849248916628e-05
-6.93022424838225e-06
-3.16643483179707e-05
-2.96293333833762e-05
-9.81567752040619e-06
-5.53638539706906e-06
-2.52365929346731e-05
-2.199996091986e-05
-1.11703912849096e-05
-2.60479337694785e-05
-2.71348375940443e-05
-2.3338222011041e-05
-3.67750380051509e-06
-2.73077022389181e-05
-1.48291103157664e-05
-1.48116125470309e-05
-2.52832568298987e-05
-1.51529499240443e-05
-1.28354767126915e-05
-2.63098545372579e-05
-2.23931257058242e-05
-8.06605884597392e-06
-1.3092527594128e-06
-4.15988704772633e-05
4.18146264925636e-06
1.31802554174454e-05
-5.93235407794419e-06
-9.42882266917474e-06
-2.0324443363383e-05
-2.63261013918241e-05
-4.93571759468537e-05
-4.04485037794525e-05
-1.57816018928697e-05
-1.00141135018227e-05
9.95669197675434e-06
-2.43287690087573e-05
-1.60612912801564e-05
-2.627189635497e-05
-2.12101837351771e-05
-2.84183672607607e-06
-2.55753551308284e-05
-1.17733960997926e-05
-6.10368967913826e-06
-4.08683245083227e-05
-1.76484090970613e-05
-3.95571915046693e-05
-7.31681746912326e-06
-3.24343116000778e-05
-1.30425435199928e-05
-3.04278744689445e-05
-2.21040862543135e-05
-1.77817498074986e-05
-3.26274439885144e-05
-2.62381518173917e-05
-1.76957936514911e-05
-2.09924293009247e-05
-2.27550918902285e-05
-2.12179826099189e-05
-4.84548922587817e-05
-2.24687077174048e-05
-1.8012579043992e-05
-1.92395718915646e-05
-2.49836184221158e-05
-6.78684731705412e-06
-1.90745665338164e-05
-1.82380175490496e-05
-1.67592274753679e-05
-2.36994197135541e-05
-5.68089780769842e-06
-9.36221818316669e-06
-3.988611923547e-05
-2.94208416884694e-05
-1.17710683381584e-05
-1.39364872560486e-05
-3.88309301839175e-05
6.86652893731713e-07
-3.19573630425708e-05
-3.78787373995196e-06
-1.97053507500925e-05
-2.55845173506096e-05
-9.26080910693057e-07
-1.52994648947161e-05
-1.22206381504227e-05
-1.59499735017283e-05
-1.67173662086128e-05
-2.42213044314021e-05
-3.01696713677879e-05
-2.67301116121676e-05
-1.55609102434368e-05
-2.31842363620465e-05
-1.80137278295993e-05
-1.90628129449913e-05
-2.43577190307398e-05
-2.06844371976016e-06
-2.76669918387223e-05
-1.04024347925546e-05
-1.18265229169094e-05
-5.18079060008816e-06
-1.58352657349548e-05
6.77902126226402e-06
-1.87214551667993e-05
-8.4250892465708e-06
-3.25974389311993e-05
-1.27550579798538e-05
-1.07332038904402e-05
-3.14258950798562e-05
-3.26399606339186e-05
-1.32810987591693e-05
-2.35792121596713e-05
-1.67593564989608e-05
-2.08738512334869e-05
-3.51816596697864e-05
-2.53679637893796e-05
-2.87374716252174e-05
-1.74770888410981e-05
-6.60756546141647e-06
-1.57498535377698e-05
-1.89033270990648e-05
-1.55594964926973e-05
-3.01281591485053e-05
-3.42417910927632e-05
-1.48291358706606e-05
-3.90305801505558e-05
-1.50941973085008e-05
-1.92116505584251e-05
-3.60953679423314e-05
-4.04897958746183e-05
-1.98868386499976e-05
-1.13927747660571e-05
-1.48220792000529e-05
4.16332041419963e-06
-5.08351045136859e-06
-3.07393647869069e-05
2.54762919228946e-06
-8.69039984482065e-06
-2.06153328752052e-05
-2.3893499656356e-05
-3.57846524681619e-05
-2.58271436706763e-05
-7.4213589916953e-06
-2.21232047517798e-05
-2.49508443678679e-05
-3.04898539808661e-05
-3.07608140501798e-06
-7.32234212796983e-07
-1.10929127807531e-06
-5.46217907033293e-06
-1.37179970079061e-05
-3.35908965954804e-05
-2.3078344844966e-05
-4.29697287795221e-05
-7.69407973560515e-06
-1.79697699825391e-05
-1.29388346478084e-05
-2.78043506423392e-05
-2.52644979789729e-05
-1.83593487778894e-05
-3.25386757430613e-05
-2.97965881714771e-05
1.49328349640234e-05
-2.16274038449169e-05
-1.63352431775352e-05
-2.15001367948047e-05
-1.85273360418881e-05
-2.19083233759012e-05
-1.49390796406787e-05
-4.06073091221532e-06
-3.1703031636052e-05
-3.68200116582037e-05
-7.26209642753363e-06
-8.22596329403843e-06
-2.1541232521056e-05
-2.73850681134715e-05
-1.42917218681069e-05
-3.41262738376202e-05
-5.60502337715512e-05
-1.70529294175668e-05
-2.00104259520245e-05
-1.59039600413574e-05
-1.69728876732312e-05
-1.93960269350294e-05
8.06944842834945e-06
-2.5465964823042e-05
-2.11701440502115e-05
-2.30343835540899e-05
-1.53514480479947e-05
-2.7401407296816e-05
-2.38581667747302e-05
-3.18019933762693e-05
-2.1534194662448e-05
-2.10644075543507e-05
-6.66132801030769e-06
-8.60735895993189e-06
-1.61253431871938e-05
-2.27123909143398e-05
-2.74581203912985e-05
-2.21995100416519e-05
-1.91867243766525e-05
-2.66135452016541e-05
-3.71667855143884e-05
-9.88069826280947e-06
-2.62874823206914e-05
-1.79643965938727e-05
-2.6604536973984e-05
-4.28912283859409e-05
-1.942579486016e-05
-3.6803594791983e-06
-4.03052191217362e-05
-4.0832435667551e-05
-2.55771275486699e-05
-2.91743977568132e-05
-2.56993105856701e-05
-2.86561906240059e-05
-1.8153339240595e-05
-1.66881325928354e-05
-2.55063475120845e-05
-1.13971596620478e-05
-2.25089842790361e-05
-1.91218743379105e-05
-1.72566703122136e-05
-4.58953428019911e-05
-3.80361207882822e-05
-1.70393287036488e-05
1.91199401712249e-06
-9.38590765444797e-06
-2.74406302727209e-05
-2.42212262536554e-05
-1.46993552139548e-05
-1.52601706517089e-05
-1.6303154538156e-05
-2.76190110802789e-05
-3.27115722734947e-05
-1.74713030179902e-05
-2.60131809793338e-05
-2.09857235880874e-05
-3.11420980401735e-05
-1.08654329144622e-05
-6.77218140093805e-06
-9.08997249697424e-06
-1.81567622611924e-05
-3.42454863317802e-05
-2.15758762914549e-05
-4.00502049531634e-05
-3.58529587417651e-05
-9.77854646285787e-06
-1.44896004819444e-05
-2.48506719653429e-05
-2.55590200776568e-05
-1.51057976645845e-05
-2.6200792974207e-05
-1.745719238832e-05
-1.1851715064949e-05
-1.087529541569e-06
-2.25626503335096e-05
-1.21182832899938e-05
-2.32683659651554e-05
-2.31900356024089e-05
-2.8843542786797e-05
-2.80194653178059e-05
-1.61199846611747e-05
-2.392408642938e-05
-1.28105164166318e-05
-2.91887578367322e-05
-7.16214332739306e-06
-8.38969803337925e-06
-1.73821647714691e-05
-1.7870459521436e-05
-2.10493807396854e-05
-3.47107100515984e-05
-1.22327844031265e-05
-2.57826161654211e-05
-2.95920157461498e-05
-2.92636651238954e-05
-1.08301600606878e-05
-3.09757636837469e-05
-1.79538681194015e-05
-1.64853967965193e-05
-1.92151698367369e-05
-2.05150525419858e-05
-2.81005999059073e-05
-2.35106260484392e-05
-1.66316507360185e-05
-2.95348746485398e-05
-3.17341884226619e-05
-7.99756770486982e-06
-1.48211235026865e-05
-2.77833746345555e-05
9.05465399499587e-07
-1.30374017252872e-05
-1.75983321552659e-05
-1.39047099493421e-05
-1.32367932643673e-05
-1.75362161291042e-05
-1.54030928489476e-05
-1.39250288959375e-05
-1.9262015701786e-05
-6.72442385622754e-06
-2.33655556446918e-05
-1.90595426165997e-05
-1.23023942656942e-06
-1.99030179600744e-05
-1.34559655668148e-05
-1.73424244104643e-05
-1.70774335684875e-05
-5.33720494806232e-06
-2.30404093407662e-05
-8.69280557069123e-06
-7.96295749783921e-06
-1.60572067686338e-05
-7.34590698126904e-06
-1.49084618900372e-05
-1.00136985611358e-05
-1.52566180814675e-05
-1.29351101125628e-05
-1.66698574420148e-05
-2.4509217116884e-05
-2.20935659448503e-05
-2.1864503272472e-05
-1.94276655287127e-05
2.04029391286466e-06
-9.17453334586573e-07
-2.16602230180448e-05
-2.66626306485452e-05
-1.19502525583832e-05
-3.0927190070853e-05
-1.91855826943121e-05
-1.69742245475254e-05
-2.03559313686125e-05
5.06347076109168e-06
-1.03822192299481e-05
-2.45522602569031e-05
-2.31681393532715e-05
-1.762116257721e-05
-1.73538687913594e-05
-1.6107185595422e-05
-3.2500451253995e-05
-7.22810929624053e-07
-6.44897480334655e-06
-2.34170608275614e-05
-2.65444682479857e-05
-1.97610862653496e-05
-1.08327404643695e-05
-3.13322224528373e-05
-1.71026498306414e-05
-2.76094309559972e-05
-1.9082304368473e-05
-9.86622561829497e-06
1.67782058397881e-05
-1.22220568632844e-05
-3.39415029896982e-05
-4.43783685254063e-05
-2.92577618635942e-05
-3.84990030400259e-05
-2.39890854714874e-05
-1.55868984317932e-05
-3.84042077721485e-05
-1.30712412076889e-05
-2.79623028646073e-05
-3.13950579960909e-05
-1.08996059362317e-06
-3.82019171878241e-05
-2.26360991320007e-05
-3.12258809620314e-05
-3.45116191978521e-06
-7.03537057217145e-06
-2.43600618952346e-05
-1.13598849985426e-05
-2.13171145005877e-05
-2.55374588759981e-05
-2.13038377575489e-05
-2.17079175078947e-05
-2.77293641730972e-05
-2.31328899606935e-05
-1.81355727947481e-05
-2.42326469421338e-05
-1.3258563770717e-05
-3.89820478968102e-05
-3.34236786404961e-05
-2.58491425913744e-05
-2.74430020305483e-05
-2.3444889757444e-05
-3.55877531412668e-06
-1.29711878593162e-05
-4.97317458639334e-05
-2.74164896227438e-06
-4.58895359797412e-05
-2.45212823491099e-05
-2.76859686369836e-05
-2.57458789930163e-05
-8.08974012941498e-06
-2.4120004320267e-05
-2.56408898207057e-05
-1.76064158330243e-05
1.6977602689308e-06
-2.92082406970024e-05
-2.80887415608784e-05
-6.70132077219056e-06
-5.3254024594523e-07
-9.5142114162596e-07
-2.55549576579583e-05
-2.13325641378862e-05
5.65728478249902e-06
-1.8771664733987e-05
-2.88428838390193e-05
3.37731310693963e-06
-4.62674124107848e-05
-3.63029222443879e-05
-1.69807923050922e-05
-3.03963255180644e-05
-8.74391306806124e-06
-1.91188459459879e-05
-1.76001162082329e-05
-3.01807286579054e-05
-6.80319076781699e-06
-3.20501673343184e-05
-2.9626423728326e-05
-5.49303744529746e-05
-1.95577687235067e-05
-2.48621072969634e-05
-6.90716958426893e-06
-1.1248103125501e-05
-3.63681370636232e-05
-1.52489368340044e-05
-3.1971268199181e-05
-8.90941506794395e-06
-1.95636520044098e-05
-4.95305241584126e-06
-1.27552097544943e-05
-3.98494290884445e-05
-1.95420535890628e-05
-1.39207657115801e-05
-2.57671810136214e-06
-1.86203599180399e-05
-3.0368558536575e-05
-1.58137696638893e-05
-1.48307333671164e-05
-2.12715998103063e-05
-4.30575430368939e-05
-1.77716833836712e-05
-2.9025317357537e-05
-7.96129589865291e-06
-2.0221979004522e-05
-1.77825122289262e-05
-2.11600020955391e-05
-2.70276264513222e-06
-1.93374111300905e-05
-2.40632940476126e-05
-1.35813061265236e-05
-8.81814124921624e-06
-2.03640973148443e-05
6.63112674001339e-06
-1.85618459844465e-05
-3.48422720195451e-05
-1.48938379761745e-05
-1.55523262281576e-05
-1.23454158482767e-06
-2.04218150897875e-05
-3.03362696282902e-05
-2.54538251333584e-05
-2.93613533268085e-05
-2.43441902257592e-06
5.81028868528041e-06
-2.41018062337441e-05
-2.26160286603786e-05
-3.1449252494083e-05
-3.05370240598531e-05
-1.51610971172272e-05
-3.22340613132675e-05
-1.25854610117775e-05
-1.85989415858883e-05
-9.87618291082883e-06
-2.77786708294205e-05
-1.54424273447825e-05
-1.69197118567611e-05
-2.69707016819882e-05
-4.74328098804984e-06
-3.16618903789909e-05
-1.48957056051185e-05
-9.70985369513558e-06
-2.59619139271155e-05
-4.01637196307881e-05
-2.32347897214854e-05
-1.6958439589022e-05
-2.40176908883927e-05
-1.21843782576906e-05
-2.59307666438813e-05
-1.41222684540441e-05
-2.90003886437771e-05
-2.00105430200853e-05
-3.12690460309816e-05
-1.6129371725223e-05
-1.34817525163324e-05
-1.78125737775626e-05
4.59895468543033e-06
-2.23122740529889e-05
-1.84925186339334e-05
-2.90165723627259e-05
-4.98674262534779e-05
-1.77139174207699e-05
-1.95146658154492e-06
-3.20848275839155e-05
-2.14068968518715e-05
-2.210568672088e-05
-1.13147309075441e-05
-2.48481830986205e-05
-5.91188103012553e-05
-1.02825419499082e-05
4.4527823988573e-06
-2.19382916875574e-05
1.91636888319855e-06
-3.48219143377754e-05
-2.75324146917548e-05
-1.67358770335886e-05
-2.18891411902772e-05
-3.12562305456939e-05
-2.50826198791332e-05
-4.62972647107071e-05
-6.87863593385078e-06
-3.30672631293245e-05
-4.63386345453527e-05
-3.54147849204284e-05
-2.42473611975437e-05
-1.19152985391007e-05
-3.19661063421729e-06
-2.32362036108389e-05
-3.21319873822003e-05
-5.05244151936124e-05
-3.49636732925704e-05
-1.68653229412826e-05
-7.3411905244266e-06
-8.13191351384696e-06
-3.12560847332195e-05
-2.18242540279634e-05
-8.16094239487044e-06
-9.27198220050884e-07
-1.5535766594347e-05
-2.25778706425078e-05
-2.78882115016959e-05
-1.93739990823398e-05
-1.2827427496832e-05
-1.50821916106774e-05
-2.80692141979567e-05
-2.57778254901037e-05
-3.43539067389794e-05
-2.31530841059821e-05
-2.97325784399968e-05
-2.40606719008199e-05
-3.28379963064445e-05
-2.39734700210197e-05
-2.67138604966097e-05
-2.68207139252787e-05
-2.0023975236355e-05
-4.57088668648576e-05
-1.98150769803187e-05
1.310749580509e-05
-2.63718315033691e-05
-1.80150200536725e-05
1.07064893313279e-05
-5.75347300894319e-06
-2.76683366949727e-05
-3.7913087024519e-05
-8.28272254365663e-06
-7.0966835808184e-06
-1.24301318463265e-05
-3.67926376110442e-05
-3.14825223001349e-06
-2.63272789153752e-05
-1.49105642376523e-05
-1.61020364912441e-05
-2.87860898192973e-05
-3.47592708626504e-05
-1.9576962345918e-05
-2.91570213145993e-05
-1.73892460920809e-05
-2.96075610911041e-05
-5.67918759630726e-06
-2.70713189366168e-05
-2.61741930485821e-05
-1.01095071484054e-05
-2.70417472230072e-05
-1.07608200226395e-05
-2.85499622853834e-05
-2.90124665910041e-05
-2.42862377541461e-05
-4.39358845704791e-05
-1.6037972756113e-05
-3.40190974117737e-05
-1.42375023699033e-05
-3.03143735245253e-05
-1.77404286947024e-05
-1.68470703988382e-05
9.33084914766644e-08
-5.08590689875625e-06
-3.87062848381099e-05
-2.73524418265594e-05
9.82178439873668e-07
-3.70986065224448e-05
-1.32682646496632e-05
-1.71879415976725e-05
-1.70659114302412e-05
-8.33577562204915e-06
-1.92100494533191e-05
-1.80164555725271e-05
8.29365249701619e-06
-2.18919034533885e-05
-3.15004238891158e-05
1.92688856921425e-05
-2.63679025143785e-05
-1.62852032796484e-05
-1.63129135449759e-05
1.68379629246499e-06
-1.59222330454884e-05
-2.77188968846278e-05
-1.96963288780361e-05
-2.33364583424968e-05
-1.2227754685436e-05
-1.33873108746286e-05
-1.55280973385054e-05
-4.73285513241585e-06
-1.77580429871102e-05
-1.19623764131274e-05
-1.79215217732835e-05
1.75632439949556e-08
-7.96854657813237e-06
-2.80887129036934e-05
-2.0427969081694e-05
-1.99911780790666e-05
-8.14077470820582e-06
-4.81282091960071e-05
-2.28968435348502e-05
-1.23088458750374e-05
-3.47922477837115e-05
-2.76651644390121e-05
-2.59600023709454e-05
-2.75567559416568e-05
-2.65838354578954e-05
-1.58449855541492e-05
-2.6591691110774e-05
-1.55892745023637e-05
-4.55694937441792e-06
-2.95296728956596e-05
-2.5867004742768e-05
-4.04169048155432e-06
-2.315210454775e-05
-7.20489744005994e-06
-1.51446333707252e-05
-3.7314220293016e-05
-1.72887576534957e-05
-1.45668349417405e-05
-9.02890373017416e-06
-2.26257903453385e-05
-2.6990266681801e-05
-1.71110846876479e-05
-2.22361738881035e-05
-1.2457605119334e-05
-5.22880606427261e-06
-2.52897032411173e-05
-3.89872889268256e-06
-1.16568879670792e-05
-2.4053546553814e-05
-1.3365057260843e-05
-1.79713148796323e-05
-9.85930614735787e-07
-2.98890807276696e-05
-6.92966466845204e-06
-1.55356446546008e-05
-3.00645635026303e-05
-1.19672327039849e-05
-3.30714818492093e-06
-2.76398542491912e-05
-5.73283284836699e-05
-1.23197564127356e-05
-3.52868813059114e-05
-1.20658403043717e-05
-1.65716707595995e-05
-2.35386555479051e-05
-2.50783620575846e-06
-3.12058773263174e-05
-2.16658123827806e-05
-2.12591235432745e-05
-2.82312004972893e-05
-2.59955000457536e-05
-8.76314117196075e-06
-1.04163217807802e-05
-1.54250787126965e-05
-2.54511737329706e-05
-1.18870546013537e-05
-2.90852343703289e-06
-1.29187574712166e-05
-2.51699522049759e-05
-1.5413633549127e-05
-1.63870741834271e-05
-2.91970701631462e-05
-1.65473060245391e-05
-2.85237681084467e-05
-1.14990970103507e-05
-2.99091887240968e-05
-3.27809835775937e-05
-5.14835557054104e-06
-6.81853309859534e-06
-3.50520900963951e-05
-3.12895645814063e-05
-2.05482729151477e-05
-2.88540919526197e-05
-2.03881374987839e-06
-7.31731674021756e-06
-4.9531753287417e-05
-1.91857555194729e-05
-3.33114187157365e-05
-3.3471700859963e-05
-2.80429558020251e-05
-2.69209387059482e-05
-3.53792935104259e-05
-7.28093115336172e-07
-1.54541741426853e-05
-4.3845777196684e-05
-2.58913693170579e-05
-2.25090565134268e-05
-5.17932668370185e-05
-2.49100857752697e-05
-1.18057153556598e-05
-8.31827659745372e-06
-3.07078655248399e-05
-1.69707718087363e-05
-9.32823133659029e-06
1.0065964901555e-05
-2.75737239592602e-05
-2.24959461771069e-05
-9.53186090608619e-06
-1.60148684102249e-05
-1.34770973811602e-05
-2.35802711477234e-05
-1.66448094594879e-05
-3.05681428211705e-05
-3.57819310106477e-06
-3.56894568543571e-05
-9.35029766697769e-06
-3.59755529725827e-05
-1.30297782730605e-05
-3.94850676131061e-05
-2.74174263209604e-05
2.94431749659428e-06
1.35166673511213e-06
-1.22160510138373e-05
-5.10898579532149e-06
-3.09373082052133e-05
-2.41852633423947e-05
-1.95737788518261e-05
-2.04064391895891e-05
-2.72606802812201e-05
-6.51652902218433e-07
-3.60290945136803e-05
-3.55633655032383e-05
-2.34293400707861e-05
-2.60477590910108e-05
-3.44391662334534e-05
-2.42721401158667e-05
-1.75057052510735e-05
-5.83395131425471e-06
-1.52606009174147e-05
-3.91664371371847e-05
-3.03832370539811e-05
-5.21218282630186e-05
-2.44012666724085e-05
-1.90784882615487e-05
-1.09581174179271e-05
-2.66050139686438e-05
-2.61662657660476e-05
-1.69723301694944e-05
-2.02641255378849e-05
-7.65101203818227e-06
-3.02980682093023e-05
-2.17744972332762e-05
-2.50475960861109e-05
-2.00843011431165e-05
5.69988817871146e-06
-1.88601369077008e-05
-3.18414288227039e-05
-2.39640891866574e-05
-4.42994451739756e-05
-3.52731568228316e-05
-2.6502089398124e-05
-3.00172278828208e-05
2.27442142108329e-06
-3.04985829668777e-06
-2.56091088290557e-05
-2.38995766543339e-05
-2.2831169980603e-05
-1.93313192887896e-05
-2.16535504527254e-05
-5.01602928944581e-05
-2.1111179764806e-05
-4.45382036503177e-05
-1.95228370578552e-05
-2.76861266577699e-05
-2.15638794427614e-05
-2.21453586464295e-05
-2.44291374866515e-05
-2.37833822034523e-05
-4.37908042717035e-05
2.33439545238221e-06
-6.18899170644011e-06
-2.1088821355759e-05
-2.53535454638422e-05
1.39017275442164e-06
-2.07232497432083e-06
-2.43297452340229e-05
-6.30107368817648e-06
-2.3245131277021e-05
-3.01253975081774e-05
-7.64390289806974e-06
-1.70730822983424e-05
-2.81396499181056e-05
-8.00996314915199e-06
-1.7824033923807e-05
-3.34155002486819e-05
-3.09258352633576e-05
-1.89888660283257e-05
-2.86780563326684e-05
-3.41723282830325e-05
-1.68744912090424e-05
-2.59620453350044e-05
-1.48647850568588e-05
2.03714449964313e-06
-2.31999560813897e-05
-1.03133357778301e-05
-2.86565838182347e-05
1.64237365326453e-05
-3.58090749825548e-05
-2.11604179145528e-05
-1.31528259070836e-05
-1.53182982158019e-05
-1.03099611909089e-05
-1.03185273909855e-05
-2.16412355930928e-05
-1.97158804539627e-05
-1.52289654411004e-05
-2.83014581015907e-05
-3.78214632275822e-05
-2.806409405263e-05
-2.03273879905568e-05
-4.31105913725662e-06
-3.04872979339693e-05
-2.05457725273784e-05
-9.87821533868506e-06
-2.03716071783445e-05
-1.59148375444547e-05
-2.99955611388733e-05
-4.00085030972815e-05
-2.25090354332726e-05
-2.08222187292359e-05
-3.82808763437736e-06
-9.83856175197973e-06
-1.37672424574409e-05
-1.88179239887469e-05
-2.17923597027326e-05
-3.36000407993835e-05
-1.30169059923286e-05
-1.95393968579006e-05
-9.83409321451725e-06
-4.32998017899747e-05
-9.61357491724686e-06
-1.73035129796704e-05
-1.83414890222722e-05
-1.06228115749408e-05
-2.82074538880485e-05
-2.72760912844451e-05
-1.51171721394269e-05
-4.63667270486351e-05
-3.15809454598732e-06
-2.9917670499719e-05
-3.10246315312544e-05
-1.36277971205281e-05
-2.31013547586949e-05
-2.13236340330611e-05
-2.06609002205661e-05
-2.03358242146385e-05
-2.86023549659907e-05
-1.51392729582275e-05
-2.19345767998469e-05
-3.70764021670181e-05
-2.13009070754185e-05
-7.61639110109841e-07
-3.35661754696812e-05
-1.35198670484673e-05
-7.4140295085456e-06
1.64472029269651e-05
-1.88555951660597e-05
5.74995612774718e-06
-1.62949866535617e-05
-3.04346463125128e-05
-1.42497668912506e-05
-9.72565353616619e-06
-1.49694058884487e-05
-2.46971943604243e-05
2.34030708569518e-06
-2.41412740357954e-05
-1.55406707976568e-05
-1.47839415382726e-05
-2.29451966587399e-05
-9.2244329281479e-06
-2.80701234049578e-05
-3.15347133131535e-05
-3.17810201214617e-05
-3.88020806744827e-05
-6.67084205881712e-06
-6.39101897976705e-06
-2.05683895120775e-05
-3.09096637964706e-05
-2.65004316578284e-05
-1.3071398085975e-05
-2.54661580624431e-05
-1.86710478808886e-05
-1.91038808679422e-05
-9.08532641475663e-06
-3.55956152698131e-06
5.2639478014773e-06
-2.75482918573241e-05
-1.17533967853049e-05
-3.61325695399113e-05
7.36115629849196e-08
-1.98462597495462e-05
-1.12069808524087e-05
-7.33951550271423e-06
-2.41356778458726e-05
-2.25564329923474e-05
-2.26404851563003e-05
-4.60509107743834e-05
-4.73574568375128e-05
-2.61728214453085e-05
-1.43420446870587e-05
-4.07908022695788e-05
-9.44560451782332e-06
-1.10068005937055e-05
3.34547151064029e-06
-1.24289526404506e-05
-1.90530264848439e-05
-2.22738524631811e-05
-2.69646299496435e-05
-3.38840141625331e-05
-3.76906832752712e-05
-3.49157223716612e-06
-1.72635321836916e-05
-1.6052796616059e-05
-2.53830072152868e-05
-6.92405128735445e-06
-3.18257839146778e-05
-2.86848030281384e-05
-1.70341983631847e-05
-2.3447181454066e-05
-1.9446207288987e-05
-1.70079306250838e-05
-3.31621798185136e-05
-8.31216495798562e-07
-2.6629959164976e-05
-2.04118311140467e-05
-3.96638434801761e-05
-2.09406545607115e-05
-3.8835860610495e-05
-2.65701794818545e-05
-1.65617674464285e-05
-3.08625490919736e-05
-1.11087576391937e-05
-3.13710193081392e-05
-3.74343460591868e-05
-2.61526266838648e-05
-2.42689209759777e-05
-2.39485377329997e-05
-6.82773713091048e-06
-3.34074362681818e-05
-2.04220109374225e-05
-3.20820027490279e-05
-3.34210104381776e-05
-2.79318262761681e-05
-2.15948457650467e-05
-5.89075692586235e-06
-3.18937141247558e-05
-2.21993724351599e-05
-1.4821837253742e-05
-3.02254250614176e-05
-1.64507300674451e-05
-1.70921449184598e-05
-3.02742744941591e-05
-7.90152026044713e-06
-1.27899776884077e-05
-1.96649688494588e-05
-1.7118812341776e-05
-3.69752926791907e-05
-1.44026908734601e-05
-1.20775584562423e-05
-3.95633207599403e-06
-1.98449039394091e-05
-1.8410100158383e-06
-4.54999805814034e-06
-1.99598222714712e-05
-2.25442693804773e-05
-1.15175959033109e-05
-2.79107552529206e-05
-1.54931960310068e-05
-2.26645615705142e-05
-2.77696603669109e-05
-3.52915625210104e-05
-2.13082423482082e-05
-3.14056113373382e-05
-4.0058747352048e-05
-5.85118676851702e-06
-3.00612360518276e-05
-2.1572525405631e-05
-1.30754946194364e-05
-2.43960838273592e-05
4.96478594539121e-06
-2.1079955555272e-05
-3.2413786217845e-06
7.15430966438736e-06
-1.73824406711335e-05
-6.95527422888836e-06
-1.5574160643614e-05
-2.43117340139983e-05
-4.9234632059464e-07
-2.00726064761266e-05
-3.53134988920323e-06
1.48822197643737e-05
-2.22049103095486e-05
-2.54734968893524e-05
-9.18340768811649e-06
-2.01289040371681e-05
-2.16445876139236e-06
-1.34241593528935e-05
-1.32416702211476e-05
-2.4978761759066e-05
-3.87231571061864e-05
-2.09485059032737e-05
-3.57380274362963e-05
-3.21108448170557e-05
-5.5781588466391e-06
-1.17619626624192e-05
-9.26510035661565e-06
-2.21621554431072e-05
-1.45463331125694e-05
-3.20238500882154e-05
-2.20774657954011e-05
-1.63546103116191e-05
-2.07782705113551e-05
-8.0885757848065e-06
-3.28465953893631e-05
-6.59164026735966e-06
-1.7148845383194e-05
-2.9908050059953e-05
-1.42746783412858e-05
-8.31765278281533e-06
-2.6930390586511e-05
-2.89464525580105e-05
-2.38694206666048e-05
-2.89851576099146e-05
-3.78703673168069e-05
-1.07531058870287e-05
-1.28247345755494e-05
-1.99493695156577e-05
-9.93464480868192e-06
-3.10000100083668e-05
5.11618561823376e-06
-4.42330480385177e-05
-3.79111307978285e-05
-2.51107739831476e-05
-1.11976507711716e-05
-1.93698892496279e-05
-2.44145243218367e-05
-2.1791584908215e-05
-2.10190097255432e-05
-1.19400867145673e-05
1.32250579807865e-06
-1.66261520261053e-05
-3.04523891642596e-06
8.14669451591892e-06
-5.51968981537932e-05
-1.34816411146612e-05
-6.19153699904427e-06
2.52758515233073e-07
-1.72032546377738e-05
-1.4241534021971e-05
-2.55626837396892e-05
-2.56127670059521e-05
-2.2197838003596e-05
-1.92745455916795e-05
-4.37417362961422e-05
-3.27427041956786e-05
-2.99952995441573e-05
-1.51177413793359e-05
-2.92024715736801e-05
-1.14330373672374e-06
-1.79314380273234e-05
-2.18557664674571e-05
-4.12341470253265e-05
-2.54601308785105e-05
-2.90436550319452e-05
-3.09467173269488e-05
-3.74921116509563e-05
-8.49120060911971e-06
-2.44650982747912e-05
-2.31131734175442e-05
-3.08522720680537e-05
-2.65929310424938e-05
-7.73891533202512e-06
-1.48004946819105e-05
-1.40215015277867e-05
-1.77187618000031e-05
-3.20668472729312e-05
-2.75964929202844e-05
-2.37126179672663e-05
-1.59104599881993e-05
-3.98547816152329e-05
-3.53818929651205e-05
-3.13695471856615e-06
-4.24637110898721e-05
-3.70435073591618e-05
-3.37643927150649e-05
-1.62254489500221e-05
-2.05636748321703e-05
-3.35720379005167e-05
-4.29062039919382e-05
-2.41478191562238e-05
-1.31670269298569e-05
-1.71608888162107e-05
-2.2400891572089e-05
-3.32038627364988e-05
6.18033249616146e-06
-1.79250650000917e-05
-2.12904234472114e-05
-1.82209160278457e-05
-3.83352263692161e-05
-3.08454795782317e-05
-2.89545276033127e-05
-2.55139159236611e-05
-2.24859857065415e-05
-3.53094664997188e-05
-1.99968133075666e-05
-1.83285385118892e-05
-1.88312701600584e-05
-7.08300438061405e-06
-2.1028556116377e-05
-1.08970447853265e-05
-2.00427386643318e-05
-2.56965265175083e-05
-4.24205294673578e-05
-3.29740010073872e-05
1.28921903356127e-07
-3.15482655747183e-05
-2.15730788651614e-05
-4.49560596376821e-05
-2.58131513718369e-05
-3.23326397385161e-05
-8.92620264200239e-06
-4.22650716416086e-05
-1.42637927247775e-05
-1.44111672824844e-05
-5.83312101528737e-06
-2.27048748526282e-05
-1.46197637669013e-05
-3.55684583672555e-05
-2.17188985981723e-05
-1.66932522563619e-05
-5.52603327686578e-05
-2.87204790638166e-05
-8.15199668389243e-06
-1.90323064236294e-05
-8.16826948093397e-06
-1.34291985883785e-05
-1.82067723504428e-05
-1.0662069565992e-05
-1.04283030082163e-05
-2.56835154678531e-05
-7.2655187203934e-06
-6.54841629033434e-06
1.90722484513724e-05
-4.04251892282411e-05
-3.36356831949164e-05
-1.7113175223013e-05
-4.97365087021265e-05
-1.39351577963776e-05
-2.68609928419206e-05
-5.74669061906987e-05
-1.1249486125076e-05
-1.67718032729783e-05
-1.04342050869676e-05
-3.52856552975193e-05
-3.13786618618951e-05
-4.21262732470369e-06
-9.71496593282604e-06
-2.6877190321394e-05
-1.67822766446998e-05
-2.35536929335521e-05
-1.88289224832058e-05
-2.89503306450848e-05
-2.19989101093699e-05
-1.58372110023144e-05
-3.06335105348901e-05
-1.74990818829468e-05
-1.4477892246583e-06
-7.8425926344123e-06
-9.07247025957232e-06
-8.09618895148481e-06
-2.80061774272017e-05
6.99020183259419e-06
6.21028757160433e-06
-1.96665255383654e-05
-3.20904700432183e-05
-1.62329456677726e-05
-2.18401536163725e-05
-2.18752645401583e-05
-2.20181511238947e-05
-1.93033885014016e-05
-2.25805824162653e-05
-3.06024320431845e-05
-1.12173781538234e-05
-1.35904436250984e-05
-3.53617761305251e-05
-2.89740813344763e-05
-1.84778162294743e-05
-6.67512238149194e-06
-1.85064528215779e-05
-1.43132708311274e-06
1.77568558915604e-07
-5.75597173956002e-06
-1.45934919784346e-05
-1.43126183458924e-05
-1.65326724441959e-05
-1.84967475025467e-05
-3.24661013388159e-05
-1.21706724099134e-05
-2.08830939619508e-05
-1.22497168532003e-05
-4.11775596944251e-05
-4.37146622529655e-05
-2.64752199751818e-05
-1.81423574101778e-05
-7.07213454312031e-06
-4.06833728277154e-05
-2.9252967419999e-05
-3.77010326556417e-05
-7.7836721181389e-06
-1.87733016812353e-05
-1.64733210889396e-05
-2.80281478059152e-05
-1.94200266975904e-05
-3.95786887583465e-05
-2.94003851475986e-05
-4.84564686197177e-05
-2.21949907149379e-05
4.81748890621109e-06
-1.41144886294232e-05
-1.37699998515273e-05
-1.85986448232928e-05
-2.09283935026931e-05
-4.50252742828719e-05
-2.55444023687192e-05
-4.38919896087492e-05
1.78855241344807e-05
-2.23886127032161e-05
-2.30307240959512e-05
-2.3180640286214e-05
-2.55874652780369e-05
-2.01862990016195e-05
-2.16688097019893e-05
-4.08445345041855e-05
-2.47693862959362e-05
-2.1164730825151e-05
-1.50527938316238e-05
-3.07885997607591e-05
-2.6925998781723e-05
-2.50796682927893e-05
-1.63903618583371e-05
-2.87956032760514e-05
-4.38842413096023e-06
-2.17573687719153e-05
-9.14980104070067e-06
-1.478883685672e-05
-1.08957950012175e-05
-2.16409990640644e-05
-2.82581591395444e-05
-2.2614222986712e-05
-1.08879579189066e-05
-1.81458048655677e-05
-1.93371300706585e-05
-3.37920900538575e-06
-1.8663615613918e-05
-1.05286965994801e-05
-2.1055909973391e-05
-1.52165400051127e-05
-2.00960532087015e-05
-1.25309735652392e-05
-2.15310533081308e-05
-1.30900856965024e-05
-1.81983344774494e-05
-1.20866851402445e-05
-3.03341026453763e-06
-1.42719045463561e-05
-1.37480510905442e-05
-2.07012879946236e-05
-3.05563403604467e-05
-1.05152746391494e-05
-4.09327977360972e-05
-1.81823129055576e-05
-2.60469210290149e-05
-3.05920243297971e-05
-2.76277772838012e-05
-9.56928931568188e-06
-1.50623972950313e-05
-2.92340654142231e-05
-1.31961508890578e-05
-3.8101136009978e-05
-9.8407946257542e-06
-1.18570035375214e-05
-2.97464700778954e-05
-2.55596665594493e-05
-1.70366667627562e-07
-2.27761097624015e-05
-1.38487727868458e-05
-3.01235341226377e-05
-2.23726076233555e-05
-2.00182066723043e-05
-2.07084930634882e-05
-1.82475644706414e-05
-3.30276945633691e-05
-1.48224699294023e-05
-2.73918030235367e-05
-2.61218524075648e-05
-1.00875113265711e-05
-2.97576707235348e-05
-2.60303454734919e-06
-1.23092742732601e-05
-1.80235493234193e-05
-1.24163748913419e-05
-2.0103727709544e-05
-2.8399496015359e-05
-3.91345887416399e-05
-1.17462262807997e-05
-2.19083033702892e-05
-7.68641531735334e-06
-2.25031193637669e-05
-1.17790249148431e-05
-4.44956518743104e-06
-2.00847763862169e-05
-2.62193428775518e-05
-1.16681341410116e-05
-2.31899433725354e-05
-6.51519862517013e-06
-3.70336182929656e-05
-1.06844251395426e-05
2.76749184293086e-06
4.16573209744094e-06
-8.66187850458084e-06
-2.81906706128006e-05
-2.08829958370251e-05
-8.92654988341645e-06
-3.46163283882879e-05
-2.27728606523622e-05
-2.11212853201691e-06
-2.92697258847382e-06
-1.22406470536683e-05
-2.34151978380764e-05
-3.58836766652824e-05
1.84078678391014e-06
-7.95449530423506e-06
-1.10929684811897e-05
-3.22871990808855e-05
-2.63315146694157e-05
-4.69919643056449e-06
-2.45622189357192e-05
2.2720234547456e-06
-3.70104063992722e-05
-4.28608344582465e-05
-2.76913705552075e-05
-1.89752563329843e-05
-1.62864039691075e-05
-3.04467354889192e-05
-4.07495866634366e-06
-1.94031390755698e-05
-3.12618687381111e-05
-1.66240925719976e-05
-1.47085610334068e-05
-3.32116941397772e-05
-7.2796784988597e-06
-1.77318984660393e-05
-9.67094559110382e-06
-3.99652820182692e-05
3.18365862549778e-06
-2.95729463890537e-05
-2.32831300526742e-05
-3.50093903876918e-05
-1.58437890666466e-05
-2.48635601698906e-05
-3.34193935938119e-05
-3.78904624687367e-05
-1.83112895584813e-05
-9.17178192206126e-07
-1.43469073052541e-05
-3.40482301191883e-05
-3.09839432198543e-05
-1.60571613710373e-05
-1.78854450413335e-05
7.63465729844904e-07
-1.6880806392926e-05
-7.77472787858262e-06
-2.87838081668184e-05
7.49067005226206e-07
-2.47244676622852e-05
-3.15931145169306e-05
-1.34031537147803e-05
-3.07602118635692e-05
-1.36156579861267e-05
-3.55756560902731e-05
-1.74484657773389e-05
-2.95047754952395e-05
-1.07796028484745e-05
-2.41868007075812e-05
-4.91337214899956e-05
-1.68702948058348e-05
-1.38496796110027e-05
-3.29370118721133e-06
-1.01907380845795e-05
-6.23581068329648e-06
-2.95900047906946e-05
-9.26325544902702e-06
-2.81968860560813e-05
-2.06822305343152e-05
-2.16321082961649e-05
-2.98695520049299e-05
-3.32331356802907e-05
-3.00638211119558e-05
-4.75034038063538e-06
-1.89120840880575e-05
-1.82766298772538e-05
-1.26802460579713e-05
-1.78619460778961e-05
-2.42463289296231e-05
-3.25304048099823e-05
-4.30475397693531e-05
-1.78904726410415e-05
-1.95991324557885e-05
-2.89162124085114e-05
-1.49135125560588e-05
-2.05474987663292e-05
-1.42217852058334e-05
-1.20701449378242e-05
-2.90948918426639e-05
-3.37681944606841e-05
-2.21854716347665e-05
-2.03433517525929e-05
-1.7046726869519e-05
-2.65551069094588e-05
-1.1811692091149e-05
-2.00097019599227e-05
-1.94848549655371e-06
-3.37807517512261e-05
-2.67606394900406e-05
-1.47269093109145e-05
-4.08702731138703e-05
-6.81207852512489e-06
-2.40162475052174e-05
-8.95029357847685e-06
-7.05270762724413e-06
-2.79896091805462e-05
-1.84125053009004e-05
-2.69124863410962e-05
-4.14538695980761e-05
-2.12692426917673e-05
-3.24125084891576e-05
-2.64730568615553e-05
-4.43529982197732e-06
-2.46027182125583e-05
-2.23113818596477e-05
-5.11781438197926e-05
-1.61972052330448e-05
4.7981326204197e-06
-3.59348073975055e-05
-1.14622184936747e-05
-1.93262755146692e-05
-2.30141509382007e-05
-6.17065207475326e-06
-3.23866743160573e-05
-2.82169959366891e-05
-2.11927426392986e-05
-3.58881337596366e-06
-4.66119763019255e-06
-1.96342356136116e-05
-2.10021852147048e-05
-2.14045417383904e-05
-1.88957962349306e-05
-9.8453983892812e-06
-2.0908163500264e-05
-1.29758032013149e-06
-1.3275955341901e-05
-1.2128247988149e-05
-1.32132037452206e-05
-2.04252541556331e-05
-1.85178154475328e-05
-1.73130530766245e-05
-2.0521687940525e-05
-1.73677327223878e-05
-2.71557263212472e-05
-3.61473273920169e-05
-2.40073042044012e-05
-3.32423325536772e-05
-1.6032242157707e-05
-2.75803471701989e-05
-3.17708489729856e-05
-4.65172471632888e-05
-2.73329487277527e-05
-3.10554259593251e-05
-1.17633092771533e-05
-2.54201823410274e-05
-3.58772367915701e-05
-1.88390079628153e-05
-4.76042449914788e-05
-2.34292064255322e-05
-6.44097363614918e-06
-1.86696198275818e-05
-2.42032195646994e-05
-1.48682941799376e-05
-2.92188453002574e-05
-2.72710196583016e-05
-3.76130471794418e-05
-1.78466460696227e-05
-4.9521599580535e-06
-1.47770384416547e-05
-3.47977016842359e-05
-1.68870917504502e-06
-3.49077660650949e-05
-4.08512644864397e-05
-2.58068193439504e-05
-2.04224674061815e-05
-2.38999893751725e-05
-5.75477330744676e-06
2.13639840655667e-06
-3.45586279009153e-05
-4.63875623993919e-05
-1.99749058334487e-05
-2.86567910586987e-05
2.36463817970118e-06
-6.89222733037754e-06
-4.46745643546631e-05
-1.71734587089946e-05
-1.93466134389187e-05
-2.03851469731761e-05
1.28018856515353e-06
-1.40168836857349e-05
-3.00440272897953e-05
-3.58229700500942e-05
-2.20597688866832e-05
-3.3734419612748e-05
-2.36867469398487e-05
-2.66845877403156e-05
-3.09184342114496e-05
-2.56079094699347e-05
-1.77150243741782e-05
-3.21107769983747e-05
-8.21590350226788e-06
-4.65054125186657e-05
-1.77261500591023e-05
-8.16180062824378e-06
1.02676270230336e-05
-3.12851413905689e-05
-3.47392405766052e-05
-8.28260230021929e-06
-2.05265933526876e-05
-7.06151521592796e-06
-1.98101335178108e-05
-2.2268959144141e-05
-1.07860860056482e-05
4.81852803681081e-06
-6.27989038604638e-06
-1.60518803664117e-06
-8.55766717417526e-07
-3.12456954538391e-05
-1.14375979469605e-05
-3.0685391619218e-05
-3.52013764788925e-05
-1.07118850933154e-05
-2.03203275385095e-05
-1.73869671604927e-05
-1.65194697598153e-05
-4.23732170318853e-05
-2.88497644800564e-06
-1.43824464684671e-05
-1.74220835668462e-05
-4.07855051047832e-05
-2.75437644362389e-05
-1.67899057760442e-06
-2.535209160429e-05
-1.66148462069728e-05
-2.85945501874145e-05
1.1923267175391e-06
-4.10264866738482e-05
-4.14833500562955e-05
-4.1653864289185e-07
-1.87112017447603e-05
-2.06449832885072e-05
-1.01033858911846e-05
-1.76736689236971e-05
-2.09547873289756e-05
-2.1257240697582e-05
-1.2791424470425e-05
-3.13311558468569e-05
-1.8878734983762e-05
-1.61661173581842e-05
-2.07112882968854e-05
-2.18423909392912e-05
-7.41455682488024e-06
-1.77987190080321e-05
8.54026508667389e-06
-5.16148335949552e-05
-2.9807870078822e-05
-2.53002292438205e-05
-1.45717551359059e-05
-3.46002291740534e-05
-2.28367689428244e-05
-1.92927233416695e-05
-2.50267361542827e-05
1.95207071806415e-07
-3.12361826986014e-05
-2.85195843860622e-05
5.19915834400605e-06
-1.64488171737027e-05
-1.54965394577905e-05
-4.81372421420888e-05
-6.64565677588115e-05
1.4977456532992e-06
-2.22780140711322e-05
-2.92871467240243e-05
-1.1570694198286e-05
-2.70803350815478e-05
-2.10642738079382e-05
-1.80867142782949e-05
-1.33334190565695e-05
-1.13881883023227e-05
-1.04185959392232e-05
-9.68750446359595e-06
-2.48128668361331e-05
-8.62484857468432e-06
-2.51250694439394e-05
-2.26832352943178e-05
-1.239477219621e-05
-1.58795642752418e-05
-4.49963694708661e-05
-1.42491606034575e-05
-3.47605912953746e-05
-6.16397952915432e-06
-1.15350622309456e-05
-2.94605806047579e-05
-5.01413251303774e-06
-2.92515105970951e-05
-2.39697167121506e-05
-1.58980446426221e-05
-4.20277089234101e-05
-2.17831489719755e-05
-2.78194642073267e-05
-1.74943244091019e-05
-2.89949493055384e-05
-1.09076641417372e-05
-2.23066272125647e-05
-7.02222714429291e-07
-3.93028996179515e-06
-3.59348700123443e-05
-2.03902264375529e-05
-1.90473411956324e-05
-2.20056610809904e-05
-1.04900701170634e-05
-1.95465428483027e-05
-2.95764963450584e-05
-6.91969761394411e-06
-2.92867823039878e-05
-8.2903334999095e-06
-2.14429636711987e-05
-1.10527033992903e-05
-1.44658529095369e-05
-2.60569795841896e-05
-2.38847320827293e-05
-3.68846901239668e-05
-4.61421041462288e-05
-3.49231125016534e-05
-1.83913033559069e-06
-1.35847725498628e-05
1.5326726358064e-05
-2.16960273749136e-05
-2.99969173770236e-05
-2.20749409597668e-05
1.06137807849939e-05
-1.99444908480813e-05
-3.12299856543328e-05
-2.38165842522294e-05
-1.72984021615728e-05
-6.76015922578711e-06
-3.69219843212929e-05
-3.77080994604807e-05
-3.49779072677299e-05
-2.0838958534929e-06
-2.01712370170712e-06
-2.9626809047558e-05
-3.50750236131226e-05
-6.4386970616932e-06
-3.99056664291013e-05
-1.05864799025591e-05
-3.16630344220967e-05
-1.68515810768903e-05
-2.0872646207893e-06
-1.47495596538235e-07
-3.32231192714351e-05
-2.16685640586986e-05
-3.40203879582553e-05
-1.81725077049607e-05
-2.96798998157532e-05
-2.95670498250297e-05
-1.0408667106545e-05
-1.57160337962368e-05
-5.99131554039189e-06
-1.39390794330107e-05
-5.18930478578264e-06
-1.69660170211866e-05
-2.40729809721595e-05
-1.0623508804737e-05
-1.19443541832279e-05
-2.27292618004096e-05
-3.10051758800327e-05
-7.25201151597654e-06
-2.55650093844678e-05
-6.22171961808112e-06
-8.01772461139501e-06
-2.77268027366877e-05
-4.51930714163305e-05
-5.99700808160195e-06
-2.96218460462864e-05
-2.05566625763404e-05
-3.80435911660793e-05
-1.25527243027103e-05
-3.90932827651332e-05
-4.07023548292601e-05
-4.0047070897394e-05
-1.01688865685329e-05
-2.63067247135997e-05
-2.56406438602835e-05
-3.61860901340771e-07
-5.35803058480228e-06
-2.04185857913955e-05
-3.32145508490622e-06
5.73856938368577e-06
-2.20163685021849e-05
-1.65103320466954e-05
-1.59841908533154e-05
-2.14668934700626e-05
-4.35872320414064e-06
-2.68332825119437e-05
-1.0451953862999e-05
-3.98286441414639e-05
-1.59574478816538e-05
-1.94649701586657e-05
-2.40805898200879e-05
-2.30247177017373e-05
-3.11579737392012e-06
-3.50092794128546e-05
-1.39170902248779e-05
-2.47336369869622e-05
-8.79520137899301e-06
-3.3568922895698e-05
-2.63959926885097e-05
-2.53660539847352e-05
-7.13076007737828e-06
-5.18319792294807e-05
-8.87105538076551e-06
-1.97446710285273e-05
-5.33774680863829e-06
-2.90995942086124e-05
-1.62424717366068e-05
-4.98336492363298e-06
-2.75160399131103e-05
-2.39830201444961e-05
-2.24277520547567e-05
-2.11321100011888e-05
-1.48209614244297e-05
-2.37127649647151e-05
-2.03812551111239e-05
-1.07833839083396e-05
-3.62876823862636e-05
-1.99308956990938e-05
-2.32281550621264e-05
-1.01179961673643e-05
-3.02215157513297e-05
-3.64744455279625e-05
-6.95010015459161e-06
-6.11429232727094e-06
-1.19518669374077e-05
-3.94866214772985e-05
-3.69416434575085e-05
-2.73353860967685e-05
-1.58960623732628e-05
1.6047067993451e-05
-1.88234751990036e-05
-6.5031225464835e-06
-1.47178841389443e-05
-5.73272766732206e-06
-2.21283165399685e-05
-3.49885115934351e-05
-2.95130193533862e-05
-2.29762437009486e-05
-2.83336946643382e-05
-2.15888750560792e-05
-1.45866075192394e-05
-1.88520220830114e-05
-1.11818811555504e-05
-3.62181321982509e-05
-1.48424123593864e-05
-2.69640042218916e-05
-1.24064955701425e-05
-1.26105237281071e-05
-2.00233721396561e-05
-2.63122321493927e-05
-2.35989926475124e-05
4.75980283887843e-06
-2.56160978959258e-05
-2.57030483168707e-05
-2.9035125728341e-05
-1.22650917465336e-05
-4.25573453516397e-05
-3.86686829470459e-05
-2.31010479523713e-05
-8.97237704717575e-06
5.47940496875027e-06
-4.41611983139053e-05
-2.37765543541303e-05
-7.877783520305e-06
-2.46578935139248e-05
-1.60731387496457e-05
-1.16195988053217e-05
-1.65514604280612e-05
-4.32758907131601e-06
-1.05785360984673e-05
-9.1809507110955e-06
-4.5080060912924e-06
-4.62932349525983e-05
-1.29037050029871e-05
-3.79815373184439e-05
-3.09707467732281e-05
-3.08218193612436e-05
-1.40571030504536e-05
-4.44097840900139e-06
-3.40142413050612e-05
-2.69803102852235e-05
-1.71652029955141e-05
-1.33198876451353e-05
-1.66693008351555e-05
-3.14894259317932e-05
-4.2689001007488e-05
-2.71173911269549e-05
-3.09538739106814e-05
-3.50409147611263e-05
-2.06849156303493e-05
1.21695934580054e-06
-2.66552637613743e-05
-5.17691022515486e-06
-2.81322141528562e-05
-3.17955953339611e-06
-1.12619677356556e-05
-4.59549129884969e-05
-2.42277122724505e-05
-6.55047516093949e-06
-1.53405174993725e-05
-3.65713749166168e-05
-2.29854808744353e-05
-5.16685698117653e-05
-3.96985287878836e-05
-2.09614374974006e-05
-1.75717729339924e-05
-1.13646404955094e-05
-1.6044144035138e-07
-2.1921992628417e-05
-3.17389966372861e-05
-6.56930683345112e-06
-2.03747424401611e-05
-3.12114533032221e-06
-3.14074776420704e-05
-1.80102118695262e-05
-1.30666438304866e-05
-2.62523213972097e-05
-2.21591979172927e-05
-2.61989968697174e-06
-2.23847959773783e-05
-3.03670253671472e-05
-3.75542898319423e-05
-3.17426692925483e-05
-1.83632910966327e-05
-9.78854761075795e-06
-2.32906561837975e-05
-2.34307518675501e-05
-3.32200594289821e-05
-9.23792387232325e-06
-2.00949443066653e-05
-3.27111641823771e-05
-1.95444312456196e-05
-3.92960985248683e-05
-1.238399423996e-05
-2.25795438716692e-05
-9.63209714366532e-06
-1.01545603443665e-05
-5.13672226870002e-06
-2.16927895176057e-05
-3.60551458793931e-05
-1.04032828120498e-05
-1.77758088709187e-05
-1.27773328886084e-06
-5.67156388730214e-06
-4.16951365978204e-06
-1.59548716178968e-05
-2.11424322368203e-05
-1.82171648056612e-05
-2.02024014270481e-06
-3.75973153803509e-05
-1.4842105045022e-05
-1.11351974192652e-05
-2.22763437166777e-05
-2.37515493987926e-05
2.73830616500506e-06
-1.44782765746796e-05
-2.19251832661648e-05
-3.6796344248744e-05
-3.28298586321978e-06
-3.02163029801834e-05
-2.44172121624725e-05
-3.81496695151498e-05
-3.48066550166234e-05
-1.19762749416466e-05
1.11293476141605e-05
-1.51293470694567e-05
-2.9234577465744e-05
-1.54655922874998e-05
-3.49586552324282e-05
-6.4389666036995e-06
-3.64253563172869e-05
-3.23176711740686e-05
-2.73811823439889e-06
-2.47926861291583e-05
-1.7481665798668e-05
3.46462809352307e-07
-2.561548064004e-05
-1.91390270934545e-05
-4.05967845243122e-05
-3.02791571532143e-06
-4.24379180760924e-05
-1.94389003300404e-05
-1.79711659479271e-05
-4.79574964334865e-06
-2.28575366926977e-05
-4.43381253486188e-05
-1.65822398028312e-05
-8.32655374103205e-06
-4.21730394234812e-05
-3.08705595685474e-05
-6.0468893191897e-06
-6.31343182578029e-06
-1.41719488854663e-05
-3.44827308711775e-05
-8.91739678408288e-06
-3.05085616385422e-05
-2.08080531377752e-05
-5.63032745272916e-05
-2.22943014397612e-05
-1.57958910610516e-05
-3.49969759972491e-05
-1.4709439324835e-05
-2.13341361879246e-06
-2.78680950619587e-05
-1.02691739869066e-05
6.36272021980362e-07
1.70527280195733e-06
-3.4983667630849e-05
-1.77920895031913e-05
-1.26504879217816e-05
-4.31594675720287e-05
-1.44748664210039e-05
4.16778188949083e-06
-1.95312250887346e-05
-6.62207727008641e-06
-1.88596370279726e-05
-1.575020919251e-05
-9.69044104815042e-06
4.54373249934018e-08
-1.15124357447661e-05
-2.22724746579413e-05
-1.51828530189532e-05
-8.97856399471326e-06
-1.44925551869917e-05
-2.34276928585048e-05
-3.82090267200053e-05
-4.516570327737e-05
-2.65901124835966e-05
-2.3263085596596e-05
-2.30180258118634e-05
-3.43739159817207e-05
-8.58693523664995e-06
-3.68346602520488e-05
-2.69899480373713e-05
-2.47229234868124e-05
-2.82150450744614e-05
-3.46977436275494e-05
-8.81044682447152e-06
-9.33484059017662e-06
-4.15039074715149e-05
-2.78723522227671e-05
-4.17675956911336e-05
-2.58786626659842e-05
-1.58859029758013e-05
-2.06052066254474e-05
-9.85653827660324e-06
-2.33711455231963e-05
-2.30528522869104e-05
-2.36095003583831e-05
-3.6060781837724e-05
-2.4799040317038e-05
-1.52101722586921e-05
-1.04393950772637e-05
-9.58670131967395e-06
-3.69141923664488e-05
-1.64333024752518e-05
-3.67381825669564e-05
-3.22088186495086e-05
-5.96267046981164e-06
-4.57302824824911e-05
-1.72959557587214e-05
-5.79600611080528e-06
-3.33622877054562e-05
-4.03305078523226e-05
-3.77291881341932e-05
-1.40132835356093e-05
-2.36510380213835e-05
-2.94456892777721e-05
-3.49365356381916e-05
-4.27082481488375e-05
-2.72182342278574e-05
-2.02620919822247e-05
-8.16469200767139e-06
-2.3356810836789e-05
-7.9591757312595e-06
-4.27130372998326e-06
-3.50948761111738e-05
-3.05793599144566e-05
-1.63335394215456e-05
-1.12783681704916e-05
-2.74260839223954e-05
-2.2010971268246e-05
-3.35821534243081e-05
-7.3749555774175e-06
-4.3686075941688e-05
-8.9495151539498e-06
-3.2533331283143e-05
-2.12232994339673e-05
-1.91535414550281e-05
-2.06638517646793e-05
-5.16677379769843e-07
-3.62276753883129e-05
-1.97436850214728e-05
-8.02803945667464e-06
-1.12386144166141e-05
-3.32510904567253e-05
6.69057872422083e-06
-9.56051723993741e-06
-4.44910278174876e-05
-2.56709775129523e-05
-6.95312994461047e-06
-1.99729688887267e-05
-1.39471891908721e-05
-2.42772118351707e-05
-2.08122154494318e-05
-2.92945598859198e-05
-1.47867490588894e-05
-2.86118023446849e-05
-2.04581092617902e-05
-2.3876145281275e-05
-1.1176105166136e-05
-3.0492245708944e-05
-1.48071708224834e-05
-1.18191659573385e-05
-2.20987287935177e-05
-2.19060823983832e-06
-2.22116379740795e-05
-2.98978780185292e-05
-3.09415816574118e-05
-1.46952367489587e-05
-3.83363688691892e-05
-1.27122470233328e-05
-8.65924999116248e-06
-2.39840272265761e-05
-1.86907775753963e-05
-2.00335917659835e-05
-3.41106974909929e-06
-2.43432881995684e-05
1.31858585517311e-05
-1.18785889551276e-05
-3.34433567072552e-05
-2.80263308883567e-05
-3.24791520594692e-05
-3.9855319780172e-05
-1.1700081773072e-05
-9.05530052108823e-06
-1.8982113195608e-05
-2.44521658177621e-05
-2.01676036369962e-05
1.16104702231401e-05
-2.32137510227321e-05
-2.7073728905738e-06
-2.22142582314747e-05
-2.72855747730779e-05
-1.75324287180865e-05
-3.22672204940611e-06
-1.95522022125617e-05
-2.86314756932099e-05
-1.79941277735983e-05
-8.89359380512157e-06
-1.255905086228e-05
-3.78384384623309e-05
-4.25954808852611e-05
-2.71805159309939e-05
-2.79773520677976e-05
-2.45080300974342e-05
-1.82648562157082e-05
-2.12844836831599e-05
-2.20778409848473e-05
-1.01076220520756e-05
-5.64826394723291e-06
-2.2404939972829e-05
-1.74984168416045e-05
-2.39604642405456e-05
-1.9798841711069e-05
-3.27159501379481e-05
-1.4564211150862e-05
-1.92498167522591e-05
-8.6580619897176e-06
-1.78413226230495e-05
-9.68897048667027e-06
-1.21387635049279e-05
-3.05262535461807e-05
-2.98938216488298e-05
-1.49777942868278e-05
-1.59082664344156e-05
-1.77568651895146e-05
-1.75754295340827e-05
-2.1937450886408e-05
-2.39655631542501e-05
-1.51765694401939e-05
-4.73504533060276e-05
-1.40645181246497e-05
2.2643043671586e-06
-1.03866066721706e-05
-3.31545802289504e-06
-1.80751524496658e-05
-2.27770059133501e-05
-8.92470706773028e-06
-1.82556897620922e-05
-1.75670441797894e-05
-2.33406360280175e-05
-3.42109374270222e-05
-1.50722658257459e-05
-2.46223956023457e-05
-1.06762877587129e-05
-9.04483678057598e-06
-3.79442013041564e-05
5.08799013723571e-06
-2.58740913707558e-05
3.98602899412143e-06
-2.04982688971299e-05
-3.4094973938122e-05
-3.70614135404199e-05
-1.06383723475731e-05
-3.81901679757042e-05
-2.12141293301255e-05
-2.99662061846837e-05
-9.4291869219285e-06
-4.18967331516614e-06
-2.79548191303273e-06
-8.41805558993465e-06
-1.51794557837627e-05
-2.4073071462997e-05
-3.57533591651929e-05
-8.44064506877549e-06
-9.65567985661193e-06
-1.66336785316843e-05
-1.82445179195454e-05
1.14460086977178e-05
-1.90620068584547e-05
-1.24687969735917e-05
-1.19548463392935e-05
-2.78302776308252e-05
-2.65123862315514e-05
-2.87108519091838e-05
-2.10491680770375e-05
-1.679429877942e-05
-1.5640482179457e-05
-2.245046622892e-05
-2.01670363940396e-05
-2.82406535535728e-05
-3.51813947596243e-05
-2.46637037973546e-05
-1.94518388974121e-05
-2.57432348894926e-05
-3.08924080143901e-05
-2.77828566130431e-05
-3.99897394021805e-05
-1.67267352106823e-05
-2.28397213114588e-05
-1.83518026503096e-05
-2.50900147188798e-05
-2.2969652060162e-05
3.37473987603664e-06
-1.30399163109235e-06
-2.15900025701033e-05
-1.65059144014925e-05
-1.24434235777141e-05
-6.83546293197777e-06
-2.86162476522421e-05
-1.60317377147278e-05
-3.12478712336908e-05
-2.18202103096861e-05
-3.451774136729e-05
-3.89673233063327e-05
-3.71820352969777e-06
-1.744638743929e-05
-3.60863303333526e-06
-2.19229772691791e-05
-4.44026038190339e-05
4.50359890347009e-06
-3.45486893345297e-05
-2.74918330989974e-05
-8.5472678356249e-06
-5.52071916556005e-06
-1.90295022145674e-05
-1.05111695016818e-05
-5.62403129595898e-05
-2.09898745618223e-05
-1.15896438315391e-05
1.58785421774264e-07
-4.69020440545814e-05
-2.03905791903231e-05
-1.42940817043651e-05
-2.45727629445198e-05
-1.48971644184786e-05
-4.14977917865407e-05
-2.85619910197449e-05
-1.00188663185726e-05
-3.47377768335828e-05
1.49111796342329e-05
1.85089570243819e-05
-1.71530119520493e-05
-1.85976871577703e-05
-3.61616669367756e-05
-3.84783107491779e-05
-1.41439625112983e-05
-2.4595311360371e-05
-1.07231935875045e-05
-1.41371156227362e-05
-8.90118681806346e-08
-1.66721446920065e-05
-3.06008475203362e-05
-1.2486578942036e-05
-3.56597365226882e-05
-1.34989988746648e-05
-1.79044973334653e-05
-3.15738392309474e-05
6.06404758253226e-06
-1.51951994247916e-05
-4.66277841621661e-05
-9.38980978822547e-06
-3.03494647094746e-05
-3.4267203381179e-05
-3.16871977499954e-06
-1.31731671116858e-05
-2.59445933367376e-05
-1.7001416233858e-05
-3.50216337104195e-05
-2.9107499918824e-05
-3.59596188387588e-05
-3.19489094816392e-05
-3.98614476257362e-06
-1.7293166991878e-05
-2.10031119544305e-05
-3.46243283050194e-05
-1.53872489197831e-05
-3.28973898645413e-06
-2.97150894292282e-05
-8.76323966566743e-06
-1.61561876725744e-05
-3.40615513297208e-05
-1.92523698852857e-05
-5.59786015312301e-06
-9.26986836199162e-06
-1.36447762315777e-05
-3.19646701367725e-05
-2.82586663388385e-05
-9.09741066027931e-06
-1.85423916212864e-05
-4.68526702704645e-05
-3.48283878323475e-05
-4.04030986598852e-05
-2.33777380962305e-05
-2.37459566386053e-05
-2.76145325544181e-05
-1.81153475187033e-05
-2.77517717451234e-05
-1.36242577528708e-05
2.97900642228523e-06
-8.1714986881106e-06
-2.96236996321067e-05
-2.27538036956523e-05
-1.79736983387737e-05
-2.08684011184596e-05
-1.13768939401741e-05
-4.1978354295406e-05
-1.3243886257186e-05
-2.40931108331686e-05
-1.80125467461312e-05
-2.46677820163521e-05
-2.54553275005042e-05
-2.44074911760106e-05
-4.09810379378288e-05
-1.91047541139003e-05
-2.01397622906164e-05
-3.34917399307284e-05
-3.56069009051127e-05
-1.7122851810624e-05
-1.60118822234235e-05
-3.51833924675562e-05
-1.68094758291202e-05
-1.4955398755982e-05
-1.16362698112598e-05
-2.19631770457781e-05
-2.87900667538306e-05
-4.42230995598784e-05
-1.40673894319476e-05
-3.49997824370517e-05
-2.08238504969779e-05
-1.21983735643172e-05
-1.72788861249162e-05
-1.19688485281462e-05
-1.70058751381723e-05
-3.14403356091351e-05
-3.45399847875686e-05
-1.40846529824173e-05
-8.32862423675474e-06
-4.05758509247601e-05
-2.97138716613554e-05
-3.3705444531442e-05
-1.47736850762436e-05
-1.92775290278901e-05
-2.04747487878328e-05
-2.43969409046118e-05
-2.47295275640264e-05
-2.47363409638131e-05
-2.28145132825061e-05
-2.89324921425859e-05
-2.35361817486735e-05
-2.92383963021481e-05
-2.06802970537778e-05
-9.90717660803082e-06
-3.20889304052123e-05
-1.62491995138317e-05
-1.02803919310172e-05
-3.17053377300206e-05
-2.25141745515187e-05
-3.16290584986066e-05
-1.90466726948214e-05
-1.46517479533557e-05
-2.40328877654288e-06
-3.15308959492601e-05
-2.75533849279937e-05
-1.84166962675181e-05
-2.55379276583881e-05
-2.45922959043408e-05
-4.98548064681934e-05
-2.74317201075184e-05
-1.95035310871394e-05
1.53860787641426e-06
-1.41576432328053e-05
-7.22840928347032e-06
-6.69866513931359e-06
-1.38324614805703e-05
-1.04817407745074e-05
-1.88829651712376e-05
-3.15024799803205e-05
-7.06134571285278e-06
-7.97258253600884e-06
-9.91487652580836e-06
-2.77020375910429e-05
-3.48100292017483e-05
1.8108740636574e-05
-2.36284100523525e-05
-4.21209404214785e-05
-3.005918424163e-05
-2.80193480559206e-05
-2.73780599632582e-05
-3.28599955581824e-05
-1.53081347190215e-05
-2.90310167488532e-05
-4.31830276261267e-05
-1.41713669477355e-05
-4.20721254716172e-05
-3.59494999161555e-05
-3.47546492724339e-05
-1.33776529368434e-05
-1.96291676966883e-05
-2.34918987544952e-05
-2.52288697213095e-05
-2.25804188519632e-05
-8.20016254369598e-06
-1.51467960076232e-05
-2.39071321858946e-05
-1.54406757002353e-05
-2.5778663136791e-05
-1.30132259518257e-05
-1.21763933963123e-05
-2.98057955424908e-05
-7.52343812792648e-06
-2.48357714029047e-05
-2.66895485675903e-05
-4.09368739499433e-06
-1.51369098092399e-05
-8.42918298146406e-06
-1.17904927033949e-05
-1.82159094455889e-05
-1.41103277888394e-05
-1.37125199625686e-05
-2.25969438412103e-05
-4.61519541037584e-05
-8.14139634028947e-06
-1.70329011804898e-05
-2.73076536124164e-05
-2.2457888569434e-05
-3.72013671305292e-05
3.65809011555456e-06
-1.20364239996624e-05
-2.52882460291949e-05
-2.01224537755924e-05
-1.87351110000577e-05
-1.55914364893692e-05
-3.93787225891441e-05
-4.85990718426058e-05
-4.38808967893483e-06
-1.50215985644905e-05
-3.141111905033e-05
-2.97502964562864e-05
-2.98800425152289e-05
-2.26349830539367e-05
-3.95452654814828e-06
-3.26982411369476e-05
1.27899892717781e-05
-1.80604020628091e-05
2.05387128181685e-05
-2.41735920411232e-05
-4.12255672394762e-05
-2.05199716115736e-05
-2.86085052255948e-05
-1.51769438883597e-05
-2.66652778554301e-05
3.64130418761138e-06
-1.08189673843412e-05
-1.53975586493081e-05
-3.29892824908015e-05
-2.06332905196123e-05
-2.72464280234395e-05
-3.16198280885265e-05
-1.98134221353477e-05
-9.08841467845282e-07
-6.26355157093092e-06
-2.26539664069996e-05
-4.49483480795232e-06
-1.05702570325835e-05
-2.36072533302789e-05
-4.4598922026487e-05
-1.1067193810205e-05
-9.23181023451528e-06
-1.53792835264016e-05
1.85274839137204e-06
-2.33741923129507e-05
-1.6350999249873e-05
-1.86465262335032e-05
-1.11596133162936e-05
-2.87903297965536e-05
-7.89765552508969e-06
-2.05602022410102e-05
-4.49330610848104e-06
-3.95118678565362e-05
-1.91031607847549e-06
1.70122042125015e-06
-2.64208524089704e-05
-2.27072324911593e-05
-1.25398619889641e-05
-2.95912078631038e-05
-2.00708485875938e-05
-2.68045537330064e-05
-4.17021626020221e-05
-1.63497370905725e-05
4.07311896060508e-06
-9.66886662309436e-06
-2.82207038623152e-05
-1.51152952051801e-05
-3.34955290597525e-05
-3.3363347754104e-05
-7.85012731381602e-06
-2.93839208998788e-05
-2.76701707987027e-05
-2.98997378783291e-05
-3.04826026412892e-05
-3.25712451734934e-05
-4.1707368751191e-05
-3.3758695276319e-05
-2.56785753223919e-05
-1.53651173804812e-06
-2.57670976308489e-05
-4.51964490391583e-05
-2.76789094080049e-05
-3.10949967236285e-05
-3.88655004534846e-06
-2.50773322590069e-05
-2.53782525068437e-05
-1.1396698749577e-05
-7.42789956217881e-06
-4.38069931850804e-05
-3.47410099978821e-05
9.95900321686812e-06
-1.11094775652854e-05
1.82378877198435e-06
-2.91655238257142e-05
-1.96098901790518e-07
-1.61869783342166e-05
-4.15085483700316e-06
-4.27107079435062e-06
-3.47530593007818e-05
-2.26896536708512e-05
-7.85654358209837e-06
-2.61366416974694e-05
-2.32865175958317e-05
-2.03672753136274e-05
-3.91580008389978e-05
-3.67821285550383e-05
-1.67389886468417e-05
-2.47168628721051e-05
-2.08376347425776e-05
-3.13827486962377e-05
-1.91327310897919e-05
-4.6330007485922e-06
-2.93574428838674e-05
-1.08351292064763e-05
-2.74276035767299e-05
-2.00295459389205e-05
-1.7794723030898e-05
-1.53180711981997e-05
-4.68837385907452e-05
-3.13804255774359e-05
-1.53831023494907e-05
-2.78728315156904e-05
-3.38035936116327e-05
-9.64997534601419e-06
-2.15791188012889e-05
-1.22233833362744e-07
-2.36333990852338e-05
-2.30696119321778e-05
-2.95405553911275e-05
-1.94369841765818e-05
-2.92747795764678e-05
-3.61639061603288e-05
-1.90561439663097e-05
-2.85544196179559e-05
-2.16131626834267e-05
-2.80158340333173e-05
-3.68560646696116e-05
-1.87871346119191e-05
-1.53943873289837e-05
-1.90608140365943e-05
-1.50146203949368e-05
-1.95475517962508e-05
-1.29619568407831e-05
-3.95522040937655e-06
-1.75219810084332e-05
-6.87583022401987e-06
-2.24409575057037e-05
-5.26988412776849e-06
-1.11778173315913e-06
-3.12607030389988e-05
-1.40900063468563e-05
-1.84412932078901e-05
-2.08444000613652e-05
-5.10333842496995e-05
-3.73711174254395e-05
-3.74065826095109e-05
-2.37892942501289e-05
-1.88851708147445e-05
-5.70081602819686e-05
-9.9092232151134e-06
-3.43838880534357e-05
-8.50781274405816e-06
-1.67210259383022e-05
8.32292601459516e-07
-1.23461858056178e-05
-1.59687726575084e-05
-3.64589750643324e-05
-2.1825853621546e-05
-1.79756515474859e-05
-6.93588225489078e-06
-1.90914461493093e-05
-3.5869447365496e-05
-7.39365695476071e-06
-2.81414340028226e-05
-1.91464073880018e-05
-2.3553654957556e-05
-3.50311518527276e-05
-1.68378318612687e-05
1.39586885833077e-05
-2.06763597484576e-06
-3.97046087961565e-05
-6.26378135624762e-07
-2.90793811877106e-05
-2.21664722457402e-05
-3.00630146665857e-05
-1.95719247986407e-05
-3.19888660969073e-05
-3.20557439374727e-05
-3.94575769148291e-05
-2.35368021984668e-05
-1.93629990257503e-05
-2.32445033054794e-05
-1.97590371384994e-05
-4.37253029988898e-05
-2.85344232187512e-05
-2.46660791138611e-05
-2.07860325526548e-05
-3.13902177131326e-05
-2.02179634684669e-05
-3.66479878401769e-05
-1.21641020395083e-05
-9.72860834658741e-06
-1.34979682409823e-05
-2.4704346079456e-05
-1.59096226309791e-05
-7.02906339228699e-06
-2.00733546453104e-05
-1.86892950824711e-05
-4.76836913704284e-06
-3.36855019605177e-05
-3.84335928814668e-05
-2.71170062431705e-05
-4.33668501718187e-05
-2.76833077761459e-05
-4.18775220162742e-05
-2.28157932359312e-05
-2.87744332717851e-05
-5.74698086638908e-05
-2.52797862584888e-05
-2.33627390777621e-05
-2.30933263498025e-05
-1.5366014769707e-05
-3.85934307210482e-05
-1.2754812636044e-05
-2.35828701544069e-05
-3.0767797078225e-05
-2.99825554134266e-05
-1.70018693756981e-05
-2.10446598974803e-05
-3.79845289756691e-05
-2.82085972954001e-05
-2.47675938372475e-05
-4.16470675190216e-05
-2.02064145680305e-05
-1.86466468590868e-05
-1.89627740624346e-05
-2.5742505807992e-05
-1.8477126407899e-05
-2.85254900940496e-05
-1.1891651976927e-05
-1.67423721244227e-05
-1.32882482031614e-05
-2.43209790187913e-05
-7.83020789499803e-06
-3.6608415016453e-05
-2.36580184020963e-05
-2.25234595879619e-05
-1.10481145518935e-06
-1.076097400231e-05
-2.13560102067145e-05
-1.29792686190658e-05
-2.10409106281951e-05
-6.53407567288462e-06
-2.73771940977629e-05
-1.35364927098988e-05
-1.39402453063782e-05
-5.23670677958908e-05
-2.65277149439285e-05
-3.03116482214094e-05
-8.57428842527063e-06
-2.47172309887448e-05
-1.48842242853039e-05
-5.40287926417828e-05
-2.91960243497704e-05
-3.62410761928702e-05
-2.48474431059794e-05
-3.67072454148415e-05
-1.79633431954781e-05
-2.19937591501316e-05
-2.40890411997824e-05
-2.39888525727683e-05
-1.27351442719997e-05
-1.47004263925109e-05
-3.91152541793353e-05
-2.38620436848665e-05
-2.6662889109978e-05
-1.60924230831365e-05
-6.2899092731217e-06
-3.45965230463986e-05
-1.74694856067466e-05
-2.50002487562135e-05
-3.96683942080344e-05
-6.99260970049298e-07
-3.88406301102657e-05
-1.75681582414478e-05
-2.8760369906497e-05
-2.34508633956681e-05
-1.74769309001618e-06
-1.00297348155982e-05
-1.98400723613117e-05
-1.88569983428837e-05
-2.72660180427918e-05
-1.99991663273986e-05
-3.6354352804532e-05
-1.66966043108118e-05
-4.54664301201587e-06
-3.71967880947312e-05
-3.85088696745787e-05
-1.30905586066498e-05
-1.21085146935354e-05
-4.45236199786785e-05
-2.79042294325987e-05
-3.22830186340042e-05
-6.2245042036614e-06
-1.56393847877961e-05
-2.94429152574799e-05
-1.74859074817648e-05
-3.49555003247083e-05
-3.5107971753533e-06
-2.71836787869901e-05
-2.60451380048521e-05
-3.22694291754613e-05
-1.04167141558151e-05
-6.67665422942516e-06
-2.26462834099303e-05
-4.20350690463315e-05
-5.62518439218088e-06
-1.52622467909161e-05
-2.99519511328583e-05
-3.33473190474905e-05
-1.10352967835312e-05
-2.33859102389005e-05
2.51916220331169e-06
-1.6571935065692e-05
-1.91119789666774e-05
-1.04427585223432e-05
-1.90570943451907e-05
-4.45914087383916e-05
-1.56913896251916e-05
-1.79032596992819e-05
5.39340904343189e-08
-2.59869504785693e-05
1.03312389716257e-05
-3.64496923249535e-06
-2.0951274713909e-05
-1.34626853548406e-05
-2.51071182749692e-05
-2.09251073644245e-05
-3.24533297418186e-05
-1.98623523281532e-05
-9.86135062326925e-06
-6.22510865719144e-06
-2.38697239362659e-05
-3.57978666437898e-05
-3.16316469044615e-05
3.34637835557456e-06
3.33065107882761e-06
-4.3778235124372e-05
-1.57738264888693e-05
-2.46721247649412e-05
-1.65403989098415e-05
-2.09573314969598e-05
-1.78909950160392e-05
-7.54154510218534e-06
-1.6042571263575e-05
-2.72786901263772e-05
-3.3735513997835e-05
7.38677301833273e-06
-2.25274659110214e-06
-2.70372509251881e-05
-2.23372874643616e-05
-2.68092647619766e-05
-5.724283509932e-06
-4.41917498167147e-05
-1.20459687530894e-05
-1.02146525150686e-05
-2.78134595722483e-05
-4.46827636242449e-05
-1.09503796940838e-06
-1.30669735556102e-05
-3.97407087101188e-05
-2.85469696605946e-05
-1.11170866397424e-05
-3.94275062842166e-05
-3.25948250346551e-05
-3.6343833988361e-05
-1.93042728731663e-05
-2.90994869100022e-05
-3.87314817084251e-05
-9.32792011551088e-06
-2.69737178916989e-05
-1.95688758684298e-05
-1.46509217099922e-05
-2.19892813293157e-05
-5.40380947013051e-07
-4.32430585666974e-05
-4.37651380147023e-05
-2.58884567229617e-05
1.63279020175545e-06
-2.03482108878886e-05
-1.09654737714306e-05
-1.78232150495281e-05
-2.80934448953723e-05
-1.74920367213358e-05
-9.31344604854933e-06
-2.25868795833738e-05
-1.21338786591784e-05
-1.63332861959756e-05
-1.2637050143576e-05
-2.82502135310662e-05
-4.77479070864574e-05
-3.47584090325087e-05
-1.57302177038098e-05
-2.30040802300164e-05
-3.40183790255023e-05
-3.52284492541867e-05
-3.11144016553823e-05
-4.21478062558326e-06
-3.10145770905458e-05
-7.662266264726e-06
-1.29200822066856e-05
-1.06290776308548e-05
-4.50008090586771e-06
-1.92399165588785e-05
-2.26691568426334e-05
-2.25760501305916e-05
-1.14534186185342e-05
-2.19497735447308e-05
-1.81118238465532e-05
-3.55751318605449e-05
-3.77667339566115e-05
-2.58491971498131e-05
-1.36851443579845e-05
-2.77557366595604e-05
-1.13264268782806e-05
6.99844165696122e-06
-2.69911352621916e-05
-1.99127761101506e-05
-4.59082479924591e-06
-3.34912701208491e-05
-2.09912699564284e-05
-1.73524378916612e-05
-7.35819134473124e-06
-1.80194455587251e-05
-2.04799824534676e-05
-1.25921208485322e-05
-1.83410905382091e-05
-9.85933813077038e-06
-3.32080769531833e-05
-2.8666237297135e-05
-3.07476666358412e-05
-1.3941658261241e-06
-1.62297153267367e-05
-2.48619917049679e-05
-4.96179190367862e-05
3.91749314156788e-06
-1.10587376902564e-05
-3.19064369704824e-05
-2.46793578156576e-05
-8.91977906684246e-06
-2.46112814369944e-05
-4.6119576183557e-05
-1.37645132590494e-05
-1.36391263665823e-05
-1.6231350759525e-05
-2.0640998807461e-05
1.23736033366988e-06
-3.92402575567356e-05
-2.03194457335384e-05
-3.00579738895379e-05
-1.68048774744162e-05
-1.44133579528333e-05
-2.1228439447234e-05
-1.53044883174461e-05
-3.15925346686422e-05
-1.09562879036261e-05
-5.24108896512843e-06
-1.54277175539979e-05
-2.1808288989836e-05
-2.20373170132672e-05
-1.56825723026707e-05
-6.15554956080563e-06
-1.46861742362326e-05
9.95925860792618e-07
-2.64942185615852e-05
-1.13965256022107e-05
-9.49589940933733e-06
-1.08860831538784e-05
-3.09274382607764e-05
-2.67220502407885e-05
-1.90298839436701e-05
-2.1402011301287e-05
-3.88206430087134e-05
-1.65686610567924e-05
-2.23380676681178e-05
-2.72386156554368e-05
-5.88478498078023e-06
-2.42075623550694e-05
-2.54893067549182e-05
-1.91867909736425e-05
-3.42335792563403e-05
-1.94931720368178e-05
-2.39047930023001e-05
