# Supplementary material for: Research on computational propagation and identification of mine microseismic signals based on deep learning
Source: PLoS One. 2025 Oct 22;20(10):e0334641. doi: 10.1371/journal.pone.0334641 (PMC12543183; doi:10.1371/journal.pone.0334641)
Supplement: S3 Data — (ZIP) [file pone.0334641.s003.zip › 000100500002831.xlsx_0.txt_24.txt.txt]

-2.93457680064298e-05
-1.12851619339346e-05
-2.30698360676315e-05
-1.02447286538252e-05
-4.94880605834576e-06
-2.82118245505562e-05
-2.79551157021098e-05
-4.16967176471684e-06
4.40525003627959e-06
-9.76242237044149e-06
-2.49740686828362e-05
-1.74571188943181e-05
-2.41519711390889e-06
2.07917684780971e-06
-1.87812469887093e-05
6.22710707669942e-06
-7.23359698910218e-06
-2.29616883692321e-06
-4.8760970602785e-05
-9.85211045950341e-06
1.07150508886601e-05
-4.19481285124431e-05
-2.94711327009539e-05
-4.93794472909845e-06
-1.1880632019605e-05
-4.04616309061798e-06
-3.17763874787491e-05
-9.41946271547809e-06
-1.42036220628508e-05
-1.79228788070687e-05
-1.89402022327723e-05
-1.44427239068148e-05
-2.12931285736479e-05
-1.02386074310293e-05
-1.79974208653281e-05
-3.23304467518055e-05
-3.34200796986849e-05
-1.9549330023684e-05
-2.47553433435392e-05
-3.39268058094034e-05
-2.14178043287552e-06
-1.2005362903894e-05
-1.78765261990889e-05
-1.95881159013141e-05
-1.93311453550736e-05
-3.62236841420118e-05
-2.3938155273537e-05
-1.62861233080322e-05
-2.07000132514785e-05
-1.81063464548969e-05
-1.59242206303347e-05
-2.00316921071179e-05
-1.26861729349342e-05
-1.71059286777865e-05
-2.10803932652156e-05
-4.5462083532758e-05
-2.79076372587807e-05
-1.79693673985088e-05
-2.20380631682426e-05
-1.56959921742645e-05
-2.33688300272119e-05
-2.29347253414479e-05
-2.00962032720915e-05
-7.22547149036087e-06
-2.01381825401607e-05
-1.54020417099066e-05
-2.79823821399115e-05
-2.58786972026694e-05
-1.18940961124975e-05
-2.26921580661436e-05
-2.50267350327973e-05
-3.14367168280676e-05
-2.1772862111112e-05
-1.62852804056236e-05
-1.03063372523136e-06
-5.07424876943754e-05
2.51157255309983e-06
-1.15388612443532e-05
-2.09706388050523e-05
-2.72166403378563e-05
-2.11240102172355e-05
1.4997138414321e-05
-2.9760132990987e-05
-7.22075368260797e-06
-5.45941658660637e-06
-1.59931210298051e-05
-9.02329698682791e-06
-7.98278913366651e-06
-2.24192048368694e-05
-4.07748731671746e-05
-3.91952565763503e-05
-4.43619366889493e-06
-1.35701633088698e-05
-4.38431437861682e-05
-1.76087465315197e-05
-2.37434481516436e-05
-2.98590788012105e-05
-2.98508405648466e-05
-4.5151752487409e-05
-3.313917092735e-05
-3.71475468884495e-05
6.38209499303763e-06
-1.79769052365196e-05
-1.18425639111011e-05
-2.39435733779302e-05
-1.37338571941981e-05
-2.00380865827867e-05
-2.94501442741827e-05
-1.3920709974426e-05
-5.87899187044759e-07
-3.20096861012836e-05
-1.41676822094463e-05
-2.52359625854231e-05
-1.88793561140487e-05
-1.85100134559204e-05
-1.12389185848828e-06
-3.34387922023729e-06
-3.90666628629752e-05
-2.70741005490919e-05
-3.00541032078968e-05
-2.33772647947675e-05
-6.73932769714591e-06
-1.72193411155699e-05
1.05235183154498e-05
-2.76632167124462e-05
-1.99700426704684e-05
-2.67398673577117e-05
-3.02250937896322e-05
-7.65324766673287e-06
-1.58585422304901e-05
-1.98420781714406e-05
-3.27237581966594e-06
-6.95021534377654e-06
-2.55088606605841e-05
-1.73600063654539e-05
-2.47474505134182e-05
-1.07896203584027e-05
-1.11769159744999e-05
-2.37972672416281e-05
-3.05650827490189e-05
-2.72874829046605e-05
-2.52301028043189e-05
-3.08430851857104e-05
-4.97318304734908e-05
-2.54324011298457e-05
-2.00869204182992e-05
-2.38722577243658e-05
-6.35553354434975e-06
-2.3552941027479e-05
-3.56687757941871e-05
-5.63792779163399e-06
-1.9914751588372e-05
-1.0725594839133e-05
-1.59077550519216e-05
-2.1008186929879e-05
-4.20246747923964e-06
-2.27710551047144e-05
-4.06237286519332e-05
-3.51951946835188e-05
-2.98695450869515e-05
-6.35247706361029e-06
-3.13950123826163e-05
-1.86395261779827e-05
-2.17094983935077e-05
-4.29705447462019e-05
-2.39072664529447e-05
-2.98126805564554e-05
-1.96846756380665e-05
-1.84775666622732e-05
-3.56386819745792e-05
-3.7202823945172e-06
-7.70080973085507e-06
-1.73235693224918e-05
-2.0574599669514e-05
-3.50714151617085e-05
-2.04753500842386e-05
-1.88111159584071e-05
-1.16842325987e-05
-2.90418138183788e-05
-2.98275662285775e-05
-9.00382108978883e-06
-3.45134810710789e-05
-5.42646418767192e-05
-2.06356005915324e-05
-1.08088047107658e-05
-3.45513473863233e-05
-1.43563752722902e-05
-1.25964186844431e-05
-1.86433344575288e-05
-9.55514098347002e-06
-2.07233968183759e-05
-1.40874383247972e-05
-2.90089991197781e-05
-2.46357764561946e-05
-2.64186377264806e-05
-1.68187964177822e-05
-3.11164867820489e-05
-7.17105919404907e-06
-1.61811951946177e-05
-3.22180861610387e-05
-1.8209269839533e-05
-8.33776453396211e-06
-1.42718709786347e-05
-1.60936666523583e-05
-1.35615770586818e-05
-2.67275058811792e-05
-8.10119137647678e-06
-3.71392618307913e-05
-3.08536175717974e-05
-2.44466823630173e-05
-2.5134649022367e-05
-9.72605827814462e-06
-5.67669271864742e-06
-2.45460164726634e-05
-1.792825823043e-05
-2.45477760163835e-05
-4.28682922154243e-05
-2.02815322986249e-05
-1.07055955496629e-05
-3.05818171431263e-05
-2.97639494023294e-05
-1.3101609020693e-05
-2.18896997021355e-05
-1.77786947969425e-05
-2.34681666538023e-05
-1.35827804408636e-05
-8.07765913695434e-06
-3.7879045210159e-05
-3.16157859234737e-05
-3.07884358977902e-05
-1.09991602667692e-05
-2.20355645452818e-05
-5.0853563513959e-06
8.79523557949717e-08
-2.1505871372918e-05
5.45425298209174e-06
-2.42154348460652e-05
-4.84056241485184e-05
-1.6466869081538e-05
-3.30707511089579e-05
-1.84505771729975e-06
-1.96276771446392e-05
-2.19311423126348e-05
-3.49848705572764e-05
-5.61641557562292e-06
-2.03919430714239e-05
2.47818180413429e-05
-8.35697873501749e-06
-2.81894718392101e-05
-1.02596715283865e-05
-1.4190300862776e-05
-2.51106938759092e-05
-1.51413161312424e-05
-4.25963813274883e-05
-1.96847259908365e-05
-3.01439760787312e-05
-2.78506399314387e-05
-4.62100397721903e-05
-2.7264511954992e-05
-1.21813216237486e-05
-3.27619925121468e-05
-1.03069546295262e-05
-1.80813521551569e-05
-3.62337101325907e-05
-2.68939755593182e-05
-1.97655505295975e-05
-2.5985635708692e-05
-3.59807466005522e-05
-5.05069097092936e-06
-1.32095248586281e-05
-2.62790958136026e-05
-9.12647724237328e-06
-2.21076718777354e-05
-1.65253611874363e-06
-1.36092619366474e-05
-1.31287258391517e-05
-3.44444802486138e-05
-2.62478060203699e-05
-3.36610082134242e-05
-1.63980542316218e-05
-1.10515567801629e-05
-1.54638688244351e-05
-2.08205738545033e-05
-1.66965549773169e-05
-3.22607277876661e-05
-1.06426662873278e-05
-1.15405019910074e-05
-2.01707518807237e-05
-1.50307029856487e-05
-1.97321674079541e-05
-9.39612375074085e-06
-2.57863886368082e-05
-8.90783333681828e-06
-1.21802206095022e-05
-3.29078766853985e-05
-3.70153778448048e-05
-1.37095498004306e-05
-3.34399888578651e-05
-1.63377086442169e-05
-1.21811162550129e-05
-1.01801842283383e-05
-1.33973100011639e-05
-3.92885909175513e-05
-1.01995680208486e-05
-7.13391765217666e-06
-3.24021228539949e-05
-1.81722548729163e-05
-1.81803687028998e-05
-1.2914156678469e-05
-2.8486192804701e-05
-2.08080454003319e-05
-1.40295910887737e-05
-3.0194485982864e-05
-2.53597120471147e-05
-2.95712811612057e-05
-4.71834519409292e-05
-2.86844574954828e-05
-1.73129228974432e-05
-2.24308530152332e-05
-6.46069980764639e-06
-4.13744470743909e-06
-6.38975222328541e-06
-1.17687136089023e-05
-2.66726188277659e-05
-2.08412093423952e-05
-2.4165169404052e-05
-3.69321163201695e-05
-1.9537323784877e-05
-1.29467184120967e-05
-2.13174595013077e-05
-3.20287692541929e-05
-2.03184338705436e-05
-2.41905537218338e-05
-7.29418824568173e-06
-5.837779414802e-07
6.43424706098854e-06
-1.09760856317835e-05
-2.42716437838011e-05
-3.10988847152099e-05
-1.62653868455193e-05
-6.61945282254994e-06
-3.38668893190874e-05
4.6531654701973e-07
-2.90269044329802e-05
-8.60292357369108e-06
-1.74058811950889e-05
-8.65544024983994e-06
3.33362260757084e-06
-2.10753299150858e-05
-4.27285558019877e-05
-3.8708025649907e-05
-3.89806604455571e-05
-2.01376967163969e-05
-2.74202891885893e-05
-2.17753909260372e-05
-2.01138000750296e-05
-1.35190307641664e-05
-2.64837159990526e-05
-2.81798387025812e-05
-1.80521861802579e-05
-9.78204607014685e-06
-4.38112406354043e-05
-1.0762257131799e-05
-4.12880800534707e-05
-1.94153215771557e-05
-9.17036042253845e-06
-3.25812104989388e-05
-2.42940384245961e-05
-9.7569868022748e-06
-1.78659699042096e-05
-2.68842207979912e-05
-2.27130567011568e-05
-1.47986663472249e-05
-3.03521729715351e-05
-4.23269373585584e-05
-4.86874103616028e-05
-3.0235332777949e-05
-2.05116093594333e-05
-1.50109584184538e-05
-9.29220094172029e-06
8.85609828492917e-06
-2.941136454328e-05
-1.80285186107979e-05
2.30551407223039e-06
-2.66171550285019e-05
-3.85478016646695e-05
-2.46292238022436e-05
-3.20767310390655e-05
-3.26854604955101e-05
-1.61231605019266e-05
-3.48318900821151e-05
-3.2021310829081e-05
-1.53403052048864e-05
-3.72115020131601e-05
-2.9439955144507e-05
-2.40184329276825e-05
-4.7408504431884e-05
-3.14478527049456e-05
-2.97104439588094e-05
-2.69881385771221e-05
-4.6903743365557e-05
-1.57383828131101e-05
-1.46959801931735e-05
-3.31555171867759e-05
-1.13364437883268e-05
-1.56982677362114e-05
-2.48468721735138e-05
-2.69319511641481e-05
-2.7209634208719e-05
-1.89902567553327e-05
-3.03477279439157e-05
-1.41788040107233e-05
-1.13422564387516e-05
-1.13424729999626e-05
-3.94507862909714e-06
-8.15994848673698e-06
-2.36144668567676e-05
-2.92804680750443e-05
-1.93521701761642e-05
-3.54659507494768e-05
-1.3336823026132e-05
-2.32176055667665e-05
-1.41164286435967e-05
4.68047930789061e-07
-3.15850129951104e-05
-1.07822830688518e-06
-1.48754310246729e-05
-1.35862280747899e-05
-2.97480529729367e-05
-3.10878992080594e-05
-9.54716133908151e-06
-1.36094588704928e-05
3.92310374878672e-06
-4.01195366682795e-06
-2.52644727563895e-05
-3.21490965132772e-05
-4.51261658000555e-05
-4.02905415010409e-05
-2.7652576799131e-05
-2.26113107208662e-05
-1.83261753136324e-05
-2.28752254083249e-05
-2.24133380669157e-05
-1.51675858344346e-05
-1.94406097474998e-05
-6.23383514415197e-06
-8.08520887058454e-06
-2.66043676365954e-05
-1.098342757261e-05
-5.80205622562405e-06
-6.79496199900812e-06
-3.86923150973978e-05
-1.75727465279114e-05
-3.75935652847897e-05
-3.28267203869886e-05
-1.20162231357724e-05
-5.40064339684849e-05
-5.6804008224639e-06
1.01334466247163e-05
-1.65594983857181e-05
-3.52039305372508e-05
-1.11065893888885e-05
-5.18857599905046e-06
-1.81901828120944e-05
-3.33895289733931e-06
3.12758367832079e-06
-3.56463556910884e-05
-2.87375743152654e-05
-9.26480186355973e-06
-1.58732611473731e-05
-2.12710488224545e-05
-2.45483333293941e-05
-4.17652478191588e-05
-7.11410448803753e-06
-1.6719147340137e-05
-1.56051114057671e-05
-3.26586992119957e-05
-1.21982217265313e-05
-2.48019698310719e-05
-2.86448099548344e-05
-1.5549962385136e-05
-9.50949551870913e-06
-3.95478423432861e-05
-4.86689196249563e-05
-2.22181069710676e-05
-2.21345855771967e-05
-1.09613819158981e-05
6.48581382678801e-06
-3.01019601605362e-05
-9.68014148287862e-07
-5.63733653517117e-06
-3.56258846734627e-05
-2.99936983096168e-05
-1.46053256734606e-05
-1.52734032526202e-05
-2.01845728905484e-05
-2.91118714935908e-05
-1.84555213679263e-05
-2.68890577206057e-05
-1.08606364979772e-05
-1.58299920391175e-05
-7.45269635758093e-06
-1.83477743413925e-05
-3.04079753898015e-05
-2.13760032068056e-05
-1.54464497828354e-05
-1.89821753764389e-05
-1.12890979179003e-05
-2.18106893991589e-05
-2.14401506845074e-05
-2.17134769709727e-05
-2.07321848822146e-05
-8.82785295911495e-06
-1.06423971219938e-05
-2.9285388735094e-05
-3.12230829975992e-05
-2.58385523139163e-05
-1.18320129470949e-05
-1.06287959573102e-06
-2.82239236510963e-05
-3.13554503803175e-05
-3.01144132733206e-05
-1.63276511690813e-05
-6.78749156520972e-06
-1.65175704652912e-05
-2.41245150357873e-05
-1.90312964694842e-05
-3.18917714970341e-05
-1.64536705316657e-05
-3.43614005890391e-05
-5.35879164199497e-06
1.22830889742568e-06
-2.62928531008963e-05
-1.3349906055601e-05
-1.14097703534873e-05
-3.17809060692409e-05
-3.36663716634724e-05
-2.56624886215058e-05
-3.9007406202315e-05
-2.78292924254684e-05
-2.30645552851366e-05
-3.03317821860462e-05
-1.43895710647205e-05
-3.9072508757853e-05
-1.87486008050632e-05
-8.98109618319701e-06
-3.44362196134277e-06
-2.66595871448213e-05
-1.28315688823001e-05
-1.78478717720924e-05
-2.67429410467591e-05
-1.46384068680279e-05
-2.18414470245871e-05
-2.3549814160475e-05
-1.86031379372116e-06
-1.42114363862917e-05
-7.78133978250669e-06
-1.27363205233287e-05
-1.75062501575553e-05
-2.41786885271041e-05
-1.22681486853172e-05
-9.74537017023563e-06
-2.24095101189713e-05
-3.36977338136132e-05
-3.80280334977076e-05
-2.23386985674602e-05
-2.13902471796518e-05
-2.04128839950346e-05
-1.55401371393731e-05
-2.48800678750018e-05
-2.7488560129054e-05
-7.95704730381693e-06
-2.16454024440021e-05
-4.05989401245268e-05
-4.2171149493528e-05
-1.90209009071796e-05
-1.02091266276651e-05
-2.06157877022699e-05
-3.41043975951241e-05
-2.28788393486161e-05
-2.85793642581214e-05
-2.12561825760716e-05
-1.08298614038027e-05
-1.09822196505727e-05
4.12034553005877e-06
1.12361864798302e-05
-2.43134849350615e-05
-1.28605390158147e-05
-2.10758275416654e-05
-3.1869736032182e-05
-3.40132660671198e-05
-5.62121594481931e-06
-4.45312305313653e-06
-2.55848461323691e-05
-2.57465053616767e-05
-4.73917896049322e-05
-2.56643819304974e-05
-1.94562964830715e-05
-3.56226211786255e-05
-1.83717925250092e-06
-2.80729630619785e-05
-4.21065399943059e-05
-2.68674705054962e-05
-3.48302050087158e-05
-3.26766247103826e-06
-1.10371449313593e-05
-3.13735326160971e-05
-1.25416575530058e-05
-2.14352502594621e-05
-1.36957927521059e-05
-2.06934396114893e-05
-3.73282087046045e-06
-2.40016185666674e-05
-2.69346958066073e-05
-2.45288151087636e-05
-3.5923118888027e-05
-1.64267096217436e-05
-2.34316589326785e-05
-3.01279617536605e-05
-2.45299732008701e-05
-3.90676195630423e-05
-2.29018277949653e-05
-3.35401806577339e-05
-2.06185840170909e-05
-3.48168918341673e-05
-3.14826536447218e-05
-3.15472758209692e-05
-1.26053441937931e-05
-2.42877707371562e-05
-3.85897262411632e-05
-9.8197692691613e-06
-6.09445078202143e-06
-1.98037174510854e-05
-2.86777662885902e-05
-3.71402990714618e-06
-1.056255140619e-05
-2.02278872672893e-05
-1.26033093309611e-05
-3.78433232117249e-05
-1.06438162026857e-05
-1.12785041129447e-05
-3.96439231354303e-06
-6.68058217840783e-06
-8.89177297187494e-06
-9.74449707663249e-06
-2.70530942911893e-05
-2.96850935258302e-05
-2.0217373242667e-05
-2.6286176094494e-05
-2.30943152010209e-05
-1.62770726023925e-05
-1.99412976672335e-05
-2.9167203811882e-05
-2.00309102043312e-05
-1.51164375513529e-05
-1.58695670326245e-05
-1.36453403990392e-07
-3.66558140940789e-05
-1.84773959571479e-05
1.09078437126359e-05
-2.21420134443037e-05
-1.28789402170426e-05
7.95287693279046e-07
-7.3568815041541e-06
-1.10230139086054e-07
-2.30440110562243e-05
-2.00829546304027e-05
-3.91879473344514e-05
-2.1012564386223e-05
-7.4111483473545e-06
-2.39928988929967e-05
-1.17858223636847e-05
-3.33247333952959e-05
-1.90291556031141e-05
-3.2025992630591e-05
-1.42449291466714e-05
-2.38129156710171e-05
-3.841948470383e-05
-1.87355271957776e-05
-1.18832594201434e-05
-8.90147484019844e-06
9.09190376141407e-06
-5.51996489676909e-05
-3.8231618482458e-05
-1.39501916402668e-05
-2.21911324325567e-05
-2.79771302059298e-05
-1.75972382889571e-05
-2.05091625309023e-05
-5.38563870663411e-06
-2.89491175847301e-05
-4.89770689899892e-06
-3.63957009309229e-05
-1.39782331365398e-05
-3.85747689118292e-05
-2.1992685070084e-05
-6.79487013905631e-06
-3.25170218302128e-05
-9.57527977946474e-06
-4.89623759255204e-06
-3.48094334568894e-05
-5.13265884029266e-05
-1.52438991454166e-05
-3.45050993608454e-05
-1.05865919418031e-05
-3.15238535033338e-05
-3.42512706188768e-06
-1.85358861536385e-05
-3.80686521696179e-05
-3.44631923816701e-05
-1.48870663196397e-05
-2.31655517037994e-05
-8.26491138532345e-06
-8.49687887085485e-06
-2.36864407870289e-06
-4.02423440332772e-05
-2.24708454785352e-05
-2.84957890602238e-05
-2.24688639730434e-05
-3.81763220434799e-05
-2.22569623737384e-05
-1.79881011979025e-05
-7.09507361108722e-06
-1.56460426731253e-05
-1.1074368411002e-06
-4.87708509416718e-06
-2.90861821829243e-05
-2.07992122713918e-05
-2.80086608080183e-05
-2.56116376549535e-05
-8.18549955443642e-06
-3.60733740388873e-05
-1.66137049690006e-05
-1.46785245010242e-05
-1.10714583181959e-05
2.8105861733346e-06
-3.45111933104858e-05
-1.06880902731631e-05
-2.13207343175493e-05
-2.80487034593928e-05
-7.22898840063134e-06
-3.06941945340663e-05
-3.61592051318065e-05
-1.88427044265833e-05
-9.98793984364773e-06
-3.54701458590341e-05
-1.649604408642e-05
-3.03003044716731e-07
-3.05186782511188e-05
-3.55363252999975e-05
-3.26197974725285e-06
4.37639937343591e-06
-1.57823063596669e-05
-4.81680311321325e-05
-6.97026996137517e-06
3.32330505607439e-06
-1.79252221417513e-05
-1.90201564926699e-05
-2.00589289297026e-05
-2.85254033153776e-05
-3.31190230165019e-05
-3.56427611985827e-05
-3.70712209606172e-05
-1.50737497545652e-05
-1.8993098114607e-05
-2.57330985530745e-05
-2.00020917203981e-05
-1.59372071956718e-05
-1.86997567518071e-05
-5.32581121258032e-05
-3.23484407150911e-05
-2.74240158552116e-05
-1.00450249939458e-05
-1.12484563165549e-05
-2.99269217364282e-05
-1.87792214566658e-05
-1.73243686590676e-05
-4.19727242629211e-05
-2.37289481573976e-05
-2.56547336435246e-05
-1.34303767308603e-05
-2.75330755902775e-05
-8.63147479820949e-06
-3.36122400526038e-05
-3.14237612580038e-05
-2.84289950048404e-05
9.11930439452456e-06
-1.85646466313638e-06
-2.36131524331934e-05
-2.92630164817743e-05
-2.14657368739322e-05
-2.39093650416972e-06
-3.29532147920507e-05
-3.29785598556167e-05
-1.28540876718147e-05
-1.12094041957324e-05
-2.50558486718831e-05
-2.7658507072682e-05
-2.34822205879555e-05
-3.84412646707525e-05
-4.44890320924156e-05
-5.17638511524076e-05
-2.80526287780393e-05
-2.21460631934709e-05
-4.10400135123684e-05
-2.97096287900253e-05
-6.94248473267716e-06
-4.08652138390642e-07
-2.517658788696e-05
-4.83019157138716e-06
-1.98716967085508e-05
-3.5379634913314e-05
-8.79722305578269e-06
-3.11834973020626e-05
-1.92101554255453e-05
-4.13969858345216e-05
-2.33417402584982e-05
-2.95975949597062e-06
-1.22517139674353e-05
-3.17485127044089e-05
-1.20575351047996e-05
-1.3343339480198e-05
-4.82440601107317e-05
-1.5574271633758e-05
-3.83780854263878e-05
-8.61873642974778e-06
-2.62374327303847e-05
-1.51477720990931e-05
-2.2350938632712e-05
-1.15826632403721e-06
-2.47004483680434e-05
-2.5101280665923e-05
-1.06954864400053e-05
-4.23572418147573e-06
-3.27695400323135e-05
-1.6427686601809e-05
-2.51300043890521e-05
-2.23580105246476e-05
1.52203976307543e-05
-2.0600118506455e-05
-1.69395869010714e-05
-1.49786705171726e-05
-7.55340974670955e-06
-2.19217074071877e-05
-3.49773623885893e-05
-3.14633270269863e-05
-2.39471507208927e-05
-1.83844683007424e-05
2.64922824696145e-07
-1.264724364609e-05
-1.05761472997811e-05
-7.07012365862899e-06
-2.43525753780233e-05
1.17638303510192e-05
-1.80310943487703e-05
-1.85008525594784e-05
-1.13464256656021e-05
-2.10930510533048e-05
-2.45677946865023e-05
-3.48947555218713e-05
-5.17168277901449e-06
-5.916151755085e-07
-2.36607748864835e-05
-3.11025364551557e-05
-2.23086375073809e-05
-1.5511031325349e-05
-2.28630924650608e-05
3.56795569856842e-06
-5.29376936263571e-05
-2.62415529554148e-05
-1.19109074022326e-05
-3.91218858607004e-05
-3.41410178197913e-05
-6.68537829588272e-06
-3.44921539250247e-05
-1.90134183619922e-05
-6.59261097074234e-06
-1.4569183042e-05
-2.84523861358322e-05
-3.9881727100183e-05
-3.1409032023671e-05
-2.75086082221187e-05
-2.51524230972387e-05
-2.87581356437612e-05
-2.89471548296336e-05
-1.58012888021414e-05
-3.67879858128833e-05
6.64973464118368e-07
-1.90743861154962e-05
-2.88541709835082e-05
-3.77085706413972e-05
-3.04924985033029e-05
-2.46848289336699e-05
-8.61625012880369e-06
-1.56360949303869e-05
-2.94881832272316e-05
-9.61896936119705e-06
-2.45228187199241e-05
-3.63575119795141e-05
-3.09663575584508e-05
-1.18696587030046e-05
-2.22323685381989e-05
-3.507727724771e-05
-1.90819991705315e-05
-3.37604614131098e-05
-3.8435808064708e-06
-1.82781308777567e-05
-3.63449172549914e-05
-8.52898935238099e-06
-2.79048844289352e-05
-1.2474632813474e-05
-1.27492679947239e-05
-3.92927647614033e-05
-1.6408834985263e-05
-6.81921790745332e-06
-7.02686562035494e-06
-2.59002131977869e-05
-3.52529546100826e-05
-1.76734092744337e-05
-2.04689829102625e-05
-3.431711797708e-05
-3.37403939876111e-05
3.43366045531063e-06
-4.09407454998995e-05
-2.27442205584346e-05
-2.05259235136167e-05
-2.61623771122049e-05
-1.20581708910257e-05
-2.19026971283978e-05
-3.17560955828403e-05
-2.77615452913141e-05
-2.06036390172244e-05
-2.92634327277028e-05
-2.96761855507389e-05
1.64174096120138e-06
-3.03917192635869e-05
-1.84606427299201e-05
-2.13927306406906e-05
-1.74038406114666e-05
-8.76910909936983e-06
-1.6606600426526e-05
-3.03231286650074e-05
-1.68234087004554e-05
-2.49736352285468e-05
-1.88283709686642e-05
-1.92158687723698e-05
-1.68180231335156e-05
-1.89498960927293e-05
-2.42068127183487e-05
-2.21031133429046e-06
-2.06760571240543e-05
-3.76526451712538e-05
-2.65879337326975e-05
-1.93141015879586e-05
-3.12381196114229e-05
-2.59064737622256e-05
-6.50351270869028e-06
9.88923814634995e-06
-6.79593891700142e-06
-2.19796619371767e-05
-2.72657158123313e-05
-1.73801927261534e-05
-2.49356807435849e-05
-2.13733013559606e-05
-1.67809344206991e-05
-1.2385996509086e-05
-2.04104911299018e-05
6.42387034319793e-06
-1.2091878714149e-05
-5.00472513908179e-05
-1.87766969064548e-05
-3.66177141595389e-05
-2.65087999763259e-05
-3.50345363178999e-06
-2.66798568015614e-05
-2.65630078135564e-05
-1.61875281994752e-05
-3.31546405080085e-05
-2.77539506148905e-05
-2.23567691770469e-05
-5.17141777698482e-05
-3.29941440799771e-05
-1.77335068068912e-05
-4.0264402358399e-05
-3.68309269158266e-05
-2.87072953367776e-05
-1.94187581032687e-05
-9.04760984835294e-06
-1.22865924996922e-05
1.22636497888543e-05
-3.10513698086207e-05
-2.98698684805629e-05
-3.64960736381872e-05
-3.39664152591319e-05
-2.01609424300514e-05
-6.7685722221071e-06
-2.31405691106221e-05
-2.47808682830767e-05
-1.53475350431835e-05
-2.37099106291652e-05
-2.63584279019257e-05
-2.07212207439053e-05
-1.63171099567361e-05
-1.96849949543686e-05
-4.95319793160185e-06
-2.66753860061641e-05
-4.61230027160337e-05
-1.75684838668491e-05
-3.4606737346396e-05
-3.61935891392662e-05
-5.74227741215521e-05
-6.51911190667866e-06
-1.12153401328019e-05
-1.65941519255232e-05
8.37725506378869e-06
-3.90534237836754e-05
-4.95603898883082e-05
-4.06592279745619e-05
-1.02188818176451e-06
-2.57213346072514e-05
-2.94680180857067e-05
-2.80594450343479e-05
-1.96258071464715e-05
-2.80058065029489e-05
8.59991967644532e-06
-3.41969686466586e-05
-3.19008196695667e-05
-2.68126659837224e-05
7.55539431975628e-06
-1.70076234514502e-05
-2.1489202347604e-05
-2.94544320096145e-05
-3.04946404995012e-06
-1.61480262862018e-05
-1.96964820514943e-05
-3.28414970704089e-05
-3.39035731763606e-06
-1.58670781521946e-06
-1.86081520418969e-05
-2.20195972179653e-05
-2.34528830282288e-05
-2.59531672234197e-05
-1.53083403250633e-05
-2.84441503903607e-05
-3.15980521862359e-05
5.57448810114475e-07
-4.69558713234016e-05
-2.06436234884659e-05
-1.34778618462361e-05
-4.37060986030797e-05
-2.37173590195461e-05
-2.42705089615653e-05
-3.03159688909426e-05
-2.31567972897903e-05
-2.59802710626124e-05
-3.0699983439138e-05
-3.4359829482346e-05
-2.31347778444483e-05
-3.13116473146752e-05
-3.99761451509432e-05
-1.15277538436692e-05
-1.90316803469519e-05
-2.57636498142059e-05
-1.43632557526388e-05
-4.61619701043548e-05
-4.41659917068096e-05
-2.80392942731354e-05
-2.23861011670133e-05
-3.44043900149617e-05
-1.21777388879367e-05
-2.45724227235768e-05
-4.46307279504371e-05
-2.50186979946472e-05
-1.71258333884594e-05
-1.9093567313759e-05
-2.41438753209633e-05
-2.81898090104034e-05
-8.16423841473672e-06
-2.13118308847883e-05
-1.7696310125286e-05
-2.43601979957392e-05
-1.25670694368176e-05
-2.95844784784798e-05
-3.6217776997096e-05
-2.80652035225083e-05
-1.95443835292589e-05
-2.87789222648184e-05
-1.87244660147452e-06
-1.6404943463615e-05
-3.07921935286644e-05
-2.86397452771779e-05
-1.96059350584451e-06
-2.36537332931399e-05
-2.28866831017175e-05
-1.64126771903283e-05
-1.7073921470715e-05
-2.0541779285055e-05
-1.90271365482785e-05
-3.35508997535593e-05
-1.03422184022609e-05
-7.77884836205162e-06
-3.56760459855388e-06
-9.17050585949469e-06
-2.89437378356432e-05
-4.09470457976343e-05
-2.35479947289514e-05
-7.76313101772094e-06
-4.70675385851831e-05
-2.13261315096235e-05
-3.49796549305118e-06
-2.10216291699785e-05
4.04771096892154e-06
-3.95975989375865e-05
-1.16301284399054e-05
-8.02120581108918e-06
-1.56119429277835e-05
-3.85076863690348e-05
-2.8023321701506e-06
-1.98528975297957e-05
-1.19383066042212e-05
-3.25148196454834e-05
-2.10505013804201e-06
-3.4924667432264e-05
-1.45904222642057e-05
-1.66775923741559e-05
-5.37785159706948e-06
2.03922071034205e-06
-5.16541226615689e-05
6.51236390168138e-06
-1.90481319389944e-05
-1.18667398659191e-05
-1.16936014038176e-05
-2.21661426487421e-05
-4.42661562883e-05
-7.5306034711247e-06
-1.52101146344421e-05
-3.62995771486412e-05
-4.69268074698015e-05
-2.22612212067666e-05
-2.82355299672549e-05
-1.42134140924463e-05
-2.45127188315533e-05
-2.28111196653135e-05
-4.57461801609348e-05
-7.02169395211306e-06
-3.13984184951138e-05
-3.53604873923956e-05
-1.70120175830094e-05
-1.0239411534782e-05
-2.48299807917177e-05
-3.16339337562618e-05
-1.40483396578358e-05
-2.29255633833495e-05
-1.08819429395335e-06
-2.92401388864879e-05
-8.01230282559458e-06
-8.04329644190524e-06
-3.02385530965362e-06
9.44084483790294e-06
-1.54723281617371e-05
-1.50720282707991e-05
-2.09752889076242e-05
-3.16802980322543e-05
-1.86635472025424e-05
-3.16849362889209e-05
-8.28517991607484e-06
-2.0103338860704e-05
-3.59365222965595e-05
-3.08286371977676e-05
-4.05163768175396e-05
-2.55950622972944e-05
-1.67297788842834e-05
-1.66555743437936e-05
-7.09260084839684e-06
-2.50174830954374e-05
-1.83702611258729e-05
-3.99843281173762e-05
-3.51943947418739e-05
-2.98796290913065e-05
-3.52029386406579e-05
-3.16598043042974e-05
-3.04855735904066e-05
1.54068860185692e-05
-2.73709828876387e-05
-3.59512048583548e-05
-4.09873369828893e-05
-2.81237178395947e-06
-5.06718233798814e-05
-1.36362959997106e-05
-3.28464275610734e-06
5.41758717655314e-06
-4.06535613154537e-05
-1.38460061765571e-05
-3.28240099603031e-05
-6.36600543942957e-06
-3.62698751492956e-05
-1.74677741470415e-05
-1.71973664784223e-05
-2.08452048823364e-05
-2.10585455019485e-05
-1.41132418996049e-05
-5.7951850982382e-06
-1.16778159915846e-05
-1.72964441196724e-05
1.17248099570303e-05
-2.13364489327972e-05
-1.87633065433801e-05
-3.1848637526428e-05
-1.78978076781071e-05
-1.69361598658101e-05
-1.12240350961739e-05
3.42045496213607e-06
-7.01301202675578e-06
-2.77733353907965e-05
-2.69138779291172e-05
-4.7265766364449e-06
-3.31123520191415e-05
-1.03615332184601e-05
-1.22213874250697e-05
-1.25493443811264e-05
-7.48696872725005e-06
-1.83751455721585e-05
-2.41990221039261e-05
-1.12886042325963e-05
-1.46242915459235e-06
-2.98869193109005e-05
-3.69190408092278e-05
-1.4978791704523e-05
-2.47305395469712e-05
-2.74981165304016e-05
-2.50976147903682e-05
-1.68393028074332e-05
-1.00790098475858e-05
-2.17573745566947e-05
-1.80528568636002e-05
-2.40074833942358e-05
-1.89399137272293e-05
-5.2212309711023e-05
-9.75836121554311e-06
-1.79704293104526e-05
4.98696752485818e-06
-3.42715930091707e-05
-2.00870085066822e-05
-3.09144458602208e-05
-7.57210924469983e-06
-4.30686786409742e-06
-1.46982940481982e-05
-3.12465616249029e-05
-2.29038469583726e-05
-1.65647204348806e-05
-1.37659304052199e-05
-2.03315935113791e-05
-1.56086595922897e-05
-8.09888456666518e-06
-4.77328353607627e-05
1.71438064078382e-05
-2.29809043542293e-05
-2.43525721684217e-05
-7.94284035380418e-06
-2.5947295639591e-05
-2.85557066570804e-05
-2.87072054008946e-05
-3.26591977463928e-05
-1.92010485326491e-05
-3.61454502972035e-05
-2.22469620244558e-05
-2.89404991972348e-05
-2.50835239466355e-05
3.33038740034405e-06
-3.72518870234341e-05
-1.31138742862527e-05
-2.38203920683607e-05
-3.2175884925185e-05
-2.47336738877208e-05
8.04436385115802e-06
-3.71826949092143e-05
-2.93619674586125e-05
-1.86006899174822e-05
-1.98444446015946e-05
-2.02295105027027e-05
-3.35471331918557e-05
-2.20457303331136e-05
-3.01883241950024e-05
-4.62051979460198e-05
-1.43573199569632e-05
-1.641726018137e-05
-2.23962756460025e-05
-8.03541665777901e-06
-2.21268423933322e-05
-1.98310393735891e-05
-4.01862965464385e-05
-2.94941055897821e-05
-8.02243390879815e-06
-4.47404032283791e-05
-1.29050209449187e-05
-1.85252715481025e-05
-1.77477720881333e-05
-4.57439251591782e-06
-1.29310874257094e-05
-2.76738903924443e-05
-3.33872404611471e-06
-1.17549145778719e-05
-1.98298325496054e-05
-2.15158849837495e-05
-1.11246962937704e-05
-1.29580067539229e-05
-2.54562874451186e-05
-3.59720494875592e-05
-3.81916929419335e-05
-3.10935538437259e-06
-8.42087557460586e-06
-1.30665199361547e-05
-2.73364761237734e-05
-2.38837886487242e-05
3.65199999258099e-06
-1.75371876358177e-05
-3.71992439832455e-05
-1.85359228329123e-05
-2.2345198624458e-05
-1.74583656763003e-05
-4.00276108453958e-05
-3.6767813711074e-05
-1.79263649579371e-05
-2.09271788174943e-05
-1.75006206346268e-05
-4.09046267645205e-05
-1.88031268357199e-05
-1.80545692061145e-05
-1.56190107987654e-05
-9.97258899859503e-06
5.86153132507671e-06
-3.64581082034099e-05
-3.01308785674364e-05
-1.31679505199385e-05
-1.28440469156918e-05
-3.62465556238825e-05
-1.50882846781414e-05
-1.33693429074226e-05
-2.16023401356541e-05
-2.94458451263318e-05
-2.21502955286595e-05
-2.37018734639376e-05
-2.86327054184529e-05
-1.13920118080581e-05
-3.21071380053203e-05
-2.75019946177973e-05
-2.44992727075036e-05
-7.46231792404671e-06
-1.42620653843905e-05
-3.26135080213492e-05
-4.83487987633465e-05
-5.82904652938107e-06
-2.71353163713477e-06
-1.80103571046871e-05
-2.3954595857444e-05
-3.46707181129622e-05
-2.50356613575462e-05
-4.64921599904492e-06
-2.69599624875913e-05
-1.45649711028108e-05
-2.68553693075231e-05
-2.7575916415616e-05
-2.08986453143853e-05
-1.43738911010637e-05
-2.29736082142543e-05
-3.25300547948585e-05
-1.41662130833733e-05
-1.65932157673742e-05
-7.84371195752587e-06
-7.66033044423266e-06
-2.30424667687648e-05
5.35291369178967e-06
-1.39508822231342e-05
-2.16109346534867e-05
-1.7707142656727e-05
-3.43977820791467e-06
-1.63581247620914e-05
-1.28834753722191e-05
-3.57839454869966e-05
-2.48037202382243e-05
-1.43800682025965e-05
-1.10678087618484e-05
-3.49044825602536e-05
-1.75172626627594e-05
-1.94480063739174e-05
-2.94301133140411e-05
-3.50301596395407e-05
-2.66169267436829e-06
-2.38325290024835e-05
-3.91052566371194e-05
-2.15602682319661e-05
-4.52146175378264e-06
-7.32267149301133e-06
-2.05143371063846e-05
-3.06359707317527e-05
-1.93026230013741e-05
-2.14320570728946e-05
-1.22022575090302e-05
-1.20304602407152e-05
-6.87225236929355e-06
-1.22527059455368e-05
-2.30066036682199e-05
-1.68766922456165e-05
-3.5938747430369e-05
-3.59041180828368e-05
-8.67802673472282e-06
-1.82949682177434e-05
-1.5442218842708e-05
-1.4257956610068e-05
-1.4962903775904e-05
-2.27318729316796e-05
-1.20665734672926e-05
-1.71779338283769e-05
-2.21757497264413e-05
-5.98523364895782e-06
-2.19521241857236e-05
-3.44302316296095e-05
-1.59005277419966e-06
-2.15902122808129e-05
-1.53457265268634e-05
-3.32219234138202e-05
-1.22493387734625e-05
-3.43365073225796e-05
-1.44768592933319e-05
-1.59232838915309e-05
-7.03460072208868e-06
-6.56305121756424e-06
-2.94613457569641e-05
-7.61183086323942e-07
-1.88483363221756e-05
-3.80158506485656e-06
-4.05273335701153e-05
-4.38896075105506e-05
-2.66655180508306e-05
-3.29850494658656e-05
-3.17478102379022e-05
-3.02983197455377e-05
-2.92648882107222e-05
-1.1265377410604e-05
-1.25201001373011e-05
-3.13671083179185e-05
-4.42152906693961e-06
-2.42936292309441e-05
-6.90807854009583e-06
-6.75013625185143e-06
-3.17444835923477e-05
-3.22984489129012e-05
-1.98827855109281e-06
-1.4520375712171e-05
-1.95829392136729e-05
-3.6994861874716e-05
-2.32781839300051e-05
-7.64835521632631e-06
-1.17670394124568e-05
-9.63390231710231e-06
-2.80913230426795e-05
-3.55980716035817e-05
-2.13809958508437e-05
-1.01547373758733e-05
-2.31895378549712e-05
-1.78816356851967e-05
-1.59808235254559e-05
-1.92278438150074e-05
-3.13330260305972e-05
-4.88704143802444e-05
-1.59525352549571e-05
-3.47835391232196e-05
-2.21751539042568e-05
-2.342316576768e-05
-3.88053114461929e-05
-3.20256307287461e-05
-1.3132605519312e-05
-4.44911310021403e-05
-1.14422954529502e-05
-4.27927587959973e-05
-2.6363156923731e-05
-2.71603658232371e-05
-3.07057483998746e-05
-4.07414368741488e-05
-1.07999948005328e-05
-2.54033447104208e-05
-3.42932909072017e-05
-1.35720344330588e-05
-1.54549883283251e-06
-4.38316806419543e-05
-1.13670565716216e-05
-5.17408553815891e-05
-2.77049270541812e-05
-3.67418193958071e-05
-1.51830262796394e-05
-1.81584539548125e-05
-2.10018652023885e-05
-2.81389646756874e-05
-3.08652630785302e-05
-3.31283006756914e-05
5.89358115453376e-06
-2.12095510145934e-05
-2.63657736754823e-05
-2.13217438716137e-05
-2.44646134322404e-05
-2.18647962754241e-05
-2.90544020921348e-05
-9.90660405168733e-06
-1.00295620854799e-05
-2.46097463189828e-05
-1.41320648119455e-05
-4.21552898237321e-06
-1.72957977535048e-05
-1.45246214105182e-05
-1.29617739245349e-05
-1.02450405130539e-05
-2.38088579031885e-05
-3.38242211371986e-05
-1.5684312828802e-05
-2.6437167454617e-05
-1.96594316174848e-05
-1.39561754978687e-05
2.55874843694795e-06
-3.87189525729463e-05
-1.4818731943046e-05
-1.02717146458561e-05
-4.06431818515248e-06
-3.70859498381432e-05
-7.55845863568755e-07
-2.49588044852347e-05
-2.48882316770127e-05
-3.57362674103721e-05
-2.49300156990333e-05
-2.97414896064682e-05
-1.0994724720821e-05
-6.75253573423495e-06
-3.02101413443117e-05
-1.11924655338538e-05
-4.90673391272055e-05
-9.73070841236401e-06
-1.41080216772222e-05
-1.54787089934798e-05
-1.35719138841804e-05
-2.80124888043935e-05
-2.91497043731737e-05
-8.43748081244515e-06
-2.48278246130963e-05
-3.49941037974819e-05
-2.75222760319609e-05
-3.00869119221296e-05
-2.9133212929292e-05
-1.64249387169936e-05
-2.86428440014975e-05
-5.1981022900856e-05
-5.820785158145e-05
-1.05641331710053e-05
-9.72546356547974e-06
-3.26552766146386e-05
-1.81673696229056e-05
-3.39628311322643e-05
-1.16269843206311e-05
-2.35781672212779e-05
-1.15789675444354e-05
-2.03442230564675e-06
-2.32178597879133e-05
-2.64125098117167e-05
-4.52240261688119e-06
-3.46533654184911e-05
7.70306191378575e-06
-5.64899387442038e-06
-1.24472353587805e-05
-5.10345406188095e-05
-3.69682938298956e-05
-2.43351215510686e-05
-2.26206775917437e-05
-2.03387368903267e-05
-2.88162578706982e-05
-3.14679128809356e-06
-8.17788918684263e-06
-2.56741552377009e-05
-1.85345694338094e-05
-3.52919677760245e-05
-2.95960166654467e-05
-1.76546192557222e-06
-7.28214728951911e-06
-1.18365010444687e-05
-2.32898343223367e-06
9.26272209933417e-06
5.8907295095861e-06
3.23581136312225e-06
-3.45099778762168e-05
-1.678045584062e-05
-2.79667338651762e-05
-2.0535746470657e-05
-1.83344030182506e-05
-2.928524579778e-05
-2.87868001354232e-05
-1.48030571850761e-05
-2.91739115582211e-05
-3.65457718551403e-05
-1.24685842735886e-05
-1.87064467547066e-05
-2.54132301429154e-05
-2.40967534306235e-05
-1.43715579889899e-05
-3.2378854504217e-05
-1.6323139777514e-05
-3.28726081516472e-05
-1.37766472050711e-05
-4.58425696437173e-06
6.00293104956462e-06
-3.25782480996708e-05
-2.97860829870383e-05
1.58012179579372e-05
-3.45046642553442e-05
6.19398840558642e-06
1.40434647327526e-07
1.52965874441017e-06
-1.35313549752736e-05
-2.36338962768921e-05
-3.09405493943865e-05
-2.03285307914139e-05
-1.95075289900716e-05
-1.59293129856577e-05
-2.83596601492321e-05
-3.47366268732632e-05
-1.97248850292715e-05
-1.09377586458676e-05
-2.2106051087612e-05
-1.08267790015522e-05
-4.50187259064077e-05
-2.36805962677808e-05
-4.03429515653639e-05
-2.64208806983594e-05
-3.50554183990193e-05
-2.95691072699717e-05
-6.5376961848796e-06
-2.87404188606937e-05
-1.60255634339068e-05
-1.92209895516825e-05
-2.68305928809912e-05
-1.14150665877587e-05
-4.28906065504347e-05
-1.70756402529133e-05
-8.14051961266918e-06
-3.65305004809981e-05
-1.28612297103912e-05
-2.4661653774614e-05
-1.42191094478661e-05
-3.17279611660463e-06
1.9023790024558e-06
-1.32742637560197e-05
-2.35545890848678e-05
-3.5454715015731e-05
-1.03317805685198e-05
-1.33666364561865e-05
-2.43079584288251e-05
-9.26494593377421e-06
-2.54541195476568e-05
-3.23233367177187e-05
-2.31768212295126e-05
-5.41485760099717e-05
-3.41364219596173e-05
-4.85351481446922e-05
-2.55554185129864e-05
-2.45100289236331e-05
-2.96995630034933e-05
-7.81305236479739e-06
-1.33656180756768e-05
-1.78670306541861e-05
-1.59109774701336e-05
-1.35804869559926e-05
-8.05776499568859e-06
-1.9597593819401e-05
-4.18646818283749e-05
-8.01734321334108e-06
3.90877864463942e-06
-2.05534364610775e-05
-1.51900481022445e-05
-2.41935094669655e-05
-1.17385196931612e-05
-2.99855316585014e-05
-2.31423290693584e-05
-1.24289927532755e-05
9.04577832096865e-08
-3.85270242177163e-05
-2.51290421563519e-05
-3.86612914509956e-05
-3.27543203479446e-05
-3.73682465204891e-05
-2.39530281873841e-05
-3.05976253632485e-05
-3.32381705640618e-05
-1.68222666114274e-05
-1.2741961368717e-05
-1.08200429250643e-05
2.57895558445365e-06
-4.08207291674286e-05
-1.66828605793432e-05
-4.52490525677152e-05
-2.46097735260448e-05
-1.30003232527728e-05
-6.46378217482913e-06
-5.17352051622758e-05
-1.60544404569784e-05
-2.3907623022262e-05
-2.44001348834066e-05
-1.26788840188088e-05
-2.38807131378128e-05
2.58015957536556e-06
-3.34357279598929e-05
-2.61042354540916e-05
-1.64303143461877e-05
-2.1383896580658e-05
-1.20477173499666e-05
-2.9659794280928e-05
-3.40900960812825e-05
-1.57243575937084e-05
-3.67955575816428e-05
-1.41582942782893e-05
-3.04521375717653e-05
-3.21521462189205e-05
-1.30472310406323e-05
-8.33666617075146e-06
-1.85447185351867e-05
6.46357247992453e-06
-1.29813914247565e-05
-1.07041313253178e-05
-2.7793410684391e-05
-1.92676404747023e-05
-2.44115230635188e-05
-3.20772859536109e-05
-1.61696349114848e-05
-4.23767355922333e-05
-7.4411261417727e-06
-2.61355188301648e-05
-2.77822730837594e-05
-2.3909327088945e-05
-2.80390493006366e-05
-2.49761135391152e-05
-3.00447720256614e-05
-5.44783608790672e-06
-3.23456591598808e-06
-2.282604105555e-05
-1.2638094207951e-05
-3.0922071777866e-05
-3.06690278657207e-05
-1.87685651364223e-05
-1.32084642015413e-06
-3.52389209799766e-05
-1.83192666217625e-05
-2.78963856176244e-05
-1.27573502440088e-05
-2.59907706588314e-05
-2.3706070097456e-06
-4.70982355677566e-05
-1.62064274488396e-05
-2.36616955902193e-05
-3.26275537312252e-05
-2.36592218109491e-05
-3.83064007041575e-05
8.41003935190397e-06
-7.73053107830552e-06
-3.73717944982216e-05
-1.74025776743133e-05
-3.17836464307686e-05
-1.74170377536301e-05
-2.73574324908733e-05
-2.60262819606392e-05
-1.18832266774227e-05
-3.97552196024538e-06
-2.33898024793444e-05
3.14751553553927e-06
-2.14187927550917e-05
-9.33518678144727e-06
9.02884953168177e-06
-3.21024954518953e-05
-7.38245087296394e-06
-2.06837392559063e-05
-2.36661589235407e-05
-3.15503894394537e-05
-2.01231746799656e-05
-3.16009024262075e-05
-3.06839433259037e-05
-6.78426043948672e-06
-1.44920733809347e-05
-2.37129201631802e-05
-1.95991850060658e-05
-2.98774796144786e-05
-3.59306971321284e-05
-2.76940038556012e-05
-4.75099526803005e-05
-7.93022004526628e-06
-3.65437915445215e-05
-1.61419199441669e-05
-3.29647385075986e-05
-3.49790643291981e-05
-3.12749732379665e-05
-2.93450378534402e-05
7.75018571810045e-06
-1.56046106964823e-05
-1.53390654689498e-05
-3.45237933426856e-05
-1.48531842499324e-05
-1.31966443380555e-05
-4.45285682235611e-06
-2.48149334517734e-05
-1.33578582629501e-05
-2.27224593018823e-05
-1.18753902010973e-05
-2.4590072104564e-05
-2.95147333047407e-05
-2.38001776179144e-05
-1.71298262729027e-05
-1.1911358596955e-05
-2.85508935227579e-05
-3.03572761388432e-05
-3.28730874507718e-05
-3.61927421575842e-05
-9.52795431546134e-06
-5.19067268794408e-05
-2.1691558614833e-05
-3.23145457048184e-05
-2.98260619560105e-05
-2.63024740516004e-05
-5.33986813384339e-06
-2.09350879334245e-05
-3.07028742148529e-05
-6.96939427420392e-06
-2.43733837659849e-06
-2.77008478567995e-05
-3.9929432096328e-05
-3.07099081106883e-05
-8.32332724783294e-06
-3.20220127158331e-05
-4.04309229753435e-05
-2.69898184827332e-05
-2.81978691157734e-05
9.6904622081488e-06
-2.53047157003296e-05
-1.81512336342916e-05
-2.20245625980552e-05
-2.49354803744867e-05
-1.19488378419305e-05
-1.92248601134697e-05
-1.46610276193785e-05
1.09036857894028e-06
-9.19771148012506e-06
-3.2049551475564e-05
-1.92407118091713e-05
-1.35825154544937e-05
-1.38664970009635e-05
-4.94726748331814e-06
-2.65952391575621e-05
-2.72905433455138e-05
-3.30829174139531e-05
-2.22217841010431e-05
-1.98168369483724e-05
-2.13199904817676e-05
-1.02088249346218e-05
-3.26785127691485e-05
-2.82828461532614e-05
-8.11800595195405e-06
-2.23329899212215e-05
-2.15089987613269e-05
-9.46456589189804e-06
-1.67434310161937e-05
-1.20420903211187e-05
-1.6793099827748e-05
-1.93148510161814e-05
-1.53980092123476e-05
-2.00765357742931e-05
-1.80234540969037e-05
8.01663332048735e-06
-1.4744320199653e-05
-5.45314257404038e-05
-2.95774180000176e-05
-6.73013828827061e-06
-2.80740620316171e-05
-3.00794211295984e-05
-1.54728016786895e-05
-1.93146767671433e-05
-4.52927337828691e-06
-2.57004981073922e-05
-1.06254350443518e-06
-3.90073160474181e-05
-2.18801494599011e-05
-3.18691600307423e-05
-1.94905970118937e-05
-4.43414999011905e-05
-1.03283406464061e-05
-2.91582428522602e-05
-2.50373477377735e-05
-2.80787509026478e-05
-1.31964441963067e-05
2.81583919432706e-06
-1.28458043775814e-05
6.736239776114e-06
-1.71865561186583e-05
-2.98533545909024e-05
-1.83974698412362e-05
-3.79033629131669e-05
-2.54511830751339e-05
-9.43206475858909e-06
-1.58642548759835e-05
-1.77344934367188e-05
-1.49446705069269e-05
-1.20965666353994e-05
-1.76304963118976e-05
2.78598224950762e-06
-2.04286098328992e-05
-2.29721616113013e-05
-2.17643511496102e-05
-6.39738784701773e-06
-3.10520988464553e-05
-2.49418342088701e-05
-2.88180134878342e-05
-3.65027552423628e-05
-1.35649172524628e-05
-1.53815487817938e-05
-5.00439082004182e-06
-2.35702732452181e-05
-2.85351123684372e-05
-3.92991218901893e-05
-2.12425937521756e-05
-1.789766537781e-05
-3.5230428552843e-05
-1.17130167952076e-05
-2.67021257130842e-05
-2.34429334243947e-06
-6.38120581668465e-06
-2.56219656767875e-05
-1.70983054329664e-05
-1.99042952383845e-05
-2.55839832845056e-05
-3.91006623373568e-05
-7.42442303760267e-06
-3.20600284171421e-05
5.95678059237297e-06
-1.27927036094233e-05
-5.70954132744163e-05
3.23690769240256e-06
-1.11759019874407e-05
-2.52923884247158e-05
-2.44456399584348e-05
-3.95190790296286e-05
-1.13078449831348e-05
-1.55439380573653e-05
-2.89727657883704e-05
-3.14018619635727e-05
-2.02088706674639e-05
-7.53013010884036e-06
-1.86759144276708e-05
-3.13652124316067e-05
-1.64293741538622e-05
-1.49022911772394e-05
-1.47573680046157e-05
-1.68204377277191e-05
-1.15674716270629e-05
-3.30920395898363e-06
-5.91476319528442e-05
-2.8535034245535e-05
-2.42249913146323e-05
-3.60560134246933e-05
-1.64788580546185e-05
-2.93975118709951e-05
-1.73907351417952e-05
-3.67322432780073e-05
-2.63135165922132e-05
-1.21391512684865e-05
-1.77831422871579e-05
-1.30269699337643e-05
-1.29988587362204e-05
-6.16213575127853e-06
-1.54056244748936e-06
-1.67280716500529e-05
-9.70651699253909e-06
-2.62143999692914e-05
-2.36972581886536e-06
-4.03202943427515e-05
-4.49835650367561e-05
-3.60923851779555e-05
-2.45863735688792e-05
-1.42616841160506e-05
-3.02442152833217e-05
-1.98039120589698e-05
-2.91721291445394e-05
-2.60770687675696e-05
-1.8810081820606e-05
-2.82017065959724e-05
-1.76775691811931e-05
-1.49826589390474e-05
-2.30138272816037e-05
-2.43492923319218e-05
-1.1287936815867e-05
-2.00249207952824e-05
-3.22468028629206e-05
-2.74680556511103e-05
-3.09516788313268e-05
-1.03109100320003e-05
-6.20887668302435e-05
-2.80754239808962e-05
3.29455825432557e-06
-3.02993820496945e-05
-3.35629101813258e-05
-7.45668868787322e-06
-2.97790194038358e-05
-1.79140793770059e-05
-7.53587451963948e-06
-2.02315284210226e-05
-2.51804086358842e-05
-2.0451655251354e-05
-5.04815476803845e-06
-1.58602192947027e-05
-4.01447164959784e-05
-2.72158082806929e-05
-2.36799844544707e-05
-1.66546524143092e-05
-1.53123192190306e-05
-3.48712219565935e-05
-1.23525669136934e-05
-1.11028375483382e-05
-3.06127344323353e-06
-2.42971502909392e-05
-4.74773480050096e-06
-2.61322081565591e-05
-2.50338268443584e-05
-3.64832220602155e-05
-3.73313116100057e-05
-2.6692423441432e-05
-2.69202206461949e-05
-1.13664391981593e-05
-1.33267093817066e-05
-2.21809052868151e-05
-3.17569162643737e-05
-4.74236325476163e-05
-5.47434746375026e-06
-7.32333199433655e-06
-2.31749616118516e-05
-4.16154527285829e-05
-3.40494824231216e-05
-1.25346548588939e-05
1.20251666688544e-06
-3.93712884968394e-05
-2.13184026832789e-05
-3.76823870719336e-05
-8.6209110621018e-06
-3.76356306623463e-05
-1.87634463742936e-05
-1.10625212574992e-05
-3.3303127297534e-05
-2.95784276196777e-05
-3.77073344219471e-05
-1.70773985188896e-06
-2.29473759302333e-05
-1.7931100979951e-05
-3.02351483561845e-06
-1.70817017111404e-05
-2.45551529041076e-05
-3.27164073248858e-05
-1.98085920439266e-05
-4.31384975395882e-05
-2.19184074237985e-05
-1.53998514953087e-05
-3.49562062314153e-05
-2.12816937413555e-05
-3.58550742388385e-05
-3.15745818048918e-05
-7.21740902354636e-06
-2.95209432012532e-05
-2.1886522609667e-05
-1.50007819433413e-05
-5.35959106735175e-06
-2.41094654515646e-05
-4.02488651706787e-05
-2.69871506975174e-05
-2.81551156596429e-05
-2.06964373826463e-05
-2.33754096278421e-05
-9.85798160623957e-06
-2.001346955553e-05
-1.91035424327738e-05
-2.30972410606947e-05
-3.0688629882801e-05
-4.81434120569528e-05
-1.4930645088294e-05
-2.03541122407447e-05
-2.79258504945232e-05
-8.41851144773261e-06
-2.29604329820941e-05
-2.76769861863783e-05
-2.30119258451798e-05
-7.69310306752664e-06
-2.45637271882617e-05
-1.66654359098423e-05
-4.28872299271493e-05
-2.67734390824175e-05
-2.03567091082166e-05
-4.84761061698359e-05
-2.18273054452294e-05
-2.00531276597022e-05
-5.75721761039285e-06
-1.2170837273229e-05
-1.4464021287891e-05
-1.58205338844973e-05
-2.42194212027746e-05
-2.16731248508927e-05
-1.07657502999835e-05
-1.07213914874617e-05
-1.11540842309085e-05
-1.59902871044153e-06
-4.50229788570275e-05
1.61817107694044e-06
-3.21008263272264e-05
-4.59676856734807e-05
-2.86200550000493e-05
-4.06329427412683e-05
-3.38804900550338e-05
-2.11524432872147e-05
-1.03479295058639e-05
-3.31752932205533e-05
-3.3135358980355e-05
-1.99523635503195e-05
-2.81640459450281e-05
-2.21271143763191e-05
-5.38539415569666e-08
-8.67130329527319e-06
-2.53030999661587e-05
-2.26730061460968e-05
-3.24813426454151e-05
-2.17800058378616e-05
-1.62518784004899e-05
-2.88944716357652e-05
1.36055860376336e-05
-1.03084114004686e-05
-2.37768784846354e-05
-3.48327676625759e-06
-3.12235539616856e-05
-2.0343388648037e-05
-3.90036493421625e-05
-3.90294025892153e-05
-3.05741462297154e-05
-2.95855435502158e-05
-2.82581686095889e-05
-3.38486050439639e-05
-1.99016068291948e-05
-3.23828967905831e-05
-2.01241775479725e-05
-2.95854801654183e-05
-3.85875414280934e-05
-1.59485458862591e-05
-3.07887502424997e-05
-3.85384085755316e-05
-2.5305920745018e-05
-1.99401303752425e-05
-1.44120793149905e-05
-2.25484523819626e-05
-1.5775024392377e-05
-1.98848171039078e-05
-3.41534925937538e-05
-3.01793629516549e-05
-2.73005397940107e-05
-1.82478084821127e-05
-2.8811102504968e-05
-3.77158800499162e-05
6.70964091504602e-06
-4.00650709577986e-05
-3.77020916146759e-05
-3.01074631550219e-05
-2.71190235407991e-05
-3.53504252311248e-05
-2.91948033668341e-05
-2.07367185311146e-05
-1.91974141662726e-05
-2.07215582963904e-05
-1.15794025375989e-05
-1.37545700943253e-05
1.15298916332874e-06
-1.05115959979926e-05
-2.63891034432819e-05
-2.15096330523445e-05
-2.20999047870008e-05
-1.53877373810036e-05
-2.40061052222866e-05
-3.39728589120474e-05
-1.97106283155242e-05
-1.86070332185023e-05
6.04301727376886e-06
-1.71867939361177e-05
-2.68487352469893e-05
6.38173038210866e-06
-3.79629780228696e-05
-2.08772823733605e-06
-2.98986298984575e-05
6.36842890048951e-06
-2.39191978285619e-05
-3.69651172478957e-05
-5.26233404750061e-05
-1.03504634533687e-05
-3.70335049236274e-05
-2.63633512919868e-05
-1.79299078649406e-05
-3.55120650483713e-05
-2.59046637762784e-05
-1.13528652066563e-05
-2.55594527198772e-05
-1.44011757017155e-05
-4.1011360150343e-06
1.16383003712951e-05
-1.67200007147629e-05
-1.00868763147643e-06
-2.85891114334244e-05
-7.62128855823063e-07
-2.87678717678505e-05
-2.67472642665178e-05
-1.09669089202943e-05
-3.6144940355072e-05
-2.8662708423951e-05
-1.14006901063769e-05
-1.97153651436303e-05
-1.8636335368666e-05
-3.08683681790137e-05
-8.66878268048888e-06
-2.03851053590913e-05
-1.40484389634833e-05
-2.69594314337146e-05
-2.97970409214764e-05
-4.06850083973133e-05
-2.86316773544493e-05
-2.11953281920327e-05
-8.56565331952502e-06
-1.72833414869076e-05
-6.78664528805483e-06
-2.60007455439153e-05
-3.23771002896452e-05
-2.40119991424769e-05
-2.01688285192982e-05
-4.72230150182778e-05
-1.82206572609925e-05
-1.74178852865511e-05
-1.23126352134676e-05
-1.60423472513523e-05
-3.08443707495345e-05
-1.75248861307491e-05
-2.85205007820726e-05
-4.95391349153414e-06
-2.64309203796239e-05
-3.43755024672209e-05
-1.96791234457885e-05
-3.29562452143996e-05
-1.27418490163258e-06
-2.51010922003658e-05
9.68028027757093e-06
-3.05923011281863e-05
-6.8808996695928e-06
6.97126692253106e-06
-2.26922638153568e-05
-5.09751636344595e-05
-6.93325660509379e-06
-2.38425884895665e-05
-1.91386105868693e-05
3.94736483180889e-06
-5.0803552126716e-05
-3.86942138720827e-05
-1.06777254530043e-05
-2.98658123742003e-05
-3.0616589456315e-05
-3.08718412154692e-05
-2.05340030212089e-05
-4.12446963765258e-05
-1.4611714444728e-05
-4.29579898177727e-05
1.18952856218552e-05
-3.67854594627821e-05
-1.03338519157918e-05
-2.24649479090339e-05
-2.83946060247028e-05
9.22423832011066e-06
7.89405678946974e-07
-7.5265141041195e-06
-1.05364709238503e-05
-2.26634163575915e-05
-5.67546279009083e-06
-3.06853048308109e-05
-3.87663700129693e-05
-4.39869079711656e-05
-2.59995593329281e-05
-1.61396530803582e-05
5.5304880041072e-07
-5.39175526666669e-05
-6.91389885586552e-06
-1.7985100350224e-05
-1.5739091251209e-05
-2.04742240697741e-05
-1.14262564007566e-05
-8.96484462381438e-06
-1.77355617105872e-05
-2.2569978992898e-06
-7.80152887650659e-06
-2.15584511981274e-05
-2.72309108715387e-05
-2.48423397074294e-05
-1.41829386930371e-05
-3.64609387737987e-05
-1.23835397660654e-05
-1.58171633040811e-05
-1.89802116231565e-05
-4.50743048636735e-05
-2.20558949903834e-05
-9.9270111781116e-06
-1.70400496693519e-05
-1.9325548946513e-05
-7.93520372471042e-06
-2.82551895348841e-05
-1.48080254998857e-05
-3.11477293007594e-05
-3.63111923948725e-05
-1.93329957343553e-05
-1.71915790413951e-05
-5.5272367200306e-06
1.02250114085622e-06
-1.6145904242611e-06
-2.71488967300279e-05
-1.42635867214007e-05
-1.80595583936433e-05
-3.4730255020016e-05
-2.68251661619558e-05
-2.11864476576181e-05
-1.5527932496251e-05
-4.1888808391697e-05
-1.40639218340654e-05
-2.74952843958996e-05
-2.08220932100591e-05
-4.3371539674911e-06
-1.65924500279243e-05
-6.33068250776665e-06
-2.58775377474354e-05
-1.14383039205465e-05
-6.25938939901468e-06
-4.17580603312787e-05
-1.43061122735276e-05
-2.77359239631335e-05
-1.90777094454995e-05
-5.75688444081111e-06
-7.97401962065729e-06
-1.50693028170179e-05
-1.92892262333598e-05
3.57828061971818e-06
1.08124467184838e-06
-3.9379416680787e-05
-2.36087790917371e-05
-1.97291408285231e-05
2.00417992047858e-06
-2.63559863909388e-05
-3.07770417359474e-05
-2.59481556659547e-05
-1.87017154735294e-05
-1.77600311826156e-05
-2.02488824124071e-05
-1.73058886113411e-05
-2.61772093810614e-05
-1.42991799791461e-05
-2.67313056811753e-05
-1.66082033045642e-05
-3.16244365470495e-05
-2.41642822508774e-06
-5.58577992355311e-06
-3.56005302447759e-05
-2.05339025536712e-05
-2.04151402489633e-05
-5.33422878280914e-06
-3.76426360126308e-05
-4.02166094570574e-05
-3.51910610623821e-05
-4.72344282674912e-06
-1.78526927932335e-05
-1.26764772986093e-05
-3.13160028364973e-05
-9.84078485717292e-06
-1.82050047223998e-05
-3.9431673959634e-05
-2.56018562782674e-05
-1.34122703138115e-05
-1.20003509867715e-05
-1.74932334313988e-05
-2.55991397552808e-05
-1.94370376600876e-05
5.30825408341183e-06
-1.56160117831379e-05
-2.28869251885264e-05
-2.71744570326292e-05
-1.35830091030398e-05
-3.23139490193834e-05
-3.1934602353523e-05
-2.05412354596528e-05
-8.28620486558827e-06
-4.06619293138272e-05
-1.161777580589e-05
-1.9373701316054e-05
-1.68041568794029e-05
-1.79873256502524e-05
-1.55837683898323e-05
-2.87282140502384e-05
-2.78844793153791e-05
-2.27719227192734e-05
-1.81144849417021e-06
-1.20616201470605e-05
-6.67559176013963e-06
-1.75157575699933e-05
-1.61907981258951e-05
-4.41933250082138e-05
-2.00041119309014e-05
-2.133211279753e-05
-1.61944909367078e-05
-2.88360296111222e-06
-4.38259139602487e-05
-6.19907727188728e-06
-2.61517513000907e-05
-1.78374422241421e-05
-2.37074591897531e-05
-5.90516943926409e-07
-1.05689034808963e-05
-3.60161347286056e-05
-2.68891592379074e-05
-5.08308582315963e-06
-7.78828390718051e-06
-2.12895071551237e-05
-2.16925991631442e-05
-2.7519124511066e-05
-2.96309174830241e-05
-1.89010418515042e-05
-3.14828949938346e-05
-2.26075957084235e-05
-1.64938472666453e-05
-7.09563686668385e-06
-1.8107816564373e-05
-3.06783631824459e-05
-3.52732825134118e-05
-5.08349407995522e-06
-2.87478929215067e-05
-3.85396650125809e-06
-1.57089333373588e-05
-8.44882982680665e-06
-2.09941306310942e-05
-1.61478872728989e-05
4.98000733459183e-06
-2.7577428817968e-05
-2.53575590501343e-05
-2.0366796134478e-05
-3.21186389899901e-05
-2.46872735705637e-05
-2.36383398165415e-05
-3.42477444740464e-05
-2.74514475873217e-06
-3.5645522381712e-05
-3.53071380480883e-05
-1.75351170348247e-05
-3.35309985609787e-05
-1.5497979429505e-05
-8.9850484516883e-06
-3.00178144506751e-05
-2.0440516257221e-05
-3.72761252912475e-06
-2.93553263642161e-05
-2.37219318856508e-05
1.23282396193291e-06
-5.8594826093955e-06
-3.92856175858659e-05
-2.83990630382555e-05
-1.61448692657529e-05
-1.72579007439212e-06
-2.88148420882654e-05
-1.09430474403852e-05
-2.36352043592261e-05
-3.11700050034446e-05
-4.36859908182158e-05
-2.74977285148868e-05
-1.92452469560579e-05
-2.0468414826717e-05
-4.16024286520938e-05
-3.39557611564839e-05
-2.16139586057853e-05
-1.60567258622215e-05
-2.53156566032846e-05
-1.77037755095184e-05
-1.23240349660132e-05
-1.61802991078557e-05
-1.70039518266668e-05
-2.58337369124944e-05
-2.86102051717381e-05
-7.35938282144646e-06
-1.00232556420251e-05
1.46016103336614e-06
7.33224202569329e-06
-3.14755464863583e-05
-3.56581179833963e-05
-2.00268750839002e-05
-2.55296224817039e-05
-1.74379443715038e-05
-2.37882025525142e-05
-3.81830407975787e-05
-2.96975131143116e-05
-4.58998304818202e-05
-1.6756217229372e-05
-3.31674563741319e-05
-1.61185048030044e-05
-2.42201544680971e-05
-2.72621971606633e-05
-2.82734460663304e-05
-1.7011726723219e-05
9.0425932748741e-07
-2.29129217267726e-05
-2.69885077519031e-05
-1.45402635498496e-05
-3.17779049773517e-05
-3.3909068462573e-05
-1.15345063736908e-05
-1.1114873494468e-05
-3.45525356067579e-05
-1.06692175510915e-05
-1.41009180493987e-05
-1.71224212628743e-05
-1.09891515010232e-05
-1.8914139138349e-05
-1.79497997754321e-05
-1.43696866720325e-05
-4.80875785880807e-05
-3.68456095714685e-05
-2.14146316009538e-05
-1.50711414606522e-05
-2.22775423941178e-05
-1.76169850420675e-05
-2.08874038846214e-05
5.0514592311656e-07
-2.26569552837663e-05
-1.47029722401269e-05
1.49951959658801e-06
-2.70147880278002e-05
-9.59451098567389e-06
-3.72605529845215e-05
-1.96979856323227e-05
-2.35126877482653e-05
-2.51158948414269e-05
-2.85440265561242e-05
-3.50059639171334e-05
-3.93913179405271e-05
-2.74823419699619e-05
-3.26616957363458e-05
-3.12279364678315e-05
-2.79216392889278e-05
-1.80661189484535e-05
-2.96460058352136e-05
-4.39101303977944e-05
-1.85795588327706e-05
-2.21708540330644e-06
-1.40152648388632e-05
-2.87900483584328e-05
-2.00016994591234e-05
-2.69258035079606e-05
-5.37098706920385e-06
-1.25612663578401e-05
-2.89890022191685e-05
-1.6120469697269e-05
-3.12251938349382e-05
-3.01442681194248e-05
-2.78864489601232e-05
-2.80428552674284e-05
6.8937394548148e-06
-1.78918358187312e-05
5.83664614495023e-06
-2.03401138755397e-05
-3.39677398178345e-06
-2.92392650954083e-05
-3.3353346473845e-05
-5.32449065176415e-06
3.55037232068965e-06
-4.10994605638559e-06
-9.76246616898752e-06
-1.16022376723297e-05
-9.54806365304271e-06
-2.51780157114675e-05
-9.3243307160122e-06
-7.92147491186067e-06
-2.07307000884885e-05
-2.76216044092432e-05
-7.00082935548318e-06
-3.07452443902297e-05
-2.61052316284015e-05
-1.43651311310837e-05
-2.70692205615508e-05
-4.59373065596615e-05
-3.85109071247686e-05
-8.38780165009657e-06
5.53744680548515e-07
-1.90238098453328e-05
-6.67660598576735e-06
-1.52022052684135e-05
-1.8832290942964e-05
-1.21481915931317e-05
-2.71913462111063e-05
-1.79578761321671e-05
-3.52251616254436e-05
-1.36811320110755e-05
-7.27626088780309e-06
-2.32937967027247e-05
-3.55605666971952e-05
-2.15374867375565e-05
-2.29526406529838e-05
-2.63735345928387e-05
-1.00682401747129e-05
-2.64363135740812e-05
-1.7180366536317e-05
-1.78337768456029e-05
-2.08108196814707e-06
-1.01257153830468e-05
-3.54775113749771e-05
-2.23207603546216e-05
-3.0420815808037e-05
-2.02980487837116e-05
-1.77988050828386e-05
-4.22868275042071e-05
-1.78714064716449e-05
-2.44920871565951e-05
-1.03626847657361e-08
-1.79334998304186e-05
-2.59499912106914e-05
-9.98867624585211e-06
-2.16341181257438e-06
-1.24589024672013e-05
-2.70902925480817e-05
-2.08576768688558e-05
-1.27391715609287e-05
-2.39602040033201e-05
-3.63169249613977e-05
-1.7143837819859e-05
-9.06807683728458e-06
-7.88257776303831e-06
-3.87088230722059e-05
-2.27827642981672e-05
-7.36247079318415e-06
-3.30695716394692e-05
-1.49542028393755e-05
-6.07012517346056e-06
-3.62809119959977e-05
-1.35352464803743e-05
-2.64282711911543e-05
-2.79730837507803e-05
-2.82178574483309e-05
-3.19739853124113e-05
-2.80910072259936e-05
-1.26218800156377e-05
-8.80249538724304e-06
-2.8249048347231e-05
-1.45491936794101e-05
-2.61432072357915e-05
-2.15598957294335e-05
-2.48364911441037e-05
-2.61228643486719e-05
-1.74209862919798e-05
-1.94125153577171e-05
-1.1024861722423e-05
-2.55227039669755e-05
-3.42152797636501e-05
-7.05674010451347e-06
-3.61774419318731e-05
-2.24050220456906e-06
-1.20756095801295e-05
-1.14178912298384e-05
-2.71441894299955e-05
-2.4291388598772e-05
-5.63195848126372e-06
-1.60388059030308e-05
-2.03470250196209e-05
-1.25530932971323e-05
-1.69033927128753e-05
-3.5731647828609e-05
-1.63623572624528e-05
-2.60532373891735e-05
-2.30421491166699e-05
-3.92365846435754e-07
-2.60675179544784e-05
-2.20504705286313e-05
-2.67995649113514e-05
-1.64663961496873e-05
-2.26605439745339e-05
-3.05836558984512e-05
-3.81783332454303e-05
-2.96036655720793e-05
-1.60522639809304e-05
2.23672944304436e-06
-2.22331086228075e-05
-3.58928806928383e-05
-3.41498146993737e-05
-2.3153164409431e-05
-4.41716751657311e-05
-6.34296310109809e-06
-2.12812697849068e-05
-2.908717294117e-05
-2.4435014025931e-05
-2.19827452587928e-05
-3.90498852328547e-05
-3.70820669563193e-05
-2.13035096378565e-05
-2.61949287478927e-05
-3.19165086244449e-05
-9.28931586265212e-06
-4.09091435330798e-05
-1.58774936586259e-05
-3.96962717950765e-06
-4.20325569597208e-05
-2.54481361099973e-05
-2.49369748922028e-05
-2.01581212143253e-05
-9.7394248637672e-06
-2.0751914622146e-05
-2.28813542909699e-05
-2.58140076442288e-05
-1.61741978335855e-05
-1.99943530635508e-05
-2.06638320081405e-05
-1.94766269114786e-05
-1.40027930428141e-05
-1.82000707376353e-05
-7.3428548403243e-06
-1.54879410937871e-05
-4.75676652742168e-06
-1.63591391296196e-05
-2.87616544156056e-05
-2.42257971520431e-05
-6.04687609037829e-06
-2.23873477899666e-05
-2.50794246846667e-05
-2.55315636778255e-05
-2.6154477729868e-05
-3.09365443140978e-05
-1.7873712827733e-05
-2.53619334031354e-05
1.09042543558045e-05
-7.06534902608311e-06
-6.84095603305615e-06
1.17246699362308e-05
-6.2713380547113e-06
-2.64428851011694e-05
-1.16796208088662e-05
-2.02664262206133e-05
-2.10934817933433e-05
-1.95214425052082e-05
-1.3829371843866e-05
-5.17079337862038e-06
-3.99127566993655e-05
-7.48428645890975e-07
3.90914457005101e-06
-8.19293564516165e-06
-1.46582006484544e-05
1.00860027940555e-05
-3.86643615582447e-05
-3.74996810485553e-05
-2.75694907146354e-05
-3.94506898239963e-05
-3.02663391207646e-05
-1.69146827452796e-05
-1.34691036953101e-05
-3.92059468499578e-05
-3.13577873897789e-05
-1.1832668274141e-05
-4.69592176525896e-05
-2.14128563343081e-05
-2.24313519029467e-05
-2.32606984599337e-05
-2.60754606086135e-05
-3.48951007522483e-05
-2.08674813421873e-05
-9.96148228342132e-06
-1.59792276847465e-05
-3.03244036389533e-05
-2.45513821760662e-05
-2.73260724933093e-05
-2.40520336324017e-06
-1.223085331608e-05
-2.95094339815801e-05
-2.3305211395924e-05
-2.88244940055404e-05
-2.99411547089423e-05
-8.95032009587403e-06
3.98456628071628e-06
-3.23903722520115e-05
-1.5523029657461e-05
-2.63534413625153e-05
-1.69117554882478e-05
-1.13778553215219e-05
-2.15255562751195e-05
-9.3103084719144e-06
-1.9052263358918e-05
-3.80905103421593e-05
-1.56239407818246e-05
-1.56936648318379e-05
-2.11793946213513e-06
-8.32546607414236e-06
-2.4291271252509e-05
-2.64918579581781e-05
-2.39637419943286e-05
-2.73247435695945e-05
-2.07803778019049e-05
-7.87096527415141e-06
-3.11921917058361e-05
-2.47946613285864e-05
-5.39322123147596e-06
-2.30696832245619e-05
-1.49518861405013e-05
-3.57074290243525e-06
-1.77428610857328e-05
-2.96707826729316e-05
-2.57028529759193e-05
-1.17219943720082e-05
-1.88652176600003e-05
-2.4588537037325e-05
-3.37321532758367e-05
-1.9526305651595e-05
-2.19104854326654e-05
-7.41136795817103e-06
-2.00450895489755e-05
-1.31328134340878e-05
-3.76913949344878e-05
-4.87387676505474e-05
-2.31214924343369e-05
-1.43479103654085e-05
-2.78191987257506e-05
-2.59561719825179e-05
-1.51042823732067e-05
-9.11468015704831e-06
-5.69370975145757e-05
-1.23562948371283e-05
-2.99685370690437e-05
-4.59380414483747e-05
-1.62315926662025e-05
-3.40841529288617e-05
-2.12546992875765e-05
-2.31105258453757e-05
-3.44194534613084e-05
-9.97792555990306e-06
-1.69953792859065e-05
-2.27777767861684e-05
-3.73377686592468e-05
-2.58368454716192e-05
-3.152746408166e-05
-2.80083151019396e-05
-1.44545322958946e-05
-3.08531255353962e-05
-1.15768454603827e-06
-1.36213725851403e-05
2.86181701482989e-07
-2.14471862597684e-05
-2.60417785136005e-05
-4.49409072594605e-05
-1.13380151031446e-05
-1.99870773195624e-05
-3.83213748971977e-05
-1.90974080444189e-05
-1.85114848097519e-06
-2.80547005365326e-05
-1.88108618047073e-05
-1.73061330827805e-05
-3.31715450391459e-05
-2.24123240593279e-05
-1.44192348090105e-05
-1.58715747838844e-05
-8.36574237154246e-06
-5.0981469090005e-06
-3.87339069587523e-05
-1.1721369240751e-05
-2.9476640370629e-05
-3.45471479222707e-05
-2.78604435153753e-05
-3.83673549699472e-05
-3.41762052623745e-05
-3.0492190132274e-05
-1.92810067418632e-05
-1.66754990416144e-05
-1.68265520422954e-05
-5.0408752808255e-05
-2.00276970521109e-05
-1.23865704469833e-05
-2.00020489745986e-05
-3.24938805339412e-05
-3.1968452154769e-05
-1.53905027959892e-05
-2.0714667744793e-05
-1.35526581902776e-05
-2.79192992671491e-05
-2.90647231924684e-05
-3.68372524821555e-05
-1.11200171127222e-05
-3.11664322474868e-05
-3.0157837538272e-05
-6.05819200365125e-06
-2.52582500672008e-05
-4.7619048768024e-05
-9.42849436745444e-06
-1.29498686173501e-06
-2.76984651931886e-05
-1.56263462795726e-05
-1.16616350668582e-05
-3.77694955328307e-05
-2.99841233771801e-05
-1.93027488453228e-05
-8.22283314211111e-06
4.13134866840065e-07
-2.61161787759559e-06
-2.5037936738301e-05
-3.117732020094e-05
-3.39944351656197e-05
-1.99192307897496e-05
-1.32854563068046e-05
-2.69044466473651e-05
-2.79428830171774e-05
-2.4919712168497e-05
-1.99208754983495e-05
7.32032297266613e-07
-1.89923097831018e-05
-1.73380465900873e-05
-1.06121405019094e-05
-1.53974355211241e-05
-1.929434498727e-05
-2.07685036273509e-05
-2.66203280137243e-05
-2.32402415605931e-05
-1.7249348342126e-05
-2.61459776265192e-05
-6.5925574959189e-06
-3.06073520104356e-05
-1.55018251553919e-05
-2.07379972957017e-05
-1.68571984013548e-05
-1.05099702029389e-05
-1.02497485687872e-05
-1.80917649849988e-05
-3.32085865136012e-05
-3.07684685999976e-05
-3.35800201180314e-05
-1.63234690334382e-05
-1.52241246637312e-05
-4.1059019866861e-05
-2.24177184370271e-05
-1.37496565952733e-05
-2.92888830411783e-05
-3.17454870979918e-05
-3.07228857465376e-05
-2.62505484250088e-06
-9.00415735282607e-06
-2.98400871932801e-05
-7.62219043225568e-07
3.94144450511239e-06
-3.4451960298722e-05
-1.25518640733981e-05
-3.02968683777576e-05
-3.01526944432099e-05
-8.64685223077297e-06
-2.197735108199e-05
-2.38024313290361e-05
-1.74032540995503e-06
-1.02230903196472e-05
-9.64428317464681e-06
-1.20100242121471e-06
-3.11776640845952e-05
-1.34766366467382e-05
-6.87085891674109e-07
-3.10040652059314e-05
-2.64884512439847e-05
-2.41342090195843e-05
-3.62667645008031e-05
-1.63926211137553e-05
-3.09790112672244e-05
-3.57523466694024e-05
-2.24758046150418e-05
-2.37122551090155e-05
-2.35825078046377e-05
-2.26001858270381e-05
2.0690444288035e-06
-2.22717425906741e-05
-3.16175657871964e-05
-2.6236359589586e-05
-3.24900344676671e-05
-1.30536100891399e-05
-1.31710955590035e-05
-2.48577621804252e-06
-1.53041877145353e-05
-2.28890277902803e-05
-2.97007697177928e-05
-1.35544299882704e-05
-1.4936600737979e-05
-5.48023424879588e-06
-3.16810669775144e-05
-2.50228524126411e-05
-2.79685622992183e-05
-2.90852043664094e-05
-2.27270193305854e-05
-5.74702180077482e-06
-3.87554953233144e-05
-3.47644058534581e-06
-1.37408956758208e-05
-4.18335491737922e-06
-2.42293850064505e-05
-3.25013552668586e-05
-1.58280845226064e-05
-3.04441723315045e-06
-1.57959758865983e-05
-2.6881185851491e-06
-2.31254908737958e-05
-5.06927285428546e-05
-6.9472126622237e-06
-1.91421531909941e-05
-3.40200383979746e-05
-4.25759902835288e-05
-1.58123689521814e-05
-3.53438412361147e-05
-1.59867438772127e-05
-2.84354149746088e-05
-2.40184660291435e-05
-2.49634241473356e-06
-1.69749299733457e-05
-2.86084983379068e-05
-2.14786572620348e-05
-4.1914120459806e-06
-1.85935691178995e-05
-2.84305577200108e-05
-1.4978359242367e-06
-9.66352059906815e-06
-3.19433100999872e-05
-1.16584823695937e-05
-2.45358869023225e-05
-1.23850753253476e-05
-4.03449755984031e-05
-2.53519570437408e-05
-3.39592022403898e-05
-1.59431908475121e-05
-2.47029367286403e-05
-1.21243903337572e-05
-4.21452117422235e-06
-8.23291097952622e-06
-1.82963852527519e-05
-6.10539297135584e-06
-3.96947009808372e-05
-1.11474539352509e-05
6.10539785836036e-06
-3.45046006950141e-05
-2.49809594919458e-05
-1.31022808840101e-05
-1.26322695687365e-05
-1.68611480897947e-05
-1.08915118689927e-05
-1.53466494690562e-05
-2.15804223850764e-05
-2.30608042932203e-05
-2.74512130032745e-05
-1.889544025299e-06
-3.51701559798014e-05
-2.33135377910246e-05
-3.26315942029553e-05
-1.75146265822804e-06
-3.14099502147632e-05
-2.7378543097729e-05
-2.29744284870983e-05
-2.72148027353379e-05
-3.12765241212775e-05
-2.74723525557238e-05
-1.71256750569451e-05
-2.44920160365882e-05
-2.86470136329476e-05
-2.27725159843837e-05
-3.28827888062368e-05
-1.85380370295728e-05
-1.79145261239937e-05
-8.30743037454005e-06
-1.08970044968131e-05
-5.28308748912135e-05
-3.79564158831959e-05
-3.18503332725725e-05
-4.00426576756154e-06
-1.03799939282649e-05
-7.00096571667431e-06
-2.28344882987765e-05
-1.36254006026408e-05
-2.81155334907566e-05
-2.06237399941374e-05
-1.64779163652369e-05
-3.6822323443577e-05
-8.62426152466516e-06
-2.743450054629e-06
-1.9490953465073e-05
-1.81281596434531e-05
-1.24987802690697e-05
-2.97517352333296e-05
8.12496779212737e-06
-1.49239670032377e-05
-1.6049550047956e-05
-1.56958101886307e-06
-2.85410428009943e-05
-2.81913820247069e-05
7.34485371641489e-07
-2.24668596430367e-05
-1.78406647097506e-05
-2.72888584418085e-05
-7.87793680129077e-06
-1.53164378759876e-06
-2.13878178069077e-05
-1.85203297287278e-05
-1.07868182159743e-05
-1.19343720447013e-05
-2.26808795204818e-05
-3.71765315376228e-05
-2.77480024713515e-05
-7.89176663692606e-06
-2.81083395832663e-05
-4.48797445672349e-05
-2.04000505555638e-05
-3.98911870674074e-05
-3.8776280578582e-05
-1.44081310264253e-05
-1.41324167565882e-05
-3.27214232802923e-05
-1.91330480932291e-05
6.39097712954178e-07
-2.20728270446142e-05
-1.87628904285032e-05
-3.92414685885888e-05
-1.27497095649605e-05
-5.30526112534121e-06
-3.45087567866894e-05
-2.60583237123004e-05
-3.08490582633434e-05
-3.13554136710584e-05
6.12238269072614e-06
-3.97892878714317e-05
-1.42624030591944e-05
-3.23761584540729e-05
-2.54162716161319e-05
-2.36889896089848e-05
-4.69083668776077e-06
-3.75288238557248e-05
-1.65839553041877e-05
-1.67042043889773e-05
-2.41702358340738e-05
-2.8684409813948e-05
-5.45304926705826e-06
-3.03065588098199e-05
-3.6668411797942e-06
-1.20457557391958e-05
-2.38566388760895e-05
-2.49928928890093e-05
-3.2494497287952e-05
-4.53816768166532e-05
-5.01717609482367e-05
-9.17923384595093e-06
-5.48993279493256e-06
-4.32073603849825e-06
-4.40905726940971e-05
-1.85107711331222e-05
-3.06785050762179e-05
-1.44769380203608e-05
-4.28506568233966e-05
-2.73480923527578e-05
-1.06308527779094e-05
-1.60589710700129e-05
-2.85713140399368e-05
-1.36483507264612e-05
-1.565817584695e-05
-3.31362543455756e-05
-1.48598240409869e-05
-2.50060328969375e-05
-2.95411754866628e-05
5.36473677246742e-06
-2.32648583534797e-05
-3.44324485203483e-05
-1.74358813461132e-05
-3.32240902396574e-05
-5.39225472379951e-06
-2.47675369103698e-05
-1.50603813721073e-05
-1.27526240051586e-05
-1.95487568658481e-05
-9.69130303701653e-07
-3.0574165748728e-05
-3.08195335871892e-05
-1.96099975331013e-05
-3.49842332510832e-05
-2.99865700383996e-05
-2.80150101645026e-05
-2.5585777689229e-05
-1.05937121412392e-05
-2.13714414713713e-05
-1.3123578127315e-05
-4.40019306346871e-05
-1.73682211172753e-05
-1.86501180436583e-05
-3.55453401693811e-05
-4.34217545658104e-05
-1.21769064895836e-05
-2.57517773828548e-05
-2.22341621071571e-05
-3.61079779441054e-05
-8.02561040063595e-06
-2.7992076649954e-05
-2.48002004303986e-06
-1.67439139600462e-05
-2.442421934576e-05
-2.19072113384168e-05
-5.29941485993166e-05
-8.03412805703647e-06
-1.43842359429176e-05
-1.59551493707984e-05
-8.24693339029641e-06
-2.79354265923717e-05
-1.37192808878475e-05
-1.73470257312252e-05
-1.85166235741594e-05
-3.04025377028486e-05
-1.11347510558535e-05
-1.69576563076397e-05
-3.96319653695547e-05
-1.25679204762547e-05
-4.99326663057714e-06
6.80936272598884e-06
-1.52969600499811e-05
-2.97417898342119e-05
4.33177598282171e-06
-9.35761015357068e-06
-2.39320304387935e-05
-1.25562262639785e-05
-3.21222430245846e-05
-5.59918378465694e-06
-2.69890350639601e-05
-3.73750879792897e-05
-2.31062795411232e-05
-2.03168360743451e-05
-1.11909250889932e-05
-1.6849167136348e-05
-1.87320012588672e-05
-1.55166844882566e-05
-3.40922994690149e-05
-2.96414883312263e-05
-3.83035240676072e-05
-2.56074312717709e-05
-1.44957541645365e-05
-2.2828377763686e-05
-1.65962617825256e-05
-3.29773267687676e-05
-9.89760734199471e-06
-2.28808135813682e-05
-3.22248296432519e-05
-2.3059203474654e-05
-4.57918513321344e-06
-2.01774144623141e-05
-1.46485935947038e-05
-3.37145988872911e-05
-3.3360466394432e-05
-4.86608524273542e-05
-2.45221093768735e-05
-1.87043835935339e-05
-2.92592018104245e-05
-1.27896465518139e-05
-3.12960493343757e-05
-2.03587875875125e-05
-2.02364066635871e-05
-3.59517886811954e-05
-3.12969672676152e-05
-2.85315776130918e-05
-8.67740696659137e-06
-1.29957040456815e-05
-1.26946021358857e-05
-1.51491353171978e-05
-1.43248686023422e-05
-1.40278856990561e-05
-1.32217936905532e-05
-3.30768273987943e-05
-1.72487068319231e-05
-2.70702907686103e-05
-2.23538120907191e-05
-1.62065680412997e-05
-1.96492112442608e-05
-1.81600739036447e-05
-7.04263646613149e-06
-1.20987492679837e-05
-2.21816265101899e-05
-8.82862702036644e-06
-2.31888239851213e-05
-1.38953970825646e-05
-4.10231869843406e-05
-2.06523839379081e-05
-1.46244903676245e-05
-1.91624400405322e-05
-1.70899470234406e-05
-9.50760313821957e-06
-4.44332395996724e-05
-3.62481631250206e-05
-2.62457683399878e-05
-3.6050623843003e-05
-3.10204977168136e-05
-1.18466440463471e-05
-1.84463170640024e-05
-3.31491224652416e-05
-2.6832968638323e-05
-7.41678339038797e-06
-4.47219963964439e-05
-1.0888530349819e-05
-1.07887898406823e-05
-3.72458092652011e-05
-1.45630973218897e-05
-3.31154498870154e-06
-3.10265668888746e-05
-1.59025951556272e-05
-2.10533140326624e-05
-1.75941903718736e-06
-1.32239038786679e-05
-2.5038989157856e-05
-1.06931700826392e-05
-4.13424157407981e-06
-9.22321252104416e-06
-1.28080848617115e-05
-2.57900447733604e-05
-2.09646637484743e-05
-4.3269789082899e-05
-1.17223305677195e-05
-2.26929621976453e-05
-7.26753696341268e-06
-2.265247311803e-05
-1.95740271573101e-05
-1.51188555152374e-05
-1.05913526421419e-05
-1.14112428124388e-05
-2.74658227673256e-05
-2.8203208602338e-05
-1.0359561744939e-05
-1.76954516257175e-05
-3.07082116427159e-05
-9.24427650427659e-06
-2.5504581631782e-05
-1.41019332765441e-05
-1.89518737162129e-05
-2.72464200688405e-05
-9.56358096784911e-06
-3.13839007585229e-05
-4.04824776542969e-05
5.61333450712986e-06
-2.89506082255899e-05
9.07472774819916e-06
-2.2987020478593e-05
-2.45030249477175e-05
7.20210289166933e-06
-2.92467210688597e-05
-1.92388146231302e-05
-2.81496250694359e-05
-1.54860417558685e-05
-2.68388453856761e-05
-2.2765925332887e-05
-1.30299910031511e-05
-3.05318147447204e-06
-1.35527212657309e-05
8.95281667538308e-06
-4.67277928453042e-05
-1.46315331297758e-05
-1.30915260914037e-05
7.14069988998751e-07
-4.09386861017513e-06
-1.55779956289005e-05
-8.6637029950429e-06
-1.72002042318476e-05
-1.80314847693724e-05
-1.66401949503833e-05
-1.22188933775695e-05
-2.27499540364723e-05
-1.78836718713946e-05
-2.96895063461016e-05
-1.66767712578817e-05
-2.03077046561809e-05
-4.47891061644741e-06
-3.38253763333465e-05
-2.13206450172446e-05
-1.86282577376792e-05
-1.93866022815423e-05
-1.77070206309299e-05
-2.73765854703518e-05
-2.92073173215178e-05
-3.23161488005666e-05
-3.50849581173136e-05
-1.68743292031441e-05
-3.40176847704903e-05
-1.68268066252597e-05
-1.27779691366094e-05
8.28587244218826e-06
5.42229385708588e-06
-1.73731861893935e-05
-4.49669149683495e-05
-1.51962099413859e-05
-5.32542169798326e-05
-2.21754734398298e-05
-2.80209880989188e-05
-1.16058308515738e-05
-2.04558520651993e-05
-1.79810788428795e-05
-1.7406344739262e-05
-1.78544123275859e-05
-3.7120110243897e-05
-1.85103412543716e-05
-3.10249469751062e-05
-7.41373371588816e-06
-1.25483087243386e-05
-3.11354092702759e-05
-2.6536458480301e-05
-1.06875481547457e-05
-2.67563998822955e-05
-2.91739560131968e-05
-2.27148630335271e-05
-1.96120603441131e-05
-4.11049919216234e-06
-2.83227582677064e-05
-8.66489323169806e-06
-4.33454591732165e-05
-3.88157101556788e-05
-1.17722929158246e-05
-7.1476858631272e-06
-1.35230483813396e-05
-2.36556853745381e-05
-3.69811905222272e-05
-2.16194205663841e-05
-2.92902940775585e-05
-2.71499970957646e-05
-3.26463118931148e-06
-1.99050067565651e-05
-3.05714360786328e-05
-3.03571862459724e-05
-3.84750854986293e-05
-2.99664653222845e-05
-3.23964202894405e-06
-3.77678062792376e-05
-1.34600692053594e-05
-2.25385712922706e-05
-9.64416001578054e-06
-2.94078003737286e-05
-1.15912892876609e-05
-1.39118636733305e-05
-3.70550703384393e-05
-3.11911863838403e-05
-4.03049926924072e-05
-3.55613153318396e-05
-1.07206365800263e-05
-3.95535454284176e-05
-1.46197470971807e-07
-2.47664590409206e-05
-3.62250779178762e-05
-1.25775364600313e-05
-2.58454902270755e-05
-1.79124342160238e-05
-1.23096431617099e-05
-2.82703495518296e-05
-4.42749871235137e-05
-2.27821748870832e-05
-2.07921712174476e-05
-2.69770662085342e-05
-7.60416084828402e-06
-1.71937742152947e-05
-2.97572800842501e-05
-1.41167617723804e-05
-1.73428905492067e-05
-3.16880986645193e-05
-2.74836483569857e-05
-1.47534112526189e-05
-1.11420556674535e-05
-1.23759230257889e-05
-3.16437255973234e-05
-6.45631925595528e-06
1.09373606608686e-05
-4.72360051049371e-06
-4.01049597851963e-06
-2.59641976418899e-05
-3.71312610265713e-05
-2.6398404704145e-05
-2.52752427068585e-05
-2.80678795725503e-05
-1.42719216725906e-05
-1.6265694926215e-05
-2.31264665042996e-05
-2.43575648076336e-05
-3.10102059546843e-05
-4.13107020635112e-05
5.22451174862345e-06
-1.22625105667089e-06
-1.38194138398239e-05
-3.48107975076448e-05
-1.3711666032771e-05
-1.25542156427099e-05
-2.43569477866257e-05
-8.93891636140503e-06
-1.7786843826894e-05
-5.18050377492239e-05
-8.68568047543874e-06
-3.76103951944707e-05
-9.371072393837e-06
-9.92444035264657e-06
-3.35874371102017e-05
-8.06362061724627e-06
-3.78517364437599e-05
-2.73632969196463e-05
-1.73014688422651e-05
-3.99138348103981e-05
-1.26848864164036e-05
-1.57408430663153e-05
-3.72008163557253e-05
-2.02937896571327e-06
-1.24761680437752e-05
-3.14971155655012e-05
-8.23276629974552e-06
-4.75786884049239e-06
-1.59836487456366e-05
4.89578871231326e-07
-7.92376782620771e-06
-1.65789309578401e-05
-2.81843507979374e-05
-2.11874860789961e-05
-2.03137613113932e-05
-2.8298628375517e-05
-3.46013438598405e-05
-1.25089060424225e-05
-2.16308785070206e-05
-3.63220830357956e-05
-1.266660042012e-05
-1.56023017045416e-06
-1.07892279488309e-05
-1.58659007147085e-05
-9.31349338847067e-06
-4.08511729760407e-07
-1.68878906893376e-05
-3.23703835942557e-05
-1.74029970087297e-05
-2.23389682590256e-05
-2.58839697829487e-05
-3.10320620946921e-05
-1.97525612856929e-05
8.74261878765996e-06
-4.38541398632459e-05
-4.06702413845886e-05
-2.76596429483884e-05
-5.16325536701646e-05
-1.41108996448949e-05
-2.35858963578505e-05
-1.24346368244595e-05
-6.55128052635214e-06
-2.69994724381679e-05
-6.07968393720596e-06
-2.75485619535185e-05
-1.35895394639219e-05
-1.85303751026207e-05
-1.79358117000464e-05
-2.36167405002258e-05
-5.96879919933501e-06
-9.60738569305135e-06
-3.51722721301816e-05
-3.18729126576158e-05
-2.3905006002859e-05
-2.20973379858497e-05
-3.65784247738848e-05
8.85320612230776e-06
-2.91941975656768e-05
-1.26614294560232e-05
-2.04298000808915e-05
-1.32090092791443e-05
-2.23539754786317e-05
-3.23688684573536e-05
-3.09760333255538e-05
2.58613286582318e-06
-3.05601125950537e-05
1.75532915720998e-05
-3.71853608637546e-05
-4.06079132345637e-06
-7.48056344864648e-06
-1.71967085666523e-05
-3.35789195593783e-07
-1.72037547026631e-05
-2.25229616052065e-06
-2.18655982931087e-05
-1.41868459742775e-05
-2.11369108663959e-05
-4.73246154286601e-07
-3.09715061541792e-05
-3.90664196347693e-05
-1.44560850336999e-05
-4.32926254821376e-05
-3.58656077560999e-06
-3.19850076716564e-06
-4.9164701557096e-06
-2.24594652763587e-05
-1.96628843608565e-05
-2.77786992971605e-06
1.33860425030903e-06
-3.15363281590001e-05
-4.51065238217413e-06
-1.78843348778294e-05
-4.17973056993146e-05
-2.01765771445468e-05
1.27999150387919e-06
-2.71247463377568e-05
-7.20929504588597e-06
-4.43715708405598e-05
5.05451719725125e-06
-1.12720544872189e-05
-2.37536255015659e-05
-2.4310666156119e-05
-1.66377440827917e-05
-2.67592236597639e-05
-2.19433653379648e-05
-2.63228765892355e-05
1.61439472626494e-06
-3.47343592557621e-05
-3.00191287219293e-05
-2.3300091175871e-05
-2.46890096344415e-05
-2.86499269183226e-05
-2.06906287169357e-05
-1.55051571343561e-05
-2.13701934165651e-05
-2.72889754060029e-05
-2.6573342762483e-05
-3.54007070121346e-06
-1.70663450919992e-05
-1.73353031301881e-05
-2.2802026502689e-05
-1.68611610624972e-05
-1.16997433146978e-05
-2.78580683971453e-05
-1.74633294648044e-05
-2.1700142231082e-05
-1.07838624914407e-05
-3.17328949096716e-05
-7.73196406868122e-06
-1.38981609059091e-05
-2.43871194140223e-05
-5.04894184794918e-06
-2.21102073247168e-05
-2.63936055462061e-05
-2.43991376042381e-05
-5.90484416066216e-06
-2.44317148456714e-05
-1.24592367730146e-05
-3.71037034660743e-05
-1.28086210904079e-05
-2.93326852119452e-05
-3.3289098701027e-05
-3.87293307042813e-05
-1.53684853811749e-05
-1.30454678915701e-05
-3.56106609083996e-05
-3.16853360918119e-05
-2.40086982507762e-05
-4.14501623311668e-05
-2.19703686523675e-05
-2.64695423891952e-05
-2.7033722621792e-05
-2.1769257376669e-05
-2.72701674562964e-05
-3.52961066719868e-05
-6.60841714757017e-06
-2.16517124594118e-05
-1.76211823411e-05
-2.95636896784966e-05
-1.90171721680195e-05
-2.24509681630306e-05
-1.20836702051249e-05
7.93456389149005e-06
-9.50573961528324e-06
-2.40684057227737e-05
-8.31014445213489e-06
-1.55917270396489e-05
-2.2042817122388e-05
-1.71212055096854e-05
8.34523500510589e-07
-8.11553662702673e-06
-2.74614223735966e-05
-1.83375835737395e-05
-1.83532192703859e-05
-7.82662983479617e-06
-7.85625678503441e-06
6.33900294740169e-06
-3.61537993388432e-05
-2.05938802294469e-05
-3.0829239857589e-05
-4.10870388518523e-05
-1.15099946704443e-05
4.27895254181558e-06
-6.21290465524437e-05
-2.27718430539131e-05
-3.31839943921831e-05
-3.07006485368984e-05
-1.21994419701953e-05
-3.49948274186473e-05
-1.41299488653946e-05
-1.06892501346971e-05
-1.34413947035138e-05
-4.31788266828986e-05
-1.9240895065826e-05
-2.28898670435239e-05
-2.37683331965459e-05
-2.77278058565693e-05
2.06998230839635e-06
-9.31235612769056e-06
-1.22506274224856e-05
-2.02916178308642e-05
-5.1181183860374e-06
-2.51424832906683e-05
-2.97020224478262e-05
-4.36119301883366e-05
-1.72704327104603e-06
-2.22172433138062e-05
-1.2029679126605e-05
-1.57159753395595e-05
-7.94570128176585e-06
-1.57817806858362e-05
-3.98995728112547e-05
3.65042975278734e-06
-3.27298743588839e-05
-2.32422680965758e-05
-2.40998659974681e-05
-9.58262684817086e-06
-5.74854087980485e-06
-2.637182101559e-05
-2.66517536214908e-05
-2.66096314413536e-05
-1.45522643987868e-05
-4.92818707754495e-05
-9.35813817981714e-06
-4.12596776143623e-05
-3.2445436013796e-05
-2.1210069877403e-05
-3.21806143363139e-05
-1.44505613852231e-05
-1.96867568645127e-05
-1.37902044582613e-05
-1.4687992669133e-05
-2.10661414737905e-05
-1.26644245871439e-05
-2.88942671602065e-05
-1.98092467069836e-05
-4.63024758748379e-05
-3.43372417331077e-05
-7.20309822905627e-06
-9.49955366396228e-06
-3.31460027236044e-05
-2.498854242502e-05
-1.09432342559372e-05
-4.89289764954656e-06
-1.79726290362622e-05
-9.60951934595666e-06
-2.49855583253462e-05
-1.09325431830786e-05
-1.14719635469334e-05
-2.66433431394736e-05
-3.77146982939186e-05
-2.83990342887022e-05
-1.39624593881624e-05
-6.45006679649837e-06
-3.21205762576611e-05
-3.22722923780135e-05
-2.54322185552977e-05
-5.2513735294956e-06
-1.31192305266312e-05
-1.51121235193912e-05
-2.47774102634757e-05
-2.09774086227832e-05
-2.05421522527579e-06
-2.62838102264836e-05
-5.07522223858524e-06
-1.94861787782702e-05
-2.03705712713232e-05
-2.53961503831069e-05
-2.08007676672006e-05
-1.41514381608316e-05
-2.08664273246385e-05
-2.05889006967115e-05
-1.33214577244305e-05
-1.74862788324256e-05
-1.64694984278807e-05
3.39287231732876e-07
-3.51557118011913e-05
-3.75190857203712e-05
-2.50658982992927e-05
-3.19088980277369e-05
-3.25293468329031e-05
-1.85186144617711e-05
-3.77392476847887e-05
-1.91717788103815e-05
-1.12327023452344e-05
-1.58291064981603e-05
-1.30671706503341e-05
-1.8831538587986e-06
-1.01029980188596e-05
-2.25049441212452e-05
-2.08437056896101e-05
1.73755780513035e-05
-9.01887712287678e-06
-1.72126227185321e-05
-4.17377913857974e-06
-2.10779512595489e-05
-4.17439281638359e-06
-1.71855891614636e-05
-1.54101467989065e-05
-4.28979480066202e-06
-2.04285838426907e-06
-3.97461239933607e-05
-3.47782260313932e-05
-2.0974354153752e-05
-1.85492976258402e-05
-2.5073714345219e-05
-2.66326197688745e-05
-7.07522435641913e-06
-4.17404368817433e-05
-2.15006592199098e-05
-1.33280725580899e-05
-2.68858161173161e-05
-1.4476690230583e-05
-2.09796445708618e-05
-1.84794083395724e-05
-4.50648772200162e-05
-2.76701855335986e-05
-8.73320209531716e-06
-1.53312490389465e-05
-1.11508530463114e-05
-1.85077731899707e-05
-2.50900574331344e-05
4.36681520538646e-06
-9.90994299869873e-06
-2.14434552136856e-05
-1.29985397501462e-05
-2.36522209754176e-05
-1.53105591536992e-05
-3.09443385512687e-05
-2.17403503009902e-05
-2.79365226059513e-05
6.66027296973596e-06
-4.15933982187197e-05
-1.48543563681324e-05
-1.50969868638452e-05
-1.7811632670701e-05
-2.54713456399187e-05
-2.25801836257517e-05
-2.5072424271088e-05
-4.3432567651977e-05
-1.58391176922161e-05
-2.59547685408851e-05
-8.35800169092081e-06
-2.68857095474552e-05
-3.07472603973594e-05
-8.33126850991455e-06
-3.35627702094021e-05
-2.2448736633876e-05
-1.21190097290291e-05
-4.00815870747082e-05
-3.40124260049149e-05
-1.27075836062411e-05
-1.93260194584215e-05
-2.2239070096818e-05
-2.57146586978952e-05
-2.73066083424794e-05
-2.28835193412064e-05
-1.39160607762274e-05
-3.9399671128099e-05
-1.77897626001921e-05
-1.61162651795382e-05
-2.61431282356839e-06
-1.38753252215191e-05
-9.15886828735464e-06
-1.84377835257839e-05
-3.1327035263601e-05
-5.48599327442091e-05
-1.43361955647475e-05
-1.52163221015054e-05
-1.75895137846707e-07
-6.46830336600208e-06
-1.56536857438631e-05
1.01946241436828e-05
-2.45657529996218e-05
-7.30821943620246e-06
-1.82510144919996e-05
-1.46539028988472e-05
-4.01121133626451e-05
-2.82833318445873e-05
-1.77844701227429e-05
-1.18597610088872e-05
-1.70036207091434e-05
-1.73093152538767e-05
-3.00761813356194e-05
-2.22562724916805e-05
-4.29782870347616e-05
-2.2724960551197e-05
-3.3756133253853e-05
-1.21700543484926e-05
-3.35072672994649e-05
-1.29840161002988e-05
-4.26961873219402e-05
-2.58567364272061e-05
-3.33570167634059e-05
-9.55434533232479e-06
-3.44333273080692e-06
-3.19608431263795e-05
-2.00940688111303e-05
-4.13759984068633e-05
-1.78827422688065e-05
-2.55265539854219e-05
-3.56995000660086e-05
-1.34014752343453e-06
-2.42757888949795e-05
-2.10348208149511e-05
2.19512897148474e-06
-1.35176653283487e-05
-3.37112411570498e-05
-1.30324443607072e-05
-1.42273989733964e-05
-1.36657613696997e-05
-1.37015667081306e-05
-1.26996122457771e-05
-2.22076387340513e-05
-2.10574317080806e-05
-1.31771848727226e-05
-2.90437139656466e-05
-1.67061067875452e-05
-1.163746261075e-05
-2.67377154686292e-05
-3.68357442517718e-05
-1.72017450240466e-05
-7.68149933095876e-06
-1.87613384174792e-05
-3.45245021356591e-05
-2.93882859988701e-05
-4.86828850941804e-07
-2.85961634381305e-05
-1.95296737648068e-05
-3.32013809157999e-05
-3.31525524362164e-05
-2.3486860919907e-05
-3.46761418614046e-05
-1.57564427936442e-05
-1.85437665128131e-05
-7.36219545854564e-06
-2.16295462141053e-05
-1.88894452102947e-05
-3.72412784393783e-05
-2.4317266935377e-05
-8.25895721195564e-06
-1.2700157778648e-05
-3.39044955548377e-05
-1.22978675857067e-05
-1.19818884852164e-05
-5.41154358990671e-06
-1.6118843195318e-06
-1.8431838126293e-05
-1.23551739787909e-05
-2.38738297583295e-05
-3.40605888750984e-05
-2.70895365156565e-05
-9.2219599274105e-06
-4.04723789322913e-06
-2.6320806502393e-05
-4.59173895641391e-05
-1.23859505663825e-05
-2.32191141505493e-05
-2.71629530841984e-05
-6.9715863078486e-06
-9.13404030556683e-06
-1.77646120017475e-05
-2.77107313306105e-05
-4.4333942766268e-05
-2.40558397014733e-05
-3.86368352376918e-05
-3.01168236423071e-05
-2.39595577144396e-05
-3.22793753023799e-05
-3.59937457029935e-05
-1.34275641370724e-05
-2.30952904892966e-05
-1.84499665521452e-05
-3.13077954812494e-05
-2.85281754620182e-05
-2.05745703764169e-05
-3.17655029437874e-05
-8.01014389700796e-06
-2.12579653535214e-05
-1.05863954135885e-05
-4.82624120152734e-05
-3.60374745630175e-05
-2.488837731071e-05
-1.75909867501879e-05
-2.89483911453996e-05
-2.33189170467662e-05
-7.19179516031578e-06
-1.43183081666057e-05
-8.22814876589219e-06
-5.26809993065667e-06
-5.11453113106452e-05
-1.7452678304829e-05
-1.54977808024487e-05
-2.35297564884716e-05
-9.93893370123856e-06
-1.00112517617532e-05
-2.01780808673837e-05
-1.14655790754703e-05
-3.39227138377543e-05
-1.72021423112793e-05
-2.42948562359662e-05
-6.07166082212985e-06
-1.31932404342613e-05
-3.42123735104705e-05
-2.64692609352543e-05
-1.55681023291868e-05
-4.05606297849224e-05
-1.89382721743564e-05
-1.00396237346255e-05
-2.63747235370658e-05
-1.35574036069585e-05
-1.10809638410827e-05
-1.14344814918806e-05
-7.0643790366711e-06
-1.63441868177639e-05
-1.02387742232556e-05
-1.22116313056804e-05
-3.00115891693534e-05
-3.04866514072658e-06
-3.50992778001849e-05
-3.19456337989905e-05
-4.47361209125006e-07
-1.29682278040142e-05
-2.22945574195713e-05
-1.54220740278269e-05
-6.22899723582615e-06
-2.22329874416421e-05
-2.6395273731253e-05
-1.78623629099019e-05
-6.31805671934956e-06
-3.91373932946894e-05
-2.88957895645939e-05
-2.4418452002553e-05
-3.47884613711113e-05
1.15948279562201e-05
-1.1314569697597e-05
-2.10852383094962e-05
-3.88564579141732e-05
-4.39965257586004e-05
-1.02345912733492e-05
-2.84895189169108e-05
-2.16833420370259e-05
-1.03194681723852e-05
-2.77695171287318e-05
-2.67715790181239e-05
-2.93505667818531e-05
-2.42637883880411e-05
-5.33291286021347e-05
-1.76880697104771e-06
-2.37699650496038e-05
-2.330845717555e-05
-1.99652446433925e-05
-2.23446560960321e-05
-4.33611034592775e-05
-2.30061831284487e-05
-2.71638226500105e-05
-3.11606427613105e-05
-1.26308621243064e-05
-3.55790791513265e-05
-3.61088486429689e-05
-1.72001060295244e-05
-3.20769453483046e-05
-1.08162669595261e-05
-5.87741936312608e-06
-2.85628931558774e-05
-3.33229065888426e-06
-2.56807356670858e-05
-5.95232042681686e-06
-3.01817248531007e-05
-2.10489436561684e-05
-1.79250841624245e-05
-1.64292563644312e-05
-1.22779556563166e-05
-4.83738218676806e-05
-9.10924475432647e-06
-3.88638249556656e-05
-1.22194545372649e-05
-3.57590659825879e-05
-2.18687651794197e-05
-1.73675616562986e-05
-7.21655157540026e-06
-2.25334615758096e-05
-1.92355252099964e-05
-4.72589075357418e-05
-1.21446634648245e-05
-2.2789096505619e-05
-3.44016882102638e-05
-3.31737045617116e-05
-5.6707389816667e-06
-1.76599637939182e-05
-2.36981854523192e-05
-2.96078649241354e-05
-3.04091604476325e-05
-1.01532887392007e-05
-1.22995584721886e-05
-3.23169880600765e-05
-1.75295932282772e-05
-2.03861316458669e-05
-1.82095347869148e-05
-2.86206657227656e-05
-1.65689317211253e-05
-3.18979182263017e-05
-4.11543433344176e-05
-2.62748995232584e-05
-2.94094870623695e-05
-3.72235501699416e-05
-2.23599242633636e-05
-1.65318336615288e-05
-3.33670610216476e-05
-3.35939331194059e-05
-9.33742243272258e-06
-1.67464995712198e-05
-1.71152019850683e-05
-1.77492882818986e-05
-2.38929502516896e-05
-3.94827439116419e-05
-1.34918462194888e-05
-5.66728251830766e-06
-2.73401800240071e-05
-2.28310896920546e-05
-1.59963722969183e-05
-2.23604453602351e-05
-2.15945948286534e-05
-3.65579693859943e-05
-3.71156866935415e-05
-3.61630194674179e-05
-2.07490863017005e-05
1.73464105431457e-05
-1.57351579132126e-05
-3.5881888349136e-05
-2.7722153689544e-05
1.24828688761038e-06
-2.48291204560464e-05
-2.38648362408712e-05
-3.10743385566515e-05
-8.71582385479682e-06
-1.97171700712775e-05
-2.0195140507357e-05
-4.06605918535262e-05
-1.46133177286714e-05
-4.61848966022458e-05
-3.89982541230631e-05
-3.48925872514456e-05
-2.84790127076629e-05
-1.91566540992717e-05
-2.37946608472705e-05
-1.74215099097284e-05
-4.78094202747075e-06
-1.54011550005464e-06
-6.57859731262784e-06
-1.86977626440065e-05
-2.32683415888942e-05
-4.7442246976017e-05
-4.21330483357679e-06
-7.65296354266162e-06
-1.88997808664729e-05
-1.71204858022322e-05
-9.12470802836691e-06
-6.60658076612791e-06
-2.10630194233575e-05
-3.16710168207682e-05
-2.18844149473133e-05
-2.62873718993916e-05
-3.27024665620269e-06
-9.76137266364233e-06
-2.11150835809732e-05
-7.99737313930792e-06
-1.73893999519357e-05
-2.07839110370743e-05
-3.45006542255419e-06
-2.18978163387466e-05
-4.82638524303912e-05
-1.56421602056715e-05
2.52181575184478e-06
-9.08189591135638e-06
-3.9070613007714e-05
-2.46450813193345e-05
-3.03211223926932e-05
-5.10385951996755e-07
-3.70844167811802e-05
-1.62921461540648e-05
-3.59641810053651e-05
-2.902597962763e-05
-2.81989464815707e-05
-4.10749467268001e-05
-2.24585069834116e-05
-3.37677386310423e-05
-2.50270330063235e-05
-5.88223744526769e-06
-8.55227630525945e-06
-1.29667496637019e-05
9.45867596580064e-07
-1.21706426712201e-05
-8.47420706883935e-06
-1.58421064501107e-06
-6.64179193444788e-06
-1.18179639995919e-05
-2.88412592078447e-05
-9.60126327846163e-06
-3.70491999985492e-05
-2.11000733050225e-05
-2.92284478942085e-07
-3.18940609279884e-05
-1.05121001335783e-05
-3.24844348928537e-05
-9.56765146757093e-07
-4.18630560508884e-05
-3.34083079949848e-05
-2.99175114301358e-05
-3.82302130714054e-05
-2.36756258329489e-05
-3.02879734987076e-05
-1.23610257667737e-05
-2.44234383440962e-05
-1.6711752077434e-05
-3.21031878787605e-05
-3.68023243431168e-05
-6.03033722843077e-06
-2.61214523129738e-05
-2.64883975182433e-05
-1.74248366870573e-05
-1.82990452484579e-06
-2.62141544260453e-05
-1.54984745047631e-05
-1.56571392444243e-05
-2.27689411301266e-05
-3.58326349384453e-05
-2.84945120484425e-05
-4.2339209289589e-05
-9.13087760611872e-06
-1.3878762166754e-05
-1.8119169222339e-05
-4.18911610409857e-05
-2.69136282877202e-06
-2.38708287251542e-05
-3.48802047633753e-05
-3.42217543295497e-05
-1.96825965691037e-05
-3.41395814016135e-05
-4.74254280512843e-06
9.81068707798211e-06
-2.52999661060924e-05
-1.82340844215392e-05
-5.25874455126453e-06
-2.32276549323779e-05
-1.87751771133534e-05
-1.40203453372568e-05
-1.6125970771527e-05
-6.54440234673599e-06
-3.7968430462394e-05
-1.71434287645075e-05
-1.3094308604492e-05
-4.79738028807141e-05
-2.91536693649538e-05
-4.47758055954131e-06
-2.45606416873422e-05
-1.42967657675146e-06
-2.31630359457496e-05
-1.53450395233865e-05
-9.07798254551405e-06
-2.73315151615972e-06
-2.84943678664304e-05
-4.47562303404165e-05
-1.8822792437474e-05
-3.22926052442064e-05
-1.98571033069034e-05
-3.92360077361779e-05
-2.06993598144554e-05
-8.89479663450818e-06
-1.18260863409049e-05
-1.42742152369261e-05
-4.69105981268173e-05
-2.92633980447968e-05
-4.29143685160599e-05
-2.63091943162327e-05
-1.37501041970218e-05
-9.53828081935234e-06
-1.80089567722435e-05
-2.62339082087775e-05
-5.69018923887608e-06
-1.52228922871932e-05
-1.01950647293265e-05
3.94311808215692e-06
-2.91112027818793e-05
2.31004895128171e-06
-1.70786997408367e-05
-1.70927224914326e-05
-1.3687693599071e-05
-1.63354277609795e-05
-1.29764996373828e-05
-9.34663298153923e-06
-3.04978866218696e-05
-4.460964496027e-05
-1.59132068952567e-05
-2.83185833555596e-05
-4.02225234700979e-05
-6.99796116817882e-06
-3.69704294689053e-05
-2.16706338615986e-05
-1.22442874785784e-05
1.1248919663702e-05
-5.84624626785722e-06
-8.11975434948326e-06
-4.66278435473436e-06
-4.04522301156491e-05
-2.41425062480748e-07
-1.59635963456818e-05
5.55043119995529e-07
-2.40885974001959e-05
-1.9671710713921e-05
-2.03247293099096e-05
-2.23663771026694e-05
-3.47843619132146e-05
-3.45483914933522e-05
-2.75470478465644e-05
-1.87735950557293e-05
-4.29468986601667e-05
-3.30419123993683e-05
-4.36709556305426e-05
-3.91999234891334e-05
-1.91357215439538e-05
-3.21537549633884e-05
-1.23207146344948e-05
-3.30268620326482e-05
-1.48660573242957e-05
-1.94566879347395e-05
-2.64632567490262e-05
-2.47199756678404e-05
-3.81896468612285e-05
-1.30266226303393e-05
-5.6172468757234e-06
-4.68620004639622e-05
1.455075887743e-06
-4.21932735184025e-05
-3.45159432043258e-05
-4.69790432037244e-05
-1.65468399160137e-05
-3.70762030526936e-05
-2.08769393565782e-05
-1.11961466332563e-05
-4.47553163522421e-06
-1.78652722321098e-05
7.44126903034934e-06
-1.7470146790066e-05
-2.54155701784109e-06
-3.35584714506926e-05
-5.95547972778598e-06
-1.8447488944327e-05
-3.55290416528693e-05
-2.49513350461094e-05
-2.56229582383645e-06
-1.34132579824475e-05
-1.17703082331172e-05
-1.54871228732001e-05
-6.37893205581545e-06
-1.7042666154595e-05
-4.60311338453004e-05
-2.49557033332259e-05
-2.31924032076679e-05
-2.2151697651406e-05
-3.30584075229654e-05
-2.43791620831568e-05
-2.76642284296939e-05
-2.16061959636327e-06
-4.45375217972148e-05
-2.64008496835254e-05
-2.96768786954841e-06
-3.18636696940558e-05
-3.32592296672121e-05
-1.41267780706881e-05
-2.20525652970167e-05
-6.36905629121845e-06
-1.64353144620345e-05
-2.35376533437345e-05
-2.39899219074949e-05
-6.61638480232758e-06
-1.02761623132825e-05
-1.39594422437871e-05
-2.06652261263097e-05
-2.22840985003417e-05
-3.37550950544433e-05
-4.29725722894145e-05
-3.23175886554518e-05
-1.33056000750023e-05
-1.84073721159126e-05
-3.64964469615468e-05
-2.68129059124806e-05
-3.21386554902991e-05
-2.80658290873044e-05
-1.8315503217495e-05
-7.86778314168291e-06
-3.88658281290073e-05
-2.04617555254753e-05
-8.60621293243247e-07
-7.35998456126131e-06
-5.10245648675862e-05
-3.59699748282215e-05
-2.47302685409743e-05
-1.4353815222733e-05
-2.77323718609454e-05
-2.06569666255144e-05
-2.79066939420188e-05
-3.80007629474783e-06
-3.4012642367996e-05
-3.07319253108518e-05
-2.60287779761088e-05
-4.30207897094093e-05
-2.74565713588781e-05
-2.52290321759606e-05
-3.51257966296855e-05
-2.58607490631305e-05
-2.51681450080957e-05
-1.92720660324691e-05
-3.58196671584392e-05
-2.18461804442808e-05
-1.9885633909845e-05
-2.117417318125e-05
-9.57698703866839e-06
-1.93177828819839e-05
-4.52220637587542e-05
-2.07546015282318e-05
-4.57037578640914e-06
-1.22366988944878e-05
-3.59463480484113e-05
-2.39787110998172e-05
-3.77532588784952e-05
-2.61703154811927e-05
-2.2269578006169e-05
-4.42736028682385e-05
-2.27094229848716e-05
-9.62162780237039e-06
-1.77425655313173e-05
1.8029521216273e-06
-2.55132851891516e-05
-1.25926538344607e-05
-7.76510178848788e-06
-4.72412752332099e-05
-6.61267155364609e-06
-1.74306536650397e-05
-3.3954355009792e-05
-3.57499468037475e-05
-1.64741606946751e-05
-1.12316150823683e-05
-2.81641770038778e-05
-1.68113775319825e-05
-3.31042295794622e-06
-1.0594271564491e-05
-1.3303183186937e-05
4.61470546115152e-06
-8.13364113169145e-06
-1.16384139806501e-05
-2.2990872636473e-05
-3.37883677196854e-05
-9.66906636655143e-06
-3.10621517745478e-05
-2.21327781812076e-05
-3.39461620055728e-05
-9.71736125550198e-06
-1.80395635627425e-05
-2.60246585802804e-05
-3.51654022921969e-05
-1.93006024822391e-05
-3.32857335979624e-05
-6.01364897075509e-06
-2.63229509785806e-05
-2.94110992578607e-05
-6.7606043817504e-06
-6.67864148513437e-06
-2.82979298524582e-05
-1.69999682117413e-05
-3.65912882610997e-05
-4.30559329648061e-05
-8.24411349858379e-06
-2.1945659089778e-05
-3.8670599733626e-05
-3.61615973968005e-05
-1.49387760376773e-05
-1.20440529751275e-05
-2.44653442087727e-05
-3.44717232027765e-05
-2.28132128991042e-05
-3.20458092551017e-05
-2.83138457962347e-05
-8.70802695215413e-06
-2.31337239214598e-05
-3.50817764149037e-05
-1.89995590552802e-05
-2.83578130503515e-05
-1.43576262404752e-05
-1.91740774179368e-05
-3.80285238929395e-05
-3.54915371065553e-05
7.8621260155053e-06
-6.47591235098359e-06
-6.92131404668771e-06
-1.44561014204874e-05
-2.98741548642462e-05
-1.34775553207395e-05
-3.86782858231747e-05
-2.65937091677918e-05
-1.04748790136015e-05
1.80161177576651e-05
-2.05283199608064e-05
-1.69102958764811e-05
7.18103402584903e-06
-2.08044453848879e-05
-3.0135427197834e-05
-2.2888574234195e-05
-1.43357062200785e-05
-4.46483326665896e-05
-1.62815963440566e-05
-2.86264368575592e-05
-2.57282224123407e-05
-3.96780866897589e-05
-1.68967294887605e-05
-1.91886877205256e-05
-4.63727078198435e-06
-1.46309462675001e-05
-3.63033595782877e-05
-2.55537427885768e-05
2.91786181571027e-06
-2.22495405028049e-05
-1.18535936297146e-05
-2.14358671841771e-05
-1.96329367981231e-05
-3.72274941836513e-06
-1.450929079655e-05
-1.68719449314314e-05
-1.28199075172465e-05
-2.47123753594796e-05
-1.5720754695086e-05
-1.32305731247263e-05
4.70543069062979e-06
-3.50362078234699e-05
-2.27801441876397e-05
-3.89882084666044e-05
-1.3936952227288e-05
-3.27208408895119e-05
-1.68743115131493e-05
-9.02384523004282e-06
-2.34260139599075e-05
-1.5606685344996e-05
-2.98062816330794e-05
-1.93808246953353e-05
-2.19981739560335e-05
-2.47147443102934e-05
-7.87747930166286e-06
-1.4112822712653e-05
-1.76251335734045e-05
-2.91675862118104e-06
-2.51713185407947e-05
-3.3535150948221e-05
-1.99933032887054e-05
-3.92318394352796e-05
-2.12678737424301e-05
-5.23647394300648e-06
-1.50251714551245e-05
-2.0170895258344e-06
-2.23723092858524e-05
2.82690712286967e-06
-6.70387265328135e-06
-6.79570198723634e-06
-1.82968717413029e-05
-8.65395226260271e-06
-2.33252469890879e-05
-8.49983099279397e-06
-2.07725859374787e-05
-4.35491425310938e-07
-2.85149893254277e-05
-4.10596331134451e-05
-6.62122744769061e-06
-2.7535984982861e-05
-2.06684808166746e-05
-1.69162351168497e-05
-2.83828643516269e-05
-2.41055212052934e-05
-2.08046078151395e-05
-5.33178645090795e-05
-5.54687280352591e-06
-8.6019213071517e-06
7.30886341672656e-07
-1.65458829106113e-05
-1.67256669472836e-05
-1.89942063279594e-05
-9.56776742230368e-06
-9.77507876414346e-06
-1.69861421907272e-05
-1.95841110731258e-05
-1.08821985467935e-05
-5.48976000895813e-06
-5.60313782490405e-06
2.99127906465852e-06
-1.19750712957106e-05
-1.39183884292937e-05
-1.87768145227044e-05
-3.04409254169293e-05
-3.13538720639568e-05
-2.95506364820626e-05
8.90244791583281e-06
-4.46088401597844e-05
-1.77172049607067e-05
-3.10875001871832e-05
-1.03819051531349e-05
8.51727458019202e-06
-2.35965202776469e-05
-3.77727921126917e-05
-1.06153845331302e-05
-2.96090713835739e-05
-3.51487870692076e-05
-3.98632217224652e-05
-3.0277181351886e-05
-2.12118574921555e-05
-1.12075752424038e-05
-2.42707160491086e-05
-1.61063092836292e-05
-1.73016864998199e-05
-1.20529643704151e-05
-4.34528307657005e-06
-3.51225021022509e-05
-1.45132239340207e-06
-1.1869959052179e-05
-1.04031982030868e-05
-2.53109687974669e-05
-1.47207049807531e-05
-1.93529932815933e-05
-2.81796159280241e-05
-2.06412753771794e-05
-1.66715604571986e-05
-3.44156543515044e-05
-2.26579231247126e-05
-2.55935241758299e-05
-2.86179052471292e-05
-5.3090946595177e-05
-9.02501384223674e-06
-3.99757849567107e-06
-7.43529870561643e-06
-1.92556501276215e-05
-6.61101961453246e-06
-3.75213876242181e-05
1.24878521457963e-05
-2.00181900251525e-05
-2.70275479507878e-05
-4.39646080513284e-05
-1.98493870802087e-06
-4.2864367470996e-06
-1.60236677892822e-06
-1.36776411633894e-05
-2.1841519784228e-05
-3.07478141587726e-05
-3.36549535734447e-05
-1.11045602847499e-05
-5.4413648712249e-06
-3.56029907540954e-05
-2.66999275368883e-05
-2.70855925606775e-05
-3.13090869031381e-05
-3.89083659396442e-06
-3.18161765798622e-05
-3.43892179777892e-05
-2.40225908796294e-05
-9.18333076092958e-06
-1.09355967129166e-05
-2.12166200020004e-05
-1.77124864040107e-05
-1.16477220377147e-05
-2.15812798555148e-05
-2.10033588619143e-05
-6.51321206431131e-06
-1.36687890294985e-05
-1.79367210630949e-05
-2.34258243099243e-05
-3.85861290503682e-06
-1.08180677042625e-05
-2.11021689512988e-05
-1.15893193400555e-05
-4.48553084029577e-05
-2.84604681041913e-05
-5.67166953369112e-06
-1.40448927964832e-05
-2.54215881442467e-05
-2.82767937547056e-05
-2.30646465674943e-05
-2.39769851176811e-05
2.79832342116612e-07
-1.5985225440325e-05
1.44647519095483e-05
-2.05692848327596e-05
-1.0290160438285e-05
-4.79524501421569e-06
-2.85357354998386e-05
-3.17559875588661e-06
-2.52909625992311e-05
-1.39360585009774e-05
-3.22399996112482e-05
-3.82562896317608e-06
-1.71188753537419e-05
-3.68982999510555e-05
-1.93464624684382e-05
-7.01154199016665e-06
-1.82367480394407e-05
-1.05991965142519e-05
-5.12015383180168e-06
-1.25244058598205e-05
-4.60155779487151e-06
-2.50905405419528e-05
-2.93853826154519e-05
-2.00765422102688e-05
-2.233002458807e-05
-2.74781296956725e-05
-2.77149093375642e-05
-2.55397335242938e-05
-3.54079065285881e-05
-2.49217305589749e-05
-2.18896098549374e-05
-1.62156150846556e-05
-3.41205931184688e-05
-1.30494124184441e-05
-3.14335460526341e-05
-2.06512492686614e-05
-2.48455016464901e-05
-3.68831140756396e-05
-8.56429334187213e-06
-2.20868173052063e-05
-5.84299468462082e-06
-2.87439326807775e-05
-2.66902189944047e-05
-3.47313844554087e-05
-4.74010089628619e-06
-1.40957430675762e-05
-1.68294922974452e-05
-2.72894646131299e-05
-1.93265010430928e-05
-2.64663988441163e-05
-4.04667976913963e-05
3.32281968086665e-06
-2.78633660059175e-05
-1.86434450829538e-05
-2.5062513731842e-05
-1.61603195330521e-05
-4.89415171476816e-06
-1.6692066064814e-05
-2.94867702186466e-05
-2.90921363052125e-05
-2.00600279653324e-05
-2.2319101132128e-05
-3.41434069403865e-05
-2.31639253460756e-06
-7.9205088698096e-06
-2.49838455212888e-05
-1.83569381862615e-05
-1.84214500829906e-05
-3.29350504161637e-05
1.87361710983008e-05
-3.79147649162331e-05
-3.61559886580152e-05
-3.24959698285774e-05
-3.49220721595993e-05
-2.31718115824419e-05
-2.06206729413571e-05
-2.07832570499052e-05
-1.84613373331918e-05
-1.68951405076836e-05
-3.2720461641525e-05
-1.91259911561635e-05
-2.36929776133606e-05
-1.46681813447916e-05
-2.45502577657713e-05
-2.83606266710217e-05
-1.35654068372815e-05
-1.23195946453135e-05
-2.41164303969536e-05
-1.55512369803917e-05
-2.35398876520176e-05
-5.45630721061452e-05
-1.95352721755629e-05
1.12561832817922e-05
-2.42461707219494e-05
-2.28759273045739e-05
-2.17136533814016e-05
-2.51056102837197e-05
-2.78540260334414e-05
-1.90754748523871e-05
-4.43794637454807e-05
-1.59542963277647e-05
-7.24016359222118e-06
-6.12625670451906e-06
-5.73967407914605e-06
-3.2486494218321e-05
-2.32363430811873e-05
-1.29480825137703e-05
-1.3102949653054e-05
-2.81546764390494e-05
-1.70690112047676e-05
-2.18827180456653e-05
-1.4604641612314e-05
-1.20560486216641e-05
3.34846557584071e-07
-1.7327468006134e-05
-3.22748909564777e-05
4.77239892439874e-06
-1.8928655229696e-06
-2.05807710834895e-05
-1.15701689151424e-05
-2.12013578635148e-05
-8.4135999290913e-06
-1.6501155235624e-05
-2.67824248942915e-05
-1.78491239262992e-05
-1.19847778286307e-05
-3.02447881360331e-05
-1.49253608098171e-05
7.73974909857375e-06
-1.36223167208772e-05
-1.40540644984205e-05
-1.23078964098009e-05
-1.97603927870553e-05
-2.72026133278798e-05
-2.87069445146961e-05
-1.36334218614706e-05
-2.88428541541599e-05
-2.95995142247553e-05
-2.95396878405116e-05
-1.91012401006611e-05
-1.64237451736054e-05
-9.1755471598318e-06
-3.58670950739839e-05
-2.59141566562367e-05
-3.44525921084754e-05
-1.74676442090884e-05
-1.75590789040772e-05
-3.37822183397382e-05
-2.19273129907691e-05
-7.35762935942293e-06
-2.00511404641158e-05
-1.81238592939379e-05
-5.2217008522322e-06
-2.3883099262779e-05
-2.18605375413679e-05
-2.72281096753082e-05
-1.69183391878579e-05
-1.10605845296237e-05
-1.51603488936753e-05
-4.48928740500851e-05
-3.56949445369675e-05
-1.87128211060553e-05
-2.97538804233878e-05
-2.03010029155673e-05
-4.5796930183304e-05
-5.29722398798954e-06
-1.39410021975825e-05
-3.19374426978705e-05
8.80218094082455e-07
-1.69930329170136e-05
-4.01346485897099e-05
-1.92513281691437e-05
-2.91416206409531e-05
-3.35873933581425e-05
-5.11952710231151e-05
-2.43556797092063e-06
-2.48252047148299e-05
-3.06147144287812e-05
-1.65731743924675e-05
-2.86428172765984e-05
-3.54554179074163e-05
-1.25137031398584e-05
-1.33766408831656e-05
-2.09238995724281e-05
-2.21358079383557e-05
-2.91509850578478e-05
-8.1072351021281e-06
-1.36184070068409e-05
-4.07860205629514e-05
-2.75612757589527e-05
-3.43798371133408e-05
-2.13794933504941e-05
-3.95227744884682e-06
-3.63582180459972e-05
-2.4067822995272e-05
-2.07195217839169e-05
-1.01235771938759e-05
-2.78155314252364e-05
-4.22695962882872e-05
-4.60444979535146e-05
-2.52024796016455e-05
-6.59978656863864e-06
-2.12649649187203e-05
-4.29173299904396e-05
-2.66762921669101e-05
-1.41608025603063e-05
-2.41138551217538e-05
-7.54451709436195e-06
-3.3809303974323e-05
-1.95714895035803e-05
-2.75554965417946e-05
-2.89271623185285e-05
-8.95409891364771e-06
-1.56344168959336e-05
-2.35702974300999e-05
-1.25222946923274e-05
-3.27536240769197e-05
-1.92899603579032e-05
-1.07037512188506e-05
-4.02577495108945e-05
-2.21229319175385e-05
-1.24071668576465e-05
-6.87967109923587e-06
2.25619311337272e-06
-3.28819130469995e-05
-1.67958315041616e-05
-3.21408195074677e-05
-1.14345793332728e-05
-2.41462769596818e-05
-2.86062318648263e-05
-1.56680005420226e-05
-2.26939977651719e-05
-1.99072028618879e-05
-1.21668549140368e-05
-1.33010974401255e-05
-2.55994381906274e-05
-1.24649166561141e-05
-7.47906882124571e-06
-2.61568122649441e-05
-2.23558242492807e-05
-2.3332041330413e-05
-3.21262459500667e-05
-1.74642469302445e-05
-2.3907922215441e-05
-6.77610204691824e-06
-1.98757598337095e-05
-3.01423723438262e-05
-3.11347947407054e-05
-1.02547947026668e-05
-2.35986839094717e-05
-4.31775900342807e-05
-3.75052221941103e-05
-2.07802022621544e-05
-1.81519635335632e-05
-1.96478484290172e-05
-5.30048675336998e-06
-3.18480630965379e-05
5.10827765738881e-06
-2.55606742672186e-05
-1.93278749378007e-05
-2.39415642907011e-05
4.98561343227938e-06
1.04976306267548e-06
-3.13306062390853e-05
-1.6372417663273e-05
-8.94531311508692e-06
-2.52742206971311e-05
-2.49037568613407e-05
-1.06036607413751e-05
-1.70424098254356e-05
-4.76088095924379e-05
-3.00674701720698e-05
-7.83788278861548e-06
-1.06088465479899e-05
-3.04441813200349e-05
-4.98660765700728e-05
-1.95139077103749e-05
-9.22513633792746e-06
-1.90887097741072e-05
-2.62097697147979e-05
-3.15018051780722e-05
2.47551850223264e-06
-2.44010527948035e-05
-1.10243024033483e-05
-1.84329941068214e-05
-4.37675294389616e-05
-2.33120257590186e-05
-2.09846678170709e-05
-5.45394031143668e-06
-1.55763805616677e-05
-9.48723567297408e-06
-2.15024462614416e-05
-1.07947446511899e-05
-2.24706365676421e-05
-3.84672064982042e-05
-3.27511531419253e-05
-3.05993647686185e-05
-1.10157232695029e-05
-2.24256395159617e-05
-1.42262712599835e-05
-2.94169917602129e-05
-2.70891447228995e-05
-7.96605706638039e-06
-1.37062306106967e-05
-2.80303590982161e-05
-9.60484909400612e-06
-4.74085491683278e-05
-1.75815715838309e-06
-2.65916453751046e-05
-1.81080224480201e-05
-3.54830189804884e-05
-2.15514737481783e-05
-2.06317829262201e-05
-1.74108888735089e-05
-4.39523286631893e-05
-5.37857387310291e-06
-1.14364778403955e-06
-1.64514501797714e-05
