# Supplementary material for: Research on computational propagation and identification of mine microseismic signals based on deep learning
Source: PLoS One. 2025 Oct 22;20(10):e0334641. doi: 10.1371/journal.pone.0334641 (PMC12543183; doi:10.1371/journal.pone.0334641)
Supplement: S3 Data — (ZIP) [file pone.0334641.s003.zip › 000100500002832.xlsx_0.txt_24.txt.txt]

-8.48748563718459e-06
-8.11243451680475e-06
-4.47522656116254e-05
-1.8748965761564e-05
-9.8368069589261e-06
-7.85836876815706e-06
-2.81565982512589e-05
-2.89979451729694e-05
-1.28805447054934e-05
-1.60881753809304e-05
-1.64971708311354e-05
-1.60639997474492e-05
-2.67688374997474e-05
-4.71654047121749e-05
-1.8094288040284e-05
4.91785376983815e-06
-3.35529571827015e-05
-3.65902972519185e-05
-3.08287944013312e-05
-2.57497778803377e-05
-2.53133410930054e-05
4.33009476458915e-06
-1.98827299268059e-05
-1.82827739017174e-05
-6.51173697664299e-06
-5.52952489213445e-05
-3.032389283002e-05
-2.23664335170061e-05
-3.50133378474467e-05
-1.71037870191506e-05
-1.62917146011981e-05
-1.3368394204381e-05
-2.41491826565576e-05
-2.33390769224969e-05
-2.67028113398696e-05
-2.6784794436482e-05
-1.91854172035239e-05
-2.85473807969344e-05
-3.28324825762633e-05
-2.07714974801593e-05
-3.71549556802848e-05
-3.65250089850686e-05
-3.82324340628133e-05
-2.79526105608691e-05
-1.5700645744119e-05
-2.40048029513203e-05
6.00136485852335e-07
-1.41094700333439e-05
-1.00986656185761e-05
-1.97142997717317e-05
-6.76642752492922e-06
-1.78153032733162e-05
-1.92279291547199e-05
-2.01868429761746e-05
-3.93196899791949e-05
-1.49768717797693e-05
-2.89271226928649e-05
-1.73687023766622e-05
-2.83288735752702e-05
-2.7178271780171e-05
1.06624032017974e-06
-1.49993223161613e-05
-5.14740408681692e-06
-1.78446867029895e-05
-3.4959113179847e-05
-1.2378476195347e-05
-2.64481600789014e-05
-2.85417998351191e-05
-2.70547748270023e-05
-2.7318437482511e-05
-3.32595784047238e-05
-2.7728891594547e-05
-2.7689009748397e-05
-3.09152379411086e-05
-1.51925108493567e-05
-5.57997726347168e-06
-1.71323182749502e-05
-3.00601667757643e-05
-2.8039102122375e-05
-2.08309538162584e-05
-2.79378608807219e-05
-2.11512419374501e-05
-2.4712669788781e-05
-1.06942439166073e-05
-2.34389818190282e-06
-3.2539055853634e-05
-2.00672223640636e-05
-1.99363712778654e-05
-2.41618255555548e-05
-2.74689829368758e-05
-2.88692726149591e-05
-4.23302206023736e-05
-9.92846813788777e-06
-1.71076503518947e-05
-2.90069549446734e-05
-3.21953246565809e-05
-2.56790528785292e-05
-9.58030764774355e-06
-1.70529245603331e-05
-2.55726074184926e-05
-1.93009421203436e-05
-9.58767600979269e-06
-4.91155666981294e-05
-2.90012629458035e-05
-1.74907299458868e-05
-2.42988527514792e-05
-1.09517863525271e-05
-2.92161357571506e-05
-3.23358813036078e-05
-2.02244583214e-05
-3.78846676354855e-05
-1.54939475740704e-05
8.78791314805971e-06
-2.39058201552734e-05
-1.94365959931335e-05
-1.93251714712875e-05
-2.11309589910531e-05
-2.05389482165149e-05
-2.58745007289208e-05
-2.11171214125625e-05
-1.41987437746875e-05
-2.51122298388904e-05
-2.84332399384597e-05
-1.10048917919205e-05
-1.32681615770288e-05
-4.76238177960517e-05
1.37670406656574e-06
-4.61216025800919e-07
-3.41916378006863e-05
-4.2494413319267e-05
-2.42618895709813e-05
-8.96868138819679e-06
-2.35689923265679e-05
-1.22168201523389e-05
-1.76264525656284e-05
-1.57844895648628e-05
-2.99738953152431e-05
-1.98046656217972e-05
-2.07360542041173e-05
-1.03960161174447e-05
-2.93962266807974e-05
-1.81402731603779e-05
-3.19385811206391e-05
-1.86009763133124e-05
-3.04089379911205e-05
-3.49468459480851e-05
-1.81558371667577e-05
-2.423114369973e-06
-2.87010197461211e-05
-2.60357865537717e-05
-1.73702524028545e-05
-2.33521343396636e-05
-1.51330926317009e-05
-9.95814666093841e-06
-3.35775961904587e-05
-9.52089156166375e-06
-3.07792238934144e-06
-7.58833828484569e-06
-3.12279123078875e-05
-2.03492967265855e-05
-2.14522289069628e-05
-1.34641108851333e-05
-1.65755729292673e-05
-2.81381030918658e-05
-4.17242604318203e-05
-2.08820854396083e-05
-2.40315788612448e-05
-2.41228610495689e-05
-1.48507975406699e-05
-1.16825981180175e-05
-3.49533277981754e-05
-3.42036846223382e-05
-2.43098534104146e-05
-1.25211414753852e-05
-3.16897613103645e-05
-3.86816184632409e-05
-2.28628045478135e-05
-2.49784970758417e-05
1.78751711611046e-07
-1.78783289047173e-05
-8.73093190639698e-06
-1.80031620657767e-05
-2.56699852892412e-05
-1.80496782194773e-05
-2.38266879882459e-05
-1.7936325507939e-05
-1.11192166133075e-05
-8.8790756442422e-06
-3.05588600298493e-05
-2.82431727943631e-05
-1.62390595126726e-05
-1.96099823587711e-05
-2.65953388603671e-05
-2.60839140663003e-05
-2.80587511292165e-05
-5.54699316701449e-06
-2.96469882511855e-05
-2.91556664878376e-05
-2.61984014392949e-05
-1.06115242346108e-05
-3.76985411586927e-05
-2.23447069834117e-05
-1.04541432035462e-05
-3.26501229245891e-05
-2.82114858214782e-05
-1.34075626846819e-05
-1.62919279054437e-05
-5.28564049330917e-05
-2.23580750181738e-05
-5.60867172292148e-06
-7.4117081830955e-06
9.31677056250959e-06
-1.93491049874695e-05
-2.99590907233879e-05
-2.26974019814212e-05
-3.29138260624491e-05
-1.94891929126751e-05
-1.81295665025164e-05
-2.04532705132934e-05
-5.13780471675385e-06
-3.082191477588e-06
-6.93702979880489e-07
-1.57957825449257e-05
-2.41124396366752e-05
-3.50271806986888e-05
-3.39278926455463e-05
-9.99054099719424e-06
-3.90413040914919e-05
-3.42139778939807e-05
-2.05261968421749e-05
-2.08424830324425e-05
-2.75782653963789e-06
-3.57742605684561e-05
-1.78928045044203e-05
-2.01662045421105e-05
-2.4664836239726e-05
-1.83863347296382e-05
-3.82401969169392e-05
-3.92970148571196e-05
-3.09637186066546e-05
-2.22305873091802e-05
-2.15900586121909e-05
-4.62761388360139e-05
-1.50194626308044e-05
-2.01795114189277e-05
-1.08611153247819e-05
-3.98036580056606e-06
-3.23518243498562e-06
-2.88583922119038e-05
-6.28235561094159e-06
-1.92400278834185e-05
-1.86987683896588e-05
-9.59810857111089e-06
-2.50505453478837e-05
-3.02239923280008e-05
-8.49566200992326e-06
-2.65400974152796e-05
-2.28191420687775e-05
-2.40361636251914e-05
-1.33620537944371e-05
-9.81183831582422e-06
-2.74897104528816e-05
-1.18948969726289e-05
-4.09904511200663e-05
-1.933765656638e-05
-1.77096028500132e-05
-6.30322316315277e-06
9.63448530373155e-06
-3.21595306385021e-05
-2.67155431233291e-05
-3.06578975159437e-05
-4.22072436633948e-05
-2.70396095098161e-05
-1.1908749291456e-05
-2.3223975406206e-05
-3.42303081073534e-05
-4.40451034587412e-06
-2.94595417903989e-05
-1.37376410208999e-05
-6.94979945022994e-06
-2.76177944582424e-05
-3.08043600274664e-05
-1.61254287819212e-05
-3.34057586378365e-05
-1.90239727624493e-05
-1.82456860401741e-05
-2.07615744361889e-05
-2.35023683907747e-06
-1.01994603792696e-05
-2.38681093123601e-05
1.5723270030459e-06
-7.00469735728272e-06
-3.71657500801981e-06
-2.6037796053611e-05
-3.71427689888644e-05
-4.63177051355001e-05
-2.61387439640887e-05
-6.48116548219757e-06
-2.61870231930196e-05
-2.45901999319855e-05
-3.17333517135025e-05
-2.33324735436477e-05
-2.90161505105898e-05
-2.19713744364179e-05
-2.00906731053551e-05
-1.03339564792375e-05
-1.56206583303108e-05
-9.8900101987292e-06
-5.19248931823867e-06
-1.77229070725383e-05
-1.60596533199094e-05
-3.94786439481427e-05
-2.2445416529096e-05
-1.00439193044481e-05
-2.92558932487907e-05
-9.4605125236848e-06
-8.08274435024963e-06
-1.02570155059845e-05
-1.28324956838348e-06
-8.76888347891159e-06
-2.59322920476792e-05
-2.29844994715623e-05
-2.48174224213969e-05
-3.45238371224049e-05
-3.49415138975612e-05
-2.60007214163094e-05
5.16242494503736e-06
-1.25036532549568e-07
-1.66603468981471e-05
-2.0325027966935e-05
-1.89530650613282e-05
-2.82848240433598e-05
-1.1872392226142e-06
-2.27071010717588e-05
-2.49753864469389e-05
-2.34458671235926e-05
-2.05618405544857e-05
-1.2546263054725e-05
-1.4727570544041e-05
-1.43246252964324e-05
-4.52812433900026e-05
-1.76520898804815e-05
-7.05242011817945e-06
-6.76202575548303e-06
-3.07129234911548e-06
-1.55833856685723e-05
-1.3592423548283e-05
-3.94899548309212e-05
-2.82292045472494e-05
-2.81597041099464e-05
-1.07728879838578e-05
-1.04173471310385e-05
-1.99645491793331e-05
-1.58410025724655e-05
-3.89425060678128e-05
-2.50718009096592e-05
-4.17574429978701e-05
-1.85382210534661e-05
-6.46467420711115e-06
-2.00633354411365e-05
-1.51067179844997e-05
-1.59587478927958e-05
-2.29639697088263e-05
-1.3752584476393e-05
-1.88374899793181e-05
-9.93481616512824e-06
-2.36135778319342e-05
-1.95676038609602e-05
-6.22433759489708e-06
2.64923495541374e-06
-2.84884271495343e-05
-2.07040591713158e-05
-3.13184683290272e-05
-5.77329631140514e-06
-2.69712279171679e-05
-3.67536319459405e-05
-3.8458519665851e-05
-1.3180622246762e-06
-1.74435367606393e-05
-1.85261677222652e-05
-1.35680222563027e-05
-3.18759667798589e-05
-4.00558348563254e-05
2.34291556804966e-07
8.5050535834656e-07
-1.08973538345318e-05
-1.0847338144123e-05
-1.12549924734823e-05
-5.26609707475117e-05
-4.42130412271634e-05
-1.78900732808202e-05
-9.30214249337192e-06
-2.80385067584331e-05
-2.05399292063042e-05
-3.00298037116427e-05
-2.71264359673314e-05
-7.43430356493257e-06
-1.73834148303042e-05
-4.39778850377597e-05
-3.07880478357954e-05
-1.65463592901704e-05
-1.48999437503178e-05
-3.57570255277011e-05
-3.03870966802106e-05
-2.08856642611819e-05
-2.9546368913089e-05
-4.79040898146744e-05
-2.15760081429983e-05
-4.43209878687731e-05
-9.13476954662745e-06
-4.45858608250496e-06
-8.29915449699054e-06
-1.91480560086107e-05
-3.98290841474359e-05
-2.53858444821312e-05
-9.23696578988041e-06
-1.46341695220485e-05
-1.63767417087007e-05
-2.77486857865031e-05
-1.08596180322769e-05
-3.44970168460667e-05
-8.68838066757758e-06
-1.13022352258047e-05
-2.8824643072547e-05
-1.28781603253895e-05
-9.63084990319092e-06
-1.63913471330469e-05
-1.71880835637638e-05
-2.27847723741038e-05
-4.85295768269892e-06
-2.75443166037315e-05
-9.48917182528277e-06
-3.24827331645369e-05
-6.99622406101741e-06
-7.51612757447307e-06
-3.33884088036395e-05
-1.41937492390906e-05
-2.66051717435626e-05
-3.76099208064887e-05
-1.44449492938555e-05
-2.97413719655295e-05
-3.43118057678373e-05
-1.8297773279496e-05
-3.99346956570951e-05
-1.62901904061844e-05
-3.34194035245218e-05
-2.51014581923728e-05
-2.17142418486341e-05
-2.5519678284481e-06
-5.58330150072727e-06
-1.29853528615814e-05
5.44316218103701e-06
8.20919728640706e-07
-2.42236365304593e-05
-2.51108932219463e-05
-1.15229676771374e-05
5.02522244969204e-06
1.76017409625412e-06
-1.81275606441942e-05
-1.39574762274606e-06
-2.37961432356565e-05
-2.02286471398417e-05
5.14205190751424e-06
-1.80769283151347e-05
-1.34247347498811e-05
-1.20981008915501e-05
-3.70682129249458e-05
-3.74556148543698e-05
-3.41822028727168e-05
-1.309401995456e-05
-2.25077085260329e-05
-7.33117778780465e-06
-2.73525022835423e-05
-2.33832238339156e-05
-2.46256136252486e-05
-2.9387820165381e-05
-4.96539283263428e-05
-1.49668357019845e-05
-2.25953687535953e-05
-2.91358520332564e-05
-1.9703918105472e-05
-2.71948893729882e-05
-2.4388110122912e-05
-2.72999878411718e-05
-2.2790908257982e-05
-2.5976133505531e-05
-3.2526564611916e-05
-8.16867148445317e-06
-2.14779692860824e-05
-2.92675520039099e-05
-2.6731248340579e-05
-2.53845151432623e-05
-1.89220729175251e-05
-2.66006529708973e-05
-3.27742610316063e-05
-2.4130658229033e-05
-8.98205517792434e-06
-1.46208128774142e-05
-3.28229833409176e-05
-2.49188220110555e-05
-2.88945130667139e-05
-3.87971690768414e-05
-1.9809158905948e-05
-1.96288161844987e-05
-2.14640044544637e-05
-2.96762005331175e-05
-2.66328913404189e-05
-4.39725931834411e-05
-3.10265785195522e-05
-2.3155643478119e-05
-1.32118818856303e-05
-2.23047228913502e-05
-5.51256504553013e-05
-2.29828583290904e-05
-2.08015675407572e-05
-2.14786985704633e-05
-1.38365506468402e-05
-1.78311095950043e-05
-7.91941997168124e-06
-3.4011893950767e-05
-1.63888172496551e-05
-1.74795891486168e-05
-4.63348998623123e-06
-4.00145704484278e-05
-1.10889028860042e-05
-2.83529570878743e-05
-1.32716304041624e-05
-1.28940387837615e-05
-1.47818773361233e-05
-2.09236408497471e-05
-1.26523325964408e-05
-2.77912696786431e-05
-1.99996411818289e-05
-2.33176228159205e-05
-1.91990418849921e-05
-3.30492200746905e-05
-2.07826074134606e-05
-1.95974476045331e-05
-2.91322924864826e-05
-2.0426723127334e-05
-1.85170896303686e-05
-2.77192801525701e-05
-2.19961228394044e-05
-2.49860983597178e-05
-3.57784628371123e-05
-3.05989536008246e-05
-4.44482120088903e-06
-4.61070011450712e-05
-4.70881766642571e-05
-1.88448864736848e-05
-3.07035313657998e-05
-8.84120521239351e-06
2.57037798178286e-06
-2.08499551145759e-05
-8.46862104518997e-06
-1.145067396339e-05
-2.38524919177637e-05
-2.4958872716841e-05
-6.8109645912571e-06
-1.0374587482612e-05
-1.9434583707969e-05
-2.42588109455071e-05
-3.65905389148462e-05
-3.22721204079263e-05
-2.88043913208514e-06
-2.30074114920501e-05
-8.48353750531803e-06
-1.69298184375661e-05
-2.14492973670533e-05
-2.81022048620619e-05
-7.7323833235822e-06
-2.47383056202891e-05
-1.36028943098862e-05
-1.62838782058626e-05
-1.80461028707036e-05
-2.89170240507416e-06
-2.22767121693714e-05
-3.04802075197624e-05
-2.05973558254854e-05
-3.292735609805e-05
-2.39274649777728e-05
-7.46840452167386e-06
-2.3373749227373e-06
-2.32463173158037e-05
-2.47801813132922e-05
-3.85936994876637e-05
-7.19463046058742e-06
-2.24873886838378e-05
-2.97760938138148e-05
-1.48570007956282e-05
-2.57450558774059e-05
-3.03906225512984e-05
-2.14175802584791e-05
-2.31171512417511e-05
-3.60893877872398e-05
-2.28409113220414e-05
-2.475542451773e-05
-5.26176072644744e-05
-1.32432092954895e-05
-3.87752263571921e-05
-1.55287582009212e-05
-1.8050529827841e-05
-3.00900270691702e-05
-2.93151226944576e-06
-2.83122240193722e-06
-1.73452965439578e-05
-3.03353696415232e-05
-4.55222153408724e-05
-3.3123264343434e-05
-2.76858755446136e-05
-1.90071810728582e-05
-2.98178646813153e-05
-6.98462499456218e-06
-4.72104294327679e-05
-7.75549508025967e-06
-3.79776999920848e-05
-3.39921492500267e-05
-3.03672344084213e-05
-1.97674668805624e-05
-2.92486540170626e-05
-1.71556568743114e-05
2.65816354361627e-06
-1.84922177093358e-05
-5.19937518094237e-05
-1.89497998602976e-05
-9.61233322973316e-06
-3.29494586601408e-05
1.94411168242353e-06
-1.09482562966361e-05
-1.42981109436697e-05
-1.28198678739841e-05
-3.54595547848739e-05
-1.91862086703365e-05
-3.80312226396529e-05
-2.04275246307646e-05
-3.33516547264035e-05
-1.21499953285059e-05
-3.15096057430643e-05
-1.47028655850593e-06
-3.57906004729874e-05
-2.45069518147155e-05
-2.13464198276675e-05
-3.20920476728795e-05
-2.22221485843565e-05
-4.78534116693256e-05
-3.32811783165966e-05
-2.79473355748041e-05
-1.54843238926084e-05
-2.08656108627663e-05
-4.53082905781066e-05
-2.30017108492022e-05
-7.60628805525782e-06
-1.57009816608041e-05
-1.63599914284213e-05
-2.60406518581311e-05
-2.95126069872505e-05
-4.53870085793263e-05
-2.17441457504431e-06
-1.4412723199221e-05
-1.35775897863524e-05
-3.71569816167087e-05
-2.83847160780103e-05
-2.89606312420413e-05
-2.3247607126363e-05
-1.89431248261965e-05
-3.20636717221502e-05
-9.08851801013826e-06
-3.40765788042191e-06
6.84734138350072e-07
-2.24645665666678e-05
-5.19991088695275e-06
-3.59176598996032e-05
-7.18385927179748e-06
-7.00722268356213e-06
-8.04781370517708e-06
-2.11212580684532e-05
-1.19058282282991e-05
-1.33032140448028e-05
-1.90878431058808e-06
-2.76390479332101e-05
-1.9201042229018e-05
-3.24367508090577e-06
-1.08126208522039e-05
-3.14120675212262e-05
-1.3219707150127e-05
-2.70574066880657e-05
-3.59287074610951e-05
-2.10703225729779e-05
-2.87794171054549e-05
-2.61474408129699e-05
-1.01343362430648e-05
-1.55152660368995e-05
-8.96142722119025e-06
-4.21830430049829e-05
-2.10064718253774e-05
-1.02153173724161e-05
-1.36195619107231e-05
-1.13451117577961e-05
-2.8280296805027e-05
-2.58857893202288e-05
-1.67671254714724e-05
-1.93169790825623e-05
-3.05741740205162e-06
-1.86765440477485e-05
-2.80967378040295e-05
-1.6425902279118e-05
-2.69393927821255e-05
-2.34442463123943e-05
-2.86436910632064e-05
-1.54756712379171e-05
-1.06284715402597e-05
-3.43443263033522e-05
-2.77701766045951e-05
-1.16665336458605e-05
-2.23741096872832e-05
-2.16974421478659e-05
-2.29357611486634e-05
-2.5577665246137e-05
-1.8506965056468e-05
-2.64788321555526e-05
-1.31041853109335e-05
-2.55941450242384e-05
-8.87756334324963e-06
-2.82533280553285e-05
-2.07579896826539e-05
-1.41069066819401e-05
-1.83134564849098e-05
-3.52749349717445e-05
-1.71423342882785e-05
-1.32168739207415e-05
-3.11696966570506e-05
-2.05207486935443e-05
-6.58800248665951e-06
-1.46155541183519e-05
-2.89131004186e-05
-2.48036434510611e-05
-2.5123875515512e-05
-2.43106923185293e-05
-2.6043498215191e-05
5.96131569294056e-06
-1.51734874543647e-05
-3.49234539024882e-05
-2.37328096538875e-05
-2.19222498681943e-05
-3.05214859366157e-05
-5.38329500248209e-05
-1.68078302289001e-05
-2.70032972161444e-05
-4.9118851924321e-05
-1.4949030617068e-05
-2.67726936940051e-05
-2.18665789554337e-05
-4.0477082422905e-05
-1.52952040229091e-05
-4.44571957578819e-05
-1.07547098751726e-05
-1.00332818919052e-05
-9.58526094729357e-06
-8.85842911605551e-06
-3.11985366960625e-05
-1.91894427986194e-05
-1.25491791796692e-05
-2.01376668772183e-05
-1.1525384456207e-05
-3.5721684792842e-06
-1.52483719455026e-05
-3.66813860976868e-05
-1.54982660060514e-05
-9.73671666843353e-06
-2.16800354894881e-05
-1.434822095879e-05
-1.92807005466021e-05
-5.07292956737172e-06
-1.01847069756994e-05
-2.87006695095228e-05
-2.05080352602382e-05
-2.35495157639515e-06
-7.48017093272289e-06
-2.13249366240611e-05
-2.05011691279334e-05
-4.42731201354396e-05
-2.46130016767769e-05
4.48714657988013e-06
-2.24415496447962e-05
-2.93866631452781e-05
-4.30604937956912e-05
-3.89185600653886e-05
-1.61285237222853e-05
-5.77226929720023e-06
-8.04026706445507e-06
-3.31812585495569e-05
-2.29753666435449e-05
-3.17382684150109e-05
-3.14928056920586e-05
-2.73425005725841e-05
-1.79839981808001e-05
-2.24767906410907e-05
-2.06256890461961e-05
-1.15175127130754e-05
-2.11688889314493e-05
-1.1704740012809e-05
-1.42638330084588e-05
-2.31401083015506e-05
-1.12210603982749e-05
-3.89077086324361e-05
-2.54088164331473e-05
-1.35780353728541e-05
-3.10674584842358e-05
-4.0404125995749e-05
-3.24526045146075e-05
-3.27740745736505e-05
-1.5100000843253e-05
-2.53849287357594e-05
-2.17711633117883e-05
-9.56149811871274e-06
6.27608907095449e-06
-1.81675122919775e-05
-1.66462390247144e-05
-1.42039510883027e-05
-3.00560604173958e-05
-1.77827778570435e-05
-6.01985593509855e-06
-2.04410184654551e-05
-6.73059045088163e-06
-2.11488623452667e-05
-1.81579525402317e-05
-2.12937754784356e-05
-2.64821522036493e-05
-6.93101181088455e-06
-1.41695962851591e-05
-1.54968556073296e-05
-3.45226903714951e-05
-1.22237916077483e-05
-1.90702727739532e-05
-2.74256803504726e-05
-2.8460537579492e-05
-1.73627787844682e-05
-2.43444967747954e-05
-1.95533880866741e-05
5.16655843013435e-06
-4.18077650662778e-06
-1.33198910137631e-05
-3.87246434641604e-05
-2.41100429054728e-05
-5.1639339236914e-06
-3.26173259865661e-05
-2.75622834074954e-05
-3.71914353461434e-05
-3.89551814926424e-05
-1.2436640211941e-05
-2.55589731941432e-05
-4.40906906124763e-06
-3.39919099640742e-05
-4.67890531618924e-05
-1.66995920107414e-05
-3.37801428057709e-05
-6.53635773857314e-06
-1.87713220268048e-05
-2.39359204748169e-05
-1.20091335040135e-05
-2.81638384653413e-05
-1.07307373124359e-05
-1.8986899012547e-05
-8.60519924395433e-06
-2.20554902869096e-05
-2.55434552023397e-05
-1.25262531022035e-05
-1.89994799741643e-05
-2.45179713059993e-05
-3.23495640318614e-05
-1.11432929088271e-05
-3.4823867326077e-05
-8.2250656100132e-06
-2.32599456165287e-05
-1.68791114392264e-05
-5.79899852467487e-06
-4.07334791034124e-05
-1.5122663334116e-05
-1.43116009887273e-05
9.86923341120033e-06
-2.84163543566916e-05
-1.8249898878959e-05
-2.04467648107375e-05
-1.90638900318097e-05
-1.88988776991148e-05
-4.05189072582752e-05
-5.97373403351656e-06
-2.28566387490219e-05
-3.14889876066621e-05
-1.36069016613858e-05
-2.04660922255309e-05
-3.96375039729016e-05
-4.31854474933505e-05
-1.06137168252975e-05
-2.34259867689892e-05
-5.84793837011556e-06
-7.71787159088695e-06
-3.45947185614906e-05
-2.75475197216303e-05
-2.16529472157328e-05
-2.03642652191602e-05
-2.71577860035601e-05
-2.45202866924713e-05
-1.77749627368972e-05
-7.22927903805124e-06
-4.21950096587933e-05
-4.0388680431258e-05
-1.12436967150133e-05
-3.70291466227064e-05
-2.55194612408918e-05
-1.52111736202989e-05
-1.82764936904718e-06
3.34745583458656e-06
-1.40715268256897e-05
-1.0314396279191e-05
-3.63733883717077e-05
-4.24750576639854e-05
-2.7064252534556e-05
7.5317717336426e-06
-1.28346158936286e-05
-2.88652125400456e-05
-3.71874176123667e-05
-2.32825720644853e-05
-1.56037883890728e-05
-2.66833059502422e-05
-1.63948377428311e-05
-1.88129419437736e-05
-3.86033336645238e-05
-2.64019790117097e-05
-1.57673324389077e-05
-1.30665950978587e-05
-1.63606901612146e-05
-2.50885852215641e-05
-1.36698876859756e-05
-1.4375068890639e-05
-8.39512955504183e-06
-1.37633212904073e-05
-6.32129513377659e-06
-1.69824196259659e-05
-4.35736553112946e-05
1.4258142875934e-06
-2.04741533504061e-05
-1.97524945780891e-05
-1.97493396837323e-05
-1.86766185426631e-05
-1.375242690534e-05
-2.81840767250611e-05
-2.70448484102146e-06
-2.7690004283894e-05
-3.66591250568086e-05
-6.10629495101433e-06
-3.74970112039228e-05
-5.79680710830834e-06
-2.22970008374753e-05
-4.29063269444539e-05
-2.32977700119107e-05
-1.10992141762382e-05
-2.86874597130899e-05
-1.69851386169875e-05
-2.76137742079561e-05
-2.15894608084042e-05
-2.2656238223222e-05
-9.6968403894224e-06
-1.74566117023654e-05
-1.96153475788738e-05
-2.06477521636588e-05
-4.25734484553806e-05
2.37408783887817e-06
-4.18942410378112e-06
-1.96881292754175e-05
-3.47829645484159e-05
-2.97979493336091e-05
2.95924505124333e-06
-2.89745385654722e-05
-2.85845700064858e-05
-1.17507468980068e-05
-2.62227442333683e-05
-1.56176115845504e-05
-2.54351437444149e-05
-1.29892780486132e-05
-3.52216449475208e-05
-5.44151017636448e-05
-1.37535939071796e-05
6.44863115947836e-06
-2.11040176416502e-05
-2.81765519380323e-06
-1.98291163753678e-05
-3.23935303593723e-06
-2.96446047330368e-05
-1.37574096224423e-05
-8.06011544881055e-06
-7.44655140478998e-06
-1.69251361178636e-05
-2.62391763534171e-05
-1.89598644739568e-05
-2.92703811032069e-05
-1.92362205103454e-05
-2.59289416632372e-05
-1.64207204302734e-05
-1.84929646871791e-05
-9.10972438092624e-06
-2.25121517570907e-05
-1.33632747598582e-05
-2.13763255420984e-05
-2.51301911966394e-05
-3.40700867898907e-05
4.26759417658267e-07
-4.30955906563778e-05
-2.3632181889903e-05
-3.4766153735026e-05
6.85866533683898e-06
-1.35311867496724e-05
-1.2292503740014e-05
-4.48984049432552e-05
-3.07417640856938e-05
-4.34021271131929e-05
-3.31425126066564e-05
-2.69016022523665e-05
-2.87692899672138e-05
7.958527514157e-06
-1.37568779295278e-05
-2.0217965677359e-06
-1.69724407844437e-05
-1.30127123121005e-05
-4.71619185050461e-05
-2.90114320571313e-05
-2.45761571411977e-05
-1.00752454702913e-05
-1.69942573115581e-05
-1.12457249097261e-05
-3.51120765470298e-05
-4.31031775663096e-05
-3.53232455922047e-05
-1.36329443200662e-05
-1.72602379993711e-05
-3.72943572549454e-05
-2.33176224997271e-05
-8.71868454353037e-06
-3.03836163215076e-05
-4.80013593986048e-05
-2.3025413736881e-05
-4.24064323335825e-05
-4.07156734366787e-05
-1.88140292536734e-05
-1.07960977017522e-05
-3.23614730141898e-05
-4.21899785850158e-05
-4.30867769911361e-05
-1.87007614870244e-05
-2.67355877702678e-05
-1.23213633021797e-05
-2.03626988493099e-05
-2.37810732693516e-05
-2.53199421822685e-05
-1.19901798237609e-05
-4.01076463682596e-06
-4.15633024854008e-05
-2.64769081904836e-05
3.22210376109029e-06
-3.82782374787672e-05
-2.70935932974225e-05
-2.59165700218961e-05
-1.71953393831219e-05
-8.12291478600637e-06
-2.07249110072727e-05
-3.28851638626628e-05
-2.35522366877599e-05
-3.39596792320936e-05
-1.98151429000278e-05
-5.52821470228875e-06
-3.30233046776086e-05
-2.68509809929079e-05
-3.17826283756243e-05
-3.15276518967377e-05
-2.05049628229469e-05
-9.28237735782922e-06
-1.01323934696645e-05
-5.53236620846038e-06
-4.64578029283216e-05
-2.63829829964043e-05
-2.30154383264514e-05
-1.89074045378725e-05
-2.27735719702885e-05
4.95855582656871e-06
-1.93035137754428e-05
-1.94592113834823e-05
-3.14393838717857e-05
-4.7528357920592e-05
-1.93585667190627e-05
-1.85477150429243e-05
-2.7177811731962e-05
-2.85818360597755e-06
-1.9866426750506e-05
-2.08833060329182e-05
-3.47457823665646e-05
-2.54405320166279e-05
-2.5404087734375e-05
-1.51270193741258e-05
-1.25636614973906e-05
-9.31151157191417e-06
-2.57937959693839e-05
-2.84329529571683e-05
-2.86438180516964e-05
-2.94185802603489e-05
-4.6672286286708e-05
-3.31434796438754e-05
-1.51288191041096e-05
-9.18299676451823e-06
-9.30604153092478e-06
-1.91523825354767e-05
-2.84012765136718e-05
-2.94977594949235e-05
-7.74408613037972e-06
-1.77533193432635e-05
-1.55810479176599e-05
-2.60791853188849e-05
-3.29375542278415e-05
-1.0030613528753e-05
-1.84969041454254e-05
-2.42750671245272e-05
-1.42813408367249e-05
-4.41932689060602e-05
-2.98448084593384e-05
-1.69932712246832e-05
-1.53855187280456e-05
-1.74885297976162e-05
-3.44769356681733e-05
-2.45193993680674e-05
-1.73804286004822e-05
-1.93119219361094e-05
-3.09526423317852e-06
-2.11906847533195e-05
-2.99844726949863e-05
-3.12987372672591e-05
-2.12737228184839e-06
-1.20299312598846e-05
-3.67720470739025e-06
-1.71415149182632e-05
-3.99985125005439e-05
-3.17208595620404e-05
-1.80750946073619e-05
-1.4233234101452e-05
-6.36048465284845e-06
-1.7916035499696e-05
-2.45886223233393e-06
4.72821294486449e-06
-1.58579628106712e-05
-1.67426729480669e-05
-2.17683799228751e-05
-4.2318297684964e-05
-3.74071299002934e-05
-1.71816883412586e-05
-7.56211306817635e-06
-1.53433051455333e-05
-1.98484878936536e-05
-1.43710758436055e-05
-2.52401234247681e-05
-2.73373477006524e-05
-2.76750221745485e-05
-3.55108271565989e-05
-3.15332275238345e-05
-3.37736253421541e-06
-2.84823870319219e-05
-5.19335264725364e-05
-1.80078036703623e-05
-2.77008889971517e-05
-1.77231270189957e-05
-1.43614426973158e-05
-4.42543533615269e-05
-3.34352144295022e-06
-1.14616381410456e-05
-1.74140350919802e-05
-4.16591253088017e-05
-1.40823771681632e-05
-9.61381282186189e-06
-2.45421688439712e-05
-2.83548479205449e-05
-1.20749037831132e-05
-1.42956054497826e-05
-1.42183904181527e-05
-1.66122166537209e-05
-2.77160508433574e-05
-1.82197349578714e-05
-2.48139889465247e-05
-1.76756385347148e-05
-4.14148093252377e-06
-5.24194334285176e-06
-3.24071037416529e-05
-2.01985569296695e-05
-3.1519654264726e-05
-2.34790670682151e-05
-2.95429516918172e-05
-3.26027239223796e-05
-2.89085814347302e-05
-1.72613627911365e-05
-4.6103716312962e-05
-2.56754789297971e-05
-1.3498823533909e-05
-2.09076461663526e-05
-2.02682194889597e-05
-1.37700923294433e-06
1.15499067014912e-06
-1.50017739845605e-05
1.27623078845656e-06
-1.39021069903961e-05
-1.32022765179021e-05
-1.98512758748782e-05
-2.71647806557897e-05
-2.58218262914591e-05
-4.98289179719629e-05
-3.22102339983866e-05
-1.39564943199159e-05
-2.83347022340305e-05
-1.08549484076919e-05
-3.78708295301858e-06
-1.10971434624232e-05
-1.17830963679116e-05
-4.19567398791874e-05
-2.88822023715372e-05
2.53531304204937e-06
2.52942154380357e-06
-1.24542541047221e-05
-1.36413865320104e-05
-1.94430948496049e-05
-2.23718886317665e-05
-1.76101897760379e-05
-3.18045140791172e-05
-2.1975293126622e-05
-1.53829622525623e-05
-1.84217638422982e-05
-2.78966248832231e-06
-1.65377563769116e-05
-7.60557832518605e-06
-4.55905405407298e-05
-4.19865317949866e-05
-2.26538345974898e-05
8.57264942311378e-07
-3.4551020163325e-05
-1.23445279864824e-05
-2.63501488148383e-05
-1.11136453717053e-05
-8.47830151330258e-06
-2.31553989457162e-05
-1.92645608403922e-05
-3.54541451645798e-05
-2.62994534191882e-05
-1.13059459647897e-05
-3.4289040115541e-05
-2.79691843208671e-05
-1.48668136088058e-05
-9.38523511504165e-06
-2.17004083955403e-05
-3.04679066953018e-05
-2.86075327732126e-05
-1.98197834179953e-05
-2.86083774035657e-05
-7.78665862301176e-06
-3.26539116300807e-05
-2.63706942825075e-06
-3.15106235849193e-05
-2.33993900765864e-05
-2.08973889175245e-05
-2.08590678680774e-05
-1.12634915390643e-05
-1.86036178991852e-05
-2.71167681684439e-05
-2.70355973366865e-05
-2.5848762691033e-05
-2.42424830278173e-05
-3.80141101619469e-05
-3.75198699025244e-05
-1.71024402848642e-05
-3.1962628025316e-05
-2.09130055028341e-05
-2.23107927018843e-05
-8.8009709982236e-06
-1.9456615752689e-05
-1.24136306502088e-05
1.07493136963599e-05
-2.27050872113255e-05
-1.50716707073505e-05
-2.48189980521114e-05
-1.92939339581491e-05
-1.82153587387748e-05
-3.3001605138658e-05
-1.78331629140545e-05
-1.72492592458022e-05
8.84636487559087e-06
-2.24489762255616e-05
-2.32562640558834e-05
-7.04337350532627e-06
-2.88664183208236e-05
-1.48746620040161e-05
-3.8678509897422e-05
-2.80012314619773e-05
-1.23823299263444e-05
-1.75281604129345e-05
-2.02003591811689e-05
-1.48179138816951e-05
-6.69330143156864e-06
-2.64211469403162e-05
-2.01840095177004e-05
-2.70264835971712e-05
-3.95860003540098e-05
-1.42034456976781e-05
-2.19572966955438e-05
-3.40147907534346e-05
-1.85792024820701e-05
-2.46615328854795e-05
-8.57147537850665e-06
-3.10866057631823e-05
-1.38526698726281e-05
-2.0022580574714e-05
-1.49189827529459e-05
-1.28834424831113e-05
-6.13564219861119e-06
-7.34784572882303e-06
-4.48883194908216e-06
-2.26590917651424e-05
-3.15716465113707e-05
-2.34867201670519e-05
1.38344572123879e-06
-3.73426773588075e-05
-1.93753562873777e-06
-1.75974176595939e-05
-3.39960420844465e-06
-2.62138659548064e-05
-2.97150111849931e-05
-3.4901333605313e-05
-3.03359026542012e-05
-1.606040363443e-05
-7.94970508300341e-06
-4.25686291843101e-05
-9.6499518561114e-06
-2.48866532703809e-05
-2.13028900228005e-05
-1.3526544608191e-05
-5.3048997544788e-06
-2.12904635699508e-05
-7.75527463703335e-06
-3.69244441853054e-05
-2.45699135206458e-05
-2.06447196600971e-06
-2.34158033804154e-05
-1.91274921346073e-05
-2.14621215741922e-05
-2.21457332291837e-05
-4.20662069549728e-05
-2.56729614259643e-05
-9.62741795506737e-06
-3.22377803585101e-05
-3.07357287579427e-06
-4.74945478383752e-07
-6.50386945710376e-06
3.74556427709993e-06
-2.04138613006043e-05
5.09765221243526e-06
-3.16961762092816e-05
-2.24527102760844e-05
-2.67703688176099e-05
-2.51648774801213e-05
-3.01734070297678e-05
-6.22175931407606e-06
-6.7628755699151e-06
-3.39343473211609e-05
-1.68849763627447e-05
-2.34614780548101e-05
-4.47167892994091e-05
-4.41283344543919e-05
-1.1232649536935e-05
-1.07466097186739e-05
-3.46835118170879e-05
-1.80686533001013e-05
-2.00091347383586e-05
-9.15536978365201e-06
-5.51047429938349e-05
-1.97775532968553e-05
-2.25047051104441e-05
-3.07648955567501e-05
-2.39024138995947e-05
-1.4460264674049e-05
-3.60979164825668e-05
-1.29727766599672e-05
-1.73207105443287e-05
-1.36467422377054e-05
-3.43053033227566e-05
-1.43915524438261e-05
-1.75771322599255e-05
-1.17049517629045e-05
-3.38361514510476e-05
-9.49961186534819e-06
-3.45624789907796e-05
-4.47618384267154e-05
-3.01269162854786e-05
-2.62091337436218e-05
-2.10006109547439e-05
-3.03060236521484e-05
-3.08001390548902e-05
-2.80820046356294e-05
-3.36940635443718e-05
-2.53933262138417e-05
-2.71508753219747e-05
-2.25457538326752e-05
-3.61041043014235e-05
-2.00791946715057e-05
-3.17815639586532e-05
-7.98761384899419e-06
-2.9862450203783e-05
-3.1350635906445e-05
-1.48204169015973e-05
-2.97452481071251e-05
-2.10080113419457e-05
-3.17136338223071e-05
-2.93501944122654e-05
-5.20843583468601e-06
-2.62336495367103e-05
-2.27378134873931e-05
-2.02494647966338e-05
-6.49414728316768e-06
-3.24172528943467e-06
-1.05354965431037e-05
-3.32032565766286e-06
-2.83379146336528e-05
-1.4879237752893e-05
-1.21778956020271e-05
-2.29015293627517e-05
-2.1323662210427e-05
-1.92701067922031e-05
-1.9248130481954e-05
-3.41579936993022e-05
-2.0920157111639e-05
-2.45814647836899e-05
-9.91970713283446e-06
-1.89686762837587e-05
-2.59840309159701e-05
-2.54294903577135e-05
-3.36431351997437e-07
-2.415723576671e-05
3.51726585102288e-06
1.4143735017584e-06
-4.29449672161311e-05
-2.01462845913365e-06
-5.204663909968e-06
-3.26744928835509e-05
-1.18475337492203e-05
-2.01643367276506e-05
-3.68761071240825e-05
-4.19633121751294e-05
-2.52376621749884e-05
-1.47521985260959e-05
-2.77546942574587e-05
-1.69524415310574e-05
-3.20860371815825e-05
-1.12125810251181e-05
-4.07091105686831e-05
-2.60118618714349e-05
-8.73288761415045e-06
-2.76522370770776e-05
-2.28504083427586e-05
-2.33872528391358e-05
-1.73822683218386e-05
-1.84876818887801e-05
-1.22187464639857e-05
-2.61725696991548e-05
-3.66305663383493e-05
-2.47617255777995e-05
-8.8017379060878e-06
-1.56792462004679e-05
-2.39632134554908e-05
-7.43261269650652e-06
-1.82300805383064e-05
-2.14251264128137e-05
-1.4108467598426e-05
-3.70272824331398e-06
-2.44821053105504e-05
-2.16142528883565e-05
-1.70295472569513e-05
-3.0653637543652e-05
-1.12934072550912e-05
-1.49746990092492e-05
-1.06753350979976e-05
-4.12880052658791e-05
-1.46998490932806e-05
-3.30931993054852e-05
-2.04962085416873e-05
-1.59975065863315e-05
-4.57535502775252e-06
-1.6471368418102e-05
-1.51471635757065e-05
-1.24432507711158e-05
-2.9234213425193e-05
-1.1011575145954e-05
-1.13937289543418e-05
-3.15382664488911e-05
-1.964499600588e-05
-1.71154291986821e-05
-1.27899108904701e-05
-2.21777518410342e-05
-2.48432579942022e-05
-2.24466892560464e-05
-3.33490827640085e-05
-1.50263942679465e-05
-7.92391434025458e-06
-8.79209809642643e-06
-2.03501276170234e-05
-2.87041870909691e-05
-3.46838553748825e-05
-7.97696297272888e-06
1.13573904406436e-06
-1.89109721558582e-05
-2.41359790357192e-05
-8.37945442270984e-06
-3.44507409575972e-05
-3.46469398483285e-05
-2.74801278344096e-05
-2.61685852678009e-05
-2.33090089382223e-05
-3.38010294681617e-05
-3.20156906873749e-05
-2.96294440688362e-05
-2.92117028036813e-05
-1.32849010952018e-05
-9.78493545106609e-06
-1.8957114440368e-05
-3.2824322902248e-05
-1.77762273369865e-05
-2.00913396768673e-05
-2.17685864326482e-05
-8.42480145880496e-06
-3.39832699277e-05
-3.70496928932702e-05
-1.21251510622543e-05
1.49771399597663e-05
-1.39610459765117e-06
-4.22133917320127e-05
-2.46411554273021e-05
-2.47474061474798e-05
-2.55068612315628e-05
-2.79178427448753e-05
-3.05140282212785e-05
-2.16430633753128e-05
-1.31059843011067e-05
-3.31819040882001e-05
-2.94967880795237e-05
-2.90399695993609e-05
-3.17236991166764e-05
-1.73000998795632e-05
-5.08515883114633e-05
-1.49687407687843e-05
-1.16266914301346e-05
-1.24217150842947e-05
-2.61645184715361e-05
-2.96935485885873e-05
-1.75238570024657e-05
-4.83632724611118e-05
-3.00120247733689e-05
3.41739132296335e-07
-2.13981085570781e-05
-1.93694699652506e-05
-3.48202010213413e-05
-7.79403738254356e-06
-1.52326506926223e-05
-1.28728090753133e-05
-2.81534997169311e-05
-1.43283734547557e-05
-1.13189443780327e-05
-2.70997162299198e-05
-2.68054216756413e-05
5.29777190822362e-06
5.11161020535421e-06
-3.58818626159569e-05
-1.28737952399915e-05
-2.97573144611984e-05
-2.68186451153964e-05
-7.46582412584509e-06
-1.75027380258466e-05
-1.25837618613497e-05
-1.79947056566801e-05
-1.1894214981163e-05
-2.57037866649349e-05
-2.15322065629413e-05
-3.00970605513648e-05
-1.02306323365815e-05
-1.4930566393694e-05
-3.16928863750719e-05
-1.2050255672359e-06
-3.16241418008447e-05
-2.867669271248e-05
-8.14136622975058e-07
-9.69821312467945e-06
-1.25218112975036e-05
-1.83195441670661e-05
-4.22007132991306e-05
-1.45795734905571e-05
-2.29714013426806e-05
8.65425564769618e-06
-1.05464054125345e-05
-2.14512763410736e-05
-3.93045482304888e-06
-2.9278816642145e-05
-2.52780765345588e-05
1.2571208121143e-06
-2.10991570961609e-05
-3.53165346495482e-05
-1.34446416882545e-05
-1.24538853894149e-05
-1.70163872107891e-05
-1.8864748009953e-05
-3.37825422907086e-05
-1.13293177129125e-05
-1.71930527848122e-05
-1.77518572054787e-05
-1.92341984886996e-05
-9.29700500675056e-06
-2.0545051843219e-05
-4.10176879076471e-05
-2.56201051449116e-05
-1.05591452959983e-05
-1.66761910181228e-05
-1.42098234377366e-05
-1.83201761055574e-05
-3.7885405197534e-05
-1.99730385478709e-05
-1.27938183898821e-05
-3.84468198308881e-06
-5.68028054249985e-06
-2.8843092515987e-05
-3.98872115599735e-05
-2.25892017647907e-05
-2.63979663036791e-05
-2.03021742699081e-05
-3.11242386011004e-05
-1.98644789169676e-05
-2.38253957791764e-05
-1.27796785801038e-05
-6.53102681529679e-06
-1.71367261810645e-05
-2.02222474476996e-05
-1.18669367378816e-05
-2.17803549603412e-05
-2.25808065658456e-05
-6.86736464174023e-06
-1.85395301449273e-05
-2.3661400919161e-05
-2.33083055674927e-05
-1.45274976271098e-05
-1.79549615943005e-05
-2.35941472235365e-05
-3.15239914566682e-05
-2.82604923610768e-05
-5.17279707772616e-06
-9.16642407261684e-06
-2.93581514836822e-05
-1.11546463516011e-05
-1.59800779586744e-05
-2.73634655146833e-05
-1.47327993023509e-05
-4.8600785278175e-06
-2.18621505565694e-05
-3.00925449548577e-05
-8.84732434499421e-06
-7.32549531113884e-06
-9.78473111232251e-06
-1.83563861451507e-05
-2.87706896634354e-05
-2.16536888183861e-05
-1.20075282035786e-05
-2.14120221165758e-05
-2.96904955984023e-06
-1.43725237126763e-05
-1.70801996898218e-05
-1.31886802448291e-05
-4.25902162887193e-05
-1.32374071569692e-05
-2.48337735091834e-05
-2.56665520080758e-05
-1.84346358515907e-05
-1.80286811046606e-05
-3.39691731901258e-05
-3.51218342645376e-05
-1.45971569441705e-05
-2.8205626595332e-06
-4.70028865594069e-05
-2.72561914532415e-05
-2.97940290262451e-05
-4.71259524689045e-06
-1.50686768186826e-05
-2.36681125690802e-05
-2.02282852460853e-05
-1.54186352676992e-05
-2.14871959528159e-05
-1.01694736835846e-05
1.17622604574358e-06
-4.43870146347446e-05
-7.08454828909333e-06
-2.69464942795981e-05
-3.23316379414066e-05
-1.20173479620744e-06
-1.02408261506604e-05
-1.70030801686202e-05
-3.82029446453845e-05
-2.23627253681841e-05
-7.2560144321649e-06
-9.8824198081249e-06
2.07859973100709e-07
-8.29113700917793e-06
-3.95376847696713e-06
-4.81617217923755e-06
-2.39884429522081e-05
-2.63499441841789e-05
-2.32969264497194e-05
-1.68002009337537e-05
-1.97290028184383e-05
-1.40682781385907e-05
-2.60915955503177e-05
-2.59904056600357e-05
-1.01107921433637e-05
-4.23386285254667e-05
-2.42863534231124e-05
-3.3950206391037e-05
-2.64159678617718e-05
-1.82043853354991e-05
-3.97926371909821e-05
-7.34461011309781e-06
-1.75558915558393e-05
-8.80639797828822e-06
-2.6885823064348e-05
-3.08754980116646e-05
-4.11212017671542e-05
-2.66609477285096e-05
-2.11401547449469e-05
-3.06969990048806e-05
-2.23581428031292e-05
-1.39433221671909e-05
-1.32951839335244e-05
-2.41384424112918e-05
-1.88724730648861e-05
2.33411531558326e-06
-3.76646356109716e-05
-3.86166081404722e-05
-1.39893010888207e-05
-9.46132224127006e-06
-2.2725627591395e-05
-3.08724134868083e-05
-1.47098469211302e-05
-2.32709043453901e-05
-2.63734193479903e-05
-3.16009675412839e-05
-2.34777344245971e-05
-2.41621778538682e-05
-1.03416982974312e-05
-1.31874409428976e-05
-2.27744627117572e-05
-8.50672398353216e-06
-3.15194960611725e-05
-3.11020956901375e-05
-1.43523259740405e-05
-2.57297193753335e-06
-1.24024038251541e-05
-3.7024914949891e-05
-2.10881849495705e-05
-2.12538201164484e-05
-1.31502670561408e-05
-4.2633237219698e-05
-4.1279874853583e-05
-3.65034759593168e-05
-3.98725958129676e-05
-3.22639669624614e-05
-2.48803259334154e-05
-1.66284565702558e-05
-2.42119467330682e-05
-2.5386871486682e-06
-2.3190916066906e-05
-2.84068942501143e-05
-1.96826690841563e-05
-1.91882913062468e-05
-2.63803825046866e-05
-1.96256430275099e-05
-2.72252594697878e-05
-1.30407382854684e-05
-3.21794610925972e-05
-2.50689131666811e-05
-9.15780781382268e-06
-2.12387840511087e-05
-1.16057009106752e-05
-2.14832252744337e-05
-1.61119263076019e-05
-2.57430036608373e-05
-8.89270246125695e-06
-2.06262153661323e-05
-1.79209206078256e-05
6.41032941978783e-06
1.92276131249483e-06
-1.05950681065048e-05
-9.88275033050129e-06
-1.38499566635438e-05
-1.14075638557766e-05
-2.26375974979973e-05
-3.31522381020189e-05
-2.13403511393361e-05
-1.51366272423469e-05
-1.56726081513428e-06
-7.28560643747914e-06
-8.20247092058694e-06
-7.83209508245444e-06
-2.00381476198569e-05
-3.1479955218832e-05
-3.49481044633458e-05
-2.72236311548238e-05
-3.37252031147212e-05
1.32810163285078e-05
7.38322650538574e-06
-8.87407427636752e-07
-1.54363005884201e-05
-4.94225170776032e-06
-1.29442776540905e-05
-1.57248294181965e-05
-1.27310456434172e-05
2.89744870573135e-06
-3.34385745101368e-05
-3.10121619077331e-05
-2.21624819816502e-05
-4.75493430825003e-06
-1.36304310104151e-05
-2.64442492346819e-05
-1.65667055886686e-05
-2.79606211556137e-05
-1.51716629603067e-05
-2.92764918081073e-05
-2.15414834167135e-06
-2.28388211878041e-05
-1.59017195429027e-05
-1.37569177347893e-05
-3.35334681362815e-05
-7.78378743799183e-06
-4.57122330877593e-06
-3.45209745961653e-05
-3.35024643448641e-05
-2.12517457560776e-05
-1.30387195737345e-05
-1.62843011542805e-05
-8.63328103584041e-06
-2.61866035525727e-05
-4.75388958451131e-05
-1.12824135338325e-05
-2.0310500126656e-06
-1.91978716297157e-05
-1.42097144426315e-05
-8.15801065010786e-06
-8.77212265230934e-07
-1.4624739126088e-05
-1.91765620315713e-05
-1.85179914263536e-05
-7.8180426502538e-06
-1.77028058976746e-05
-1.43412208817229e-05
5.51068910316518e-07
-1.99877348753377e-05
-2.50896279249033e-05
-1.89929972095818e-05
-3.33242501735411e-05
-2.13867389640617e-06
-2.14429574907622e-05
2.70761906203274e-06
-3.45088969737769e-05
-4.19506967189404e-07
-3.35754527504546e-05
-1.8985970321629e-05
-2.15499925501711e-05
-2.50181046348397e-05
-2.52829389700676e-05
-2.22471443986273e-05
-3.79493309827599e-05
-2.63076750683546e-05
-4.05818065648109e-05
-1.97708926970973e-05
-2.61233670625008e-05
-1.85091323585658e-05
-1.00382287073107e-05
-3.94460721673061e-05
-1.94637699998284e-05
-1.68687362871826e-05
-2.21081666674539e-05
-1.97027123122837e-05
-1.54241476238388e-05
-2.32575891413438e-05
-1.95078392774488e-05
-2.08926322820556e-05
-8.82005340031378e-06
-8.54224051639279e-06
-2.88900401075849e-05
-1.60270223867551e-05
-2.26807106514056e-05
-2.43862564318471e-05
-3.38875509661159e-05
-1.25897194017649e-05
-1.91851998050211e-05
-8.04118458130388e-06
-2.34749095143093e-05
-4.53130890928115e-05
-1.71118377717631e-05
-4.06401443989115e-05
-4.58614349293901e-06
-1.65859399586741e-05
-1.59245189566386e-05
-5.46513236555115e-06
-2.01276246964326e-05
-1.4976731364221e-05
-1.76527629890947e-05
-1.8203835779766e-05
-2.43704947043397e-05
-5.44726918582224e-05
-3.05191253150564e-05
-2.83729003599321e-05
-2.52413973798141e-05
-3.88760761944488e-06
2.86515743372587e-07
-9.94069483943229e-06
-2.96908078100045e-05
-1.56626507401428e-05
-1.40653772458927e-05
-3.16146152360447e-06
-1.65188896669281e-05
1.34535637300517e-05
-9.04636787100801e-06
-1.62879068203159e-05
-2.36098114541835e-05
-3.56165831531723e-05
-1.88649816910112e-05
-6.56259427954996e-06
-1.54442850391407e-05
-1.56243558433676e-05
-1.05890853676217e-05
-1.74219292845541e-05
5.81223737879794e-06
-2.31996773817243e-05
-2.86102803962265e-05
-5.9247591194813e-06
-2.83199950122497e-05
-2.87613006855912e-05
-1.55662181269446e-05
-1.70794092307175e-05
-2.33688169177995e-05
-2.45167530521046e-05
-3.85869064514333e-05
-1.4951773861723e-05
-3.79113619348392e-05
-2.28190013428122e-05
-6.59099335335999e-06
-1.39250760195001e-05
-6.07074271201862e-06
-2.3288005756029e-05
-8.97358987594366e-06
-2.71652436918399e-05
-4.00928025237075e-06
-8.44201621195246e-06
-1.87654251300417e-05
-1.69415715392292e-05
-3.83034934441389e-05
-5.27649273784839e-06
-1.75406681644664e-05
-1.31444494301332e-05
1.02864928047054e-05
-2.88547940349923e-06
-1.53382799581316e-05
-6.80663074426671e-06
-6.34887138766429e-06
-1.12792800348981e-05
-2.34088286037584e-05
-3.54821916209498e-05
-2.30818079327729e-05
-2.82035142498657e-05
-2.28463352296968e-05
1.3994162654916e-05
-3.19182944627253e-05
-3.77729855787397e-05
-2.96622584364058e-05
-1.83584553400371e-05
-1.62803125326498e-05
-4.58787520929806e-05
-1.00894586041785e-05
-2.76034995425149e-05
-4.02908674548347e-05
-1.94152285485086e-05
-1.34729260072195e-05
-2.20639301962013e-05
-1.56590435473002e-05
-1.68035248359359e-05
-2.46876097694832e-05
-1.51518949768921e-05
-2.75641372576967e-05
-2.17154915011244e-05
-2.62743084750824e-05
8.16892201571418e-06
-1.04700093600743e-05
-1.86971551564453e-05
-1.53804634955636e-05
-2.99214322876359e-05
-1.42517611501754e-06
-1.15246392871535e-05
-2.10620784710399e-06
-1.96340900112791e-05
-1.7406586044941e-05
-4.49300342234915e-05
-2.25131572846076e-05
-1.66920090322683e-05
-2.81756807565624e-07
-1.47348282127159e-05
-2.03809389989184e-05
-1.25530215951514e-05
-1.90472522665835e-05
-1.42704938521353e-05
-2.12646703468681e-05
-1.27157828325418e-05
-7.9351202314928e-06
-1.15726153274647e-05
-1.38930742613242e-05
-2.29451950230809e-06
-3.05674017890243e-05
-2.08355597838643e-05
-2.81487936577615e-05
-2.27087157637801e-05
-6.58177150224748e-06
-1.3195861112997e-05
-1.78674751650307e-05
-1.85607123947243e-05
5.47757778402104e-06
-3.32664306628546e-05
-2.65078889531372e-05
-2.5318795603874e-05
-2.34015951452596e-05
-2.16391559294021e-05
-1.80891876682583e-05
-4.02045939354285e-05
2.79076892905881e-06
-1.13299054944551e-06
-2.93670361997187e-05
-3.24217908619158e-05
-2.31254526023149e-05
-1.67443129125127e-05
-2.77523775819646e-05
-2.15727904964052e-05
-1.32943799198054e-05
-2.35871030138909e-05
-1.33459869482194e-05
-2.72846346811183e-05
-1.16815995242499e-06
-2.59004324978606e-05
-2.57862218326943e-05
-2.79735385643896e-05
-3.31924879018028e-05
-2.71963252649847e-05
-7.5440786157079e-06
-4.23144350239439e-05
-2.10370706474701e-05
-1.48225608038807e-05
-2.26622706627869e-05
-3.22684362046969e-05
-2.64324477977012e-05
-3.52595400105504e-05
-2.9777582301658e-05
-2.24574588361757e-05
-1.99415378894559e-05
-1.98767636773885e-05
-3.64400299775142e-05
-4.57556130099662e-06
-2.40270200247997e-05
-3.22250041727651e-05
-3.85974248699741e-05
-9.77745165096751e-06
-4.10009989349518e-07
-1.88764827870336e-05
-9.05724387696765e-06
-3.06979609152406e-05
-1.78621515502209e-05
-1.33552422302482e-05
-1.17858587719169e-05
-2.8691631655402e-05
-2.40029105305345e-05
-4.09962562166636e-05
-3.99772475633574e-05
-3.75683157345484e-05
-2.83203630822658e-05
-1.4919859186859e-05
-5.10944337743223e-06
-3.42356399628435e-05
-3.76752439774054e-06
-2.73397746254411e-05
5.63288133970048e-06
-2.7883990132849e-05
-2.0061670493385e-05
-2.57074477983144e-05
-3.73292031203661e-05
-2.80474115728328e-05
-1.65842135752612e-05
-2.22239853669718e-05
-1.48629094051537e-05
-1.76169058990107e-05
-1.66145571041728e-05
-1.98370907349515e-05
-8.19515592417847e-06
-1.0712319905867e-05
-3.68357307383979e-05
-2.51111029860523e-05
-1.8826086346933e-05
-3.53431952031997e-05
-8.74374894192711e-06
-3.61245446615215e-05
-2.11864595221494e-05
-2.28703125946912e-05
-1.64089919634643e-05
-1.88956602483271e-05
-1.40751227448534e-05
-1.50584208431813e-05
-2.24329646339608e-05
-1.38463980516394e-05
-1.86348080796242e-05
-3.46692409645726e-05
-9.83987837012401e-06
-2.00692276730759e-05
-2.81104348713429e-05
-1.03038949201604e-05
-2.0482353763889e-05
-3.27312360566153e-05
-2.7515467980939e-05
-1.44286040847289e-05
-1.53147921881751e-05
-3.27558514676747e-05
-4.59044202297822e-05
-2.2662211551791e-05
-2.38891267241206e-05
-2.14480903979935e-05
-1.17427850279874e-05
-9.3886394786708e-06
-1.82908762269929e-05
-1.31465820147076e-05
-2.09546059902226e-05
-2.32641656701703e-05
-3.96279288260167e-05
-1.97707395052536e-05
-1.87842097463244e-05
-2.29552774684823e-05
-2.55405695016335e-05
-1.96930015337294e-05
-3.31725752901394e-06
-1.19365431939993e-05
-7.74575340659263e-06
-3.99670260165433e-05
-2.18474121756663e-05
-4.0245307383802e-05
-1.93121778385111e-05
-3.7841502534634e-05
-1.51771022566791e-05
-2.19834236068666e-05
-2.86401362373126e-05
-2.44871659381533e-06
3.91482586380769e-06
-5.46090446329493e-05
-3.03084587988247e-05
-2.46517623420322e-05
-1.21338761757065e-05
-1.61227292654015e-05
-1.94028560275734e-05
-6.20062792540039e-06
-1.00447846124945e-05
-2.82214819327532e-05
-6.48904871539897e-06
-1.58873184589827e-05
-1.59422495769421e-05
-1.01761489225983e-05
-3.19012464995629e-05
-9.24112512039892e-06
-8.25027802398753e-06
-1.44637245255934e-05
-3.75279897979854e-05
-1.92003730751232e-05
-4.47469578730104e-05
-2.32935676494656e-05
-1.45110140753333e-05
-2.43078936056325e-05
-3.7208085845815e-06
-8.42884134488321e-06
-8.29960904648685e-06
-2.53713508831141e-05
-3.52561225041367e-05
-3.58901695595946e-06
-3.2830309162847e-05
-3.40906398009963e-05
-2.31819645825565e-05
-1.59489278454704e-05
-1.0606875546841e-05
-3.15703966706424e-05
-2.28931524556143e-05
-2.09345302901724e-05
-6.98378053015184e-06
-3.15435225309257e-05
-3.52370722497939e-06
-2.28556888021239e-05
-1.87275674485223e-05
-3.6333448442192e-05
-2.28081099070963e-05
-4.88679791455578e-05
-1.07186462375889e-05
-1.6750624348546e-05
-2.68513939668513e-05
-2.58821865612719e-05
-7.49760460253269e-06
-2.43070338279322e-05
-2.82341246945514e-05
-8.98749773634052e-06
-2.94256844403819e-05
-1.62983551102559e-05
-2.8537055393179e-05
-2.38857044462638e-05
-1.88411182866952e-05
-4.83924140359048e-06
-4.26936116181488e-05
-2.78137325132199e-05
-1.88879074404679e-05
-3.3457241523806e-05
-3.20583692586513e-05
-1.35804678126998e-05
-1.78023179573412e-05
-3.30653545071014e-05
-2.76111030134085e-05
-2.53261508472595e-05
-9.06831546850329e-06
-1.75117484407842e-05
-1.32094657316943e-05
-2.22282258150876e-05
-1.46915271380825e-05
-3.49020696289549e-05
-1.33516393957136e-05
-1.68880743312454e-05
2.34544161727214e-06
6.45499127749563e-06
-2.06283486704312e-05
-7.02836402510537e-06
-1.74826638048901e-07
-4.16681159057359e-05
-2.53878577101719e-05
-6.2011210909784e-06
-1.65963773053196e-05
-3.70451449624086e-05
-1.46445102559631e-05
-6.28486059599377e-06
-3.42742749116596e-05
-1.82432038266748e-05
-3.61402761775071e-05
-3.56066103434206e-05
-1.98422425464074e-05
-1.63229975699908e-05
-9.11776510300887e-06
-2.54364187550151e-05
-2.73908081029907e-05
-2.696705017222e-05
-3.2169203906716e-05
1.50348131441918e-05
-1.76702375197563e-05
3.02539883735821e-06
-2.29910042009125e-05
-3.37602164210339e-05
-2.62275778374008e-05
-1.58752624179842e-05
-1.28959653532855e-05
-2.1105937401985e-05
-6.65310070291261e-06
-9.71081050268923e-06
-3.20286519585064e-05
-1.07608585727033e-05
-2.80849613042107e-05
-1.90202834000065e-05
-1.52036387025293e-05
-7.34440438781813e-06
-2.42384727259451e-05
-1.3978178885533e-05
-1.81568342666999e-05
-3.43736798227793e-05
-1.7573821974961e-05
-5.29273034715903e-05
-3.39912451449471e-05
-8.8173118029072e-06
-1.26421568698793e-05
-1.72196442807846e-05
-4.32003813301034e-06
-3.34175619685166e-05
-1.14071874412087e-05
-4.17826614472073e-05
-9.79496277168307e-06
-1.27535830581502e-05
-1.60298074309391e-05
-2.83637446946543e-05
-3.15663957319223e-05
-8.07843104861388e-06
-2.02822124097983e-05
-8.756142467226e-06
-2.49150823618851e-05
4.76177235179314e-06
-1.74294858542337e-05
-3.75165470465015e-05
-1.90108791113169e-05
-2.14547819971252e-05
-1.77731666187754e-05
-4.69816963044232e-05
-2.24174830046471e-05
-1.65146224325951e-05
-1.23798281719158e-05
-1.4841521538331e-05
-3.43138628995636e-05
-9.89540366204612e-06
-2.28166200926672e-05
-2.04352278168585e-06
-1.78399251099232e-05
8.77167836105648e-07
-1.19277382788806e-05
-3.27647361564814e-05
-1.01751786146886e-05
-1.59974005745283e-05
-2.00341910104652e-05
-1.82352552605511e-05
-1.20234643931245e-05
-1.95946043634404e-05
-2.34101113450903e-05
-2.48869814259002e-05
-1.82793604012413e-05
-3.01440082161317e-05
-1.41421248724235e-05
-1.62371773091957e-05
-3.47118658952924e-05
-2.9562738485828e-05
-1.28822872017689e-05
1.94660499218311e-06
-3.40644938357614e-05
-7.91808628022075e-06
1.6306103620158e-07
-8.14029563166501e-07
-1.18755120810132e-05
-4.34029000023261e-05
9.42643798086803e-06
-3.14163165376204e-05
-3.31647394784365e-05
-2.5258156553984e-05
-1.18024835800544e-05
-2.05345536929299e-05
-1.77289296209922e-05
-1.48169105829571e-05
-9.71181984789117e-06
-4.27974176598021e-05
-1.13320569925539e-05
-2.90999071188292e-05
-3.20063763854691e-05
-1.9281479861826e-05
-2.24363283683482e-06
-1.05630086001361e-05
-2.065067116581e-05
-6.83708342887265e-06
-2.46903929530686e-05
-2.67894533533804e-05
-2.75086708872052e-06
-2.89974117185074e-05
-1.12929164334357e-05
-7.49032982065548e-06
-2.44984958861012e-05
-3.35117669738716e-06
-2.93724680655961e-05
-3.28800010286161e-05
-1.00785771455507e-05
-2.29062919098427e-05
7.61245477750411e-06
-6.8991821137887e-06
-1.1751801282514e-05
-3.15334310557153e-05
-2.11746685777043e-05
-4.59493055760308e-05
-6.74967139497772e-06
-4.15112806489671e-05
-1.3459808931138e-05
-3.00865464458918e-05
-1.7394406823556e-05
-4.9557028963801e-05
-2.42855084855481e-05
-2.01096515286307e-05
-9.89082720643612e-06
-4.89547299423025e-06
-1.09238232617312e-05
-4.66603404739054e-05
-2.09676612157566e-05
-1.27833310219859e-05
-3.13846337646396e-05
-2.06367056698019e-05
-2.4129845820024e-05
-1.67117387377665e-05
-8.44965188746553e-06
-2.50948224866581e-05
-7.17835145314249e-06
-3.75287594742252e-05
-1.36088485532911e-05
-1.01361810323168e-05
-2.10391697286172e-05
-2.44638753801519e-05
-7.78732236351088e-06
-3.16978630981285e-05
-2.50158395885301e-05
-3.14070904887288e-05
-3.61840876672208e-05
-8.85452147356616e-06
-2.71498180592093e-05
-1.5564529910989e-05
-2.49661388801545e-05
-2.51983064208851e-05
-2.40544827477968e-05
-2.12228946281555e-06
-1.96491046328733e-05
-3.33337187432502e-05
-1.9660346340246e-05
-3.52083512324694e-05
-1.31815447952312e-05
-1.23581686181915e-05
-1.83250867629121e-05
-2.351698768865e-05
-1.9428313670755e-05
-1.30362628421314e-05
-2.42364297043622e-05
-7.41087173227249e-06
-4.20080135480024e-05
-2.49559686406351e-05
-3.67246934135235e-05
-1.61432718491709e-05
-2.58864445522271e-05
-2.01470889508373e-05
-3.49326488446301e-05
-2.80661556210606e-05
-4.70698221814769e-05
-3.33237154694618e-05
-2.45663693863634e-05
-2.13008482408583e-05
-2.16435474794617e-05
-2.39456378120838e-05
-2.42218773471505e-05
1.4059509588871e-05
-1.51752263012363e-05
2.30555187878804e-06
-1.37071702971584e-05
-8.55905599861372e-06
-3.88660245883017e-05
-1.06607950991721e-05
-2.02999986488881e-05
-1.49283685525938e-05
-8.27200536912714e-06
-2.76699395534579e-05
-4.18028304990346e-05
-2.62281707735716e-05
-1.92564540230674e-05
-3.22022188499213e-05
-2.12926125337752e-05
-5.14055985887282e-06
-3.35962797071395e-05
-1.70349720277257e-05
-2.51101985446382e-05
-2.48734639568629e-05
-1.81049682995953e-05
-2.27997065444965e-05
-3.26369305659744e-05
-3.10269033380889e-05
-2.00087859681852e-06
-1.1849648579955e-07
-2.01952049788004e-05
-2.1046317459046e-05
-2.7229365370271e-05
-2.98508846563736e-05
-3.73645540512048e-05
-8.37169450019008e-06
-1.82715342287238e-05
-5.84855295365948e-06
-1.61753396656345e-05
-2.3011892334795e-05
8.80010547255748e-06
-2.65692187835627e-05
-1.4302832228059e-05
-3.47407814870012e-05
-2.40546811922433e-05
-1.24235943336835e-05
-1.23338808984012e-05
-2.05996619427813e-05
-1.87790346272669e-05
-2.68928939841346e-05
-2.57412149137237e-05
-1.66745148295757e-05
-5.51514141234173e-06
-1.32562414814635e-05
-5.20229255772548e-06
-3.05374114288065e-05
-3.88075817068559e-05
-4.3964482398718e-05
-1.08001263891373e-05
-1.4320092888304e-05
-2.25493960880069e-05
-4.87005349785029e-06
-4.00959968777942e-05
-3.86810770840989e-05
-2.95649042810826e-05
-7.31616736943501e-06
-2.31299694317162e-05
-1.35012873084765e-05
-1.8774601372523e-05
-1.97784537867983e-05
-5.50637449504348e-05
1.34366884375896e-05
-1.307230929589e-05
-3.97398588611203e-05
-5.87010296191393e-06
-1.78932847893796e-05
-2.37294884881853e-05
-2.88433772973135e-05
-3.79340191717872e-05
-1.74085443769854e-05
-7.21704445059723e-06
-2.56688649552461e-05
-7.6807840060702e-06
-6.71756682220831e-06
2.3000965822427e-05
-1.9276584877414e-05
6.9465690514363e-06
-1.26550373346101e-05
-2.40570041349269e-05
-1.07958319324524e-05
-1.71600817628362e-05
1.83267686502148e-06
-5.05116041607252e-06
-7.8024654793372e-06
-2.26551605062757e-05
-3.20658628002694e-05
-7.74607052389496e-07
-1.44120943058022e-05
-6.82767897572094e-06
-5.42625234544721e-06
-2.5597011131208e-05
-4.46360290735839e-05
-9.84460032710288e-06
-1.06418024755417e-05
-1.64143611246825e-05
-1.68538203199722e-05
-9.11388515457525e-06
-2.32582710483646e-05
-7.06645702658314e-06
-9.47884658578997e-06
-2.83910594291527e-05
-1.71311881655735e-05
-2.30284957813176e-05
-4.08267447160803e-05
-1.04347906220254e-05
-4.38205217632861e-06
-1.39412216679024e-05
-1.04824199548646e-05
-1.34377806732365e-05
-2.10444755316926e-06
4.35890437556858e-07
1.04458296441146e-07
-1.79811004581806e-05
-3.38152371758196e-05
-3.34147160063167e-05
-1.09198405685895e-05
-3.00327586299741e-05
-2.02252197165429e-05
-1.59015804654084e-05
5.53148896748602e-06
-9.88717068373101e-06
-7.55100090575171e-06
-9.33559288675531e-06
-4.18125154030186e-05
-1.46931832980978e-05
-9.02167210455535e-06
-1.52180249911129e-05
5.94712558589713e-06
2.71638513670509e-06
-1.79922494263203e-05
1.70084271778291e-06
-3.33336045907837e-05
-9.73164344072248e-06
-1.26417287852645e-05
-2.86378932442672e-05
-2.51070258721755e-05
-5.05610343928792e-06
-6.30552535927975e-06
-1.88575167623227e-05
-3.94302344028352e-05
3.41850258332246e-07
-1.30378054742853e-05
-2.48612592120685e-05
-1.28275884957619e-05
-2.08901421075579e-05
-3.31964283150154e-05
-1.66935910500223e-05
1.33433585929333e-05
-3.30803855426702e-05
-1.065789506846e-05
-2.63639923113443e-05
-1.90910007554196e-05
-2.17708722154495e-05
-3.9244896823655e-05
-5.21305329473955e-06
-3.46154763128762e-05
-2.81522914918102e-05
-3.88843246273958e-05
-2.95610407839408e-05
-2.26436510875476e-05
-4.61106655028569e-06
-9.14275354942216e-06
-1.96209027764557e-05
-1.89941177404481e-05
-2.56360283191296e-05
-5.95669197292937e-06
-2.02302055259876e-05
-2.93648047199098e-05
-1.8664798956102e-05
-2.61744713427594e-05
-5.20104142956991e-05
-2.04559010949113e-05
-3.35449124372151e-05
-1.66286391557557e-05
-4.86481659040629e-05
-2.42372885554706e-05
-1.41911887086656e-05
-1.10751686353795e-05
-4.24633411568313e-05
-3.95400932717195e-05
-8.70224176301575e-06
-6.30050810039959e-06
-1.9965320425089e-05
-6.27574630961783e-06
-6.50432798515881e-06
-3.2266822787983e-05
-2.33367554964113e-05
-3.2543083641587e-05
-2.40434514889099e-05
-2.98460305105482e-05
-1.79369933710224e-06
-2.64397620533229e-05
-2.19677113788013e-06
-1.5957362701187e-05
5.80474541817527e-06
-2.66952757146779e-05
-1.52118355281771e-05
-7.31972866649033e-06
-2.57024725610881e-05
-4.37404749714602e-05
-1.41886319031108e-05
-2.61042549857078e-05
-9.10945969465103e-06
-2.57094382426273e-05
-2.15260639240117e-05
-9.93390268616368e-06
4.75506012953514e-06
-2.93669089545301e-05
-5.12010414280483e-06
-4.500439845384e-05
-1.47154833921168e-05
-3.79268785835742e-05
-7.47880898509561e-06
-2.82795067267945e-05
-1.27795531141065e-06
-6.00439535619884e-06
-3.90139230514833e-05
-3.31806200585339e-05
-2.15083468450437e-05
-8.59833984268718e-06
-2.94727080116816e-05
-2.35355374746386e-05
-3.665852600829e-05
-1.64686078757958e-05
-3.88457332209448e-05
-1.91168879512072e-05
-1.61209123153572e-05
-8.77045699340366e-06
-1.09615921231734e-05
-2.20020616356869e-05
-1.41682144730918e-05
-1.68287169453612e-05
-2.56290470909441e-05
-2.50764594595105e-05
-2.08935895011192e-05
2.66007389014284e-06
-7.50903985759756e-06
-1.28341836356908e-05
-1.73223934501284e-05
-1.79634703374217e-05
-2.49419633350493e-05
-3.94293293674973e-05
-7.01185533422072e-06
-1.28621190223884e-05
-5.36782762350764e-06
-2.38931242143772e-05
-3.61605132922141e-05
-2.66370048794918e-05
-1.71922775984503e-05
-1.49928918612044e-05
-2.06479851466473e-05
-1.27441280691371e-05
-2.19646244307204e-05
-1.88648047581507e-05
-7.77583792668108e-06
-1.80367619401121e-05
-3.87786076456728e-05
-1.89361105273047e-05
-7.46732778161432e-06
-3.07373992225558e-05
-2.82371399857008e-05
-2.94509672534673e-05
-6.96954960537602e-06
-2.96475101054582e-05
-1.37747390798286e-05
-4.03136319257169e-05
-2.97986280593294e-05
-3.18722647032399e-05
-8.70281201009272e-07
-2.58657429409366e-05
-3.81995806885957e-05
-2.49487640032724e-05
1.33126327590145e-06
-2.29598342866888e-05
-3.52909555092434e-05
-7.67131248020354e-06
-2.07517901536112e-05
-2.46530568756925e-05
-3.582794499522e-06
-1.39483570727602e-05
-3.01512856857649e-05
-2.63595002463581e-05
-3.17122325568052e-05
-2.00433761084762e-05
-2.59943793081313e-05
-1.45710601840922e-05
-2.50642538099554e-05
-1.53181077506743e-05
-1.16059629374707e-05
-1.76173961534831e-05
-1.98299172543383e-05
-8.30449661013759e-06
-3.41850401819376e-05
-2.51575767484964e-05
-3.08705014743863e-06
-2.74373764751296e-05
-3.06562699211206e-05
-1.7573807199918e-05
-2.08594331141254e-05
-1.8763154645126e-05
-1.07305797102981e-05
-1.80414005865669e-05
-3.15318124200285e-05
-1.34429783009239e-05
-2.17925913754528e-05
-1.35363497081975e-05
-3.43128155895643e-05
-3.22916909072036e-05
-2.23173701742701e-05
-1.99368452148332e-05
-1.26243668207447e-05
1.67264456167867e-06
-1.32979528224473e-05
-2.5896337260205e-05
-1.04780617882751e-05
-1.53168370282912e-05
-1.32948591565622e-05
-3.66506792283479e-05
-8.87718556059144e-06
-1.10771088224159e-05
-1.49589987447029e-05
-3.28687834926438e-05
-7.26878582252384e-06
-9.45750655210729e-06
-2.77864964149825e-05
-1.25901748038099e-05
-1.58664163366697e-05
-3.67965046314439e-05
-6.66014825992675e-06
-6.03572251810914e-06
-1.5710490163221e-05
-2.84593573153785e-05
-4.31994153051371e-05
-2.17283302470281e-05
-3.22137513585628e-05
-2.69671263384152e-05
-7.49123388979171e-06
-2.56718962405999e-05
-1.81678413784495e-05
-2.6298339282283e-05
-4.40544324351214e-05
-1.41001650009475e-05
-2.84695036585087e-05
-2.90197004215157e-05
-1.54974893334517e-05
4.88766793289721e-06
-2.18207242265348e-05
-3.24306407038409e-05
-1.51207507005943e-05
-2.85625203401455e-06
2.86513844282106e-06
-1.34574496166699e-05
-2.23959493396688e-05
2.40975502474295e-07
-6.51241107352777e-06
-2.26736336137754e-05
1.32484715195271e-06
-3.61805235645209e-05
-5.10558276219607e-05
-2.23100754725361e-05
-1.29119188517268e-05
-2.52298511763043e-05
-1.89288593235637e-05
-2.15781919351954e-06
-4.40634629366925e-05
1.81619317958906e-07
-1.85497137711267e-05
-2.09702948986041e-05
-1.97223001991265e-05
-2.09666609057651e-05
-3.07225635193792e-05
-1.63435282583039e-05
-1.23964238151367e-05
-1.48887267297658e-05
-1.15669133263901e-05
-2.14918003382221e-05
-6.43236499578484e-06
-3.02440689960457e-05
-2.21497499779552e-05
-4.36518303654452e-05
-1.61553689992405e-05
-1.4769544984918e-05
-1.03106175313151e-05
2.76066781994479e-06
-4.25765754341728e-05
-3.19508632350419e-05
-3.35631185352285e-05
-2.35985291370514e-05
-2.48779435445667e-05
-1.8504623706183e-05
-1.25373154827573e-05
-3.41098192730602e-05
-3.20487092959746e-05
-1.73479816461701e-05
-1.92854052383825e-05
-1.5909676855336e-05
-1.37303132494214e-05
-7.91068503816225e-06
-2.41262329587356e-05
-1.58623177239181e-05
-2.70622249486221e-05
-2.8059144518975e-05
-1.42747631622526e-05
-1.56320399176622e-05
-2.78550610475093e-05
-8.5786616922002e-06
-1.69775898836646e-05
-2.62983475176656e-06
-2.36753081583604e-05
-2.72522053482792e-05
-3.07377527732907e-05
-1.17729604797295e-05
-3.99056692932855e-05
-1.1909614416978e-05
-1.51407557300437e-05
-1.23789190942467e-05
-6.47883600342212e-06
-4.65666521364447e-05
-2.15366445066569e-05
-1.14936313042687e-05
-3.51333107353389e-05
-1.94363117708615e-05
4.40072559762837e-07
-1.87803154419807e-05
-1.96487802042342e-05
-3.30049133034619e-05
-1.21217674847832e-05
-1.23880955612704e-05
-1.45271737053608e-05
-1.57348858200781e-05
-2.99134538887814e-05
-6.87784545823209e-06
-2.72940625475372e-05
-9.56080947617867e-06
-9.48331588465374e-06
-3.08272831864639e-05
-2.18417851484773e-05
5.75956968467276e-06
-3.35123193318784e-05
-3.400539480524e-05
-1.42945039717988e-05
4.31672553242237e-07
-2.45485209031999e-05
-2.5855318905752e-05
-2.17722152336034e-05
-9.78359227167291e-06
-8.04916824834184e-06
-1.10532801380103e-05
-2.5818167411501e-05
-3.41558915492143e-05
-6.19432501258793e-05
-3.3707655289889e-05
-2.17237238846786e-05
-2.27682635859656e-05
-1.30828337288534e-05
-1.27006072266272e-05
-2.80288491651736e-05
-1.80858103148071e-05
-1.49794914960398e-05
-2.73239624870068e-05
-3.76701537152302e-05
2.47119314127611e-06
-3.62797911539855e-05
-1.82186704731321e-05
-1.82359142177853e-05
-3.44394625484817e-05
-1.0059650867184e-05
-1.60583831072436e-05
-3.55471678251821e-06
-2.26193928992792e-05
-8.03310546666088e-06
-2.06392130635402e-05
-2.47906550148154e-05
-1.51606837991942e-05
-3.70355693397267e-05
-2.3248287663746e-05
-4.20249863850305e-05
-1.92563395619459e-05
-4.47791181567336e-05
-1.81051579838502e-05
-2.01218214007448e-05
-2.68185381187135e-05
-3.36435484295083e-05
-2.48150876904607e-05
-6.84811096415324e-06
-2.71129508015671e-05
9.92664885367063e-06
-1.5882834430136e-05
-2.35363615584235e-05
-2.72014554101744e-05
-2.78576866678072e-05
-3.05536749456991e-05
5.69354210413373e-06
-1.37778711352917e-05
-1.68479837391053e-05
-1.9123012401135e-05
-1.84187596799639e-05
-1.51942516795979e-05
-8.83460689171068e-06
-2.61822805075289e-05
-3.44450785924762e-05
-1.21990866979994e-05
-3.5493923016391e-05
-2.59996077158804e-05
-3.4624215629831e-05
-1.03489572787541e-05
-1.12842465255574e-05
-1.2691715307793e-05
1.30698310139072e-05
-2.36842512134832e-05
-2.54621475336057e-05
-1.80117026514725e-05
-1.89230101748707e-05
-3.73876367307776e-05
-1.36138074113388e-05
-4.35844021768775e-05
-2.67360775570208e-05
-1.21413229834212e-05
-2.50991583718012e-05
-9.67354670241024e-06
-2.89329866298248e-05
-4.02671915049612e-05
-3.12808918811697e-05
-1.68493674165484e-05
-2.11191825441645e-05
-2.63662305799934e-05
-7.99374941520994e-06
-3.79658821266862e-05
-2.55422686486498e-05
-4.86289990133665e-05
-1.00030415924854e-05
-3.45191327023138e-05
-1.79249203552638e-05
-8.6132749796515e-06
-1.33241433993287e-05
-9.42427012168982e-06
-9.73437410442624e-06
-2.40276141483307e-05
-3.51697247645052e-05
-1.90674013300914e-05
-9.25415550804583e-06
-1.3605382101235e-05
-1.1416608680888e-05
-3.48621850568058e-05
-3.42871516281705e-05
-2.03207678116195e-05
-6.39829678542179e-06
-1.08358807183688e-05
-8.77246916828896e-07
-1.82412427804746e-05
-2.17407290381578e-05
-2.61375662992054e-05
-2.67118277541995e-05
-1.29896585231472e-05
-1.20968558042414e-05
-1.74163303959903e-05
-7.52527612885719e-06
-1.2805609393655e-05
-2.93922764612274e-05
-3.46124283939653e-05
-1.80906987103814e-05
-2.28423524936301e-05
-2.0553800985269e-05
-2.47352574324851e-05
-2.10422164468676e-05
-5.622312743233e-06
-1.9459239230868e-05
4.37834470312958e-06
-2.97369284054341e-05
-7.19980744958236e-06
-2.65220775874063e-05
-1.67527242191645e-05
-1.85873153944306e-05
-2.10113803503749e-05
-8.46913676986757e-06
3.47854457804479e-06
-1.02869807472824e-05
-2.37034909348887e-05
-1.38733234163115e-05
-3.41335917451718e-05
-2.69932634266128e-05
-3.66146923685683e-05
-2.00298219675119e-05
-2.90636478337952e-05
-2.54372382603853e-05
-1.35590187794323e-05
-1.81799130286328e-05
-1.19341764909464e-05
-1.84011107575337e-05
-5.74570108558274e-06
-3.74970410815248e-05
-2.300806440137e-05
-5.08866147022387e-05
-2.11953238985578e-05
-1.64450938706935e-05
-1.82892779779906e-05
-2.13491741857558e-05
-3.6209060679623e-05
3.92839848120005e-06
-5.01782622208579e-06
-2.63714583157241e-05
-9.59571059342496e-06
-7.11448131200985e-06
-2.0002153807765e-05
-1.61471822862453e-06
-3.13466771745718e-05
-1.58612277164294e-05
-2.64013071064851e-05
-4.34609950542795e-07
-4.99834994868461e-05
-1.64563383970115e-05
-3.94157073085228e-05
-4.0939828107016e-06
-3.37162276361478e-05
-2.19042703395262e-05
-3.14652955424016e-06
-1.81157060846395e-05
-4.96336986935283e-06
-2.48182485531904e-05
-2.80040711195119e-05
-2.61930853138547e-05
-2.28382997029649e-05
-1.46671615157342e-05
-1.10299275330421e-05
-2.21748715540796e-05
-7.32940278650201e-06
-2.67361982123798e-05
-3.31838608866395e-06
-1.88193464065115e-05
-1.9327153440602e-05
2.95025408872386e-06
-2.4708957283553e-05
-3.17043472391684e-05
-2.18902800472134e-05
-2.48767907909811e-05
-7.70029354838395e-06
-9.02921577574519e-06
-1.95968826108707e-05
-3.00080745122492e-05
-2.916922435108e-05
-1.41492918021049e-05
-1.21866690860432e-05
-4.00703303558364e-05
1.17008103213833e-06
-2.78170306590365e-05
-3.34094921709005e-05
-9.78558322164193e-06
-3.55858823027218e-05
-1.2180476603081e-05
-3.41025550391118e-05
-2.81635592648736e-05
-1.66621176805817e-05
-2.00911388700046e-05
-1.66651644127791e-05
-1.40624525940005e-05
-1.410720827951e-05
-2.3406495802878e-05
-1.28659948229504e-05
-1.11972323485772e-05
-2.13460193073889e-05
-3.46095776515686e-06
-5.4787429226511e-06
-2.02892706713062e-05
-8.89219547223655e-06
-1.8363585603402e-05
-1.83578875480431e-05
-3.84865931857587e-05
-1.01765375777183e-05
-2.74912397557745e-05
2.12639687694711e-05
-1.40567173710261e-05
-1.93704934516042e-05
-4.23869808807774e-05
-2.14041212117498e-05
-6.22320877748185e-06
-3.29970737159105e-05
-2.6021168770757e-05
-2.53486414631947e-05
-1.34148259045047e-05
1.75913106330253e-05
-1.7493363380582e-05
-1.33252458592531e-05
-2.04997979277705e-06
-1.89552403511986e-05
-1.83315161702528e-05
-6.31727105165549e-06
-2.72634651397769e-05
-3.94804849032452e-05
-3.29253649527558e-05
-1.65668616808067e-05
-7.7470237786627e-06
-1.00419479434685e-05
-2.31223091119572e-05
-3.376606860615e-05
-2.70100757269843e-05
-1.18762624124821e-05
-4.12107546824375e-06
-2.03529013687981e-05
-2.76814759233058e-05
-3.15454030176061e-05
-2.84141062213998e-05
-3.09107413170166e-05
-1.77755191381769e-05
5.83179296354881e-06
-2.73834474558977e-05
-1.36675181126438e-06
-2.32779338083242e-05
-1.04758456625151e-05
-1.65500414200209e-05
4.29305910899484e-06
-1.85159153845687e-05
-2.03240182695681e-05
-3.23649788877316e-05
-1.10435855543931e-05
5.71403104931012e-07
-3.35928500352928e-05
-5.28683998643997e-06
-1.27234317706638e-05
-2.03870373498612e-06
-3.64519163470493e-05
-6.22752583348371e-06
-1.38290234378932e-05
-1.70442809544587e-05
-1.09780738379385e-05
-2.32484491800366e-05
-3.35344859199249e-05
-3.49350711533935e-05
-1.67754691643467e-06
-7.5897886236886e-06
-2.23923472607093e-05
-2.3342525335574e-05
-2.42632796422616e-05
-2.93766446331258e-05
-9.33969861903214e-06
-1.6237319749922e-05
-2.5409727004814e-05
-1.79601729440603e-05
-1.68345710572434e-05
-4.7406580347992e-05
-3.49849115853719e-05
-1.41729906564732e-05
-2.44620962899177e-05
-1.55108564677701e-05
-1.20976497707715e-05
1.3029643294641e-08
-2.76849461179518e-05
-2.8093068562366e-05
-2.23919342122484e-05
-2.76051282198303e-05
-1.65336362634052e-05
-1.79096241209156e-05
-1.6236520979209e-05
-1.40051885034349e-05
-3.61076241758964e-06
-2.59097769803912e-05
-1.64641016469391e-05
-1.54315527014404e-05
-3.41784904419461e-06
-1.13719512941607e-06
-2.9117673035874e-05
-2.95222628386018e-05
-1.47347429591107e-05
-2.81319097423461e-05
-2.87979985468953e-05
-1.60762717298713e-05
-2.17149592408426e-05
-1.82682406615129e-05
-2.25679105257286e-05
-1.63396220645974e-05
-1.21696085499323e-05
-4.1439260737877e-06
9.04633689418905e-06
-2.65504089335009e-06
-3.05981390419415e-05
-1.89911921434408e-05
-2.0965180841478e-05
-2.56346537507461e-05
-2.48989699752595e-05
-9.37530081723114e-06
-2.32420091012752e-05
-4.93405856197827e-06
-2.05962384551012e-05
-2.41110395065027e-05
-1.06696079423426e-05
-3.93714281637797e-05
-2.82715836621184e-05
-1.48866380633089e-05
-3.24751536702104e-06
-2.19249244279044e-05
-2.68266581429067e-05
-2.15751277515029e-05
-2.59514321383431e-05
4.43623662042562e-06
-2.28230794093689e-05
-5.52553266775539e-06
-1.13315584851822e-05
-2.00931704011455e-05
-3.02100911182703e-05
-9.60311536425096e-07
-5.63592167431117e-06
-2.84265710113773e-05
-3.66603486679229e-05
-2.81330474736063e-05
-1.93718564159868e-05
-1.2804501415553e-05
-2.03353321002531e-05
-2.06238962611128e-05
-3.55060109641105e-05
-3.43244134053424e-05
-1.03767296199236e-05
-7.9206994739886e-06
-1.43240167468833e-05
-2.95658773745905e-05
-1.36857976944153e-05
-3.17535130210933e-05
-2.11928496609091e-05
-2.64562310804338e-05
-2.03051014045993e-05
-2.46154694929685e-06
-1.76301070911576e-05
-8.25026636357678e-06
-1.41235592200343e-05
-1.6140129240298e-05
-1.98967547031068e-05
-1.43282959467456e-05
9.62677768700252e-06
-1.55949558888185e-05
-2.20452721950974e-05
-4.16684870720088e-05
-2.23658078294336e-05
-1.80351625539411e-05
-2.81962917686547e-05
-1.56403497989618e-05
-2.10341086707818e-05
-1.77725458291462e-05
-4.49338458461293e-05
-1.42705855013476e-05
-2.8817643151159e-05
-2.82774243752205e-05
-1.18439110691242e-05
-2.22670350947977e-05
-2.59810340627913e-05
-2.83610438929366e-05
-3.83226234304789e-05
-2.3610910867636e-05
-2.15188742927801e-05
-3.4291493394375e-05
-1.86223622334965e-05
-1.01048210571968e-05
-4.5027418367054e-05
5.69960361170022e-06
-1.13298694194866e-05
-2.16580489546564e-05
9.36537921099068e-06
-3.80560338435132e-06
-2.18429960061153e-05
-2.7595699622952e-05
-1.54810401137049e-05
-2.71221709625472e-05
-2.55858464631121e-05
-4.15940911096268e-05
-3.14431573956813e-05
1.20870988999764e-05
-1.87239439995468e-05
-3.32788737533844e-06
3.80295527297895e-06
-2.09653659817363e-05
-1.69344742769853e-05
-2.78785442201937e-05
-7.42345465975187e-07
-8.93624425183641e-06
-2.12221911614704e-05
-6.04075156309046e-06
-1.35808988878986e-05
1.1234819852805e-06
-1.65739647306087e-05
-2.49393671746496e-05
-3.0261072754017e-05
-3.5322840305465e-05
-1.16298962427475e-05
-2.36811608234284e-05
-2.19588110055515e-05
-2.53059944578654e-05
-1.55462194485334e-05
-2.16526108854202e-05
-2.49581742357576e-05
-2.83322098669003e-05
-1.71576896016316e-05
-5.2925941320531e-06
-1.91401786209569e-05
-3.68761956099059e-05
-1.92054744980456e-05
-5.08233228929795e-06
-2.38019028013315e-05
-5.40255275286934e-05
-2.74214883070717e-05
-1.8888182853393e-05
-8.72101655984202e-06
-2.57743442360106e-05
-2.61980662326046e-05
-1.98422461931253e-05
-3.24844846664132e-05
-8.64864707854012e-06
-1.31939724362768e-05
-2.47388460184963e-05
-2.50274322902452e-05
-7.4199852805719e-06
-1.45038931465702e-05
-2.27972720844684e-05
-4.1919763767224e-05
-1.55283052491122e-05
-3.99514973143662e-05
-2.84833108072061e-05
-9.7212141105783e-06
-2.21523243775045e-05
-2.62634329125407e-05
-2.54762179454954e-05
-2.73673318540702e-05
-1.29015660872007e-05
-1.24375407663864e-05
-2.52505155428309e-05
-3.54454429191551e-05
-1.65858816882325e-06
-7.53141980235699e-07
-2.57687465621405e-06
-3.26873830447754e-05
-1.88275852951948e-05
-8.08115484736927e-06
-1.1258126419543e-05
-2.37934936599728e-05
-2.77394817990735e-05
-3.90219168240854e-05
-1.97401857484291e-05
-1.58623425484821e-05
-2.01065984609271e-05
-4.09592548275499e-05
-3.31712708142905e-05
-2.64385066570378e-05
-4.05811062847972e-05
1.38525728917786e-05
-2.49892379970819e-05
-1.74328768700725e-05
-3.70785426611472e-05
-1.45032056997735e-05
-2.08727478025348e-05
-2.69549651192068e-05
-4.26321031477128e-05
-4.94987470477943e-05
-3.59388992228285e-05
-1.16189481483947e-05
-3.83089872446202e-05
-3.72031403664291e-05
-2.49956287898486e-05
-1.65332884919543e-05
-1.74956057643923e-05
-1.43680590156116e-05
-3.10901199675557e-05
-6.24922372695891e-06
-1.07862444030406e-05
-1.62716447550954e-05
-2.09686249616987e-05
-1.32685078883724e-06
-3.97250164120968e-06
-2.83599376860271e-06
-1.72738320048923e-05
-2.15812796101173e-05
-1.82568783162742e-05
-4.57782109263483e-06
-2.10674594840872e-05
-2.40625921971905e-05
-3.86505984703765e-05
-2.12115533940394e-05
-2.6761700864077e-05
-3.02977848694849e-05
-1.35032032736215e-05
-1.2634733145243e-05
-3.53198215366257e-05
-1.74314956424905e-05
-2.10704013859053e-05
-2.67133734987466e-05
-2.17351435170697e-05
-1.06151063046037e-05
-2.10025477641283e-05
-3.44028370254057e-05
-1.5292840481181e-05
-2.1566639260528e-05
-4.70790069521566e-05
-1.7401635302185e-05
-2.23666855940399e-05
-2.59367142959928e-06
-1.11293379741302e-05
-8.93279161670146e-06
-3.60036962647062e-05
-6.51792537672084e-08
-1.54112869776096e-05
-2.38300839539585e-05
-3.42548628226484e-06
-3.00909457865973e-05
-1.45602984750727e-05
1.38204929767725e-05
-2.19611317895226e-05
-7.074726974025e-06
-2.4362059654814e-05
-1.02654740670635e-05
-4.1044090351447e-05
-1.80289730903412e-05
2.34500635104349e-06
-2.20854277645653e-05
-3.03320628834076e-05
-2.09265562429206e-05
-4.7079857408101e-06
-1.17402763704474e-05
-2.07581434820438e-05
-1.28997563167904e-05
-3.54061917882968e-05
-1.9453652754782e-05
-3.9002449835232e-05
-1.62698438569746e-06
-3.54622492872975e-06
1.4576016338396e-06
-1.98095686759621e-05
-1.34847422100286e-05
-1.02497371171975e-05
-2.74303500536506e-05
-2.78877097141558e-05
-4.06371625425603e-05
-1.22005758249981e-06
-3.42058810178155e-05
-2.070340707893e-05
-2.0608647127938e-05
-1.37719498087318e-05
-6.1657386132266e-06
-5.25299232327436e-05
-1.88987640072551e-05
-3.00946647811747e-05
-2.73032984466059e-05
-4.15037933605418e-05
-3.83974684900975e-05
-4.70796664202877e-06
2.81198677461423e-07
-1.36066457579004e-05
-1.48300864385705e-05
-3.35584223246745e-05
-2.51628980896964e-05
-1.4694793101434e-05
-2.90303353534778e-05
1.86602990937145e-06
-3.84025967049468e-06
-2.45748554591473e-05
-1.27796034485786e-05
-2.31588771196994e-05
-4.73850808640925e-05
-2.09391476203779e-05
-2.44220467472697e-05
-2.11892894998898e-05
-1.64174261571622e-05
-2.25183941142272e-05
-1.24963908475145e-05
-1.91038088898358e-05
-1.37061845595943e-05
-9.19217636242435e-06
-3.79418560308211e-05
-9.27908122554185e-06
-1.07730919239268e-05
-7.5267035721061e-06
-2.75969067238993e-05
-1.46752442776858e-05
-2.72764486124031e-05
-1.01185241597463e-05
-3.33103045315445e-05
-2.56176456665401e-05
-2.19434391799733e-05
-1.38012947591673e-05
-2.49163149861702e-05
-2.45146460603485e-05
-4.79433670791809e-05
-4.00048392535704e-05
-3.15957002257504e-05
-3.01648882002716e-05
-6.64700921551226e-06
-3.46309773683591e-05
-2.95087790874936e-05
-9.56731617776248e-06
-2.94668489665021e-05
-2.54619419647892e-05
-2.08725724845028e-05
-1.86872066178114e-05
-3.08007284540635e-05
-1.96696202990754e-05
-1.37187591202316e-05
-3.93975901422114e-05
-2.35106163879568e-05
-2.76634528002685e-05
-3.42657702165492e-05
-6.05129464188153e-06
-1.28039210018915e-05
-1.62803346818524e-07
-5.26938719499817e-06
-1.52966718706087e-05
-1.89212696593303e-05
-2.1702664751855e-05
-9.84344373563149e-06
1.20656101697751e-06
-1.68216146055174e-05
-2.191667424819e-05
-2.91704392189849e-05
-1.74386975240931e-05
1.02949514411711e-06
-2.73874716862815e-05
-3.34408995587138e-05
-1.41161276202203e-05
-5.91646895846327e-06
-5.0381616376645e-06
-1.23333418990621e-05
-3.8037452089507e-05
-1.92680934767719e-05
-1.12037689014606e-05
-1.85599467134081e-05
-3.25288574081992e-05
-5.02906271576701e-06
-2.65541546338485e-05
-4.52560606720939e-05
-4.10481563560815e-06
-1.20598728563861e-05
-2.41191654376249e-05
-3.69291530527347e-05
-8.1856145118945e-06
-1.79933626021399e-05
-1.5088204745614e-05
-2.03021581627264e-05
-1.69539024028486e-05
-3.40645606022458e-05
-2.32797922533097e-05
7.64676521500218e-06
-1.9317402539093e-06
-3.54111664792599e-05
-2.36616690254631e-05
-2.27452118001287e-05
-2.94667515902272e-05
-3.09599575563086e-06
-7.85229014912251e-06
-2.21954461903935e-05
3.37921064856753e-06
-2.31993710971642e-05
-2.10251718440838e-06
-3.26732786651334e-05
-7.47370807904511e-06
-3.48077898475287e-05
-1.80407824997098e-05
-1.39344127091834e-05
-1.71858752835512e-05
-1.33018317050951e-05
3.68744183110787e-06
-2.09319708124139e-05
-3.2491084380557e-05
-1.11493413897366e-06
-4.27750414588878e-05
-2.04615117816816e-05
-2.43307738802996e-05
-3.40857321244102e-05
-3.21153017042238e-05
-1.08015224480242e-05
-1.98306503927792e-05
-4.22843148837227e-05
-2.86202411580477e-05
-2.36692980400039e-05
-1.42173877027631e-05
-1.89806448436245e-05
-6.5449239868418e-06
-1.56096005129185e-05
-8.67352700474964e-06
-3.17315023980367e-05
-1.55114607653018e-05
-1.3821734241898e-05
-1.8811237393564e-05
-1.28245328521289e-05
-1.86489420337557e-05
-1.71802483522258e-05
-1.48248215913584e-05
-1.76091922944215e-05
-7.70529751033848e-06
-4.66919865064933e-05
-1.48770271293709e-05
-6.93572280699503e-06
-9.85603538764525e-06
-2.43359315975352e-05
-1.21391199308841e-06
-4.58756959893715e-05
-2.17197337817496e-05
-1.38484446730629e-05
1.08142393312863e-05
-3.33616391359714e-05
-2.66225226873875e-05
-4.0674230497732e-05
-4.10796720814534e-06
-8.99101998388906e-06
-1.55575806569728e-05
-1.4251372047909e-05
-1.25791930916667e-05
-1.39376966667782e-05
-1.3418801556289e-05
-2.46969137617303e-05
-1.83688075178535e-05
-1.51442460106546e-05
-1.35937614775583e-05
4.04413128544973e-06
-7.62463436799702e-06
-2.28288932138239e-05
-1.99979788005263e-05
-2.54105330403019e-05
7.59537194725265e-06
-6.02540973143158e-06
-2.52748806849968e-05
-2.35693539230392e-05
-8.93492284970188e-06
-2.23099261166511e-05
7.1059969946772e-06
-2.90307482050857e-05
-2.58597617576626e-05
-9.73392007688177e-06
-2.48715898093165e-05
-2.47415039754165e-05
-2.21805920830291e-05
-5.0843980188188e-06
-1.4025448936727e-06
-2.82651230616195e-05
-2.60244352313835e-05
-1.57217612782236e-05
-2.46606891736527e-05
-2.29782384675467e-05
-5.47960321000528e-06
-9.49820187755436e-06
-2.40741137732524e-05
-1.12476875569138e-05
-4.64537769209961e-05
-2.32060336388571e-05
-8.7171367569965e-06
-2.47361369473284e-05
-1.81523399443993e-05
-2.98023869174052e-05
-1.05481488960786e-05
-1.53371315181711e-05
-2.51910121671049e-05
-3.21447970114933e-05
-1.47769511213883e-05
-2.35786889247506e-05
-4.60873457421755e-05
-2.24347085755131e-05
-3.23895651095056e-05
-1.44313459276017e-06
1.20841638050743e-05
-1.94694841051006e-05
-1.67957511664398e-05
-4.20406231093694e-05
-1.9356837228384e-05
-1.32533590969712e-05
-8.03997430555569e-06
-3.07933785200777e-06
-1.96977343253479e-05
-2.69641705059973e-05
-8.12815553459649e-06
4.14586373067605e-06
-3.98412657850337e-05
-2.81094896600571e-05
-2.70809253581707e-05
-1.87919656211404e-05
-2.9132799438062e-05
-2.31832026994353e-05
-1.04379828463538e-06
-1.27877522184151e-05
-3.00098944960334e-05
-2.13933977732467e-05
-1.93035960371619e-05
-2.36426037656918e-05
-1.62189081268292e-05
-8.90773045286414e-06
-3.13725600466817e-05
-2.09485776548742e-05
-2.2864391272516e-05
1.42459232176647e-07
-1.23259467556854e-05
-1.85324819640661e-05
-3.98790733250561e-05
-2.5376247075055e-05
-2.71184403368773e-05
-2.82884840846147e-05
-1.81946726059701e-05
-1.96153480197683e-05
-1.44243498358665e-05
-6.06348366436378e-06
-2.84892496239235e-05
-1.45841800572502e-05
-3.05330128322479e-05
-3.04787790065787e-05
-2.76606787571991e-05
-9.56656903820428e-06
-2.33760392607523e-05
8.13492145465727e-06
-2.56169300311736e-05
-6.97007518307485e-06
-2.61636385568657e-05
-2.63335673408283e-05
-3.27768548401754e-05
-1.77776901459128e-05
-2.17891147344556e-05
-2.17510423629972e-06
-4.92605652928276e-06
-6.45656828160602e-06
-7.98662272415711e-06
-9.98722502020242e-06
1.47527308582393e-06
-1.95930950277914e-05
-2.94625980709665e-05
-4.64588877866086e-05
-2.7855185159719e-05
7.15731959350331e-06
-9.50193325135373e-06
-3.29298952066691e-05
-4.56124414297835e-05
1.62839682201316e-08
-2.40122050359349e-05
-3.06209859955751e-05
-1.1007993669308e-05
8.16523480445876e-06
-2.2791776181007e-05
-2.01642443168095e-05
-8.17080904194663e-06
-3.90229408392382e-05
-4.48400358878704e-05
-9.45942351870556e-07
-2.80094020602653e-05
-2.76768271400759e-05
-2.38939438194409e-05
-1.11661640610664e-05
-1.65737946047768e-05
-2.30878722833414e-05
-1.76427783183592e-05
-3.07674391191419e-05
-3.36120010166447e-05
-3.74467664722895e-05
-5.26444519180957e-05
-3.01845936241982e-05
-1.14377200259867e-05
-7.19350212470464e-06
-1.44767728343054e-05
-2.27301346181976e-05
-3.83887842736855e-05
-3.55385430232181e-05
-4.61702659970311e-05
-2.48014414443955e-05
-2.68122329114823e-05
-2.48955668941746e-05
-7.85377919747493e-06
-9.37668272096554e-06
-1.77701419021874e-05
-1.17733140981655e-05
-2.51592047705506e-07
-1.31008784636902e-05
-4.78922188540637e-06
-1.33419142094524e-05
-7.33280608281017e-06
-6.5284980653093e-06
-2.04460736339121e-05
-3.63288702102248e-06
-2.73759463714893e-05
-4.4613383941804e-05
-3.22026846425181e-05
-4.02461370954244e-05
-2.92943021391526e-05
-5.17518268706796e-06
-4.0504508175595e-05
-1.27280545256713e-05
-9.10007967394409e-06
-1.69151832322292e-05
-6.67250438944957e-06
-2.42704379771657e-05
-1.10483336443244e-05
3.46438045013503e-06
-1.83380288956458e-05
-2.55662510387887e-05
-1.33205617463837e-05
-4.27986247592695e-05
-3.25794615424385e-05
-3.43926247645697e-05
-2.38934269711291e-05
-1.09397162969079e-05
-3.63855825102948e-05
-8.72688525442366e-06
-2.15136887571814e-05
6.7929088204472e-07
-2.23086716453293e-05
-1.69094053926507e-05
-3.34120297087411e-05
-1.58188298700444e-05
-1.36979084084034e-05
-2.21535175191227e-05
2.04975779590676e-06
-2.35827119653102e-05
-1.82166097351577e-05
-2.74148924997012e-05
-1.57699597120357e-05
-2.95424987957841e-05
-2.32218625263741e-05
-1.42839166711293e-05
-3.53893063024379e-05
-2.81562189007451e-05
-5.2236335650825e-06
-2.31580666745343e-05
1.49083084960808e-05
-2.82220644210638e-05
-4.97554347030864e-05
-1.24592020069485e-05
-1.96691660959843e-05
-1.89122034115239e-05
-1.74949120834574e-05
-3.48309663113389e-05
-1.35632784009063e-05
-8.93420387780863e-06
-1.95792708342779e-05
-2.14590547426674e-05
-6.23097824891491e-06
-1.02920750758276e-05
-4.61251339043231e-06
-2.22405785697457e-05
-3.72310463151518e-05
-4.58796190699026e-06
-4.02723130550358e-05
-9.33690481390545e-06
5.64566201643122e-06
-2.6110311921464e-05
-5.29426357317892e-06
-2.82570056181734e-05
-1.01829725729618e-05
-4.01934677844044e-05
-5.07743262038718e-06
-2.28075276651485e-05
-2.23082412041557e-05
-1.14865403978667e-05
4.3322167369489e-07
-1.77135510143632e-05
-1.28070756998321e-05
-1.94757114142448e-05
-1.17203478541274e-05
-1.72468452098553e-05
-3.13340303778244e-05
-1.01496139977373e-05
-6.30000210770552e-06
-1.9886739932057e-05
-1.70093463518796e-05
3.77853244533115e-06
-2.3444586610564e-05
-2.98188673139242e-05
-3.83921386365068e-05
-4.39031483990475e-06
-3.86366218024186e-05
-3.68170986901253e-05
-1.40714483021312e-05
-1.57186451347837e-05
-2.34083038710654e-05
8.78480164421276e-07
-4.8604891106587e-05
-1.35187051874651e-05
-2.72989646643502e-05
-6.78130315215568e-06
-3.00955624243304e-05
-5.30431359657697e-06
-2.74417373062409e-05
-1.53700749655678e-05
-3.5043561070173e-05
-9.185791726584e-06
4.74187768256128e-06
-2.69197191657032e-05
-1.88216040207556e-05
-1.76142603637072e-05
-7.01695604292046e-06
-3.70927929826781e-05
-4.13420611711253e-05
-3.74298656069449e-05
-6.2497827701635e-06
6.59261886792947e-06
-3.08721054428745e-05
-1.93314520121863e-05
-2.08242147607932e-05
-1.6532015483841e-05
-2.22337850837295e-05
-9.02224403508825e-06
-1.59136322507491e-05
-6.75058580416777e-06
-3.69335334845037e-05
-1.26782569728688e-05
-1.86086262966846e-05
-2.55813473821079e-05
-1.88454616339053e-05
-3.07928604445198e-05
-1.73176084720613e-05
-2.44023820398127e-05
-5.3923266472329e-06
-1.02249125483831e-05
-2.7276335199826e-05
-2.80830685625596e-05
5.68576394471162e-06
-3.22862073524848e-05
-2.59836439008052e-05
-2.02558021319644e-05
-1.14092025311544e-05
-8.85256198264101e-06
-3.27170771545459e-05
-5.80961891496029e-06
-1.15549389946953e-05
-3.56459348732661e-05
-1.58412121530947e-05
-1.0306796077698e-05
-4.01269513644242e-05
-3.92846334314976e-05
-1.04575567549551e-05
-4.14404982157795e-05
-8.66390324156937e-06
-1.05817963421302e-06
-4.28308693564409e-06
-2.25910365446212e-05
-1.45791736637299e-05
-3.9462814358828e-05
-1.73810433873327e-05
-3.33913933071399e-05
-1.80434658410343e-05
-2.37822451449984e-05
-1.66363360691792e-05
-9.43368731094179e-06
-1.59770408457401e-05
-1.43979532721143e-05
-1.09621365990859e-05
-3.35817166361117e-05
-1.98446411012451e-05
-1.39040033289579e-05
-2.71240362644916e-05
2.92009748090073e-06
-2.15082984298056e-05
-2.3400685443294e-05
-2.88585845303298e-05
-2.31608704260831e-05
-1.92630954344088e-05
-3.30703204148875e-05
-1.93680996668417e-05
-1.06213444484209e-05
-3.77217397011753e-05
-2.84294416162354e-05
-2.43416148555266e-05
-2.7586824605508e-05
-3.16141697371709e-05
-5.20432387457408e-06
-2.58671291958658e-05
-3.15579299178769e-05
-2.21066136883546e-05
1.99093452884082e-06
-2.25582771538838e-05
-2.21294383956674e-05
-3.42302526634745e-05
-1.84135649308617e-05
-2.99153823151553e-05
-6.62428356592365e-06
-3.23230860708657e-05
-2.21525408749858e-05
-8.77830385745967e-06
-1.50577907241428e-05
-2.29299377488981e-05
-1.11989051977525e-05
-1.89366562100175e-05
-7.75753068926992e-06
-3.41311856104823e-05
-1.98130155637407e-05
-2.20329070375982e-05
-1.46738209347426e-05
-2.41437649662019e-05
-1.99090532951586e-05
-2.27078515828976e-05
-1.31567723664158e-05
-3.16528173304366e-05
-3.05458564261227e-06
-1.27443693818647e-05
-1.68864007978501e-05
4.80061392645229e-06
-2.66467823498388e-05
-1.95214963801429e-05
-2.31283521846142e-05
-3.49011023285335e-05
-2.23500889021715e-05
-1.14749645820146e-05
-2.00008351791322e-05
-3.94125607107178e-05
-5.19283085943267e-05
-2.04740303773199e-05
-3.31071694541058e-05
-2.57486710640018e-05
-2.52429324514723e-05
-2.26902446121304e-05
-4.04673224282675e-05
-1.07486983287571e-05
-2.81834594699896e-05
-1.30395228830365e-05
-3.00391939969126e-05
-2.70151520191784e-06
-2.04740025218605e-05
-1.60346376290034e-05
-1.19529600748757e-05
-1.02294048668175e-05
-1.10981626985634e-05
-9.15462419683334e-06
-1.79464006424158e-05
-2.95784169801789e-05
-2.53325679954466e-05
-2.79653298839905e-05
-2.67743514177973e-05
-2.41738684609528e-05
-3.94430104191144e-06
-3.10140901347732e-05
-1.03617161541716e-07
-1.40906117309674e-05
-1.93482276651054e-05
-2.1002656583291e-05
-2.12087280888883e-05
-2.6091989646258e-05
-1.97499067600597e-05
-3.48609243123898e-05
-2.64477782502051e-05
-8.36962915710529e-07
-3.6522068613341e-05
-3.01847205116912e-05
-2.570528317655e-05
-1.7930258825435e-05
1.21662219706227e-05
-2.43688666113547e-05
-1.19042689351682e-05
-1.33751588756397e-05
-1.11861349808814e-05
-1.42125576864214e-05
-1.88800075765015e-05
-1.12149809776399e-05
-2.2543739148119e-05
-1.88354742475388e-05
-2.17567828202334e-05
-3.62279768587278e-05
-1.50193010147716e-05
-3.59046220888911e-05
-8.54119969821896e-06
-8.48056708516719e-06
-2.70684359216851e-05
-2.2776984898188e-05
-1.87387864330918e-05
-6.00874299679562e-06
-2.12532972557475e-05
-5.94177104650167e-06
-2.78214363902654e-05
-1.00031650037387e-05
-2.65161851773402e-05
-4.71342118878753e-06
-1.96873204303325e-05
-1.50967596972702e-05
1.55894416173481e-06
-1.9776692244833e-05
-3.03499945858422e-06
-2.21661267104745e-05
-1.81591803549512e-05
-8.27587242195781e-06
4.05292168393756e-06
-3.21643469054841e-05
-1.12202254448504e-05
-2.95655255881805e-05
-2.35170547093673e-05
-1.35254083307681e-05
-2.07670660197591e-05
-1.22587214451129e-05
-5.07013062718111e-06
-3.09029850728679e-05
-3.21590504907616e-05
-1.85532648904824e-05
-2.80468425253695e-05
-6.96160541051201e-06
-1.95910768532716e-05
-2.78015432246838e-05
-2.80748216259e-05
-2.51637480550293e-05
-8.61233451862487e-06
-2.1365119178676e-06
-2.36699962842236e-05
-5.40750102515134e-06
-3.62451318096099e-05
-1.93421867748476e-05
-2.42171888848196e-05
-2.1467051910281e-05
-2.57658935803298e-05
-3.98864684610611e-05
-1.03846061232599e-05
-1.34483170901257e-05
-4.40581655818981e-05
4.87074951488786e-06
-2.92614319279661e-05
-2.39778563400382e-05
-1.18715756605313e-05
-3.53526645021427e-05
-2.08490098658364e-05
-1.60466151918234e-05
-3.05988344309187e-05
3.38176236981336e-06
-2.57141147779723e-05
1.11550474418191e-07
-2.88144890051983e-05
-3.92724562408499e-05
-2.05404483586675e-05
-7.11524199886623e-06
-2.89727540600672e-05
-1.41538460165497e-05
-3.05951695104618e-06
-2.50290224639655e-05
-1.311058154654e-05
-1.52208617171291e-05
-1.913112627574e-05
-3.24892211551924e-05
-5.39526948398394e-06
-1.83027156313855e-05
-1.3678393994087e-05
-2.44467472444012e-05
-2.42616031184607e-05
-3.26855758339502e-05
-1.51755390380187e-05
-1.06721472574285e-05
-2.66757565108243e-05
-2.17078087373025e-05
-3.81484044889265e-05
-2.1573999350122e-05
-2.01948363910805e-05
-2.65771695702715e-05
-2.09188587724046e-05
-1.67541969238306e-05
-1.73627057542191e-05
-3.41834137762024e-05
-4.91611584498455e-06
-2.97660070652777e-05
-2.46915380149349e-05
-1.96674576259731e-05
-2.24083743002202e-05
-3.566675080649e-05
-1.0976707994499e-05
-2.61100118021447e-05
-1.02083042538309e-05
-1.37385744888936e-05
-1.50112758220411e-05
-2.65966849516681e-05
-1.88826041827561e-05
-3.556506872923e-05
-1.55248092396259e-05
-2.14336188654862e-05
-4.27568502321634e-05
-9.29278414042387e-06
-1.85043791848428e-05
-2.5422369719047e-05
-1.84183648051651e-05
-2.59318853029833e-05
-3.76419193214346e-05
-2.10843782427933e-05
-1.35009577482995e-05
-1.35173596113954e-05
-9.71515853740272e-06
-2.82671368063666e-06
3.9333642925343e-06
-1.96711948425086e-05
-2.26649034269427e-05
-1.6969677974824e-05
-1.63181117823583e-05
-3.1578688420943e-05
-1.46392645152291e-05
-1.52429781907492e-05
-1.01814117996249e-05
-2.93316042756972e-05
-1.78211339554698e-05
-3.18883062147217e-05
-2.16615206725411e-05
7.88682813250446e-06
-1.64782701585354e-05
-2.77173698252613e-05
-2.37577635028588e-05
-1.75959413728123e-05
-3.89597128411354e-07
-4.34960228687168e-05
-1.66515803258873e-05
-4.4899206174509e-06
3.67252875195635e-07
-8.42055959109222e-06
-3.03248740041259e-05
-1.93940515530861e-05
-5.52052821368858e-06
-2.29621495598181e-05
-2.03723625724085e-05
-2.87271969032015e-05
-2.67725176660682e-05
-2.84209783480564e-06
-1.87928620666633e-05
-1.47425146976181e-05
-1.47508099848033e-05
-3.09351816724802e-05
-2.39130861866488e-05
-1.50302788856757e-05
-2.12511851857284e-05
-2.87017563293264e-05
-1.47233346195728e-05
-2.17648920608684e-05
-1.33533471497607e-05
-4.64179261173737e-05
-1.13976206984149e-05
-1.25750562493379e-05
-2.32694882372424e-05
-2.18007270600142e-05
9.5232661560335e-06
-2.17433362721817e-05
-1.89496835242843e-05
-1.71819402471915e-05
7.95514939128276e-07
-1.7949454191462e-05
-3.85294517732092e-05
-3.77651018216747e-05
-1.88031539479729e-05
-3.40860848318165e-05
-1.06451167853122e-05
-2.20554848950508e-05
-3.26481502829296e-05
-6.78615574641234e-06
-3.1986654666854e-06
-2.21779920738363e-05
5.46457620109081e-06
-2.08189283416675e-05
-2.7432865590562e-05
-2.22936379200245e-05
-1.95011966941534e-05
-9.71148228530463e-06
-3.44019911841853e-05
-2.32877098228301e-05
-1.56230858484025e-05
-2.86562897780686e-05
-2.55650418488966e-05
-1.67563278531706e-05
-1.35749127152709e-05
-2.33177322751353e-05
-1.47283419769348e-05
-2.02609778186133e-05
-5.86259574964049e-06
-3.24118795272704e-05
-8.23380454633792e-06
-2.39290463180339e-05
-1.65434150782609e-05
-2.70311083293485e-05
-3.9155222936832e-05
-2.62967216959389e-05
-3.80489327185613e-05
-2.92479188076373e-05
-9.42556902503926e-06
-2.9998568043706e-05
-1.46462865264892e-05
-1.85706359343285e-05
-3.44450045510927e-05
-1.21865398979845e-05
2.61417274307141e-07
-2.15864272222455e-05
-2.26915099530592e-06
-5.49333622137787e-06
-1.11928341133138e-05
-3.02753283340627e-05
-3.87033841568783e-06
-1.51467324390817e-05
-3.5560442471316e-05
-7.16333094325419e-06
-2.1545438099535e-05
-1.61272975564934e-05
-1.39433659607373e-05
-1.62910409099613e-05
-3.57819293953957e-05
-4.61076053282517e-05
-2.56942423122331e-05
-1.2863068318221e-05
-2.7651514540793e-05
-2.0291978373401e-06
-2.06104060458371e-05
-2.97089107060607e-05
-2.27269775366157e-05
-2.06402049529063e-05
-1.34715594587908e-05
-1.60010977415269e-05
-3.33524033576025e-05
-1.79686474597109e-05
-4.02261114792984e-05
-4.10304812240594e-06
-1.60883532916e-05
-1.83828167440648e-05
-2.83970374429041e-05
-7.43123403482128e-06
-1.36075758429334e-05
-6.29459033306067e-06
-3.61217833693636e-05
-1.47260656297818e-05
-2.54645910663787e-05
-6.88838967546078e-06
4.12267053949836e-06
-3.15628596282182e-05
-2.37595089304753e-06
-6.67576217991175e-06
1.85235887319016e-06
-3.06852080841559e-05
-2.55793730800094e-07
-9.04210270120207e-06
-1.44269712001376e-05
-1.01192057169862e-05
-2.41833448282098e-05
-1.44944745712903e-05
-2.00722892133792e-05
-2.16258825248122e-05
-3.63640798254569e-05
-3.46496621549763e-05
-4.94418489949904e-06
-1.43549351871453e-05
-1.58346004468075e-05
-2.63237925324004e-05
-1.84595557612205e-05
-3.16928016508119e-05
-3.30693175294984e-05
-1.85144275045845e-05
-2.52462023958011e-05
-8.67792299189388e-06
-2.67522345586602e-05
-2.01139328926555e-05
-1.27323728984589e-05
-2.86079361530622e-05
-3.2250958982201e-05
-1.26890439522996e-05
-2.91444836210576e-05
-2.92480617182179e-05
-2.12178430719667e-05
-2.47828649865879e-05
2.28616499167747e-06
-1.89446119826386e-05
-2.25931135453436e-05
-3.00249030177572e-05
-2.25560667194418e-06
-4.920760586848e-06
-2.07219136114455e-05
-1.55523040072709e-05
-2.85848748837528e-05
1.08746509716579e-05
-1.83889624164364e-05
-6.51917415703553e-06
-1.41409660274521e-05
-2.44873345667088e-05
-1.30421193327045e-05
-1.60875687778417e-05
-2.54779434887299e-05
-2.51843630845123e-05
-1.94517402574887e-05
-7.96327480212332e-06
-3.335717497678e-05
-2.96833540720779e-05
-3.55927282298958e-05
-2.82468271408687e-05
-3.5369351071984e-06
-2.3079920487707e-05
-3.23428991116571e-05
-1.44988578921728e-05
-1.63188484187106e-05
-3.35148876108025e-05
-2.13546534940838e-05
-3.278291792571e-05
-2.78685043961401e-05
-2.46408279846682e-05
-2.10295194762161e-05
1.59586778703478e-05
-2.95313503975245e-05
-2.85428302913604e-05
-1.55529737186532e-05
-2.44308869090213e-05
-2.49174778348487e-05
3.07123647617011e-06
-4.84935904022298e-06
-2.55116401358629e-05
-2.96726831945887e-05
-3.36927289368426e-05
-2.59398430084182e-05
-3.46002779543084e-05
-2.55026501798824e-05
-1.6827724614598e-05
-1.71833845523803e-05
-1.6356796318153e-06
-1.55766128046371e-05
-3.45503280947623e-05
-1.98421449412099e-05
7.01683481539359e-06
-1.52488966954819e-05
-1.51749843493193e-05
-3.61612605840048e-05
-3.36613824618612e-06
-1.5876338427779e-05
-9.2642539915638e-06
-1.0789950997047e-05
-2.65833498706987e-05
-1.34847287054969e-05
-2.22350948674869e-05
-3.75184928189094e-05
-2.84295278901299e-05
-1.25586679326782e-05
-1.97899325714079e-05
-1.97306509906996e-05
-1.35974137806061e-05
-2.94414003554573e-05
-1.30815263905867e-05
-2.04449666906043e-05
-1.56760591757652e-05
-3.34720480551026e-05
-2.78315559404658e-05
-2.28964115782972e-05
-3.78730083109993e-05
2.75764342043788e-06
-3.16921838715112e-05
-1.58602204277505e-05
-1.45357990650626e-05
-2.16642252249763e-05
-9.4450404387718e-06
-1.01189381046759e-05
-1.38320613621538e-05
-1.9353637303198e-05
-2.13763966680211e-05
-1.73528421773728e-05
-4.22267309074184e-05
-1.15351321077099e-05
-1.6960881643508e-05
-3.4120823227002e-05
-2.66364393862835e-05
-1.06660708255918e-05
-2.97964986501875e-05
-1.87474351824503e-05
-1.98339541067165e-05
-3.02055674829885e-06
-6.14456161999715e-06
-1.97582691517931e-05
-1.41515511348242e-05
3.17673859162406e-07
-1.8542310063517e-05
-2.27768999774461e-05
-3.97877024106261e-05
-3.22043575484003e-05
-1.82351708141369e-05
-3.250208277087e-05
-1.38426800897754e-05
-1.22202736192919e-05
-3.46112419912628e-05
-1.5144353430731e-05
-1.73323639215009e-05
-1.20680555811251e-05
-2.0797452444036e-05
2.0448363877105e-06
8.43483235329763e-06
-2.41058675393477e-05
-1.44896755099848e-05
-4.06438512989967e-06
-1.60917709523762e-05
6.08145457068609e-08
-1.95453319085251e-05
-3.0044577397115e-05
-1.66162897817124e-05
-1.20369482068463e-05
-2.89194330460085e-05
-1.35685454287358e-05
-1.81874348588455e-05
-2.62890718466578e-05
-2.34773171957816e-05
-3.31777425809363e-07
-3.07838412414809e-05
-2.8464139711943e-05
-1.99447136393542e-05
-1.9375417868004e-05
-2.67067983764087e-05
-1.65661811075325e-05
-3.13822388330572e-05
-2.50962442566261e-05
-2.56269457734291e-05
-2.72785669332372e-05
-2.58769240110199e-05
-4.25901794330763e-06
-1.68183027173762e-05
-1.44031766241265e-05
-2.04526958025967e-05
-3.368110078418e-05
2.0835102391191e-06
1.57582247937159e-05
-1.49516838323428e-05
-2.23879489358371e-05
-3.12459314531662e-05
-1.20342360139639e-05
-2.89142520594801e-05
-1.12848439078118e-05
-8.17329674037067e-06
-2.68465800348967e-05
-2.3228757169296e-05
-2.36912255267892e-06
-2.22403090774927e-05
-2.10113049933122e-05
-1.85520879248922e-05
-1.80368368856481e-05
2.84304637807768e-06
-3.51064874046456e-05
-1.96984114593715e-05
-4.22225591471802e-05
-2.62707315958721e-05
-4.43635789694468e-05
-1.63818375106097e-05
-1.87296043549088e-05
-4.20602503775969e-07
-1.72201287442587e-05
-5.86313092654877e-06
1.08407024613834e-05
-8.31665449443074e-06
-1.06431971430611e-05
-3.63194113391941e-05
-1.22676748231588e-05
-9.74217047620343e-06
-3.05404545720162e-05
-7.01095966353194e-06
8.14148780678437e-07
-1.80282591817609e-05
-1.93116443702161e-05
-1.8088239243419e-06
7.6414520135834e-06
-1.40904165657655e-05
-2.55838225641075e-05
-3.00467300145793e-05
-5.6712861415989e-05
-1.69097670905651e-05
-5.45943123480939e-05
-1.67854819687474e-05
-3.24346521827351e-05
-4.23301932995964e-05
-2.19892705599358e-05
5.12385817093121e-06
-2.08995866603483e-05
-1.50754356055213e-05
-2.06597713169103e-05
-3.64925439025178e-05
-2.43536064778792e-05
-2.77048999468457e-05
-7.44521454700209e-07
-2.68375652088289e-05
-4.1618994296404e-05
-9.01430883351835e-06
9.53343956841326e-06
-1.21458278115943e-05
9.71937078259622e-07
-2.1885369744128e-05
1.28430380225873e-05
3.51408630620807e-06
-3.2559306151985e-05
-2.95138034376448e-05
-3.39937202868593e-05
-2.16193705136391e-05
-3.68900729074924e-05
-6.41620410010427e-06
-2.75080127756187e-05
-2.07600301551794e-05
-2.6006177938145e-05
-2.02836413175585e-05
-2.56763243584863e-05
-3.11261924651679e-05
-2.41867759430715e-05
-2.2191462217736e-05
-2.78585868498175e-05
-2.60765393177366e-05
-7.29419038789206e-06
-3.24726828668078e-05
-2.70436402939184e-05
-1.48217878300706e-05
-1.12941459594367e-05
-2.14005815529597e-05
-1.58265474936365e-05
-1.88439739157566e-05
-2.12994994116593e-05
-8.84688276437399e-06
-1.92366668267499e-05
-1.61732604840854e-05
-3.99847862902773e-05
-1.46963202902698e-05
-2.61318686167153e-05
1.34991140211066e-05
-2.22331537176419e-05
-3.47831423051694e-05
-3.10898663154641e-05
-4.13106373187303e-05
-3.56460983316015e-05
-2.51504964226924e-05
-1.64571820023465e-05
-9.02629756594593e-06
-1.92386428396882e-05
2.98185692572799e-06
-2.69665929721262e-05
-7.2383810250161e-07
-1.30421426860567e-05
-2.64857819309164e-05
-2.02694024381016e-05
-3.59585919648401e-05
-1.71087256116214e-06
-3.04039292557555e-05
-1.80848810628099e-05
-4.2543159779525e-06
-4.00300582502392e-05
-1.10821079843352e-05
-2.2648061556131e-05
-1.81498333690142e-05
-3.83882057644384e-05
-3.66068860902484e-05
-1.20459465149772e-05
-3.80023084865954e-05
-1.35078343516181e-05
-7.44643792065521e-06
-1.20587440076664e-05
-6.23203831461126e-06
-2.62442736030307e-07
-1.35433208141118e-05
-1.65527169157019e-05
-1.15370147999207e-05
-3.18543999432438e-05
-3.96693654351517e-05
-3.23519847064091e-05
-3.0035175389261e-05
-1.37735811384718e-05
-2.67862202743042e-05
-1.36591245738851e-05
-1.85678135442686e-05
-7.10465311781208e-06
-2.82222556714249e-05
-1.06299400682591e-06
2.15480632637772e-06
-2.20119778804798e-05
-3.86988286106946e-05
-1.0418255108181e-05
-2.61255363044001e-05
-4.07871422362485e-05
-1.70421401195585e-05
-4.37006559732779e-05
-8.18678536320317e-06
-2.62797633958354e-05
-2.76237851087904e-05
3.50180499570174e-06
-2.58510460228938e-05
5.7268087254419e-07
-1.16893047791438e-05
-2.03416539456746e-05
-1.234270597364e-05
-2.82505804821433e-06
-1.64819496701066e-05
-2.4778376878146e-05
-4.01414940524557e-05
7.01997632318053e-07
-5.77533245800593e-06
-1.39688115718822e-05
-9.00248268435303e-06
-2.76350117926252e-05
-2.08366481230053e-05
-1.66223447679848e-05
-2.16474264037126e-05
-8.05304696333523e-06
-4.21450373475661e-05
-1.38057669669024e-05
-2.93712445412815e-05
-3.55720989438491e-05
-1.3198922312943e-05
-1.71899259634002e-05
-1.53228940886587e-05
-2.82445535268957e-05
-2.98334216553011e-05
-1.60756500024124e-05
-1.22857928041066e-05
-2.28563237086669e-05
-1.08718435446245e-05
-2.18675472321778e-05
-1.89097766170496e-05
6.33140153221047e-06
-3.42891629125052e-05
-1.7082095333191e-05
-2.67776415849493e-06
-1.75002811340155e-05
-2.02886132957591e-05
-1.99031985678422e-05
-1.73446701828498e-05
-1.88403927880298e-05
-2.86436830458402e-05
-2.55379119342686e-05
-3.22280831242419e-05
-3.64050754838446e-05
-1.66726078408457e-05
-1.29063174599805e-06
-3.06956700011354e-05
-3.13359051319517e-05
-3.13306316550376e-05
-4.06128454007677e-06
-4.50676200903162e-05
1.89438168605522e-06
-1.82912825948875e-05
-3.66592019226457e-05
-2.56814372046775e-05
-1.17562453374323e-05
-2.94022386505006e-05
-2.76619859493237e-05
-4.01382413813048e-05
-1.16432199563357e-05
-2.07273249681143e-05
-1.44174208774022e-05
-3.12546666781912e-05
-2.33873804172489e-05
-1.25468482351834e-05
-3.25994162846437e-06
-2.09808893226182e-05
-1.7323014644362e-05
-2.64769035218673e-05
-2.62231368636129e-05
-3.44416059663951e-05
-3.56725554631181e-05
-1.36807823740121e-05
-1.4771928101353e-05
-2.83049069460464e-05
-4.85111534802819e-06
-1.93820223373869e-05
-1.27071460032599e-05
-3.63391209800385e-05
-1.4487228986381e-05
-6.5203192210323e-06
-9.87173600618664e-06
-1.92957786160849e-05
-3.0337443932226e-05
-1.5831605248798e-05
-4.19431123263175e-05
1.04128008702376e-05
-2.82924975667763e-05
-3.13487279298884e-05
-2.47048372917512e-05
-2.07639545913544e-05
-3.90892853461078e-05
3.57131046969043e-07
-2.5723077229409e-05
-6.00316426139287e-06
-8.79999217703845e-07
-1.66545947850501e-05
-1.73338327900195e-05
-1.43112912583175e-05
-1.39339288516346e-05
-2.21717411047412e-05
-3.42215764486032e-05
-3.1859957577381e-05
4.06465365576541e-06
-1.62952138349904e-05
-3.00240290753118e-05
-2.66219143412325e-05
-2.11973705399262e-05
-6.3133735306517e-06
-2.73214178510728e-05
-2.2419515971875e-05
6.76212421029696e-06
-8.59458663422286e-06
-2.70102912405386e-05
-3.59561833132352e-05
-1.19581716055615e-05
-2.70733105029755e-05
2.45911166760397e-06
-5.70915719234065e-06
-2.19004911979914e-05
-2.56394231352759e-05
-2.23181057538142e-05
-9.70979198232439e-06
-1.70757322629226e-05
-1.34121754809765e-05
-2.31199148829998e-05
-3.54795810903313e-05
-5.15583252261358e-06
-2.38137411448569e-05
-1.64293861119388e-05
-5.1936168100623e-05
-4.54635919130204e-06
-8.09324121702109e-06
-1.68912683847135e-05
-4.51268048622435e-05
-3.97854191353173e-05
-2.43753347240312e-05
-2.54328561819876e-05
-2.38740302406542e-05
-2.71259615432058e-05
-2.41676112840534e-05
-3.14521304885363e-05
-2.27446219206501e-05
-1.9850903737934e-05
-1.45644852198337e-05
-2.07662137785472e-05
-5.25769561209365e-06
-1.78623482304109e-05
-4.04203109434107e-05
-1.58174599965578e-05
-2.20834889978248e-05
-2.65243770039691e-05
-3.31868672375474e-06
-2.62207987068997e-05
-9.45345535858869e-06
-8.36518639131707e-06
-2.18372195727689e-05
-2.30919985004281e-05
-4.39729508771655e-05
-1.24714349086122e-05
-3.6756747855564e-05
-4.24797059713375e-05
-1.45735243071111e-05
3.09875620260838e-06
-2.25177668472421e-05
-1.65084328808667e-05
-1.13581913223829e-06
-1.83165572979686e-05
-1.40830503171256e-05
-1.26050322149233e-05
-1.99810586835483e-05
-1.21666697213662e-05
-3.14182107982977e-05
-7.13644333602979e-06
-3.10919349991497e-05
-4.54259477732397e-05
-4.88905030194123e-06
-3.16293648824746e-05
-4.56597337253876e-05
-3.60704600154111e-05
-2.43206675120272e-05
-3.34415964899673e-05
4.85414860664843e-06
-8.84309317225664e-06
-3.86656739390657e-06
-6.88097197709518e-06
-3.83026400815412e-06
-4.85046650578443e-05
-6.29095379815506e-06
-1.23802007057699e-05
-3.3821393820211e-05
-3.05152058286745e-05
-9.20708433574791e-06
-2.45214393790494e-05
-3.1321721957088e-05
-2.85606791180342e-06
-1.03556520647904e-05
-3.44226543658555e-05
-1.71400088051605e-05
7.77435207836174e-06
-3.50544300505794e-06
-1.39083565218048e-05
-1.26538974031106e-05
-9.53328506363515e-06
-1.13112338966725e-05
-2.23130150940236e-05
-1.68788552391929e-05
4.70556806376061e-06
-1.76347678089635e-05
-3.29882538224699e-05
-2.14401932904886e-05
-2.78135535676224e-05
-3.96018504704206e-05
-1.02479954874995e-05
1.76700283426009e-06
-1.34506343469252e-05
-1.84707431556801e-05
-3.32846699462013e-05
-1.22853677596589e-05
-1.95574826367088e-05
-4.09703505648687e-05
-1.06536231056394e-05
-3.84378669571217e-05
-1.52900160762959e-05
-2.94566967253813e-05
-2.79125763213269e-05
-1.36508336157061e-05
-2.8769745067337e-05
-2.33288448739138e-05
-1.82621906611148e-05
-1.07087771439385e-05
-4.80652929742729e-05
-1.19853822714477e-05
1.72755451732683e-06
-2.53838237017587e-05
-6.96547964047878e-06
-2.66510888151278e-05
-2.19069322044973e-05
-4.55504358034458e-06
-2.72746583327405e-06
-2.74048670003383e-05
-2.94977206613205e-05
-1.57778249847333e-05
-2.180396251908e-05
-1.91963469924233e-05
-1.75590343630196e-05
-2.7892561139268e-05
-1.19414889151324e-05
-1.06894834282598e-05
-1.2975463356355e-05
7.21577996546059e-06
-2.01729272600417e-05
-2.39197254194299e-05
-3.20772426704936e-05
-1.2926012588158e-05
-3.88944909494967e-06
-1.05018036170163e-05
-1.85783317865261e-05
-1.18103727450568e-05
1.00441465686324e-06
-2.42745000253198e-05
-1.94531166118886e-05
-7.97574744931465e-06
-5.96260956715036e-06
-3.38477947755841e-05
-6.92776701475082e-06
-6.23809025169271e-06
-1.61079376769267e-05
-1.91310492825714e-05
-1.68786819956403e-05
-1.56618930077176e-05
-2.54686247092073e-05
-1.9749955591322e-05
-2.44718233032465e-05
-8.5047522840603e-06
8.74369713608225e-06
-2.73661722936008e-05
-2.11871895405376e-05
-1.97852700492655e-05
-3.48727703375117e-05
-3.53579401018472e-05
-6.32915949084205e-06
-2.36206472936565e-05
-2.15911038162972e-05
8.69595879772328e-06
-1.71145683555918e-05
-2.83815991395944e-07
-2.81008062469412e-05
-5.12060908646509e-06
-2.31462535091194e-05
-1.89283807504006e-05
-1.60110755654852e-05
-1.34311004006654e-05
-2.07158734688756e-05
-2.9929980992595e-05
-2.52129538799329e-05
-4.32486569916084e-06
-2.90916113960435e-05
-2.67674604733147e-05
-2.98843632825804e-05
-2.08435411018761e-05
-1.09817995998108e-05
-4.13978747727801e-06
-2.24552617211426e-05
-2.98705532479517e-05
-9.17024008589963e-06
-1.37805057151703e-05
-3.92251169359098e-05
