# Supplementary material for: Research on computational propagation and identification of mine microseismic signals based on deep learning
Source: PLoS One. 2025 Oct 22;20(10):e0334641. doi: 10.1371/journal.pone.0334641 (PMC12543183; doi:10.1371/journal.pone.0334641)
Supplement: S3 Data — (ZIP) [file pone.0334641.s003.zip › 000100500002833.xlsx_0.txt_24.txt.txt]

-2.02108362719464e-05
-1.79992552103614e-05
-1.13817820310971e-05
-1.41361574855813e-05
-2.20718700633005e-05
-2.50057861207347e-05
1.07974165303413e-05
-1.21043708800151e-05
-3.03881121174028e-05
-9.53246355140405e-06
-1.73557662476081e-05
-1.42654560264702e-05
-1.75279909454037e-05
-4.95645888783511e-06
-2.27132227232908e-05
-1.86125793076502e-05
-1.02417200971839e-05
-2.23166818906101e-05
-4.50736457481846e-05
-2.12521226133062e-05
5.64436763935723e-06
-1.86481909102093e-05
-2.39751411161841e-05
-2.29711427975689e-05
-2.03128731269297e-06
-1.71136644392764e-05
-1.54402012075366e-05
-1.12472437110937e-05
-1.7355435537169e-05
-1.99729379909872e-05
-3.62207033051463e-05
-1.44467873455088e-05
-4.8291444267354e-05
2.6959942540953e-06
-1.64628235174795e-06
-1.52266290822014e-05
-2.99552740887099e-05
-3.29925685535968e-05
-2.21129210202765e-05
-5.9903355551064e-07
-2.03675497298831e-05
-1.26970534772272e-05
-1.49849226287468e-06
-2.98471020517851e-05
-3.40490079883586e-05
-6.18805302127098e-06
-3.61415137674821e-05
-2.56919585649634e-05
1.44382906539772e-05
-4.51100233873409e-05
-2.8300647195571e-05
-1.1643567855956e-05
-1.51392647943235e-06
-7.65472519770701e-06
-2.48263621841392e-05
-2.69690846051831e-05
-9.0521409177029e-06
3.17604508402381e-06
-3.79338893249532e-06
-3.45041763760306e-05
-3.39359935570921e-05
-1.53115099200642e-05
-1.59503700660192e-05
-2.06823615002273e-05
-6.85337689495873e-06
-1.85828349199819e-05
-2.30447916965679e-05
-3.52434158704775e-05
-2.55799821747053e-05
-1.52958576104139e-05
-3.01680392243807e-05
-1.00784143557744e-05
-1.96224504509128e-05
-1.49782870989352e-05
-1.02177594976189e-05
1.45384199936553e-06
-5.01251254398088e-06
-2.02098625626755e-05
-1.46638042840344e-05
-3.54537735321204e-05
1.19316170054638e-05
-1.66914204029084e-05
-6.4757711350063e-07
-1.05706206420086e-05
-2.06964703200077e-05
6.64508756393927e-06
-1.44731986539887e-05
-1.535288996574e-05
-2.39177902426919e-05
-1.35787029938452e-06
-2.80786640790962e-05
-3.57585673795808e-05
-4.34478462943504e-05
-7.46776078598861e-06
-9.99783191431974e-06
1.25072821206005e-05
-2.84208126908868e-05
-2.77221143931129e-05
-9.96121842206338e-06
-2.74164621270383e-05
-2.66683629570681e-05
-2.14270587908418e-05
-2.69668337095922e-05
-1.31084314736212e-05
-1.93101977964135e-05
-3.10891786524941e-05
-3.40083371548242e-05
-2.44543773135727e-05
-2.29324634600478e-05
-2.35634055901727e-05
-6.55732964523411e-07
-1.50657158847442e-05
-3.90296190183039e-05
-2.10405348130549e-05
-2.52050093167466e-06
-1.35135567243482e-05
-2.7860628814638e-05
-2.6611176211476e-05
-4.29314640378093e-05
-4.02038291171946e-05
-6.71595561274449e-06
-2.53276351025533e-05
-3.63575021361095e-05
-2.67072820094999e-05
-1.28981168477586e-05
-1.94524390355201e-05
-4.14511836389847e-05
-1.99771355075381e-05
-1.76877933517303e-05
-2.90907394178418e-05
-6.70387311722526e-06
-3.15209259971179e-05
-2.15292863614648e-05
-1.31818546554354e-05
-7.36866806939244e-06
-2.86217825424375e-05
-1.69372833319608e-05
-9.36193137036284e-07
-6.80891500808788e-06
-3.09295313006913e-05
-3.16126563631457e-05
1.23315206228447e-06
-7.03123348196806e-06
-2.69703705683151e-05
-3.14367623226216e-05
-1.87157807996289e-05
-2.19898399867588e-05
-2.78875517229263e-05
-8.43826818419547e-06
1.54861564306775e-06
-2.6127320034587e-05
-3.35814041508257e-05
-1.12077560500096e-05
-1.29383900502441e-05
1.7698388963107e-06
-1.86091115818828e-05
-4.57919839442241e-06
-2.7240617444167e-05
-2.17538401055519e-05
-4.30844818138229e-05
-2.00696955320429e-05
-3.47866758389066e-05
-1.42196415386345e-05
-3.11026913935087e-05
-3.67719666543066e-06
-2.3888396969682e-05
-1.30208884766059e-05
-3.35583657912395e-05
-5.57330105524115e-06
-2.24946545958618e-05
-3.72708754051305e-05
-7.73366599907752e-06
-2.02176673858071e-05
-3.7842945276025e-05
-1.79614098368835e-05
-1.72034920894506e-05
-1.91210994165837e-05
-1.03571904827934e-05
-1.6855809434684e-05
-3.54216605670816e-05
-8.25443589591242e-06
-7.79025748014116e-06
-5.22572664483286e-05
-3.29191254978102e-05
-2.17637293771058e-05
4.7049572199083e-06
-8.36867579881522e-06
-7.90113305859583e-06
-2.65799144829993e-05
-2.78996949227113e-05
-1.882651222126e-05
-1.36154065073608e-05
-2.02345467016967e-05
-2.86635578176721e-05
-8.77654274961722e-07
-2.13535823645028e-05
-1.97347707414634e-05
-5.42102217563676e-05
-2.1517752261433e-05
-1.01654230941856e-05
-2.3947500200657e-05
-2.46151483000317e-05
-8.26355547294617e-06
-9.7813163684228e-06
-2.39441239030195e-05
-9.95500982418874e-06
-1.45942193316508e-05
-3.53320145298441e-05
-1.1752090312669e-05
-1.80674312232951e-05
-2.50208252838615e-05
-2.69062379484971e-05
-1.12736845482008e-05
-1.66476817969517e-05
-2.35806254301109e-05
1.91697385271383e-06
-1.10088406525191e-05
-1.97878834370663e-05
-1.90703794409327e-05
-6.81887809059232e-06
-5.98592267173978e-06
-7.81427201382408e-06
-1.21512426405355e-05
-1.2448268840589e-05
-1.25855053908365e-05
-1.52215163272766e-05
-8.12132885004961e-06
-2.67612940612411e-05
-2.48995382263064e-06
-2.73184251692552e-05
-9.68432058612873e-06
-2.92923407126546e-05
-3.47394209352313e-05
-1.26187460549904e-05
-1.72201555457297e-05
-1.13465398799014e-05
-2.9728802106502e-05
-2.95904732007698e-07
-2.33083444967144e-05
-8.86272963841076e-06
-1.61356472253312e-05
-4.92121394890423e-06
-2.35150467328117e-05
-1.14994924706959e-05
-1.53413416929499e-05
-3.0499323337695e-05
-1.53980480084919e-05
-1.14960239632354e-05
-2.60890039236167e-05
-3.83196739235266e-06
-2.41587148900271e-06
2.93182651270686e-06
-3.04821948037859e-05
-2.36117664594331e-05
-1.4203778735598e-05
-7.14707613000025e-06
-3.60313647599952e-06
2.26670074868024e-06
-1.82223100846089e-05
-4.43839074752819e-06
-2.5300988658921e-05
-1.3918263461213e-05
-2.20470072225736e-05
-1.56961860202232e-05
-3.20866535502748e-05
-2.29136128740198e-05
-5.86404456519725e-06
-1.72384252025486e-05
-1.25627433977236e-05
-1.64641735284164e-05
-2.77545715704074e-05
-2.68953667605394e-05
-1.58121959268996e-05
7.14525379571681e-06
-2.74453770072017e-05
-2.20673692818635e-05
2.61489247875167e-06
-2.93566504594785e-05
-4.99644742043812e-05
-1.21057138658534e-05
-2.51785132758548e-05
-1.75767324824636e-06
-2.40554540156452e-05
-1.98512749597334e-05
-6.33468830446469e-06
-3.9557795374291e-06
-3.09047204018396e-05
-2.42479617680736e-05
-1.48859887416046e-05
-2.06203668048153e-05
-1.30451581666155e-05
-1.71964906272371e-05
-3.30539641552194e-05
-2.30178992797851e-05
-1.59255789187943e-05
-7.0369805670671e-06
-3.26498030075952e-05
-1.72751747453956e-05
-1.59620102315434e-05
-2.05084216181953e-05
-9.01558728713147e-06
-1.16742216350377e-05
-3.68488957839845e-05
3.60910354284087e-06
-7.97162310986882e-06
-3.18237984617089e-05
-3.57415154564503e-05
-1.95256010204508e-05
-5.38610566781001e-06
-1.70750248834493e-05
-2.01401241460228e-05
-2.08042557112433e-05
-2.79278656036931e-06
9.03505085341876e-06
-1.09128390922361e-05
-1.76241153483195e-05
-1.15052079535985e-05
-1.66980502845178e-05
-3.28155130429795e-05
-2.10726740632341e-05
-3.61096491192159e-05
-3.26100657504192e-06
-2.51409690396292e-05
-3.05798765829061e-05
-1.25388609736467e-05
-2.43100944295602e-06
-1.15638588927573e-06
-2.63557220660575e-05
-2.97209872691218e-05
-9.74845009895435e-06
-2.81222053238629e-05
-1.4181280399922e-05
-9.00158293243714e-06
-1.09071244190391e-05
-1.68297819437262e-05
-1.21905870406129e-05
-2.65368487157101e-05
-3.218200239443e-05
1.12186070535641e-05
6.95128861886223e-06
-3.26227585663143e-05
-3.04046518793029e-05
1.54271366884585e-05
-1.91499720468489e-05
-3.10895068268353e-05
-2.4122847022228e-05
-2.99945741411869e-05
-1.21015788705938e-05
-1.74536003936933e-05
-1.45928542237733e-05
-1.82036717698393e-05
-1.15037103363657e-05
-4.65462163755228e-06
-9.51231449029387e-06
-1.76036318740716e-05
-2.04392627891516e-05
-8.6682069632044e-06
-2.00385964159136e-05
-6.04465184667684e-06
-3.87798064353941e-05
-2.60561679342369e-05
4.58591288053525e-06
-1.38658559828756e-05
-2.69590500105831e-05
-4.55266372226804e-06
-3.781749169547e-05
-2.76930359429574e-05
-3.33334564205783e-05
-1.14395011353263e-05
1.7724908915978e-06
-1.3200995187076e-05
-1.35399863262735e-05
-2.51106184838354e-05
-2.73350263669632e-05
-1.89369904621135e-05
-3.19379283783427e-05
-8.6685042079232e-06
-1.19779243213329e-05
-5.97013262447949e-06
-1.47082054126838e-05
-1.41725544049693e-05
-1.0711298185994e-05
-2.99997345543329e-06
-1.21349364241999e-05
-1.14572230033778e-05
-5.10768356277576e-06
-2.53544486741306e-05
-1.46870024312048e-05
-2.11816943117369e-05
-1.92281921518027e-05
-2.8940078133761e-05
-1.6035233052598e-05
-4.22255678830931e-06
-4.61353647216204e-05
-1.64389172021223e-05
-3.91989581699988e-06
-7.14965368901235e-06
-8.38719968469566e-06
-3.21819436841165e-05
-1.78183997094713e-05
-2.11622786567459e-05
5.04694489137107e-06
-1.64794369118955e-05
-3.49247133383134e-05
-1.84105522249888e-05
-3.35857274804664e-05
-4.41108713583138e-06
-1.28823239163197e-05
-1.93599526577327e-05
-2.28090774078946e-05
-1.90109270818446e-05
-3.59883498165032e-05
-1.89432287040539e-05
-2.37341379103235e-05
-3.31849361033883e-05
-4.0800005545531e-05
-1.37616858956563e-05
-2.79724732029635e-05
-7.38152092496246e-06
-5.35409007836033e-06
-8.00569036029973e-07
-5.48575631801199e-05
-2.52107439210756e-06
-3.57686075285733e-05
-1.17170223970476e-05
-2.01047669901291e-05
-1.21759817906784e-05
-2.51851460363912e-05
-2.21128666803486e-05
-2.35440600560629e-05
4.53835648819745e-06
-1.76472791449784e-05
1.6516960843023e-06
-1.62499303142153e-05
-3.49095246626427e-05
-1.07827898194261e-05
4.03904915336587e-06
-2.68332896794617e-05
-2.40349701400102e-05
-2.54458551221387e-05
-1.217833893391e-05
-2.82066569165959e-05
-4.30339938760642e-05
-1.71549152442389e-06
-2.82134120371047e-05
-1.34904919938899e-05
-8.00915100308477e-06
-1.99073820545905e-05
-2.38965954963173e-05
2.75855656670156e-06
-6.22527970858575e-06
-2.06153023495351e-05
-1.91287231744606e-05
-5.9825717701224e-06
-2.25043338551437e-05
-2.79167587595668e-05
-2.14369612223502e-05
-2.49207069319916e-05
-1.09783391380951e-05
-9.51459737853502e-06
-2.16786802643774e-05
6.78149055346547e-06
-1.24804211516448e-05
-4.32377501870922e-05
-1.4853284792816e-05
-1.56080357276392e-05
-3.70777351887739e-05
-1.26604146388028e-05
-1.48537675564796e-05
-2.09263291454553e-05
-2.02680849317418e-05
-3.55748216151335e-05
-8.22762936023074e-06
-1.2813203412584e-05
-1.89020074147362e-05
-1.12991368536485e-05
-2.14473894923573e-05
-2.41438335083652e-05
-3.54568629248542e-05
-8.13688294104835e-06
-3.14254676117349e-05
7.53821457923329e-06
-1.79590459550642e-05
-1.27005828861697e-05
-1.66380707038259e-05
-2.95693266475173e-05
-2.91321753716152e-05
-3.85514282672065e-05
-3.0260069942384e-05
-1.96390825152075e-05
-1.81286427106399e-05
-8.18367356528294e-07
-2.46077938724858e-05
-7.94223414832434e-06
-2.35182732556029e-05
-7.49217625215181e-07
-1.61635639597868e-05
-2.54360359249927e-06
-1.53789091612425e-05
-1.58130986311393e-06
-1.42205218500605e-05
-2.94937862678825e-05
-2.56733052821061e-05
-2.98255914038823e-05
-2.05227687234515e-05
-2.39222062133926e-05
-1.07529267816666e-05
-1.33372317547825e-05
1.03879314898901e-05
-1.63820304002153e-05
-2.6798168109443e-05
5.85320238309469e-06
-3.88456175722778e-05
-1.36675966295477e-05
-3.34446304461453e-05
-6.07889953962444e-06
-1.62271226756473e-05
-3.90205133200947e-05
-5.0394520630835e-06
-3.88527639444306e-05
7.28002172668092e-08
6.64350555757724e-07
-4.29734267071203e-05
-2.15971745591452e-05
-5.64311824684551e-05
-1.0476201743058e-05
-3.02311545163933e-05
-8.79705674142857e-06
-2.06397861872479e-05
-7.57700043970836e-06
-1.43120757418516e-05
-4.47320827435042e-06
-2.63167389208925e-05
-2.1716477109099e-05
-7.44920690838542e-06
-3.07829883323897e-05
-2.52747251396344e-05
-1.90872693692026e-05
-1.17215830814793e-05
-2.79620360398217e-05
-9.93406138911061e-06
-3.04807388225956e-05
-1.1980796143332e-05
-3.2537278286439e-05
-2.56397152174829e-05
-2.94486419717031e-05
-3.72229993784181e-05
-2.5378573474492e-05
-1.72126151464094e-05
-3.10144890585558e-05
-2.05986777839374e-05
-8.94064505678235e-06
-2.64039682870413e-05
-3.37023415534337e-05
-1.37327912373686e-05
-2.9999083014125e-05
-2.0036775892445e-05
-1.10795677776241e-05
-2.48273505785057e-05
-1.60262173281764e-05
-2.81856382200481e-05
-2.00131425047844e-05
-1.37564631812005e-05
1.17927140543429e-06
-1.93077447411913e-05
-1.58420371272593e-05
-2.55892236238911e-05
-2.00302217387767e-05
-2.68090730664014e-05
-2.36123215982243e-05
-3.72085153817953e-07
-1.64243978532794e-05
-3.02677419402195e-05
-2.25187135686739e-05
-1.56299689672296e-05
-4.90013120067223e-06
-1.66410189834833e-05
-1.75027707171777e-05
-3.57556340107823e-05
-2.07692232542533e-05
-9.90986635547949e-06
-3.29519230238951e-05
-3.19889107158387e-05
-3.02503353485244e-05
4.34675196999402e-07
-2.32881975287216e-05
-2.80787692347439e-05
-9.86147243078646e-06
2.68296802197769e-06
-2.20018163140463e-05
-2.38295490751772e-05
-3.70095080399658e-05
-2.78442989208109e-05
-5.54091082688671e-06
-2.32171848881872e-05
-4.26457207777606e-05
-1.84109292377248e-05
-1.67171267390327e-05
-2.41860900406751e-05
2.49774700871054e-07
-2.15503039137042e-05
-3.31224094050337e-05
-2.9154732090566e-05
-1.24849909653481e-06
-2.78129887568132e-05
-2.24230508042903e-05
-3.55572284238102e-05
-1.34277375719132e-05
-3.74386138493192e-05
-1.91328679728504e-05
-1.23606278865978e-05
-4.51347075704338e-05
-9.92189109099061e-06
-1.46150281096228e-05
-2.28348656571431e-05
-3.05794045812895e-05
-2.10255016635705e-05
-2.80974513916495e-05
-5.452121848083e-06
-2.60621828814528e-05
-2.03618342812538e-05
-2.41634507346234e-05
-3.8563113812891e-06
-2.63406967577706e-05
-2.00144427383337e-05
-2.11664620242594e-05
-2.1233935248231e-05
-2.47882998156065e-05
-7.12280206971791e-08
-1.53457804708772e-05
-2.78323307436095e-05
-3.81943766527022e-05
-2.64415521272919e-05
-3.24166070597671e-05
-2.84381406484732e-05
-2.21606006279091e-05
-3.06235761385908e-05
-3.31414373674747e-05
-1.69851915274919e-06
-1.47088170126532e-05
-2.06875721804588e-05
-2.64180178437513e-05
-4.20094188698417e-06
-1.52075248880872e-05
-1.12802360916974e-06
-3.17702752368566e-05
-1.11579878628535e-05
-1.5239455248336e-05
-7.200537017902e-06
-6.61890363946547e-06
-1.3843913036284e-05
-3.10157581065263e-05
-1.50842540735889e-05
-2.18479470979701e-05
-2.64053088109685e-05
-2.02042027480839e-05
-2.42871117794458e-05
-1.90322668131448e-05
-2.54746496940264e-05
-1.01321339966736e-05
-2.85083151082638e-05
-1.54072275678328e-05
-5.1619366995814e-05
-4.12050141965814e-05
-3.85799913881332e-05
1.24795624532587e-06
-2.26096730843052e-05
-1.13936988919284e-05
-2.19895786469192e-05
-4.3946064012318e-05
-2.34568654034948e-05
1.74525949297723e-06
-1.89322193883032e-05
-1.60824129857435e-05
-9.85107510045559e-07
-1.6257808757483e-05
-5.75435643687628e-05
-3.02275287008831e-06
-2.87592604320615e-06
-2.12462090094941e-06
-1.45921175441116e-05
-2.48801917234655e-05
-1.48873368053817e-07
-2.13892688360287e-05
-2.60324908828807e-05
-7.21763255365678e-06
-3.65466222659059e-05
-2.79948931646456e-05
3.54134463013129e-06
-2.23716619518514e-05
-2.15055968304117e-05
-1.85587313936555e-05
-2.84100869504181e-05
-1.93258127561709e-05
-2.00402112984906e-05
-4.28821378482138e-05
-4.13806725783072e-05
-1.76237118136656e-05
-2.3414037740968e-05
-1.15669145317883e-05
-1.39485535600137e-05
1.69017209477323e-06
-2.98743910727703e-05
-3.0863781773313e-05
-3.47984794887912e-05
-1.54809216226741e-05
-3.52983232223189e-05
-3.86168176076054e-05
-4.12850574722368e-05
-2.02556161920442e-05
-1.71342385400137e-05
-1.32072974040089e-05
-1.23551673152066e-05
-1.74225993812294e-05
-3.70717348536378e-05
-3.11693832465215e-05
-4.02503969667924e-05
-4.93299947795559e-06
-2.06009667562864e-05
-1.70222644389853e-05
-4.38791711855611e-06
-2.92738385858915e-05
-1.698089217555e-05
-2.84736752794445e-06
-3.11034733839473e-05
-2.74384918561426e-05
-2.90084732558141e-07
-3.12848219859025e-05
-2.36139273819083e-05
-9.99265830239021e-06
-1.80599772793694e-05
-1.30942888261864e-05
-3.85386225733057e-05
-2.20615037869782e-05
1.29782373265232e-07
-2.30599355872612e-05
-1.97889569152461e-05
-1.00978526240521e-05
-4.10622011775521e-05
-2.14563767869662e-05
-3.43029825357583e-06
-9.95166675693613e-06
-6.52975801875015e-06
-8.40469124198281e-07
-3.34502282796138e-05
-7.77839774770871e-06
-1.24138694943238e-05
-1.39491078282112e-05
-2.53165590091772e-05
-1.93888571853425e-05
-1.22874135652152e-05
-3.51291452701378e-05
-2.28800271454605e-05
-3.23475425632778e-06
-5.09834466714127e-06
-1.70226767215885e-05
-2.74743122658894e-05
-2.54537892774309e-05
-2.17570255425348e-05
-2.58689079829417e-05
-1.76326430399604e-05
-5.02137415340914e-06
-6.65453578608066e-06
-2.05975379924169e-05
-1.58354201802661e-05
-2.89426994461927e-05
-2.52256337536851e-05
-1.61634716631174e-05
-2.43751392262426e-05
-5.13068375979155e-05
-1.37661753064702e-05
-3.46186743871795e-05
-1.36508233490894e-05
-2.19922268490446e-05
-2.59323640586976e-05
-2.10124072824642e-05
-1.97182092452725e-05
-2.93998275667517e-05
-8.55669771508982e-06
-1.59384340031559e-05
-9.84432036876987e-06
-2.13660486366682e-05
-6.69568220225335e-06
-1.66151437397687e-05
-1.51854443620453e-05
-1.79507533157676e-05
-2.85006283906711e-05
-1.33269288017093e-05
-1.7888473913634e-05
-2.08298792304586e-05
-3.63307766342755e-05
-1.02472155134386e-05
-3.36572373105786e-05
-1.33386159880329e-05
-2.55440879550349e-05
-1.22690741268588e-05
-2.3866771628974e-05
-9.32851613352804e-06
-1.11659970699159e-05
-3.31164524199778e-05
-6.36108494572674e-06
-1.80278005460412e-05
-1.84218828553145e-05
-1.6441090045102e-05
-7.12604957122396e-06
-1.46181614542788e-05
-5.7938409348928e-06
-2.78069361632909e-05
-2.4989468715615e-05
-1.6945298079002e-05
-2.54054931898308e-05
-9.87469078732773e-06
-1.44399464469101e-05
-2.67157499176485e-05
-2.74236988126685e-05
-2.00432494583643e-05
-1.64705241375747e-05
-3.25602905578374e-05
-4.59839351720135e-06
2.2103095790903e-06
-1.48125357352059e-05
1.01082725751361e-05
-2.87190974448125e-05
-1.33326576753725e-05
-3.22999211805279e-05
-2.09003908821311e-05
-2.00710292574093e-05
-3.2659253949171e-05
-3.42115550347568e-05
-3.12085174282157e-05
-3.27931286530484e-05
-2.61927988124408e-05
-1.31034241363432e-06
-2.9079848695496e-05
-1.46443660368788e-05
-1.97301602956902e-05
-1.57451399825988e-05
-1.40780438904107e-05
-2.00133806238006e-05
-7.55536044045084e-06
-9.3130236111568e-07
-1.60380410222547e-05
-2.2351229785579e-05
-2.97367796804436e-05
-1.09759234403708e-05
-2.97531036998239e-05
-1.75943785130516e-05
-8.30575579992104e-06
-6.88587879926263e-06
-2.84561422740839e-05
-3.68420925313747e-05
-1.86914785328134e-06
-8.60675118381491e-06
1.14697490654462e-06
1.08420582061997e-05
-3.25123020419601e-06
-1.28307033852865e-05
-2.5849304704298e-05
-2.90987699281544e-05
-9.03079269393894e-06
-8.98643750504958e-06
-2.47707940318946e-05
-1.90130234490633e-05
-9.05498403149518e-06
-2.44342416149877e-05
-5.39879175254063e-06
-2.4136029308219e-05
-1.2563969874987e-05
-2.00407703666176e-05
-7.51355735314651e-06
-2.21363755592408e-05
-1.35659316997783e-05
-1.87909913939854e-05
-2.23861856205177e-05
-1.14802975221799e-05
-3.84322433632057e-05
-2.35059352461436e-05
-7.02402882490895e-06
-4.01146684455009e-05
-1.52524070134761e-05
-2.98629619200925e-05
3.58173712214236e-06
-4.31916951735969e-06
-4.03355254499565e-05
-1.61818529001743e-05
-1.06869717010937e-05
-1.19767632770483e-05
-1.67347435870985e-05
-4.69388811353565e-05
-9.41177203317516e-06
-2.73886377502774e-05
-1.58840056325599e-05
-2.79480373579892e-05
-1.73136636213555e-05
-2.09209722933147e-05
-3.99434385503414e-05
-8.34266365587884e-06
-1.77800108617825e-05
-8.28011181636757e-06
-1.98395148965042e-05
-1.41254065514047e-05
-2.28115957285851e-05
-3.64794153848927e-05
-1.82539974796256e-06
3.82293943582793e-07
-1.88615334674514e-05
-1.29030480753359e-05
-4.25173962603409e-06
-1.98088875956826e-05
-1.35008951352441e-05
-1.87266844625499e-05
-1.76451300811471e-05
-1.91900320172712e-05
-3.23598155940035e-05
-2.33290201550488e-05
-5.26402404368167e-07
-1.17778695444263e-05
-2.42798057818039e-05
-2.50848947957243e-05
-1.08563022204595e-05
-8.03215662517573e-06
-1.50842701216335e-05
-2.78717538269065e-05
-3.16239910026617e-05
-1.09549283578445e-05
-1.43175597601799e-05
-2.24569315248654e-05
-2.01110202143561e-05
-1.32235859123026e-05
-2.0056234727493e-05
-4.77451676952056e-05
-6.45429304657867e-06
-1.96414048222791e-05
-2.47644513713285e-05
-1.86380920315328e-05
-3.09386865961142e-05
-3.40866440463397e-05
-2.16540620149481e-05
-1.06933756449738e-05
-1.05240633871626e-05
-9.65098573849491e-06
-2.84391763910677e-06
-7.00772314084329e-06
-2.60444771582484e-05
-1.37183098684728e-05
-1.47487061387592e-05
-8.8963004996242e-06
-2.899775498573e-05
-1.90217765543634e-05
-2.28690094154546e-05
-2.14672379567945e-05
1.00326390863412e-06
-1.57404897600335e-05
-1.57635574987649e-05
-3.42984064314976e-05
-3.541540099866e-05
-3.19757494169417e-05
-1.08105942680471e-05
-2.62804589792473e-05
-3.81193167317972e-05
-3.18853266606346e-06
-1.10159419358177e-05
-2.26002805352443e-05
-1.27724750430052e-05
-2.28598429783984e-05
-5.67359758622789e-06
-2.81547991822323e-05
-1.17943598341466e-05
-2.37057935749385e-05
-2.99013848978235e-05
-1.68443794412788e-05
-2.39602512844249e-05
-1.97882921471327e-05
-1.15120063140546e-05
-2.40872639378415e-05
-1.0734498451799e-05
-3.33067720691868e-05
-1.67011263580881e-05
-2.13033481395093e-05
6.83058814153499e-07
-1.7923741276392e-05
-3.48230006430416e-05
-2.63929233349503e-05
-3.84711197588853e-05
-9.30550192473637e-06
-1.02422725542805e-05
4.21135371777387e-06
-1.55919971189037e-05
-5.91303203202435e-06
-1.37221710050328e-05
-4.08362545561542e-05
-2.6211440930207e-05
-1.1061277314334e-05
-2.03089134945358e-05
-7.06756429036305e-06
-2.34375177261587e-05
-1.72771098917086e-05
-7.75665052533214e-06
-1.99327390722987e-05
-1.12563541262652e-05
-1.84253484651477e-05
-1.29902110755958e-05
-1.22844944125631e-05
-2.80507846737822e-05
-2.36063939382571e-05
-1.86369211702065e-05
-5.315190002732e-06
-1.28493723018945e-05
-3.13920037832647e-05
-2.71944752392661e-05
-7.21646341410245e-06
-2.14299345468674e-05
-2.37732804674393e-05
-3.17651750870649e-05
-3.4517287078312e-06
-1.06532186477953e-05
-3.31547801732799e-05
-2.82189234973456e-05
-3.3628022536345e-05
-5.80736574937419e-06
-2.11391164185711e-05
-2.0772725298351e-05
-2.81931824873769e-05
8.88678541334182e-06
-5.8730334000089e-06
-1.42965548107793e-05
-3.27243251274702e-05
-3.1124562494192e-05
-2.12023469659284e-05
-2.78963956005974e-06
-2.34747818812346e-05
-3.61545956785803e-05
-1.19170213882254e-05
-4.88288960768407e-06
-2.25941310659679e-05
-2.0436045648133e-05
-3.21512322116069e-05
-2.33723886822355e-05
-2.23797642109325e-05
-3.70105949117271e-05
-4.7868720798924e-06
-4.16668311304211e-06
-3.85563472082171e-05
-2.65914960736624e-05
-2.73641654431088e-05
-3.30984895176273e-05
-1.94763597556018e-05
-1.29962039530325e-05
-2.16576764100937e-05
-1.66059681989678e-06
-2.97210905987539e-05
-8.2731923587471e-06
-1.78075912111775e-05
-1.79142207913838e-05
-1.604692446633e-05
-5.19456460210785e-05
-2.50489368106204e-05
-8.77022093984141e-06
-2.89833959517083e-05
-1.25493995652629e-05
-1.13640717840177e-05
-2.92997196346361e-05
-2.83306553922969e-05
-6.84771557459254e-06
-1.02560424388745e-05
-1.15114734881606e-05
-6.4653169528188e-06
-3.98074957948146e-05
-1.6321431835056e-05
-2.00724111112244e-05
-2.3517366679298e-06
-2.48732435288359e-05
-4.2937197298267e-05
-3.52858656213357e-05
-1.27878660572975e-05
-3.81781014896272e-05
-1.70895826189417e-05
-3.53147020700746e-05
-6.65088118457937e-06
-3.47397465910499e-05
-1.32716921112818e-05
-4.15004635510142e-05
-2.93174343724083e-05
-9.76496642827976e-06
-1.65061071269154e-05
-1.22713174180933e-05
-3.12107336648132e-05
-2.6878828265128e-05
-2.0210977300786e-05
2.3488137473743e-06
-1.59013971644525e-05
-3.93594492189913e-06
-2.05536602090569e-05
-2.88204606047417e-05
-3.45407742639736e-05
-1.75859079220076e-05
-1.64766953763444e-05
-3.3030178492405e-05
-3.70710492913165e-05
-2.63098166862365e-05
-4.15807198729099e-06
-1.21653438800502e-05
-2.76288561788974e-05
1.93685141718693e-06
-1.36344891719988e-05
-4.23158944817834e-05
-2.6365927503689e-05
-2.13961715416104e-05
-1.71033299841852e-05
-2.12972509463765e-05
-1.16909035214815e-05
-1.84836383517581e-05
4.72356344845562e-06
-1.48601236326096e-05
-3.03851275368454e-05
-1.21847207133097e-05
-4.8156892521707e-05
-1.72118132764932e-05
-1.9767666494096e-05
-3.92992496237926e-05
-2.7182306073562e-06
-1.65214114956078e-05
-1.72205261964047e-05
-1.75511611311566e-05
-1.82176296736572e-05
-3.82222002043606e-06
-2.59365728055738e-05
-3.34103724401353e-05
-1.170485165964e-05
-1.77001832580174e-05
-1.80966216608666e-06
-2.40266245887441e-05
-2.18639025308055e-05
-2.78367745827358e-05
-2.10387661664005e-05
-2.61340759404183e-05
6.91343309217511e-06
-1.93489012071262e-05
-1.41982152340983e-06
-1.21147482415358e-05
-1.53640979790932e-05
-2.99679468809338e-05
-1.69764538471573e-05
-3.91951165060777e-05
-2.04561841080506e-05
-1.75538033035835e-06
-1.17547833968375e-05
-1.6042472367072e-05
2.73398534676799e-07
-3.60732545538493e-05
-1.97668508196065e-05
-2.74964944319826e-05
-1.85145996015497e-05
-6.24783407089294e-06
-3.07348208433452e-05
-2.31755737066007e-05
-1.35849321186426e-05
-1.49426623846269e-05
-1.49356130252182e-05
-5.58010747229943e-06
-8.91111761142731e-06
-1.97965083491718e-05
-2.93180581179676e-05
-2.02355895455045e-05
-8.73218780444939e-07
2.77441072098787e-06
-2.45908377572366e-05
-4.00737910957481e-05
-2.45577509779101e-06
-2.24882947590671e-05
-5.6828881514271e-06
8.82488785650299e-06
-1.41690882393932e-05
-8.03185655422679e-06
-3.74731324113678e-05
-2.1472640147997e-05
-1.44920736277251e-05
-1.4772382221975e-05
-2.15724767387369e-05
-2.22291383078011e-05
-3.76151333313606e-05
-1.37711481960099e-05
-1.42657616495766e-05
-9.82598364360997e-06
-3.50618370527466e-05
-3.67450708669609e-05
-2.67025698515332e-05
-1.03863194259595e-05
-1.85718459854865e-05
4.85193611629968e-06
-2.09375516765015e-05
-5.1343672226104e-06
-1.1880909852971e-05
-2.52748548978217e-05
4.86799728207691e-06
-3.08603583723551e-05
-2.09392018494822e-05
-2.92624794397581e-05
-2.98695303130758e-05
-1.21155585658323e-05
-9.7681037444925e-06
-2.82663285287841e-05
-2.36158630946069e-05
-1.77413952340805e-05
-1.04876956635929e-05
-2.07776020989807e-05
-2.14135880331106e-05
-3.94353682141265e-05
-2.75582980842025e-05
-2.10373165817051e-05
-1.12457881351635e-05
6.08545102959984e-06
-2.27194241216837e-05
-7.1501762079815e-06
6.05822534435557e-06
-3.72601017079884e-05
-9.06576979129813e-06
3.72144318192236e-06
-2.8720856398271e-05
-6.53954195167384e-06
-2.45269497254432e-05
-1.30713191810797e-06
-5.32312037379177e-06
-2.46082726735541e-05
-2.93992909565407e-05
-2.57855827778171e-05
-1.15705323834248e-05
-2.44199727716147e-05
-2.18354158071965e-05
-1.06022561643443e-05
-1.67252958512959e-05
-8.11049233552856e-06
-3.71567331205352e-05
3.21150688108453e-06
-4.61377918832128e-06
-2.66482409675469e-05
-2.40646439269353e-05
-4.69969223418227e-06
-2.3800951990278e-05
-3.3331487209812e-05
-2.48892882610438e-05
-4.04023610938582e-05
-3.10526687769304e-05
-2.98604391042219e-05
-3.06176304835238e-05
-2.86837572917369e-05
-1.44040904994098e-05
-3.1700544501074e-05
-1.23208202776236e-05
-2.50498654482117e-05
-1.95486101100202e-05
-2.61169545193313e-05
-2.57569767492221e-05
-2.41418032354173e-05
7.26247461642537e-06
-3.31723303665915e-06
-4.04691312862792e-06
-1.40216168916172e-05
-2.99516812493054e-05
-2.64594226145169e-05
-9.31493286781032e-06
-2.58113294613919e-05
-2.69921350986965e-05
-1.24307850082336e-05
-3.18182469650226e-05
-1.02155647401334e-05
-1.47437410160322e-05
-2.06321421407873e-05
-3.09632435095787e-05
-6.78914865584719e-06
-1.63028502391627e-05
-1.10910728504568e-05
-5.54659874925657e-06
-1.43318850595754e-05
-3.24931892948836e-06
-1.26803249452447e-05
-9.87676605473658e-06
-8.92087375013263e-06
-1.57027060601046e-05
-7.57104051031242e-06
-2.00968812253587e-05
-1.55199150403479e-05
-1.99052325214638e-05
-8.06693046388455e-07
-2.959248366071e-05
-2.44449767949057e-05
-2.68722505721081e-05
-4.57329680381204e-05
-1.59889118882395e-05
-1.98151974494158e-05
-1.77433137169526e-05
-2.02467318888683e-05
-1.7990877637274e-05
-1.48126691783653e-05
-1.59208533614448e-05
-2.63554205698539e-05
-1.73259293060783e-05
-5.4475499410916e-06
-4.0135689491192e-06
-6.85846216801036e-06
-3.28315819182825e-05
-2.33670811421809e-05
-2.45161554336038e-05
-2.66216367200018e-05
-1.80270972729803e-05
-1.63515433632584e-05
-3.17310847601595e-05
-2.30148174305151e-05
-4.34546160042952e-05
-3.95313924347515e-05
-1.87942870491599e-05
-2.15784601308597e-05
-3.4619740489173e-06
-1.66033548800679e-05
9.77965053486865e-07
-1.87176732781827e-05
-5.92129806807408e-06
-1.59730572092648e-05
-2.81332879992429e-06
-2.42610952868272e-05
-3.7102558232546e-05
-2.28966783706341e-05
-3.84221482408946e-05
-3.71363220994941e-05
-2.2477602771443e-05
-6.6711680635351e-06
-1.16276981790656e-05
-1.37931467158235e-05
6.34779892357767e-06
-7.66872024854195e-06
-2.23381516278069e-05
-1.16589361389142e-05
-8.46070402393698e-06
-2.99486258450878e-05
-2.66685328620938e-05
-1.16937262381581e-05
-2.8750839823882e-05
-2.01327324805656e-05
-1.21510324462705e-05
-1.06405518465902e-05
-2.38447203826688e-05
-8.21443475982918e-06
-1.35865353509159e-05
-2.51578495179445e-05
-3.70929065426826e-05
-1.1543077427176e-05
-2.25426226956708e-05
-3.56078549754551e-05
-2.32924804542723e-05
-2.58105545982912e-05
-2.84776753737932e-05
-3.12980352958006e-05
-1.87134413226615e-05
-1.48779385129557e-05
-3.41296313022004e-05
-7.75754636397065e-06
-2.92203542061949e-05
-9.48834947632356e-06
-2.55022093491785e-05
-4.04666417565366e-05
-2.05675425919854e-05
-1.33219977000036e-05
-3.58078369432406e-05
-1.68612222844541e-05
-2.014110533185e-05
-4.13101657503538e-05
-2.88741626100435e-05
-3.83122173949574e-05
-2.62836292627378e-05
-9.73002615148877e-07
-1.53229286757561e-05
-1.28961776860033e-05
-1.9117185410413e-05
-8.75733834950553e-06
-1.7190713255794e-05
-2.64899150834923e-05
-1.6734792599728e-05
-1.09294473613704e-05
-1.30660704001718e-05
-4.33746585492634e-07
-2.94670299682268e-05
-2.52701189470531e-05
-2.64878743810629e-05
-2.65080075576488e-05
-2.14395120331349e-05
-2.3330043064357e-05
-2.20543256204305e-05
-3.02778272307755e-05
-4.67058219830012e-05
-2.78073669641249e-06
-2.05096723689467e-05
-2.08896769349467e-05
-2.05934488289252e-05
-8.67249622672029e-06
-1.07017893293833e-05
-2.68694193490095e-05
-2.51010156686758e-06
-4.50152825654947e-05
-2.46893003745817e-05
-2.37310862236416e-05
-1.15284616144845e-05
-2.42313260603084e-05
-4.16827615967515e-05
-1.08482164439247e-05
-3.01011397981227e-05
-2.06213661259392e-05
-4.11832767386474e-06
-1.97334011855633e-05
-1.98448895896992e-05
-9.2468722800757e-06
-6.49164196042097e-06
-2.8528135247088e-06
-1.66431393175855e-05
-8.70955519935055e-06
-7.25860470202026e-06
-2.67445653362796e-05
-2.6874292146562e-05
-1.89821022977625e-05
-1.58965582829275e-05
-1.85460163929582e-05
-2.59033330986832e-05
-3.2953714918888e-05
-3.01029188717605e-05
-1.45009484489624e-05
-2.16147310222301e-05
-1.0047882633928e-05
-2.28014681331903e-05
-9.96300042329375e-06
-2.6764671780794e-05
-2.14375980935751e-05
-1.16597355793497e-05
5.25476523675719e-06
-2.40386414869737e-05
-2.58282016724279e-05
-2.41470088787025e-05
-1.95276158955392e-05
-1.09493046570791e-05
-6.61666296938821e-06
-2.80775764926491e-05
-1.48663955708412e-05
-9.08200713737007e-06
-1.72107369370883e-05
-1.66835132245357e-05
-2.36960976304938e-05
-2.78379775111373e-05
-1.90525412078263e-05
1.32827392256924e-06
-3.14593065667018e-05
-4.73564907586155e-05
-9.64335597436434e-06
-1.14591145120207e-05
-1.96562990799805e-05
-1.35311850332343e-05
-3.60205151992613e-05
-2.44550103878561e-05
-1.61207559664438e-05
-4.11927648043437e-05
-1.01364370416771e-05
-3.08770497090477e-05
-2.37854664215962e-05
-3.02522341133036e-05
-2.8590279567609e-05
-2.65360898803695e-05
-4.55935750412818e-06
-2.3183876405156e-05
-3.54869071031428e-05
-3.23724881678846e-05
-2.41623149691479e-05
-2.05879261240012e-05
-3.77695422470157e-06
-9.37756027520983e-06
-2.62163419193449e-05
-2.2824737321883e-05
-2.78804039086881e-05
-1.21855035276738e-05
-8.67687089564035e-06
-2.65299883610591e-05
-1.22307288244622e-05
-5.00824688421671e-06
-2.74557580119553e-05
-5.33661595830429e-05
-1.92018728859456e-05
-5.39280547816599e-06
-3.0011076749348e-05
-9.17572912129709e-06
-1.08148605389436e-05
-7.16017772085441e-06
-1.51260092786587e-05
-7.49053330931548e-06
-6.07251994249936e-06
-1.59182910626269e-06
-1.65493313906499e-05
-1.83027626356556e-05
-2.56291632495352e-05
-4.1235433982277e-05
-1.23238281533485e-05
-3.0675475191954e-05
-1.78899582111848e-05
1.90058729265382e-06
-2.91176873722577e-05
-3.34687917555539e-05
8.56707257414641e-08
-1.88375979697287e-05
-3.58917345606863e-05
-4.6387096165657e-05
-1.73379054942732e-05
-4.05206426092914e-05
-1.0053738105092e-05
-2.41193187596634e-05
-1.69082493774299e-05
-2.65544405638576e-05
-6.26857144923098e-06
-3.87720507835451e-05
-3.59863462599905e-05
-2.325231420337e-05
-1.79329314862703e-05
-1.9046768815231e-05
-2.56964519595637e-05
-2.24349419586368e-05
-1.87305157081713e-06
-1.26740580777243e-05
-2.69882575606118e-05
-3.07647412681464e-05
-1.91168240381287e-05
-2.02714410718844e-05
3.42043039028941e-06
-2.42930006515846e-05
-3.24484927681248e-05
-2.01595418452719e-05
-2.71732664545158e-05
8.11818914523825e-06
-9.43332650022401e-06
-1.46128208238911e-05
-5.06396312852848e-06
-4.740560493847e-07
-3.3604741812122e-05
-8.64751959423681e-06
-1.53635675179369e-05
-2.94786066540528e-05
-1.87356886122748e-05
-1.59576955417349e-06
-2.43690265446301e-05
-1.96462210916028e-05
-2.91620774139979e-05
-1.38603351859263e-05
-3.2568684139637e-05
-4.03312542884634e-05
-1.01904793017294e-05
-3.42215182351343e-05
-2.31487497855273e-05
-4.17824721378513e-06
-1.11992897189087e-05
-3.65122406584042e-06
-1.62957824270737e-05
-2.63283433873796e-05
-3.4940794514285e-05
-2.82559261006639e-05
-2.28701161125642e-05
-1.71684451210143e-05
-1.26350603672497e-05
-1.99913846178006e-05
-2.90917502727067e-05
-3.7373077202662e-05
-6.20819555904016e-06
-2.21856965450197e-05
-1.38918892844173e-05
-1.0169238127072e-05
-1.80548341536953e-05
-1.52761619253501e-05
-3.41388933396207e-05
-3.04244168524079e-05
-1.29794832274606e-05
-1.51670628797265e-05
4.03738752063257e-06
-7.3131220067082e-06
-1.79922384512516e-05
-1.83070425589435e-05
-3.53415048670849e-05
-6.28934573158058e-06
-3.03583804883038e-05
-8.8736049482145e-06
-2.85547350853235e-05
-1.21413797435795e-05
-3.22858074158821e-06
-2.46428524413016e-05
-2.56303012296859e-05
5.69645569599714e-06
-3.28981594370076e-05
-3.27754366500317e-05
6.34458691431242e-06
-8.23603334483937e-06
-2.3781997221826e-05
-2.67007979774902e-06
-7.20768764109592e-06
-2.93893189476139e-05
-1.21458672330731e-05
-3.72350375329267e-05
1.02998125434137e-06
-1.61083648448345e-05
-1.81825806997699e-05
-3.57319025605983e-05
-1.68886962202883e-05
-2.29231779244212e-05
-1.37020077089656e-05
-1.65640708437049e-05
-2.4951236923708e-05
-2.99615551463457e-05
-3.06499457557202e-05
-9.25861518135926e-06
-2.34836410440415e-05
-1.2109086731314e-05
-2.22270041424498e-05
-1.48431048304365e-05
-2.00233051327547e-05
-3.18512549579694e-05
-1.16165147692813e-05
-1.21363425625077e-05
-4.39048795601042e-05
-6.14014090526354e-06
-3.05042259492863e-05
-1.8686900565279e-05
-1.27883783204164e-05
-6.65474143516557e-06
-3.38696239282085e-05
-1.89742710224184e-05
-3.04689290699727e-05
-3.56684511058301e-05
-1.99600915581193e-05
-4.66288927724589e-06
-8.36541635432353e-06
-3.09913840292351e-05
-2.79359420622584e-05
-8.63173857551627e-06
-2.18777684539949e-05
-2.07178336259422e-05
-9.71141606569484e-06
-2.26219880271153e-05
-2.74243865511441e-05
-1.74438025755714e-05
-2.92092697074926e-05
-8.12608074631302e-06
-5.85483643192443e-06
-1.74363939468156e-05
-3.66620833698763e-05
-3.69799281597895e-05
-2.74005632511018e-05
-4.03510635509473e-06
-1.15243933593331e-05
-4.61604413745754e-06
-3.10872026354151e-06
3.07428918815488e-06
-2.04614539828508e-05
-2.667280732068e-05
-2.20711705662445e-05
9.34287856756893e-06
-3.30432207666414e-05
-2.3594739417642e-05
-3.95736170361099e-06
-4.71059582243638e-05
1.65555641048658e-05
-5.42235829766057e-07
-2.75812592909415e-05
-2.26461526167591e-05
-5.39310140397649e-06
-3.80368840863139e-06
-1.51063774504586e-05
-2.79498005702676e-05
-1.18418799562011e-05
6.059929074925e-06
-3.12679666672195e-05
-3.03976794400639e-05
-1.66844017080744e-05
-2.54497330137453e-05
-3.90288935781436e-05
-3.915775963342e-05
-1.02827654376233e-05
8.88637153858438e-06
-6.56595207767535e-06
-3.99256079906679e-06
-1.07220189416283e-05
-3.55372193764823e-05
-1.75860393314641e-05
-1.61234897420441e-05
-2.96214317313061e-05
-1.7134705085679e-05
-1.0653172915061e-05
-2.29469427660813e-06
-6.82081223046899e-06
-7.17737585071137e-06
-4.87260289436941e-06
-3.16090730355239e-05
-2.64499476231868e-05
-1.106746253676e-05
-4.19065648728653e-06
-3.56835556958841e-05
6.68579513268723e-07
-2.14937781039839e-05
-3.00213105801059e-05
-9.42554271568986e-06
-1.5820885725231e-05
-3.43538409289458e-05
-1.19785336372563e-05
-2.47604676677162e-05
-2.77822047606782e-06
9.27550358112391e-06
-1.55335729895396e-05
-4.26794195298025e-06
5.76222052686777e-06
-2.90107167016129e-05
-1.80469392782927e-06
-1.67842391069873e-05
-1.05140111823736e-05
-8.37157623635915e-06
-3.18103015884759e-05
-2.05515655706321e-05
-3.66889961054556e-06
-2.62588210288943e-05
-2.25001450623979e-05
-2.39932330345056e-05
-4.93446074914415e-06
-1.36538018406578e-05
7.05092630842993e-06
-2.27842550964687e-05
5.64656075486026e-07
-7.55271228241098e-06
-1.66680003964941e-05
-6.79019759539988e-06
-4.5196768480294e-05
-2.41702542735117e-05
-3.61248533471095e-05
-1.54604219783153e-05
-2.11968636663336e-05
-1.41744847036384e-05
-1.85497675459306e-05
-3.54721905899735e-05
-3.91950700487379e-05
-2.19256463288514e-05
-1.86371443394418e-06
-2.59335035549201e-05
-1.84015852308124e-05
-1.68904908015392e-05
-1.85162939132252e-05
-2.22856034636473e-05
6.189873586872e-06
-3.91811609272327e-05
-2.54339652202876e-05
-1.4329622603126e-05
-2.40087504623615e-05
-2.12962873993212e-05
-7.58917875344787e-06
-2.68321511435781e-05
-1.72891338525368e-05
-2.71238547309931e-06
-3.11657273395542e-05
-4.35474942767897e-05
-2.00325754323901e-05
-2.15996315441587e-05
-1.51459744587558e-05
-1.81754889271984e-05
-2.6098883360046e-06
-2.20210987069312e-05
-3.73696614657425e-05
-1.89977978511995e-05
-3.29156370477783e-05
-9.14985850560662e-06
-1.92709448763475e-05
-1.67143600991959e-05
-1.47950662841557e-05
-1.25269651382342e-05
-3.11032288938936e-05
-1.55895074736873e-05
-5.09735853722403e-06
-1.48763015303402e-05
-2.01347867048219e-05
-2.08231651177116e-05
-1.49932403405607e-05
-7.14712734371294e-06
-2.61338766397235e-05
-2.66674837026107e-05
-1.27503751866606e-05
-6.90259564651464e-06
-8.31096059722401e-06
2.73442239741303e-06
-1.83805792742561e-05
-6.38176704983884e-06
-2.4505810176663e-05
-2.06722218892087e-05
-3.75969860306146e-05
-2.32897955469971e-05
-2.02804864677962e-05
-3.01699373115851e-05
-3.4153175801475e-05
-1.01341034768023e-05
-2.20447060622841e-05
-3.14840460594907e-05
-1.64067069925777e-05
-3.60641673416236e-05
-3.64934416897324e-05
-1.55782223303251e-05
-2.5210214629969e-05
-3.13309810167939e-05
-4.01423439033245e-06
-1.58194629429601e-05
-1.16295385515908e-05
-3.38906557310952e-05
-1.00573634282375e-05
-3.39768242936978e-05
-2.10797306954658e-05
-2.91101694212283e-05
-1.56389288852524e-05
-1.75080638427093e-05
-1.45383791185834e-05
-2.89511887597546e-05
-3.14202180264657e-05
-2.24651888940118e-05
-1.52131301759662e-05
-5.58696541084979e-06
-2.87804782688933e-05
-1.69791253452254e-05
-1.58098942396834e-05
-5.7170011885797e-06
-1.53535609817099e-05
-1.75932098100869e-05
-1.29655539143662e-05
3.65561494257018e-07
-9.1121529406411e-06
-3.09986808626946e-05
-1.85131942496355e-05
-9.19686656902811e-06
-3.23561431549418e-05
-3.12586428163666e-05
9.13770433127308e-08
-1.49176105552646e-05
-2.07183616400519e-05
-1.37088376310263e-05
-2.28933725998196e-05
-1.76316067731482e-05
-1.74704363507773e-05
-1.88316596098161e-05
-2.44135993835513e-05
-2.3605906963816e-05
-2.73034910037768e-05
-1.09291241278405e-05
3.47577285516657e-07
-3.79030128108325e-05
-2.95979681440642e-05
-1.86279184687726e-05
-4.41081660803687e-06
-8.07967829585878e-06
-2.41377409954671e-05
-3.75367903105942e-05
-3.02277471837614e-05
-1.8168251936735e-05
-3.14205973684683e-05
-1.77417716117843e-05
-4.16290116855235e-05
1.07383887396136e-05
-1.79756982580027e-05
-8.93420486412018e-06
-1.16698734881045e-05
-1.83130138143213e-05
-1.14661417810119e-05
-2.85751701711049e-05
-2.4886754861049e-05
-3.82060616806e-05
-2.00462976946726e-05
-1.07629125651963e-05
1.14294726008813e-05
-2.04731280932894e-06
2.06880075688946e-06
-2.80746253688964e-05
-9.45804394994932e-06
-1.82255541036153e-05
-3.18392019568181e-05
-7.56987580614886e-06
-1.52410093318495e-05
-3.06387382541335e-05
-3.08107034151935e-05
-2.30488629906838e-05
-2.22786083239104e-05
-1.40759757922112e-05
-2.90396702476439e-06
-1.80137812288252e-05
-2.02286455739893e-05
-3.21587658477923e-05
-2.66862333724828e-05
-1.97749171776346e-05
-1.73104429693639e-05
5.10905190640779e-06
-2.68465379147936e-05
-4.05990824429479e-05
-1.05554250958136e-05
-2.13141078389273e-05
-3.74549361719627e-05
-3.7945253739044e-05
-3.11756129124264e-05
7.48219182026214e-07
-4.14107603993732e-05
-3.15436363814522e-05
-1.87578621158417e-05
-1.11428346474232e-05
-2.18834248052932e-05
-4.1471062651425e-05
-3.1009784770898e-05
-1.86734649436273e-05
-2.50171051635191e-05
-3.97814230636408e-05
-2.37971339311428e-05
-3.15103643070768e-05
-3.34467117290855e-05
-1.3075793860984e-05
4.06024536134995e-06
-1.88490658360564e-05
-1.59555345944694e-05
1.75604990109709e-05
-3.65189751146833e-05
-2.67076992998285e-05
-2.25178576439995e-05
-1.93135852786482e-05
-1.51563384488742e-05
-1.3400781374868e-05
-3.11356104460368e-05
-6.04853128594168e-06
-2.00116216909236e-05
-3.36267166162855e-05
-3.14892523045691e-05
-3.06341823692351e-05
-6.00438593949704e-06
-3.24227417277796e-05
-1.50510923298276e-05
-1.83517426162088e-05
-2.71393511996922e-05
-2.50911488730024e-05
5.85477619722732e-07
-1.98516740651714e-06
3.00773503142905e-06
-3.87318707977539e-06
-3.9269230157373e-05
-5.67573884680403e-06
-3.28587747345945e-05
-2.6544616907279e-05
-1.27249310611212e-05
-3.38878822276373e-05
-2.80638399631421e-05
-1.59079961790823e-05
-2.0395348025313e-05
-1.17063830635452e-05
-3.27626086083034e-05
-2.40207985386169e-05
-1.84994026339471e-05
-3.210404361048e-05
-1.90167380281418e-05
-2.42161176699305e-06
-2.56285589076085e-05
-1.87508526731884e-05
4.86619056946287e-06
-1.70519048330324e-05
-2.40494206319361e-05
-6.66356908988078e-07
-1.82806755832909e-05
-2.05889569593078e-05
-3.0264028795091e-06
-2.31480489482003e-05
-1.91283063087634e-05
-3.90666767512659e-05
-2.4827236489136e-05
-1.95469798397436e-05
-2.84398341645521e-06
-2.16660780345984e-05
-2.01316895402313e-05
-2.00278240801854e-05
-1.48437798359431e-05
-2.71922798737276e-05
-1.32062703525048e-05
-1.58010690488893e-05
-2.45359794479403e-05
-7.1236183182959e-06
-4.78742144821574e-05
-2.7705097784718e-05
-2.33220963955928e-05
-1.22180685622213e-05
-2.99929824378508e-06
-2.99334656030345e-05
-2.26752729643576e-05
-1.41467055064661e-05
2.70952561151417e-06
-1.11089464262139e-05
-3.34880552799983e-05
-1.42724401150104e-05
-1.56456018554231e-05
-2.4019932284963e-05
-1.72426083688199e-05
-2.42655926117028e-05
-1.57384133915123e-05
-1.67349304473748e-05
-7.18165566565674e-06
-2.02008563307294e-06
-1.56255822607521e-05
5.54031022624606e-07
-1.49051301773475e-05
-1.102066300048e-05
-2.7516843894356e-05
-1.56747063376116e-05
-1.45902455340115e-05
-2.2821373706458e-05
-2.17488245764778e-05
-4.02804738650942e-05
-2.20000949298375e-05
-2.83785525662115e-05
-9.78939170606854e-06
-2.37705173048511e-05
3.12162587744964e-07
-1.03798453521711e-05
-1.74470193427765e-05
-3.56383589090076e-05
1.75319420929117e-05
-1.34965416905929e-05
-1.73421399897252e-05
-2.32332122177742e-05
-2.22552724382637e-05
-2.15565266590768e-05
-3.41525372815132e-05
-1.23278194182443e-05
-2.23980833638973e-05
-1.8385326284478e-05
-2.67362571242636e-05
-1.16143256174342e-05
-1.31064447901613e-05
-2.90514718598557e-05
-2.81716622094248e-06
-1.1185871874744e-05
-8.95347946991851e-06
-2.27534405693902e-05
-2.52928402107609e-05
-4.36688832387131e-05
-8.01603404223172e-06
-1.53769690847055e-05
-1.69624402768114e-05
-4.36469925951483e-06
-2.34062718365858e-05
-3.1501546921507e-05
-8.43105481323747e-06
-4.17330579416782e-05
-1.48608774566202e-05
-2.60938853020615e-05
-2.64449357884051e-05
-5.04011548492409e-06
-1.90327616163226e-05
-2.58521942496306e-05
-7.3078736853825e-06
-5.05452274514675e-06
-3.10632477441684e-05
-2.47270948792313e-05
-3.38349689064362e-05
-1.10112031240252e-05
-1.06385552723923e-05
-2.35046387738746e-05
-1.40180767868896e-05
-1.14394372348015e-05
-1.37102365685462e-05
-1.78995126919831e-05
-1.21604207886656e-05
-3.24166529989838e-05
-5.76860057626181e-06
-2.13972575529772e-05
-3.03829100751293e-05
-2.70481532329712e-05
-3.0462949011974e-05
-1.98886485749404e-05
-2.27482248690166e-05
-8.56363402728161e-06
1.42799548771495e-06
-3.13167737424924e-05
-1.39190004778507e-05
-1.64838033916373e-05
-1.20011499739671e-05
-9.13823607980619e-06
-3.52694592967154e-05
7.03349740308896e-06
-2.89087186160487e-05
-8.42708706716761e-06
-1.81827307695822e-05
-3.79277935449155e-05
-5.44944744669246e-05
-1.00203207092688e-05
-3.1670994673955e-05
-2.78142320323427e-05
-1.89591294789143e-05
-1.40774653653679e-05
-3.49823080749439e-05
-2.69089897216402e-05
-2.72854247562559e-05
-9.96795962184547e-06
-1.52536020991349e-05
-1.93696159289797e-05
-1.54221560127279e-05
3.57312079221187e-06
-2.24476087688604e-05
-1.07007970060452e-05
-3.18657038217386e-05
-1.35817521114537e-05
-4.10442809254897e-05
-1.44918556367601e-05
-3.49527957621729e-05
-5.52100147849274e-06
-2.03681477149598e-05
-2.18137624383862e-05
-3.53657593146704e-05
-1.25214350422944e-05
-3.62971928696874e-05
-2.30800291945664e-05
-3.23288922463404e-05
-3.30317015941332e-05
-5.77643068954756e-06
-3.09474679429632e-05
-1.80802893294903e-05
-1.32607007933737e-06
-2.23526358366879e-05
-2.62242602206891e-05
-3.84491728640179e-05
-1.83282826999532e-05
-2.00698694949866e-05
4.84562211705929e-06
-2.40551647398743e-05
-6.42660228034506e-06
-1.43149954566854e-05
-1.14930415363042e-05
-1.23621286600046e-05
-1.94255371510307e-05
-1.83995330206175e-05
-2.73584666534143e-05
-2.75167993127263e-05
-2.95673235232682e-05
-2.58887614161142e-06
2.66034207214902e-06
-2.37536264492593e-05
-1.96353818294443e-05
-3.65289123630459e-05
-2.1301582494596e-05
-4.10444087680651e-05
-2.1754968698151e-05
-2.23978657351927e-05
-2.29346815164166e-05
5.13503477251658e-06
-3.04898334829114e-05
-1.55275231870572e-05
-1.56570955522585e-05
-1.917000998456e-05
-2.36938218249013e-05
-2.68749904806175e-05
-2.1205169178816e-05
-3.0322524882095e-05
-1.91692657228863e-05
-2.3034993955168e-05
-2.42022355049773e-05
-3.01819707701369e-05
-2.53542555574027e-05
-9.9150638030541e-06
-1.93780646587029e-05
-2.04875725010907e-06
-1.16727352113971e-05
-2.09821750640275e-05
-3.40332135171001e-05
-2.39575535767748e-05
-3.42929749468491e-05
-4.80697271411367e-05
-1.76865878031518e-05
-4.68707457816898e-06
-4.25649147795437e-06
-2.19582928006366e-05
-1.77293433125872e-05
5.80403542228595e-06
-4.03527282083748e-07
-1.51135965106788e-05
-3.44963890205804e-05
-2.87640966898619e-05
-2.57795673497648e-05
-4.27716161814323e-05
-1.63866455034933e-05
-3.55238674153434e-05
-2.82780723777234e-05
-1.40014611973404e-05
-4.18876953206295e-05
-7.99063200910032e-06
-7.2711519615073e-06
-4.89519776184513e-05
-1.85222751628884e-05
-3.34909143376238e-05
-1.66777074117447e-05
-1.72133517899714e-05
-1.96186389130447e-05
-2.97064714280236e-05
-1.88644694642366e-05
-7.24469158196904e-06
-1.42635279248936e-05
-2.9557001420525e-05
-1.38496463778483e-05
-1.01148078527727e-05
-2.7525403707674e-05
-1.90840907132236e-05
-1.74200662557483e-05
-1.39514011389536e-05
-5.92585454825947e-06
-2.22026144083451e-05
5.05973359385703e-06
-1.47952297950668e-05
-3.44547984178167e-05
-1.39965921051294e-05
-2.28095748085254e-05
-4.00346203775755e-05
-1.01740003362631e-05
-2.62147314151228e-05
-2.00395498222947e-05
-2.10766693437742e-05
-7.27625408269546e-06
-5.33130188232055e-06
-5.31320926040663e-05
-1.84209761383851e-05
-1.83760922087252e-05
-9.31697107934819e-06
-6.0991819402789e-06
-7.53184865161375e-06
-2.26868827345492e-05
-1.60220809812155e-05
-1.63788315146296e-05
-3.12542711471479e-07
-2.37353574611699e-05
-2.06525448139309e-05
-2.35548000240267e-05
-3.26422910630078e-05
-2.08378422673831e-06
-2.35516445840198e-05
-4.23893247534805e-05
-7.72510437164589e-06
-7.60335226675873e-06
-1.6850281669328e-05
-2.27451386486914e-05
-1.57210303803557e-05
-1.9516596223205e-05
-3.43943682904089e-05
-2.93958716291099e-05
-3.7522168441234e-05
-1.89875442067397e-05
-2.98043909594882e-05
-4.11104900602765e-05
-4.03736675438573e-05
-2.18777862518124e-05
-1.31215265640633e-05
-3.27112460689792e-05
-2.67927985924251e-05
-2.83315015506868e-05
-9.38282616627259e-06
-7.21835483911805e-06
-2.54716008160003e-05
-1.5865006712841e-06
-1.93883213411352e-05
-2.83018298716055e-05
-4.74310998392746e-06
-1.72846067552484e-05
-4.36574790586443e-05
-1.89463657432921e-05
-1.99840664381004e-05
-3.34745501085111e-05
-4.42589554688353e-06
-2.66408858833456e-05
-1.55789202661945e-05
-1.99330715752893e-06
-2.14073991051164e-05
-2.01835049832221e-05
-1.91420725845755e-05
-2.66700496341964e-05
-2.26023373266965e-05
-2.86882034956699e-05
-2.52967560899437e-05
-1.68239925488358e-05
-3.64666082316339e-05
-3.95963462740881e-05
-4.89919762131393e-06
-9.26710944146735e-06
-1.23986935031233e-05
-2.46188074835074e-05
-1.86503490788602e-05
-1.82596909458093e-05
-1.79956756641469e-05
-3.62421693656331e-05
-5.7987306941829e-06
-2.83493897143526e-05
-1.00279386569155e-05
-1.40735831061426e-05
-8.59119324629355e-06
-8.39514829901329e-07
-1.83803452613364e-05
-2.44585122204607e-05
-4.0336560461467e-05
-9.60095197150697e-06
-2.01113570937153e-05
-2.42889302930328e-05
2.27572688814589e-06
-2.24657665990641e-05
-2.97654349805266e-05
-3.24310953154396e-05
-1.66416622187708e-05
-3.03043653024429e-05
-3.56902993018889e-05
-3.65284493080058e-05
-3.18133491480117e-05
-2.70766604112143e-05
-1.28014864855917e-05
-2.39367776284165e-06
-3.4701580654496e-05
-2.20044757896215e-05
3.08460163509265e-06
-1.68698699660374e-05
-8.62385175415685e-06
-1.24103838065435e-05
-2.11422067476887e-05
-1.59090770684891e-05
-1.1067167195998e-05
-3.41189258208671e-05
-1.88719075072579e-05
-1.54165653215273e-05
-2.10446861046498e-05
-1.01360016685811e-05
-9.78054985215855e-06
-8.6605951692973e-06
-8.55633723602815e-06
-1.74012500364068e-05
2.82285135270872e-06
-6.14592918056816e-06
-1.01940972630176e-05
-1.32203705345129e-05
-3.29368672647171e-05
-2.0935665781426e-05
-2.29441099304221e-05
-9.14070751927783e-06
-3.78116844606256e-05
-4.26812191258242e-06
-1.33788732759917e-05
3.76005132665601e-06
-3.85868597617368e-05
-2.59648216525372e-05
-2.65102614604823e-05
-2.00086852972889e-05
-1.718010431588e-05
-1.78764683523011e-05
-2.56953271245882e-05
-2.64100154270336e-05
-2.71804143788241e-05
-3.36674891620193e-05
-4.32186339486559e-05
-2.34132218161277e-05
-4.00594287609218e-05
-1.17567337532624e-05
-2.75089278832974e-05
-3.51062797567972e-05
-3.13405938061287e-05
-3.12472158201768e-05
-1.39056564420172e-05
-2.08828219198462e-05
-2.45341975226255e-05
-3.85026574632544e-05
-1.91527151888448e-05
-2.91557413157165e-05
-1.27984134963544e-05
-3.97370775730072e-05
-1.80209162899556e-05
-2.38240640494321e-05
-8.75962466620614e-06
-2.21784595959066e-05
2.58500006218058e-06
-2.24159444311372e-05
-3.84218309618744e-05
-1.95343645218391e-05
-1.37968415222576e-05
-3.03711761868913e-05
-2.02131573178339e-05
-2.3167419115015e-05
-1.60721915502614e-05
-2.62828685660366e-05
-3.02148377067582e-05
-6.67440130321739e-06
-4.54102286461685e-06
-3.12435489286422e-05
-1.54526950074299e-05
-1.35899800410962e-05
-2.74425084435927e-05
-1.3295220559352e-05
-1.43456719793635e-05
-4.62397471771466e-06
-1.01862040750289e-05
-2.10044168246572e-05
-4.3936188356429e-05
-2.63132984838934e-06
-3.79378313988173e-05
-1.41801758909564e-05
-3.73625657604872e-06
-3.39802782574669e-05
-1.56902025884228e-05
-1.98530473348154e-05
-3.0515725616589e-05
-2.02618242974042e-05
-1.17750342290726e-05
-3.31883180739477e-05
-2.09308799219368e-05
-3.66752749503933e-05
-2.65209989861567e-05
-1.4837326039751e-05
-1.74432550457343e-05
-2.803240194918e-05
-1.07811678913123e-05
-7.78099614182583e-06
-2.13034612282749e-05
-3.52375067255393e-05
-1.43895729089132e-05
-1.94048543531836e-05
-3.3567594615334e-05
-3.64854677916133e-06
-1.89639306209946e-05
-1.76920330274335e-05
-1.82888188124452e-05
-5.6560532940795e-05
-2.05351972156852e-05
-1.5372368050189e-05
-5.89374948296854e-06
-2.5939742494544e-05
-1.28033706201109e-05
-2.14103202626831e-05
-5.76711055115013e-06
-1.66606131796825e-05
-1.13481461270618e-05
-1.11981938499904e-05
-1.68000879302707e-05
-6.8524823504715e-06
-2.97035954729167e-05
-2.71586552257883e-05
-1.56859098128647e-05
-5.84694161836313e-06
1.1763542339551e-06
-1.38085943994143e-05
-1.17988612850114e-05
-1.90202871139e-05
-3.23685700376966e-05
-3.10543293673113e-05
-3.48694654308839e-05
-2.93289191785637e-05
-1.77314139048212e-05
-1.26270819978427e-05
-6.50284645869954e-06
-8.39956597517521e-06
-2.33130603299287e-05
-1.84621954916111e-05
-1.7773254235509e-05
-1.30165745339659e-05
-3.01943269803443e-05
-2.41933070233501e-05
-2.55732866088393e-05
-2.69643466996195e-05
-1.46610831996352e-05
-2.44044927346919e-05
-9.67055130796799e-06
-2.51989560259314e-05
-2.85691479416975e-05
-2.0669966789206e-05
-2.30816384642932e-05
-1.12200150485005e-05
-3.07851510262145e-05
-3.45062437724508e-05
-6.50053315332724e-06
-6.46742759161718e-06
-4.6051754973059e-06
-1.67197689275121e-05
-2.09427233539375e-05
-1.60908191446206e-05
-8.09740166673213e-06
-7.661772693499e-06
-4.56466250230812e-06
-9.23276835976595e-06
-4.93231279354639e-06
-1.42013828864757e-05
-8.57996305817996e-06
-3.85251722100882e-05
-2.68222471398395e-05
-2.57435668673955e-05
1.80160418754824e-06
-6.61921802035077e-06
-3.05881753638179e-06
-1.20197557717561e-05
-9.62845315883769e-06
-2.68959095704334e-05
-2.29091608563206e-05
-2.67346791403413e-05
-3.75002435076576e-05
-3.36414585848857e-05
-2.24247254204396e-05
-2.10584551759091e-05
-3.11452619380443e-05
-1.72203792194714e-05
-3.1862239400842e-05
-4.33764416420535e-07
-1.42829651753935e-05
-2.2650924993617e-05
-1.14119248518074e-05
-5.18397738892305e-06
-2.50212684320163e-05
-2.00277100176431e-05
-9.2170879064414e-06
-1.71492758582811e-05
-1.42953753229387e-05
-1.61618838675114e-05
-2.59901289805825e-05
3.14887162178633e-06
-2.85287951918504e-05
-9.05809876737642e-06
-1.471373372806e-05
-2.71987732356918e-05
-2.5379840297885e-05
-1.82260265586759e-05
-3.67304050451925e-05
-1.9685696841362e-05
-2.63715666158285e-05
-2.219798399646e-05
-2.27674563189382e-05
-1.86676969813218e-05
-2.16318730258047e-05
-3.63690422311461e-05
8.16342932781612e-06
-1.89988909405751e-05
-2.68273268559713e-05
-2.50077322380496e-05
-2.57727688540644e-05
-1.27878067406548e-05
-9.43958374885101e-06
-3.93201197551017e-05
-1.7397561041188e-05
1.10478188038767e-06
-1.09866626040734e-05
-5.26715753896163e-06
1.70543394708556e-06
-2.5511388922624e-05
-2.13515778467382e-05
-8.45456201294542e-06
-1.21681157964009e-05
-4.0209824874187e-05
-1.17014692503079e-05
-2.46667826346495e-05
-2.31965425648404e-05
-2.70525676054616e-05
-4.17540432873619e-05
-2.44715473137225e-05
-1.42858591233572e-05
-1.07455551735276e-05
1.75846146669475e-06
-3.12167600040823e-05
-2.26580409537404e-05
-2.90624934155579e-05
-3.94292150708888e-05
-2.27367262254742e-05
-4.25406548631155e-05
-2.11739572422792e-05
-1.85746837519517e-05
-9.41576722956367e-06
-1.90867447241216e-05
7.71551269964957e-06
1.00725414168566e-05
-2.38755126056307e-05
-1.85422913169203e-05
-4.49381324694962e-05
-8.82845297600482e-06
-1.78167711802493e-05
5.52398550602786e-06
-9.61071535804732e-08
-2.56028424167068e-05
-2.93583902406387e-05
-8.98524618254302e-06
-2.01040810120129e-05
-1.78920432777005e-05
-1.83702249188443e-05
-1.70506137594341e-05
-1.19860171153677e-05
-1.59102393838587e-05
-1.45680134517296e-05
-2.36355877718051e-05
-1.37419569346427e-05
-3.99743521206229e-05
-6.50766650528568e-06
-1.11320430503083e-05
-2.59270769674839e-05
-1.86908471591786e-05
-2.85131161656502e-05
-2.77450592336774e-05
-1.3715155676867e-05
-1.01978398374707e-05
1.97452614728451e-06
-4.17652277705577e-05
-1.66974188569621e-05
5.65734933195118e-06
-1.11675994270334e-05
-2.97862782132056e-05
-1.79354423329147e-05
-2.8394043019895e-05
-2.38447292917746e-05
-1.75021539663901e-05
-1.40541010744022e-05
-2.51593724089211e-05
-1.88338332884628e-05
-1.82237971047468e-05
-2.09468985490527e-05
-1.94769794881182e-05
-9.51447991961671e-07
-1.42016317718464e-05
-1.95476700985498e-05
-1.64941412145986e-05
-3.47668546622581e-05
-3.52782119311976e-05
-3.90613920617505e-05
-3.31089295020911e-05
-1.22278614859443e-05
-1.40122222804261e-05
-2.26585496411959e-05
-1.90505882379992e-05
-2.65795404433642e-05
-2.48633127092394e-06
8.8241272374805e-06
-3.02411097098478e-05
-1.55545020294483e-05
-3.81228704611369e-06
-9.04409925901388e-06
-6.03141816058998e-06
-1.11648429343434e-05
-1.25390273913525e-05
-2.8385968587128e-05
-3.65391004298197e-05
-2.39558577652563e-05
-1.6971978947233e-06
-2.89659498894695e-05
-1.74726318221263e-05
-1.51766474224779e-05
-2.33018840934964e-05
-8.10995391294328e-06
-1.60760066188765e-05
-4.52820703238327e-06
-2.84333346622989e-07
-2.89672613352921e-05
-4.45507796926017e-05
-3.35680468655569e-05
-3.14912771176367e-05
-2.52676731356181e-05
-3.87501064735299e-05
-1.59832617863115e-05
-2.45366619072049e-05
-2.4287960304231e-05
-2.74691264869577e-05
4.99794298810395e-06
7.10152370794069e-06
-7.95021147444376e-07
-3.2310270020519e-05
-1.92167831679536e-05
-1.67738022398082e-05
-3.58231387864198e-05
-8.92503770309079e-06
-8.97485929100417e-06
-2.68851707785826e-05
-2.18306862318834e-05
-1.8474572106919e-05
-7.96953073740602e-06
-1.19187302758644e-05
-3.51460394074879e-05
-3.23071349196053e-06
-1.58021266577759e-05
-2.4495129655657e-06
-9.55885419517709e-06
-3.08777814968432e-05
-1.53084973613646e-05
-2.76810986609064e-05
-1.87654599563291e-05
-2.5795145705537e-05
-1.16207145845964e-05
-1.68078257401487e-05
-2.15821511297281e-05
-1.19740058008529e-05
-3.19708996818641e-05
-4.24708765720112e-05
-2.76546627854379e-05
-2.09573417769008e-05
-2.29416044793635e-05
-1.43728304803311e-05
-2.03469190905319e-05
-1.38205812116957e-05
-3.14118406833338e-05
-2.10232472207862e-05
-2.85935055916921e-05
-1.89237643830756e-05
-1.09759433963553e-05
-7.50795005532554e-06
-3.94884941385526e-05
-2.80921078994511e-05
-3.37509135978105e-05
-5.60074369637598e-06
-9.38056918642848e-06
-3.41101866857064e-05
6.14457203735975e-06
-1.55463740184182e-05
-3.11086427360767e-05
-3.47108993058565e-05
-2.26837355146853e-05
-9.88978131053665e-06
-2.34044679845933e-05
-3.04873741525328e-05
-3.25324580408936e-05
-1.60165588498732e-05
-3.42732114764862e-05
-1.52591359783883e-05
-1.1474211377446e-05
-3.3743867455221e-05
-9.37369339066969e-06
-8.02219294561486e-06
-1.0847995015322e-05
-1.59996974687005e-05
-9.22066584576559e-06
-3.13938879812338e-05
-1.07875956025901e-05
4.04846876344355e-06
-1.02954962855734e-05
-8.4451198380259e-06
-3.23627004487073e-05
-1.93248510070728e-05
-1.59034759297335e-05
-2.40745070046893e-05
-2.71708428245668e-05
-1.64000484045544e-05
-1.45092355123056e-05
-9.28354303813908e-06
-1.71256941212359e-05
-9.95550787275995e-06
-6.83220776431618e-06
-1.73002482310105e-05
-3.95404700259035e-05
-1.77853476366651e-06
-3.48329869932445e-05
-1.49777051815586e-05
-2.80515106203811e-05
-4.31629142217988e-06
-1.89023883243653e-05
-1.43611059130608e-05
1.52017561984783e-05
-4.64363581854898e-05
-1.32266742516807e-05
9.99124385592548e-06
-1.93474275888169e-05
-3.55257779354234e-07
-3.9355906093616e-05
-2.04390232429769e-05
-2.30209626453707e-05
-2.25517210592444e-05
-1.98369293372378e-05
-2.92288234619057e-05
-3.98087288228561e-05
-2.23680354625793e-05
-4.9549857708287e-05
-2.26169900221351e-05
-2.69839068860539e-05
-2.43534124797175e-05
-2.53863353236351e-05
-7.91725951943229e-06
-1.79786526310201e-05
-1.98304003067754e-05
-2.29123881762412e-05
-2.97643994875671e-05
-6.94184770955785e-06
-2.82208877297464e-06
-2.7432944636601e-05
-1.19387110732119e-05
-1.52919998886128e-05
-2.48090050625547e-05
-1.01995408127014e-05
-1.62003938474003e-05
-2.93966923047703e-05
-1.8927807114206e-05
-2.2101442168648e-05
-2.11139563548609e-05
1.41790432831303e-06
-1.6064782129637e-05
-1.22839830577695e-05
-1.97606416570429e-05
-3.47842094245152e-05
-1.50099660423509e-05
-1.97863564820388e-05
4.53191697041077e-06
1.18446622968348e-05
-2.12774651520728e-05
-1.45045976705353e-05
-2.84244899406536e-05
-2.1634359777513e-05
-7.42033026243417e-06
1.55861805398879e-07
-2.74947199043609e-05
-4.54063004057749e-05
-1.58505986247531e-05
-4.55561264054886e-05
-1.11664043414606e-05
-5.35393234434783e-06
-7.63221957319208e-06
-2.05319203119564e-05
-2.60112073046507e-05
-1.85056394654141e-05
-3.57467346608754e-05
-1.23267699761594e-05
-2.37959639042323e-05
-2.04722613051513e-05
-4.23004745606283e-05
-1.68851808592696e-05
-1.72786368546183e-05
-2.31750179335088e-05
-1.74951714488903e-05
6.34611236761436e-06
-2.64855453293824e-05
-2.37208727625762e-05
-2.04520805650541e-05
-1.15186361338408e-06
-2.94374858568244e-05
-1.25055513736094e-05
-3.08299122420146e-05
-1.83076585843218e-05
-8.27704271591346e-06
-3.61834289341596e-06
-1.6340572771687e-05
-1.43560633229304e-05
-1.77086762888607e-05
-1.61316555936814e-05
-2.96567216136689e-05
-1.42257534533418e-05
2.27152629968899e-06
-4.09572847188111e-05
-1.43418218927706e-05
5.79686853511224e-06
-1.81636761630779e-05
-2.90951542743949e-05
-3.37215002719685e-05
-5.16778895646673e-06
-3.60512085529886e-05
-2.37340924773754e-05
-2.25768237926425e-05
-4.22966423116724e-07
-5.9278252985791e-06
-1.76763941972117e-05
-2.36028311676382e-05
-2.12515076820724e-05
-2.03913466431853e-05
-9.88892525536261e-06
-1.13731563881607e-05
-4.58859524372854e-06
-2.25512630346772e-05
-3.52891240519974e-05
-2.04509004472245e-05
-2.56556744942354e-05
-3.51247699404475e-05
-1.12340024299335e-05
-3.70725139392156e-05
3.96063018068734e-07
-2.41830243791772e-05
-3.50553438910392e-05
1.8628525504872e-06
-1.61517404779864e-05
-3.67544651515394e-05
-3.97429435439552e-06
-2.88994812125892e-05
-1.53449683489809e-05
-9.17005272582211e-06
-3.01913686315775e-05
-2.6877307171425e-05
-3.3109152239024e-05
-2.04014283541033e-05
-1.43527755770743e-05
-7.47938527146547e-06
-1.98084936923135e-05
-1.51250381982968e-05
-1.22108308783218e-05
-1.79355454375546e-05
-1.39702082357614e-05
-7.78259728101372e-06
-1.66924502828474e-06
-8.44768596054353e-06
-1.91632670693892e-06
-3.93857377582488e-05
-3.29389481647671e-05
-1.35173314914738e-05
-3.27222139101125e-05
-3.4125042352587e-05
-3.02871641664215e-05
-3.36409638200715e-05
-1.0931904452819e-05
-5.97101485342291e-06
-1.47598753555667e-05
-1.91645704391101e-05
-3.95272666101784e-06
-7.5540544998962e-06
-2.45422215655045e-05
-2.65898412715212e-05
1.59436671963916e-06
-1.10067454145403e-05
-3.20273332356014e-05
1.5576548075511e-06
-3.50705865035443e-05
-3.18832616488565e-05
-2.59653624068519e-05
-2.10780488993976e-05
-2.13363682509122e-05
-2.67363476830758e-06
-3.46417704131772e-05
-1.88439494261053e-05
-4.92276114194974e-05
-1.22062022628043e-05
-2.00988476189237e-05
-1.2100839457305e-05
-2.4364189680075e-05
-3.04484571480776e-05
-4.9185419328819e-06
-2.81964457815353e-05
-1.28736716083122e-05
-2.24478039303941e-05
-2.63526538993192e-05
-2.20380209603237e-05
-3.13141691438167e-05
-1.27812060547163e-05
-1.65863852624866e-06
-3.78271535754203e-05
-2.90211075893042e-05
-4.33282568656567e-05
-9.08902766424028e-06
-3.16884614452969e-05
-9.58376788044482e-06
-4.23587540142459e-05
-1.38401834928874e-05
-1.94332599961725e-05
-3.62887572904098e-05
-8.37817653756603e-06
-2.35273336625012e-05
-1.49634911984347e-05
-1.57999856590521e-05
-1.22763906418844e-05
-5.14538169057494e-05
-1.41735850316385e-05
-1.71758767143058e-05
-2.60067809814267e-05
-2.46489413054922e-05
-6.6616851510911e-06
-2.97996249510877e-05
-2.44719679535021e-05
-8.5497326566172e-07
1.51945467041781e-05
-2.457366333248e-05
-1.21686092420607e-05
-2.52415850734375e-05
4.08169130708095e-06
-2.77173507968156e-05
-3.22287877445945e-05
-2.08077536237295e-05
2.59825516503007e-07
-2.11638724087795e-05
-2.17226983323062e-05
-2.84094376213674e-05
-2.33261507721525e-05
-2.22706893293914e-05
-7.5881034133605e-06
-8.79693158296698e-06
-5.03825311136478e-06
-2.06241433710822e-05
-1.74395397852659e-05
-1.38270991293702e-05
-1.84795843467409e-05
-1.00395117188592e-05
-2.10610916765738e-05
-4.68920154971836e-06
-2.08091480631172e-05
-1.55194503552207e-05
-9.35893151925458e-06
-3.80431853739699e-05
-1.83397610259522e-05
-4.62947339158613e-06
-2.33744470896067e-05
-3.26878187885941e-05
6.17390910451506e-06
-1.69255133838878e-05
-4.43386245623842e-05
-1.35185537863615e-05
-1.47051287899257e-05
3.3457520301315e-06
-2.65827307561698e-05
-2.79670228370706e-05
-1.23892317831672e-05
-1.91321691258317e-05
-3.63965654766526e-05
-1.2917632972105e-05
-1.36540622364493e-05
-1.19956852896786e-05
-2.94827594340916e-05
-3.56805303425936e-06
-1.51550442263556e-05
-2.29565650214236e-05
-2.29339130340977e-05
-2.12414019544678e-05
-1.86824035747113e-05
-3.44755332897953e-05
-2.67133617209605e-05
-2.02808560886899e-05
-1.26275221133505e-05
7.45860542655647e-06
-1.51862891832337e-05
-1.37881441501477e-05
-2.8666812663218e-05
-2.59013317389961e-05
-1.91355316112219e-05
-3.12176891089349e-05
-3.51971457574829e-05
4.17947973475403e-06
-1.82120262581745e-05
5.97026073416281e-06
-2.30764277999632e-06
-2.94589311778102e-05
-1.90239869862657e-05
-1.10858490304171e-05
-6.59112388336248e-06
-1.56603727265058e-05
-1.98839379406676e-05
-6.79904815288513e-06
-2.53575804163867e-05
7.58193939097012e-07
-2.05147432675779e-05
-2.8658321819272e-05
-2.45663062499053e-05
-2.06983336715539e-05
-1.77787187137972e-05
-3.81547757671316e-05
-2.85241836873931e-05
1.27385475545357e-06
-2.93927833972235e-05
-4.09748489115318e-05
-2.84502052846789e-05
-1.73190709447875e-05
-3.52451127817683e-05
-4.80388439424399e-06
-1.9174819344408e-05
-1.98310813271958e-05
-5.22147105466411e-06
-3.43816051574461e-05
-1.25009807645976e-05
-4.67037630722408e-06
-1.91829966152001e-05
-3.26267084503691e-05
-2.20176551391589e-05
-2.24504709156126e-05
-2.36978122858193e-05
-6.75410812492075e-07
-2.48819436697438e-05
-1.25385978905532e-05
-4.5618425748318e-05
-2.74478722799314e-05
-2.50388691201782e-05
-1.93743508065158e-05
-3.98736026154218e-05
-1.36478003292292e-05
-6.83100447408872e-06
-1.75882789181072e-05
-2.46418208235036e-05
-1.11977568762133e-05
-3.57156870608746e-05
-3.23647756811127e-05
-1.79201227512588e-05
-3.54109385305481e-05
-1.1010724812158e-05
-4.07560405438609e-05
-2.38000005031241e-05
-1.72684324594148e-05
-2.80444172734749e-05
-2.92457607978487e-05
-2.93910122134559e-05
1.7885230208852e-05
-2.28010262125832e-05
7.94362708779363e-06
-3.77329987094886e-05
-3.28515895896166e-05
-2.39318895550601e-05
-3.35223396674341e-05
-3.48942343147116e-05
-1.90297295709749e-05
-1.08324974695853e-05
-1.31673077535896e-05
-1.36935661224997e-05
-2.41727546215817e-05
-2.08519517598106e-05
-3.68645702347999e-05
-1.69588251157228e-05
-1.20090265087463e-05
-2.1197946419735e-05
-2.65567482738897e-05
-3.43889911252552e-05
-2.19784340086238e-05
-2.47553422720499e-05
-2.54462966072456e-05
-2.10035602408882e-05
-2.59821442926281e-05
-3.40187161915595e-05
-1.06408127220857e-05
-1.76905928727029e-05
-2.00137134611766e-05
1.27388153603673e-06
-2.11556656736069e-05
-1.47892659153124e-05
-1.61152661483424e-05
-3.92134672181977e-05
-1.49060119955878e-05
-2.60390541323184e-05
-2.93760111750355e-05
-1.62184931127773e-05
-3.46191064377547e-05
-3.41800354741428e-05
-8.46238285357705e-06
-2.24994455723143e-05
-1.74761045288954e-05
-5.94381112896541e-06
-1.00999007635961e-05
-7.92401665349304e-06
-3.02315562904056e-05
-1.19273295924418e-05
-7.20788134396512e-06
-3.37848765409898e-05
-1.61959408723512e-05
-3.28592716054887e-05
-2.33414954231979e-05
-1.04161805562336e-05
-3.25247051487361e-05
-3.77941473199943e-05
-1.34310579614416e-05
-3.44926819455577e-05
-8.51827940809756e-06
-1.84305718520191e-05
-1.33269017976588e-05
-1.35645893643526e-05
-2.31502235423972e-06
-1.09557338960515e-05
-2.54082402940207e-05
-2.78104268058722e-05
-4.23720720007103e-05
-3.29344827416964e-05
-1.49247635060703e-05
1.02816667074466e-05
-3.86257111819747e-05
-3.62313863942376e-05
-3.05207188769572e-05
-3.07630772577419e-05
-4.39723990913479e-05
-6.68750218024611e-06
-1.96760025496309e-05
-1.0567113216425e-05
-6.46245304560353e-06
-3.05001918278235e-05
-1.87174415792262e-05
-5.72387754908016e-06
-1.43433390447946e-05
-3.81715181634792e-05
-4.47923944007053e-06
-2.05474304921885e-06
-1.53643465747771e-05
-2.44269520906067e-05
-1.57865135591469e-05
5.55711687064679e-06
-3.68542054544387e-05
-1.31231652603152e-05
-1.38861658433159e-05
-4.24358389515126e-06
-2.63516689221174e-05
-1.0192615646308e-05
-1.25678570444601e-05
-3.31876611570928e-05
2.76440057602674e-07
-2.11444686557461e-05
-3.79571427185264e-05
-3.5999291609925e-05
-1.51512235051766e-05
-3.51131795367613e-05
-1.83486925954866e-05
-1.3227042008441e-05
-2.06166312600898e-05
-1.4350196468342e-05
-3.56772856670066e-05
-2.66384392424155e-05
-2.66650338323246e-05
-3.00218976602801e-05
-7.28906910283088e-06
-1.14333398854275e-05
-1.50309836639558e-05
-2.88248116671455e-05
-3.31044943486976e-05
-8.36038343004601e-06
-3.29393526623377e-05
-2.56102227839583e-05
-3.11953253948002e-05
-2.00556111552849e-05
-1.96595406855747e-05
-1.5904973030132e-05
-3.60876086823154e-06
-1.84269030085408e-05
-2.26403238959182e-05
-1.90189333208948e-05
9.51440462865261e-06
-2.73710407719163e-05
-2.10797359260964e-05
-2.65751155886507e-05
-1.92200634440114e-05
-2.1081862280661e-05
-1.08121004183595e-05
3.77662751923146e-06
-2.58302276448671e-05
-3.51229484428715e-05
-2.84542209681526e-05
-2.81581925695983e-05
-2.43355943419763e-05
-1.3824450864139e-05
2.03573696380689e-06
-2.6902939014734e-05
-4.74735204286452e-05
-1.61183805856941e-05
-2.70806631013428e-05
-2.03907532163277e-05
-6.42243391415584e-06
-3.41701702919495e-06
-2.71649497902602e-05
-2.41272015026495e-05
-2.03682108302103e-05
-1.90353302386353e-05
-1.09952981906585e-05
-3.65503759578799e-05
-3.06494621851643e-05
-2.39503599679482e-05
-1.31334199007127e-05
-3.98521869697736e-05
-6.41672888701263e-06
-2.79683525618388e-05
-1.90574067201918e-05
-1.44264227868049e-05
-2.72595603326719e-05
-1.56716832897325e-05
-3.52422607204522e-05
-3.38838589323563e-05
-1.69365264283155e-05
-1.49332683170377e-05
-1.15465975816306e-05
-3.85689269269675e-05
-1.53647566182579e-05
-1.19575046596154e-05
-2.72386832857992e-05
-3.11099914148038e-05
-1.61603671180093e-05
-4.09212228709515e-06
-3.10441820907078e-05
-2.15409018340409e-05
-1.09890862529268e-05
-5.31699362499813e-05
-2.82125876996557e-05
-2.30011790042965e-05
-9.36667577663279e-06
-2.56582788970922e-05
-7.05561958533254e-06
5.34915003298601e-06
-2.07582376712625e-05
-2.13808010279509e-05
-2.56282305472183e-05
-3.92161562037699e-05
1.35130989757585e-06
-1.74237060030123e-05
-1.83079055062152e-05
-1.85170915024657e-05
-2.99625605456544e-05
-2.80357062365469e-05
-2.60334020395793e-05
-2.20950113476088e-05
-2.69978740646492e-05
-3.93717401959256e-05
-3.97296163244823e-05
-2.47872017824258e-05
-3.50941074069851e-05
-3.49129288668205e-05
-1.74254216627026e-05
-1.33255201238411e-05
-4.50965331956894e-05
-2.87612760462655e-05
-2.72630837563705e-05
-5.03749702031502e-06
-2.82408287236435e-05
-2.31717328763392e-05
-1.65128760865128e-05
-1.20686243116313e-05
1.27708461420103e-06
-2.82183310225208e-05
-2.82860065703574e-05
-1.39973293742252e-05
-2.20263284626088e-05
1.13008227707582e-07
-3.23830655709121e-05
-2.27824671022004e-05
-3.12605919557689e-05
-1.76326284548512e-05
-1.0460669568803e-05
-5.27197890414118e-05
-2.28572933801668e-05
-2.31161346540018e-05
-1.69565268275913e-05
-2.07779236924177e-05
-4.15061753950758e-05
-1.79230811846068e-05
-3.78089465055851e-05
-5.30060263014886e-05
-2.13326908662386e-05
-7.62275874186387e-06
-1.50964426942508e-05
-3.38154990975028e-05
-1.0967266667659e-05
-1.07814735737069e-05
-1.25993732580329e-05
-2.21133589636268e-05
-2.82463444318072e-05
-2.68870725052881e-05
-2.20420009866629e-05
-2.22996339815406e-05
-3.24461507932139e-05
-2.91878792972563e-05
-7.97128763792728e-06
-2.21645551155554e-05
-1.731664940909e-05
-1.27310107024159e-05
-6.77696187959659e-06
-1.38297578647311e-05
-1.24086223142603e-05
-2.91850382346774e-05
-8.24733114353256e-06
-3.98685266274904e-05
-1.27268249428963e-05
-7.00359399692646e-06
-4.41025907872431e-06
-1.76804825916447e-05
-1.95885623689713e-05
-2.52987123317873e-05
-4.18928833917022e-06
-9.7343156733732e-06
-2.5615010819487e-05
-4.64352184498316e-05
-2.41701684625717e-05
-2.88554984745751e-05
-3.46556701778842e-05
-1.59190797761253e-05
-2.42808963546882e-05
-2.70847790633524e-05
5.19597568084137e-06
-4.03725439357806e-05
-3.5378884252291e-05
-2.47136872325097e-05
-8.25129251516495e-06
-3.06487114855789e-05
-7.39775307137282e-06
-5.72972635880343e-06
-4.06124073495191e-05
-2.90585707413931e-05
-2.12243102095276e-05
-2.50518552376972e-05
-3.95577417365166e-06
-2.7990020388667e-05
-1.05647940721522e-05
-2.36047435506324e-05
-2.10008920120752e-05
-2.49909547380464e-05
-5.97790944690402e-06
-2.69389268914144e-05
-4.57016695146605e-05
-2.15533470607468e-05
-2.50864784576023e-05
-3.24562393312988e-05
-1.89408267899314e-05
-4.87139339384968e-05
-2.29843552702221e-05
1.21938055600923e-06
-2.31827795595342e-05
-2.55070437935315e-05
-4.19821273686898e-05
-2.09863884229019e-05
-4.57528712969807e-05
-1.43996178311723e-05
-2.79448857065542e-05
-1.75489327331436e-06
7.13518910912929e-06
-1.79088217896137e-05
2.78695471206006e-06
-1.4645143959638e-05
-2.47899108278667e-05
-8.50025463321832e-06
-3.16538171520489e-05
-3.84599236373832e-05
-2.00153832064986e-05
-2.65214446834821e-05
-6.12524800303984e-06
-9.21760029248622e-06
-3.03315033957529e-05
-2.58987449564334e-05
-2.502048840957e-05
-3.85322023206038e-05
-2.36572629473062e-05
-4.09487443180174e-05
-1.63942086211345e-05
-3.09570713066241e-05
-7.97580810204956e-06
-2.19804449677846e-05
-1.98479188006245e-05
-3.64873424495295e-06
-1.73374221195826e-05
-8.92380503747001e-06
5.14896566766881e-06
-2.98158374807614e-05
-2.82127216702005e-05
-1.70160755017426e-05
-3.55084212627679e-05
-1.21579373941742e-05
-3.70945838465505e-05
-3.17851811482171e-05
-7.23952346691744e-06
-2.94794271322421e-05
-2.13071530633944e-05
-2.78393039264115e-05
-1.46541554644486e-05
-6.73573156470069e-06
-3.79592282510253e-05
-2.01003685883827e-05
-1.76145636511744e-05
-3.8775076742487e-05
-1.87274900550747e-05
-1.82980522080487e-05
-3.4231668802152e-05
-3.08088077763724e-05
-3.01015136311673e-06
-1.16633833550917e-05
-1.40063893951346e-05
-1.13393060411939e-05
-4.75155826142076e-06
-2.09630264773812e-05
-1.95123732435087e-05
-3.26944892038484e-05
-1.67752476915138e-05
-3.19429204483773e-05
-4.33692110557709e-05
-4.71927462875103e-06
-1.92284773121126e-05
-1.58630668082011e-05
-1.3808049994423e-05
-1.42366283552655e-05
-3.06026270046983e-05
-1.36768288667093e-05
-2.45542654603797e-05
-4.80095592823373e-06
3.7273787022756e-06
-2.00827680251957e-05
-2.27822575444434e-05
-4.67998601685892e-06
-1.83573243060836e-05
-3.50052614617217e-05
-1.27403471883593e-05
-1.13097042144798e-05
-2.47438441080807e-05
-1.14110670311018e-05
-5.13911132317191e-06
-2.50099912817733e-06
-2.46007398701862e-05
-1.68595176663722e-05
-2.20520783283883e-05
5.34742744982082e-06
-1.65833967229801e-05
-2.62037160714705e-05
-1.47256669444584e-05
-1.67081932900253e-05
-9.55491263898187e-07
-2.42787022172912e-05
-3.07965376071614e-05
-1.45989158277883e-05
-1.53552700352043e-05
-8.72295229021689e-06
-1.67158573039401e-05
-3.31004432938968e-05
-1.90202893934086e-05
-1.43376977615291e-05
-3.03367591938821e-05
-3.62518083468747e-05
-1.80081488433918e-05
-1.85192485980896e-05
-3.4085088360858e-05
-1.37079352721963e-05
-1.82513524076337e-05
-4.06111641156718e-05
-3.78379216576604e-05
-7.2757760729967e-06
-2.34293009880704e-05
-5.47174341596956e-06
-2.73491997763172e-05
-4.04972023044899e-05
-3.34692226259246e-05
-2.74468893301876e-05
-2.28449148879065e-05
-8.11923223108113e-06
-1.9887514057724e-05
-3.21884113782596e-05
-2.75582631436264e-05
-2.43569770894639e-05
-2.03265486935688e-05
-2.85689034031375e-05
-1.5425170530208e-05
-1.13787852119344e-06
-3.78716262258517e-05
-3.17415846832759e-05
-2.69519918857022e-05
-2.58754743671181e-05
-2.81823103842102e-05
-4.47854570135049e-05
-6.12484675509189e-06
-4.86769630122667e-05
6.84317470790677e-06
-3.48062262800641e-06
-3.01572907303602e-05
-2.23560263281466e-05
1.41627314697873e-06
-1.62069646408306e-05
5.90995957530329e-06
-1.85154088184874e-05
-3.76079513396964e-05
-2.29957099421144e-05
-2.2940565021391e-05
-3.11235694763224e-05
-1.29845330209927e-05
-2.59928479799458e-05
-5.01771916249846e-05
-3.22103316157487e-05
-1.3009003365439e-05
-3.17848232803628e-05
-2.12095113750692e-05
-4.2936130789126e-05
-2.0733430907234e-05
5.96167416191144e-06
-1.13338568082814e-05
-1.43715457757708e-06
-1.18738127330091e-05
2.00253344007944e-07
-1.65604500559145e-05
-3.77166009566247e-05
-3.07888983704953e-06
-1.79489757146377e-05
-3.1774646897028e-05
-3.21070550620349e-05
-2.87591567765885e-05
-5.6200125178796e-05
-1.66329311241096e-05
-3.73553987158722e-05
-9.32700402901841e-06
-3.10422588534608e-05
-1.39933055609891e-05
-3.38004275586733e-05
-1.71595749854112e-05
-3.11879813105086e-05
-1.13445266824946e-05
-2.0081773824357e-05
-2.53829735684389e-05
-1.63649533685099e-05
-2.20489411362229e-05
-2.97016059685959e-05
-2.93843574379428e-05
-1.16963017308569e-05
-2.05248254919039e-05
-3.05603007340382e-05
-5.06320212818461e-05
-2.3886003600832e-05
-2.23519854105301e-05
-2.58400264566919e-05
-1.58010733784271e-05
1.28527035838114e-06
-1.50478610793123e-05
-3.12427205718171e-05
-1.8650490200553e-05
-2.54493696443467e-06
-4.04405947048277e-05
-1.67284214906591e-05
-3.11895255953315e-05
-1.96465176257951e-05
-3.61732652370929e-05
-1.77721206742836e-05
-3.78687940308124e-05
-1.53656646178732e-05
-2.41515309805633e-05
-2.68301246121831e-05
-2.50388402294044e-06
-4.53179053380736e-05
-2.7852267046483e-05
-2.40218688512977e-05
-1.88452729794031e-05
-3.069334811719e-05
-1.30027728491277e-05
-1.03434284558786e-05
-4.31368337594674e-05
-3.08112629713004e-05
-4.69261917353323e-06
-1.22311631412204e-05
-2.41212296538858e-05
-3.94279920434973e-06
-1.46647824827084e-05
-2.51118740878893e-05
-2.02148166426118e-05
-2.74828117948011e-05
-3.53528534912936e-05
-2.34707982432328e-05
-1.00388457781861e-05
-1.95994587502915e-05
-1.82578710587084e-05
-1.48893894664732e-05
7.74306447929408e-06
-1.79319957309241e-05
-1.42782887288623e-05
-2.23945349835096e-05
-2.536574237165e-05
-2.73218715947536e-05
1.19960985112253e-05
-6.97205171725882e-06
-1.92019536525881e-05
-1.95608023496298e-05
-3.03598727865456e-05
-6.54159418206415e-06
-1.99957898685682e-05
-2.15303820026655e-05
-3.12121719579872e-05
-2.51212082179091e-05
-3.67140749303768e-05
-7.4478935906339e-06
-2.58440094072771e-05
-4.10327051075763e-05
-1.19298843805021e-05
-1.36482634719366e-05
-3.33418467339616e-05
-2.80315834564817e-05
-2.14402569779201e-05
-4.51657109933087e-05
-1.71248325036026e-05
-1.59801832137108e-05
5.8153108404136e-06
-4.86363298996994e-05
-1.86223324387636e-05
-3.38218796923991e-05
-2.95731514447403e-05
-9.74795486809294e-06
-3.43891259272399e-05
-1.90666780695149e-05
-1.59729727844625e-05
-5.53396614351445e-06
-2.74526989789332e-05
-1.00303606704437e-05
-2.20796704022302e-05
-3.2779517163966e-05
-1.19669303480252e-05
-1.47502235429083e-05
-3.97766985573033e-05
-1.85362681430922e-05
-2.07950270009167e-05
-1.76486672682865e-05
-1.91805207797e-05
-1.65616053615859e-05
-1.6858815896431e-05
-3.35057730064089e-05
-7.18475482022036e-06
-4.45105988345195e-05
-2.09205397588931e-05
-2.92615872831652e-06
-1.76171252431089e-05
2.43767123743147e-06
-1.70443929711832e-05
-1.77321293704476e-05
-4.29735256083389e-06
-1.72260296265635e-05
-3.61670813952146e-05
-3.62044856436868e-05
-5.04310276369849e-05
1.80518876479739e-06
-4.29525898906579e-05
-5.32601065955995e-06
-1.11664779051382e-05
-4.04796803975304e-05
-1.95786252750563e-05
-1.67803820252305e-05
-2.05568616980101e-06
-2.34238504105427e-05
-2.73514415299166e-05
-3.4739905338317e-05
-3.40466932614973e-05
-5.10683652726888e-05
-1.54647435265253e-05
-6.08726248904778e-06
-2.05888620997929e-05
-1.99226339533056e-05
-3.37110338753855e-05
-2.51320549000507e-05
-9.37404653935255e-06
-5.03227757198054e-05
-2.37499482866715e-05
-4.43882469192319e-06
-1.90279002622214e-05
-2.68071098005791e-05
-3.53601479686469e-05
-3.34742848500545e-05
-1.55906346584174e-05
-1.63174690238974e-05
-1.42728964192781e-05
-2.20535513544287e-05
-1.35345213842949e-05
-7.46456586324115e-06
-3.59133749031894e-05
-1.81151707984478e-05
-1.42810047781774e-05
-1.98749646307686e-05
-2.39538086078104e-05
-4.33371878581418e-05
-8.97188109442599e-06
-3.37396217191692e-05
-3.32186662160901e-05
-3.78589353614293e-05
-1.6540508407183e-05
-1.57974470470239e-05
-2.14956532057498e-05
-6.84032940781499e-06
1.28407374289984e-06
-1.82221598858405e-05
-4.3113746236071e-05
-1.53187401496074e-05
-2.565331118616e-05
-3.25067676604994e-05
-3.83022631729419e-05
-1.69885823918712e-05
-1.13990058999262e-05
-2.38715188400675e-05
-3.94987985218255e-06
-1.26897302626893e-05
-1.4024633780795e-05
-1.27207799970905e-05
-2.09155687242956e-05
-3.89046460941301e-05
-3.40539319815527e-06
-1.60445321656141e-05
-1.97329891290536e-05
-2.33864037994721e-05
-9.78348471194221e-06
-2.08657811745007e-05
-3.59613717160329e-05
-2.97187253730675e-05
-3.0034530906681e-05
-1.45183736140232e-05
-2.49612793600736e-05
-2.32982573515563e-05
-3.30736217453618e-05
-1.48797551216174e-05
-2.73548642482141e-05
-1.33251225653195e-05
-2.40255505415307e-05
-3.10328724402381e-05
-2.97008014542628e-05
-1.5974548188223e-05
-3.71265398682872e-05
-3.92714139978418e-05
-2.73088041703378e-05
-1.43221206815027e-05
-1.14225960341696e-05
-2.10008848558593e-05
-4.09237216765898e-05
-4.38722405735641e-06
3.64959006944843e-06
-2.83805051605984e-05
-4.50985199318496e-06
-1.79106185136185e-05
-9.16986487041232e-06
-9.06710355387241e-06
-2.03901242375959e-05
-3.01677824881049e-05
-3.22231795978877e-05
-1.74408069376906e-05
-3.47221768204316e-05
-1.98439463672468e-05
-1.92566689220145e-06
-4.04653692654997e-06
-2.00933302719859e-05
-1.3808247451543e-05
-2.96719608553778e-05
-2.94913589440653e-05
-2.58821996397749e-05
-1.7577769296506e-05
-4.33165137569237e-05
-1.22787826397125e-05
-2.68990260522998e-05
-2.05587271139361e-05
-3.29405316142798e-05
-4.06754289212059e-05
-3.79215174831822e-05
-2.1645224734919e-05
-3.85001575160173e-05
-8.36790024498602e-06
-1.86248297199252e-05
-2.91436025737315e-05
-3.60964484841714e-05
-3.18111776432523e-05
-2.35889271722322e-05
-2.04244156055003e-05
-2.65178403977934e-05
-2.7782463953518e-05
-1.64230641389296e-05
-2.38853495224038e-05
-1.53743980345062e-05
-1.89270062469335e-05
-7.1152568086549e-06
-1.5514164608193e-05
-2.07961244741399e-05
-2.44162132140043e-05
-3.51383265033687e-05
-3.01631139771812e-05
-2.20234015892826e-05
-1.8011663846836e-05
-1.01769989344805e-05
-1.74410983396461e-05
-2.4907669830796e-05
-2.49202757272119e-06
-2.28463330917381e-05
-1.12559370749803e-05
-1.32331439966841e-05
-2.96095682334674e-05
-3.62376894393776e-05
-1.70567834549773e-05
-1.79849538630554e-05
-1.88712623582523e-05
-1.9129435136693e-05
-1.61520923782715e-05
-3.39208688283578e-05
-9.4633896531502e-06
-2.30502909614555e-05
-8.83228737401023e-06
-7.64189509737531e-06
-1.19225528659389e-05
-4.13443998860167e-05
-6.12166658449385e-06
-2.2243372448598e-05
-3.40856029856589e-05
-3.40804084871678e-05
-4.89447393547664e-05
-1.00375335780906e-06
-3.97496999560216e-05
-1.72177040402683e-05
-2.39730479014347e-05
-1.49789283513326e-05
-3.18015995127327e-05
5.13768290209694e-07
7.7273452969193e-06
-4.05552626335176e-05
-4.00233281220159e-05
-2.20399183369269e-05
-1.60143693680635e-05
2.99936897125307e-06
-1.33799017327671e-05
-2.13740967574246e-05
-1.3153917080501e-05
-8.80412877523481e-06
-5.12389813380712e-06
-1.87304341128052e-05
-1.92371718342761e-05
-2.1357122183882e-05
-3.52792441247742e-05
-3.38574377383237e-05
-2.84780486163186e-05
-1.52180756828221e-05
-2.6079132534574e-05
-3.3998279093341e-05
-3.78093305074059e-05
-1.96950214158196e-05
-1.28331881103689e-05
-4.88144112320667e-06
-2.13024169973926e-05
-2.43963742935463e-05
-2.06878008777635e-05
-2.94399211419045e-05
-1.62201210087977e-05
-4.32166576280519e-05
-2.33736973150167e-05
-3.93056961497967e-05
-3.31123200771957e-05
-6.00834889913365e-06
-2.50480735164612e-05
-5.17596472209502e-05
-1.94764462305205e-05
-1.90424256665773e-05
3.76313094970287e-07
-1.69255410687125e-05
-3.66609999906249e-05
-1.7863160708435e-05
-1.70786500330025e-05
2.00610718289483e-06
-1.17717824715524e-05
-2.9596462895152e-05
-1.85253116985994e-05
-2.26227558711304e-05
-2.15405930003233e-06
-1.33661975149845e-05
-1.96065591392793e-05
-4.3566085806086e-06
-2.53676089278678e-05
-3.2523705056633e-05
-7.21451922653833e-06
-3.20581744490696e-05
-7.14966875308276e-06
-1.29495704004114e-05
-2.07193541893864e-05
-9.19811589118908e-06
-1.7395647180501e-05
-5.64797463197977e-06
-8.26857230943814e-06
-3.51377122570754e-05
-1.92125074669888e-05
-2.7285251057271e-05
-2.43331763291819e-05
-7.32120440912261e-06
-8.76260262627713e-06
-3.40478670754085e-05
-1.68253081997757e-05
-1.18568724218811e-05
-2.95919233506602e-05
-1.56163582715593e-05
-5.67527503654701e-06
-3.49724414500196e-05
-2.58414310123638e-05
-1.33596932864714e-05
-5.37419432420114e-06
-2.51634195418748e-06
6.60181321079881e-06
-7.76209116453188e-06
-3.4495308846574e-05
-1.71414270406097e-05
-2.43976268960005e-05
-1.8995249315955e-05
-2.29558573872678e-05
2.56985256045958e-06
-1.50203049816938e-05
-1.46393809204546e-05
-4.32681999778882e-05
-1.83719887896587e-05
-4.83346715514422e-05
-4.77372961678318e-05
-2.23738444633965e-06
-1.69938859611976e-06
-1.29866016131489e-05
-3.76282004818788e-05
-9.52518891135102e-06
-3.87616223551613e-05
-2.18302633535972e-05
-1.90965260166046e-05
-2.05905568934107e-05
-1.952321768224e-05
-6.86959090450431e-06
-3.16880433470863e-05
-3.18111369578809e-05
-3.02207080319868e-05
-2.00468737082367e-05
-2.08127821688741e-05
-1.23413100378884e-05
-1.25614577857898e-05
-1.21194232963777e-05
-1.80816205847513e-05
-2.76868303762605e-05
-1.85518802226807e-05
-4.5659489336639e-05
-2.79599734823283e-05
-1.26251554100568e-05
-6.93132533467942e-06
-1.80500284324884e-05
-3.43008835931555e-05
-1.36054770561737e-05
-3.21893114039336e-05
-1.94744447801322e-05
-3.46830597801438e-05
-1.94565159785876e-05
-2.53951170142584e-05
-1.59434588355759e-05
-2.34454810759441e-05
-2.1128354384837e-05
-3.6996853478042e-05
-2.8841276112696e-05
-2.04821138220723e-05
-2.76546916197525e-05
-1.60593822979188e-05
-3.1392098953517e-05
-3.33343967881716e-06
-1.07848299121554e-05
-1.61455478543437e-05
-2.43878436801399e-05
-3.12472506303538e-05
-6.61578837160344e-06
-1.58187543867715e-05
-1.70348914643885e-05
-2.0863137429564e-05
-2.89527942476188e-05
-2.65000037183689e-05
-3.89015182528184e-05
-1.19658559871695e-05
-1.17570803640624e-05
-1.58418054347989e-05
-1.93576776031812e-05
-3.67979526004235e-06
4.86368532179693e-06
-3.39338104029598e-05
-1.26103327720294e-05
-3.19741305021744e-05
4.60355062167112e-06
-2.23567059397554e-05
-1.03709322436825e-05
-1.10651200503104e-05
-1.66356272209186e-05
-2.03906096347425e-05
-4.91149178748532e-05
-2.86077717379812e-05
-3.06890117666547e-05
-1.59925011934844e-05
-2.95035594341358e-05
5.49895462980798e-06
-1.45994966236505e-05
-1.21318445821596e-05
-3.82205499139799e-05
-1.92070338076936e-05
2.40215294247755e-06
-3.13549243247186e-05
-2.19039576434595e-05
-1.41138645756895e-05
-2.03813985665818e-05
-2.53155725377952e-05
-2.4294331299474e-05
-2.1702665940511e-05
-4.35007556574438e-05
-2.17771147088771e-05
-4.41640665339075e-05
-9.86422188723018e-06
-4.1667519533025e-05
-1.67134830321749e-05
-1.16014007791065e-05
-1.07730933232008e-05
-1.17579135565559e-06
-3.0865976436656e-05
-1.87791912861694e-05
-1.20661150247103e-06
-2.03939389535217e-05
-3.10269222678192e-05
-2.49712380143688e-05
-3.66863178182927e-05
-1.29716322389515e-05
-2.58675307212116e-05
-4.26541915249598e-07
-7.8441447608146e-06
-3.44364144229348e-05
-3.03464324619546e-05
-1.22719594208819e-05
-2.52972538582165e-05
-2.08827871391051e-05
-1.88236066858709e-05
-2.60014364778147e-05
-3.62244587690491e-05
-2.56860372027427e-05
-4.26634183246176e-06
-9.39204023625346e-06
-3.31031258144161e-05
-2.31361653124945e-06
-6.37733853846915e-06
-1.36476005285802e-05
-9.93954724220024e-06
-2.69264692781275e-05
-6.05676601193533e-06
-1.2329600959316e-05
-1.94652498403732e-05
-1.61616290039286e-05
-2.40376569900611e-05
-6.75214610233342e-07
-2.0133614115755e-05
-2.55072821931104e-05
-2.24500716875769e-05
-3.93771393934397e-05
-1.32732569531185e-05
-2.65335744745872e-06
-3.42184863373294e-05
-1.16364686570509e-06
-3.73267797796395e-05
-4.43051947951104e-09
-6.37281257675651e-06
-1.11656382481926e-05
-1.41461629748418e-05
-3.58264800713991e-05
-3.9204286421364e-05
-1.51707895310252e-05
-2.91708614673538e-05
-1.90889155443185e-05
-7.12163283406177e-06
-2.25022494806819e-05
-2.81413823768021e-05
-1.3834962305995e-05
-2.85202765327705e-05
-4.6238872018913e-06
-2.92573617623689e-05
-1.44353988158844e-05
-3.0481178644876e-05
-2.22727207195094e-05
-2.03773889385082e-05
-8.53680356378204e-06
-2.68040216096046e-05
-2.29517573886159e-05
-1.12716346127949e-05
-2.85603053149679e-05
-2.59718192914686e-05
-2.32201884732491e-05
-1.58177939468111e-05
-5.97533234865629e-07
-5.09285474953099e-06
-2.06588861219517e-05
-2.5081239131533e-05
-2.01544622276631e-05
-1.99285615737542e-05
-2.94856991452459e-05
-3.13004663771811e-05
-2.90409155054355e-05
-9.2369171913101e-06
-1.61168944283366e-05
-1.80675951006115e-05
-1.86438642021285e-05
-1.97033802420344e-05
-2.44551591486476e-05
-1.54917901569022e-05
-1.04839396160378e-05
-1.97357823159391e-05
-1.35784950343455e-05
-3.05024606287559e-05
-9.95972129501371e-06
-1.00404938547709e-05
-1.50149303967147e-05
-1.3249442143717e-05
-6.85818668751245e-06
-8.55591320269756e-06
-2.4299259870408e-05
-2.85903247921606e-05
-2.49178025995687e-05
-5.00907128638846e-06
-1.99509554002109e-05
-2.54647558025614e-05
-1.75163702142616e-05
-2.56203432300709e-05
-2.46414657050087e-05
-3.61220348636217e-05
-4.01217479360195e-05
-2.74742786209391e-05
-4.32022054695572e-05
-3.90573128880956e-05
-4.27070069669716e-07
-2.44655247959004e-05
-2.8291670080748e-05
-2.97766495187052e-05
-1.61527971540671e-05
-6.83298304476326e-06
-2.77422543553274e-06
-3.4101479801993e-05
-2.85583325532766e-05
-2.46095527067992e-05
4.40895449505195e-06
-3.15153360306958e-05
-2.33558317103901e-06
-3.82100123490927e-05
-1.9551823422023e-05
-2.9604425969528e-05
-4.16769627380365e-05
-2.17701343930358e-05
-1.62833550351129e-05
-1.63744643149186e-05
-2.53959306272482e-05
-2.38526866819951e-05
-2.50006448484541e-05
-3.00954257235758e-05
-1.43164082136234e-05
-8.6989169627827e-06
-3.7428073235016e-05
-2.69103251647788e-05
-2.81647187230234e-05
-8.52061285615382e-06
-8.10453155893868e-06
-4.22947767394097e-05
-1.82698248548553e-05
-2.11847576373435e-05
-2.21256291025359e-05
-3.46350236623173e-05
-3.02791592576127e-05
-4.16072308363875e-05
-5.69312420418797e-06
-4.2801280627632e-05
-1.16326124553463e-05
-2.49427570406167e-05
-8.95166333571381e-06
-2.53314589212637e-05
-3.05099596036618e-05
-3.41661675985138e-05
-6.30543430790896e-06
-3.88043625260885e-05
-2.72048388401422e-05
-1.60272196538039e-05
-1.76493308925182e-05
-1.61189230871235e-05
-3.80162071809741e-05
-2.35324560542783e-05
-2.40646422687857e-05
-3.36980372094151e-05
-2.43121507247223e-05
-2.01093498929573e-05
-1.1324122757307e-05
-2.27530634100509e-05
-2.05068650668479e-05
-4.20482226417046e-05
-1.46668527580162e-05
-1.95260098532892e-05
-2.25050279140016e-05
-4.28484089502811e-06
-6.28079149969503e-06
-1.9463529939002e-05
-1.00001528029719e-05
-1.15890690938704e-05
-8.83757254064003e-06
-2.68626640738352e-05
1.40725359564929e-05
-2.04163180930866e-05
-3.7847766678066e-05
-1.36926590741895e-05
2.34297852526835e-06
-2.55977957704928e-06
-3.01191738646574e-05
-2.93193912077817e-05
-3.36583634524635e-05
-2.96174714079661e-05
1.03967877108441e-05
-1.2147590027286e-05
-1.58478377608254e-05
-2.24139284484373e-05
-1.69368090360864e-05
-1.15422612435125e-05
-3.06167354484712e-05
-4.43397299825757e-05
-9.98112051311363e-06
-1.37855470863344e-05
-3.19170421381768e-05
-1.50604366128337e-05
-1.38392891022276e-05
-2.00934072414892e-05
-2.21501636494436e-05
-3.20207534355903e-05
-2.17344946042475e-05
-1.28128583853858e-05
-6.10195631636857e-06
-2.43516879865843e-05
-4.10853944355286e-05
-2.07982185652003e-05
-2.04559814537167e-05
-2.26653766275386e-05
-2.34681215026413e-05
-2.95226083949548e-05
-2.42454895303076e-05
-2.14182066395849e-05
-2.46594088241712e-05
-2.07414677306082e-05
-2.22442658078286e-05
-4.75299614787335e-06
-2.48668091283364e-05
-6.09172357933194e-06
-2.02064748871226e-05
2.29939525767786e-07
-2.93150753909416e-05
-3.57611874836258e-05
-2.01394770609164e-05
3.06209026777088e-06
-6.53304412929152e-06
-1.32504752023505e-05
-3.10816239481583e-05
-3.07148752291937e-05
-7.15382178320882e-06
-2.69088443187963e-05
-7.19365305860297e-06
-1.77428371997387e-05
-2.72089721752733e-07
-4.64821083197312e-05
-6.51432175346418e-06
-3.06361903222897e-05
-2.29350988181184e-05
-2.46922409720793e-05
-1.84939869134244e-05
-2.71829575806976e-05
-2.07082069011097e-05
-2.33718104664652e-05
-1.77849079737579e-05
-4.55676822517788e-06
-1.99439053663465e-05
-1.0861874364288e-05
-2.05213743098385e-05
-2.59525334241211e-05
-4.12935965970971e-05
-3.1632232350788e-05
-2.49034099547766e-05
-3.77418656834497e-05
-2.71202782366342e-05
-1.91741269118291e-05
-2.51333227586562e-05
-3.6567344269519e-05
-1.96273158605158e-05
-1.79769077684545e-05
-1.49342318822213e-06
-1.78286430269481e-05
-1.43056457927839e-05
-3.36138469980885e-05
-1.59403779706923e-06
-2.69609156836702e-05
-1.92299872676282e-05
-1.9547888010035e-05
-1.85328614012945e-05
-1.33274751746232e-05
-2.69941332081833e-05
-1.17239879824787e-05
-3.49564500386208e-05
-4.71651581089675e-05
-2.93150263502588e-05
-2.2380811170586e-05
-4.70843062691142e-05
-1.63925514543802e-05
-2.07167748510581e-05
-3.80322835495354e-05
-2.87980357470204e-05
-6.96294065103848e-06
-2.85636298394807e-05
-1.67292136031298e-05
-3.26973440604132e-05
-1.96217534597817e-05
-1.20814866487682e-05
-2.83565926511583e-05
-2.04176035082176e-05
2.73739989127842e-06
-1.31178226129948e-05
-1.53139912369951e-05
-2.35708555457869e-05
-2.20780196802392e-05
-3.34506658111388e-05
-1.04029601594913e-05
-3.50101165613669e-05
-1.51390868573129e-05
-1.50149375454606e-05
-1.72793713164596e-05
-3.99425893653005e-06
-3.05918687280871e-05
-3.64739142742811e-05
-2.80258831667113e-05
-1.62554380174762e-05
-1.36292665859842e-06
-1.68188528841291e-05
-3.07826953754577e-05
-2.42981869047068e-05
-1.63973976369753e-05
-3.29153440900145e-05
-3.33831845863095e-05
-3.53868880058537e-05
-3.74639854722029e-05
-4.07862415622168e-05
-4.10702171945998e-05
5.75076414742807e-06
-1.10186471848822e-05
-2.55074171788448e-05
-1.68257885584302e-05
-3.82038703928608e-05
-4.96305306065447e-05
-2.6613965570621e-05
-2.51406974938917e-05
-1.78703363044676e-05
3.63022164431626e-06
-9.28360842749815e-06
-1.93731431839172e-05
-1.38566799364603e-05
-7.8178944674284e-06
-6.92288190214619e-06
-3.58069082094233e-05
-3.39365648607226e-05
-3.23754436340629e-05
-1.90838548861963e-05
-2.99860467461915e-05
-2.3420930841578e-05
-4.24086504487398e-05
-3.28220382264286e-05
-3.40897255538623e-05
3.24090930891025e-06
-1.20103708901277e-05
-1.79086987566884e-05
-2.43353859071872e-05
-1.07139198207491e-05
-3.13551253124248e-05
-2.12597049713536e-05
-3.66397315097747e-05
-1.94265834859132e-05
-3.47741253548442e-05
-2.82698314360696e-05
-3.25573857582821e-05
-8.36226286986941e-06
-3.61508404006892e-05
-2.98267510706688e-05
-1.30275550239097e-05
-1.34077948082972e-05
-2.48809822100403e-05
-1.89041710845006e-05
-3.81436509840573e-05
-3.40102727960498e-05
1.51361650135433e-05
-1.5170567338918e-05
-2.14429050350319e-05
-3.14676682212046e-05
-1.2374946354874e-05
-1.92355726624112e-05
-2.71382547445525e-05
-2.2308710246616e-05
-1.23009924191176e-05
-3.20985738317349e-05
-1.57033473423279e-05
-8.60885184049338e-06
-2.09895100968002e-05
-3.99052939509395e-05
-2.2670706224394e-05
-1.68456230669924e-05
-1.1916836077093e-05
-6.64832129191822e-06
-2.14743046413126e-05
1.05844661827239e-06
-2.62863191693809e-05
-2.93187379903012e-05
-1.65403671179511e-05
-1.12343004926672e-05
-2.62861167844544e-05
-1.67716759245012e-05
-1.77191746708265e-05
-2.66201778975795e-05
-1.73261112224858e-06
-1.27235031167161e-05
-3.68255866659116e-05
-3.06715867648177e-05
-1.730042494462e-05
-2.7272937670566e-05
-4.79510057127122e-05
-2.59653549815371e-05
-4.65838064391864e-05
-3.50113570074434e-05
-1.49474015822455e-05
-3.30908984348109e-05
-2.3868784804738e-05
-9.14539965496426e-06
-3.52843246265361e-05
-2.70131786535013e-05
-4.69567620563532e-06
-2.48498242853291e-05
-2.12541252311924e-05
-2.5135209022583e-05
-3.20719767059987e-05
-8.52055058009256e-06
-7.21816775872367e-06
-3.27333312357984e-05
-3.54137453492923e-05
-3.28075049302713e-05
-2.26347199760391e-05
-1.16756433953046e-05
-1.79036153124369e-05
8.99494871497767e-07
-1.41159437629401e-06
-1.58494469848785e-05
-1.43571963111976e-05
-1.45975404167057e-05
-2.91780792120438e-05
-3.12506464338225e-05
-2.96182885882497e-05
-3.59224146204238e-05
-1.39404745190873e-06
-1.86548617059988e-05
-2.67849046686971e-05
-2.89980712831038e-05
-9.2671373978789e-06
-3.0636593487986e-05
-2.26612115458516e-05
-1.85689933374414e-05
-6.98281904352751e-06
-3.45200833735184e-05
-3.58977031366653e-05
-2.93820699798751e-05
-2.27591862100436e-05
-3.19903899957247e-05
-1.80296374336089e-05
-2.80764546812551e-05
-1.46190078780655e-05
-4.30062842097725e-05
-2.71365720093166e-05
-3.51406823727054e-05
-2.53426626630782e-05
-1.09751433222389e-05
-2.44557468750739e-05
-1.66721999413501e-05
-4.42913776164168e-05
-2.65975052525197e-05
-6.19021581018418e-06
-2.82640006152669e-05
-9.4169999588911e-06
-4.38727337448649e-05
-3.39461291827519e-06
-2.07737392555225e-05
-3.0975803536367e-05
-1.1262433702513e-05
-3.31194858052427e-05
-1.5099261656512e-05
-1.30081758768484e-05
-9.1285019753856e-06
-3.38959262560516e-05
-1.49871064289003e-05
-2.58678335598245e-05
1.46253691380781e-06
-2.63507485922371e-05
-1.31600600441629e-05
-1.50691971175362e-05
-1.36278768172597e-06
-2.22008748857951e-05
-5.83983604427599e-06
-2.91504723143709e-05
-2.40657020809589e-05
-1.55825859447387e-05
2.67774673351403e-06
-9.88625438107816e-06
-3.09540917397973e-05
-1.01243974924391e-05
-3.22216584212069e-05
-7.74514694400864e-06
-2.70080435733027e-05
-6.32200395984611e-06
-7.48960967550197e-06
-5.14887410352055e-06
-1.38530031394392e-05
-7.45207451769098e-06
-1.41577541922706e-05
-1.82871134597591e-05
-1.00467694206418e-06
-1.50156449043071e-05
-1.8305381085092e-05
-2.72248349932092e-05
-1.93375865778145e-05
-9.28656917181842e-06
-3.04476748803464e-06
-2.23117919476043e-05
-2.41918952508949e-05
-7.14212439195924e-06
-3.58740514734525e-05
-1.11664432143544e-06
-3.39347820167026e-05
-2.83798000420972e-05
-5.77508109294835e-06
-3.16331104910759e-05
-2.20627422401075e-05
-6.09536808201075e-06
-2.9629359423165e-05
-8.69319258939205e-06
-1.2418028781275e-05
-6.49404172914816e-06
-2.12806635907442e-05
-1.48157264016769e-05
-2.4205413871017e-05
-1.77548714182282e-05
-2.4753433120404e-05
-3.4034241169225e-05
-3.6254776783196e-05
-1.79970492772356e-05
-1.6732469338757e-05
-2.10975284360036e-05
-2.80046168863883e-05
-1.90203151793218e-05
-3.13847637861302e-05
-1.27390644414127e-05
-2.22701077003233e-05
-2.28703030837708e-05
-2.25803813101279e-05
-1.58687215345277e-05
-1.49086969230682e-05
1.50592717511902e-06
-2.44153764137106e-05
-3.98267125412519e-05
-3.22982833414589e-05
-2.30701279072015e-05
-1.48820387783985e-05
5.63825257549218e-06
-3.4792315067421e-05
-2.93687259169187e-05
-2.00849696706366e-05
-9.74201747961615e-06
-2.97985084148334e-05
-1.97263183204065e-05
-1.37683632137611e-05
-1.38034104989418e-05
-5.65275263675196e-06
-3.39675406622271e-05
-1.30084802017286e-05
-1.16531245885953e-05
1.05765643680414e-06
-2.61152310267879e-05
2.57108583743063e-06
-2.84362642706735e-05
-1.11731228249499e-05
-1.65840513735875e-05
-2.76735128459575e-05
-3.70482187847585e-06
-6.43271341659874e-06
-2.49250029226986e-05
-5.52734006158731e-06
-9.36881224785246e-06
-2.61343941092574e-06
-1.77458976218317e-05
-3.73650440051632e-05
-2.10899107568583e-05
5.31296744014551e-06
-2.96963478027795e-05
-2.73335114234538e-05
-2.2837812348127e-05
-2.84360862811311e-05
-2.79185074196816e-05
-3.510676986809e-05
-2.39471536342809e-05
-3.16607725536405e-05
-1.43446554210885e-05
-2.38680831626989e-05
-1.34392414906833e-05
-4.8142355005467e-06
-5.47333866992722e-06
-1.04247113848424e-05
-2.14115362752127e-05
-2.36196612501504e-05
-3.14848189527813e-06
-1.31634823998288e-05
-2.59896495128055e-05
-1.43155391353711e-05
-1.09490511527854e-06
-1.77792338852453e-05
-2.65005888521979e-05
-1.97515919917077e-05
-2.96413296268715e-05
-1.40832234918516e-05
-2.23430192232756e-05
-1.27014468036696e-05
-1.87927445081689e-05
-2.27606682082727e-05
-1.56598374819199e-05
-9.54199875259298e-06
-2.2243999660143e-05
-2.74670636114687e-05
-2.58268253949912e-05
-2.51575715559293e-06
-2.11967505963896e-05
-3.84462180509841e-05
-2.51458789055395e-05
-2.90061586686329e-05
-2.30302991927411e-05
-1.37928957756582e-05
-1.56341146863991e-05
-4.89111829957163e-05
-2.29737639668903e-05
-2.34996462820682e-05
-3.21600781006421e-05
-2.45876220575286e-05
3.60543230757869e-06
-1.706092279177e-05
-1.67087440374189e-05
-1.60747960114545e-06
-4.58267282244122e-05
-2.06464198691589e-05
-3.35966637156781e-05
-2.71914989286615e-05
-1.32783420164582e-05
-1.26453498349667e-05
-2.33323408917971e-05
-3.22611535446958e-05
-1.4733491337548e-05
6.44674077298965e-06
-1.70894494680593e-05
-2.7244258969502e-05
-2.39807530173202e-05
-1.75051863829634e-05
-3.19856847525507e-05
-1.32716010543783e-05
-2.28791097441783e-05
-2.61229384856972e-05
-3.29593291554674e-05
-2.33988094292204e-05
-9.35392412851809e-06
-1.51438108442612e-05
-1.41392340641586e-05
-2.19254171520629e-06
-1.57542677108115e-05
-2.25448398050368e-05
-2.84398700213099e-05
-3.35249112737925e-05
-1.22443959075675e-05
-1.02362309441859e-06
-2.49452091011052e-05
-4.17098957823925e-05
-3.55826324605151e-05
-4.73153844315707e-06
-2.80685710595128e-05
-2.43687836385564e-05
-1.81288165710301e-05
-2.12744929044372e-05
-3.61051538854704e-05
-1.76085596038814e-05
-1.25813485899825e-05
-2.39286729392108e-05
3.46123548036081e-06
-2.28894296903082e-06
-3.36779334846574e-05
-1.89586166503356e-05
-1.07320538745002e-05
5.45239523009456e-06
-1.79377215416016e-05
-6.81806260504418e-06
-1.91303305210846e-05
-1.3325114861278e-05
-1.98283147341988e-05
-1.40344216073554e-05
-3.20820566790838e-05
-1.48458073464179e-05
-1.59724600138906e-05
-2.19603366375526e-05
-2.02771450333244e-05
-1.92642378978612e-05
-7.39658393844505e-06
-9.13026204959736e-06
-3.24219140378106e-05
-2.0892510524456e-05
-1.4550526373053e-05
-1.84913797702703e-05
7.17300097678116e-06
-7.40460200002928e-06
-3.33128898840627e-05
-1.75062581205933e-05
-2.89185661604217e-05
-3.19794676834291e-05
-1.82952362082189e-05
-1.47646180246686e-05
-1.17188205402391e-05
-1.43970556340145e-05
-3.47316607724456e-05
-9.49923396350718e-06
-3.40658271100332e-05
-3.29283766917497e-05
-1.28867809245857e-05
-1.91681280062289e-05
-3.16758373805641e-05
-3.98318981206832e-05
-1.30867861739764e-05
1.26569790702124e-05
-3.24449118172228e-05
-1.34066601069657e-05
-1.35713112906974e-05
-2.31306439181685e-05
-3.23043476673176e-05
-2.24900096572907e-05
-3.27259660211541e-05
-2.47903110049842e-05
-3.65290435695094e-05
-1.75627624076735e-05
-2.56321007552506e-05
-3.39713504733213e-07
-1.16058220322674e-05
-2.62127137170756e-05
-1.5316739108398e-06
-1.27637372792902e-05
-1.85042344395172e-05
-3.33582154265135e-05
-6.93915934346181e-06
-3.53561763756235e-05
-2.54101421357882e-05
-2.2540030294654e-05
-6.66877070096266e-06
-9.08832302828153e-06
-3.3827906468441e-05
-3.0784328238014e-05
-2.86679232828552e-05
-9.16579212332134e-06
-9.23547515839597e-06
-2.39416718471736e-05
-1.35657776060948e-05
-2.04448375732379e-05
-5.77331755946183e-06
-2.57211464825521e-05
-2.78859877213581e-05
-8.80532153643215e-06
-2.66695517584785e-05
3.26424797531282e-06
-3.29241631243934e-05
-3.06531490917487e-05
-2.74129698999945e-05
-1.53163013482326e-06
-1.36801543830274e-05
-8.93787372386608e-06
-2.52561650434547e-05
-2.24538184985422e-05
-1.58696173786688e-05
-3.7779191921207e-05
-2.20333432617334e-05
-4.49719819071887e-05
-3.38393600648545e-05
-2.54534479618823e-05
-4.07453316574476e-05
-1.32103448389798e-05
-3.6033882153378e-05
1.04845412058764e-06
-2.92759696775225e-05
-3.44665157492825e-05
-1.34063419484589e-05
-1.46840145690781e-05
-3.06820324145432e-05
-4.2803789203417e-05
-2.43724127777861e-05
-9.72526533919344e-06
-2.27313677463179e-05
-6.11989579183146e-06
-1.8686015280329e-05
-3.5337082242366e-05
-2.31374563107149e-05
-2.38084232160209e-05
-2.93017565784721e-05
-1.32100153417207e-05
-3.58855450588254e-05
9.77787132476384e-07
-2.59425755672643e-05
-7.28214957410009e-06
-2.71611424323615e-05
-3.9831382409393e-05
-3.35381869603653e-05
-1.4016681887499e-05
-3.04440831900316e-05
-2.50932098902558e-05
-1.32756063862342e-05
-3.98033204188867e-05
-2.89287155540064e-05
-8.21044680974699e-06
-4.42364201842029e-05
-5.99083597664626e-06
-2.69085440287268e-05
-3.51679697485082e-05
-1.20103180156994e-05
-3.2838237029806e-05
-2.94819032011263e-05
-2.36485470477556e-05
-1.9864714570941e-05
-1.97717244937944e-05
-2.54538384452327e-05
-1.92361018560499e-05
-4.19668897104678e-05
-3.72265923107147e-05
-1.76402836642079e-05
-7.98395020835228e-06
-1.68968683203969e-05
-2.4340704452689e-05
-2.16278887672599e-05
-1.64012861988697e-05
-2.92754828082761e-05
-2.33495801380429e-05
-1.36444388285879e-05
-3.64558626508621e-05
-3.19224389118168e-05
-1.17371453081484e-06
-1.73853545718331e-05
-2.57173771408254e-05
-2.23417091116333e-05
-1.29360287385686e-05
-2.96281535604376e-05
-3.27542994629877e-05
-2.6360057354502e-05
-3.65768504955263e-05
-4.51181088433216e-06
-3.33494254037966e-05
-2.38140474842766e-05
1.02268437297823e-05
-1.0306360272528e-05
-2.22908342065892e-05
-2.2074988771313e-05
-6.51661089918425e-06
-2.47966211486088e-05
-2.9604627888236e-05
1.47856831501784e-07
-3.83976852856897e-05
-2.5826129919135e-05
-2.18992232232182e-06
-3.06684569370728e-05
-2.68007026087709e-05
-4.97211829043262e-06
-3.00419509302671e-05
-7.51877064550416e-06
-2.21599101838117e-05
-1.30765490927794e-05
-1.41960570446338e-05
-4.38858667253968e-05
-3.24758257262047e-05
-1.12262357363077e-05
-2.47690278374719e-05
-1.69320175918429e-05
-1.94183544811338e-05
-2.65338883678824e-06
-1.92080397132168e-05
-3.03801364854949e-06
-2.09650728901023e-05
-1.98844168560298e-05
3.53072197725373e-06
-3.64988018083637e-05
-1.33925928701264e-05
-1.51761872037622e-05
-2.55714207894088e-05
-1.75689428735926e-05
9.39211482859771e-07
-8.20560057480473e-06
-2.47537806626249e-05
-2.05368042848764e-05
-3.41169411268415e-05
-2.05639972716832e-05
-3.40723654760437e-05
-1.30291361956729e-05
-3.32324941230291e-05
-6.88687051480954e-06
-9.94207149915003e-06
-1.05247915064309e-05
-2.81991743418756e-05
-2.39665770471835e-05
-2.99014002408985e-05
-7.17343763152219e-06
-4.42117947608525e-05
-1.69046253531148e-05
-3.13504956425411e-05
-2.18201545513436e-05
-2.61535302110485e-05
-3.28412737860504e-05
-4.09064852888621e-05
-1.450766818501e-05
-2.39846710925982e-05
-1.58994848298497e-05
-2.27885371302676e-05
-2.61153023502263e-05
-1.90459364456934e-05
7.35278043544171e-07
-2.68104615320187e-05
-3.68540516945369e-05
-1.88433472343379e-05
-1.05610807386486e-05
-3.56948518661998e-05
-3.18047218495964e-05
-1.63794159780144e-05
-2.57986952199282e-05
-3.75529071416272e-05
-2.16970521935509e-05
-1.84941548332124e-05
-1.9126045353024e-05
-3.60219456294542e-05
-3.51564531397669e-05
-1.5134466976449e-05
-3.15539094603627e-05
-3.42553284144707e-05
-2.21630309239724e-05
-1.49287906029721e-05
-1.99867069496865e-05
-2.15578840216079e-05
-2.76930189265055e-05
-4.1905362496498e-05
-2.50721791069945e-06
-2.32847764982337e-05
-1.99975841672502e-05
-1.01524431339748e-05
-1.0606774938356e-05
-4.4729005858932e-06
-1.19011305131042e-05
-1.38495538076779e-05
-2.05421983752604e-05
-6.43112943805035e-06
-2.11658863327981e-06
-5.5099611107072e-05
-2.0222938451185e-05
-2.23292853847011e-05
-3.78204035453009e-05
8.69185274563759e-07
-1.00757094018575e-05
-2.0704221641453e-05
-2.41295823655702e-05
-3.92941846188669e-05
-2.26052358908258e-05
-1.35735767677515e-05
-2.04602024740877e-05
-9.93460395252455e-06
-3.63230591233729e-05
-6.39886440135922e-06
-1.60295301702314e-05
-1.06701572726149e-05
