# Supplementary material for: Research on computational propagation and identification of mine microseismic signals based on deep learning
Source: PLoS One. 2025 Oct 22;20(10):e0334641. doi: 10.1371/journal.pone.0334641 (PMC12543183; doi:10.1371/journal.pone.0334641)
Supplement: S3 Data — (ZIP) [file pone.0334641.s003.zip › 000100500002834.xlsx_0.txt_24.txt.txt]

-3.16614508947971e-05
-2.25829860336301e-05
-4.54675399358325e-05
-3.44631335905832e-05
-2.87920979031019e-05
-4.56142447786582e-05
-2.71630847258939e-05
-1.66912460455334e-05
-1.57775292332645e-05
-1.84529477167559e-05
-1.42955022652826e-05
-2.07838318286702e-05
-2.99738982378559e-05
-3.25587485358756e-05
-2.18058735005034e-05
-2.23377644717518e-05
-3.88796230584601e-05
-3.41214380867366e-06
-4.59265698046831e-05
-2.52844799652541e-05
-1.89706151100566e-05
-2.14127916396211e-05
-2.25153505555856e-05
-1.39843825944349e-06
-3.29996152950027e-05
-2.47043429059973e-05
1.95074721054873e-06
-2.26285542591559e-05
-1.31229002499818e-05
-1.11621183019646e-05
-4.17237083192108e-05
-2.09982564669383e-05
-1.03070680745374e-05
-2.36309830159562e-05
-1.67589265642641e-05
-2.46743327916826e-05
-2.58556694445535e-05
-2.47335742314865e-05
-2.12012989403079e-05
-2.47074628045807e-05
-4.1361505501226e-05
-1.61530241819773e-05
-2.06255184727202e-05
-1.83448297211941e-05
-2.50991174314808e-05
-1.15400127793824e-05
-2.20933207920597e-05
-4.0262895925471e-05
-3.22366477366279e-05
-3.40063984211246e-05
-6.62140001293125e-06
-8.79518272409176e-06
-1.97979355846248e-06
-7.32902671254808e-06
-3.02132049654688e-05
-2.68701603875104e-05
2.80233171763796e-06
-7.6655775825164e-06
-3.4666285480979e-05
-2.16274867451933e-05
-7.63049659575417e-06
-2.53525466419428e-05
4.47119761552765e-06
-3.789325113296e-05
-1.44458001458125e-05
-1.35613654249178e-05
-2.45044419550476e-05
-3.77308875478418e-05
-5.21952910218491e-06
-2.09348612389706e-05
-3.1470268458124e-05
-3.83517859750562e-05
-1.90688662158413e-05
-2.62077886749228e-05
-2.31179474928126e-05
1.53391146454765e-06
-2.80522075010557e-05
-2.50314150879475e-05
-1.19147699101641e-05
5.99122173194813e-06
-9.85238879313671e-06
-7.94350061118954e-06
1.00775456122509e-06
-3.81373725095504e-05
-2.5526626755757e-05
-2.34866751146073e-05
-2.20494802298255e-05
-1.26036770950803e-05
-2.43106267941857e-05
-5.16899899358363e-05
-2.11734522714415e-05
3.58670527541506e-06
-4.6923455364714e-05
-1.78930144754162e-05
-1.33517232761229e-05
-2.17827326497846e-05
-3.65064079049891e-05
-5.39210257434791e-07
-9.42543840442764e-06
-2.42805075439668e-05
-1.58806449054469e-05
-2.71615270789068e-05
-3.45168041643724e-05
-3.96618390223324e-06
-2.06970228758703e-05
-1.4099601984337e-05
-1.73199381510581e-05
-1.13139531909311e-05
-2.64701166816617e-05
-6.36876729174322e-06
-5.54008364073748e-06
-3.47709906248577e-05
-3.52520184477065e-05
-3.99901018858781e-06
1.15858972315674e-05
-1.98923740850852e-05
-4.06792200814054e-05
-3.79086301462025e-05
-6.82910269471849e-06
1.27991434631909e-05
-2.60590528237607e-05
-2.37439623389495e-05
-4.01755013322182e-05
1.08115811746943e-05
-1.66315553127154e-05
-2.66531733329059e-05
-2.04817970026747e-05
-1.79054141736981e-05
-2.46494401978966e-05
-3.05795034200073e-05
-3.32960277211689e-05
-2.14309927396779e-05
-3.66136917296898e-05
-4.12148469835542e-05
-1.35658182803952e-05
-4.21211578058753e-05
-2.10017761241459e-05
-3.39082445120233e-05
-2.00272405373644e-05
-5.54782299025896e-06
-1.76464690941072e-05
-6.05853119500263e-06
-1.31925281163262e-05
-3.21401989847231e-05
2.3918758944179e-06
-2.97449134232156e-05
-1.51480383514251e-05
-1.25041799540105e-05
-1.77727656532048e-05
-3.99077150901964e-05
-2.19196234446987e-05
-2.586067900785e-05
-2.75183528635857e-05
-3.23210196853719e-05
-1.12080861169003e-05
-1.2446825678466e-05
2.93181356251771e-06
-2.6922186404756e-05
-3.76277495061736e-05
-1.85992240204953e-05
-1.34343230187338e-05
-2.0968348737708e-05
-2.74373218994391e-05
-1.83830660151675e-05
-3.75891586905115e-06
-6.32832617298539e-06
-2.73428295672012e-05
-2.2291436457671e-05
-7.71903199605737e-07
-3.07450665141013e-05
-4.15994014149854e-05
-4.88540802790552e-05
-3.96656278125066e-06
-7.36791136807072e-06
-4.03667672291541e-05
-1.82193829927056e-05
-1.50578098449789e-05
-1.04808833091543e-05
-1.08709649808757e-05
-2.50364522414816e-05
-2.86769016319578e-05
-2.85992863019356e-06
-3.04981410052836e-05
-2.60304424111642e-05
-8.76523299954804e-06
-3.74424627447716e-05
-5.49893114951514e-06
-2.28052797059375e-05
-2.98804409237946e-05
-1.52116288883267e-05
-1.2541897887038e-05
-3.33881041904543e-05
-1.57557439117304e-05
-6.6847379506785e-07
-1.24774620918533e-05
-3.47471360129759e-05
-4.48273908675365e-05
-1.75672401169967e-05
-2.09597845080424e-05
-3.24733571649034e-05
-1.30743881736487e-05
-3.9121960010951e-06
-2.7740280162002e-05
-2.4539253552526e-05
-2.03853997601749e-05
-8.42880063401143e-06
-2.97720092272758e-05
-2.7811246065872e-05
-1.84974771477205e-05
-2.17951777786144e-05
-2.06822097246048e-05
-3.47978836840962e-05
-3.33523150771668e-05
-4.16608862673484e-05
-2.75034486360495e-06
-8.0385884542698e-06
-2.28170042778851e-05
-5.38428081259076e-06
-6.58916630455126e-06
-1.8540223065079e-05
-2.28332207793113e-05
-2.6383444964031e-05
-1.51062457916653e-05
3.91209397942954e-06
-3.33963090544697e-05
-1.3234909730023e-06
-1.55282600890728e-05
-3.33322604661461e-05
2.32811431791584e-06
-1.86372763519747e-05
-3.73936067718281e-05
-3.18988706682885e-05
-1.43439546371907e-05
-3.66776533970321e-05
-4.51461197098196e-05
-1.39119169786195e-05
-5.32322206202997e-06
-3.03807816363935e-05
-2.22011565600496e-05
-1.12936570444911e-05
-2.88996055466612e-05
-1.72271318730295e-05
-3.44630082747296e-05
-3.20862922451526e-05
-1.81920511532031e-05
-1.28610684784166e-05
-3.30028647840566e-05
-3.11024099896086e-05
-3.54937534915361e-05
-2.65259844307061e-05
-3.07629006281076e-05
-7.92612125976699e-06
-3.41719891328962e-06
-2.07106149094026e-05
-2.50719303408474e-05
-3.09109048874537e-05
-4.13482067537331e-05
-1.50880512042502e-05
-1.88973665310083e-05
-3.27289634859703e-05
-1.83378911739675e-06
-3.50582958069527e-05
-1.29744693540437e-05
-3.25707825742987e-05
-6.17644838779498e-06
-2.03026424018393e-05
-5.95518572038987e-05
-2.12889843244554e-05
-1.19960293394202e-05
-2.09362147355119e-05
-2.25511669968223e-05
-5.15627497959017e-06
-1.34350381996066e-05
-3.59189699969799e-05
-1.71756620727885e-05
-1.87364248733019e-05
2.9889451448263e-06
-1.77539613445108e-05
-4.07956908684747e-05
-5.2712667500076e-06
-1.8244938775478e-05
-2.43492752422343e-05
-1.26199622857094e-05
-3.82752902905513e-05
-2.80149711044505e-05
-2.23462188522937e-05
-2.8270563716392e-05
-1.84089273254085e-05
-2.60443324555355e-05
-4.56608465740494e-05
-3.50655697127933e-05
-5.60028069875272e-06
-9.05258709124564e-06
-1.70597212290289e-05
-1.0548752762978e-05
-2.64732487007978e-05
-1.60621133511652e-05
-1.83329364047712e-05
-3.94183077427363e-05
-9.23616734981343e-06
-1.19121365950295e-06
-1.6523869525726e-05
-1.92395437035204e-05
-1.98319268734899e-05
2.2018707661852e-06
-3.42975550249079e-05
-8.61517042331476e-06
-2.6461072262719e-05
-1.7937333454992e-05
-3.54606762750367e-05
-1.12512919024148e-05
-1.60021017504183e-05
-2.45201751272264e-05
-5.02236772015101e-06
-2.8895508963037e-05
-1.70603839663838e-05
-2.17896375299892e-05
-2.72938247109575e-05
-4.2023588524956e-05
-3.20039508428741e-05
-2.16129575103346e-05
-2.88944065541795e-05
-1.60343225849916e-05
-3.68909686698739e-05
-2.51598074898138e-05
-2.6654958451689e-05
-2.91912808135696e-05
2.1899265773736e-06
-2.44686186610366e-05
-6.92125961826157e-06
6.3674968392397e-06
-1.66167775294742e-05
-2.65134188998119e-05
-2.31880333640308e-06
-2.83662748275757e-05
-3.37787374706134e-05
-3.68474358948043e-05
2.16352393153692e-05
-3.49895485540245e-05
-3.48098464075404e-05
-1.91530869119825e-05
-1.83024848446596e-05
-2.26443096221481e-06
1.20220419862605e-08
-1.21630573098153e-05
-1.83590993341039e-05
-2.72558086689699e-05
-3.2273547265312e-05
-1.36713997265636e-05
-1.27385258131881e-05
-1.87992864912552e-05
-2.28346525940532e-05
-1.5240619103117e-05
-2.88879559984987e-05
-3.08805792658449e-05
-2.54816241674462e-05
-1.67144176875062e-05
-2.16206163197755e-05
-1.02509603276211e-05
-3.03235073813201e-05
3.7054861419492e-06
-2.22304686747166e-05
-2.65086081878477e-05
-1.14194421597977e-05
-2.86283178543947e-05
-1.00934856574414e-05
-4.17927915962567e-05
-2.77661241243272e-05
-3.43747970234323e-05
-3.5899821927513e-05
-2.32378380866325e-05
-2.53428288449841e-05
-3.32770015112042e-05
-3.85685560982243e-06
2.09984383763582e-06
-2.02824462557645e-05
-8.14934234500009e-06
-1.98265576735509e-05
-3.4679304386954e-05
-3.16675934015777e-05
-3.66227193847526e-05
-1.01944958472565e-05
-7.9445156107541e-06
-2.656700966259e-05
-2.03130697195026e-05
-9.45588850344679e-06
-2.30810997957326e-05
-1.73019622279147e-05
-3.98772688789476e-05
-3.18416415669387e-05
-3.01171495246851e-06
-2.61510712689106e-05
-2.78975442539164e-05
-5.91463320915262e-06
-3.89453791769414e-05
-1.44339285122771e-05
-2.3017595456935e-05
-2.11795826352407e-05
-3.5880134642535e-05
-3.46200002319213e-05
-3.45650490078972e-05
-2.13615907634678e-05
-7.71439948110289e-06
-2.83565702132078e-05
-3.25864459355187e-05
-3.14345580388559e-05
-1.07910492754468e-05
5.17770002808546e-06
-2.94882822030515e-05
-1.89312356176236e-05
-1.01722270811655e-05
-1.93915329071206e-05
-1.39692653546904e-05
-2.12583087457046e-05
-1.32538263325309e-05
-2.89596037785521e-05
-2.24908421412767e-05
-1.79675549806775e-05
-2.56411553494506e-05
-2.16465061822926e-05
-1.95994364828602e-05
-9.65791264332588e-06
-2.03914516087624e-05
-3.21962861038399e-05
-2.34899583785932e-05
-1.1650710258912e-05
-1.58435999702197e-05
-2.00904105199208e-05
-2.06335972273017e-05
-2.67003226669248e-05
-2.20820276381228e-05
-1.91725018247129e-05
-2.61054090238527e-05
-2.10452905400998e-05
-1.81554846365647e-05
-2.48690147594964e-05
-2.8353924979517e-05
-2.0887140423578e-05
-1.18295460866658e-05
-1.89548950387437e-05
-2.82454070550131e-05
-1.93269849348718e-05
-2.27637213812758e-05
-1.44274021777677e-05
-3.14141909819709e-05
-1.39495978917804e-05
-7.03024527569785e-06
-9.91324018359336e-06
-2.42153687447099e-05
-3.80828895713838e-05
-2.75540412080369e-05
-2.00089492144129e-05
-2.05289666461617e-05
-3.06344967310007e-05
-3.15558855779972e-05
-1.98220658337064e-05
-1.45164707694265e-05
-3.06062937818623e-05
-2.42439096342217e-05
-1.70724615003686e-05
-2.56447478162786e-05
-3.36719589132492e-05
-3.26326047425267e-05
-2.04824876413989e-05
-2.54911917982047e-06
-4.11882721458983e-05
-1.73998302649251e-05
-2.57672681282967e-05
-8.5641647404578e-06
-2.16947001119316e-05
-3.59220219860705e-05
-3.109755180801e-05
-1.78785229510691e-05
-3.54118875173969e-05
-2.17917066528064e-05
-2.77958634550272e-05
-3.32865243695708e-05
-5.29137099738649e-06
-2.18448301891105e-05
-2.1573161694155e-05
-2.27091622325796e-05
-1.68576761213741e-05
-2.63217124692609e-05
-2.938466670487e-05
-3.94821206370386e-05
-3.18626725358388e-05
-1.6274490808985e-05
-1.04332478220027e-05
-1.20023923630035e-05
-2.63954519352083e-05
-2.48817769335386e-05
-2.66678453407732e-05
-6.17251733609055e-06
-3.88083797724918e-06
-1.57603319150415e-05
7.49327648285167e-07
-1.51729020252107e-05
-9.31441784716607e-06
-2.57516001479789e-05
-1.96629447218836e-05
-2.43535729864314e-05
-2.59646168911938e-05
-1.69898725935975e-05
-2.56384376971525e-05
-5.21460510833718e-07
-1.87926695874492e-05
-3.79833876160831e-05
-3.7289307501099e-05
-2.54666140058772e-05
-3.11329421066436e-05
-9.93398670313418e-07
-3.22155245571226e-05
-3.08627370287793e-05
-1.25755782403783e-05
-1.63153179461606e-05
-1.26679487395952e-05
-2.93974737035449e-05
-5.66376873904902e-06
-9.88292992226282e-06
1.86196578330181e-06
-1.77412472576293e-05
-1.72495689014065e-05
-6.8864158319268e-06
-3.38791493070915e-05
-1.0688905710355e-05
-4.78939013861917e-06
-1.12792595042804e-05
-2.72948661865486e-05
-1.93977568149548e-05
-3.28540714152691e-05
-2.20871310941305e-05
-1.90679691477289e-05
-2.47090410104323e-05
-3.30462546361088e-05
-3.15759669253597e-05
-2.64138199064944e-05
-2.57576357509256e-05
-3.00379551575821e-07
-1.50942506120737e-05
-1.62392157525767e-05
-3.91189226563665e-05
-1.92368913205509e-05
-2.26075130844746e-05
-8.91338820981575e-06
-3.59557267733726e-05
-3.28914948837296e-06
-3.6558245725565e-05
-5.26288943287365e-05
-2.77084268622617e-05
-2.21744903072107e-05
-1.74342883950881e-05
-3.85403606032299e-05
-1.52450411520814e-05
-1.32495799465508e-05
-1.56382143750417e-05
-8.10842130291397e-06
-2.69028142849129e-05
-1.65697633600508e-05
-1.77649687109018e-05
-3.726021892501e-05
-2.8649280604874e-05
-1.21017519470888e-05
-1.30590006480897e-05
-1.56048092941703e-05
-1.75779204110742e-05
-2.22298539491618e-05
-1.28526356483752e-05
-1.23706636954343e-06
-3.12631560092008e-05
-7.85911084890488e-08
-2.00145075647695e-05
-1.59007162768013e-05
-2.25321541193368e-05
-2.09305703287249e-05
-2.65446733858989e-05
-1.02539919330435e-05
-1.228595221796e-05
-1.22645232437856e-05
-3.45403958255598e-05
-2.89080026902544e-05
-3.09231081410749e-05
-2.37877359746697e-05
-2.23374062001862e-06
-1.40090442119096e-05
-1.8999189003617e-05
-3.19391418655172e-05
-3.04978667778958e-05
-2.86464562738582e-05
-9.85830695996335e-06
-1.8388528473267e-05
-2.00069414795449e-05
-5.39290295782878e-08
-2.05451706172107e-05
-1.5622030520118e-05
-1.07763792430597e-05
-2.47969451599929e-05
-2.97165078227194e-05
-2.59738808469655e-05
-1.69710677279307e-05
-1.93725045419765e-05
-2.47182137487576e-05
-3.52195703767586e-05
-2.0332302357191e-05
-2.834963208011e-05
-3.02404421786887e-05
-1.7876743244487e-05
-2.10517949816508e-05
-1.52231014090605e-06
-3.57291486581901e-05
-3.19379777793907e-05
-3.62247688495857e-05
-1.3834183445555e-06
-2.26171893772742e-05
-4.7571498554786e-05
-4.0046727135584e-05
-2.24887504400808e-05
-1.79818276017285e-06
-3.4565671070838e-05
-5.02322741183961e-05
-3.93610099376246e-06
-1.4072959936329e-05
-3.27932415970926e-05
-5.81293922480575e-06
-4.11222255491354e-05
-1.186896840959e-05
-2.77654849365465e-05
-2.08563252308685e-05
-1.76002869987596e-05
-6.82883202295477e-06
-1.19896172529422e-05
-3.28829426235459e-05
-2.0354471149846e-05
-2.98269331740586e-05
-1.7303311871374e-05
4.78779535450571e-06
-1.98402829664077e-05
-1.46498129223061e-05
-2.3421648076802e-05
-2.96990631692081e-05
-1.16075424750377e-05
-9.74514220134353e-07
-2.13858505292844e-05
-1.23058894575198e-05
4.17179991126412e-06
-2.57292764438342e-05
-4.23199233564362e-05
-3.01051800740839e-05
-7.04091609658407e-06
-2.26123305586279e-05
-4.20556982322761e-05
-3.56827654593895e-05
-1.09021000110807e-05
-1.07467649362924e-05
-2.85548216766196e-05
-6.09559722068636e-06
-4.87091759105017e-05
-3.68829726088354e-05
-3.0464427656923e-05
-4.52615180454625e-05
-4.00983934708502e-05
-1.11014113869102e-05
-2.86577873767058e-05
-2.29160852316154e-05
-1.78006638652506e-05
-1.68302561230673e-05
-3.47944202697329e-05
-1.1392663568108e-05
-2.82713962403954e-05
-1.5274301331074e-05
-1.54648755074368e-05
-1.65139154869315e-05
-3.38237044879844e-05
-2.19830758744391e-05
-2.04626489643329e-05
-1.77349313413847e-05
-1.25272042194035e-05
-4.58083767180097e-05
-1.26739216068669e-05
-3.25380222948111e-05
-1.38021761483792e-05
-1.01944603577824e-05
-1.37069861171951e-05
-2.29483875374549e-05
-3.54009701324094e-05
-3.2863040422618e-05
-2.67842123595377e-05
-2.12466152873516e-05
-2.68351221333819e-05
-2.27493158712836e-05
-1.40680689237374e-06
4.99162383967503e-06
-1.30526643449321e-05
-2.97791017395367e-05
-1.83714050016182e-05
-2.69822722673981e-05
-3.13678340875531e-05
1.33541154045345e-05
-3.92365631914294e-06
-3.01278644511579e-05
-1.50068424304729e-05
-2.75029397647389e-05
-2.69215298065708e-05
-1.66850046312294e-05
-2.78838966592094e-05
-4.01905771729948e-05
-3.79956817154009e-05
-4.25802826911749e-05
-6.75983272304682e-07
-2.3067822330028e-05
-1.34198623224831e-05
-1.59700895545888e-05
-8.45954670581439e-06
-1.13593687389555e-05
-2.45758011282963e-05
-1.65910004264056e-05
-3.46252173605229e-05
-1.12612885095278e-06
-2.43900094253189e-05
-2.07560801566305e-05
-1.8706739174693e-05
-4.08993916341476e-06
-2.13834628015863e-05
-3.06740424515199e-05
-1.98241327193609e-05
-2.12612441872967e-05
-2.02010519834231e-05
-2.79473458152042e-05
-1.81399609116638e-05
-2.01792153801833e-05
-1.02586381030065e-05
-2.72424098390381e-05
-3.44876314605515e-05
-2.26010045678441e-05
-2.41578959755369e-05
-3.56385577551417e-05
-3.0037563356981e-05
-1.28907086738701e-05
-1.12961737535691e-05
-4.33337698267794e-05
-3.26447549198812e-05
-2.28577942405535e-05
-2.60079623574965e-05
-1.70133909029442e-05
-9.5263280497316e-07
-1.98413475274374e-05
-1.79053497783658e-05
-1.33474708619773e-05
-1.61187897069537e-05
-2.96247592562654e-05
-6.9984437012808e-06
-8.42722014544367e-06
-1.32404037235185e-05
-2.18560934040867e-05
-2.68910539243431e-05
-2.1489061787399e-05
-3.03760259280654e-05
-1.04046451182641e-05
-1.34472810491668e-05
-2.64738656381365e-05
-2.02483622624988e-05
-2.84787361327753e-05
-3.52018617182704e-05
-3.04008416934956e-05
-2.28492911339342e-05
-2.13357559415911e-05
-3.62878870772471e-05
-2.14975055122157e-05
-3.7306553371027e-05
-3.07129989009629e-05
-2.63533514608355e-05
-9.33027618285355e-06
-3.83861222345561e-05
-1.75095615699767e-06
7.19725976778026e-06
-2.00045054381459e-05
4.79448650780877e-06
-2.58605779559872e-06
-4.28333677417001e-05
-2.71017085417463e-05
-3.1671436256891e-05
-1.57888276558809e-05
-2.60891700197362e-05
-4.19920076248676e-05
-3.84926517177143e-05
-1.11752688920142e-05
-1.47558769608355e-05
6.73867460984186e-06
-2.03505297865246e-05
-6.00469579467443e-05
-2.13148579997812e-05
-3.47509910951865e-05
-4.85579089249631e-05
-2.4719805952241e-05
-3.15650614116526e-05
-2.403777119272e-05
4.39641941502391e-06
-4.2098112061257e-06
-8.90408489415173e-06
-2.43159615555133e-05
-2.94810112495485e-05
-1.81364033430745e-05
-6.23988122844629e-07
-2.56036551426077e-05
-3.44754157425287e-05
-8.54310009302836e-06
-2.22203295483393e-05
-2.56686273643837e-05
-9.98895115346956e-06
-1.27177706687269e-05
-2.63903252733241e-05
-1.37552036368184e-05
-3.31542365370255e-05
-8.2879829994515e-06
-2.77081645853246e-05
-3.40814489752715e-05
-1.90164257265727e-05
-1.02937393130165e-05
-3.15081582665704e-05
-3.04904979917533e-05
-1.46761197635913e-05
-1.69308854973363e-05
-1.90014740997207e-05
1.0901691804514e-06
-2.25793953676657e-05
-2.47374519789285e-05
-1.79560914323734e-05
-2.65691447734401e-05
-5.55765647993795e-06
-1.40112096356064e-05
-4.64424125468275e-06
-2.54881431726857e-05
-2.40035407277277e-05
-2.6551720451192e-05
-3.24712167861817e-05
-2.80872804861952e-05
-8.52890054700939e-06
-1.6453049145456e-05
-3.94749926761863e-05
-1.41431028523832e-05
-2.98220840517424e-05
-1.12573625999264e-05
-2.86302601031955e-05
-5.066487427735e-05
-1.4489372294018e-05
-1.42622317560361e-05
-1.54337359068143e-05
-2.17472446579212e-05
-2.73822641036718e-05
-1.43065447517924e-05
-2.98122144146471e-05
-1.83499753295848e-05
-2.05492310857559e-05
-1.76153991663633e-05
-2.24024752375983e-05
1.33137930165877e-05
-1.62706368757689e-05
-2.04703658207075e-05
-2.92503001036969e-05
-2.41108956231768e-05
-2.57390735927622e-05
-2.30664839014832e-05
-1.79762076424596e-05
-2.04807873855976e-05
-2.20871077652024e-06
-2.90343184227852e-05
-2.76537241461987e-05
-8.27356859939148e-06
-2.02652434605866e-05
-1.14275626889771e-05
-3.03158519012717e-05
-1.41822022114233e-05
3.38131246687648e-06
-3.00497275402208e-05
-1.70936928632119e-05
-9.61113578657443e-06
-2.51488206783938e-05
-1.34719045050509e-05
-5.95357866311405e-06
-2.91301597403567e-05
-3.94566193185231e-05
-3.1139390038709e-05
-2.03982402029323e-05
-1.96919371721331e-05
-2.3595137669992e-05
-3.42245871422324e-05
-3.54167549486165e-05
-1.73021666557109e-05
-8.42757896286125e-06
1.08752989814634e-05
-1.90028918642156e-05
-3.29283161703392e-05
-3.53118021663901e-05
-2.11740029158245e-05
-1.76508458391628e-05
-1.00491658349451e-05
-1.29369933161348e-05
-2.28191654288705e-05
-3.70868046800334e-05
-1.16409128685511e-05
-2.15747507653649e-05
-1.97873488917403e-05
-2.61061616270204e-05
-1.67825777764216e-06
-7.98204260188732e-06
-1.23656217498574e-05
-3.15151076893046e-05
-1.64789052078376e-06
-3.66636012537722e-05
-1.28252735984701e-05
-2.30881466035838e-05
-3.41815123605713e-05
-2.7048229668975e-05
-1.84948872864645e-05
-1.24673782247889e-05
-2.83150967418974e-05
-2.1328407310134e-05
-1.97996912959736e-05
-1.46944913927791e-05
-2.46606816901295e-05
-2.23485339616292e-05
-8.1637148959424e-06
-3.50297805448148e-05
-2.17555357870122e-05
-5.9355408533241e-06
-2.02813355157578e-05
-1.67435894590322e-05
-1.58281020362107e-05
-1.29097194393109e-05
-1.16764024387539e-05
-1.10942421999127e-05
-3.83225979574469e-05
-2.28208475488489e-05
-1.55484656904112e-05
-1.60216200007539e-05
-2.95885880845028e-05
-3.39078306812152e-05
-1.79247292989257e-05
-3.33550434502267e-05
-2.43769922830742e-05
-1.47366591919372e-05
-1.27718760498104e-05
-3.37541368219615e-05
-2.03168091585159e-05
-1.35163042938678e-05
-9.07515260657029e-06
-2.7464388856528e-05
-4.47351406890951e-05
-2.37925025677974e-05
-1.3545293517388e-05
-3.50659753811832e-05
-2.97473405369707e-05
-2.93316346951531e-05
-5.05360085176898e-05
-4.40000782288991e-05
-2.67469036459756e-05
-1.94235243395635e-05
-2.49345666072957e-05
-3.2135707660216e-06
-1.91745241382773e-05
-3.42168132339087e-05
-4.38366202030482e-06
1.88590755601965e-06
-1.27392526639866e-05
-5.23467552808032e-05
-4.21616572192984e-06
-2.32356855513019e-05
-3.57599521239265e-06
-4.76475906224496e-05
-3.67820912025234e-05
-2.38205089722376e-05
-2.17961168005069e-05
-2.00855314638391e-05
-1.63696981497385e-05
-3.08436367086136e-05
-3.65014621361459e-05
-1.27226588503499e-05
-1.17991135776867e-05
-1.00775069156586e-05
-3.9022624525422e-05
-1.3687079182453e-05
-3.25316991183049e-05
-1.47461865640289e-05
-1.63683230403664e-05
-1.87709883266275e-06
1.13489435821363e-05
-4.38692828464266e-05
-3.75173133437165e-05
-2.08861659968399e-05
-1.20274056296491e-06
-1.80782655783659e-05
4.89210735499128e-06
-6.0608509575787e-06
-1.65248188756013e-05
-1.00627496695214e-05
-4.96155392250238e-05
-9.46895320036396e-06
-1.97580816409675e-05
-1.54684357302056e-05
-1.12249196397949e-05
-3.33114139658772e-05
-1.46322503767238e-05
-1.99533576677838e-05
2.59517956864124e-06
-1.82511058913383e-05
-2.06910298480594e-05
-1.40640631491332e-05
-1.04193897586934e-05
-2.85124978123282e-05
-3.03837968636012e-05
-4.42581126550897e-05
-4.72495458774311e-05
-4.232381998162e-05
-2.29754077400526e-05
-2.18436086650523e-05
-4.14923851520843e-06
-2.14334484298649e-05
-1.05701730935856e-05
-2.05126529256463e-05
-1.90316289769695e-05
-1.41129391368969e-05
-2.04270536679131e-05
-3.55460857359347e-05
-1.15471619377481e-05
-2.62532360648992e-05
-3.99476324043847e-05
-2.88051771389187e-06
-4.76860723224161e-05
-1.03258812643605e-05
-9.41055909173489e-06
-1.84314679877343e-05
-1.54295302900514e-05
-2.6818692077033e-05
-1.7265957327798e-05
-2.88511786464932e-05
-3.84170232772655e-05
-1.32214716195838e-05
1.45242854886487e-06
-1.48703341979122e-05
-2.07858359141379e-05
-2.73316607881708e-06
-1.64613676790692e-05
-3.79789535327716e-05
-3.13076454925505e-06
-2.61217470322822e-05
-2.28636861461643e-05
-3.78356151291857e-05
-9.93372955201711e-06
-1.34334885019178e-05
-2.10978918382811e-05
-1.78976054860464e-05
-1.96348669948356e-05
-2.08591877855069e-05
-2.18848349342854e-05
-2.62118463267163e-05
-2.69902419191682e-05
-2.19281157128647e-05
-8.49046242913708e-07
-3.16640519190661e-05
-2.84273732025068e-05
3.56059008364148e-06
-5.57511874357556e-06
-2.53359316686874e-05
-3.7216940442288e-05
-7.8954869960436e-06
-1.28986494357082e-05
-1.11221783522439e-05
-1.7475775046714e-05
-6.61125712081009e-06
1.38210036631836e-06
-2.21748339503303e-05
-9.60131942222574e-06
-1.11048670139908e-05
-2.0213184507181e-05
-6.49138636080025e-06
1.3938933423447e-06
-3.03690884890002e-05
-8.68767356477704e-06
-1.17679031404221e-05
-3.51999976369211e-05
-3.94770102681098e-05
-9.8961747421447e-06
-1.60991507307586e-05
-2.66049057600324e-05
-1.45410766514478e-05
-1.21873018332878e-05
-2.67524277693286e-05
-1.10307888762392e-05
-9.51483397426091e-06
-1.64153844873636e-05
-4.98379176531451e-06
-2.38774505721333e-05
-4.13948286024938e-05
-2.4599471338147e-05
-1.99152469557863e-05
-2.24528318944977e-05
-3.4248577608928e-05
-2.33785311528406e-05
-4.75941575488834e-05
-2.9861470132672e-05
-1.21505861081737e-05
-2.52346986980242e-05
-2.99867793808595e-05
-3.46146798581748e-05
-1.16546641551432e-05
-2.25702181954177e-05
-2.90094891906052e-05
-2.26164049761238e-05
-1.82684471235254e-05
-3.33142609745915e-05
-2.31499315933316e-05
-1.47005405219971e-05
-1.4491127007731e-05
-1.3819069337747e-06
-3.4657372978792e-05
-1.89125120556423e-05
-4.27136239959219e-05
-2.83496044153396e-05
-1.39129371802091e-05
-1.1003294015336e-05
-1.79588421859486e-05
-1.17312552306332e-05
-2.25599401036549e-05
-2.33767274115531e-05
-1.13449897840185e-05
2.53941159894084e-06
-1.06150955154228e-05
-2.10389019616095e-05
-2.84824208238969e-05
-8.02478635709376e-06
-4.2697334460934e-05
-1.62300194782877e-05
-1.28039983247909e-05
-1.70251028426071e-05
-3.28476110005089e-05
-4.10734762226198e-05
-8.23027210280946e-06
-2.71707401226129e-05
-2.84162919544406e-05
-2.37526354765214e-05
-2.62503481827266e-05
-1.96826129425574e-05
-2.13430641362952e-05
-9.54196587570498e-06
-1.4238490531124e-05
-1.38361584565767e-05
-1.43821519232763e-05
-4.88393361357157e-05
-1.02610745444913e-05
-2.85998947012045e-05
-2.87058062077362e-05
-2.15158971252119e-05
-5.25678687232706e-06
-2.22911686320328e-05
-2.33307813018692e-05
1.79502044986144e-06
-1.07554601788108e-05
-3.4763749898537e-05
-1.45476244825207e-05
-2.50185333817439e-05
-1.55427769869172e-05
-5.04959095520018e-05
-4.72299469638194e-05
-2.96105906618996e-06
-1.38739554040586e-05
-1.99547824875696e-05
-2.45100740093283e-05
-6.08987073781705e-06
-2.32565357565676e-05
-2.81081356070078e-05
-1.51672935136778e-05
-3.22257222610123e-05
-2.60983088545012e-05
-2.76230641527332e-05
-3.29334372752313e-05
-2.67537954013232e-06
-5.65200838993238e-06
-2.42890333174412e-05
-6.54090096359073e-06
-2.23585319712786e-05
-3.3495617081443e-05
-7.03757083778565e-06
-6.20760435858558e-06
-1.51344400707907e-05
-9.8086078585287e-06
-1.83544623196719e-05
-3.94438977982653e-05
-2.54091712082384e-05
-1.43159447579143e-05
-1.73301663599933e-05
5.79020983289328e-06
-2.41816388620278e-05
-2.77671999053168e-05
-2.50139227253607e-05
-3.30303712812307e-06
-4.05151603675928e-05
-1.73070593751988e-05
-4.68596192645203e-05
-1.70259276055837e-05
-2.81193213236126e-05
-3.03238360928883e-05
-9.2964040199603e-06
-7.14355376923439e-06
-2.63776224373762e-05
-1.61479191264696e-05
-2.74664032931348e-05
-2.66850896219362e-05
-1.41823921449947e-05
-1.91660849634692e-05
-2.49277509637796e-05
-2.47869739468015e-05
-1.85287244416904e-05
-2.2503252737544e-05
-2.57420269238528e-05
5.72456140472893e-06
-9.25926833132047e-07
-3.92814103170793e-05
-1.24616356888814e-05
5.72714087584993e-06
-2.18337982830955e-05
-2.52709118150187e-05
-1.80626831191235e-05
-4.05660005835051e-06
-3.93413154152799e-05
-2.13925712382865e-05
-6.36464319544055e-06
-2.03997406485018e-05
2.79399780079866e-06
-1.02415381589771e-05
-1.68975254858454e-05
-3.54067493605126e-05
-1.76262048411461e-05
-3.26077199953016e-05
-1.94621474968088e-05
-3.39216678738709e-05
-7.86736064365658e-06
-1.56060595461931e-05
-3.18531121923311e-05
-3.56961393715105e-05
-2.53538248514272e-05
-8.41481639143592e-06
-1.5989117325471e-05
-2.19767678362515e-05
-7.18430314326122e-06
-2.06620939851231e-05
-2.67367025782385e-05
7.72210460657564e-06
-2.92860505972536e-05
-1.44889419850345e-05
-3.02814031678604e-05
-3.38381531667308e-05
-2.67541321773608e-05
-2.35314647507528e-05
-7.66192697979632e-06
-1.73413601696529e-05
-2.54230515178352e-05
-1.97758027447176e-05
-1.70305555678334e-05
-1.45224588114813e-05
-4.4332692503946e-05
-1.81907916428503e-05
-2.96193991463521e-05
-1.90109117730145e-05
-5.07469813217914e-05
-1.39712471820106e-05
-7.60310312102951e-06
-2.53210597021917e-05
-1.66964613856653e-05
-2.56120953555658e-05
-1.84975763310891e-05
-3.31735748914358e-05
-2.2426067132306e-05
-3.66377490929906e-05
-3.57261095595876e-05
-3.80831061249202e-05
-3.6016155868329e-05
-2.63233874629325e-05
-1.80210855373926e-05
-2.40068525183798e-05
-3.61003569645456e-05
-2.89524125322326e-05
-1.82956257276108e-05
-1.06215511801846e-05
-3.31194621630231e-05
-3.86537713836821e-06
7.08046483273436e-06
-8.88709916346882e-06
-1.77861808030318e-05
-1.66517826638524e-06
3.85017738098466e-06
-3.70356083765717e-05
-1.93472784885816e-05
-1.94759212415357e-05
-3.2141652713564e-05
-2.32398523740076e-05
-1.14072262631229e-05
-1.2501524224007e-05
-3.07971473989669e-05
-3.78853759878287e-05
-3.16987699148757e-05
-2.66551965832692e-05
-1.61496960820326e-05
-1.73186679512413e-05
-2.13165351317729e-05
-1.2735721020307e-05
-1.77702145269993e-05
-2.38344915759604e-05
-1.50271211172738e-05
-9.46739868907069e-06
-1.96130818461515e-05
-9.83933581105677e-06
-2.83612516236195e-05
-2.25168339460686e-05
-2.25326977111184e-05
-1.71214012372426e-05
-2.14292479076655e-05
-2.94666920859798e-05
-1.71242237451936e-05
-2.91907138284505e-05
-1.8790964480089e-05
-3.13470751547982e-05
-2.37427512232281e-05
-1.18580165255719e-05
-4.98210476943778e-05
-9.1051698441233e-06
-8.59304213631521e-06
-2.74277759018754e-05
-3.02727467749516e-05
-1.96239914450642e-05
-2.57926743530761e-05
1.66093177335339e-07
-3.03562383381644e-05
-2.00914237650039e-05
-1.07412235095764e-05
-1.49589697019202e-05
-1.92371057323821e-05
5.55552915267951e-06
-3.66136088076488e-05
-2.29173672279598e-05
-3.38060936079768e-05
-2.14791192914524e-05
-3.24985692448454e-05
-1.36952132608522e-05
-2.46589797932336e-06
2.16583325928753e-06
-2.73119356763244e-05
-5.76270856379596e-06
-2.88490898815745e-05
-2.0387574352992e-05
-2.71067062267419e-05
-2.16200626939438e-05
-1.12406088916353e-05
-1.39778237691321e-05
-2.87495203350137e-05
-2.09921906577117e-05
4.89889914584019e-06
-1.95194398795569e-05
-2.19419793337759e-05
-8.81184591559681e-06
-1.57890880914949e-05
-2.01660947564525e-05
-5.27784757350074e-06
-1.00588265326249e-05
-8.21749425326846e-06
-3.66093575619551e-05
-1.92746393272989e-05
-2.15348807193735e-05
-7.37444851680304e-06
-2.3023588598329e-05
-3.2784632028852e-05
-1.19133394918807e-05
-1.82947380159108e-05
3.65662436308806e-06
-1.55500772086145e-05
-1.58322819504025e-05
-1.82163874784886e-05
-2.09865207105089e-05
-4.05203312677662e-06
-6.27827020821439e-06
-3.06201261360917e-06
-8.8947901749328e-06
-2.68353830464845e-05
-2.08670158304773e-05
-2.71878234952263e-05
-3.52829566144573e-05
-7.68694959747575e-06
-3.46224495425654e-05
-2.48824262647871e-05
-3.60157226201779e-05
-1.78430460095896e-05
-3.84123929333354e-05
-3.66205257770186e-05
-1.6409060747205e-05
-4.11445814063797e-06
-1.87755659711605e-05
-1.59118778895311e-05
-2.09175341494994e-05
-2.78930289340805e-05
-2.25478219227644e-05
-3.6251470033331e-05
-7.31236364589941e-06
5.7436204729449e-06
-1.83799321574636e-05
-1.27086574812708e-05
-2.38771415775253e-05
-4.07699194628693e-05
-3.32321230498135e-05
-1.49459666502431e-05
1.02261486916818e-05
-2.21575133015245e-05
-4.16235894001074e-05
-1.89131166171039e-05
-1.37383849564066e-05
-4.05927119849205e-05
-3.72577608438464e-05
-2.05529217219378e-05
-1.17686226575724e-05
-2.69357686066106e-05
-1.93511117197643e-05
-2.18367257935404e-05
-3.6520346541229e-05
-3.50233940149809e-05
-1.52479604557476e-05
-2.67875332673146e-05
-2.79166481464481e-05
-1.38520896625677e-05
-1.38116533238517e-05
-2.21122059055873e-05
-3.26889082443785e-06
-2.56255092360587e-05
-2.08140323813366e-05
1.19736475393958e-05
-2.51069292282494e-05
-2.01526047220418e-05
-2.15022747380039e-06
-3.0915092825477e-05
-2.42607823618308e-05
-6.75998556774809e-06
-1.99114799926157e-05
-3.34742002577882e-05
-1.20304914636135e-05
-2.52163866603709e-05
-2.59983398767209e-05
-3.89735840882028e-06
-1.7646235018143e-05
-4.30392748701482e-05
-2.99708199355082e-05
-5.10929135139692e-05
-3.0340723793119e-05
-1.03498523961409e-05
-3.11576729854142e-05
-2.5167686802668e-05
-7.2879376271322e-06
-1.65501837685051e-05
-1.08826281433933e-05
1.61646961010894e-06
-2.48332654118226e-05
-1.32419423362806e-05
-2.65474211438263e-05
-1.852554530275e-05
-3.47534872930158e-05
-2.36675287827606e-05
-3.5448457002605e-05
-2.39421364876264e-05
2.19406002515472e-06
-1.47274011149994e-05
-5.9903376779849e-05
4.66536387895631e-06
-1.31711585887261e-05
-2.78810955120214e-05
-1.19646453050039e-05
-3.05750212663651e-05
-7.72529360110722e-06
-2.1544117189493e-05
-2.90132877616079e-05
-1.6742505115937e-05
-2.47670128469359e-05
-3.88599461070758e-05
-3.6699188622904e-05
-3.51293191472655e-05
-3.88706844209423e-05
-2.84678216769981e-05
-1.64339369107368e-05
8.76019242350455e-06
-1.63151910464614e-05
-8.5797593442799e-07
-2.75728717334039e-05
-1.60404982132732e-05
-3.01404681466252e-05
-5.47367175927748e-05
-2.24851619111323e-05
-3.80778415399443e-05
-3.61072485935506e-05
-1.02088435710604e-05
-1.483308478627e-06
-1.18106815388051e-05
-2.25095121562075e-05
-2.09312353097194e-05
-5.00709255030816e-06
-1.08235244968092e-05
-3.55521844633403e-05
-1.56073528206491e-05
-3.25839159200742e-05
-3.16635767857542e-05
-2.80119158852936e-05
-4.67803531701855e-05
-2.22920225839007e-05
-4.50735504244891e-05
-2.67542533097722e-05
-2.40069636686407e-05
-3.55731840054264e-05
1.24421696407473e-05
-6.4779784415428e-06
-2.35382085482457e-05
-1.36877016328865e-05
-2.52367861920466e-05
-3.02079912041814e-05
-8.22897229927369e-06
-3.15135117786101e-05
-3.60835252196186e-06
-9.72684442537179e-06
-2.99085513320579e-05
-1.48313186707954e-05
-2.17897661982703e-05
-2.0958426949112e-05
-2.88385628219083e-07
-1.7274472586058e-05
-1.98251643842178e-05
-1.55905941084837e-05
-2.59209011089676e-05
-4.70709905741522e-05
-2.79509277584305e-05
-3.13559755374087e-05
-2.87149894593264e-05
-3.03155103570227e-05
-3.28993118239772e-05
-3.06126267069935e-05
-1.78668671392457e-05
-3.05593235560912e-05
-1.69065287539571e-05
-3.32169928950676e-05
-1.11078385006718e-05
-2.77103508366008e-05
-2.51221624398434e-06
-3.26400868520813e-05
-1.54339055283396e-05
-2.3975643837531e-05
-3.04769014617433e-05
-3.31360286033123e-05
-3.70335600270432e-05
-2.38366269421456e-05
-2.17099862057896e-05
-1.17510328831188e-05
7.19424587147202e-06
-1.03765207544552e-05
-1.20939097248503e-05
7.1178446868632e-06
-4.13649206920181e-05
7.27328255983407e-06
-2.15012300214353e-05
-2.79428291351545e-05
-2.45329234536744e-05
-1.73772791373715e-05
-2.08011424588614e-05
-1.41459245280374e-05
-1.33836835053023e-05
-2.13823873675232e-05
-1.88459830407754e-05
-2.91051188027491e-05
-1.55149956024576e-05
-1.39629957793332e-05
-2.27871951543555e-05
-1.99022907192905e-05
3.03264803043642e-06
-2.40073515003702e-05
-3.0364448375246e-05
-4.93025899354578e-06
-3.03071628774763e-05
-3.53390178972718e-05
-7.20644227590502e-06
-9.08960406550734e-06
-1.55537935413292e-05
-3.54699438474956e-05
-1.89640653967277e-05
-2.78419567462789e-05
-1.69644442755452e-05
-2.32453072722168e-05
-1.41973418695133e-05
-1.76071038104566e-05
-2.61030456996742e-05
-3.17647955724972e-05
-1.47982918555153e-05
-2.00852787151761e-05
-3.94301709667982e-05
-3.57395224720701e-05
-1.25805835419291e-05
-4.81202476749832e-06
-2.93429941488657e-05
-1.59154916403631e-05
-2.8465304514756e-05
-1.78298174351794e-05
-3.87946584018208e-05
-1.89515499858439e-05
-2.59855589973088e-05
-2.43918852004801e-05
-1.80667821803941e-05
-1.22831889383977e-05
-3.89270158945412e-05
-2.793767041607e-05
-1.25981210888105e-05
-1.87113967435708e-05
-5.75608519052016e-06
-1.46980528297873e-05
-1.89680451320033e-05
-3.80372306500928e-05
-2.92549010138105e-05
-1.38271400844037e-05
-2.32653812591622e-05
-4.49957777631404e-05
-3.79686305178882e-05
-2.22490160436044e-05
-1.98199663235268e-05
-3.27927406188359e-05
-1.85070016221029e-05
-2.8849502361317e-05
-8.45119236007347e-06
-4.13666849198445e-05
-2.08911756849775e-05
-3.99610053636034e-06
-1.80059196019487e-05
-9.48927306470326e-06
-2.22001464758586e-05
-1.47650087478782e-05
-2.37843396287594e-05
-2.00673754696944e-05
-1.05171196680424e-05
-1.60662493427993e-05
-3.08307679809565e-05
-2.67282097239813e-05
-2.44765950177572e-05
-2.07761221412996e-05
-1.87722140208213e-05
-2.39160808701421e-05
-3.80511155976829e-05
-2.42175490917468e-05
-3.44497078113827e-05
-2.01588230261418e-06
-2.82015867888945e-05
4.78954921170432e-07
-8.93352447617175e-06
-2.5489419580121e-05
4.04388791959521e-06
-2.87013993719155e-05
-2.13277195326277e-05
-3.77128821261042e-05
-3.50879682889821e-05
-4.03433193724379e-05
-2.08760891266357e-05
-8.5620737137133e-06
-2.63531584959251e-05
-2.05571593802247e-05
-2.13769324353994e-06
-3.27072959304683e-05
-2.31444891223323e-05
2.25651861857274e-06
-1.37278910380491e-05
-6.52370512151792e-06
-1.32359598126927e-05
-3.22005875459186e-05
-3.52432257877305e-05
-2.23615090434148e-05
2.59703595234254e-06
-2.51945522055353e-05
-2.4372257347064e-05
-4.58370421360356e-05
-4.93486475488279e-05
-2.76356137570972e-05
-2.32688038561747e-05
-1.85551759594444e-05
-2.71588483433974e-05
-2.46110698130394e-07
-4.51832719796213e-06
-1.5002222686525e-05
-2.31055854092679e-05
-1.62647486770356e-05
-3.18109525458495e-05
-3.58939547621287e-05
-2.51658602798856e-05
-1.13316238303916e-05
-2.58513828417267e-05
-2.9505046292187e-05
-2.55068842500358e-05
-2.254850545998e-05
-1.25049423050788e-05
-1.33374567956222e-05
-7.38595851627389e-06
-1.09955058460897e-05
-2.60769191304307e-05
-1.66269934900653e-05
-4.41807833191785e-05
-4.40033434741413e-05
-2.91213155345365e-05
-4.34320845508466e-06
-1.87402705450493e-05
-2.64214937780995e-05
-3.63724239982645e-05
-2.08262706101964e-05
-1.61173893174096e-05
-1.269458031668e-05
-2.5226048006014e-05
-1.37392212417699e-05
-2.04440402064665e-05
-2.79061586402453e-06
-6.89638094527972e-06
-3.59999132767768e-05
-2.98593327418997e-05
-5.2397212778128e-06
-2.28879912748362e-05
-1.05824117883738e-05
-2.17801642324179e-05
-1.2007271628678e-05
2.41381539604129e-06
-3.77195275021966e-05
-2.03872558961375e-05
-1.6766535189095e-05
-4.19013076812628e-05
-1.9208826093985e-05
-2.3606960107022e-05
9.4310640012093e-07
-2.64222532339007e-05
-1.34879056170011e-05
-6.78289858859028e-06
-1.9834617779545e-05
-2.60101240428141e-05
-2.23668665360611e-05
-3.80824678467372e-05
-4.22581743768029e-06
-2.28241863444542e-05
-9.71433324975468e-06
-2.9243750312102e-05
-1.70915114553167e-05
2.44733706891325e-06
-9.01620588991225e-06
-2.4744548893622e-05
-4.20277863539896e-06
-2.47603002710032e-05
-1.61941409092898e-05
-1.63632584633624e-05
-1.29195847810828e-05
-2.37145644613326e-05
-2.26698345327957e-05
-3.05939224386977e-05
-6.30673546111302e-06
-1.56630769875501e-05
-1.02907250899882e-05
-3.95206117621037e-06
-1.87173357343201e-05
-2.17262865311904e-05
-4.5508788020022e-06
-2.34239559783281e-05
-1.25959573842758e-05
-1.6811558212793e-05
-2.32025803232159e-05
-2.11444340202656e-05
-3.84502985869842e-05
-3.65612807530902e-05
-1.52613650432305e-05
-2.25627069893587e-05
-8.39000787999925e-06
-6.75277059003064e-06
-1.70863901156847e-05
-2.82606231183419e-05
-3.94195351065422e-06
-1.47620979356952e-05
-1.09472017383955e-05
-1.01668758880441e-05
-2.22073203466895e-05
1.06910656777081e-05
-2.49737795781247e-05
-1.08260685610829e-05
-1.04554008255839e-05
-4.22366954214129e-05
2.97113115288678e-06
-1.3418626060012e-05
-1.1092838768126e-05
-2.38838278959021e-05
-3.28177649778306e-05
-3.77312493565317e-05
4.11723225245492e-06
-2.16613986666754e-05
-3.09709876929299e-05
9.47232103066014e-07
-3.50978018018826e-05
-2.14051548715335e-05
-7.72946299514873e-06
-3.90976008599523e-05
-1.42439999367275e-05
-2.07773870758143e-05
-3.28459496636496e-05
-2.04920303900159e-05
-1.48826568104232e-05
-1.36228329602425e-05
-4.5850285055956e-06
-2.51089565476006e-05
-2.7914135902776e-06
-4.62517754300463e-06
-2.0318443705148e-05
-8.87465877628949e-06
-2.04949805691717e-05
-1.70574552026386e-05
-2.2084706845087e-05
-5.6423475199479e-05
-3.77058172257278e-05
-3.04420674721481e-05
-3.2125619052112e-05
-1.83610597369296e-05
-2.64187429345681e-05
-2.06969360011884e-05
-1.22550260885288e-05
-2.42590681589581e-05
-2.779559805208e-05
-2.62275532954474e-05
-2.82053148960892e-05
-6.0161793158756e-06
-2.54465186678304e-05
-1.30423117939331e-05
-9.38948332142116e-06
-1.51445890811755e-05
-4.81603956508986e-06
-1.10652438903731e-05
-1.00880794724638e-05
-2.65823541504729e-05
-2.9958139411192e-05
-4.52129447150795e-05
-5.01561679830471e-05
-9.94619929215691e-06
-1.96575081316965e-05
-1.63005816382616e-05
-1.7388583863503e-05
-8.06655355027976e-06
-1.31009935758811e-05
-2.45112309575923e-05
-1.7702605832655e-05
-2.99842697941987e-05
-1.51641343526813e-05
-1.1132829086201e-05
-1.25045102641544e-05
-2.0089034613523e-05
-1.24127426066119e-05
-2.44383687054201e-05
-1.27914277269136e-05
-1.68293444188589e-05
-2.33360572817342e-05
-2.58336701626371e-05
-2.25272761967258e-05
-3.7001329551523e-05
-3.79408376704205e-05
-2.70715052556121e-05
-2.96034401602624e-05
-3.35903813538794e-05
-3.80368015470202e-05
-1.84103749460176e-05
-7.39785474848883e-06
-1.6052299302098e-05
3.33290802218859e-06
-2.27009737244105e-05
-2.52647627614124e-05
-1.28254794837206e-05
-2.29118663655983e-05
-1.45836271420638e-05
-1.98371822266658e-05
-2.71088436925484e-05
-8.30519959789276e-06
2.62768774022652e-06
-2.81091603026766e-05
-2.87562232085539e-05
-2.01239415533528e-06
-2.15479622388958e-05
-3.54335253860267e-07
-2.50912301506196e-05
-1.7357970985146e-05
-1.95078931258552e-05
-3.25730642157532e-05
-2.06678275447513e-05
-1.49715541422785e-05
-2.02150025975199e-05
-2.64614970686435e-05
-1.1334493302527e-05
6.37675249361255e-07
-1.25290287211625e-05
-1.39893617312807e-05
-2.9249107479201e-05
-2.09081368551992e-05
-1.3031913722916e-05
-2.31813877925896e-05
-4.17812808653539e-06
3.31094009410762e-06
-2.86286666351598e-05
-3.96816646345956e-05
-2.4279005419273e-05
-4.07764189386946e-05
-4.31335797465629e-05
-2.06025412785485e-05
7.61514802854246e-06
-8.61543564316903e-06
-1.44369652298135e-05
-1.87334028420884e-05
-2.03054738838595e-05
-1.4003871437821e-05
-2.16011018261472e-05
-4.2325679771131e-05
-1.28218435171283e-05
-2.98657079397643e-05
-8.42200538503837e-06
-2.00935331756819e-05
-3.63022158626043e-05
-2.79595475979516e-05
-1.15649198507532e-05
-2.78791760351401e-05
-6.86481850227636e-06
-2.42618399514901e-05
-1.73597783958144e-05
-6.64512626762783e-06
-2.05432507486617e-05
9.90059350686823e-06
-1.87003926373474e-05
-1.83934499004332e-05
-1.81648568893294e-05
-6.16650002963221e-06
-2.45551813744462e-05
-1.48706434436162e-06
-1.55047532384812e-05
-1.90262949131319e-05
-1.94102177246269e-05
-1.06459716379709e-05
-5.10601174591692e-05
-5.179967747257e-05
-3.04387852185962e-05
-2.04036690010384e-05
1.47458779682025e-05
-1.01343774031752e-06
-7.15055858796428e-06
-1.57149609718674e-05
-1.24717360853177e-05
-1.3793785836746e-06
-1.82113488600102e-05
-4.83712850233568e-05
-1.89357356971285e-05
1.24407186794297e-06
-2.98542216560617e-05
-5.10124205438589e-05
-3.84386145582013e-05
-2.86320256163567e-05
-1.50212727314078e-05
-1.43425421212372e-05
-2.51414401261082e-05
-3.84597755078177e-05
-2.4531121500286e-05
-2.82585676584812e-05
-3.14607265276352e-05
-2.34684797179578e-05
-7.30912864651887e-06
-1.25444865905015e-06
-3.49643285406786e-05
-2.04776883074295e-06
-2.81273379465056e-05
-1.47237862336034e-05
-1.10186135755096e-05
-2.7209662620586e-05
-1.87295438491073e-05
-3.53937424587871e-05
-1.48571148242356e-06
-3.61648506802917e-05
-3.89839841962475e-05
-3.34442875580656e-05
-2.11847512657571e-05
-6.8186890799256e-06
-1.87891581368586e-05
-2.32187107528517e-05
-5.97265745840382e-06
-2.89285557158052e-05
-2.26028337535441e-05
-6.08074515383991e-06
-1.57060002267694e-05
-3.70386104033023e-05
-2.71418252459876e-05
-2.23453377988689e-05
-2.68124893209351e-06
-1.77897267102998e-05
-2.18323412749028e-05
-1.75289997711131e-05
-1.11106901828731e-05
-3.96776932052867e-05
-9.81822234137727e-06
-3.24417717662472e-05
-2.71738929689937e-05
-4.14349752858124e-05
-2.06291662817156e-06
-1.89476487815171e-05
-1.84880508368287e-05
-1.65918621918846e-05
-1.45255606197705e-05
-1.29721052486231e-05
-4.31466456734899e-05
-3.47618476406737e-05
-3.00087245232562e-06
-3.6627610340285e-06
-1.35854375091029e-05
-6.46685514212315e-06
-2.3341424242225e-05
-5.95476241480836e-06
-2.23518720357219e-05
-1.59607313398277e-05
-1.85194903501052e-05
-2.59866129378272e-05
-1.54957579413437e-05
2.10920248458167e-06
-1.60220287717971e-05
-1.14154768335425e-05
-2.44607004795242e-05
-2.56692451599099e-05
-5.17844446143345e-05
-2.99016204235469e-05
-1.9527502343362e-06
-1.81620804699019e-05
-1.45667469178643e-06
-3.83054592369558e-05
-3.40690478139767e-05
-4.317304736725e-07
-2.68390322194999e-05
-2.41917769255433e-05
-1.66607315263765e-05
-2.41635629874769e-05
-1.87596791475589e-05
-1.36249651226745e-05
-1.74892604670636e-05
-5.17475549699722e-07
-1.0808474342448e-05
-2.43752497891032e-05
-3.91235678707501e-05
6.39348165919303e-06
-4.14332289712178e-06
-1.73845979096452e-06
-2.0564484188716e-05
-5.96055757044536e-06
-1.79930043419344e-05
-2.19960053240079e-05
-1.86656554906341e-05
-2.81220523911263e-05
-2.28627612668532e-05
-2.63186593260005e-05
-2.62523879013563e-05
-1.93755325659627e-05
-2.67982343379719e-05
-2.97502917556069e-05
-3.48684698157661e-06
-5.11768151250448e-06
-1.42069648949914e-05
-3.18658426799606e-05
-1.78137471022791e-05
-3.77561150033645e-05
-3.08423161670304e-05
-1.79851058836656e-05
3.57390037433175e-06
-9.94305069893595e-06
-1.61062068044206e-05
-8.9369259155376e-06
-2.70011570682415e-05
-2.55158532008378e-05
-1.85748420313939e-05
-2.48772716047149e-05
-7.83604168405511e-06
-1.64819661569694e-05
-2.86573034088207e-05
-1.34893357660094e-05
-1.54866801185796e-05
-1.49392592806338e-05
-2.26057203234354e-05
-1.9413525634295e-05
-2.74829555301102e-05
-1.56141883568241e-05
4.1073950250802e-06
-4.99590885996432e-05
-3.19465971253957e-05
-7.50713960180617e-06
-2.17986901774208e-05
-1.91214559026832e-05
-2.69030406869658e-05
-5.00082614126647e-06
-1.08661397415137e-05
-1.20849691325346e-05
-3.21808334807823e-05
6.45945997526769e-06
-9.88146998971687e-06
-1.28656031402194e-05
-2.85171599897668e-06
-4.53653863734727e-06
-2.1719644388273e-05
-1.72173540009742e-05
-5.42241644254006e-06
-1.51137301069309e-05
-2.38871689835772e-05
-2.85384436895962e-05
-4.44533246276777e-05
-4.01561755825868e-05
3.90259224676337e-06
-2.66730708657815e-05
-4.74069595321817e-05
-1.52507878923301e-05
-3.2616112558365e-05
-1.3407532711346e-05
-1.60134897723571e-05
-2.35370721094995e-05
3.48445129574402e-07
-3.75652986699346e-05
-1.81811558521316e-05
-1.45579619905676e-05
-1.01582652796176e-05
-4.06127146291001e-05
-4.48011394357547e-05
-3.63154321501866e-05
-1.07989319282376e-05
-3.61201510981264e-05
-3.11218372720591e-05
-1.77008324841578e-05
-3.71258242876493e-05
-2.2289142845152e-05
-1.82949425515154e-05
-2.94957276606398e-06
-3.0234421616116e-05
-1.94823397443388e-05
-2.18900763332551e-05
-3.57221779700425e-06
-3.57818988548068e-05
-1.55795426494843e-05
-2.17216886740338e-05
-3.01422473767687e-05
-6.63295835708525e-06
-2.12681670536582e-05
-2.66847171119853e-05
-2.21427502473659e-05
-3.25292840219165e-05
-2.1767202203435e-05
4.22252383182514e-06
-4.27237334044056e-05
-2.47826810438905e-05
-1.26465396436505e-05
-1.98814777990513e-05
-3.18457653193149e-05
-1.84370731389757e-05
-1.75475498480386e-05
-2.10842214780081e-06
-2.40408698873154e-05
-3.6640999984168e-05
-2.01552613695985e-05
-3.0628616495342e-05
-3.64457988391807e-05
-2.54845938949452e-05
-1.56646089763034e-05
-1.80218645601637e-05
-5.89213820321121e-06
-3.37630467752507e-05
-1.76544758621421e-05
-3.49457040125345e-05
-6.46336784002621e-06
-2.34329333131002e-05
-2.57627386006703e-05
-2.61262782770902e-05
-1.62854242238021e-05
-1.65497479707883e-05
-2.77365944980814e-05
-3.75927262699763e-05
-2.10123680957141e-05
-4.62166448904179e-05
-2.26683342449606e-05
-3.69268803040837e-05
-2.12319325184022e-05
-8.74101366395363e-06
-1.35785466687107e-05
-3.54461713108934e-05
-2.33099441085265e-05
-2.72883279088257e-05
-1.4426737590261e-05
-2.1866022400851e-05
-2.04100406838436e-05
-2.51549553983651e-05
-7.44339746228254e-06
-1.5520749122643e-05
-1.41360949508684e-05
-1.81123632895118e-05
-2.55443759562732e-05
-2.49985412488034e-05
-4.39729903647697e-05
-3.07395681338685e-05
-1.81641804354716e-05
-2.25547827665686e-05
-2.9476395957693e-05
-3.67500812352366e-06
1.0448042014366e-06
-4.54972794083291e-05
-2.16677793173736e-05
-3.04478985082142e-05
-1.24410516376047e-05
1.58109495181512e-06
-3.58375715503931e-05
-1.68557890330822e-06
-1.52447377390443e-05
-2.21043861134846e-05
-6.81689142039729e-06
-3.17951335647303e-05
-2.90262775716082e-05
-1.19733422613631e-05
-1.43578154188595e-05
-3.93891495983756e-05
-2.59754595435898e-05
-2.61582439947473e-05
-2.3274923475387e-06
-4.80884452272161e-06
-3.33524217553874e-05
-4.00099029292038e-05
-2.4777283882985e-05
-1.75034314998367e-05
1.94667772425363e-06
-1.86914253736683e-05
-3.87267855781581e-05
-2.48393640802671e-05
-2.16663212492898e-05
-1.3032896125104e-05
-1.86961785252279e-05
-2.35668251351153e-05
-1.44406098718582e-05
-4.03490778366567e-05
-2.2776741854553e-05
-1.01017941256546e-05
-1.27288732565943e-05
-1.35316435962942e-05
-4.52150146686054e-05
-7.94997871053858e-06
-2.27371416201866e-05
-2.78024611377252e-05
-2.80480345856962e-05
1.51117499486321e-06
-1.93540010578068e-05
-1.87622034818497e-05
-1.25676443228535e-05
-3.75521897538712e-05
-3.53676017924112e-05
-3.44981212955914e-05
-1.37151959027822e-05
-1.44309937416719e-05
-2.0142174199015e-05
-2.16676682421232e-05
-2.56730227698116e-05
-1.66586616580964e-05
-2.51745830976948e-05
-2.48586124028565e-05
-2.36201492114983e-05
-1.42858346506018e-05
-2.43845870508724e-05
-1.34317935251171e-05
-2.99993841838558e-05
-3.23318124993728e-05
-3.2099980264564e-05
-2.96170060798762e-05
-3.48358220891357e-05
-1.32869120579041e-06
-6.3141765443876e-06
-2.11806538047251e-05
-1.32420251563896e-05
-2.19595125851908e-05
-5.10264618463749e-06
-2.33663032616308e-05
-1.78645128618921e-05
-2.28974728951685e-06
-8.66892328672008e-06
8.66121115438003e-06
-1.53504585163128e-05
-2.43168298908401e-05
-1.28200525985025e-05
-1.99690396566468e-05
-2.00243769623798e-05
-2.2561607477784e-05
-1.96406782044753e-05
-1.60030954889025e-05
-1.11676262183762e-05
-4.33636949069694e-06
-2.91763730697598e-05
-1.75296757652514e-05
-3.34867703283909e-05
-3.70603964006674e-05
-1.3274303165827e-05
5.06741237350668e-07
-2.82273134592192e-05
-3.80306125355691e-05
-2.18814986613413e-05
-3.52844856372874e-05
-2.41715511390236e-05
-2.8136984216125e-05
-4.33387926290711e-06
-2.66399761470688e-06
-2.65068499447637e-05
-1.1268862678108e-05
-1.06752282333555e-06
-1.11878987417409e-05
-1.13199898214794e-05
-3.30776291628194e-05
-1.0464109948469e-05
-2.60643479329349e-05
-1.75048142312152e-05
-2.63031004356402e-05
-2.02787919924176e-05
-2.09398253334673e-05
-1.57845825262585e-05
-9.52441761293513e-06
-1.9119242102621e-05
-3.02763352122097e-05
-1.64798012563915e-05
-2.1001178796385e-05
-1.98019313164581e-05
-1.70492377922334e-05
-6.69909497235352e-06
-1.55553576631408e-05
-2.74872118841432e-05
-2.30628158276369e-05
-3.93399590795863e-05
-3.38236974423067e-05
-1.54385303357547e-05
-2.41416564796971e-05
-1.79730365447592e-05
-3.9482664740945e-05
-1.93239475387041e-05
-2.9046965121756e-05
-3.7479077508497e-05
-3.81576903572262e-05
-2.39727382294486e-05
-1.66597108187823e-05
-1.79962803889542e-06
-4.72447836082727e-05
-2.39005419034153e-05
-3.78965487202768e-05
-4.30688611117777e-05
-1.66076911458954e-05
1.50504948799754e-05
-3.04959495868992e-05
-2.6407499420041e-05
-2.01140923943262e-05
-2.23010150072656e-05
-2.7470758071449e-05
-3.16212378740834e-05
-2.44143872185674e-05
-1.89728105889806e-05
-2.00967255744846e-05
-4.73793486726932e-06
-2.75444182660264e-05
-1.17361386661477e-05
-2.92334015358824e-05
-1.67589063520243e-05
-2.30020311429105e-05
-2.08702484570587e-05
-3.09025993461954e-05
-3.71810722208142e-05
-1.35030953832016e-05
-1.09332225606948e-05
-3.73594459772964e-05
-8.62127987461011e-06
-1.35094819516208e-05
-3.25118982619095e-05
-3.12778052907619e-05
-5.5606516537896e-05
-1.51950607225589e-05
-3.57828580058555e-05
-1.90317639708568e-05
-2.23606050321556e-05
-3.5548378834108e-05
-3.56213389348515e-05
-2.86673554939903e-06
-2.39891849686609e-05
-1.87164256532258e-05
-1.54840675711647e-05
-2.50734908206765e-05
-2.44429115835044e-05
-2.22776934481745e-05
-3.25956019389091e-05
-3.1256239407225e-05
-2.56546025878941e-05
-2.34289794800299e-05
-3.10401856372072e-05
-1.71861738627746e-05
-2.05730705110182e-05
-1.96808160203399e-05
-3.48427707072175e-05
-4.15770359044041e-05
-1.05056616317413e-05
-1.17455934157917e-05
-2.79611701328207e-05
-1.49749526931606e-05
-1.78787627014285e-05
-1.72648088708213e-05
-1.13691153194285e-05
-2.24849679009932e-05
-1.17203651805548e-05
-2.59469043199091e-05
-2.44243034874018e-05
-8.22184221725873e-07
-1.69477265516783e-05
-1.15914981492203e-05
-2.14305469779014e-05
-3.24421433508163e-05
-2.91011667871561e-05
-2.97631258633433e-05
-4.32441561235167e-06
-2.83482215304725e-05
-1.18826583348946e-05
9.1162250679854e-06
-1.42087390441468e-05
-2.7477027251277e-05
-2.85832202274739e-05
-3.22046150600186e-05
-2.14459923264078e-05
-1.29629591189749e-05
-1.32811528068782e-05
-3.00163274411854e-05
-2.12956798280737e-05
-2.5479698282196e-05
-3.05191729251558e-05
-4.46255077087395e-05
-2.96975510130383e-05
-2.55394133914567e-05
-2.87785062867555e-05
-2.1444630493563e-05
-1.11873237389662e-05
-7.94131905220696e-06
-2.05210220526238e-05
-3.29245534106361e-05
-3.22250541142226e-05
-2.74977299356164e-05
-1.09078022427834e-05
-5.56730578050829e-06
-1.85985734309062e-05
-1.16824529443134e-05
-2.99351919337371e-05
-2.08373123970969e-05
-4.06073933277525e-05
-1.11096161207774e-05
-3.07140545650777e-05
-2.67250538563705e-05
-8.34434029880285e-06
-2.15308964343774e-05
-4.42772363522057e-05
-2.56546978660956e-05
-1.3959613869901e-05
-1.76919266657784e-05
-2.64327499708642e-05
-2.79907698813385e-05
-1.244490044654e-05
-1.77468856937996e-05
-1.11311759010602e-05
-4.26330109327175e-05
-2.04573576839077e-05
-2.81686020706562e-05
-2.77817856571825e-05
-4.3695400777953e-05
-5.2113996381798e-06
-9.51817133981796e-06
-2.85017475387321e-05
-3.19935304271011e-05
-2.15090793979457e-05
-3.17230011805043e-05
-1.50733938510978e-05
-2.65717636027095e-05
-4.06479223348215e-05
-4.3643570893082e-05
-2.91432262003987e-05
-3.08170331053841e-06
-1.24481559352098e-05
-2.36954614823501e-05
-5.7965888397533e-06
-2.02327629848369e-05
-1.79722672532939e-05
-3.01670864537052e-05
-1.20785676274173e-05
-2.50597440703357e-05
-2.4913597764047e-05
-7.35788622991465e-06
-2.07354172246471e-05
-4.69019889254705e-05
-1.01869017339082e-05
-2.78010785735095e-05
-2.55002646053164e-05
-1.5146282123659e-05
-1.95980991250952e-05
-5.16173957636744e-06
-1.5170830530958e-05
-2.5595023782247e-05
-2.40472067632392e-05
-2.67418048135635e-05
-2.96379976674239e-05
-1.79390985908956e-05
5.68129597230509e-06
-3.06653628510847e-06
-4.03084461952106e-05
-2.44414876099083e-05
-2.53814554331772e-05
-1.39286624230799e-05
-1.84169201409297e-05
-3.55907386380788e-05
-3.43229480065744e-05
-3.56851728459883e-05
-2.92148674799909e-05
-5.12155428797418e-05
-2.56886467050015e-05
8.78255753052455e-06
-1.59493689151606e-05
-3.55270122273615e-05
-4.50027890553684e-05
-2.89615068031644e-06
-2.01650020106657e-05
-2.34448190371153e-05
3.65742464570032e-06
-3.08738461954093e-05
-1.02550927454342e-05
-5.26134478690533e-05
-5.4844375202764e-06
-4.20816276591898e-05
-1.34488216872544e-05
-1.7828288895768e-06
-4.54954592922e-05
-9.10615739786418e-06
-1.30237736508478e-05
-1.84800689213882e-05
-8.45956582940675e-06
-4.19989195998455e-06
-2.72491786297399e-05
-1.79635122475063e-05
-1.72818752331168e-05
-3.18380817181855e-05
-3.09206629807187e-05
-8.97228994009885e-06
-3.64829883852157e-05
-3.70351701672268e-05
-2.18123639758897e-05
1.65990877204431e-07
-8.76862456495785e-06
-9.70213403907521e-06
-2.24801692343931e-05
-3.03470590039766e-05
-7.93909087353022e-06
-1.39969171689292e-05
4.94479513003803e-07
-1.56732129884261e-05
-2.33826499673115e-05
-3.10557129453287e-05
-4.78373171213605e-05
-2.14899077397058e-05
-4.27947037912584e-06
-3.09186934325286e-05
-3.34047680098654e-06
-3.36054156254424e-05
-1.27108758155417e-05
-2.96472186950703e-05
-1.3154658172471e-05
-1.79523073307991e-05
4.93895148876932e-06
-2.77645922071566e-05
-2.41210984109333e-05
-7.67375952225305e-06
-1.7017551165416e-05
-3.87566741841991e-05
-3.52734940782599e-05
-2.67014395797065e-05
1.38835048031225e-06
-1.8756539161002e-05
-1.61451287278392e-05
-2.65495334047544e-06
-1.16194332887117e-05
-2.65264570406836e-05
-2.84902002352854e-05
-2.40855463807451e-05
-3.41847304734433e-05
-1.45695221350078e-05
-2.19364347221098e-05
3.1117133693835e-06
-1.76732264633338e-05
3.35230964114283e-06
-1.24846124206946e-05
-3.67827598690764e-05
-2.22672098083454e-05
-1.63432864492775e-05
-2.10767143119424e-05
-1.34582734390062e-06
-1.55325947939232e-05
-2.73065819880796e-05
-3.34287662259051e-05
-2.08446012135726e-05
-2.73407026211542e-05
1.27808060870223e-05
-1.12678160871818e-05
-3.77427816599222e-05
-1.30905453818009e-06
-2.69106486261389e-05
2.22345771332997e-06
-1.26034086451784e-05
-4.87057152371949e-06
-2.85530627841748e-05
-1.52746746871511e-05
-2.06089797117806e-05
-1.49491294012098e-05
-1.31155908571437e-05
-3.81434422487306e-05
-7.17648810445881e-06
-4.31277124941493e-05
-2.27696032271758e-05
-6.01882843849885e-06
-2.01170198867229e-05
-1.17541876745171e-05
-1.01317745769063e-05
-5.15976061663494e-06
-3.98355308070552e-05
-5.06218102633096e-05
-2.0237494069695e-05
-2.33945420240347e-05
-7.37119687214422e-06
-8.36032938684437e-06
-1.77244160531227e-05
-3.02292898801094e-05
-3.76694620235452e-05
-3.7285830383256e-05
-1.41161225145004e-05
-9.19545238190834e-06
-1.93869343814711e-05
-1.64539210609367e-05
-2.01814084691259e-05
-8.86565200171355e-06
-2.60161589254834e-05
-2.03396727102571e-05
-3.64600593209271e-05
-9.60887126954071e-06
-1.79741969492717e-05
6.21930613289205e-07
-3.66537023521545e-05
-2.05318485889236e-05
-1.47426277781603e-05
-2.71959013403455e-05
-1.49465121297928e-05
-2.57608381585734e-05
-9.35791795222782e-06
-8.86277629367962e-06
-2.63449254324597e-05
-3.39914224026687e-05
-1.6814030324944e-05
-4.04129533778708e-05
-9.62919916495734e-06
-1.16396610852663e-05
-2.07593330270422e-05
-2.72484340377517e-05
-2.98854746161449e-05
-1.43990723950851e-05
-8.78301138855892e-06
-1.221558764159e-05
-1.5338215817549e-05
-3.16220470707785e-05
-3.2449004900959e-05
-2.35897445126881e-05
-6.36779230815497e-06
-2.30630378242307e-05
-2.25977028920902e-05
4.75421672253406e-06
-3.34455188875385e-05
-2.59277819703259e-05
-2.40021589183472e-05
-1.01410534698628e-05
-2.88075168880854e-06
-2.44853236203126e-05
-7.47233384984549e-06
-2.95860891269992e-05
-3.29821305815403e-05
-7.40671928231918e-06
-4.58002694416903e-05
-3.11160072113878e-05
-6.8673097791895e-06
-1.84552437044081e-05
-2.08485893626633e-05
-1.84037113831611e-05
-3.09320216828444e-05
-1.86600666704082e-05
-2.41831775315772e-05
-1.94212914065487e-05
-1.37524305805249e-05
-7.920541462047e-06
-3.9715672234375e-05
-1.71234413158267e-05
-2.61255191303991e-05
-6.70819151345674e-06
-6.16452811221012e-06
-2.5052617629909e-05
-2.09525345887424e-05
-3.00662743227545e-05
6.28247873666851e-06
-8.8090404116767e-06
-2.65253066969061e-05
-1.54070266350824e-05
-1.71250221123579e-05
-1.63678128235272e-05
-1.63556803380622e-05
-8.00334207314235e-06
-1.60744714580959e-05
-8.83420333895294e-06
-1.48057731703687e-05
-5.80819791020815e-06
-4.65278374437407e-06
-1.76296627577465e-05
2.44784744929584e-06
-2.80971264527944e-05
-4.12947390272264e-05
-1.79939178832859e-05
-1.94921224749014e-05
-2.19678249080602e-05
-1.00516285958319e-05
-2.58400667969361e-05
-2.85505340179932e-05
-1.34765040777602e-05
-1.6672992540079e-05
-3.13247445675769e-05
-2.115585452202e-05
-2.82242215410265e-05
-8.14013559473205e-06
-8.65749821073394e-06
4.26444624780086e-06
-9.10949031862813e-06
-2.50148508084576e-05
-4.49254901411586e-06
-3.5315561371836e-05
-1.55296706614129e-05
-3.82349892540297e-05
-6.47347138000995e-07
-4.39857258478452e-05
-2.2987596955742e-05
-1.10221855987902e-05
-3.5103043283898e-05
-1.06815231788969e-05
-2.86502430795757e-05
-1.02080826307606e-05
7.43594488478694e-06
3.2339168295861e-06
-1.23386359126204e-05
-1.54448965868686e-05
-2.60690258072501e-05
-2.04748080899174e-05
-2.58466542340166e-06
-2.05820647448248e-05
-2.22983091177204e-05
-8.67293653925592e-06
1.49306928171496e-06
-3.05121781685353e-05
-3.46831596026459e-05
-1.48459664172756e-05
-8.88404644784549e-06
-2.36759613307733e-05
-2.88761847255493e-05
-2.39518936017609e-05
-2.85818976369509e-05
-2.43247073611168e-05
-2.98314794645481e-05
-2.53051305842857e-05
-2.11617744654237e-05
1.19539446983376e-05
-2.27880989949981e-05
-2.6425917696181e-05
-4.49769835418744e-05
-1.67872118346354e-05
-2.58972705190336e-05
-3.15366473632499e-05
-2.23945201687968e-05
1.59424835286762e-06
-3.22247041736008e-05
-3.31571812083383e-05
-1.68187629943747e-05
-1.49970798987571e-05
-2.18503919558951e-05
-6.78188398157503e-06
-4.38919703760296e-05
2.76878960634825e-06
-1.13185156960734e-05
-1.25039072265945e-05
-1.67704824192266e-05
-1.88560453121816e-05
-6.04344933419071e-06
-9.03247855528042e-06
-5.54127436428287e-06
-3.32759167850073e-05
-1.44922528915056e-05
-9.01575467935435e-06
-2.129805018341e-05
-3.3036970745546e-05
-8.69949908329467e-06
-1.42991909626917e-05
-1.25461168333719e-05
-2.22856176285387e-05
-1.67403620080549e-05
-2.17349826289212e-05
-1.38599913597278e-05
-2.24438555568354e-05
-3.62272450025364e-05
-3.25796482293253e-05
-5.70302850110958e-06
-4.94978681987053e-06
-2.34184625932384e-05
-2.52765097139863e-05
-1.94372701340738e-05
-1.4645058277755e-05
-8.50627253800381e-06
-3.05924508429326e-05
-3.69743207073855e-05
-1.72237435045012e-05
-3.83884435273541e-05
-1.25799857958524e-05
-2.62754538507977e-05
-2.07043230462676e-05
-1.8946485548586e-05
-2.54501351168558e-05
3.09558981194925e-06
-1.11210899522038e-05
-2.13694478955986e-05
-1.84683827928376e-05
-1.42057946259238e-05
-1.87121639603805e-05
-8.10691753597698e-06
-2.07663581432204e-05
-2.94547800035771e-05
-4.06138539657046e-05
-1.17711793084289e-05
-3.12018770874403e-05
-1.16781839713041e-05
-7.80421482351687e-06
-2.52496515908668e-05
-1.5039472780021e-05
-3.47484120924666e-05
-3.60310828789211e-05
-3.27027346171351e-05
-3.09765832771927e-05
-8.7412373872572e-06
-4.24542688778951e-05
-1.54634734531837e-05
-1.40283372981725e-05
-1.64951788584099e-05
-1.04462454230198e-05
4.6503384100437e-07
-4.13783959459634e-05
-2.44222521219583e-05
-1.82256306956005e-05
-2.45895235366746e-05
-2.31710655701653e-05
-3.05747979170761e-05
-2.62772141957292e-05
-3.64523238725108e-05
-6.50443569127593e-06
-1.50664388508439e-05
-2.22305293332937e-05
-4.43129311606458e-06
-1.00667948165652e-05
-2.22369526278939e-05
-2.63137021364516e-05
-3.25355872081844e-05
-8.04713783678196e-06
-2.19200968720482e-05
-6.38190813573768e-06
-2.18803405451883e-05
-4.73662936566894e-05
-2.39831598931964e-05
-8.43627304898394e-06
-1.75185964361047e-05
-3.31369547202189e-05
-1.96708139441281e-05
-1.60480057878328e-05
-2.61640393966349e-05
-1.99676308275832e-05
-2.10361067455992e-05
-2.79437988483143e-05
-3.08505239162146e-05
1.22835555325273e-06
-1.46607745102165e-05
-2.88034864145275e-05
-1.02043559354391e-05
-2.87807571637741e-05
-3.41740763387221e-05
-1.56428235309006e-05
-1.73967163734401e-05
-2.38815358074055e-05
-1.43231020238147e-05
-2.11427276206742e-05
-2.37557355750618e-06
-2.80376475992923e-05
-1.36811957260429e-05
-8.59777736053832e-06
-2.25986574545341e-05
-2.66618429965674e-05
-1.14533417816388e-05
-1.87727476758563e-05
-2.34281050666146e-05
-2.48364927665788e-05
-3.36548353849158e-05
-2.09469029052591e-05
-1.48443725869157e-05
-2.26861933087343e-05
-3.12359586785058e-05
-6.16683511901716e-06
-1.39566892874857e-05
-1.89227108825259e-06
-3.35325416457282e-05
-3.46425619840265e-05
-2.16565682125944e-05
-1.96520665122969e-05
-3.76699911666128e-05
-1.06151024856593e-05
-2.20574049635849e-05
-2.23130428977733e-05
-1.20187341840158e-05
-8.56229932663194e-06
-2.11934414586819e-05
-3.80004348026979e-05
-3.41488170614239e-05
-2.00654310530212e-05
-1.62833336713977e-05
-2.78169361310095e-05
-2.40918746838007e-05
-8.31754277688264e-06
-7.39216200943629e-06
-3.11704490136379e-05
-3.00384150384952e-05
-3.32689852005992e-05
-1.74613059196413e-05
-2.45177653694756e-05
-1.81347498428939e-05
-4.26313300044382e-05
-3.0187412791956e-06
-3.26377024848175e-05
-2.93327286880331e-05
-1.80748206562582e-05
-3.55024155976837e-05
-9.19060927701815e-06
-3.59522465175184e-05
-3.59097552829648e-05
-4.24304352276608e-05
-3.06545849803313e-05
-1.79353635928191e-05
-1.29599928233829e-05
-2.8173300089643e-05
-2.96792514961507e-05
-2.83520163477055e-05
-2.73504986619651e-05
-9.7923887177516e-06
-2.09172763609718e-05
-1.50999705199975e-05
-2.57809807808707e-05
-2.06060642633093e-05
-1.8579644894856e-05
-1.30800877815168e-05
-3.29352769315484e-05
-1.15448201628438e-05
-3.28204410559954e-06
-3.36480270923129e-05
-1.33943816793062e-05
-2.53825468126559e-05
-1.23284006276951e-05
-3.28265214333081e-05
7.85969261411573e-07
-3.08241129763564e-05
-3.14860518216996e-05
-3.01697717663871e-05
-3.40618186174017e-05
-8.30945316722471e-06
-2.64738431836082e-05
-2.85407288537159e-05
-2.53906897495111e-05
-3.43884323095587e-05
-7.69784994516672e-06
-2.15725519149535e-05
9.1057258439229e-07
-1.86238473378647e-05
-3.56632298642279e-05
-1.89190118408466e-05
-3.8093226357149e-05
2.32602589702742e-06
-1.16039186277117e-05
-3.28570097686309e-05
-7.69936527882098e-06
-2.36414262951727e-05
-1.39297133068893e-05
-3.69279376334491e-05
-3.2208839268655e-05
-1.05162260309369e-05
-3.05997726851977e-05
-3.24927874851297e-05
-2.28384318525786e-05
-1.11900320401144e-05
-1.51401288521664e-05
-3.73757597101076e-05
-2.33933597568463e-05
-1.19554334535913e-05
6.52742746669905e-06
-3.04999328703802e-05
-3.2096298816894e-05
-1.55788645832785e-05
-2.87665102852552e-05
-2.98431600909425e-05
-3.19278218535578e-06
-1.51909793517752e-05
-2.79026685113663e-05
-2.28479777431018e-05
1.10224936176154e-06
-9.64263858923942e-06
-1.75036523338234e-05
-2.99770803965161e-06
-2.70678387869732e-05
-1.11648748228759e-05
-1.01000102317816e-05
-1.19292432414654e-05
-2.38229353800069e-05
-3.47584814518331e-05
-1.7475607353626e-05
-9.91839784074617e-06
-1.52188691450211e-05
-7.92352737687009e-06
-2.70479099553393e-05
-1.32255517497647e-05
-4.75668736253548e-05
-3.09958007837092e-05
-3.15075579007605e-05
-2.13965233535354e-05
-4.29242958910219e-05
-1.12077165895092e-05
-1.15692004496562e-05
-5.39727397275534e-06
-1.65582673930052e-05
-2.0580923093616e-05
2.24293936385237e-06
-1.42662640124192e-05
-8.13552867286507e-06
-7.13920854882637e-06
-1.29355588139465e-05
-1.80092875819225e-05
-6.20387492347743e-06
-1.95913504810353e-05
-1.117570848522e-05
-1.36158272649668e-05
-2.118831413911e-05
-2.91410096485735e-05
3.34399595689806e-06
9.68048825798842e-06
-2.53421205996666e-05
-1.35018573324149e-05
-2.22465918717716e-05
-2.62823844362373e-05
-1.2015372885696e-05
-1.23038285828788e-05
-7.72441931555023e-06
-2.80958325267259e-06
-3.40012634303573e-05
-2.0697440182748e-05
-2.94448101206052e-05
-3.89577415709537e-05
-3.65078807002418e-05
-3.85110070730464e-05
-1.02641645308054e-05
-2.26241102177083e-05
-3.08964161042589e-05
-1.57735358854261e-05
-3.98280770321085e-05
-7.78410328827712e-06
-1.96686833578189e-05
-2.60778344130511e-05
-1.53622914964186e-05
-2.71332090572394e-05
-2.7855812586467e-05
-3.01507237072706e-05
-4.07613697443563e-05
-4.5115038843953e-05
-4.04097517029016e-07
-1.51199479997104e-05
-2.45512240790008e-05
-2.64788617612854e-05
-6.60023237747982e-06
-1.81548880944305e-05
-1.52924965566526e-05
3.2176450219774e-06
-1.03286823731702e-05
-1.71128685352668e-05
-3.12874769096245e-05
-4.03379630663087e-05
-2.51669543341096e-05
-1.42942965927242e-05
-1.55068343852507e-05
-2.82394346013528e-05
-4.90385714516381e-06
-2.9721756400187e-05
-2.10077324807245e-05
1.89948591245791e-06
-1.58850484392733e-05
-9.83079886117229e-06
-2.05103520143504e-05
-8.85978838312076e-06
-3.73229577300079e-05
-4.26243900413987e-05
-1.78910686390151e-05
-1.58918089851672e-05
-1.03673546696844e-05
-1.7384447882475e-05
-2.19758333018388e-05
-2.47655230344044e-05
-1.17684148417524e-05
-5.18253799453446e-07
-1.69247378418249e-05
-9.80700742477045e-06
-1.60057302126701e-05
-3.91994261537307e-05
2.97905169967006e-06
-1.02397842149501e-05
-2.40970500762077e-05
-2.05830515199418e-05
-1.5539202587913e-05
-2.52374364386888e-05
-1.70695810302256e-05
-4.73771388371132e-06
-3.21075557964932e-05
-1.75006711267292e-05
-1.3437144813828e-05
-1.17816168012289e-05
-8.04839732723457e-06
-8.00543897467906e-06
-4.14680572126689e-05
-2.18561473000523e-05
-1.61760823918891e-05
6.23771948531755e-06
-2.6112051819601e-05
-8.19990620659857e-06
-2.15576933813267e-05
-2.39473045346485e-06
-4.32947968792622e-05
-3.64403620477514e-05
-1.97012720876842e-05
-2.0483473877781e-05
-1.76166286647758e-05
-2.67911960381526e-05
-2.1557263950793e-05
-9.85776002643313e-06
1.26127611170287e-06
-4.41646008409409e-05
-4.26060527771368e-06
-2.03321657753355e-05
-3.67320379121309e-07
-1.65532933980733e-05
-2.6588474311203e-05
-5.14238905049472e-05
-3.40538386168166e-05
-4.68500676317796e-05
-3.50831221623838e-05
-2.73462170173885e-05
-2.22389754807097e-05
1.18612980140979e-07
-4.2741320933899e-05
-2.51502960513111e-05
-3.27332078699968e-05
-2.68389048990772e-05
-1.28514025594089e-05
-2.42696430038347e-05
-3.80894722309752e-05
-2.44698331084633e-05
-1.91206289978302e-06
-2.08393977400242e-05
-1.61267984512023e-05
-6.50510976523893e-06
-3.09553430674973e-05
-8.90059181954409e-06
-1.83384853574527e-05
-1.12353605746832e-05
-3.85670517514917e-05
-2.11234461822281e-05
-2.14452319544311e-05
-2.56448318989414e-05
-3.61372958558968e-06
-1.10066856750935e-05
-3.72304178513845e-06
-7.5045650860992e-06
-2.12599525918901e-05
-7.1511287563379e-06
-7.32271816950211e-06
-2.0719747657618e-05
-1.8397121057987e-05
-5.91617631090185e-06
-1.5004964440939e-05
-3.52499030584973e-05
-2.33350509888511e-05
-2.94229725612784e-05
-3.17962610999772e-05
-3.19178124816465e-05
-3.17578738037433e-05
-3.40563950512531e-05
-4.10309696638312e-06
-1.23439368831191e-05
-2.44023404421408e-05
-2.49730396014363e-05
-8.06012443498564e-06
-2.05632213874117e-05
-4.48989475807911e-06
-3.59190429965198e-05
-6.82061671914015e-06
-1.52679133444162e-05
-2.84602559521202e-05
-2.56737220982318e-05
-1.26537967560108e-05
-3.81220572901678e-05
-3.62232011408854e-05
-1.13466075626354e-05
-3.64860297759216e-05
-2.94359525039904e-05
-2.53834726428623e-05
-9.96665297759785e-06
-3.33538808467881e-05
-3.14208846174777e-05
-1.80493333651082e-05
-1.02687510903789e-05
-1.91577330884277e-05
-8.90296275297501e-06
-3.85741559834678e-05
-1.29682557381207e-05
-4.10849785881085e-05
-3.0412569861512e-05
-4.79751505463271e-05
-2.82682555006793e-05
-2.85528026890738e-05
-3.16324624859118e-05
-1.88794399690229e-05
-2.11806007991811e-05
-2.61092162650894e-05
-1.88766802990103e-05
-2.44882461885921e-05
-1.26067417327841e-05
-2.98747234090803e-05
-2.0629759106707e-05
-1.65137740005703e-05
-2.62700404076455e-05
-2.34748304733404e-05
-2.20799655019526e-05
-1.47900132625894e-05
-2.95248862354804e-05
-4.79626056143851e-06
-5.51093159687788e-06
-1.78585337925959e-05
-2.04530806493038e-05
-1.02457909117508e-05
-3.13925482242488e-06
-1.09947128980766e-05
-2.08706398694329e-05
-2.08886969872233e-05
-1.7846578476992e-05
-3.13819390695757e-05
-1.21178002567911e-05
-2.15657539551574e-05
-4.65985124290115e-05
-3.43078732742238e-05
-1.23516397797764e-05
-2.10620538813825e-06
-2.6225083679096e-05
-2.74948291794021e-05
-2.49100565193609e-06
1.95408620286132e-06
-1.83712406719328e-05
-1.57945593509253e-05
-3.12767381678117e-05
-2.00334229191745e-05
-1.61081369329816e-05
-3.75982785652166e-05
-2.59907300854868e-05
-1.2339002634271e-05
-2.54792745007018e-05
-3.11622469305756e-05
-2.50961296764275e-06
-2.53400492260152e-05
-2.60011830412958e-05
-1.6776119387512e-05
-4.43197451806376e-06
-1.51079174758096e-05
-3.43757715293203e-05
-3.44910803370863e-05
-3.68050719753923e-05
-1.10074790682392e-05
-2.73313365516262e-05
-4.3278876488463e-05
1.14332359857929e-05
-1.61700876766266e-05
-1.92051150247647e-05
8.82730025774938e-07
-1.06385644474e-05
-1.66959005902718e-05
1.06912429206229e-05
-1.5734672467658e-05
-1.64507894781894e-05
-1.52268329920566e-05
-4.42174979362962e-05
-2.56948185223804e-05
-2.92419638338895e-05
-3.16485379448243e-05
3.82992800750305e-06
-1.16675535923692e-05
-4.62136054117293e-07
-3.98199588896819e-05
-1.14287198698506e-06
-1.80305118424629e-05
-1.80176264437046e-05
-2.07579621323059e-05
-1.48703960015278e-05
-1.23584081503432e-05
-2.66797350034528e-05
-6.76226356611821e-06
-1.29247464969955e-05
-7.63184595054426e-06
-3.93806347348278e-05
-1.9132579642957e-05
-2.66700416353112e-05
-3.08422218705204e-05
-3.3358144091275e-05
-1.91045402286181e-05
-2.03394911577524e-05
-4.12375850835741e-05
-1.67784214039707e-05
-3.56155062034231e-05
-3.54103243030203e-05
-3.34303665344282e-05
-2.75598515260751e-05
-3.38255104392969e-05
-6.53228029634475e-06
-1.96041798635831e-05
-4.73240553658417e-05
-3.32792727177129e-05
-6.60021725328543e-06
-3.11537911804505e-05
-2.24166881161639e-05
-3.11776402196336e-05
-2.25568965369535e-05
-2.31575064648082e-05
-9.86366713459809e-06
-4.2905761813492e-05
-2.70050397479835e-05
-3.85099568439404e-05
-4.6948573877269e-05
-2.66356645744906e-05
1.30633748898405e-06
-2.39094966990407e-05
-2.22782097535658e-05
-1.71322870168106e-05
-2.73034246750659e-05
-1.97194918978575e-05
-2.066652290103e-05
-1.57673346538666e-05
-3.00922938869878e-05
-2.27968979557914e-05
-2.11934213689132e-05
-8.01181864411508e-06
-2.9988371474919e-06
-1.91589129256262e-05
-3.5985327229793e-05
-1.22682019576824e-05
-1.05281447220663e-05
-1.69910443540739e-05
-2.17178041801453e-05
-2.9741791313999e-05
-3.92566933680229e-05
-3.15502611096833e-05
7.30813782845699e-06
-8.37812859772307e-06
-2.18478131053421e-05
-9.91127990540401e-06
-2.37988740503009e-05
4.63956484053844e-08
-3.91951744243842e-05
-2.09386558016878e-05
-2.26995585998678e-05
4.98922930650854e-06
-2.58780913558516e-05
-2.30231763691629e-05
-3.07149791383904e-05
2.41364962209899e-06
-2.71813321034931e-05
-2.46479992247464e-05
-4.17829043971376e-06
-4.63594101999517e-05
-2.12962573288843e-05
-3.67811426321444e-05
-1.15117799469059e-05
-8.71861942325515e-06
-1.63591641818516e-05
-4.08755025701396e-05
-2.48139824488241e-05
-1.97899926240091e-05
-1.1803847185113e-05
-8.04476802808724e-06
-2.70187371474112e-05
-2.48936407789006e-05
-3.14337789501314e-05
-2.29889120961787e-05
-3.61872936762433e-05
-1.84900444072492e-05
-1.93674136090856e-05
-2.6246041513456e-05
-4.33213512109482e-05
-2.45932691188123e-05
-7.78611453518191e-06
2.02153071385078e-06
-2.96327092459537e-05
-4.65667968314832e-05
-3.48302745270449e-05
-3.50181485379067e-05
-1.05415856087903e-05
-2.51855775743203e-05
-2.02399329177996e-05
-1.33652004881505e-05
-1.31889544116894e-05
3.69050053955332e-06
-1.49406055849772e-05
-8.52806120964369e-06
-4.05810680556087e-05
-2.40483330201911e-05
-2.51682094334549e-06
7.28124750481398e-06
-3.4469757678981e-05
6.36529638678386e-07
-2.48849439187008e-05
-4.59009495846304e-05
-6.24659165400785e-06
-3.30280345382372e-05
-2.67712965256041e-05
5.43033628933444e-07
-1.20698761541299e-05
-1.84326053761618e-05
-1.91906445094678e-05
-1.13321779879542e-05
-8.38295644875073e-06
-1.17972531824215e-05
-7.79856365347353e-06
-4.3764904449292e-05
-3.09733048958606e-05
-2.18606866620368e-05
-2.41223616133224e-05
-7.02046547209441e-06
-2.4234397060571e-05
-1.23554722399387e-05
-3.18381690084969e-05
-7.30769164734317e-06
-2.07312650384111e-05
-4.13004311864316e-06
-1.89996641971406e-05
-1.47116555874586e-05
-2.79152939506513e-05
-2.46956356831141e-05
-1.6781653835719e-05
-2.77520693297566e-05
-1.06688014794348e-05
-4.33847229768061e-06
-4.27084625730091e-05
-1.62619222135182e-05
-1.4713338855883e-05
-2.03516865752212e-05
-3.12657707110818e-05
-2.52945984756201e-05
9.98642923087949e-06
-1.21248031651904e-05
-2.38645696424575e-05
-2.65902612325997e-05
-1.03095961935298e-05
-9.89757844659052e-06
-2.60414396588473e-05
-9.97497936028785e-06
-5.89328526537497e-06
-1.84054529852952e-05
-3.22912381767182e-05
-4.9202965240467e-06
-2.46179931971757e-05
-3.06350261771464e-05
-8.93041724388421e-06
-1.67831524345579e-05
-2.49922443132626e-05
-2.21725184083818e-05
-4.93730938009034e-06
-2.73980225018844e-05
-3.04877763886023e-05
-9.24170866107504e-06
-2.02925459078531e-05
3.16873615693047e-08
-2.70188598683961e-05
-1.31174851377831e-05
-3.80338136880483e-05
-1.6155480286234e-05
-1.98090894789153e-05
-1.56936965189787e-05
-2.06022938600116e-05
-1.40422621848298e-05
-4.65894433560382e-05
1.20271938356475e-05
-1.32685857398547e-05
-7.25544609565396e-06
-2.49494909372206e-05
-4.24877548776173e-06
-2.2334150987812e-05
-1.71695198998821e-05
-8.45845381780485e-07
-2.13682284894168e-05
-1.9018101892095e-05
-4.46256619947869e-06
2.6881146787319e-07
-4.00671558959713e-05
-3.69114261316162e-05
-2.27244377992251e-05
-4.3752030506955e-05
-2.7470955510154e-05
-1.86275362815057e-05
-3.3080222645631e-05
-1.70676319948377e-05
-1.60399604074869e-05
-8.53530393860005e-06
-5.36934857332479e-06
-2.80697790290911e-05
-2.89079264148195e-05
-3.15607501116475e-06
-2.32462399078818e-05
-1.43266184368022e-05
-3.82905420932156e-05
-1.86587224865965e-05
-1.24961974865765e-05
-1.20669530210105e-05
-6.88922815533042e-06
-5.87652727712738e-06
-4.46024898282058e-05
-2.80739968420806e-05
-3.32487102124267e-05
-1.07762341698941e-05
-8.19528925241167e-06
-2.53356511808905e-05
-1.52282566904166e-05
-1.51197109996285e-05
-2.81306762341893e-05
-2.04189856652805e-05
-2.68336193536245e-05
-1.18952157949523e-05
-3.65564288490242e-05
-1.11838811950572e-05
-1.91745919869945e-05
-3.29764164375271e-05
-8.41906142431202e-07
-2.11738555973179e-05
-1.73433008630697e-06
-2.19431888065542e-05
-2.64084581367592e-05
-1.4831204363034e-05
-2.00235738593495e-05
-1.1137279372243e-05
-1.93269033043629e-05
-1.78128457227625e-05
-1.39577856211801e-05
-2.11450257145861e-05
-3.19231974487751e-05
-1.9129412986335e-05
-7.72392339653805e-06
-2.96027883919087e-05
-3.54248399061697e-05
-2.09760592188338e-05
-1.52022413388558e-05
-1.3438720724805e-05
-8.14402913487073e-06
-2.42279742466025e-06
-6.71160252206691e-06
-2.90027431516109e-05
-1.38894880996031e-05
-2.42166965507395e-05
-2.61346624191338e-05
-2.05615875745367e-05
-4.09158491409268e-05
-1.33838272421508e-05
-1.82967644147586e-05
-1.92315416901626e-05
-2.86442470683377e-05
-1.16437278842649e-05
-1.44918704196647e-05
-1.47904916523532e-05
-2.15678223011919e-05
-3.46365514890951e-06
-6.42643695363048e-06
-9.26094868293555e-06
-3.87762576779853e-05
-1.00980619952817e-05
-2.24704026679137e-05
-9.04817230763319e-06
-3.75093792655756e-05
-1.8862434420556e-05
-5.19049210863823e-06
-2.90310680598809e-05
-2.26165805227965e-05
-1.76237377879115e-05
-3.29772135009905e-05
-7.45780817603487e-06
-2.40698764323431e-05
6.74994635200779e-06
-1.07725551415509e-05
-4.04660521417678e-05
-2.01040334420361e-05
-2.45280227063512e-05
-2.25163854472138e-05
-3.02458534704785e-05
-1.86995115694134e-05
-2.20136057310055e-06
-5.46693579976246e-05
-3.52620287385581e-05
-1.87305831161731e-05
8.15565193115755e-06
-5.4520573291326e-05
-5.11940435793343e-05
-1.04650514769477e-05
-2.38965935663978e-05
1.10284741624412e-06
-4.03286420273122e-05
-1.65910473849896e-05
-1.28129887943226e-05
-2.81389752582287e-05
-1.06202292080239e-05
-1.410344341028e-05
-5.3472037602805e-06
-4.36608256845872e-05
-2.76615837710398e-05
-1.71101770112284e-05
1.54906161308869e-05
-4.95256143951329e-05
-1.2453595602995e-05
-3.03108174656121e-05
-1.31669700041838e-05
-3.11413309073354e-05
-2.89156451124076e-06
-3.03312195591815e-05
-4.0379987290962e-05
9.40509975601958e-06
-1.17995710421619e-05
-1.72856983215334e-05
-3.96921840947915e-06
-5.23642080529365e-07
-2.01640738939157e-07
-4.3615890984454e-05
-2.47875752099755e-05
-1.74910183561379e-05
-1.47533990280122e-05
2.0729057755493e-05
-2.95884370454167e-05
-1.55057344139589e-05
-2.15642179218097e-05
-4.38808278758147e-06
-2.94693839658126e-05
-4.37213295776595e-06
-1.03210887426318e-05
7.52300813812691e-07
-1.62040058375799e-05
-2.02712463507221e-05
-2.13972062779638e-05
-1.81097909745055e-05
-2.67760119336868e-05
-4.50192569576597e-05
-2.38771113023521e-05
-1.65065651804212e-05
-2.10172257111915e-05
-1.01128240362223e-05
-2.48026017090043e-06
-4.8143176470816e-05
6.53200457216393e-07
-2.5670545471034e-05
-7.76051572719611e-06
-3.93443211723287e-05
-1.31637416124282e-05
-2.64109244482496e-05
-2.43057807544687e-05
-2.3912055103282e-05
-4.14787801310228e-05
-1.33761982529385e-05
-4.26887412057953e-05
-3.61941181498841e-05
-4.16068217546266e-05
-1.623511647512e-05
-1.99715314002776e-05
-1.38834280640185e-05
-1.83852225983684e-06
-1.29408616917239e-05
-4.296613406061e-05
-1.36007208671177e-05
6.33063838026859e-06
-1.34998314851667e-05
-1.44477978828414e-05
-2.50837062785785e-05
-3.24775542280286e-06
-4.87304009039874e-05
-2.45007268958282e-05
-4.48091511461766e-05
-8.58041350903269e-06
-1.48340695128723e-05
-1.350662210857e-05
-3.43742892829894e-05
-1.19987221167367e-05
-2.98159873726375e-05
-2.50788084831842e-05
-1.92421539181659e-05
-2.94002353062476e-05
-2.15699221927746e-05
-1.59041203643955e-05
-3.27429136994248e-06
-2.92713518029229e-05
-3.54592901878967e-05
-2.88263011362859e-05
-3.23531308969135e-05
-1.78518717193709e-05
-1.96715253900079e-05
-1.14970491098002e-05
-4.84065365335036e-05
-2.03358317418745e-05
-2.35363720260302e-05
-3.31791973767496e-05
-2.03713139842404e-05
-4.41318475752144e-05
-1.28122930479216e-05
-1.40881787027993e-05
-2.07310435480051e-05
-4.692931958016e-05
-1.82990776273059e-05
-2.67370076581488e-05
-2.34453108343307e-05
-1.21081980146237e-05
6.99870797731442e-06
-3.24068419246229e-05
-4.5000467498176e-05
-1.95749610200402e-05
-3.75695216342676e-05
-4.22001255709755e-06
-8.91511472994417e-06
-4.11222001820633e-05
-1.42990047062851e-05
-2.99827516191926e-05
-2.70270233567196e-05
-2.80434527691159e-05
-3.71441997532436e-05
-1.92443885797215e-05
9.1397241711497e-07
-1.59809059563507e-05
-1.70353125685907e-05
-2.69175478875744e-05
-2.83429995590002e-05
-2.21972045217792e-05
-1.91083537386556e-05
-3.60678545466433e-05
-4.07955208765558e-06
-4.05383915455871e-05
-2.53267320315201e-05
-3.60554075171349e-05
-1.72888264042308e-05
-2.08938393804326e-05
-1.53453968286171e-06
-6.86678179056524e-06
-1.23108524971075e-05
-2.46832032922659e-05
-1.96478777994595e-05
-2.68274648696109e-05
-2.89445679598978e-05
-3.32898681135354e-05
-2.08139772861831e-05
-1.46875359041275e-05
-8.10691431847061e-06
-2.40223308433729e-05
-2.26332653038061e-05
-1.58444831434611e-05
-9.0776385236455e-06
-1.27860258390032e-05
-1.95005988897176e-05
-5.03013090876329e-05
6.58239733554296e-06
-1.128470740096e-05
-1.39198526892589e-05
-2.71969530881088e-05
-2.93020755316926e-05
1.02283930774688e-06
-2.85492053638802e-05
-2.07074436647031e-05
1.62435030040126e-05
-2.33168196671424e-05
-1.10678222274325e-05
-4.20668291441632e-05
-1.23771073867294e-05
-1.60583755531106e-05
-1.77568245069079e-05
-4.4816045327458e-06
-3.19607891089108e-05
-8.61500145280368e-06
-2.11155468245746e-05
-9.34626507837231e-06
-2.50028522574141e-05
-4.49921402911592e-05
-3.20889479578519e-05
-1.58293859257549e-05
-8.55582605885119e-06
-1.28823745204549e-05
-2.17075672319678e-06
-2.194596001478e-05
-4.0864594273421e-05
-2.13207018379845e-05
-3.63086343162729e-05
-1.78588068959132e-05
-2.00772190263961e-05
-3.67141626530284e-05
-1.3574932472532e-05
-1.55702644691663e-05
-3.56355843527942e-05
-4.02193312279131e-05
-9.86922533757609e-06
-1.26759415825587e-05
-2.50922484126564e-05
-1.46533786261267e-05
-9.92163351898246e-06
4.01435642095126e-06
-1.76104157792651e-05
-1.68797179817302e-05
-1.43182594442117e-05
-1.33365902143736e-05
7.38225934466039e-06
-4.48245874334472e-05
-3.03809399290162e-05
3.22539091218006e-06
-2.92666511639974e-05
-4.50164216595499e-05
-7.10134881535527e-06
-8.11444985297086e-06
-4.98703862121237e-06
-3.49635770784825e-05
-6.54995393207051e-06
-2.52892204605677e-05
-1.5409875772246e-05
-1.00450736699927e-05
-1.55528580273419e-05
-2.01932856855784e-05
-1.68764894487209e-05
-2.18152961572928e-05
-1.26838836877067e-05
-1.78478446954261e-05
-3.23492951694702e-07
-2.43090580754221e-05
-2.75626872622796e-05
-2.60961956938553e-05
-2.48966577587227e-05
-1.26315957918307e-05
-1.80002922008236e-05
-4.04107103127053e-05
-2.5961633785566e-05
-3.23979274959492e-05
-3.15975480851553e-05
-1.34330110258886e-05
-2.27403726542798e-05
-1.63598012666728e-05
-2.8604727407755e-05
-1.11975319162646e-05
2.99105703424517e-06
-3.31860296641222e-05
-5.20636454988802e-05
-4.02329000226838e-05
-4.16098057305495e-05
-1.66946603856334e-05
-2.64509689936879e-05
-3.06994138623043e-05
-2.37219245253061e-05
-2.2482389256487e-05
-1.43517620660571e-05
-2.00078881020407e-05
-5.57634403220596e-05
-5.58132470537869e-05
-3.88683102087881e-05
-3.19919107679448e-05
-8.73669693946638e-06
-4.01369712753198e-05
-1.81323587481805e-05
-4.23029819775043e-05
-1.39685754473152e-05
-1.71121376566699e-05
-2.16572789522951e-05
-2.44977270131532e-05
-1.83698908380746e-05
-2.39796336137013e-05
-1.57503680851489e-05
-2.25809806841604e-05
-2.8348359641069e-05
-1.841720787896e-05
-1.86228549247594e-05
-2.09573359747544e-05
-2.33160723847048e-05
-7.77879281464877e-06
-3.90375200679395e-05
-1.81780490089149e-05
-1.33513532929218e-05
-3.09469538356089e-05
-2.79187401591083e-05
-2.53083551523368e-05
-1.16934209826711e-05
-2.44361854056327e-05
-1.49017184762433e-05
-1.45518445366141e-05
-1.28414941811949e-05
-2.01385694953593e-05
-2.24914806722332e-05
-8.87023556166369e-06
-1.57963697444224e-05
-1.39105096331331e-06
-2.73477751839525e-05
-2.73236780359975e-05
-1.10402828638105e-05
-3.94622605223362e-06
-1.78072022954934e-05
-6.71772024898363e-07
9.06931340794234e-08
-2.51094247339269e-05
-2.46471064184123e-05
-3.38347044842326e-05
-5.12841056339165e-05
-2.64317349027387e-05
-8.47655139894865e-06
-1.35755961833426e-05
-5.92320559865041e-06
-3.23091455576907e-05
-2.76950477582759e-05
-3.00187817967503e-05
-1.03412711595172e-05
-2.78997628018119e-05
-2.6643758440351e-05
-2.91270928930893e-05
-2.377948108083e-05
-2.55585235848994e-05
-9.62034121481121e-06
-1.38174940323307e-05
-2.87168768442672e-06
-1.60730886812063e-05
-2.91121881065699e-05
-2.91995800381779e-05
-2.04768522356821e-05
-7.85458310809637e-06
-3.03798592288083e-05
-1.60868945478285e-05
-2.06367195546057e-05
-1.40470684074124e-05
-1.27247662523318e-05
-3.07595831405373e-05
-2.97593632863369e-05
-2.60233608092568e-05
-1.48741247530379e-05
-3.09673094738611e-05
-3.22593677012441e-05
-6.93731347147626e-06
-4.54571942391252e-06
-2.9675093457411e-05
-1.26140367683651e-05
-7.8595371283064e-06
-4.13190543804924e-05
-2.84449055320513e-05
-9.53968517188193e-06
-2.92858774636839e-05
-2.50212400112852e-06
-2.1125472543226e-05
1.78948498892348e-06
8.65913673656172e-06
-2.08489707025465e-05
-3.32901732255268e-05
-1.95117792399129e-05
-2.95085442017414e-06
-1.72736490171287e-05
-2.00192463175737e-05
-1.51750135780873e-05
-2.78854224068585e-05
-1.81227983835849e-05
-6.54337489869623e-06
-2.75519501844653e-05
-2.00285731255935e-05
-4.7912951736785e-05
-2.1508871052051e-05
-2.79085540034086e-05
-3.60013005772364e-06
-3.91181078995363e-05
-2.29556270631659e-05
-3.69907138774842e-05
-9.43740310845548e-06
-1.88425328281822e-06
-3.37993580075855e-05
-2.4950140824488e-05
-2.23929793298629e-05
-2.32836350762094e-05
-4.42722051171364e-05
-3.33522106270185e-05
-2.4428071426796e-05
-2.47787955344794e-05
-1.44505020132241e-05
-1.02561153805985e-05
-1.91871844428543e-05
-4.76493291786496e-05
-5.31564909462252e-05
-2.90758701455752e-05
-1.8867959232182e-05
-1.01790497859867e-05
-4.04230478742851e-06
-3.71980035649789e-05
-2.86843239844463e-05
-2.26397625528765e-05
-2.30781132651716e-05
-3.51240838837567e-05
-3.87086837255638e-05
-6.13908050805798e-06
-1.71664899110458e-05
-1.63596123201772e-05
-2.03656929626385e-05
2.71021561774722e-06
-1.57131693552306e-05
-8.36567082068427e-09
-4.31705227707789e-05
1.09704553231309e-05
-2.73280782321298e-05
-3.41500201624939e-05
-3.49028338558032e-05
-2.91003899340732e-05
-4.62842077206247e-05
-2.9074564703211e-05
-2.72202281028919e-05
-8.05761458769611e-06
-3.30278453416794e-05
-3.90929176142366e-05
-1.29246975229821e-05
-2.10231404359338e-05
-1.82151209293778e-05
-7.26290918302169e-06
-4.29866768152329e-06
-8.55588476569591e-06
-1.56068299318713e-05
-1.60111580385651e-06
-2.9861486108379e-05
-2.94889545944687e-05
-4.02672971043005e-05
-1.95400299050944e-05
-1.78593427484795e-05
-1.56702796223046e-05
-3.41974488222674e-05
-2.0804310785352e-05
-8.51304318497822e-06
-6.33361454087666e-06
-2.80305434149111e-05
-3.84539029942155e-05
-7.49165298252901e-06
-3.06671303447066e-05
-1.5846901889128e-05
-3.70876748825534e-06
3.94289806743144e-06
3.68943677115402e-06
-1.99206921389525e-05
-3.10575420864306e-06
-3.62041312792231e-05
-4.47736943606964e-05
-3.92053400192915e-05
-1.70748568525825e-05
-4.64751239963461e-05
-5.02939775735318e-06
-3.82241199597808e-05
-1.35212832751891e-05
-1.84690703660189e-05
-3.32064344120579e-05
-4.74416985110559e-05
-2.03859597644622e-05
-2.42958074106295e-05
-2.39725233065257e-05
-2.02642041001307e-05
-2.19645706760801e-05
-3.9698365630023e-05
-1.89208522025564e-05
1.089884120328e-06
8.45707228021192e-06
-1.74206298789422e-05
-3.81740376585746e-05
-1.92941098145882e-05
-3.73445557405959e-05
-3.17979302867079e-05
-2.56207659730466e-05
-1.60963517943718e-05
-4.05714017413942e-06
-6.25688611933279e-06
-2.49858454886304e-05
-3.54996027803981e-05
-3.88205006995923e-05
-2.827478082026e-05
-1.2234767754274e-05
-2.09971895191423e-05
-2.47468951473222e-05
-1.93060098055483e-05
-2.91974741992255e-05
-1.0431892322222e-05
-2.74974558192186e-05
-3.27554491602425e-05
-4.50298378954758e-05
-3.08909616162795e-05
-2.61626526835794e-06
-1.83304085935711e-05
-4.12681338281205e-05
-2.5040707812191e-05
-1.16850154205931e-05
-1.17056080841631e-05
-1.70863458230313e-05
-2.08532551603012e-05
-2.22731636880485e-05
2.57096216071627e-06
-1.88265999911125e-05
-2.66122067777833e-05
-9.70422933052431e-06
-3.61784942798792e-05
-3.35341378108457e-05
-1.69805460385077e-05
-1.4025575611561e-05
-2.27935697377917e-05
-3.76291444548549e-05
-3.79058449035724e-05
-2.31544969112548e-05
-2.8116747093714e-05
-2.0823157004494e-05
-1.1418754789437e-05
-2.33093181757723e-05
-1.72224518668074e-05
-2.44572792816475e-05
-9.39697050031006e-06
-9.92114059707524e-06
-1.91000344040417e-05
-1.53954987799129e-05
-2.587567878061e-05
-2.02215521186933e-05
-1.58173110215178e-05
-1.39309140104189e-05
-2.92199103217561e-06
-2.31125140419846e-05
-3.34156304214616e-05
3.77334289009235e-06
-1.3632406116319e-05
-1.99430942938812e-05
-1.12044147749363e-05
-2.33594702886564e-05
-3.06327597141464e-05
2.89866882133767e-06
-1.87663562880771e-05
-2.01692894713477e-06
-6.84501634144371e-06
-1.89697355424897e-05
-2.51398474099976e-05
-2.59042283106863e-05
-3.42026864125235e-05
-1.51294549761917e-05
-2.83729292799972e-05
2.68058250449835e-06
-2.86592527990878e-05
-1.94703883845337e-05
-2.18147243442665e-05
6.57311425630896e-06
-1.22866439814681e-05
2.80349355025429e-06
-2.05243007546631e-05
-2.37405750951337e-05
-1.35210296385098e-06
-2.87500482895035e-05
-3.95418657214175e-05
-3.03535788120341e-05
9.14432298132574e-06
-5.97012608491805e-05
-1.23600112567967e-05
-4.36197792395123e-05
-2.01763324698355e-05
-2.0420879187979e-05
-1.32842516636038e-05
-1.81799602998252e-05
4.48464240958947e-06
5.86211464445526e-06
-1.11485277829542e-05
-3.6701591928998e-05
-6.26064879266943e-06
-3.60424765821592e-05
-1.96422779817565e-05
-1.26789101454659e-06
-2.86674379342153e-05
-4.6502054849308e-05
-2.4428108244423e-05
-1.1241629453497e-05
-1.41482623256675e-05
-1.46730106617124e-05
-1.27249586667056e-05
-1.71890330063748e-05
-1.70511396596976e-05
-2.81766953836791e-05
-1.51432448498529e-05
-2.64184749400845e-05
-1.78868510915705e-05
-2.43307037242239e-05
-1.87128478292813e-05
-4.40473746954071e-06
-2.86202827984374e-05
-3.35340305696215e-05
-3.31583582833736e-05
-3.1308745420497e-05
-2.75287060833889e-05
-2.5407026506753e-05
-1.56530761891432e-05
-3.17750903254189e-05
-3.72793617871078e-06
-1.90871844007761e-05
-3.79061738455473e-05
-1.35960776852633e-05
-1.75879862047979e-05
-2.38592187231733e-05
-1.861419753155e-05
-3.72007642147784e-05
-6.67957173587867e-06
-1.0143949405948e-05
-3.18156016661814e-05
-1.6601916648852e-05
-2.82968003434335e-05
-3.63634543604814e-05
-1.87087252684217e-05
-1.59790189988382e-05
-3.64463949817053e-05
-2.19941442651771e-05
-2.66527293139102e-05
-5.96054387911468e-06
-4.84638577639414e-05
-3.52300818118182e-05
-2.55804244038776e-05
1.50982383693164e-05
-1.06943148064117e-05
-2.04054584980417e-05
2.92261294546666e-06
-2.05542996727775e-05
-2.92037153473937e-06
-3.4849032607533e-05
-3.84434466243772e-05
-2.46942901356314e-06
-2.48082789896278e-05
-4.29645093692448e-05
-9.10249765889322e-06
-4.42615215932815e-05
-7.55602158065001e-06
-2.38039855488577e-05
-2.62181701158138e-05
-9.37418734941378e-06
-2.9036711855277e-05
-1.23328988527211e-05
-1.48286096388034e-05
1.16124902139471e-05
-1.39243739851571e-05
-4.68704058819598e-05
-4.04604851494575e-05
-1.16095710957062e-05
-3.18134498846811e-05
-3.50661602075482e-05
-1.6095182818576e-05
-2.24277968972499e-05
-1.19757744927512e-05
-3.58329436551547e-05
-6.92054923511375e-06
-3.76802335207699e-05
-1.60174825493097e-05
-5.21025217040391e-05
-1.94830412211974e-06
-2.86022829566629e-05
-1.20135742851975e-05
3.34028722903895e-06
-5.49371325588497e-06
-1.68535514141076e-05
-3.41293895280189e-05
-5.2642741129374e-05
-3.78419259007783e-05
-2.3137787821583e-05
-2.41727027767548e-05
-7.30947106920706e-06
-2.04176708995373e-05
-9.07232885173834e-06
-3.253758914192e-05
-1.61710819918126e-05
-3.91282991457595e-05
-9.46360495762208e-06
-3.90265142594832e-05
-6.7920979945784e-06
-2.42956533696686e-05
-5.20305784059667e-06
-2.19940896403493e-05
-2.14464643664861e-05
-2.47314934227013e-05
-1.07865156595016e-05
-2.50703937790113e-05
-2.69783682239546e-05
-1.2169147468031e-05
-2.44563905520362e-05
-3.22932867802278e-05
-1.94262771206811e-05
-6.98411671996289e-06
-1.31179789894544e-05
-2.63978842931726e-05
-3.55538265719166e-06
-2.68481825712375e-05
-2.19241723732424e-06
2.92690072631619e-06
-2.57326997778879e-05
-2.69503183743895e-05
-2.77535541095588e-05
-1.91286687827223e-05
-3.06133430123222e-05
-3.0057805245916e-05
-3.74426844948911e-06
-2.21841271358151e-05
-2.3183617261825e-05
-2.48239862484508e-05
-2.37458015546735e-05
-9.98781888664248e-06
-4.378718732266e-05
-1.47489616819822e-05
-1.67858127787966e-05
-1.33633280979597e-05
-8.66583331937406e-06
-3.02375576061143e-05
-3.46727972748319e-05
-2.04265084583492e-05
-1.64127757491564e-05
-3.07029439799055e-05
-1.68467881871486e-05
-3.12532848445418e-05
-2.1929532888403e-05
-1.10500777145065e-05
-2.0149815312223e-05
-4.69011758349365e-06
-1.25125495929188e-05
-2.08335384476821e-05
-2.79913376313802e-05
-1.06385780247837e-06
-2.91799539103249e-06
-3.54455576820596e-05
-6.77583139648601e-06
-4.83585246154267e-06
-2.3931492825407e-05
-2.81457379159054e-05
-1.51170893146271e-05
-4.27148748818268e-05
-1.54893192894082e-05
-6.44630327967702e-06
-4.23972883848212e-05
-6.06855342688445e-06
-2.53199978103523e-05
-2.19458542690213e-05
-4.00485810267423e-06
-1.59468342832549e-05
-1.94246385926374e-05
-1.1634451729211e-05
-1.78359496063948e-05
-2.15732914930413e-05
-2.97131053979812e-05
-3.58314661128532e-05
-2.29401805790864e-05
-3.03373845381818e-05
-2.92369555591279e-05
-3.6668476176319e-05
3.54798299327122e-06
-2.57236498565908e-05
-1.81890003608138e-05
-1.2147814280931e-05
-9.51272032526785e-06
-3.05900623480711e-06
-1.7715328541345e-05
-1.030915864251e-05
-3.27318896164273e-05
-8.71536787771e-06
-1.62821205741604e-05
-2.79096286903317e-06
-3.3765923873718e-05
-2.28684352777199e-05
-2.04311343823348e-05
-1.99408782893255e-05
-9.37873471802844e-06
-8.00261912331174e-07
-2.97692027692519e-05
-2.41010051910469e-05
-2.96390580253905e-05
-1.42464112135337e-05
-1.90742852265317e-05
-3.35093189808721e-05
-2.9387160631052e-05
-1.76812574338231e-05
-2.97557973937092e-05
4.97663431337569e-06
-1.49338863050406e-05
-2.49803535321455e-05
-3.13083316530301e-05
-2.0333603816956e-05
-1.93796685963025e-05
-3.42338408669049e-05
-2.52711048615369e-05
-2.30910034507166e-05
-2.01569519636811e-05
-1.60830134443313e-05
-2.53180596638639e-05
-2.36061867510867e-05
-1.55422345796115e-05
-2.0658721540313e-05
-2.59057768691522e-05
-1.90615971917505e-05
-9.3818143421698e-06
-8.28646398635122e-06
-1.96886488105717e-05
-4.03807919694673e-05
-3.51018148138262e-05
-2.83954721675526e-05
-4.25980102702823e-05
-3.40517627355332e-05
-2.48045103834442e-05
-2.9592327430015e-05
-3.74441451972273e-05
-4.86966029993404e-05
-2.21891789047961e-05
-2.8754573090148e-05
-2.19189055623348e-05
-3.38574211914333e-05
-3.40397814835332e-05
-2.97999061567876e-05
-2.38876459310362e-05
-1.9603726566154e-05
2.32690473984553e-06
-4.00653387145152e-05
-1.78248833807644e-05
-9.31556393295357e-06
-3.21570859328088e-05
-4.79031276430703e-06
-2.36356063758313e-06
-1.51122911648355e-05
-1.05985060364104e-05
-3.74132073199489e-05
-2.50692710443227e-05
-5.30931222770285e-06
-2.51198596697195e-05
-2.9418430513661e-05
-1.71508784144774e-05
-3.48883355371986e-05
-7.07741937796571e-06
-3.07091971029657e-05
-3.45833521705215e-05
-2.85851605172368e-05
-4.16020730646079e-05
-3.06379334935166e-05
-1.7473358830453e-05
-1.54893712578993e-05
-3.13159740107561e-05
-2.93661633190347e-05
-3.24647817948392e-05
-2.36929377436837e-05
-2.28442515045978e-05
-3.24062227687597e-05
-1.67150488712748e-05
-1.3676299599048e-05
-1.58486272576134e-05
-2.67880255504277e-05
-1.34984728363592e-05
-1.94728676990631e-05
-1.19286666623447e-05
-3.87105299625489e-05
-2.01753481169611e-05
-2.94771490526974e-05
-2.14886283176274e-05
-2.64966402737284e-05
-2.08257271333193e-05
-1.69935016088594e-05
-1.35350669530177e-05
-2.50344540803377e-05
-2.05703809075035e-05
-3.29102350525042e-05
-2.34029909958653e-05
-2.29532731818252e-05
-2.87492717234452e-06
-1.26732600719827e-05
-1.99280812191989e-05
-2.39435426050115e-05
-1.87348504761109e-05
-3.22747747394389e-06
-1.71986006824673e-06
-1.73638826443617e-05
-1.51405119439657e-05
-2.7389035872763e-05
-2.72042895833061e-05
-3.51422341312386e-05
-3.19912322209422e-05
-3.57911994439507e-05
-1.1431456146224e-05
-1.47007011673717e-05
-2.15783799243241e-05
-2.59039013275214e-05
-1.17027135195186e-05
-2.75308648449809e-05
-1.57072346627827e-05
-4.27724468778674e-05
-1.37572831809617e-05
2.48961881202608e-06
-2.74410112017864e-05
-4.04960770536319e-06
-2.15906051037589e-05
-1.5914929143276e-05
-1.64905876945527e-05
-4.57645676473336e-05
-2.44036996377045e-05
-1.42052904344347e-05
-2.07982730478416e-05
-3.80924539910463e-06
-2.29979015565915e-05
-1.48885818940365e-05
-1.38000269048355e-05
-2.15046879115565e-05
-1.18945200077391e-05
-3.65881413974983e-05
-8.11025580719733e-06
-1.70842400575654e-05
-5.87453685292746e-06
-3.37346867261757e-05
-1.99112718068808e-05
-7.89267926051149e-06
-2.05135816932566e-05
-4.54647139227313e-05
-3.92728182489831e-05
-4.45167695637561e-06
-2.15656191845831e-05
-3.10448358741563e-05
-2.52093410372963e-05
-1.52432279998376e-05
-6.95539670113898e-06
-1.07263730582208e-05
-2.17202338865517e-05
-1.25167064079689e-05
-1.27173394215138e-05
-1.06746260423213e-05
-2.40565481428635e-05
-2.57955532146305e-05
-1.88979741838977e-07
-2.12744364591525e-05
1.34028156385616e-05
-4.32444730948256e-05
-2.74258631069346e-05
-4.19833340582308e-05
-2.30512692823773e-05
-1.95555555369526e-05
-1.16640543253304e-05
-2.85086998385761e-05
-1.11266466381784e-05
-1.10028087187672e-05
-1.73861439985049e-05
-2.11823751441256e-05
-2.62026734695448e-05
-1.90018574565853e-05
-1.88998454448326e-05
-1.09735965902567e-05
-1.54201840550811e-05
-2.77326247048859e-05
-3.36203465425558e-05
-3.65956070258078e-05
-2.75462328182169e-05
-3.5822962922954e-05
-1.52436670828954e-05
-3.51177208518325e-05
-6.02465729219086e-06
-2.59049552325961e-05
6.11191837772318e-07
-1.98568771341787e-05
-1.44565808978894e-05
-2.9903343988135e-05
-1.545542936698e-05
-6.4976315615377e-07
-4.47771739998603e-06
-2.97607867878601e-05
-2.36482172746613e-05
-1.13888355921676e-05
-2.70672653933922e-05
-3.19506377142445e-05
-2.31201759765117e-05
-1.05529612961792e-05
-1.51881133437651e-05
-1.92568293432162e-05
-9.31607177835786e-06
-2.26604566773021e-05
-1.16595155824818e-05
-4.00588201653046e-05
-1.46751975420216e-05
-1.79938340683552e-05
-2.74976310733517e-05
-2.52292560930993e-05
-2.46208445719885e-05
-8.12571302367152e-06
-3.19631055256482e-05
-1.46994668700375e-05
-1.94130586134265e-05
-1.92065471729504e-05
-1.65148413352672e-05
-5.92366197564861e-06
-2.54167876918677e-05
-2.88011176133977e-05
-2.16421163027153e-05
-7.0700857619559e-06
-3.00449908403018e-05
-2.00934854908246e-05
-2.51320352057308e-05
-1.3311940214865e-05
-7.108093279873e-06
-3.85980957085087e-05
-3.88159722669847e-05
-2.89203507079618e-05
-1.48333100435096e-05
-3.29875063023951e-05
-2.24724216420481e-05
1.33704276393608e-06
-3.80818507787331e-05
-1.32118533512214e-05
-2.11258963569397e-05
-2.55998048281489e-05
-1.41867543517074e-05
-2.61358801755411e-05
-4.37227020475422e-05
-1.14450072171385e-05
-2.34702922832918e-05
-2.77784455883099e-05
-9.06162820412728e-06
-1.85973092327915e-05
-2.4076548396731e-06
-5.65868882851705e-06
-1.86524434121967e-05
-4.43162218245738e-05
-4.79654912457975e-06
-7.94224065189464e-08
-1.95311474656358e-05
-4.03928063252113e-05
-2.45796492439901e-05
-2.15935136849125e-05
-1.30510991932186e-05
-2.92459478979156e-06
-1.00893097397485e-06
-1.5588858748909e-05
-3.19151755610396e-05
-3.22469188388397e-05
-1.29184045072863e-05
-2.05576218830104e-05
-2.55393591639811e-05
-2.09803617336895e-05
-1.82714779320764e-05
-2.64700809698192e-05
-7.75233350406982e-06
-4.144080359842e-05
-2.54654319051003e-05
-2.15496117166391e-05
-2.03567444301769e-05
-2.10371689683348e-05
-2.29109521597279e-05
-1.22658111744393e-05
-3.20009829824626e-05
-3.09557503852768e-05
-3.22379305343541e-06
-1.85306272237442e-05
-1.48314678081538e-05
-3.12983309260398e-05
-1.46740865385233e-05
-2.25078060970793e-05
-3.07210816457998e-05
-5.60430116854269e-06
-3.61000897306487e-05
-1.37442276332739e-05
-2.10029130370519e-05
-2.0170107527354e-05
-3.06576472755563e-06
-2.08030164494714e-05
-3.25021773408182e-05
7.23484793139552e-06
-1.20557985400478e-05
-2.18692025471589e-05
-1.80205578952625e-05
-8.67962449917073e-06
-3.07948224066227e-05
-9.07690203763017e-06
-2.81081710274584e-05
-2.72979158809768e-05
-4.75744638502464e-05
-2.84000713496575e-05
-2.77066887416189e-05
-2.53151889130785e-05
-1.35688330961806e-05
-2.09792415514873e-06
-4.61902914219721e-05
-1.76739358036779e-05
-9.47190303318991e-06
-2.07561286036037e-05
-2.39766233399338e-05
-2.10283925434596e-05
-1.99819719917573e-05
-1.97448589984116e-05
-1.03018155681143e-05
-1.97775931495217e-05
-2.80240560083216e-06
-2.05277313853989e-05
-3.50385675649654e-05
-2.2246447969057e-05
9.83262223754951e-07
-1.79450006517223e-05
-1.37648233055653e-05
-1.79571636668622e-05
-2.91951463342912e-05
-2.01576556572182e-05
-1.54876299628687e-05
-7.55029254680467e-06
-2.76080399730109e-05
-1.24644994909448e-05
-3.36819175376204e-05
-2.25085751886302e-05
-2.66951909586277e-05
-1.83732697948318e-05
-3.43371664715601e-05
-2.58866437716768e-05
-2.50151393890096e-05
4.58086866941472e-06
-2.77390833201419e-05
-2.70101589479726e-05
-2.79401462649605e-05
-1.88490501918621e-05
2.19518138054944e-06
-2.69402446326581e-05
-1.36817876731991e-05
-8.21319251678654e-06
-3.93612327527259e-05
-2.75353485089156e-05
-3.04646710667546e-05
-1.25779439529798e-05
-2.33660346717385e-05
-6.3472264965622e-06
-3.32284562920967e-05
-3.3754324002812e-05
-2.50757931416468e-05
-4.26252428766126e-05
-2.64813561514454e-05
-3.07980418008728e-05
-2.5397365131473e-05
-2.66248807980487e-06
-3.76957526687475e-05
-3.79936439577302e-05
-1.60664475375928e-05
1.10033756575669e-05
-3.32886517500361e-05
-1.2701337731641e-05
-2.06848698760242e-05
-2.21319070778317e-05
-1.40525362785597e-05
-2.61045302423175e-06
-3.06876195300526e-05
-1.09550858601776e-05
-2.74141355809555e-05
-1.4742289681433e-05
1.36439092263019e-06
-3.55350142520825e-05
-3.40685250269963e-05
-2.11824813640355e-05
-1.54365266283181e-05
-3.72032396877987e-05
-1.69914356953812e-05
-3.22792225194889e-05
-1.87025449824648e-05
-2.05478708854754e-05
-2.36661939647118e-05
-9.24367740168839e-06
-1.89110983066213e-05
-2.00224991256466e-05
-2.8019679653306e-05
-2.39966152770457e-05
-3.10845492685477e-05
-1.87027922699697e-05
-1.8629898984425e-05
-1.00243521854967e-05
-1.99844738939094e-05
-1.82886307451068e-05
-3.63959443429506e-05
-2.65768211563404e-06
-1.40116914866901e-05
-1.84791038468866e-05
1.12121618265621e-06
-3.52126513580079e-05
-1.52508796944561e-05
-2.20455161921413e-05
-4.27940633949336e-06
-3.96506952251168e-05
-3.35781782796446e-05
-1.31682075749329e-05
-3.74901458064727e-05
2.12544469072289e-05
-2.67328944568747e-05
-2.30568116411099e-05
-3.36116703288135e-06
-4.19472487485607e-06
-1.79720048173277e-05
-2.75145972605138e-05
-4.85426350759569e-05
-2.20960744462227e-05
-8.81508870964717e-06
-1.50373518237197e-05
-3.35199777139483e-05
-1.89988507172205e-05
-7.04982291936307e-06
-1.39623152804404e-05
-2.47782395262825e-05
-2.22134453861793e-05
-3.2200428902561e-05
7.19302190891844e-06
-2.33548693822866e-05
-2.95069826683038e-05
-2.01084543730041e-05
-2.13000161925239e-05
-2.16995584291225e-05
-3.08435805915259e-05
-6.49691138905056e-06
-2.34208897392414e-05
-3.06753032144684e-05
-1.87289941889608e-06
-4.10918830622317e-05
-3.13962351353694e-05
-2.47334868854054e-05
-8.58789248897604e-06
-1.91462634110087e-05
-2.90555964588531e-05
-2.99133807296419e-05
2.10066542895528e-06
-7.71243559117746e-06
-2.26153653940145e-06
-3.13601795919951e-05
-2.97479346567531e-05
-5.93745088228083e-06
-1.24006150112464e-05
-3.95601533883612e-05
-2.360121285811e-05
-1.7966428049335e-06
-1.80453873986376e-05
6.46041227246588e-06
-4.80433523349127e-05
-3.95976125744501e-05
3.24725165873035e-06
-1.75826002107848e-05
-1.53044890068949e-05
-2.21261159840669e-05
-1.66512810471457e-05
-2.80662068671239e-05
-2.08664787077475e-05
-2.63093052471769e-05
-3.98293894720604e-05
-4.04715808486852e-05
-2.64311357409061e-05
-1.90388308450717e-05
-1.4160569181337e-05
-2.36847474453853e-05
-2.71894660185079e-05
-3.45720545812512e-05
-4.83181890083392e-05
-1.64998667260838e-05
-1.6524631012927e-05
-2.69433470515612e-05
-1.01652957014035e-05
-1.21281948576991e-05
-4.15103207297316e-05
-1.54716579911791e-05
-2.97678805292825e-06
-3.26392766378344e-05
-5.19770099004372e-06
-1.76939445535946e-05
-2.23865151481332e-05
-6.91597695851732e-06
-2.13109240848253e-05
-2.48874770540584e-05
-6.65621871297857e-06
-8.12405736901495e-06
-2.49696294800164e-05
-3.16150534287883e-05
-3.07818209010785e-05
-3.06539476448596e-05
-9.28740155894034e-06
-1.3862592020892e-05
-1.80705112223578e-05
7.32893120101662e-07
-3.71509478567345e-05
-1.72405134591442e-05
-4.50282451807736e-05
-2.78943601774571e-05
-1.09494572009563e-05
-1.74759502635448e-05
-3.24860566744634e-05
-2.04265640541334e-05
-2.50982885817157e-05
-1.45879026868989e-05
-1.21385557471998e-05
-1.89480225411715e-05
-2.6187689219887e-05
2.90218525007353e-07
-1.17059160890652e-05
-1.4292988467541e-05
-2.14920682340829e-05
5.82720436524868e-06
-3.04529143640164e-05
1.7744218008058e-05
-9.02285739538582e-06
-2.49968779894039e-05
-1.2159062347593e-05
-6.45349324057623e-06
-2.42045117363965e-05
5.3839320733067e-06
-1.91859821655095e-05
-2.76714521214958e-05
-2.05765654452373e-05
-2.77743446968671e-05
-1.43803907801574e-05
-2.72329960299685e-05
-8.11882465173474e-06
-1.32266304527159e-05
-3.12026677011929e-05
1.57540557903195e-06
-7.69311015764919e-06
-2.11124968958067e-05
-1.97718549131859e-05
-2.00476240336811e-05
-1.66752689593486e-05
-1.23653035069487e-05
-3.13490634049046e-05
-2.20314400867016e-05
-1.27327691189109e-05
-1.62729061698746e-05
-2.01483056926971e-05
-2.8984140991758e-05
-6.64666993705798e-06
-3.42700275349091e-05
-2.05728159414893e-05
-1.57553631516863e-05
-2.9602995024375e-05
-5.00469565107384e-05
-1.57036592145757e-05
-2.69617031947679e-05
-3.05968690323844e-05
-3.35353834986039e-05
-6.98631806860186e-06
-6.44840354615596e-06
-3.16690526695274e-05
-2.09010468605399e-05
-2.82276437308324e-05
-3.29412870603268e-05
-7.04081271926702e-06
-6.71753469520811e-06
-1.88299494888449e-05
-7.42304601540266e-06
-3.2087028508171e-05
-2.27627201130891e-05
-3.37241462773119e-05
-3.61124056598775e-05
-2.85197350960914e-05
-1.34920986718811e-05
-3.59882465806536e-05
-1.28894646169923e-06
-1.94211106181713e-05
-3.3331940244084e-05
-1.2180849513715e-05
-1.82624553144527e-05
-1.84188211031699e-05
-2.0710067174263e-05
-3.48320314190841e-05
-6.49255067121825e-06
-2.283399466793e-05
3.55763098041681e-07
-6.50127016241044e-06
-1.65679548264679e-05
-1.32091838638488e-06
-1.500714946183e-05
-2.3499403501526e-05
-1.86524981843474e-05
-1.80798094211023e-05
-1.29676687176417e-05
-1.50578956369035e-05
-1.77899424271326e-05
-2.12375003526716e-06
-9.15915898002924e-06
-2.89932121699343e-05
-3.23697801625153e-05
-8.18586172062772e-07
-5.41268952286525e-06
-3.28559316251516e-05
9.29845044006662e-06
-2.80701403706989e-05
-1.13716994302256e-05
-1.49486080194017e-05
-2.72659108693943e-05
-1.10009276205196e-05
-2.70693056759743e-05
-2.197944981635e-05
-3.53846488786159e-05
-4.61678635929763e-05
-7.71984343505636e-06
-1.91524905222296e-05
-1.8716609292518e-05
-1.70379010629468e-05
-2.90788638950298e-05
-1.81691515736172e-06
