# Supplementary material for: Research on computational propagation and identification of mine microseismic signals based on deep learning
Source: PLoS One. 2025 Oct 22;20(10):e0334641. doi: 10.1371/journal.pone.0334641 (PMC12543183; doi:10.1371/journal.pone.0334641)
Supplement: S3 Data — (ZIP) [file pone.0334641.s003.zip › 000100500002835.xlsx_0.txt_24.txt.txt]

-2.40984523136385e-05
-1.54549391181159e-05
-3.43746651257024e-05
-2.42277835357802e-05
-3.03203997026867e-05
-2.15030589284738e-05
5.15136293871535e-06
-2.46282014129259e-05
-2.77601873813596e-05
-2.05744837873492e-05
-2.56569887224825e-05
-1.980844534392e-05
-2.78419593147871e-05
-1.42512480505651e-05
-2.92166971398482e-06
-2.31415175418923e-05
-3.2578021952607e-05
-2.32016747957459e-05
-2.42258835741078e-05
-1.66205813157582e-05
-1.91253938963009e-05
-4.97264651189945e-05
-1.61808781526082e-05
-8.30946273482306e-06
-1.85347924692673e-05
-1.28281741761833e-05
-3.28036787426e-05
-1.69288129221529e-05
-5.10181057683614e-06
-2.43734577301345e-05
-1.72557372893182e-05
-2.97425375008458e-05
-3.22621019374125e-05
-2.87718367042212e-05
-2.19664466697054e-05
-4.37138526565004e-05
-2.24653314812501e-05
-2.06405006164096e-05
-7.55487808756968e-06
-2.67578445867896e-05
-1.46096475291593e-05
-1.31798427594074e-05
-3.43318052107215e-05
-3.936274186417e-05
-2.98391155468073e-05
2.62092172189817e-06
-2.04715709401907e-06
-3.0000313196449e-05
-1.55734251824524e-05
-1.3881905866569e-05
-1.75977219222408e-05
-4.66694697595581e-05
-3.77389135660241e-05
-2.92442643759715e-05
4.404819236133e-06
-1.83317534878994e-05
-2.67208225338124e-05
-2.647216363197e-05
-7.9455136140112e-06
-2.48769381058449e-05
-1.34508126506752e-05
-3.02144747424309e-05
2.86967515731809e-06
-3.17045199294782e-06
-3.00928472235056e-05
-1.40447660035271e-06
-3.58640238374874e-05
-2.05264813273169e-05
-3.35431969392506e-05
-6.92640075063361e-06
-2.7105945872417e-05
-2.04194804218212e-05
-1.79795426866554e-05
-2.98973874615644e-05
-1.26860261764534e-05
-7.21680605074819e-06
-1.2663027536653e-05
8.58180468121012e-06
-2.54355607601368e-05
-2.09419072817318e-05
-2.46353060231371e-05
-2.99989327577286e-05
-1.55151409418985e-05
-3.56033678724623e-05
-5.48994764393357e-05
-7.62490218852362e-06
-1.38702929930173e-05
-3.19909453919195e-05
-2.66510445503321e-05
-2.94925757525728e-05
-3.25053645556689e-05
-4.06396428749812e-05
-9.79673340945547e-06
-2.97839471495876e-05
-2.27124100329561e-05
-3.55487318107997e-05
-2.47464184778809e-06
-2.98138730113714e-05
-7.82495377639596e-06
-1.39648303321341e-05
-2.53973042520232e-05
-4.61918694872277e-05
-3.11226476859379e-05
-2.31132210661874e-05
-8.89204917941048e-06
-4.31909295759284e-06
-1.33771513642075e-05
1.09342445756393e-05
-2.54123560103356e-05
-2.0002353639041e-05
-1.9275547141886e-05
1.43924637661367e-05
-2.40976894279495e-05
-9.26326309942209e-06
-1.74829828235845e-05
-2.59531136320154e-05
-1.81368386120671e-05
-1.2475499287097e-05
-1.16211282404584e-05
-3.77145461173123e-05
-6.4327798517297e-07
-6.6656203251305e-06
-1.100418297713e-05
-2.83920339531619e-05
-4.79122316799192e-05
-2.19195291632338e-05
-2.45036717147917e-05
-4.0662230403393e-05
-2.34936151001044e-05
7.67664234905421e-07
-8.42249793753689e-06
-2.42748507727444e-05
-1.91131391239843e-05
-2.36058247869171e-05
-2.49246844471154e-05
-7.73095360393883e-06
-3.11795879513119e-05
-4.12247633591415e-05
-3.21791424521033e-05
-2.82982567775684e-05
-1.65608905900526e-05
-4.51943906311777e-05
-3.9690358337366e-05
-2.63387036080182e-05
-1.16006313662738e-05
-5.15350801683116e-06
-2.73763341073373e-05
-2.15009772566308e-05
2.6271510878516e-06
-4.73099811921812e-06
-4.51161333178331e-05
-1.05437787175447e-05
-2.40399679225069e-05
-2.3676022568214e-05
-2.513934681161e-05
-1.85328242296724e-05
-3.56129226138133e-05
-3.18072095014844e-05
-1.21824874407538e-05
-1.56984155553935e-05
-2.69999459754354e-05
-3.16227843872899e-05
-3.70145696503509e-05
-3.6683190837378e-05
-2.5193318509665e-05
-1.53923174360969e-05
-1.79988482377906e-05
-4.27406484691989e-05
-1.6724890901702e-05
-4.11842103729301e-05
-2.50621809645194e-05
-3.13010620947595e-05
-1.7978292012818e-05
-1.14086608503117e-05
-9.02581005556747e-06
-2.6227679930903e-05
-1.27887471195489e-05
-3.55392475620272e-05
-2.28074563232337e-05
-3.26476250622287e-05
2.7849830706053e-06
-4.93572229540455e-06
-3.26915064401968e-05
-3.36001657965994e-05
-7.69822040569265e-06
-4.78244910348425e-05
-2.26021831855206e-05
-2.4143769235043e-05
-3.03126666035147e-05
-1.6916219350841e-05
-1.31322620401189e-05
-2.56938205917094e-05
-1.81458407182036e-05
-1.76507387863382e-05
-3.67779431529376e-05
-2.9934366716511e-05
-1.69810762865726e-05
-2.19811677130272e-05
-3.9514035579862e-05
-1.84893036414095e-05
-3.0437196252389e-05
-2.43772856420053e-05
6.44717868638736e-08
-4.04005220139197e-05
-1.96816167870426e-05
3.54678591803929e-06
-2.06851294958548e-05
-2.84455044282352e-05
-3.06913400020355e-05
-1.59540220921313e-05
-3.6869280844395e-05
-5.49824079226237e-06
-5.83629661014572e-06
-3.19700458792916e-05
-9.2871610838287e-06
-4.94949017554703e-05
-1.45247781877053e-05
1.3304983319613e-05
-1.90713479958709e-05
-3.51832978940519e-05
-1.6312949703072e-05
-2.71923236417903e-05
-3.92210217882219e-05
-2.72801178611915e-05
-1.53184000541252e-05
-1.63018759509472e-05
-1.75246108001604e-05
-9.88739652393137e-06
-3.98614212339322e-05
-1.77825077000977e-05
-3.88666244060603e-06
-1.37497721627478e-05
-9.00786824892746e-06
-1.73305877750057e-05
-1.46943280889188e-05
-1.11341417040935e-05
-3.64793583399077e-05
-2.23449254247818e-05
-2.33812377878927e-05
-3.34874030861136e-06
-1.59548142959146e-05
-2.84756069330892e-05
-2.06678725094901e-05
-2.80201906908549e-05
-2.16233536322323e-05
-2.53900812821138e-05
-2.98978567620176e-05
-1.6245884023766e-05
-3.3425280598092e-05
-2.36028847101072e-05
-3.26313725086948e-05
-8.23474061997284e-06
-4.00727853925024e-06
-4.92234641818166e-06
-1.38806730952608e-05
-2.75320688131657e-05
-8.98713585489999e-06
-1.92792638454538e-05
-1.8797078218779e-06
-2.05865045148585e-05
-4.43587466724792e-05
-1.64828811239348e-05
-6.84076009409799e-06
-2.64422272999182e-05
-2.71965461252727e-05
-2.84120306477427e-05
-3.07239706571877e-06
-4.12358161130357e-05
-1.20239864689446e-05
-2.77261872229303e-05
-3.18795899976822e-05
-1.79926525063138e-05
-1.58527833178783e-05
-8.96748511341793e-06
-2.35649418864143e-05
-4.45281905441688e-06
-2.22354691897166e-05
-3.38499809447133e-05
-1.76752894705365e-05
-1.01922073379649e-05
-2.12818931893222e-05
-1.50753298749855e-05
-2.91646945429218e-05
-2.58845855905614e-05
-5.13870035021104e-06
-3.11699827206278e-05
-2.45783086011578e-05
-3.48362393708276e-05
6.66352379441978e-06
-1.88192968033459e-05
-1.56714508888994e-05
-4.53814189082529e-05
-2.40212478971018e-05
-1.09748509873879e-05
-1.33488770391133e-06
-1.99161243977732e-05
-2.21268872458763e-05
-2.01049260160159e-05
-3.05718998328619e-05
-1.37463763258142e-05
-1.9351025801271e-05
-3.00954923375071e-06
-2.1301632675062e-05
-2.04440761033622e-05
-3.18303353841222e-05
-8.88082045336313e-06
-3.34301667826301e-06
-1.02366321371892e-05
-2.84953142085006e-05
-1.95011266281832e-05
-1.51933696203635e-05
-1.81407210003961e-05
-1.52984401421024e-06
-9.91221429298039e-06
-1.77640908503543e-05
-1.1521387516968e-05
-2.29401029086254e-05
-3.08868283894161e-05
-2.89310858893161e-05
-2.28861732116864e-05
-1.69270098730945e-05
1.91872415921721e-05
-2.08216282811175e-05
3.77410819216077e-06
-1.27755601026551e-05
-2.28172215480574e-05
-2.86575610743881e-05
-1.97823537037019e-05
1.59508056739607e-06
-2.30763310476402e-05
-3.11622907781353e-05
-1.91516050135039e-05
-3.03217887382505e-05
-3.73778301464818e-05
-2.20141563466032e-05
-3.13039065496229e-05
-1.05238872419089e-05
-3.38599402487369e-07
-3.22044303624457e-05
-1.98261982377521e-05
-2.14252413121231e-05
-2.8024627162783e-05
-2.67173826144946e-05
4.62449741039302e-06
-1.41765182736418e-05
-1.56529126658884e-05
-1.10682055234618e-05
-1.19992853148345e-05
-2.20957868749281e-05
-3.31518227142079e-05
-1.24690399072665e-05
-3.37205236600276e-05
-2.23708423267463e-05
-6.49874406575441e-06
-4.57402147921864e-05
-3.04897709772544e-05
-1.71968932011487e-05
-3.03266845317036e-05
-2.21511612202604e-05
-4.2187879569007e-05
-2.7451142243208e-05
-2.27781297938584e-05
-2.19998312627386e-05
-4.02178873279922e-06
-3.33260509141459e-05
-1.98542251779253e-05
-2.47889178263042e-05
-5.90970998316223e-07
-1.19518927510128e-05
1.23008383713387e-05
-2.24001739385073e-05
2.48151237763038e-06
-1.49010591844189e-06
-4.70775836744631e-06
-3.75788784033876e-05
-1.60617207106895e-05
-1.50847239357778e-05
-1.04235083268525e-05
-1.14518290423353e-05
-3.29105989044276e-05
-6.31836480139654e-06
-1.6731199688278e-05
-1.47690065737873e-05
-2.85992592567806e-05
-1.96565108709478e-05
-3.04867741116651e-05
-2.58597769920797e-05
-1.57458001399237e-05
-2.59951841887882e-05
-1.60655434337193e-05
-7.22017475019012e-06
-2.64359695066503e-05
-3.07727698123992e-05
-6.1391075219307e-06
3.5759768041925e-06
-1.84391957089552e-05
-1.62938533776547e-05
-1.29943267127949e-05
-1.87150355741144e-05
-2.08262661612846e-05
-3.30838946319886e-05
-1.93321209921497e-05
-1.63891592782919e-05
-2.24372728937567e-05
-2.67572939149301e-05
-1.73762890003616e-05
-4.24645776843549e-05
-1.13149279885005e-05
-5.7680857909356e-06
-4.96919543290111e-05
-4.12800351902144e-05
-8.29215677665309e-06
-6.82518836880616e-06
-1.70979981341178e-06
-2.28245969147901e-05
-1.5468458736025e-05
-1.5346000020519e-05
-2.71524235593062e-05
-1.59186700926631e-05
-2.49823382224436e-05
-1.62685509542685e-05
-1.23011306266605e-05
-2.25488089086284e-05
-9.42319853623732e-06
-2.72454354464032e-05
-2.50134796349638e-05
-2.50348570572979e-05
-1.74053943022708e-05
-3.39386157382873e-05
-2.91811416627518e-05
-2.040800798833e-05
-3.09085965585076e-05
-1.24561103321082e-05
-4.03530452541219e-06
-3.37780194258435e-05
-1.09352621119793e-05
-2.89699973647227e-05
-2.55062640196266e-05
-2.26914351924794e-05
-2.25253118947119e-05
-2.50282786648449e-05
-1.07842156122909e-05
1.329713153821e-05
1.00779592822683e-05
-1.74288049556e-05
-1.27207073121273e-05
3.37783037707265e-06
-3.16069314529881e-05
-1.7932161224714e-05
-3.68193636389729e-05
-4.61982179861877e-05
-2.17173126563321e-05
-9.3630425278368e-06
-3.41760490383471e-05
-3.43792552121167e-05
-6.12575638823187e-06
-1.67226088748525e-05
-5.57092663530884e-06
-8.734765579534e-06
-1.97439272582285e-05
-7.85620425004311e-06
-1.57083137240949e-05
-4.27312011029736e-07
-3.64369174925183e-05
-9.58559986600331e-06
-1.15405308586805e-05
-1.82970088162247e-05
-6.45896888843358e-06
-1.6601134217683e-06
-1.95589337570055e-05
-3.26947051470063e-05
-2.80288895931841e-05
-1.85792356188266e-05
-9.93729159009232e-06
-2.86942491178796e-05
-1.62047602377425e-05
-3.02522482275668e-05
-2.48246933896519e-05
-2.19109884397861e-05
-1.65028094347409e-05
-5.84062157939509e-06
-2.52146751399378e-05
-8.92400419537928e-06
-3.337907294395e-05
-3.05920530385408e-05
1.0654909753195e-05
2.10388209608694e-06
-1.26355003053211e-05
-4.20190447871515e-05
-3.41420698253036e-05
-1.18030228284506e-05
-3.75845423898729e-05
-1.52758869082098e-05
-8.27022888831461e-07
-3.62444290400124e-05
-1.95371845443391e-05
-1.93367753766738e-05
-2.00626158530376e-05
-2.72761189565782e-05
-6.18774119833229e-06
-2.57931596790272e-05
-1.5795102043407e-05
-2.29660354184622e-05
-9.64124082743932e-06
-2.18008769936576e-05
-1.75686280804293e-05
-2.30821325820801e-05
-3.65403620106023e-05
-3.24443298484142e-05
-2.05099828638735e-05
-2.57859953997707e-05
-1.36956954490757e-05
-3.5345070037459e-05
-1.44836348899715e-05
-9.13462670688218e-06
-3.14567765183844e-05
-3.78897118933916e-06
-1.61604061431896e-05
-3.65621896964132e-05
-1.16874088945461e-05
-2.07656526711892e-05
-3.4742385719339e-05
-2.81882178223451e-05
-1.24403464901994e-06
5.0136379187229e-06
-1.71214392440275e-05
-3.84170987562687e-05
-8.23680408398685e-06
-2.88176843464321e-05
-2.17307741051754e-05
-1.86018497489842e-05
-4.53862580346392e-05
-1.25472981212311e-05
-2.31244173062492e-05
6.82639558988988e-06
-1.42950035424874e-05
-1.46987201079831e-05
-3.01379265462924e-05
-2.60703851865507e-05
-8.34728097929533e-06
-1.54511296166155e-05
-9.56689839755542e-06
-2.062718670944e-05
-7.26337866324019e-06
-2.33534905197727e-05
-3.21875607640261e-05
-1.77512618208501e-05
-3.32055504137461e-05
-1.25182903278074e-05
-2.18013644023356e-05
-2.8275671567103e-05
-3.23251527050233e-05
-9.67660024219859e-06
-1.2561931373807e-05
-2.02897582815633e-05
-2.33013758693514e-05
-3.82665688784775e-05
-5.43256734579929e-06
-3.34486003848678e-05
-1.29680287841374e-05
-1.51111505664813e-05
-2.69448349624834e-05
-2.75023860818419e-05
-3.01512302530929e-06
-2.05710768011329e-05
-2.33676867954677e-05
-3.09869568568171e-05
-3.76018547711539e-05
-2.46768208249236e-05
-4.0303083507088e-05
-1.62780921011291e-05
-2.475496385136e-05
-7.48178938528318e-06
-1.14439831480263e-05
-8.17666340796131e-07
-1.81071310183345e-05
-3.52943478625309e-05
2.19116938671853e-08
-1.44685455604387e-05
-3.27430402290922e-05
-1.95792504407959e-05
-2.58195164483964e-05
-3.85104107951592e-05
-6.95982770643279e-06
-3.39904220718403e-05
-2.56817250178967e-05
-4.21661077620187e-05
-2.42152583268064e-05
-7.16815395243799e-06
-1.52014038859686e-05
-2.83262417209872e-05
-2.63011282552565e-05
-2.26350207170524e-05
-2.08520182531703e-05
-3.95568998576394e-05
-3.0909080051342e-05
-4.2760908834831e-05
-1.06759920425693e-05
-2.39536899934795e-05
-1.65343852942983e-05
-2.78855867192299e-05
-1.68084528455954e-05
-1.5632760460231e-05
-2.19775560364729e-05
-1.0307823767482e-05
-1.54761096880644e-05
-1.14999480772775e-05
-1.25968630972884e-05
-2.89952768732791e-05
-8.36740721006693e-06
-7.9191351933927e-06
-1.16507018113859e-05
-2.70233489855228e-05
-1.72249917068081e-05
-2.37854660201018e-05
-2.61987578278277e-05
-4.69864626853229e-06
-3.82518453397946e-05
-1.55592417948875e-05
-1.93048438285894e-05
-8.71241241696274e-06
-3.8252531348299e-05
-3.85060045022485e-05
-5.20323760996844e-06
-7.63839014299352e-06
-5.69431951816879e-06
-3.85612256326528e-05
-3.08806590949039e-05
-9.42862829624854e-06
-8.7921089416242e-06
-2.917100068979e-05
-2.4315408704581e-05
-2.07611167922833e-05
-2.42915011849581e-05
-3.47648120981051e-05
-2.79928522470291e-05
-6.2421466138221e-06
-3.24532791142623e-05
-1.31858646339126e-05
-1.04516430740215e-05
-2.23003920195146e-05
-1.96234947646802e-05
-2.91461121564321e-05
-3.504960355187e-05
-2.4692968642513e-05
-4.57244864140203e-05
-2.79330936817305e-05
-1.70011099670434e-05
-4.26367104957193e-05
-1.62844494167877e-05
-2.02094305986508e-05
-1.6551788335163e-05
-1.74699612493915e-05
-2.0183371975442e-05
-2.59350592693991e-05
-3.68816548955404e-05
-1.08686377167705e-05
1.03414785267093e-06
-4.48197250885883e-05
-2.01882579654189e-05
-2.30438830916556e-05
-3.88272604958705e-05
-1.22742732158931e-05
-1.85910487130141e-05
-1.37201069756991e-05
-2.63749403471918e-05
-9.94976827011597e-06
-1.20627488432798e-05
-1.04464590088579e-05
-3.07702800628628e-05
-2.90139088833076e-05
-1.37080875172608e-05
-1.26973351978186e-05
-5.60605517280474e-06
-1.33698107902667e-05
-4.27790787611728e-05
-1.14859612846498e-06
-3.04892442303588e-05
-3.11685632078388e-05
-2.43496098788832e-05
-7.23201956465879e-06
-1.91599639049974e-05
-4.21898619646067e-05
-3.64883740562823e-05
-2.04702589843253e-05
-7.0300591409878e-06
-1.64975755368579e-06
-1.92244331602453e-05
-1.39336175156399e-05
-2.599916970707e-05
-3.09891892794982e-05
-2.3791376163291e-06
-8.56670298982966e-06
-3.7071483092704e-05
-1.11695974614201e-05
-3.08664790154285e-05
-1.3158466914018e-05
-6.72307039161996e-06
-3.28909648272369e-05
-1.35318212302786e-05
-1.02901379469484e-05
-6.77010551439539e-06
-1.53747669414521e-05
-2.51245911630767e-05
3.31512872971574e-06
-1.30686830031086e-05
-1.90024282697783e-05
-1.32410436963763e-05
-1.56344738455483e-05
-9.59790054561783e-06
-8.07735974619729e-06
-1.53098821976966e-05
-8.79535084859475e-06
-1.74028924644263e-05
-2.77589491965494e-05
-1.26971253592226e-05
-3.95737186748267e-05
-2.07046380670141e-05
-2.23767605446613e-05
-1.75520910148417e-05
-2.97150802341001e-06
-2.31508804237158e-05
2.53444562242433e-06
-1.01169800081604e-05
-1.80870149257304e-05
-3.21607514251648e-05
-2.77244310541999e-05
-3.38724220918793e-05
-1.40494887835064e-05
-1.49235971947756e-05
-8.02021933931872e-06
-1.28322226657182e-05
-3.56612479021588e-05
-1.4389577953514e-05
-1.19976209513113e-05
-9.1682133965334e-06
-3.27931905082666e-05
-1.55217235698816e-05
-1.46121795068146e-05
-3.25909013456363e-05
-2.69299235944479e-05
-1.28603419394036e-05
-3.63539426705515e-05
-3.87975508077068e-05
-1.29785784643215e-05
-5.12023835836126e-06
-1.76996472216571e-05
-3.67919139984102e-05
-1.54362448425227e-05
-4.90594490455951e-06
-2.50385088152801e-05
-1.32875115612878e-05
5.55505999564841e-06
-3.34183827496746e-05
-1.82076406501934e-05
-1.97723428558763e-05
-1.49111322076746e-05
-2.07642712845528e-05
-2.67751079574549e-05
-1.03643158665726e-05
-2.60518662172835e-05
-3.34591088189283e-06
-1.78451242182404e-05
-1.66703290066447e-05
-2.97047377997709e-05
-3.70274525449832e-05
-2.25182061940951e-05
-3.36474064035677e-05
-3.97299295041191e-05
-2.75581905074408e-05
-2.13631290188997e-06
-9.9957830956984e-06
-5.23143625610787e-06
-1.68744515095121e-05
-8.92234613990176e-06
-8.95061018566476e-06
-1.18012998635005e-05
-1.46125436190003e-05
-8.03810029761653e-06
-3.25890181302059e-05
-3.43112900411332e-05
-2.62503784990616e-05
-3.80365358313058e-05
-2.54693948573122e-05
-2.95532792156115e-05
-4.61157032897207e-05
-2.95242719742398e-05
-1.28380168654695e-05
-1.52363313547429e-05
-1.30162307086987e-05
-2.60707130941314e-05
-1.30763933083509e-05
-1.98657188610564e-05
-3.26792697364859e-05
-3.515234293089e-05
-2.53520239285717e-05
-3.65682016317876e-05
-1.48635086942232e-05
2.48168554573705e-07
-2.2609102027559e-05
-6.65350341308872e-06
-2.51451863362881e-05
-2.17521748046004e-05
-1.31830916461497e-05
-2.75620446055961e-05
3.02622795260263e-06
-1.04733897727925e-05
-1.99549573372627e-05
-4.46662629704262e-05
-6.94364158957633e-06
-3.42620750178747e-05
-4.47533438393829e-05
-1.2089252642774e-05
-2.416603344316e-06
-3.3658838150365e-05
-1.54505186203303e-05
-4.21043700658428e-05
-3.33831082396924e-05
-2.17563366069281e-05
-1.82154369675139e-05
-3.65310758599825e-05
-2.80730310169901e-05
-6.49164489852191e-06
-8.43662839685769e-07
-2.55985976334453e-05
-4.35995451528101e-05
-3.95076507941595e-05
-1.23817418574788e-05
-1.54645150686016e-05
-1.34047746769839e-05
8.01520929158332e-07
-3.23346497729405e-05
-2.94654587134606e-05
-3.00693182257976e-05
-2.50961180050346e-05
-4.10912591715512e-05
-3.15660868805234e-05
-2.44227651368181e-05
-2.17981862099071e-05
-3.91323984305857e-05
-2.37188956001153e-06
-3.06802490747071e-05
-3.33912008270162e-05
-1.66622349436504e-05
-1.90249154179808e-05
-4.05893971586104e-05
-2.17038150300625e-05
-3.89545422728236e-05
-3.07791659668218e-05
-4.19901328523403e-06
-4.32024777472341e-05
-2.93092906486661e-05
-3.24940090489476e-05
-5.31463164223508e-06
-2.38207789037415e-05
-3.01197237836955e-05
-9.2507766643048e-06
-2.38131328817042e-05
-2.86985984483721e-05
-1.71962218762719e-05
-2.35653953153358e-05
-1.46541302672684e-05
-2.3227673113774e-05
-5.42960462586327e-06
-1.18978982900983e-05
-1.75370471167448e-05
-2.56097110843816e-05
-3.05926850265775e-05
6.30359766491189e-06
-4.99589594654759e-06
-4.57892653717819e-05
-2.26982792536409e-05
-4.52231289042047e-06
-6.65542648762688e-06
-4.97794364473726e-05
-3.48966595045596e-05
-2.87055909130527e-05
-1.21858547572731e-05
-4.24498368068728e-05
1.1749702198518e-06
-2.17599892538862e-05
5.66605520825099e-06
-1.76350981946848e-05
-3.33035507750317e-05
-3.2691555022679e-05
1.21466592729926e-06
-2.88703085821682e-05
-6.74286175918324e-06
-2.40336318929256e-05
-2.93437587918588e-05
-3.11816032262327e-05
-3.40093501960823e-05
3.89644300061477e-07
-8.05499926523888e-06
-1.89217254086738e-05
-7.3380559286145e-06
-2.98819729040812e-05
-1.59992873795559e-06
-1.42935017274476e-05
-1.91323212518643e-05
-2.54949529501146e-05
-2.80534115939226e-05
-3.24971878736135e-05
9.87931769894343e-06
-1.43401985297394e-05
-4.09206574444365e-05
-8.57696050116107e-06
-1.76802598103757e-05
-1.91601601571157e-05
-2.67253520319533e-05
-2.38253372833844e-05
-2.62104765227017e-05
-2.00837473526494e-05
-2.95888912760948e-05
-3.89529622994778e-05
-1.07445958639229e-05
-1.83465533020636e-05
-6.71621395944652e-06
-2.77566296666559e-05
-1.76075054310888e-05
-5.40824260136476e-06
-2.14101284856121e-05
-3.90124345056569e-05
-4.46464352449455e-05
-2.62139730582983e-05
-1.6711898813864e-05
-3.00635343699744e-05
-9.13283192807017e-07
-2.57941461763615e-05
-8.24143665703558e-06
-3.0697368492752e-05
-2.54306808152983e-05
-1.55882457840992e-05
-2.72778400579297e-05
-2.89351656046218e-05
-1.26517159514367e-05
-2.88130541566944e-05
-3.54910013376215e-05
-1.33027083496474e-05
-3.4905537689907e-05
-2.45555744204495e-05
-4.14020519447515e-05
-8.77795541989905e-06
-1.14709727187503e-05
-3.09247700559784e-05
-6.08575093758281e-06
-1.82666339070276e-06
-3.6183587619107e-05
-9.23033446803792e-06
-2.68458049100904e-05
-3.58506689726866e-05
4.48918011704799e-06
-1.18472828721212e-05
-3.00081304849038e-05
-1.5486154816627e-05
-7.29689566802822e-06
-2.34675634602463e-05
4.10345722439613e-08
-8.61932492155958e-06
-2.89966117007685e-06
-7.03576055003459e-07
-3.37371112126044e-05
-2.09248013794921e-05
-1.15847106477977e-05
-2.7038303500737e-05
-1.002601990248e-05
-3.15000186353468e-05
-1.81845789654404e-05
-2.03913416502321e-05
-2.42503309790211e-05
-5.74975091630265e-06
-2.50846424994204e-05
-3.14101151399187e-05
-1.63688820310378e-05
-8.1208176062491e-06
-1.27445509201456e-05
-1.28349754598414e-05
-2.3347016721614e-05
-1.56315913531506e-05
-1.99179117721458e-05
-2.93878230352772e-05
-1.9332473188868e-05
-2.31614946540575e-05
-1.85784937508273e-05
-3.88639170684335e-06
-3.13654085044803e-05
-5.31061782662379e-05
-6.61259411658298e-06
-1.66065112844042e-05
-2.35438731815826e-06
-2.46513386697471e-05
-2.28489372075581e-05
-2.0719111619198e-05
-1.7207384600283e-05
-2.8854315151086e-05
-2.99926067873704e-05
-2.58297730946068e-05
-1.19743031915573e-05
-2.37978724717459e-05
-1.90034564294381e-05
-1.52845027426147e-05
-2.5240544285542e-05
-1.18065410513623e-05
-2.44417757342656e-05
-8.44401116341417e-06
-1.84469554126047e-05
-2.67807877446549e-05
-2.16755297066876e-05
-1.8992441927623e-05
1.14893148358814e-06
-1.45285164178378e-05
-3.51968689062724e-05
-2.07013435552219e-05
-1.74107604587398e-05
-1.22765695118771e-05
-1.97171337922995e-05
-1.32412827433755e-06
-1.65884989645e-05
-8.7025400498916e-06
-4.92126242582398e-06
8.75652887492727e-07
-2.77791459627759e-05
-7.49426819000707e-06
-1.51574341062675e-05
-2.59191729517833e-05
-2.01324184143473e-05
-2.94326030575104e-05
-6.1978071919994e-06
-2.57263178193225e-05
-3.90576788205419e-05
-1.15354113693853e-06
-2.88878397391998e-05
-8.24627448002437e-06
-1.86084092124986e-05
-1.64957691093884e-06
-2.72267206500655e-05
-2.31753310847264e-05
-3.74518676362504e-06
-2.51903735417427e-05
2.94058006056932e-06
-1.95298451107981e-05
-9.96224752958633e-06
-1.43456895314149e-05
-2.88243694921171e-05
-1.46854695836073e-05
-1.86417316681209e-05
-8.08787218541179e-06
-2.29242653305852e-05
8.19792698247741e-07
-1.4465311006105e-05
-2.46248884908777e-05
-2.15403133639491e-05
-1.97143519566099e-05
-3.61094894016453e-05
-2.78679123149932e-05
-2.53543352378509e-05
-1.62983276139198e-05
-6.11502490651593e-06
-1.1039934128224e-05
-3.26096478119429e-05
-2.93479235657304e-05
-2.63366822784989e-05
-1.01550110520684e-05
-3.97412797813478e-05
-2.2557724728427e-05
-3.2579626707467e-05
-1.80823815698965e-05
-1.98416551454642e-05
-3.80654025645341e-05
-1.97687971772641e-05
-2.07474391285431e-05
-1.87793859500699e-05
-2.96456962929236e-05
-2.43826112292143e-05
-2.7045799205567e-05
-1.47186214463977e-05
-4.68629373710461e-05
-2.52986998665742e-05
-8.7363414282358e-06
-2.45030901261132e-05
-2.23433939182484e-05
-2.50426385580824e-05
-4.12872542421892e-05
-1.99845241070573e-05
-2.44839585365313e-05
-1.01359552624036e-05
-3.32192403645345e-06
-4.68689843158792e-05
-3.91581664401289e-05
-1.99132182677977e-05
-1.44379401327285e-05
-2.06873986737071e-05
1.15718983659255e-05
-3.59825692413827e-05
-2.52621978094694e-05
-2.51496424180151e-05
-3.59251530347766e-05
2.33908312367885e-06
-7.20247077418263e-06
-2.5760461749661e-07
-2.78863537942597e-05
-1.26433661973664e-05
-3.23764955955801e-05
-4.4939651524396e-05
-7.99072927496897e-06
-4.65047824368294e-05
-3.15908703795464e-05
-3.26244099231471e-05
-9.1228740039188e-06
-2.05512412624499e-05
-2.35217249377741e-05
-9.1827873815371e-06
-3.1530802415137e-05
-2.67482234021756e-05
-2.43046506386352e-05
-1.28452900336811e-05
-2.43480151650192e-05
-1.49781395154695e-05
-4.02081206802002e-05
3.44584926333554e-06
-1.825497360278e-05
-3.1601800371483e-05
-1.89313524912737e-05
-3.78261161471481e-05
-2.11314463319404e-05
-1.79178749391226e-05
-5.61122891918752e-06
-1.84204579315846e-05
-3.67295373241876e-06
-1.31579320010944e-05
-2.27372648456501e-05
-1.41442247751448e-05
-1.73260301478516e-05
-2.8625715915415e-05
-3.40054909600154e-05
-1.15063170218127e-05
-1.68287127225578e-05
-1.53222442075179e-05
-2.43947144428751e-05
-1.05463175167396e-05
-2.14726189011257e-05
-3.21000719662814e-06
-1.84790219142753e-05
-2.47359882476553e-05
-1.78758627159694e-05
-2.17542221567481e-05
-1.66347164723463e-05
-2.76078795243047e-05
-1.50816526901501e-05
-1.47932173187325e-05
-3.75309434792311e-05
-1.20878999395493e-05
-7.64970389897203e-06
-2.77450559740376e-05
-3.26165209306333e-05
8.49890639087286e-07
-3.59090646431127e-05
-2.51905281822391e-05
-3.00278550506986e-05
4.8608312643294e-06
-1.06134956653081e-05
-1.94398348132723e-05
-1.42061702642315e-05
-2.67321002549878e-05
-5.1302786827789e-05
-1.42783010988787e-05
-3.35538087459842e-05
-1.42752128246414e-05
-3.30006133060687e-05
-2.1712545708566e-05
-3.8777204951942e-05
-2.10032649303618e-05
-1.94640077257525e-05
-1.70755948610187e-05
-1.66958778258167e-05
-1.32654026353184e-05
-2.76503536198249e-05
-1.78591506415445e-05
-3.47327904463754e-05
9.26796468128347e-07
-9.54295511704792e-07
-2.85359426633875e-05
-1.85607892363154e-05
-2.34646742948853e-05
-3.54460748128471e-05
-9.21384067685776e-06
-1.60377182280219e-05
-2.33851534785869e-05
-1.65090596928695e-05
-2.0237115970558e-05
-1.26536483170884e-05
-1.04050722251106e-05
-9.76363684263747e-08
-2.48538948451423e-05
-2.73819962987146e-05
-2.59181519781039e-05
-3.68109148708414e-06
-1.951096447281e-05
-2.21835335362835e-05
-3.7702563702535e-05
-2.72979833354659e-05
-2.77968838460234e-05
-2.60787241757996e-05
-2.47281768760993e-05
-2.20032194677975e-05
-4.94479877212578e-05
7.22956549501724e-07
-3.35522698025397e-05
-1.55255032618194e-05
-2.10178494681756e-05
-1.37129864943006e-05
-2.2003161489653e-05
-2.20499156630033e-05
-3.39895567941077e-05
-7.32627865847249e-06
-1.46057647664282e-05
-3.86358775744678e-05
-1.04381502825668e-05
-3.5952823193381e-05
-2.09286201254041e-05
-2.41312619747106e-05
-2.79891284701719e-05
-1.35056707900655e-05
-2.48823750807163e-05
-1.47549535321109e-05
-3.67162437772768e-05
-1.11040803841311e-05
-2.86220656254395e-05
-2.34632139350091e-05
9.90789425947303e-06
-2.5557649498336e-05
-8.87988384199401e-06
-2.28250338280898e-05
-7.98473135406876e-06
-2.00405116917181e-05
-3.0670534375898e-05
-1.93174251747029e-05
-2.35551178789397e-05
-1.56041781156404e-05
5.54336055435014e-06
-8.91146033706964e-06
-8.82086359534086e-06
-2.93304602436579e-05
-1.11285909189295e-05
-1.05622828877272e-05
-2.82339657825404e-05
-2.37585622482864e-05
-2.52289765353692e-06
-3.43438736660456e-05
-7.76086672444047e-06
-1.14777434259133e-05
1.76365865409125e-06
-4.84373208468584e-06
-1.04355934756447e-05
-2.27067109368721e-05
-2.58350680295646e-05
3.94307729401182e-06
-1.02672880857299e-05
-2.18498376941301e-05
-3.09333010319107e-05
-2.87694343683336e-05
-4.07483188513571e-05
-4.55115607964601e-06
-9.51176345254259e-06
-1.86237588579583e-05
-1.49701125497892e-06
-3.9579766922243e-05
-2.50717580479197e-05
-1.87251823205658e-05
-4.23726904034907e-05
-1.74348250073625e-05
-3.3796362641434e-05
-2.90472801039005e-05
-6.90954107792483e-06
-2.50270967475088e-05
-2.27165519804991e-05
-1.52539573454382e-05
-1.97842453360231e-05
-3.76707870326522e-05
-1.32481464933179e-05
-2.91455962789583e-05
-2.30846578473712e-05
-1.52781237733079e-05
-1.34342205274099e-05
-1.27471503515121e-05
-1.47718788050168e-05
-1.80875882838734e-05
-1.91236810229737e-05
-2.32435792077092e-05
-8.57257281172132e-06
-2.83170991893051e-05
-3.19067130584774e-05
-1.13894510770031e-05
-3.71260817286714e-05
-2.72019645500761e-05
-2.60478662777499e-05
-3.57688273111393e-05
-1.63894490913924e-05
-2.14603308924239e-05
-3.68405108737388e-05
-3.25078273263635e-05
-8.17217986525608e-06
-2.53372831357292e-05
-1.03953323167743e-05
-1.42037334453969e-05
-3.0879287808222e-05
-2.24658387057064e-05
-1.58402940913952e-05
-1.96054070057609e-05
-1.34052375572967e-05
-2.004766861899e-05
1.50718797605037e-06
-1.58392808148034e-05
-1.1583317694478e-05
-2.7046134132016e-05
-1.40516683352809e-05
-1.64546242357005e-05
-1.44659370570712e-05
-3.07754214924897e-05
-2.08562571131641e-05
-2.45115058449236e-05
-1.90052552909939e-05
-2.123832540704e-05
-5.7481640211871e-06
-1.75168075649343e-05
-8.12312519003826e-06
-1.80544541877927e-05
-2.70908299191138e-05
-9.08071478996609e-06
-2.77012984715457e-06
-1.06622915295511e-05
-1.8463404417986e-05
-2.66238927737109e-05
-1.40445945121585e-05
-3.74716443461509e-05
-4.0291090605962e-05
-3.44163302929388e-05
-1.91148582946884e-05
-2.52859217568726e-05
-4.84951627531007e-05
-7.68750364247015e-06
-9.00681417719936e-06
-5.1272550588822e-07
-1.60758064582982e-05
-3.71637883802989e-05
-3.54592196360128e-05
-5.5749361229799e-06
-3.43143391165347e-05
-2.08220559939883e-05
-1.74262878635879e-05
-7.09489089434831e-06
-1.64955418474812e-05
-1.05301807690216e-05
-2.71833036957625e-05
-2.29664949239038e-05
-3.37835241904496e-06
-6.6597887667018e-06
-4.62249574425872e-06
3.61049726092609e-06
-5.91235446007004e-06
-2.31096166867401e-05
-1.63109547929801e-05
-3.34963195836451e-05
-2.95436808754449e-05
-3.46676473866697e-05
-2.36950338981335e-05
-1.69898976184474e-05
-3.13612443215844e-05
-1.96192700012888e-05
-4.45530884115185e-06
-2.44060948491117e-05
-3.25195000008248e-05
-2.87633818614789e-05
-1.82025056908607e-05
-1.96478586034494e-05
-2.74690490555227e-05
-1.76530337667907e-05
-1.45204716867342e-05
6.32256983175245e-06
-9.34690036030851e-06
-1.53560556014099e-05
-4.67012378501819e-05
-1.93945682804507e-05
-3.12213251468861e-05
-7.8480133925364e-06
-3.35334362233403e-05
-6.95402812472699e-06
-3.8723708712739e-05
-3.98776580849983e-05
-2.001876888653e-05
-1.9078816854601e-05
-3.07198422279014e-05
-1.91132183411734e-05
-1.80354586202315e-05
-3.58822495527943e-05
-1.32750240729585e-05
-1.87969806865618e-05
-3.12242375453057e-05
-2.81178101928248e-05
-1.56720189415297e-05
-3.02018778622708e-05
-1.91523487078138e-05
-3.08687295224138e-05
-2.6202046084236e-05
-2.47336734393721e-05
-8.39620606989278e-06
-3.18801146186508e-05
-1.19239975651497e-05
-4.5901573690667e-06
-4.25975943907599e-06
5.50311421787509e-06
-1.81453763802134e-05
-1.537905449075e-05
-1.88627613012494e-05
-3.22538456538156e-05
2.65216392141534e-06
4.56129322615019e-07
-2.61444601287888e-05
-1.19573774101215e-05
-2.69970532730475e-05
-1.26815668347333e-05
-1.86642318368934e-05
-2.11091661476226e-05
3.39122980853493e-06
-2.54036544892268e-05
-2.20236012525932e-05
-2.81498357105029e-06
-1.79682831438361e-05
-2.17555236449924e-05
-1.04115360397843e-06
-2.45081403518058e-05
-3.20288811721536e-05
-1.79500523908803e-05
-2.26109644536555e-05
-2.825168490084e-05
-2.44345157641117e-05
-3.87162629169049e-05
-1.38494986904511e-05
-1.40141232209381e-05
-5.94709756313241e-06
-6.16100499517716e-06
-2.28569803507811e-05
-6.80725810029048e-06
-3.16883470151613e-05
-1.99840845325081e-05
-1.2205591676088e-05
-1.44407764200394e-05
-3.58553870843559e-06
-2.390281090762e-05
-3.35127270969995e-05
-2.59338033620488e-05
-1.84253207585815e-05
-2.93141894197151e-05
-3.60078077679062e-05
-1.89669659456388e-05
-2.76519035959241e-06
-2.73843615439038e-05
-2.18389000013347e-05
-2.81880916267543e-05
-1.70616847602184e-05
-1.99314265509582e-05
-3.38966719117199e-05
-2.91115767649352e-05
-3.21109531039002e-05
-4.3246234727394e-06
-2.71057218032071e-05
-4.85626039775094e-05
-2.3823533965687e-05
1.25601174582291e-06
-2.50246835678337e-05
5.73047766838025e-06
-3.02077374717022e-05
-5.09360018127714e-06
-4.62708143712772e-05
-9.23491448743255e-06
-1.84713767887799e-05
-2.77156046219925e-05
-2.1139046197168e-05
-2.07924023692875e-05
-1.55171389866331e-05
5.69393321948703e-06
-2.6430235238624e-05
-4.39978542334744e-05
-9.76104750266778e-06
-1.41877932149188e-06
6.82086361694165e-06
-2.33586608910236e-05
-3.88225841429243e-05
-2.40770100930308e-05
-1.75200801975844e-06
-2.29206413156297e-05
-2.93347137903784e-05
-1.60865536602904e-05
-8.03419503910362e-06
-6.68052532967097e-06
-6.22715065935886e-06
-1.71369161510417e-05
-4.57581941555437e-05
-1.63809022813133e-05
-1.8022095614052e-05
-2.75460718056723e-05
-2.32906062811913e-05
-3.66106751396631e-05
-3.3661554242909e-05
3.73620076083851e-06
-1.48552753396046e-05
-1.61466767971027e-05
-2.41592901183402e-05
-1.03083970093332e-05
-2.60894300504536e-05
-3.00306419918788e-05
-1.46751359896881e-05
-2.05881343782678e-05
-3.03127076468983e-05
-8.80881903988162e-06
-1.07376499799703e-05
-2.45309160712214e-05
-3.24364906359195e-05
-2.770170755855e-05
-2.504835652623e-05
-5.71261774632227e-06
-8.8096882984278e-06
-5.04355521236591e-05
-2.61219856777339e-05
-2.9576595965341e-05
-3.51827045333437e-05
-4.61390629842806e-05
-2.83207068754611e-05
-2.0731146438394e-05
-4.44421856375239e-05
-2.2372320218342e-05
-2.20133736287126e-05
-8.86612179194952e-06
-2.20904548361156e-05
-1.349297602971e-05
-1.7383932549876e-05
-2.03589307431461e-05
-2.78712991406319e-05
-2.07110029756084e-05
1.73002422578013e-06
-4.20390709562902e-05
-2.94138906850492e-05
-1.4217148313505e-05
-3.22294403916277e-05
-3.75623452443498e-05
-2.72968593986625e-06
-1.76993728191954e-05
-4.4985403185214e-05
-1.99188312369392e-05
-2.25954947689199e-05
-3.09916784309933e-05
-3.86686137019828e-05
-1.11133278348828e-05
-2.06645510077237e-05
-2.29028876285831e-05
-2.90961653886977e-05
-2.16483037591833e-05
-2.70347748409019e-05
-2.65458000849767e-05
-5.66830013693776e-06
-4.89636968456792e-06
-2.54971426708068e-05
-2.10935313102877e-05
-3.45364366842931e-05
-2.71203075094567e-05
-4.32174483748255e-05
-1.46869028387626e-05
-3.60086978188016e-06
-2.5208910031459e-05
-5.35067859062413e-05
-2.14472655906965e-05
-2.31590131265364e-05
-3.90777041511211e-05
-2.75620664467901e-05
-2.98687247532722e-05
-1.68851415130244e-05
-5.59476764670747e-05
-1.69615295525003e-05
-4.47472023912416e-05
-1.62433933240092e-05
-1.79749877202585e-05
-1.01221924341702e-05
-2.60928504250083e-05
-1.40004348075526e-05
-2.85184178329099e-05
-2.16533887101488e-05
-2.67125952057082e-05
-1.08786413860244e-05
-2.99627604869683e-05
-1.3280325004746e-05
-1.33058483553422e-05
-3.55704230226368e-05
-1.50065606537628e-05
-3.88928540495572e-05
-3.66093301373873e-05
1.18601858119858e-06
-2.12585305687871e-05
1.96189721518551e-07
-2.80078332543076e-05
-1.71123888644582e-05
-4.19819291134173e-05
-1.69412294876795e-05
-3.82281236090754e-06
-1.65847383441559e-05
-3.58347626005622e-05
-1.1832538947957e-05
-2.69404919709614e-05
-5.39460695022567e-06
-2.99192703755893e-05
-2.25207719917338e-05
-1.37610367658024e-05
-3.22863230219158e-05
7.52823797543252e-06
-7.56029724339463e-06
-1.69793191195817e-05
-5.55854294960225e-06
-1.8584124780854e-05
-4.13707722772458e-06
-2.20952887789769e-05
-5.50867789754065e-06
-2.28871794711267e-05
-2.98886884853693e-05
-2.67700280753133e-05
-2.52418803852647e-05
-3.24428936889984e-05
-2.96415002157386e-05
-1.63222896757761e-05
-1.35785051973394e-05
3.06611969424121e-06
-2.24585344387776e-05
-3.32508876143407e-05
-2.12500775517294e-06
-2.03548801310936e-05
-2.22944860999634e-05
-2.43426389146579e-05
-1.0163248943743e-05
-2.57051148609837e-05
-3.17216694003322e-05
2.2309464726035e-06
-1.88358207839278e-05
-1.76182222964938e-05
-2.75501000627388e-05
-1.59188963955403e-05
-2.8826559807972e-05
-5.69593112424469e-06
-2.74196545233553e-05
-2.37596825211556e-05
-8.92933407115833e-06
-2.89612150598899e-05
-3.06614698687499e-05
-2.63604462938184e-05
-1.63890230667825e-05
-4.95976930266093e-05
-3.67477984719327e-05
-4.81908085224577e-05
-3.25299463846198e-05
-1.35494691791065e-05
-5.68829903860897e-06
-2.01306050882428e-05
-9.54523869157115e-06
-3.77069345437249e-05
-9.02006751543006e-06
-1.49482263013276e-05
-1.11210511381219e-05
-3.35384928428302e-05
-2.40177153066735e-05
-2.2969562223923e-05
-1.32451027239246e-05
-1.49503769586241e-05
-3.63280669126097e-05
-1.88064266280557e-05
-6.41921678367406e-06
-4.74185935609994e-05
-1.46276871309037e-05
-7.96816254406233e-06
-2.0924405301035e-05
-8.83136689384354e-06
-4.38310241078906e-05
-4.4528128623283e-05
-1.34514945407658e-05
-3.39563541368574e-05
-3.9822745522169e-05
-1.16217642501741e-05
-2.93222532653217e-05
-3.4234566814618e-05
-1.59057438656837e-05
-1.93027059334008e-05
-3.44765821385832e-05
-1.77187458251533e-05
-2.22885247914474e-05
-2.13245147894652e-05
-1.84643008660489e-06
-3.22619915580132e-05
-1.64003584214714e-05
-3.05138446039858e-05
-5.08030401736387e-06
-4.32805752324459e-05
-1.73120368161995e-05
-1.2321932531652e-05
-1.72346369558247e-05
-3.73764073235108e-05
-1.11754532350357e-05
-1.42784039406028e-05
-1.55582130714891e-05
-2.35462544115382e-05
-1.68913000832558e-05
-1.71295548463294e-05
-1.80029510386417e-05
-2.7272662665847e-05
-3.28568817826239e-05
9.24726247836852e-08
-3.57365576395792e-05
-2.52459281937713e-05
-2.09929455536711e-05
4.53362859842065e-06
-1.72668339385953e-05
-1.53564758741487e-05
-1.27251323923019e-05
-2.69751938977266e-05
-1.80598307452862e-05
-1.93289637300264e-05
-4.73873859011841e-05
-3.387510721387e-05
-2.65229654217632e-05
-3.99263189778488e-05
-4.01730717499937e-05
-4.11302670341321e-05
-4.00966572107898e-05
-3.19867823821669e-05
-4.0104269303823e-05
-3.01057658835766e-05
-6.25744460933121e-06
-1.92434502741384e-05
-3.05036105519287e-05
-2.66064218137248e-05
-4.27398499779821e-05
-1.68122380131146e-05
-2.1200480691711e-05
-1.17264742595107e-05
-8.39889121511178e-06
-2.63128460305836e-05
-4.3975664440092e-05
-9.21539051990776e-06
-2.51578345776059e-05
-2.1117417518778e-05
-1.23377624440028e-05
-3.0040637128377e-05
7.65037588209659e-06
-1.67449740752609e-05
-1.95207578930488e-05
-3.94865540784508e-05
-1.31787984585582e-05
-3.58786683056054e-05
-1.20863430311502e-05
-3.31671459583018e-05
-2.50750806916711e-05
-2.54806147248454e-05
-3.01725752068747e-05
-1.44902119990419e-05
-3.36290080189998e-05
-5.06995855307311e-05
-1.7589285091609e-05
-2.69575416745657e-05
-2.73728838612754e-05
-2.45848927460157e-06
-2.66860026985151e-05
-1.03872398458449e-05
-8.8086292092089e-06
-6.46583123740544e-06
-2.53492847109821e-05
-6.69042466409481e-06
-4.17478496850677e-06
-2.00938386148682e-05
-3.40407047783877e-05
-1.38624121817198e-06
-4.89496015441418e-05
-2.50473506722371e-05
1.12637997814135e-05
5.0621581129405e-06
-2.36765979197593e-05
-1.39633683573409e-05
8.75084910363646e-06
-1.66004313719368e-05
9.06511860757847e-06
-2.34619924085431e-06
3.54327146090864e-07
-2.05226430214506e-05
-9.33596096705578e-06
-1.54067247088304e-05
-1.09757526827769e-05
-1.49534315285948e-05
-2.01962359940526e-05
-6.37076986316319e-06
-1.63024452626188e-05
-1.4620483989752e-05
-2.55655044130419e-05
-2.23954857873571e-05
-3.09822097306865e-05
-1.17974381324681e-05
-2.59017992593618e-05
-2.87624450704681e-05
-8.19444213341262e-06
1.40572024068967e-06
-2.36136931208841e-05
-1.61700511674219e-05
-2.1610277895802e-05
-1.35436080281819e-05
-2.68121967312224e-05
-1.04682319730745e-05
-2.79992957887999e-05
-2.6035635369605e-05
-2.67274086801529e-05
6.30360431775632e-07
-7.78424756537282e-06
-2.10344276452498e-05
-1.47074363860318e-06
1.07009744761358e-05
-3.10474470905164e-05
-2.53387535931228e-05
-2.16475796895518e-05
-1.92098951023926e-05
-3.7139626669043e-05
-2.96197355777723e-05
-1.93505797609455e-05
-8.34692193266088e-06
-1.94078305095247e-05
-2.53298560783537e-05
-4.04487963525337e-05
-8.78384413500031e-06
-3.32328954089346e-05
-1.40132453832314e-05
-9.56034794852166e-06
-1.74450157126421e-05
-1.78940180541812e-05
-7.51130843271841e-06
-2.84714560320926e-05
-2.19166719773766e-05
-1.90527932175028e-05
-2.27227580523822e-05
-3.10743564449631e-05
-6.20919480332103e-06
-1.1992174021547e-05
-1.78793424654507e-05
-2.59351711766556e-05
-2.56478729448474e-05
-1.02957694876133e-05
-1.97803383385901e-05
-1.93315420341194e-05
-2.04216379761279e-05
-1.83804443493842e-05
-2.07274002279883e-05
-4.32913670981372e-05
-3.6183767265099e-05
-3.70924794002657e-05
-1.00049293545612e-05
-2.02010224229373e-05
-1.3898485238781e-05
-2.80023695834636e-05
-6.24876084538228e-06
-2.58576073627612e-05
-1.11331402270313e-05
-3.05348255396478e-05
-2.54467286566154e-05
-1.36287125084035e-05
-2.93032745529996e-05
-1.66685316845452e-05
-3.80835048286616e-05
-4.04153901695451e-05
-1.84611832687596e-05
-4.72291765606369e-05
-1.4280402492369e-05
-1.2772856940623e-05
-4.08231369580129e-05
1.34127472183823e-06
-1.62501473179955e-05
-2.48052056419732e-05
-1.45157355410965e-05
-2.41856514733613e-05
-2.34487006111461e-05
-4.4116693623658e-05
-5.0549092593067e-05
-5.17295925052626e-06
-1.05223771706434e-05
-2.29313765230063e-05
-1.71979655071528e-05
-1.79094346614662e-05
-1.45703829529362e-05
-2.82839073202136e-05
-7.1336293479292e-06
-3.2153361361156e-05
-3.35509596694115e-05
-1.69481422832738e-05
-3.5808680766409e-05
-2.24571112280985e-06
-1.84205634992595e-05
-6.08615016747665e-07
-1.73324659052959e-05
-1.81920346646328e-05
-2.9040275773067e-05
-2.41492457021966e-05
-2.91651809597801e-05
-4.50127564088937e-05
-2.3760233456232e-05
-2.37588375192211e-05
-5.50966340748539e-06
-3.68709187749865e-05
-2.93125183654381e-05
5.81734927412729e-06
-2.49300483322068e-05
-3.69891403405223e-06
-2.21169216093459e-05
-2.20315402372276e-05
-2.66003672285248e-05
-2.74205990951719e-05
-1.48122103286727e-05
-8.04694556909486e-06
-1.78888760105351e-05
-3.22493059857878e-05
-2.74914301184944e-05
-9.68121867402632e-07
-1.29535052863564e-05
-2.48044876566346e-06
-3.54341184880047e-05
-2.15510010817261e-05
-2.01133231596964e-05
-1.39979759468466e-05
-4.83200402656957e-05
-1.28744061999861e-05
-1.90740385528109e-05
-2.69674754695678e-05
7.66248366266306e-06
1.53857510710484e-06
-5.11077880119976e-06
-1.24991935768543e-05
-4.82079244227613e-06
-1.15333930498436e-05
-2.17593205283058e-05
-1.3012870895866e-05
-1.71204656813966e-05
-8.71401166754007e-07
-4.75580156215066e-05
-1.92376888330124e-05
-2.42948287019592e-05
-1.61118792140629e-05
2.21451689217501e-06
-7.54380376037443e-06
-2.35605848084042e-05
-1.04945938216117e-05
-3.93974161926206e-05
-4.4162974137242e-05
-1.73371268479356e-05
-2.8487327943705e-05
-2.03389377420043e-05
-1.46715910123397e-05
-2.49473848398634e-05
-3.95042455849627e-06
-1.74065832334476e-05
-3.91005978957281e-06
-1.85267155051739e-05
-1.57638007695624e-06
-3.85539966716088e-05
-3.30044648333797e-05
-2.85929281815922e-05
-4.71726210494544e-06
-1.25923954026971e-05
-9.86804316793978e-07
-8.99425799042687e-06
-1.48679633936801e-05
-5.14223778587859e-05
3.58021644072098e-06
-1.95581357855269e-05
-2.18844452153682e-05
-2.79527071180369e-05
-3.3041994077278e-05
-1.41232204642328e-05
-2.81401858692212e-05
-1.35097062304941e-05
-1.45309446318169e-05
-2.53285936655563e-05
-1.1455085808681e-05
-2.88036791869864e-05
-1.35176968590796e-05
-1.86823858167787e-06
-2.49608597057628e-05
-2.52796441039964e-05
-1.4290603586771e-05
-2.37606049647302e-05
-3.21551419963132e-05
-1.29086663095111e-05
-8.9281116719629e-06
-1.73089120407051e-05
-3.66106581913589e-05
-3.47262441087819e-05
-3.26860132839669e-05
-9.03485158231407e-07
-1.98877928402787e-05
-1.29455867010737e-05
-1.96218871936228e-05
-2.30763919571122e-05
-2.88415283294959e-05
-1.46155475724105e-05
-2.59574118696698e-05
-4.41876671303203e-05
-3.59347712320672e-05
-3.09936489407226e-05
-1.2800951548984e-05
-1.72882873830346e-05
-1.44131124239706e-06
-2.39998281126736e-05
-1.67997079704279e-05
-2.03868076449003e-05
-1.53947606598067e-05
-1.31240447239186e-05
-1.33721361387774e-05
-2.40165285251122e-05
-1.50968150515177e-05
-1.18940493409192e-05
-3.18733268432648e-05
-3.26007438086272e-05
-5.42483783858557e-06
-2.06621868865264e-05
-3.34911372616782e-05
-1.71556804089331e-05
-1.97498951133689e-05
-1.55765136265462e-05
-1.72634771121704e-05
-1.26489479213976e-05
-2.62502315492017e-05
-7.1747715257651e-06
-3.45921685340251e-05
-3.65697955620942e-05
-2.02874580268374e-05
-1.51345813184019e-05
-1.46042538839281e-05
-2.05958882749096e-05
-3.06471541771335e-05
-3.33439819455426e-05
-1.80481599065268e-05
-4.87723168109224e-05
-3.52516692062702e-05
-2.47370260080569e-05
-1.13615005128726e-05
-1.5516014290602e-05
-1.75033519282901e-05
-8.09218342617073e-06
-2.50559128411194e-05
-3.01174142964382e-05
-1.70526014258733e-05
-2.76859654077078e-05
-6.51741757677011e-05
-3.9743415237919e-06
-2.65033377403726e-05
-2.6178360831292e-05
-1.89221088601612e-05
-2.40543809835985e-05
-1.73073784452078e-05
-1.65592462597802e-05
-2.55769934032872e-06
-9.47850572056325e-06
-1.50492141000701e-05
-3.13815459158912e-05
-1.50453315707491e-05
-8.27134488774374e-06
9.362536459274e-07
-2.23493672551373e-05
-3.48760367049716e-05
-1.71973331908832e-05
-2.57611741538387e-05
-3.17722485698178e-05
-3.52714056090145e-05
-4.62989263299407e-06
-3.35200339920693e-05
-2.0474958193583e-05
-3.99430160792017e-05
-1.8448568952362e-05
-9.5249314222493e-06
1.37087313310891e-07
-9.75938751788374e-06
-1.94611108490965e-07
-7.30426579589967e-06
-2.57580281720129e-05
-1.6828538461115e-05
-2.65134637955971e-05
-2.26751756517589e-05
-1.47619619267615e-05
-6.3851129086468e-06
-2.57442456774308e-05
-2.31892713967309e-05
-2.89174345433823e-05
-1.34613211959395e-06
-3.10283178918831e-05
-2.68885499001339e-05
-3.77384344491905e-05
-4.5138113250967e-07
-4.44275158973676e-06
-1.91051740166873e-05
-3.4299881668557e-05
1.74999706964115e-06
-3.04393114501893e-05
-1.38875258038321e-05
-3.36412168722017e-05
-6.31931514082879e-06
-3.34468472330563e-05
-3.30526775793821e-05
-1.56135951210967e-05
-2.73074460201263e-05
-2.07061267606285e-05
-3.51729829043955e-05
-2.87365488977055e-05
-2.28724202830217e-05
-3.85603928919805e-05
-1.83499248742629e-05
-7.86431054409215e-06
-4.36446420361218e-06
-1.74866693301767e-05
5.04043027646119e-07
-4.41914052171004e-06
4.42556200991613e-06
-1.48056584332346e-05
-2.13713644374377e-05
-3.0292807230758e-05
-8.49680417120969e-06
-1.83347215128717e-05
-3.09206045499602e-05
-1.04656976153213e-05
1.33432906196628e-06
-3.30614078603031e-06
-6.70526859596566e-06
-9.91917280488587e-06
-1.27374684580179e-05
-1.83952566384454e-05
-1.43641186048836e-05
-2.25071270077289e-05
-1.66766395165521e-05
-3.59489469844083e-05
-1.81660923512499e-05
7.08438325536563e-07
-1.56924438463431e-05
-1.93479771581416e-05
-3.46294553574868e-05
-1.11407896991932e-05
-1.14003956793413e-05
-3.71792930397786e-05
-3.10464358102414e-05
-3.27049035032464e-05
-7.70080058773673e-06
-2.61450133259008e-05
-2.96293296013843e-05
-4.68053018554327e-05
-3.0639119487728e-05
-2.28399662278326e-05
-2.48571460858942e-05
-2.08660104140939e-05
-1.5077719607836e-05
-4.55981244692225e-05
-3.17341175598087e-05
-2.81622456500959e-05
-1.59450235323307e-05
-8.91302084476902e-06
-1.05114947015891e-05
-2.17549441211522e-05
-2.36913709857614e-05
-1.04125196074797e-05
1.650732582079e-07
-2.87678328442635e-05
-1.75888794444123e-05
-2.83372294374843e-05
-1.02571310523038e-05
-2.25669727766064e-05
-1.49265029753104e-05
-1.44985080374577e-05
-9.17899652442316e-06
-2.74862693826e-05
-3.88729876439459e-05
-1.28359603263111e-05
-1.92280376869243e-05
-2.3012730524102e-05
-2.27136097642665e-05
-3.17968436185711e-05
-1.18312942097939e-05
1.39708016542783e-05
-6.06432703514306e-07
-2.25076468239825e-05
-2.2595176389518e-05
-1.4266812385288e-05
-2.9669745229267e-05
-3.18299800667809e-05
-2.91417307884491e-05
-1.6074411363885e-05
-2.80594632435479e-05
-4.28022196593477e-08
-3.31188256688728e-08
4.18802315757642e-06
-3.72509359885186e-06
-4.10477599909688e-06
-5.2577467507873e-06
-4.18669630201098e-05
-3.85176947208629e-06
-1.44386768885768e-05
-2.12260710352597e-05
-2.32959376710909e-05
-4.15549815072709e-05
-1.6032119520564e-05
-2.28748746521954e-05
-1.65068748480212e-05
-1.62919986060136e-05
-1.77783561369198e-05
-1.42635550447543e-05
-8.60498258687891e-06
-2.18678882069608e-05
-2.73457440848815e-05
-7.01392816637494e-06
-5.24946834273734e-06
-1.73499377935938e-05
-1.70179080554608e-05
-7.6631275679137e-06
-3.59916138704888e-05
-6.92238454391756e-06
-3.15102281533379e-05
-2.24816630626124e-05
-1.0507854163242e-05
-2.12124965448342e-05
-1.13644410153792e-06
-1.56230705076929e-05
-4.54256915093016e-05
-2.67044174584983e-05
-6.66342009951847e-06
-3.72465584423565e-06
-3.22577029620496e-05
-8.63349572642514e-06
-2.52375419384325e-05
-2.34203172209689e-05
-3.37427894437026e-05
-3.29690873564922e-05
-3.40627642519218e-05
-3.28053000377673e-05
-2.11665388090382e-05
-1.79352977047461e-05
-2.10456792700499e-05
-3.02180135165697e-05
-4.09122831646398e-06
-1.11095201492871e-05
-4.67928940417048e-06
-1.06402212909254e-05
-2.06951807014317e-05
-3.66888250112776e-05
-6.62950113021026e-07
-2.29585931793535e-05
-8.45648250688187e-06
-2.97157632423316e-05
-3.31806667643453e-05
-8.10757548008731e-06
-8.27870906112988e-06
-5.98820533882486e-06
-2.73813378123955e-05
-3.15307812687977e-05
-2.84524828137359e-05
-1.97939992456387e-05
-4.60798855151267e-05
-1.80425785162124e-05
-1.16150741660326e-05
-5.27300032352746e-05
-2.85864510167436e-05
-1.6303230647647e-06
-3.04357277738284e-05
-3.45773050658708e-05
-1.39864481697746e-05
-3.36424315817218e-05
-3.06936709002064e-05
-3.30143029331945e-05
-3.79184535604708e-05
-2.05116749222829e-05
-2.76205141317887e-05
-2.22612922882069e-05
-9.644478430955e-06
-2.01157227880694e-05
-2.7976750273022e-05
-1.89942971196821e-05
-2.95231838540963e-05
-2.41981838925809e-05
-1.96878516966209e-05
-1.79513593133829e-05
-2.09690001509738e-05
-3.13537766436892e-05
-1.00575329661324e-05
-3.62166776783332e-05
-6.9614145605138e-06
-4.35313413109663e-05
3.16131047739954e-06
-1.95565214434596e-06
3.33642050543572e-07
-1.34862997000416e-05
-3.43378884464016e-05
4.21480156579715e-06
-2.38151596851406e-05
-2.16657596403939e-05
-3.90950038680353e-05
-4.17667105136654e-06
-2.23385061472779e-05
8.94199735472734e-06
-2.60706971018765e-05
-1.53647490473476e-05
-1.46577227056693e-05
-1.36434813380573e-05
-4.09526597466823e-05
-2.97662393197143e-05
-2.60463897668993e-05
-2.29367388746863e-05
-2.15458894333059e-05
-3.45889568504636e-05
-1.29500597276121e-05
-1.32027234830548e-05
-1.67737337331777e-05
-2.86614923174143e-05
-2.97953116808024e-05
-4.49634735316706e-05
-1.4079549318459e-05
-4.9467782218648e-05
-1.72803561807709e-05
-1.77963798606658e-05
-2.49916897640825e-05
-3.02941410472088e-05
-1.85916608158859e-05
-1.36414897232374e-05
-1.26358998753817e-05
-4.80305162194075e-05
-2.1537034682131e-05
-1.45974512108275e-05
-4.22111027252314e-05
-3.21292138718727e-05
-2.73812839841254e-05
-1.65289890991802e-05
-1.15223940590177e-05
-9.03084731228428e-06
-1.43200859468317e-05
-7.20899418684672e-06
-1.55132646061656e-05
-2.77836750471614e-05
-2.11620505632716e-05
1.55757922477309e-06
-2.94213600768602e-05
-2.92220299474444e-06
-2.61074220496963e-05
-2.77640135567988e-05
-1.90916357343646e-05
-1.35663119957672e-05
-4.44243499151804e-05
-1.16115601948641e-05
-9.66279879840136e-06
-2.56976120832999e-05
-3.83365725209695e-07
-7.79445185134859e-06
-3.57476058572031e-05
-2.95863531433776e-05
-2.77630884509389e-05
-1.42129237565031e-05
-9.484517366328e-06
-3.67459350413541e-05
-1.63094544861625e-05
-4.18564422772682e-06
-4.40946609388195e-05
-1.50304712244981e-05
-4.25355004282288e-05
-8.32693215523663e-06
-2.7570975039387e-05
-8.71953289673978e-06
2.94307829192657e-06
-3.11697864796696e-05
-1.59362216637131e-05
-3.9067880372877e-06
-3.31560490930132e-06
-2.39401467542559e-06
-8.49600667303008e-06
-2.47350308910789e-05
-1.62617454186206e-05
-2.59759479556381e-05
-1.64933894445959e-05
-2.35207367196396e-05
-4.89657934310499e-05
-1.66705533097331e-05
-1.50233944742611e-05
-2.8539581153108e-05
-1.29034375938555e-05
-6.1276849689169e-06
-1.26832953256028e-05
-1.01176385568348e-05
-1.52744739390302e-05
-6.93280651122616e-06
-1.99568536046352e-05
-3.0367428382784e-05
-2.95380058601703e-05
-2.96544189660977e-06
-2.46723801567041e-05
-7.39031250135831e-06
-1.99463942223414e-05
-3.34423525667779e-05
-1.65817484326884e-05
-2.2131973697084e-05
-3.02208670239782e-05
-3.57301246774164e-05
-1.19831019373693e-05
-2.84263141719097e-05
-2.45464674293432e-05
-1.92646292853988e-05
-1.52576175262455e-05
-2.29419736278289e-05
-2.03651800818729e-05
-1.56876086797104e-05
-1.55821560010767e-05
-2.11653817736529e-05
-1.46128105477749e-05
-1.4448625327904e-05
-2.48208321387498e-05
-4.2604856282451e-05
-4.08820053719207e-05
-6.02144024553842e-06
-1.01063543706512e-05
-2.63506659899904e-05
-3.38439116182439e-05
-1.01781547894565e-05
-8.39262254738798e-06
-1.26611008979225e-05
-2.2361962984377e-05
-1.52664834439749e-05
-3.89340277097849e-05
-1.5400148415361e-05
-1.39516758199337e-05
-2.11564084438649e-05
-1.13198175145467e-05
-3.38474361935166e-05
-2.44056239172763e-07
-2.35331868338026e-05
-1.19652883981221e-05
-2.4122387425928e-05
-1.86397016646457e-05
-8.63906385748101e-07
-1.95528906489789e-05
-4.29362621316299e-06
-3.28089443499499e-05
-4.2135430418548e-06
-2.14602811998513e-05
-3.58701948749117e-06
-1.06896685854026e-05
-2.89190303660125e-05
-9.85121639182645e-06
-2.84573796867849e-05
-1.97751175559398e-05
-9.95324149544714e-06
-4.51104830510531e-05
-2.64818644450896e-05
-1.54364659841041e-05
1.32907292229464e-06
-3.41618377081224e-05
-4.59155573835888e-06
-1.8865924110388e-05
-1.90250868786366e-05
7.07768079887827e-06
-2.92038214761479e-05
-3.22663499100505e-05
-1.4002867673188e-05
1.48446039695517e-06
-1.96687600092835e-05
-2.10912877828708e-05
-1.39949265129603e-05
-2.5553350309555e-05
-3.51162760511247e-05
-1.1096105379869e-05
7.97982771182311e-06
-8.35882366321699e-06
-3.08790437244267e-05
-7.62594692424468e-06
-2.00070928745177e-05
-1.10298440354179e-05
-1.51569418151061e-05
-1.52742592360331e-05
-9.73470940017288e-06
-4.61692050454148e-07
-3.39641190258489e-05
-2.44286401484328e-05
-3.85364216154417e-05
-1.32321904965532e-05
-6.12278130273993e-09
-1.53743347769574e-05
-2.94760445297225e-05
-2.50519689475991e-05
-2.53844501927109e-05
-6.65592191979824e-06
-1.74901687286356e-05
-3.40353405617195e-05
-2.4309204654179e-05
-2.82742195111458e-05
-3.43994146240097e-05
-3.05198798259491e-05
-1.28803355359393e-05
-1.80183020243083e-05
-4.54041877177387e-05
-2.01435195104766e-05
-2.63236149130363e-05
-2.82811699390956e-05
-2.30356821343175e-05
-2.22808567506951e-05
-2.32817443741584e-05
-1.11006470499222e-05
-1.92590237554149e-05
-8.92573988423984e-06
-2.00413371916676e-05
-1.03032780580524e-05
-1.08688045312364e-05
-3.93445912241504e-05
-3.18620074170236e-05
-4.27277639464484e-06
-6.32298782895148e-06
-9.41858559231509e-06
-2.19891808469401e-05
-2.9359004605785e-05
-2.77043304968947e-05
-4.09708026920506e-05
-1.10672291476838e-05
-2.12763031069266e-06
-1.96475989225622e-05
-1.77005118727382e-06
-2.96689020618183e-05
-2.47709767048829e-05
-3.0361694445875e-05
1.32761373050224e-06
-1.36542052163313e-05
-1.81377378851912e-06
-1.85232405561305e-05
-1.18557998032841e-05
-2.75005759766978e-05
-1.76507584084365e-05
-3.13488732611884e-05
-1.2326059437907e-05
-1.63523888058796e-05
-1.92692628646109e-05
-3.38010574058414e-05
-2.78025238481876e-05
-1.1847912679526e-05
-7.76184738990197e-06
-1.22816404958945e-05
-3.69338690711405e-05
-2.9303105138605e-05
-2.88261834308326e-05
-2.46584861690557e-05
-1.48393054841358e-05
-5.61307996829003e-07
-4.32787941335238e-05
-9.25142999279533e-06
-3.30032686454781e-05
6.72326663780379e-06
1.90477955028291e-06
-1.31072678160278e-05
-1.44372806115741e-05
-2.20624894897692e-05
-2.5697435399197e-05
-1.20293374185432e-05
-1.6605992662095e-05
-2.31888816516802e-05
-2.95547857045108e-06
-2.97001356178136e-05
-8.16632680323879e-06
-2.78505793918836e-05
-1.30188203611321e-05
-1.81503585945265e-05
-2.55103366645538e-05
-2.71886438617461e-05
-8.22719791576129e-06
-2.30253643517701e-05
-2.02894271253983e-05
-4.46177924640193e-05
-2.78768978370792e-05
-7.35215779144533e-06
-2.55440883728771e-05
-3.6289505713943e-05
-3.59995900184747e-05
-4.91094659845142e-05
-1.79586986846853e-05
-2.68315976032811e-05
-3.26136852284128e-06
-2.4872436780964e-05
-2.00897792419398e-05
2.30725800660907e-06
-4.85751979201317e-05
-5.02263166670624e-05
-5.96488810007124e-06
-2.0903883376137e-05
-1.93494556949066e-05
-2.20717498240209e-05
-2.84685249605431e-05
-2.19051515912601e-05
-1.98371564523951e-06
-4.43966465356703e-06
-3.9122259846884e-05
-4.19537255487671e-05
-1.1852894172488e-05
6.60462774702652e-06
-6.83401161183584e-06
-6.83852678924932e-06
1.68142932062843e-05
-3.47779932750954e-05
-3.21111239847792e-05
-2.2444213954842e-05
-4.06593440089715e-05
-3.72145735907493e-05
-3.38719582746677e-05
5.5787173034526e-06
-3.60523473304166e-05
-1.03654621484438e-05
-3.55602907985711e-05
-2.00278926817631e-05
-1.18001786073014e-05
-1.28067022101616e-05
-2.02146521956708e-05
-1.19788767868531e-05
-3.15388189724707e-05
-2.65736595256961e-05
-3.20406349484838e-05
-1.41158956402265e-05
-1.54436319989907e-05
-6.19575898519219e-06
-2.34705989153076e-05
-2.7027045273428e-05
1.20472643450237e-06
-2.39423231762985e-05
-2.0455971297127e-05
-3.60290698420676e-05
1.73963819502671e-06
2.49407285663722e-06
-3.18896331645495e-05
-3.13918947371285e-06
2.27663561256539e-06
-5.97990090563065e-06
-1.01410432877512e-05
-1.77640231060628e-05
-7.38169143366666e-06
-2.52143610777136e-05
-1.79228879669576e-05
-1.79896846377409e-05
-1.1550432110139e-05
-1.38727249337571e-05
-2.12545218179981e-05
6.56628112737228e-06
-2.75330518071443e-06
-5.53887696933283e-06
-3.44001576848278e-05
-7.76974748812825e-06
-2.10140649224056e-05
-1.9131547596919e-05
-3.55273869703677e-05
-2.8752270300538e-05
-1.39148098471859e-05
-2.89171691185593e-05
-1.20206401322191e-05
-9.01510631281622e-06
-8.8155290107779e-06
-2.54931963797043e-05
-9.19876469094089e-06
-4.78545358460504e-05
-8.43857145842447e-06
-4.19881177977184e-05
-3.26916593036943e-05
-1.81609702657785e-05
-5.70338112959964e-06
-8.98262390792335e-06
-2.76657669216094e-05
-2.3820778616242e-05
-1.32264616421103e-05
-3.74858010337111e-05
-4.23440219284059e-05
-2.36008770724708e-05
-1.52933315682355e-05
-1.53113776048238e-05
-2.68764819020145e-05
-2.36424744911561e-05
-2.13674746108385e-05
-2.19385696589215e-05
-3.73969017237494e-05
-2.00363264558525e-05
-3.3365601240865e-05
-1.73458021754644e-05
-2.71380362488354e-05
-1.58746349233329e-05
-1.54416543700332e-05
-1.45473287902568e-05
-2.41499613674104e-05
-5.18138326160496e-05
-2.56275941659446e-05
-1.50883050176957e-07
-1.68358386430884e-05
-4.89488803936349e-05
-7.27421069785975e-06
-8.05903561395919e-06
-3.58708431423616e-05
-1.65034786480299e-05
-4.11703303400163e-05
-9.53246539423606e-06
-7.28996257010341e-06
-9.95439285114942e-06
-3.04039157469914e-05
-3.43776706607606e-05
-4.08567894501528e-05
-3.14987918997235e-05
-1.66281476938484e-05
-1.24501098688366e-05
-2.36672499291801e-05
-2.88772621462767e-05
-1.96325128738698e-05
-2.6879512600523e-05
-3.22126263277029e-05
-2.8979832576141e-05
-4.36913280108139e-05
-1.41754849662689e-05
-1.79320866981226e-05
-2.34418696156188e-05
-2.39954894123554e-05
-2.90741558526623e-05
-3.59672443707198e-05
-2.58325467162498e-05
-2.65807229015361e-05
-4.75891276412787e-05
-1.7106272095679e-05
-2.13521077719558e-05
-3.13469687063269e-05
-7.57143327274692e-06
-2.36193800389272e-05
-2.4164705064204e-05
-2.02401220845838e-05
-9.31965608804355e-06
-3.98368185991894e-05
-2.75725268171469e-05
-3.19181477588409e-05
-3.49344907354232e-06
4.3055626823011e-06
-2.45335909022121e-05
-2.06627855139786e-05
-6.61001643225653e-06
-1.94659862474174e-05
-3.21070699968228e-05
-1.9092123747019e-05
-3.51061159662837e-05
-3.9050346851561e-05
-2.12080085008489e-05
-5.45398348135624e-05
-1.75688335037647e-05
-2.42587053253064e-05
-3.48774514304386e-06
-1.35201409879785e-05
-2.44251425446498e-05
-2.80371677114596e-05
-2.88011856358329e-05
-1.69421026926009e-05
-3.92174608737272e-05
-2.23166077631287e-05
-2.24260900605648e-05
-4.4696270238425e-06
-1.90164924050099e-05
-4.70076313788901e-06
-3.68607266311225e-06
-3.4700044724066e-05
-1.54885343737419e-05
-3.85834551396993e-05
-2.75334164978495e-05
-3.23102786082561e-05
-2.92327644436159e-05
-1.88635343272237e-05
-5.58186007130674e-06
-1.56788247140505e-05
-1.57678254979405e-05
-2.52163964542086e-05
-3.82827938165668e-05
-3.93371113712439e-05
-1.31564399313802e-05
-3.47226218030705e-05
-2.1152917347624e-05
-9.85063588234977e-06
-5.39028510656847e-06
2.48743831441587e-06
-1.08813075239585e-05
-1.98826079706322e-05
-5.75387370962234e-06
-2.44716730607584e-05
-2.13073696468605e-05
-2.42590639987847e-05
-1.5971881320867e-05
-1.76656035956024e-05
-2.62395402848089e-05
-2.22877570864933e-05
-2.89044221440791e-05
-8.70246712987555e-06
-2.91347560285458e-05
-2.23266315093786e-05
-2.46388273757394e-05
-1.90331709509365e-05
-3.4997555680848e-05
-7.21504143375951e-06
-1.40428744091776e-05
-2.90158776610903e-05
-2.35224283528219e-06
-2.57830717487442e-05
-1.49124241979721e-05
-1.93618658769571e-05
-3.07866576615243e-05
-4.72254371270482e-05
-1.07109910460568e-05
-4.56594355853323e-06
-1.19174508756027e-05
-3.01305053514641e-05
-1.66056077210818e-06
-2.84122349244447e-05
-3.0180328870516e-05
-1.24869128782026e-05
-1.9941856147323e-05
-2.34533474975423e-05
-2.97793819320848e-05
-1.12202820687348e-05
-3.40327894556149e-05
-3.15910257749389e-05
-1.82969252974806e-05
-8.28113654019521e-06
-8.05536170512589e-06
-4.6548076784643e-05
-2.82502723389259e-05
-3.00323680917065e-05
-3.66734430185482e-05
-6.01618152794523e-06
-3.46795547260217e-05
-3.17043353963187e-05
-2.42197796747397e-05
-3.22788650716904e-05
-1.50910211108935e-05
-1.37820779705059e-05
-1.9719163080106e-05
-2.38364970151429e-05
-2.54874804371248e-05
-1.91667545206266e-05
-1.45759365965751e-05
-2.14641174340758e-06
-2.13477051388051e-05
-2.08275223452378e-05
-3.27585615324689e-05
-1.41021178022272e-05
-2.52409664444603e-05
-3.85620816560154e-07
-2.62211140675844e-05
-1.21071179122071e-05
-3.39101704770614e-05
-1.46163585995658e-05
-3.67308239917855e-07
-1.27222655429096e-05
-2.35370326143245e-05
-2.17471616541467e-05
-1.59746357018323e-05
-3.65564269333992e-05
-3.32838525535108e-05
-4.23255414833937e-05
-2.75843966956445e-05
-6.25667908466771e-06
-1.77475549162603e-05
-1.80010783710411e-05
-1.94932212989568e-05
-4.34975190642093e-06
-1.80128433861209e-05
-1.61615403800364e-05
-1.21909647151018e-05
-2.03831684031406e-05
-2.94491780976023e-05
-2.61837735448712e-05
-2.0467674846446e-05
-2.43844024265012e-05
-2.81274870519481e-05
-9.99462558324399e-07
-3.12073455460387e-05
2.44559122525636e-07
-4.35339319450761e-05
4.65389660176679e-06
-3.71462411851659e-05
-1.71827266640058e-05
-1.92500991614174e-05
-1.16262953006604e-05
-3.57456071362012e-06
-1.50035435929033e-05
-1.11894991511362e-05
-2.36317851751757e-05
-6.82363520146471e-07
-3.55111852950763e-05
-1.68955710535831e-05
-1.97956256275522e-05
-1.86363382693263e-05
-2.14845448069059e-05
-1.59749383726584e-05
-1.8063516822226e-05
-2.74232152632806e-05
-1.01328569241175e-05
-4.61132794553746e-07
-2.22447309015111e-05
-1.16429575200442e-05
-8.03349121969991e-06
8.95161181948394e-06
-1.61729708952486e-06
-5.09790265463147e-06
-3.2742658868081e-05
-7.67907056903082e-06
-4.12764667203302e-05
-1.61507938646363e-05
-1.75631364107425e-05
-4.46062069895265e-06
-1.7761097273209e-05
-1.6679363901359e-05
-2.54078038223763e-05
-2.03285426616582e-05
-1.05563652423226e-05
-2.95432041006915e-05
-3.83454605094225e-06
-3.05509273436691e-05
-1.15902208160793e-05
-4.69036954481844e-05
-1.88544689928911e-05
-2.14097804856013e-05
-6.5558558293648e-06
-7.24456965808793e-06
-1.81360285265644e-05
-1.0536160973298e-05
-1.62882698017615e-05
-2.77896780809152e-05
-1.8706064150776e-05
4.62137132106615e-06
-3.31666820324819e-05
-3.03601295859086e-05
-1.07901181613845e-05
-4.58144685400659e-05
9.12244991885036e-06
-2.93695320304872e-05
-2.88655108207614e-05
-1.61019982950765e-05
-1.11959641203924e-05
-2.27681568059959e-05
-1.97705212659442e-05
-2.367843925313e-05
-2.4773469586408e-05
-5.19592921351189e-06
-1.07665570228062e-05
-6.84742706691283e-06
-3.89415746474186e-05
-3.30923909994454e-05
-8.2436788743924e-06
-2.49368717981995e-06
-1.90366033631122e-05
-2.60030877466028e-05
-1.11334755985204e-05
-2.74753590566086e-05
-1.94324598479276e-05
-2.31606981815085e-06
-2.27501276796486e-05
-4.58239161282485e-05
-3.06759874128722e-05
-2.39587641622206e-05
-2.62118772814228e-05
-2.86656989334551e-05
-1.94746297777612e-05
-4.07658892740855e-05
-2.8753976529434e-05
-4.05539332920866e-05
-2.99353272521776e-05
-2.09622996854549e-05
-3.44034387719046e-05
-2.35178546483487e-05
-4.01161628254817e-05
-1.39545577572471e-05
-3.72403571995898e-05
-3.28285450412458e-05
-1.61003726406571e-05
-4.08989095304202e-06
-3.38783983122148e-05
-7.30173578048452e-06
-1.88549171421151e-05
-1.76093107085403e-05
-2.32919832237719e-05
-7.66839961439611e-07
2.46785883950865e-06
-1.6153636418701e-05
-1.97714469912779e-05
-6.01174097523189e-05
-4.81632859478808e-05
-2.02553996289559e-05
-1.62916937379064e-05
-1.81379094355027e-05
-3.90519302844747e-06
-8.44039729182098e-06
-1.89147750163813e-05
-2.44855375805728e-05
-4.71906989134286e-05
-1.61123810357812e-05
-1.43846185862746e-05
-2.18096223504021e-05
-1.9067310841687e-05
-3.46324169696861e-05
-2.70653029188455e-05
-2.75556636308674e-05
-2.53717843703398e-05
-1.18578653887265e-05
-1.60186677032693e-05
-1.39796904347222e-05
-2.98597562058148e-05
4.33901197840042e-06
-1.97822141100203e-05
-1.30706954237408e-05
-2.63980932351064e-05
-2.5642727603941e-05
-1.2606987521692e-05
-3.74857495026066e-05
-1.91288662289207e-05
-2.77214779157043e-05
-1.34256779895835e-05
-5.73962401483442e-05
-2.08261517033122e-05
-1.5788591299417e-06
-6.12061048832825e-06
-6.04418231927564e-05
-3.65812925306938e-05
-2.14933424113014e-05
-2.82438608524605e-05
-2.3240417678077e-05
-4.10627034102832e-05
-1.82444538767235e-05
-1.2559278152007e-06
-1.73502669069271e-05
-1.77261513410376e-06
-1.30859460024709e-07
-3.7683525278894e-05
-2.18520454051611e-05
-2.57956891967247e-05
-1.27103430829079e-05
-3.46729801639561e-05
-1.67106544637421e-05
-1.12898100149711e-05
-1.5089215149325e-05
-2.94159252900953e-05
-1.65556324144567e-06
-3.13393109000351e-05
-1.62928433765781e-06
-1.06447004630841e-05
-2.54439812287488e-05
-1.11801726163423e-05
-9.1765490826148e-06
-2.68730611119218e-05
-3.87380481588149e-05
-2.8961811833074e-05
-1.91828911927606e-05
3.86855430571925e-06
-2.07172811100251e-05
-2.53533399801045e-05
-2.64200676663068e-05
-1.94422616946498e-05
-1.93553316202007e-05
-3.60433887907696e-05
-1.6159242777601e-05
1.53842927115585e-06
-2.60833494859854e-05
5.71889728018359e-06
-2.45769950280898e-05
-1.67274670929521e-05
-1.52314533961133e-05
-3.07874032790026e-05
-4.29943265506477e-06
-1.29275561800184e-05
-1.0410605095064e-05
-2.3834688515974e-05
-4.78211782073226e-06
-8.36253778113967e-06
-1.66432172787613e-05
-1.4107748333674e-05
-6.43514435690524e-06
-2.39556918028894e-05
-3.03548329601226e-05
-2.93141253506823e-05
-1.41282549626925e-05
-1.78781633639016e-05
-2.36696907025778e-05
-2.10416103839731e-05
-1.22827056521209e-05
-4.03766795853711e-05
-2.82478846169795e-05
-2.99371623649477e-05
-4.94723301020205e-06
-1.8792090142979e-05
-2.64380779540116e-05
-3.47063961597297e-05
-1.6593600661738e-05
-1.34356339196154e-05
1.0804040975392e-05
-5.02561787144949e-06
-1.87765789881222e-05
-2.88726163807281e-05
-2.44303064987026e-05
-6.93397259635454e-06
-1.97204778098272e-05
-2.50884612797275e-05
-1.36251039895974e-05
-2.58964595299219e-05
-1.95939110614111e-06
-4.37653367956353e-05
-1.30058168277969e-05
-1.76333377681408e-05
-6.39304090555425e-06
-2.03834257780493e-05
-1.54324607273373e-05
-3.22600866260652e-05
-2.63893840513421e-05
-1.29292418525543e-05
-3.33053362872448e-05
-1.47338579139073e-05
-1.04777588773309e-05
-2.59622217014034e-05
-3.72805026399478e-05
-3.2225184388631e-05
-3.88203716077581e-05
-1.68534177638325e-05
-3.64475348500252e-05
-1.55717536610762e-05
-2.60327325243789e-05
-2.92883686953891e-05
-1.52411399332073e-05
-1.35628900070612e-05
-1.93677338100668e-05
-2.5811094895206e-05
-3.45482726067729e-05
-5.27839617857058e-05
5.89568715812891e-07
-3.42047086168443e-05
-4.36421858579541e-05
-1.55894891986157e-05
-3.16833624504532e-05
-1.6081937086868e-05
-1.82371633093902e-05
-1.47488606052515e-05
-8.86765030363372e-06
-1.76437616388626e-05
-2.72389935773578e-05
-7.66703913313331e-06
-9.59789045347548e-06
-1.11501529901112e-05
9.13589973858711e-06
-8.56461647977967e-06
-3.70478963201106e-06
-4.05693265017406e-05
-3.9845585173774e-06
-2.37988320444011e-05
-3.11932178432171e-05
-3.11978404590282e-05
-2.6957253766245e-05
-1.903044380281e-05
5.29658546763411e-06
-4.16676697769686e-06
-1.08832352799124e-05
-2.72120931264564e-05
-1.01937121437909e-05
-2.50185912584468e-05
-3.11704474708587e-05
-1.47695886047025e-05
-3.45716483693927e-05
1.48568124475655e-06
-3.12219937537675e-05
-4.60881277323185e-05
-1.39031630393041e-05
-1.72747900220154e-05
-1.80876057088003e-05
-2.26054507533009e-05
-1.62353040771958e-06
-2.78258728561907e-05
-3.66620464280462e-05
-8.85618452973647e-06
-1.99038121866412e-05
-3.22590540772605e-05
-2.51833487425316e-05
-2.09641016477874e-05
-7.57919631475695e-06
-4.81049814498027e-05
-3.07854732250262e-05
-3.7038514983559e-05
-4.99862277372621e-05
-2.67064315588988e-05
4.46516957403308e-06
-1.8409884882178e-05
-3.19632913693967e-05
-2.80778616857977e-05
-3.66392715917602e-05
-3.43312795517341e-05
-1.25675386621943e-05
-2.10287763173958e-05
1.37442697876341e-05
-8.49866937889414e-06
-1.61431505658864e-05
-1.42110477244883e-05
-2.30362685259927e-05
-2.53574746215271e-05
-7.03303123381341e-06
-1.58093259361969e-05
-1.92840904020852e-05
-2.67617075788474e-05
-1.99346309554662e-05
5.55055591616665e-06
-3.24514479414492e-05
-2.02057556251423e-05
-2.23329612173714e-05
-3.2571973527639e-05
-3.8492389553196e-05
-3.39745731277444e-06
-1.65988881051099e-05
-3.33365653350504e-05
-3.41040900176482e-05
-2.66863577530166e-05
-3.96487099794738e-05
-4.4452091575962e-05
-4.25187966392234e-05
-1.90760175277838e-05
-6.5704518727386e-06
-1.35425585669449e-05
-1.62690788592801e-05
-9.8487379878915e-06
-3.62703169409546e-05
-3.36631157955044e-05
-2.87701591091723e-05
-3.0920673036334e-05
-2.44027949880925e-05
-5.8087070536805e-06
-2.93378833506465e-05
-1.80060076529795e-05
-1.86033001244799e-05
6.97666665878152e-08
-1.23545768268313e-06
-2.4776502509408e-05
-2.81379629559299e-05
-2.92445611915956e-05
-2.77765008449051e-05
-1.85087539456877e-05
-1.43864325705038e-05
-1.13152719553056e-05
-4.58682885161043e-05
-3.06148859478033e-05
-2.1932888952129e-05
-2.64620438598016e-05
-2.92538548897262e-05
-2.79822305735668e-05
-2.45352282172291e-05
-2.4764176892367e-05
-2.3476914420691e-05
-2.20477543852792e-05
-1.34186518462627e-05
-2.87511431065953e-05
-3.17922096165331e-05
-4.8205598368621e-05
-2.87890545325315e-05
-3.72104599689979e-05
-1.60574797352764e-05
6.92859705976055e-07
-1.91707889230514e-05
-7.74685668992916e-06
-2.63955826549107e-05
-1.27675706563189e-05
-2.57970611367156e-05
-2.39985533661932e-05
-2.15536938270498e-05
-3.98003169842331e-05
-1.24739651622028e-05
-2.22792093758075e-05
-5.99589244072088e-06
-1.61278079508726e-05
-4.79968654445685e-05
-1.26478630254795e-05
-3.01428905326643e-05
-2.59618185436192e-05
-1.38257850500352e-07
-1.81865479279488e-05
-1.56057986794963e-05
-1.55852878937809e-05
-1.75142601752583e-05
-6.28541829278617e-06
-5.50537753477008e-06
-2.35240817100204e-05
-4.84869891140366e-06
-1.93859190689233e-05
-1.1443486535714e-05
-4.35179201424274e-06
-2.53747243946578e-05
-2.73890308547817e-05
1.06645635970714e-07
-3.32085519505321e-05
-1.2590803363399e-05
-3.11452125961989e-05
-3.26115616655982e-05
-2.38794350942314e-05
-2.84146964859645e-05
-7.54039907889304e-06
6.43677405542329e-06
-6.46915770803012e-06
9.77845811331216e-07
-3.47691945185062e-05
-2.64387350047473e-05
-2.34625444146208e-05
-1.84490370369444e-05
-4.92461544054666e-05
-2.01413931611674e-05
-3.13228632979584e-05
-2.05238810506593e-05
-4.70741879998273e-06
-1.63783651484931e-05
-1.24072394039557e-05
-4.54191388614029e-05
-2.71874478658807e-05
-2.76279466139286e-05
-7.8595620591584e-06
-3.86878326901925e-05
-6.33022329766129e-06
-7.12579403757964e-06
-3.83591755356453e-05
-1.82977865879694e-05
-1.91698411797424e-05
-3.27194530156182e-05
2.57534127524264e-06
-1.74410108250794e-05
-2.28659575334549e-06
-4.46348064293927e-05
-2.05388944483947e-05
-5.11684970091513e-06
-2.63721954264915e-05
-2.49808245552557e-05
-1.36757797508633e-05
-1.70896732636777e-05
-4.12807042493012e-05
-7.72834750843735e-06
-2.8032240085298e-05
-2.65480473665821e-05
5.00531614366934e-06
-2.46269156835432e-05
-2.13137006971126e-05
-1.47148091031932e-05
-6.20923437260528e-06
-7.80344483041064e-07
-5.79713631226156e-06
-2.2530998350761e-05
-5.94276486284094e-06
-1.84267741056402e-05
-3.88530315506533e-05
-9.55538530022651e-06
-1.93451083750412e-05
-2.5114820728735e-05
-1.79212156202581e-05
-2.56042897059806e-05
-3.2017489946604e-05
-3.87548602218963e-05
-4.5859669211078e-05
-1.51279210770458e-05
-9.62486670409817e-06
-1.32675012830219e-05
-1.28885671804181e-05
-1.72395316958184e-05
-2.2380869000978e-05
3.70965846947273e-06
-1.53798576624964e-05
-4.1738119545594e-05
-2.56709719445563e-05
1.22618046787315e-05
-1.85545928937137e-05
-2.27732225168615e-05
-2.01157908044881e-05
3.99326461464027e-06
-1.60005073344144e-05
-3.16450890982027e-05
-3.88138099637298e-05
-1.25763327890263e-05
-3.81682203111765e-05
-2.96049969342355e-05
-9.15118906305362e-06
-3.23615184914232e-05
-2.18406000993027e-05
-2.33117259956726e-05
-2.12508538843573e-05
-2.99741413798552e-05
-2.03093875328405e-05
-3.40506502472823e-05
-4.02965070711277e-05
-3.05921270150066e-05
-3.64952327422414e-05
-3.78724314093106e-05
-2.86722185937929e-05
-7.83708459296116e-06
-8.07964750064647e-06
-2.39354590587249e-05
-2.14682880478347e-05
-2.01256087755141e-05
-6.33113254153003e-07
-3.45082553972579e-05
-2.55108246129761e-05
3.70371833332047e-06
-4.16544429103546e-06
-1.33046086960024e-05
-2.16781725258799e-05
-2.36449318418972e-05
-2.21571833220898e-05
-6.53415585764873e-06
-7.86705062322486e-06
-4.16292082548334e-06
-1.20749012089176e-05
-2.87216624465637e-05
-2.92003769624729e-05
-2.20017582068439e-05
-1.87181458745442e-05
-1.64627126901264e-05
-2.18462385845977e-05
-1.2797924830053e-05
-1.22966361425209e-05
-8.917048841501e-06
-1.48001115854094e-05
-1.50908293926443e-05
-2.15090878558706e-05
-2.6205024768802e-05
-3.58289134771248e-05
1.07728383181085e-05
-3.93197559559928e-05
-2.11364387212536e-05
-2.32665129015673e-05
-2.42499541829252e-05
-4.02327145841222e-05
-3.14567706373046e-05
-3.75441161979859e-05
-4.55969698414254e-06
-1.56850483059002e-05
-3.19088560256997e-05
-2.08100334364741e-05
1.95430462901054e-06
-1.51721587536589e-05
-3.3811236664153e-05
-2.99536966241197e-05
-3.03995458051195e-05
-1.23149577123473e-05
-6.4790971881299e-06
-1.82978672992614e-05
-4.16778564655655e-06
5.76382112941223e-06
-2.70017945487118e-05
-4.0888348830393e-05
-2.76142194175747e-05
-4.18287298604438e-06
-7.91644439910959e-06
-1.67460993441433e-05
-1.85453169346762e-05
-1.99156126842711e-05
-1.92445054994258e-05
-1.28736610366205e-05
-2.17213924411932e-05
-1.69338740635402e-05
-3.2202654439791e-05
-2.34972021524386e-05
-1.60034908398123e-05
-5.15916634111486e-05
-2.61824462309267e-05
-2.99172288050446e-05
-2.73991274580531e-05
-1.22222624211868e-05
-2.03793283672926e-05
-1.43762424925197e-05
-1.090134776065e-05
-1.32129723877601e-05
1.06147047895434e-05
-2.27183741294764e-05
1.37963971847058e-05
-1.22094435118318e-05
-1.52722781886249e-05
-7.85553404796485e-06
-9.57107826242562e-06
-1.72124884902638e-05
3.42106911315167e-06
-4.77700973624719e-06
-3.56431147442534e-05
-1.2719679541151e-05
-1.45871592151034e-05
-1.88370991425233e-05
-1.58660556409703e-05
-8.7534632572317e-06
-1.38787188612957e-05
-2.55567597097533e-05
-2.10219701645873e-05
-2.32349589067601e-05
-9.39125426985122e-07
-1.009000648512e-05
-1.76693093162403e-05
-2.96663689112227e-05
-1.83875720742354e-05
-1.74699713571532e-05
-1.51791216853879e-05
-1.61529265263486e-05
-1.89967647719777e-05
-2.15650721964762e-05
-3.15048280208103e-05
-1.15658377152148e-05
-1.28738138563304e-05
-1.91549247585875e-05
-1.33472166994699e-05
-3.37623781799992e-05
-1.94798409145975e-05
-4.34731665016779e-05
-1.06070872919726e-05
1.07035187740343e-07
-5.19627834153932e-05
-2.35662736365756e-05
-2.9348273413801e-05
-3.85573762828709e-05
-3.96529146975733e-05
-2.91418731469804e-05
-1.81414310459328e-05
-2.06296653094419e-05
-1.72462536727772e-05
-1.80802527471253e-05
-5.16232963249006e-06
-9.39526905425613e-06
-1.96145948685527e-05
-1.33805997437009e-05
-1.42251968512982e-05
-3.16309473556606e-05
-2.34207617391023e-05
-2.27621469382916e-05
-1.24370041148367e-05
1.20963287097539e-05
-1.93634447376217e-05
-2.17422656164352e-05
-1.51071304547409e-05
-2.2754729403394e-05
-3.43034907974422e-05
-1.51186933133403e-05
-1.15638643297524e-05
1.16263834506633e-05
-3.33145841044418e-05
-1.51899295571567e-05
-2.23481293014301e-05
-3.87858814407601e-05
-5.9247135558566e-06
1.16835792336769e-06
-2.92551565362753e-05
-3.28326526225944e-05
-2.54809401063714e-05
-3.33082614351824e-05
-1.88471282031991e-05
-1.37218752330099e-05
-2.61621874408428e-05
-1.02276554177848e-05
-1.63560315170129e-05
-3.12962994742176e-05
-1.80717655734808e-05
-5.96385524517348e-06
-1.67123709760233e-05
-7.15240755590856e-06
-3.74438369744758e-05
-5.41303988085184e-06
-1.68173995785313e-05
-1.43978762007958e-05
-4.26329373018184e-05
-1.9770327421766e-05
-4.768443448897e-06
-3.50521932747242e-05
-5.43694554091776e-06
-2.07066672330827e-05
-1.68312416696035e-05
-1.65095527001937e-05
-1.37232038809799e-05
-1.77175079434781e-05
-1.53340959159638e-05
-9.56556952408015e-06
-3.54587872851117e-05
-6.30056947084056e-06
-2.84584755131811e-06
-9.29512000599778e-06
-3.59786232953139e-05
-1.65539919248801e-05
-1.12480843986733e-05
-5.57337200125351e-06
4.33013093621239e-06
-2.54378870061824e-05
-2.5865449101224e-05
-1.95898912173021e-05
8.25961488202585e-06
-1.86758447679377e-05
-5.0641725658841e-06
-2.94316010525693e-05
-1.81213245744439e-05
-1.42658845729286e-05
3.81598787486747e-06
-3.82207970924961e-05
-4.2836339512628e-05
-4.19521708663298e-05
-3.25272499581263e-05
-2.50329459401244e-05
-1.05657863805189e-05
-1.26813897848074e-05
-1.32856478947034e-05
-2.09348952781084e-05
-1.47799156825874e-05
4.59849769942483e-06
-2.33861400580032e-05
-3.59254636618572e-05
-3.38805437721138e-05
-7.08512886058847e-06
-3.28020617690927e-05
-2.05873393514963e-05
-3.5900037520826e-05
-1.6156363971291e-05
-1.47524640991754e-05
-2.39474736385155e-05
-1.33004055455369e-05
-3.57610094532113e-05
-9.76610825341986e-06
-1.67043737363994e-05
-2.54973696500594e-05
-1.62382066159151e-05
-2.1194805346975e-05
-3.87024925821315e-05
-2.56873105620174e-05
-2.93981067977532e-05
-2.03718188783614e-05
-2.34161521414667e-05
-8.14110344893905e-06
-2.29095632747035e-06
-3.65670336566467e-05
-3.2964876690228e-05
-2.41414381296676e-05
-6.36574898380448e-06
-2.40063354993858e-05
-8.79533797701763e-06
5.84989189422637e-07
-4.16606131792291e-05
-3.77537227720837e-05
-3.04486834398941e-05
-3.35241216923894e-05
-3.05735348977711e-06
-2.71600622747434e-06
-1.59054538512198e-05
-3.65506794208877e-05
-2.36104249356215e-05
-2.82429750000199e-05
-2.85406401752938e-05
3.92690730713869e-06
-2.02242232530166e-05
-1.60743024576877e-05
-1.2658928987133e-05
-1.93103011217343e-05
-7.9316536951453e-06
-1.65508841890402e-05
-3.4295532145615e-05
-2.86665814795594e-05
-3.03671566341356e-05
-2.40981720376623e-05
-4.20159707999695e-05
-3.0963660341904e-05
-3.29872289763554e-05
-1.70612369365345e-05
-1.2994926983549e-05
-1.41890299483049e-05
-2.47268909581579e-05
-2.94741489052218e-05
-2.43344448304899e-05
-2.46021541482805e-05
-1.56448360873334e-05
-2.62786720646907e-05
-2.52357235738851e-05
-3.38424060391813e-05
-1.93062138963641e-05
-8.11305133559578e-06
-1.8711547791194e-05
-3.52059665507753e-05
-1.11951026306308e-06
-5.51793536352636e-06
-1.95139390094193e-05
-3.04098249591493e-05
-2.60963087592633e-05
-5.10168345108575e-06
-1.07046181133496e-05
-3.89304112612074e-05
-5.80339990983673e-06
-2.24906189458306e-05
-8.20612522300345e-06
-2.92226150339357e-05
-1.71087061209944e-05
-1.70878296430488e-05
-6.27418795417201e-06
2.61320303000697e-06
-3.49877080904218e-05
-4.04611088117187e-05
-2.89794422380537e-05
-1.96902414726746e-05
-1.53583969975465e-05
-2.39107075239803e-05
-4.93455629767988e-08
-1.80523174985665e-05
1.92385254667825e-06
-2.38102138391369e-05
-2.29041767094161e-05
-3.47157217574679e-06
-1.08164564179938e-05
-1.87717157946994e-05
-2.26260235051282e-05
-1.61915928835675e-05
-2.25059519107877e-05
-6.52722449323548e-06
-3.16382853745893e-05
6.42559707092374e-06
-3.84225569376246e-06
7.60442179148598e-06
-2.35064200785602e-05
-3.88523635286395e-05
-1.2350627980228e-05
-1.92578427345906e-05
-1.82021819551576e-05
-2.22807646273899e-05
-1.75756076432531e-05
-1.41122999628644e-05
-2.63345026788258e-05
-1.36191882673803e-05
-1.2260124882562e-05
-1.47266307320226e-05
-1.81049884681405e-05
-6.94784467460829e-06
-4.30070423834766e-05
-1.93049529569141e-05
-2.16715646639906e-05
-1.78824945753117e-05
-4.90999981014244e-06
7.50837311547033e-06
-4.23050476625236e-05
-2.57115949454601e-05
-1.82816695008871e-05
-3.97696281167162e-05
-3.19036549762588e-05
-4.47820691823669e-06
-1.19075967358969e-05
-1.93523611276742e-05
-3.33571360185206e-05
-2.26960968161076e-05
-3.77828524640588e-05
-2.81984091657354e-05
-2.36708398636564e-05
-2.54816337911759e-05
-1.59997752160883e-05
-2.121666675494e-05
-2.92413440644675e-05
-8.98534138794588e-06
-2.93402374878316e-05
-3.90875770484721e-05
-1.86879225981708e-05
-1.20720737275568e-05
-2.00444017028155e-05
-2.03094621071673e-05
-1.22669279774568e-05
-3.54960907204636e-05
-1.39512882057984e-05
-4.61530231797942e-05
-1.86483120733216e-05
-2.4447907730235e-05
-1.02500514196249e-05
-2.78441244657462e-05
-1.83481978433202e-05
-7.83079236019122e-06
-1.89148084952913e-05
-2.02273258552222e-05
-2.05962535768811e-05
-2.18174484714738e-05
-2.48481470256015e-05
-1.33169735706858e-05
-2.00982289694975e-05
-2.0903215786462e-05
-2.99617014802934e-05
-1.58343234412732e-05
-9.0499903567982e-06
-2.07035474743677e-05
-3.06584687692142e-05
-7.01942159313273e-06
1.89979300870839e-06
-1.65736559196433e-05
-3.23916750005829e-05
-2.30323188158857e-05
-2.34564635070522e-05
-3.31847264698288e-05
-2.04638404306618e-05
-3.32383403074499e-05
-2.85719791936933e-05
-2.7992107406735e-05
-1.43113443428226e-05
-3.7303850632237e-05
-2.65473570585988e-05
-3.61583451551875e-05
-2.24260344031177e-07
-2.42226189819509e-05
-3.05258967863711e-05
-2.03436861803383e-05
-4.39220222233104e-05
-2.40972993311973e-05
-2.20847757306347e-05
-3.36487504640521e-05
-2.29389004214255e-05
-1.51032511496824e-05
-1.96977276121302e-05
-2.53827963428512e-05
8.83411547621364e-06
1.25384299239907e-05
-2.94991819366095e-05
-2.00650324131719e-05
-2.72571344545608e-05
-2.96359067086657e-05
-2.47588768623672e-05
-4.09699132063785e-05
-2.0960591105791e-05
-2.86864948819901e-05
-3.17569884643242e-05
-3.92384060049423e-05
-3.41988376079833e-05
-5.5360952135911e-06
-2.66425281912726e-05
9.17185974567783e-06
1.99813084141886e-06
-1.5919799392325e-05
-2.37996810551288e-05
-2.43229425980813e-05
-8.40904836866348e-06
-2.25822378660323e-05
-1.4174087265835e-05
-1.64877241602675e-05
-1.63615561410675e-05
-2.77769262948939e-05
-4.08397799165721e-05
-2.91823364931904e-05
-2.40983167160977e-05
-2.42272998230401e-05
-1.1826779360804e-06
-2.72013803844299e-05
-8.23858650090851e-07
-1.67710481605172e-05
-2.67743255064863e-05
-1.77912285834478e-05
-4.43467312243668e-05
-2.66880489604478e-06
-5.13924770338423e-06
-9.68534570092863e-06
-3.03035669947487e-05
-1.32597595389473e-05
-2.62558499061989e-05
-2.0827279126526e-05
-1.8541162967391e-05
-2.97726461803356e-06
-3.40063648639258e-05
-2.84496391018116e-05
1.84727356685557e-06
-1.33075352877003e-05
-1.41861668148257e-05
9.8512345536249e-06
-3.34807220293145e-05
-8.41196081975935e-06
-1.25027631917467e-05
-2.04262836285352e-05
-1.31724149794729e-05
-6.40172490262467e-06
-3.59137556304444e-05
-1.19110361926513e-05
-3.51997915610474e-05
-3.08810545759403e-05
-1.72378813550211e-05
-2.03129223839722e-05
-7.62348570352118e-06
-2.76818092226815e-05
-1.75699804869263e-05
-1.39622398072311e-05
-1.14768823813092e-05
-1.96753891411525e-06
-2.62083889006395e-05
-2.27298514683362e-05
-2.60575919286654e-05
-4.16421364559327e-06
-2.46113890095213e-05
-2.64131845817652e-05
-6.93331642162826e-06
-3.85548987818292e-05
-2.73577640269284e-06
-2.69057592304373e-05
-2.72056131676447e-05
-2.34652468144164e-05
-2.55432528388654e-05
-5.54894630614259e-05
-3.68147728727933e-05
-2.53167764649865e-05
-7.49517726158911e-06
-1.90209060350669e-05
-2.0961957974395e-05
-2.65651563342633e-05
-1.27629059904036e-05
-3.60475709143732e-05
-8.46742030682451e-06
-4.49328347123753e-06
-2.01824991997285e-05
-2.49220103120105e-05
-2.09507966190012e-05
-2.24939289854083e-05
-2.69272404145722e-05
-3.73625096944918e-05
-1.95079542825018e-05
-2.0761542773793e-05
-1.60469353296866e-05
-2.16773005001114e-05
-2.71451883294209e-05
-2.23699838930043e-05
-3.14469170793083e-05
-2.59491207270523e-05
-1.09893665683884e-05
-2.04225295254858e-05
-2.6666920814719e-05
-2.61925901559268e-05
-2.35550746387333e-05
-2.95296644049383e-05
-1.26474923743754e-05
-2.7426799187797e-05
-1.82335633173571e-05
-2.80768181506673e-05
-3.60453215986151e-06
-2.93834338005699e-05
-4.19061821690863e-05
-9.49040893461653e-06
-1.89211244385315e-05
-1.51366304389167e-05
-3.4959909958018e-05
-1.06746330888072e-05
-2.19262843271453e-05
-2.84126279012264e-05
7.76301813652743e-06
1.04320742046304e-05
-3.10473386866169e-05
-2.27238064746144e-05
-3.88325832525594e-05
-3.3241741906026e-05
-2.32016075740116e-05
7.3871346700306e-08
-6.85810012153958e-06
-1.58150173419737e-05
-8.44295635362157e-06
-2.23120511846126e-05
-1.20368021871649e-05
-2.50585631894812e-05
-1.69843808557206e-05
-2.39942991947394e-05
-2.27262838368944e-05
-2.12640478915646e-05
8.24589664803843e-06
-2.18733920031511e-05
-3.76910026363062e-05
-8.28338108819729e-06
-1.53236755405779e-05
-3.16261544401817e-05
-2.99540554676158e-05
-2.50985379014501e-05
-6.80114859429768e-06
6.58248454967199e-06
-2.42118641595805e-05
1.19649558161927e-06
-2.01128533096935e-05
-2.12388722831277e-05
-9.78265998101339e-06
-2.00712932970481e-05
-2.27325894934761e-05
-2.09657016263582e-05
-1.39896643822829e-05
-3.53373909153892e-05
-1.96751663875672e-05
-1.10372480658122e-05
-1.83239250666664e-05
-1.67691613145482e-05
-3.77440072508213e-05
-2.54907990834146e-05
-6.71463539185547e-06
-9.83440225073269e-06
-7.79722040516589e-06
-2.8185524344713e-05
-2.09083336415403e-05
1.14879128852387e-05
-3.51106289193954e-05
-1.91358060921699e-05
-4.10275368550726e-05
-2.63201648988322e-05
-3.8425861084662e-05
-2.82268143604428e-05
-3.94879517481241e-05
-1.17000030875837e-05
-1.300545938646e-05
-1.82185751326712e-05
-1.06839749209804e-05
-1.10346306572282e-05
-1.36587758913891e-05
-3.83572493055081e-05
5.92021245358575e-07
-3.12764432973158e-05
-2.37991508150973e-05
-2.41834251254651e-05
-1.10742689222048e-06
-2.48155675628716e-05
-1.24204029919754e-05
-2.56466745114245e-05
-4.07130522049409e-06
-2.5484025770219e-05
-8.50379234017979e-06
-3.13617362325926e-05
-2.10562666619175e-05
6.2916730247315e-06
-2.18061726271143e-05
-2.86925047977477e-05
-3.11687829183138e-05
-3.11217305140066e-05
-3.87182078604356e-05
-4.44901819972861e-05
-1.51789452089393e-05
-3.06319279079716e-05
-2.4941053104612e-05
-2.57365552452099e-05
-3.89891489182001e-05
-1.01639331418837e-05
-1.69737361164625e-05
-2.79971595471072e-05
-5.26820897360212e-06
-2.37943297823666e-05
2.91209576502694e-06
-3.60179143101694e-05
-1.63188440792941e-05
-2.23749716804599e-05
-1.93301158930843e-05
-1.79932710241247e-05
-3.24053734287057e-05
-4.43452706372146e-05
-8.59877489695888e-06
-1.89211310700418e-05
-1.38621220118666e-05
-1.47652208651176e-05
-2.61688377639565e-05
-1.38753565321516e-05
-1.54334015607221e-05
-2.08217711016042e-05
-3.24228033436834e-05
-7.19446203257127e-06
-2.65917290431749e-05
-2.22011937881457e-05
-3.92632330777463e-05
-3.10614149058839e-05
-1.78712303259925e-05
-7.17507597408263e-06
-4.82636647270753e-06
-4.78666774796483e-05
-1.12747925790496e-05
-1.41819093924694e-05
-2.40332700809289e-05
2.01928549936815e-05
-2.11331375972262e-05
-8.62299223450078e-06
-1.41727871877832e-05
-3.42572426220248e-05
-2.142194402767e-05
-1.44611002702438e-05
-2.35916646342518e-05
-3.0241165876772e-05
-3.38288664327467e-05
-1.9182392045508e-05
-2.44066979355442e-05
-2.544417191545e-05
-4.00095654216682e-05
-3.62118621554459e-05
-2.23943824267173e-05
-1.91315754676594e-05
-1.34255323419092e-05
1.42149265843511e-06
-1.809859484971e-05
-3.77572979319398e-05
-2.1985180029356e-05
-2.44816099402906e-05
-3.38403677727733e-05
-1.71022516115791e-05
-4.15953483868178e-05
-3.60793420598311e-05
-1.54814251757286e-05
-3.31026306040415e-05
-1.63811155975443e-05
-3.85365179417143e-05
-2.51851167548217e-05
-1.19856808006248e-05
-4.34994429151687e-05
-2.58591675127687e-05
-2.88234246694432e-05
-2.64274593037486e-05
-2.45957833212017e-05
-2.34608203234037e-05
-1.74482781653578e-05
-2.13894078639092e-05
-3.1028967317128e-05
-1.17999489938466e-05
-2.01346939393412e-05
-6.75736656887308e-06
-1.78948167522487e-05
-3.56587118600285e-05
-4.85591075042253e-06
-2.91581746155043e-06
-4.9449243666637e-06
-9.24602543700658e-06
-7.06138543612658e-06
-1.15888634994297e-05
-1.88250572035802e-05
-1.47812609619673e-05
-9.15458955997049e-06
-2.86927877773777e-05
-2.31369220417369e-05
-2.9016483197615e-05
-2.75788065943462e-05
-8.09214842802451e-06
-3.01100003462197e-05
-1.04019064334544e-05
-1.88767689103217e-05
-7.78454908904285e-06
-7.80345897362507e-06
-1.84071401921812e-05
-2.43550681489536e-06
-3.49381082978e-05
-2.00713677501612e-05
-3.24263194228903e-05
5.22837141003788e-07
-2.86530320919579e-05
-1.83559801144622e-05
-1.85909234262981e-05
-3.99525551612367e-05
-1.21764628694525e-05
-3.193716201297e-05
-1.93084391461224e-05
-1.72068020765406e-05
-4.0716200240086e-05
-1.17566857232775e-05
-2.59134312448944e-05
-3.29838482475805e-05
-2.16507183017007e-05
-1.8100144548238e-05
-2.3498028299477e-05
-1.00121174050438e-05
-2.53434605574253e-05
-2.18462605860133e-05
-3.87923487413552e-05
-2.78703121761718e-05
-1.41937802564492e-05
-3.39143758597213e-05
-4.41499391114547e-05
-4.38976706294728e-05
-2.52915047342931e-05
-2.36755589392113e-05
-8.24973451524114e-06
-1.84002035345846e-05
-1.045053329117e-05
-1.20184688093875e-05
-3.87507610636243e-06
-9.09962308702976e-06
-1.51840616627246e-05
-2.15070848935074e-05
-1.19597365812918e-05
-3.62987731017526e-05
-3.17750166003495e-05
-8.54725429692521e-06
-1.70370788482808e-05
-1.6662885540132e-05
-2.41239173471757e-05
-3.07768810224879e-05
-1.01064639732886e-05
-1.59462682379481e-05
-1.15038674417701e-05
-2.06842293674077e-05
-9.37668210824521e-06
-3.43766611684517e-05
-2.13448641422822e-05
6.12115171102506e-06
-4.62169675031965e-06
-2.20525138679202e-05
-3.72414798548449e-05
-1.15814368600758e-05
-1.29041061963113e-05
-1.59134568102057e-05
-4.40553122249283e-05
-2.11714224760659e-05
-2.75914040949297e-05
-3.88509393976375e-05
2.92949329380606e-06
-2.70879484456626e-05
-3.23663852266135e-05
-2.63240182501425e-05
-5.93853239646642e-06
-1.35656000389634e-05
-4.02288439269241e-05
-8.83057819740302e-06
-3.88173202470271e-05
-2.43793846947841e-05
-2.15450988617506e-05
-2.79150212399087e-05
-9.57209068964063e-06
-2.30836544938921e-05
-4.50363228611592e-05
-2.21123458087037e-05
-1.89793130091328e-06
-2.44262813727791e-05
-1.78079778843391e-05
-3.99822006930614e-05
-1.5997004311015e-05
-2.03724047931534e-05
-2.69140243180841e-05
-1.8449382985066e-05
-7.8159741153863e-06
-2.99520252630874e-05
-1.91820307619628e-05
-3.13895319998321e-05
-2.09879965505678e-05
-2.56720518104751e-05
-2.73034644747851e-05
-4.27000672056171e-05
-3.14943906090952e-06
4.79169446459554e-06
-4.05560344235404e-05
-1.06697967295989e-05
-3.17492822607998e-05
-3.12088146085958e-05
-1.0284594580373e-05
-2.89448539702091e-05
-3.21691195917656e-06
-1.90211141517189e-05
-1.54610085026565e-05
-3.42583927629247e-05
-2.7087651989192e-05
-7.92502763739578e-06
-2.02576300780591e-05
-1.99745989938136e-05
-1.61189311407594e-06
-2.30755868416692e-05
-3.10745185422877e-05
-2.97844473193191e-05
-2.56874937711585e-05
-4.5312615440883e-06
-1.92108261052949e-05
-1.79413920624367e-05
-3.57442527366575e-05
-1.91779387359451e-05
-3.26036874043687e-05
-3.58705356635215e-05
-2.61696617575786e-05
-1.85150110476041e-05
-1.59114842605812e-05
-2.86531609374382e-06
-3.69307597931074e-05
-1.16890771119053e-06
-1.49858912525167e-05
-2.39343182266616e-05
-2.25339994190157e-05
-1.31692744431363e-05
-1.58038190317534e-05
-2.85417032216443e-05
-1.27732381825e-05
-1.3213109406409e-06
-3.62217436190495e-05
-8.64758914262536e-06
-1.13182379535195e-05
-3.14983013012547e-05
-9.63473390816976e-06
-1.80417432419738e-05
1.19941342578514e-06
-2.58957901338569e-05
-3.21586371017863e-05
-7.83513073806041e-06
3.36978752988901e-06
-1.76028703687099e-05
-8.07879138163302e-06
-2.08918867268743e-05
-2.26024507169035e-05
-3.41240200432921e-05
-3.72373058104474e-05
-1.58841781417034e-05
-2.3336692576452e-05
-3.99088147401178e-05
-2.69993478224066e-05
-3.11638287504467e-05
-1.16372116238632e-05
-1.13822468625961e-05
-2.35193459168397e-05
-2.86253092654204e-05
-1.63894154954999e-05
-2.2630789324087e-05
-7.92278016819935e-06
-2.4313596499513e-05
-2.42034083038752e-05
-1.94215477379834e-07
-3.06070548051522e-05
-2.40954241838656e-05
-2.66146627213766e-05
-1.33439757924761e-05
-4.26475796731552e-07
-2.22207950808603e-05
-2.28857453702358e-05
-1.72824876555322e-05
-2.21314344638047e-05
-2.47293698834892e-05
-1.86077899993879e-05
-1.53948121321044e-05
-2.61160580792122e-05
-3.24477162035538e-05
-2.14299029680231e-05
-2.7723200068883e-05
-3.24559061212916e-05
-5.25872485676216e-05
-3.29085581245937e-05
-2.40772242711232e-05
-2.95591561710577e-05
3.03786448074979e-06
-1.50364817741613e-05
-3.19410663976739e-05
-2.80561685831357e-05
-1.32282361975036e-05
-2.0036159285202e-05
-1.5270767940812e-05
-2.80831785445869e-05
-3.20702481519146e-05
-2.89706683482205e-05
-4.11001576250994e-05
-1.71987547814252e-05
-1.68514241173291e-05
-1.69890026901543e-05
-3.04496543560848e-05
-1.61083753747452e-05
-1.07997776287052e-06
-1.06313319168371e-05
-2.56426052325592e-05
-3.19824682988923e-05
-2.75596808005601e-05
-3.20904190491152e-05
-2.45999840684156e-05
-2.00708984323903e-05
-1.64827099542784e-05
-3.66055414295932e-05
-2.33864327129586e-05
-2.30346772497344e-05
1.52536479305499e-05
-1.65636181386533e-05
-3.08449336775775e-05
-2.43212747604367e-06
-1.31289760678056e-05
-1.78791460599722e-05
-1.11388430005595e-05
-8.15407291217589e-06
-1.15636319607016e-05
-8.16264520007214e-06
-2.55245394103145e-05
-1.65340752199223e-05
-2.84039640643387e-05
-2.1397418750313e-05
-1.63027210695666e-05
6.3929080066045e-07
-2.23624584485168e-05
7.45776091048766e-06
-2.08237648248034e-05
-1.64326604649716e-05
-2.96167609686833e-05
-2.66886055893035e-05
-1.70571965271444e-05
-5.06996374536733e-05
-1.95932382388075e-05
-3.31625983649282e-05
-3.14959589833736e-05
-3.54372103075445e-05
-2.52793118714318e-05
-2.12087255967181e-05
-2.69136083294501e-05
-1.78082805830525e-05
-1.49179901700351e-05
-9.90222301480725e-06
-1.2656330162059e-05
-3.77248329307155e-05
-2.50226076386611e-06
3.52836285660701e-06
-3.26756361684876e-05
-1.71066933626162e-05
-1.63042276666421e-05
-2.78749647889483e-05
-2.71307840514125e-05
-1.9414472955863e-05
-3.49514991494498e-05
-2.23206138056355e-05
-2.80010134412085e-05
-1.12358898468378e-05
-1.20887861125497e-05
-4.65871557878926e-05
-2.5677517631918e-05
-2.38966204373513e-05
-4.96245929578735e-06
-1.67984702662257e-05
-4.44876993165344e-05
-3.16470098483746e-05
-2.10695256421933e-05
-1.65697858297505e-05
-1.82769712946166e-05
-3.95325091755341e-05
-3.39034562814499e-05
-2.8335778856888e-05
-1.96804380072827e-05
-2.21504559362988e-05
-2.24991898258054e-05
-1.936122187918e-05
-2.83447653845735e-05
-2.88516552501781e-05
-1.73122142251546e-05
-2.2415207960562e-05
-1.94641858626775e-05
-1.30801901112581e-05
-4.29514396011749e-05
-7.48828365075669e-06
-1.16114228685238e-05
-1.17097508810202e-05
-2.93163182944314e-05
-3.83958071007186e-05
-6.79951218634618e-06
-1.07666226522716e-05
-1.96018873917359e-05
-2.49508887693843e-05
-2.50302828209053e-05
-1.80861060890638e-05
-1.05966716524488e-06
-2.77401543329166e-05
-2.3994905866183e-05
-1.75400649780651e-05
-2.55249825638324e-05
-1.80800976910242e-05
-6.51483249548698e-06
2.84264936454335e-06
-3.85063490212695e-05
-1.39256449752504e-05
-1.60673129739264e-05
-4.03598269817393e-05
-1.38118499938862e-05
-3.89807320768533e-05
-1.29650891969545e-05
-1.82035205298176e-05
-1.13688436602327e-05
-1.28222774355645e-05
-2.29226050261528e-05
-3.52232993090423e-05
-2.59321044774308e-05
-1.15641411107408e-05
-8.41685888258617e-06
-3.09217181580618e-05
-1.77687008378165e-05
-3.61527292943498e-05
-1.02405466061634e-05
-3.13279306053753e-05
-2.68234613185717e-05
-2.4530147743258e-05
-3.96112084829462e-05
-2.55884300429112e-05
-2.17645085548506e-05
-1.31955723299354e-05
-2.69862690169448e-05
-3.3000933526383e-06
1.14274181741079e-06
-1.80125425115913e-05
-2.471525921473e-05
-3.46949936666491e-05
-4.36364004020927e-06
-1.29332976792851e-05
-2.62343322177095e-05
-2.3295964896839e-05
-1.43613736358259e-06
-2.5770336915165e-05
-1.64106803553344e-05
-1.66730146965809e-05
-2.20430324456827e-05
-5.3006394316462e-06
-5.99483775555586e-06
-1.08055991662494e-05
-1.77466097626795e-05
-2.80787932429416e-05
-3.13771361297946e-05
-3.24079434996901e-05
-4.76490967259967e-05
-1.86250354376732e-05
-1.6096990918873e-05
-2.36015093635823e-05
-3.41859491379844e-05
-3.87007607823137e-05
-1.14209387188327e-05
-2.68483104533232e-05
-2.58493672634923e-05
-4.05188863956171e-05
-1.95764002372611e-05
-3.33298892659816e-05
-1.03882411154687e-05
-1.59876775867165e-05
4.16011015187266e-06
-2.53059741380756e-05
-2.21320648136177e-05
-1.99046806324593e-05
-8.91728214786913e-06
-1.67936656768345e-05
-1.96843874166743e-05
-3.86349271661598e-05
-3.23190057089144e-05
-2.68925953606235e-05
-7.28054555361096e-06
-1.22909781569797e-05
-1.47700743917664e-05
-1.23070970520192e-05
-2.11627373037961e-05
-2.89354317015745e-05
-2.61545434323867e-06
-6.20813109776962e-07
-3.43272875942553e-05
-3.41256453143376e-05
-2.16231875312097e-05
-2.57517228934433e-05
-2.80651086719745e-05
-3.43611025961258e-05
-1.93306568636239e-05
-2.44986456005527e-05
-4.85157894324053e-05
-1.05324455628367e-05
-1.88249894303366e-05
-2.8058381023387e-05
-1.00362261395031e-05
-7.04815763985669e-06
-1.88576326993983e-05
-3.06665832792197e-05
-1.95640475576751e-05
-2.1903763499177e-05
-3.50009532288798e-05
-1.4036224707003e-05
2.51858674708534e-07
-9.86808190906476e-06
-1.52126826937726e-05
3.75176792128961e-06
-3.09541404055318e-05
-3.05106939516704e-05
-1.86946509159952e-05
-2.31448700213136e-05
-1.32873317071259e-05
-2.82103666798137e-05
-1.31708471943637e-05
-1.95836712912888e-05
-4.7232133189833e-06
-3.19160178593295e-05
-2.25405045663788e-05
-1.08304503807655e-05
-3.99028577182784e-05
-3.70858388709911e-05
-1.18216019620346e-05
-2.05812550181158e-05
-1.10165997888807e-05
1.0145066767087e-07
-2.34304812136361e-05
-4.54865822370097e-06
-3.84747428269236e-05
-1.86689704162647e-05
-1.79502117829705e-06
-2.42095017176452e-05
-3.10405392349112e-05
-2.48925495808433e-05
-2.94978644454245e-05
-5.92803455872586e-06
-3.89380369201758e-05
-1.30115023669342e-05
-6.5926493064171e-06
-2.90233493449578e-05
-2.12177570382329e-05
1.33109008349626e-05
-2.32205386595462e-05
5.23035176250916e-06
-1.0714884602775e-05
-1.4063609704756e-05
-1.41822125458605e-05
-2.04761033579349e-05
-2.15695890495877e-05
-1.8070756777021e-05
-3.22161574598771e-05
-1.0543114312572e-05
-1.81911793909613e-05
-3.00977649951984e-05
-1.70525641524554e-05
-2.79886451535539e-05
-1.90750770051267e-05
-2.74422561906614e-05
-1.08407653823951e-05
-2.58497263832876e-05
-1.73519096310392e-05
-2.69849998006014e-05
-3.07390256722734e-05
-1.37971564233107e-05
-5.39973804534378e-06
-1.81009922585877e-05
-2.72093223750265e-05
-6.79216932991546e-06
-8.62627831680958e-06
-3.45017048252228e-05
-2.60024250228185e-05
-2.33349986320682e-05
-2.36918593289822e-05
-1.82512900231286e-05
-3.07936040848433e-05
-2.05416322578615e-05
-1.73376015152342e-05
-4.6571568693409e-05
-1.25338775805963e-05
-1.1727180384423e-05
-2.87607746633543e-05
-3.74106146278288e-05
-1.38224845094145e-05
-1.25832276027477e-05
-3.12662532544718e-05
-1.48019298386645e-05
-1.50101231258593e-05
-4.75447838530967e-05
-1.76200580141662e-05
-2.98308926647466e-05
-1.94188129175267e-05
-3.18988341484413e-06
-1.73137232827715e-06
-1.42056093482419e-05
-4.68121565292464e-05
-3.87299211667701e-05
-1.72005524010948e-05
-1.83567293624092e-05
-1.51428600767334e-05
-1.01619578458306e-05
-2.40474068159783e-05
-2.10801322430043e-05
-9.80825792112488e-06
-2.63113760695445e-05
-3.08902386723817e-05
-1.62618732332806e-05
-2.45533886247051e-05
-2.36629654206592e-05
-2.41954220428205e-05
-2.91153112383145e-05
-3.15976047163583e-05
-3.61205425989161e-05
-2.08674526323263e-06
-1.46629682542314e-05
6.67435259788619e-06
-2.50243645114833e-05
-2.98041635243152e-05
-1.77443044196843e-05
-1.98710024341827e-05
-2.46957261913606e-05
-3.48507507476975e-06
-2.06338443453829e-05
-3.67850607199845e-06
-1.07823880186708e-05
-2.87148903551904e-05
-1.65602680453167e-05
-2.96492350953485e-05
-3.3220945963425e-05
-1.56654068025067e-05
-1.20907764029971e-05
-1.29311834945583e-05
-1.03340795779929e-05
-4.95471608856573e-05
-2.17597982180694e-05
-1.57558669244541e-05
-3.68766982327818e-05
-4.85170141083778e-05
-2.81849614360523e-05
-3.77662060235999e-05
-2.87914098154615e-05
-2.0238928493109e-05
-2.59825142510583e-05
-2.07533748695066e-05
-2.07370857317876e-05
-3.36702976248564e-05
-2.48817311212156e-05
-2.82003822072126e-05
-2.08571550248901e-05
-1.57439497289496e-05
-2.82897556347599e-05
-1.06181046173604e-05
-2.46553825138145e-05
-9.28650353011744e-06
-2.86979079179413e-05
-2.10599065491973e-05
-1.78206603611117e-05
8.33632568100741e-07
-2.20798379356448e-05
-1.90097360065351e-05
-1.50389668235956e-05
-1.92886733165078e-05
-2.70583038746751e-05
-1.67829357857964e-05
-1.37285515501851e-05
-2.2434382790698e-05
-1.35317028183419e-05
-9.33749099286826e-06
-3.3940910922873e-05
-1.25098164750694e-05
-2.31343661081822e-05
2.53558617458609e-06
-1.75019219850209e-05
-4.35519509450078e-05
-2.77102080998173e-05
-2.57404225910509e-05
-8.98018749023741e-06
-7.29961965034081e-06
-4.60505320112305e-05
-3.87297123719401e-05
-2.1960058666454e-05
-2.70628731767419e-05
-1.96499472743665e-05
-9.69594809321938e-06
-9.41296833490057e-06
-3.50552038596125e-05
-1.5177374986538e-05
-1.77783409725859e-05
-1.1640487664134e-05
-3.40441353903611e-05
-3.1909008405973e-05
-3.36454958518853e-05
-5.64502755982803e-06
2.96750229066291e-07
-4.72931352898026e-05
-4.98753793724302e-06
-1.93790937823465e-05
3.90378199968744e-06
-1.44213695625257e-05
-1.96122294962374e-05
-2.76533893097881e-05
-2.23319510324563e-05
-2.87724059443902e-05
-2.88769803946375e-05
-5.38958607022277e-06
-7.90745577082047e-06
-3.87933132290225e-06
-1.16814884630563e-05
-3.55387786451297e-05
-1.47435425342736e-05
-1.97237040313942e-05
-1.88000978163555e-05
-1.18439743383188e-06
-3.64280117040781e-05
-1.86505068588491e-05
-2.20568449112283e-05
-3.6798054831699e-05
-2.55627287218416e-05
-3.10012001653473e-05
-2.66336596559397e-05
-2.55767541964635e-05
-4.59791011976797e-05
-3.29511830243036e-05
-2.65721062105553e-05
-3.15926613220617e-05
-3.74241896530157e-05
-1.56274122356582e-05
-1.13051545312704e-05
-1.41347995141333e-05
-4.83506306189441e-05
-2.31732106348429e-05
-8.3492559309902e-06
-6.788445006289e-06
-2.14629005458512e-05
-3.06041427831545e-05
-1.94953819728093e-05
-2.34791107784673e-05
-6.03710538357208e-06
-7.74386940617714e-06
-7.43082890608343e-06
-2.73836242902413e-05
-1.07816175155591e-05
-2.44237265740721e-05
-2.69691620032604e-05
-2.81048082784703e-06
-3.30030081299153e-05
-1.01853118247516e-05
1.78860211391824e-05
-9.31923061135301e-06
-5.78992466681006e-06
-1.42374912054145e-05
1.59345187110208e-08
-2.86080248913605e-05
-3.95919818139085e-05
-3.84144052441083e-05
-3.43793722415618e-05
1.1611925647098e-06
-1.79670446205662e-05
-2.93760607073979e-05
-3.86094946625119e-05
5.37084031871757e-06
-8.86176910512576e-06
-8.46407275042252e-06
-1.20531591390343e-05
-1.09561042595741e-05
-1.04080144836399e-05
-4.40014178132812e-06
-2.27040960253519e-05
-2.60480598340032e-05
-2.50982828768711e-05
1.7389658626363e-06
-1.77107947650036e-05
-1.79111586381079e-05
-3.6177061581111e-05
-2.76924595209261e-05
-3.56653655983213e-05
-2.00401976287661e-05
-2.16452831048457e-05
-1.10811687463774e-05
-2.36047855334074e-05
-2.7437103900244e-05
-2.96818682918434e-05
-1.12299910762681e-05
-1.95136274618729e-05
-6.860358966079e-06
-3.13113680914902e-05
-3.19183569125108e-05
-2.76224375742685e-05
-4.32539904005845e-05
-1.65096883090414e-05
-5.41414502877686e-06
-1.05957706622061e-05
-1.46930076104365e-05
2.23253946576186e-06
-1.78657365073576e-05
-3.3636720435388e-05
-2.17812154597549e-05
-2.27624354557753e-05
-1.84025494239942e-05
-2.53457953810842e-05
-1.27860770181498e-05
-3.31278415918404e-05
-3.09285011903943e-05
-3.38271682223109e-05
-2.91188636922182e-05
-2.01297801995277e-05
-1.56233314880943e-05
-3.20206798387637e-05
-1.46040981892215e-05
-1.77359311366771e-05
-1.51665409841433e-05
-2.9896411556654e-05
-2.24522536478589e-05
-1.13376268624223e-05
-1.27374669244527e-05
-8.67263180726784e-06
-3.92068753928587e-05
-1.84678960554952e-05
6.27656412167669e-06
-2.38556552537441e-05
-1.85013427641442e-05
-2.42979310571971e-05
-2.02226222458766e-05
-3.33786254001923e-06
-3.05961421287623e-05
-1.5201682260897e-05
-2.92796228681966e-05
-1.92805948088018e-05
-3.28464151143809e-05
-1.1097385765118e-05
-3.67343764926407e-06
-1.35723256471804e-05
-1.85424360857221e-05
-5.00115850550952e-06
-2.17613814640537e-05
-1.26404966207232e-05
-3.49648278889575e-05
-3.58582898847607e-05
-2.80054346449729e-05
-4.45153977800404e-06
-3.59686713356417e-05
3.18787916264961e-06
-9.90999695251213e-06
-1.36501291607788e-05
-8.60504848906563e-06
-2.3957904904186e-05
-1.8113951738347e-05
-3.94838377537371e-05
-2.52918824380394e-05
-4.20423533003819e-05
-4.14601600976108e-05
-1.96955494447953e-05
-4.04243445134401e-05
-2.98057675408577e-05
-3.28975311756705e-05
-3.28105868873764e-05
-2.2879878622205e-05
-4.17418858588067e-05
-3.70180540878741e-05
-3.80704990844742e-05
-1.92852866582499e-05
-6.52989943991682e-06
-3.98059907153708e-05
-1.71796839147725e-05
-1.26560064682789e-05
-1.56612646239896e-05
-1.48660427514013e-05
-2.20584576827661e-05
-7.61287576977527e-06
-8.8354547843764e-06
-9.89759127855161e-06
-4.66752499543649e-05
-2.27293301137073e-05
-1.63267733522867e-05
-3.9436689425618e-05
-2.47028498948218e-05
-1.96877093214208e-05
-3.08811770209324e-05
-2.95397165100447e-05
-2.33936149898277e-05
-2.92303205767341e-05
-1.41846119432141e-05
-3.77625118867141e-05
-8.49183724271033e-06
-7.54233650135257e-06
-2.73767293700417e-05
-1.6154322649759e-05
-1.57708304838275e-05
-2.53233736610111e-05
-1.48569451845072e-05
-1.42123442153465e-05
-8.03013998215111e-06
-1.30069830675008e-05
-2.61600114903329e-05
-2.35619412885592e-05
-1.01633203192321e-05
-1.64148943369106e-05
-1.58829412417184e-05
-4.7075559006905e-06
-1.35091708190866e-05
-5.1971410448317e-05
-2.78820023300753e-05
-1.5850641294149e-05
-3.12430866309729e-05
-1.65032093333342e-05
-1.12019587222908e-05
-8.30374708345684e-06
-1.73326446278004e-05
-3.29866461728463e-05
-2.38427278804357e-05
1.00077269010285e-05
-3.30429396543268e-05
-2.23165416140267e-05
-2.51187028690781e-05
-3.05480361234726e-05
-2.17390685010453e-05
-9.87583392993862e-06
-2.14664821509413e-05
-3.67653845152235e-05
-2.06287163222176e-05
-2.05302642631095e-05
-2.84784937295097e-05
-1.96162958811988e-05
-1.94222415148096e-05
-1.1495942090535e-05
-2.88371905467447e-05
-2.87813710601098e-05
-2.64814106242486e-05
-8.91487213950246e-06
-1.75751175749416e-05
-3.80186348469015e-05
-2.21490563705248e-05
-1.04041215850931e-05
-2.43395564246131e-05
-2.44197110162379e-06
-2.17649447894839e-05
-2.89437264631348e-05
-4.52845665722211e-05
-1.90265694397296e-05
-1.46729796152792e-05
-2.67621251999087e-05
-1.89806332624257e-05
-1.17774314836674e-06
-1.67366513434853e-05
6.3832898501875e-06
-2.86509229180899e-05
-2.1417635024097e-05
-3.91354779050433e-05
-1.51553567823741e-05
-1.12654625290546e-05
-1.39135058296747e-05
-2.32932410085496e-05
-3.832507272807e-05
2.55550123411067e-06
-2.63669759726066e-05
-1.43252465353831e-05
-1.48768767943656e-05
-2.20082170029388e-05
-3.94404709492648e-05
-1.74804846357795e-06
-1.71219917628473e-05
-3.85189625876941e-05
-2.92284164031208e-05
-2.54010101508577e-05
-4.25814225479255e-06
-2.0983383074156e-05
-9.72622932405696e-06
-2.55914003302469e-05
-1.76490964885801e-05
-9.03566763472691e-06
-1.60867965182213e-05
-2.23818990956084e-05
-2.20909250811744e-05
-1.56574344298785e-05
-1.11264004367361e-05
