# Supplementary material for: Research on computational propagation and identification of mine microseismic signals based on deep learning
Source: PLoS One. 2025 Oct 22;20(10):e0334641. doi: 10.1371/journal.pone.0334641 (PMC12543183; doi:10.1371/journal.pone.0334641)
Supplement: S3 Data — (ZIP) [file pone.0334641.s003.zip › 000100500002836.xlsx_0.txt_24.txt.txt]

-3.28487646544319e-05
-8.56573543315706e-06
-2.96222208832383e-05
-4.69167119183714e-05
1.21646214796311e-05
-3.43614581997091e-05
-2.51005541448232e-05
-1.69753024855628e-05
-1.88766005946925e-05
-1.16126579231431e-05
-3.11167195232156e-05
-2.77442963573558e-05
-2.42228637698699e-05
-4.48871254004903e-06
-1.45921631896539e-05
-6.6542266452165e-06
-2.53534546038084e-05
-1.94655708506725e-05
-3.14073117435875e-05
-4.36109396864421e-05
-2.97619081774792e-05
-2.02173550913235e-05
-6.16578339812056e-06
-2.21030019846408e-05
-4.47823506505316e-05
-1.58115992883316e-05
-8.42176817702291e-06
-2.35191938407576e-05
-3.22919789830493e-05
-3.0561954936628e-05
-1.81148551501552e-05
-1.08557751907006e-05
-1.36561701984394e-05
-2.17965916168389e-05
-1.34373965120254e-05
-1.27249238606869e-06
-1.44347571854962e-05
-2.96059569599914e-05
-1.57042229877653e-06
-2.20716933147969e-05
-3.01030227965647e-05
-3.14950526739302e-05
-2.58170292290884e-05
-4.09164978603371e-05
-3.98896980189802e-05
-1.50129364782133e-05
-3.44193301913022e-05
-3.49316673240643e-05
-1.11938202472183e-05
-4.03961698515057e-05
-2.55614502220943e-05
-3.00647109833662e-05
-3.06513293723297e-05
-1.8824634202713e-05
-2.77865251513009e-05
-1.87357652264479e-05
-2.94916536481461e-05
3.16682378253237e-06
-3.01434058542788e-05
-2.28948937706215e-05
-2.92673642620204e-05
-1.83703998227425e-05
-2.35755794441575e-05
-1.06355407643567e-05
-1.86950973822685e-05
-8.36757664940381e-06
-2.54794738913216e-05
-2.44943122377686e-05
-3.6960978506674e-05
-1.38765053604227e-06
-4.94873148084411e-05
-1.10698269781175e-05
-3.85623938571735e-05
-1.17839929478634e-05
-4.70689077201997e-05
-2.22959982549209e-05
-1.68163827588736e-05
-2.82770063558573e-05
-2.29713999770966e-05
1.920341299113e-07
-5.19487675042468e-06
-3.12425689905061e-05
-2.72480323370999e-05
-1.59215874257215e-05
-2.14383880517957e-05
-3.18058911563502e-05
-2.87047533180164e-05
-2.38177550350776e-05
-3.68683717531146e-05
-5.04202530269165e-05
-1.12785738483543e-05
-2.88565674732323e-05
-1.86991643436713e-05
-2.41397200216448e-05
-1.63995602733746e-05
-3.47090492918423e-05
-5.78816282209981e-06
-4.11713493687768e-05
-2.56677326366752e-05
-7.47832700394187e-06
-3.13452020783797e-05
-1.67723061474248e-05
-1.51536536752452e-05
-2.78970209748688e-05
-2.46780553817161e-05
-8.59175469929127e-06
-9.56084518676898e-06
-2.47388649627019e-05
-2.96555146852947e-05
-1.78830002448438e-05
-5.25006406121483e-06
-6.81931691612948e-06
-2.14433377592429e-05
-1.22440478953314e-05
-4.20217665147692e-09
-1.85143259011121e-05
-7.24091045139712e-06
-2.03028663348057e-05
-2.13652030088798e-05
-2.63482908725473e-05
-1.8439463091796e-05
-1.28530786049518e-05
-2.89464275820653e-05
-3.07516995567383e-05
-4.48759150556445e-05
-4.44175240923631e-05
-4.85555260895355e-05
-1.30817831244135e-05
-2.94232420215647e-05
-2.01360577164256e-05
-4.37984862499225e-07
-2.63293925797704e-05
-7.03475360401752e-06
-1.19643273253268e-05
-2.10401863943767e-05
-8.25398179817723e-06
-6.12624192277382e-06
-2.76486812915538e-05
-6.37058101532148e-06
-1.65452390406529e-05
-2.11626640940206e-05
-1.8697786172467e-05
-1.50876947895525e-06
-1.63453268975045e-05
-1.22309474248489e-05
-8.4562632929659e-06
-3.87341282174475e-05
-2.49877960097898e-05
-3.92345731332204e-05
-1.38379226111303e-05
-1.82769510595089e-05
-2.49454392106281e-05
-6.6885768484307e-06
-4.20505641324741e-06
1.16814163432089e-06
-3.51143811585981e-05
-2.17167657072378e-05
-2.98415776431538e-05
-2.24503328073637e-05
-1.56089874464715e-05
-3.19757899754751e-05
-7.97557814557125e-06
-4.15500809453857e-06
-9.2342574991734e-06
-1.17561695385478e-05
-9.77025226053321e-06
-2.19995175902625e-05
-1.78133352536232e-05
-8.94113261330008e-06
-2.04777000575649e-05
-9.25814902019522e-06
-1.79785553365391e-05
-1.20938577022759e-05
-2.17811013860268e-05
-3.81967323238501e-05
-8.40990830577669e-06
-3.76475268339194e-05
-1.5950614170464e-05
-2.25567064684939e-05
-2.56401890787214e-05
-3.27836733119817e-05
-2.1307696254138e-05
-2.90713115318371e-05
-7.90438430959199e-06
-2.07147483932274e-05
-2.30291972934185e-05
-2.51102666518756e-05
-4.13023821578514e-05
-2.04094790635099e-05
-7.03309444737412e-07
-5.44472303090226e-06
-3.07668082631389e-05
-3.57261192412093e-05
-2.46325013076205e-05
-8.89488576517069e-06
-1.90431099552496e-05
-2.84141290171147e-05
-3.21818794256474e-05
-2.31725392948285e-05
-2.4637663758629e-05
-3.88798970364006e-05
-2.36595615782958e-05
-3.04999022168807e-05
-2.04351033681563e-05
-1.68318521690912e-05
-3.84967500847227e-05
-8.0134709489057e-06
-1.50003320584041e-05
-1.01025508915902e-05
-2.74297330566373e-05
-2.04367447425232e-05
-3.7129958943621e-05
-2.1177114314718e-05
-4.8750090256879e-05
-1.61981141653041e-05
-3.17876877831522e-05
-2.73995556282084e-05
-2.75645222315065e-05
-1.88235068147688e-05
-1.86516506290083e-05
-2.01435187216907e-05
-2.19021627420273e-05
-1.20392799521472e-05
-3.89252728675589e-05
-3.07759793027992e-05
-1.68002722894099e-05
-2.52148743975631e-05
-1.63526588551785e-05
-2.75487534061609e-05
-8.9672826451121e-06
-1.05931179400232e-05
-1.78260438476177e-05
-7.22952697073849e-06
-2.63140844574823e-05
-3.49977462616743e-06
-1.60680379279035e-05
-8.44988699112756e-06
-1.18982885338867e-05
-6.48110971824037e-06
-2.36496317200286e-05
-2.76456539024329e-05
-7.55046797914267e-07
-1.6613403991362e-05
-4.68833412799967e-06
-2.8359186234961e-05
-2.01261645165022e-05
-2.80219203169186e-05
-2.82152600420585e-05
-3.68376719180371e-06
-2.05752290452284e-06
-2.61532446745921e-05
-7.85815415193041e-06
1.36017522381983e-06
-1.52564731267539e-05
-2.61928931749349e-05
-2.21765336355119e-05
-1.31184282355136e-06
-2.92008278288623e-05
-1.81189379729845e-05
-1.99009451832387e-05
-2.78717660704642e-05
-2.01881364260429e-05
-9.36317483599683e-06
4.9670439719366e-06
-3.22083522456096e-05
-1.31029506693072e-05
-3.19326769381716e-05
-2.7683850099807e-05
-1.91067689109355e-05
-2.28191287207606e-05
-1.90886087978669e-05
-2.32933702035043e-05
-2.07912473832884e-05
-8.8638855108222e-06
-2.0362955607599e-05
1.29946125824656e-05
-5.31680506615869e-05
-1.76570848317834e-05
-2.13419301555157e-05
-2.33121948640511e-05
-2.41448588834971e-05
-2.06237388879964e-05
-2.24290073015635e-05
-1.568472824788e-05
-1.98763767958721e-05
-2.72901474475041e-05
-2.03690854438475e-05
-2.8278263742754e-05
-2.01304140743459e-05
-2.26414229622985e-05
-2.73791409179051e-05
-4.54921053087851e-05
-1.21744349901015e-05
-1.96485626182251e-06
-1.25416650570196e-05
-3.34148525010319e-05
-3.79503440872472e-05
-1.98814516770465e-05
-1.92127555489483e-05
-4.24890481255404e-05
-1.43989538019361e-05
-2.1081972700044e-05
-2.89081048883181e-05
-1.72814812393222e-05
-1.68454971017282e-05
-3.20170995806234e-05
-3.76932979741575e-06
-9.1657830394279e-06
-1.44318982749945e-05
-4.11941153461342e-05
-2.28830197232005e-05
-1.0409419898676e-05
-1.21984409021365e-05
-1.44453912047587e-05
-4.41191627226775e-05
-2.10396505743775e-05
-3.30919840597044e-05
-1.73723514195965e-05
2.70562999699706e-06
-1.25400812984375e-05
-2.41151054914902e-05
-2.27295892539614e-05
-3.75518626353573e-05
-3.10033069855224e-05
7.47970763454511e-06
-1.58951120430481e-05
-4.39576449578191e-05
-2.20016867321726e-05
-1.36841830136362e-05
-2.7153192616133e-05
-1.02703103767628e-05
-1.75403095855496e-05
-2.60634307933736e-05
-3.01640068264783e-05
-2.16138646500003e-05
-5.25772002059418e-05
-3.06213255274392e-05
-1.97824240742171e-05
-2.72022796424763e-05
-2.25554243416152e-07
-9.11164200259051e-06
-2.61883597576993e-05
-1.55217017916332e-05
-1.99490466783856e-05
-2.84193337927777e-05
-1.14922072247868e-05
-2.730372648353e-05
-1.62910244820583e-05
-4.58663967397858e-05
-5.1833173850617e-05
-2.70047913479534e-05
-2.63448663797162e-05
-2.4049588488954e-05
-4.83013018182136e-06
-3.67236119002171e-05
9.12085667221545e-06
8.90276373459481e-06
-5.67700516245555e-06
-2.72901492031728e-05
-1.51343768614451e-05
2.31100173186284e-06
3.42543735697059e-06
-2.95815285986231e-05
-2.98457240703167e-05
-1.88043092682803e-05
-1.65788363705022e-05
-3.28577284281107e-05
-6.31252436546849e-06
6.56457880833743e-06
-1.95956459928171e-05
-2.85374625039966e-05
1.09279686703729e-06
-1.27505570091187e-05
-6.33939384617986e-06
-1.19380803540667e-05
-1.10159734762254e-05
-2.52239271551254e-05
-3.43276144834215e-05
2.62298927430693e-06
-1.54316736281065e-05
-2.23412258670424e-05
-2.57830587163625e-05
-2.21700583991598e-05
-1.29545917199889e-05
-2.18486265188245e-05
-2.20037868993452e-05
-3.91540003715672e-05
-1.89764198722596e-05
-1.56044461095319e-05
-2.12144681743588e-05
-3.06477266514521e-05
-1.67640539274619e-05
-1.6344208713909e-05
-8.75958006121772e-06
-2.49787278834556e-05
-2.02057735612641e-05
-2.11228666622813e-05
-1.08661266616763e-05
-2.59375235785642e-05
-2.61252589752365e-05
-1.62219881798103e-05
-2.4253008228877e-05
-1.53766128151661e-05
-3.6340699758223e-05
-1.1102189290488e-05
-3.0596420318541e-05
-1.64086217109176e-06
-1.18945860692913e-05
-4.61758709925291e-08
-1.58407140152558e-05
2.26173699036548e-06
-1.18307380623299e-05
-1.93330776265223e-05
-8.71089390110482e-06
-2.53019869073617e-06
6.89512983603404e-08
-3.26020540822297e-05
-1.25780334287914e-05
-1.69517437287167e-05
-7.07002133335072e-06
-1.94208988948887e-05
-2.08789586881991e-05
-1.87344911253337e-05
-2.33883121038697e-05
-2.71997636577815e-05
-1.71893565088416e-05
-2.46166046191668e-05
-2.24811903624693e-05
-4.69915348665003e-05
-3.01353159182538e-05
1.38357931389786e-06
-1.94104680787888e-05
-2.02748285712011e-07
-3.03777660762953e-05
2.12535382983263e-06
-3.38848852728032e-05
-1.92429820507522e-05
-3.72373474921555e-05
-5.38910830130356e-06
-2.70476015383087e-05
-2.9094086668966e-05
-2.93841777587385e-05
-1.655165718223e-05
-1.25127404740363e-05
-1.27317857870472e-05
-1.97654531024789e-05
-3.22398892121184e-05
-1.75677947627299e-05
-2.05199263605314e-05
-1.1252596270867e-05
-3.4710289967523e-05
-2.31318251208609e-05
-3.25260083577328e-05
-4.66421438238159e-05
-8.82074237178471e-06
-2.59108395092318e-06
-2.92893437459555e-05
-1.53994384829922e-05
3.21214469374248e-06
-2.01087697575225e-05
-8.36490047436092e-06
-3.66526006960612e-05
-2.48334590932939e-05
-2.05214724832676e-05
-2.75708651816304e-05
-5.85325302017914e-06
8.91874627530755e-07
-1.58197967868625e-05
-1.39940103922957e-05
-3.57965811766422e-05
-2.6534982258597e-06
-2.87560258938355e-05
-4.77975404241808e-05
-2.23168705747604e-05
-2.73842912141522e-05
-4.10862834498438e-05
-2.36409967256049e-05
-4.7841680567093e-05
-2.46801234431213e-05
-2.56312930469177e-05
-1.80210964445684e-06
-1.57062474507101e-05
-3.21466781533783e-05
-2.40238523919088e-05
-6.38288349101885e-06
-4.41851805201487e-06
-3.11200497639592e-05
-1.13322438095445e-05
-4.08491544406704e-05
-1.10316160762079e-05
-8.66291695907004e-06
-3.57192792497754e-05
-1.38990588359764e-05
-3.5248840661068e-05
-3.3547068109112e-05
-3.56210560190274e-06
-3.95765605401648e-05
-5.04110110513104e-05
-1.15370087465801e-05
-3.26818146125986e-05
-1.87246896042288e-05
-3.27573832095784e-05
-1.54986203199212e-05
-1.15901040783393e-05
-2.01756582442493e-05
-2.79879511241536e-05
-3.73656389085345e-05
-2.66750242157154e-05
4.65291076401866e-06
-2.8025449152512e-05
-1.65932376400393e-05
-3.48674642960203e-05
-4.75008709021233e-06
-1.12637044412079e-05
-2.37877509542808e-05
-1.05973834562753e-05
-4.64095130246232e-06
-3.21912737952089e-05
-2.16209236568618e-05
-3.44683360624277e-05
-1.83779124045212e-05
-1.23781621315257e-05
-1.93490239423864e-05
-3.54472479383857e-05
-3.2289629643772e-05
-7.81246644554822e-06
-1.1552232471571e-05
-1.742954230973e-05
-4.17209233801505e-05
-3.3032950547142e-05
-3.24023153116277e-05
-1.54280559020789e-05
-1.34761474842625e-05
-1.76021665968869e-05
-2.11204377704634e-05
-4.08202943924121e-06
-3.81350354211966e-05
-1.40282105966331e-05
7.18711529217022e-06
-1.19463853896685e-05
6.35687921325823e-06
-3.09093260000519e-05
-2.87816858905293e-05
-1.43883462674379e-05
-2.86158963045529e-05
-2.3920584316156e-05
-1.16435166950145e-05
-1.01202819680897e-05
-1.63020924056437e-05
-4.34278311285054e-05
-2.84282025356481e-05
-7.10526955005048e-06
-9.45145566967754e-06
-3.44020737611482e-05
-4.94486757551781e-05
-1.62467421555672e-05
-3.4593056554539e-05
-1.40334128024582e-05
-3.35995620060276e-05
-3.65183581403575e-05
-2.31877467903027e-05
-1.71097626430898e-05
-3.54114603229048e-05
-2.35698827632953e-05
-3.89102537210762e-05
-2.64842817150693e-05
-3.68360768254351e-05
-2.93551967699375e-05
-3.02243719072689e-05
-3.25534168912266e-05
-2.14786520698976e-05
-1.85287177162367e-06
-9.1501417510571e-06
-4.15333338837013e-05
-5.21229588053771e-06
-3.01104126366445e-05
-2.50307978041622e-05
-2.02347984810895e-05
-9.30749098552274e-06
-3.85222022188657e-05
-1.76746589953058e-05
-6.07981108698004e-06
-4.79471843995032e-05
-2.8126705702813e-05
-2.49380630946258e-05
-2.64305255341474e-05
-3.13794561543474e-08
-3.60262035883675e-05
-2.83441534488812e-05
-6.91499585867716e-06
-3.49822267722943e-05
-2.97089825326813e-06
-2.96377292313607e-05
-1.1412345562526e-05
-1.37874514315079e-05
-2.88229934545762e-05
-1.2796618753908e-05
-3.18761914565173e-05
-2.62963446654397e-05
-1.31797501580079e-05
-4.63097352318567e-06
-1.27539863338606e-05
-3.18813964818579e-05
-1.76123941728796e-05
-3.93110661284573e-05
-1.05134602430836e-05
7.08175129550445e-06
-1.48912833910056e-05
-3.67938867219087e-06
-2.73701967562237e-05
-1.51872253727607e-05
-2.80475250618058e-06
-6.35382160205669e-06
-4.55369054101149e-05
-3.85831809973182e-05
-3.73716245630665e-05
-3.10966911952595e-05
-2.83905882033886e-05
-2.07171912106435e-05
-1.54307362827608e-05
6.11529461120066e-06
-3.27081624258083e-05
-1.82786326413729e-05
-2.42514959711201e-05
9.51172555435257e-07
-2.67673324986506e-05
-1.94820805773244e-05
-4.18868078092704e-05
-8.98285155229153e-06
-2.0568246850453e-05
-1.55381642712732e-05
-1.09222375768731e-05
-2.08874221266967e-05
-3.95031510238178e-05
-4.304474154667e-05
-4.98698251175307e-05
-2.93183242085309e-07
-1.02287581870987e-05
-5.2750453981299e-06
-1.94955673231303e-05
-1.60881419153354e-05
-6.56666676436325e-06
-4.89398701935275e-06
5.91952268233691e-06
-8.98915347271035e-06
-1.35198748356679e-05
-9.59253716878887e-06
-2.43508678230531e-05
-2.45250338301638e-05
-2.28195942989471e-05
-1.3011566785502e-05
-2.98456554293627e-05
-2.82012461494394e-05
-2.1269090790906e-05
4.63658488856062e-07
-3.7541065486766e-05
-4.30410695486186e-05
2.50107179850521e-06
-1.24184375124057e-05
-3.39451303046649e-05
-3.39085620598807e-05
-2.43193449147088e-05
4.08813836735104e-09
-2.3739410546475e-05
-2.51128615212987e-05
-1.52388740128149e-05
-7.3211394414459e-06
-9.70780166565715e-06
-2.12213558229969e-05
-2.35950892837811e-05
-1.64590730275866e-05
-8.91351741225649e-06
-1.48405762611523e-05
-3.20492372288515e-05
-3.18603567536223e-05
-3.36947993849624e-05
-1.26784248504878e-05
-1.56691544435699e-05
-2.22227615188655e-05
-3.74192518781268e-05
-5.44339664352271e-05
-1.42316942180456e-05
-8.63385850905263e-06
-4.17507901626282e-05
-8.72502162526268e-06
-1.73966784935598e-05
-4.53151288589471e-05
-2.17808880873003e-05
-1.07794609059119e-05
-3.12430498252022e-05
-3.73806652375555e-05
-1.75747603580505e-05
-1.47392820461284e-05
-1.37565659949974e-05
-3.46002400689622e-05
-2.27147144625623e-05
-3.08309345320075e-05
-1.90657946427776e-05
-2.29266043509168e-05
-3.31406628953521e-05
-2.09181642225576e-05
-3.25667531434257e-05
-1.63942632603641e-05
-1.97700576465239e-05
-1.22807877978195e-05
-1.53589533460932e-05
-9.38129939696037e-06
-2.69729905228225e-05
-3.72156216357309e-05
-3.86584775911519e-05
-2.87593812218001e-05
-2.30469636205614e-05
-3.34405318206611e-05
-9.1444150789005e-06
-3.22695256548725e-05
-3.24413758521235e-05
-2.55474507211046e-05
-1.78175815988094e-05
-1.19747822003252e-05
-1.3608236119395e-05
-2.3187174040513e-05
-2.66420610966025e-05
-2.78070686276e-05
-3.86939725070985e-05
-2.67040496829802e-05
-1.39430465840005e-05
-1.98623662501801e-05
-2.2694241926248e-05
-2.49260171795617e-05
-1.92209549256671e-05
-1.45343968519448e-05
-2.99612909273111e-05
-2.97098188096076e-06
-1.28746331137476e-05
-1.04989919769576e-05
-3.36817399277399e-05
-2.29415511389155e-05
-2.1630589332138e-05
-2.56582637452296e-05
-2.33760832579266e-05
-4.11149322931193e-05
-2.15706878291493e-05
-2.89194518723721e-05
-2.36894285666407e-05
-1.35622927340541e-05
-1.78241809984637e-05
-1.52411200654515e-05
-2.57436705277277e-06
-2.19048702940028e-05
-2.54814563379636e-05
-1.93561973772356e-05
-3.0529816491783e-05
-1.93292618590248e-05
-5.17956294866979e-06
-1.54833209161488e-05
-2.27651889013041e-05
-2.75646718617959e-05
-2.06173284316313e-05
-4.03487058918152e-05
-1.54036122575759e-05
-1.04306440921462e-05
-2.06035789081358e-05
-3.49766714939937e-05
-3.63244189148402e-05
-8.96900909826345e-06
6.10462220622011e-06
-8.407273349081e-06
-3.09729360818249e-05
-2.97728917221524e-05
-3.29109109801935e-06
-6.84850448066128e-06
6.1053673747282e-06
-2.64693873353236e-05
-3.30872639459e-05
-1.88513182286523e-05
-2.73855312499809e-05
-3.97341744821144e-05
-1.96754975681071e-05
-1.9507738889755e-05
-1.95385200671384e-05
-1.83758605618889e-05
-2.27117090762215e-05
-1.16931396304746e-05
-2.33800326616711e-05
-5.25192144373439e-06
-2.49484466160835e-05
-2.52043451836989e-05
-2.22399753345296e-07
2.82417182261366e-06
-2.08053249453325e-05
-6.00972958359242e-06
-1.98572038683617e-05
-2.44071513999898e-05
-8.08099422386103e-06
-3.78377828383775e-05
-2.47677448634039e-05
-4.155524346257e-05
-4.69466913831398e-05
-2.57338677366101e-05
-1.47055804974367e-05
-8.8163426902131e-06
-2.46293911696842e-05
-2.60518625925737e-05
-1.92326802343722e-05
-3.35900926063782e-05
-3.14168076377552e-05
-4.57036163597584e-06
-3.60352260716412e-05
-8.97688313584236e-06
-4.25568304130726e-06
-3.14228225387394e-05
-2.25074164188257e-05
-3.24811485716513e-05
-1.96449043529226e-05
-1.68844889664885e-05
-2.31503785846522e-05
-1.67181394470708e-05
-2.4335546816159e-05
-4.28465520760971e-05
-1.35542844628748e-05
-2.10735486620087e-05
-8.14823882152428e-06
-1.73011390027675e-05
-2.08478264852776e-05
-3.39783213026659e-05
-2.32972933473881e-06
-2.05687282791605e-05
-1.35858626391517e-05
-9.33056919465965e-06
-1.5804865197564e-06
-2.82730744494568e-05
-1.7619272150589e-05
1.61158952342482e-06
-1.06449268616935e-05
-1.89601830217728e-05
-1.28093766445093e-05
-7.53310590320625e-06
-1.6905433052621e-05
-1.58052577388412e-05
-1.02950097525681e-05
-2.26763265011215e-05
-3.94794225974081e-05
-2.12628591209473e-05
-1.59475627671129e-05
-2.01436235320919e-05
-2.45587201391975e-05
-8.09577080387768e-06
5.20558427876483e-06
-2.22276732352099e-05
-2.80431526538688e-05
-1.5335859525187e-05
-4.04407988708321e-05
3.55986218416492e-06
-1.6441961540331e-05
3.30204987434486e-07
-3.41933755644009e-05
-4.48411410391936e-05
-2.67561279769762e-05
-3.32286679774282e-05
-3.68990810349812e-05
-1.4581740602078e-05
-2.6419196753115e-05
-2.52925408734369e-05
-2.33346535340145e-05
-1.83520592310162e-05
-2.33935518596443e-05
-3.19754671685448e-05
-1.47656026071196e-05
-2.23272017040988e-05
-4.36882632201717e-05
-4.04943916822031e-05
-2.99271216247627e-05
-1.55697510281417e-06
-5.02730322966796e-05
-2.73586324750986e-05
-2.55267943132947e-05
-3.75441028076281e-05
-3.16329181217523e-05
-2.73667614600031e-05
-1.91512570900737e-05
-1.93628177704237e-05
-6.21009321345101e-06
-3.90439535805011e-05
-1.68890218730647e-05
-4.77681052170603e-06
-2.59778381249876e-05
-2.11107740409789e-05
-2.63614034952526e-05
-2.71586594328485e-05
-2.2420887892473e-05
-5.4200884911454e-06
-3.40187823889523e-05
-3.04391733388778e-05
-1.30534037595479e-05
-2.55718251611836e-05
-2.37572792131051e-05
-2.23670016475819e-05
-6.6793566490207e-06
-1.61924944168433e-05
-2.79131148378514e-05
-2.15741066622898e-05
-1.49462661799714e-05
-1.83552399010197e-05
-1.0315598613543e-05
-2.24805048639528e-05
-3.58015759411125e-05
-2.81106765259765e-05
-2.18089099208142e-05
-1.94301833577053e-05
-2.98544444804732e-05
6.52490003525366e-06
-3.08096297804127e-07
-1.74591450370351e-05
-1.44773581338915e-05
-3.72687360174356e-06
4.21928289485968e-06
-1.16296060174064e-05
-2.23945757806877e-05
-3.36355029516451e-05
-1.32649725965925e-05
-1.63442789269894e-05
-2.86002980041498e-05
-1.14280531337675e-05
-3.89148897473371e-05
-8.8431346164291e-06
-1.26072921352402e-05
-2.16480767314103e-05
-2.79357128173568e-05
-1.74989423891637e-05
-3.01031951603069e-05
-4.27070130596171e-05
-1.79541613300058e-05
-4.01195597115621e-05
-2.14975741878253e-05
-3.98416967335335e-05
-8.91377275670004e-06
5.01393368848964e-06
-3.31475241078405e-05
-4.51786770146574e-06
-1.33835483255761e-05
-3.45835357809723e-05
-9.2716073143363e-06
-8.08587840365162e-06
-3.92722699677851e-05
-1.47361085720465e-05
-6.84700995583671e-06
-3.737744717022e-05
-1.69072298212023e-05
-2.74782684520114e-05
-1.46789165021083e-05
-1.53995224512576e-05
-1.19124983248246e-05
-1.21312688619039e-05
-1.90102257187528e-05
-9.25556579376883e-06
-1.77302571998642e-05
-2.82128501138138e-05
-1.44059345555206e-05
-1.73342446131228e-05
-2.64260180488256e-05
-1.76537112027527e-05
-2.59220146364977e-05
-1.90367773495221e-05
-3.30768078062907e-05
-1.91974669139287e-05
-4.20461697179765e-05
-9.47546258052857e-06
-1.22032891375863e-05
-1.33698735641021e-05
-3.22603429078194e-05
-6.89242809688884e-06
9.19366487118939e-06
-4.56945786357228e-05
-3.31177350813757e-05
-3.02394455384975e-05
-1.01586575676172e-05
-3.9576177168086e-05
-9.74394366908782e-06
-9.44199278042749e-06
5.53638377651834e-06
-1.15374430240939e-05
-3.20780421786632e-05
-2.47868526311741e-05
-1.53148069855325e-05
-9.6481460671654e-06
-3.61569881105486e-05
-2.71735593869366e-06
-3.9751803113542e-05
-4.65511342102188e-05
-3.17929275167319e-05
-8.97962559722186e-06
-1.46330714904337e-05
-8.62101598401418e-06
-1.90878332160131e-05
-3.43929936236248e-05
-4.81826207363077e-05
-1.10106011665476e-05
-6.20543658653481e-06
-3.41128681985759e-05
-3.00345371165104e-05
-3.38711829085862e-05
-6.67046081595332e-06
-8.32737163670751e-06
-2.44454598427178e-05
-3.20184878829415e-05
-2.19249711990072e-05
-3.31995649265991e-05
-1.81246551659185e-05
-2.05468803834713e-05
-5.18714456899752e-05
-2.1368983590697e-05
-8.05687439652742e-07
-2.3091061531891e-05
-2.01839460975521e-05
-1.09751601197352e-05
-1.17777651105669e-05
-1.93837142704369e-05
-1.98184086731215e-05
-2.10808214955472e-05
-2.84120800354308e-05
-5.44998076962631e-06
-1.48780580287345e-05
-2.51153891930882e-05
-1.59104548749437e-05
-6.12867044865058e-06
-1.38390490329686e-05
-4.28289806971043e-05
-3.79135799027075e-05
-2.42859589892426e-05
-5.89325204679166e-06
1.41156843959964e-06
7.14568890624086e-06
-6.81809739245819e-06
-2.39630951313889e-05
-1.8993383250618e-05
-2.8136201514272e-05
-1.95686538680602e-05
-2.47751992436109e-05
-1.0973779513681e-05
-7.60233159015488e-06
-1.8495351324352e-05
-3.16426779386108e-05
-4.06471690779366e-05
4.27222861041752e-06
-2.42641904976907e-05
-3.35469079620239e-05
-2.87213961712355e-05
-2.56386191370901e-05
-1.1832691364744e-05
-1.40123476925093e-05
-1.70020439706995e-05
-1.73187934443971e-05
-1.48121962156309e-05
-1.93684982629597e-05
-2.43232726723104e-05
-1.6658775182657e-05
-2.884162367988e-05
-2.43180173517472e-05
-1.62863242522688e-05
-2.85609415101655e-05
-2.55853241907034e-05
-5.13044013912959e-05
-2.85088823230979e-05
4.02854431203931e-08
-2.25134689195708e-05
-1.06287897838673e-05
-3.27329623407005e-05
-3.265633267072e-05
-1.27206670344584e-05
-4.81580617190326e-05
-2.11370378936736e-05
-1.67249218363938e-05
-2.09380684240505e-05
-3.24179084736319e-06
-2.44751312347623e-05
-8.4462402281467e-06
-2.75343873143939e-05
-1.91292041533093e-05
-3.20699036939508e-05
-1.57976333544796e-05
-2.26354113732226e-05
-4.09616096154273e-05
-1.45088534371287e-05
-1.70180652903485e-05
-4.49926026946262e-05
-2.72454069452874e-05
-2.78251846759887e-05
-2.71366357983804e-05
-4.87142540423979e-05
-4.74866518227576e-06
-3.63857203732516e-07
3.54610973755545e-06
-1.58758544748822e-05
-1.14009895418967e-05
-2.11359905116758e-05
-3.56439455863202e-05
-2.73984191328316e-05
-7.54049226554776e-06
-2.63575875409239e-05
-1.6288431820144e-05
-2.61019608353381e-05
-2.76324039463805e-05
-1.52800693164155e-05
2.88509743315176e-07
-1.95336874079935e-05
-1.82011069035571e-05
-2.91661549241628e-05
-1.75251390235623e-05
-3.16971658544474e-05
-2.15742547336846e-05
-3.63965109069948e-05
-5.77691382487152e-06
-8.83887971279422e-06
-2.12386074666793e-05
-1.15441687417486e-05
-2.13537691367964e-05
-2.55027269801005e-05
-2.54157336578212e-05
-2.53756247162349e-05
-1.33318422222731e-05
-4.19315176206651e-05
-2.55213080766503e-05
-3.67057286132269e-06
-2.33140338266787e-05
1.48099814735566e-05
-3.09425570917209e-05
-2.48588930507646e-05
-2.5668404484495e-05
-2.79668796509675e-05
-2.58529720374743e-05
-3.33847295385914e-05
-1.73631464472569e-05
-5.83172089348558e-06
1.68469487630787e-06
-2.6559205194901e-05
-3.26327096700369e-05
-2.121345731007e-05
-2.42261715663721e-05
-1.06143082999855e-05
-1.6383425443102e-05
-1.53456293888239e-05
-2.95113190897585e-05
-3.14233885285481e-05
-5.21004100570873e-05
-1.67358952842155e-05
-2.45909077288283e-05
-3.45101913629472e-05
-3.39898277671183e-05
-3.22956873429031e-06
-2.9295019124849e-05
-3.6598092622964e-05
-2.37442248532034e-05
-1.78567345883895e-05
-3.74357276710349e-05
2.33916097779261e-06
-2.06600593773345e-05
-4.08887274704449e-05
-1.37604132824985e-06
4.1707972424309e-06
-1.85229680991477e-05
-2.74569013771347e-05
-3.53818824726525e-05
-4.1949114606781e-06
-1.00237016236957e-05
-1.14114815217644e-06
-2.1700118926726e-05
-1.47348670875055e-05
-3.102663703233e-05
-3.59995981328103e-05
-2.80216562416321e-05
-2.64952551771515e-05
-4.87909237259953e-07
-1.01308125492957e-05
-8.4272551161946e-06
-2.85696961760934e-05
-1.55468113369269e-05
-3.00450513286892e-05
-9.92741867494072e-06
-1.8943036999763e-05
-6.41836188368307e-06
-3.60724427672028e-05
-2.74119915009839e-05
3.71112993360584e-06
-2.21474072104522e-05
-1.75938770108579e-05
5.46844943783078e-06
-2.10201044700259e-05
-1.31099747387866e-05
-1.81993450926368e-05
-2.89943545621749e-05
-2.52985675956418e-05
-3.10872401195272e-05
-2.52075435812173e-05
-1.58041143922155e-05
-1.70972882335233e-05
-1.77171791504187e-05
-1.96412523250539e-05
-1.62410253590033e-05
-1.58338976453933e-05
-1.46608579665242e-05
-3.03155393290016e-05
-1.80905351459703e-05
-2.87049472292099e-06
-2.68840125547983e-06
-6.85106665103633e-06
-1.78825442269126e-05
-4.67549892747749e-05
-1.54895381777485e-05
-3.81162875186911e-05
-1.64464451971286e-05
-1.98718996146548e-05
-1.86825178744689e-05
-1.47497769153706e-05
-2.43970218275765e-05
-3.89720878568096e-05
-1.99939266455031e-05
-3.47153390020086e-05
-1.32088963425737e-05
-7.76332442485864e-06
-2.08635918300169e-05
-3.30818664322868e-05
-1.76784058051714e-05
-1.1342161193735e-05
-4.01233761441344e-05
-1.71615641436276e-05
-4.11827042605589e-05
-2.11891103114557e-05
-1.69764304920976e-05
-2.79305018301466e-05
-2.58968554354929e-05
-3.36518753180363e-05
-7.99718861483901e-06
-1.84054615164303e-05
-4.93946368536533e-06
-1.74560053985252e-05
4.99894260059543e-06
-2.2281585006919e-05
-3.30061367722015e-05
6.61633228569028e-06
-2.42827462303598e-05
-3.30030588990676e-05
-1.28559023043751e-05
-1.90980267362188e-05
-3.01003832723051e-05
-2.32777031059194e-05
-1.72393175823832e-05
-2.67419670772286e-05
-1.68715785480013e-05
-2.31523850453963e-05
-1.0343997842737e-05
-1.83075413620836e-05
-3.07121407543856e-05
-1.18174311668473e-05
-3.1921085685187e-05
-7.71345143963555e-06
-4.07951571103026e-05
-1.30255288098427e-05
-2.35844588424094e-05
-3.21766917618901e-05
-1.56537452896793e-05
-2.6921172845466e-05
-7.46001014055053e-06
-3.02545549600996e-05
-3.25797778844582e-06
-1.90057114332831e-05
-2.06288021937413e-05
-2.49688279940804e-05
-8.07368741663053e-06
-2.62564470373145e-05
-2.82887236769983e-05
-6.7934119911472e-06
-5.97527229001837e-06
-2.36934780086288e-05
-2.37037602187976e-05
-1.01989325575309e-05
-3.94701728429618e-05
-2.44212009967236e-05
-2.77318084243532e-05
-3.45372371336713e-05
-2.45995329169351e-05
-3.08819426887792e-05
-3.86617450239052e-05
-3.01553293500331e-05
-2.16619408907312e-05
-9.51008170603244e-06
-3.17963493431127e-05
-1.99568566314374e-05
-6.78867239795103e-06
-6.41353373517002e-06
-1.94915528439555e-05
-3.37222423697872e-05
-2.89681864275264e-05
-1.18420116786186e-05
-2.05718277546642e-05
-3.15060752368741e-05
-2.73017085167021e-05
-5.09250746480834e-05
-3.68439106142851e-05
-3.03865984286252e-05
-1.96612509199806e-05
-5.85432797898913e-06
-1.2243692982451e-05
5.10910289916833e-07
-4.33250158199842e-05
-3.90840332962182e-05
-2.29073544195368e-05
-1.98728259203424e-05
-2.0077529452698e-05
-3.65192787819346e-05
-1.81456963402047e-05
-1.02162675868411e-05
-4.08263112765944e-05
-2.17825808252079e-05
-3.09014535475328e-05
-3.40471753957186e-05
-3.49400127833093e-05
-5.0641647049514e-05
-1.57779102771497e-05
-1.04049012669769e-05
-1.85068130620487e-05
-9.28045894804657e-06
-1.7181392529406e-05
-6.86643502038698e-06
-2.13275985108419e-05
-1.96213362042255e-05
-2.33037863419667e-05
-6.51116266381717e-06
-2.08408243718296e-05
-3.90100718324358e-07
-2.20452714152351e-05
-1.2555982437449e-05
-3.96394634236981e-05
-2.14956916338154e-05
-2.00920838098971e-05
-9.33462306754376e-06
-2.61658879692834e-05
-4.52957135918006e-05
1.10295131469098e-06
-1.57277067482229e-05
-2.10867625689729e-05
1.02067233180567e-05
-3.77676301939055e-05
-3.59260497990977e-05
-5.47404757606985e-06
-5.10556769745084e-05
1.01101757238349e-05
-2.12491073813511e-05
-1.38908345100018e-05
9.70073473786888e-06
-1.62082706074189e-05
-9.91678996058581e-06
-7.63486239849872e-06
-1.27617151079961e-05
-3.65593029277958e-05
-2.71539962200989e-05
-5.00116430779181e-05
-3.30589759813244e-06
-3.32695313950172e-05
-3.32910463601782e-05
2.53015562955537e-06
-1.85428982274978e-05
-3.19307745833226e-05
-2.00094548722503e-05
-3.22889520038519e-05
-2.15842902896524e-06
-2.96242770634225e-07
-1.11132618096321e-05
-2.51528114818375e-05
-1.58152883188911e-05
-1.6774137268163e-05
-2.01099591450079e-05
-1.63670234027187e-05
-2.35325009295849e-05
-3.73418294901354e-05
-2.96666852286965e-05
-1.95822026295978e-05
-2.30625773800274e-05
-9.50580472117719e-06
-3.18983164328067e-05
-2.10748714166225e-05
-1.31893252417364e-05
-1.42152193165052e-05
-1.17394575353149e-05
-3.33168210451349e-05
-3.65854129246265e-05
-3.93130635424024e-05
-3.95839584068449e-05
-3.23579249643937e-05
-2.78982886914527e-05
-5.17786096946921e-06
-2.23917251160106e-05
-2.59046952042513e-05
-4.40802135543624e-05
-2.65597503563908e-05
-1.35933979778539e-05
-9.16853948494287e-06
-1.17083191037973e-05
-3.36717648848427e-05
-2.41474284352316e-05
-1.13809792702017e-05
-3.83084337084682e-05
-4.03248041870692e-05
-9.94638974678979e-06
2.40566642132868e-06
-2.85856088101741e-05
-5.32321333563105e-08
-1.32097827125687e-05
-1.87524500687207e-05
-2.8328893333302e-05
-7.20446161472915e-06
-4.29451840742012e-05
-1.97110954231815e-05
3.13709944862259e-06
-3.15502054104438e-05
-1.64872309359104e-05
-3.78637623102817e-05
-1.23571578237072e-05
-3.39162828417709e-05
-9.39265695089283e-06
-2.19688682059566e-05
-2.6048652211985e-05
-1.19666885057356e-05
-6.53238707771488e-07
-3.0536912919681e-05
-4.32644399793111e-05
-1.84804029945233e-05
-8.192875952611e-06
-2.62566411499285e-05
-1.11725450998595e-06
-1.29813136155828e-05
-2.55910438785356e-05
-3.74344394646049e-05
-8.39446478955838e-06
-2.2039920945038e-05
-1.53127141737131e-05
-1.45730594008819e-05
-1.56722748447864e-05
3.93378425911644e-06
-3.52125224188567e-05
-3.20708313970464e-05
-3.71943989824944e-05
-5.95534704031052e-06
-1.63764490823762e-05
-2.23748983250518e-05
-4.36216436733309e-06
-1.6903246332599e-05
-1.37170359309758e-05
-1.30880236069395e-05
-1.27832993595492e-05
-2.28181534097417e-05
-2.77181940541795e-05
-1.99439377260821e-05
-1.4389017101351e-05
-1.0888626233015e-05
-2.66178144876778e-05
-6.54036651783383e-06
-2.46712136352815e-05
-2.59371755201457e-05
-1.98048544230148e-05
-1.32755894460501e-05
-3.66275294230847e-05
-1.65706559196117e-05
9.05251896261386e-06
-3.74909928316149e-05
-1.07787597574962e-05
-2.37889738575325e-06
-4.86494219761269e-05
-1.59830042206458e-05
-1.32634057981638e-05
-9.74642881876306e-06
-1.44570642672357e-05
-2.70051439409908e-05
-3.93913513141924e-05
-2.30729183038173e-05
-1.70650327782869e-05
-6.42416193914308e-06
-1.6258164181618e-05
-7.78136277893941e-06
-2.45370479898346e-05
-3.08128615131052e-05
-2.62838081033998e-05
-6.89302060813052e-06
-3.62805008938366e-05
-6.73528584856817e-06
-9.3854742077857e-06
-2.13912040931931e-06
-4.90514123534778e-06
-2.00403017912674e-05
-3.28793544411201e-05
-5.90071048426776e-06
-1.93341658547922e-05
-5.91185504803327e-05
-2.43896124490862e-05
-2.73839484074715e-05
-9.40830487706719e-06
-1.73979969094972e-05
-3.06719016918181e-05
-2.49118237437731e-05
-4.31238550722993e-05
-4.15487555505835e-05
-1.27537220920935e-05
-4.08879671249039e-05
-1.2840711631685e-05
-2.10679497462405e-05
-3.57718502020334e-05
-2.08178574291203e-05
-2.39638648423055e-05
-1.93032644274411e-05
-1.25350998552574e-05
-1.67289143191049e-05
-3.36519392425162e-05
-1.82864672345679e-05
-1.02515684856498e-05
-2.58706595764513e-05
1.77754623485347e-06
-3.78043595039225e-05
-1.19252053237593e-05
-3.79222500808253e-05
-1.94397398951703e-05
-1.84597246632412e-05
-3.12252291136445e-05
-3.28792408142027e-05
-3.80138072051734e-06
-4.56596041244256e-05
-5.41102481164749e-05
-3.26558042315271e-05
-2.81141945989943e-05
-1.07189128568874e-05
-2.7278168832991e-05
-6.39919597408938e-06
-2.57478294019375e-05
-4.73538808879348e-06
-1.53925076800888e-05
-2.20541660798227e-05
-2.4483779069143e-05
-1.66773486144628e-05
-1.98752125599699e-05
-2.24306616660015e-05
-7.67649622328298e-06
-1.06351779129832e-05
-1.51865259962938e-05
-1.26242193189085e-05
-9.51103559634125e-06
-2.35897042979671e-05
-1.57368155731542e-05
-2.19302332382634e-05
-2.98027686447839e-05
-4.69748666626654e-05
-5.65657733897078e-06
-1.84255014819222e-05
-4.33033467462281e-05
-2.56003730189633e-05
-2.58403486421746e-05
-2.52085373963045e-05
-8.11330382794873e-06
-1.84622434030691e-05
-3.26068494916552e-05
-2.0705833704757e-05
-1.88118141489089e-05
-2.91316134919447e-05
-7.78536285131584e-06
-3.79061652262706e-05
-9.46061453614041e-06
-2.99659520502852e-05
1.64565351705413e-07
-2.33846853790341e-05
-3.21970406838543e-05
-2.63658567127991e-05
-2.0334399777985e-05
-3.77860928966388e-05
-4.92798381916506e-05
-7.96201041476956e-06
-2.61849070425015e-05
-1.1443951208136e-05
-1.89866662481475e-05
-1.62108496196252e-05
-3.84340309188729e-05
-1.52329615925471e-05
-2.07652062179031e-05
-2.07132369609849e-05
-1.37273873601599e-06
-1.93096697464661e-05
-2.23298121133222e-05
-2.37165488618737e-05
-5.27944864332165e-05
-9.85186525557946e-06
-1.97061353639641e-05
-3.5131577068962e-05
-2.85251045880154e-05
-3.17527258377201e-05
-1.97350900308748e-05
1.06142696078634e-05
1.51352098682303e-06
-3.74702016083511e-05
-1.01412085915615e-05
-7.64572779325824e-06
-4.58140962874975e-05
6.47558388772246e-07
-4.45931194124478e-06
4.63140450598204e-06
-2.43233682836766e-05
-1.12443773372459e-05
-1.9144649187976e-05
-8.2641405879205e-06
-1.99205630864959e-05
-2.27874787928854e-05
-3.63509395996322e-06
-2.28736045182027e-05
-2.7472235428161e-05
-1.9037824869758e-05
-5.33575910521852e-05
7.48970357646163e-06
-1.85425364818613e-05
-3.36169362935123e-05
8.15465628398364e-06
-1.15941823933616e-05
-9.53405119112629e-06
-2.10561982541025e-05
-2.2109463159364e-05
-3.07826388075101e-05
-3.91400661703799e-06
-2.39928686976929e-05
-3.58450539794646e-05
-1.85408817559294e-05
-7.38505964770971e-06
-1.55368568283114e-05
-1.53468433198416e-05
-1.30896711768895e-05
-7.19087483721046e-06
-3.87316736765231e-05
-6.5872583287367e-06
-3.83538497960279e-05
-2.24018145948187e-05
-3.21673077074035e-05
-5.11683027335438e-05
-1.11313206584915e-05
-1.77772112584373e-05
-4.35873686186607e-06
-3.4544094766041e-05
-7.61956178530086e-08
-3.65467109983462e-05
-2.01401510412519e-05
-3.51181598778189e-05
-3.30283956543295e-05
-1.00560348697827e-05
-1.09835725821743e-05
-1.95592200190483e-05
-2.68837519608759e-05
-5.17117674455149e-05
-3.46005610747872e-07
-1.45987734956217e-05
-1.6923081448719e-05
-3.34238526933317e-05
-2.59137659169909e-05
1.69732013304925e-06
-2.81245842862708e-05
1.46412761599646e-06
-3.16791603068067e-05
-2.07297624478709e-05
-3.63391218148581e-05
-2.04388453408425e-05
-4.40102479550917e-05
-2.34076834560522e-05
-1.84388830511295e-05
-2.65488781138045e-05
-3.49913933211699e-05
-2.94372069265529e-05
-2.91065244362307e-05
-2.00044289625227e-05
-1.93191769554537e-05
-8.5498764950465e-06
-2.08160162600251e-05
-3.43537021419899e-05
-2.53396518113227e-05
-2.83430276510086e-05
-4.32215923290544e-05
-1.9164169423897e-05
-2.60454358841436e-05
-2.92434396098079e-05
-3.97436107850969e-05
-3.11478105200434e-05
-3.23370710789648e-05
-1.39879426619429e-05
-1.75018777291258e-05
-8.53101016767062e-06
-2.44617268420856e-05
-1.60874188299954e-05
7.46654835985921e-06
-1.95243754849516e-05
-1.90577036419989e-05
-2.30462930160527e-05
-1.70128949565711e-05
-2.82457924322173e-05
-2.06468989714829e-05
-1.95901461385599e-05
-2.91854582690228e-05
2.28551865071933e-06
-3.85616264036764e-05
-3.41326133870479e-05
-1.38875189742799e-05
5.3181470548149e-06
-6.05071717014782e-06
-3.61573047311214e-05
-4.48773852225534e-05
-1.22629546913379e-05
-3.55648278422143e-05
-1.79528321171469e-05
-3.19883300378453e-05
-2.30626208844093e-05
-3.57348075336558e-05
-2.76866089526148e-05
-3.74444064020232e-05
-2.39185595207127e-05
-2.43609552950161e-05
2.49998562164837e-07
-4.04993217405445e-06
-2.48802111383178e-05
-3.6456145044008e-05
-5.30511197144792e-06
-1.64369312067419e-05
-1.76963311863357e-05
-2.00489547897123e-05
-2.00626158911961e-05
-3.26094906251141e-05
-2.60792273349969e-05
-1.63958057411867e-05
-1.54236851336612e-05
-1.37035396849486e-05
-4.22218135210404e-05
-1.83780758312342e-05
-3.12927386435803e-05
-1.69951456318904e-05
-2.95643871577311e-05
-2.70413547547887e-05
-3.04796849869175e-05
6.31467676036408e-07
-3.17510287356799e-06
-3.380377020816e-05
-2.1671306049917e-05
-2.88083452720195e-06
-3.52550177336957e-05
-5.05641033727173e-05
-1.45392165664269e-05
-1.54457385003942e-05
-2.4963083788954e-05
-2.00110392321112e-06
-2.83530509443905e-05
-4.20572076304113e-05
-1.63216417498803e-05
-4.60439421388224e-05
-1.83695128673969e-05
-1.87818316605635e-05
-9.18798606825625e-06
-4.44096794923667e-05
-1.56661068647262e-05
-4.0307137786964e-06
5.25122125100733e-06
-2.63066057423066e-05
-4.31926926407466e-05
-1.98001451848823e-05
-8.61581382466045e-06
-2.72405185418576e-05
-2.27989138816369e-05
-1.28604907567724e-05
-2.98862354116568e-05
-2.66491469428354e-05
-3.35773155158359e-05
-1.24009656800924e-05
-2.32633354533539e-05
-2.36416188499851e-05
-3.05065113882249e-05
-3.2947856258299e-06
-2.89247144208671e-05
8.83362987263299e-06
-2.75316612496865e-05
-1.30622712269741e-06
-1.09457169425075e-05
-1.95336507774416e-05
-1.68212879115177e-05
-1.94880311096243e-05
-1.15145648345758e-05
-1.676267364953e-05
-1.95435266778144e-05
-3.02930135682195e-05
-3.3475893037339e-05
-7.55826943947642e-06
-1.23126812475184e-05
-1.13854741591322e-05
-2.9055286288747e-05
2.40280554366571e-07
-2.03215599088898e-05
-3.56891066401446e-05
-1.76494837163534e-05
-2.28466424168782e-05
-6.58031701274146e-06
-5.69421674949804e-06
-7.40615488203899e-06
-1.17519884928847e-05
-3.94120042544568e-05
-3.45057646963248e-06
-1.74622556083117e-05
-2.64119510801905e-05
-1.24606280526183e-05
-1.00547427051849e-05
-2.71473673822772e-05
-1.03737387070848e-05
-1.49542503370061e-05
-1.3349671190898e-05
-2.55349338944108e-05
-2.16097000595627e-05
-9.07841621248493e-06
-2.14215583882384e-05
-2.21162923999312e-05
-7.06413674865934e-06
-8.55339972411319e-06
-2.55899535136203e-05
-2.36098686059958e-05
-2.29861483320761e-05
-1.67815916585325e-05
-3.11508872988227e-05
-5.04804593290285e-06
-3.78435426655894e-05
-1.47928791279424e-05
-4.07055438615438e-05
-4.43583937003251e-05
-1.56516647880427e-05
6.94797957436396e-06
-3.95252789366581e-05
-2.8248467576829e-05
-2.7176622739066e-05
-9.63208771789087e-06
-1.90474327948633e-05
-6.11493687969881e-06
-3.25124038862648e-05
-3.7500246979599e-05
-5.87116977481519e-07
-2.69456160165767e-05
-3.24530056299585e-05
-1.54098061292209e-06
6.15521553253861e-06
-4.84640433748283e-05
-4.91546678862611e-05
-3.75309456306484e-05
-2.1054853148802e-07
-1.14210505632243e-05
-3.65200738292168e-05
-3.60133084808731e-05
-2.00157359279999e-05
-2.8307817230239e-05
-2.47439330658016e-05
-1.58278024436639e-05
-2.2133167869105e-05
-3.78269217312874e-05
-2.23722581959399e-05
-2.41341453026024e-05
-3.7591062550745e-05
-3.36786928626455e-05
-3.03848163114798e-05
-3.31136474340171e-05
-1.50259734204501e-05
-1.33682950084096e-06
-2.90476398732421e-05
-3.24809245052118e-05
-1.75645925799977e-05
-2.95051846473122e-05
-2.85261158231972e-05
-7.71391701507281e-06
-2.50898958340236e-05
-2.99273719623023e-05
-9.75936466422759e-06
-2.98144841509146e-05
-4.07633896109287e-05
-2.85170007660106e-05
-4.30474798456998e-05
-3.31097650688984e-05
-3.19481168268824e-05
-1.65418625354782e-05
-2.91987691504231e-05
-5.58496190158143e-06
-1.48870237129264e-05
-3.08066185545054e-05
1.13744089515374e-05
-2.57486375802537e-05
-1.82208912346716e-05
-1.92222957179079e-05
-3.7041251652403e-05
-1.20875131338686e-05
-2.48065289457152e-05
4.78492596510834e-06
-7.21419428164501e-06
2.4054519142108e-06
-1.48953942269525e-05
-9.89769160869034e-06
-2.80162072531196e-05
-1.69229136580873e-05
-2.7818198318533e-06
-9.99719939627431e-06
-2.88939196234124e-05
-6.04425747659946e-06
-6.43891224611195e-06
-1.38644753177632e-05
-2.84103121260848e-05
8.19065769044912e-06
-2.61049879820249e-05
-2.28919930498348e-05
-2.62391390059668e-05
-3.49238552133049e-06
-1.18373362364885e-05
-1.9275271834914e-05
-9.33299050297958e-06
-3.13806031151732e-05
-1.03735139810876e-05
-1.12883667888691e-05
-6.28507449633953e-06
-1.06179988775061e-05
-2.93408066555952e-05
-2.01101206092861e-05
-2.31922045814483e-05
-3.38363441166628e-05
-3.11070217266581e-05
-2.41599224168086e-05
-7.44753295450881e-06
-3.19786617939752e-05
-7.42850401481039e-06
-2.4294011280485e-05
-2.32410233483614e-05
-3.34992777857275e-05
-1.95582881000149e-05
-2.58958350745878e-05
-3.27006580699646e-05
-3.96867434225543e-05
-6.39784401966049e-06
-2.29165556439518e-05
-4.54724722567988e-07
-2.59567029040788e-05
-1.56058462105934e-05
-1.51891044036049e-05
-8.80973790891786e-06
-2.02286267394274e-05
-1.73391047570672e-05
-3.47265041141078e-05
-1.6558914326339e-05
-3.80327154023392e-05
-2.74957303836853e-05
-3.91064212235689e-05
-9.08833559567492e-06
-1.58497288515751e-05
-7.852120101085e-06
-1.2140514180772e-05
-1.94032895035358e-05
-7.01299006233307e-06
-6.5639895129083e-06
-5.64456145493665e-06
-2.99146429483724e-05
-3.82059461527762e-06
-2.80890938128148e-05
-2.00524767078701e-05
-3.13463512616363e-05
-5.04642308601598e-06
-1.97497870596618e-05
-3.19060898674398e-05
-1.70935671473813e-05
-3.22753085665365e-05
-1.77943480315622e-05
-2.81368082189036e-05
-3.77639168043283e-05
-2.11540699722999e-05
-2.29772208886819e-05
-6.89737743690491e-06
-2.2497741124148e-05
6.41926132292922e-07
-1.41092352825186e-05
-1.20564178863699e-05
-1.54502753781867e-05
-4.70451599278851e-06
-1.88546517494376e-05
-1.65628445114263e-05
-1.03649851799513e-05
-1.25302743138709e-05
-3.37030538816334e-05
-1.89058712491081e-05
-2.27511677910917e-05
-1.01482943345882e-05
-1.1803169866053e-05
-1.3171446605544e-05
-2.61359845498576e-05
-1.26779815806163e-05
-2.10012715301248e-05
-1.88550097852401e-05
-5.67249547680212e-06
-2.4244887199943e-05
-3.44854178712914e-05
-3.80951309206852e-05
-1.84393451332839e-06
-2.67505621001868e-05
-2.99095622648073e-05
8.25601164356391e-06
-2.89030238396182e-05
-2.05246923317195e-05
-3.0448986136459e-05
-2.38058096192318e-05
-1.49504819120189e-06
-7.92949447711644e-06
-8.338489782135e-06
5.36293934678289e-06
-9.10870221619647e-06
-1.14509017415945e-05
-1.03742624032018e-06
-2.8013129022645e-05
-3.11969856954378e-05
-3.41854319523688e-05
-3.01872050946564e-06
-1.64259312793314e-05
-3.10178316059067e-05
-3.17451778849565e-05
-3.56631263195166e-05
-2.61735995679849e-05
-2.01978939990389e-05
-2.88991028037955e-05
-4.2473929633785e-06
-1.15670070977663e-05
-2.53382890865319e-05
-2.04401349536647e-05
-2.15863415996055e-05
-3.56609055525665e-05
-1.3015629710559e-05
-1.81734874903933e-05
-3.29596584585072e-05
-3.16854355563089e-05
-2.73910088802962e-05
-3.45249429865878e-05
-1.75474916319315e-05
3.2222195517758e-07
3.35385309644304e-07
-4.21217277310971e-05
-9.50468363658208e-06
-1.00433609664545e-05
-3.65132934041517e-05
-6.86369195309969e-06
-1.7274190147605e-05
-1.51244898772634e-05
-1.63769215158734e-05
-3.57619500066209e-05
-2.48428894844642e-05
-2.96660190285702e-05
-1.64706639763191e-05
-2.280323278083e-05
-1.5720386289424e-05
-1.50924052583844e-05
-2.13412011996398e-05
-2.95587818134442e-05
-1.67169883095132e-05
-2.87252036437879e-05
-1.08522571872041e-05
-1.10199024129714e-05
-1.00603215091117e-05
-1.85084659138409e-05
-2.8465482806114e-05
-2.00039162418948e-05
-3.22691040888286e-05
-1.44550001437884e-05
-3.75958753766092e-06
-9.56331525958288e-06
-3.4397383639595e-05
-3.21861173289083e-05
-1.39506984462966e-05
7.2631921704653e-07
-3.38969969595148e-05
-2.07213999972566e-05
-5.74211138293934e-06
-1.94681458609575e-05
-1.80063295186829e-05
-2.00424880412629e-05
-2.16860040335393e-05
-1.86489398412226e-05
-1.07859930324477e-05
-8.08159702405556e-07
-2.51732494991136e-05
-1.60227890936741e-06
-2.76345341697029e-05
-4.10334825508877e-05
-2.28963782424651e-05
-1.72420970686161e-05
-9.49235915572343e-07
-3.62659567345974e-05
-3.04029292563393e-05
-1.57520562977505e-05
-1.2673150609037e-05
-1.83136029256968e-05
-2.22377454609805e-05
-1.23837199373759e-05
-9.59311989219241e-06
6.74480483766966e-06
-2.81505326142655e-05
-1.92752779105944e-05
-2.20210618258514e-05
-3.30543831067078e-05
-2.6270867228002e-05
-1.47338505974151e-05
-2.37194294350485e-05
-7.13156679339656e-06
-9.79483944682094e-06
-1.41123765622329e-05
-1.49121097002113e-05
-1.35833314640972e-05
-2.92537060881441e-05
-1.94617804974776e-05
-1.59328905300051e-05
-4.38136566867299e-06
3.52969524309688e-07
-1.23119015217204e-05
-2.9163065665834e-05
-3.76286069623399e-05
-3.32074539947021e-05
-3.34920544921485e-05
-1.60673119115465e-05
-1.54642360281817e-05
-2.58370843669069e-05
-2.17613248010325e-05
-2.72962779216981e-05
-2.04801868225735e-05
-1.19716987263906e-05
-5.19332565366422e-05
7.08143719756752e-08
-1.80144308495127e-05
-1.63226637748689e-05
-9.65579223145478e-06
-5.14833737367264e-06
-2.01820119726609e-05
-2.44114534614938e-05
-1.68562319084192e-05
-1.20671128013847e-05
-3.41786055409253e-05
-2.84854173575973e-05
-1.39915623102602e-05
-1.20848668440243e-05
-1.03732432468715e-05
-2.03102295555517e-05
-2.40638701373529e-05
-1.77244170469391e-05
-2.69392945212935e-05
-2.42585413252795e-05
-2.52973428544685e-05
-3.4305680387143e-05
-6.1405312143296e-06
-3.38424596400106e-05
-1.92524204940441e-05
-2.21953164392694e-05
-1.22599320438632e-05
-7.99395121149408e-06
-1.83703565993031e-05
-8.86681172147107e-06
-1.64600363347643e-05
-3.48882260608464e-06
-2.28816678529791e-05
-5.23409704182125e-06
-5.08568072701353e-05
-2.32345421342789e-05
-3.1900258379702e-05
-2.05571242111067e-05
-2.55991059361462e-05
-2.23133219325624e-05
-4.2142244548576e-06
-2.46382145293618e-05
-2.58604333434674e-05
-2.15383603650587e-05
-2.54992043450138e-05
-1.85567212543915e-05
-1.15960932640506e-05
-1.31076527192412e-05
-2.91100204931977e-05
-3.61907913529624e-05
-2.31790087844279e-05
-5.36426638200483e-06
-2.11174179265162e-06
-3.44739476457809e-05
-2.42058332866342e-05
-3.98628938856733e-05
-1.72878786886696e-05
-1.30963758746973e-05
-1.69184152123012e-05
-1.07053502106191e-05
-3.06827207366407e-05
-2.38520913729582e-05
-9.0771950943595e-06
-3.5785091531525e-05
-3.62081451612544e-05
-2.59420911233263e-05
-2.24086807464436e-05
-3.97737694546904e-05
-3.93049207402588e-05
-1.401780262086e-05
-7.17269254289703e-06
-6.22240012454605e-06
-1.3866869392277e-05
-2.26049220194978e-05
-2.79577974144729e-05
-2.49953754200401e-05
-1.194039607719e-05
-1.91314780584367e-05
-7.08635312762636e-06
2.71671155873866e-07
-3.60696504922595e-05
-3.11956033704424e-05
-1.01081378474224e-05
-3.36310764650518e-05
-2.32483789490972e-05
-1.19611443865855e-06
-2.1583442774724e-05
-8.95488611227991e-06
-1.09963153463733e-05
-1.59630114515933e-05
-3.59837263928884e-05
-2.86796274523411e-05
-2.09657209991847e-05
-1.2618958723274e-05
-5.57765012486264e-06
-3.76557499407772e-05
-1.2784584912207e-05
-1.96179899945722e-05
-1.88645619378023e-05
-3.24627957164826e-05
-1.12541571886732e-05
5.96143778125201e-07
-3.73601359897622e-06
3.73768718956716e-08
-1.10134052195564e-05
-1.73309894794258e-05
-2.73506459706337e-05
-1.85973281791414e-05
-1.63519673200825e-05
-2.66426560225175e-05
-8.88204210844988e-06
-3.32689981995956e-05
-2.04974047248892e-05
-2.84438908102419e-05
-2.67763631063871e-05
-2.97361388795127e-05
-1.90338350922272e-05
-3.0423308029893e-05
-1.17968618796363e-05
-2.30262662950079e-05
-2.60491080317807e-05
-1.7628469758559e-05
-1.873704694857e-05
-2.43164702556692e-05
-1.15903721084772e-05
-9.77580305729164e-07
-1.89573309752889e-05
-3.53441580986733e-05
-1.90475306768766e-05
-1.18419943053064e-05
-4.95230683117186e-05
-5.86821714191208e-07
-3.91352749896105e-05
-9.57838644335247e-06
-2.19157191989322e-05
-1.54554219534637e-05
-7.88449561581969e-06
-1.6634551267275e-05
-2.40865329165856e-05
-2.67493761283303e-06
-2.00825748556106e-05
-1.2442406643026e-05
-3.67337357729538e-05
-3.52759775689379e-06
-3.88337622973986e-05
-3.51570734548508e-05
-1.21680605094433e-05
-2.50892611031718e-05
-3.83115881325408e-05
1.075952099405e-05
-2.24015395741767e-05
-7.97131025355279e-06
-2.01682371538332e-05
-1.96485461958495e-05
-2.96357058697467e-05
-3.53031571629383e-05
-9.33656644793891e-06
-1.53343461872648e-05
-1.7190206376106e-05
-1.25257240267991e-05
-7.6796083479501e-06
-1.61815954213713e-05
-2.93795591477553e-05
-9.05702785899461e-06
-1.3908925214122e-05
-1.06501340244725e-05
-2.31597783267646e-05
-2.04517912076674e-05
-7.47523877745314e-06
-1.44462580020156e-05
-1.93629254831802e-05
-2.66535324440925e-05
-1.97739746983017e-05
-1.17370151252098e-05
-1.42875221460546e-05
-2.44823390263792e-05
-2.63842392687603e-05
-1.36791817260016e-05
-1.81636740604493e-05
-2.18297707472841e-05
-1.4776610900793e-05
-2.35927254706054e-05
-1.12503422725408e-05
-1.31029150077803e-05
-2.46731682536016e-05
-7.88067076466946e-06
-2.02475306360407e-05
-2.12981824910391e-05
-7.29960550520747e-06
-3.37197504489743e-05
-6.19865706455784e-06
-3.57172741175732e-05
-2.0053014481122e-05
-1.7099344386356e-05
-2.43692291960861e-05
-7.92379593592951e-06
-1.73786115354389e-05
-1.25744312509136e-05
-2.18268814060864e-05
-2.56319316819196e-05
-4.97004321246487e-05
-2.26223121334797e-05
-3.72832793797638e-05
-3.70062154921104e-05
-2.58685270611659e-05
-1.06702081087353e-05
-5.78161031516306e-06
-1.81379570809386e-05
-5.08465965522437e-06
-1.26262677332715e-05
-3.03951862377491e-05
-1.13995691483926e-05
-2.27251269960858e-05
-6.31431147063919e-06
-1.66414072917614e-05
-1.17748560146648e-05
-1.66044997838452e-05
-1.12817078881945e-06
-2.89362697574023e-05
-3.82991872290879e-05
-1.79674339487183e-05
-1.84758155594146e-05
-1.43029467579459e-05
-2.840831573568e-05
-3.04631740863188e-06
-1.55543441176873e-05
-2.65219168287008e-05
-1.86158901075226e-05
-4.10239995932588e-05
-3.4456317146036e-05
-2.01947688090623e-05
-4.30447371873419e-05
-1.73144939161504e-05
-2.30770444957156e-05
-1.48559358571633e-05
-1.03502250575833e-06
-1.47947120559737e-05
-2.64348717396614e-05
-2.44060678655719e-05
-2.60938695929344e-05
-1.10879445970611e-05
-1.15675271888771e-05
-1.5679313686716e-05
-1.49696407086293e-05
-2.89198081197416e-05
-3.02469119485056e-05
-4.1158807317757e-05
-2.21353705436593e-05
-4.36729994772473e-05
-1.54049654897996e-05
-2.36654447927961e-05
-2.36407753926437e-05
-1.84011439767508e-05
-1.4544480971102e-05
-2.75061130909357e-05
-5.31297902670591e-06
-3.17493806331898e-05
-2.32585013065587e-05
-2.83772564469605e-05
-2.13532642667896e-05
-1.57020051104831e-05
-4.23892994296233e-05
-2.02632977361855e-05
-4.83616441644513e-05
-1.74787138396988e-05
-4.69016470931114e-06
-3.91722037812208e-05
-2.85543419615171e-05
-7.39820896166239e-06
-3.55944807598556e-05
-2.75877945431484e-05
-9.89314686301244e-06
-9.25119082299105e-06
-3.28916323191017e-05
-4.65609549123937e-06
-1.69176632086628e-05
-2.87900741262101e-05
-2.62447110152096e-05
-1.78744284623551e-05
-1.22437669346112e-05
-2.39733934172733e-05
-3.48324853165129e-05
-8.14296385185326e-06
-2.14589922355213e-05
-1.06246930909526e-05
-2.79751027851937e-05
-2.62918918212411e-05
-2.00978737497391e-05
3.21245979300603e-06
-1.07071576563315e-05
-4.13058806092023e-05
-7.97831260028749e-06
-3.10315069476877e-05
-2.36506003344341e-05
-3.40267171759854e-05
-1.04937672386353e-05
-1.22757490646654e-05
-8.40914055581967e-06
-2.3973623070866e-05
-1.22373729366916e-05
-1.41868448158961e-05
-1.68972684268077e-05
3.58671499949055e-08
-3.48880599544892e-05
-2.36315660640099e-05
-1.13797435055359e-05
-2.64779962019159e-06
-2.00324219966238e-06
-1.52293018266345e-05
-3.02037602313271e-05
-1.63146758874571e-05
-1.81231158015388e-05
-2.33896572756185e-05
-9.53118715824947e-06
-2.38735541440398e-05
-4.02618674701016e-05
-1.50579156306243e-05
-1.89735340748979e-05
-2.76365727450525e-05
-2.26457369154407e-05
-8.48003442680871e-06
-1.30240078544359e-05
-1.17453173077809e-05
-2.57134534090374e-05
-3.66189228461952e-05
-1.28556938541674e-05
-1.30262511271171e-05
-3.94958704474816e-05
-2.07453920460797e-05
-1.34797852414776e-05
-8.78715292462628e-07
-1.21734275715722e-05
-1.5230745005073e-05
-2.22136370469988e-05
-3.70394239846871e-05
-3.7261751876557e-05
-4.14073323879794e-05
-2.99019964169795e-05
-3.70981798145362e-06
-1.24981370696552e-05
-2.45764318594137e-05
-2.87547026344781e-05
-5.98116009371321e-06
-9.46378124069896e-06
-2.74024866105091e-05
-4.34413293112757e-05
-2.4504717616822e-05
-2.61121008670133e-05
-1.92685625265723e-05
-3.79865442219442e-05
-3.2224463073392e-05
-4.34332007655988e-06
-2.29680417572866e-05
-2.5450655683978e-05
-2.99872368926891e-05
-8.99776494901286e-06
-3.56527517362865e-05
-1.72007533228229e-05
-1.33835795527352e-05
2.18080406188214e-06
-2.83556701277751e-05
-2.18074309375408e-05
-1.59586649636056e-05
-1.21030165085709e-05
-1.52487221776205e-05
-2.3536925060521e-05
-2.55972603119551e-05
-2.6452681793503e-05
-1.95662376601039e-05
-1.52890730702304e-05
-3.19852151874879e-05
-1.1660366178287e-05
-2.55505045425835e-05
-2.35616921199631e-05
-2.64005935219845e-05
-1.15371096326958e-05
-2.19220295623795e-05
-5.49639419926862e-06
-1.69272441389925e-05
-1.40038808577583e-05
-2.96645264865922e-05
-2.29702452598036e-05
-2.47189229610464e-05
-3.72119597962121e-05
-2.50411545022271e-05
-6.99880218271398e-06
-1.53935463350168e-05
-2.16569430455204e-05
-3.62815593342536e-05
-3.01595749237168e-05
-2.19767036454771e-05
-3.46727192544205e-05
-2.8604297053842e-05
-3.12569563470768e-05
1.22468980248508e-06
-1.20635897589325e-05
-1.52938294674581e-05
-3.18229447909359e-05
-1.29391873577305e-05
-1.11230894269296e-05
-1.48484052985539e-05
-3.10199732109102e-05
-2.3682514693723e-05
-2.76093262864774e-05
-1.95328287283026e-05
-4.37555908229629e-05
-1.92918871505594e-05
-3.89779657517045e-05
-3.19496166578889e-05
-6.33108124676746e-07
-2.46371761443471e-05
-1.80906914736783e-05
-2.11337726795832e-05
-3.14744702353679e-05
-9.55694143398657e-06
-3.61524261848492e-05
-3.21194429408264e-05
-9.92137223612733e-06
-2.2579484657082e-05
-1.22562895069726e-05
-2.31691892469266e-05
-2.79810353657234e-05
-3.27360627121155e-05
-8.82747888794276e-06
-1.51958995949383e-05
-3.24829988539741e-06
-2.96182441036696e-05
-3.84255168457329e-05
-1.40341239907743e-05
-3.27710096671677e-05
-3.26918087980688e-05
-3.05212534680775e-05
-1.21636191477827e-05
-3.88978810367943e-05
-4.14589128852878e-05
-2.16074333921538e-05
-1.46164252775655e-05
-1.90355315155531e-05
-3.63978134754895e-05
-2.60462438841422e-05
-2.72965534189229e-05
-9.13962223664798e-06
-2.5059124993025e-05
-1.87541246994871e-05
1.0750611321742e-05
-1.4872264309789e-05
-3.68861937863732e-05
-2.2360298854649e-05
-1.88254670663591e-05
-2.12810278632741e-05
-4.22550446030646e-05
-4.00928124397086e-05
-2.21925930771055e-05
-2.06904391760496e-05
-8.19464924471537e-06
-1.45649417454669e-05
-2.48439591738102e-05
-1.55792284679244e-05
-1.84614152222451e-06
-2.1271448708761e-05
-1.96960916638232e-05
-4.39269006396848e-06
-1.01053459970157e-05
-1.25272517787733e-05
-2.71339940606158e-05
-2.70183168530553e-05
-6.11889724023661e-06
-4.75211834419281e-06
1.43676134836069e-05
8.05731604289049e-07
-3.7118400987559e-05
5.53301111772996e-06
-1.19722927471283e-05
-1.23833540873817e-05
-1.4447433058264e-05
-7.55345988833065e-06
-4.73304320254385e-05
-4.2885016616917e-07
-8.79439340675248e-06
-1.04544979533299e-05
-2.54323028395619e-05
-1.14546763902128e-05
-2.46060408413365e-06
-2.42954052944538e-05
-2.42685753140754e-05
-3.48661834753302e-05
-3.61138585001877e-05
-3.86996791723865e-05
-2.28467453134639e-05
-2.15535918540577e-05
-2.91630539715455e-05
-2.15775091551522e-05
-3.2267771968485e-05
-1.64111845086027e-05
-2.30499750366155e-05
-3.21761903087176e-05
-4.15165423621241e-05
-3.22011670842145e-05
2.35652367480725e-06
-7.46756965692236e-06
-2.24946887727548e-05
-1.70675708192375e-05
-2.13520756544749e-05
-3.58245447734999e-05
4.00775070224549e-06
-2.37600082724559e-05
-1.22567862023653e-05
-1.77545958871886e-05
-2.85349283167323e-05
-1.89002981203251e-05
-3.2002156686796e-05
-3.13671004557563e-05
-8.47681598891199e-06
-2.56347123454232e-05
-3.63084503097411e-05
-2.00302014627608e-05
-6.75419719562135e-06
-2.90468424935538e-05
-1.81716282864861e-05
-8.19718148517769e-06
9.81733108405711e-08
-4.35337379049538e-05
-3.5372201155907e-05
-1.9823949575614e-05
-1.23850269869475e-06
-3.6059031235778e-05
-2.2195740762812e-05
-1.67462561441996e-05
-2.19109768092083e-05
-3.63557958075932e-05
-1.7702935387982e-05
-3.01297062916953e-05
-3.69627167255572e-05
-7.20008066767605e-06
-1.73899783898844e-05
-2.25662645027626e-05
-7.19612213200921e-06
-2.77412360895498e-05
-1.72695663954693e-05
-1.10511262909248e-05
-2.19542065914549e-05
-2.18763526417196e-05
-1.41361234745437e-05
-1.50246140084961e-05
-1.83440889983375e-05
-9.00585374972646e-07
-1.66292799560038e-05
-2.65476848422746e-05
-2.1770817524203e-05
-2.98970523042393e-05
-1.06671459889343e-05
-1.66647877920013e-05
-3.00883455221554e-05
-1.26216544468705e-06
-1.65672332623225e-05
-9.0607931250454e-06
-1.68541166421195e-05
-1.99750563200195e-05
-3.74538299427886e-05
-3.05454804556292e-05
6.45623860914652e-06
-2.09372920593246e-05
-2.53517987491142e-05
-1.7429715714491e-05
-3.98687806295339e-05
-2.22721054394325e-05
-2.10150918633152e-05
-4.01752962571368e-05
-1.27945169561693e-05
-1.76708184569324e-05
-2.22556365221714e-05
-1.02625380529641e-05
-2.36337520048411e-05
-2.28724065183207e-06
-3.87263977002686e-05
-8.1794459688007e-06
-1.64404931109315e-05
-2.3328193202465e-05
-1.7373576206967e-05
-5.35430619080517e-05
-7.94607403398359e-06
-3.02158553882746e-05
-1.93127978553161e-05
-1.7057084225726e-05
-3.3594670340423e-05
-2.08409689635714e-08
-3.2288701025553e-05
-1.84459695354262e-05
-5.53888156216191e-06
-1.90454043246951e-05
-2.65027465986079e-05
-1.81790754382149e-05
-2.31462684815384e-05
-2.3552909266125e-05
-1.76672064166463e-05
-2.2516243349569e-05
-1.36097790959037e-05
-3.1691540947909e-05
-5.41319407213567e-06
-2.77075270926014e-05
-2.35746440636536e-05
-1.47994001847893e-05
-1.46331999186343e-05
-1.60082597774875e-05
-3.24994361250596e-05
-2.97740810215709e-05
2.9796124063676e-06
-4.39259505487462e-05
-2.20797012440916e-05
-2.02624330916793e-05
-2.28179697054626e-05
-4.74042355718264e-05
-5.0114964786002e-05
-1.88728476064153e-05
-2.58931042498395e-05
-7.73488214735183e-06
-1.11961148671612e-05
-3.73607218421807e-05
-1.69236210397848e-05
-3.67404947013054e-05
-3.75772558068053e-05
-2.83170615755522e-05
-4.5308051657623e-05
-2.30607868052215e-05
-1.76077888102734e-06
-9.27194519086159e-06
8.22396620149317e-06
-1.7616841520415e-05
-7.07231063512172e-06
-2.64503611581991e-05
-1.4341983907207e-05
-2.64619668792492e-06
-4.96703967613185e-06
-1.5930322642389e-05
-1.6003361510065e-05
-1.07295024704882e-05
-2.9667770145176e-05
-2.18028944237689e-05
-9.57444705533573e-06
-7.27277825417797e-06
-3.08536926401741e-05
-1.8368460063684e-05
-2.21042545895426e-05
-1.23761364784589e-05
-2.67057420580272e-05
-2.29161064022961e-05
-1.64367738620876e-05
-7.93819530427018e-06
-1.90622163561091e-05
-1.94017834144025e-05
-1.81063497714451e-05
6.68141529297099e-06
1.8411196941056e-06
-3.10545773690091e-05
-1.42206967920082e-05
-2.05876408954173e-05
-1.54291784906372e-05
-4.5583171998553e-05
-5.40119226965836e-06
-3.11136513826401e-07
-8.25118148103689e-06
-2.37912624411291e-05
-1.02097045055924e-05
-1.52108409252968e-05
-2.27290627139111e-05
-2.14782121253556e-05
-2.91425899189482e-05
-1.70140830266854e-05
-1.94998033059741e-05
-2.72236589032972e-05
-1.31052242705345e-05
-2.45460976330733e-05
-2.23929210404285e-05
-1.73837165957389e-05
-1.78866881865388e-05
-2.46705171026426e-05
-8.43541579289164e-06
-1.79688226018223e-05
-2.28054045354249e-05
-1.95578860846863e-05
-2.15141777078398e-05
-4.83192712293444e-05
-1.50279306071033e-05
-1.73033467759311e-05
-2.72448675005769e-05
-1.55808302283572e-05
-3.59838523796345e-05
-2.01908277571388e-05
-2.15007778044304e-05
-4.97176823707957e-06
-2.63487660368163e-05
-2.18841309379827e-05
-2.02716201839826e-05
-2.5687794361622e-05
-1.79112609204857e-05
-2.4646614943426e-05
-2.74806635100748e-05
-2.00399041714121e-05
-1.0314366125747e-05
-1.0404699196746e-05
-3.2844213600707e-05
1.81241397292749e-06
-1.86304283898665e-05
-8.12116602953904e-07
-3.11229567761063e-05
-2.24484045516734e-05
-2.0611162748284e-05
2.91606861988143e-07
-1.90802887869405e-05
-1.73402843164551e-05
-2.54327599676135e-06
-3.16212934745139e-05
-1.96107946552499e-05
-3.73733734793637e-05
-1.78322733497913e-07
-2.11649615179445e-05
-1.52164514855728e-05
-2.4343054365751e-05
-1.80272727733634e-05
-2.78973692830691e-05
-2.40170282404821e-05
-1.85495007974084e-05
-4.7029830804449e-06
-1.04771616685535e-05
-1.96160888656134e-05
-2.05244812633798e-05
-1.97111346030881e-05
-4.21607095579957e-05
-3.21805580546285e-05
-1.84873568312167e-05
-2.54737198141173e-05
-8.85555514396776e-06
-7.89851722634825e-06
-1.7282233042215e-05
-1.60740060879212e-05
-2.42353037686932e-05
-4.00183825910282e-05
-3.06410653688031e-05
-1.23616640274314e-05
-1.28668105774006e-05
-4.24918144371749e-05
-2.70178931325155e-05
-2.76722963219676e-05
-1.57245944947599e-05
5.67411466127736e-06
-3.35937119380217e-05
-1.0265405754866e-05
-3.53175988171421e-05
-1.45203214395661e-05
-1.21165500792282e-05
-2.13405444663122e-05
-3.59745768692211e-05
-3.9240338404559e-05
-2.40365293048744e-05
-2.79451982393694e-05
-2.21931949613126e-05
-2.33649582020099e-05
-3.24541967400502e-05
-2.85591919110438e-05
-3.2886466581402e-05
-1.03341819889515e-05
-2.02599293097704e-05
-3.63997969272173e-05
-2.33778721080243e-05
-2.1501628375125e-05
-5.62186690489499e-06
-2.17268086772323e-05
-9.07036349608826e-06
-2.27989372288807e-05
-2.95700637326402e-05
-3.0962381608331e-05
-1.16270288402891e-06
-2.86047088829681e-05
-1.77596492666721e-05
-2.5962937718364e-05
-2.91603641585688e-05
-1.67731604610764e-05
-4.78296177683724e-05
-1.53715731722735e-05
-2.51580398437963e-05
-3.93002384304133e-05
-3.1997580419829e-05
-1.54205085652208e-05
-1.73623844526538e-05
7.76779151613519e-07
-2.71973476918445e-05
-2.32213414842391e-05
-4.90470535160783e-05
-1.47995939783101e-05
-1.80917197433263e-05
-4.86847264760694e-05
-1.42079229606925e-05
-2.90005314810158e-05
-1.20236847037299e-05
-3.45869975557249e-05
-2.01471540966304e-06
-2.33688993227705e-05
-2.93324758705621e-05
-1.43274851417317e-05
-1.44491021232511e-05
-1.1822024547531e-05
-1.03655506678062e-05
-2.22827814816746e-05
-3.06815409776271e-05
-2.77165105068108e-05
-1.69477121445904e-05
-1.22615655328626e-05
-1.09653457892112e-05
-1.49732592140919e-05
-2.61564153051049e-05
-2.08539152333773e-05
-2.44704726155615e-05
5.60973550993485e-06
-2.20498240028186e-05
-8.1106915286178e-06
-1.48775850004838e-05
-3.97204724449718e-05
-2.27496957603257e-05
-2.20542122208368e-05
-2.17861640651795e-05
-2.86346610922405e-05
-2.19743860664172e-05
-7.95514971010435e-06
-3.26538286621888e-05
-2.38879358157295e-05
-3.27610561631385e-05
-7.74019593816549e-06
-2.54047986063072e-05
-4.34567139546567e-06
-2.39353003052119e-05
-1.99727429358481e-05
-3.77638306673609e-05
-3.68770100987183e-05
-3.38152356230637e-05
-9.2008967825206e-06
-2.89225153918938e-05
-2.47432785048763e-05
-3.27443025033386e-05
-3.70874086470636e-05
-1.73400269105166e-06
-1.35719005260871e-05
-3.61371099283315e-05
-2.78635060910941e-05
-1.48437719131938e-05
-2.64805880225424e-05
-3.76756200578376e-05
-1.45733217810393e-05
-1.14399028412651e-05
-2.33893266007604e-05
-3.38342799261187e-05
-2.862372000163e-05
2.51553825282091e-06
-1.78037999471015e-05
-3.37390654160601e-05
-3.35460406917935e-05
-5.21107701033694e-05
-1.94257451615382e-05
-2.01175336710552e-05
-2.79339553084228e-05
-1.72503712517633e-05
-2.70178405108193e-05
-2.42012578258395e-06
-2.42898394323826e-05
-1.09882850218366e-05
-3.34895326673416e-05
-3.77833133252972e-05
-1.39812195902373e-05
-2.81466929144863e-05
-1.92982169172112e-05
-1.42435327627968e-05
-1.92718261300639e-05
-2.70013620184261e-05
-2.70405121680111e-05
-2.00618022422527e-05
-1.9872240795759e-05
-2.00805937759732e-05
-3.86389865292079e-05
-3.11741939338103e-05
-2.06708542646381e-05
-7.71946887088429e-06
-9.73858420696494e-06
-3.29264872975963e-05
-2.16557954526269e-05
-2.70488543619175e-05
-2.32570211963612e-05
-3.1381144612666e-05
-2.39926732027416e-05
-3.49743818250989e-06
-1.53231716795064e-05
-1.48312684725615e-05
-3.47121560378753e-05
-1.6628356447474e-05
-2.73989504559488e-06
-1.85270271041825e-06
-2.11583134562575e-05
-1.0400543293865e-05
-1.02727935676098e-05
-1.87154196311829e-05
-3.61119616542684e-05
-3.093115776879e-05
-1.62591953382627e-05
-3.73098514522331e-05
-1.48859403378586e-05
-3.24544509144522e-05
-2.97697085415535e-05
-1.5389931385047e-05
-1.97190416754022e-05
-1.97817359206312e-05
-3.83244053856474e-05
-2.51026848663241e-05
-1.98654126373663e-05
-1.03087257979446e-05
-1.60821475509619e-05
-1.54738227262362e-05
-1.49909030317874e-05
-1.48294531909278e-05
-1.58248562401295e-05
2.65819797535873e-06
-9.91315599841974e-06
-9.81611342188788e-06
-2.53203141400541e-05
-2.25832573425024e-05
-4.94229565281265e-06
-2.49901256149725e-05
-4.52818680829259e-06
-3.51677614732792e-05
-1.91750798702051e-05
-5.42468311612042e-06
-3.70465046903401e-05
-2.69025448318371e-05
-2.23873342085467e-05
-3.56976574733491e-05
-3.30806642806258e-05
-2.4756582246429e-05
-1.5744027654457e-05
-2.1407835988022e-05
-2.77784380730293e-05
-2.21552411683151e-05
-3.26266524281184e-06
-1.14934279434438e-05
-1.23045253779228e-05
-2.76875897402319e-06
-4.45896639074301e-05
-3.31870396627633e-05
-2.90767092158593e-05
-4.83895630629793e-06
-3.53276834528045e-06
-3.35586538307105e-05
-2.75785533619851e-05
-4.0815288999575e-05
-2.56038548557777e-05
-2.14540612514647e-05
-1.52665748490426e-05
-2.49730391791403e-05
-3.87089716490371e-06
-5.21214434861414e-06
-2.17541085260865e-05
-1.73869308911737e-05
-1.39448205908187e-05
-1.43532572036025e-05
-2.238612194992e-05
-2.13532437966372e-06
-3.69005411832778e-05
-2.74959562107488e-05
-1.31943066472561e-05
-4.61787232615129e-05
-2.06428079865337e-05
-1.86767526314949e-05
-2.16774913328276e-05
-2.71042270666362e-05
-3.62978524515746e-05
-2.98911294104428e-05
2.66670424713411e-06
-1.55779809852981e-05
-3.37100003877713e-05
-3.28720811307922e-05
-2.01743344649169e-05
-2.41872214579312e-05
-2.10976854324909e-06
-3.46758819260329e-05
-2.56875828613915e-05
-2.13759357087818e-05
-1.80267367700744e-05
-3.40246340064776e-05
-2.54966463863827e-05
-3.46763632193562e-05
-2.86198832334173e-05
-1.23974781779563e-05
-1.79268628889866e-05
-2.75268121213773e-05
-1.7245713019388e-05
-3.02789719388998e-05
-1.72102798905497e-05
-2.76082767219087e-05
-2.82877826339044e-05
-2.63647868520669e-05
-1.39198365997498e-05
-1.72267665699006e-05
-2.68681771656263e-05
-2.03726576974909e-05
-4.92512531265576e-05
-1.1496671712954e-05
-2.7389397780333e-05
-1.01463440235311e-05
-6.78206744265679e-06
-2.67526788645445e-05
-1.33244844773817e-05
2.32148438155016e-06
-2.75992538418302e-05
-3.09122470586612e-05
-2.60743294163121e-05
2.38028972612182e-07
-2.82406254644201e-05
-1.14765821525904e-05
-1.52883636283022e-05
-2.7765014264429e-05
-4.94958125454779e-06
-2.10187955407721e-05
-2.07015328873562e-05
-2.10389276962147e-05
-4.4810673922479e-05
-2.48399251501944e-05
-2.91129189382326e-05
-2.11244832582995e-05
-9.30665033364595e-06
-3.12987357049233e-05
-2.39552118166769e-05
-4.69402368035354e-06
-1.7249637932231e-05
-2.03055143461557e-05
-3.05353012569496e-05
-2.32175610346976e-05
-5.74212482674216e-06
-2.80029432900256e-05
-2.14105229903958e-05
-2.72984088093137e-05
-2.20121829513879e-05
-5.21003294142094e-05
-3.66350073050996e-05
-2.0572725702158e-05
3.05113921938765e-07
-1.92821907949574e-05
1.00698527191081e-05
-3.09683654061756e-05
1.06526425368235e-05
-4.2888974697475e-05
-2.59723377801666e-05
-1.40858527272305e-05
-2.4543729731225e-05
-8.85299343917185e-06
-2.45198542482958e-05
-3.50286122313348e-05
-2.24539979875937e-05
-5.49023483112771e-05
-3.17932615837743e-05
-3.35942333901403e-05
-1.60026038964641e-05
-9.93103967788963e-06
1.97413608615898e-05
-2.99900751864545e-05
-4.02333098569197e-06
-4.64693058014026e-05
-3.10674694437043e-05
-9.95533363164357e-06
-3.89048784181189e-05
-2.13277708988542e-05
-2.81493153146034e-05
-1.67385228830649e-05
-2.97466260886053e-05
-1.49562937818905e-05
-4.50371089026536e-06
2.44615632829572e-08
-1.96472415004723e-05
-1.21383745724526e-05
-1.53667572304912e-05
-1.53544618020932e-06
-2.30869336562068e-05
-1.21490668416414e-05
-1.62323178357125e-05
-3.96190854850094e-05
-1.73170829753968e-05
7.71643656796697e-06
-1.74889863938564e-05
1.03903018345448e-05
-3.93412703093892e-05
-2.05411411885182e-05
-1.05032323108993e-05
-2.62986122519363e-05
-2.37216719358018e-05
-3.88551281036179e-05
-5.69044535508495e-06
-1.40959321632789e-05
-1.73151298267396e-05
-4.49294859995017e-08
-4.24542893352828e-05
3.11537287664522e-07
-3.14439077988328e-05
-2.4616114935683e-06
-9.01917858461876e-06
-1.88315201597401e-05
-2.24440407292924e-05
-2.17528833755921e-05
-1.99620722276855e-05
-1.34173224300547e-05
-7.52739252959198e-06
-2.06720379093854e-05
-1.27948795892443e-05
-6.17281729239841e-06
-5.49576845562863e-06
-2.7068917457203e-05
1.53023006790533e-06
-2.44936454831987e-05
-2.27427878003651e-05
-1.74100910587153e-05
-7.93796784791019e-06
-5.17183337309884e-06
-4.19613182289657e-05
-2.60769940826453e-05
-2.18694106843417e-05
-3.22802922907123e-05
-1.58851123058085e-05
-2.81242021119227e-05
-1.53190975100888e-05
3.95559124780907e-06
-2.47669406522904e-05
-1.73479314466137e-05
7.9856882895048e-06
-1.65221603553469e-05
-4.32546516025322e-05
-2.79638905736518e-05
-4.62048732876373e-05
-5.1563087853663e-05
-4.20346829135247e-05
-6.93334533608158e-06
-2.63071102102651e-05
-1.82129788075546e-05
-3.28481701916549e-05
-1.41624306534588e-05
-3.2902500674816e-05
2.93089595025557e-07
-3.37361076104053e-05
-2.81461265833121e-05
-1.00546238179843e-05
-9.1361881158932e-06
-3.51719137498457e-05
4.51007749642077e-06
-2.00042882583824e-05
-3.59738406845977e-05
-3.54846399246023e-05
-2.31296305810326e-05
-2.84662391084813e-05
-2.48382451571025e-05
-2.15270624543532e-05
-2.14331870885074e-05
-2.48293483315414e-05
-3.03665324339545e-05
-2.6653935105556e-05
-3.14549666698815e-05
-1.69018520196378e-05
-4.0202580515705e-05
-2.15704998186672e-05
-1.35123002029683e-05
-1.66588530334049e-06
-1.42743168801063e-05
-2.54136771875663e-05
-1.12803970160806e-05
-1.24817655694444e-05
-1.64381341650644e-05
-1.73924112153265e-05
-2.52332122513969e-05
-2.74111890332572e-05
-1.93614266313041e-05
-1.53708416319394e-05
-2.88098664648693e-05
-2.43339793223283e-05
-2.00984758855514e-05
-1.70889914996692e-05
-1.32274338987853e-05
-2.65701529731844e-05
-1.84042388416476e-05
-1.39528298317501e-05
-1.95298506204501e-05
-1.29453959817892e-05
-1.82141378881195e-05
-2.23206874751797e-05
5.44312436857186e-06
-5.12328256110921e-06
-2.36593435857741e-05
-1.96672858810024e-05
-1.3675351247165e-05
-1.34989986693435e-05
-2.56266971055592e-05
-2.62624909886442e-05
-2.09634278227253e-05
-1.6201306013748e-05
-2.72118194681548e-05
-2.66239598880309e-05
-2.22373125416374e-05
-1.51298771456645e-05
-2.4002164469474e-05
-1.70963870247095e-05
-4.11822885888234e-05
-1.96042331108388e-05
-7.0298215091616e-06
-2.45679581596128e-05
-1.57075449247827e-05
-3.52285811137587e-05
-2.8461319218708e-05
-3.19879485362115e-05
-2.85693728453894e-05
-1.67827554768578e-05
-1.49348215015122e-05
-3.3263088895137e-05
-1.78288756445955e-05
-2.7382634614426e-05
-2.80041191555222e-05
-2.03766711034151e-05
-2.85546462796858e-05
-2.51807176964803e-05
2.07864696804989e-06
-8.17988984440293e-06
-1.14832245038156e-05
-1.54657450619042e-05
-9.53347462318853e-06
-1.77846118802817e-05
-1.0830022268831e-05
-2.25453635528783e-05
-3.59225196875337e-05
-3.42737919691072e-05
4.23578153849638e-06
-2.65378886788363e-05
-1.688978125627e-05
-1.51953514682223e-05
-8.12199783359743e-06
-4.10368069843744e-05
-1.81133168526621e-05
1.41303848668058e-05
-2.72056474737707e-05
1.30044417493562e-06
-8.71681180282078e-07
-2.04791932615181e-05
-2.44179149171721e-05
-3.46314692542343e-05
-2.94338256643389e-05
-1.3317211372721e-05
-8.3167163166112e-06
-1.776212195508e-05
-4.44686640392582e-06
-2.70062660083057e-05
-9.63055032872234e-06
-2.62472873875558e-05
-2.99511925654767e-05
-2.00436045391209e-05
-3.13776731385494e-05
-3.17389476430491e-05
7.20460886439927e-06
-9.87885386043648e-06
-3.31953230204735e-05
-2.4111866626852e-05
-2.49670517706773e-05
-2.74704492855949e-05
-1.84584486677901e-05
-2.1796469136439e-05
-1.26323467184435e-05
-2.41586235577256e-05
8.6003383029864e-06
-1.87505102905931e-05
-2.57688791776192e-05
-2.40018136589321e-05
-3.22691823188542e-05
-1.54458583860452e-05
-1.63330902603816e-05
-2.46947278693101e-05
-1.07495362698107e-05
6.06310049220066e-06
-3.76716046624312e-05
-1.63894055900491e-05
-1.67040064481545e-05
-2.58204517361284e-05
-2.41534535085604e-05
-8.42948744461569e-06
-9.4234370556565e-06
-2.50427520562011e-05
-3.06798706475204e-05
-2.62326137667457e-05
-2.00719986151502e-05
-2.90195261265478e-05
-4.20460434744862e-05
-2.68163128190232e-05
-1.90208866563536e-05
-4.23057691062153e-05
-3.72296920123783e-05
-1.09856546752337e-05
-3.51267019144695e-05
-1.77067390525129e-05
-3.72949996616217e-05
3.93558445010099e-06
-4.89427622845421e-06
-2.98083534704301e-06
-6.58578692862697e-06
-2.2125529524604e-05
-5.10714841664014e-05
-5.22011366187249e-06
-2.13663654170006e-05
-5.6880731400647e-06
-8.83795177149527e-06
-1.72123834719566e-05
-7.98528647952961e-06
-7.19644636948796e-06
-3.76305102660667e-05
-1.0634182486619e-05
-1.26378771801585e-05
-2.74591008309201e-05
-1.30997852678334e-05
-1.0218421085147e-05
-1.31391383124229e-05
-1.48190507472303e-05
-2.97321030725189e-05
-1.28433856085372e-05
-1.99737552338177e-05
-1.31923657057386e-05
-3.20565778029305e-05
-3.05259459472122e-05
-1.74549016287389e-05
-1.93547116834252e-05
-2.07063799958722e-05
-2.33443760525481e-05
-1.08640214995584e-06
-1.60353915931325e-05
-3.86024825674547e-05
-3.06186496586106e-05
-2.79102126157358e-05
-7.25924508750361e-06
-2.8682783393386e-05
-2.07441951754327e-05
-1.69094868546227e-05
-1.75489652678766e-05
-2.96776480129652e-05
1.79994749365509e-06
-2.92548732569889e-05
-1.26613411950995e-05
-1.19924720723057e-05
-2.6776178002634e-05
-6.19776847421455e-06
-2.09020821323732e-05
-1.93241002404467e-05
-2.72876800420305e-05
-3.25970809091723e-05
-3.09203183316498e-05
-2.45560762740984e-05
-3.21111508429124e-05
-4.62188637669502e-05
-1.80844739462435e-05
-1.58013334119465e-05
-6.88838225516144e-06
-2.74994084707429e-05
-2.11820177949834e-05
-2.10945855679173e-05
-2.15046490538669e-05
-9.88522495338059e-06
-8.08166660499258e-06
-2.23569981141879e-05
-3.61276761545426e-05
-1.2492833422551e-05
-2.8461380144274e-05
-3.40090779200068e-05
-4.44074367017782e-05
-2.78427058055297e-05
-1.17308464532594e-05
-1.96525441708223e-05
-2.2701338689213e-05
-2.4760290329466e-05
-2.79028907701276e-05
-2.2623850555683e-05
-3.42421001789318e-05
-1.89918019078702e-05
-1.23262693035776e-05
-9.29911324125944e-06
-4.63373297259028e-05
-1.85683431214329e-05
-3.5760108162019e-05
-1.57273275264057e-05
-2.54478372288421e-05
-3.03293055738029e-05
-1.2738590966001e-05
-1.31455537100334e-05
-3.33785568633091e-05
-8.98770232868039e-06
-1.83504550617513e-05
-3.34845312803428e-05
-2.43589667724402e-05
-2.44102720574157e-05
-2.45952476022386e-05
-2.55866993640746e-05
-1.55906198266594e-05
-1.00070902985776e-05
-2.86768934637487e-05
-2.86501891433984e-05
-2.2058048711141e-05
1.69325449643186e-05
-1.70162486062431e-05
-4.38341154751078e-05
-4.10998098227211e-05
-2.42284218410396e-05
-9.54213757456419e-07
-9.4863083771348e-06
-3.88613848711542e-05
-3.16737693521989e-07
-2.81131595814638e-05
-7.99792497597367e-06
-1.97529793361253e-05
-2.73074798206831e-05
-3.80261606142553e-05
-2.77556071780696e-05
-1.64622415804452e-05
-1.64302193505502e-05
-3.73389353688648e-05
-3.31502976011117e-05
-3.40226673214763e-05
-1.96873725759271e-05
-2.24117326143552e-05
-8.35470306332867e-06
-1.69224486967596e-05
-5.72198596318641e-06
-3.50026357074555e-05
-2.73875109486596e-05
-1.12579908639793e-05
-3.78813504885888e-05
-3.56949486802758e-05
-2.42957834861564e-05
-2.9817241489561e-05
-3.2539196768694e-05
-2.76810231624442e-05
-3.11211554866871e-05
-4.53022626127263e-06
-9.88246498631626e-06
-2.15793333161137e-05
-3.22213406045807e-06
-1.90766225899268e-05
-2.71735727694282e-05
-3.35995445176283e-05
-3.87287363781953e-05
-3.6212845740599e-05
-1.10731902781397e-05
-2.03095932496237e-05
-1.29154522257585e-05
-2.13793749618351e-06
-1.78932722849593e-05
-1.70800703892181e-05
-5.05666561892974e-06
-1.8384199199967e-05
-1.42685927333167e-05
-1.95236843767766e-05
-9.27099427478868e-06
-1.24912448906459e-05
-1.77273205957187e-05
-6.65476316619036e-06
2.98857681255022e-06
-2.59140499422428e-05
-2.13602898657924e-05
-1.60323173812061e-05
-3.35709236870973e-05
-1.09432121159292e-05
-8.0978063112925e-06
-2.7452753917258e-05
-3.42762037547621e-05
-4.99412162167442e-05
-2.71112900102249e-05
-5.72400460401735e-06
-3.81133597039506e-05
-1.01528123034668e-05
-2.12154516645818e-05
-1.07173172107729e-05
-2.20498675649687e-05
-3.27482494432056e-05
-1.94712602090314e-05
-1.29943167942255e-05
-1.38985387868166e-05
-1.46096645949675e-05
-1.59400537473454e-06
-2.43896514249362e-05
-5.07883853804917e-05
-3.33810013133328e-05
-1.25403933019022e-05
-5.56681220290219e-06
-1.47612789159735e-05
-2.89658091002078e-05
-1.375453954731e-05
-9.64634401517498e-06
-1.84166464808836e-05
-7.85785316975402e-06
-1.51715768237695e-05
-3.37762136113915e-05
-2.33178362249484e-05
-2.15971549124524e-05
-2.42956321045545e-05
-3.26028768399989e-05
-2.21006528791011e-05
-1.29923855251324e-05
-2.94633179215379e-05
-5.29100984906702e-06
-2.63390421834521e-05
-2.69473163960534e-05
-1.25950304810203e-05
-1.08376096975352e-05
-2.04141119965741e-05
-1.18654962199571e-05
-1.10179767155861e-05
-2.61175658564205e-05
-2.74408501851943e-05
-5.045528711676e-05
-1.84149078146129e-05
-1.03860759749185e-05
-3.05298128302114e-05
-3.78040052464299e-05
-2.75220363488065e-05
-1.13590374617283e-05
-5.28267726225138e-05
-1.35565471994548e-06
-1.15651822177417e-05
-2.36289364460496e-05
-2.2138084987661e-05
-2.64298485461077e-05
-1.58765174552492e-05
-4.53432195071503e-05
-3.96308188489962e-05
-3.40839901085895e-05
-2.36615004676238e-05
-1.90798292268818e-05
-1.05767799904927e-05
-1.0587852083544e-05
-1.33361247746779e-06
-1.88690796718912e-05
-4.34354179169721e-05
-8.41370078097635e-06
-9.37113338490277e-07
-2.33398976323568e-05
-6.96274652648635e-06
-2.87838656832151e-05
-8.21551121837771e-06
-1.8605761432518e-05
-3.0434229095542e-06
-2.38759235849105e-05
-8.29228846359265e-06
-1.5094133890059e-05
7.11463240979751e-06
-1.7874738064194e-05
-2.07925229565464e-06
-2.97872214410363e-05
-1.44854345740325e-05
-3.06495719642427e-05
-3.4531924647538e-05
-1.4980518707409e-05
-9.43085176189934e-06
-1.82989020441825e-05
-1.57630262635434e-05
-1.57496787370409e-05
-3.06885709552995e-05
-1.4042365577497e-05
-1.91740338324656e-05
-3.59068088782842e-05
-1.05584039577011e-05
-2.58831745112095e-05
-2.84774849401989e-05
-2.17223382743394e-05
-4.46374582367552e-06
-3.14209499507604e-05
-3.05000111486435e-05
-4.39762435742791e-05
5.22119875862525e-07
-8.59911122365139e-06
-1.54467741870457e-05
-2.33395722649457e-05
-1.68160384556194e-05
-2.57693888811443e-05
-1.3419195918197e-05
-1.96780373902511e-05
-3.27644221142288e-05
-1.79925471274651e-05
-3.60723549180763e-05
-3.02351875029749e-05
-1.66428690594319e-05
-1.26340158074625e-05
7.86848560559515e-07
-1.81078454267004e-05
-2.45899984491547e-05
-7.23836336464206e-06
-9.17858193876176e-06
-1.94854348501609e-05
-1.9859489124115e-05
-3.30368106272176e-06
-3.01238521563468e-05
-9.70897115734117e-06
-2.3258724683996e-06
-3.1895078371035e-05
-1.92767793543278e-05
-1.36221287477288e-05
-1.92028741842096e-05
-4.25323569858308e-05
1.1014796279555e-06
-2.03240538740236e-05
1.54329530558802e-06
-3.27570437733132e-05
-1.88318838474689e-05
-1.82613236898459e-05
-1.51737514398543e-05
-3.45768079051546e-05
-3.45685598478193e-05
-1.97390305741236e-05
-2.75841059173556e-05
-1.58535335646811e-05
-3.62624501466035e-05
-1.62251853765474e-05
-3.89413535952986e-05
-1.50987413905763e-05
-1.39731881595362e-05
3.87417783691862e-06
1.02363262076846e-05
-5.90450991211131e-05
-3.55467651520605e-05
-3.30505290384203e-05
-2.32075807783976e-05
-1.61601837893096e-05
-2.85985266440655e-05
-1.09464121353739e-05
-1.30213581166379e-05
-1.56626431292303e-05
-1.10615774152221e-05
-3.72727344783323e-05
-1.09570641412655e-05
-1.42390163600196e-05
-3.49773461188466e-05
-2.33245704006694e-05
-2.02810232411236e-05
-8.67904754722446e-06
-2.15215083569624e-05
-3.53910358191563e-05
-3.06775448125475e-05
-4.26576895721108e-05
-1.98017291388534e-05
-1.34928325073273e-05
-2.12831029488912e-05
9.03047998542169e-06
-1.55792888624272e-05
-1.57005179106404e-05
-1.47809695127636e-05
-4.43721520875831e-06
-1.04578248240011e-05
-2.29344410952659e-05
-3.59149027091156e-05
-2.81075746805734e-05
-1.00509103977748e-05
-2.89728943819389e-05
-1.35096490657758e-05
-7.71413204203662e-06
7.33951365990918e-06
-1.64152042265132e-05
-2.92752557559741e-05
-4.02829957266419e-05
-1.40802749509517e-05
-2.20218030570001e-05
-4.43594789235824e-05
-1.8781130048385e-05
-6.86426033536601e-06
-2.77011580573494e-05
-1.39219411760698e-05
-2.2033104931384e-05
-2.62408179165782e-05
-2.59461911051097e-05
-4.98953016597493e-06
-1.27841564200452e-05
-4.79125795448549e-05
-3.50725720195136e-05
-6.6264648126275e-06
-2.26245871436927e-05
-2.14836792008447e-05
-1.40208007660334e-05
-3.68699879576487e-06
-1.72515254735302e-06
1.864042042104e-06
-2.74284964012361e-05
-4.37169949020101e-05
-1.02011775160484e-05
-2.70898679061357e-05
-3.41175429019525e-05
-3.30732072836271e-05
-2.1681022725904e-05
-3.44013912756392e-05
-2.04482568426616e-05
-1.33636196697485e-05
-1.56604642131569e-05
-4.0500470169796e-05
-1.11860112988232e-05
-2.69203906868192e-05
-2.22569413202936e-05
-3.22337628131955e-05
-2.68671299407573e-05
-3.23842333388344e-05
-2.91567808408201e-05
-2.31200152163043e-05
-3.4941149523185e-05
-3.38142962158341e-05
-2.11852178204365e-05
-1.37732912399401e-05
-1.14306589399112e-05
-1.69197819171425e-05
-2.34850033585825e-05
-2.07837777441326e-05
-1.40434355478508e-05
-2.1519554849609e-06
-2.81603202565332e-05
-2.83993872124957e-05
-2.8588887914711e-05
-2.62263964394525e-05
-3.39023749109709e-05
-1.43333427869293e-05
-2.75785390308672e-05
-1.23321204974211e-05
2.8051079348303e-06
-1.49530813580949e-05
-2.14042627880144e-05
-3.11984588587334e-05
-4.48239036472083e-05
-8.93145572480495e-06
-2.57071392119605e-05
-3.07298276556514e-05
-3.08525949697815e-05
-2.17738884385608e-05
-2.02414596925149e-05
-1.98939756526086e-05
-1.49068660962385e-05
-2.42779378241627e-05
-1.58767303324987e-05
-2.26356106939233e-05
-2.22250949478495e-05
-1.96387733750845e-05
-1.27985779163091e-05
-2.44565424095278e-06
-1.99427529397085e-05
-2.2929530892266e-05
-3.02251793904594e-05
-2.18473727333918e-05
-4.23187399346773e-05
-4.59032710141353e-06
-2.25406082722731e-05
-2.42863180345716e-06
-1.37122919861218e-05
-2.12899191612501e-05
-3.78698501996458e-05
-1.6270441734449e-05
-2.57355866623505e-05
-4.02310534023464e-05
-2.88377043983403e-05
2.58240356064313e-06
-2.3850597912401e-05
-1.97472047931037e-05
-4.66327933668342e-05
-3.53866637233085e-05
-1.67674371885427e-05
-4.17860268182883e-05
3.45598289338359e-06
-3.98981223626533e-05
-2.55400714795033e-05
-1.50178451035461e-05
-2.79536352090108e-05
-3.31827210935313e-05
-1.7177561438007e-05
-2.44417052290726e-05
-4.62789840118058e-06
-3.42214130942261e-05
-1.63109404552596e-05
-1.78615829982317e-05
-1.76379896132969e-05
-1.06363907151692e-05
-5.67831325081701e-06
-2.35673229299556e-05
-3.10184599007442e-05
-6.53292873366984e-06
-2.42867992057476e-05
-1.41940970871662e-05
-2.54719564792496e-05
-8.68986658326565e-06
-3.23679267499194e-05
-2.71409011919703e-05
-2.56376710796527e-05
-4.06731695242014e-05
-2.00845856645316e-05
-3.96597137669186e-05
-1.90048400079951e-05
-4.93995254008756e-06
-1.52478569773063e-05
-1.96151133541305e-05
-4.09516113443306e-05
-2.86763002062288e-05
-1.04058514587771e-05
-2.21454991610854e-05
-1.8979643444957e-05
-8.4473359985861e-06
-1.82333368627666e-05
-6.38523456375151e-06
-2.79393785135413e-05
-2.66840781506867e-05
-3.80667794323355e-06
-2.97192954139135e-05
-7.94353239717967e-06
-1.31608566325036e-05
-1.7863182392661e-05
-4.42328107689328e-05
-1.84895693255914e-05
-8.21069719851123e-06
-2.40580251540417e-05
-6.86635732402205e-06
-2.45395961761396e-05
-1.90350254440573e-05
-2.42620072229894e-05
-1.59295959645578e-05
-1.49859114727296e-05
-1.08245742681368e-05
-4.65332066558051e-05
-7.95455729273885e-06
-3.63258900879173e-05
-2.62055312984526e-05
-4.41638146193909e-06
-2.26167112398941e-05
-1.22799984670391e-05
-2.05440973741881e-06
-3.2999567743214e-05
-3.05102574934495e-05
-1.16990081914891e-05
-2.10410407784532e-05
-2.56191697833239e-05
-2.74990504983971e-05
-2.87276379271142e-05
-1.55991961423403e-05
-1.651834302712e-05
-3.85650761169641e-05
-1.88802191109585e-05
-2.81069241347342e-05
-6.95724341765555e-06
-1.97140316309698e-05
-3.47797987604866e-05
-1.81506187117245e-05
-2.56834183837782e-05
-2.22179071246002e-05
-3.10485390052641e-06
-3.60141316880853e-05
-2.17880196072999e-05
-5.77698074710879e-06
-1.15841337189871e-05
-3.20954350903394e-05
-9.71186662460944e-06
-9.19228207874172e-06
-1.6179679900781e-05
-1.35337555851861e-05
-3.87068841201222e-06
-3.25267399251878e-05
3.00558099220893e-06
-8.5989079390527e-06
-3.30438342792776e-05
-2.49906926737981e-05
-1.3020741646375e-05
-2.27964575913408e-05
-1.04296561250871e-05
-1.79081504560924e-05
-1.87722409040868e-05
-1.5257495206283e-05
9.40904960065941e-07
-3.74221718179348e-06
-1.88637133885666e-05
-2.29463321136433e-05
-7.46275853616764e-06
5.82208346382062e-06
-1.38423821852288e-05
-2.76941818487616e-05
-7.28352701312454e-06
9.70614883047103e-07
-3.27109796334373e-07
-1.11910425554509e-05
-2.73451557369007e-05
-1.88677082218959e-05
1.206273131623e-05
-2.82376797882596e-05
-3.36219514734323e-05
6.53042642042511e-07
-1.21105458163106e-05
-3.17668054548498e-05
-9.57281510781493e-06
-2.09943553447827e-05
-1.7995177132468e-05
1.50892258148286e-05
-3.26649059116178e-05
-3.39810834500438e-05
-1.49186789838974e-05
-1.67678136509718e-05
-1.83163347663226e-05
-3.11894723540225e-05
-3.34779107196155e-05
-2.24267070977168e-05
-1.67255138479925e-05
-3.73717566077691e-05
-3.47805341825775e-05
-2.45850892781324e-05
-4.97579462725483e-05
-1.93392387647213e-05
-2.05800698162408e-05
-1.79276241502288e-05
-8.31434326439688e-08
-5.85430718564458e-06
-2.17294122780381e-05
-2.22595898128555e-05
-1.35732475856767e-05
-1.20611946159186e-05
-1.52847903890769e-05
-2.36767258559442e-05
-2.22324490894104e-05
-2.40742109082773e-05
-2.83156627244874e-05
-2.09354472578813e-05
-2.72337846876865e-05
-5.88269887338429e-06
-2.59176822268725e-05
-4.5777757747078e-06
-1.79340207672456e-05
-9.7768688796124e-06
-5.04225880943907e-05
-2.51656322310192e-06
-4.05588878538347e-05
-3.56349319905291e-05
-3.44142991180433e-05
-4.82827553882835e-05
-1.55570061622816e-05
-4.56949791463103e-06
-1.47516971137417e-05
3.13426243726575e-06
-4.15926889892486e-05
-1.01721611515561e-05
-3.02275527007369e-05
-1.2728222902194e-05
-2.41181223648174e-05
-2.40024586347638e-05
-3.2000812740307e-05
-1.98538329779868e-05
6.3393872933956e-07
-2.49858735686399e-05
-2.36967504016615e-05
-4.2583431613407e-05
-3.94029566573498e-06
-1.53857285421882e-05
-1.96381538181948e-05
-4.21052784303219e-05
-2.22192450820496e-05
-1.44218119007207e-05
-2.54001252790086e-05
-2.80689471443305e-05
-3.45788431187052e-05
-1.25728954305145e-07
-1.74787026572322e-05
-2.29116656040408e-05
-2.24043384352118e-05
-2.60753959888075e-05
-3.01475004575814e-06
7.87686872746075e-06
-2.07258319350782e-05
-3.02147168634915e-05
-8.28573671303782e-06
-1.13561105207634e-05
-2.56577584708605e-05
-1.62419133493522e-05
-3.23650114412106e-05
-3.0955926356503e-05
-1.61705322084899e-05
-2.40252878525716e-05
-2.41500038379599e-05
-1.78646430616964e-05
-1.03067004905144e-05
-1.55482953580389e-05
-3.83019267487025e-05
-2.45762951725935e-05
4.45995227429336e-06
-8.48473323908633e-06
-1.06303709376515e-05
-2.01998704160068e-05
-1.32065193308421e-05
-2.94054123947028e-05
-1.46717296705111e-05
-9.02530496177291e-06
-7.33466218073353e-06
-1.50143121026804e-05
-3.97258058183829e-05
-3.1947225328453e-05
-1.84223210411928e-05
-1.59698757127421e-05
-1.50540720174798e-05
-3.11013049661641e-05
-2.85498581164239e-05
-1.35376831974713e-05
-1.89414919013279e-05
-1.37714881570503e-05
-1.49773726620112e-05
-1.36864685547263e-05
-3.3049924017239e-05
-2.58290753207269e-05
-3.14087071427939e-05
-2.11909874035803e-05
-2.56191247618014e-05
-3.07399378880258e-05
-1.24754547361462e-05
-1.60645679616653e-05
-2.37148098778448e-05
-4.14963682290283e-05
-1.6264126678642e-05
2.34671877050527e-06
-5.17309992798502e-06
-1.77941691377351e-05
-1.45484722524882e-05
-1.74342749236255e-05
-7.424095428523e-06
-9.39424524231218e-06
-2.83665730691128e-05
-2.29084667359472e-05
-5.48683011760809e-05
-3.67573955869194e-05
-2.38058474057393e-05
-1.50771115369429e-05
-3.4605727498003e-05
-2.04200474892701e-05
-2.72601821704167e-05
-1.41898151111305e-05
1.32733285161339e-06
-3.46766451164129e-05
-4.0722308880415e-05
-2.85884646754088e-05
-7.89576711418254e-07
-1.94034866778893e-05
-1.59741776741919e-05
-1.04415280297237e-05
-1.35225870946957e-05
-4.3500476728466e-05
-3.66144525100144e-05
-5.73115902945465e-06
-1.42536272534413e-05
-4.82205480665114e-06
-1.40803700959411e-05
-2.21516766741177e-05
-1.83790720779255e-05
-4.30227837227971e-06
-2.78312455905154e-05
-1.90175371608753e-05
-2.22238375722707e-05
-3.12979954108162e-05
-1.12032060335783e-05
-2.05041617738251e-05
-8.38996308973374e-07
-2.79536565772122e-05
4.23629811554885e-06
-8.05490108367058e-06
-3.48739145924275e-05
-9.49208640732457e-06
-1.43767853232304e-05
-2.35322644484463e-05
-3.21792386530837e-05
-4.39746080339394e-07
-2.16548724499547e-05
-2.73326120534313e-06
-2.23051367559728e-05
-1.06498481377781e-05
3.7292486189801e-07
-8.98558333446099e-06
-3.11802660863194e-05
-1.08247276504218e-05
-2.33866305705427e-05
-1.77717316580435e-05
-3.14512201004904e-05
-2.30332012987199e-05
-2.68864669296615e-05
-2.00051936757113e-05
-1.41805554471066e-05
-1.4512330589945e-05
2.17246770471822e-06
-3.01866472619616e-05
-1.57200998916124e-05
-3.36309858365896e-05
-1.09244107683597e-05
-4.0681958564067e-05
-3.05751983704553e-05
-4.78691616974307e-05
-1.7697515146951e-05
-1.97281144621836e-05
-1.91245603367083e-05
-1.03786654473212e-05
-1.1541976277358e-05
-1.9007295196447e-05
-1.96871953379039e-05
-3.58560445730905e-05
-4.98667866107818e-06
-1.1202276611808e-05
-7.63339824689022e-06
-7.05849773966027e-06
-7.10538487712036e-06
-4.64125325820397e-06
-9.02208224567513e-06
-2.12987749483965e-05
-1.9620667991375e-05
-3.89273412676923e-05
-7.95313403954995e-06
-1.29283047918192e-05
-4.36174880548718e-05
-3.66342087627929e-05
-2.54105405136772e-05
-1.88049821204093e-05
-2.17180464943204e-05
-1.57561374024791e-05
-2.18370992289526e-05
-1.16657602832623e-05
-2.3388255594811e-05
-1.45526265766224e-05
-2.76900143362146e-08
-3.38486086719321e-05
-1.72769316678991e-05
-9.69156799148262e-06
-2.35722201126558e-05
-1.39468570880789e-05
-1.25849048349263e-05
-2.29869560207625e-05
-1.61566413363111e-06
-3.05423351677991e-05
-9.40504999655869e-06
-2.7895490978705e-05
-1.29784894743096e-05
-2.10026724315024e-05
-1.39472079510677e-05
-2.37815721434404e-07
-2.17411287761833e-05
-3.89574995647948e-05
-5.65952398789955e-06
-3.68340386449123e-05
-1.95852574664789e-05
-2.60277039741729e-05
-3.00521735623927e-05
-3.24522480543778e-06
-2.75981255486541e-05
-8.00078008209625e-06
-1.32378542687584e-05
-2.32141372756537e-05
-2.72580826954268e-05
-3.52415156198989e-05
-9.40292917139788e-06
-3.57369469836687e-05
-3.37494220357014e-05
-2.61855895222357e-05
-2.50287472796561e-05
-3.93844068085468e-05
-2.10927232678863e-05
-2.94206439888253e-05
1.45412838196481e-05
-2.89570726612522e-05
-8.83707358032342e-06
-1.37820777364213e-05
-2.23456340583925e-05
5.92293171651759e-06
-1.99164749106322e-06
-2.22470313932023e-05
-1.48486312221903e-05
-1.0625583907336e-05
-2.33995700536384e-05
-3.67120819239993e-05
-1.95616529478286e-05
-4.2417046565986e-05
-1.73765040155217e-05
-2.71261416422704e-05
-2.78098600643743e-05
-9.13639529043555e-06
-6.35629930561629e-06
-4.80956631634054e-05
-3.74859158700941e-05
-2.17281919723337e-05
-5.24792430888292e-05
-4.65765376764015e-05
-6.10126844225529e-05
-2.08422735016166e-05
-2.90177694581605e-05
-3.84168476570668e-05
-2.61602972055948e-05
-2.39551987484778e-05
-4.19737638758985e-05
-3.56810093235925e-05
-2.41104802188534e-05
-4.05448530214533e-05
-1.5137075309153e-05
-1.58762902893795e-05
-1.3017524101703e-05
-4.42400990973487e-05
-1.7326340265039e-05
-3.06774660047377e-05
-1.85651473305242e-05
-4.9682562817677e-06
-5.80877108689429e-06
-1.22572782486208e-05
-1.44605187220375e-05
-2.37445845683185e-05
-2.11948885606592e-05
-2.90107173328632e-05
-3.36108251802549e-05
-2.54647875780742e-05
4.76901649598561e-07
-2.6148554003287e-05
-2.08905061494859e-05
-2.95237035623647e-05
-7.11053485522367e-06
-1.39247742911939e-05
-2.6031399543163e-05
-7.97023801926252e-06
-6.04889491787492e-06
-1.57228550229409e-05
-2.81839288385682e-05
-3.1879007544554e-05
-2.91514894040341e-05
-2.32886681293386e-05
-2.48973209632311e-05
-2.77343996871725e-05
-3.38751850060047e-05
3.54775296458996e-06
-3.31807902365974e-05
-2.1968686009479e-05
-2.05728410812883e-05
-1.46158398771085e-05
-6.69533522806251e-06
-3.43300822141597e-05
-2.52821657400035e-05
-1.2039947205731e-05
-2.18513297431119e-05
-1.22638381321264e-05
-2.82037245394272e-05
-5.31524263263601e-06
-1.78973467987186e-05
-3.11267696443989e-05
-3.91568065337684e-05
-1.94899460782498e-05
-5.26474248541651e-05
-1.8376828312922e-05
-4.19911951070977e-05
-5.68342149793519e-06
-3.38424465597072e-05
-2.27061783575912e-05
-2.45163310700519e-05
-3.94359827159412e-05
-2.60741631242401e-05
-2.62112503069792e-05
-5.84771890692776e-06
-7.78412294232e-06
-3.16499878945458e-05
-4.79441476860871e-05
-3.19113947372774e-05
-2.79590999314136e-05
-1.11211741284761e-05
-1.54859652749411e-05
-1.7780659386002e-05
-4.41437519049991e-05
-1.45222438846966e-05
-7.04212931343411e-06
-2.19756653485072e-05
-3.14204134862757e-05
-2.31023108176342e-05
-1.96540265657733e-05
-4.09893885664005e-06
-1.06446673956223e-05
-1.00144891907143e-05
-2.44780124628144e-05
-1.37267655352288e-05
-2.60339383808875e-05
-1.36634309004764e-05
-4.47648323803976e-07
-1.5725093584647e-05
-2.75717365996434e-05
-2.32775474255418e-05
-3.56443571504969e-05
-1.30806042473633e-05
-2.94601430938161e-05
-3.26536029680606e-05
-1.51456666742245e-05
-1.52733804675464e-05
-1.32733331268405e-05
-2.02022149274485e-05
-1.05752104703863e-05
-1.3849611347676e-05
-3.78605686197619e-05
-1.79691909822925e-05
-1.6798498969664e-05
-4.16810361899054e-06
-8.20917507681215e-06
-2.23935858915647e-05
-1.67936935954887e-05
-1.06686970845523e-05
-1.33322718941129e-05
-1.1258311561769e-05
8.8268523144534e-06
-3.83315615110353e-05
-2.16759038045169e-05
-1.01853102648425e-05
-1.10506756472303e-05
-1.21663221073943e-05
-1.66874593880699e-05
-4.82620174500576e-06
-2.93075223365848e-05
-1.69377501424484e-05
-7.09439855355615e-06
-4.21185652589437e-05
-3.28255881984456e-05
-3.40947930979759e-05
-3.01647220978247e-05
-1.86253915832628e-05
-1.96543575658015e-05
-1.76631249235842e-05
-3.1992260712448e-05
-9.38356081677177e-06
-2.46518303544009e-07
-2.36828430478149e-05
-2.16500205746659e-05
-2.18374851300982e-05
-1.54429429930636e-05
-2.75678650474385e-05
-1.81868804968408e-05
-4.41580621545177e-05
-2.57235918531469e-05
-2.96194901053609e-05
-3.6167374809223e-05
-1.68791002677216e-05
-5.0695529110475e-05
-4.30827004113107e-05
-3.56123758393586e-05
-2.64152260568582e-05
-1.76291398131781e-05
-1.55917826704011e-05
-2.60791786368031e-05
-4.37488645675029e-05
-2.93921701889233e-06
-3.17999844877113e-05
-1.24322614685869e-05
-1.37899543439029e-05
-1.9795375261176e-05
-1.70636113119128e-05
-8.44945764697656e-06
-9.24937697174357e-06
-1.37129270466233e-05
-2.00909626348819e-05
6.48526291618123e-06
-6.7422735513149e-06
-1.79424587644139e-05
-4.04700485051564e-05
-8.07923447348485e-06
-1.41367258511128e-05
-3.89221424701743e-05
-2.18728724639826e-05
-3.28939111813879e-05
-2.11287322293158e-05
-1.34879640339389e-05
-1.96897753059801e-05
-2.29881901213419e-05
-2.00692786769299e-05
-1.66431434385253e-05
-1.60112082833549e-05
-2.19517895597322e-05
-3.26135014626572e-06
-1.51799543451387e-05
-1.15461993522599e-05
-3.15167267451087e-05
-3.88107301804891e-05
-1.42363994302997e-05
-1.67297166548984e-05
-1.47235221641144e-05
-2.47967590183166e-05
-3.17071020588194e-05
-1.23435139354445e-05
-1.01704696253251e-05
-2.3953687818279e-05
-3.34246193302334e-05
-2.11487062577352e-05
-6.53039576082114e-06
-1.37883761612795e-05
-2.98521352644426e-05
-1.380200263569e-05
-3.77484335669595e-05
-3.07822745820157e-05
-5.71749050892835e-06
-3.08531525627296e-05
-2.00967226954037e-05
-1.44576865643441e-05
-1.7517514735926e-05
-1.40687036621232e-06
-1.39193885599867e-05
-2.06263255392614e-07
-2.68124229028456e-05
-3.5719292257459e-05
-3.34445665603787e-05
7.67577416866966e-06
-7.83876201319973e-06
-1.97180200786729e-05
-1.33951569020343e-05
-3.21287456559719e-05
-1.74804628882831e-05
-3.25501846996447e-05
-4.17528625339521e-05
-2.42941965686197e-05
-2.97345363701591e-05
-9.42731094695364e-06
-1.45774189515975e-05
-1.96528897057424e-05
-2.89582693956602e-05
-1.21272576517712e-05
-4.8279996754419e-05
-1.47790423670254e-05
-1.08518849984865e-05
-3.51878643812444e-05
-4.81457042016335e-05
-1.99145055823321e-05
-2.08290926906344e-05
-3.34990081472351e-05
-2.56613999453537e-05
-2.49359676112311e-05
-8.92358157196267e-06
-2.27541765434076e-05
-1.47196220820651e-05
-1.67592278813938e-05
-2.04227716156116e-05
-2.76181725995081e-05
-2.72778105339196e-05
-6.03887264296827e-06
-2.6045890787926e-05
-5.14955981528586e-05
-2.89645934850511e-05
-3.88159145758519e-05
-3.3286399101496e-05
-1.05742128887878e-05
-2.03279150494399e-05
-6.52398969685858e-06
-1.70786049284548e-05
-2.43547674408155e-05
-3.59744364635587e-05
-2.52441783679257e-05
-2.77527931669195e-05
-2.58714499326123e-05
-2.52180468670961e-05
-1.51830274978694e-05
-2.35707633827596e-05
-2.37154112353737e-05
-9.25634159717542e-06
-2.68734924240778e-05
-1.35117439618033e-05
-3.30739142402228e-05
-2.69058791873773e-05
-1.90715321005737e-06
-1.76989757638316e-05
-3.10479422582415e-05
-1.07502983930507e-05
-1.98373000916401e-05
-8.61154564189373e-07
-2.00425166972079e-05
-6.89907306047948e-06
-7.19536286615667e-06
-2.6184116219552e-07
-3.19722433435095e-05
-1.82062047907898e-05
-2.66933920893968e-05
-2.02789858476578e-05
6.96963340576382e-06
-1.24053170716384e-05
-2.33460271199372e-05
-1.77363045697792e-05
-3.15543688642764e-05
-1.53512965348897e-05
-4.87587946187441e-05
-3.89242082147543e-05
-1.58326698661789e-05
-4.90882168044776e-05
-6.11075828750471e-06
1.3554546095287e-05
-4.80157327688262e-06
-3.56969412339912e-05
-4.54205930036784e-05
-2.19083154309493e-05
-2.62373411511256e-05
-1.90176914231474e-06
-2.01379626569555e-05
-2.25806836011273e-05
-1.64961242833502e-05
-1.1369580309851e-05
-2.54590681167349e-05
-3.20801101490065e-05
-8.55911339712549e-06
-5.86967593592494e-06
-2.2595588142899e-05
-1.95402207468524e-05
-3.25633081927147e-05
-3.35593245494866e-05
-2.92237966712613e-05
-2.22034079222965e-05
-3.85516126811365e-07
-1.90240964123267e-05
-2.76135797432359e-05
-1.11894040612412e-05
-3.13161349549199e-05
-1.80023626068889e-05
-3.44596947844445e-05
1.27662141261665e-05
-1.99488009979705e-05
-1.83709301610057e-05
-2.05516781964931e-05
-8.23005502579437e-06
-5.87680678776046e-07
-3.19137438905929e-05
-1.31843804469168e-05
-4.09913082423275e-05
-1.93542819926866e-05
-2.72857910162133e-05
-1.6229514639817e-05
-4.60811402893719e-05
-3.43885565021048e-05
-2.75384194077254e-05
-3.82035562605619e-06
-2.50084423480601e-05
-1.23662267624891e-05
-3.11042267612814e-05
-1.99327376142339e-05
-1.17525532248552e-05
-4.49659655678904e-05
-2.07562745012758e-05
-6.4944339375371e-06
-7.94910873918233e-06
-2.49415514874655e-05
-1.66507012917313e-05
-2.68330278786711e-05
-1.77590071618412e-05
-4.61862889511607e-05
-9.2668335922767e-06
-2.50207844647691e-05
-1.52907950833165e-07
-2.96819764194736e-06
-2.96031580319709e-05
1.19085389629568e-05
-1.56812685952622e-05
-2.10683152774196e-05
-2.73480665891812e-05
-3.35128746706366e-05
-1.49273765546527e-05
1.19732996770513e-05
-3.39880289153433e-05
-3.23947290324581e-05
-2.22098175198935e-05
-2.99643572246203e-05
-2.24422288900659e-05
-1.07840844762767e-05
-2.83487018650404e-05
-3.66856724363356e-05
-1.31735619035936e-05
-1.60389581299322e-05
-2.69298142475144e-05
-5.87592591814922e-06
4.88807727792456e-06
-1.40059176555931e-05
-1.77047766590459e-05
-2.07736325969477e-05
-1.2455107699716e-05
-5.85328341472742e-06
-2.11639416696999e-05
-3.54608629598171e-05
-1.47620237734808e-05
3.14469831166933e-07
-3.09271710642075e-05
-2.65907795965117e-05
-3.31282145493796e-05
-6.0651170970512e-07
-1.48466917095135e-05
3.19576581992412e-07
-2.78298560694643e-05
-1.94680740904247e-05
-1.60015427845585e-05
-6.02121498888932e-06
-7.70721630790605e-06
-1.94195504332284e-05
-1.37922108326621e-05
-2.52539462816396e-05
-8.60325567277139e-06
-2.29792373436784e-05
-9.5876388831544e-06
-1.16053718182659e-05
-9.15094295818679e-06
-2.88439581110042e-05
-2.1636605072669e-05
-1.28386410561763e-05
-1.20556076592067e-05
2.60670494453352e-06
-4.82338653659598e-06
-7.12004496815665e-06
-3.09740953367371e-05
-2.21721272663795e-05
-1.78225824293123e-05
-2.45140317729455e-05
-1.25102278118825e-05
4.66775315151029e-06
-2.82204985036448e-05
3.80739157313223e-06
-1.54376080442927e-05
-1.28040103110495e-05
-3.46183869557441e-05
-1.49341126432599e-05
-1.95447449708354e-05
-1.05560680081711e-05
-1.1158231154875e-05
-1.81456185132513e-05
-2.17050989583554e-05
-1.61720430958885e-05
-5.32158159285446e-06
-2.83318283867806e-05
-4.0059893347829e-05
-4.40549746242287e-05
-2.95459601687997e-06
-1.56985975602373e-05
-1.72860732475981e-05
-1.75787869242004e-05
-3.9085258414491e-05
-1.22181388687502e-05
-1.75573934998197e-05
4.31694115742881e-06
-1.40734429836051e-06
-1.38425957366391e-05
-1.93265373785966e-05
-1.60980468238121e-05
-2.94062355288293e-05
-2.44862079556066e-05
-2.67550911062499e-05
-2.64935718769912e-05
-2.6447762191621e-05
-1.635499930041e-05
-3.53841635940951e-06
-3.64517421789261e-05
-2.32492539556771e-05
-1.44286979260226e-05
-2.43720189496019e-05
-1.45390489819009e-05
4.91328209491234e-07
-6.62694878900386e-06
-4.04761249040453e-05
-1.9968453911899e-05
-2.34102253890823e-05
-1.88253682437677e-05
-2.98145047761173e-05
-3.85379526850117e-05
-2.99848120603566e-05
-2.18757317159905e-05
-2.34144471653745e-05
-4.08427388663373e-05
-3.77112543459806e-06
-3.17303534312949e-05
-3.69549289646942e-05
-1.78186180403791e-05
-1.81592620636583e-05
-4.63327134656005e-05
-1.96114680280259e-05
-2.42945823985539e-05
-1.12210538455108e-05
-7.7562512951271e-06
-1.56680615034019e-05
6.25834943487805e-06
-1.51352868646074e-05
-3.74647144822276e-05
-2.73234515018563e-05
-8.85089029851578e-06
-4.2280978142566e-05
-3.05721097311716e-05
-1.50663503604757e-05
-1.72037524500393e-05
-3.15499194447606e-06
-3.07804973467927e-05
-1.37614620476873e-05
-2.10775031933186e-05
-2.12970939758776e-05
-8.11850285096391e-06
1.12304054177753e-05
-2.90224622158954e-05
-1.48938664536837e-05
-1.3018642040539e-05
3.19080709916335e-07
-1.483415761991e-05
-2.56768818539736e-05
-2.78415449128689e-05
-1.74780503475302e-05
-2.99739275592186e-05
-2.5510366770398e-05
-5.54395985345467e-05
-2.59507115253819e-05
-1.43991289749417e-05
-2.17933783027811e-05
-2.42964290829314e-05
-7.87349281526257e-06
-1.40982785693174e-05
-1.86605739296952e-05
-3.12230079769872e-05
-6.49787854338697e-06
-3.13650197745826e-05
-3.50428215531384e-05
-9.24318915689915e-06
-4.23238621864437e-05
-1.12756106401782e-05
-1.53237959934046e-05
-2.62954538937211e-05
-3.44925387128402e-05
-2.53477795265101e-05
-1.66634442706564e-05
-2.77769250285954e-05
-3.07718098331797e-05
-3.50709523928173e-05
-7.627917705415e-06
-2.54522041876864e-05
-3.79015689534276e-05
-2.01242926017853e-05
9.20905443769088e-06
-4.12140207264276e-05
-2.80137553079328e-05
-3.84747693728067e-05
-8.64819290144294e-06
-1.54154906535063e-05
-2.52731224084069e-05
-1.60464929636208e-05
-2.94326592073009e-05
-9.41431517338884e-06
3.22098447518106e-06
-1.00693690735989e-05
-2.85217621953716e-05
-6.00929755582022e-06
-2.08370260891242e-05
-2.70070278054991e-05
-2.14024604029441e-05
-8.63301254653894e-06
-5.24900281915105e-06
1.24050259025568e-06
-2.9327909897913e-06
-2.65830955411619e-05
-2.86089551502314e-05
-4.00639622259653e-05
-1.64546797238279e-05
-9.65167062166309e-06
-3.4791759192251e-05
-3.46386695290923e-05
-6.54666778488817e-06
-1.6685932343672e-05
-9.60885688755792e-06
-1.06843343557621e-05
-2.95400115400705e-05
-7.33952953966825e-06
-3.41188024063705e-05
-1.61307053586257e-05
-1.87797243169428e-05
-2.5850154181583e-05
-2.98933310534321e-05
-3.64206479698414e-05
-1.23233541200488e-05
-1.24272187529691e-05
-2.17262417018713e-05
-3.3259391797494e-05
-1.49878004885586e-05
-3.1196214110968e-05
-2.09244773847866e-05
-1.81131379084506e-05
-1.46449178940988e-05
-4.50884643234339e-05
-3.81599611996122e-05
-2.61580314136403e-05
-2.00852887592001e-05
-7.76077734149157e-06
-1.26457601262542e-05
-2.81352545966985e-05
-1.26618870219321e-05
-1.99858441691002e-05
-2.47615697692199e-05
-1.81590532760866e-05
-4.11958372985787e-05
-2.09324901346495e-05
-3.02705478008423e-05
2.68103695397733e-06
-2.03576938531001e-05
-2.8022867142546e-05
-2.32576011427363e-05
-4.76938490826442e-05
-2.49025237618053e-05
-1.38693724479648e-05
-8.01265869440958e-06
-2.20829320019665e-05
-1.40713274415409e-05
2.22654885922797e-06
5.88922678653342e-07
-8.25588706840424e-06
-3.51531752422353e-05
-2.27303866218054e-05
6.97750712787317e-07
-1.46694328527664e-05
-6.93042455913983e-06
-2.51563889825236e-06
3.88375613328115e-06
-2.07276153011245e-05
-1.14016278325589e-05
-2.91708496071314e-05
-1.37563770280035e-06
-1.65489504675865e-05
-1.57731517679805e-05
-2.37895609841105e-05
-4.5165619711476e-05
-1.30544191519017e-05
-1.730017703727e-05
-2.33663193227408e-05
-1.03005285358895e-05
-1.96374770122666e-05
-3.9546587899488e-05
-2.24474728704158e-05
-7.11969976759122e-06
-2.00330144544975e-05
-3.91629508983986e-05
-6.38942729249842e-06
-9.23302164210062e-06
-2.79662825159424e-05
-1.92637395143701e-05
-1.54287730237058e-05
-4.02048706437328e-05
-3.31873904690292e-05
-2.82950555956072e-05
-1.77332821201989e-05
-4.3895563608056e-05
-1.94259649401521e-05
-1.33422994332527e-05
-2.58088855468699e-05
2.02581468374136e-06
-1.38436942647404e-05
6.95721577567964e-06
-8.44524624585938e-06
-3.41235662691821e-05
-1.8201517836411e-05
-2.38444446490264e-05
-2.14079970514544e-05
-1.90979222324517e-05
-2.38911577967894e-05
-1.50364281804735e-05
-3.54815017460416e-05
-1.29088403021958e-05
-9.17321123209335e-06
-1.77102678425258e-05
-1.92555392026118e-05
-2.69404611304449e-05
-2.17064679062644e-05
-1.36500995237629e-05
-5.13910063742941e-05
-2.2357571776319e-05
8.36250051413916e-06
-3.76094698810755e-05
-3.14414543333605e-05
-2.10596210142222e-05
-1.80954621106459e-05
-1.76499509050838e-05
-2.31177690960587e-07
-5.41569473620585e-06
-2.56057464935156e-05
-2.59450454523163e-05
-5.58490444127809e-06
-1.39627620955387e-05
-1.44488304297261e-05
-3.21369799604305e-05
-3.26852749459105e-05
-3.12015294768904e-05
-4.56055168962978e-05
-3.11810966632227e-05
-1.16278290330004e-05
-1.57034440190128e-05
-3.56228130427502e-05
-4.97648232235547e-06
-1.40893279627869e-05
-7.32468435129251e-06
-2.97034755518746e-06
-2.25920886877225e-05
-1.77454215748004e-05
-2.46404777515363e-05
