# Supplementary material for: Research on computational propagation and identification of mine microseismic signals based on deep learning
Source: PLoS One. 2025 Oct 22;20(10):e0334641. doi: 10.1371/journal.pone.0334641 (PMC12543183; doi:10.1371/journal.pone.0334641)
Supplement: S3 Data — (ZIP) [file pone.0334641.s003.zip › 000100500002837.xlsx_0.txt_24.txt.txt]

-2.86153908339555e-05
-8.60812087809736e-06
-9.92171716469059e-06
-2.0905412844953e-05
-1.64431870478205e-06
-2.38146657315717e-05
-1.59643499773446e-06
-4.81983325967173e-05
-1.33019707282605e-05
-2.73890538297344e-05
-3.43103797048801e-05
-3.870661126223e-05
-1.52547639993988e-05
-1.39634484168254e-05
-1.29169513325695e-05
-1.99975289929574e-05
-2.91130392322375e-06
-4.17119434001926e-05
-3.57713528064212e-05
-1.97297607184236e-05
-2.59628900396318e-05
-3.46689617312673e-05
-2.40618597546872e-05
-2.43226586977703e-05
-3.46026651111984e-05
-5.16926780885859e-05
-3.52532582508841e-05
-2.78778258585727e-05
-2.01421841419317e-05
-3.00176514471801e-05
-3.04030441068547e-05
-1.8929648726069e-05
-2.10415011494962e-05
-2.61232992813306e-05
-2.04696045629909e-05
-1.38419274693542e-05
-1.56189251242241e-05
-3.18251111642235e-05
-1.63484749547641e-05
-5.35342878589149e-06
-3.33223227266561e-05
-2.61444411190609e-05
-1.353831622581e-05
-1.63076931181167e-05
-2.12486131670248e-05
-2.71869101277583e-05
-8.5664145185875e-06
-1.99653755082815e-05
2.32432438929309e-06
-3.61581969910679e-05
4.41047615283389e-06
-3.21189440388387e-05
1.26418238792764e-05
-1.6232965031786e-05
-1.50137584198294e-05
1.16075299059268e-05
-2.171683089693e-05
-1.29185553135389e-05
-1.32599229267196e-05
-2.11093092020728e-05
-2.51221221558397e-05
-3.03029398609923e-05
-4.95018997138026e-05
-4.76090891820562e-05
-2.56271547437822e-05
-1.78778727089493e-05
-8.43238802420105e-06
-5.53699648380624e-06
-3.97104828696026e-05
-1.76723129541825e-05
-2.12465888677883e-05
-3.54188151683393e-06
-5.51622476787405e-05
-2.811490893366e-05
-1.59950603663129e-05
-1.03418739622807e-05
-4.22033121061964e-05
-2.96310501429787e-05
-3.4829019423638e-05
6.70436007226128e-07
-3.47326409872784e-05
-1.2550390983854e-05
-3.240497087373e-05
-4.75693897202489e-06
-1.74692962006184e-05
-3.00496036593669e-05
1.1863807955609e-05
-2.02464256678649e-05
-6.38343891967979e-06
2.57814933516329e-06
-1.78265554014096e-05
-2.75461198438917e-05
-1.97513476750992e-05
-1.91593743192133e-05
-1.42793068892325e-05
-1.68449314510683e-05
-2.42769790668907e-06
-1.14996784317069e-05
-1.2190139381292e-05
-1.35117890146035e-05
-3.69210976778897e-05
-2.54503468193267e-05
-9.15178878811661e-06
-1.3997679811194e-05
-5.70616509345265e-06
-1.56579318257216e-05
-4.17510586982715e-05
-2.09103133680828e-05
-3.26551986173485e-05
-1.42812296933135e-05
-3.35287343138179e-05
-2.47959264304018e-05
-2.49029677556552e-05
-2.93836304969041e-05
-1.14448669776284e-05
-1.42939109735584e-05
-3.04802957996568e-05
-2.65463379200103e-05
-2.92292317829292e-06
-2.85696213489637e-05
-4.12397882603935e-05
-1.74128272933451e-05
-1.53404377163421e-06
-1.60304909597557e-05
-2.94837602320888e-05
-7.05040815774167e-06
-8.97681359348438e-06
-2.29090181075299e-05
-6.76662039098198e-06
-1.19256487591315e-05
1.68452258263275e-07
-1.96011683225692e-05
-1.53061383212741e-05
-3.27027695346582e-05
-6.63613245381908e-06
4.06690787395041e-07
-2.44135249115116e-05
-1.17782018130644e-05
-2.67191187815708e-05
-5.38743386751441e-05
-2.45216772706053e-05
-2.22301539512211e-05
-1.45422600975864e-05
-2.88215602993415e-05
-2.53904654428994e-05
-3.19605186834583e-05
8.56649648510917e-07
-2.9700182231089e-05
-3.27893737271765e-05
-1.62236355433394e-05
-1.15742965493834e-05
-1.49593178029298e-05
-1.82166927534156e-05
-8.59656897300088e-06
-4.77906691141426e-05
-1.81403287319032e-05
-9.56562905961744e-06
-3.41303451348611e-05
-3.18140566769339e-05
-8.68328981244817e-06
-1.79127132131394e-05
-2.2083505656904e-05
-6.21679679996414e-06
-2.45675324448798e-05
4.56821772567989e-06
-2.11591754070656e-05
6.31755468025202e-06
-2.01108381422371e-05
-8.41138457671659e-06
-3.65516180283843e-05
-2.70130687336109e-05
-1.9970434064572e-05
-2.31154927019832e-05
-2.70168575950535e-05
-2.49595176166632e-05
-7.67862975383504e-06
-3.00632857758848e-05
-2.40193766633189e-05
-7.14887227130479e-06
-2.43987988554507e-05
-2.88354261367368e-05
-1.68567528734912e-05
-9.83644490928595e-06
-2.0660233990963e-05
-2.40629802423344e-05
-4.0399532974494e-06
-1.72515017401463e-05
-2.45484244637196e-05
-3.73376503288356e-05
-2.51080309066568e-05
-1.32883503337785e-05
-2.08267087701367e-05
-1.2646193999986e-05
-9.96364169694626e-06
-1.36839989995904e-05
-1.42442386775119e-05
-2.54495714882419e-05
-1.808474701177e-05
-6.92294708003035e-06
-2.60790695581856e-05
-1.21844034277997e-05
-1.98195512178454e-05
-1.17603922738462e-05
-1.55789552311906e-05
-1.71790127394958e-05
-2.96801562237983e-05
-2.32046115749109e-05
-3.54286780374466e-05
-3.08388388069535e-05
-1.99251210754244e-05
-4.71756420473372e-05
-2.50465538816312e-05
-3.05215049095452e-05
-7.99754027862069e-06
-2.54515386628125e-05
-1.69655846603206e-05
-2.50922629155174e-05
-1.46148420258592e-05
-2.63374033738666e-05
-2.49825965480735e-05
-1.46207453489629e-05
-7.31949721286916e-06
-1.95799311194108e-05
-1.98286980313003e-05
-2.38595784749031e-05
-3.41603112009852e-05
-1.11755083719422e-06
-4.49933224564145e-05
-1.93665258753611e-05
-7.77071811287623e-06
-1.77518375320132e-05
-4.94603031056387e-07
-1.63419444016762e-05
-3.379145340672e-05
-5.09702668100345e-06
-4.86806750966011e-05
-3.80330096437487e-05
-1.21397484287098e-05
-3.85351948856766e-05
-8.62010218770035e-06
-2.50325730061072e-05
-2.7015946195759e-05
-1.28519892812682e-05
-3.11644090710058e-05
-1.66694811619068e-05
-1.74038683771614e-05
-1.8837940710551e-05
-1.95182994353134e-05
-9.64619260323617e-06
-2.71778194462625e-05
-2.88807226615887e-05
-1.78082792955031e-05
-2.477165398192e-05
-9.66775356422076e-06
-8.7348304925324e-06
-5.00242032943916e-05
-3.17504491049191e-05
-1.48559036076764e-05
-2.33107070794755e-05
-1.91617323879629e-05
-1.46814390786368e-05
-3.84148195190652e-05
-3.57683868943752e-05
1.24209100662565e-06
-3.35297850683915e-05
-2.85289395992498e-05
-1.55602221937762e-05
-2.73198566714803e-05
-2.23098909605137e-05
-4.02059359790487e-06
7.52916530414186e-06
-3.70076611684026e-05
-1.81184962593476e-05
-6.261638310948e-06
-4.98388024191487e-05
-1.48923997390113e-05
-1.60109242729801e-05
-4.48412544732218e-05
-1.22767244332409e-05
-4.6407024049687e-05
-5.76292783887758e-06
-1.17132017442618e-05
-2.86939091087312e-05
-3.30222553241602e-05
-2.30435750012637e-05
-2.01689537282541e-06
-2.50882088629133e-05
-2.86298910962943e-05
-1.63213367508232e-05
-2.81778615951477e-05
-3.60205118996522e-05
-1.08019101848471e-05
-2.13012034712769e-05
-3.32135541233435e-05
-1.45900037987576e-05
8.27243693037878e-06
-3.23420663987491e-05
-3.28294065670323e-05
-2.93963323848526e-05
-1.99527704661916e-05
-1.56493022726672e-05
-2.40895388672993e-05
-3.69845136168503e-05
-2.55931404346441e-05
1.53911445995898e-06
-2.23579994834974e-05
-3.53121087645655e-05
8.71064160911383e-06
-8.39788922095998e-06
-3.62424779545173e-05
-2.4356882566166e-06
-1.30505872506156e-05
-1.77297239412569e-05
-2.61724185208111e-05
-3.71714291216835e-05
-3.52234063784201e-06
-2.33283704153389e-05
-1.14259152245227e-05
-2.21454348673193e-05
-1.51668036322772e-05
-3.53866372054228e-05
-1.90159541262184e-05
-1.26396207472486e-05
-1.15578243762242e-05
-2.13777698878514e-05
-1.86648362857968e-05
-1.82686694222396e-05
-2.02456974642443e-05
-2.22672778405011e-05
-4.98582265112268e-06
-2.36008974408157e-05
-2.73957583205539e-05
-1.83807817380716e-05
-2.76136049771583e-05
-3.170272937867e-05
-1.57899156277625e-05
-2.01383145932454e-05
-2.58470654261892e-05
-1.29849166822399e-05
-2.47383952885917e-05
-2.33110416496439e-05
-2.70911324595697e-05
-8.05660897868005e-06
-1.9889810134781e-05
-2.32032786542531e-05
-2.12376353436184e-05
-3.08150581113324e-05
1.66756342050548e-05
9.73824941358299e-07
-3.54311980757507e-05
-2.88524323212424e-05
-2.77259540350235e-05
-1.32241023405507e-05
-1.8462248049124e-05
-3.44084138118538e-05
-9.4800748483109e-06
-1.87876313455861e-05
-4.28307195560614e-06
-1.64181942625658e-05
-2.14811117215673e-05
-5.87088090902695e-06
-3.06137077621085e-05
-2.10095303811433e-05
-5.40957864393761e-05
-1.09785512411192e-05
-1.98525889875281e-05
-1.65606271205503e-05
-6.95880369934704e-06
-1.33216898602171e-05
-1.9511522319181e-05
-3.03399194298407e-05
-4.77928071295844e-06
-6.53817103418525e-06
-4.16221571617409e-06
-2.8309877754832e-06
-3.83015607662467e-05
-3.27678157270176e-05
-1.50346689103614e-05
-2.32592431057307e-06
-1.56280835247166e-05
-1.01478829609635e-06
-1.69699125960461e-05
-1.66660536471378e-05
-3.69738207532114e-05
-1.8598966157523e-05
-1.20986473949755e-05
-1.60618032219431e-05
-4.73839262749944e-05
-3.26233025865855e-05
-1.79032746670691e-05
-1.57607260912014e-05
-1.74112228850426e-05
-2.7186582048932e-05
-5.59967615018198e-06
-4.42474084246062e-05
-3.00151668972297e-05
-9.33987227459718e-06
-1.7294628924645e-05
-1.21859932119961e-05
-3.31985615472013e-05
-3.18814751751041e-05
-5.8854822354386e-05
-1.30219272299378e-05
-3.65198843949544e-06
-2.10486010236892e-05
-3.18332502004533e-05
-2.59142051067393e-05
-2.49465847819306e-05
-1.31447830728814e-05
-1.91671190161027e-05
-5.3911018344352e-06
-2.16980235633017e-05
-1.7236169314882e-05
-4.94246129633677e-06
-3.20714507096088e-05
-2.41772599264849e-05
-1.90376951508839e-05
-1.75161846403922e-05
-1.85325266118403e-05
-1.08663188113891e-05
-3.10901750192283e-05
-1.52984613248031e-05
-1.42912658743722e-05
-1.63975552373044e-05
9.29363842330756e-06
-2.57272294382905e-06
-2.78547917956388e-05
-3.07486090858285e-05
-1.29864414478761e-05
-2.38315381753548e-05
-4.52727434961159e-05
-1.00041044458359e-05
-2.04698731257852e-05
-3.34239450239938e-05
-3.02301691570445e-05
-1.42964259792849e-05
-2.83600697475867e-06
-3.47526718447174e-05
-3.95965641816009e-06
-2.85053531229251e-05
-2.04726915156445e-05
-4.56769106696222e-05
-2.78198497545739e-05
-1.88716561605081e-05
6.29879234154714e-07
-4.12387767151958e-05
-3.44363983392915e-05
-8.68109989288327e-06
-1.09476067662803e-05
-1.99839421159995e-05
1.11879865804532e-06
-1.75884912669677e-06
-1.50800200658352e-05
-1.70642055970447e-05
-3.05116564686954e-05
-2.36528670581647e-06
-3.29643980737613e-05
-8.27792861589421e-06
-9.13295823274146e-06
-1.79271266701529e-05
-6.48685116500379e-06
-3.69507448913161e-05
-3.58301136807693e-05
-1.29471385661502e-05
-2.66160787542853e-05
-1.90155351045683e-05
-1.10604672172511e-05
-3.81069839363318e-05
-3.62556371835516e-05
-2.66992698882984e-05
-1.84452500744825e-05
-2.55483204424758e-06
-1.51128725033192e-06
-5.47910454714873e-06
-1.6976355849801e-05
-1.59262303069331e-05
-5.35549414324513e-06
-1.73978202676957e-05
-1.92150851488962e-05
-9.14716303606942e-06
-1.53589738546922e-05
-7.19972864481684e-07
-1.82674293974911e-05
-2.73182701487811e-05
-3.41124058020307e-05
-3.33237517860997e-05
-2.41138748526843e-05
-4.35130137929472e-05
-9.97325852855184e-06
-2.13056866373826e-05
-2.53617946955931e-05
-1.11959598014071e-05
9.16333153057238e-07
-2.34163264266425e-05
-1.36545151067417e-05
-9.4351963160095e-07
-3.33769447819264e-05
-7.98940964192688e-06
-3.48535905926796e-05
-3.62003826056612e-05
-1.69079672805155e-05
-4.22141368623357e-05
-1.39896765712481e-05
-2.84791861629091e-05
-2.73154074624155e-05
-1.68227448046539e-05
-1.70410114029938e-05
-5.80340206513302e-06
-2.25449069604575e-05
-2.19086408934884e-05
-3.47374764957308e-05
-3.85602908692557e-05
-2.49965290920814e-05
1.68295058149294e-06
-8.60906266457761e-06
-2.43862251970286e-05
-1.81174346198558e-05
-5.90210131399409e-06
-2.4441521117869e-05
-2.38137930904476e-05
1.13672116979496e-05
-3.26606186496335e-05
-6.63555198787571e-06
-1.62779777591833e-05
-2.01869759254321e-05
-2.74981807837745e-05
-1.48243468394308e-05
-2.77394433207934e-05
-3.84286079132059e-05
-3.16545520966108e-05
-3.08167007184296e-05
-1.54149241541753e-05
-1.99281995979298e-05
-2.29481228947616e-05
-2.97870421557187e-05
3.40053614686645e-06
-2.76063993725806e-05
-1.94936207459264e-05
-1.87395198125596e-05
-2.02050783372533e-05
-3.65734932109855e-05
-1.68463206957583e-05
-2.74909862480956e-05
-2.82001291627447e-06
-3.53667646085865e-05
-1.03835881930247e-05
-1.36330165324155e-05
-2.80470751696518e-05
-2.75886769816238e-05
-9.74813673554594e-06
-2.99970241077302e-05
-3.73601566235133e-06
-1.71534452686253e-05
-1.9670586727136e-05
-3.1103108552337e-05
-1.86762306666197e-06
-1.9616354803001e-05
-2.58794018474563e-05
-2.84099791177985e-05
4.61131747618611e-06
-1.2548527529853e-05
-4.24488311307845e-05
-2.92060604382327e-05
-2.02592362804178e-05
-3.58036279339463e-05
-1.09081918326207e-05
-4.23008766722524e-06
-1.9719094062541e-05
-1.05392144607758e-05
-1.38271023396287e-05
-1.94497720998091e-05
-4.75552972105134e-05
-1.97672288114202e-05
-2.19560030303415e-05
-6.6820261240061e-06
-1.19306816896054e-05
-1.23401669761643e-05
-1.1097612238389e-05
-2.84140066103839e-05
-4.91375728897047e-06
-1.14548862175093e-05
4.39865865442391e-06
-3.08237814803499e-05
-2.68027266611857e-06
-1.89628049589066e-05
-3.33678467882248e-05
-2.64326830886815e-05
-1.7051693656919e-05
-2.90182792501618e-05
-1.1959504163153e-05
-7.33405126896782e-06
-3.11377706103631e-05
-1.03878625200317e-05
-2.47950954957743e-05
-3.43049726652973e-05
-2.0264252270553e-05
-1.16334108807586e-05
-1.40334425636117e-05
6.42337834773111e-07
-2.17471704118344e-05
-3.03285047605171e-05
-9.46208364294634e-06
-2.50196067929864e-05
-2.40848486169588e-05
-1.63533595047352e-05
-1.88060458934369e-05
-3.6499115275893e-06
-2.09229670202093e-05
-3.30051986595919e-05
-3.10520249128993e-05
-3.56383481276622e-05
-1.08290746817603e-05
-3.81290093823447e-05
-3.33307473379272e-05
-1.32135559311209e-05
-3.40992302917421e-05
-1.51370206048577e-05
-2.49571199489798e-05
-2.83867656211764e-05
-3.02046162742057e-05
-3.1641793340736e-05
-4.660630533907e-06
-2.62386079545828e-05
-1.4931232493329e-05
-2.97854628833992e-05
-1.16735647255361e-05
-1.44651463292492e-05
-3.49869514868422e-05
-4.85682682642964e-05
-2.56836031940727e-05
-1.28632052889359e-05
-2.03438421779757e-05
-2.94241199508257e-05
-6.10977579000002e-06
-2.22718782849336e-05
-1.08996124923137e-05
-4.37664575256975e-05
-1.6090381099381e-05
-2.73650450738705e-05
-2.57948988843675e-05
-1.28622686364793e-05
-2.22299592539056e-05
-2.7100805412242e-05
-3.11800325572423e-05
-3.47894125398651e-05
-3.74979394482661e-05
-1.98812317896736e-05
-4.16711723759625e-05
-2.32445529398292e-05
-7.05698920185366e-07
-1.32713372161476e-05
-1.58479725868807e-05
-2.55574394888862e-05
-3.46248869617232e-05
-2.7971082859099e-05
-2.33007887276241e-05
-1.19632416289787e-05
-1.10340113519678e-05
-2.3556873159651e-05
-1.13575101032346e-05
-1.26046736953368e-05
-7.68369516566743e-06
-1.61779159238673e-05
-4.45793749422157e-06
-1.60152866871366e-05
-1.34646607397181e-05
-1.13926050164691e-05
-2.97662807571648e-05
-1.41071575372707e-05
-1.31223770900883e-05
-3.29814807195638e-05
-2.26682516136072e-05
-1.44852761068259e-05
-4.10813805410368e-05
-2.26343485889674e-05
-1.32243671053758e-05
-1.68965608833802e-05
-1.27721349075384e-05
-3.6353252820076e-06
-1.6123536810302e-05
-8.99517004121999e-06
-4.20353862977413e-05
-7.66494083731691e-06
-1.57745773709392e-05
-2.39224933415996e-05
-4.22981027711089e-06
-3.44207842810815e-05
-2.75138168982097e-05
-8.3954303417549e-06
-3.76670058639859e-05
-2.10607989827472e-05
-5.97244197700196e-06
-1.83309501725729e-05
3.8437110533551e-07
-1.45389458216624e-05
-2.25636052718654e-05
-2.72472077732159e-05
-8.90701852583798e-06
-4.18158327073498e-05
-1.55477978635547e-05
-4.70370923230897e-05
-3.47799017649288e-05
-1.70225058309995e-05
-2.4800628953283e-05
-3.85338228872826e-06
-1.24136661460345e-05
-2.0490904572976e-05
-2.12446670767066e-05
-2.33821903681575e-05
-2.09797111386572e-05
-1.63253719105737e-05
-4.35731241863652e-06
-2.35181064664875e-05
-6.31126546863953e-06
-3.11004209036459e-05
-2.56804924241585e-05
-1.54814068354324e-05
-1.38133836838618e-05
-1.72041213452677e-05
-1.60793607532638e-06
-7.34844714280179e-06
-1.15994870347959e-05
-2.03669585162062e-05
-9.06479571111557e-06
-2.37517053448399e-05
-3.99086285325941e-05
-4.72956113808599e-06
-2.77075482219736e-05
-2.62512510075269e-05
-1.37731610946717e-05
-2.21901017652919e-05
-2.00972549229715e-05
-1.74464767216944e-05
-1.89032984442649e-05
-2.80088953388505e-05
-8.11108968881648e-06
-3.53541189299261e-05
-9.2573445056975e-06
-3.95558750041274e-05
-2.42571552569587e-05
-2.00489020665022e-05
-7.21065306212975e-06
-1.8281360975992e-05
-9.91182243899603e-06
-3.78592582921798e-05
9.40142533933594e-06
-1.28479946516677e-05
-2.97170359510722e-05
-8.24661035349883e-06
-2.08078679606166e-05
-5.16291397758145e-06
-3.90365816072604e-06
-2.56097596851641e-05
-2.37599653644862e-05
-3.91023736213148e-05
-2.23858533630657e-05
-2.23384121293909e-05
4.72771497555557e-06
5.695668457673e-06
-3.67872993779483e-05
1.31534433051835e-06
-2.41789387043676e-05
-2.16999579952728e-05
-2.25096037738571e-05
-1.98734045792883e-05
-1.37616756693019e-05
-1.61838829305596e-05
-1.67562954321386e-05
-6.49074706997306e-07
-4.70298977585709e-06
-1.17037283891147e-05
-7.96981005211156e-06
-1.19894529133874e-05
-3.630386552906e-05
8.73928340447503e-06
-1.17819303781364e-05
-4.06570756128355e-05
-2.02692883868062e-05
2.13856553273958e-06
-2.46931361775266e-05
-1.1735299587252e-05
-2.68888611295738e-05
-1.05666292552956e-05
-4.12480506341326e-05
-1.50155398334234e-05
-4.4249557965921e-06
-1.04391407844913e-05
-2.20379148898786e-05
-1.94381310637341e-05
-1.19166261953458e-05
-1.20536530156815e-05
-3.14513936856444e-05
-3.36379274731253e-05
-3.06491036829064e-05
-2.33049132207336e-05
-1.853076882815e-05
-3.70439499805233e-05
-3.52472798446856e-05
-1.37916152386717e-05
-1.59936339525e-05
-2.38617001839081e-05
-2.85459642109635e-05
3.04987038381887e-06
-1.00197953140954e-05
-4.19540402921007e-05
-6.95618504159935e-06
-1.83231525187019e-05
-2.00223601376059e-05
-4.21428553671923e-05
-1.73366201974217e-05
2.1479389483335e-05
-1.42693626621127e-05
-6.1490715657011e-06
-2.89025088831068e-05
-3.15728108315268e-05
-1.29113810373579e-05
-1.31334129596701e-07
-2.58164799449941e-05
-2.67307952450894e-05
-3.41021522283458e-05
-2.46163250342898e-05
-8.93093121003543e-07
-2.53502164612812e-05
-2.63554931216573e-05
-4.46480705715829e-05
-5.96640468998099e-06
-1.30320062731492e-05
-2.58922611538769e-05
-2.00312709207941e-05
-9.40157908396299e-06
-3.92606042281221e-06
-1.38164253280849e-05
-4.10529652232205e-05
-1.85760724876492e-05
-1.56830135439737e-05
-2.29823502426204e-05
-1.27847631968932e-05
-5.39873502836705e-06
-3.56928487222337e-05
-2.43477697061109e-05
-1.99889644337525e-05
-2.25865886016061e-05
2.18727996497288e-06
-1.77657694090788e-05
-1.78878687889108e-05
-8.34655100270641e-06
-2.08364354428919e-05
-2.72341349211852e-05
-1.2485533305512e-05
-2.48197696223915e-05
-2.23434050155233e-05
-8.22521496830155e-06
-2.66365347132541e-05
-3.33809032633115e-05
-2.70309894959999e-05
-3.33663921153676e-05
-3.36664597237263e-05
-1.21771129635793e-05
-8.76962064253506e-06
-2.10302092939198e-05
-2.79404991358115e-05
-3.26506943103438e-05
-2.49913913176101e-05
-1.90791735673349e-05
-4.19695752644299e-06
-4.09308704021885e-05
-2.2740957967675e-05
-2.27506993005403e-05
-3.23212511161363e-05
-2.72594271997376e-05
-1.77464884247081e-05
-3.62553041710411e-05
-3.90588163764706e-05
-1.49041981444808e-05
-9.24233849013162e-06
-1.04288516649751e-05
-3.40250223017558e-05
-4.69627225257011e-05
-2.88912819670674e-05
-1.35394140610513e-05
-4.43889844277738e-06
-1.48905762132339e-05
-1.55721073920859e-05
-2.58220114915445e-05
-1.8864383845963e-05
-1.82383696265319e-05
-2.81648933647879e-05
1.0154353206176e-05
-9.16587027414412e-06
-1.78774531174657e-05
3.97926511072078e-06
-1.32304527232473e-05
-1.40454555281003e-05
-2.32186786211006e-05
-1.26473417679822e-05
-2.6609467664891e-05
-2.21031258943497e-05
-3.08480992697379e-05
-3.25105806408709e-05
-2.54906577773136e-05
-2.80438357431315e-05
-2.01284666337297e-05
-2.03394475967342e-05
-2.52121747407973e-05
-8.62329861574498e-06
-2.09303466841629e-05
-9.72319030123713e-06
-1.73446583657693e-05
-1.54885782561994e-05
-5.35511396101332e-06
-1.73315288335024e-05
-6.41665988513781e-06
-1.13892459640008e-05
-3.307442141739e-05
-1.14296766175603e-05
-3.46629880732076e-05
-6.29627446874125e-06
-2.17620366915001e-05
-1.85573100142415e-05
-3.10516457122085e-06
6.91008099952207e-06
-2.57110637214123e-06
-2.44501990127095e-05
-3.22679470660866e-05
-1.23396259431863e-05
-1.92639931601805e-05
-2.24436794950124e-05
-2.28645773799873e-06
-3.71209957137935e-05
-3.58529828126945e-05
-1.82952913485902e-05
-6.71768956786742e-06
-7.36338919416278e-06
-2.99887736991022e-05
-1.99281123951729e-05
-1.22849032057597e-05
-1.68029514004855e-05
-2.75975197646953e-05
-7.51461320668993e-06
-1.01105179182027e-05
-1.85339869305988e-05
-3.26333698703999e-05
-2.21611282484361e-07
-2.94606756450358e-05
-2.89867143466062e-05
-2.48146093885831e-05
-1.50276326784906e-05
3.16171198638937e-06
-4.40901481939698e-06
-1.21555578825813e-05
-9.28358488353133e-06
-1.0662545035208e-05
-1.34246651276828e-05
-1.72084869529285e-05
-3.18273557709831e-05
2.03192226447655e-06
3.99322613729961e-06
-4.63513093193132e-05
-3.50993586698378e-05
-9.49153355359803e-06
3.38852663762346e-07
-1.72562823055135e-05
-2.44551473122854e-05
-2.99432682417765e-05
-1.8235623376966e-05
-3.25656793446714e-05
-1.79292924319839e-05
-1.30948484426031e-05
-2.50583791712638e-05
-1.43458798206084e-05
5.23293994270172e-06
-1.48088120340945e-05
-1.4382103416422e-05
-9.53009737411801e-06
-3.07345032372157e-05
-1.83072593285521e-06
-3.52175392281539e-05
-2.07942683318018e-05
-2.40863568693276e-05
-6.17881494627314e-06
-2.52520695166369e-05
-1.37516882263545e-05
-2.226179789259e-05
-2.88582435279383e-05
-2.13726347614639e-05
-2.99204589012971e-05
-1.68551040343521e-05
-2.23992655239837e-05
-3.01914631154685e-06
-1.16349811963824e-05
-4.12227233314276e-05
-2.35259295666857e-05
-2.47588811327477e-06
-2.64169499365747e-05
-2.73166827037846e-05
-1.6452647671857e-05
-2.69943509032149e-05
-1.72343122305736e-05
-1.9173806142649e-05
-1.72104357111181e-05
-4.34085180769698e-05
-1.93895319708733e-05
-2.01931907884952e-05
-3.47859955733374e-05
-9.1257221525846e-06
-2.57285026810202e-05
-9.06732985106574e-06
5.04044149389292e-06
-1.44733882171619e-05
-1.79731360008809e-05
-3.89573851661424e-05
9.84453769595738e-06
-2.11911165003065e-05
-1.976463273994e-05
-2.81144546591904e-05
-5.98472217276703e-06
-1.16748525489217e-05
-2.09815268293044e-05
-2.64531926856252e-06
-4.95240501962591e-05
-3.32689979195605e-05
-2.83490429616018e-05
-2.1180199459651e-05
-3.24568369064203e-05
-3.78993499500848e-05
-1.04474581434062e-05
-1.85553928299038e-05
-2.03593080887147e-05
-1.03755780179156e-05
-2.85460942397992e-05
-5.46281654985861e-06
2.12189644747112e-06
-1.1271195257591e-05
-3.35980450915955e-05
-3.33449692593654e-05
-2.04614926421407e-05
-3.01154094269927e-05
-1.59945200016168e-05
-1.04457491446036e-06
-2.04075994159838e-05
-1.93981286828973e-05
-2.39418927488769e-05
-1.82447089144167e-05
-1.19545206511297e-05
-8.25653550921877e-06
-4.07845733785339e-05
-4.59878272848752e-05
-1.06869829328988e-05
-3.95070467068525e-05
-1.54237769950125e-05
-1.34686615654371e-05
-3.0816815138995e-05
-1.17644136088116e-05
-3.50703877165647e-05
-2.59703137215472e-05
-1.13890853343855e-05
-2.84419656937391e-05
-2.05986690375234e-05
-1.15760065173626e-05
-1.7188566389604e-05
-3.86220946189409e-06
-2.00171514001775e-05
-2.53118860169438e-05
-3.05683449003597e-05
-2.7760779411217e-05
-1.19115463699983e-05
2.09098173562795e-06
-1.79655538874779e-05
3.86810871481116e-06
-1.94404899117337e-05
-2.5052491068569e-05
-3.12866950311944e-05
-5.28234792955091e-06
-3.19013576058175e-05
4.97987564878728e-06
-3.2334993366481e-06
-1.40993205186175e-05
-8.89274255996443e-06
-1.78009543615819e-05
-1.60602916369768e-05
-3.3071491437142e-05
-2.01377514337517e-05
-1.56388412893822e-05
-4.72699232610487e-05
-1.90780214297398e-05
-1.76464817534959e-05
-2.02886129376493e-05
-3.45508383834762e-05
-1.30052384382737e-05
-1.78659277109069e-05
-2.21612237444894e-05
-2.90805639535742e-05
-2.35328788696721e-05
-3.36733940811566e-05
-2.13154192212215e-05
-1.50173835568482e-05
-1.90649618341198e-05
-3.46820549530348e-05
-4.62368587799201e-06
-1.34578830311598e-05
-2.35246038591497e-05
-2.08452106051038e-05
-7.69700527903601e-06
-1.61405652071345e-05
-3.51040558020343e-05
-7.82997502504514e-06
-1.64692363922543e-05
-2.10642023841056e-05
-1.90084850349491e-05
-2.18112619945735e-05
-1.95442042429926e-05
-2.26680194951376e-05
-1.15531811350874e-05
7.81370418495018e-06
-2.48646581582116e-05
-3.05216647331977e-05
-1.11403396033766e-05
-3.09222397530485e-05
-3.46576897591086e-05
-3.36212915487143e-05
-3.83013224367645e-05
-2.54016568569539e-05
-3.41050656620826e-05
8.22295139569258e-06
-2.61215975334561e-05
-2.89788359103947e-05
-2.90753823113288e-05
-2.54802389455707e-05
-2.21592785655468e-05
-3.67259029774758e-05
-1.79655045441497e-05
-2.39609146462501e-05
-3.15093357443192e-05
-2.61228152459259e-05
-7.93734004121295e-06
-2.12920756265655e-05
-2.15411960008061e-05
-6.10125174665717e-06
-3.33696023478725e-05
-1.96436598680174e-05
-1.87939162413239e-05
-1.82077149560791e-05
1.55526935367485e-06
-2.65542295972498e-05
-4.3807616420312e-05
-3.33291396932942e-05
-2.10034808913228e-05
-2.78065351886178e-05
-3.07022586889579e-05
-1.08528173742697e-05
-7.3762889689522e-07
-2.28591621890456e-05
-1.89431053984433e-05
-9.00310038888413e-06
6.44851205327306e-06
-1.3179150910645e-05
7.32819096443557e-06
1.3835449936434e-05
-1.5418293268041e-05
-2.55062954039386e-05
-1.85637091433583e-05
-7.50960622534865e-06
-1.91274592943041e-05
-3.04213396352042e-05
-2.3811078274546e-05
-2.97722896991793e-06
-1.03292162084627e-05
-5.41592939154173e-06
-4.08611760410348e-06
-1.66315103383041e-05
-2.87602445225447e-05
-2.52602959078582e-05
-1.28563688444132e-05
-1.14433034524665e-05
2.34649764640234e-06
-2.87925632379311e-05
-2.60873812315509e-05
-4.73500755862214e-06
-1.4303677255762e-05
-2.31984241158384e-05
-1.05923335108389e-05
-1.58529058184738e-05
-4.27980430712043e-05
-1.27290104055947e-05
-2.63908303508663e-05
-1.4151633382507e-05
-7.71901870097068e-06
-2.80506264666513e-05
-5.43583532569653e-06
-3.43042868393308e-05
-1.59633420329624e-05
-8.26208554391786e-06
-2.88228801595362e-05
-4.92371968447885e-06
-1.77766714439163e-05
-2.04117167543747e-05
-2.97619927351356e-05
-3.32598798525349e-05
-3.39800067805583e-05
-1.68589100600172e-05
-2.5994503050127e-05
-2.52288965462001e-05
-1.76676523954831e-05
-1.09801060065013e-05
-4.22574449942065e-05
-2.4753594358105e-05
-4.728114423745e-05
-4.99669118701713e-05
-2.00695572255719e-05
-3.04055558725472e-05
-4.11523159120607e-06
-2.26586735316494e-05
-2.79868124945187e-05
-2.28353972532636e-05
-7.08344059458589e-06
-1.76597681354048e-05
-2.59150832891663e-05
-1.2708719271216e-05
-1.37013955833274e-05
-1.97420057805519e-06
1.26396012270344e-05
-2.4517711969618e-05
-1.50877110453228e-05
-1.02679665573277e-05
-2.1925752168779e-05
-3.04866891004063e-05
-1.25057352686067e-05
-1.39090877514256e-05
-1.26120956537576e-05
-1.65653120673668e-05
4.76206794889515e-06
-2.93817541549638e-05
-1.71385184019812e-05
-1.89162276678499e-05
-7.94774650625771e-06
-1.50889603935469e-05
-2.45558880672012e-05
-8.06555236148272e-06
-2.20613529782624e-05
-3.51595939169966e-05
-1.64636370500032e-05
-3.50812226874914e-05
-5.40816087219515e-06
-2.19106658989542e-05
-3.90238828558572e-05
-9.75825218549034e-06
2.15379210595509e-06
-2.20249070408556e-07
-7.03251009164934e-06
-9.04237795306943e-06
-2.65388651605382e-05
-2.88415995035022e-05
-2.00325540646872e-05
-3.85402548696869e-05
-8.21466331635956e-06
-6.9091260190072e-06
1.0751970502601e-05
-2.54170796717593e-05
-2.36307273568791e-05
-1.10496131829804e-05
-5.22942774024589e-07
-1.43764455465802e-05
-4.26845849176608e-05
-3.37804791970194e-05
-1.30861923038922e-05
-6.18632509783409e-06
-2.83969964449511e-05
-2.02891281070914e-05
-2.67357271475948e-05
-2.34283182614099e-05
-1.74158133804941e-05
-1.55532956260767e-05
1.41747953084803e-06
-1.44675910728841e-05
-1.48209088498601e-05
-1.28377616422457e-05
-1.71923820159252e-05
-2.81313466598985e-05
-3.08129006214342e-05
-3.44490148503969e-05
-2.20439998684449e-05
-1.66600174777341e-05
-3.66397136574763e-05
-6.92770794641147e-06
-2.48628085580938e-05
-3.41407117286172e-05
-5.95410836940457e-06
-1.54660990476375e-05
-1.80769768148098e-05
-1.46034575789175e-05
-3.61352963821922e-05
-1.25514484246563e-05
-1.64965384181594e-05
-1.88329577917425e-05
-6.1556179610898e-06
-6.92504158425702e-06
-4.64182376118972e-05
-9.85896936506872e-06
1.35951290899496e-07
-1.67409392075949e-05
-1.41876690925302e-05
-1.38656978786101e-05
-3.12736875357495e-05
-3.98656197630019e-05
-1.22388946066476e-05
-2.31260135876503e-05
-2.7151892257699e-05
-1.92272769727604e-05
7.33215990048401e-06
-2.79470967305565e-06
-8.71729854570364e-06
-5.22464826456722e-06
-1.0876797019592e-06
-1.8183792979946e-05
-3.5307544024867e-05
-2.13589529865781e-05
-2.18416754010469e-05
-5.36443626982603e-06
-2.47559875911917e-05
-5.45037321766395e-05
-3.07146769378968e-05
-2.31127550269815e-05
-1.26578651739805e-05
-2.86356114540109e-05
-2.40537313379016e-05
-2.72767849764254e-05
-8.22533056135191e-06
-2.75368387334151e-05
-1.85704254562248e-05
-2.1960586080016e-05
-1.5810672612983e-05
-2.06178313062589e-05
-3.3404965313335e-05
-3.33869561187671e-05
-2.55947309350753e-05
-2.48645056016627e-05
-3.07271778421373e-05
-2.68123637665851e-05
-1.29433264888113e-05
-2.5611550838488e-05
-1.3893010210804e-05
-1.35627890843017e-05
-1.67368702323053e-05
-2.78605807948488e-05
-2.43016053654066e-05
-4.87133480192323e-06
-1.96291366312049e-05
-2.91713412153399e-05
-3.45470323869043e-05
-5.10578602839017e-06
-8.38015105214262e-06
-8.78164206350424e-06
-7.37287662204982e-06
-2.37768032827789e-05
-3.82609839900539e-05
8.49766711034445e-06
8.41655803130065e-06
1.14340907261551e-05
-2.61449603418418e-05
-1.88441214160248e-05
-2.08277623096913e-05
-1.48291060851124e-05
-3.84302256632926e-05
-3.8050939341626e-05
-1.73463928692633e-05
-1.75967810799332e-05
-2.47923066410061e-05
-4.03161862424597e-05
-2.62426536460679e-05
-1.07348668790007e-05
-2.19582809294163e-05
-1.22040333629665e-05
-2.98459569508119e-06
-8.32709827290447e-06
-4.96121082535262e-05
-3.76729420128747e-05
-2.45204806710553e-05
-2.27896248469606e-05
-1.70992424632011e-05
-2.44932910595115e-05
-2.641157477107e-05
-6.74964326175683e-06
-1.97746376546227e-05
-3.51449236495119e-05
-5.1967405914778e-06
-3.05874698875136e-05
-3.17392411270063e-05
-2.40477811094943e-05
-8.26373669716021e-06
-2.98709402265978e-05
-2.1570327189576e-05
-1.34253474901397e-05
2.0915335314988e-06
-2.65350742850136e-05
-1.14286147925421e-05
-1.81349668280366e-05
-1.60271517604067e-05
-2.16599136494065e-05
-2.24773464269928e-05
7.62652894798939e-06
-2.7684656701167e-05
-1.52459041730119e-05
-3.14817230083521e-05
-2.78727995977657e-05
-9.03379323565965e-06
-1.13449991705299e-05
-2.25364448175287e-05
-1.16849516713808e-05
-2.77744756937888e-05
-8.87041428932539e-06
-9.4868441515451e-07
-2.53340995705623e-05
-3.20153259334468e-05
-1.66337101892479e-05
-1.66560497953229e-05
-1.81085092215326e-05
-1.21033740101771e-05
-2.02189136908683e-05
-8.72795369632766e-06
-2.71747976690672e-05
-4.98906832380849e-06
-9.55733878244898e-06
-1.51660657948233e-05
-8.64942131089899e-06
-1.01593593777123e-05
-8.74259369420488e-06
-6.5155495730898e-06
1.10975859533591e-06
-2.26103441375576e-05
-1.06261699654403e-05
-8.62898432603726e-06
-1.03905079544541e-05
-2.59257630508548e-05
-1.231907265207e-05
-1.25413635752853e-05
-2.79462130978297e-05
-1.85292258202452e-05
-1.48438643361491e-05
-1.96236018254975e-05
-4.45891640368302e-05
-2.44489490347542e-05
-1.58935671855059e-05
-1.66496391788957e-05
-2.82460704357305e-06
-2.02780166064839e-05
-2.91882596340812e-05
-2.55733355412848e-05
-3.48743342553378e-05
-2.06757895493937e-05
-1.1246562599168e-05
-6.95922510099253e-06
-1.72883472745486e-05
-2.05842477012371e-05
-3.37554490472836e-05
-3.15111051301592e-06
-1.90826709826618e-05
-1.88119119441825e-05
-2.56412501054914e-05
-3.38747270234638e-05
-2.80479078018755e-05
-2.79173543108433e-05
-1.78731070530519e-05
-1.60828474466007e-05
-8.10330576537857e-06
-1.02617547733802e-05
-1.90825396255805e-05
-7.47605458425127e-06
-1.56422916365215e-05
-2.36298376376928e-05
-2.16406823734458e-05
-1.68968223100832e-06
-1.96896821223762e-05
-2.77417481348195e-05
-3.10823349175714e-05
-3.11561621114521e-05
-2.91539371677913e-05
-1.2346996756058e-05
-1.68860869461569e-05
-9.39590606911849e-07
-6.74221611527647e-06
-1.87607358737769e-05
1.88590561099513e-06
-3.71457897833821e-05
-3.91690639312533e-05
-1.50627530244181e-05
-8.49218943949973e-06
-3.25464307243137e-05
-2.3115379543516e-05
-1.85832822167069e-05
-2.39495041091693e-05
-7.05717699123794e-06
-1.61571229386989e-05
-2.15830990486892e-05
-1.77752336147143e-05
-1.9240319971456e-05
-4.96564433145243e-06
-1.95596506980559e-05
-1.99065611456103e-05
-1.98040020501083e-05
-1.04921392354108e-05
-1.572235382667e-05
-3.51576719082886e-05
-6.20285440166889e-06
3.12014072589184e-06
-1.94232039947147e-05
-9.72772882554156e-06
-7.86061470642854e-06
-1.76028315891965e-05
-3.1520521153941e-05
-1.73240514410592e-05
-2.3239673650383e-05
-3.64618918430933e-05
-3.49422134094949e-05
-2.35419064051164e-05
-8.64978484441787e-06
-9.36313457375815e-06
-1.87994152980976e-05
-2.97286626789688e-05
-4.16319382758951e-05
-1.53943605817826e-05
-2.7783949794076e-05
-2.70196151131503e-05
-1.3997327721136e-05
-1.32424451151109e-05
-3.99248991887962e-05
-2.93113577271446e-05
-2.08601745908388e-05
-3.68941138671355e-05
-2.54835315716676e-05
-2.49055331964695e-05
-3.05396795125717e-05
-1.84416539804146e-05
-2.95080785934292e-05
-9.17545907719502e-06
-2.32245753991873e-05
-2.19615707957497e-05
-1.27847064022357e-05
-3.06980727702224e-05
-1.46150530009302e-05
-2.77926692224305e-05
-1.69669763382034e-05
-2.56736149494208e-05
-3.04029366072858e-05
-2.39083858629638e-05
-1.03594371288456e-05
-2.51080879548531e-05
-4.96433366575322e-08
-1.990951618457e-05
-4.18670615573152e-06
-8.94773425585204e-06
-2.19801417921053e-06
-2.01903771694892e-05
-8.04714835445598e-06
-1.63897118893466e-05
-1.63753424098925e-05
-1.75454944997618e-05
-1.71676039915091e-05
-2.58290270572989e-05
-2.91442703155563e-05
-1.101949019848e-05
-1.66490614534043e-05
-2.62674971284157e-05
-2.06630958205061e-05
-2.86423896880709e-05
-1.28488423912908e-05
-3.77139478375688e-05
-1.41604638240117e-05
-5.1987879180417e-05
-3.96718645910124e-05
-1.69793422681679e-05
-1.27030051912113e-05
-1.82731610367213e-05
-3.2685779957422e-05
-3.34970918531082e-05
-1.50878844713853e-05
-7.88967720015432e-08
-1.00194045056979e-06
4.45777511748299e-06
-2.9226137809293e-05
-2.69760986275917e-05
-7.42855149572427e-06
-2.55169554481452e-05
-1.80036470502872e-05
-1.10806197924439e-05
-2.20040778086835e-05
-2.68521658036064e-05
-1.23623645939481e-06
-1.3865580623045e-05
-2.46425735815722e-05
-4.50656507769515e-06
-1.09697366759694e-05
-3.44220714301981e-05
1.94591223916907e-06
-2.37011741776877e-05
-3.73643826791117e-07
-2.40040930668473e-05
-1.52471735032896e-05
-1.22375999009992e-05
-3.02925711589167e-05
1.72652629291669e-06
-1.90404360539246e-05
-4.448542525093e-05
1.33431155655044e-05
-1.23553286512691e-05
-2.31559806404784e-05
-2.18375914082326e-05
-2.58908189366646e-05
-8.36850545035016e-06
1.30195520315185e-06
-5.80642710431692e-05
-2.51799107623532e-05
-1.77723606413396e-05
-2.68639284691923e-05
-3.00938668309086e-05
-1.27469394522116e-05
-4.50260856858743e-05
-2.22148047593153e-05
-7.98486881025081e-06
-2.22392115854124e-05
-2.52499841049883e-05
-1.64310585254021e-05
-1.49169882498237e-05
-1.28814989809036e-05
-2.8644161397945e-05
-3.82478981775231e-05
-1.44851319037104e-05
-2.47744284804839e-05
-1.50669547924784e-05
-2.28932585445305e-05
-1.68292372245034e-05
-3.9409799942428e-07
-2.96105495705409e-05
-1.95777221000995e-06
-1.75845011108886e-05
-3.05906863766086e-05
-1.64560272538667e-05
-4.22948542509758e-05
-5.43722866854484e-06
-1.22555967675061e-05
-3.8819256113646e-05
-2.55415656829261e-05
-2.07451784620129e-05
-1.05630450022911e-05
-1.8856695449247e-05
-3.64744348528803e-05
-1.24508735261188e-05
-1.44359160272783e-05
-2.81694335608964e-05
-2.07324893025146e-05
-2.22765687911277e-05
-2.87563317184084e-05
-1.73313808403497e-05
-2.35562372496598e-05
-2.61240728773984e-06
-1.81619123697619e-05
-9.99547802940499e-06
-1.53572152400524e-05
-2.046641455397e-05
-8.24510996829923e-06
-4.44920327833892e-05
-2.54755483232529e-05
4.26242613200447e-06
-3.0587678587247e-05
-3.18011142796732e-05
-2.15686703596119e-05
-1.69471198841998e-05
-2.47570987532245e-05
-6.13318733329017e-06
-1.64504068285253e-05
-5.10826123953397e-06
-1.93349383181064e-05
-2.99452319734526e-05
-1.66483989221975e-05
-4.95086483541952e-06
-3.30323688955971e-07
-1.53542991136149e-05
-3.98703692927446e-05
-2.64901344919667e-05
-2.28604401886541e-05
-1.44449241461287e-05
-1.67758472970237e-05
-1.09485442429815e-05
-3.63141504573465e-05
-3.99968515661362e-05
-3.30081854971118e-05
-1.99994297306713e-05
-3.25403132511588e-05
-1.51031615682192e-05
-2.19462142297383e-05
-3.85116254415687e-05
-2.29034542063353e-05
-1.19846133381691e-05
-2.89335553641e-05
-1.62507504183687e-05
-2.30733980211371e-05
-3.39440528435458e-07
-3.77555801705805e-05
-3.55582582066877e-05
-4.12790819338378e-05
-1.10748077965591e-05
-5.32752085432811e-05
-1.74661818287509e-05
-2.94275562475949e-05
-2.25520901571421e-06
-4.09186795837038e-05
-2.43742136841412e-06
-1.61850931471666e-05
-2.33238315241799e-05
-6.42090084964203e-06
-1.47312996965541e-05
-8.56783750241357e-06
-4.23963179409152e-05
-1.93413733420153e-05
-3.10831443219088e-05
-1.61288428293042e-05
-1.06240224915465e-05
-2.05853395268228e-05
-1.81527745161116e-05
-3.21810890915564e-05
-2.36812663018682e-05
-2.12813339196042e-05
-7.64720601205436e-06
-1.19556196504657e-05
-1.7523590566293e-05
-1.65777749646184e-05
-3.31230771468483e-05
-4.07666247011564e-05
-2.46653036456264e-06
-2.45041201109368e-05
-1.20778844924485e-06
-1.40713545435708e-05
2.62791501550419e-06
-3.68962428934013e-05
-4.7682109384394e-05
-4.02230146089693e-05
-1.03429076244128e-05
-2.18529882477387e-05
-2.32781672955076e-05
-3.2260627256525e-05
-2.12767622530917e-05
-2.04608377235022e-05
-3.05646745055378e-05
-2.40400100852905e-05
-1.15021283974803e-05
-1.74857308262784e-05
-3.07806628348963e-05
-1.72081551267764e-05
2.85602744650596e-07
-1.32759059614671e-05
-3.87343348250498e-05
-2.47228190765035e-05
-3.31458522382487e-05
-2.75717589060666e-05
-2.32477668430595e-05
-2.55252735955878e-05
-2.75105787224486e-05
-2.95528869901027e-05
-4.41942009760596e-05
-3.54291400549135e-05
-3.160583622625e-05
-3.04039126047505e-05
-1.32583397580834e-05
-3.0176918294179e-05
-2.38555339287864e-05
-1.21765551569086e-06
-6.4059245535635e-06
-2.67038432575442e-05
-3.57641977027481e-05
-1.22968498085276e-05
-2.55057166753703e-05
-3.44072295288776e-05
-2.6323933254952e-05
-1.64760313787109e-05
-1.80181727752358e-05
-2.62046351216417e-05
-2.19705196940422e-05
-6.35595524035542e-06
-1.96514794753628e-05
-4.56017053982081e-05
-3.04118281377701e-05
-8.9137445021125e-06
-4.50517900405379e-06
-2.79961946480023e-05
-7.30442715763141e-06
-9.18640228374535e-06
-1.79666169908852e-05
-2.93533237999059e-05
-1.91061343755263e-05
-2.14010987287837e-05
-1.63716612336389e-05
-2.90371494194084e-05
-1.90753710814756e-05
-4.03962747973008e-05
-1.87370649600825e-05
-1.89419638403189e-05
-3.67389634197034e-05
-1.8614028095236e-05
-2.77026540295622e-05
-2.32927053118015e-05
-3.61762676230876e-05
-2.28560058651173e-05
-2.55852206284864e-05
-4.08221557179008e-06
-3.24909201263013e-05
-1.7870242301732e-05
-2.87836023380097e-06
-2.43566184210788e-05
-3.24730458093613e-05
-3.12724525085814e-05
-1.88631216958288e-05
-3.31032202988446e-05
-1.3249378712039e-05
-7.87495587895105e-06
-2.55235086425522e-05
-2.42783661371826e-05
2.31073529691462e-06
9.4603780744153e-06
-4.22824344822462e-06
-2.49247967970477e-05
-2.72310348071482e-05
-4.05033449463073e-05
-1.64893945921418e-05
-2.33449614689059e-05
7.16048044358449e-06
-2.35666272689757e-05
-2.3164999783523e-05
-3.25943607941764e-05
-3.24600320137766e-05
-1.84300140705524e-06
5.83021666861805e-06
-3.58143438022936e-05
-1.3760233180783e-05
-3.29727096247583e-05
-2.41537768864493e-05
1.15480935559551e-05
-1.0620401647054e-05
-2.70060332821691e-05
-2.83357659857716e-05
-3.95112665529916e-05
-2.27916331990611e-05
-2.54230496131548e-06
-2.95266482990065e-05
-3.06511057864702e-05
-2.13667293831544e-05
-1.03973188207424e-05
-1.31790825459344e-05
-1.58321245058949e-05
-4.65055591046376e-05
-2.53813380871673e-05
-2.36891169199035e-05
-2.16127186676816e-05
-2.19442096885911e-05
-1.33436985402072e-05
-4.13269326792901e-05
-2.55931413813869e-05
-2.18253333738273e-05
-1.51485156184765e-05
-1.60436194339893e-06
7.8479119493317e-06
4.00134934248972e-06
-2.7457733203286e-05
-2.33779800924088e-05
-4.30661645458571e-06
-2.05475119869414e-05
-2.39607385788261e-05
-3.84456213423659e-05
-5.1995681224282e-05
-1.38360834862837e-05
-2.68573611867536e-05
-1.69759093542816e-05
-3.56848326109918e-05
-2.51732891097777e-05
-2.65273577953268e-05
3.20854336917934e-06
-1.49452947737113e-05
-7.32627098760182e-06
-4.61732664225314e-05
-1.64984728251978e-05
-2.62869818814445e-05
-1.21262230242326e-05
-2.49959646312922e-05
-1.61359187513203e-05
-2.08043726226e-05
-3.36787737189671e-05
-8.6482610176275e-06
-1.61829045567632e-05
-1.57480511871365e-05
-2.63375197758854e-05
-9.13097593263947e-06
-6.62872774488281e-06
6.82196414084549e-06
-1.50288785055068e-05
-3.46658559776263e-05
-5.03956578410794e-09
-7.92670237086781e-06
-3.2131783169905e-05
-2.03784860663875e-05
-3.04786394019499e-05
-3.13380613299473e-05
-1.68505014163184e-05
-1.38315756291742e-05
-4.22166415877231e-05
-1.71605601924112e-05
-1.49774525545459e-05
-1.02072406137372e-05
-3.15501126462142e-05
-1.80936897571601e-05
-3.27797327619959e-05
-4.83227342936057e-06
-2.83783426544186e-05
-2.54455782660996e-05
-1.67719643723093e-05
-4.53614261212779e-05
-1.25063270056092e-05
-2.92285212530552e-05
-3.01211517828975e-05
-8.87462258827573e-06
-2.31992674795093e-05
-2.66863565881387e-05
-4.15940158736196e-05
-1.46030886116657e-05
2.22797016812982e-06
-1.09558079436079e-05
-2.42157230707181e-05
-2.77666639954065e-05
-2.47674558221051e-05
-1.64831249950605e-05
-2.73120450275119e-06
-1.54962438086597e-05
-1.58138122879578e-05
-1.58629599380871e-05
-2.73021332417538e-05
-1.37029968328385e-05
-2.77800952270867e-05
-4.41017118958098e-06
-2.2982818417247e-05
-2.72731669570352e-05
-2.37616310006523e-05
-2.95772346097556e-05
-9.62725869498865e-06
-2.65229937281258e-05
-2.48670197674549e-05
-3.45986464898621e-05
-3.73225350525019e-05
-3.41274529022306e-05
-1.01771707466466e-05
-4.1537428597932e-05
-1.67072113134848e-05
-1.01337167302929e-05
-1.99374906871974e-05
-1.7150034441959e-05
-1.21984309024076e-05
-4.20546934103056e-05
-2.20132044944629e-05
-1.54617263031666e-05
-2.86745816928932e-05
-6.48489432514045e-06
-5.55017068264604e-05
-2.43723276271023e-05
-1.97741820666012e-05
-1.49252668023399e-05
-7.81353631431725e-06
-6.66778384728809e-06
-1.02220312720533e-06
-1.63156468621067e-05
-3.58773623095914e-06
-2.49862341808266e-05
-2.95949106144612e-05
-1.11613533876163e-05
-2.45569519776099e-05
-1.81260088634558e-05
-8.46133873602865e-07
-2.11265178387785e-05
-1.12249105607097e-05
-2.36650575724131e-05
-1.52057637991024e-05
-1.74118570251301e-05
-3.41241991039246e-05
-6.80677143850855e-08
-1.8089316476567e-05
-1.18915955080545e-05
-1.59557027329745e-05
-1.39142090772412e-05
-1.28644995902351e-05
-1.74426280644842e-05
-1.67176450832545e-05
-1.81845689084639e-05
-2.22573400925847e-05
-1.05097200940313e-05
-1.86636075302589e-05
-5.70859696932876e-05
-2.98754432585346e-05
-3.10187828818375e-05
-2.29035231097602e-05
-1.13823612137693e-05
-2.59373976276556e-05
4.42871550695275e-06
-2.44402669705274e-05
-4.54048814919e-05
-2.32531363215809e-05
-3.04980644984802e-05
-1.4722001199485e-05
-7.70690649359696e-06
-2.85458797599359e-05
-3.44952961374083e-06
-1.53017729787122e-05
-2.44565482865227e-05
-2.0907425086356e-05
-1.70586674137399e-05
-9.30342367545695e-06
-1.60969942436278e-06
-2.17328691455165e-05
-1.13038773511147e-05
-1.99384256894569e-06
-1.78192132596822e-05
-1.20304237868245e-05
-2.2835259980942e-05
-1.57474216284991e-05
-2.58716827450631e-05
-2.18293743201978e-05
1.98567359839843e-06
-1.26957848775489e-05
-1.13284206040977e-05
-2.38601440543724e-05
-7.52485145862679e-06
-5.96035913211343e-06
-3.51760248030697e-05
1.26428507207346e-05
-2.46739163490453e-05
-1.93891504022671e-05
-1.17499672842086e-05
-2.94806553108492e-05
-1.1637501990969e-05
-7.70831109686578e-06
-8.40488035243961e-06
-9.14399476348243e-06
-2.6212556880573e-05
-2.60346951128499e-05
-1.38380735809641e-05
-4.05680090841567e-07
-8.03023381258697e-06
-1.39427363056239e-05
-1.76109691333365e-05
-2.99206472687698e-05
-5.51480798955286e-06
-1.74676772581687e-05
-2.53202687460522e-05
-1.79572288399437e-06
-1.49240660423502e-05
-2.1589586686647e-05
-1.2178328553527e-05
3.40215317313489e-06
-3.78858253617444e-05
-2.91384126519502e-05
-2.52881173275565e-05
1.31166010473332e-05
-1.62560813629625e-05
-1.13951537688959e-05
-2.74174459817597e-05
-3.36157473049253e-05
-2.39780243468557e-05
-2.81310341969316e-05
-1.31673163654761e-05
-2.35698757244305e-05
-2.25053501685068e-05
5.39280745640436e-07
-3.17713650755364e-05
-2.99374307580581e-05
-1.71708706799154e-05
-2.40464746242384e-05
-2.16370195201853e-05
-3.60799006795366e-05
-1.76251632976079e-05
6.37117040403799e-06
-8.27333589344957e-06
-3.0980443353589e-05
-3.95310818242044e-05
-1.85850979364094e-05
-6.00276441488297e-05
-2.66887878275187e-05
-2.66628687170933e-05
-3.76511907767057e-05
-1.52478598231512e-05
-1.00426741421194e-05
-1.67914813152484e-05
-6.42555056054275e-07
-2.42751412979848e-05
-7.64265801321716e-06
-2.28405315121409e-05
-1.16227558778945e-05
1.89334589288404e-06
-1.76366324339906e-05
-1.19765768262431e-05
-3.13047230871562e-05
-2.68059185121884e-05
-2.37086508419926e-05
-2.28756484453057e-05
-1.92101006472005e-05
-3.69124726816157e-05
-1.61892565886387e-05
-3.61598625974768e-05
-1.19091090367374e-05
-2.05548990271744e-05
-1.516883966984e-05
-4.15679885339963e-05
-1.67837986327687e-05
-1.15224195296431e-05
-9.87492582440636e-06
-1.39667921586485e-05
-1.05344402330239e-05
-2.30294788848828e-05
-3.62036018719332e-05
-1.72140165567648e-05
-2.2114920112878e-05
-1.29251239891809e-05
-3.07408792350658e-05
-2.75877680788774e-05
-4.04021737731904e-06
-7.07078703930269e-06
-2.70992846359525e-05
-1.65776454108758e-05
-3.47397543719043e-05
1.76723096260398e-06
-9.48397944796778e-06
-2.09231744754802e-05
-2.86893816427156e-05
-1.30932124046952e-05
-1.33125692371258e-05
-1.02176744101613e-05
-2.42248978929212e-05
-1.08897275726335e-05
-7.9910998319064e-06
-9.79323425539127e-06
-3.46810806028213e-05
-4.24732409735465e-05
-1.44572688622196e-05
-4.08728290226695e-05
-2.35185992522897e-05
-1.86289838533662e-05
-2.10121516483079e-05
-2.76241070530344e-05
-4.67058171223612e-05
-1.15454077850563e-05
-1.92950597260684e-05
-1.88730253157869e-05
-2.27167621443019e-05
-3.56015282963066e-05
-2.07196519882366e-05
-3.86637304105507e-05
-8.63566697119957e-06
-1.25594601019508e-05
-2.35646071596694e-05
-1.46422805508281e-05
-8.0267019286652e-06
-1.87956563044614e-05
-2.55423089670396e-05
-2.62685622939681e-05
-1.95206186477458e-05
-1.5274422995132e-05
-5.46685961346271e-06
-1.23898754490054e-05
-1.19427588612371e-05
-4.31141303325622e-05
-3.0993377533521e-05
-3.92993541912226e-06
-1.75913592540031e-05
-1.04530389016412e-05
-8.8758746010731e-06
-2.42029175117571e-05
-3.01221937356161e-05
-5.8835156139457e-06
-1.84826540117009e-05
-2.15571835360081e-05
-3.01803232259519e-05
-2.00420516901939e-05
-3.95659871832225e-05
-1.57065289378028e-05
2.46441680744659e-06
-2.68741421594209e-05
-1.45605684066779e-05
-1.73038909904763e-05
-9.83122863414494e-06
-2.06319633148066e-05
-2.96645658994254e-05
-2.07876418521634e-05
-9.11900103036932e-06
-9.3581447320954e-06
-4.35949227555194e-05
-1.39911540042602e-05
1.55913837520249e-06
-8.95870020803234e-06
-1.8994148432765e-05
-2.1573542625641e-05
-2.89724132511908e-06
-1.16647550017065e-06
-3.15096769732089e-05
-1.32720174984751e-05
-2.48455780109985e-05
-3.69960736028429e-05
-4.03941345330552e-05
-3.22523996895557e-05
-2.88346152548884e-05
-3.02401175985506e-05
3.43572500381337e-07
-1.32798538481956e-05
-2.14439433057109e-05
-1.12448278096119e-05
-3.56614024280073e-05
-1.90872156656809e-05
-3.24276677695817e-05
-2.30940256048039e-06
-2.82247993971304e-05
-1.47151738163778e-05
1.61000375438962e-05
-1.93920646042625e-05
-1.28765153135246e-05
-2.7436623412014e-05
-5.79490361481828e-06
-1.99962366366782e-05
-1.9430691534591e-05
-3.1466328360215e-05
-3.6729301353936e-05
-4.19507730004267e-05
-1.42499153141797e-05
-1.10283162446515e-05
-2.62647775222226e-05
-3.16360136601347e-05
-6.14928635415994e-06
-4.32184224584823e-06
-2.38037084065046e-05
-1.38438381703116e-05
-2.56319541408051e-05
-2.25085721228639e-05
-3.17437602913464e-05
-3.8159962292594e-05
-3.71504780306336e-06
-1.9060057250534e-05
-3.46337916988901e-05
-8.26672693805693e-06
-3.57103871684345e-05
-3.92404469217869e-05
-1.21881908362213e-05
-1.96179794112843e-05
-1.94101915371794e-05
-1.08315745228437e-05
-1.52561015370561e-06
-7.99275525228198e-06
-2.98401616682939e-05
-3.24532180609466e-06
-4.47902927935825e-05
-2.15555438519303e-05
-2.81177904612889e-05
-2.58174277513587e-06
-2.1885060681631e-05
-3.10394009740836e-05
-3.36627008017038e-05
-3.19225695582064e-05
-1.63477687410745e-05
-1.24722395586059e-05
-2.00050848877217e-05
-1.60339630898323e-05
-2.50862474396813e-05
-1.01584301375438e-05
-3.84164813567822e-05
-3.06959269835205e-05
-2.34332119550135e-05
-1.49685206227293e-05
-2.27149402124446e-05
-1.30361215196511e-05
-8.35515294482564e-07
-2.26838877293036e-05
-1.48802168463413e-05
-3.67968948716558e-05
-4.72417551234614e-05
-1.76593330644852e-06
-3.66647578611024e-05
-1.12365443394157e-05
-2.06702141725669e-05
-2.26432819803316e-05
-2.55823154796821e-05
-4.43385302909406e-05
4.42854058919644e-06
-1.98464599002785e-05
-2.47220343304044e-05
3.72737279542056e-06
-1.42583145511379e-05
-6.52267960872826e-06
-2.93096185409808e-05
-1.03313044777884e-05
-1.30053288506141e-05
-3.53457328932678e-05
-1.07669427387889e-05
-1.25606708085552e-05
-3.59325142322503e-05
-1.98727654478783e-05
-1.032369298486e-05
-1.63038507347937e-06
-1.25195802005821e-06
-1.33109180939753e-05
-2.50400300876964e-05
-1.44800484418774e-05
-1.74179617703242e-05
-2.60672818388888e-05
-4.14326215054738e-06
-1.06087108295863e-05
-1.10954854873233e-05
-6.86339105147935e-06
-2.02558082581124e-05
-4.16382160737361e-05
-2.08777682464058e-05
-3.92511849150358e-05
-1.75858844970025e-05
-2.50063583777607e-05
-2.09953556962926e-05
-4.28717819187725e-06
1.8312403792329e-06
-3.67591594758741e-05
-3.2927611741934e-05
-7.34166524368746e-06
-2.85144902465011e-05
-2.2618034260059e-05
-1.96714501451894e-05
-3.09480289488145e-05
-1.60383942284563e-05
-1.08323577083971e-05
-2.55212398233022e-05
-3.75791044834296e-05
-1.57662231815115e-05
-9.87988302957663e-07
-1.7394664535922e-05
-1.29489505333371e-05
-1.00705818837138e-05
-3.55628369144232e-05
-1.73982205786338e-05
-1.50992873975182e-05
-1.20005141044236e-05
-2.8268820683984e-05
-2.56951307842694e-05
-2.23055728363071e-05
-1.8573298195065e-06
-4.72662387045902e-06
-1.89752396675395e-05
-2.24466329580653e-05
-2.00883748744818e-05
-3.0072459386664e-05
-1.03822834244737e-05
-4.15447545788413e-05
-1.3182189032109e-05
-1.44305267433324e-05
-2.01351135096492e-05
-2.28759768501228e-05
-2.51458046003623e-05
-6.46877152595306e-06
-2.75483248189521e-05
-4.52882670826326e-05
-1.93793007048253e-05
-2.37354478960266e-05
-4.07091456701709e-05
-4.84236360200207e-05
-1.50888350402438e-05
-2.95881892949356e-05
-2.33117176903886e-05
-2.69213366795049e-05
-2.42234924338153e-05
-1.24661133360771e-05
-4.08949784365506e-05
-1.32401677220277e-05
-7.37538434604044e-06
-1.90243078325603e-05
-1.38059599315333e-05
-3.35379188997722e-05
-2.82316269821911e-05
-3.05134784794328e-05
-3.90236866620171e-05
-1.81163655332762e-05
-3.37847390209285e-06
-3.28426940531257e-05
-1.18559103391249e-05
-3.39335619474308e-05
-1.87623994148892e-05
-6.41047909781183e-06
-3.63994475443799e-05
-2.78702423836777e-05
-5.22315992814865e-05
-4.67645198578596e-05
-2.24793411495451e-05
-1.34604147806926e-05
1.33650261278825e-06
1.82315649000961e-05
-2.16186446708883e-05
-3.12266560008219e-05
-4.68232218209716e-06
-1.74078533159112e-05
-1.61229672138475e-05
-4.07290000076327e-05
-2.65662651345481e-05
-2.64997771289676e-05
-3.07764790910121e-05
-1.16116704792529e-05
-5.2533189854805e-06
-1.79619354869584e-05
-2.40040300575037e-05
-2.36495534512493e-05
-1.52655992699314e-05
3.66961764723433e-06
-1.53996132597126e-05
-4.19919560907255e-05
-1.74062648222572e-05
-1.85349154230162e-05
-1.54111316387409e-05
-3.53502373911945e-05
-2.46204694018729e-05
-1.33228573064791e-05
-4.91979053337476e-05
-4.62902177395858e-05
-1.54632793247297e-05
-2.39759011819798e-05
-7.72863034334102e-06
-3.26946990341232e-05
-3.8049105867859e-05
-3.62529887930403e-05
-5.44111004010418e-06
-2.59585937061926e-05
-1.8763455549146e-05
-9.64415558516627e-06
-2.67058088651507e-05
-2.84511665093441e-05
-3.52343857896274e-05
-3.52576990413067e-05
-1.38537792915085e-05
-1.93960199370684e-05
-2.009354515177e-05
-2.45483543641408e-05
-2.3789049875666e-05
-6.12909835946368e-06
9.09410149769766e-07
-1.625323939023e-05
-7.52817638838885e-06
-2.22218403986332e-05
-2.66813562209032e-05
-5.07209799274981e-06
-2.5714334298719e-05
3.04381934034508e-06
-1.15598661131188e-06
-2.81255593834237e-06
-2.17238361955097e-05
-3.37562587697112e-06
-1.45227358349424e-05
-2.12590098134723e-05
-2.38847431549143e-06
-8.80402026334771e-07
-4.31279135638468e-05
-2.49972770572584e-05
-2.88441095334738e-05
-5.58755277979358e-06
-1.42331731491034e-05
1.22255713059952e-05
-1.06238242865998e-05
-2.28033150387722e-05
-4.45590936199619e-05
-2.50973963950535e-05
-1.95414253254344e-05
-9.1393670781229e-06
-4.19788395524329e-05
7.29832124047665e-06
-1.88742518622816e-05
-1.74919306550072e-05
-1.5119167664745e-05
-1.45590479821157e-05
-3.7501449027263e-05
-1.50756227437298e-05
-2.66482525025066e-05
-1.33942739485604e-05
-3.6997223911936e-05
7.48449525715852e-07
-3.12561128234316e-05
-4.31888666181589e-05
-8.58833566465655e-06
-2.65222752088103e-05
-4.02595177143751e-06
-5.09430849306616e-05
-2.1699426832584e-05
-1.95770910433425e-05
1.12435371469949e-06
-5.67022733885861e-06
-2.06798525351524e-05
-2.97376950073834e-07
-2.61822219148194e-05
-2.68003584805299e-05
-1.26393807893656e-05
-1.42129957570099e-05
-3.14293860060279e-05
-2.73645840609462e-05
-3.80047346014029e-05
-1.99019897230132e-05
-1.78577034246153e-05
-3.49432860774485e-05
-8.54345395364422e-06
-1.50036816743378e-05
-2.92899339906321e-05
-3.85890136482153e-05
-3.12449471312111e-05
-2.51338979413809e-05
-1.08792539498795e-05
-1.55110023810748e-06
-2.08814152956812e-05
-2.97845379096645e-05
-1.7222777522675e-05
-3.18447626185537e-05
-1.76925174057311e-05
-2.91740076440427e-05
-8.73708149908237e-07
-1.44772192150214e-05
-3.01334160751281e-05
-1.0767666985113e-05
-1.90102157140949e-05
-3.43195879287397e-05
-2.4172478647861e-06
-1.81750377022778e-05
-1.45429696701153e-05
-2.23960159514054e-06
-2.75853007408947e-05
-1.16462387511881e-05
-3.18846684809481e-05
-3.14353197342919e-05
-3.04030370045672e-05
-3.66631448290657e-05
-3.81644884681717e-05
-2.65823547041354e-05
-1.33157205640412e-05
-1.54474817010256e-05
-2.11960083591786e-05
-4.8517297966828e-05
-6.91640183838909e-06
-2.42816693782367e-05
-1.06372834979197e-05
-2.57328077440017e-05
-3.39766319564795e-05
-2.49937374448114e-05
7.71128635695948e-06
-1.45611881081752e-05
-2.66859831306481e-05
-3.49783157451142e-05
-6.59937824058358e-06
-2.93924556041174e-05
-3.4584026012008e-05
-1.39338016196138e-06
-5.0421114979675e-06
-2.5018735117416e-05
-3.79064426624344e-05
-2.50715747480902e-05
-2.14331663343626e-05
-2.97715657538507e-06
-1.18404878294367e-05
-1.3730901145803e-05
-2.36600378095235e-05
-3.61882741421563e-05
-1.56935199427165e-05
-3.07977370315957e-05
-2.54396860917529e-05
-2.20172086108039e-05
-2.00659912083721e-05
-3.54800303032973e-05
-2.87332154976463e-05
-7.13620377523231e-06
-3.76531023189487e-05
-2.44244489613249e-05
-7.60499047612492e-06
-1.42554391148968e-05
-1.03352644515519e-05
-1.20749437317321e-05
-3.28037615168327e-05
3.80215323683242e-06
-2.1606835073523e-05
-7.60218342253074e-06
-2.92415134271906e-05
-8.63342945313063e-06
-1.62325086485967e-05
5.56835353652616e-06
-4.41989954297241e-05
-1.84499874721482e-05
-2.25708698439292e-05
-1.53534492351971e-05
-1.48165250024215e-05
-2.26179210332747e-05
-3.04365775842231e-05
-2.10518646545664e-05
-1.45084040295688e-05
-3.92948770361317e-05
1.76372301011441e-07
-1.39797628661487e-05
-3.44575385531837e-05
-4.48803970838871e-05
-3.37665126322106e-05
-3.54701780799761e-05
-3.90026251329233e-05
-5.03308352291733e-06
-3.32030919436091e-05
-3.61926324418464e-05
-1.63773967717397e-05
-1.3440984534158e-05
-1.76101767243778e-05
-3.1403442555989e-05
-2.99184068673372e-05
-1.74757100221213e-05
-1.0052479636852e-05
-5.94771932291122e-06
-2.48393230857982e-05
-6.02713757783389e-06
-1.0108575336833e-05
-2.05243427247039e-05
-2.51132338529674e-05
-1.49338997809307e-05
-2.23236894798883e-05
-4.34237243324022e-07
-3.79868385837183e-06
1.12563644870689e-05
-4.72822982747835e-06
-2.30071363492095e-05
-3.32938051190975e-05
-2.45320739712816e-05
-3.07516944486062e-05
-3.74301029855467e-05
-2.94195239469456e-05
-1.89723276855227e-05
-2.58795971191712e-05
-1.07638723308981e-05
-3.45371847431177e-05
-1.30910926484618e-05
-1.96283314776828e-05
-3.07708308908052e-05
-2.50122094423851e-05
-3.21501636398206e-05
-2.38214307176468e-05
-3.08538302139579e-05
-2.47459168911675e-05
-1.71322974162611e-05
-2.22435020753919e-05
-1.87234840856134e-05
-3.1596707569953e-05
-2.60407532920648e-05
-2.29734874562163e-05
-1.83417881293273e-05
-1.1155705185305e-05
-1.85700322941816e-05
-1.84641867004749e-05
-1.88634218273096e-05
-2.28732335318999e-05
-2.24623347399564e-05
-3.05361030349405e-05
-1.26428621969923e-05
-2.36083527285987e-05
-4.36402734363148e-06
-6.83728623321375e-06
-2.38247942059e-05
-2.00469552616251e-05
-6.31500463699605e-06
-2.14748075050117e-05
-1.13248752743659e-05
-2.05793132267722e-05
-6.5947250816088e-06
-3.37809134056692e-06
-2.96205385110115e-05
-2.82455693897599e-05
-2.57027897135911e-05
-1.60737589886197e-05
-3.52509056585996e-05
-2.70635272077519e-06
-2.34114361984054e-05
-1.8206305980223e-05
-2.6426873352019e-05
-2.87660371009191e-05
2.7616771524619e-06
-6.48023980106967e-06
-6.76943956502251e-06
-3.27331740418315e-05
-9.17593709372591e-06
-5.29224573863828e-06
-2.55421218642808e-05
-2.62309800011555e-05
-1.48792871926294e-05
-1.26316098323026e-05
-1.89585451925562e-06
-3.37905253886477e-05
-4.12531048217508e-05
-2.18780419658713e-05
-1.16249480006744e-05
-1.28158062740957e-05
-9.38349305693266e-06
-3.77148673971454e-05
-2.49857287414942e-05
-1.98841302121217e-05
-1.12880571917646e-05
-1.71693277446687e-05
-3.54319257807801e-06
-2.99464435349848e-05
-9.7562523405542e-06
-1.2159939914805e-05
-1.94176628313639e-05
-1.82904645787379e-05
-1.58299269326655e-05
-2.02386448517666e-05
-2.16075723853784e-05
-1.9263699652819e-05
-2.07865089116265e-05
-1.46157160274792e-05
-3.10723991033243e-05
1.0582815629896e-05
-2.54317689556965e-05
-6.8662465829032e-06
1.19869812143092e-06
-2.88751141632437e-05
-2.40302338095764e-05
-2.02974550640675e-05
-8.6784790410098e-06
-1.16350489228995e-05
-1.59074813749993e-05
-5.11199140588638e-06
4.40939156114421e-07
-4.12485640299583e-05
-1.0332512908744e-05
-2.13916080147438e-05
-3.20934524375784e-05
-3.72110905977789e-05
-1.13170706445931e-05
-1.86425002706129e-05
-7.62408518850789e-06
-3.01084418485576e-05
-1.50699638027998e-05
-2.35876852521065e-05
-2.9110131745477e-05
-2.51580653080128e-05
-1.63869359139137e-05
-1.3212300412969e-05
-1.31334041748063e-05
-1.63307284420209e-05
-2.50800863451475e-05
-1.31216969725147e-05
-3.46677755253302e-05
-8.04368224339657e-06
-1.5994981453629e-05
-1.64152743522732e-05
7.1446146126984e-06
-2.8852193545393e-05
-2.52524810846155e-05
-2.46051892167905e-05
-1.5034264232944e-05
-9.05331976738407e-06
-1.62055592082951e-05
-3.41339911859867e-05
-1.88594326497117e-05
-2.07517987145504e-05
-2.79708743992551e-05
-2.61349559860886e-05
7.21199904766454e-06
-1.7930165878624e-05
-2.08690936705845e-05
-5.61020879108868e-06
-3.0491100813924e-05
-2.35475505710592e-05
-1.56444266848551e-05
-3.33131660409322e-05
-9.69904888768249e-06
-3.68402319817468e-06
1.36382503992604e-05
-2.94268562716217e-05
-1.49424624554273e-05
-2.3522787018159e-05
-1.5805766994885e-05
3.81560803385607e-06
-2.26201604211306e-06
-1.13003194323449e-05
-2.09927773846095e-05
-2.03909452999916e-05
-1.70129264070875e-05
-2.60904273648797e-05
-3.1984346373899e-05
-1.67248629821961e-05
1.97601515601018e-06
-1.22895225606294e-05
-2.19732049207858e-05
-1.85220064554511e-05
-1.74200267342861e-05
-3.42536595406885e-05
-1.19314342659567e-05
-2.12845343319378e-05
2.40775869297815e-06
-1.66961970221796e-05
-2.70655978869797e-05
-1.06220239658619e-05
-1.37431754004383e-05
-2.35200734894935e-05
-2.3419019366428e-05
-3.36626260490696e-05
-1.81222881575153e-05
-2.31098160424379e-05
-1.07479234753647e-05
-1.89843781933845e-05
-4.70553981852623e-05
-1.24488848247668e-05
-1.06740946860818e-05
-1.81357970469178e-05
-1.15745134136657e-05
-9.16071887183401e-06
-1.5556503807405e-05
-3.40860990824676e-05
-3.20283519264198e-05
-2.508550416352e-05
-1.52069906709654e-05
-3.29038042254513e-05
-1.23771520992201e-05
-1.83777874764975e-05
-1.25788150603634e-05
-1.36647198088721e-05
-4.82131846611395e-05
-2.42391630540989e-05
-1.76103654568003e-05
-3.32496008617942e-05
-2.58134821786897e-05
-4.11726518844185e-05
6.39612918908147e-07
-2.37098542283186e-05
-7.90443085655967e-06
-1.24431264967641e-05
-1.19504132767393e-05
-1.02130402542602e-05
-2.03152420282387e-05
-3.27145708148027e-05
-3.92133498898128e-05
-2.55285008211121e-05
4.16695260491564e-07
-2.15859333904689e-05
-2.76927808664003e-05
-3.30151172249314e-05
-3.68686515941477e-05
-2.39722682232979e-05
-1.45058284509256e-05
-4.59302870561716e-05
-1.99811982805626e-05
1.83123497518404e-06
-3.49042669782084e-05
-1.22702822823993e-05
-1.50932883417697e-05
-3.18959981695131e-05
-1.98829518646955e-05
-1.18315514743389e-05
-2.41663994717891e-05
-1.77101987461911e-05
-3.84933810335743e-05
-2.66007288276911e-05
-2.33841622967492e-05
-6.00927494013318e-06
-1.64394365596304e-05
-2.68507587334645e-06
-3.51824307550819e-05
2.50755578992557e-06
-4.44344556443235e-05
-1.09743278673147e-05
1.29585536265584e-06
-1.37565044456958e-05
-9.04334999961609e-06
-3.46887700220757e-05
-1.4365682837438e-05
-1.45171014967294e-05
-3.90087502805303e-05
-1.55756832845219e-05
-5.21719353012193e-06
-2.08839426011577e-05
-3.13813198883269e-05
-8.38942077682076e-06
-2.88155473917956e-05
-2.78992555176468e-05
-7.27256078140499e-06
-1.0891081313278e-05
-2.43866814304646e-05
-1.68815503090918e-06
-2.20263376165949e-05
7.872139136818e-07
-2.64218690529513e-05
-1.9449012943387e-05
-3.30257661096652e-05
-6.98237287867863e-06
-3.1250382414539e-05
1.89651447817244e-06
-1.17633618253295e-06
-1.62763592099441e-05
-2.40761759803289e-05
-9.07240873386966e-06
-1.85455972562274e-05
-2.475080418176e-05
-1.91247421009375e-05
-1.64744596530897e-05
-1.85100921054361e-05
-8.1362627266467e-06
-2.68910365775456e-06
-1.52699117403514e-05
-4.35807053193751e-05
-2.22828077497517e-05
-1.92301591193055e-05
-9.22198883441239e-06
-7.52142790766333e-06
-2.87629619481421e-06
-3.32149792234927e-05
-4.19244161297479e-05
3.51278812813222e-06
-2.51996844992209e-05
-4.0261362094178e-05
-2.0128216254942e-05
-3.19288764922682e-06
-1.67566010132621e-05
-2.83007953842113e-05
-1.69083199159667e-05
-2.55800573843761e-05
-3.80211015181174e-05
-4.96783684414375e-06
-9.16585136457583e-06
-3.18738984341786e-05
-1.63752267462807e-05
-4.29424077840749e-05
-2.41041242241673e-05
-1.17874842755539e-05
-1.62406667401719e-05
-9.8160459303647e-06
-3.5094488838798e-05
-1.22195440916508e-05
-2.65321099996829e-05
5.73260614548633e-06
-3.22554551454674e-05
-4.1716544938451e-06
-3.46745802913182e-05
-3.53516845168535e-05
-3.25818325912072e-05
-1.20758568246985e-05
-2.29873475724363e-05
-2.48143895108506e-05
-3.12016241357685e-06
-3.03968263732708e-05
-2.64233594045687e-05
-1.63479079608616e-05
-1.93832920763969e-06
-2.71997028154127e-05
-1.56130106146409e-05
-2.3206905078636e-05
-1.71672643650512e-05
-4.10473326190626e-06
-7.90063629977659e-06
-2.4689369387694e-05
-3.12046242691961e-05
-1.19596719360616e-06
-2.18117852580101e-05
-2.38590957714041e-05
-2.84786164329682e-05
-1.02688692543464e-05
-1.27601028523042e-05
-3.69382353224842e-05
-5.96350479553208e-06
-9.83961290431992e-06
-1.46306786337191e-05
-2.81583000767484e-05
-2.14807607424765e-05
-1.3830750850048e-05
-9.57692175946343e-06
1.19287113742738e-05
-1.47646060494225e-05
-1.47750689281502e-05
-1.44137162689422e-05
-2.60193756576046e-05
-3.42270424638408e-05
-3.69850697085799e-05
-6.52950640143544e-06
-3.63004067089094e-05
-1.23449991228596e-05
-3.74780375958948e-05
-2.38550834133119e-05
1.92270799819103e-07
-1.06221593849598e-05
-3.26151890902993e-05
-2.66152301312682e-05
-2.73462606553595e-06
-2.99565431324769e-05
-3.01384706733854e-05
-2.56736200027689e-05
-2.34285285026615e-05
-1.95299008375153e-05
-3.50728252293201e-05
-2.27324570724998e-05
-8.36413152603271e-06
-8.22386736005489e-06
-1.41346298204407e-05
1.0098355719869e-06
-2.23548722331955e-05
-1.88397209077683e-05
-2.60960752878634e-05
-3.34672973718001e-05
-2.59766705676035e-05
-1.51458975502318e-05
-2.16144421931399e-05
3.24997108600898e-06
-6.86787863153475e-06
-1.87032277016818e-05
-3.7556019358095e-05
-2.32635734492056e-05
-3.24078400829454e-05
-3.84416030579867e-05
-1.45493302958367e-05
-2.28501589705888e-05
-3.20119304042722e-05
-3.76305101409477e-05
-1.39604773282866e-05
-1.68269181889477e-05
-5.8900794811905e-05
-2.3271467867854e-05
-3.42366208813183e-05
-1.22101834414838e-05
-1.44800594854077e-05
-1.81071129064012e-05
-1.95592081384683e-05
-2.30955734888807e-05
-1.48877886682071e-05
-4.55718188591311e-05
-2.18998032058254e-05
-3.31182520264163e-05
-4.09476797927296e-06
-7.90583217482096e-06
-1.9817133952776e-05
-2.90459235209078e-05
-6.18191159874596e-06
-4.19741756734614e-05
-3.04387085904213e-05
-6.58373577671426e-06
4.10050796062471e-06
-3.06128422436985e-05
-2.86871254506685e-05
-3.60251710649723e-05
-2.50106272470672e-05
-3.69157425728536e-05
-1.56103580323587e-05
-2.14338877447648e-05
-3.05863357920352e-05
6.63637431133804e-06
-1.25691565546559e-05
-1.03687465513567e-05
-2.38484684410109e-05
-2.74373763415604e-05
-1.98460684340383e-05
-3.11856397187366e-05
-2.24466717839513e-05
-3.3755522768798e-05
-2.88685239097827e-06
-2.59135414411337e-05
-4.03401351566691e-05
-1.83227853022536e-05
-2.84609267165872e-05
-2.77556195891106e-05
-2.36162010562818e-05
-2.89706400638245e-05
4.50121516925334e-06
-3.14237852742821e-05
-2.29679914877535e-05
6.11211117607349e-08
-5.08454796356275e-06
-2.33190055720515e-05
-1.68266444530242e-05
-2.11186988791147e-05
-1.98559552225439e-05
-4.49539861136158e-06
-1.36738555738821e-05
-7.6022112580403e-06
-1.72657161325348e-05
7.265499902287e-07
-1.16042218408922e-05
-1.57602343457774e-05
-3.44943653103243e-05
-1.1317948179969e-05
-1.7200466557578e-05
-1.89496415149739e-05
-2.68261438776691e-05
-2.28601337624842e-05
-1.5228731351648e-05
-2.57386191349641e-05
-1.06079797141249e-05
-3.79660979257085e-05
-3.06077252016118e-05
-3.21777212312348e-05
-3.82544689997088e-05
-5.85319575061893e-06
-2.6330083678105e-06
-2.77188774549686e-05
-2.50219549826373e-05
-1.52679449886523e-05
-3.23457505369162e-05
-4.08525919183722e-05
-2.10105654810658e-05
-1.32243917306546e-05
-2.70413413244184e-05
-3.98803800217602e-05
-1.87100342217011e-05
-2.81978375315937e-05
-2.74115874418133e-05
-2.83262116992067e-05
-6.31895844705446e-06
-9.51384172420105e-06
-4.03414439244863e-05
-3.12106930322609e-05
-1.18120107986084e-05
-1.55740375764992e-05
-3.94233914347473e-05
-2.10816486951125e-05
-3.46259710862557e-05
-1.85718024920178e-05
-2.98952736830006e-05
-2.14431986299759e-05
-1.17544475841285e-05
-3.11953158048938e-05
1.48789593154411e-06
-2.81535621544484e-05
-2.14476055952404e-05
-2.16033651830735e-05
-1.10903384097444e-05
-2.72300871792895e-05
-4.40199425277984e-06
-1.62136984517283e-05
-3.32380608292643e-05
-8.2074825395024e-06
-3.17095883293271e-05
-1.81200429959564e-05
-1.1110135312487e-05
-2.66720349021973e-05
-1.10432202567293e-06
-3.20319141226914e-05
-3.02478036649952e-05
-1.86490889906217e-05
-2.70829314144773e-05
-1.79434269424956e-05
-3.3164628836683e-05
-3.34881658353722e-05
-1.89648926459273e-05
-1.97927872104895e-05
-1.97184058923324e-05
-2.04302364059711e-05
2.02600716925898e-06
-3.43481184642987e-05
-8.15872301780409e-06
-3.63036135018053e-05
-2.32746071806409e-05
-3.04830570910242e-05
-2.06885956899972e-05
-2.91355576497506e-05
-2.02859620424704e-05
-2.1629147155425e-05
-4.13825647888641e-05
-5.97412458652947e-06
-3.09685461988769e-05
-1.02320895750334e-05
-2.91975548242471e-05
1.20489963580528e-06
-2.72007401687819e-05
-2.61061671385915e-05
-2.92494097367691e-05
-1.63720679842428e-05
-2.6965243993707e-05
-3.35042238289614e-05
-2.30365409457459e-05
-1.99446941805828e-05
-3.51494487407615e-05
-2.32359155855693e-05
-2.00477025868076e-05
-1.14032029337315e-05
-3.20408981121241e-05
-2.43066150575083e-05
-2.45270623261897e-05
-1.45605993672791e-05
-7.49264242997745e-06
-3.46552601237327e-05
-2.51804851708258e-05
-1.35324933165118e-05
-2.00765777754481e-05
-2.20054194181212e-05
-9.08922273624151e-06
-3.21806871485532e-05
-4.34326352192208e-05
-4.67873465669842e-05
-2.91722618685113e-05
-3.39518954839327e-05
-2.56807602833253e-05
-1.71493560831252e-05
-2.45966180518098e-05
-3.57738358024316e-05
-1.09571891512932e-05
-4.29171147769198e-06
-2.72136053644312e-05
-3.26430100118464e-05
-3.41316372369029e-05
-1.69204286198802e-05
-1.44864857696761e-05
-1.60764444277766e-05
-1.04310530558235e-05
-1.0522576473086e-05
-1.60754410510452e-05
-2.77752988156334e-05
-2.86171366897025e-05
1.00565728347476e-05
-1.81259658107913e-05
-3.10098852998683e-05
-1.68431153676105e-05
-1.63484422955661e-05
-3.17590680437371e-06
-8.12141791305443e-06
-1.40657892504421e-05
-4.65044650821077e-05
-2.38816573258519e-05
-5.83019811229777e-06
-2.54288550407563e-05
-2.84265430966694e-05
-4.00323044736742e-05
-1.14464052603766e-05
-6.70081983583941e-06
-2.62854890818636e-05
-1.32049813271227e-05
-3.37582861690101e-05
-3.74067659083103e-05
-1.33547235142743e-05
-1.4943708635364e-05
-2.75406362248827e-05
-2.41315644168843e-05
-3.27043306995724e-05
-3.44622348336847e-05
-2.37354904537224e-05
-3.51658941602438e-05
-2.66148812684313e-05
-3.60493804907148e-05
-1.5517957682031e-05
-1.12189150957984e-05
-3.98984561439463e-05
-2.07843624346287e-05
-1.89612498575923e-05
-2.12246024854241e-05
-1.4249061845986e-05
-1.56530463693115e-05
-2.55034771031387e-05
-2.30884735379167e-05
-1.13488498326919e-05
-1.78913531352361e-05
-4.68469684133805e-05
-8.34906628496808e-06
-1.62055907484174e-05
-3.34975999683596e-05
5.87760899208601e-06
-1.55128606118191e-05
-1.21718263204546e-05
-1.53004576563444e-05
-1.12674621565829e-05
-2.83464525773914e-05
-1.89264251329063e-05
-1.9105654140388e-05
-2.5026389737331e-05
-3.34389113726101e-06
-2.82729827878587e-05
-4.85858196773377e-06
-2.10253974335998e-05
-2.63871672199578e-05
-2.78289548743813e-05
-6.36407953242665e-06
-1.47400279933345e-05
-1.85657629514535e-06
-7.38344015260184e-06
-3.03515691348332e-05
-1.17192245833028e-05
-1.55125943388076e-05
-3.27935660680842e-06
-1.53600202095253e-05
-1.38003530036456e-05
-8.93588678842545e-06
-2.24907611547993e-05
-1.72487461507693e-05
-2.25726276740121e-05
-2.47393826895781e-05
3.41401289341462e-06
-4.16118723087392e-05
-2.93902124227767e-05
-2.82579109975661e-05
-2.82362021662219e-05
-4.0061240656221e-05
-2.39043061366593e-05
-2.01122802700744e-05
-9.88331725239422e-06
-2.55918504110857e-05
-3.28644735789885e-05
-3.46350245606915e-05
-2.1354347538828e-05
-6.75447899068736e-06
-9.51192366025032e-06
-4.58094276297637e-06
-3.05932573473161e-05
-3.85800506376167e-05
-3.69765891953154e-05
-2.27241715321982e-05
-3.05146465612697e-05
6.48246771845497e-06
-2.52645084621912e-05
-3.12571427172957e-05
-3.26033759204802e-05
-3.33419404757201e-05
-2.12968704402293e-05
-2.8379124127124e-05
-1.21399996063539e-05
5.88241372402193e-06
-2.49783844418497e-05
-2.83575439713633e-05
-2.78425709524486e-05
-1.47608817234711e-05
-2.44249095658838e-05
-3.48238987966003e-05
-1.727935474953e-05
-2.50973504124089e-05
-1.5780862774422e-05
-2.0212617388006e-05
-2.28489709355786e-05
-1.70926741139338e-05
-1.98954547872719e-05
-1.41868647394387e-05
-2.64909035411949e-05
-2.15018070252127e-05
-4.07670055218921e-06
-4.35472667380194e-05
-4.63426642395822e-05
2.33138752229234e-06
-1.58288005648812e-05
-2.04564460439125e-05
-1.64488401229234e-05
-1.83054674714468e-05
-2.42437775495051e-05
-1.85631077580615e-05
-3.36325261231192e-05
-2.29493908949974e-05
-4.81518706681429e-05
-3.69322651813285e-05
-2.41902979108051e-05
-3.67551888240394e-05
-1.56003908358734e-05
-2.81020914780786e-05
-2.71331629802127e-05
-1.39771542676026e-05
-2.14462713766233e-05
-1.47004431837159e-05
-7.96935965112431e-06
-4.00326816869763e-05
-2.39921598536554e-05
-3.08994544632558e-05
-1.40529017780861e-05
-2.11327765548455e-05
-1.68681471737143e-05
-2.40975423407437e-05
3.74030398807096e-06
-3.62006014550205e-05
-2.94949391912271e-05
-1.22897781959038e-05
-4.22365343186063e-06
-1.24180838531527e-05
7.67457130417067e-06
-3.94763088389684e-05
-2.83841605964851e-05
-3.71964214813413e-05
-2.12322431119471e-05
-3.34270016388049e-05
-1.09464957196526e-05
-3.90918648262065e-05
-1.61264066922053e-05
-3.05946257141359e-05
-4.49860585677497e-05
-2.69908326822682e-05
-2.57713523087244e-05
-2.38201113257001e-05
-7.92448690897476e-06
-2.17548492634307e-05
-1.77874043111282e-05
-9.81091400941835e-07
-3.7835083807667e-05
-2.47037972982721e-05
-1.92463573006476e-05
-1.98931370478715e-05
-3.17759547686059e-05
-1.35229915048374e-05
-2.07270433568924e-05
-1.7039568851511e-05
-2.77708384178221e-05
-1.95150606970303e-05
-2.25384315790422e-05
-1.39088596392463e-05
-2.5615495994167e-05
-5.12200630733152e-06
3.14108951212174e-06
-3.91828016102804e-06
-1.60085991114819e-05
-1.31897750291836e-05
-2.32650381933657e-05
-3.08290117623724e-05
-1.51163652907635e-05
1.31148063810113e-07
7.38191596899134e-06
-5.76821746104747e-06
-1.46738406072506e-05
-3.09270224416599e-05
-2.07782719929688e-05
-2.42196451584159e-05
-2.5699827825133e-05
-3.05384444738802e-05
-1.45822451692534e-05
-2.79165658544778e-05
-3.53503243894727e-05
-1.65072978509367e-05
-1.15386465827458e-05
-1.80096227093351e-05
-2.67746476827965e-05
-1.53167846391201e-05
-5.96645630066911e-05
-1.745469206156e-05
-9.69494959950099e-06
9.39515371741981e-07
-6.90639357022011e-06
-2.86240541415113e-05
-3.04646392979146e-05
-3.74913455831869e-06
-2.0189040593172e-05
-2.87539934612546e-05
-5.6903729476894e-05
-2.05030930002571e-05
-1.05617191191786e-05
-5.87021163459144e-06
-2.35552665217535e-05
-3.82187734372119e-05
-7.28886375897988e-06
-2.71973568776565e-05
-2.52457060152003e-05
-2.26880514452482e-05
-7.02593047948245e-07
-3.12498920099616e-05
-1.7006504863591e-05
-6.77455028058783e-06
-1.46701433340096e-05
-9.71515713622096e-06
-1.48907722418689e-05
-9.81113980408456e-06
-2.55390760511515e-05
-3.50426422346434e-05
-6.72109823426292e-06
5.44001521459125e-06
-3.96580883452939e-05
-2.17092631023059e-05
-3.02072837851312e-05
-2.27421485059381e-05
-2.96125839837727e-05
-9.15229309453465e-06
-1.73153672837749e-05
-4.56642470890083e-05
-3.33858622942567e-05
-4.51556853842744e-05
-1.44484269489371e-05
-2.20482770969532e-05
-2.41303923913179e-05
-1.1027155917139e-05
-1.75460149274778e-05
-6.77872840972055e-06
-5.87872593453342e-06
-3.34459633139241e-05
-2.02219520095627e-05
-1.6044223890714e-05
-1.65465450849646e-05
-7.23501540042908e-06
-2.54314073580356e-05
-1.42052506395428e-05
-2.03848069253028e-05
-2.15074934117733e-05
-2.58653082346707e-05
-3.28506983123259e-05
-1.89492122114624e-05
-1.27338667207278e-05
-1.02477166105976e-05
-4.10833922310832e-05
-1.67792628814544e-05
-1.23816692737119e-05
-2.31522544014578e-05
-3.6179082765007e-05
-1.41421350336293e-05
-1.61247531469262e-05
-1.01880463964325e-05
-3.73200422670375e-05
-2.41319549177061e-05
-4.79872794648329e-06
-3.01978792915646e-05
-3.07459825092125e-05
-1.01309663298376e-05
-1.47694548447293e-05
-2.17869123918277e-05
-3.09484504511218e-05
-1.62811901141141e-05
-7.90278393642411e-07
-3.0146636456909e-05
-2.78369487961614e-05
-8.77328878967126e-06
-1.36217714757637e-05
-2.12435993563516e-05
-4.45527895975663e-05
-3.88941256888998e-05
-1.38926747651295e-05
-2.04161926990533e-05
-1.92815796679284e-05
-1.46731426035504e-05
-2.74299873980985e-05
-3.78826891922937e-05
-2.03175754170633e-05
-1.47644264452576e-05
-1.91019234902012e-05
-1.79537802133705e-05
-2.39312910958283e-05
-9.52438834227567e-06
-3.75109296994182e-05
-2.23650479259592e-05
-1.41118159617913e-05
6.50643645113303e-06
-5.78171769831769e-06
-3.24034875834504e-05
-4.1249872951499e-05
-2.26833396695711e-06
-3.32972353255609e-05
-6.04912600892426e-06
-4.68059534464164e-06
-7.63235066577097e-07
-2.57462236661448e-05
-3.43809389229235e-05
-1.63578542315916e-05
-1.57884629275245e-05
-2.44394010509059e-05
-2.69458417451632e-05
-2.0461434471189e-05
-3.34285648943287e-05
-2.90517741799835e-05
-3.18496837640856e-05
-2.00498843730167e-05
-2.53550092732804e-05
-3.45837299025082e-05
-8.52585160932463e-06
-1.53685408044225e-05
-2.55327314652128e-05
-3.16113560376246e-05
-1.9463146822396e-05
-4.10901888149786e-06
-2.27817051287892e-05
-1.9604596932357e-05
-1.01076821276795e-05
-2.07106928718441e-05
-1.9883148376525e-05
-3.87856361493571e-05
-2.03175717898536e-05
-7.15519373610917e-06
-1.76029911297494e-05
-1.70117369943575e-05
-2.39869858646483e-05
-2.17263775053298e-05
-1.21468890984654e-05
-1.75895899815193e-05
-3.18155875639442e-05
-1.85599850415548e-05
-7.19343435526307e-06
-3.4978518353447e-05
-1.9767395783121e-05
-3.16313152293137e-05
-1.45496687809067e-05
-1.72187595676937e-05
-3.2310550068087e-05
-1.95736828275959e-05
-2.11770786708618e-05
-2.00487293908563e-06
-3.07406698265342e-05
-1.75257424658191e-05
-2.30994928044793e-05
-2.91454776310015e-05
-3.07848568272738e-05
-4.20120321732898e-05
-3.57487469832167e-05
-1.93257989368865e-05
5.96096137845398e-06
-4.30554050646044e-05
-6.43965983785507e-06
-2.40924661447893e-05
-2.83990653512297e-05
-1.86870038208879e-05
-3.34473061949306e-05
-1.56066153068699e-05
2.25383227688348e-06
-2.248610460259e-05
-9.17433825476049e-06
-2.26230121192555e-05
-3.13736140713519e-05
-1.67811234910044e-05
-1.06311735090735e-05
-2.47750770049223e-05
-2.22868542959576e-05
5.12259404955648e-06
-5.14741449095004e-06
-3.19212340530121e-05
-8.46868473713465e-06
-1.50500831839066e-05
4.61130563222977e-06
-5.22546236209067e-06
-1.18613547645194e-05
-8.93061646029886e-06
-2.13275478460259e-05
-1.3708941453108e-05
-2.24444037280584e-05
-2.63149581015809e-05
-3.74924129427962e-05
-2.58382094956669e-06
-2.67866749294277e-05
-1.988832247905e-05
-7.66961859492652e-06
-1.96568524484216e-05
-2.95524534574188e-05
-9.29613411090375e-06
-4.83694029258819e-05
-2.63352386151447e-05
-1.98632662034981e-05
-2.48573719778535e-05
-1.03258272017266e-05
-2.62140283049998e-05
-1.52581537943155e-05
-2.15699236668009e-05
-1.61650152071301e-05
-2.74993826791538e-06
-4.00265417607349e-05
-2.11808808617725e-05
-9.61692918038973e-06
-2.81213399215969e-05
-3.72609791659741e-05
-7.87124449208787e-07
-1.89753223447043e-05
-2.06119220428516e-05
-3.31510413107069e-05
-3.082976182462e-05
-1.86652607765969e-05
-3.7958887140471e-05
-2.33230494852029e-05
-1.12376475223479e-05
-2.44379217888013e-05
-1.33409294405152e-05
-2.91415764826336e-05
-1.83441082614058e-05
-2.42534715446435e-05
-2.2248806191764e-05
5.59743994604415e-06
-1.2318920282653e-05
-5.18159986237574e-06
5.82512325136837e-06
-3.93114727483849e-05
-1.44856796016425e-05
-2.00637669349125e-05
-3.60254525594929e-05
-2.81073772275194e-05
-1.63092111570226e-05
-1.69782936336992e-05
1.94801029765609e-06
-1.75779789824277e-05
2.29076491748968e-05
-3.4449375115502e-05
-3.88278388036137e-05
-1.67423456021834e-05
-1.84279555619974e-05
-1.62080866334939e-06
-3.01984280337291e-05
-2.56426772099359e-05
-1.83159267055148e-05
-2.93540455082236e-05
-8.99123773587445e-06
-3.1947336825148e-05
-3.88321950065788e-05
-4.15737456744424e-05
-2.73341432087157e-05
-4.55095143271066e-05
-9.49603491549579e-06
-2.22677293222827e-05
-1.36653543070909e-05
-1.32822270552137e-05
-1.95797806807142e-05
-4.90769452645196e-05
-1.48113855893424e-05
-4.09746534570724e-06
-2.96151596736097e-05
-1.64057679868119e-05
-2.02587190211059e-05
-7.55117180623718e-06
-2.43736691371554e-05
-2.42089956142332e-05
-2.78673793750464e-05
-3.05787399574743e-05
-1.58771165344242e-05
-3.08658171006349e-06
-2.22559081672701e-05
-3.7998367231178e-05
2.51574651129159e-06
-9.13735324884456e-06
-2.18916235598797e-05
-1.40536883464223e-05
-2.3024027364912e-05
-3.92683537150833e-05
-2.89951777268148e-05
-3.55511809322202e-05
-1.67193488133883e-05
-1.16543731262367e-05
-2.75989468737238e-05
-1.82073629754787e-05
-1.97087728575953e-05
-8.36337807403015e-07
-1.93525275872057e-05
2.47800439004453e-06
-4.65656582805585e-05
-4.70702338838427e-06
-1.99842054094826e-05
-3.45372663172243e-05
-9.11912958324242e-06
1.64764813596774e-05
-2.65126428803631e-05
-8.54781719043999e-06
-1.11275879637754e-05
-9.67482339590961e-06
-2.64715482552328e-05
-3.15377983104689e-05
-2.32406770054692e-05
-1.26467637615567e-05
-4.66328241279337e-05
-2.56542979569522e-05
-1.7738683724586e-05
-3.69970045725693e-05
-1.89884571937077e-05
-1.0398259569281e-05
3.72254006664849e-06
-2.8696471654278e-05
-6.14138103510545e-06
-1.475545451091e-06
-1.67616712820809e-06
-3.97730097697356e-05
-2.36483647506634e-05
-2.61974313521192e-05
-1.5406794090757e-05
-1.86972946484958e-05
-4.11851871854366e-05
-2.33080004899928e-05
-2.5590813269891e-05
-1.76066936172807e-05
-1.41545154932109e-05
3.02219969436082e-06
-2.27937721832859e-05
-4.36117817798658e-05
-3.81222184460317e-05
-3.39727767015813e-06
-5.99698674787518e-06
-2.51035150655119e-05
-1.70573609717243e-05
-2.51997097856547e-05
-2.64984428171936e-05
-2.02764890767463e-05
-3.10068531132101e-06
-9.42810540295688e-06
-6.47934461922532e-06
-3.36395815545626e-06
-5.26064389620449e-05
-2.20160942965445e-05
-1.9890601844197e-05
-1.10627663897123e-05
-3.04851769788648e-05
-1.99595773121807e-05
-1.91974909468678e-06
-1.63332783855209e-05
-2.13381322892826e-05
-3.25210152060022e-05
-1.64127612691771e-05
-3.0126508045364e-05
-1.84755060926409e-05
-2.23222905224835e-05
-1.55850160707783e-05
-4.70921898518168e-06
-2.48787657472587e-05
-2.81095707670656e-05
-7.83089472134241e-06
-1.45527086462545e-05
-2.46177624246678e-05
-9.40551391198538e-06
-1.93437563549199e-05
-3.80769482996057e-06
-2.94552663452565e-05
-2.4269998861151e-05
-2.54557823334791e-05
-9.63173184543505e-06
-1.44816486963889e-05
-3.13990263781136e-05
-2.85312239456572e-05
-2.07129803800118e-05
-3.35363284553141e-05
-2.31052037732163e-05
-1.60888322432841e-05
-3.30585635629642e-05
-2.43964540526534e-05
-5.06672319385662e-07
-5.07587443342457e-06
-2.42423420257957e-05
-4.42517487393318e-06
-1.17619026158308e-05
-2.88442741488009e-05
-3.46121291353707e-05
-1.87151003228938e-05
-2.44430107916671e-05
-3.08909341992251e-05
-5.42331162245852e-06
-4.1791525778543e-05
3.71055904320512e-06
-1.23519097344367e-05
-2.64605895598422e-05
-2.3253512826764e-05
-1.91413810486132e-05
-2.42712378090301e-05
-3.15690185689383e-05
-4.3298268835994e-05
-3.43395417175328e-05
-3.65892190754332e-05
-2.6050010477801e-05
-1.53671451291147e-05
-2.55490355052588e-05
-2.71100839646018e-05
-3.1911472441499e-05
-1.32839838774103e-05
-9.39943434880125e-06
-1.75433878212003e-05
-3.29395216751439e-05
-1.21805478836679e-05
-1.89460581070004e-05
-1.02340093718885e-05
-3.5388340982258e-05
-2.42874824861248e-05
-2.26686448441065e-05
-2.35579110397995e-05
7.07621169611711e-07
-2.61078550703113e-05
-1.13395441374557e-05
-4.53630865491515e-05
-1.12030932739305e-05
-1.04874989112979e-05
-3.46050974598092e-05
-2.94451580480473e-05
-1.64894345742504e-05
-1.67237126107461e-05
-1.99833551377931e-05
-3.48287858475582e-05
-2.13910235143161e-05
-5.12468274508394e-06
1.24024554929531e-05
-2.566360339933e-05
-1.34217648284387e-05
-2.61537254221277e-05
-2.49493978917486e-05
-3.73932144722063e-05
-9.83299698302131e-06
-3.94715199387744e-05
-4.36576579131912e-05
-2.61577324717618e-05
-2.99656028424761e-05
-2.5736629731466e-05
-3.65750392041346e-05
-2.90958280487723e-05
-1.5359205709059e-05
-1.90491640664667e-05
-3.01247193401145e-05
-5.82641170258037e-06
-1.77707089236197e-05
-2.42101048297174e-05
-2.54793960522577e-05
-1.32913866524823e-05
-3.26576760613902e-05
-3.74204436987631e-05
-1.03388781551777e-05
-4.74201725093089e-06
-3.43634059506559e-05
-3.07127123691883e-05
-1.24630718730441e-05
-3.29062073316901e-05
-1.50620643517305e-05
-3.10813589159448e-06
-2.48569367428075e-05
-5.54879354347437e-06
-3.25006826972961e-05
-3.83291434573405e-05
-4.33002548654784e-06
-2.94699424567941e-05
-2.45498584920161e-05
-2.11961925762911e-05
-9.12740336545921e-06
-2.75318688620187e-05
-1.85867751798532e-05
-2.93727782762299e-05
-1.52260492121734e-05
-1.46004525449417e-05
1.29197990511165e-05
-1.43908498215302e-05
-3.53258684273588e-05
-7.89877126025168e-06
-2.00616601690561e-05
-1.26078532977465e-05
-2.8569016276647e-05
-2.8222786063426e-05
-2.82207214711508e-05
-1.13544875624255e-05
-4.96543137652517e-05
2.6404066721907e-06
-1.66532419148939e-05
-2.76531802782438e-05
-2.92635126127506e-05
-1.33747229778577e-05
-1.61132020765231e-05
-3.24668048536839e-05
-2.86063803320503e-05
-2.4208146676433e-05
-1.65320161811833e-05
-1.23935527893876e-05
-2.55794957447532e-05
-1.07479993220336e-05
-9.50950966039917e-06
-1.4505237439181e-05
-1.89919522469793e-05
-1.73793755083936e-05
-2.78672318509378e-05
-4.45665519728277e-05
-1.96131426202969e-05
-2.48416242142415e-05
-1.89684403798384e-05
-2.63300689872343e-05
-1.96035993084481e-05
4.5778566447762e-06
-1.2390589077926e-05
-1.73057387643911e-05
-1.43929144373552e-05
-1.07544501838687e-05
-4.00456156873918e-05
-2.79254918848132e-05
-1.93749653430322e-05
-1.09631422486204e-05
-1.79273548651782e-05
-4.59693596713763e-05
-1.28336051511826e-05
-2.07857917904905e-05
-2.99464458225492e-05
-1.04995349882752e-06
-1.91094816935282e-05
-2.55345042033428e-05
-2.89268026930956e-05
-5.6732841767458e-06
-1.84803146258462e-05
-1.8966108910614e-05
1.50356729587091e-06
-3.2381665615255e-05
-1.27822766516618e-05
-1.98178819688961e-05
-2.80837274108749e-05
-2.25257078504641e-05
-2.78003046169142e-05
-3.22949839711101e-06
-1.75934833827431e-05
-2.4688251008728e-05
-1.68762046936701e-05
3.97981175678134e-06
-1.13441555048362e-05
-2.55169881154138e-05
-1.46094565958872e-07
-1.71902695295241e-07
-3.81975470538881e-05
-2.20315794984301e-05
-1.83159331212629e-05
-1.15908061739999e-06
-3.24555611382477e-05
-7.45834724291781e-06
-5.16639455442347e-06
1.92775108205981e-06
-1.93618115258943e-05
-2.09354577521482e-05
-1.71971851967276e-05
-1.91253550517403e-05
-5.45988034293063e-06
-2.2871833112032e-05
-3.0510800814563e-05
-2.11570163206471e-05
-3.16213909414364e-05
-1.61607005391478e-05
-1.73292387721657e-05
-2.06738582574805e-05
-2.41644851948558e-05
-8.62498245719961e-06
-2.22998304108233e-06
-1.45103311918129e-05
-4.92985744706565e-05
-3.18898143374873e-05
-2.79548654310382e-05
-2.55155718441869e-05
-3.23116033025221e-05
-1.70203251434378e-05
4.88162069796537e-07
-8.07514065967938e-06
-1.38067199628817e-05
-2.0259102570563e-05
3.66684037378372e-07
1.1494146074129e-07
-2.62027578129951e-05
-2.75469357207326e-05
-8.55604961000886e-06
-2.45735415075548e-05
-1.80529718034664e-05
-3.7502574262066e-06
-3.58121138653364e-05
-8.47121111015084e-06
-6.29151763634419e-06
-3.35655162742012e-05
-1.55561393692873e-05
-3.41702799351313e-05
-2.69029838124442e-05
-2.30857858481257e-05
-1.22805612448346e-05
-1.22693473453967e-05
-3.87485102694615e-05
-1.74086826313927e-05
-2.09984822367113e-05
-2.66822898925206e-05
-1.95883528813597e-05
-2.99251039468021e-05
-3.73315592426583e-05
-2.1734553758155e-05
-2.59146975139439e-05
-1.36578020534444e-05
-2.7985372550169e-05
-3.94490209695282e-06
-1.98412542144155e-05
-2.84856692296922e-05
-1.31514493875171e-05
1.67010515708941e-06
-3.23086799123763e-05
-2.22372621627086e-05
-2.11674637461584e-05
-3.85845075103153e-05
-3.28631932039775e-05
-1.47781647952899e-05
-2.81848920236171e-05
-2.58157224178013e-05
-2.77362914582792e-05
-3.4942828247712e-05
-1.67424155899454e-05
-1.32361906798139e-05
-1.36077287133572e-05
-6.76225650827255e-06
-2.88552869232191e-05
-3.95415516744246e-05
-2.57362910014167e-05
-2.67776360447467e-05
-1.47100598037699e-05
-4.09172170822667e-05
-4.02042750828841e-05
-2.44606650974186e-05
-2.1437029965559e-05
-3.46469059926348e-05
-2.32208213258788e-05
-2.45783314247743e-05
-3.54348667822596e-05
-4.36140922525106e-05
-8.88107324158534e-06
-3.31835731157837e-05
-1.6011453874358e-05
-9.90383695497119e-06
-1.73054454205855e-05
-1.89969140396213e-05
-1.19428310635741e-05
-3.32389960399611e-05
-2.34286425186016e-05
-1.62690939775437e-05
-2.37373078785494e-05
-2.22553364221609e-05
-2.2270898901393e-05
-7.15587447716879e-06
-2.93321303928849e-05
-2.51610644349239e-05
-1.32329085356172e-05
-1.26092529926749e-05
-1.00765373158776e-05
-3.08452382229453e-05
-3.828728567752e-05
3.03889686065345e-06
-2.28681167208664e-05
2.40288629811468e-06
-1.39075078516665e-05
-3.76144453070459e-05
1.11788455774551e-05
-4.23425405141899e-05
-2.10841305976179e-05
-3.63485137167656e-05
-1.92562543154813e-05
-2.96610903476146e-05
-2.86282792944233e-05
-2.6668767078968e-05
-1.27495749619848e-05
-1.29677095236786e-05
-1.93109423364586e-05
-1.08151844184365e-05
-2.04115150020822e-05
-2.66279553251401e-05
-1.08052280061175e-05
-7.40226116459737e-07
-1.79040577764713e-05
-2.15787088281002e-05
-3.72987575220502e-05
-1.42479720884886e-05
-2.94452444400036e-05
1.35079600607978e-05
-2.06378309109063e-05
-9.98896742421588e-06
-1.34709551393119e-05
-6.56756401917779e-06
-2.11171975671934e-05
-4.59573257652082e-05
-2.3575025476162e-05
-3.56316553561395e-05
-2.70938327348706e-05
-2.58274041134226e-05
-2.24879964948083e-05
-1.6922042548642e-05
-2.74952366395752e-05
-4.28120996462773e-05
-2.21307017132828e-05
-1.83926065910243e-05
-6.63748565136536e-06
-2.8009470334985e-05
-8.47885437356439e-06
-2.14296035574094e-05
-1.9380567448086e-05
-1.25913072170513e-05
-3.32136673542504e-05
-3.52516724809297e-05
-1.16417599061881e-05
-3.91731520623309e-05
-1.14097779564936e-05
-3.53528963530828e-05
-2.34137458782223e-05
-1.42822083008289e-05
-3.68590962127908e-05
1.39916366425456e-06
-1.16406516583986e-05
7.49007909944979e-07
-1.61652248636835e-05
-1.12790081196802e-05
-1.6931486965686e-05
-3.4456282870898e-05
-2.01511141320726e-05
-2.54808480474065e-05
-1.26300019446459e-06
-6.75567820083473e-06
-2.21998900122189e-05
-2.83578405118189e-05
-7.61561647323283e-07
-4.34873570411988e-05
-1.69841173067769e-05
-2.1327094989248e-05
-3.89992115596702e-05
-3.54635699986933e-05
-1.27271342954508e-05
-2.57023155437903e-05
-1.45297396587581e-05
-1.53465060526456e-05
-9.52401641224813e-06
-3.36622079232131e-05
-1.58688476700494e-05
-3.04510983532903e-05
-3.35066539364874e-05
-9.04102184003773e-06
-1.55811635727496e-05
-1.31948518857792e-05
-1.54314679069405e-05
-1.51495858391815e-05
-1.39477657728279e-05
-5.54731389255905e-06
-1.18945052049345e-05
-1.1271060479396e-05
-1.04545400001175e-05
-2.89564429335419e-05
-3.58420296239539e-05
-2.82992932694102e-05
-1.18905092568755e-05
-2.94191427883053e-05
-2.86012471405783e-05
-2.43004052596493e-05
-1.01491111182051e-05
-9.95605459233939e-06
-1.32598017251463e-05
-3.87422207233994e-05
-2.63830956274043e-05
-5.08877527985715e-06
-3.27392333102173e-05
-5.47715888246873e-06
-1.70023064141327e-05
-2.58652904993626e-05
-2.1054267219689e-05
-1.82185956801399e-05
-3.2632173077741e-05
1.02735819316015e-06
-9.93412822264619e-06
-1.53291721744339e-05
-2.5809552060873e-05
-1.70016828772933e-05
-3.42226278139922e-05
-3.71699933379729e-05
-1.86812427395073e-05
-1.20431680084072e-05
-4.25406834268599e-05
-2.44551817176408e-05
-3.03232948713329e-05
-2.23575563679783e-05
-3.09354555181859e-05
-6.75261691193165e-06
-3.00914349560281e-05
-3.18059496196709e-05
-1.13875084183063e-05
-1.85681755083242e-05
-3.11584924570627e-05
-3.14374100297529e-06
-7.59656343913497e-06
-1.54985057933371e-05
-2.06996520320074e-05
-3.02972677614486e-05
-1.6531631666231e-05
-3.56002212208594e-05
-4.29819957328926e-06
-6.38896719077707e-06
-1.36733072588625e-06
-3.33072859731486e-06
-3.19112314512344e-05
-4.67043771600636e-06
-2.73725570593625e-05
-1.90759561288636e-05
-2.09145094116317e-05
-2.7190139601922e-05
-2.60908774854219e-05
-3.51139505798247e-05
-1.14653220370737e-05
-1.45916589596459e-05
-1.51939864018063e-05
-3.82197129121922e-05
-5.00658469688858e-06
-2.44636386410885e-05
-3.94798464313437e-05
-3.56333113440902e-05
-2.48580180238352e-05
-3.11559215805041e-05
-1.51316457589727e-05
-1.50186538244452e-05
-3.59488856246736e-05
-2.05106219834172e-05
-2.29097145769604e-05
-2.74033631436853e-05
-1.59952309163373e-05
-2.0148162614487e-05
-3.01676083822571e-05
-1.2741587548217e-05
-2.69203402677279e-05
-1.62895183844331e-05
-2.43599582320404e-05
-2.34986804722525e-05
-2.00674281282004e-05
-4.0349351699299e-05
-3.65494088757908e-07
-3.00112000606202e-05
-3.76801973786616e-06
-4.91297843923487e-05
-3.51290095045869e-05
-7.2648924668676e-06
-2.58366027865295e-05
-2.28798720793927e-05
-1.76349688464745e-05
-3.23294120133297e-05
-2.69180425537232e-05
-3.31839095169086e-05
-3.96590931318035e-05
-1.61054080472109e-05
-3.19233316548079e-05
-3.1074819617186e-05
-3.92136375839703e-05
-2.5320928758512e-05
-3.75431135903892e-05
-4.25221330525775e-05
-1.73903288041791e-05
-7.87823252394993e-06
-9.41102856615352e-06
-4.24935326339698e-06
-2.59806580532556e-05
-3.98028640004836e-05
-2.70146547656823e-05
-2.42478866087053e-05
-1.46514484050067e-05
-3.66124261464109e-05
3.72415621392389e-06
-1.96041378265076e-05
-2.73755212787706e-05
-1.88249074684885e-05
-2.83114789458566e-05
-1.73858135710404e-05
-2.64202827991826e-05
-2.10710032137394e-05
-2.18460246717885e-05
-1.4368329775187e-05
-2.39602633203601e-05
-1.31784447927257e-05
-2.7463668510511e-05
-4.58374672137316e-05
-1.02488522315416e-05
-1.95658321224373e-05
-1.3637182593002e-05
-1.54370491450119e-05
-1.64034004379975e-05
-3.71020658765318e-05
-2.96829484839438e-05
-1.38087009262899e-05
-1.50638557237034e-05
-1.47984029274304e-05
-2.316174744291e-05
-7.65157575434372e-06
-3.31275439391656e-05
-1.22440253828467e-06
-2.92957859594921e-05
-1.00816263173426e-05
-2.72508637012778e-05
-3.17004565141814e-05
-5.01314750617264e-05
-1.80138274023356e-05
-1.08089705903731e-05
-3.65673242705707e-05
-3.97628952699997e-05
-2.70472776711752e-05
-2.39116511297748e-06
-3.19244237756609e-05
-1.90856513087282e-05
-2.71169754606537e-05
-1.73692926197673e-05
-2.05146000629793e-05
-1.62973761980309e-05
-1.64192490961551e-05
-4.21007008880219e-05
-2.93309503378198e-05
-1.1242787163172e-05
-2.48323699154011e-05
-2.07366036188801e-05
1.69476413440605e-06
-2.3671259788956e-05
-9.54142705679905e-06
-3.94712366196831e-05
-2.6295170862854e-05
5.77180656066459e-07
-3.82414569662559e-07
1.41706708114226e-06
-4.09572027499582e-06
-4.41964260677966e-05
-2.58804243545755e-05
-2.45154416097251e-05
-2.74622882508794e-05
-3.64719119557325e-05
-8.10307702535501e-06
-2.14802906923236e-05
-3.4734837347153e-05
-1.39453330753762e-05
7.67559718471044e-06
-7.91666134504646e-06
-3.71766306159923e-05
-3.43090198065204e-05
-7.29110767931165e-06
-6.12760378037537e-06
-7.13340515610319e-06
-1.52709884608745e-05
-2.12839973631974e-05
-4.46740548650778e-05
-3.63216825511642e-05
-3.41460452875811e-05
-1.36036918245293e-05
-3.07428393127414e-05
-1.06448857820307e-05
-2.02341109164121e-05
-1.28277748901394e-05
-1.9894529556084e-06
-4.64386522971653e-06
-6.55658123193277e-06
-4.03149386930236e-05
-3.71614009188931e-05
-2.52959816330941e-05
-2.7137837543124e-05
-4.29816200793832e-05
-2.69369866377188e-05
-1.08954564777679e-05
-3.55100057685235e-05
-1.67977432407873e-05
-1.8269885691151e-05
-1.90085623416701e-05
-1.92523765703466e-05
-3.78038963266743e-05
-2.29165648672442e-05
-1.72664707304582e-05
-8.96983837801669e-06
-2.58116317220914e-05
-2.14479572265901e-05
-2.32093902637992e-05
-4.8035861496654e-06
-3.24780866983567e-05
-2.92132310044727e-05
-2.21289145966347e-05
-1.84192521667607e-05
-4.99495615676953e-05
-2.53399847710657e-05
-2.02050329999017e-05
-4.35341999508416e-05
-2.59110678456443e-05
-2.05341733084156e-05
-2.92383878268314e-05
-1.6741774586338e-05
-2.14225232205499e-05
-2.24545348870317e-05
-1.09834859812786e-05
-1.21792095057036e-05
-7.99800553365075e-07
-1.85396057442111e-05
-4.11985185677777e-06
-3.82127320734978e-06
-3.12834596797825e-05
-2.25965889453022e-05
-1.3633540113712e-05
-1.86269710163449e-05
-1.85281353236294e-05
-1.11045592511232e-05
-3.27264713552609e-05
-2.8560198713064e-05
-2.03212332956396e-05
-3.66865869004202e-05
-1.79034163372912e-05
-1.73492659159813e-05
1.43583990713655e-05
-8.74306923443118e-06
-1.63341004970632e-05
-3.25856037155793e-05
2.38463567584167e-07
-7.06296333149466e-06
-1.26533693660542e-05
-3.10074643283293e-05
-2.14993329693659e-05
-8.57122292473835e-06
-2.31713920326288e-05
-2.39854568787128e-05
-1.153341402277e-05
-1.52095908187287e-05
-1.7331653195254e-05
-1.74436176615457e-05
-3.73833654458921e-05
-2.0806035733233e-05
-1.11023187203437e-05
-2.45468275139837e-05
-4.75354551350165e-05
-1.81851242496597e-05
-9.57162106967995e-06
-1.79256266475864e-05
-4.73917103859464e-06
-2.12911125029127e-05
-2.26143071999621e-05
-3.2425922940404e-05
-4.3106339716905e-05
-4.79619171350819e-06
-2.20128305539123e-05
-1.77635548050273e-05
-1.16604934642016e-05
-2.96349029393193e-05
-1.16351216232165e-05
-2.8022390152e-05
-1.8683596194948e-05
-2.02240794834227e-05
-3.45388567012506e-05
-1.29419380061418e-05
-3.80133423371119e-06
-8.35673577360658e-06
-2.44988855304713e-05
-1.85817716064151e-05
-3.53534868215193e-05
-3.75104681773399e-05
-2.67353031554281e-05
-2.5226829990607e-05
-2.90673456340897e-05
-6.13819283562124e-06
-3.21443088572876e-05
-1.31235209418605e-05
2.60153885062612e-09
-1.81992730360897e-05
-2.56532728664122e-05
-1.75182144241227e-05
-2.79613522160588e-05
-2.6391568938238e-05
-4.51287176338804e-05
-2.89928050948504e-05
4.73498324185621e-08
-1.76835263213923e-05
-1.45964616607993e-05
-1.33123486132761e-05
-1.15652065740672e-05
-6.89931227521124e-06
-4.34260740765027e-05
-7.45919964791227e-06
-2.02423096742833e-05
-2.12265764280245e-05
-1.0432884778872e-05
-2.33356061423019e-05
-4.82840410468477e-06
-3.29216952285039e-05
-1.79383547427821e-05
-2.35939204408171e-05
-2.98443663688466e-05
-2.12163967594045e-05
-4.62767392767644e-05
-2.61809395095143e-06
-2.92909350208615e-05
7.65680920934703e-06
-2.20225576517631e-05
-1.52172667081606e-05
-6.28567918403507e-06
-1.77820728447764e-05
-3.16564226234417e-05
3.53210390420206e-06
-1.00229547706647e-05
-1.48032341309322e-05
-2.65796375888359e-05
-3.04682413054167e-05
-2.22938517508698e-05
-1.91118472178529e-06
-2.68253546220833e-05
-1.5396117237762e-05
-2.09215119098853e-05
-3.85685653774617e-05
3.40496192068558e-06
1.920854114396e-05
-4.93508282177789e-05
-1.16261550254024e-06
-1.23753464894518e-05
-1.77556009174893e-05
-2.94827387726877e-05
-2.20675553507701e-05
-4.36526563940911e-06
-1.33180256170596e-05
5.65314689250162e-07
-1.64776921883471e-05
-2.00074464284903e-05
-3.14633718841231e-05
-3.46303527672353e-05
-4.03219940293005e-05
-1.82282858942531e-05
-2.93204212805487e-05
-3.80808714011521e-05
-8.92211971214038e-06
-2.87069574943405e-05
-1.16547871136957e-05
-1.73269841990628e-05
-2.87776986175113e-05
-2.77423178030916e-05
-3.35229946381728e-05
-6.38024793303739e-06
-2.36805131746182e-05
-1.56295791464133e-05
-1.1961519196281e-05
-1.62407848616788e-05
-1.97700819058382e-05
-3.14599510491681e-05
-1.94259436005501e-05
-4.61916638803508e-07
-2.3389765764821e-05
-2.74909601517186e-05
-2.84185991090012e-05
-2.30945778204536e-05
-1.61463385851628e-05
-1.38653521780804e-05
-1.1417796641083e-05
-2.22586283012633e-05
-1.79959486391211e-05
-2.12273296796319e-05
-3.45858044895123e-05
-3.48555778268557e-05
-3.27455633688352e-05
-3.37360687685708e-05
1.74644649376263e-05
5.32672592740147e-07
-1.89884409153646e-05
-1.47675518737043e-05
-1.33607241553663e-05
-8.72720817997397e-06
-2.75590192031494e-05
-1.42203419990358e-05
-5.07581715189061e-05
-4.26511584489604e-05
-3.94662729881682e-05
-1.45237807333422e-05
7.34960707317668e-06
-2.50025790918714e-05
-1.86300056108825e-05
-3.31604575598899e-05
-3.73019437951047e-05
-2.41207606525206e-05
4.40969343452885e-06
-3.543951618558e-05
-2.24007338943618e-05
-7.88931741835933e-06
1.02223517660643e-06
-4.63233391796825e-05
-1.64834874099919e-05
-3.98841852265553e-05
-1.26582537260609e-05
-4.6133500646461e-05
-4.42111257641616e-05
-3.63494035524513e-06
-2.85656959947096e-05
-2.78170248078189e-05
-2.65622365451678e-05
-3.08600619635764e-05
-3.22391535754961e-05
-2.93281409841237e-05
-2.37396669230431e-05
-2.50623887372487e-05
-1.52115505130439e-05
-1.3517965147385e-05
-1.10199117733725e-05
-2.78282540437821e-05
-2.04955631628756e-05
-5.84747553168109e-06
-2.86692615939951e-05
-1.54774241891309e-05
-3.52137612848899e-06
-1.76994357300894e-05
-2.81347473054961e-06
-1.07448825939582e-05
-1.03917809142548e-05
-3.44580951884218e-05
-3.78795908606148e-05
-2.45938160767924e-05
-6.51877725114567e-06
-2.50576102256243e-05
-1.04316260827407e-05
-5.19344081205713e-06
-2.08975760435697e-05
-3.13080425655075e-05
-1.54837862335753e-05
-2.02952502919394e-05
-3.23868862252946e-05
-1.53874360780278e-05
-1.85319777799641e-05
-2.65600220600464e-05
-2.97777628683179e-05
-1.96481117081454e-06
-2.15557465201909e-05
-2.23110275437964e-05
9.82331501339728e-06
-1.11195525264061e-05
-1.19105876209643e-06
-3.23278229175263e-05
-2.73014247459171e-05
-2.26350100879007e-05
-2.08653343352945e-05
-3.44093600705665e-05
-2.39894420929708e-05
-2.01004369641059e-05
-2.34603426513103e-05
-8.54306918200781e-06
-1.38598862165946e-05
-2.79280185238121e-06
-3.46645749399024e-05
-2.45696733585377e-05
-1.99269093898397e-05
-2.33559696661969e-05
-2.26621779926175e-05
-1.96937051527408e-05
-1.7821689049806e-05
-2.33588541860369e-05
-2.27684486384797e-05
-2.15505284247435e-05
-1.48234142628433e-05
-1.80199913519275e-05
-1.29150077609272e-05
-1.77164997304058e-05
-2.87077235740753e-05
-1.02903484486254e-05
-2.78708367806971e-05
-2.51011683346202e-05
-2.6345312416591e-05
-2.31857324175129e-05
-3.23992874542635e-05
-2.44581643254241e-05
1.23025350716492e-05
-1.25094724148464e-05
-2.86080558828112e-06
-1.38385425176008e-05
-1.20065211075031e-06
-2.42735217126441e-05
-1.57732432311794e-05
-3.12122125973224e-05
-1.53594053666554e-05
-1.29519496763522e-05
-1.13235983415437e-05
-4.07974299336529e-05
-1.45197105449763e-05
6.73523406650573e-07
-1.76602391058442e-05
-1.68535333052025e-05
-2.20179062237179e-05
-4.48151058778301e-06
-1.30794151876099e-05
-1.50768696025269e-05
-3.53287815785152e-05
-2.85126529958586e-05
-1.42856665155548e-05
-1.91751126206263e-05
-3.02796125465052e-05
-1.96943434426656e-05
1.07903765775001e-06
-2.31829070224679e-05
-9.73203881238987e-06
-1.86983506856391e-05
-1.20031338448352e-05
-2.46157931379535e-05
-4.25439165503965e-05
-2.36171448525427e-05
-1.79864557304354e-05
-1.31134975287039e-05
-2.62931620852143e-05
-1.73243399857091e-05
-2.40085847817467e-06
-2.12276259856457e-05
-2.7766247062711e-05
-2.19019542201739e-05
-1.14435951862317e-05
-4.03624379884813e-05
-1.18429931108786e-05
5.48170805847719e-07
-2.80794308821295e-05
-5.0423432755769e-06
-2.23112510815289e-05
-1.28803498167094e-05
-2.98612176546123e-05
-3.17321770147233e-06
-3.63016644602648e-05
-2.36615309929807e-05
-3.96867475969409e-05
-2.42431836166693e-06
-4.55306985698815e-06
-1.86038802880911e-05
-2.07339731968648e-05
-1.80049891785974e-05
-2.78772045251585e-06
-3.24003425230173e-05
-1.43094642995943e-05
-1.93815491080372e-05
-1.75734284597885e-05
6.81641540399425e-06
-3.60613435177362e-05
-3.1356361287296e-05
-2.78446593803796e-05
-1.63090234829815e-05
-3.97126697378037e-05
-3.72477965128358e-05
-2.70287163278247e-05
-1.47136945228111e-05
-2.1928308295674e-05
-7.73596182901073e-06
-2.48723846993535e-05
-2.32021467260876e-05
-2.52935441439057e-05
-9.65558013486416e-06
-3.80829553122863e-05
-1.75980654694403e-05
-5.00405526086396e-05
-1.78224603561517e-05
-8.53845293864308e-06
-1.99575585544698e-05
5.66770922029913e-06
-1.84644157546131e-05
-1.8016881241168e-05
-4.80673304242258e-05
-2.51702155130408e-05
-2.02093877519188e-05
-3.46628998076243e-05
-2.02163145742717e-05
-8.53809338657485e-06
-2.46167461708502e-05
-3.47205827629268e-05
-2.27292493398177e-05
-1.66433938682721e-05
-2.3314485885064e-05
-8.71483929403985e-06
-3.21833286433177e-05
-2.30280588912795e-05
-2.03321705202653e-05
-1.02236854793847e-05
-4.11333769957763e-05
-2.19987033187704e-05
-1.64738871936549e-05
-2.45885412224192e-05
-1.36336419875855e-05
-3.01941225218609e-05
-2.84441656743101e-05
-3.37740370379162e-05
-2.66113361366224e-05
-2.56830470626121e-05
-2.01467552029758e-05
-3.18901109590839e-05
-1.10429691093943e-05
-1.41485833193408e-05
-2.46300998487693e-05
-1.5748977752727e-05
-3.28112111363617e-05
-3.11652592076646e-05
-3.60353363812116e-05
-2.730779030932e-05
-5.38525607914901e-06
-5.79023275745219e-06
-4.16964150861649e-05
-2.40800943465656e-05
-1.53943145096891e-05
-3.33192022081297e-05
-2.89821727817922e-05
-3.83201466286188e-05
-1.7184953162611e-05
-2.75184363852046e-05
-2.67430835783679e-05
-1.85525667192956e-05
-4.32464498025789e-05
-1.54292679786709e-05
8.49938257504712e-07
-1.791108079523e-05
-3.46618377134746e-05
-2.90529318682362e-05
-1.88454502875162e-05
3.46691832424052e-06
-1.7926129578884e-05
-2.23689076955901e-05
-1.48086467019754e-05
-7.33456970634937e-06
-7.95126602198771e-06
-1.86207235277117e-05
-3.06059943574473e-05
-3.07058960854596e-05
-1.41769186118788e-05
-3.30149795397129e-05
-2.8836389490935e-05
-4.14468319070115e-06
-2.20621892501733e-05
-9.67017521324712e-06
-1.88446839523004e-05
-1.6129791499763e-05
-2.5312054444744e-05
-1.05706106265469e-05
-2.05469757580296e-05
-2.14036813813647e-05
1.28639376796931e-06
8.60603458452647e-07
-1.34836083590602e-05
-3.75825970658575e-05
-4.15422420982854e-05
-2.99545936441163e-05
-9.86171102368214e-06
-1.47362024824294e-05
-2.09716433940924e-05
-2.16933474216427e-05
-2.4741893460282e-05
-2.21477582928767e-05
-2.77312248481344e-05
-1.51415975416021e-05
-2.78256693929027e-05
-1.0957310180875e-05
-1.39696563198672e-05
-3.32293763939692e-05
-3.89489219835776e-05
-2.41251793160542e-05
-2.57714863463727e-05
-2.78815990023234e-05
-3.33088102814804e-05
-2.79671020478138e-05
-3.85527688264309e-05
-2.01977589679145e-05
-2.00314165854663e-05
-2.21500955283716e-05
-2.15751039822492e-05
-3.88075264276081e-05
-1.08979484830011e-05
-1.77581936334877e-05
-1.70809881581295e-05
-1.69984653875739e-05
-3.57591153633025e-05
-2.04336964028798e-05
-1.33123929453645e-05
-1.68442617224019e-05
-4.17371258943641e-05
-2.24737835411173e-05
-3.14684804899092e-05
-7.07247064955023e-06
-1.35548139489091e-05
-2.08142130356038e-05
-3.84012996627716e-05
-2.17449400573913e-05
-1.39589086875151e-05
-1.16633430380324e-05
-3.95478939828079e-05
-2.97493059521315e-05
-1.73024832850255e-05
2.76222088255516e-06
-2.18525001823785e-05
-2.30807907911897e-05
-2.02216891321292e-05
-1.83250654879859e-05
-3.88876277087514e-05
-3.03347802204829e-05
-2.93010220101881e-05
-5.26088967632372e-06
-3.42583493638337e-05
-1.8411149235477e-05
-1.67573379941092e-05
-3.25342759336671e-05
-1.5109300000261e-05
-1.94816018114624e-05
-1.8759145644992e-05
-1.05331135356733e-05
-2.54102035397417e-05
-2.8826007618664e-05
-2.9540768385885e-05
-7.0550780577459e-07
-1.77600801622792e-05
-2.27822984920171e-05
-1.65391732802724e-05
-1.50584019782135e-05
-2.24896524679352e-05
-4.46398682300844e-05
-1.87524012176461e-05
-2.17506077324691e-05
-3.79964803838518e-05
-7.99177289803316e-06
-2.12690551635306e-05
-3.60244206296501e-05
-2.90864919633403e-05
-4.80030724535157e-05
-5.51246532728001e-05
-2.7765064398491e-05
-2.00871543267362e-05
-1.74798298865294e-05
-1.82355041387101e-05
-1.10007761305498e-05
-1.77233752413691e-05
-4.38904095499231e-05
-1.15004563799147e-05
-1.40094481257941e-05
-3.38742530428755e-05
-1.25707868975703e-05
-2.31536435504939e-05
4.60947873360737e-07
-2.41998665884446e-05
4.66645925955384e-07
-1.15794438473932e-05
-3.76242308113051e-05
-2.39612624528456e-05
-2.26630538710487e-05
-2.02697725049373e-05
-3.29104929317503e-05
-2.97721733724922e-05
9.13778606255515e-07
-3.26801953001392e-05
-3.23326949850645e-05
-3.39003815186784e-05
-2.4014029617506e-05
-2.63826891964387e-05
-4.06049731673638e-05
-2.18464685590857e-06
3.79414792060836e-06
-2.17676622471846e-05
-1.66355779273182e-05
-3.20194029622574e-05
-1.42821039138114e-05
-3.48868540977605e-05
-1.47354897151135e-05
-3.73099277024758e-05
-8.51252151561109e-06
-2.02197180121246e-05
-1.42630634742461e-05
-2.30345283054727e-05
-3.7462795490128e-05
-2.93107310030079e-05
-2.16926171480253e-06
-1.4703005076445e-05
-1.14959711926608e-05
-1.2136605555562e-05
-1.65100670471358e-05
-1.4372756105498e-05
-1.86570840562303e-05
-1.6937296793765e-05
-1.46542707958583e-05
-1.61988467747379e-05
-1.31832916889416e-05
