# Supplementary material for: Research on computational propagation and identification of mine microseismic signals based on deep learning
Source: PLoS One. 2025 Oct 22;20(10):e0334641. doi: 10.1371/journal.pone.0334641 (PMC12543183; doi:10.1371/journal.pone.0334641)
Supplement: S3 Data — (ZIP) [file pone.0334641.s003.zip › 000100500002838.xlsx_0.txt_24.txt.txt]

-1.86390903637534e-05
-5.12367165465682e-06
-8.38864001284068e-06
-3.69046289022988e-06
-3.04082429504117e-05
-1.95368833163121e-05
-1.44007465667678e-05
-2.21786000030796e-05
-6.26892879838636e-06
-2.80177670849049e-05
-2.49650132493355e-05
-1.87842953060209e-05
-3.99296758740067e-06
-3.08606541499767e-05
-2.6512090127009e-05
-7.58735334773418e-06
-1.17152289236113e-05
-3.70874279119298e-06
-1.71853111354102e-05
-9.63611213802778e-06
-2.92345429005751e-05
-2.63992517953264e-05
-1.24193261207149e-05
-1.46854612574436e-05
-1.15164133199718e-05
-2.35983703354258e-05
2.39933501053944e-06
-3.01445884455494e-05
-2.7905841192019e-06
-3.67687576810835e-05
-2.76891263596097e-05
-4.15134850221153e-05
-3.6314563063097e-05
-1.79510537086597e-05
-2.19131325559452e-05
-4.83684531453851e-05
-1.63461785215743e-05
-1.73846122039572e-05
-2.14855124253978e-05
4.55383115117254e-06
-1.56099126340265e-05
-2.69288976012267e-05
-7.03434975241351e-06
-2.53611057618004e-05
-8.91372559821562e-06
-1.98362150448136e-05
-1.75694691145967e-05
-1.6496680097466e-05
1.66161954892195e-05
-5.71422622247756e-06
-2.94412714667823e-05
-2.39344051606313e-05
-3.09750614270103e-05
-2.92020627891583e-05
-1.28785399990781e-05
-1.48637993604471e-05
-1.81063814202198e-05
-2.19278464355951e-05
-2.17109004466905e-05
-2.37791299351977e-05
-1.98382806369704e-05
-2.41369489355844e-05
-2.39377238976636e-05
-3.16126760934583e-06
-1.48344278305403e-05
-1.10969928401651e-05
-8.407273472661e-06
-7.14934773235369e-06
-2.90391495549291e-05
-1.70827989915425e-05
-5.7289472197037e-06
-1.22218423422852e-05
-2.94206793588979e-05
-2.14618619311878e-05
-4.99306635167763e-05
-1.20090228884382e-05
-3.90006063413523e-05
-2.8059165325873e-05
-2.54516573994285e-05
-2.30245531938672e-05
-1.4266048741002e-05
-2.78410352469701e-05
-8.20738799771716e-06
-2.37031066547923e-05
-2.69836765612324e-05
-2.78004793023699e-05
-3.30042383139436e-05
-2.59708688769367e-05
-2.24090998716099e-05
-1.7282162173674e-05
-3.993073983489e-05
-3.70230516144626e-05
-1.8626597242762e-05
-2.54333916399405e-05
-1.84627623475343e-05
-2.9781130847281e-05
-1.47206096791059e-05
-1.53924622015947e-05
-3.23702800140205e-05
-3.14745325525701e-05
-1.95285558003322e-05
-5.40631402471798e-06
-1.08711745950534e-05
-3.79349167137382e-05
-1.04385076373367e-06
-2.72340241229425e-05
-2.38944010270949e-05
-2.48507317113297e-06
-1.07509228163982e-05
-2.1545130461161e-05
-2.38769043593326e-05
-1.75868508711704e-05
-8.81026703391865e-07
-3.35017578285118e-05
-3.09797739588361e-05
-3.60264591957443e-05
-1.41035712566047e-05
-3.62424116783697e-05
-4.12634756902774e-05
-7.47024091452377e-06
-1.97391763485107e-05
-2.99387837593532e-05
-2.59641179770083e-05
-1.16163938041157e-05
-1.66124104326178e-05
-7.11098809334866e-06
-4.0959433536831e-06
-1.51552138080247e-05
-1.34363890494739e-05
-1.60176341159268e-05
-1.08960785446538e-05
-1.16008245480204e-05
-2.22284007763552e-05
-2.82858857563946e-05
-2.74612124572406e-05
-6.06677723030178e-06
-2.5315242473947e-05
-1.13553723988258e-05
-3.92221279428647e-05
-1.91475899434992e-05
-2.57102119439248e-05
-1.35631159701302e-05
-2.55132383167624e-05
-1.41177282246909e-05
-3.14014332339743e-05
-4.09301867469118e-05
-2.34067202645867e-05
-1.9854866481759e-05
-3.02534109520715e-08
-7.51837838868948e-06
-2.01239020933158e-05
-1.35550207151573e-05
2.9550486717271e-06
-2.52681923293533e-05
-4.1050848853017e-05
-1.45096281818035e-05
-1.84042358659746e-05
-1.41883919019732e-05
-2.483132140028e-05
-1.61803205488902e-05
-3.34406656501996e-05
-7.49906712732087e-06
-1.4620935698487e-05
-4.73494631368771e-05
-2.57113840714589e-05
-2.22522941526939e-05
-1.63272469172693e-05
-1.13382051527497e-05
-6.33178841628571e-06
-2.72102632502406e-05
-3.02300297925686e-05
-1.96079066617999e-05
-3.06813434901756e-05
-4.91370131204263e-05
-1.08109829998415e-05
-5.80270738558191e-05
-2.79980500170022e-05
-3.03077365839953e-05
-3.89333121545909e-05
-1.3522804058445e-06
-2.50643196616834e-05
-4.30665315990547e-06
2.28819133059369e-06
-3.20046660272136e-05
-1.12062491823147e-05
-1.00378424262846e-05
-5.68586982507622e-05
-2.50558050346594e-06
-2.60161791986302e-05
-1.33619328217424e-05
-2.79419365820127e-05
-2.70440075546189e-05
-3.11574497481064e-05
-2.24379978521379e-05
-1.27763089204914e-05
-1.15295332199757e-05
-4.28887876531421e-05
-6.98612247408242e-06
-1.74552515039673e-05
-1.74688197815618e-05
-3.76408251902204e-05
-2.71898883265533e-05
-1.61573955363719e-05
-3.65510223107633e-05
-1.00324464036581e-05
-2.83651232032806e-05
-1.4437013196251e-05
-1.14797314367933e-05
-2.58661027090245e-05
-1.39908069871821e-05
-9.22546630842363e-06
-2.29132712290625e-05
-1.24488780183406e-05
-2.61619417396995e-05
-2.67762486858443e-05
-3.07097909052784e-05
-1.49545506744025e-05
-3.91264895519125e-05
5.50593280336954e-08
-1.91110009788343e-05
-1.76298343543127e-05
-1.70570105561641e-05
-1.9304398429506e-06
-2.59961057921798e-05
-2.96290140324119e-05
-3.76717752032776e-05
-3.39641117728827e-05
-2.84297813939744e-05
-2.46300506357001e-05
-3.29361604395006e-05
-3.2901853688575e-05
-1.19883590009518e-05
-1.82779639173992e-05
-1.53621855557941e-05
-3.87932964523452e-05
-1.25704756423936e-05
3.32441332206168e-06
-1.91780229350666e-05
-1.40550613480497e-05
-3.33025713546399e-05
-1.4863330115268e-05
-1.68932703133386e-05
-6.25077317700107e-06
-2.14313126031899e-05
-6.08955905332889e-06
-2.97499320030829e-05
-7.09973078833818e-06
-4.86165021126456e-05
-1.86941613002104e-05
-2.08635014118835e-05
-1.18421423370516e-05
-2.4578828294739e-05
-2.07057677083808e-05
-2.23218240449132e-05
-1.41041986404087e-05
-1.50140715922322e-05
-8.31518716143456e-06
-2.06883798958345e-05
1.06408941640045e-06
-9.19792417741519e-06
-3.40146287460126e-05
-2.25748708839726e-05
-1.88760005272319e-05
-3.09864269915469e-05
-3.08351674331341e-05
-1.93352129483987e-05
2.41575254961921e-06
-4.01283964321457e-05
-2.53201786378519e-05
-2.28039469367514e-05
-2.18231285234741e-05
-3.33174707494385e-05
-3.3551790723193e-05
-3.37229097195395e-05
-3.91296879819784e-05
-1.04326529993833e-05
-3.88102908186492e-05
-3.03272065203477e-05
-1.83596342303314e-05
-9.51747149289656e-06
-1.42812362632327e-05
-2.35240566428269e-05
-3.94056475115566e-06
-2.53251441543764e-05
-1.94929160236794e-05
-2.32020781767203e-05
-1.97174851036466e-05
-2.09965630099088e-05
-4.01179639089977e-06
-2.86286059948655e-05
-3.38776439889106e-05
-1.36665161973085e-05
-2.15098103196645e-05
-1.36680147028315e-05
-2.96389556490157e-05
-2.51920077449766e-05
-1.43252874011844e-05
-1.34917894122058e-05
-2.26044955789902e-05
-2.41235390379823e-05
-1.59638273173698e-05
-2.9086985878568e-06
-3.22309341857485e-05
-8.75170887651969e-06
-2.55307008638014e-05
1.22367596843358e-06
-2.03116707620585e-05
-1.47368816084897e-05
-2.31351411246964e-05
-1.54485232238282e-06
-3.53695839708511e-05
2.46829282778583e-05
-9.04341926728666e-06
-2.28759433970595e-06
-1.58026130119095e-05
-9.24639186003688e-07
-2.78786813440617e-05
-2.1213072808081e-05
-9.0457451855204e-06
-2.46213555238169e-05
-1.29914946317858e-06
-5.77809406155932e-06
-3.06086374407002e-05
-3.29118553800855e-05
-3.28364110817049e-05
-2.5085732711709e-05
-1.74414910507931e-05
-3.60851669092165e-05
-2.02534560865528e-05
-2.09852018345038e-05
-1.19552400413394e-05
-2.21485495092454e-05
-4.06588344125863e-05
-9.5724140779796e-06
-3.7054158783199e-05
5.94892038528999e-06
-2.47197222685342e-05
1.07646905662639e-05
-2.81582481524391e-05
-3.49061659340174e-05
-1.56360151383811e-05
-2.61193736694203e-05
-2.81479791000857e-05
-3.44743372433415e-05
-2.86443638048779e-05
-1.27458153851643e-05
-2.24461856357061e-05
-1.06190237846462e-05
-2.99760378837601e-06
-2.62279617280698e-05
-3.87250445651583e-05
-9.30248620715997e-06
-1.48897840006395e-05
-3.4206749099374e-06
-1.46268982406237e-05
8.59754391056029e-07
-3.29998196861194e-05
-2.57589402269025e-05
-2.40821487818149e-05
-2.36850443088815e-05
-3.6842386599389e-05
-3.75682526716745e-05
-2.72908137801888e-05
-1.54175683890445e-05
-1.3392160678917e-05
-2.74380543771176e-05
-2.69095550977668e-05
-1.90599674673213e-05
-2.31527606265702e-05
-6.77463749444538e-06
-1.52334312933924e-05
-8.20202789666257e-06
-3.75584965401683e-05
-3.00901766914779e-05
-6.18192770718917e-06
-1.73631884869243e-05
-7.07370258278049e-06
-2.48902329308135e-05
-4.21564162794212e-06
-1.01981614867112e-05
-1.25425328601221e-05
-1.41972023591623e-05
-3.0734265959836e-05
-4.77701433132055e-06
-1.73429013059781e-05
-2.77374334466295e-05
-1.24901239068613e-05
-2.22627582037351e-05
-2.2206376416213e-05
-2.03663470990734e-05
-2.53024291341737e-05
-1.55589227152499e-05
-1.05694259148184e-05
-2.01732796211179e-05
-2.42202439226115e-05
-1.68688031658257e-05
-1.88897500378345e-05
-2.42754552748389e-05
-4.37667892939779e-05
-7.55313680453387e-06
-6.64858122089464e-06
-3.23548626325317e-05
-2.07296221097226e-05
2.27532643020994e-06
-3.00908348854357e-05
-3.63391872818058e-05
-2.04087745245446e-05
-2.55164337593433e-05
-2.97123442864841e-05
-2.39664354221912e-05
-2.16288586073321e-05
-2.33618418390346e-05
-7.06179809378696e-06
-3.571207547455e-05
-2.83407504396951e-05
-1.30077275120021e-05
-2.5011131539349e-05
-2.58061079574025e-05
-1.68745856973939e-05
-1.09701356017864e-05
-3.37634624439632e-05
-1.05413084399232e-05
-1.72038514511418e-05
-3.38649036263079e-05
-2.22221805337116e-05
-9.80592315890025e-06
-8.49767752213976e-06
-1.19009426604846e-05
-2.83249850653818e-05
-1.18252448674084e-05
-5.76505514614978e-06
-1.7803141065828e-05
-3.33760939538395e-05
-2.38456170086033e-05
-2.55762099768213e-05
-2.65305028127187e-05
7.01805641968256e-06
-2.20862897848188e-05
-2.10686024268651e-05
-9.43525413361492e-06
-1.24893653074313e-05
-1.87157245279849e-05
-1.89973659299298e-05
-1.83035060379414e-05
-1.91748414263237e-05
-3.3802233894593e-05
-8.04719624876623e-06
-3.42482016345937e-05
-3.20806438883453e-05
-3.10413676720486e-05
-2.33030902556578e-05
-2.08104206768846e-05
-1.43911638550956e-05
-4.18589507698188e-05
-1.23323223943904e-05
-1.41020360994089e-05
-2.90919212849273e-05
-1.98107172506365e-05
-7.91602344979898e-06
-1.91162159009046e-05
-1.6212640323965e-05
-2.53599759520276e-05
-1.89569364547008e-05
-7.38868232360598e-06
-1.82998711009596e-05
-7.80883642117671e-06
-4.74461364012318e-06
-5.47971503116472e-06
-3.56328834504015e-06
-3.26554617353579e-05
-1.97269854273319e-06
-2.94927109187173e-05
-2.13587713548954e-05
-1.06531283679645e-05
-4.36156632834137e-05
1.04072101799793e-05
-4.06140063165777e-05
-1.73116707097255e-05
-2.69007115405566e-05
-2.34853299372078e-05
-2.2917982764632e-05
-1.25711451222567e-05
-2.18440219549087e-05
-4.11254394421118e-05
-2.53211230823028e-05
-2.52539631196445e-05
-2.82738258262494e-05
-2.89903759628566e-05
-2.13856066119301e-05
-1.5717809897833e-05
-1.65996280010027e-05
-1.90520033742309e-05
-4.16241301329797e-05
-1.85968274949686e-05
-9.60100229740359e-06
-2.96163833798988e-05
-3.82599565174871e-05
-5.92990687218902e-06
-6.33901394704782e-06
-3.576824217843e-05
-1.62324509888718e-05
-3.12310130860016e-05
-3.19093501054831e-05
-2.73622444178592e-05
-7.20604585641707e-06
-1.44103048692058e-05
-2.47109941380565e-05
-8.5524224480596e-06
-1.28965067378838e-05
-1.17749151575136e-05
-2.53039310680093e-05
-3.86190653972774e-05
-2.25313264276302e-05
-2.08740126372251e-05
-1.47453851788625e-05
-1.07976725348648e-05
-2.85100983835373e-05
-5.26734986214159e-05
-4.37773293559454e-05
-2.38532170770156e-05
-3.34526873337382e-05
-2.22942195910953e-05
-1.8427950193979e-05
-3.03968420223496e-05
-3.46667703005569e-05
-2.96091278352228e-05
-2.19739282804982e-05
-1.04451188282604e-05
-1.06209325183412e-05
-8.87108405668624e-06
-2.05863916630202e-05
-1.35739037724238e-05
-1.88452384053921e-05
-8.13102574371065e-06
-1.16288010410853e-05
-4.25192721549749e-05
-1.72687622158656e-05
-3.10513378729559e-05
-3.09314323130688e-05
-2.55863155343401e-05
-1.68409006636199e-05
-3.30740465799377e-05
-1.95477602305975e-05
-1.95108891785524e-05
-1.00625123154034e-05
-2.74946920407518e-05
-8.91589527511572e-06
-3.55020392911376e-05
-1.28632262959949e-05
-4.63882256594058e-05
-1.47744022015816e-05
-1.03552534163267e-05
-2.32704584373822e-05
-3.60869322593801e-05
-2.78983093256679e-05
-1.58751201916266e-05
-1.87783072750641e-05
-2.35144695950275e-05
-1.37139570181388e-05
-1.14959606066961e-05
-3.38622786381568e-05
-2.61743737356412e-05
-2.28232584561071e-05
-1.65816470962867e-05
-6.56547295114914e-06
-2.75700109093588e-05
-3.26296115692173e-05
-4.22716476756088e-05
-3.46999437093553e-05
-2.28184249295972e-05
-6.96319605659031e-06
-2.48073711593285e-05
-2.62258739896259e-05
-2.52888137601144e-05
-1.42504704094974e-05
-1.5058282802635e-05
-1.73935176687401e-05
-2.48450148818579e-05
-5.67387193038622e-06
-3.41075435344026e-05
-3.21944731035937e-05
-3.94177757854385e-05
-1.25690597012732e-05
-2.85012780232985e-05
-1.66928870843339e-05
-3.62067476674721e-06
-2.24350228298527e-05
-1.35620528413936e-05
-4.84930258729652e-06
-4.16706896493216e-05
-1.51875697781828e-05
-1.53532639904146e-05
-3.57249626112623e-06
-1.11587138703628e-05
-1.01992736302918e-05
-2.20330077113713e-05
-4.17107675652407e-06
-1.26722070795812e-05
-2.16743460892895e-06
4.00745605757054e-06
-5.35319179166396e-06
-8.14102223660803e-06
-1.0907069171762e-05
-4.07653843189788e-05
-2.69810641453361e-05
-2.57787808850939e-05
-1.4848514038809e-05
-1.83394482212575e-05
-2.42512509349402e-05
-1.90728320273108e-05
-2.19899748911907e-05
-2.31946089612362e-05
-2.22792207102281e-05
-1.56429087273999e-05
-3.30600992793634e-05
-2.46942907700513e-05
-1.6025418662764e-06
-1.71163874334984e-05
1.19480406645853e-05
-1.06428473883205e-05
1.01636366163642e-05
-9.46422878106277e-06
-1.81106495371253e-05
-8.59630110463701e-06
-1.42062402780608e-05
9.61847871891167e-06
-1.54058086237983e-06
-1.70135295885478e-05
-1.20336336695445e-05
-1.26538864112628e-05
-2.1498169891206e-06
-2.00464359031592e-05
-9.29189158238789e-06
-3.73939414187761e-05
-1.12694531322942e-06
-1.31221850513115e-05
-1.87905393652211e-05
-3.04374377629034e-05
-2.72272448585871e-05
-2.66029703038991e-05
-4.41886851647086e-06
-2.18107650193749e-05
-3.57062938900138e-05
-1.10288265567592e-05
-2.27353811352118e-05
-6.26302939655084e-06
4.6502089600663e-06
-3.85788250102685e-05
-3.50968785134743e-05
-2.81860216067861e-05
-2.43363494272523e-05
-1.80839685649861e-05
-1.20500242499066e-05
-1.49004514449256e-05
-2.21197409631338e-05
-3.61485480358235e-05
-6.42346515335195e-06
-4.82446642305699e-06
-2.03188463734744e-05
8.22099257702666e-06
-2.50283977943069e-05
-1.81211255272123e-05
-1.56363821675231e-05
-1.55481345232766e-05
-3.75036446917886e-05
-3.99029306988323e-05
-1.4665378916983e-05
-1.81468151923589e-05
-2.22872396278122e-05
-7.63263339503001e-06
-2.20697562543227e-05
-9.34193423383958e-06
-3.17427790381121e-05
-6.27618751258445e-06
-1.51980180066558e-06
-3.26044281868048e-05
-3.41109977922205e-05
-7.84944656572985e-06
-2.92573820313753e-05
-1.72140849424103e-05
-2.53681821611775e-05
-2.87006582203489e-05
-1.82859510059384e-05
-2.58349447520845e-05
-7.33563590307116e-06
-2.24686809905462e-06
-1.98850697043126e-05
-8.83528591725578e-06
-1.98771864942793e-06
-1.24502542344851e-05
-1.63148482102364e-05
-1.92068333928664e-05
-3.29107004420765e-05
-1.88431217972755e-05
-8.8275720001297e-06
-2.05577933030942e-05
-2.1048238239821e-05
-1.51668798180044e-05
-2.34091335167169e-05
-3.9498256500406e-05
-1.60654814997946e-05
3.31452185743849e-06
-3.3415323925626e-05
-2.95049513769885e-05
-1.00309530007919e-05
-1.99691239583641e-05
-6.28369158512521e-06
-4.49314631260169e-05
1.89976508007885e-06
-1.04887969852584e-05
-2.887627676072e-05
-1.66552275638541e-05
-2.88703316945658e-05
-3.72144788232143e-05
-3.41508202796036e-05
-1.59102114420126e-05
-1.42555397829635e-05
-2.57322051695895e-06
-2.08722817898408e-05
-7.57403129901033e-06
3.17860774193981e-06
-3.34795592167011e-05
-4.94690272627571e-06
-2.8994158237685e-05
-3.28818259090793e-05
-2.77411197226263e-05
-1.72282990873279e-05
-2.00066865763546e-05
-3.4229863265357e-05
-3.98021264163022e-05
-2.35393417587262e-05
3.96332981256184e-06
-2.60730384124535e-05
-2.24137989474111e-05
-1.95351173349724e-05
-3.33829289064471e-05
-2.16260260213484e-05
-1.27982714762656e-05
-2.14703776160307e-05
-3.56377685359533e-06
-4.54707472702494e-06
-7.33792928803869e-06
-1.21022511147754e-05
-2.1560746440982e-05
-2.27282260877061e-05
-3.56025821745065e-05
-2.80706802205578e-05
-3.40139837634348e-05
-3.72227122811031e-05
-2.59993843121035e-05
-1.84013299888313e-05
-1.86700085573916e-05
-2.33207207955769e-05
-3.10868841870472e-05
-1.96131013542747e-05
-2.30677890186975e-05
-3.79631866841269e-05
-2.91875533935347e-05
-2.79698546565218e-05
-1.61350509857926e-05
-2.14692929835148e-05
-3.30819770469914e-05
-3.75181227735358e-05
-2.07616379265472e-05
-2.84592963783879e-05
-2.32063813159677e-05
-2.13518363772501e-05
-4.2477167483125e-06
-2.79926177211882e-05
-2.56756823804842e-05
-1.4825884804793e-05
-2.48841745216775e-05
-3.55735926765461e-05
-3.1654867875477e-05
-2.13571749869718e-05
-9.61680569179419e-06
-3.17374711025158e-05
-3.39864603136765e-05
-1.78682980549607e-05
-4.88484282208565e-06
2.9766952510377e-06
-1.03380095905885e-05
-2.26834935934635e-05
-1.68647812605039e-05
-2.69742746367834e-05
-3.18291139603459e-06
-1.25903987076748e-05
-1.26675098059874e-05
-1.34605181813399e-05
-3.63123328970204e-05
-2.51447421482568e-05
-2.3881907919254e-05
-2.42119506288495e-05
-3.78477335777563e-05
-2.39831038923559e-05
-3.32256002863726e-05
-1.66756432938319e-05
-7.99635501413922e-06
-3.40666066153695e-06
-2.65220890905337e-05
-7.33876402379196e-06
-2.0857018325059e-05
-2.61816488842728e-05
-2.7967590843327e-05
-2.17609794589092e-05
-1.05094992195431e-05
-1.75239775623718e-05
-1.47948682569459e-05
-1.28912461278178e-05
-1.01200532923008e-05
-1.33149444984127e-05
1.47238967215572e-05
-1.25538883618873e-05
-7.75514986031876e-06
-1.70409042544942e-05
-2.46067571076513e-05
-1.43045180547676e-05
-2.07960207127915e-06
-1.22307666592368e-05
-2.4425862599944e-05
-2.39232881999524e-05
-1.64184546541543e-05
-1.53280718619163e-05
-3.12717207837549e-05
-1.85311423118892e-05
-2.07710553743237e-05
-8.54703277791497e-06
-4.01070833581426e-05
2.58196355099287e-06
-1.38824006561813e-05
-1.2469681755871e-05
-2.53454562753863e-06
-1.86284488263998e-05
-2.75606027640816e-05
-8.13723175996121e-06
-3.08023019098573e-05
-1.16198856294081e-05
-5.45903853734013e-05
-2.64217265690377e-05
-2.44106854052917e-05
-2.48237334699904e-05
-1.46453480724854e-05
-2.90597261799065e-05
-1.42524633527936e-05
-2.24578348045792e-05
-3.11230338513841e-05
-2.8992391647364e-05
-1.20146123029883e-05
-1.29193138639034e-05
-6.71508624856523e-06
-3.44727367626091e-05
-2.29061586715204e-05
-2.97855028201227e-06
-3.88729754954658e-05
-2.44950920446906e-05
-1.6037347972508e-05
-2.90462376863146e-05
-1.48804782416246e-05
-2.04259676703241e-05
-4.56788135672274e-05
-2.3906647873614e-05
-7.25439696506665e-06
-1.23033412323329e-05
-2.44167498178884e-05
-3.13405690800464e-05
-4.66459116381064e-05
-3.13283316973847e-05
-2.83293747533813e-05
-3.33831574711153e-05
-1.35027864609914e-05
-4.21658597422799e-05
-5.05710213540119e-05
-1.64993299559684e-05
1.10621304113075e-05
-4.36746269282405e-06
-7.61854354101011e-06
-8.67975464521334e-06
-6.74149342391525e-06
-1.69296825718936e-05
9.47918221723585e-06
-2.24546425487465e-05
-2.74534750709963e-05
-4.13343828810028e-05
-2.51087668978589e-05
-1.44173164472454e-05
-4.28753917509539e-05
-2.98709413036588e-05
-2.83449597819723e-05
-3.60047306642457e-05
-1.11904238814012e-05
-1.33582546514489e-05
-1.91566248804769e-05
-1.55970578708616e-05
-3.1320737347385e-05
-1.58512819608275e-05
-2.23987538529945e-05
-3.20667816040171e-05
-1.2775936108203e-05
-2.14035765356521e-05
-1.20879740575115e-05
-1.7554282066162e-05
-2.48110506278493e-05
-1.62984236196008e-05
1.22979432697683e-05
-1.99019349719978e-05
-2.40237440053493e-05
-2.92526029265709e-05
-4.06264482504407e-05
-2.51298017183624e-05
-1.96838136909174e-05
-2.1746532083259e-05
-2.65020083868555e-05
-8.57650478911596e-06
-2.48611549756068e-05
-3.22173268329488e-05
-3.53438985864763e-05
-1.33007175633809e-05
-3.03882152641696e-05
-4.06293905760296e-05
-7.33841313745052e-06
-5.34585368963088e-05
-9.29092829091669e-06
-1.49104782061712e-05
-2.70659535976417e-05
-1.64569535547419e-05
-2.42842872614823e-05
-2.40930541305371e-05
-1.23673440817596e-05
-7.34951349093042e-06
-4.62404110055461e-05
-1.5199004064139e-05
-3.76890027887846e-05
8.89456007405376e-06
-2.52562605428993e-05
-2.2910004808417e-05
-1.42227497399107e-05
-2.49446485568443e-05
-1.54793123748927e-05
-3.04500297482231e-05
-3.1559834231173e-06
-3.06782060577232e-05
-1.24291731450622e-05
-2.12551333368629e-05
-1.74914857688348e-05
-2.18801498602271e-05
-5.36962920762001e-06
-2.23719834229896e-05
-1.61155615722188e-05
-4.7252647400941e-05
-9.09946820611315e-06
-2.12128901401562e-05
-3.34017864689492e-05
-2.82394266285235e-05
-4.0256952514071e-05
-2.88260283801451e-05
-2.58705531737868e-05
-2.57329099571822e-05
-2.52233769545005e-05
-8.15751477880807e-06
-1.903334861232e-05
-3.12332724055282e-05
-2.72974831048048e-05
-7.57244281138084e-06
-3.56050850611674e-05
-2.86870561418911e-05
-1.04400667511766e-05
-2.35637665431555e-05
-1.45778841128595e-05
-1.789423272661e-05
-2.48487249707443e-05
-4.09881353209423e-05
-2.99718489465992e-05
-2.05864630206603e-05
-8.50483257998401e-06
-1.07012343023885e-05
-3.30156565757484e-05
-3.67068903548531e-05
-1.87814380578883e-05
-1.58432757250387e-05
-4.54902446691468e-05
-3.66596741920215e-06
-2.14956717386286e-05
-4.08435810500918e-07
-2.53334392760602e-05
6.13008102347221e-07
-2.03984871290371e-05
-1.6549306925735e-05
-2.20636637001455e-05
-2.86939728000079e-05
-2.09964364196829e-05
-1.00150859552781e-05
-1.02542033244902e-05
-1.12498519592221e-05
-3.6235260791018e-05
-2.04047570380084e-05
-2.04659102800899e-05
-1.99912839682133e-05
-2.85008642472798e-05
-2.73131206818392e-05
-6.8967686011336e-06
-1.33389521570177e-05
-4.17883648842703e-05
-1.62785997631739e-05
-3.26613561555486e-05
-2.79011837110961e-05
-1.25199417374219e-05
-1.34680382590696e-05
-2.6053046419984e-05
-5.85395336473691e-06
-2.87519688164086e-05
-3.50701214127407e-05
6.34049817626713e-06
-3.39630707929861e-05
-1.97435957712598e-05
-1.30983739283383e-05
-2.98182849274763e-05
-1.0724100628719e-05
-1.10894962065891e-05
-1.44077365578616e-05
-1.29517418593195e-05
-2.50065929005024e-05
-1.4881802304423e-05
-1.25933444766866e-05
-3.95696406272076e-05
-1.50279279824969e-06
-2.14678819092674e-05
-1.63763250097567e-05
-2.83132684829453e-05
-2.22691244681321e-05
-1.67442109373643e-05
-2.05810963778733e-05
-2.65331102702141e-05
-1.28709400873376e-05
-2.87565807676634e-05
-1.16638761766003e-05
-1.25950426717456e-05
-1.70244030928112e-05
-2.83136373736639e-05
-2.03197548388478e-05
-4.97044261021218e-05
-8.64091137664643e-06
-1.22421814732079e-05
-1.64730876428682e-05
-3.14769951442128e-05
-1.62098757733799e-05
-3.11208449637356e-06
-1.91314057034273e-05
-1.79447474160716e-05
-1.11512817060866e-05
-3.02511356143474e-05
-1.73833619654636e-05
-1.53905692615066e-05
-1.43967524833425e-05
-9.3998075483077e-06
-6.77442940303245e-06
-2.36486306121536e-05
-7.62484991969165e-06
-1.88720494507497e-05
-5.97235465319845e-06
-1.1958031166384e-05
-1.66789850872575e-05
-6.04129781439348e-06
-9.86272133676675e-06
-4.35966201916561e-06
-3.63813647473047e-06
-1.34770513613717e-05
-6.05926020651168e-06
-3.82368435670271e-05
6.53124127658824e-06
-2.62051533580066e-05
-4.16008728209534e-05
-2.73369529946017e-05
-2.21337311330113e-05
-2.51107117184318e-05
-1.2110153229018e-05
-2.81472309281818e-05
-1.69683102308559e-05
-1.59503329109704e-05
-2.80260299173419e-05
-1.90403356630542e-05
2.27936207617571e-07
-2.01026892667227e-05
-8.07579492309316e-06
-9.01431273420883e-06
-9.01611454635231e-06
-1.08512765619214e-05
-2.24400343498878e-05
-1.62926640732563e-05
-2.54597182744559e-05
-1.0120333628354e-05
-3.24804164745963e-05
-1.02477109632569e-05
-4.70177806401491e-06
-2.65863239168635e-05
-3.92855564134463e-05
1.48402183536908e-05
-1.73156736500934e-05
-2.74396526260976e-05
-7.95433578729134e-06
-3.28018142360332e-05
-3.38948708251224e-05
-1.1415436534317e-05
-1.69383019973737e-05
-3.24580410084731e-05
-3.88775017157461e-05
-1.91749003929324e-05
-2.11038659758776e-05
-2.71784020187016e-05
-1.39180608632685e-05
-2.56335162297709e-05
-2.9514590669609e-05
-2.69420355120028e-05
-1.80838358485736e-06
-2.32776074578021e-06
-2.60114255125547e-05
-1.35466557679199e-05
-2.28449272827704e-05
-3.16456679320206e-05
-1.98043238812401e-05
-3.14002533564333e-05
-2.21635508533963e-05
-9.65500484740469e-06
-1.41512502924427e-05
-5.74116029417858e-06
-2.67949482843615e-05
-1.87192481133597e-05
-1.48172454731689e-05
-2.54376159359437e-05
-1.80715783279736e-05
-4.29334375688814e-05
-5.84621913934201e-06
-2.96518954054442e-05
-2.27643643590137e-05
-2.24067709733532e-05
-3.92143889416999e-05
-2.14541909854568e-05
-3.13357876354651e-05
-1.07079033819994e-05
-2.28845477579604e-05
-2.83488655989638e-05
-3.05084745097528e-05
-2.55980615601127e-05
-2.58254697334936e-05
-2.64660379339424e-05
-1.4347352903158e-05
-1.90218685787336e-05
-6.49508435176878e-07
-3.13889138144535e-05
-1.01653093394422e-05
-3.52227890748811e-06
2.72995290473709e-06
-1.95184974577891e-05
-3.00629889522605e-05
-2.83563177808238e-06
-3.56892158105518e-05
-2.01744263346064e-05
-2.02564749602236e-05
-1.00293997716309e-05
-1.57056471760288e-05
-4.49469079091635e-06
-2.02006820966403e-06
-4.89347220854859e-05
-4.49583987608863e-05
-8.48114246333854e-06
-1.42638222150962e-05
-3.53588559324321e-05
-3.50761686795166e-05
-1.20434837522637e-05
4.60979643393766e-07
-2.24439467732975e-05
-8.43857159904503e-06
-2.15764038061574e-05
-5.13023232594242e-05
-4.39607254380833e-05
-2.26190053482721e-05
-2.30396857428849e-05
-4.0592102463588e-05
-3.13356971074929e-05
3.90819824674225e-06
-8.71933698169147e-06
-1.87868456962041e-05
-2.80061354239686e-05
-6.41309298911447e-06
-2.65692834875531e-05
1.25538727369693e-05
-1.72656064035951e-06
-2.543568385106e-05
-7.29556315451302e-07
-6.50820747626389e-06
-3.42738919424378e-05
-1.41120637848612e-05
-2.48064215186845e-05
-2.26645933116335e-05
-2.63109097567244e-05
-2.95536342473161e-05
-2.12698498649314e-05
-9.25456613490564e-07
-3.87961439976288e-05
-1.84300580046635e-05
-2.36562589151025e-05
-2.40194882629703e-05
-2.77760901320752e-05
-3.73532190704712e-05
-1.55131858187401e-05
-7.95102070667095e-06
-2.00880162427559e-05
-2.60465346537028e-05
-3.64045618548999e-05
-3.3803728139497e-05
-3.19996637168166e-05
-3.98753650348722e-05
-2.58246083477611e-05
-1.13244027010464e-05
-1.20607545847696e-05
-3.5740229439176e-05
6.55157177920304e-06
-1.32263232818618e-05
-2.12141069622312e-05
-1.966347245289e-05
-7.30570365747972e-06
-1.11678073959951e-05
-2.31356939986486e-05
1.33586829374262e-07
-1.66999972013776e-05
-1.32620781033844e-05
-3.08734742254383e-05
-3.2787681689973e-05
-3.3408535854765e-05
-3.5414106267956e-05
7.36232319687581e-07
1.33026141768092e-06
-3.19202327489651e-05
-4.89303343423575e-05
-1.89474291256125e-05
-3.02088069138908e-05
8.70067254558246e-06
-3.83843874640119e-06
-1.14831072846633e-05
-1.32106927982984e-05
-9.09008607191892e-06
-2.30826136603396e-05
-4.45357582752358e-05
8.2431415998721e-06
-4.19636198935962e-05
4.09901543946024e-06
-2.21494475358279e-05
-3.1958140201882e-05
-1.6580548724739e-05
1.43356114213367e-05
-3.22223595472898e-05
-3.2247567601443e-05
-1.22219451931903e-05
-2.031985404102e-05
-3.04097029939254e-05
-1.3923693160194e-06
-2.32177097497679e-05
-3.57984822382953e-05
-1.56801993840145e-05
-1.10172714432372e-05
-2.21873419759148e-05
-2.42339270239458e-05
-2.07308189338593e-05
-2.04560536345764e-05
-2.41374238838461e-05
-2.88144600125421e-05
-3.07776209301949e-05
-9.55455043788938e-06
-1.47534482385278e-05
-2.8365156493867e-05
-2.34584209403966e-05
-1.31420060766774e-05
-1.37158184817922e-05
-2.85681647618515e-05
1.3016270995493e-06
-1.83283357140908e-05
-1.97110737697266e-05
-3.42914305323316e-05
-2.69889801795858e-05
-2.54750989862774e-05
-4.17543529731463e-05
-2.88765672046426e-05
-1.66290550396083e-05
-9.3058741587586e-06
-2.87287571439224e-05
-2.6323648805629e-05
-3.14749409929485e-05
-2.27860489435463e-05
-2.96716313551665e-05
-2.61541657013305e-05
-9.00968715715735e-06
-2.33354160902757e-05
-1.47968301111696e-05
-2.27130940749663e-05
-5.44042638593022e-06
-6.95468006121774e-06
-1.86192559986199e-05
-2.74880278249841e-05
-1.25542437668495e-05
6.98930722354135e-06
-4.92919527924159e-05
-3.51755426278251e-05
-2.76486348538195e-06
-1.4126045226149e-05
-3.56854424852388e-05
-2.22725485440863e-05
-1.58765614777296e-05
-1.93393480876315e-05
-4.79255671907419e-06
-2.7992052889898e-05
-2.12079725206319e-05
-1.34270129396902e-05
-1.87928184123474e-05
-2.71515631781252e-05
-2.5371966066003e-05
-1.33628087916087e-05
-3.91356748049508e-05
-2.95174725094224e-05
-2.65042272428248e-05
-1.3175640201884e-05
-2.06001930181884e-05
-3.95893773666763e-06
-1.00592340292856e-05
-1.29743419706076e-05
-3.65878353802501e-05
-8.12718439223542e-06
-2.32167648583034e-05
-9.36698388473009e-06
-4.29939096491487e-05
-2.04113395361925e-05
-1.86803522052366e-05
-2.86781994858197e-05
-2.04848652150261e-05
-8.77918041010532e-06
-1.56122417589075e-05
-1.34027814603937e-05
-1.41995632445578e-05
-1.66608850329747e-05
-3.08967450098262e-05
-2.65830606463491e-05
-9.05279359944329e-06
-1.14180387135374e-05
-2.80065672993231e-05
-4.40161179872667e-06
9.62383638145671e-07
-2.23565245002323e-05
-3.73845758180548e-06
-4.1114566073856e-05
-6.09603336760934e-05
-2.12474257886085e-05
-1.27753207540093e-05
-3.71096471626968e-06
-1.38728383376566e-05
-9.55242755527763e-06
-9.71070542138702e-06
-2.07319674032243e-05
-2.48960072001482e-05
-1.86556745463748e-05
-1.68664054549887e-05
-2.21772589332481e-05
-1.39003636837417e-05
-2.55669957732574e-05
-1.80535464373016e-05
-1.99245108313077e-05
-2.99084193987668e-05
-2.11313678069705e-05
-1.44157784834062e-05
-1.44202979860867e-05
-1.95058234456381e-05
-3.41707128157657e-05
-3.72088978634478e-05
-8.7925106378118e-06
-2.51792083177288e-05
-2.74799822464606e-05
-2.71260155862666e-05
-1.93183858625314e-05
-2.77264604237115e-05
-1.66805639133608e-05
-1.18007028581706e-05
-1.67177044926992e-05
-5.26949484649825e-05
-3.81135930766496e-05
-1.98712140333709e-05
-3.26442676809418e-05
-1.73455285984721e-07
-2.62908911791835e-05
-3.04987479184429e-05
-1.62025986870112e-05
-2.53049349841986e-05
-6.21800597348786e-06
-3.34601097105748e-05
-7.69657477546963e-06
-2.24409016757783e-05
-4.34048975509522e-05
-3.20885947916731e-05
-2.97817748951413e-05
-2.47500978651346e-05
-1.97704772513675e-05
-2.8237628367988e-05
-2.16430196186464e-05
-4.97493029687257e-06
-1.24894650873175e-05
-3.00216027251549e-05
-1.20035705981854e-05
-1.82945449806453e-05
-1.45845396905155e-05
-3.17153109819562e-05
-9.54438893442643e-06
-3.61116820225366e-05
-3.38506163552468e-05
5.46005213656322e-06
-1.30981249982099e-05
-2.43391805678223e-05
-6.90075552561191e-07
-1.1567095634701e-06
-1.21291380990371e-05
-1.74159856313643e-05
-2.96541982226083e-05
-2.12608635922013e-05
-2.3690636771214e-06
-2.3441202859952e-05
-1.88086557801264e-05
-2.21526356908211e-05
-2.40566824319965e-05
-2.1354040489212e-05
-2.40826447448763e-05
-2.58594659419793e-05
-3.70171280760549e-05
-1.7034883732807e-05
-1.20863144999274e-05
-3.55123775704989e-05
-4.89871184169601e-06
-2.49258168327893e-05
-3.27475530530826e-05
-1.73485821603858e-05
-1.5729524783408e-05
-2.80920076175723e-05
-1.3408224797746e-05
-1.6993560006056e-05
-3.42571184215052e-05
-2.39393086742658e-05
-4.45912137322447e-05
-1.92879938916534e-05
-3.34102785848216e-05
-2.32642752096215e-05
-2.71492984097084e-05
-1.68335995516996e-05
-2.13308707338488e-05
-1.27941861202724e-05
3.53929274722263e-06
-6.06918307944021e-06
-1.69940391082561e-05
-1.4340455833413e-05
-2.13577010387924e-06
-2.4306345842692e-05
-3.9863247550407e-06
-4.22186568720193e-05
-1.74109209139325e-05
-3.2997334345028e-05
-2.68380233354405e-05
-2.93103664367398e-05
-8.8868332929758e-06
-2.60391128999856e-06
-2.48624122077333e-05
4.01230986041967e-06
-9.48465669126066e-06
-2.23470517775642e-05
-1.07420983445315e-05
7.54127421475796e-06
-1.52366322174789e-05
-1.51454798607209e-05
-1.26303353032544e-05
-1.70013368290775e-05
-2.0989525247454e-05
1.20461169834094e-05
-1.80076949140256e-05
-4.33183781742261e-06
-3.27207964384761e-05
-2.31964703302241e-05
-2.78501447422868e-05
-1.47236952089835e-05
-2.96917281455689e-05
-1.21807136571975e-05
-1.80011155574796e-05
-2.13149541410916e-05
-3.10575137788093e-05
-1.92060687332201e-05
-3.55795352916208e-05
-6.26399872197249e-06
-3.78242628416602e-05
-3.95014711417488e-05
-3.86478365243837e-05
-2.24342366755944e-05
-2.73323260432325e-05
-2.82996853206007e-05
-1.44482104102812e-05
-6.7935496662061e-06
-9.30174669267611e-06
-2.66193826470653e-05
-2.37002112744387e-05
-2.1090335903042e-05
-1.6275095243334e-05
-1.49649724030209e-05
-1.35984910083501e-05
-3.10785813890225e-05
-3.10834246580851e-05
-9.53654413679571e-06
-2.34812165944353e-05
-2.18956928622253e-05
-2.90509037665689e-05
-1.77974127680576e-05
-2.3139750713079e-05
-1.54708466237315e-05
-1.37370367993905e-06
-1.54613591246666e-05
-2.43896542270569e-05
-3.36987107502839e-05
-2.83731207619755e-05
-2.30668592883398e-05
-1.28242240298147e-05
-2.33087497260724e-05
-2.94823234106329e-05
-4.46593783862183e-06
-1.80523838558498e-06
-1.7260208652105e-05
-2.81215848848035e-05
-4.00957768387557e-05
-3.33925202569622e-05
-3.23258621756346e-05
-1.69550709033133e-05
-1.73858622781643e-05
-1.92919879334897e-05
-8.3566076085082e-06
-8.80580907810882e-06
-3.35214839888898e-05
-3.88111227438805e-05
-2.97638507062816e-05
-1.55409370838684e-05
-1.45935843501578e-05
-2.59729193750929e-05
-4.08250899682594e-05
-3.12919122576704e-05
-3.76292051600609e-05
-1.95968837455518e-05
-4.53885635542525e-06
-2.0297660114704e-05
-1.06885384085931e-05
-4.50615378900721e-06
-7.28243970500476e-06
-2.06719718245355e-05
-4.43786686398123e-05
-6.69338539019955e-06
-2.88624471236409e-05
-3.57050490912849e-05
-4.10439010302101e-05
-6.56352416771506e-07
-1.84603859250709e-05
-6.4266108263201e-06
-1.28185288071668e-05
-1.85369989405484e-05
-3.22580286619889e-05
-4.44272184286936e-05
-1.3275953083794e-05
-7.33340850733141e-07
-1.57925245147461e-05
-1.35273132504726e-05
-1.0016278785344e-05
-3.3817658902201e-05
-1.96433949597303e-05
-2.67255333100509e-05
-2.48357525593468e-05
-1.54902727726752e-05
-2.18518953518067e-05
-1.86208293742188e-05
-7.75367063099386e-06
-3.2619244748575e-05
-1.97678844039584e-05
-9.34628796169584e-06
-4.1814063247098e-06
2.8250641171476e-06
-2.52821646779503e-05
-2.09154292145577e-05
-3.36159892304673e-05
4.18921088432316e-06
-2.51253585525937e-05
-4.01069147231407e-05
-8.06703598876196e-06
-2.75376093489685e-05
-3.98069302438345e-05
-4.27105768659151e-05
-1.97219042814323e-05
-2.27083817476508e-05
-1.87592799886243e-05
-4.91466702383955e-06
-9.72094695229279e-06
-9.21957705433065e-07
-1.84289689971584e-05
-1.85685876013264e-05
-4.26530211834446e-05
-4.14691721964444e-05
-4.23271396755168e-06
-1.36525429246163e-05
-9.800502959306e-06
-4.70075961575002e-05
-2.39478273582959e-05
-3.9437558066606e-05
8.29080564792042e-07
-2.75649035048449e-05
-1.22427821388696e-05
-1.79263531416767e-05
1.04274867395404e-05
-1.46044143845944e-05
-2.62562894743338e-05
-1.67758160861573e-05
-2.2814348471186e-05
-3.85989108563783e-05
-2.07004204017913e-05
-2.74375056196094e-05
-1.95236682687056e-05
-3.82431470783581e-05
-3.4834815959046e-05
-3.01562617774808e-05
-3.97373149574806e-05
-9.41244042287692e-06
-3.86315544764881e-05
-7.18872106523441e-06
-2.06450907988234e-06
-2.73807252533351e-06
-1.90050902000687e-05
-1.97105136016173e-05
-4.1233645940551e-05
-4.04383149405939e-05
-2.7712874784102e-05
-5.17405201188265e-06
-2.11845513898475e-05
2.526330136842e-06
-3.50086733473343e-05
-1.43095267490051e-05
-1.26783793066492e-05
-2.04766655779872e-05
-3.80254801360555e-05
-1.29587310968392e-05
-1.01060967027529e-05
-1.24310194668643e-05
-1.4165393836964e-05
-1.96820364913133e-05
-1.09220767271264e-05
-3.29657156535425e-05
-2.73460640829751e-05
-3.2249107856993e-05
-1.46882669673052e-05
-9.39394538950422e-06
-4.14981485972858e-05
5.86640673267826e-06
-4.31942766364345e-05
-1.12533455233964e-05
-2.72701205554006e-05
-3.27819520208426e-05
-2.95922105609413e-05
-4.31786157752709e-05
-2.03403967325917e-05
-2.08373563757039e-05
1.28347924928583e-06
-1.55924952395829e-05
-1.66677413962218e-05
-2.69101152155287e-05
-1.80674443013735e-05
-3.36851661720966e-05
-1.18165102679611e-05
1.40353450795732e-06
-2.46775063412696e-05
-1.79484550922075e-05
-2.93495966248723e-05
-2.73836175479063e-05
-2.44197089150019e-05
-1.5043979896331e-05
-7.35337747970805e-07
-1.99901446601989e-05
-2.59523999874501e-05
-2.15690416239402e-05
-3.09144861754044e-05
-2.47374093584622e-05
-1.28643964888681e-05
-2.16363635585067e-05
-2.42413230708078e-05
-4.04530373222069e-05
-1.6155771440146e-05
-1.36878047627057e-06
-2.36577669393838e-06
-2.25308412783777e-05
-9.83969182430956e-06
-3.57213559844057e-05
8.70271673748806e-06
-1.49809161440491e-05
-2.86952761509993e-05
-3.70618785504316e-05
-2.03675726005518e-05
-1.23708916189656e-05
-1.70151661481869e-05
-1.13687557356484e-05
-2.75479048719538e-05
-2.25707735480573e-05
-2.58615214532832e-05
-1.2666915192311e-05
-2.57625750634715e-05
-3.17203350418664e-06
-2.7029759472393e-05
-3.57237070287008e-07
-1.30857993149783e-05
-1.79021278969826e-05
-1.70293727213499e-05
-1.45738313949858e-05
-2.73968434983921e-05
-2.91166676818242e-05
-1.5914206683096e-05
-1.90883503046696e-05
-1.2967250469525e-05
-2.78209213223258e-05
-8.83696971592925e-07
-2.85956600840456e-05
-1.75608088298853e-06
-1.30822743136945e-05
-3.85721288908303e-05
-1.61674792593284e-05
-3.48331527494162e-06
-5.92949581730345e-06
-1.55340614077136e-05
-1.75716071990048e-05
-3.55374886215116e-05
-3.54191810276333e-05
-1.77995410295279e-05
-3.62755471422459e-05
-3.89014567648812e-05
3.57954023203918e-06
-1.39887343943391e-05
-1.659346053748e-05
-9.86257001089386e-06
-3.41475078798696e-05
-3.88297753340071e-05
-4.2879638578404e-07
-7.28188083260908e-06
-1.44621248745854e-05
-1.12257463917249e-05
-3.09205733712609e-05
-3.74500244256906e-05
-3.73823045383016e-05
-3.40770860636726e-07
-1.79395245769773e-05
1.3809596369257e-05
-1.6427962720948e-05
9.07312297097657e-06
-2.49274214057975e-05
-2.80238969823511e-06
-2.2985796091975e-05
-2.21116670892665e-05
-2.20339201846554e-05
-1.51455266952722e-05
-2.04357212472242e-05
-1.24887115395377e-05
-3.39743458272819e-06
-2.39701456458168e-05
-2.51992813405139e-05
-1.53761209399897e-05
-2.54058591412575e-05
-1.69970142883371e-05
-1.71436486300909e-05
-9.57429479387821e-06
-1.6834921329404e-05
-7.50518853655556e-06
-1.27161464983549e-05
-3.50670131503504e-05
-1.95796505476921e-05
-4.24417982094556e-05
-3.9733189234852e-05
-2.31891385918356e-05
-4.20176587529237e-06
-2.52769336788335e-05
-1.97804277817544e-05
-2.56721381988836e-05
5.16614397358752e-06
2.09765638329108e-07
-1.9719468854285e-05
-9.62294973965074e-06
-2.99974547160665e-05
-7.0295726782425e-06
-3.20120470578696e-05
-3.6026122435998e-05
-2.55630260666173e-05
-2.90406232968145e-05
-2.98090113341999e-05
-4.82592964467988e-05
-2.50583965422094e-05
-1.11234613172102e-05
3.90561025977532e-06
-3.83498121536893e-05
-2.82221465691795e-05
-3.71866868171208e-06
-2.58692402928915e-05
-2.23364584352546e-05
-5.33055162622069e-06
-2.01284898439501e-05
-1.54269555474854e-05
-1.31788130618497e-05
-2.49406070846825e-05
-3.35059504806832e-05
-1.51469847800553e-05
-3.88435683001255e-05
-1.65484897878385e-05
-2.38753663075022e-05
-8.47911389091645e-06
-2.57270687763117e-05
-1.58701182711995e-05
-2.5770600684356e-05
-3.41013770014965e-05
-1.18323893747574e-05
-1.74066928617264e-05
-2.21842999594905e-05
-3.79975621103173e-05
-2.81594723476576e-05
-1.71454315149703e-05
-3.70886125286369e-05
-8.42166866637077e-06
-1.61696820143792e-05
-3.40673472090528e-05
-9.57780308045961e-06
-2.50974122509411e-05
-1.95645914373605e-05
-3.06293119062068e-05
-2.81872749518756e-05
-2.8012685284109e-06
-1.16270876370833e-05
-8.85325628295863e-06
-4.37883101541381e-05
-2.15487266333412e-05
-2.5627739206516e-05
-6.02974712763886e-06
-1.57730486283818e-05
7.72255450267001e-06
-2.04009253674359e-05
4.34030391625174e-06
-4.37627782624555e-05
-2.42246072636892e-05
-1.38281589848807e-05
-2.16929957530912e-05
-1.7574405852146e-05
-5.5619796101836e-06
9.06975064455137e-06
-1.26304660663712e-06
-2.4037377914208e-05
-3.22513066292562e-05
-3.01186458820367e-05
-7.62832085771189e-06
-2.90782577253073e-05
4.84897825149795e-06
-2.38581661699506e-05
-1.47277123715922e-05
-1.3759541070902e-05
-1.55764614445944e-05
-2.12269834954645e-05
-1.35630012381282e-05
-2.6412243105823e-05
-2.88610969585869e-05
-2.16322445702518e-05
-1.2849756017187e-05
-3.1252659817513e-05
-2.60419167671312e-05
-2.02785784452692e-05
-1.75933163263962e-05
-3.01542995288328e-05
-1.67739792869845e-05
-3.13835192512159e-05
-3.64968000106801e-08
-1.31506738597202e-07
-2.66250589081207e-05
-3.56133983924928e-05
-9.29212659593964e-06
-3.66017850354717e-05
-4.07913276281667e-05
-2.79892959478987e-05
-1.23053077625635e-05
-2.95896062488799e-05
-1.99428721507455e-05
-2.40199680611222e-05
-2.89121702914968e-05
-2.25094331056911e-05
-2.07866696353548e-05
-1.25422618039043e-05
-2.57079032800453e-05
-2.08199803475207e-05
-1.66770246015834e-05
-1.69202489087012e-05
-1.29699810057439e-05
-3.16084544902119e-05
-5.01878250857283e-05
-3.28343901094835e-05
2.19359760846978e-06
-2.23037950907776e-05
-3.09980344405711e-05
-1.96931554168438e-05
-1.45739176914963e-05
-1.46017517634894e-05
-1.61822354768395e-05
-3.42888026628861e-05
-2.00175435874879e-05
-2.73925459980987e-05
-3.39411514838579e-06
-1.10614701076928e-05
-1.14396902671734e-05
-5.47591091208292e-06
-1.0394491698444e-05
-2.11974224912552e-05
-3.17542361100362e-05
-5.3111040963085e-07
-5.57733183633146e-07
-3.47335206166366e-05
8.77087584919817e-06
-3.49674559756655e-05
-3.11219684512574e-05
3.18488236500121e-06
-1.21603593584799e-05
-1.82970193034424e-05
-4.5680768893203e-07
-3.68745917462535e-05
-4.2939023372243e-07
-2.2024160057059e-05
-1.75725803500394e-05
-3.13690934696153e-05
-1.43493859677792e-05
-3.09730634220583e-05
-1.02139454881653e-07
-3.58182125935032e-06
-2.73151775247403e-05
-3.02507549474009e-05
-9.24670238742746e-06
-3.07347940044888e-05
1.44983095088383e-06
-1.05325062223139e-05
-2.77749631330598e-05
-1.7944692710487e-05
-3.13600149314845e-05
-3.17771595033484e-05
-4.49579568593785e-05
-1.03312778662957e-05
-3.25864254495672e-05
-8.7651567240677e-06
-2.80904632054261e-05
-1.55071057820024e-05
-3.25239862617497e-05
-9.50201248278424e-06
-5.99387948947728e-06
-1.77546807696766e-05
-2.82873813281274e-05
-2.71586249940265e-05
-1.5220462340886e-05
-1.9893988623875e-05
-4.53823852173294e-06
-3.14271182138153e-05
-6.92500103728731e-06
-1.94644175933371e-05
-4.09962387362637e-05
-2.11443390280637e-05
-1.32162144359533e-05
-2.44450348204991e-05
-1.17484481033228e-05
-2.01097082541394e-05
-1.34062752215641e-05
-1.21671335883807e-05
-3.41821018253966e-05
-1.00665932620198e-05
-3.31793530093212e-05
-1.63658731444709e-05
-1.85897885526012e-05
-2.21373905933333e-05
-1.76353832217733e-05
-3.27682627724908e-05
-2.50864584753171e-05
-1.5606418931888e-05
-2.91614303800179e-05
4.22596549812282e-07
-1.89702711742645e-05
-2.49706898462825e-05
-3.47402326302425e-05
-3.94056805548855e-05
-2.5283341963209e-05
-2.4614557874293e-05
-4.09847610051176e-05
-5.78612295595647e-06
-4.77219549446593e-05
-1.87878306084007e-05
-1.35786363224672e-05
-1.68413476875424e-05
-9.98722872230822e-06
-2.33595669625792e-05
-3.90797788987558e-05
-1.65308302084108e-05
-1.2357338136516e-05
-5.91106223860857e-06
-2.19735091475586e-05
-4.53032732834152e-06
-4.37828504464833e-06
-2.70259998790325e-05
-1.46630009732821e-05
4.51760005861425e-06
-3.1874813880754e-05
-3.11073482134185e-05
-2.25436826939824e-05
-2.87807810295366e-05
1.2042478245094e-05
-1.71808407069606e-05
-1.14394565342041e-05
-2.56456946320192e-05
-4.90138144537181e-05
-2.6129400280672e-05
-1.74818553538582e-05
-5.05535778581638e-07
-1.36647239798752e-05
-2.22939811007362e-05
-1.83443014164722e-05
-1.38362752385078e-05
-3.754626585281e-05
8.12508874194476e-07
-9.72690424137323e-06
-2.153919993108e-05
-1.8441320186086e-05
-1.2844404430853e-05
-2.10841143443203e-05
-1.8620469358319e-05
-3.08373546553592e-05
-2.74458740250312e-05
-1.51979175985853e-05
-1.68709652195465e-05
-3.11623788984995e-05
-1.59116792369977e-06
-8.96860516113122e-06
-4.0743346804447e-05
-1.08084345191313e-05
-2.60615198999938e-05
-1.99300847916801e-05
-1.03947148356798e-05
-2.66360814374886e-05
-2.75624881104338e-05
-3.79134977792372e-05
-2.31109488747725e-05
-3.09575623085983e-05
-1.91306196385431e-05
-1.98058035470113e-05
-7.5543182124644e-06
-3.43894829153548e-05
2.4029896204015e-06
-1.24956182038739e-05
-3.44133771188884e-05
-1.12693079474773e-05
-2.97267285298219e-05
-3.78419533750947e-05
-3.18057288409923e-05
-5.54905666233364e-06
1.98776244829268e-06
-2.89617569986462e-05
-2.09006309724259e-05
-1.5844557311991e-05
-1.42555585373701e-05
-3.273373311552e-05
-3.27714565889997e-05
-1.28840949487563e-05
-2.6490246058158e-05
-5.82754189337158e-07
-1.87242122400845e-05
-2.43709361246806e-05
-1.63314190341737e-05
-2.00709532429465e-05
-1.59116412289072e-05
-3.63689327996577e-05
-1.7386259294384e-05
-2.51567766890843e-05
-3.88135166609263e-06
-4.60907745429195e-05
-1.32230158070352e-05
-2.63184717211565e-05
-1.17912802350306e-05
-6.77321126316712e-06
-6.65111815100496e-06
-1.28681572445432e-05
-1.63451966918994e-05
-1.84446668666531e-05
-3.02473476821638e-05
-3.6955272664285e-05
-1.36663071947304e-05
-2.51156095430194e-05
-1.37488031800805e-05
-1.9991443659679e-05
-3.49527312637285e-05
-2.04824730786695e-05
-2.89454798971881e-05
-1.9044537585065e-05
-3.43306701223472e-05
-4.16253828955234e-05
-3.0602783016498e-05
-3.51206555691458e-05
-2.12113935496947e-05
-3.97041623324027e-05
-1.27567926007203e-05
7.08702105586584e-06
-1.21370851942238e-05
-2.46045531957986e-05
-1.9855023485307e-05
2.54116579819258e-06
-1.61381285689606e-05
-3.50881900225908e-05
-2.895233078812e-05
-3.94007074804468e-05
-4.57768276825372e-06
-2.95196656587926e-05
-2.42177427629027e-05
-2.4158959624449e-05
-4.52850434712737e-06
-1.45225851002368e-05
-2.11859673304003e-05
-3.32886519464785e-06
-2.06455092321882e-05
-5.05462032258254e-05
6.29782126155135e-06
-2.96180816892999e-05
-2.8152240083795e-05
-2.95430196381342e-05
-2.57811738034458e-06
-1.11946294982329e-05
-3.39100880181628e-05
-4.29999951576833e-05
-3.75940044814172e-05
-4.83328035695264e-05
-2.06409208219363e-05
-3.23684403894515e-05
-3.71966200190949e-05
-3.00198892182317e-06
-1.34779338739885e-05
-2.05318793832262e-05
-2.4970097549794e-05
-4.32141756088745e-06
-1.39049760102552e-05
-3.057969399298e-05
-2.4810899596707e-05
-3.20628172055027e-05
-2.00023748825927e-05
3.87235939757876e-06
-1.20489768650471e-05
-1.89050145070879e-05
-2.50498161449101e-05
-2.679620501533e-05
-2.72784039463899e-05
-4.00873799703165e-05
-3.77127404562931e-05
1.17676146423538e-06
-9.06868530269556e-06
-1.06401635525269e-05
-2.37917418234492e-05
-1.03233874459683e-05
-1.62459919471899e-05
-2.32259773908619e-05
-1.68226182675684e-05
-3.4736992563101e-05
-3.74916086219098e-05
-1.75168018587151e-05
-2.47418512088398e-05
-4.50241258443884e-05
-1.29770294278622e-05
-3.91245959342987e-05
-1.29436365164166e-05
4.15696932680987e-06
-1.60658928802117e-05
-3.6225927081572e-05
-1.02359085344707e-07
-1.2589833933889e-05
-1.51540799648211e-05
-3.99411633656702e-05
-3.49868597187534e-05
-2.35607220654804e-05
-2.63176100877257e-05
-2.01607483851751e-05
-2.8611234105819e-05
-2.95275564309089e-05
-4.44018933351295e-05
-2.22218953993005e-05
-3.86961745573639e-05
-2.29959944441396e-05
-1.13347282540626e-05
-4.16598188774917e-05
-3.92695066540154e-05
-2.08136423059641e-05
-1.03931395020364e-05
-3.32392407371713e-05
-3.47829776618775e-05
3.07194208020826e-06
1.60130028826056e-05
-1.3136486258223e-05
-9.26878758830826e-07
-1.80923328891282e-05
-1.02703188280747e-05
-2.02728730694742e-05
-3.37983272120507e-05
-1.43932919013422e-05
-6.19872283435614e-06
-2.69942132765115e-05
-2.8755188313902e-05
-3.99791333933715e-07
-3.79498400538687e-05
-2.9704914091667e-05
-3.00247254784074e-05
-2.88830339645288e-06
-3.76092069412779e-05
-3.23435277705485e-05
-2.24394811759503e-05
-3.65618703462062e-05
-6.51573228654006e-06
-4.3312940340981e-05
-2.72104692759953e-05
-2.75033864863667e-05
-3.64231207437661e-06
-3.28178931578873e-05
-2.29397381519337e-05
-3.73461092350272e-05
-2.1854874874696e-05
-3.11537090743749e-05
-1.53584231894663e-05
-1.99649871175056e-05
-2.1271468431427e-05
-2.79475725506672e-05
-1.05176926233523e-05
-2.14365322089407e-05
-2.09732011466512e-06
-2.45392456778089e-05
-1.44316817346208e-05
-6.42803890494745e-06
-7.70553546798699e-06
-2.75894025528302e-05
-5.71848425864847e-07
-3.62842757605865e-05
-1.18711523488272e-05
-2.50628532991534e-05
-1.81183415533197e-05
-7.08444054528988e-06
-2.11146648827537e-05
-1.3311918842434e-05
-3.12441575513234e-05
-5.27400122902676e-05
-6.58245141260008e-06
-2.04624094296881e-05
-6.12907664504762e-06
-5.94966610039284e-06
-1.15560666130868e-05
-3.55226962579688e-05
-2.29130924906681e-05
-1.90975479371952e-05
-2.11379643370214e-05
-2.12650794955426e-05
-2.16700746924029e-05
-2.11158001326678e-05
-4.25019131703288e-05
-2.12937740169348e-05
-1.59170808113149e-05
-1.1091630468863e-05
-2.2206482305173e-05
-3.37043909707909e-05
-4.48822666405213e-05
-3.00949408509473e-05
-1.28590118406409e-05
3.20685631055938e-06
-3.86689976304579e-05
-1.33940306484893e-05
-1.63014485334693e-05
-7.95253441958719e-06
-2.14372494526596e-05
-2.34676385798887e-05
-2.86744055694703e-05
-1.82026073604616e-05
9.41263070018819e-07
-1.5992898528657e-05
-1.30088030697351e-05
-1.14654557852498e-05
-1.40206408848042e-06
-2.52603553704025e-05
-5.44372010131256e-06
-1.55055619300781e-05
-3.25873146746878e-05
-1.63253719624448e-05
-2.36874628089001e-05
-2.31387908422441e-05
-1.45088820522846e-05
-5.40044781029288e-05
-1.57999432063899e-05
-2.57895863060647e-05
2.30519967662513e-06
-5.26038400849828e-06
-2.16502508362993e-06
-2.42311112606887e-05
-3.99450142281474e-06
-2.47869860260677e-05
-6.27039245538454e-06
-2.05901791723388e-05
-4.54427761932078e-05
-2.81896765149432e-05
1.35637409279268e-06
-9.06784503617344e-06
-1.12416013182471e-05
-2.36435438157372e-05
-3.58077993516833e-05
-3.03525276726961e-05
-3.92527356562023e-05
-1.8428990344366e-05
-7.69280766542718e-06
-1.72985723756373e-05
-3.0271640307582e-05
-3.00416475766004e-05
-2.10079169695676e-05
-2.9355314914701e-05
-1.61556246716107e-05
-2.20839899004198e-05
1.64100351840678e-06
-3.11664992037845e-05
-2.45227897345478e-05
-2.96905384393402e-05
-4.44082724881235e-05
-2.70141655466282e-05
-6.40465931462667e-06
-1.40241217429311e-05
-2.38932915916975e-05
-1.46096025975906e-05
-3.15355460869588e-05
8.17806322805493e-06
-3.01010173213121e-05
-7.13489330499221e-06
-1.27517031392242e-05
-4.62439671187459e-06
-2.84239898650773e-05
3.41107644314946e-06
-2.62803399039864e-06
-2.51324490626332e-05
-3.06617165505648e-05
-1.35434853152964e-05
-1.62045059009605e-05
-1.54214530797432e-05
-3.03772718038652e-05
-2.54021353485616e-05
-3.91234717282916e-06
3.19725967760802e-07
-2.9345716363373e-05
-3.83123333243484e-05
-3.15980071194198e-05
2.15386596989648e-07
8.10106257725536e-06
-2.94697914271713e-05
-3.87570936333832e-05
-2.1328666500901e-05
-2.75972637256183e-05
1.17614270247358e-05
-3.57121560273226e-05
-1.64140210742371e-05
-8.30121692058843e-06
-3.19400132080052e-05
-2.43154799214399e-05
-1.81856142440771e-05
-2.90231617786851e-05
-4.56074060218896e-05
-1.19584705486437e-05
-2.22556143248395e-05
-2.9458333303085e-05
-3.76676407966714e-05
-2.58326575797856e-05
-3.07503965797735e-05
-3.47223856772022e-05
-2.04620898311782e-05
-3.62587104572192e-05
-2.16223977010256e-06
-2.09684747951105e-05
-3.6793006420867e-05
-3.55948614232128e-05
-1.04289231858132e-05
-3.6704015982698e-05
-5.9346827761125e-07
-4.41902663797055e-05
-9.1493366975583e-06
-1.17683686758028e-06
-1.62200349387751e-05
-1.13933034397541e-05
-1.43207112816703e-05
-3.51760431632049e-06
-3.16110276831434e-05
-2.3463487413945e-05
-4.37333996689843e-06
-2.84082376630899e-05
-8.04166279580424e-06
-2.9357902005093e-05
-2.49791542896179e-05
-9.03063568295877e-06
-4.79580714428883e-05
-1.15912353505524e-05
-9.59242650786416e-06
-9.94869404188537e-06
-2.13832796386157e-06
-2.41576288983807e-05
-1.708346720209e-05
-7.96547788653878e-06
-1.12709470270124e-05
-2.17708292219269e-05
-1.43260908709544e-05
-1.43782540791858e-05
-2.78692487811502e-05
-1.34100235544671e-05
-2.64699836168793e-05
-2.95549455844947e-05
3.6165971196771e-06
-6.42528982032328e-06
-2.51509260482377e-05
-3.42292530868174e-05
-1.89388027833421e-05
-1.3865276843226e-05
-4.06605702577219e-05
-1.90484661963156e-05
-3.51045497123928e-05
-2.40432013546099e-05
-2.65630522915246e-05
-7.95893921874166e-06
-1.90791567840695e-05
-6.70922329188889e-06
-2.69988295319783e-05
-3.50118121730836e-05
-1.23624178764264e-05
-2.93553589165804e-05
-2.20602350545691e-05
-1.09358688411457e-05
-2.77499792972323e-05
-5.24586691046615e-06
1.3456391907894e-06
-2.43752827482128e-05
-3.70156834503071e-05
-1.90216068125776e-05
-2.51557402961087e-05
-1.02909619265247e-05
-6.21652399029614e-06
-7.19977843846486e-06
-4.11615666200383e-05
-9.98638021292244e-06
-4.15624680211636e-06
-2.34078261727034e-05
-1.26523978959833e-05
-1.06744264192581e-05
-1.15922736193534e-05
-1.78148486059953e-05
-1.80410319763309e-05
-2.84412453832382e-05
-2.32006176267412e-05
2.88270451926507e-06
-1.68550393284434e-05
-1.40073490590659e-05
-2.20484539542398e-05
-2.04163718484602e-05
-8.61177706517336e-06
-1.49668296814835e-05
-1.28921694682731e-05
-3.34195113176076e-05
-9.84594851330024e-06
-2.49293967664797e-05
-2.79811867780913e-05
-1.89724923516309e-05
-3.07218026980994e-05
-1.50005447595959e-05
-2.79414646122715e-05
-2.60711209360893e-05
-2.31837294620552e-05
-1.87248220330193e-05
-2.51162406937919e-05
-2.55125547086354e-05
-1.89589686903723e-05
-1.41604138405739e-05
-2.18316331365577e-05
-1.48776818181043e-05
-1.49663713035682e-05
-3.23744598807768e-05
-3.06369862470276e-05
-7.06626527045243e-06
-2.13095676270046e-05
-3.51874646386768e-05
-1.02640655400613e-05
-3.24178129940627e-05
-1.73332826681364e-05
-2.47398457752947e-07
-3.12388425327289e-05
-1.58433394820711e-05
-3.08842816340971e-05
-1.30650777581283e-05
-2.31743083594953e-05
-3.64873539690197e-05
-1.49547239829434e-05
-1.17918335856844e-05
-3.23300936988028e-05
-2.26664580962139e-05
-2.13439756464077e-05
-2.64149344584311e-05
-2.05664478030356e-05
-2.41067310484372e-05
-1.82397498821284e-05
-2.34906963625515e-05
-1.25859819234994e-05
-3.62348662421865e-05
-1.45329147993708e-05
-1.50608973285802e-06
-2.63451568254928e-05
-2.89781457257791e-05
-1.14821942745529e-05
-3.66994004530021e-05
-2.87596279425401e-05
-4.69150451996191e-05
-1.28600053167798e-05
-1.86890690144405e-05
-2.13517202475815e-05
-1.83588649766345e-05
-1.51809127756406e-05
4.81392861242323e-06
-2.70227657953808e-05
-4.46435523010505e-05
-5.28954752466268e-05
-4.13987487565106e-05
-2.76475418978148e-05
-1.15050779371788e-05
-4.21006656308411e-05
-3.22299923556967e-05
-4.12056682311423e-05
-2.65877938744135e-05
-3.4616286782334e-05
1.20920433279491e-06
-2.73660384183193e-05
-7.30386470517439e-06
-1.60482757452237e-05
-1.24559411817488e-05
-1.63716907254185e-05
-2.40591084728481e-05
-1.22105792943951e-05
-3.21240222157457e-05
-6.56056548299023e-06
-1.29281605526915e-05
-1.70119703402651e-05
-1.59073071198418e-05
-8.22222230598388e-06
-2.66202698313989e-05
-2.86534904208664e-05
-1.91947919868272e-05
-3.14146271410147e-05
-1.1312927536715e-05
-2.51636445584956e-05
-1.41968363960757e-05
-1.71371259235972e-05
-3.19520132608701e-05
-1.35487881015181e-05
-4.31181683087749e-05
-5.30580149157388e-06
-1.93915376403483e-06
-1.62774358665703e-05
-1.63384800162203e-05
-2.80156492987388e-05
-4.90614614319455e-05
7.38876036588217e-07
-1.17606615596716e-05
-1.37304917522905e-05
-1.05256891991765e-05
-1.82498315183154e-05
-1.5723118348808e-05
-1.79520861665532e-05
-2.7094757939127e-05
-3.61286947120642e-05
-1.12059718912652e-05
-1.48884541213021e-05
-5.54066249206432e-06
-9.01015905747436e-06
-1.28924224549288e-05
-2.96484694401646e-05
-2.10511877550782e-05
-8.4948172532426e-06
2.77020142443185e-06
-1.98353763989437e-05
-3.81910432470171e-05
-2.44228241819154e-05
-3.05812673532315e-05
-9.17724608784474e-06
-1.73431733459104e-05
-1.27923248495528e-05
-2.43930699964413e-05
-2.05375741711211e-05
-9.95583699180032e-06
-3.59293093276354e-05
-1.53223174577826e-05
-4.08338043819271e-06
-2.23061265938842e-05
-1.6294159960072e-05
-3.05751807499198e-05
-2.19164216181447e-05
-1.71601517872624e-05
-2.70583541325608e-05
-1.85338925116214e-06
-1.10784978363716e-05
-1.91049187998183e-05
-1.50079867186625e-06
-9.63940907019269e-06
-1.44872223784938e-05
7.06431254650411e-06
-2.5395797340183e-05
-2.96677569648356e-05
-3.11342888355045e-05
-5.54625006191258e-06
-3.48148862700849e-05
-1.34843530628289e-05
-2.90482971539411e-05
-2.56628911090565e-05
-1.4503736406461e-05
-1.1527591345588e-05
-3.39824170065597e-05
-1.76203694679983e-05
-2.16150609109474e-05
-1.44467955412899e-05
-1.33667812437965e-05
-6.81680872257535e-06
-2.12397695379721e-05
-2.19598561807674e-05
-2.9688722628293e-05
-8.34267068173579e-06
-1.99164520044446e-05
-1.61481532446744e-05
-1.38622236513182e-05
-3.29750422956013e-05
-2.87732038519606e-05
-3.13068696053025e-05
-1.00663610909111e-05
-4.08169794045362e-05
-3.76686300029872e-05
-8.83529533181257e-06
-1.53671213099005e-05
-2.73947504875924e-05
-2.50921163560782e-06
1.42406340528977e-06
-1.37057363348632e-05
-3.51623562648467e-05
-3.07084674810689e-05
-3.29295794432275e-05
-1.59698879104832e-05
-1.94083430270457e-05
-1.5653485258297e-05
-1.6506694487456e-05
-1.36676854314584e-05
-2.24155609872293e-05
-1.19599323479161e-05
-2.84165090025654e-05
-1.14635212648939e-05
-3.07098144439845e-06
-5.70364243153035e-06
-4.59845017967667e-06
-8.48958379774642e-06
-2.0878900408491e-05
-1.76413549389727e-05
-7.02465214675654e-06
-2.69257801756184e-06
-1.63925597429479e-05
-8.41118287218434e-06
-3.6634183224698e-05
-3.08614361174563e-05
-9.77261048572025e-06
-2.79599283637296e-05
-2.42302987253802e-05
4.42775344018464e-07
-1.49640718599372e-05
-2.67701143271566e-05
-2.03465005726265e-05
-3.13929740150331e-05
-2.27386296138604e-05
5.82499055320153e-07
-2.3076362006639e-05
2.47627219180846e-06
-6.74050224351126e-06
-2.98721309802005e-05
-2.14108878058899e-06
-1.79373475366297e-05
-3.09672261095204e-05
-4.26290231000915e-06
-2.8647120685006e-05
-4.65576248211794e-05
-1.1260300346086e-05
2.56900673282813e-06
-1.55520607061754e-05
-3.22014224515109e-05
-1.27100612974519e-05
-2.95389328402626e-05
1.59032594077473e-05
-1.70011079079312e-05
-1.0743998164387e-05
5.44641159096725e-06
-2.27532774732468e-05
-2.85066322049828e-05
-2.93571871704673e-06
-1.60282172059777e-05
-1.0411610537643e-05
-3.59179523038113e-05
-3.17907523205025e-05
-1.69736650321778e-06
-1.84688332640726e-05
-1.0376389626046e-05
6.50764688680586e-06
4.82226673610105e-08
-6.6428723872241e-06
-1.59817986808048e-05
-1.95970106936902e-05
-2.53600630300489e-05
-1.88590463412361e-05
-1.28879188825652e-05
-2.12226555379777e-05
-1.15243856767983e-05
-3.95048024160516e-05
-3.59672935449274e-05
-1.83484194670124e-05
-2.29894724064656e-05
-1.05929648038223e-05
-2.5358298633904e-05
-3.14110711237637e-05
-2.53732267393319e-05
-3.43984303722242e-05
-1.51729961328988e-05
-1.46670016043434e-05
-2.5794689427921e-05
-1.48353848359998e-05
-1.98920739624006e-05
-4.12595905090565e-05
-1.73620294765441e-05
-1.86289916597327e-05
-2.05088939273714e-05
-2.73823516006958e-05
-3.4726432947624e-05
-2.5856595884498e-06
-2.43321158711548e-05
-2.1089920823651e-05
-2.55624216669411e-05
-3.06247200276928e-07
-1.1545754375034e-05
-3.44984365475647e-05
-1.19131444531018e-05
-1.28226841638543e-05
-2.99593275883405e-05
-1.95715588836311e-05
-1.79967838878109e-05
-2.31713669914126e-05
-8.58143239113848e-06
-9.20157667707876e-06
-3.04671430048141e-05
-2.80135033194078e-06
1.52865869894371e-06
-2.0642880560817e-05
-2.38960060349718e-05
-4.34070461179649e-06
-1.40209830543722e-05
-2.68937410668182e-05
-4.14577327632138e-05
-1.73855484830994e-05
-7.3074749240265e-06
-2.25969443482066e-05
-2.24868629077652e-05
-2.93826595514027e-05
-7.11262737219923e-06
-3.0482048065002e-05
-1.1689303707311e-05
-8.34988117173408e-07
-1.4324930333013e-05
-5.36132686302592e-06
-3.47972132399085e-05
-1.66648571209175e-06
-3.21211770516629e-05
-3.23102999389308e-05
-2.53645050563396e-05
-3.2010395950731e-05
-1.45143480154959e-05
-5.08074011152785e-05
-3.38596037805342e-06
-1.27065423662725e-05
-2.32311513297733e-05
-4.62123465842744e-05
-9.03165797897965e-06
-4.30376437342531e-05
-1.09137097411275e-05
-9.92549563593333e-06
-5.45038559729972e-06
-1.89881148834132e-05
-1.9850715738918e-05
-1.36937878196389e-05
-1.49648147853255e-05
-4.19629142030988e-06
-2.03875369139498e-05
-2.87224007138106e-05
-1.08213572145994e-05
-1.69550193449825e-05
-1.81412324220804e-05
-1.20453369902368e-05
1.41859360269739e-06
-1.98476024465568e-05
-8.99757988948104e-06
-2.09080878870057e-05
-2.19575113218135e-05
-1.06735103767522e-05
-2.07398892838343e-05
-3.93376784027187e-05
-3.14567369758941e-05
-1.72126807708092e-05
-4.98175307221951e-05
-2.82764947170564e-05
2.44845993668944e-06
-2.46036820019727e-05
-2.30274882505497e-05
-1.22011376293875e-05
-5.48995950399559e-05
-3.71322555161901e-05
-7.26787655249925e-07
3.32009463248166e-06
-2.67066875135828e-05
-1.55356415010822e-05
-1.28591937777392e-05
-1.14780863343228e-05
-2.14681153869096e-05
-1.22844511266747e-05
-2.66384478484529e-05
-1.42342357739298e-05
-1.69605829541448e-05
-2.2961266209133e-05
-2.19692412573318e-05
-3.33119084843413e-05
-1.22707579779431e-05
-1.69022159958028e-05
-2.87540600966447e-05
-2.97150282477492e-05
-3.03244015251804e-05
-2.31231686905247e-05
-2.42627599921587e-05
-2.20817996868259e-05
-1.41288146722274e-05
-1.84192955156066e-05
-1.59318628472869e-05
-2.21189418303503e-05
-1.62882078730975e-05
-2.60587005291517e-05
-1.34417282196206e-05
-1.76050804591772e-05
-2.97049579386557e-05
-3.5795671118159e-05
-2.75793810447438e-05
-1.54721836888167e-05
-1.04079474377697e-05
-1.71434132375976e-05
-1.44390458391819e-05
-3.62743268081609e-05
-9.64124911280995e-07
-2.48637962882518e-05
-2.49419249566725e-05
-2.49321842463616e-05
-2.83321158601345e-05
-2.91243430872682e-05
-3.43492137691757e-05
-2.67324988898786e-05
-2.26247395293266e-05
-2.3609976739487e-05
-3.04652926240536e-05
-2.81114995622906e-05
-2.28446874127426e-05
-1.69345777030596e-05
-1.85002321552667e-05
4.14183738053314e-06
-1.55797437532547e-06
-2.54890034828542e-05
-2.4691256745369e-05
-2.00685477718322e-05
-3.32326078945729e-05
-1.60501479900553e-05
-1.73154064098569e-05
8.41616164384984e-07
-2.97394452417099e-05
-1.87456234447741e-05
-2.36552696852605e-05
-4.12805035564031e-05
7.21115392046946e-06
-1.65274546008205e-05
-9.18481595364805e-06
-2.60956540798656e-05
-2.74025532377845e-05
-7.37006345155473e-06
-7.50725803622379e-06
-2.49053947084833e-05
-3.69743661332535e-05
-9.88790516806583e-06
-2.15150236261013e-05
-2.72391766426626e-05
-2.56503382714082e-05
-1.21643719006572e-05
-2.00516481560493e-05
-4.93561981420884e-05
-2.27051346880279e-05
-2.00794582566528e-05
-1.72973679636533e-05
-3.29979677370986e-05
-1.84963257492647e-05
-2.7276463106586e-05
-4.99356344420243e-06
-2.71556154222219e-05
-2.26786131645798e-05
-2.41426926688596e-05
-2.79498278481814e-05
-2.07672127068091e-05
-3.63160438002363e-05
-1.04959714581025e-05
-3.36455795196506e-05
-1.91921724059825e-05
-1.76798291365563e-05
-2.01530697522473e-05
-4.00780517765393e-05
-2.16179428534987e-05
-1.38490772102497e-05
-2.12844341439447e-05
-3.34216210794458e-05
-3.19193671182779e-06
-1.29042580986376e-05
-2.96450146044877e-05
-1.14124647689969e-05
-2.54855089832442e-05
-1.01878623337629e-05
-3.19064028266109e-05
-1.32861916904031e-05
-2.26002346697179e-05
-2.40693437719579e-05
-1.92997719602031e-05
8.12315028970719e-07
-7.41628276022062e-06
-1.76961029197455e-07
-1.94011597773333e-05
-2.63345695524446e-05
-2.64094095301424e-05
-2.01016919790574e-05
-1.9846264605811e-05
-3.05154966775707e-05
-4.74925358033323e-05
-1.62541624475756e-05
-3.50264849725112e-05
-1.62110565828107e-05
-1.84037895467135e-05
-2.0078638518289e-05
-2.08443992332032e-05
-1.09033483188654e-05
-2.11662664759128e-05
-2.69168928216263e-05
-1.51325965008561e-05
-1.58598940876172e-05
-2.71751915540047e-05
-1.1797410372949e-05
-1.02005120048982e-05
-2.89350324288122e-05
-7.48019448406799e-06
-2.06380754662245e-05
-2.42790325029792e-05
-3.20301247258299e-05
-1.95594783723624e-05
-1.60231507519305e-05
-2.23543352443896e-05
-4.34165166693437e-05
-1.58142596244471e-05
-3.96034197398134e-05
-1.56226821477001e-05
-5.1371891664404e-06
-2.76302148204793e-05
-1.56127383466098e-05
-2.30528597948867e-05
-2.79390182294769e-05
-1.91016714103618e-05
-1.02723170347125e-05
-1.36444676839893e-05
-1.10330102755122e-05
-4.46061409485893e-05
-2.72070358031913e-05
-1.41083520974411e-05
-3.06248683675799e-05
-2.74566112598964e-05
-2.79201760832613e-07
-2.47893258832544e-05
-9.68164603411783e-06
-3.34492492474434e-05
-3.20320268503849e-05
-2.77176046839666e-06
-3.66096180683623e-05
-1.39160105566116e-05
-1.1556016596956e-05
-2.90414670399278e-06
-2.32960282417166e-05
-2.83045105607249e-05
2.10919865671683e-06
-2.83135320720777e-05
-2.30086602801194e-05
-2.68228355027161e-05
-3.14526755458014e-05
-7.36723156901281e-06
-2.22087553038395e-06
2.56851930475249e-06
-5.21892359395408e-06
-2.18808533448912e-05
-1.48327518196434e-05
-1.75067190927337e-05
-5.5285875316936e-06
-1.60947724666969e-05
-2.6102383166751e-05
-2.33848932848059e-05
-1.24323324840256e-05
-3.88385884095395e-05
-1.66926848608308e-05
-2.70196305700056e-05
-2.86682259658564e-05
-2.32461235055967e-05
-1.67963027823583e-05
-1.41130982437036e-05
6.87262876782657e-07
-2.31569988337178e-05
-1.95111003530822e-05
-7.54677253798113e-06
-2.04990926259518e-05
-2.51979111342351e-05
-3.40717109468727e-05
-1.10070260448596e-05
-2.2287575680865e-05
-1.88501323488755e-05
-2.20568358231346e-05
-3.99506784933858e-05
-1.30224702740191e-05
-1.25065177522041e-05
-1.6445641408999e-05
-1.01702942309151e-05
-4.62553424913042e-05
-3.83284580247321e-05
-3.60773841783181e-07
-8.09598113460915e-06
-7.89553574170621e-06
-3.54996388603329e-05
-1.13683260650531e-05
-2.42233867330429e-05
-2.69892254272989e-05
7.91925866624627e-06
-1.36981346174368e-05
-2.07810004802925e-05
-3.27787462460695e-05
-4.05896670123223e-05
-9.0632467680104e-06
-2.12671311034774e-05
-1.62697624162785e-05
-1.09637475246753e-05
-2.49922197282809e-05
-1.67799745923461e-05
4.06575531265015e-06
-8.05470781270139e-06
-3.07435336009296e-05
-3.72756633237131e-05
-2.46893455762931e-05
-2.26172895200557e-05
-2.55319096398835e-05
-3.66389783616305e-05
-1.6426159559822e-05
-3.60291782705093e-05
-1.36552659904866e-05
-1.47705764776662e-05
1.80779486238937e-06
-1.35919794240395e-05
-9.87897798486748e-06
-1.84689858366895e-05
-2.28519778061892e-05
-8.99015275591745e-06
-1.36658011492965e-06
-1.86684552737827e-05
-3.02915995639546e-05
-1.90216046618201e-05
-3.34756430889586e-05
-2.26191378776749e-05
-2.64144506017644e-05
-3.1120647898038e-05
-1.18951553993326e-05
-4.04961831792912e-06
-1.22831768493882e-05
-1.26777335754978e-06
-3.17857041531796e-05
-2.71997674977576e-05
-1.1168675606514e-05
-1.59115620823719e-05
-2.32588718196922e-05
-1.34385672727382e-05
-4.00397918705317e-05
-1.632797787851e-05
1.15257652120408e-06
-4.03336702443704e-05
-2.04218439946305e-05
-1.99642436703061e-06
-1.81140674648567e-05
-5.18788479201546e-06
-3.12273198624835e-05
-3.00680039468275e-05
-9.78761850982744e-06
-9.49324300917772e-06
-1.32605693345642e-05
-1.31114239849345e-05
-2.34307020486482e-05
1.69272056303163e-08
-1.41647488937655e-05
-3.15519925897924e-05
-7.7187154524883e-06
-5.5763811742429e-05
-1.62009574875699e-05
-2.84522976523257e-05
-1.87952807424219e-05
-7.1984209984693e-06
-3.2303151020856e-05
-2.07709673904081e-05
-1.85292784476752e-05
-3.42694996869198e-05
-2.51539858551809e-05
-6.43605737078388e-06
-1.24301212179084e-05
-1.46394805212134e-05
-2.1503668562642e-05
-6.9784139184971e-06
-2.16337026722241e-05
-6.71434077786794e-06
-1.16862032310259e-05
-1.44633356231297e-05
-2.78493083344908e-05
-8.24663733529844e-06
-1.79685619671107e-05
-3.56031017170721e-05
-2.09172771836916e-05
-2.96063196475107e-05
-2.47875699990847e-05
-1.28227635937946e-05
-2.10705689308239e-05
-1.62230554021345e-05
-2.50315894670978e-05
-3.46505604927985e-05
-2.45801870938719e-05
-1.20788571507229e-05
-4.62625334209379e-05
-1.58093063376031e-05
-3.34489992924064e-05
-5.11082177707929e-05
-1.37577360523236e-05
-3.42947299777996e-05
-2.51977665208321e-05
-3.06682965793616e-05
-2.46242679106101e-05
3.43370674926153e-06
-1.811614971623e-05
-1.26407373915265e-05
-2.00583091337424e-05
-3.57381410150647e-05
-2.79730695284826e-05
-2.7619176080031e-05
-3.68128297179682e-05
-4.84279903199955e-05
-2.93394454839633e-05
-2.55379191200713e-05
-3.06970995217279e-05
-1.59166251160613e-05
-1.54346277575323e-05
-1.86260948504605e-05
-3.08386974833843e-05
-3.49740694300578e-05
-1.83219162199207e-05
-2.64314165594572e-05
-2.41355672120335e-05
-2.62198356677214e-05
1.4109638373817e-07
-1.04139540984189e-05
-3.37253000784004e-05
-1.42460822451602e-05
-3.34263049199932e-05
-1.83323160688667e-05
-2.42983659093795e-05
-2.24069854737854e-05
-2.25408962896142e-05
-2.37044123417544e-05
-1.96657413519774e-06
-1.97265606625364e-05
-2.44850975109316e-05
-2.53832712619976e-05
-2.4250521241791e-05
-3.21053232672177e-05
-9.40748491254451e-06
-2.63059351641801e-05
-3.04544861964076e-05
-3.12231404969484e-05
-3.40939360099231e-05
-3.86439205279303e-05
-1.08984889757839e-05
-2.16901586797698e-05
-3.43165332047132e-05
-2.32553163300411e-05
-2.92146731765602e-05
-3.14881343150792e-06
-2.36455908391855e-05
-2.7256617833285e-05
-1.68955839803818e-05
-3.26153031630893e-05
-1.21466802659347e-05
-3.96901393388043e-06
-1.70044039143203e-05
-2.42711738121724e-05
-3.24163250349058e-06
-3.85946426773894e-05
-2.37484549854462e-05
-2.46081403230607e-05
-4.63382198272636e-05
-2.92446603879733e-05
-9.65387674161619e-06
-1.61139345908131e-05
-2.31449503006069e-05
-1.19414599325132e-05
-1.09686799282251e-05
-3.80439283312847e-05
-1.95235194733932e-05
-1.50470784857706e-05
-1.5432241376354e-05
-1.15295144165717e-05
-1.04866178314253e-05
-1.67278505312879e-05
-5.49167593266108e-06
-1.54287609368571e-05
-1.09814256286712e-05
-2.46128848270594e-05
-1.80299526404637e-05
-2.67358226670184e-06
-1.97754055820452e-05
-3.30102594883334e-05
-1.88514831253275e-05
-3.18226213587104e-05
-3.28298629353134e-05
-1.5509570263025e-05
-4.54662844972758e-05
-3.25546200483802e-05
-2.81277799013122e-05
-3.72576672182652e-06
-1.9031286135584e-05
-6.88797050209959e-06
-2.5594226151481e-05
-2.57493033465219e-05
-1.52188695430951e-05
-1.66204755446016e-05
-2.43434627370419e-05
-2.31367598522815e-05
-4.38048770698794e-05
-1.2743020098067e-05
-2.5895003789471e-05
-2.56488252814882e-05
-2.17234733828312e-05
-2.02629044626306e-05
-2.27323550320197e-05
-1.89609399714647e-05
7.41164011606181e-06
-9.3585066572318e-06
-3.9062190151611e-05
-4.20217138898074e-06
-4.19588261988801e-05
-3.35906715025284e-05
-1.42785119623611e-05
-1.26606713027175e-05
-2.29324057429004e-05
-3.10200465874698e-05
-1.90110142138618e-05
-8.49448417675523e-06
-1.96984942424127e-05
-1.13008362644562e-05
-4.52064203161658e-05
-2.62150268353305e-05
-1.9286663337753e-05
-2.81767969825241e-05
-1.79962014561841e-05
-1.26505233601712e-05
-1.20094524580625e-05
-1.7551279268897e-05
-7.14544177320129e-06
-3.77822514932523e-06
-1.10751584570593e-05
-6.5768482496184e-06
-2.79960589007926e-05
-1.42980386781186e-05
-2.29856667314921e-05
-1.02570881361949e-05
-2.52005501591053e-05
-2.47536839367436e-05
-1.5748387343336e-05
-2.50891907941328e-05
-1.65861224527666e-05
-1.00084148288307e-05
-3.20791834949492e-05
-2.73158281776418e-05
-1.31888862650584e-05
-1.71678099377447e-05
-9.71288325176943e-06
-1.28588752254727e-05
-1.06321083676817e-05
-3.61956279466324e-05
-2.1829256944591e-05
-2.17394659098147e-05
6.39245965496074e-07
-1.05645387925706e-05
-2.58531272739439e-05
-3.25767324223363e-05
-2.06910740963466e-05
-2.86139421345115e-05
-3.46702109075555e-05
-1.24847610864489e-05
-2.86440589394796e-05
3.22509070209666e-06
-4.2822605937049e-05
-3.45533714704472e-05
-2.98340344667264e-05
-2.43759651658571e-05
-3.71959687326953e-05
-1.98299557381934e-05
-2.45041677664504e-05
-1.80769364984473e-05
-2.00692477373924e-05
-1.51173820276661e-05
-1.87105894199229e-05
-2.59796036812646e-05
-3.02343592782487e-05
-1.31604407586582e-05
8.5116301420466e-07
-2.06355680986491e-05
-1.86405588732991e-05
-2.85523979355295e-05
-2.59631165790063e-05
-1.85807839666993e-05
-2.61950003191089e-05
-7.71855560283009e-06
-1.99274430648591e-05
-1.81933008375014e-05
-2.35738257569277e-05
-3.60801914323881e-06
-2.57060401085588e-05
-5.94694769187806e-06
-2.1166386961811e-05
-1.05867856225476e-05
-1.232445577365e-05
-3.63381646003404e-05
-2.54748756002495e-05
-2.08835374917064e-05
8.26212632917169e-06
-1.49572979412065e-05
-1.11220633578741e-05
-2.20190072789399e-05
-3.14957874779002e-05
-2.68269693833393e-06
-1.90420945645652e-05
-2.64694164302812e-05
-1.97397680918259e-05
-3.33734833631355e-05
-2.56030394456786e-05
-3.60691388010498e-05
-1.81855217770982e-05
-1.6500934422125e-05
-2.33456412699669e-05
-1.86413961997844e-05
-2.58189182586078e-06
-3.72243753216222e-05
-1.19441249143693e-05
-2.61665051289036e-05
-2.44957322052564e-05
-3.14235714880466e-05
-1.15046513962887e-05
-1.73788716216709e-06
-4.10523707947776e-05
-2.3604274645778e-05
-2.48884841649855e-05
-2.29799683187917e-05
-2.61413708128923e-05
-7.59170662402027e-06
-2.24750700750265e-05
-2.63760886426488e-05
1.07706736136666e-05
-2.00999667912556e-05
-2.71384229934612e-05
-1.88837135965354e-05
-1.7514128861524e-05
-1.596452783268e-06
-9.64358721153605e-06
-2.47491485786177e-05
-2.95756993107801e-05
-1.16330709252703e-05
-4.11750543894287e-05
-7.99606566055848e-06
-3.39672281331237e-05
-4.16563844713683e-06
-1.70996669929652e-05
-2.37920933824149e-05
-1.66158949646043e-05
-1.84451495100642e-05
-1.65674048339557e-05
-3.45765379563819e-05
-3.24189440971994e-05
-2.60761299559372e-05
-1.86848684443145e-05
-2.21020140875545e-05
-7.56705676193294e-06
-5.21515196319299e-05
-2.91895096687024e-05
-2.5340280990968e-05
-2.24952551244558e-05
-5.62514620538427e-06
-2.16675812636092e-05
-2.52400664986629e-05
-1.77488871952971e-05
-3.83369679643782e-05
-8.03412429811949e-06
-8.58934996668308e-06
-2.00387689868989e-05
-2.75485561205026e-05
-7.34061522219001e-06
-4.08982822967646e-05
-4.59482492298013e-05
-1.61489571830227e-06
-5.2353904800861e-06
-4.0600610126894e-05
-3.19400917368539e-05
-2.94790153429734e-05
-2.32662556006697e-05
-4.86771417771062e-06
-1.81682789284421e-05
-4.48456221911597e-05
-1.38195738791336e-05
-3.16472640424173e-05
-1.75155936114923e-05
-2.44344217394445e-05
-2.46433330135903e-05
-3.24762550175684e-05
-1.4833178634892e-05
-1.4317330309285e-05
-2.96394434588323e-05
-7.52084858886709e-06
-2.53185911996312e-05
-6.12344484551913e-06
-1.40205880845614e-05
-3.18327751190593e-05
-1.70439130156783e-05
-2.31747523611589e-05
-1.32162459818794e-05
-2.29938496963101e-05
-1.73160235914229e-05
-1.99627762258015e-05
4.02074899780978e-07
-3.13609387396669e-05
-2.27068510512263e-05
-2.97140091422784e-05
-1.09431469024331e-05
-1.00366109800318e-05
-1.60862262694904e-05
-3.27379894672757e-05
-9.37070876549062e-06
3.96025418542767e-07
-1.09042184847302e-05
-2.56016231501878e-05
-1.12984652159945e-05
-2.56834279187641e-05
-4.10622919928236e-05
-1.18493109073856e-05
-2.29722610427419e-05
-2.66800426813961e-05
-2.57715987724599e-05
-1.24945862843624e-05
-3.62638038056738e-06
-2.94480022390914e-05
-2.541580982611e-05
-2.24630739357945e-05
-3.36067652095817e-05
-3.81203985597773e-05
-1.19817492970431e-05
3.81787581210521e-06
-2.88582258074024e-05
-3.05365823738457e-05
-1.48040760135814e-05
-8.18941818310235e-06
-2.77892917107279e-05
-1.53444620865029e-05
-2.20166028062649e-05
-3.67287717613531e-05
1.76257815415775e-05
-1.32688677262555e-05
-2.53248606797545e-05
-3.20908509605075e-05
-9.11860225755604e-06
-1.45179601432341e-05
-8.82702570721301e-06
-4.15554465641691e-06
-4.19159145377014e-05
-2.53294264899142e-05
-1.17839292375094e-06
-1.10894229005117e-05
-1.90356691471662e-05
-3.51318128993894e-05
-3.09768555193471e-05
-1.7365060953698e-05
-1.27301771746848e-05
-1.15337053636353e-05
-3.26753927979491e-05
-1.53815715692839e-05
-2.49381739959552e-05
-2.49276457451528e-06
-1.18443556051773e-05
-1.18597065716991e-05
-5.24355463055484e-06
-3.31103522135858e-05
-1.62674465993502e-05
-1.38711881751343e-05
-3.67717247097346e-05
-2.93604283292493e-05
-1.42068404145758e-05
-2.19724908903233e-05
-3.45826584794906e-05
-3.11200400759298e-05
-4.05592275930778e-06
-1.7204494262745e-05
-5.4616598581949e-05
-2.87948674662168e-05
-3.33119836224552e-05
-2.49774865120494e-05
-3.15045634543852e-05
-8.97787829802119e-06
-2.87141718307037e-05
-3.48053678074543e-05
-2.21489106588846e-05
-2.87069957028036e-05
-4.10062296106383e-06
-1.48907893228401e-05
-2.16799179359979e-05
-8.92857992926566e-06
-2.58573156991922e-05
-2.55764856603352e-05
-2.85850997820168e-05
-2.51387854514417e-05
-1.16814789796059e-05
-2.66923881825883e-05
-2.96395239394092e-05
-3.38389534642781e-05
-2.41454673970697e-05
-1.72994034250348e-05
-1.92399882243011e-05
-2.18999362314608e-05
-2.84470693949056e-05
-3.66982798639241e-05
-1.0997132422375e-05
2.6690892392001e-06
-2.5581703902754e-05
-2.54861832342609e-05
-3.70005232159903e-05
-2.95127538531424e-05
-2.47082845630357e-05
-3.24682671029647e-05
-6.37619002871242e-05
-1.75705077571691e-05
-3.37290402212237e-05
-7.59159091395452e-06
-2.53385092143124e-05
-1.96092912326064e-05
-1.80859760490379e-05
-2.93181517811264e-05
-3.02031299872919e-05
-1.7908526642469e-05
-2.58154508305405e-05
-3.01329354539106e-05
-2.78055369729907e-05
-1.43541181005861e-05
-3.66303494292201e-06
-1.75944348118161e-05
-3.05809036787392e-05
-2.29000436230774e-05
-2.74596012158704e-05
-3.26980320416279e-05
-1.19625604421283e-05
-1.76900652780754e-05
-6.52128418125983e-06
-9.16078787090964e-06
-3.12529643866493e-05
-4.03186440124474e-05
-2.73572505067654e-05
-9.64521740970541e-06
-1.83758331089796e-05
-2.7688698708911e-06
-7.41685668225335e-06
-2.50252055351727e-05
-1.24342032138277e-05
-1.94539883267157e-05
-3.13197365005065e-05
-3.92674685115429e-05
-2.53046153051436e-05
-3.19445200428812e-05
-2.93726185723763e-05
-1.78968141677798e-05
-1.40316162259607e-05
-1.20247503795706e-05
-1.9671068079315e-05
-1.78847313041316e-05
-3.71412330383258e-05
-3.42949107687578e-05
-6.57281197598962e-07
-1.02742464875714e-05
-5.92772636613682e-06
-1.47771624501266e-06
-2.32720401356005e-05
-2.16602053772308e-05
-4.01801625320172e-06
-2.19845234148308e-05
-1.66770019126072e-05
-2.34414058389299e-05
-2.3211961338584e-05
-3.48280558584835e-05
-1.28714886967948e-05
-3.71753452101103e-05
-2.76820591506862e-05
-6.28586609010535e-06
-1.12595133325856e-05
-1.99698229961673e-05
-1.28000422482773e-05
-2.23712248115251e-05
-1.17169765250612e-05
-3.58354155517692e-05
-1.96139176053572e-05
-1.66648042824036e-05
-2.3869880709402e-05
-2.60035329293298e-05
-3.0911405527224e-05
-2.01526608848808e-05
-1.04903196285214e-05
-1.38130466444922e-05
-2.49491482881338e-05
-1.76794086399747e-05
-1.92901102933282e-05
-2.21427744467192e-05
1.85089626880192e-06
-1.24804395143487e-05
-3.11011756028515e-05
-3.39983330419879e-05
-8.37811415329997e-06
-3.34563247298475e-05
-2.09654259495865e-07
-1.47898794816184e-05
-2.30424766331e-05
-1.07195223021936e-05
1.54370613001892e-05
-2.55479983711505e-05
-3.23347871126519e-05
-2.57606411015069e-05
-4.8451809575695e-05
-1.39417429526838e-05
-2.11923751321474e-05
-3.8705287348009e-05
-2.28519490757808e-05
-1.66615646770678e-05
3.76679910638022e-06
-3.05027595996602e-05
-1.47047436872658e-05
-3.62443045269955e-06
-9.65419249651357e-06
-2.76394309074405e-05
-2.42441076725864e-05
-1.53287250200164e-05
-5.28574244311148e-05
-2.33993223296595e-05
-2.92995619880585e-05
-7.40771276978744e-06
-2.2421157016214e-05
-2.74750427020036e-05
-4.60968819881213e-05
-2.62636966754754e-05
-3.70344533452588e-05
-2.87981326346613e-05
-7.60634442335448e-06
5.57781822623532e-06
-1.51738865311424e-05
-9.42016359467436e-07
-2.38610655257894e-05
-1.07259734270695e-05
-1.15558951320074e-05
-7.9326176881754e-07
-2.51082590598095e-05
-3.16389096842302e-05
-1.18584673224036e-05
-1.30978977948061e-05
-1.91333559306242e-05
-4.32406149786719e-06
-3.51465414730136e-05
-1.38030534213211e-05
-2.63657326366101e-05
-1.00068233710027e-05
-1.18993241838877e-05
-2.47065916146303e-05
-2.05901753871856e-05
-1.9809744385605e-05
-1.7590014203266e-05
-2.53429347715668e-05
-3.67779699665749e-05
-4.14914599208508e-07
-3.60610201881479e-05
-7.98266888225367e-06
-2.73863351771812e-05
-4.29621143843328e-05
-1.26984371850965e-05
-4.04119626756048e-05
-2.36258150914616e-05
-3.64955554833262e-05
-3.58726877196085e-06
-1.38177101800361e-05
-1.33166760736648e-05
-1.01013935396293e-05
-2.03606618680455e-05
-1.63323276652741e-05
-1.6778003651942e-05
-2.65575755118955e-05
-3.95232005943512e-05
-2.66214965036149e-07
-2.18440240588585e-05
-1.48875490180249e-05
-2.68496520555417e-05
-2.48307797238741e-05
-6.01798772785161e-06
-1.62043227439318e-05
-4.62407026331937e-05
-3.76894752051766e-05
-2.55280400003233e-05
-6.39250602378267e-06
-2.76352172406432e-05
-1.83419231796065e-05
-3.49469108172871e-05
-2.72520263071934e-05
-1.4412351050667e-05
-2.90952132158764e-05
-1.87895338121765e-05
-3.26135718362224e-05
-3.55693219745242e-06
-9.47950643334346e-07
-1.02090506841369e-05
-1.75244829700529e-05
-2.54001151189183e-05
5.80136101723171e-08
-1.91824357239755e-05
-2.86831015054002e-05
-2.63124888973277e-05
-5.89471402406002e-06
-3.3507116868607e-05
6.94830825576316e-08
-7.12511846745131e-06
1.16990787340646e-06
-3.04242047896458e-05
-2.30017635236518e-05
-4.94647379193357e-05
-2.18447214578398e-06
-1.25047233081362e-05
-2.32014559630107e-05
-2.98157320237788e-05
-3.21338001614151e-05
-3.76433515361954e-05
-1.71580976392811e-05
-4.63896250745095e-05
-3.18584997298535e-06
-3.38590917350299e-05
-2.56036854911565e-05
-3.22730268911578e-05
-3.15870967864306e-06
3.36879843565131e-07
-3.2179287810759e-05
-7.63713435592486e-06
-5.2814436051457e-05
-2.64787115211443e-05
-1.36846198582138e-05
-2.5478652068864e-05
-1.69739458205371e-05
-3.12255359227285e-05
-3.06255714051077e-05
-5.83254313110324e-06
-3.8883689198465e-05
-1.25295791474841e-05
-1.4600408372362e-05
-2.96357260098479e-05
-4.44038668879809e-05
-2.30146785154076e-05
-2.23811732204037e-05
-2.06446120229575e-05
-2.78139574045252e-05
-3.59845171930829e-05
-2.08588647415486e-05
-1.89908740624013e-05
-1.32047268254288e-05
-3.38439745942298e-05
-2.74089048480454e-05
-3.60433010538261e-05
-2.13318500418107e-05
-2.61763930622789e-05
-1.73146487565433e-05
-3.42029750544039e-06
-1.58268385848134e-05
-1.24916017787624e-05
-2.99851666493357e-05
-2.19614890422976e-05
-2.1165057817652e-05
-2.9030839154026e-05
-6.93833615009996e-06
-9.44104302381725e-06
-2.40458023001798e-05
-2.9963042841415e-05
-2.8525237407492e-06
-1.84799183176388e-05
-3.79040454922561e-05
-3.77813980911296e-05
-2.05608185683313e-05
-2.72228311232512e-05
-1.57845439623329e-05
-1.37080647897338e-05
-3.88481959973195e-05
-2.84669009345879e-05
-4.21068041248391e-05
-1.06193990991182e-05
9.8310577198075e-06
-3.83278163388208e-06
-4.94321717994271e-05
-1.13768098283598e-05
-2.57665191298325e-05
-1.82623842189488e-05
-3.60196164544158e-05
-2.77946834560681e-05
-2.81855249035155e-05
-2.95171045436381e-05
-1.53470118983894e-05
-8.81703197335717e-06
1.06384296509634e-06
-7.70677220378766e-06
-3.68620250803309e-05
2.07057940694367e-06
-7.46427563810464e-06
-1.64832437145454e-05
-2.10887426246874e-05
-3.44251760748712e-05
-2.70516784481262e-05
-1.57193816530553e-05
-3.0893432013477e-05
-1.27601729930627e-05
-1.26032588255599e-05
-2.72172708705545e-05
-2.72332340857936e-05
-3.62668219293221e-05
-3.9386900181914e-05
-1.17880338682265e-05
-2.8157710850241e-05
-2.69986152610807e-05
-2.00186750874153e-05
-2.90186024625196e-05
1.88976527749043e-06
-2.87431244291435e-05
-3.6036610927791e-05
-2.6727949898581e-05
-4.97834995773635e-06
-4.01230284333167e-05
-2.60964532473569e-05
-2.07161280306662e-05
-1.31243127397762e-05
-3.19139927435481e-05
-2.04261586850475e-05
-1.16810375918802e-05
-2.13444369188974e-05
1.79582250545483e-06
-3.29047674702354e-05
-3.33939619701885e-05
-3.33426005440584e-05
-2.11159376609561e-05
-1.22864107220909e-05
-2.13289728792108e-05
-4.53375360845163e-06
-2.11040579072947e-06
-1.1045030727011e-05
-1.2409026471647e-05
5.16062030085887e-06
-2.53958252594415e-05
-5.1815493200922e-06
-7.90411557118214e-06
-3.28644903894146e-05
-1.69041550378531e-05
-1.97398267611657e-05
-5.30031585625959e-06
-1.49035202948196e-05
-3.79457667764502e-05
-1.265006932479e-05
-2.54532221874383e-05
-1.7614301518161e-05
-2.76418980379518e-05
-1.4848187943403e-05
-9.0428622190647e-07
-3.90032949340645e-05
-2.0689208386045e-05
-1.12335316978032e-05
-1.54502105046883e-05
4.8431693548632e-06
-1.08596862212951e-05
-3.20576116348487e-05
-2.26736022589603e-05
-1.96934896069358e-05
-3.23542467329455e-05
-2.7390798417032e-05
-4.11112621419833e-05
-4.48556066362842e-05
-2.48459483739975e-05
-1.15835189067527e-05
-7.52358257512538e-06
3.01699832428548e-06
-1.13056822533218e-05
-1.45783602799755e-05
-2.0748487415327e-05
1.97313793552803e-07
-2.61004765287339e-05
-2.85976888078418e-05
-1.98593768830719e-05
-2.17549047039107e-05
-3.9160245404976e-05
-2.28751865234644e-05
-2.2233337457959e-05
-2.35859252390916e-05
-7.25903403672638e-06
-3.36765339128017e-05
-4.16645889267555e-05
-1.28196144815252e-05
-1.2798493484797e-05
-2.37643370102127e-05
-1.42531116720506e-05
-2.65286602359769e-05
-1.48181149540531e-05
-3.65298646532127e-05
-4.36819045316446e-05
-9.0461420805138e-06
-3.75920623501398e-05
-2.89375622517043e-05
2.3157435860377e-06
-2.40649672139123e-05
-7.80530203235395e-06
-2.34242821946078e-05
-3.21155300033111e-05
-2.1482852003918e-05
-1.78809770713014e-05
-4.48485772021031e-05
-4.78190965702644e-05
-4.26050594832904e-05
-1.45775815502659e-05
-1.93795457097371e-06
-2.21249692810988e-05
5.14249794502519e-06
-1.70373623174026e-05
-2.15858849809177e-05
-2.88965792252452e-05
-4.4264704770168e-05
-3.25367309726472e-05
-1.09053808787737e-05
-2.08986443120853e-05
-3.14495491449266e-05
-1.61402848388497e-05
-3.3046063926136e-05
-2.60446434434966e-05
-2.64995487149004e-05
-3.79155207661808e-05
1.53945987516555e-06
-2.11424183733059e-05
-1.55322511783413e-05
-1.11779445599212e-05
-1.21664531166116e-05
1.2703026012409e-05
-1.29033720742074e-05
-1.42975268342287e-05
-2.20850356241485e-05
6.06217025460568e-06
-2.3078724654129e-05
-2.64196427009623e-05
-2.74693453411674e-05
-2.12987003960938e-05
-4.12262961240904e-05
-4.16961860440583e-05
-1.22303485030205e-05
-1.46718270526002e-05
-1.97119590000634e-05
3.89998862520606e-06
-1.06127134963599e-05
-1.235148739795e-05
-1.85815833057429e-05
-3.21809737920129e-05
-2.40587695386568e-05
-1.50344589446606e-05
-6.42906874495303e-06
-2.04789094814823e-05
-4.59459998796058e-06
-8.68272845821726e-06
-1.45788908013704e-05
-1.79217280371156e-05
-2.91111256290976e-05
-2.78442345480203e-05
-3.86567608479338e-05
-4.27999341046287e-05
-3.07206848179158e-05
-2.95548223694571e-05
-1.25907818923353e-05
-1.04581734920695e-05
-1.7052735677159e-05
-1.44030502128925e-05
-5.55274536257919e-06
-2.38468878126951e-05
-1.0192270492037e-05
-2.9002334165396e-05
-3.71348440156045e-06
-1.42584166736315e-05
-5.32478260424596e-06
-3.09051245486673e-06
-2.47598028733065e-05
-8.32299163768854e-06
-1.02375550458612e-05
-3.81929841416511e-05
-3.34582594882956e-05
-3.65619385447385e-05
-6.96187770028868e-06
-9.87007773638904e-06
3.42707674022454e-06
-2.44439604467085e-05
-3.05035206693793e-05
-4.31010940637381e-05
-1.76749331528305e-05
-1.57367566113772e-05
-2.16650007533875e-05
-1.84021717133339e-05
-3.33466071654699e-05
-6.50421089946536e-07
-2.95380775949953e-05
-2.57602689822688e-05
-1.1160408918902e-05
-1.75176011688857e-05
-2.71992102053504e-05
-2.46470825009539e-06
-5.19923139908108e-05
-1.9843532662497e-06
-1.09230406182423e-05
-2.76169806770403e-05
-3.49001181377704e-06
-2.57371744386841e-05
-2.18205595996105e-05
-1.4119430020929e-05
-2.22337281961632e-05
-1.50156627339588e-05
-2.07395361011307e-05
-1.995772498172e-05
-1.19398947697512e-05
-1.96364983294303e-05
-2.77234415898092e-05
-2.12449148788097e-06
-3.84668616554943e-05
-3.66501301975175e-05
-8.7544979943141e-06
-1.80718955029542e-05
-1.94481299598101e-05
-9.29535349791304e-06
-2.39961038839194e-05
-3.42422104099403e-05
-2.63614891465124e-05
-2.42017222023897e-06
-3.02820174677847e-05
-3.3710832368987e-06
-4.51684664278926e-05
-8.52781636798567e-06
8.90131595629122e-07
-4.3636798414301e-05
-2.85117631171167e-05
-2.01826184377594e-05
-1.06994203776955e-05
-1.60030387705524e-05
-2.41925181223788e-05
-1.79465102001288e-05
-1.26181390212728e-05
-1.39217799296677e-05
-4.20814467554196e-05
-6.52598808340675e-06
-2.76445317147309e-05
-1.0330125293501e-05
-3.17999728144777e-05
-9.21297783369186e-06
5.88023349750954e-07
-1.46690663224591e-05
-1.76367950794055e-05
1.14943527687282e-05
-9.41504272574398e-06
-2.54005915093724e-05
-1.39320420362015e-05
-2.54893563205389e-05
-2.65189764994684e-05
-2.66356425011456e-05
-1.55471530615722e-05
-1.87044287158174e-05
-3.04019372441596e-05
-3.15434311782207e-05
-1.1247249067177e-05
-1.56889588031196e-05
-1.80743694302215e-05
-2.2701926983544e-05
-1.03449461830464e-05
-1.37463524955259e-05
-1.88919845465676e-05
-1.03043211426303e-05
-2.8566954359787e-05
-7.38998003741676e-06
-1.37829263713468e-05
-7.93152537716149e-06
-1.64540816532549e-05
-2.14752773111908e-05
-3.83245734246223e-05
7.75155647347488e-06
-1.64327047005708e-05
-1.21645150060886e-05
-2.82834658329751e-06
-1.0202809702173e-05
-2.2496562072892e-05
-3.66577145224049e-05
-2.74108855009821e-05
3.13665597198919e-06
-1.2563750773491e-05
-7.68433896012351e-07
-1.31527593643415e-05
-5.03340172691234e-06
-2.12793358687828e-05
-1.80549880153269e-05
-1.38160997855514e-06
-2.26003763941294e-05
-5.13161589779467e-05
-2.5744502992749e-05
-1.82355852339428e-05
-2.71236776218227e-05
-1.1519361946878e-06
-8.62005533857298e-06
-1.75424396966755e-05
-2.83037150546159e-05
-4.89974456762345e-05
-1.04264169232936e-05
-1.19014990434672e-05
-3.60696674922497e-05
9.83321941256888e-06
-1.82328416313439e-05
-3.9097354409575e-05
-2.55321017034564e-05
-3.39408498969798e-05
-1.80089203629434e-05
-2.42336056000125e-05
8.27207165126227e-06
-2.93094180381307e-05
-1.17200237135713e-05
-3.63998314784824e-05
-1.34261426226699e-05
-2.03610706323203e-05
-8.42974606865065e-06
-1.2866924885937e-05
-3.74918440696046e-05
-2.8302848609549e-05
-1.91507729133262e-06
-1.08640671489938e-05
-1.76736897570426e-05
-2.47790742855312e-05
-2.45937055160783e-05
-2.46911863618896e-05
-2.3058566852035e-05
-2.05526258418517e-05
-2.58804601181375e-05
-3.03690706256038e-05
-3.53265151583793e-05
-4.79240356073597e-06
-2.09571387032646e-05
-1.57616028449119e-05
-2.02061425525745e-05
-3.43967209843482e-05
-9.72555996893173e-06
-3.02922464519542e-05
-1.23436838354822e-05
-1.12305193663634e-07
-2.99276373333831e-05
-2.98227080309255e-05
-1.49425213790898e-05
-2.59109318493967e-05
-3.62790038430587e-05
-2.37618556211038e-05
-1.56047821756027e-05
-1.19402491216769e-05
-8.88767033711993e-06
-3.49055452884263e-05
6.61841716130005e-06
-2.0313688224342e-05
-1.94590096318811e-06
-3.44372656479769e-05
-8.55815684751665e-06
-1.1769215363855e-05
-1.11129837688167e-05
-2.31887867201422e-05
-2.96969985462856e-05
1.20983387935278e-06
-1.66864723766156e-05
-5.29186820260187e-05
-6.50877850509546e-06
-3.5347033811788e-05
-2.62328054442012e-05
-7.77121905899459e-06
-2.50917928380432e-05
-3.44488689609981e-05
-2.15737491163106e-05
-2.12229094880379e-05
-1.79897771803068e-05
-1.0023059359484e-05
-1.51267759033524e-05
-2.85096390963498e-05
-1.82083254481443e-05
-1.10134375808901e-05
-2.7527716843438e-05
-2.63539030155446e-05
-2.33150157160604e-05
-2.05227737298321e-05
-1.7257466679786e-05
-1.09245585814613e-05
-3.4858173941037e-05
-3.00077201406097e-05
-1.71292821705421e-05
-2.07269407048043e-05
-8.66004858896309e-06
-2.34374361603517e-05
-1.18540812743588e-05
-2.86158587941525e-05
-2.42174368421471e-05
-3.00210347490995e-05
-1.40734752889925e-05
-2.56770180134908e-05
-2.14536597972015e-05
-2.57411428396836e-05
-2.42862149699694e-05
-1.16837582235938e-05
-2.17633737337571e-05
-2.82022783293736e-05
-2.75748062547948e-05
-2.84157201483404e-05
-2.22954918522978e-05
-2.44916377833226e-05
-1.57222988236595e-05
-2.43607342032716e-05
-1.09851941948126e-05
-8.22915091176556e-06
-3.2320684047234e-05
-3.93858432958848e-06
-1.99762464126081e-05
-2.08221597681031e-05
-2.30629910832703e-05
-3.46660220054448e-05
-3.02131621034931e-05
-2.21914067654673e-05
-4.94164746401525e-05
-1.7661281295079e-05
-3.70542250979231e-05
-2.91684993216191e-05
-1.94856646948522e-05
-4.22875452783864e-05
-1.44329624256562e-05
-3.43174862390706e-05
-8.73787587069629e-06
5.04433268591467e-06
1.96904320446674e-06
-2.71751714037529e-05
-1.67352986696289e-05
-1.1979855058495e-05
-4.39634395934198e-06
-2.38694881796941e-05
-2.75598517747071e-05
-2.12869956135695e-05
3.22566202188527e-06
-7.00333684213174e-06
-8.73958209153853e-06
-4.37328965195622e-05
-1.30065668711873e-05
-2.01009062670201e-05
-2.46450394859709e-05
-2.14919427655536e-05
-1.51979957529673e-05
-1.71399578975883e-05
-3.29860470006982e-05
-1.29891227436512e-05
-2.8260404255422e-05
-6.80911712958308e-06
-2.62769190282194e-05
-1.88374115110292e-05
-1.92110604596907e-05
-2.22755627123228e-05
-3.27575638801143e-05
-2.41796104966257e-05
-1.63548586405623e-05
-3.6207163538824e-05
-1.78193559141269e-05
-5.6456099167802e-06
-2.92617431041002e-05
-3.39128583465107e-06
-1.20468094447235e-06
-1.09727748066075e-05
-3.12466957418092e-05
-4.61251532641504e-05
-8.57341411197296e-06
-2.55262526563792e-05
-1.06408985368245e-05
-2.96185405353263e-05
-5.61621203866758e-06
1.31598244329037e-05
-1.09161785818692e-05
-1.79930164555625e-05
-4.76245632693556e-06
-1.24861540869303e-05
-1.20618106167566e-05
-2.55219127313637e-05
-2.680426133847e-05
-3.66903974011264e-05
-2.64836063878217e-05
-1.87291044851357e-05
-4.06260507262344e-05
-2.98960221814258e-05
-2.79698062482887e-05
-1.212794933432e-05
-3.01604282061135e-05
-1.56291925754067e-05
-4.49368268498733e-05
-2.67525991018164e-05
-2.7723384051154e-05
-2.17738007347094e-05
-6.97926041297593e-06
-2.52554487411287e-05
-1.06589273223933e-05
-2.6982009093976e-05
-2.34167071233437e-05
-2.99683722717688e-05
-3.11558750224344e-05
-3.42847214064895e-05
-3.69078609325891e-05
-2.58562751943937e-05
-1.95106058416879e-05
-2.57553954991534e-05
-1.65716996153984e-05
-1.55064525754847e-05
-6.35045027346011e-08
-2.4277392918122e-05
-1.3655218803128e-05
-2.21111307515322e-05
-8.4171313127682e-06
-2.18479468922967e-05
-1.00364819888811e-05
-2.33729548016876e-05
-1.49899289485e-05
-2.21284797393441e-05
-3.33226302660155e-06
-2.40965237660298e-06
-1.36975840235698e-05
-1.76736783816032e-05
-3.35650868772311e-05
-1.66773491725467e-05
-1.70024885898849e-05
-2.19090905492725e-05
-1.56350594017669e-05
-1.23074504495245e-06
-9.95605366626772e-06
-2.24387951042678e-05
-4.46200040297194e-05
-1.6005374800815e-05
-2.67496437963351e-05
-1.62840509386569e-05
-1.05674057414326e-05
-1.75783716002788e-05
-2.81697654701935e-05
-1.66712925991126e-05
-3.4804275119885e-05
-1.72173645071174e-05
-2.98879104801191e-05
-2.19637671930646e-05
-1.04569037390907e-05
-1.57384347995271e-05
-6.158280833311e-05
-7.06905053127107e-06
-3.12001246848461e-05
-1.77144952479653e-05
-1.65329495508561e-05
-2.45411231825773e-05
-3.77984074900132e-05
-2.04695890919626e-05
-3.02478574608128e-05
-4.85345783793619e-06
-9.81181559767341e-06
-1.07526130443813e-05
-2.67554805045775e-05
-2.81556448848592e-05
-1.50108086376325e-05
-1.43786953915079e-05
2.19586738429074e-06
-3.27505406000419e-05
-1.91309011025233e-05
-3.75470071617221e-05
-1.85140574252883e-05
-4.36312941162285e-05
-2.39615397902067e-05
-1.97300123636617e-05
-7.94485295272707e-06
-9.10455455117963e-06
-3.0996858245088e-05
-2.81004476158175e-05
-2.67278871144571e-05
-1.53182522232424e-05
-1.75792402642617e-05
-1.49260960300481e-05
-1.3774723667765e-06
-1.82041703218886e-05
-2.73821910199001e-05
-1.98835002639184e-05
-1.75794563387386e-05
-2.62405941554737e-05
-1.39326838824468e-05
8.37657102705238e-07
-7.37133708823074e-06
-1.40446268903497e-05
-1.04884449399852e-05
-2.46284860811389e-05
-3.85211862722134e-05
-7.1075427277662e-06
-4.57297867792786e-05
-2.56116841920552e-05
-2.86322843993797e-05
-2.10929670296966e-05
-1.28399994219603e-05
-2.05683290548405e-05
-2.30983164308538e-05
-1.44980766700267e-05
-2.34613203122392e-05
-1.98098806173002e-05
-2.35277215819138e-05
-9.45160216048415e-06
-2.64359463727176e-06
-9.16799475007238e-06
-9.64523442369518e-06
-3.4841247225907e-05
-3.22873836202803e-05
-2.73812852361857e-05
-2.24169432350977e-05
-1.7142890673323e-05
-1.83603584343778e-05
-1.87903906714165e-05
-4.61197350802736e-05
-4.93109858888029e-06
-1.73621258068931e-05
-3.57598844041545e-05
-1.24333567960533e-05
-3.68863528213535e-06
-1.26212980299155e-05
-6.19095947341249e-06
-3.89010249345165e-05
-4.98158438374187e-07
-3.50360965295938e-05
-2.99783993903469e-05
-6.49584990994747e-06
-1.96816859833116e-05
-2.47323025787975e-05
-1.61180045992673e-05
5.33916858593656e-06
-3.49579130263338e-05
-6.22294542188611e-06
-2.62769437445787e-05
-1.06500193569828e-05
-1.63185490872903e-05
-1.26243255526087e-05
-1.76714231410758e-05
-2.14394714063261e-05
-2.16229154361619e-05
-2.65714215713512e-05
-2.4202968674142e-05
-2.66255453770938e-05
-3.06821069442351e-05
-3.0410059831682e-05
-1.88483825106781e-05
-4.66883653764736e-05
-3.81909594438932e-05
-1.4255567331933e-05
-2.57525207239374e-05
-2.64955873154781e-05
-1.44127393265302e-05
-1.54331727956067e-05
-7.81411058699736e-06
-8.19814830243926e-06
-2.75143892793666e-05
-1.20803327628561e-05
-5.44055705011163e-06
-2.6479482095434e-05
-1.80819413761249e-05
-1.02756394524338e-05
-1.7267397701485e-05
-1.10148471078262e-05
-2.31114276105135e-05
-4.16199574628612e-05
-1.76607878866827e-05
-2.10842836662705e-05
-3.08732714345094e-05
-2.42483771657972e-05
1.10939221865638e-05
1.34498402594589e-06
-2.95831336014377e-05
-1.64433952328104e-05
-2.28289505013596e-05
-1.62835255106309e-05
-3.19406911325042e-05
-4.01506018871795e-05
-3.76184205440564e-05
-9.30565015795644e-06
-2.21781978773604e-05
-3.851715270296e-05
1.56938370812553e-05
-1.19914604300031e-05
-1.66463165837316e-05
-3.40125969126128e-05
-1.62949459205203e-05
-3.51539035061815e-05
-2.63287965746994e-05
-8.89637854894448e-06
-1.35638952105229e-05
-1.37946401497573e-05
8.0517047706603e-07
-2.14372567434195e-05
-2.39295967645845e-05
-3.93907516323937e-05
-2.83752811161807e-05
-8.05283921691568e-06
-1.96033019701264e-05
-4.56597076528223e-05
-1.46324265989829e-05
-2.0422114575021e-05
-2.28044701731836e-05
-9.97772469422877e-06
-2.26980882900297e-05
-1.89796188791591e-05
-3.44308755960495e-05
-1.92234929561888e-05
-2.45049074787461e-05
-1.30874379508818e-05
-1.38480170606332e-05
-2.83575752219872e-05
-2.44650162962951e-05
-1.62141381597637e-05
-2.63937752601101e-05
-4.44654809405208e-05
-1.12867953883916e-05
-3.22576527695785e-05
-1.42634763486822e-05
-1.14663777588278e-05
-1.64657264116372e-05
-1.8263561537402e-05
-1.57438811438424e-05
-8.35615563295516e-06
-1.43158925394204e-05
-7.80033303411564e-06
-2.71911740904994e-05
-1.89228879568082e-05
-3.64732554382261e-05
-1.63746046920283e-05
-8.85941898926078e-06
-3.66100077395513e-05
-2.61131849859035e-05
-1.1375178311249e-05
-1.85275960307447e-05
-2.17575849678444e-05
3.12545055536083e-06
-4.01516993449746e-05
-1.93175805940257e-05
-1.86704915319872e-05
-3.44744541341846e-05
-3.91586847360027e-05
-2.10980624883158e-05
-2.69633420237069e-05
-2.9544701047749e-05
-1.75197326063293e-05
-1.76926168859273e-05
-2.66595902563593e-05
-3.94674002125588e-05
-9.55998144177622e-06
-2.22090579998353e-05
-3.15097004266641e-05
-4.33934730091809e-05
-3.37518368412034e-05
-3.09232696675797e-05
2.73875277572274e-06
-1.40414656502779e-05
-1.85918713201003e-05
-2.8045664404389e-05
-4.63903559416439e-05
3.7963744517763e-06
-7.55674737875416e-06
-1.13226033199051e-05
-8.15797123002504e-06
-1.51546861715741e-05
-6.29573995811419e-06
-2.26757870020548e-05
-2.84042063378333e-05
-2.02653277500266e-05
3.9483941910797e-06
-1.30769450786352e-05
-9.62219336866799e-06
-1.78978409613515e-05
-2.31953545517998e-05
-8.66911417608353e-06
1.28058266196548e-07
-3.14762770894446e-05
-3.63409763022187e-05
-9.03578304952198e-06
-1.24280040209822e-05
-2.44197920594647e-05
-3.35627289180392e-05
-2.94787898822569e-05
-3.47850738776273e-05
-3.97700307034486e-05
-1.10558585900957e-05
-2.26275585111513e-05
-1.77920819216846e-05
-3.12767114310764e-06
-2.91823657523219e-06
-2.63318052746557e-05
-1.81763001428963e-05
-3.77423666996054e-05
-1.94545915156212e-05
-1.23751305114281e-05
-2.78912532448625e-05
-2.11411560558298e-05
-2.43739425964879e-05
-2.87416348961708e-05
-3.49865118800972e-05
-2.93112702331104e-05
-1.57123087923362e-05
-2.57657953034765e-05
-8.27667600586753e-06
-2.69568113553223e-05
-1.56185427759444e-05
-2.07882665165635e-05
-1.02333462746051e-05
-2.41901158908312e-05
-8.51224028386095e-06
-1.77829139468626e-05
-1.44588728887256e-05
-2.00699372155073e-05
-1.90784043031608e-05
-8.77445042965925e-06
-2.27490687707319e-05
-1.50984605951354e-05
-2.26451398845297e-05
-4.27659504459289e-06
-3.12270058466371e-05
8.2748175193556e-06
-3.25298118633328e-05
-3.28166615327737e-05
-4.56640601760575e-05
-1.03597499772203e-05
-1.90822318251938e-05
-3.70951062490815e-05
-2.92303274692316e-05
-1.62091066731139e-05
-6.10266621885203e-07
-2.89041495014306e-05
-1.50449225810549e-05
-1.30793784080849e-05
-1.89684649038148e-05
-3.05540190918049e-05
-1.19507687467475e-06
-5.64316034231595e-06
-1.65994461573412e-05
-1.04711415999413e-05
-1.01775196482577e-05
-1.24392854956331e-05
-3.62017437117887e-05
-1.62702117598869e-05
-4.53028942969202e-05
-3.67197682542677e-05
-1.90567977936867e-05
-1.73136750984476e-05
-1.41763429251151e-05
-1.52373601052669e-05
2.29011526500464e-06
-3.18311276893752e-05
-1.3720527115914e-05
-4.69140931737426e-05
-1.09368230839243e-05
-2.03004287708999e-05
-2.29999468742324e-05
-3.43784808887077e-05
-2.45084355031283e-05
-4.63791164686607e-05
-7.80735883481467e-06
1.06468241832842e-05
1.88095332121052e-05
-1.71343518524431e-05
-3.07586503528357e-05
-3.39973706518989e-05
-8.75009604726057e-06
-1.25116189594514e-05
-3.17233428904181e-05
-1.71141160018649e-05
-1.01340071315823e-05
-2.68516258515601e-05
-1.89706296982845e-05
-2.4134115077561e-05
-3.1394976839528e-05
-2.45451106926656e-05
-3.67199851040549e-05
-2.78461985835498e-05
-2.54122588967242e-05
-1.46978808120101e-05
-3.74924382715279e-05
-2.42104155081154e-05
-1.72728227258761e-05
-1.51894069033614e-05
-2.99278626719477e-05
-2.93332263277217e-05
-2.29364006925612e-05
8.41879171796922e-08
4.03134817469981e-06
-2.43180068919456e-05
-2.04048114408931e-05
-3.13885293106648e-05
-9.40588046587652e-06
-2.24635012503806e-05
-3.38110832816679e-05
-2.44741566085581e-05
-1.66750344089259e-05
-9.03140815900135e-06
-1.67563563253596e-05
-1.70399629538312e-05
-2.09282186706466e-05
8.85830700587428e-06
-1.87151521216538e-05
-2.13163223659948e-05
-2.29981816141444e-05
-1.83833036123015e-05
-1.45663672239327e-05
-2.10225391091729e-05
-2.09516034926167e-05
3.4176704469357e-06
-2.90032463762866e-05
-2.93229477781967e-05
-2.41474202589739e-05
-6.80004856345694e-06
-3.03530361992091e-05
-2.28580007777777e-05
-1.58233113216963e-06
-1.09604411585179e-05
-6.39369976418806e-06
-2.12321424624049e-05
-1.6433979392182e-05
-3.07801740511669e-05
-3.48893696385862e-05
-2.13813871344218e-05
-2.1162142817086e-05
-1.32640723555463e-05
-3.79452279590181e-05
-1.14880798600926e-05
-3.61492385507304e-05
-4.11534443949885e-06
-1.76554196586684e-05
-4.63787970410057e-05
-4.68986644692472e-05
-8.93193172382724e-06
8.5383923330872e-06
-3.69691676234657e-05
-2.8305869775828e-05
-6.01718653184504e-06
-1.60990526933758e-05
-1.49960816961035e-05
-2.48536173386004e-05
-9.57262533140738e-06
-2.50936972839495e-05
-3.20780974782727e-05
-2.36148785396153e-05
-1.84242680930222e-05
-2.35037923254545e-05
-2.69826654121228e-05
-9.24023912491977e-06
-2.28713708279322e-05
-3.64436152034573e-05
-1.20918031712718e-06
-2.52059381607418e-05
-8.21450364817499e-06
-2.33760856985706e-05
-2.58722245540894e-05
-3.09826247002345e-05
-1.80268003418378e-05
-2.02913328637766e-05
-3.12057816252923e-05
-2.01902812901209e-05
-3.3053775190969e-05
-2.11126338487288e-05
4.74373423666922e-06
1.43842828580118e-05
-3.45685402941958e-05
-3.47313397563172e-05
-3.34584795217545e-05
-2.66958324639769e-05
-1.8849915210424e-05
-2.92355282419579e-05
-9.02640897994674e-06
-3.08171265742308e-05
-3.89807346554026e-05
-1.36977296638619e-05
-1.58550890283886e-05
-4.73808355586433e-06
-1.25498395470695e-05
-3.89238321613904e-05
-2.80737117909749e-05
-1.01122035577562e-05
-2.95499027990909e-05
-9.2516033195012e-06
-1.77226263518041e-05
-2.6087659341946e-05
-2.47515872895886e-05
-1.0764082215455e-06
-1.92731073383062e-05
-1.8553085266478e-06
-1.62671627351524e-05
4.76712591663171e-06
-1.84794898479214e-05
-1.47183772140577e-05
-3.56705989895338e-05
-2.90711623200555e-05
-5.19611656083807e-05
-1.33496208089842e-05
-3.93817310982642e-05
-2.29092422211774e-05
-1.19051877824312e-05
-3.28370238473979e-05
-1.02740707288897e-05
-1.52413160774247e-05
-5.09857912690932e-07
-1.29747969048539e-05
-2.85680030035501e-05
-3.06226295606644e-05
-2.98391604374811e-05
1.12109822077289e-05
1.35899005478558e-06
-2.59236043593581e-05
-4.09268487825515e-05
-1.03774929860621e-05
-1.40130129213717e-07
-1.51912780940384e-05
-3.89926542766812e-05
-7.90629249046969e-06
-3.54138093932175e-05
-2.87394155335594e-05
-2.77871280509311e-05
-3.31334597884873e-05
-4.24430273658453e-05
1.41195625746246e-06
-3.86098994043704e-05
-3.58002940877703e-05
-2.3186670866147e-05
-2.12368061334014e-05
-2.51832654992677e-05
-2.33494751944468e-05
-4.07470734662897e-05
-1.01056303616149e-05
-3.79302541085831e-05
-6.06889028095599e-06
-1.74631505298952e-05
-2.55420192651456e-05
-1.61988956804143e-05
-6.96292202279747e-06
-1.49507786359207e-05
-1.91888975704711e-05
-2.63603122041317e-05
-1.62247778143882e-05
-2.84561305526771e-05
-1.66541409947536e-05
-1.94992041802614e-05
-2.97308521693375e-05
-3.27588142434649e-05
-2.92462670784253e-05
-2.96039716461266e-05
-1.95147316385755e-05
-2.82419921099978e-05
-1.61191848151557e-05
-2.57912897085272e-05
-2.77532652128877e-05
-3.69064845557326e-05
-1.12688275353e-05
-8.18773113907663e-06
-2.74660602619009e-05
-1.0469940241636e-05
-2.60697729003929e-05
-2.92339367222505e-05
-1.58368103904447e-05
-1.66400822382074e-05
-1.5778990471132e-05
-2.94264385953478e-05
-1.63479105876671e-05
-3.7834107996188e-05
-3.54639272788478e-05
-3.87675505479848e-05
-3.0146217461812e-05
1.51303769615061e-06
-2.0398407914122e-05
-2.93334191701602e-05
-2.55521263617821e-05
-2.29262195167713e-05
4.61537240053261e-08
-3.06363603381094e-05
4.27597253892704e-06
-4.37409995158876e-05
-2.34249200025112e-05
-2.23935136938494e-05
-8.32799536147763e-06
-4.58101951707945e-05
3.36112090256766e-07
-5.72342083363195e-06
-2.35365104675531e-05
-3.29429165776357e-05
-1.33228639745895e-05
-4.87720212079067e-06
-2.83071215613477e-05
-2.26787219035865e-05
8.54811134557188e-06
-1.86205151193966e-05
-3.27858803882667e-05
-3.40267250443147e-05
-3.75064073565881e-05
9.56358512360346e-06
-2.27077735010483e-05
-3.28152701287854e-05
-1.52131289998734e-05
-3.20361102718687e-05
-3.53563746624239e-05
-2.46363998851551e-05
-2.89779658733637e-05
-1.89332627886584e-05
-4.166362754947e-05
-2.52085842721509e-05
-1.90210096330972e-05
5.11194519743572e-06
-1.54880027631388e-05
-1.70145634023995e-05
-3.82048288318157e-05
-1.71362731488485e-05
-1.7623529531174e-05
-2.34287363843715e-05
-1.3680614688822e-05
-2.77196519334577e-06
-3.86834425230391e-07
-7.57442549311848e-06
-1.4445463748266e-05
-2.41388980199101e-05
-6.29354979324244e-06
-2.94210774634586e-05
-3.00220851862141e-05
-6.01864513332147e-05
-3.13716375716897e-05
-1.1031816878187e-05
-2.49530455291348e-05
-3.58413817479274e-05
-6.85209389217224e-06
-1.02178508946291e-05
5.70809861274493e-06
-2.18360790753434e-05
-2.66745122603985e-05
1.86523762883807e-05
-7.52608825683578e-06
-3.21940237283361e-05
-2.52539062492968e-05
-1.65235019534554e-05
-1.64131885033933e-05
-2.5561468137612e-05
2.25470347776854e-05
-9.74844490057635e-06
-4.11790490045202e-05
-1.70302755012355e-05
-9.74326108297406e-06
-1.32479244125919e-05
-5.61013460098956e-06
-2.02921237733475e-05
-2.36725576072586e-05
-1.95713041092646e-05
-1.4465626184091e-05
-2.99879969181378e-05
-2.50534874534051e-05
-7.53428409018519e-06
-2.14774021824478e-05
-8.33532290498519e-06
-4.05988683518433e-05
-2.02245066503455e-05
-2.16458627416673e-05
-1.68805825966905e-05
-1.49731744944386e-05
2.48097433980892e-06
-6.48142892327541e-06
-1.07251294088522e-05
-4.69387368268834e-05
-3.38458391299649e-05
-1.68618478131493e-05
-1.93689514104413e-05
-1.85517954943535e-05
-1.01515260858668e-05
-4.2027215709873e-05
-2.48090489042184e-05
