# Supplementary material for: Research on computational propagation and identification of mine microseismic signals based on deep learning
Source: PLoS One. 2025 Oct 22;20(10):e0334641. doi: 10.1371/journal.pone.0334641 (PMC12543183; doi:10.1371/journal.pone.0334641)
Supplement: S3 Data — (ZIP) [file pone.0334641.s003.zip › 000100500002839.xlsx_0.txt_24.txt.txt]

-4.36997327743245e-05
-3.07623153924767e-05
-2.17238415154993e-05
-1.77089380611147e-05
-2.39171905251121e-05
-2.27690289348506e-05
8.82270239451152e-06
-2.77661721561157e-05
-3.73856387389153e-06
-3.57805501316446e-05
-9.0540027729869e-06
-1.77362051479341e-05
-5.4384715814523e-06
-7.73289977864557e-06
-2.10434461771433e-05
-3.10173924543166e-05
-3.13817460843972e-05
-8.05740823927285e-07
-2.59738397860115e-05
-1.99975882306982e-05
-7.61025678507918e-06
-1.21915752071807e-05
-1.87648461391236e-05
-9.629850001813e-06
-1.67025580324683e-05
-3.78148918148161e-05
-2.44739948080998e-05
-7.34011867012404e-06
-1.26309876491485e-05
2.04051518944446e-06
-2.80754394947164e-05
-3.47714944455565e-05
-3.37003944952346e-05
-3.71064784522231e-05
-3.20442279909061e-05
-2.49039569473615e-05
-4.01152421666636e-05
-1.72282406031405e-05
-3.15841761596689e-05
-1.78958937930404e-05
-2.41349244473932e-05
-1.33933950584798e-05
-2.77019546045061e-05
-2.95693177309037e-05
-3.20010533116216e-05
-1.31309520839733e-05
-1.40815328528653e-05
-3.55684273120835e-05
-1.71271221070877e-05
-1.54518492468139e-05
-3.85501842866093e-06
1.77099460308437e-07
-1.183063962794e-05
-3.27649952080878e-05
-1.01344634175771e-05
-2.60727551526135e-05
-2.58101667285758e-05
-3.32117814404493e-05
8.13172946746742e-06
-9.64616295192084e-06
-1.75966461890842e-05
-1.62730052128328e-05
-2.31604186727778e-05
-2.55073640521514e-05
-1.37137360487047e-05
-1.33252999759108e-05
-2.30009081351552e-05
-3.76441362643826e-05
-3.8193401939837e-05
-4.02395673336568e-05
-2.26304902117823e-05
-3.08923225730525e-05
-2.36986982465052e-05
-1.75426150814916e-05
1.20182128365409e-06
-3.59463125129466e-05
-2.89923851887611e-05
-3.42213219689715e-05
-1.91974457807706e-05
-1.64210673635615e-05
-4.13624227790374e-05
-1.90657286203361e-05
-9.23760803766806e-06
-8.20043878477924e-07
-3.4760726593651e-05
-1.12876824188019e-05
-1.27271805151561e-05
-1.79556576618335e-05
-2.46785016190248e-05
-5.9375160141752e-06
-8.99560894884333e-06
-3.49654938311585e-05
-8.43990071503875e-07
-1.98132262187005e-05
-3.70947887616349e-05
-3.09738391171339e-05
-6.82783625273654e-06
-2.45003001203506e-05
-6.79661235919297e-06
-2.57526088838645e-05
-1.97106224449669e-05
-2.03742467467184e-05
-4.31949545882492e-05
-1.20117529088833e-05
-6.48904608062018e-06
-1.76324941203962e-05
-1.56543620124789e-05
-2.84321260302321e-05
-1.37251205177161e-05
-1.56006554707949e-05
-1.4655577848801e-05
-1.33359705753738e-05
-1.40883035848278e-05
-1.18260739673758e-05
-1.79912125105678e-05
-1.69302106096333e-06
-7.21588160900265e-06
-2.74833378908363e-05
-1.62115667851654e-05
-2.50976164691414e-05
-1.31704729275757e-05
-2.1138874867554e-05
-1.6005528205347e-05
-1.84789332595345e-05
-3.0616334034655e-05
-4.21736756183683e-06
-3.56249263506228e-05
-2.34707294771564e-05
-2.08825124758175e-05
-5.05059942854049e-05
-1.5047402050948e-05
-3.70059144669187e-05
-1.8512541710141e-05
-1.35442718704128e-05
-5.03677701386945e-06
-1.45515802030971e-05
-1.78619150914642e-05
-6.02380600581197e-06
-8.9726801791824e-06
-5.51479417414008e-05
-1.43334990728488e-05
-1.99763751667019e-05
-1.74171655821014e-05
-3.54709055983132e-05
-7.54265185540751e-06
-1.15047860922651e-05
-1.53773157116007e-05
-3.19732361231244e-05
-2.23398272378423e-05
-3.49679090400327e-05
-4.57672018552501e-05
3.00096339679425e-06
-1.43064149942866e-05
-2.02714961141247e-05
-1.85795755851772e-05
-1.55941844831436e-05
-7.93925346993807e-06
-2.31471665836364e-05
-5.56582357381638e-06
-1.46250599843331e-05
-2.51653560471045e-05
-3.75189296983769e-05
-9.12658520779484e-06
-2.28879078473588e-05
-1.7977216657631e-05
-1.39550830461591e-05
-2.9740155464442e-05
-3.70244894046193e-05
-9.28274271888657e-06
-1.45898957712471e-05
-2.32212165592555e-05
-8.83437197465794e-06
-1.79679272074577e-05
-1.49259272554513e-06
-1.76621235724616e-05
-1.34086531758022e-05
-1.48739413457526e-05
-2.38293390654146e-05
-2.72453925288725e-07
-2.54414506795073e-05
-3.03444591366379e-05
-1.64337140029641e-05
-2.22426165490947e-05
-3.41167647701228e-05
-7.68798807976052e-06
-2.45716821208432e-05
-1.11860688660823e-05
-3.2582201287029e-05
-3.18156137161704e-05
-5.68578476581888e-06
-1.95279308449652e-05
-2.2391200528243e-05
-7.14980895251374e-06
-3.71257038832724e-05
-1.55521103773292e-05
-3.43278987741221e-05
-2.46568289382558e-06
-3.2448988429531e-06
-1.35977136702215e-05
-4.34415716593476e-05
-1.99866564993904e-05
-8.28786372573282e-06
-1.78194579199299e-05
-3.25692638093025e-05
-1.26078647951349e-05
-9.51817183051379e-07
-7.70299275842869e-06
-1.9579934314013e-05
-3.41859001731301e-05
-1.6273404348813e-05
-2.4147179058201e-05
-3.48320139409344e-05
-1.67639254495983e-05
-2.33708861185521e-05
-1.12296126152308e-05
-3.64684245205644e-05
-4.27526671415906e-06
-2.21022177836997e-05
-1.93553693001006e-05
-2.3037810861345e-05
-3.28670717749994e-05
-2.42302366939786e-05
7.8246139619479e-06
-1.82823345012934e-05
-3.69092527463124e-05
1.70323520922473e-06
-7.66523039829298e-06
-1.53124976266195e-05
-1.13952166594693e-05
-3.29147908700938e-05
-1.45546405407963e-05
-2.89731036066585e-05
-1.89897346690041e-05
-3.85571160464685e-05
-3.26807786490277e-05
-1.57829979966588e-05
-3.99606989277197e-05
-1.2034051420723e-05
-2.36052953074244e-05
-2.73041073074156e-05
-2.50962321515986e-05
-2.0736238684766e-05
-3.4283678889725e-05
-6.17521568787793e-06
-1.46997819809683e-05
-2.14983621076835e-05
-5.2276158957093e-06
-7.15951423782064e-06
-3.04690730809565e-05
-3.73294972776926e-05
-3.23313011691079e-05
-1.99291919104045e-05
-2.39968296220395e-05
-3.05584894947791e-05
-1.42658369280074e-05
-4.71071134815288e-06
-3.4929690983762e-05
-2.01065735641992e-05
-2.90232578281088e-05
-1.45725579496006e-05
8.02442467842639e-07
-1.24076674395938e-05
-3.48274740086085e-05
-2.61692684130529e-05
-1.26156528852978e-05
-1.71887236201864e-05
-1.87338172987318e-05
-1.89234772738471e-05
-1.13686499754004e-05
7.94497002869076e-07
1.44062260213507e-06
-3.68112595105352e-05
-2.29270728302967e-05
-6.06339201156075e-06
-1.36907386790586e-05
-1.87005143190997e-05
-1.70378582942298e-05
8.94230788456419e-07
-2.74488034925354e-05
-3.66261515127796e-05
-2.30425149816828e-05
-2.70241503715586e-05
-2.6326239841098e-05
-1.58391598093268e-05
-2.55627253634463e-05
-3.89671610963251e-05
-4.75286745518753e-05
-3.06511207891825e-05
-1.8762865690154e-05
-1.68770778867505e-05
-1.33978442106952e-05
-1.33105328996008e-05
-2.90805620147789e-05
-1.4820066953871e-05
-4.01890389558398e-06
-2.69272418882656e-05
-9.40342803200239e-06
-1.49666700061596e-05
-1.26865865651187e-05
-3.50624793883957e-05
-3.18441025495562e-05
-1.4475321907846e-05
-2.95291813399012e-05
-1.46435576520271e-05
-2.48598610239923e-05
-1.88908904983445e-05
-9.11466978270204e-06
-2.10288614819728e-05
-8.1616177741968e-06
-3.07855517127106e-05
-2.75761391584021e-05
-1.69282268014384e-05
-5.01653790416195e-05
-3.34412466840809e-05
-2.26388244214537e-06
-4.521520786714e-05
-3.19383546564378e-05
2.41347110497571e-06
-3.0870831790955e-05
-3.19668243022994e-05
-3.61606334058751e-05
-1.62536210244399e-05
1.13069778386206e-07
-1.55842019678148e-05
-3.94449601746864e-05
-2.92747988328025e-05
-1.74213288317279e-05
-3.42936632494421e-05
-1.51574308345031e-05
-4.97581034139784e-06
-2.57257390058718e-05
-2.01958899469036e-05
-2.36841099451988e-05
-4.43099577045185e-05
4.17324465214003e-06
-2.13476081035278e-05
-1.93929445387957e-05
1.05609031343237e-07
-2.21705879780486e-05
-4.58830022017795e-05
-3.22426437985462e-05
-6.60603835618672e-06
-1.55740487395143e-05
-3.77548488701101e-05
1.84142553344329e-05
-8.98344512481018e-06
-2.3535542954163e-05
-2.43559039620877e-05
-2.75100588745554e-06
-1.9559173901138e-05
-1.92109863756065e-05
-7.56110627401593e-06
-3.61491177673362e-06
-1.14892195711624e-05
-1.3892672543591e-05
-3.69050856885985e-05
-2.27694121640352e-05
-1.08500712652747e-05
-1.76771089676647e-05
-5.74888242988408e-06
-2.76442496530535e-05
-4.41267137223648e-05
-1.05894617521628e-05
-3.47006816408357e-05
-2.7331912919347e-05
-5.16357548503462e-06
-4.87886386739198e-06
4.8497428237883e-06
-2.20265578001009e-05
-1.60365987967259e-05
-1.60316563657862e-05
-1.32462164703033e-05
-2.43869203499522e-05
-1.94996156111542e-05
-1.55271073509254e-05
-8.31743254191188e-06
-1.67128154764863e-05
-1.30320021023495e-05
-3.91554801039116e-06
-3.72539359706801e-05
-1.80250709557603e-05
-2.12304866351216e-05
1.82397924552722e-06
-2.0464108530097e-05
-4.84368545750951e-05
-1.13414849926017e-05
-5.43469925024711e-06
-2.40836944339671e-05
2.17511017229587e-06
1.50434627583757e-06
-1.2036498231028e-05
-3.46242128395805e-05
-3.5010649413156e-06
-2.51746365565948e-05
-2.17500774640653e-05
-4.20191311072706e-05
-1.19571638431932e-05
-1.64938566016735e-05
-3.27749523062816e-05
5.62019565934632e-06
-5.79117707672654e-05
-1.67682021641007e-05
-2.38686444245795e-05
-2.23941911210276e-05
-1.63402537081924e-05
-2.18741467606273e-05
-1.46562808919869e-05
-2.28073903956185e-05
-2.14329984259372e-05
-2.13276659259892e-05
-3.20689965455742e-05
-3.24902698324974e-05
-2.30430471039769e-05
-2.20180132571646e-05
-2.50056498456739e-05
-6.78630311899575e-06
-2.46399956171562e-05
-3.12981919845155e-05
-1.21686011826871e-05
-1.75035151294211e-06
-8.33808882857493e-06
-1.35118928388081e-05
-6.99717886262132e-06
-3.07772173727315e-05
-1.96860935716933e-05
-2.77288900104522e-05
-1.84212939354798e-05
-4.14408914143114e-05
-5.72821949480183e-07
-1.55748073377283e-05
-2.07365894186793e-05
6.77143976546924e-06
-1.42693133603472e-05
-1.23415739300435e-05
-9.89810383145938e-06
-5.19333789507986e-05
-8.6186334714777e-06
-1.60961749582695e-05
-2.94128293611748e-07
-1.83794391262647e-05
-1.59768836421258e-05
-2.16971236215946e-05
-4.56994914368191e-05
-1.61110405551139e-05
-2.6194304463353e-05
-2.07589803111015e-05
-1.63129412516359e-05
-2.34557457113086e-05
-3.89224131028515e-05
-1.47504175730715e-05
-2.50955814534807e-05
-3.19143869112812e-05
-1.19683747901677e-05
-2.54494285699285e-05
-7.88434113213778e-06
-4.90527376131491e-05
-1.81953104228451e-05
-2.69287659736254e-05
-2.49163176197142e-05
-2.52064578562268e-06
6.4080161548529e-06
-2.90082818348505e-05
-3.74762096457657e-05
-9.21022133107891e-06
-3.98450649221344e-05
-3.50848785108429e-05
-1.35417294802486e-05
-2.95666557741519e-05
-1.93090876959458e-05
-1.77252834601834e-05
-3.26863271951094e-05
-1.459352615632e-05
-3.46240560343281e-05
-3.41540737568084e-05
-2.58804125721763e-05
-2.13512295170265e-05
-3.97459851752474e-05
-1.78137300866519e-06
-2.85876318605958e-05
-1.7739905308201e-05
-2.17171398167668e-05
-1.50084593305214e-05
-1.05898721457806e-05
-1.30840030716527e-05
-3.86355710756162e-05
-2.18634835215726e-05
-9.09914789123702e-06
-2.78443795904846e-05
-3.72218860358367e-05
-1.41594490924682e-05
-2.15914901303864e-05
-2.1939996456529e-05
-1.1202938516912e-05
-2.04935711449527e-05
-1.59804553335168e-05
-1.65290936985998e-05
-1.63634148231667e-05
-3.59216484379434e-05
2.47900381591539e-06
-7.88457774156446e-06
-2.40553413421542e-05
-9.6418225599473e-06
-3.40943542284748e-05
-2.64461907449305e-05
-2.37673984021524e-05
-2.77620869583962e-05
-1.8619042956545e-05
-1.40643662425248e-05
-2.12428388361884e-05
-1.81596585479206e-05
-3.23137057416782e-05
-2.03201099836504e-05
-1.90357848963495e-05
-1.41102247355335e-05
1.03359938281212e-06
-4.97042837696769e-05
-2.17942609549952e-05
-3.86677675908047e-05
-6.58943080761866e-06
-4.72349911558268e-05
-2.18371149007658e-05
9.18554187103248e-07
-6.35700547989674e-06
-9.33273854358049e-06
-5.18440089757111e-07
-1.99520550936841e-05
-2.52144600598221e-05
-2.77347553183688e-05
-2.01313810585734e-05
-1.76319884305853e-05
-2.67437319822237e-05
-1.10073579655523e-05
-2.31048753096293e-05
-2.68898421158467e-05
-1.82752505795506e-06
-2.0125645879353e-05
-8.21285308598278e-06
-2.46966639922441e-05
-2.35771688732911e-05
-1.49272469649762e-05
-2.21757514580704e-05
-2.18809453747346e-05
-2.83128888690938e-05
-2.90303048933231e-05
-4.0523122552837e-05
-4.0483386315536e-06
-2.00189171630693e-05
-7.40879845538302e-06
-1.87481105312343e-05
-2.66816573953507e-05
-1.99212987169573e-05
-1.46277653148673e-05
-1.76405584810369e-05
-2.46243226828121e-05
-1.73372074574618e-05
-1.74125988690596e-05
-1.5351974315862e-05
-5.70874129065908e-06
-2.2001138534159e-05
-3.88619810905897e-06
-2.3473903401281e-05
-2.52823310836452e-05
-3.00498744107068e-05
-2.74273060796857e-05
-5.05788278897727e-05
-1.80626266478211e-05
-2.59721861737209e-05
-3.14386107417804e-05
-2.03404059254221e-05
-2.07736476339407e-05
-9.06644370106152e-06
-1.81363342290131e-05
-2.41709176577971e-05
-2.50879090922399e-05
-2.88153542994403e-05
-4.20805312528752e-05
-2.84959561619894e-05
-3.63342535197862e-06
-3.98663282886632e-05
-2.94227620974521e-05
3.61647756125783e-06
-2.75167560457173e-06
-2.18921631112746e-05
-1.14917920003049e-05
-2.41809638154908e-05
-2.87633224231788e-05
-2.73193709211296e-05
-1.44804216109254e-05
-2.56494980067914e-05
-1.25706731661075e-05
-1.76726771018055e-05
-5.54698930168601e-05
-3.33075048072793e-05
-3.06685138699123e-05
-1.67912992134206e-05
-2.3861137885479e-05
-2.36022011538256e-05
-1.90063164540536e-05
3.58842544846529e-07
-2.94479305133762e-05
-3.0648071747589e-05
-4.5005349939562e-06
-2.09803619355453e-05
-1.65456354756282e-05
-3.20556185732236e-05
-1.65755377532324e-05
-1.81446962421574e-05
-2.41538062090198e-05
-2.32424870221466e-05
-1.59772534053689e-06
-2.01903225710706e-05
-3.30631104836543e-05
-2.48285489181841e-05
-2.80962431142518e-05
-1.62122134980629e-05
-3.21119283223084e-05
-2.45653300382732e-05
-1.47700048261792e-05
-2.30081764953488e-05
-8.39114859483403e-06
-2.76614436848713e-05
1.87758939899037e-06
-2.14056839953545e-05
-2.01483977731543e-05
-2.1901433104249e-05
-1.91547194775342e-05
-1.83220594080675e-05
-3.81201734809645e-05
-7.55145215727345e-06
-3.40574459682818e-05
-8.2792970955251e-06
-1.74092556098132e-05
-3.96131719423935e-05
-2.78012212612627e-05
-1.97820977034275e-06
-1.59789985493755e-05
-2.78282713868887e-05
3.09801021093466e-07
-1.80381793851112e-05
-2.83409300260182e-05
-2.31555119985247e-05
-1.97059566328999e-05
-3.08999278161962e-05
-8.18522676214006e-06
-2.29528196230374e-05
-1.30988453407573e-06
-7.92476158137351e-06
-2.27277054759042e-05
-2.47552730337073e-05
-2.99587660266415e-05
-9.89012894105071e-06
-1.50773878186794e-05
2.26227097583242e-07
-1.54417540675209e-05
-1.4733704242751e-05
-1.49493934944189e-05
-1.4571862223389e-05
-3.3814399642572e-05
-1.56834212857057e-05
-2.4840091488097e-05
-2.8942347452669e-05
-2.3788360614866e-05
-3.34323568959168e-05
-2.98896675832104e-05
-1.04045242727817e-05
-2.67564879940598e-05
-1.43897417381416e-05
-2.38628471692135e-05
-2.08549341392712e-05
-4.50001065213434e-05
-2.1042347542096e-05
-2.14238811454509e-05
-2.10609886045887e-05
-2.86770219031436e-05
-2.00573778718121e-05
-3.06428158934835e-05
-2.30064832888559e-06
-1.44461415775971e-05
1.07932391692359e-07
-7.25904205778244e-06
-3.02020262865807e-05
-3.03899658940576e-05
-2.23574847238903e-05
-6.6600025642182e-06
-3.66368625321713e-05
-1.55503833756982e-05
-3.45749319487922e-05
-1.85752098778373e-05
-2.21480549164202e-05
-9.86078277995679e-06
-5.21265917453211e-06
-2.99941038378143e-05
-3.00945570964332e-05
-1.49020563169173e-05
-2.93447822159895e-05
-2.89548015397278e-05
-3.15348562487948e-05
-2.08184054778857e-05
-1.10140756776903e-05
-4.86796697528425e-06
-4.02231250439005e-05
-6.92854743406763e-06
-2.26525660106377e-05
-2.80619345330797e-05
-1.6462390922396e-05
-1.21371376901052e-05
4.45853172158239e-06
-1.41875522746947e-05
-2.33978406550121e-05
-1.25234462344235e-05
-1.93645644309046e-05
-1.43222063110256e-05
-2.05438624116006e-05
-1.62195677484717e-05
-3.11503449910825e-05
-3.39683273339717e-05
-4.06364901035318e-05
-4.01138781929915e-05
-1.41773389668452e-05
-1.10313905148481e-05
-6.81094143479341e-06
-2.11266188704894e-05
-1.12957220772085e-05
-2.24278713819214e-05
-2.05405409409184e-05
-3.78596079872652e-05
-7.7545459116683e-06
-1.07696143268497e-05
1.10906526794999e-05
-1.3028958687187e-05
-8.33639105820798e-06
-3.65303683930696e-05
-3.59873858055873e-06
-1.28922554267418e-05
-7.29825646380799e-06
-1.19410346489883e-05
-1.7821189654974e-05
-4.07747485597093e-05
-3.95068108617182e-05
-2.95698928724333e-05
-2.83036486282979e-05
-1.39136416333775e-06
-1.41280922561088e-05
-9.07937462728482e-06
-1.75601675960641e-05
-2.67500453995476e-05
-2.49220309819628e-05
-4.5163143454777e-05
-3.63274416521636e-05
-4.29264566425639e-05
2.14682711674891e-06
-1.14383996063049e-05
-1.51424894816614e-05
-2.55376136149096e-05
-3.16122409862959e-05
-2.59952400440699e-05
-3.04363227839999e-05
-6.74946529856846e-06
-2.19352508840473e-05
-2.31401789604181e-05
1.03235883195022e-06
-3.12616420067805e-05
-2.00391329317814e-05
-2.7457512058076e-05
-9.66827601717461e-06
-1.30047357538955e-05
-2.29766273181602e-05
-3.61430764499708e-05
-8.50982613971783e-06
-2.09706249730665e-05
-1.93311482092647e-05
-1.41387683284341e-05
-2.35946827364633e-05
-3.63353992165454e-05
-2.11808319253326e-05
-5.05600271640494e-06
-1.34297607953126e-05
-4.29280342099198e-05
-3.38483718422835e-05
-6.30015093332722e-06
-4.10754040152454e-05
-2.34120091932523e-05
-3.51519393400597e-05
-2.26870926812131e-05
-2.13001485758982e-05
-2.82294449510896e-05
-9.06001968340944e-06
-2.44697022956217e-05
-1.28390566397236e-05
-5.79377177383793e-05
-1.8544241919577e-05
-2.259916248105e-05
-1.98653322517058e-05
-3.10567155741027e-05
-3.73219632356408e-05
-3.32893316351375e-05
-1.41377620004528e-05
-1.07047141285603e-05
-1.71397385319295e-05
-2.48877395975541e-05
-2.37368538163891e-05
-1.45264008416544e-05
-5.63815278591607e-06
-4.29624097780311e-05
-4.95073819731432e-05
-4.36599394154541e-05
-1.74736477875753e-05
-1.81272106208409e-05
-4.67388145143091e-05
-4.00916152409204e-05
-1.82359885045339e-05
-2.29842802006268e-05
-3.62520142278765e-05
-2.73528689320499e-05
-5.26477101817617e-06
-2.89522950933759e-05
-2.92362824682297e-05
-3.38216168244316e-05
-3.21878661190973e-05
-4.14695461619707e-05
-1.2110548009284e-06
-5.41529974291706e-06
-2.13939022036885e-05
-1.87268774950955e-05
3.82071203044829e-06
-4.41533826429432e-05
-2.93460950729645e-05
-2.13002027129738e-05
-1.46115594802597e-05
4.44023826062098e-06
-2.59871234794352e-05
-3.29010148718727e-05
-2.33512258576451e-05
-2.24631502965833e-05
-2.67955350702794e-06
-1.08002020487923e-05
-3.43502843538252e-05
-2.0488375887396e-05
-8.13829719134331e-06
-4.87633762417587e-05
-1.66822495732268e-05
-8.88203981984002e-06
-3.62132629756244e-05
-2.43233214951178e-05
-2.56817103795595e-05
-1.49681555497572e-05
-1.16325772437682e-05
-3.2887643647815e-05
-1.70176606620427e-05
-2.34029513099923e-05
-1.69522156838557e-05
-2.49905571718863e-05
-8.76860803812497e-06
-2.01667515721341e-05
-1.24190586665438e-05
-7.7992518707556e-06
1.1595981258586e-06
-2.10636933228607e-05
-2.66777868982949e-05
-3.10286081436888e-05
-1.66840179183693e-05
-6.48711732205912e-06
-3.38760205774747e-05
-4.19731128590636e-06
-2.16913623028144e-05
-2.73446551757982e-05
-3.54363486901028e-05
-2.48667292342213e-05
1.03108307879697e-05
-2.31612758059608e-05
-2.98384107031927e-05
2.98431964223424e-06
-4.71597928319953e-06
-1.42731832886496e-05
-2.05633124677055e-05
-3.24684582967366e-05
-1.59786365116989e-05
-2.06959828069042e-05
-2.32556223545407e-05
-1.01635020829629e-05
-4.05886633071368e-05
-2.87858621856237e-05
2.46238221232521e-06
-2.7009456975902e-05
7.74671162051557e-06
-3.12612612863723e-05
-2.38406047524539e-05
-2.81382915592835e-05
-2.99160571813552e-05
-3.51413905115382e-05
-1.22604100413573e-05
-7.77151742155557e-06
-1.09849762004854e-05
-2.34441258826033e-05
-2.12088018969155e-05
-1.28669388870884e-05
-9.28612869084917e-06
-3.09021923802869e-05
-5.15162930507705e-05
-1.37250214033674e-05
-2.5767869505812e-05
-1.45735349304736e-05
-2.37584084888851e-05
-1.13295042396939e-05
-8.00121176904985e-06
-2.37696557647103e-05
3.94907119713671e-06
-1.89047070376723e-05
-3.19469688016743e-05
-2.91682858389102e-05
-3.23625225862648e-05
-3.04615371930441e-05
-2.85661514036121e-05
-3.20254111427078e-05
-4.3131658676515e-05
-2.30148485801016e-05
-1.01077692986929e-05
-2.04835025325012e-05
-1.2924614147573e-05
-2.89792209458949e-05
-2.44464489197656e-05
-2.22572103199982e-06
6.73099018480501e-06
-4.40980040207106e-05
-3.60970319300305e-05
-3.04201780053065e-05
2.15912805534038e-06
-2.30089156548916e-05
-1.51508006598981e-05
-1.16308172499096e-05
-2.10760788636836e-05
-2.87197513891357e-05
-1.58714704815296e-05
-2.03506951897164e-05
-9.0053513140231e-06
-1.98248546921607e-05
-2.49932015153323e-05
-2.43407001508078e-05
-4.16556163786902e-05
-1.34680821836718e-05
-4.1550045640059e-06
-4.20409155739132e-05
-8.40456360519023e-06
-5.94202450149198e-06
-3.41623399058835e-06
-4.66701133803862e-05
-1.39072913965843e-05
-1.55284657737934e-05
-1.42884291310535e-05
-3.99370415837959e-05
-2.39662860489783e-05
-1.8132011267434e-05
-4.06090014165678e-05
-2.04105266905508e-05
-6.62021184735717e-06
-3.11922610182289e-05
-2.75556497439314e-05
-4.59020441132127e-06
-3.40411661571737e-05
-2.890464608732e-05
-2.91630304706086e-05
-1.65401696292505e-05
-3.05577848247359e-05
-3.61987077643594e-05
-2.88353931703317e-05
-2.63768375653104e-05
-3.20166683842139e-05
-1.15724566883017e-05
-9.83795668515628e-06
-1.83715742275429e-05
-1.65117564844254e-05
-2.1365337357534e-05
-2.54573625091431e-05
-2.56407466364781e-05
-5.87115922816418e-06
-3.62375036939461e-05
-8.27046879465126e-06
-4.80990863257561e-05
-1.73245972867353e-05
-2.57389106374484e-05
-4.1444606077812e-05
-1.82025478076111e-05
-3.03300014411441e-05
-3.33951478835058e-05
-6.67855724549724e-08
-2.89298686031327e-05
-9.00586447690024e-06
-4.3711023948334e-05
-4.78322711442238e-06
-3.44193652875029e-05
-4.93183361512421e-05
-2.02969189257243e-05
-3.33533433099505e-05
-2.27580234421023e-05
-2.25370612909568e-05
-1.87673373232832e-05
-4.93002982753028e-05
-2.52442442282243e-05
-2.6313941352479e-05
-2.06793139293307e-05
-2.22756714363269e-05
-1.87174911206356e-05
-3.98033139346023e-05
-8.37682167804733e-06
-6.07241388199359e-06
4.95427258464917e-08
-1.39714858499698e-06
-2.39397069152549e-05
-1.09355905852088e-05
-2.75637516313574e-05
-3.77287748314678e-05
-3.1811159294837e-05
-1.20423922659228e-05
-2.33551258026958e-05
-1.54379594620979e-05
-2.83853611857391e-05
-2.37888657762404e-05
-2.54061891397097e-05
-1.50104228997071e-05
1.16039394785515e-05
-3.54561071144386e-05
-2.05216615637923e-05
-2.57191830650268e-05
-3.37292246345544e-06
-1.07180889638391e-06
1.19043742731464e-05
-5.52484700933217e-06
-4.5509500524069e-05
-1.82065559160723e-05
-2.76843950422736e-05
-1.26974656713023e-05
-8.24462675198655e-06
3.91190162055989e-06
-5.4133396399329e-06
-4.13111392035882e-06
-2.77364744217924e-05
-2.42029490512986e-05
-2.85109766407818e-05
-2.30156714601131e-05
-5.22516140581389e-05
-2.79663526946705e-05
-1.24780963477133e-05
-3.79440194629489e-05
-1.59051532638177e-05
-2.91787256158698e-05
-3.16653286738511e-05
-1.82567612060526e-05
-1.19732393586488e-05
-1.18766017664596e-05
-1.3078382390585e-05
-4.22661710524823e-05
-1.59505427064441e-05
-1.66743528440472e-05
-9.71912889064964e-06
-2.80630036332912e-05
-2.80847343748276e-05
-1.17326456815574e-05
-1.88883344518566e-05
-2.34608222050053e-05
-1.86739513902642e-05
9.588207554331e-07
-1.53166784122637e-05
-3.39112264475914e-05
-3.46578357620956e-05
-3.25711737096085e-05
-1.00235236804778e-05
-8.31076327561988e-06
-2.80338504348963e-05
-3.1398438645298e-05
-2.66632404242746e-05
-1.55184566647223e-05
-7.97641671460826e-06
-1.5534105252365e-05
-9.72373765732086e-07
-2.57927935838125e-05
-1.47550448588883e-05
-1.93970849037253e-05
-1.00165715768163e-05
-3.70428298268682e-05
-1.99518765789667e-05
-1.97187872135894e-05
-1.54655596162263e-05
-1.41084898690707e-05
-4.14184202991454e-05
-3.59767695017733e-05
-8.89472785941524e-06
-2.49075918851591e-05
-2.9756161398006e-05
-3.19396301969976e-05
-2.61747483966954e-05
-3.46089057028963e-05
-1.34572650004965e-05
-2.41735289380052e-05
-2.53304413717828e-05
-2.2730321042535e-05
-2.4871234675661e-05
-2.07573614273193e-05
-2.7472176081163e-05
-2.02790501066781e-05
-2.31333994633536e-05
-2.95446846327328e-05
-3.31526955797322e-05
7.0277818068567e-06
-3.45944706496945e-05
-2.35128084586721e-05
-3.07984420311878e-05
1.0546370540161e-05
-4.32061171123579e-05
9.83170363666937e-07
-2.24079534025998e-05
-3.02077371226263e-05
-1.2905693308824e-05
-1.86062072699705e-06
-3.44687956748724e-05
-3.98666686461468e-05
-3.05038458930282e-05
-3.83221585807316e-05
-3.52522109442629e-05
-2.45490622505063e-05
-4.14040443368843e-05
-2.57013332860798e-05
-1.45876744137858e-05
-2.35846974554792e-05
-2.19094384250377e-05
-3.05514951083221e-05
-1.74524307371412e-05
-1.0492587071393e-05
-3.36179869626745e-05
-2.2678268350052e-05
-2.94961289623507e-05
-1.65572138324216e-05
-3.59389413832423e-05
-1.29711007925554e-05
-1.98880876554169e-05
-2.61484134484477e-05
-2.01031069191863e-05
-1.91005665326841e-05
-1.79342212493777e-05
-1.45597574436758e-05
-2.95900320681973e-05
-1.7641060043402e-05
-1.6864128251544e-05
-3.04730805624018e-05
-2.34610748205905e-05
-1.85588302631827e-05
-2.64315530734267e-06
-8.94013774956871e-06
-2.59118184381486e-05
-2.55717842200446e-05
-1.88087035708007e-05
-1.49710735776841e-05
5.30372807978902e-06
-3.22604091534603e-05
-3.64549040622624e-05
-2.98866674038885e-05
-2.13873881023092e-05
-3.75995403129628e-05
-3.81440818647979e-05
-5.54348937082512e-06
-2.79541804153592e-05
-3.10295217951079e-05
-9.53814523054425e-06
-7.17311574715976e-06
-2.49896300654476e-05
-3.53788590509937e-05
-1.46051415089314e-05
-2.56863656350516e-06
-1.28830139876866e-05
-1.52749340781549e-05
-3.65278215162291e-06
-1.46134702509565e-05
-3.15384762914041e-05
-2.41695392805605e-05
-2.23077384497781e-05
-1.49662536268638e-05
-3.04495005881897e-06
-2.42004489411488e-05
-1.42561050934479e-05
-1.34595602926613e-05
-1.059100839428e-05
-2.54916901747179e-05
-2.82943302614993e-05
-2.94371460400129e-05
-1.61328015666416e-05
-2.18573488463738e-05
-2.71573074884401e-05
-2.38744346074979e-05
1.62751993254666e-05
-1.29514270525453e-05
6.08492398028389e-06
-2.00750140961367e-05
-2.55074227729801e-05
6.45427319334693e-06
-2.78530512494465e-05
-3.08596388532515e-05
-1.99524035816199e-05
-1.07764125306391e-05
-7.40597901152989e-06
-1.82705805440283e-05
-3.9789671605283e-05
-1.46828971855149e-05
-3.01688231626535e-05
-3.17884344954612e-05
-3.27724651084712e-06
-2.50886511923469e-05
-8.81032880788714e-06
-1.62799332072945e-05
-3.6934669898518e-05
-1.22499176530686e-05
-4.51104537024664e-05
-7.13411555486026e-06
-3.16085603564096e-05
1.32177032231568e-06
1.67282992539106e-06
-2.65810919379403e-05
-2.72278626673855e-05
-2.22615766703129e-05
-4.76894287147766e-05
-3.69310337877212e-05
-4.41045306633042e-06
-2.79127699725695e-05
-3.58933250182941e-05
-2.79105445978888e-05
-5.25197390400607e-05
-2.75788513459566e-05
-1.84602283495182e-05
-2.56144594410913e-05
-1.87601555298112e-05
-3.84482661982642e-05
-2.31178122433698e-05
-1.11531455234689e-05
-3.75153466866536e-05
-3.00199621463678e-05
-2.65901607288345e-05
-2.81395421308747e-05
-1.75985494147143e-05
8.41272375974976e-07
-1.93479526002461e-05
-3.23300173605386e-05
-8.93592773906095e-06
-2.72040572773176e-06
-2.39804204620054e-05
-2.40594387159953e-05
-1.20561181666754e-05
-3.17421989339724e-05
-1.43440497173104e-05
-3.22829409946591e-05
-3.62253081675985e-05
-1.72768287430862e-05
-2.25850122874498e-05
-2.67977065668794e-05
-7.07232315956803e-06
-3.36135979340209e-05
-7.45169180959585e-06
4.62343178749913e-09
-2.03863789125761e-05
-8.2504726438884e-06
7.70567561940983e-06
-2.90970951336224e-05
-1.20347196630761e-05
-2.56260577174869e-05
-2.40331607947887e-05
-2.26849129989273e-05
-2.64590619372307e-06
-3.35524496323895e-05
-2.01183358679901e-05
-2.38074423437816e-05
-1.69205299679765e-05
-2.98345325415844e-05
-2.55918835968065e-05
-9.79328470389761e-06
-4.63788373377784e-05
-2.65952398773653e-05
-3.90324887913632e-05
-2.26906543712125e-05
-1.08210542922034e-05
-2.83988802600137e-05
-3.26556643666906e-05
-2.728648294986e-05
-2.95993214203089e-05
-3.31283125268931e-05
-1.31967298189319e-05
-1.29730940129238e-05
-2.45638799325495e-05
-3.03451467453937e-05
-1.49670891426995e-05
-2.15060073277673e-05
-2.87806144501092e-05
-2.50770198592405e-05
-2.85974774857739e-05
-1.41237300720138e-05
-2.65790185615898e-05
-2.13298659229632e-05
-2.04487306887885e-05
-1.42587675805296e-05
-2.87405728363689e-05
-3.29392128567322e-05
-2.63172655474131e-05
-2.66131803700367e-05
-6.13363804769997e-06
-4.35074479760947e-05
-2.24315330667074e-05
-1.41039605824786e-05
-4.56142131481144e-05
-1.75465343191617e-05
-2.19476232981328e-05
-2.25554217852254e-05
-1.09997457597463e-05
-2.1269839393891e-05
-3.17672913681861e-05
-2.2237644917603e-05
-1.66477537064137e-05
-3.18836064591648e-05
-3.72484999751429e-05
-2.89342748280312e-05
-3.15441106829112e-05
-3.63693673204866e-05
-1.46859249983952e-05
-2.89075932636812e-06
-3.24360244770165e-05
-7.44135925645501e-06
-8.75745836331128e-06
-1.16472900049832e-06
-4.09088474767762e-05
9.61601965218414e-06
-2.84260192852489e-05
-2.58416335221236e-05
-1.43576123903147e-05
-1.25194166766072e-05
-4.78548891480195e-05
-2.9534834781786e-05
-1.79471495301085e-05
-4.94929409156223e-06
-2.71454596708954e-05
-8.74278914966009e-06
-1.23677009445421e-05
-1.53862498332059e-05
-5.24101439540164e-05
-3.52977619261412e-05
-2.00140453200418e-05
-3.21350374094844e-05
-1.2093817830577e-05
-2.54408563499656e-05
-2.46446006605918e-06
-1.7934400420776e-05
-1.91162628566071e-05
-1.85130405095061e-05
-3.50957492257555e-05
-1.5061271592303e-05
1.41142933026705e-06
-4.91699843528297e-05
-1.11421090332908e-05
-2.79136264459979e-05
-3.5893791322041e-05
-3.38450522205826e-05
-3.38670213902135e-05
-2.01763395104129e-05
-1.11611448998924e-05
-1.32367740808935e-05
-2.91387477103559e-05
-1.50042039379376e-05
-5.9893686427775e-06
-1.25544203264147e-05
-6.46416213984327e-06
-2.11679984070419e-05
-2.12219976500246e-06
-3.79095486018457e-05
-2.496900584042e-05
-6.96570421049949e-06
-2.26823109029537e-05
1.32919372116524e-05
-2.15306012558922e-05
-2.34734372448861e-05
-2.13893561938307e-05
-2.15059926921429e-05
-2.45035486441749e-05
-3.69976654555313e-05
-1.66850738727097e-05
8.04486905435914e-08
-9.26640758057606e-06
-2.27745482231574e-06
-2.38858069628967e-05
-4.5348517527164e-05
-5.49362613954977e-07
-3.04685338203467e-05
-2.95163056615238e-05
-2.53643092892331e-05
-2.79996631704823e-05
2.38034766886931e-06
6.42707274956518e-06
-1.21224964085855e-06
-1.24914499854636e-05
-1.56954601377783e-05
-3.26541880046128e-05
-3.46478558327014e-05
2.48195660562304e-06
-3.50213860620109e-05
-2.00874347257299e-05
-6.18462433878927e-06
-1.68078696305955e-05
-2.34385717527564e-05
-3.51838328644719e-05
-9.94481458891061e-06
-2.01147658727694e-05
-3.21360877401625e-05
-2.79855136375541e-05
-2.18372597297724e-05
-1.8303025426313e-05
-2.67164145559704e-05
-1.00414137811832e-05
-2.03055868170072e-05
-4.71118662539944e-06
-1.86162209954464e-05
-2.32016907285164e-05
-4.37307118442163e-05
-1.88493236801332e-05
-2.34944967129641e-05
-3.84609110802377e-05
-1.79549427486889e-05
-1.6115739110255e-05
-4.06080937661122e-05
-4.01272609421985e-05
-1.66356020404151e-05
-2.47088546788271e-05
-1.52761192204142e-05
-2.18465743505174e-05
-2.43430375923081e-05
-4.50612695196463e-05
-1.21058422384393e-05
-3.40420342658336e-05
9.55164694561811e-07
-3.80856156121401e-05
-1.21589217962554e-05
-2.67154861117848e-05
-2.8765371510527e-05
-3.59487941951218e-05
-2.01415932623583e-05
-1.56768543732223e-05
-1.5834848610041e-05
-1.61223846879201e-05
-1.44537766407183e-05
-3.63097427168034e-05
-2.03082823790623e-05
-1.39673654255102e-05
-2.77259697609834e-05
9.09537813825406e-06
-1.27550701685347e-05
-1.78871060530351e-05
-2.6903141267602e-05
-1.4530606886642e-05
-3.29599927321017e-05
-1.86087717898875e-05
-3.9296571720807e-05
-3.38445979497095e-05
-6.88747122269357e-06
-3.11410478467191e-05
-6.35959422123161e-06
-3.2224883751811e-05
-4.19894116186631e-05
-1.13734381834303e-05
-3.6274255827817e-05
-4.47127800528411e-05
-2.87748638381024e-05
-2.37677464122772e-06
-1.73630923366416e-05
-1.5230170461621e-05
-1.39817689260382e-05
-3.14439597102838e-06
-3.34425670402314e-05
-1.67410274815999e-05
4.61466235736603e-06
-2.20641137951361e-05
-1.95574777354533e-05
-1.97312033115519e-05
-2.30195595285812e-05
1.62815105932754e-06
-2.07520469181156e-05
-1.0274418171244e-05
-2.75936477325874e-05
-7.04439132856238e-06
-3.14661966933924e-05
-2.29987846868707e-05
-2.56418368360652e-05
-1.3306457751378e-05
-3.10426995652468e-05
-3.53276724180603e-07
8.94686840045496e-06
-1.44338459844588e-05
-2.33350667337362e-05
-1.80154492048196e-05
-1.91193028027577e-05
-2.26688738647852e-05
-1.55814314718978e-05
-1.60555145365448e-05
-2.08201234632325e-05
-2.38051284087747e-05
-2.12151062574486e-05
-2.84126957443331e-05
-1.42099982294411e-05
-1.66205750781535e-05
2.62249941262577e-07
-9.19643260334987e-06
-7.7726361389739e-06
-2.30612418595944e-05
-8.1181664484576e-06
-2.51437469624389e-05
-2.70883506120852e-05
-8.80627595113101e-06
-1.16696700034189e-05
-1.49136166703355e-05
-1.51728886501816e-05
-1.47739261953863e-05
-2.50864332747939e-05
-1.75917648394284e-05
-3.07753826450734e-05
-3.81551424532079e-05
-3.13816534685368e-05
-1.77902988014786e-05
-3.77052216802345e-05
-1.80218831623937e-05
-1.29946996382513e-05
-1.67321778579637e-05
-2.2602607757111e-07
-1.20815940688401e-05
-2.71220585504179e-05
-3.60610997530948e-05
-1.92469991011775e-05
-3.22958232193375e-06
-3.11851487560806e-05
-2.55815643045072e-05
-1.71514940208203e-05
-3.423346852719e-05
6.6220893426923e-07
-2.87661501594945e-05
-1.68971766694802e-05
-1.30761042397945e-05
-2.65521887977934e-05
1.05202044110152e-05
-3.02898808050701e-06
-1.32197246632506e-05
-1.09954684395719e-05
-1.84162976231613e-05
-2.05315766835029e-05
-3.77185134196462e-05
-1.43529957809308e-05
-2.22264834453109e-05
-2.52743526965981e-05
-1.6481700968757e-05
-3.11353320374025e-05
-1.94526286311325e-05
-1.84035140688569e-05
-1.82501567743313e-05
-1.53912672683947e-05
-4.18657612978733e-05
-3.00975898394576e-05
-1.19955520021896e-05
8.94577169030405e-06
-2.38243659483071e-06
-4.45800234541465e-05
-2.93983874105321e-05
-1.24682760107737e-05
-1.62440362927514e-05
-2.44388056951783e-05
-1.54988043318112e-05
-2.24241102374093e-05
-2.92894817142536e-05
-2.93830671991908e-05
-1.69489644839979e-05
-3.00630476487488e-05
-2.29217951428987e-05
-1.64170065040336e-05
-1.92458186942068e-05
-1.34556496054302e-06
-6.78074120400453e-06
-1.20886418965643e-05
-3.24150321180415e-06
-2.95007588076471e-05
-4.07147870791333e-05
-1.47435099432465e-05
-2.06006858377442e-05
-1.07586436187732e-05
-3.85581449507315e-05
-1.9844156215945e-05
-1.11091841907178e-05
-3.22337869378997e-05
-2.31217965826626e-05
-2.31573616104093e-05
-2.58435523025989e-05
-3.23563050732079e-06
-3.16133825794425e-05
-3.11434142213892e-05
-1.17215904338216e-05
-2.49623906168084e-05
-3.0919073697993e-06
-3.10080858387811e-05
-3.89608766155058e-05
-3.15817571085772e-05
-2.71344868822171e-05
-2.43396918977001e-05
-2.67241871037508e-05
-4.42197172507603e-05
-2.45432046753719e-05
-1.65859733421648e-05
-2.45119105383639e-05
-2.1652796991749e-05
-7.05150221895027e-07
-2.0447267308078e-05
-2.19156281457336e-05
-2.12433027025165e-05
-2.98146930314807e-05
-6.34268862846535e-06
-2.50566324101927e-05
-1.12616374551526e-05
-2.18384311382583e-05
-1.56733795823788e-05
-1.91542763059281e-05
-1.41265497261547e-05
-3.44630612865112e-05
-1.72815470478367e-05
-6.30016019613978e-06
-2.00273723905623e-05
-2.57541278493172e-05
-2.14570885525106e-05
-2.6128981791944e-05
-1.78990256226924e-05
-5.06710083978991e-05
-2.14675042170672e-05
-2.63168516335756e-05
-1.29501801042211e-05
-2.25437833828549e-05
-2.15383283821844e-05
-1.80952583672635e-05
-1.12304512764579e-05
-2.50442296540065e-05
-1.81756595605699e-05
-1.69421158536346e-05
-1.12454193539213e-05
-4.7007914999732e-06
-2.75395869426555e-05
-3.26567396697584e-06
-2.30720915146969e-05
-1.3634239090457e-05
-2.25930723728597e-05
-4.45728116082734e-05
-2.18536479987724e-05
-1.5076022661654e-05
-3.85730130397466e-05
-2.45481589483367e-05
-1.73473610338671e-05
-3.04347647239425e-05
6.29845044583374e-07
-2.99909786225294e-05
-2.69163019066676e-05
-2.28118682638277e-05
-3.38694248224022e-05
-2.06721916124099e-05
-3.33282319814036e-05
-1.71259193410185e-05
-2.87083302946336e-05
-3.56169878504331e-05
-1.74755498974521e-05
-2.12560744875924e-05
-1.02222160874797e-05
-1.09218307345951e-05
-1.42902955687745e-05
3.50744076780409e-06
-1.58313522590784e-05
-2.00159249668714e-05
-2.78187093174325e-05
-2.49370700374929e-05
5.87497528456613e-06
-4.3005266092773e-05
-1.38753465762459e-05
-3.33567736843891e-05
-1.34190635395174e-05
-3.61556759021211e-05
-3.55520977602243e-05
-1.08617920063848e-05
-4.83898408217713e-05
-2.84569146743643e-05
-3.1387261383226e-05
-1.74973118733728e-05
-2.77065512664703e-05
-1.71538944786431e-05
-2.71250968893359e-05
-2.07912201882592e-05
-1.44872135479402e-05
-1.48376519331451e-05
-1.28665582318668e-05
-1.14768128763429e-05
-1.5194466153801e-05
-4.34960131187461e-05
-3.08032780157471e-05
-3.61325229821457e-06
-1.7484520508696e-05
-3.05592356702509e-05
-1.1051084479593e-05
-1.0001005086888e-05
1.28605467691716e-06
-3.23617406104845e-05
-4.31295945952586e-05
-1.07156707693131e-05
-1.31735089527363e-05
-6.6052061931982e-06
-3.36936224917976e-05
-2.08320542418258e-05
-2.11916196983022e-05
4.37045261383081e-06
-2.45809146140778e-05
-4.09917809082685e-05
-8.07803089310584e-06
-2.55555712177712e-05
-1.25046812251822e-05
-1.13538746088613e-05
-1.57513436966598e-05
-2.15674663084079e-05
-2.36293360801182e-05
-1.69951753843964e-05
1.34083922062052e-05
-2.25679687964578e-05
-3.20475620133367e-05
-3.15664537275994e-05
-2.41637184371639e-05
-2.19409120592002e-05
-2.1263830883111e-05
-1.72812699572413e-05
-1.79942519529517e-05
-1.07669124217055e-05
-1.91723058818198e-07
-3.59105317631874e-05
-2.37050673437556e-05
-1.76945025521326e-05
-1.0777402897136e-05
-4.27375816327283e-05
-2.13991776883625e-05
-1.08524117844196e-05
-1.65630786115396e-05
-1.14174030855124e-05
-1.50035239376298e-05
-1.97461771481872e-06
2.49832562815975e-07
9.943155576336e-06
-1.34499377870955e-05
-1.64408630750192e-05
-3.15794700056712e-05
-1.11982256294235e-05
-3.60184563187119e-05
-3.5545540391376e-05
-3.25335264626373e-05
-1.67404521009671e-05
-2.40224550075101e-05
-2.67645110879986e-05
-1.8872114521718e-05
-2.76283266624198e-05
-1.33706787694463e-05
-4.0217327241733e-05
-3.03917873370415e-05
-1.48604007032399e-05
-1.05843276419554e-05
-2.59720271855661e-05
-1.72101397601738e-05
-2.5220449240664e-05
4.71996078059073e-06
9.79293288755027e-06
-1.55177478086541e-05
-2.38721721476405e-05
-3.2139164354699e-05
-2.15972039977071e-05
-4.76017417716883e-05
-1.91291307783888e-05
-1.84563637257828e-05
-4.40529269824703e-05
-1.7809891168076e-05
-2.9400624195269e-05
-9.74805658741065e-06
-1.42137266670007e-05
-2.21771139471891e-05
-1.79210595758845e-05
-2.03063856541958e-05
-3.20045203524129e-05
-3.52900405309785e-05
-1.84913224029917e-05
-1.84637385323622e-05
-1.78875861395805e-05
-1.52854225362242e-05
-1.02380334386498e-05
-1.29153130299082e-05
-2.65195589133341e-05
-2.4366990905666e-05
-2.90020866026644e-05
-2.26763653976926e-05
-3.6152771874682e-05
9.34493746220389e-06
-2.70968254132617e-05
-1.34639893232647e-05
-1.72803615871983e-05
-1.50682151238817e-05
-3.01887529064677e-05
-2.16074163610214e-05
-2.14238325084461e-05
-2.14283279801071e-05
-1.60044180045035e-05
-1.57954426260172e-05
-5.09443331313167e-06
-3.44472536885411e-05
-2.64818988029032e-05
-1.33952577526882e-05
-1.85430921848106e-05
-1.37711452844361e-05
-2.17013268316181e-05
-2.34693987637078e-05
-4.19597402972538e-06
-1.64628550710839e-05
-3.89657821149197e-06
-2.70888151880444e-05
-2.85501287268213e-05
-7.95616728901133e-06
-3.25463421194286e-05
2.27067925175225e-06
-2.69440524172967e-05
-1.10827584239631e-05
-2.58990488696436e-05
-2.50486814096529e-05
-2.36165123633862e-05
-3.30583678913594e-05
-3.37152223179518e-05
-5.94040050032266e-06
-3.60993116573156e-05
-3.29990869950083e-05
-2.93582083152928e-06
-2.03343088824761e-05
-2.23363591185687e-05
-2.72770431902502e-05
-7.77185971999966e-06
-7.28371220248028e-06
-3.4055425222166e-06
-1.00840820040706e-05
-2.19952096514186e-05
-1.11128188112076e-05
-1.76529867963561e-05
-1.87308727332316e-05
-3.09380777038969e-05
-3.03914286139993e-05
-2.62570399030284e-05
-2.22900109400822e-05
-3.91913569872462e-05
-3.02315312833799e-05
-4.18969938542343e-06
-2.14462584232904e-06
-2.66272557335277e-05
-1.85385300737088e-05
-2.02843119536557e-05
-2.04651861947276e-05
-2.44342089926081e-05
-7.45727274824024e-06
-1.19701463113958e-05
-1.45448597766946e-05
-2.30719602112295e-05
-2.11683969442336e-05
-1.35343562003121e-05
-3.07405000837973e-05
-2.49909593639737e-05
-2.81580311049454e-05
-4.15081537953154e-06
-1.7818481637772e-05
-8.02970143126383e-06
-2.3233855772677e-05
-1.69560156193586e-05
9.14554573794894e-06
-2.32185796018013e-05
-3.226278248789e-05
-2.00622181715965e-05
-2.6108022224737e-05
-2.48405184125666e-05
-2.6546262005259e-05
-2.02710280487777e-05
-4.94640758382319e-06
-6.69024036466268e-06
-2.60915797326512e-05
-2.94202430312775e-05
-3.97735420780795e-05
-1.50353314584006e-05
-3.55612332758266e-05
-2.76078190915978e-05
-2.56884294822068e-05
-1.93258256031341e-05
-5.02266539123678e-05
-3.86462501270705e-05
-1.67733054364622e-05
-1.8640446947365e-05
-4.05657862992348e-05
-1.39958755713711e-05
-2.59194778440093e-07
-2.18316445383908e-05
-3.04307266504692e-05
-2.29235346849048e-05
5.71700972258912e-06
-1.62818883573847e-05
-3.25923077807889e-05
-9.1890797275504e-06
-2.94122215215611e-05
-1.69738609581065e-06
-3.49779284530429e-05
-1.69481447164194e-05
6.04564965137349e-07
-2.28467659479863e-05
1.36756543802214e-05
-2.8647269924367e-05
-2.96460425061464e-05
-1.37306696981931e-05
-1.99131659650225e-05
9.9823525023158e-06
-2.12602260696204e-05
-1.4963789932912e-05
-6.98203294665634e-06
-4.6537448447824e-06
-3.5783838516889e-05
-2.48274744779901e-05
-2.29271617630727e-05
-1.05501286251995e-05
-1.26426304806734e-05
-1.58483730549805e-05
-1.68338256279812e-05
-1.92723026796953e-05
-1.43076557767107e-05
-2.09315635277371e-06
-2.00890709788281e-05
-2.40510382018079e-05
-3.51123482221287e-05
-3.03352201363541e-06
-2.56082295618072e-05
-2.92440018768288e-05
-1.63660592930113e-05
-6.98075074021495e-06
-3.7913772599044e-05
-2.27089588709528e-05
-2.71802528703312e-05
-1.72044442188327e-05
-1.49247394898884e-06
1.03087405591183e-07
-4.7535792104446e-05
-3.26213339058086e-05
-4.46621560412533e-05
-1.65876987477747e-05
-4.0012752240788e-05
-3.27197023565732e-05
-1.99147918035404e-05
-2.01276831332278e-05
-5.76163949914996e-06
-1.2838192095922e-05
-2.01411039073456e-05
-7.68284712613972e-06
-9.20999942495191e-06
-2.76882652248055e-05
-2.69182417249368e-05
-1.00105845561841e-05
-4.40930837352807e-05
-4.41859062589868e-06
-2.1111924710345e-05
-1.24363016246499e-05
-3.5410554745139e-05
-1.48247036283578e-05
-2.16924650287043e-05
-2.74458716439183e-05
-1.68689557682268e-05
-1.86451050943654e-05
-5.18757398276946e-05
-3.43776815286742e-05
4.84132428300939e-06
-1.40106797828336e-05
-1.99535819839813e-05
-3.29212682337004e-05
-3.0244149919298e-05
-1.98313801810077e-05
-3.46237884560424e-05
-2.33099834796837e-05
-1.51308880978443e-05
-2.13432739060788e-05
-2.94454419597092e-05
1.71102957860684e-06
-3.03783694529725e-05
-1.75209099337945e-05
-1.73208424921678e-05
-1.43200533708719e-05
-3.91929439861621e-05
-1.98365491365269e-05
-3.49655652520286e-05
-6.58555501854724e-06
-2.19405568419647e-05
-4.48233983903289e-06
-3.18401804833542e-05
-9.28307665270097e-06
-4.02494006027496e-05
-1.23018144128315e-05
-2.24459934032534e-05
-9.18409661641429e-06
-3.8602408214141e-05
-8.02597724316685e-06
-5.68475108432261e-06
-2.9535595876057e-05
-1.81084744194042e-05
-1.88208462857751e-05
-2.29521885594394e-05
-2.08561965122858e-05
-3.084536777223e-05
-2.09389910261576e-05
-2.29360813244768e-05
-4.09527000609634e-05
-2.30701759554884e-05
-2.5131599202702e-05
-2.00262971877211e-05
-1.64527267685958e-05
-4.05253035877326e-05
-1.76733463255142e-05
-3.15859385060987e-05
-9.35038094945176e-06
-1.87216902821992e-05
-4.25422926865681e-05
-3.44451112093661e-06
-2.70157781162586e-05
-2.65296089078841e-07
-1.93691921710951e-05
-2.2269412326827e-05
-7.92788223657115e-06
-1.96926106352274e-05
-3.69697244626589e-05
-1.37189506046709e-05
-2.60934122518266e-05
-3.46590111169452e-05
-2.38002001635914e-05
-2.62063922201204e-05
-2.53251309493353e-05
-2.22969231417684e-05
-1.09667922926239e-05
-2.68285128677465e-05
-3.49783649767659e-05
-2.64143364704055e-05
-2.47343224070417e-05
-1.67920190274627e-05
-2.97131043998182e-05
-1.98672027944507e-05
-1.85834706133606e-05
-1.84898761481821e-05
-1.88954591669853e-05
-1.90107766948648e-05
-2.15504558549792e-05
-2.32122137693208e-05
-2.14861630649386e-05
-3.0761697853501e-06
-2.01088874025729e-05
-1.28218161768215e-05
1.10384121418675e-05
-1.85131659930026e-05
-4.43620191270832e-05
-5.59319522788574e-06
-3.54299415133797e-05
-3.35991579828905e-05
-1.92095897480608e-05
-1.02405244088959e-05
-5.89342527313738e-06
-3.3186291579982e-05
-2.6036643912501e-05
-1.37573579367787e-05
-5.87134659837692e-06
-1.65252588282995e-05
-2.19485653622955e-05
-6.30257323436121e-06
-7.73371153247721e-06
-2.50028540405513e-05
-1.05157611099498e-05
1.10783393291639e-06
-8.80312562426718e-06
-1.16719393743326e-05
-1.18725512405589e-05
-3.16678784409913e-05
-1.65974834094906e-05
-3.65927211207128e-05
-1.0801168869751e-05
-2.3512073577143e-05
-6.58303868819785e-06
-3.0907918208034e-05
-2.08976968642026e-05
-1.92719737118159e-05
-1.25213328381924e-05
-2.66404455411458e-05
-3.34686202130297e-05
-2.38017641774711e-05
-4.26071516588731e-06
-1.24127717574245e-05
-9.96129186932555e-06
-1.09121458599377e-05
-1.26374759667955e-05
-1.05067849027883e-05
-2.48298678366229e-05
-6.11325508588045e-05
-1.25122235865076e-05
-2.63482471173318e-05
-1.30441296415692e-05
-7.22264232160587e-07
-1.72392349704924e-05
-1.44611266336754e-05
-3.48367320311879e-05
-3.03700549897745e-05
-3.08853281410848e-05
-1.8576157307665e-05
-2.12439830350479e-05
-1.08516266171e-05
-2.55805547096417e-05
-1.05383925510224e-05
-1.38313434905549e-05
-2.88736131674761e-05
-7.38830411352635e-06
-2.14573938864521e-05
-2.57239173449106e-05
-1.3020410217287e-05
-2.46486340607901e-05
-1.50678978748056e-05
-1.94720009505819e-05
-3.53003428247887e-05
-1.82108991773867e-05
-4.53330849664985e-05
-3.29328724898573e-05
-3.09330887226384e-05
-6.98425158733323e-06
-1.37065389274695e-05
-4.18655202988754e-05
-3.61645060407795e-05
-4.03388769644998e-05
-3.0843550900466e-05
-2.79052389895561e-05
-1.4107315954333e-05
-7.37548041770766e-06
-4.00084907838523e-05
-2.70219521795562e-05
1.30765794648177e-06
-7.82282424490173e-06
-2.64415933571992e-05
-2.68823068115035e-05
-2.81149479002591e-05
-8.85073699230589e-06
-2.48798690238088e-05
-3.35866738235822e-05
-9.93412419405907e-06
-2.99921486913185e-05
-2.66792411227226e-05
-2.24277372763696e-05
-2.67255015869314e-05
-2.53295404550587e-05
-2.24217421202113e-05
-1.83662699668501e-05
-2.03394141550457e-05
-1.55738958934532e-05
-2.27565869927116e-05
-1.18713554366349e-05
-1.10551871286818e-05
-2.19335377399728e-05
-2.56025169593157e-05
-1.58012008027105e-05
-1.78806784334688e-05
-1.48483057720868e-05
-7.1952925385623e-06
-2.4982521144977e-05
-1.23715774903209e-05
-2.77566413573497e-05
-2.46340751968978e-05
-2.66689913692294e-05
-2.05066390311102e-05
-1.78442242312247e-05
-9.45600719997918e-06
-2.66880257410283e-05
-1.93456267581026e-05
-3.00179831422905e-05
-2.69572839427977e-05
-2.19867493453218e-05
-2.31333711769071e-05
-7.23220523246865e-06
-1.22290789515169e-05
-8.7699939164144e-06
-1.74509623905648e-05
-3.12559462851982e-05
-2.89974151816091e-05
-4.24920742385858e-05
-7.79518326925323e-06
-3.62290339486985e-05
-3.40788363646558e-06
-2.00353854939045e-05
-3.53063716171966e-05
-3.02357616351606e-05
-1.33288567122793e-05
-2.49107061390537e-06
-1.07096667495149e-05
-2.99065379782512e-05
-1.72962320711493e-05
4.57699534583713e-06
-1.57151595005783e-05
-7.6431826678249e-06
-4.94385664880185e-06
8.92663357959756e-06
-3.1241638963909e-05
-4.05959529087008e-05
-1.11852499894821e-05
9.33634560069972e-07
-1.15217801838748e-05
-1.26822030710083e-05
7.21107665637383e-06
-1.60561052007053e-05
-1.739117036281e-05
-1.48959816607751e-05
-3.185666513554e-05
-2.20593123516943e-05
-2.9169934818933e-05
-3.6953965937135e-05
-1.00821955829822e-05
-4.18986037238874e-05
-1.7406310226888e-05
-2.91848340582328e-05
-1.94905681166145e-05
-3.60952132589816e-05
-8.79244346372673e-06
-2.77090589675313e-05
-1.25103663798745e-05
-1.44163684248387e-05
-2.51812494729846e-05
-2.98153530300304e-05
-3.35832268269592e-05
6.83436069505422e-06
-1.40048215170745e-05
-2.53328203353048e-05
-1.64375356430169e-05
-1.57237624493405e-05
-2.20224493203437e-05
-4.37633369224746e-05
-2.79512219086724e-05
-1.48331807523809e-05
-2.21483374315556e-05
-1.53873634544416e-05
-1.55737041524951e-05
-5.22377759117116e-06
4.64008479556483e-06
-4.09428307887881e-06
-2.08589858706489e-05
-1.82900737231888e-05
-1.63220576683741e-05
-2.27971789943101e-05
-2.72505619381354e-05
-1.7944174008817e-05
-2.38431515794321e-05
-1.37046944680258e-05
-3.36743750394092e-05
-1.13485845908518e-05
-1.60250382308307e-05
-2.79939284191452e-05
-3.60730116581043e-05
-2.13526502493746e-05
-8.47391038100369e-06
-2.31047552197474e-05
-6.021853452642e-06
-3.41868406830039e-06
-3.44403678172675e-05
-1.1198400852076e-05
-4.15877301373769e-05
4.78183731830016e-06
-2.09083672645293e-05
-2.69988453659183e-05
-3.12022803588618e-05
-1.9925520993215e-05
-7.1150669073612e-06
-2.12371807579974e-05
-3.97886323827958e-06
-2.6929379103303e-05
-3.03160022485099e-05
-2.12991008420171e-05
-2.75050568028702e-05
2.772964264389e-06
-1.23752897799383e-05
-1.62815626959736e-05
1.1442681711492e-05
-2.88426654896899e-05
-3.21026626754557e-05
1.70841987962817e-05
-2.01165636102175e-06
-1.25077403470565e-05
-2.69845276974229e-05
-1.03611895023569e-05
-1.86163588921169e-05
-3.05535803919822e-05
-2.06309691095375e-05
-1.3927415231312e-05
-1.26485119087838e-05
-2.96905015894659e-05
-1.56768976539565e-05
-1.54287816439465e-05
6.93909287961441e-07
-2.79699061457788e-05
-2.22286683906214e-05
-3.74997028366101e-05
-3.65549412042807e-05
-2.47367005324513e-05
-1.79858415031498e-05
-3.67633987535302e-05
-9.91185951094369e-06
-2.45079969239635e-05
-1.41024489983939e-05
4.59694308072354e-06
-3.20454864793912e-05
-2.84545059182283e-05
-3.08018433739592e-05
-1.83987288036416e-05
-3.48994386243029e-06
-3.41716735327823e-05
-3.44814755123057e-05
-2.1524877445763e-05
-2.04870681777417e-05
-8.79160142549448e-06
-8.97902505219524e-06
-2.44398219302269e-05
-8.65909741355904e-06
-3.11416402432046e-05
-1.43412309263267e-05
-1.69216950355159e-05
-2.47222600584809e-05
-1.18986091364724e-05
-1.58626400861392e-06
-3.40164161169322e-05
-1.80481935202358e-05
-3.57853549058222e-06
-1.62470850364164e-05
-1.5984903426334e-05
-2.7267708220367e-05
-5.16636006436263e-06
-9.87040520156999e-06
-2.97047335788458e-05
-1.29727262411151e-05
-1.96939097063057e-05
-4.46419328472487e-06
-2.76101234204969e-05
-4.21931755323239e-05
-2.40524807521132e-05
-2.28761007396495e-05
-2.99891426370888e-05
-1.75354020563766e-05
-2.6779437190024e-06
-4.08549377165712e-05
-2.1917590044055e-05
1.05622489767865e-05
-2.27179653244582e-05
-1.13805949267394e-05
-1.58584804487553e-05
-1.0349915190193e-05
-2.96646894411373e-05
-1.71136736373085e-05
-3.70442051157127e-05
-4.22597146109522e-05
-2.62381524062171e-05
-2.34941342768695e-05
-4.18774701252223e-05
-2.49511823929585e-05
-4.98364022916934e-06
-2.17173884094331e-05
-2.4485601164002e-05
-2.42326358911614e-05
-1.86132294304426e-05
-4.14092127811254e-06
-3.25110106107196e-05
-1.68816630679836e-05
-2.15923561876667e-05
-2.35064009331848e-06
-1.56791626987959e-05
-4.02472789557704e-05
-1.86007567018271e-05
-9.90354131698211e-07
-2.89162678614545e-05
-2.36649871264639e-05
-4.258796039323e-05
-2.515200831175e-05
-2.63110642892102e-05
-4.61347862300293e-06
-2.18892131803232e-05
-1.95516506761623e-05
-1.4564333557623e-05
-3.82247796855462e-05
-2.40094773631424e-05
-1.86925910618244e-05
-2.30537652648231e-05
-2.77272844082023e-05
-2.76298094004528e-05
-1.79094850662766e-05
2.85500444365544e-06
-1.147502702415e-06
-2.07849172754443e-05
-2.29336402639033e-05
2.07798419968497e-06
-2.9710506890305e-06
-1.79291802733635e-05
-1.1479839755118e-05
-1.8478411314847e-05
-3.31014174034517e-05
-1.78707652325248e-05
-1.45819918209302e-05
-2.97410125756982e-05
-2.25469838094851e-05
-1.78177236582683e-05
-5.47329687826385e-06
-2.47035712646889e-05
-5.32834924759074e-06
-1.00837900032291e-05
-3.06923794879295e-05
-6.20214669499218e-06
-1.81910785254554e-05
-1.28532406589917e-05
-3.45827531162271e-05
-1.20780715061313e-05
-2.40293256554901e-05
-1.27137790821042e-05
-9.23667104599193e-06
-3.51863413120146e-05
-1.04139740987185e-05
-1.34981174778877e-05
-3.14179051699122e-05
-1.14833069661894e-05
-1.4308491107231e-05
-2.39335290074963e-05
-1.48986361547229e-05
-1.75623012816246e-05
-1.48066266812917e-05
-2.01886992330072e-05
-1.77089916632443e-05
-3.59283124782185e-05
-2.0846345945762e-05
-2.20191043392342e-05
-3.69723325780464e-05
-4.85804592978036e-05
-3.24221896337985e-05
-2.60640808421798e-05
-2.59200790292784e-05
-8.21921301712547e-06
-1.66891534220699e-05
-3.907896909628e-06
-1.69269923423579e-05
-2.93516360690306e-05
3.92435432442659e-06
-1.43673155873165e-05
3.31428992709361e-07
-2.63682410214666e-05
-1.52159444922824e-05
-3.73796031989973e-05
-2.74233033324648e-05
-2.826777756122e-05
-1.30567801982625e-05
-4.56091880091377e-05
-2.72260180247238e-05
-5.00929823559697e-06
-7.31484379415088e-06
-1.04215088134499e-05
-3.06385846124299e-05
-2.75115650440065e-05
-6.02173444619232e-06
-1.81692690746232e-05
-7.81652031444024e-06
-7.96239030063449e-06
-3.69179118045399e-05
-2.24290510345915e-05
-2.12279801682119e-05
-4.44269468342186e-05
-1.91309384202283e-05
-2.16960434737561e-05
-1.12614229529678e-05
-2.02887751043404e-05
-3.02005788217935e-05
-2.01036007660273e-05
-5.81363749485005e-06
-3.2804417099419e-05
-1.97160566707133e-05
-1.86245498630415e-07
-2.15797285426286e-05
-3.36713446119402e-05
-2.02085528898913e-05
-1.03367320022436e-05
-3.34768632460317e-05
-3.45516812648225e-06
-6.53850384192044e-06
-2.35658589948858e-06
-1.83293607905527e-05
-1.15899024996663e-05
-2.53355023915328e-05
-1.05559107330191e-05
-9.96747414320378e-06
-3.01222298240132e-05
-2.66696468812892e-05
-4.45734231154456e-06
-3.12638752426708e-05
-1.63897775109806e-05
-7.98315636980188e-06
-1.5044006312459e-05
-3.34022623974921e-05
-4.09667847534591e-05
-2.15464697543869e-05
-2.46458723918963e-05
-1.79914111169894e-05
-1.96373185078131e-05
-2.21972165218941e-05
-3.15871598928887e-05
-2.06438520275068e-05
-1.11075820680766e-05
-2.14708908624263e-05
-2.04291853770379e-05
-1.63299092360561e-05
-3.02272820974214e-05
-1.47261894443901e-05
-2.98491321998814e-05
-1.68517086522388e-05
-2.12010226980724e-05
-8.29982643223936e-06
-1.13669272568248e-05
-2.05764906225069e-05
-9.06291035463684e-06
-2.27962835868974e-05
5.4712711257195e-06
-3.23535483736945e-05
-3.81613627893341e-05
-2.43835615170033e-05
-6.40072470732e-06
-4.24983125589919e-05
-3.3139739497471e-05
-1.46398647186594e-05
-1.79207697752895e-05
1.15439593659127e-07
2.75346061858428e-06
-7.0333413892617e-06
-2.22593237344614e-05
-2.00644997851792e-05
-2.33121183240841e-05
-2.75098798300278e-05
-7.75842154515453e-06
-2.21350222450243e-05
-8.56284492571031e-06
-3.05947754238425e-05
-2.74526307665367e-05
-9.68854875416045e-06
-2.47334530831246e-05
-1.11666235721012e-05
-1.14526309490839e-05
-9.11085141781026e-06
-2.654988352083e-05
-1.61015477419231e-05
-7.70571928366409e-06
-1.86720449688837e-05
-3.47024207996637e-06
-1.48978232906332e-05
-3.51862668270635e-05
-1.84670805164197e-05
-3.10930988022353e-05
8.54089794033932e-08
-1.85684545408457e-05
-2.48117760128456e-05
-2.21792041533734e-05
-1.35295718418994e-05
-3.47022401785157e-05
-1.86790636973465e-06
-2.48545636822213e-05
2.05951287128053e-06
-2.54575484966594e-05
-2.41374222094077e-05
-1.64978867260741e-05
-1.22436989638208e-05
-3.38212666979527e-05
-1.83272528173849e-05
-4.79501188860567e-05
-3.85549587684968e-05
-1.13765972508689e-05
2.17827822777945e-06
-2.79622528149417e-06
-2.08048711243084e-05
-1.74931852982594e-05
-3.82318891525893e-05
-1.21324723043581e-05
-5.50024818146179e-06
-3.00739276112731e-06
-2.46136316949463e-05
-4.07866605929885e-05
7.34612498475138e-06
-5.93477278705791e-06
-3.40754762516141e-05
-2.50990546642933e-05
-2.84959524416116e-05
-3.41433148390583e-05
-4.97703486369722e-05
-2.28128401200027e-05
-1.63723612023916e-05
-2.06883001776207e-05
-9.15810717761646e-06
-7.85808656830165e-06
-1.93590097547991e-05
-2.6833694135302e-05
-1.72490346281218e-06
-2.40799993553785e-05
-4.03543479415076e-05
-4.05605366704007e-05
-2.00651613687956e-05
-1.17653855096312e-05
-3.49154390787751e-06
-3.15516833080474e-05
-2.23218569443465e-05
-2.86550605896226e-05
-2.37661271795837e-05
-2.47535246301971e-05
-9.24965717488185e-06
8.54740310386412e-06
-1.24187179223438e-05
-1.82871012821282e-05
-2.80223182673e-05
-2.23868015929766e-05
-1.30853128962783e-05
-2.72091247027172e-06
-3.10046755679065e-05
-2.96867677860086e-05
-2.73384776518095e-05
-2.19643823276323e-05
-2.38153256437018e-05
-4.84075319017449e-06
-2.06727713169108e-05
-2.10243090872897e-05
-1.17228973084068e-05
-1.98318267468288e-05
-2.62232192423663e-06
-2.16623043435149e-05
-3.0321585364654e-05
-3.55818589577816e-05
8.55969401628403e-06
-3.60210330827705e-06
-2.37948396430031e-05
-2.00261256057242e-05
-4.31032769180039e-05
2.34829645019866e-06
-1.2355438160762e-05
-4.7442869585747e-06
-1.26824796734424e-05
-2.66957827747046e-05
-8.28936648415644e-06
-7.46198282674839e-06
-2.18288101465329e-05
2.32574202487176e-06
-1.08312148145162e-05
-1.86155732826973e-05
-3.90018644689524e-05
9.0648787641469e-06
-3.03977115383809e-05
-2.78568778140993e-05
-3.27961990495043e-05
-1.63772148300341e-05
-1.30720756646526e-05
-3.32571227138855e-05
-4.43984603271665e-05
-1.74055849081049e-05
-2.05488793793008e-05
-1.32102888883384e-05
-5.02748395468637e-06
-2.91476431843044e-05
-1.38788346893078e-05
-2.05910413362913e-05
-1.60656249856674e-06
-2.19543474943053e-05
-2.06531774167924e-05
-6.49003425607952e-07
-3.31212348083802e-05
-2.74605711842337e-05
-2.54153896807717e-05
-1.66861214991107e-05
-2.87691132008585e-05
-3.24094341335856e-05
-1.21946521744024e-05
-1.50917414691154e-05
-1.94273630639166e-05
-1.07866514622062e-05
-3.82483980127656e-05
-1.17753999859772e-06
-9.1646919137719e-06
-1.75591637074128e-06
-3.20110911882025e-05
-2.80027442953771e-05
-3.73880004956149e-05
-2.78727460821555e-05
-5.81778878144356e-06
-2.39283024177194e-05
-1.33643418649262e-05
-1.81609764367859e-05
-2.34163838324933e-05
-1.73047188768142e-05
2.11455578282556e-06
-3.09119458115479e-05
-1.33000733375838e-05
-1.0337219258528e-06
-1.94670414709845e-05
-3.17186302484115e-05
-1.93361704185983e-05
-1.50454309762136e-05
-2.59368744475296e-05
-2.19011072350909e-05
-1.44267267774039e-05
-1.48301347220405e-05
-1.00305382721038e-05
-3.27822910134764e-05
-6.76291898072846e-06
-3.1668597527496e-05
-1.89163118294648e-05
-2.88038972477286e-05
-1.61394400037659e-05
-1.66556886342075e-05
-1.08210274120339e-05
-1.19373077414374e-05
-2.36046046782334e-05
-7.24840795027445e-06
-3.79128838542515e-05
-1.92868290363778e-05
-1.20179222176826e-05
-1.72495339333064e-05
-2.58332141294998e-05
-2.15122638433251e-05
-2.50061118098838e-05
-1.74375646185029e-05
1.08126706223283e-05
-2.88351674010092e-05
-1.22668226686513e-05
-3.09978349610356e-05
-5.02674330376962e-05
-2.36410233106297e-05
-1.21675481272139e-06
-2.85919519989226e-06
-2.05943548659191e-05
-4.0755026976695e-05
-2.89369704121737e-05
-2.24118046387796e-05
-4.29561419531748e-06
-4.67399744371114e-05
-2.24113900718585e-05
-1.68854449474204e-05
-2.12898167356652e-05
-2.05523173952485e-05
-1.73942950747952e-05
-4.224528625661e-05
-3.05411921379573e-05
-2.2715646162294e-05
-2.50774968961684e-05
-4.82530807614758e-05
-1.04859713325972e-05
-3.05520186945078e-05
-2.42304576200007e-05
-5.12993998936293e-06
-1.26696418051454e-05
1.03900563558697e-06
-2.24221155018674e-05
-2.39873888358948e-06
-3.44723335422213e-05
-2.60914509916884e-05
-1.90047859519372e-05
-2.63863195863362e-05
-1.9248463862708e-05
-1.59999977710568e-05
-2.86362930082256e-05
-4.8259648822533e-05
-9.91836370916021e-06
-2.62418280366651e-05
-4.20873010926304e-05
-1.57850137580976e-05
-4.50281830677623e-05
-5.20515093566285e-06
-3.37564102421425e-05
-2.12668807453925e-05
3.34319714222027e-06
-3.40760467165746e-05
-1.39300148933134e-05
-3.0422151450104e-06
-1.32703378689767e-05
-2.54111933084376e-05
-3.76186792360257e-05
-2.18362405250493e-05
-3.09503419474854e-05
-4.01704714984258e-05
-1.54387373523164e-05
-2.33828537659243e-05
-1.13639943317876e-05
-2.48750585094367e-05
-8.49018382641603e-06
-1.28425803479788e-05
-3.57265772763358e-05
-3.31059630343732e-05
-3.06800251733926e-05
-2.72875054764837e-05
-1.31873007347829e-05
-6.99823661151211e-06
-2.65180388411923e-05
-2.85052423675672e-05
-1.38384548797903e-05
-1.92995506398475e-05
-2.94041552969535e-05
-2.938523513356e-05
-3.09792573638641e-05
-1.99033940065999e-05
-1.02019886851151e-05
-2.69440626116122e-05
-2.37448858674095e-05
-2.18846616028203e-05
-1.91745737876371e-05
-2.3998912752684e-05
-1.80302827342115e-05
-1.62086661415431e-05
-2.85036243865687e-05
-2.96742255993903e-05
-2.85228429130352e-05
-3.17337073417234e-05
-2.80689856543673e-05
-3.51794284577939e-05
-3.58423145665264e-05
-2.28359096624955e-05
2.94395196757792e-06
-4.07128284843492e-05
-4.23269291160336e-05
-2.61346991272267e-05
-4.42837202418992e-05
-2.358131576792e-05
-2.73376759077234e-05
-5.52550751595831e-06
-2.57009853788438e-05
-1.00216632238045e-05
1.5477666627297e-05
-2.17814059660781e-05
-4.98363043032876e-06
-3.0804045125544e-05
-1.90930597369061e-05
-1.61542215419077e-05
-3.02727112774272e-05
-1.9899543401966e-05
-1.23087122964533e-05
-7.57004489854715e-06
-2.88743428038716e-05
-1.05273546665578e-05
-1.91589429567426e-05
-5.36545149100437e-06
-1.84889527741562e-05
-1.06311707365863e-05
-4.26786901403055e-05
-5.17547391863763e-05
-1.10399275226612e-05
-2.16037523251118e-05
-2.37244732084152e-05
-3.94787201479469e-06
-1.93694446509282e-05
-6.71720704060421e-06
-2.76376875612312e-05
-1.7793112790093e-05
-2.44934777714721e-05
-1.67215941271452e-05
-2.43855079821208e-05
-1.6568100856485e-05
-3.40243466466255e-05
-3.4688836738496e-05
-3.49515569140723e-05
3.24314798072246e-06
-2.99854316463226e-05
-2.99170318072503e-05
-4.06839535436608e-05
-2.7770334426203e-05
-3.33412909898476e-05
-1.37436102519346e-05
-2.97385006176553e-05
-3.22832820327957e-05
-1.02173363052316e-05
-1.6408987221146e-05
1.12960671004511e-05
-6.88424817813007e-06
-3.37553519203681e-05
-2.39288605153726e-05
-3.707875759094e-05
-3.3782598360641e-05
-7.18097843709913e-06
-2.60102230963724e-05
-4.57404766399688e-07
-3.47703796708464e-05
-2.00712141262372e-05
-1.57448899105e-05
-1.68177225146955e-05
-1.80209192546211e-05
-3.09561995118672e-05
-1.24928283956636e-05
-2.25592429092928e-05
-1.31943960061349e-05
-2.65531611568247e-05
-3.22118657082527e-05
-3.19471268351151e-05
-1.92157414564524e-06
-2.76040994274386e-05
7.14575091325765e-06
-3.33011498774535e-05
-3.33956689023173e-05
-2.43746363214759e-05
-9.81553841721167e-06
-2.06459829473974e-05
-3.12509759155559e-05
-2.21302788937899e-05
-3.08779341441188e-05
-2.90918429388976e-05
-1.97601769763416e-05
9.03107390563437e-07
-2.81453637090447e-05
-1.92730914502203e-06
-2.69093416180268e-05
-2.73498973806545e-05
-1.51847905906978e-05
-1.81052217803531e-05
-1.88176993670292e-05
-1.83035723494849e-05
-2.63389510796094e-05
-3.99158746710618e-05
-1.36087813680554e-05
-1.090497052567e-05
-3.33234508794993e-05
-2.29559918962522e-05
5.65012123941933e-06
-1.28792250917513e-05
-1.96266193642538e-05
-4.21940183031493e-05
-2.68840390797086e-05
-2.54598973557384e-05
-3.11470477774289e-05
-1.85564097624706e-05
1.01115674260378e-05
-2.87175702084873e-05
-2.51788314965815e-05
-2.76667932348553e-05
-1.77771384670973e-05
-8.42967835968295e-06
-3.86012496017064e-05
-5.01233826401859e-08
-6.16056953290741e-06
-1.94483624091735e-05
-2.48750639580379e-05
-2.50405380306206e-05
-1.95198508417028e-05
-3.45293792621539e-05
-1.9242261426949e-05
-2.61134754997088e-05
-3.67430019247491e-05
-2.47160804160275e-05
-3.83110669552585e-05
-3.499578289838e-05
-2.71925102323472e-05
-3.17462306224927e-05
4.89609519031793e-06
-1.97651526833545e-05
-2.17427600619102e-05
-3.93490784417858e-05
2.96283766330184e-06
-2.94870032493536e-05
-3.45433212365012e-05
-3.99470192285611e-06
-1.57761230245198e-05
-1.85968228370357e-05
-2.50530405040985e-05
-2.1199857526918e-05
-1.15655753070433e-05
-1.05669851825164e-05
-2.8266623894059e-05
-3.71272081379954e-05
-7.92080422771406e-06
-1.36714405057838e-05
-1.01840334615825e-05
-2.16555610177965e-05
-1.2797319066814e-05
3.03286251314354e-06
5.35272015140113e-06
-1.04245957134066e-05
-2.83329142117949e-05
-1.75229061793748e-05
-2.18828302580691e-05
-4.35333647462643e-05
-1.31221278345442e-06
-1.08152580746248e-05
-1.90812482648826e-05
-3.87633019551565e-05
-7.18434443917032e-06
-2.71552105871513e-05
-1.64734596529682e-05
-3.45172889169477e-05
2.23736137118156e-06
-8.95259260385533e-06
-8.95618409280102e-06
-1.68440239913611e-05
-1.07200872069709e-05
-3.04899188112501e-05
-6.42187858344813e-06
-4.86621650076958e-06
-3.55349782166892e-06
-1.37735322318154e-05
-1.22175206881026e-05
-8.41623180544668e-06
-2.48244937207804e-05
-1.98438767407153e-05
-1.1791951655467e-05
-2.79696044091985e-05
-2.06011055645183e-05
-1.7452622392637e-05
-2.82661656792493e-05
-3.29184785018587e-05
-9.43068502398984e-06
-3.22861687976696e-05
-2.62080581053435e-05
-1.96343213144502e-05
-2.45470678031007e-05
-1.94144790842604e-06
-2.20446887042696e-05
-2.45050880637264e-05
-3.13927925562561e-05
-1.28016508063477e-05
-8.73187758788411e-06
-2.96399952773058e-05
-3.50565517600378e-05
-1.87872186164399e-05
-2.79025190482533e-05
-1.75938679082873e-06
-2.01521175627942e-05
-8.61473519259387e-06
-3.34365717593007e-05
-2.32201350408585e-05
-2.10731844350418e-05
-1.81141670393848e-05
-2.44189796093237e-05
-3.53255473664553e-05
-2.17180453744105e-05
4.04143967547324e-06
-1.84908823818374e-05
-1.07858763850532e-05
-2.52554726753649e-05
-4.53356023402043e-05
-2.04804873148367e-05
-5.05957636489394e-06
-2.13281104318746e-05
-2.15278759295743e-05
-4.14015816374756e-05
-4.05012574038332e-05
-1.50420308329334e-05
-2.22110563228592e-05
-2.8714899184587e-06
-3.84636912324887e-05
-1.78089562762302e-05
-2.86371422964601e-05
-1.69184002491434e-05
-2.89354087094285e-05
-1.42596708639007e-05
5.31585740545308e-06
-1.70420184182152e-05
-2.74455251592103e-05
-3.47820820824232e-05
-1.63257924086553e-05
-6.43818000157832e-06
-1.35353528519023e-05
-3.08223553095079e-05
-1.73383614070733e-05
-1.89972386822455e-05
-2.41598158208482e-05
-7.0860324026369e-06
-2.67122654521276e-05
-2.34213718369919e-05
-2.99793391571515e-05
-6.14709067696034e-06
-2.67457254799314e-05
-1.19249688695623e-05
-3.17740635314955e-06
-1.97370399764707e-05
-1.82984426316744e-05
-1.67478817845606e-05
-3.25980261119937e-05
-2.43722567937349e-05
4.71388016505784e-06
2.39090415309739e-06
-1.93541640173757e-05
-7.60562708453204e-06
-1.5130835356587e-05
-1.41051091931522e-05
-2.79534451085455e-05
-7.80517410481242e-06
-1.42291252454336e-05
-2.88357966580471e-05
-2.45316451314953e-05
-1.97829911727941e-05
-2.17534060030103e-05
-5.03629033451205e-06
-4.31930445590192e-05
-2.66574473553901e-05
-4.05553171522508e-06
-3.7769628101301e-05
-9.18566371014394e-06
-4.38355118691412e-05
-1.12035526596924e-05
-2.75825094404556e-05
-1.50688041865134e-05
-3.20235882533565e-05
-4.23649369240146e-05
-2.86763470565878e-05
-6.70147286370476e-06
-2.16361482699137e-05
-2.33211972710678e-05
-2.96983841827068e-05
-3.83137577591983e-05
-2.39046086471851e-05
-2.91819110311196e-05
-2.08157306262677e-05
-2.54484688477917e-05
-4.76795562384658e-06
-1.33077992514824e-05
-1.49818160521875e-05
-3.80342125493803e-06
-1.47008546713983e-05
-2.28858886877283e-05
-1.84299749825305e-05
-4.50808373034231e-06
-1.97435955911735e-05
-1.11015326701738e-05
-1.65962281080405e-05
-3.3241961074918e-05
-3.05702109516187e-05
-1.44246601813484e-05
-3.97077772694572e-05
-4.33107800647038e-05
1.17693046907527e-05
-1.22678385277869e-05
-1.9992966174652e-05
-8.73539427291901e-06
-2.07839400441513e-05
-3.12950634141269e-05
-4.46871070765241e-05
-4.62227010513286e-05
-2.09774567247316e-05
-1.20868211638609e-05
-6.75976750858002e-06
-2.36925237454644e-05
-2.07063896111174e-05
-1.98821682937347e-05
-1.96513248753527e-05
-1.80780756852949e-05
-2.80792807024796e-05
-3.01661329177112e-05
-2.53937546947023e-05
-1.20328904541201e-05
-3.03744946340956e-05
-1.38335640582419e-05
-8.42000437042503e-06
-3.71648695071029e-05
-1.52033949942701e-05
-1.59870954577566e-05
-1.53999948451893e-05
-1.04634092876818e-05
-7.78690288944463e-06
-3.93438920760797e-05
-1.27362818976727e-05
-5.60514185961115e-06
-2.34956015033931e-05
-2.74817316999889e-05
-1.81952331877617e-05
-1.06813310837641e-05
-2.37690442015736e-05
-2.84708492075773e-05
-1.16826692002998e-06
-2.91933732365364e-05
-3.70894454486148e-06
-3.08633916563472e-05
-2.61995307031572e-05
-1.91279879979709e-05
-2.25152738360876e-05
-2.34513842770074e-05
-3.17913460896018e-05
-2.25238947886768e-05
-2.36389868006636e-05
-2.17747757195259e-07
-9.46105765459733e-06
-1.93988641162916e-05
-1.38753087898062e-05
-1.60810951442157e-05
-2.46778511378319e-05
-3.22585431368426e-05
-3.69001604249359e-05
-2.46671289122227e-05
-3.16282229419378e-05
-1.56959869710037e-05
-2.47070102561003e-05
-3.30510460975572e-06
-1.79788845125109e-05
-1.77032149662637e-05
-2.07249016835983e-05
4.9121156118993e-06
-8.84194103049822e-06
-7.56478278111184e-06
-2.44354658801654e-05
-1.62042213108191e-05
-3.63668411673111e-05
-1.82576220999817e-05
-2.13072150330479e-05
-2.19900693777749e-05
-1.0059035534417e-05
1.82923970793752e-07
-1.69924761741523e-06
-1.70652501645521e-05
-1.53227268788693e-05
-2.17339860025191e-05
-1.28064976292531e-05
-3.27141323406015e-06
-3.59311506182097e-05
-2.35748524615924e-05
-2.01664212086813e-05
-6.55914768844093e-06
-1.75940940420794e-05
-2.134739411217e-05
-7.15673868677305e-06
-3.13700567122791e-05
1.0180166114918e-06
-2.50518050817671e-05
-3.27023355652496e-05
-2.73310108804635e-05
-2.6141930192734e-05
-2.03239521785197e-05
-8.99108350724749e-06
-2.36674208316341e-05
-2.13359854099215e-05
-5.64793187503892e-05
-2.48071098005939e-05
-2.07799937862924e-05
-3.09735184516093e-05
-1.30087694208202e-05
-2.35023004254219e-05
-1.33722612989407e-05
-1.99552830688754e-05
-2.75408460843979e-05
-3.21852933640263e-05
-3.47334553925188e-05
-3.10499542663461e-05
-1.36730786373126e-05
-2.09762924245361e-05
-1.11446663300969e-05
-2.93226221571269e-05
-7.98836795221126e-07
-1.69928113988457e-05
-5.80513217696898e-06
-1.36493489800893e-05
4.57643925020198e-06
-3.61455304893694e-05
-2.78000475690689e-05
-7.01752964612478e-06
-9.1653272990539e-06
-2.22631854835864e-05
1.63069975512059e-05
-2.75347050883631e-05
9.81094528592287e-06
-1.41235300163014e-05
-3.6618810697552e-05
-1.373617750621e-05
-2.32168462325951e-05
-2.13143534053759e-05
-2.78777207560333e-05
-3.38037591275732e-05
-1.42636295985458e-05
-8.44147735926476e-06
-3.35877292267191e-05
-1.70226801698057e-05
-3.20621962799355e-05
-4.73723900461458e-06
-4.47796167432138e-05
-2.24096348038062e-05
-1.22872551115378e-05
-2.25096300658649e-05
-2.34220877673164e-05
-2.45399270765579e-05
-1.98394223740796e-05
-4.1997802018712e-05
-2.95625712802902e-05
-2.03426495796657e-05
-1.81922159818347e-05
-2.07127707589955e-05
-2.69073915383019e-05
-1.80155580489093e-05
-2.67773593194307e-05
-3.46957639120407e-05
-1.04553270576136e-05
6.81731137885745e-06
-6.65732115155812e-06
-7.25838593866994e-06
-2.07807862203659e-05
-7.65769234385871e-06
-9.41146891600479e-06
-1.09959412020772e-05
-3.32893829787322e-05
-3.73007852999245e-05
-4.6926305386353e-05
-3.53048565384015e-06
-3.44498183713567e-06
5.29280921972619e-08
-1.57026475813597e-05
-1.61099687816489e-05
-6.75990242732274e-06
-2.03740305909259e-05
3.71507833137593e-07
-2.03119544726885e-05
-1.28275633033057e-05
-1.08619585864733e-05
-2.85051797812322e-05
-1.78101416861635e-05
-2.2717142777001e-05
-5.90368805321877e-06
-2.45530340047485e-05
-1.60730447053082e-05
-1.74948510857973e-07
-1.98470580490514e-05
-3.94107882553233e-05
-3.69474066734244e-05
-9.9773982196846e-06
-1.18056172622726e-05
-2.21675268414751e-05
-3.40651371059976e-05
-1.80053911675415e-05
-1.20209508236612e-05
1.40490005103023e-06
-2.48950584312835e-05
-1.88464306402733e-05
-3.60231578668285e-06
-2.46346511705191e-05
-8.64137227098697e-06
-3.41518069995921e-05
-2.05367824386099e-05
-4.06046754730472e-05
-1.8043572650425e-05
-2.65470037145814e-05
-3.81951741304091e-05
-2.89044330431237e-05
-1.70643850928548e-05
-1.55731715318839e-05
-4.69010305023997e-05
-1.65705181674605e-05
8.36349311981088e-07
-2.60089151806672e-05
-2.18984684882964e-05
-3.08745366699977e-05
-2.10726095846979e-05
-2.40643363634708e-05
-1.9311587705843e-05
-1.14506540792573e-05
-1.75058918189655e-05
-8.21085140498579e-06
-1.91208205233822e-05
-1.42014011830414e-05
-1.61132802533155e-05
-2.94705647298491e-05
-1.11331893114452e-05
-3.00850542375744e-05
-2.01939854202291e-05
-2.02889186818879e-05
-3.79476308314199e-05
-2.07108039537893e-05
-5.40874842280251e-05
-1.1241924801208e-05
3.48716020333803e-06
-1.60377123150452e-05
-2.44520514981803e-05
-4.6776724947714e-06
-9.54729567052979e-06
9.87345446601624e-07
-1.549291510382e-05
-8.7995371258377e-06
-2.91748071448883e-05
-3.84360868996761e-06
4.84392429490982e-06
-2.18982886316129e-05
-3.04456432395665e-05
-1.93428809901701e-05
-4.09869678521747e-05
-4.72847214596066e-05
-1.77483486760428e-05
-2.41105579664252e-05
-4.15350298403894e-06
1.13954305655265e-05
-2.62895772123245e-05
-2.01186355374986e-05
-1.83038651300414e-05
-3.55931774105399e-05
-2.60778337904032e-05
-4.31507203252918e-05
-2.54439730985393e-05
-1.25500866726138e-06
-1.3984309886776e-05
-3.58884131353633e-05
-2.89014131624386e-05
-3.57199896173203e-05
-2.48458683175669e-05
-3.26439171248381e-05
-3.73390106169405e-05
-2.8493808878308e-05
-1.42087320950534e-05
-2.90432714574275e-05
-3.10327615368246e-05
-1.42865362605108e-05
-1.01624088499956e-05
-3.7775425391329e-05
1.3001219058903e-07
-1.22942107089864e-05
-2.63001844336898e-05
-2.24899129718651e-05
-2.29668409681106e-05
-5.79739467211936e-06
-2.45486425635541e-05
-1.45062747409429e-05
-2.51293604879109e-05
-3.28701925204281e-05
-1.12766339938879e-05
-3.61636884026178e-05
-1.43842455871723e-05
-1.95123127214472e-05
-4.84326455420941e-05
-1.59534212586019e-05
-2.44455141301237e-05
-2.68531631760537e-05
-1.40578435788783e-05
-9.74701693846582e-06
-2.2364975951321e-05
-1.34789258790934e-05
-7.32765875183796e-06
-9.35696025956179e-06
-1.30730013282898e-05
1.50906606388496e-06
-2.57384326017949e-05
1.37096420060017e-06
8.15674610825374e-06
-2.55541339837467e-05
-3.00695082978965e-05
-2.31823074827392e-06
-1.41136771560915e-07
-1.72939004786617e-05
-2.02008828015176e-05
-9.39192854865464e-06
-2.61601051439382e-05
-2.19097772633846e-05
-1.75920944492176e-05
5.2394369943242e-06
-2.34231412202398e-05
-2.33965732757362e-05
-3.35577241745431e-05
-2.09581791722621e-05
-1.04754313817308e-05
-1.97651553278488e-05
-2.90525796473567e-05
-1.48917074916884e-05
-1.17800003566551e-05
-1.57409309096561e-05
-1.95439944378032e-05
-8.84520716057057e-06
-3.1545589729743e-05
-9.63414880234537e-06
-2.80261438972338e-05
-7.98774858765884e-06
-4.05958550078163e-06
-4.58421623290453e-05
-4.12614223358284e-05
-2.13982993531214e-05
-2.94496097323863e-06
-3.1808138323534e-05
-1.64869761000374e-05
-5.62041380689649e-06
-1.64883518870988e-05
-6.18488865025808e-06
-1.89450797906998e-05
-1.39718711192523e-05
-2.77280727147204e-05
-9.88580958874259e-06
-2.97881836009756e-05
-2.2679500125985e-05
-3.02528750547288e-05
-9.75023282881165e-06
-3.63060767203383e-05
-2.52730624011209e-05
-8.4979898623895e-06
-9.75657094352604e-06
-1.631169922147e-05
-2.64698959114631e-05
-4.30851289865959e-05
-7.90790213748715e-06
-2.77619555243703e-05
-1.9401933528988e-06
-1.80593710544612e-05
-9.06055155666119e-06
-2.14998637996052e-05
-1.61514427180114e-05
-1.97848573431935e-05
-2.87835880845998e-05
-1.79283531365248e-05
-1.25921691464762e-05
-1.52181815067141e-05
2.65158856331684e-06
-2.76226883466788e-05
-1.99602865401343e-05
-9.53740037901203e-06
-2.94193583522005e-05
-1.04785525410889e-05
-2.22456802286966e-05
-1.97294768830703e-05
-2.4835311756474e-05
-3.23175260818764e-05
-2.57836055927988e-05
-2.27734849658602e-05
-2.45035691807959e-05
-1.5154078160006e-05
-4.87512134785779e-05
-2.49985720696464e-05
-1.68408107755298e-05
-1.05030381687583e-05
-2.92596561823012e-06
-2.89268161842994e-05
-3.19657420495397e-05
1.51099204185996e-06
-1.69371385514595e-05
3.78435962982894e-06
-2.62030518269381e-05
-3.62455708081742e-05
-2.03162041026345e-05
-9.21494519989367e-06
-6.81108614081239e-06
-1.37775068550365e-05
-3.20802416505568e-05
-1.87653829794217e-05
-1.32129642269597e-05
-3.43727473431385e-05
-1.91582628731371e-05
-1.02058538176752e-05
-2.35185792368459e-05
-1.89601874651121e-05
-6.75170526726628e-06
-1.86980049228876e-05
-1.87368493128707e-05
-1.06112127151125e-05
-1.05109272944809e-05
-2.61997493240842e-05
-2.80881713325337e-05
-8.07318259658674e-07
-2.78979659384409e-05
-1.91677083867996e-05
-1.09044853605292e-05
-2.15313339967603e-05
-4.21238800410226e-05
-1.30687053005128e-05
-2.91158393776904e-05
1.68001637741583e-06
-3.46813062197177e-06
-1.81120033414782e-05
-1.92555739068503e-05
1.8589841770212e-05
-2.33018297180795e-05
-8.82785368745981e-06
-2.10064354563102e-05
-3.53880444517497e-05
-2.40213579735258e-05
-1.33478879340501e-05
-1.78791264990171e-05
6.99134280040175e-06
-1.8975782358952e-05
-3.70856209055608e-06
-3.11523159249043e-05
-4.1815464145187e-05
-3.92774633883334e-06
-2.99573911778276e-05
-2.75074183665693e-05
-1.29687939737538e-05
-2.39753663578209e-05
-1.97039968568712e-05
-5.01403036049901e-05
-7.79953638123993e-06
-3.2290994969652e-05
1.62050327123813e-06
-5.62777933357904e-06
-2.15497717658619e-05
-2.22064442229665e-05
-1.24280491549891e-05
-2.36100944419716e-05
-1.09712465862825e-05
-1.44301631073076e-05
-1.78732395203458e-05
-3.36816642071763e-05
-4.0413304588424e-05
-4.19370209077711e-05
-3.39337681313517e-05
-6.67441917452684e-06
-1.74561158428137e-05
-3.20564620436666e-05
-1.84716003608829e-05
-2.64186707409115e-05
-2.96803686827825e-05
-1.2401949360987e-05
-1.87405796857965e-05
-7.42045499742469e-06
-1.23482462314936e-05
-1.07591595878731e-05
-1.0178588913694e-05
-2.01022279619877e-05
-8.33599433430406e-06
-4.45084120065602e-05
-3.24197891321982e-05
-3.03512133790323e-05
-2.00082629880658e-05
-2.01261855564303e-05
-1.72435973343768e-05
-1.53803697014772e-05
-1.41474244122999e-05
-2.52524798216287e-05
-3.1473902903362e-05
-3.01403184789103e-05
-4.87906332974491e-06
-2.98536010735396e-05
-3.32393683870483e-05
-3.79845412174282e-05
-1.07646621732618e-05
-1.72993733336e-05
-2.69126975262161e-05
-7.29671581809948e-06
-4.09915014710271e-07
-3.43668020069802e-05
-8.24593243429354e-06
7.76649589083578e-06
-4.2829972343185e-05
1.13939700533922e-05
-1.96466178709727e-05
1.92801319853011e-06
-1.32947541083568e-05
-1.86546890077679e-05
-1.51712291507247e-05
-1.75002311356865e-05
-2.76238268800623e-05
-3.6509829601458e-05
-2.40873532636034e-05
4.34694900941588e-06
-2.86347694450553e-06
-1.37370245281721e-05
-1.50458598561972e-05
-2.48897418274089e-05
-4.63055814998636e-06
-1.42574489255877e-05
-1.80025409938198e-05
-1.48137388362455e-06
-2.36710953122002e-05
-2.87196931172247e-05
-1.59505975343586e-05
2.34125804529833e-05
-3.28492587280489e-05
-1.97207128088987e-05
-2.37556767228835e-05
-4.73324750145302e-06
-2.77716478471103e-05
-2.46104616468237e-05
-4.13478149991128e-05
-1.90523041846746e-05
-2.70322953063923e-05
8.02833069203849e-06
-2.38337744618922e-05
-1.80066727018396e-05
2.61884364597579e-06
-1.74081285073704e-05
-2.5106039375959e-05
-1.83032841882881e-05
-1.37336498932189e-05
-1.97219155755462e-05
-2.77045395935143e-06
-1.36382192664417e-05
-2.60873735380332e-05
-2.45116434856405e-05
-2.85490879841627e-05
-2.15689926912962e-05
-4.09531059995205e-05
-2.16999669854356e-05
-1.26240908187487e-05
-1.20225576737226e-05
-2.85080250608998e-05
-8.66339002388923e-06
-4.61697143139823e-05
-1.58982287150516e-05
-7.45129064703835e-06
-5.4147907514147e-06
-2.15667516349875e-05
-2.31479768216756e-05
-1.95950325699159e-05
-1.69316999179472e-05
-6.15050153137444e-06
-2.56086279849987e-05
-3.11841645489565e-05
-1.45202395205754e-05
-2.10049487508341e-05
-1.78082439305409e-05
-2.3571030232452e-05
-1.33963428711549e-05
-2.80518049054083e-05
-3.40356034827766e-05
-3.42640398838492e-05
-2.43103508190006e-05
-6.10264580372851e-06
-1.6185282365803e-05
-1.46536395895089e-05
-4.45359796039709e-05
-1.43265166037013e-05
-1.64770876454313e-06
-1.46471786997663e-05
-1.89556279461856e-05
-1.37279775236523e-05
-3.67870060426654e-05
-1.29333133045685e-05
1.61981536372175e-06
-7.4541789030252e-06
2.11397156998982e-06
-9.50550535219883e-07
-4.34634666725088e-05
-3.69399138925463e-05
-6.37745914582753e-06
-1.59265131071104e-05
-1.60263248731024e-05
-1.94362111302673e-06
-2.70192258102353e-05
-2.40224556224948e-05
-3.88785779297304e-05
-1.75281340824926e-05
-2.15636002206718e-05
-4.12769271773129e-06
-4.06694216113808e-05
-3.50902435421599e-05
-3.28751968466158e-05
-2.38738336618534e-05
-5.84893230587787e-06
-3.48099291718245e-05
-5.02485554703835e-06
-2.82041479901047e-05
-1.45187197596657e-05
-3.98896697181031e-05
-1.48609697984408e-05
-9.00867338821094e-06
-2.4864467004157e-05
-1.12310751772905e-05
-2.61155658029946e-05
-2.64300107743201e-05
1.52212825689912e-06
-3.4291267524827e-05
-4.4553384818079e-05
-3.24904862035222e-05
-1.92013048535705e-05
-4.64420465359411e-06
-6.53510975765916e-06
-1.85380795545328e-05
-3.30554323876878e-05
-9.75162348730005e-06
-1.05351326163044e-05
-2.66373710272717e-05
-2.91789704685679e-05
-1.2846709352091e-05
-3.56236709746606e-05
-2.14127014488176e-05
-2.61368987328297e-05
-2.17893302590099e-05
-1.58944330822887e-06
-1.83202079400218e-05
-3.30917475666911e-05
-2.80480814467943e-05
-2.69104171156795e-05
-2.41486623226492e-05
8.45422781818023e-06
-4.22753005505476e-05
-1.7556094840881e-05
-1.62983845626361e-05
-1.97639223732379e-05
2.10545951837125e-05
-4.99514441122014e-05
-1.33303956894605e-05
-2.16032888080747e-05
-1.06835633927791e-05
-2.16098494750051e-05
-2.6041554915956e-05
-3.35163619569308e-05
-3.13602347297899e-05
-2.89288318641886e-05
-6.78921683620641e-06
-1.29679538034849e-05
-1.30106068134545e-05
-2.07906840573226e-05
-1.31041939892235e-05
-1.2761590933404e-05
-2.63237110390206e-05
-1.77744870474865e-05
-1.19642716600978e-05
-9.57406547428299e-06
-2.40855113415055e-05
8.79442926143907e-06
1.24362054044813e-05
-5.28612202372429e-06
-1.83443933499042e-05
-3.76923111232522e-05
-1.85650393742372e-05
-1.93162659843133e-05
-4.28829865103989e-05
-3.07538735754131e-05
3.75839550189396e-06
-2.99284673848876e-06
-4.12308759077953e-05
-1.21424864358373e-05
-7.01428267976978e-06
1.03599636965631e-06
-2.08918198598239e-05
-1.47108238989906e-05
-1.08184088985478e-05
-3.85661162001868e-05
-2.8751104925649e-05
-1.88652492990249e-05
-3.25766789821926e-05
-1.69283304343679e-05
-2.28044349957964e-05
-3.76207303639522e-05
-1.93994913992903e-05
-1.27535566705431e-05
-2.15275394487272e-05
1.91016507304153e-06
-2.81110009651365e-05
-2.15324910085683e-05
-3.69217386193515e-05
-3.20892400419104e-05
-2.51220636180008e-05
-4.04293748426624e-05
-9.33045245281638e-06
-3.39327856397999e-05
-4.03174298462808e-05
-3.57882001798321e-05
-2.21025155925635e-05
-2.57043750204815e-05
-2.26615982869003e-05
-4.42547559453263e-05
-2.51665471250594e-05
-9.27622009452138e-06
-2.69409781043291e-05
-3.14441121089742e-05
-1.94667005485648e-05
-2.90935511120408e-05
-2.55113782135152e-05
-1.41291175224409e-05
-3.89333810971826e-05
-1.92538374835094e-05
-1.37957081247074e-05
-1.27867923719357e-05
-2.65081340267711e-05
-1.3822205834155e-05
-2.57537359675855e-05
-3.65175425755981e-05
-3.24432317381565e-05
-3.69243340376892e-06
-1.51910634669179e-05
-1.96366546693175e-05
-2.97859026511657e-05
-2.22832197760521e-05
-1.79802143202842e-05
-1.35445183399196e-05
-4.95544099987449e-05
-2.94459154072411e-05
2.43397539974916e-06
-7.00111294633466e-06
-1.392027725726e-05
-1.0994532842558e-05
-1.23587134405776e-05
-1.2927424978663e-05
-1.77907118272954e-05
-2.77809909051856e-05
2.45872219978057e-06
-1.05952638263238e-05
-9.31717348927072e-06
-1.60474604791794e-05
-2.10181635631281e-05
-5.51389373888275e-06
-2.94994539686659e-05
-1.88443857900614e-05
-1.85722251944637e-05
-2.14937204461133e-05
-1.58949056412017e-05
-2.00539992436616e-05
-1.90816092916589e-05
-2.83043483934729e-05
-1.94586546691394e-05
-2.93714929011143e-05
-2.42955321776474e-06
-2.59253719235271e-05
-4.765557577018e-05
-1.93426125293336e-05
-1.52698039785332e-05
-1.5219165697495e-05
-1.1333405417605e-05
-2.45817993194327e-05
-1.69280150221206e-05
-4.28411216988065e-05
-1.84182768691794e-05
-4.26762103555203e-05
-2.8262217583867e-05
-1.76484102653453e-05
-1.43968969523787e-05
-1.00702347491834e-05
-9.59116601123636e-06
-1.39457221134373e-05
-1.05393417551507e-05
-2.56150638660641e-05
-2.02350554625443e-05
-1.81292233617724e-05
-1.97745315856724e-05
-1.0102702293225e-05
-1.07174927752864e-05
-3.88464134204135e-05
-1.14706828230116e-05
-5.91339436320628e-06
-1.33303148827459e-05
-1.25163315974679e-05
-7.7982799230389e-06
-1.30053042886969e-05
-2.25303574299206e-05
-1.06153225509517e-05
-2.69042061796472e-05
-3.70735132840624e-05
-2.58861180221603e-05
-2.57923852785057e-05
-3.00774384070133e-05
-3.13210559856703e-05
-3.84209121053356e-05
-3.12636203296434e-05
-1.96338243818352e-05
-2.60607664495488e-05
-8.26897150976674e-06
-2.78007642857768e-05
-2.43674591951988e-05
-3.77036279791221e-05
-2.54584706897114e-05
-2.52552011625118e-05
-4.48269426612585e-05
-3.09029437823444e-05
-2.19472690332147e-05
-1.92818536791735e-05
-2.24371826530211e-05
-3.03808419192725e-05
-2.95005186167333e-05
-1.52906557202601e-05
-2.02837986293249e-05
-1.01407972406903e-05
-1.52213399916228e-05
-8.34010468695392e-06
-1.5446842313912e-05
-9.54480163694932e-06
-2.73288066184394e-05
-1.07811672006583e-05
-4.78275328670961e-06
-2.85848339707675e-05
-1.0838479570463e-05
-2.47968729157928e-05
-2.23747996714889e-05
-2.41537636845757e-05
-2.09705552946899e-05
-3.40980524275946e-05
-2.92222838080987e-05
-1.45738903960679e-05
2.38948535051581e-06
2.86615604978237e-06
-1.7972972212479e-05
-1.5625871485043e-05
-3.1114434372264e-05
-2.32289665503125e-05
-2.31016743929883e-05
-1.52883463559075e-05
-6.26710903220005e-06
-8.22771685799975e-06
-2.38987062916365e-05
-1.82942596130586e-05
-2.15415764711972e-05
-3.75696675258308e-05
-1.93842742192784e-05
-8.7981481103305e-06
-2.4377255637853e-05
-2.50935323884823e-05
-1.87771022026146e-05
-2.45406979797471e-05
-1.36262721506458e-06
-3.08796231025912e-05
-1.50722744252438e-05
-3.77021645207614e-05
-2.64269948739639e-05
-1.16741668022805e-05
-1.67867327502245e-05
-2.80838284204573e-05
-2.91699841028897e-05
-2.58708967238976e-05
-3.59178928367387e-05
-5.99700521766723e-06
-2.07129717286278e-05
-4.97530672098482e-05
-2.20538672766914e-06
-7.84995569127293e-06
-5.38782712439294e-06
-2.07076028689629e-05
-2.43981545090436e-05
-2.2672420630391e-05
-1.90277262136302e-05
-1.57805619733708e-05
-2.10476996685815e-05
-2.55080768494454e-05
-5.8655117863491e-06
-9.67028297924843e-06
-2.33426253548518e-05
-2.94265623711058e-05
6.46451251414172e-07
-3.48917082024867e-05
-2.13218996379858e-05
-1.82458261165562e-05
-2.00290861605255e-05
-1.29651958021521e-05
-9.94315254748867e-06
-3.70843297575166e-05
-4.52117153595053e-05
1.94900260512525e-06
-4.79314612143799e-05
-1.11242342599492e-05
-1.09319727038474e-05
-2.62193074481324e-05
-1.03546544472673e-05
-1.3352080185703e-06
-2.19831579028765e-05
-7.73706791737048e-06
-1.35535831250422e-05
-1.51527745211651e-05
-1.78434715322433e-05
-1.15002760967962e-05
-7.60123126332988e-06
-1.71793863973104e-05
-2.06613954319e-05
-1.82512218619833e-05
-2.08950318672829e-05
-7.4023421930684e-06
4.48503190371117e-06
-1.68105981800696e-05
-4.94549997306311e-06
-1.37240180138503e-05
-3.18236626971132e-05
-1.59880983016649e-05
-1.06682910006579e-05
-9.30547481804865e-06
-1.57595027166352e-05
-9.27851596798164e-06
-1.8864362677547e-05
-1.17751855844986e-05
-3.49093662345197e-05
5.54626499684666e-06
-1.89056712430891e-05
-1.54687330887872e-05
-1.45737456090293e-05
-3.36059482307063e-05
-3.05473980061852e-05
-3.25167640028803e-05
-1.01218348178782e-05
-2.1687051149732e-05
-2.76621782658784e-05
-2.42005414086326e-05
-2.32056627705629e-05
-2.71567394182893e-05
-3.34799830194152e-05
-2.50112081021387e-05
-1.77736877134973e-05
-1.8282662587512e-05
-1.99956823002465e-05
-3.0629667817382e-05
-3.38411406659137e-05
-1.12761742826229e-05
7.07191853096512e-06
-3.13444656076796e-05
-2.22706416542355e-05
-8.87864754792828e-06
-3.55678078250886e-06
-1.81970798728457e-05
-2.14601405095961e-05
-1.94018571616294e-05
-1.31029670692859e-05
-2.53465161033417e-05
-8.55680258420022e-06
-1.10586209299604e-05
-1.19035462124843e-05
-5.01156841867484e-05
-1.31049513359669e-05
-2.27421142659568e-05
-2.14109274602015e-05
-1.93586015713152e-05
-1.15020611895984e-05
-8.08655684383399e-06
-1.57173435836641e-05
-7.03251923317828e-06
-2.91422066524299e-05
-2.89770730565017e-05
-3.52467443232642e-06
-1.56107270212194e-05
-8.00909188114883e-06
-1.45457212444362e-05
-3.33683598523821e-05
-2.35799034046446e-05
-2.89706438236593e-05
-3.22726568892785e-05
-2.42274303110936e-05
-2.19404832621481e-05
-3.71613917975261e-05
-2.43753521618029e-05
-2.26613055134965e-05
-3.43376566287356e-05
-2.5559596873214e-05
-2.84163401524439e-05
-2.75750000236517e-05
-1.97664985219087e-05
-1.5982700092032e-07
-4.15706348260137e-05
-3.6492872743005e-05
-3.1522480617022e-05
-2.54096979908079e-05
-6.57583737973547e-06
-3.15690049054731e-05
-2.7648451484621e-05
-2.45594255983128e-05
-1.82424197515107e-05
-3.28614477879277e-05
-3.095240810613e-05
-7.11053105744001e-06
-2.85932544981029e-05
-4.4048742754424e-05
-7.34787790353687e-06
-1.08466009406351e-05
-9.83217936355942e-06
-2.29933626398341e-05
-2.29881224596806e-05
2.59770979423649e-06
-3.19092964828304e-05
-3.74605338977292e-05
-5.5152360246174e-06
-9.10675484183294e-06
-1.75982738374441e-05
-2.42366986279685e-05
-2.7051766653799e-05
-2.7116071324791e-05
-1.67257533767388e-05
-2.45276821805424e-05
-3.1318657676709e-05
-2.43593221204871e-06
-1.83958012989651e-05
-2.09328315824886e-05
-2.26829902940733e-05
-3.26486346979688e-05
-3.03841831747471e-06
-1.15676646635196e-05
-4.66802508178061e-06
1.71202090920664e-05
-5.01971081923846e-06
-1.17670656211264e-05
1.95589376348693e-06
-2.6283073050124e-05
-1.69035114901232e-06
-1.82300508866977e-05
-1.39758544091025e-05
-1.84941028543267e-05
-2.44428798851358e-05
-1.90396411868869e-05
-1.90727122213585e-05
-4.46760296576708e-05
-2.46565372853631e-05
-3.6508839658929e-05
-1.91345686318055e-05
-2.31942734289622e-05
-2.05256633768607e-05
-3.08384981617288e-05
-1.94787079765904e-05
-4.30342883639383e-05
-3.63533555337242e-05
-2.13505493887244e-05
-1.00963758409463e-05
-2.05146575527235e-05
-1.60825782329213e-05
-3.65163487614719e-05
-1.88895394942517e-05
-1.74476821634651e-05
-2.81671821924614e-05
-3.63276595516846e-06
-3.72283677824947e-05
-1.55373449487807e-05
3.75681539773744e-06
-2.99778143992703e-06
-1.73352611114115e-06
-2.59979525094828e-05
7.00333020869841e-06
-2.7159455132959e-05
-1.86469689515637e-05
-2.53117078820952e-05
-3.75959573783919e-05
-4.39617910846633e-05
-1.90562626311136e-05
-2.39872046116028e-05
-2.37974567733969e-05
-6.34475618917619e-06
-3.02269056089455e-05
-1.24735231481492e-05
1.92790558388285e-08
-1.60414887645258e-05
8.59554799640248e-06
4.49377521341083e-06
-8.41441839789969e-06
-3.38054338149099e-05
-2.82065115088675e-05
-2.10975242494122e-05
-2.30773404831072e-05
-8.61500877322038e-06
-1.77702609602057e-05
-9.01399138836853e-06
-4.32111995616831e-05
-1.70384031918985e-05
-2.50483656507639e-05
-1.01650237016467e-05
-3.61744216647083e-06
-8.86762893726171e-06
-2.59771362926253e-05
-2.96070646585992e-05
-1.56725560875591e-05
-2.37500987228462e-05
-3.22422702140779e-05
-7.46588687823895e-06
-2.77528327413027e-05
-1.54094751986006e-05
-2.13238212511799e-05
-6.29458994790976e-06
-1.36961675832734e-05
-6.71893212876765e-06
-4.85061878547472e-05
-3.13959415204635e-05
-2.63495239218201e-05
-2.55197741945679e-05
-1.62063877750061e-05
-1.73098378458765e-05
-1.65589250273747e-05
-1.44375344718621e-05
-1.58150524984932e-05
-2.19110689512761e-05
-2.86852214924318e-05
-2.43671924196305e-05
-3.24292274081117e-05
-1.72480740290459e-05
-1.25869213306611e-05
-1.47817239885264e-05
-1.8017013781297e-05
-2.33380881406528e-05
-1.17144577610622e-05
-3.74263075473567e-05
-2.36295562601746e-05
-8.39890507313354e-06
-1.91203151510924e-05
-1.14014005082482e-06
-2.91430027056981e-05
-1.69442960341988e-05
9.75384173739707e-06
-1.78602868259949e-05
-3.11173619117532e-05
-5.19008899261009e-06
-2.79605135211069e-05
7.05904420527899e-06
-1.59276523684004e-05
-9.79177216484534e-06
-5.25238605292294e-06
-1.98540674532949e-05
-2.01756744020893e-05
-3.04601471537226e-05
-3.02833769792571e-05
-1.60037743039294e-05
-1.77354312884537e-05
-7.33962113087847e-06
-6.44623940387933e-06
-1.35532398916119e-05
-9.54735717441559e-06
-1.82694855995321e-05
-2.12685913976857e-05
-2.31261349303361e-05
-3.50226813050078e-05
-1.98246389911396e-05
-3.84260175255759e-05
-3.02656247928236e-05
-3.74655077935496e-05
-6.60486088169977e-06
-2.06669805138585e-05
-6.61403502904449e-06
-3.34157306150718e-05
-1.67716959661336e-05
-1.10769349704557e-05
-4.02808270552559e-05
-1.65303310912144e-05
-2.5939073253122e-05
-1.65896275763552e-05
-2.54071744776731e-05
-1.79041022784923e-05
-3.07904120944774e-05
-1.86300128706756e-05
-1.76376229042801e-05
-3.40207288113439e-05
-3.13538274244084e-05
-1.35422982241748e-05
-9.26188620454979e-06
-1.48851600350983e-05
-2.09894201809116e-05
-1.25235920402794e-05
-3.79302629988921e-05
-2.32666385936827e-05
-2.54003323184495e-05
-4.39028777964001e-05
-2.78851573964112e-05
-1.27553345502107e-05
-3.0044710987003e-05
-6.08490030337436e-06
-2.74065537168527e-05
-5.32083994792105e-06
-4.2839910039067e-05
-9.3965336163951e-06
-2.15937084151508e-05
-3.15258592389751e-05
-1.08687751399953e-05
-2.04339525922785e-05
-3.92701032965177e-06
-5.20368279424495e-06
-5.24758411949465e-06
-5.56391220035357e-06
-1.19096640303728e-05
-1.92352876450004e-05
-3.2353802501562e-05
-1.77821739300164e-05
-2.03897523221233e-05
-3.01760372328474e-05
-1.68990979308955e-05
7.58261764357256e-06
-2.79644051775126e-05
-5.10641891070917e-06
-2.16810015214796e-05
-3.23751706317798e-05
-2.27932810950624e-05
-3.25336799042524e-05
-4.97460784098616e-05
-7.36428861091089e-06
-1.38472954649947e-05
-8.93641910656312e-06
4.87670819983141e-06
-2.25759257057613e-05
-2.48261173630714e-05
-9.09054940932165e-06
-2.78589584681981e-05
-1.35229791243294e-05
-1.41794483709153e-05
-1.81756169764824e-05
-1.15166967871362e-06
-1.50242102430909e-05
-2.01657581240042e-05
-2.42944604386496e-05
-2.88154690098382e-05
-3.35711396182741e-05
-3.70196859031672e-05
-2.77074704034065e-05
-2.27026187024565e-05
-2.73342824652029e-05
-2.67600370184188e-05
-3.41735293491182e-06
-2.81406483210162e-05
-2.45685631356232e-05
-1.04461437592581e-05
-2.16065723135181e-05
-4.09048720658052e-05
-1.66172819495715e-05
-1.40301991711558e-05
-4.83339037542272e-06
-2.33980617775494e-05
-2.90853020071329e-05
-2.33208579156898e-05
-2.46446842346372e-05
-2.71020479192521e-05
-1.34191478908264e-05
-1.43041234289569e-05
2.23801797857012e-07
-3.36155837745799e-05
-2.56119375055951e-05
-2.08449027009595e-06
-2.91894737026626e-05
-3.77609195392496e-05
-7.38792147570844e-06
-3.14219204691028e-05
-3.04778595127915e-05
-2.16756075712916e-05
-1.60134210616355e-05
-3.66328310624392e-05
-2.06803512507909e-05
-6.75777338235064e-06
-2.88906712144074e-05
-4.32994384966657e-05
-2.13032207420623e-05
-1.77450188528421e-05
-1.63132151333002e-05
-1.81268335460023e-05
-3.08755327117451e-05
-2.47105710172662e-05
-2.16722670628494e-05
-9.8110540223772e-06
-3.48576277243533e-05
-1.95266214400366e-05
-2.83072858541741e-05
-1.74676346266238e-05
-7.11212813564132e-06
-3.23812306415448e-05
5.49015870378504e-06
-3.03305813639808e-05
-2.08938765271955e-05
-1.00527698078951e-05
-1.23852054601226e-05
-3.21115601473859e-05
-3.69523724136367e-05
-1.27727292594386e-05
-1.7086688650068e-05
-1.13486774493123e-05
-9.61890296850603e-06
-2.08839355716617e-05
-4.75032937504916e-06
-1.77996801174708e-05
-1.25712068657817e-05
-2.42432380635272e-05
-4.99581790143334e-05
-1.29854513414171e-05
-1.43832253870257e-05
-1.05406637179083e-05
-2.33438381849316e-05
-1.37069097962056e-05
-3.70764626332409e-05
-3.72251080900553e-05
-2.07613764115386e-05
-5.26543516290382e-06
-2.5023254185824e-05
-2.03241212171928e-05
-2.6133948549809e-05
-2.45013159377885e-05
-2.89447335147715e-05
-2.85650780242068e-05
-2.61824099886656e-05
-2.22573180277043e-05
-2.15254226559188e-05
-1.6078634277662e-05
-7.40096740223711e-06
-1.88112123653121e-05
-2.5544442903616e-05
-1.11796310783996e-05
-2.84613814762711e-05
-2.10778352129657e-05
-2.21806704142079e-05
-1.56782716988752e-05
-1.52674688850932e-05
-6.58139931311299e-06
-1.34379756008148e-05
-1.95663791597806e-05
-8.92986393165048e-06
1.21553910943696e-05
-9.32099973502503e-06
-3.53535036866884e-05
-3.15611745966853e-05
-4.28432120803579e-05
-2.11454275296292e-05
3.00727352515516e-06
-1.6493935318432e-05
9.84723583656977e-07
-1.61532516074192e-05
-2.88113921845765e-05
-1.78011906926264e-05
-1.65211567352893e-05
-1.44204009421275e-05
-1.37205567822018e-05
-4.55133185045249e-05
-2.80792268739367e-05
-8.86902224914451e-06
-1.96209608260308e-05
-4.47532344261274e-05
-3.97153067528326e-05
-2.51767439593235e-05
-2.31613968590479e-05
-4.99084245864197e-05
-2.29262104438075e-05
-2.69200598231389e-05
-2.16660594748059e-05
-2.64073344761969e-05
-2.24932993007842e-05
-7.53174077722344e-06
-3.57654589422326e-05
1.12853666740941e-06
-2.77255695455922e-05
-8.86020883078488e-06
-2.38803008514617e-05
-1.36980324656144e-05
-1.56910674086938e-05
-2.15453219486468e-05
-2.74485512994923e-05
-1.25627482563814e-05
-4.09139747665414e-05
-3.31471342563047e-05
-1.31439685638007e-05
-9.48552553802406e-06
-1.68130537908464e-05
-1.9487020691592e-05
-2.61242156170465e-05
-2.6655908820902e-05
-1.17337008427214e-05
2.61516248095338e-06
-2.00150997741438e-05
-4.21971059222294e-05
-1.67108203252285e-06
-2.57327280027684e-05
-6.9489435411862e-06
-3.39246703149348e-05
-8.17343631901493e-06
-2.37179072722519e-05
-1.57501622624863e-05
-1.48315311660168e-05
-1.49148747955965e-05
-2.20988330416045e-05
-2.24131383823427e-05
-3.89277586736364e-05
-2.90901740016604e-05
-1.31878810645212e-05
-6.88016177461106e-06
-5.31500676452855e-05
-2.68329402429533e-06
-2.13464485251786e-05
-1.20661731588412e-05
-1.1779610572751e-05
-2.17713153625135e-05
-3.49354414996968e-05
-1.59980613130218e-05
-2.18690448648038e-05
-1.65297848377934e-05
-1.88625202854057e-05
-1.3105376864908e-05
-4.18778319949728e-05
-3.04114314573181e-05
-3.50773699456968e-05
-5.47543003934886e-06
-3.76477205139862e-05
-3.53333180981741e-05
-1.43303932972995e-05
-4.0850217940799e-05
-1.96577681498776e-05
-2.43335822748943e-05
-2.534247206292e-05
-4.1705323903683e-06
-1.18348658133355e-05
-1.84749761230089e-05
4.50223040827859e-06
-1.37904100862356e-05
2.91785510366855e-06
-2.91175503181544e-05
-2.10666386039054e-05
-8.328031537785e-06
8.44227710754314e-06
-3.31201520848222e-05
-1.99605621467559e-06
1.31070119180069e-05
-1.07272897817656e-05
-6.38437379611868e-06
8.12267931939135e-06
-1.86723503377267e-05
-1.85667068959411e-06
-1.49976629763184e-05
7.50581240339606e-07
-3.68513188096267e-05
-2.34445488678227e-05
-2.36674641587601e-05
-2.23155638151263e-05
-1.45810976538227e-05
-1.54014654800337e-05
-2.46201948795513e-05
-1.98022228494408e-05
-2.53760726043531e-05
-1.25672824192742e-05
-3.35134720900751e-05
-8.98151176162203e-06
-3.23278411505313e-05
-1.13068492106043e-05
-2.47438148745813e-05
-9.30247465041675e-06
-6.63020439124122e-06
-2.89899939194053e-05
1.26786517458888e-06
3.78414782840539e-06
-2.08100131402476e-05
-2.31295747697083e-05
-2.24683097460782e-05
-2.4638300449875e-05
-8.44446376810712e-06
1.66772899848047e-05
-6.24740828183968e-06
-1.14405287862287e-05
-2.48757722253329e-05
-1.05851961185485e-05
-2.55068601898677e-05
-2.07135711055239e-06
-1.67008991877235e-05
-1.88864245603592e-05
-2.11760913951279e-05
-1.95881658408577e-05
-2.86733696858724e-05
-3.0165316446334e-05
-1.87551098717889e-05
-2.10162069489081e-05
-4.96541802534477e-06
-1.69750003293154e-05
-2.19844892037074e-05
-5.31927611547041e-06
-1.60038630621388e-05
-1.27407594444259e-05
-4.06138757087103e-05
-2.85005750137846e-05
-7.85392356135555e-06
-3.22702245290494e-05
-3.47183085493137e-05
-3.09779685481547e-05
-1.81127483114053e-05
-2.63205124989959e-05
-1.14519047407125e-05
-2.80188565798671e-05
5.24065516616072e-06
-2.78747853168784e-05
-1.01818833815921e-05
-2.47439151225679e-05
-1.9575229562941e-05
6.14179812267308e-06
-1.81335019593142e-06
-2.33699020740123e-06
-2.45795667637824e-05
-2.99849441933009e-05
-8.88869937729449e-06
-3.50499419146952e-05
-3.3728605650298e-05
-1.30451199656651e-05
-1.56966228262103e-05
-2.68718639550593e-05
-1.66187671914795e-05
-3.77892011566574e-05
-3.41857210502494e-05
-3.83944501244988e-05
-1.16017120849515e-05
-1.88757704887458e-05
-2.70082969112553e-05
-2.4478535442831e-05
-2.80837082984873e-05
-1.50027166854011e-05
-1.5122322917883e-05
-3.25632595668843e-05
-1.36799973365323e-05
-2.90173324625752e-05
-1.85728826361437e-05
-3.2811478152805e-05
-2.85825853134443e-06
-1.96423731967474e-05
-1.10127498038802e-05
-1.50540707063912e-05
-1.96572626361363e-05
-1.58726296424925e-05
-1.40867808740241e-05
-1.13367694541079e-05
-9.54621918902289e-06
-6.26104898101171e-05
-2.16979285509243e-05
-2.7655873564432e-05
-2.19042396206167e-05
1.44202863889747e-05
-2.25001025853689e-05
-1.72181912268636e-05
-4.5540848119034e-05
-1.70788311749463e-06
-9.24771877008317e-06
-1.52081083640214e-05
-2.46067902009409e-05
-1.76397625507994e-05
-4.24065547482884e-05
-1.28551206958746e-05
-1.37032542970636e-05
-3.42578517459064e-05
-1.74941521807161e-05
-2.40262129752636e-05
-1.61289601804106e-05
-2.71037169121171e-05
-1.08347571422781e-05
-2.58577583824149e-05
-4.15044138773155e-05
-2.0789053936108e-05
-1.01630114616491e-05
-3.17167616424344e-05
-2.86520272470005e-05
-1.24261817403606e-05
-9.71761901181081e-06
-3.57582951480358e-05
-2.72627786278017e-05
-3.10689412731423e-05
-2.45140629513198e-05
-2.67086264650172e-05
-2.3044982920653e-05
-1.82818037130762e-05
-2.47595102616792e-05
-2.7108078588543e-05
-2.14705298578111e-05
-3.01369669817203e-05
-3.13880630209302e-05
-2.73622099818925e-05
-3.41977678600088e-06
-1.58328158841897e-05
-3.44990293455084e-05
-1.55024966697972e-05
-1.13103830955852e-05
-2.87327891992717e-05
-1.67263368495113e-05
-1.94741627409665e-05
7.63858640980798e-07
-3.64405256880839e-05
-3.75979772602171e-05
-2.89318975337407e-05
-2.86480694928775e-06
-3.41096355602101e-05
-2.21264807720882e-05
-3.0723694793438e-05
-1.95950604610572e-05
-1.45069017564893e-05
-3.66347270588372e-05
-3.37918674979122e-05
-1.8757746034269e-05
-2.73737166292393e-05
-1.60314234586257e-05
-2.94787232595566e-05
-2.69248375039053e-05
-1.4832717451517e-05
-7.56006276625068e-06
-1.11188096362744e-05
-3.02574308420121e-05
-1.44775676405119e-05
-5.95194743384264e-06
3.03976635669862e-07
-1.13251091914938e-05
-1.81171024256807e-05
-2.44132662514896e-05
-3.26182257984985e-05
-3.98729003794536e-05
-3.556321988762e-05
-3.09279723657212e-05
-3.23386028996208e-05
-9.84644769948027e-06
-1.5527245606721e-05
-1.17934061592708e-05
-3.84805315985091e-05
-3.65863508325564e-05
-4.18466364037301e-05
-3.23258757001052e-05
-2.41526170476498e-05
-2.43765608361525e-05
-2.25365900160835e-05
-1.17208882887043e-05
-7.20019471356954e-06
-1.73950666265784e-05
-1.62364891201834e-05
-4.61701203660609e-05
-2.07022541447775e-05
-3.48926846639652e-05
-2.77012525425277e-05
-1.18439856196279e-05
-2.44836678320378e-05
-1.91005919415404e-05
-2.96493092023398e-05
-1.25066945760628e-05
-3.36251039993549e-05
-2.86302480383769e-05
-3.03883583412711e-05
-1.33579788607891e-05
-1.06103708101317e-05
-5.07985958960381e-06
-1.76433178215537e-05
-1.74245137978185e-05
-2.35444277221314e-05
-1.38894162719767e-05
-3.26561759247916e-05
-1.78483202802241e-05
-1.66552913592779e-05
-1.55930788689008e-05
-4.03225053729291e-05
-7.34748526512346e-07
-8.7791087571773e-06
-3.03876502574774e-05
-3.79264947675534e-05
-3.61960427735579e-05
-1.25051866385728e-05
1.47849544191366e-05
-1.9356848367092e-05
-5.23435908302599e-07
-6.42007559018947e-06
-3.16012688331147e-05
-1.23393686273707e-05
-2.09519948526388e-05
-1.59047419491998e-05
3.40776205309797e-06
-2.66400754106094e-05
-1.47157310797988e-05
-2.02162375326554e-05
-3.60014791042075e-05
-2.43291522581935e-05
-1.17941035753439e-05
-2.09934762631448e-05
-2.26365348528411e-05
-6.85911839152615e-06
-1.79191689828192e-05
-6.10851616652166e-06
-8.97837311988035e-06
1.31271107520144e-05
-7.35446641835824e-06
-1.07564888545803e-05
-2.11865043889589e-05
-3.56620001996598e-05
-4.34413074353923e-05
-1.71535836423443e-05
-3.55009997926262e-05
-3.12235161543003e-05
-3.83330144288152e-05
-9.28408506644347e-06
-3.22691411945546e-05
-2.62406227832955e-05
-1.95335579663079e-05
-2.16736250267673e-05
-2.28702406025771e-05
-7.00428236032668e-06
-2.38565329962522e-05
-1.03136726751358e-05
-2.87439265774009e-06
-2.29776020421718e-05
-1.39837416308798e-05
-1.80210812665145e-05
-3.18942305660371e-06
-2.04482471482992e-05
-1.44705163622056e-05
-1.85128502651519e-05
-3.55400778683218e-05
-3.29708899569117e-06
4.39229069643249e-07
-1.58452354773896e-05
-2.21528090916611e-05
-1.06792182096057e-05
-7.63753234082888e-06
-2.32684103120798e-05
-3.61424977855352e-05
-1.39769801217e-07
-8.24523225343644e-06
-3.34369766130526e-05
1.13346067130875e-06
-1.25231395013225e-05
-9.87945755059011e-06
-2.95041892813055e-05
-3.32521739843547e-05
-8.32901121535806e-06
-2.46151789084436e-05
-1.45541084488099e-05
-4.05682777298942e-05
-1.84590121157802e-05
-2.99130012843436e-05
-2.43059734142106e-05
-2.32885915494205e-05
-5.76496041295139e-06
-1.73618371845183e-05
-1.90642444003663e-05
-6.73369046568513e-06
-9.63922811479866e-06
-2.42117695886712e-05
-1.99600058134969e-05
-1.56740982184673e-05
-5.69707951623707e-06
-9.36282659644522e-06
-3.16666798823247e-05
-3.18004304759256e-05
-6.10065700592338e-06
-2.32807893876579e-05
-4.42125865680344e-05
-2.87519282634791e-05
-1.9756584779097e-05
-2.03359400902594e-05
4.74125403905202e-06
-3.32014873989459e-05
-4.69200962007756e-05
-9.8198994203306e-06
-8.93265472900758e-06
-1.53441784174992e-05
-2.82090355837723e-05
-4.08167299909559e-05
-1.09331576953343e-05
-2.17131850927831e-05
-1.57102645094076e-05
-1.38166629501961e-05
-1.78286666043505e-05
-3.09600239243554e-05
-1.43771522695928e-05
-7.75504139476019e-06
-2.76431076500391e-05
-2.56267028529407e-05
-2.46597051545523e-05
-2.40097977157174e-05
-3.37093991242005e-05
-2.73460590025898e-05
-3.59526248004316e-05
-2.27139990927322e-05
-1.27842745547875e-05
-2.16759702472325e-05
-2.80656641133301e-05
-1.29752041254748e-05
-3.42432458702903e-05
-2.15290367112833e-05
-1.56638746336776e-05
-2.73169944531784e-05
-2.8724581348658e-05
-3.00962863393295e-05
3.8486593746412e-06
-2.44887076549942e-05
-2.08860746972013e-05
7.1150141318507e-06
-2.98690256784685e-05
-3.24984369057569e-06
-1.260501116379e-05
-1.67538884136951e-05
-1.44246390682787e-05
-2.23856506165463e-06
-4.19716190866015e-05
-2.49469825432193e-05
-1.91462685068038e-05
7.54442378140855e-06
-2.11750811079636e-05
-5.95026715990376e-06
-3.18085440543642e-05
-1.34862965214956e-05
-1.63088387590017e-05
-4.21304723451914e-05
-1.81143082705843e-05
-1.64321045789923e-05
-1.62170166545955e-05
-3.01560639996175e-05
-3.77403938401758e-05
-1.23081365986461e-05
-1.04190667233324e-05
-3.14365209955227e-05
-1.92367168140171e-05
-2.32002304818815e-05
-1.28685416973203e-05
-3.02250173430333e-05
-1.93312379445914e-05
-2.53504203994248e-05
-1.84093375457956e-05
-6.91820219568145e-06
-1.04670977999537e-05
-4.66547503217064e-05
-3.29282372020905e-06
-2.0236972384482e-05
-3.30456010513179e-05
-1.81211838150961e-05
-3.79118160174279e-05
-2.6381113036773e-05
-2.6611364191547e-05
-3.44570911365705e-05
-2.63418227621497e-05
-7.8018671919378e-06
-3.51382734182973e-06
-5.58882557120464e-07
4.73528711015555e-06
-4.22863357510863e-05
-5.66178366006157e-07
-1.47845867348282e-05
-3.4875898419381e-05
-8.15476452418265e-06
-1.87428894493172e-05
-6.04248405943535e-06
-3.36125261403095e-05
-2.38147172156419e-05
-1.24447317982355e-05
1.7375739696535e-06
-2.25126517103389e-05
4.89136798151899e-06
-2.38079106993791e-05
-1.63650695197273e-05
-1.2098339374979e-05
-2.60856408648711e-05
-2.15457026682813e-05
-2.58583466537992e-05
-1.41724848342461e-05
-3.14229817851309e-05
-1.59352250130303e-05
-1.14475300213237e-05
-2.04744658025974e-05
-1.80517780074353e-05
-4.61372007473533e-06
4.93243509574053e-06
-2.71763532100452e-05
-8.0774814335303e-06
-1.98840184177494e-05
-3.0072742910371e-05
-3.05602276931385e-05
-2.18897226963535e-05
-4.11282364444679e-05
-2.05063667953813e-05
