# Supplementary material for: Research on computational propagation and identification of mine microseismic signals based on deep learning
Source: PLoS One. 2025 Oct 22;20(10):e0334641. doi: 10.1371/journal.pone.0334641 (PMC12543183; doi:10.1371/journal.pone.0334641)
Supplement: S3 Data — (ZIP) [file pone.0334641.s003.zip › 000100500002840.xlsx_0.txt_24.txt.txt]

-2.65430682522063e-05
-3.23138305750466e-05
-2.62552056195331e-05
-4.22665247346242e-05
-2.71879234176494e-05
-2.64373136583249e-05
-3.85226659864867e-05
-2.71215739093277e-06
-1.11049449704503e-05
-2.35191061949893e-05
-2.10429224165116e-05
-1.89139287641454e-05
-1.31741704117123e-05
-3.40684060007953e-05
-1.53784744670221e-05
1.11980602761066e-05
-3.14580041071293e-05
-7.46730943296253e-06
-1.96420648435603e-05
-1.42541904273625e-05
-4.41141104068268e-05
-2.96574684437913e-05
-1.66360293238983e-05
8.25050122301427e-07
-8.46913139123101e-06
-2.26900691297475e-05
-1.78134663504775e-05
-2.51513893366265e-05
-2.66452932717738e-05
-4.56011274389425e-06
-4.01597956624132e-05
-1.88358776937576e-05
-6.09841385404803e-06
-4.44697102904904e-06
-1.93144645346192e-05
-2.74892651128546e-05
-1.41055713556992e-05
-3.66102609357417e-05
-3.02293539329673e-05
-6.08062848323481e-06
-2.8107226454971e-06
-2.42022740112117e-05
-1.81545715063214e-05
-1.51702401849948e-06
-1.23545761495917e-05
-4.00563781541039e-05
-2.45012895865234e-05
-2.2326363479997e-05
-2.10748772027147e-05
-2.27418082722447e-05
-2.12649837959838e-05
-5.66736956237292e-05
-2.0949079881897e-05
-2.71492318391212e-06
-2.68017001361796e-05
-1.67645733639139e-05
-1.17350288744831e-05
-2.06320951322774e-05
-1.69177318886885e-05
-9.59632697153136e-06
-5.85467265307449e-06
-1.96639015288617e-05
-1.97263929910629e-05
-2.13585879101215e-05
-2.44405586919391e-05
-3.764683162362e-05
-1.82341323958422e-05
-4.27984050663783e-05
-1.86955814902669e-05
-1.34471997514374e-05
-2.06767580002518e-05
-1.7636613092886e-05
-4.66102923818646e-05
-4.15443469550029e-05
-2.92345514187716e-05
-2.41720378451659e-05
-1.4196644120947e-05
-2.75599622713341e-05
-2.88256900385177e-05
-3.24994723470284e-05
6.14697154043935e-06
7.74944452013352e-06
-1.27347302685069e-05
-2.63447066314742e-05
-1.17023948029195e-05
-2.32225969591876e-05
-3.05715097930258e-05
-4.01641656147802e-05
-6.26321078200239e-06
-2.94626016841366e-05
-4.70314982912815e-05
-3.57627885912965e-05
-1.44189424744637e-05
-3.15080634483181e-05
-3.04343965928672e-05
2.08173622259975e-06
-3.38168137119802e-05
-1.29073415862779e-05
-2.4292074258207e-05
-2.99917767511014e-05
-1.98496164285622e-05
7.51703383050543e-06
-1.55157156046223e-05
-4.08727230606095e-05
-3.2710400007148e-05
2.50868309500119e-06
-5.03819514629323e-06
-3.2217007455507e-05
-2.24188626278037e-06
-9.44626161841853e-06
-2.0886807574525e-05
-1.68639983065613e-05
-1.71526903752765e-05
-3.34975942444951e-05
-1.93956964114918e-05
-2.21349938662359e-05
-1.30137218668203e-05
-2.81882036383369e-05
-7.62162254150026e-06
-3.13216506819035e-05
1.51415829313791e-06
-3.59537084536289e-05
-1.55243243922334e-05
-2.79460691793169e-05
-1.50604347706806e-05
-1.31746934248801e-05
-1.7494934322531e-05
-6.91324684612786e-06
-3.13089880344438e-05
-2.06470210189036e-05
-3.77126296984781e-05
9.5161803946257e-06
-9.11515729512357e-06
-4.05928727300827e-05
-1.97724858941362e-05
-3.87846215939571e-05
-3.54975577478637e-05
-3.14476531240416e-05
-7.61472004873046e-06
6.8450229333113e-06
-9.87766067315046e-06
-2.74008296048098e-05
-4.56845464875276e-05
-2.01628954013679e-05
-2.4752509739612e-05
-1.96686040414681e-05
-2.58337303795861e-05
-2.09011933506816e-05
-1.03384296193611e-05
-1.94437812840233e-05
-1.44841097284344e-05
-3.26241405823679e-06
-7.59630854674651e-06
-1.74521173919491e-05
-9.42270548236484e-06
-1.78777258839142e-05
-8.8934939768192e-07
-7.34889217424207e-06
-5.91971095001513e-06
-5.28975691345285e-06
-3.12134833838082e-05
-3.51298489679337e-05
-6.98291033887283e-06
-2.46498213494498e-05
-5.32402724484817e-06
-2.33618114608913e-05
1.14785272339526e-06
-3.22396579686916e-05
-1.52458678084761e-05
-2.31774764468276e-05
-8.68700635148388e-07
-2.48477799143819e-05
-3.27481243598657e-05
-2.02391405856738e-06
-8.45988882689246e-06
-6.31509727911186e-06
-2.51866070040226e-06
-8.59684247170038e-06
-3.34722614330775e-05
-7.96978736398001e-06
1.61694746145356e-06
-2.407235839491e-05
-4.02646376836001e-05
-1.90441770667477e-05
-2.66317788022148e-05
-1.64780682729837e-05
-1.75139577022061e-05
-4.31079974702226e-05
-3.28458120931969e-06
-4.51045872496398e-05
-2.39300134725084e-05
-1.91965372208053e-05
-1.97823633250611e-05
-1.26273873891359e-05
-1.30615825468129e-05
-4.12319078198796e-05
-2.48995515646618e-05
-8.57816910404854e-06
-2.99721496481759e-05
-2.42623761663815e-05
-2.45464430533628e-05
-2.59899931606027e-05
-1.33534058868649e-05
-1.31825566723036e-05
-2.27906833272269e-05
-2.36775715225562e-05
-2.16208489855514e-05
-2.8812475384254e-05
-2.55140404360872e-05
-1.67555152463432e-05
-1.49985623429465e-05
-2.57633132026473e-05
-9.97211640705064e-06
7.71380521470622e-06
-2.19921978202956e-06
-2.64377650405215e-05
-2.69947101396863e-05
-2.03836108009433e-05
-2.93765201590807e-05
-2.50012861100001e-05
-1.49709614352928e-05
-2.31931331247611e-05
-1.30184001860068e-05
-4.70155735782247e-06
-3.03126189335873e-05
6.80805469941294e-06
-3.78144880929922e-05
-2.09332645903942e-05
-1.73914350105873e-06
-8.86310956652982e-06
-1.1110471543195e-05
-3.51461536860335e-05
-2.5000539296799e-05
-1.0031982397548e-05
-2.59627048738988e-05
-3.95991597563422e-05
-5.55587238726166e-07
-4.38764247354643e-06
-3.11962949064469e-05
-1.68947757278706e-05
-4.61293666476672e-05
-3.64322082392744e-05
-2.34105043168141e-05
-2.84243519280235e-06
-1.77223230893403e-05
-2.78285003453342e-05
-4.22013392022038e-05
-1.97311957698427e-05
-6.98280789596752e-06
-1.72805722342217e-05
-2.1720082174771e-05
-3.19825938373286e-05
-2.76785048322341e-05
-2.98254376356917e-05
-2.85564039239986e-05
-2.12790637570088e-05
-2.14269065148752e-05
-1.78359893460067e-05
-2.4497847423079e-05
-9.26119163366199e-06
-2.20334697246149e-05
-2.05486650042998e-05
-3.43484055142754e-05
-5.97068306650427e-06
-1.26708097009805e-06
-1.45644917957041e-05
-2.35060216452067e-05
-1.16374164286843e-05
-3.07775747561051e-05
-2.96776668967768e-05
-6.61579088920309e-07
-3.72937454684866e-06
-1.53883497295558e-05
-1.972358921353e-05
-2.21649597402985e-05
-3.27800575921848e-05
-1.8087094441631e-05
-2.01048563624644e-05
-7.68230915543986e-06
1.07061813139435e-05
-1.00086515762074e-05
-1.59852703213445e-05
-3.30673017686024e-05
-2.66768363720261e-05
-3.03023118646127e-05
-1.90685890853233e-05
-2.60663359135784e-05
-3.62333863026895e-05
-9.74807572207301e-06
-1.98181571940297e-05
-9.52179259934994e-06
-1.85428575395113e-05
-1.78242306257875e-05
-1.31800760664099e-05
-4.29738455576458e-05
-3.39040433769333e-05
-7.88649025443696e-08
4.68867952423102e-06
-1.92027781157881e-05
-6.95345105399414e-06
-2.6127819452082e-05
-3.10199523494478e-05
-2.01670198485191e-05
-1.99780565233765e-05
-2.07153543255973e-05
-1.946968801645e-05
-2.25363451413551e-05
-1.8977219182729e-05
-3.60269077699372e-05
-2.23858484291775e-05
-1.4849062061082e-05
-7.27259111132249e-06
-2.12767313983843e-05
-2.02337765974141e-05
-2.11635744523827e-05
-1.60415637363602e-05
-6.15492888516257e-06
-3.15219585476193e-05
-1.10617460108175e-05
-3.14159378901621e-05
-2.47539577855752e-05
-1.6837023211376e-05
-1.48379864391116e-05
-1.56018563992362e-05
-2.51357271479557e-05
-1.8286443263909e-05
-2.15901339380734e-05
-3.01059623097251e-05
-2.08327131629914e-05
-2.51307853619863e-05
-2.4160589140811e-05
-6.08240887186858e-06
-2.70901254053356e-05
-5.76706757500004e-06
-1.58126934503282e-05
-2.99921657055834e-05
-2.67953370192098e-05
-1.29959156921274e-05
-2.95073038977669e-05
-3.84263807645441e-05
-1.18152771944618e-05
-1.62784070321132e-05
-3.98551018750858e-05
-1.45807660614615e-05
-6.31072234913977e-06
-2.36971880246839e-05
-3.97427733370883e-05
2.67989863028815e-06
-2.99822508522082e-06
-2.00401171940351e-05
-1.15413176945451e-05
-3.18378188897101e-05
-4.0339007603269e-06
-3.13696798600889e-05
-3.76475489803249e-05
-4.10572726607098e-05
-5.50336838845733e-05
-5.41773848682381e-06
-4.82821566474303e-05
-2.75109896101038e-05
-9.49316745063163e-06
-1.85171476941829e-05
1.99178639011397e-06
4.16106698331796e-06
-2.37464520063117e-05
-8.16693651647729e-06
-1.91037321566943e-05
-1.27375182830085e-05
-3.84061509101597e-05
-2.13788134300529e-05
-1.74848812123932e-05
-6.64707153773615e-06
-8.63134249755234e-06
-6.93057662335828e-06
-2.08910400388315e-05
-1.84937159495257e-05
-4.54653818325063e-05
-1.08260693958357e-05
-1.18947618286821e-05
-1.32507366314277e-05
-2.19192271765491e-05
-3.73601004923807e-05
-2.950284697266e-05
-3.7017763044231e-05
-3.62824122791736e-06
-1.97697108725307e-05
-1.45459233447751e-05
-2.7262791577149e-05
-3.33608601076133e-05
-8.9564246179899e-06
-5.14414676172325e-06
-2.17603768646443e-05
-2.16896581203483e-05
-2.77802917316564e-05
1.9432395423729e-06
-1.28634288257697e-05
-2.92404166491917e-05
-1.47943654450156e-06
-3.02509484450499e-05
-2.0478925888156e-05
-2.07201150862533e-05
-1.31098048318252e-05
-3.50990705201297e-05
-1.35820363665774e-05
-9.75661139423742e-06
-2.43576277611761e-05
-1.58391657973335e-05
-5.85058029992148e-06
-2.09945429657148e-05
-1.1521906373396e-05
4.10902183394426e-06
-5.85445400589465e-06
-3.19555272762334e-05
-7.60704540233209e-06
-1.05706630885944e-05
-1.94652625551166e-05
-1.00482030558376e-05
-2.27541377884147e-05
-1.04451826974173e-05
-2.04673463113789e-05
-8.19861872463733e-06
-4.40584128161322e-05
-4.55536305525947e-05
-1.45307216491475e-05
-3.70676085526343e-06
-3.99394650691682e-05
-3.56525176405648e-05
-2.36115094662399e-05
-1.7516710399166e-05
-1.53619727430026e-05
-2.88475560898951e-05
-3.20415369639854e-05
-2.80117536931512e-06
-2.46034684535297e-05
-2.0156627527388e-05
-2.66324941569968e-05
-2.88665868555799e-05
-2.29165386086971e-05
-1.41335397784943e-05
-4.10285124062054e-05
-1.95700007228984e-06
-2.01885059324284e-05
-2.58311713614054e-05
-2.80954480419481e-05
-4.82598434815933e-06
-2.20257965226539e-05
-3.45996654074524e-05
-2.15407710674243e-05
-7.79369145579205e-06
-5.96585887182561e-06
-2.47860383305672e-05
-4.78855512937168e-05
-3.08384364138641e-05
-2.15544485032385e-05
-6.45460444298786e-06
-1.57980731391557e-05
-2.44277963821552e-05
-2.43008462955644e-05
-3.76920570015716e-06
-6.99709461789515e-06
-4.20044126538265e-05
-4.07269011078139e-05
-3.08784984286564e-05
-2.43626065403298e-05
3.16444186410047e-08
-1.47095970805889e-05
-2.85180498447954e-05
-9.86908680739353e-06
-1.00712283947011e-06
-3.36391529560497e-05
-1.09415254179861e-05
-2.20722517077489e-05
-7.24429747201093e-06
-3.73011052645729e-05
-3.51491661789497e-05
-1.78466150152123e-05
-4.16029538951944e-06
-9.51429929912886e-06
-2.55742724078925e-05
-7.05722439946789e-06
-3.14833984181926e-05
-2.97037347622717e-05
-1.98697777884467e-05
-2.85474392821592e-06
-2.21096690316573e-05
-2.16463126296063e-05
-1.15362686477671e-05
-1.79988540326846e-05
-1.23058854308802e-05
-3.37289546730823e-05
-1.99202382678938e-05
-1.87039490866503e-05
-2.37144044147552e-05
-1.47445663876944e-05
-2.38372365543257e-05
-4.3428549076702e-05
-2.4875394132375e-05
-5.14093477515456e-05
-6.02759171572808e-06
-9.85639723422174e-06
-2.01995755716451e-05
-8.88948450125757e-06
-1.17195560363312e-05
1.07471483161352e-05
-2.49165057858164e-05
-3.15521115053378e-05
1.34302065729408e-05
-9.50929065240342e-06
-2.25204276912532e-05
-9.58884386388557e-06
-2.74213213459949e-05
-1.99595119956333e-05
-2.85502240659188e-05
-3.92650109398669e-05
-2.49660243904504e-05
7.02064472245244e-06
-8.51982389290361e-06
-2.70646176992737e-05
-1.26065265489437e-05
-2.69030570894543e-05
-8.50579225405197e-06
-1.93226057254936e-05
-8.67020158191236e-06
-1.86947921549745e-05
-1.12370708378175e-05
-2.50273823785878e-05
-2.47048051539726e-05
-1.93534151975704e-05
-4.9769346867123e-05
-2.45504207733197e-05
-4.12359116228215e-05
-1.566174883505e-05
-1.51047876959442e-05
-3.57224736305969e-05
-4.58811966407955e-06
-8.26797294792582e-06
-1.99984169232477e-05
-1.08925836026223e-05
-2.02734077341105e-05
-1.2042607260437e-05
-1.44534978817229e-05
-2.25646979312456e-05
-3.01224527410692e-05
-2.20116467479169e-05
-3.78088358982152e-05
-4.63393706389104e-06
-4.15045487882182e-05
-8.0072656333267e-06
-2.29357489028467e-05
-3.56282850101012e-05
4.38443299715651e-06
-2.62343288414533e-06
-3.24563581884907e-05
-5.19033033682517e-05
-8.99766402537565e-06
-1.72906751991025e-05
-1.52007728159725e-05
-1.07691864607621e-05
-5.21912201100455e-05
-2.61039296819684e-05
-1.89276462640438e-05
-3.69087867854742e-05
-1.52109477229185e-05
-1.395503528832e-05
-2.29700331535541e-05
-3.39499142040861e-06
-1.17610744360775e-05
-2.02545817408241e-05
-4.6218325961878e-05
4.02022078030827e-06
-5.91330231161906e-06
-3.19410278548221e-06
-2.06612072535102e-06
-2.90083283606399e-05
-1.59326189519782e-05
-3.5609321055815e-05
-8.65869938078903e-06
-1.14170017101627e-05
-4.39545773832023e-05
-3.91964717885135e-05
-2.14570038563858e-05
-2.4510744226586e-05
-3.90706573941109e-05
-1.39623698131343e-05
-1.77270319997713e-05
-1.86482869841067e-05
-3.11064085800839e-07
-3.60567249577891e-05
-1.66512311092403e-05
-2.01345580527821e-05
-2.77288596366153e-05
-1.3017432418613e-05
-2.57345755471718e-05
-1.75421804429178e-05
-1.13137415618316e-05
-1.12010859070157e-05
-2.19477366997561e-05
-1.63058330019321e-05
-3.64268569826958e-06
-1.71315464493659e-05
-2.89306899866612e-05
-3.73453741799906e-05
-1.25227162218645e-05
-2.38766904639423e-05
-2.10043046186468e-05
-1.67995677339039e-05
-1.49154864321975e-05
-1.11594735549223e-05
-4.18344250834404e-06
7.40754067511685e-06
2.35890882888789e-06
-9.80790659307865e-06
-2.86751440950072e-05
-2.04061059815624e-05
-3.43060738499068e-05
1.11868224573898e-06
-2.54855838600634e-05
-2.62987825662281e-05
-3.73141649946391e-06
-2.20107048770728e-05
-1.53912297289603e-05
-1.41868400592008e-05
-1.3960186156768e-05
-1.05101624954664e-05
-1.65580378795793e-05
-1.44670334695048e-05
-1.17411127182738e-05
-2.61110910297624e-05
-3.46847506464436e-05
-8.43860007710894e-06
-7.60874020320285e-06
-2.45179972710128e-05
-2.88743232846667e-05
-3.30632977276997e-05
-3.99813113854785e-05
-1.3414749671353e-05
-1.32436136466719e-05
-2.20834401293708e-05
-1.15609091367219e-05
-1.41088718132154e-05
-2.16623549706095e-05
-2.47508127553567e-05
1.70621152006935e-06
-1.84490855163836e-05
-1.38849198382859e-05
-1.78163334503218e-05
-2.24888060566641e-05
-7.50059238959661e-06
-2.57339322359737e-05
-2.76488387677665e-05
-6.18903751466378e-06
-2.7102413380056e-05
-3.00932017998217e-05
-2.28997961395083e-05
-4.25898289378846e-05
-6.53405057921238e-06
-1.35142227396548e-05
-6.528611933271e-06
-1.46292579371792e-05
-2.63762786491186e-05
-2.74283152242215e-05
-4.77172220026424e-05
-3.02491120131192e-05
-1.05326319351739e-05
-1.64212522330451e-05
-9.87864619491027e-06
-2.62586901521069e-05
-2.33872552213586e-05
-1.76185977017334e-05
-8.6871590936491e-06
-2.69665360508965e-05
-3.35315412668201e-05
-3.61847611557704e-05
-1.94437026587855e-05
-8.38018665324725e-06
-1.01826054142522e-06
-2.61413884895935e-05
-1.77618107917031e-05
-2.48066663245808e-05
-1.28083252671629e-05
-2.8993915588252e-05
-2.88808375122943e-05
-2.08867161902675e-05
-3.71716996980642e-05
-3.38670859121823e-05
-1.56044894583424e-05
8.13113203482793e-06
-2.67735464957936e-05
-1.26998700362268e-06
-3.67388339681254e-05
-2.55270472399334e-05
-2.52307191043832e-05
-9.53876592600771e-06
-1.68491715834054e-05
-2.16500372993432e-05
-5.31966124748462e-05
-2.48999796426142e-05
-1.05452019563189e-05
-3.59622668220206e-05
-6.45253801401493e-06
-1.75421931749614e-05
-1.04893302953189e-05
-3.31923976100641e-05
-3.08108639892052e-05
-3.03878964456984e-05
-2.98344242856433e-05
6.61694357773785e-08
-3.47157536675038e-05
-1.59107380533133e-05
-1.38209719567297e-05
-2.38131062007932e-05
-1.15157970107323e-05
-2.19781156137318e-05
-2.56816619433021e-05
-2.93933613080761e-05
-3.87234156662251e-05
-2.96530383076253e-05
-1.49085179172217e-05
-1.89452914203249e-05
-4.05346465836074e-05
-2.3422112290757e-05
-1.46286049953249e-05
-1.96851485221001e-05
-3.52075414569942e-05
-2.26402236327006e-05
-4.96949899991112e-05
-3.64674523824922e-05
-3.75345769445327e-05
1.13929094567902e-06
-3.05754909603406e-05
-1.63449784721818e-05
3.52632552290149e-06
-1.4271136464256e-05
-4.17513508013106e-05
-1.14510907415924e-05
-2.06689282061652e-05
-1.94645740433274e-06
1.0064989147005e-05
-3.77687070238406e-06
-1.22443545203926e-05
-1.49731219353954e-05
-2.32163187853817e-05
-3.81675911424504e-05
-2.24016186903243e-05
-8.50546857940412e-06
-2.91205608119503e-05
-2.2018113215592e-05
-2.49946578172189e-05
-3.42346650686077e-05
-9.71829575090205e-06
-3.36376367504502e-05
-9.77187569839522e-06
-2.9368384919875e-05
-2.00534767883081e-05
-4.47930186618792e-05
-1.35418904862599e-05
8.37476322158633e-06
-3.12139842720134e-05
-3.63102534745202e-05
-2.68372181180772e-05
-2.63164470000897e-05
-6.52850018846578e-06
-1.50352242356432e-05
-4.24148294429001e-06
-2.33091972265378e-05
-1.00550454074542e-05
-2.28684583435513e-05
-3.89670701260838e-05
-1.68079220738909e-05
-1.15050057825191e-05
-2.65173237742206e-05
-8.31065426307665e-06
-1.6387636114734e-05
-2.58730477612539e-05
-1.47049858941048e-05
-1.9246453928557e-05
-1.62663440158463e-05
-2.05450559734043e-05
-1.04176480216596e-05
-9.78783515838673e-06
-2.78044563775328e-06
-7.06693522832749e-06
-1.4658622050103e-05
-2.1862752838506e-05
-1.66038693710868e-05
-1.46926046432558e-05
-7.57113027413763e-06
-8.98187148761066e-06
-2.88040071071624e-05
-3.47484617804458e-05
-1.85435283001217e-05
-1.51766905976289e-06
-2.51346524312467e-05
-2.9555907098928e-05
-4.58110100286116e-05
-1.26326616445354e-05
-4.91787225172952e-05
-3.74960386069368e-05
-2.49510382873256e-05
-2.4111126001233e-05
-1.18474201364458e-05
-3.57610558586326e-05
-3.01203614420279e-05
-3.31525344510323e-06
-1.66259270728011e-05
-2.5225887998605e-05
-1.31733757122866e-05
-9.59766183558264e-06
-2.94812359579222e-05
-1.04137049941693e-05
-6.27900198186374e-06
-2.66976023885065e-05
-1.97053341896297e-05
-2.04683813999918e-05
-2.76471476083971e-05
-3.52602330215485e-05
-2.01723537246892e-05
-1.62984736334837e-05
-1.03002038465991e-05
-1.66047002087088e-05
-1.48221306811795e-05
-1.16237238644746e-05
-1.9158058776278e-05
-2.66449729445699e-05
-1.54230561653046e-05
-3.0443004406533e-05
-1.35877427527759e-05
-2.30137113035986e-05
-3.16413266110586e-05
-1.24946141776575e-05
-1.49296193904277e-05
-2.31199378201182e-05
-2.25419075846218e-05
-2.60636709654257e-05
-2.61107598652866e-05
-1.98269729028571e-05
-6.18902340701145e-07
-8.15046339120019e-06
-2.38692868164993e-05
-2.61532172993097e-05
-2.03655157038607e-05
-2.77067385382414e-05
-1.91905828277632e-05
-8.92703991972441e-06
-2.09511712591047e-05
-3.9921715522631e-05
-1.28719482926449e-05
-2.71666574532631e-05
-1.18653681493626e-05
-4.19344449397863e-05
-5.09121632508916e-06
-4.56448139915445e-05
-3.25123391677626e-05
-2.32160359171967e-05
-3.25755621944429e-05
-7.22282904942878e-06
-2.68615628126723e-05
-1.24780216509584e-05
-3.32649403337018e-05
-1.32149028071701e-05
-1.91138951071765e-05
-2.42422282735936e-05
-1.74723510959751e-05
-6.37570103361201e-06
-3.08462878835306e-05
-2.40049819713023e-05
-2.60528930526854e-05
-2.19739493792138e-05
-2.03133969743657e-06
-4.50725071008668e-05
-2.53425356252399e-05
-2.91646496996276e-05
-3.02326017477723e-05
-2.56165831996083e-05
-9.52583093876264e-06
-5.16272811145879e-06
-1.12194813460992e-05
-8.47486337925418e-06
-2.72367653037694e-06
-6.6016993113807e-06
-2.94691693946655e-05
-2.81831186108991e-05
-2.35646018232787e-05
-3.23295447475768e-05
-2.96759484944468e-05
-2.73814953062529e-05
-3.50246915349606e-05
-3.76937141545474e-06
-2.8309762769643e-05
-1.81105469486862e-05
4.92085061563108e-06
-1.76324143022384e-05
-3.31771609924856e-05
-1.91404203343014e-05
3.83298467387368e-06
-2.64768022018003e-05
-2.86486881813938e-05
-1.53143543411862e-05
-2.43321021122688e-05
-8.00711518579614e-06
-2.94491028663724e-05
-5.1470955378383e-05
-2.46185849224545e-05
-3.36981334546391e-05
-1.4268099840056e-05
-4.13732105398754e-06
-2.74040925331475e-05
-1.09359873035194e-05
-2.57054169253266e-06
-2.482763440402e-05
-8.99737660405059e-06
-8.87764466392511e-06
-4.24344367549345e-05
-2.16468605893697e-05
-1.03516858923931e-05
-1.82277168444882e-05
-1.54227879630014e-05
-1.84521898927425e-05
-3.28887340333959e-05
-4.83489740555688e-08
-3.36147821306894e-05
-1.82154307531109e-05
-9.78536247138444e-06
-2.55079413671049e-05
-3.15583625796636e-05
-1.63160542563608e-05
-3.31750405771437e-05
-2.35962664804801e-05
-1.27159333980474e-05
-4.15970752562269e-05
-2.02292559611215e-05
-2.80006357909397e-05
-7.64203219074784e-06
1.06410322824052e-05
-2.74823959067364e-05
-1.57068171264046e-05
-1.05912106477972e-05
-9.40083547380546e-06
-1.35007836092497e-05
-1.02685537787895e-05
-3.03511494929072e-05
-1.9899817612819e-05
-4.02866528692007e-05
-1.56068206369146e-05
-3.37894658274024e-05
-4.54522868756935e-05
-1.86125252699607e-05
-2.26681610541855e-05
-1.66939755949794e-05
-1.54646199174033e-05
-1.99232655424593e-05
-4.84543612177066e-05
-1.51957233853274e-05
-2.99574650320868e-05
-2.00600238460783e-05
-3.09560380551092e-05
-3.3141633825561e-05
-3.94731348817908e-05
-4.43612279433608e-05
-2.3279731841717e-05
-6.86302411593867e-06
-3.14153089098648e-05
-1.82662556332256e-05
-2.46200563942374e-05
-2.33959058838469e-05
-1.12435757325175e-05
-3.65036172480442e-05
-2.34847543365062e-05
-1.00068462881431e-06
-1.53556665848352e-05
-4.0537986326953e-05
-3.53529921033334e-05
-2.82718500556754e-05
-2.21921097138564e-05
-1.95750143304279e-05
-4.68060699090217e-05
-1.49120761799089e-05
-1.28406047223354e-05
-2.93861663138527e-05
-3.43689667377671e-06
2.43438701723424e-07
-2.15841652522025e-06
-2.01201110112459e-05
-1.28507610620212e-05
-1.22101279166087e-05
-3.20047406209336e-05
-1.90131366829575e-05
-2.55811315695339e-05
-2.6292948325177e-05
-5.96068882689836e-06
-1.23775902087935e-05
-1.97107947336442e-05
-1.55608670159066e-05
-1.16572207137574e-05
-4.51542370847948e-06
-1.34348422983356e-05
-2.0672697161794e-05
-7.71408370939416e-06
-2.46416116546934e-05
-1.28438798989593e-05
-2.26960705120921e-05
-2.54459919426894e-05
-1.38932615633577e-05
2.34293145910221e-06
-8.13685733007517e-06
-1.4662314045992e-05
-3.72343246587976e-05
-1.62397320914333e-05
-2.17542150658169e-05
-3.10093810765153e-05
-1.00827431650493e-05
-2.65298209645201e-05
-3.3712481867355e-05
-3.86133327153401e-05
-2.51592405692779e-05
-1.79435374993496e-05
-2.43491755384412e-05
-9.62710399418834e-07
-6.27123902204696e-06
-3.83733154949269e-05
-2.69048153885773e-05
-2.37879934781934e-05
-8.8520578151581e-06
-3.06458383826928e-06
-3.08599617500278e-05
-2.9054180592591e-05
-2.38362800925304e-05
-2.35751260382114e-05
-2.31470196744571e-05
-1.6229732293418e-05
-2.97045664035883e-05
-3.69333664563193e-05
-2.18699574878903e-05
-3.42274612338287e-05
-3.19442257943866e-05
-3.24419594410435e-05
-2.00416835741751e-05
-1.56080854087423e-05
-2.75111093886005e-05
-1.05687014793283e-05
-2.0156193804672e-05
-3.12869566546391e-05
-2.88759958299267e-05
-2.64858454238307e-06
-2.43527032918095e-05
-1.41201143081471e-05
-2.88107557252166e-05
-1.91659105644679e-05
-2.75926943747208e-05
-3.69273118195303e-05
-2.49194637585687e-05
-3.21804834725076e-05
-3.43082766790965e-06
-3.45239157767667e-05
-7.01800784025469e-06
-1.04167931526716e-05
1.21259128052364e-06
-1.9669703694048e-05
-1.40041892593158e-05
-9.41646654223424e-06
-1.32101011467693e-05
-3.39876050686685e-05
-1.94746540672469e-05
-3.23573246900415e-05
-1.02492670992539e-05
-2.91173001253248e-05
-1.99106627186225e-05
-2.52419355425199e-05
-5.39674070465189e-05
-5.86594730010603e-06
-2.35580875976239e-05
-2.59351213074212e-05
5.93047971406184e-09
-3.94623641121733e-05
-2.84172625952198e-05
-2.61863740827606e-05
-1.70863976143641e-05
-1.76326674329452e-05
-3.83754968944853e-05
-2.0775106966585e-05
1.83010506639911e-06
-2.15590499234692e-05
-4.26761217129311e-06
-5.3407575406897e-06
-2.21641444505968e-05
-8.5251872678384e-06
-1.56430947514461e-05
2.3653955039099e-06
-2.91218419083061e-05
-3.45796090713455e-05
-1.40241404153767e-05
-2.77305286478883e-05
-2.37916523534784e-05
-4.31465332826864e-05
-8.5924731574555e-06
7.86197821410422e-07
-8.61975282375857e-06
-2.58363716323599e-05
-5.12984030282836e-05
5.14928102736921e-06
-4.07554146524925e-05
-2.15749008557568e-06
-2.5140102069001e-05
-1.58009510983022e-05
-1.22061285818685e-05
-2.05660801826857e-05
3.09363811219621e-06
-3.28556620627757e-05
-1.97413136256334e-05
-2.36129688212481e-05
-2.99299022864956e-05
-3.0744527501659e-05
-1.22998663528646e-05
-2.49400729313385e-05
-1.61438149269606e-05
-4.10121929698946e-05
-1.48970719915432e-05
-2.80152000857522e-05
-1.71142139813325e-05
-2.88412472522545e-05
-1.56037462909722e-05
-2.59605725107824e-05
-9.04749448518167e-06
-3.79683142760304e-05
-3.17725656851785e-05
-1.94218364919561e-05
-2.01884758793567e-05
-3.00764384960122e-05
-1.59120247472217e-05
9.08693252396253e-07
1.82196568301382e-05
-1.0127431825025e-05
-2.97186162247621e-05
-2.44876942163362e-05
-6.74083323373876e-06
-2.51618786716755e-05
-1.94484210796672e-05
-2.37506237136937e-05
-2.16215118762656e-05
-1.59146816544715e-06
-2.28718215777081e-05
-1.50028493274678e-05
-1.41272246756335e-05
-3.11982203171317e-05
-2.61963930473261e-05
-2.61460575085864e-05
-1.20139353870522e-05
-2.7621188099702e-05
-3.07997716251734e-05
-1.72985895588889e-06
-1.54138639380737e-05
-2.0216949934347e-05
-2.71165676463922e-05
-3.95173614905775e-05
-2.24735608699936e-05
-5.81164709916936e-06
-1.27685937785942e-05
-1.04965158697264e-05
-8.64973726693823e-06
-2.95917761832805e-05
-3.64032077490519e-05
-3.08507689882432e-05
-1.27496331814253e-05
-3.67909503653395e-05
-4.03328098522e-05
-2.35442190991722e-05
-2.19567795149544e-05
-2.71318485274433e-05
-4.18346432695887e-05
-3.3227191984548e-05
-1.12493389920748e-05
-4.16764564242013e-06
-2.86608467945328e-06
-2.41190435671615e-05
-3.17634222965304e-05
-2.35814881201559e-05
-1.75199482522578e-05
-1.99673876871084e-05
-1.16792784354959e-05
-3.40547754545794e-05
-2.33560296613392e-05
-2.16878569062591e-05
-3.76689640851093e-05
-2.33385326644844e-05
-7.48154456496535e-06
-1.54166219988221e-05
-3.18470643586508e-05
-1.30511477392839e-05
-4.16167662142474e-05
-1.47027738814067e-05
-1.40466602265583e-05
-2.78688577971207e-05
-2.00007697684248e-05
-1.9461709764472e-05
-2.54484739902363e-05
-1.2989769562329e-05
-1.12373581153906e-05
-2.08372693521084e-05
-2.50893955057693e-05
-1.80001059032063e-05
-1.70916895121962e-06
-1.34808419904608e-05
-4.7024447541824e-05
-2.82411409544941e-05
-2.0457534935974e-05
-2.95943237007992e-05
-1.85720419916832e-05
-4.13243902989223e-05
-3.01107930742102e-05
-2.10160553007903e-05
-5.89586982267958e-06
-4.14333170364711e-05
-2.48350438001479e-05
-3.25863890414362e-05
-2.15377026471445e-05
-3.06928810664181e-05
-2.18740104638093e-05
-1.77836923435156e-05
-2.85222205144133e-05
-1.98347161561895e-06
-1.51517613371907e-05
-2.47476529805008e-05
-1.82501293426596e-06
-2.80955862662794e-05
-1.86605256374201e-05
-1.34001330033915e-05
-3.70654312463865e-05
-3.68286352410999e-05
-2.0327762007362e-05
-5.65295911557526e-05
-9.19788952878953e-06
-3.17252662141917e-05
-2.34167208047444e-05
-2.53412647985274e-05
-1.29037505488812e-05
1.29706756070525e-05
-1.21537601326663e-05
-1.70120187537739e-05
-2.86037889724722e-05
-2.37957357209606e-05
-2.80741507296811e-05
-5.2138847721614e-05
-9.19861812064716e-06
-4.40281488183159e-05
-4.20078148182192e-05
-2.38328083886757e-05
-2.22332786552966e-05
-2.18969708653558e-05
-2.59563606566219e-05
-1.85715605653623e-05
-8.05748303116251e-06
-2.25345597636074e-05
-5.35732544933701e-06
-2.12458594184749e-05
-2.41243416211019e-05
-1.27269921424251e-05
-2.3767026189377e-05
2.11434152252844e-06
-2.16661723418335e-05
-1.20875360000223e-05
-1.85143427821285e-05
-2.58636233938828e-05
-2.96096443353346e-05
-2.59790163199721e-05
-2.86203782757498e-05
-3.03044885212396e-05
-9.90623964515483e-06
-1.29810869691104e-05
3.44406524256369e-06
-2.53176939071638e-05
-1.39583567337323e-05
-1.1530461920108e-05
-3.48710902681495e-05
-2.07505287201542e-05
-1.45196934715132e-05
-3.60354978965871e-05
-2.66201144972043e-05
-1.10432672499106e-05
-1.81027992160067e-05
-3.33432372872291e-05
-3.57584571202102e-05
-7.28044342973723e-06
-4.3013267528602e-05
-2.52665909050153e-05
-1.83088391856199e-05
-7.43029848152116e-06
-2.23992814791347e-05
-2.19857975987893e-05
-2.64614452848764e-05
-2.01608913080568e-05
-3.16380905024471e-05
-2.52096069010092e-05
-2.79366217499641e-05
-1.35212516320352e-05
-3.47210846419209e-05
-1.13635598884695e-05
-1.35533855728939e-05
6.67954258801482e-06
-7.97663752057908e-06
-1.61906017842646e-05
-2.15318828335492e-05
-2.36565346885514e-05
-1.73222566560248e-05
-2.62313396806679e-05
-1.82902150568827e-05
-3.30200087930241e-05
-2.77042861514616e-05
-2.249959349407e-05
-1.51897947715853e-05
-1.0866832630964e-05
-4.20221848303039e-05
-3.00071096134591e-05
-1.11251570034047e-05
-6.22665946436066e-06
-5.38400146832973e-06
-1.37693462762751e-05
-8.49432045186467e-06
-2.42866819203353e-05
-2.34230173577147e-05
-1.68265990623053e-05
-3.97134714915204e-05
-1.93180580274595e-05
-2.04050910831424e-05
6.09967609011409e-06
-2.33240750602448e-05
-6.34261237670675e-06
-4.67046631688965e-05
-2.65457711100879e-05
-2.62079207587344e-06
-2.47340329122923e-05
-1.68372693615552e-05
-4.71746991366386e-06
-9.38368765058346e-06
-1.88747001860285e-05
1.52921606725909e-06
-7.30890005055854e-06
-5.51829237492937e-06
-3.04156746709932e-05
-4.67338905832611e-05
-2.92411669260235e-05
-3.49518560359362e-05
5.42102580618754e-06
-2.29016940801074e-05
-2.82825722768765e-05
-1.19298710215915e-05
-1.85791897718968e-05
-2.8182823190047e-05
6.02755521096031e-06
-1.84360587530346e-05
-2.37109576552966e-05
-2.12506807654778e-05
-1.56249815232916e-05
-3.58287189172604e-05
-2.12913005770614e-05
1.11492128680731e-05
-1.93691973326924e-05
-2.29745542626084e-05
-1.53437644172758e-05
-1.53171514093049e-05
-1.30128468254357e-05
-9.22912936994218e-06
4.43740808043497e-06
-2.0179599077307e-06
-7.08052424871302e-06
-3.06777480620533e-05
-2.69581305366885e-05
-2.8901915289586e-06
-4.82238787760761e-05
-1.85913529430926e-05
-8.0817911337923e-06
-6.0456096438414e-06
-1.50628545048242e-05
-4.54928533025465e-06
-1.64787455093176e-05
-2.71499320309304e-05
-3.31009498654561e-05
-3.97634128015573e-05
-2.49256681389476e-05
-3.90008617348828e-05
-3.08168722593601e-05
-3.11814392962347e-05
-3.72114875323431e-05
-2.02203759184871e-05
-1.16281479340665e-05
-1.33184938099973e-05
-1.2096070939894e-05
-3.1617045052708e-05
-1.03785712049493e-05
-2.87119021005394e-05
-1.46189431464774e-05
-1.98380638685102e-05
-8.80842406943588e-06
-3.73144398778112e-05
-2.19385054470999e-05
-1.70309360490602e-05
-2.78546692320935e-05
-3.05017910311837e-05
-2.7931773830807e-05
-3.06413512315956e-05
-3.76594184567841e-05
-2.532096995637e-05
-2.08851671299323e-05
-3.64233504042969e-05
-3.41657535071685e-05
-3.05267245661389e-05
-3.09165432947459e-05
-1.39302799456246e-05
-3.57183164364674e-05
-3.04912791224542e-05
-2.00753577883801e-05
-1.44024973627806e-05
-2.28745929859327e-05
6.89927184699206e-06
-2.79340639577654e-06
-2.69515415462449e-05
-1.79954845391182e-05
3.49582940936858e-07
-1.93094977403199e-05
-2.5089206674604e-07
-1.05836420457097e-05
-9.70800210269706e-06
-3.6553666187322e-05
-1.36747929588542e-05
-5.38186015343538e-06
-1.27513229987962e-05
-1.14375569277586e-05
-9.56190318407842e-06
-1.75279221412324e-05
3.20743115980737e-06
-1.48337255567006e-05
-1.89384794959207e-05
-3.62710183947853e-05
-3.70953238162393e-05
-4.71370762927658e-06
-2.17192092109606e-05
-4.31739566721912e-05
-2.3793031419089e-05
-3.21871142192689e-05
-2.56415441381407e-05
-1.15517974648371e-05
5.66022710995934e-06
-3.11530474725633e-05
-5.34524812203017e-06
-1.81789892546851e-05
-1.8630606837375e-05
-2.23727770410352e-05
-9.42584013538517e-07
-1.05931454287916e-05
-1.36341986535266e-05
-6.39023921192883e-06
-4.71619138997571e-05
-2.64359508929741e-05
-2.36283172239679e-05
-1.36087889210025e-05
-1.96599207424616e-05
-2.44154206658958e-05
-4.66291403340283e-06
-1.51874790336177e-05
-9.87130744323174e-06
1.48991153386528e-06
-2.96042369949856e-05
-3.80018557757587e-05
-5.98220350038056e-06
-3.05798666213573e-05
-1.42129023526482e-05
-5.86681587206537e-06
-3.48620262584836e-05
-1.87479537716358e-05
-2.79603318272647e-05
5.58122554903023e-06
-1.3232407546297e-05
-1.96688726915411e-05
-1.33308631714846e-05
-1.03169237131233e-05
-1.64277372080641e-05
-6.38919776217846e-06
-1.72109187700309e-05
-2.49526734530061e-05
-2.29645027303474e-05
-5.46284454633984e-06
-2.49363747484659e-05
-1.87224630733959e-05
-2.73441482229634e-05
-1.40835221155884e-05
-2.03274110686294e-05
-5.64674198857667e-06
-2.9146778480416e-05
-2.79191527351518e-05
-4.2525823922063e-06
-2.24947387772056e-05
-1.13692811414533e-05
-2.587139364432e-05
-4.24573494358109e-05
-9.08691272391676e-06
-6.6084414525465e-06
-9.69864098303931e-06
-8.90602259612987e-06
-1.01240231324362e-05
-2.18659958780253e-05
-2.92548243349075e-05
-2.60498386736081e-05
-2.34591936522163e-05
-6.43839427320939e-06
-9.02841675191507e-06
-3.65194040435932e-05
-3.8924371843495e-05
-7.84476723681071e-06
-2.47885384128116e-05
-6.30253694654011e-06
-3.23519931371928e-05
-3.77744168056478e-05
-4.38977290844208e-05
-1.23134026877667e-05
-1.1527615447941e-05
-3.23846503676347e-05
-6.99453568010933e-06
-1.55323818575e-05
-2.80095754824963e-05
-2.52659129165288e-05
-2.41800292012644e-05
-2.56816487752539e-05
-4.78424955104092e-05
-4.06494581985609e-05
-3.71314134312635e-06
-2.96593548596245e-05
-2.60325595405864e-05
-1.25691837000443e-05
-3.02070144475954e-05
6.60222273317681e-06
-1.85877295417421e-05
-4.11285312449267e-05
-1.42856600922514e-05
-1.82132146450895e-05
-1.80108667809331e-05
-1.12368310866159e-05
-3.04613902574395e-05
-2.22219713837969e-05
-3.23103658892532e-07
-1.80300973899854e-05
-2.3686914849279e-05
-4.94684254383422e-06
-4.17196988224878e-05
-2.33850680349119e-05
-1.53779728111198e-05
-5.63303285339583e-06
-2.430282573733e-05
-5.19139020874497e-07
-2.13193908929774e-05
-1.73802754061144e-05
-2.36232685828937e-05
-2.84934881771516e-05
3.02980218968379e-06
-1.56770965708441e-05
-1.2698188034505e-05
-2.68304001329521e-05
-1.32699277234004e-05
-3.83140284342844e-05
-2.83993419651921e-05
-9.06295697868316e-06
-3.39737737173396e-05
-6.90361782318751e-06
-3.42039657602873e-05
-2.06345283685545e-05
-1.36698623489037e-06
-1.75044733083723e-05
-2.65338386499966e-05
-4.33181108939891e-05
-4.39077957032082e-06
1.1575418749838e-06
-1.59293763744437e-05
-1.50474938105861e-05
-4.8735865675873e-06
-1.90558830043296e-05
-3.68916599618085e-05
-6.91383312568476e-06
2.10316677481896e-05
-1.23035491476094e-05
-7.78839679010349e-06
-1.82778469255087e-05
-1.20125769060808e-05
-2.72501942068676e-05
-3.15745569647456e-05
-9.87427220333514e-06
-1.98481667290014e-05
-1.69954383274317e-05
-1.3197122126464e-05
-3.96704727021378e-05
-1.8701179569559e-05
-2.7241482604396e-05
-3.04364200763087e-05
-1.22238900044453e-05
-3.79207509797223e-05
-2.95403647607609e-05
-1.75506407137817e-05
-3.91405220047535e-05
-4.46186416028231e-06
-1.40630448452915e-05
-3.19663194066906e-05
-3.27347194722822e-05
-2.14528276274217e-05
1.18307443186564e-05
-2.42996140116799e-05
-7.44673594647112e-06
-2.54911989335326e-05
-3.28744606064331e-05
-1.1144817994219e-05
-2.29576374817366e-05
2.30784192097651e-06
-3.78139956706894e-05
-2.92856769815106e-05
-2.64751125325274e-05
-3.44246725735488e-05
-3.66479491932423e-05
-1.7596021678694e-05
-5.52621671036184e-06
-6.86201670144325e-06
-1.6051113954032e-05
-3.00894038741629e-05
-2.94682880697188e-05
-3.41035039821991e-05
-1.46307954179827e-05
-5.13995354799077e-06
-1.43670211595218e-05
-2.21439915238595e-05
-3.48015537305409e-05
5.5704427755269e-06
-1.56051078024946e-05
-2.32139193217617e-05
-1.12622884247215e-05
-2.31323822741104e-05
-1.00473614035262e-05
1.90790998987335e-05
-2.22144048998339e-05
-1.61380162218194e-05
-2.89558837808039e-05
-2.4246073468115e-05
-4.2971338672063e-05
-9.98033916825301e-07
-1.79615964871944e-05
-2.25204802067581e-05
-2.20611190522408e-05
-3.97483447992189e-06
-1.9888453775638e-05
-3.37696352502193e-05
-2.30138890050943e-05
-3.86000087240225e-05
-1.07515951499954e-05
-3.56995249328704e-06
-1.2251271022263e-05
-5.09997543258951e-05
-2.84595226425096e-05
-9.26252750774747e-06
-2.12515393268349e-05
-2.84197999726248e-05
-2.90533424748581e-05
-1.58192586946519e-05
-1.14195854981131e-05
-2.48318462854319e-05
-7.43363717117281e-06
-4.46873352815881e-05
-3.99916207740342e-05
-2.10756909360399e-05
-2.64641951389462e-05
-4.17046614205285e-05
-4.48072415597733e-05
-2.45080043951161e-05
-1.62849056014417e-05
-2.8065665426188e-05
-1.13525792302451e-05
-5.00260311590372e-05
-4.12753308353424e-05
-3.41018880987207e-05
-1.64884587762153e-05
-2.21942594033365e-06
-7.50547992994711e-07
-4.22903091341389e-05
-2.02852000368402e-05
-2.6651782109637e-05
-1.79471348831963e-05
-2.19722811068069e-05
-2.81354045459398e-05
5.36889325773717e-06
-2.32893127779811e-05
-3.14968413159136e-05
-4.40255902635962e-05
-1.96294207612122e-05
-2.08823374209158e-05
-1.5053690982329e-05
-1.68174308083232e-05
-2.10041300677897e-05
-1.7972983115127e-05
-1.189932440881e-05
-2.54380529198335e-05
-1.89436034981714e-05
-1.48667818659098e-05
-3.23917065808053e-05
-3.23121247419454e-05
-2.06898013688954e-05
-1.14073476537382e-05
-2.22526774000874e-05
-2.55773113986417e-05
-7.18811768598103e-06
-7.99162356597092e-06
-2.91149325076297e-05
-3.95139086200675e-06
-3.725703327316e-05
-3.2093716157211e-05
-1.95285018164706e-05
-1.72652217523011e-05
-7.22480661987955e-06
-2.99477885157252e-05
-3.43309304149067e-05
-1.52555301383939e-05
-1.95062266170545e-05
-1.00926544190499e-05
-5.01941491669633e-06
-2.42406245090357e-05
-3.37150668296147e-05
-3.17494388732579e-05
-3.89100923800791e-05
-1.01434777444048e-05
-8.17549577224699e-06
-7.7650206880664e-06
3.82018564569973e-07
-2.23264836428663e-05
1.41263156914525e-06
-1.35436302869542e-05
-4.00614710451377e-05
-3.65743563540379e-06
1.58033340644676e-06
-2.38469699078621e-05
-3.80345467910483e-05
-1.73122206563088e-05
-1.14768041340551e-05
-1.93773384554446e-05
-3.90392589977307e-06
-7.76399027107503e-06
-2.07848390754027e-05
-3.4643531769335e-05
-8.74900406580084e-06
-2.24310484473848e-05
-1.6527682399396e-05
-1.23408128823751e-05
-3.54983019535303e-05
-2.54270881556944e-05
-6.31641352571343e-06
-3.24040020190933e-05
-3.89878010201107e-05
-3.45638452868895e-05
-7.11773495938167e-06
-1.73343512071727e-05
-2.4847632507379e-05
-3.49331680925726e-05
-1.87698194134818e-05
-3.20503063415986e-05
-2.66576069049984e-05
-4.60628247527295e-05
-3.89134911065609e-06
-4.23095488962422e-05
-1.5153187343851e-05
-3.62616939724269e-05
-1.7690354591775e-05
-1.81494053732801e-05
-2.48136008342762e-05
-2.67137134743727e-05
-8.31389267960587e-07
-1.71424729707504e-05
3.34784025921586e-06
-2.12871940565703e-05
-2.32188037247028e-05
-9.00250319334166e-06
-1.19098748054509e-05
-1.67524955671981e-05
6.53071475774531e-06
-8.54777451014786e-06
-2.52356712611807e-05
1.87656610445322e-06
-5.3303083912655e-06
-1.95329948054049e-05
-1.60212617242284e-05
-3.47310168293818e-05
-4.12444409740687e-05
-2.49197658274504e-05
-4.47365579948875e-05
-2.54172619098143e-05
-1.88781288654897e-05
-2.79123639574371e-05
-1.74184811162321e-05
-8.41206938529071e-06
-1.24989813629123e-05
-2.01581892143676e-05
-8.24346559082737e-06
-3.47273595520015e-05
-4.46515912044028e-06
-1.21074942276667e-05
-1.77034805198895e-05
-2.49141547527821e-05
-1.22503188609927e-05
-7.05044708979967e-06
-2.33724752592132e-05
-7.25410764974303e-06
-1.92596007615971e-05
-1.86923933952367e-05
-1.13998124826453e-05
-2.77069590524371e-05
-1.21965890193923e-05
-2.55000328449989e-05
-3.04545375704231e-05
-1.33444985042088e-05
7.02226288122912e-07
-8.39450024949594e-06
-1.05176784107809e-05
-1.96609889185772e-05
-2.35634555131506e-05
-1.80919271481517e-05
-1.18179030504424e-05
-3.62654782344022e-05
-3.99187825027414e-05
-3.31236613947657e-05
-1.26561671694864e-05
-2.7122942315161e-05
-1.03503588108779e-05
-2.54190062539622e-05
-7.92869281975117e-06
-2.58729978275442e-05
-2.77620605019663e-05
-2.33726772787344e-05
-2.06725318047382e-05
-9.68470196130401e-06
-1.48145185936333e-05
-9.31110228848837e-06
-2.02639567666018e-05
-1.14808892358658e-05
-1.92115297531052e-07
-1.02485645669116e-05
-7.72752146604762e-06
-4.23612454424902e-05
-1.0022419973357e-05
-3.02983521793157e-05
-1.95183363091491e-05
-2.49508815640404e-05
8.79356249146577e-06
-1.94416055704824e-05
-3.38530806489386e-05
-3.20180839825449e-05
-2.32418696883376e-05
-1.6492908141661e-06
-1.37726194468508e-05
-1.44323874081566e-05
-1.48783136908984e-05
-2.13842105771821e-05
-3.47223214547912e-05
-3.50916243730157e-05
-2.91445608863516e-05
-2.55471815863572e-05
-1.8676949846394e-05
-1.49630902263312e-05
-3.00789726722724e-06
-1.54756476402704e-05
-3.26253407391049e-05
-2.37551512733255e-05
-2.99618699140318e-05
-1.43810594115383e-05
-2.32287439782711e-05
-4.01304863399699e-05
-7.03780718012444e-06
-2.59310138503271e-05
-3.64479110461086e-05
6.40685791147219e-06
-3.01654042178136e-05
-2.39993743786283e-05
-1.85878972469318e-05
-3.62038829106314e-06
-2.33708016818755e-05
-7.6786215151427e-06
-2.38873205977579e-06
-3.09593696635479e-05
-3.31769828116013e-05
-3.00142207238792e-05
-2.12984473816415e-05
-9.12668066530856e-06
-9.68472205259935e-06
-2.27755529341599e-05
-1.09040254832655e-05
-1.34697779280921e-05
-5.63787889309287e-06
-4.00713494829361e-06
-8.52014296841887e-06
-1.98457962321871e-05
-1.76235455306523e-05
-3.31796059702919e-06
-3.65853419395604e-05
-8.50032078643379e-06
-3.19980447464049e-06
-3.23043547514197e-05
-1.73290420604022e-05
-2.11227297212329e-05
-1.53155607644487e-05
-2.62754791857493e-05
-2.3061665049463e-05
-3.89091406061544e-05
-3.51275085467813e-05
4.28120209453633e-06
-3.54894298831873e-05
-3.05981864466378e-05
-3.59753622095092e-05
-3.42394011187982e-05
-1.64674419646534e-05
-6.87339683631728e-06
-2.01421698597e-05
-6.57643342130206e-06
-2.0774254400516e-05
-2.62110197548518e-05
-2.77561770478546e-05
-2.48386546744501e-05
-3.54747181450232e-06
-5.13410899398051e-05
-2.28379126010241e-05
-2.74032825357007e-05
-1.17071425155147e-05
-8.89776901358317e-06
-3.32620082085962e-05
-1.33335782926436e-05
-9.93001607864748e-06
-1.54339149713441e-05
-9.55607149306131e-07
-1.39422006457209e-05
-3.11586539205304e-05
-2.2474115840301e-05
-4.2908566514779e-05
-2.86807828963911e-05
4.37682343540782e-06
-1.88485231011811e-05
-2.22952885923609e-05
-1.10257923315075e-05
-3.57995599568377e-05
-4.84038380661756e-05
-3.78849421675232e-05
-2.03515842678708e-05
-1.38548365563776e-06
-3.67225630899304e-05
-9.10399935530287e-06
-1.4030113588775e-05
-2.91976143435977e-05
-3.81078331172248e-05
-2.26760741548144e-05
-2.49602276579181e-05
-1.26191781003509e-05
-2.48589678564881e-05
-3.07701153960377e-05
-1.61472543753923e-05
-2.54778889488022e-05
-2.30409370907355e-05
-5.12735282750777e-05
-2.4430008260926e-05
-2.47090002598019e-05
-2.40360376987765e-05
-3.91737625959017e-05
-4.90574801103408e-06
-2.41424472849753e-05
-2.06512621858455e-05
-1.73099953965596e-05
5.52565238084929e-07
-1.17190299250094e-05
-4.601751929058e-05
-2.6777545076338e-05
-1.13689145172514e-05
-4.82425138706734e-05
-2.40016823344095e-05
-2.55800015133553e-05
-3.39306240984053e-06
-1.29794242219182e-05
-7.90130504834546e-06
-4.18133329058544e-05
-1.44664858265321e-05
-1.93210137084525e-05
-7.02634633710604e-06
-1.11546618673243e-05
-3.65673866322445e-05
-1.25480859089626e-05
-2.018317045425e-05
-9.82675951337021e-06
-5.21238452975986e-06
-1.89698627665636e-05
-2.00320783973057e-05
-1.9396722054158e-05
-9.33143290344435e-06
-1.72165367367166e-05
-1.51258502480385e-05
-2.11149648857129e-05
-1.12455691007937e-05
-2.65886126206618e-05
-3.18279594297204e-05
-1.33301440047117e-05
-4.64502816012557e-06
-4.28126636195775e-05
-1.98557540684769e-05
-1.6422903827122e-05
-1.39240695271316e-05
-1.75235142117344e-05
-1.24162194452695e-05
-2.24689128847561e-06
-1.70692051467375e-05
-7.91174018355421e-06
-2.53859631962906e-05
-1.69791559039208e-05
-3.59046439749044e-05
-9.42134770737938e-06
2.72923768601846e-06
-2.20638214889448e-05
-1.80465010999855e-05
-2.05468070428727e-05
-3.17076727161335e-05
-2.05540867883205e-05
3.39000039515618e-06
-3.00992241110055e-06
-1.3295974807105e-07
-3.1641126597686e-05
-1.51733687285836e-05
-1.5961824458867e-05
-2.8917119910558e-05
-1.86053866439832e-05
-2.40905546409912e-05
-3.31390178008747e-05
-2.95661563052805e-05
-2.61940302560506e-05
-3.56617135686517e-05
-2.36864816442133e-05
-1.74763877815062e-05
-3.42818781478458e-05
-1.51377184971106e-05
-2.55110132975001e-05
-2.29837104967989e-05
-1.15573075388735e-06
-2.99744535683042e-05
-8.79870383740506e-06
-8.25681367717037e-06
-4.26494882393178e-05
-5.99823239738872e-06
-2.30950290770973e-05
-2.35242755497283e-05
-1.40499855713728e-05
-6.74297361383938e-06
-2.23287363594698e-05
-5.14823819129092e-05
-1.91605506768543e-05
-2.98278996159782e-05
-1.22794865930058e-05
-1.40972485049018e-05
-2.75819565550678e-05
-4.09167575300625e-05
-5.77869700467045e-05
-3.84396147173326e-05
-1.71337635536262e-05
-3.50943585191922e-05
-2.20381579470302e-05
-2.78005886355271e-05
-3.5847849068129e-05
-1.88243246583977e-05
-3.82243964640374e-06
-3.41160253672706e-06
-5.79589321508058e-06
-2.45928277796397e-05
-3.32091946609706e-05
-2.9727795090469e-05
-7.63887724833e-06
-2.7672342709333e-05
-2.14235821551679e-05
-4.68286132393256e-05
-1.91808657624727e-05
-2.603888911348e-05
-5.4690590670123e-06
-3.26945533470013e-05
-1.97306392191643e-05
-2.33847832017839e-05
1.4385530926233e-06
-1.55435730885606e-05
-3.13404723193941e-05
-2.01370705479509e-05
-3.00632893981851e-05
-2.77356791019554e-05
-1.67947256000462e-05
-7.11561212638113e-06
-1.07175030580963e-05
-2.34941303688406e-05
-3.24206624359587e-05
-2.17879373551286e-05
-3.00212553094412e-05
-2.2172400951191e-05
-1.89778840798008e-05
-3.17937869686193e-05
-3.78725809869798e-05
-1.61286342673458e-05
-3.01293328965644e-05
-2.34445250685998e-05
-2.31362992675683e-05
-1.62971615494782e-05
-1.26833660493797e-05
-3.59269352308232e-06
-4.41004171165398e-06
-1.61758730023289e-05
-3.62331974444404e-05
-2.94313801722493e-05
-2.36560474459146e-05
5.92034479205e-06
-3.78614274176984e-05
-2.03921710313062e-05
-9.38259720861611e-06
-2.13464134965149e-05
-2.43794931419222e-05
-2.75761535061564e-05
-1.00720315634948e-05
-1.25767582681315e-05
-2.09283811762289e-05
-1.46886817476622e-05
-2.55687037145388e-05
-3.08862572631813e-05
-1.81768485001078e-05
-1.67495279657687e-05
-3.73688902865385e-07
-3.0124176353349e-05
-9.82566485561572e-06
-3.04758170244972e-05
-2.17436223410897e-05
-6.99297690810382e-06
-1.35948190567496e-05
-2.2155995294439e-05
-3.56079703715335e-05
-3.77381463700966e-05
-1.50243140417235e-05
-1.52238996797908e-05
-2.73068874364748e-05
-1.45681277276803e-05
-9.6407647534669e-06
-2.54137041556363e-05
-1.71025404231577e-05
-1.94146069462811e-05
-2.14558756558952e-05
-1.94903076685123e-06
-9.51859692256751e-06
-1.91231371216704e-05
-1.455753287783e-05
-4.42463868502965e-05
-4.08603374450223e-05
-1.53708532062328e-05
-2.85296261409745e-06
-2.24774699615407e-05
-2.99221337103619e-05
-3.66814811075447e-05
-1.95755715009546e-05
-2.27982860066488e-05
-3.13986599203601e-05
-3.77634675606387e-05
-3.64090245901322e-05
-3.45265885841955e-05
-2.20460251609634e-05
-2.63940791216368e-05
-2.04693395078381e-05
-1.0071116211911e-05
-2.702944932156e-05
-2.47524040148478e-05
-2.61338862351303e-05
-3.85686658722558e-05
-7.66197808780136e-06
-3.21232108205763e-05
-1.96619294991048e-05
-1.62866187144915e-05
-9.23415303337697e-06
9.74243455643213e-07
-2.21193832145356e-05
-2.20804298236294e-05
-1.16246720214457e-05
-1.05885614258131e-05
-3.78401512687372e-05
-4.54540847640867e-06
-1.73769774288554e-05
-4.26163529096396e-05
-3.27619296460187e-05
-1.56429052084021e-05
-2.39624090749512e-05
-1.44794406844322e-05
-2.88522551894214e-05
1.69462639058053e-06
-2.65431645357465e-05
-3.07958607914864e-05
-2.82306666829145e-05
-4.2567502860106e-06
-5.53254117229117e-06
-1.05639740116295e-05
-1.32313026521217e-05
-1.86505489924544e-05
-4.19002892424832e-05
-9.43504984765361e-06
-1.43947247525838e-05
-3.03235201368011e-05
-1.43853398458832e-05
-3.03352793058157e-05
-1.90460761137443e-05
-4.86166739565235e-05
-2.31609607396658e-05
-4.88092743558983e-05
-1.69584088188897e-05
-1.81094362047766e-05
-3.48560142636989e-05
-1.29647232724939e-05
-2.30221756524887e-05
-2.38533880765144e-05
-3.19568050958635e-05
-2.80526345879171e-05
-3.0451029044438e-05
5.83780972047824e-06
-9.56731265910601e-06
-2.54081889103889e-06
-2.67836945549348e-05
-1.42764307801574e-05
-2.45888963240477e-05
-2.80572960059306e-05
-2.35935431124605e-05
-3.44958857144955e-05
-3.02610131478433e-05
-4.62951318143737e-06
-3.42250823119736e-05
-3.6658969308961e-05
-1.44516216190902e-05
-2.14136668993097e-05
-3.24144833256801e-05
-2.83542896842522e-05
-9.91109038363612e-06
-2.34057085295897e-05
-1.07745727497156e-05
-3.03211597979506e-05
-1.79119590998653e-05
-3.82524657543757e-05
-7.03380686252789e-06
-1.43188386501368e-05
-2.5751263677259e-05
-2.49510381044786e-05
3.43670492231346e-06
-1.77656337497616e-05
-3.00826913993293e-05
-1.94963439101501e-05
-1.48950866705487e-05
-2.00892415713982e-05
-2.44326458193268e-05
-1.75523248700545e-05
-2.18629659724065e-05
-3.90982035479859e-05
-3.34044641299362e-05
8.72215063923389e-06
-7.99779085740512e-06
1.28099333074429e-05
-1.99567365800894e-05
-2.79234051406636e-05
-2.22952359601626e-05
-4.28906409259206e-06
2.65743517470642e-06
-1.83237456210703e-05
-2.38749404331207e-05
-9.83519795052425e-06
-1.45684874088475e-05
-2.65239957994436e-05
-2.07422637077682e-05
-2.48416940747557e-05
-8.08667533004498e-06
-4.43971771217834e-06
-2.52168072899511e-05
-4.0029817653677e-06
-3.14757288635563e-05
-4.80571959535638e-06
-5.32305385725866e-06
-3.87529878585601e-05
-1.11566456657992e-05
-3.4957532423034e-05
-3.01569051832976e-05
-4.23501834869634e-05
-1.3864876810521e-05
-8.76711171012155e-07
-3.18992550530944e-05
-1.73288412475853e-05
-1.63956316791167e-05
-2.04295925647931e-05
-1.53246185405583e-05
-1.02775834503647e-05
-6.55069755680031e-06
-2.80409646482851e-05
-2.35653068824094e-05
-2.96081315738418e-05
-1.41096569269318e-05
-1.76006944268915e-05
-3.1931357094621e-05
-1.30303580403167e-06
-2.84035577021981e-05
-1.97143234706203e-05
-3.70017518351359e-05
-3.4949710322974e-05
1.76162102233416e-05
-3.08853809640624e-05
-3.82038876130631e-05
-3.04369093259656e-05
-2.42931676482265e-05
-4.75415694187541e-05
-2.87741222480273e-05
-2.37333779968545e-05
-2.45192809965351e-05
-1.34716115660316e-05
-2.79592554399638e-05
-3.73555922797881e-05
-1.22333487034605e-05
-3.31304958655527e-05
-1.44156181193842e-05
-2.45154146755737e-05
-1.5686940963393e-05
-1.17361140332183e-05
-2.51240332988991e-05
-2.35958476429102e-05
-2.56142005501832e-05
-2.101894204433e-05
-1.4017303308469e-05
7.25956810607883e-06
-1.3490658493221e-05
-1.56572802004174e-05
-2.01176737668591e-06
-2.50939693743249e-05
-2.33319253868536e-05
-2.00447655007008e-05
-1.72347691284765e-05
-5.88759765163766e-06
-2.12237947825805e-05
-1.58719460961345e-05
2.58042784392243e-06
-8.34634562736542e-06
-2.88136795865359e-05
-3.05198245140936e-05
-3.57471970107758e-05
-3.05807214706658e-05
-1.94240076701847e-05
-3.29103325430441e-05
-1.71861207190238e-05
-1.31381605933838e-05
-2.30542234580741e-05
-2.4895325314821e-05
-1.44653961580198e-05
-1.73312474716533e-05
-2.75986044168784e-05
-1.01521786211395e-05
-1.34798464175582e-05
-1.49742036680431e-05
-2.00501835312608e-05
-4.12126883260237e-05
-4.27281019500491e-05
-1.09176668420322e-05
-1.41323946295488e-05
-2.37727729985029e-05
-4.06122466978431e-05
-2.97173076355961e-05
-5.15736026572086e-05
-4.27215212857399e-05
-5.14706128168108e-06
-1.98534149262616e-05
-2.75625882729409e-05
-1.39433372434148e-05
-2.75508145719134e-05
-3.2074201341032e-05
-1.7828490919546e-05
-1.08176765334855e-05
-2.30047122596525e-05
-4.95762463546424e-06
-4.35165905039665e-05
-3.17269917871048e-05
2.64714029528718e-06
-2.32979589124267e-05
-2.9488282061804e-05
-2.68853271462616e-06
-2.34431712384172e-05
-1.5235958517389e-05
-3.43706647484224e-05
-3.45513725289112e-05
-1.59912934049827e-05
-1.37009992510243e-05
-2.01419189478676e-05
-2.40464480798082e-05
-3.23481367113074e-05
-4.34597393905024e-05
-6.84496721241184e-06
-2.24551640390543e-05
-7.95050436707335e-06
-2.45787521489677e-05
-3.15897419227937e-05
-1.37500652157696e-05
9.24784702521047e-07
-2.9974207775017e-05
-1.84939644077184e-05
-3.8946618396289e-05
-1.28917565647731e-05
-1.76762585557952e-05
-2.16391276710208e-05
-2.45806367826623e-06
-1.92511406106797e-05
-4.07427523395861e-05
-1.33178029387148e-05
-2.86010921629605e-05
-2.11385742733718e-05
-3.69941862189267e-05
-2.12255962696809e-05
-4.01940181409268e-05
-1.063643597651e-05
-1.57420965889011e-05
-1.48605940672566e-05
-3.29502597672515e-05
-2.15839884671708e-05
-1.00919341562645e-05
-1.36872713795013e-05
5.94538754870965e-06
-3.43108391066809e-05
-7.1397093069568e-06
-1.38365948751929e-06
-1.56725270697828e-06
-3.10865479018587e-05
-2.37660106634557e-05
1.79253332175498e-06
-7.84493898216924e-06
-2.61235734668377e-05
-2.81582751386287e-05
-2.11832990565247e-05
-1.15860534865575e-06
-1.45630954961105e-05
-4.70309953399282e-05
-1.97757321188248e-05
-1.04780486688794e-05
-4.10266788762068e-05
-1.84177014003688e-05
-1.70888206684151e-05
-2.24844370351193e-05
-2.72650514335582e-05
-2.95739251865431e-05
3.27674556701865e-06
-2.53117513054225e-05
-2.44011562962444e-05
-5.07831933821661e-06
-3.63183836481271e-05
-5.04990359518766e-06
-6.71580776761276e-06
-1.03654704756686e-05
-1.17762269114522e-05
-3.56455096527038e-05
-2.59487362266038e-05
-1.63433571482047e-05
-1.78756033160198e-06
-2.70101944366327e-05
5.92457632852088e-07
-3.31290559797751e-05
-1.46787188399215e-05
-7.19293211129881e-06
-2.78908975860742e-05
-2.15216788513757e-05
-2.40516770452727e-05
-1.19112959849838e-05
-2.86195250865346e-05
-1.92461855896294e-05
7.25934333872679e-08
-1.87691991684807e-05
-1.07691698022733e-05
-1.45978965815723e-05
-2.22129843956197e-05
-2.40469646959048e-05
-3.81607927333905e-05
-4.0226934447536e-06
-1.06771459334101e-05
-6.71609504955926e-06
-2.37233671451315e-05
-1.85410550529879e-05
-4.1626998254874e-06
-2.52307205864729e-05
-2.08410552850902e-05
-2.47406755297731e-05
-2.32811782966322e-05
-3.66139291374763e-05
-2.20620594593947e-05
-2.23310756497427e-05
-1.29839785713757e-05
-1.85497042228779e-05
-2.34339494788668e-05
-3.00684624008804e-05
-3.26503013713657e-05
-1.35184258539179e-05
-1.40691880949828e-05
-3.46682390324568e-05
-2.80294646437696e-05
-1.76980149092338e-05
-3.07181485679289e-05
-1.68570337230604e-05
-3.90070644855582e-06
-1.86047666355332e-06
-2.20105936109917e-05
7.25028066136796e-06
-1.42732714881405e-05
-3.7800733519649e-05
-1.79741142977137e-05
-2.29562100123693e-06
-2.08254931501656e-05
-2.24000183137572e-05
-3.16493134640778e-05
-3.13995799673817e-05
-1.31362363959784e-05
-3.95087151821987e-05
-1.80198870529678e-05
-2.51200986719327e-05
-4.89738548225885e-06
-2.60599532622324e-05
-2.61014643167233e-05
-3.21766107758588e-05
-1.76836505506915e-05
-2.04823225443898e-05
-5.92022857438259e-06
-2.56964980919408e-05
-1.48327848798266e-06
-2.798340962562e-05
1.23801178106121e-05
-4.45641550655816e-05
-1.13328977650212e-05
-1.66934665914935e-05
-3.51124161214444e-05
-1.13596888530934e-05
-1.2536717130944e-05
-4.89546401509453e-05
-2.9357489175952e-05
-2.52462154175802e-05
-3.09779353702628e-05
-8.75330880571508e-06
-2.1186455434522e-05
-4.46091749551023e-05
-2.16136507210989e-05
-3.69978575753265e-05
-1.24218880712009e-05
-3.55902456293121e-05
-2.29099040009596e-05
-1.56095913214228e-05
-1.07114830615848e-05
-2.13865620428033e-05
-3.22121404262766e-05
-4.8663376679796e-05
-4.61964606191836e-06
-1.74449777473475e-05
-4.28523780220363e-05
-4.31316207281683e-05
-3.37917450341892e-05
-3.88130270524618e-05
-1.9423650949433e-05
-1.06738205514071e-05
-1.73366071742774e-05
-9.32136395355011e-06
-2.21326955684191e-05
-1.13086872937571e-05
-9.97979455890461e-08
-2.52954089382373e-05
-1.95862597533752e-05
-8.7133927429109e-06
-1.55040869413406e-06
-8.49728960467094e-06
-1.33722673503707e-05
-3.22888058410146e-05
-1.23382559350784e-05
-2.95637377426614e-05
-1.79200084137812e-05
-2.47553723638199e-05
-3.63944905705745e-05
-1.24394125604215e-05
-2.39338876682654e-05
-2.20768322557183e-05
-1.30781756264245e-05
-2.20933654138445e-05
-2.55155301251145e-05
-6.36214752168294e-06
-1.1388694337464e-05
-3.17928597546914e-05
-2.9104280023611e-05
-4.73958821163999e-05
-1.99229883056916e-05
-6.71114030581912e-06
-2.05846353648861e-05
-1.21500472094795e-05
-2.07841722715847e-05
-1.82060353303198e-05
-1.70714686657496e-06
-7.29006223546213e-06
-2.38778950780332e-05
-7.63102251350239e-06
-2.25402020436348e-05
-1.2307353094146e-05
-2.80325410965622e-05
-1.81095956118352e-05
-2.93384490659463e-05
-1.8003608565162e-05
-1.39164763683299e-05
-3.67226709529182e-05
-2.61528664679201e-05
-3.23476070935992e-05
-2.54423652941251e-05
-2.06143961098234e-05
-1.62633224200103e-05
-2.38844706135041e-05
-2.41347841392534e-05
-1.2122521980536e-05
-3.32010823817442e-05
-4.40208263300159e-06
-2.0636863854911e-05
-1.73308816806472e-05
-3.04724592364696e-05
-3.66133638740926e-05
-2.44711057241349e-05
-2.49392530139722e-05
-3.84559158498413e-06
-2.91320367378501e-05
-2.80943131953629e-05
-1.75416816951413e-05
-1.95749590353856e-05
-7.3991659402899e-06
-4.42387523490309e-05
-1.81722594895897e-05
-3.8010883058262e-05
-2.63539792489361e-05
-3.13070684928841e-05
-2.91542089265528e-05
-3.20514944889738e-05
-1.9538878827841e-05
-7.38578043335574e-06
-2.90977360685752e-05
-1.54212158237766e-05
-1.65152208817775e-05
-2.76949539897383e-05
-2.79542180672464e-05
-2.7600851498509e-05
-2.27843404893722e-05
-1.08892370675482e-05
-2.17590258055694e-05
-1.02374674883643e-05
-2.64233330000485e-05
-1.27542662783178e-05
-3.270643440798e-05
-1.25896545135821e-05
-1.68346647415919e-05
4.7530516042962e-06
-1.34592981947098e-05
-2.82794688076035e-05
-3.18336877954543e-05
-9.55237583912202e-06
-2.69507968545412e-05
-3.52068213290401e-06
-3.96536367814764e-05
-2.86130798714905e-05
-2.41137820534268e-05
-1.52552435908847e-05
-1.46963940148709e-05
-1.86961396321842e-05
-1.58498621116411e-05
-1.87175868896847e-05
-1.84651565169772e-06
-1.00878914458149e-05
-1.8008698415556e-05
-2.66413011277586e-05
-2.90005838993489e-05
-1.67169219831835e-05
-1.89452954976242e-05
-3.40021845053928e-05
-1.92046957983916e-05
-3.21758720263336e-05
-2.77901040110254e-05
-2.11959489266422e-05
-1.00576230522055e-05
-1.37969883960174e-05
-8.41895841163316e-06
-2.6470999786876e-05
-2.16588252997207e-05
-1.83325323224268e-05
-4.2481250808747e-05
-1.7104480140552e-05
-3.53780718850314e-06
-2.92904276685278e-05
-6.80466335199062e-06
-1.18159303460705e-05
-2.02341115480394e-06
-1.55889130697653e-05
-9.22693488092795e-06
-3.06309342249741e-05
-3.26265608866966e-05
-2.33945418025579e-05
-6.54962449076709e-06
-2.37206791183338e-05
-1.7636953934983e-05
-1.27200766038331e-05
-1.61459827583414e-05
-2.74371761169591e-05
-1.71858235498029e-05
-9.79884737880214e-06
-2.57586713686196e-05
-3.53542738177491e-05
-2.62347748899512e-05
-7.38666694985548e-06
-3.52044881474263e-05
-1.85638106539534e-05
-2.49428419430029e-05
-4.5533290913524e-06
-1.4260823237033e-05
-3.90141676568467e-05
-2.26013776969265e-05
-2.38812039704825e-05
-4.39803745217188e-05
-2.10777105866466e-05
-3.00145011932541e-05
-1.8007675340945e-05
-3.98364564020546e-05
-2.0779124134696e-05
-2.03408039733051e-05
-8.40017996570931e-06
-6.45737108258886e-06
-1.95145307398259e-05
-1.63690111975514e-05
-2.7690306935531e-05
-1.11872258702621e-05
-2.85194945600486e-05
-2.73238393249152e-05
-4.4761388447672e-05
-2.88127075669921e-05
-1.69644760620204e-05
-2.1091440461945e-06
-9.34172455773644e-06
-1.58346547744841e-05
-2.87360526594165e-05
-3.19806363785281e-05
-4.81348267802769e-07
-5.5944624385019e-06
-1.14782046457613e-05
-2.03584045689412e-05
-3.94438775900776e-05
-1.24987626496423e-05
-1.99609920301986e-05
-3.69718779314162e-05
-1.69433544930104e-05
-5.87612909812997e-06
-3.57031259436567e-05
5.30604734982855e-06
-1.24729284744126e-05
-1.62328130681321e-05
-2.4887764585233e-05
-2.89154830519252e-06
-2.71061191620642e-05
-1.34229791297487e-05
-2.50107995128106e-05
-7.97595465014642e-06
-2.69610358547946e-05
-8.36404363123329e-06
-2.48940613367024e-05
4.40158821611803e-06
-3.20900411039774e-05
-1.06603858160703e-05
-4.59681750519428e-05
-3.78527872617473e-05
-2.99555546517854e-05
-9.76772110946907e-06
3.87045562338694e-06
-1.71961095096117e-05
-2.82937302687871e-05
-3.77676205916135e-05
-1.06594575557618e-05
-1.67719026898711e-05
-2.23155332695446e-05
-2.32624613330228e-05
-1.9122970569466e-05
-8.83206139970658e-07
-1.08207991616694e-05
-2.3024150047705e-05
-1.75694140380701e-05
-3.05480621101416e-05
-2.68697759324484e-05
2.26760747767926e-07
-1.275920493966e-05
-1.27470464975403e-05
-3.35869977470704e-05
-2.66942967363324e-05
-2.31479461991029e-05
-4.38253918469941e-06
-1.89841629590261e-05
-3.87546570974465e-05
-3.44160513302818e-05
-3.62988599071427e-05
-1.58348686089682e-05
-2.43659008405046e-05
-2.62749471938636e-05
1.71721265940281e-05
-1.8150136110059e-05
-1.46123915356582e-05
-1.15638877475007e-05
-2.61726316983388e-05
2.56629871328905e-06
-5.28369464946823e-05
-2.10077468900632e-05
-3.48699425102829e-05
-3.5803617961025e-05
-2.1923871625621e-06
9.59409962073837e-06
-1.01373307715959e-05
-1.67913273505756e-05
-4.3451158373916e-06
-1.60750344235399e-05
-1.6381327676118e-05
-1.06458188340247e-05
-2.78256166764341e-05
-2.76509861448676e-05
-2.53821571996572e-05
-2.19731636959989e-05
-2.17490913196224e-05
-2.46448859951359e-05
-3.47560194762789e-05
-3.55898373294933e-05
-3.18192528029717e-05
-1.69908474394565e-05
-9.45437898363006e-06
-1.32408841185988e-05
-2.40684673482982e-05
-2.6936924532915e-05
-2.6279934418429e-05
-3.04651416000052e-05
-3.60267697917102e-05
-5.19154411052463e-06
-1.33872858292034e-05
-2.22394258594608e-05
-3.39034831826051e-05
-2.11930105304542e-05
-1.62525523880994e-05
-2.02644437126439e-05
-1.24260619706329e-05
-2.82483168091434e-05
-4.99383895602817e-05
-2.22860318389014e-05
-3.19603777746881e-05
-1.64151522089454e-05
-2.92382301360194e-05
-6.55998854103233e-06
-2.49923881679342e-05
-2.66828277405388e-05
-1.36704839225028e-05
-1.31665325523351e-05
-3.23260348408895e-05
-2.79002694936693e-05
-2.66126039141176e-05
-2.65167872905413e-05
-2.53689646929238e-05
-1.33455088494475e-05
-2.87168435363447e-05
-2.63655791839589e-05
-3.19580519324034e-05
-3.83037939438626e-05
-2.88204111667573e-05
-1.58886786927379e-05
-2.79316865057743e-05
-1.45645949192984e-05
-2.57750717741561e-05
-2.83734392883842e-05
-3.37330927109705e-05
-3.5452943297257e-05
-1.96188846827244e-05
-1.95284371172829e-05
-5.0406692616809e-06
-2.37980672577095e-05
-3.43326813358818e-05
-1.79598230518024e-05
-5.77224359790459e-06
-2.10430762465977e-05
-1.24402854176043e-05
-2.50664835348327e-07
-2.38490007005492e-05
-3.54103116273975e-05
-1.47560913823963e-05
-2.76963350890315e-05
-4.01763059325915e-05
-4.03068751800998e-05
-1.57242538754387e-05
-9.00423031272083e-06
-2.76263827936653e-05
-2.54321122630736e-05
-1.6833058976575e-05
-2.97616993497046e-05
9.68076883013745e-06
-3.17812028752875e-05
-3.22760583830695e-05
-1.49132772090548e-05
-2.10429147464162e-05
-1.54464627185133e-05
-3.53033652790979e-05
-1.46533151880884e-05
-7.08757722370782e-06
-2.57908025715932e-05
-5.25777169630313e-05
-2.5211877304855e-05
-1.94519556245205e-05
-3.92205526062098e-06
-2.22445456663141e-05
-3.22937000345831e-05
-1.82621729342986e-05
-5.6746005991743e-06
-3.61612661864985e-05
-8.02057682613256e-06
-9.09813139421885e-06
-3.54267571100601e-05
-7.30333271410727e-06
-7.34067451558056e-06
-2.70605700731464e-05
-1.56059732408992e-05
-1.38261738906929e-05
-1.7159727557993e-05
-4.11812165170347e-05
2.26706165724493e-06
-2.56655733327001e-06
-2.21831870466751e-05
-3.07975665862531e-05
-9.14982889445566e-06
-5.94060283462505e-06
-2.87178873077515e-06
-4.32191451764179e-05
-1.40703973898589e-05
-3.0065119731955e-05
-3.32956263458675e-05
-3.4445961250281e-05
9.12169719900052e-06
-2.36383233006014e-05
-1.84559203569205e-05
-2.57206517715389e-05
-2.89416001622147e-05
-3.95801636283928e-05
-2.75309326342925e-05
-7.63783528463944e-06
-2.17855825031598e-05
-2.52990035283879e-05
-3.69215093943933e-05
-3.64408847141469e-05
-3.61133688538888e-05
-3.5217320518791e-06
-1.69325209426193e-06
-2.13350950822017e-05
-2.39433172872438e-05
-3.0148679423816e-05
-5.59135008503619e-05
-3.16668064934775e-05
-2.27302458085144e-05
-2.85202457595263e-05
-2.93169434374083e-05
-9.28909503355535e-06
-5.89888200095235e-06
-1.99544778833566e-05
-9.27725314934009e-06
-9.74700213699633e-06
-2.66163045951803e-05
-2.28226282846981e-05
-3.62802772658565e-05
-6.70202657319611e-06
-3.46081815211812e-05
-3.03117636542202e-05
-2.36256294280004e-05
-2.29465365092638e-05
-1.90547264336609e-05
-3.13052932681976e-05
-3.04986679814873e-05
-4.69751381602197e-05
-2.96614388455459e-05
-2.69944626314527e-05
-2.33908271706719e-05
-2.86727881925978e-05
-1.35870094429954e-05
-2.69805453126209e-05
-1.60510704909954e-05
-8.39485520555254e-06
-2.69707065155852e-05
-3.11409374304828e-05
-1.69446073414138e-05
-8.03935381006237e-06
-1.3371414874914e-05
-1.39063640750522e-05
4.14171467142422e-07
-2.21984484788433e-05
-1.37845574420459e-05
-2.39280485309381e-05
-2.70741838508408e-05
-2.82900096780511e-05
-3.46965309476642e-05
-2.01239056376568e-05
-1.28290751495189e-05
-1.08933660711218e-05
-1.60381155186748e-06
-1.04267344285562e-05
-3.95886254384551e-05
-2.38770137256127e-05
-1.28140052955111e-05
-2.3187140235691e-05
-1.88075546094378e-05
-2.04839341935582e-05
-1.79507020396429e-05
-2.89092382810301e-05
-1.22524849896979e-05
-3.72724780206161e-05
-3.02045716008571e-05
-3.2484592859083e-05
-3.5446688135019e-05
-2.20040213690324e-05
-1.56394530737946e-05
-2.22886587120411e-05
1.97187572610967e-06
-1.4570754080134e-05
-2.77689838346575e-05
-4.59519431576535e-05
-3.42950535485324e-05
-2.15041899897037e-05
-3.28931986884315e-05
-1.41249290368379e-05
-2.8490343488406e-05
-6.16688055954406e-06
-1.51015368638159e-05
-3.65673538965761e-05
-1.36199892812277e-05
-5.26580123153016e-06
-1.03589210678703e-05
-4.08452025257177e-05
-3.54356567172197e-06
8.42755594321867e-06
-5.33236150644959e-06
-2.56654322048266e-06
-7.57570601112073e-06
-2.27696277324843e-05
-2.83082324811367e-05
-4.3216823746488e-05
-9.98792151263899e-07
-1.72355906397622e-05
-1.46111522171017e-05
-2.78879310875169e-05
-2.90850483199987e-05
-2.16762363339231e-05
-2.52469817557471e-05
-3.11725681745483e-05
-3.54694638203629e-05
-1.58021003035406e-05
-4.0759981237274e-05
-4.12391923272624e-05
-1.22911976157805e-05
-6.51062917885657e-06
-3.75147502294079e-05
-1.96191104204184e-05
-2.00743318296863e-05
2.57813237350592e-06
-2.22832964554615e-05
-4.4324964094618e-05
-2.22991674256481e-05
-3.82455852980048e-05
-1.68713886655804e-05
-3.25362703760541e-05
-4.7129415640232e-05
-1.16663314167518e-05
-3.19090639711061e-05
-6.160988160316e-06
-2.53305628978763e-05
-2.00241808538738e-05
-3.58218665544008e-05
-1.41975121735679e-05
-2.74281426891167e-06
-3.71942067087464e-05
-2.02130054395318e-05
-3.17381654882965e-05
-2.7278206467517e-05
-3.16544332256726e-05
-2.95955443452571e-05
-9.23988596625134e-06
-3.35485695001706e-05
-2.32790638641272e-05
-1.01814719885017e-05
-4.74779776577157e-06
-5.29630709929073e-05
-1.50796058755432e-05
-4.34316912617578e-06
-3.0125004771235e-05
-1.72929823049224e-05
-3.54447711448738e-05
-3.09168957296786e-05
-6.34759229778127e-06
-2.77892977437681e-05
-2.49162758595864e-05
-1.16859792608919e-05
1.8091581277731e-07
-4.60228616410248e-05
7.2464305107948e-06
-2.82112195362245e-05
-1.59064907193785e-05
-1.868468785853e-05
-2.2090541627867e-05
-2.26618479628252e-05
1.76572046599507e-06
-1.86728870158345e-05
-1.88731945722281e-05
-1.13432490113544e-05
-1.73825473696301e-05
-5.63217319483871e-06
-9.94778502480122e-06
-2.07477786751781e-05
-3.42590448252518e-05
-5.57870549597575e-07
-1.68669763235509e-05
-4.44976522324892e-05
-2.47056520403507e-05
-3.45886119719847e-06
-1.78868870494424e-05
2.73005529321708e-06
-1.1401607833649e-05
-1.48754757278739e-05
-1.90442389159636e-05
-9.19774576538616e-06
-3.39626931223073e-05
-1.69929493848218e-05
-1.28024049563763e-05
-1.19663738678248e-05
-1.85966959358499e-05
-7.25272776729178e-06
-2.65745425712975e-05
-4.02559166429157e-05
-3.18840808639325e-06
-5.70609100064047e-06
-1.401527475202e-05
-1.77268100959479e-05
-2.47843097330806e-05
-2.88728584536129e-05
-1.31312424735815e-05
-1.99644941095064e-05
-3.72910314748255e-05
-2.51263195118939e-05
-2.98992004246036e-05
-1.98743117883656e-05
-1.84131278803385e-05
-8.39465989838177e-06
-3.40644826652029e-05
-2.55158164290624e-05
-1.7837426937592e-05
4.15781767309413e-06
-2.38020389792121e-05
-2.49354182618204e-05
-1.22015224227109e-05
-3.0863968942252e-05
-5.90710688635465e-05
-3.51915345462993e-05
-2.71279172667941e-05
-7.29637955428404e-06
-1.74383764277295e-05
-1.13772766463954e-05
-2.75771919367013e-05
9.34812565709187e-06
-1.72952043637724e-05
-3.07261458818688e-05
-4.55417846214038e-06
-1.20836146084028e-05
-2.31974501740342e-05
-1.99097552263204e-05
-2.00343061162015e-05
3.10581555344983e-07
-2.83821464240077e-05
-1.6593636624703e-05
-1.15712474221547e-05
-4.11958248900577e-05
-1.44004387569346e-05
-3.3843250501131e-05
-4.06191679719667e-05
-1.0307830316896e-05
-5.31573076609043e-06
-3.26606339506689e-06
-1.34980212170951e-05
-4.34431625687102e-06
1.0431241730935e-05
-3.17736422253107e-05
-1.82448875751993e-05
-2.25395912428337e-05
-3.78257089894872e-05
-5.15086568346146e-06
-7.14342994511718e-06
-4.66310204789636e-05
-2.19421510001483e-05
-5.47274492013232e-06
-1.59311983098395e-05
-1.89973923018138e-05
-3.53511889572381e-05
-4.2647698671996e-05
-1.75561537144711e-05
-3.73696720204119e-05
-4.04444181442096e-05
-7.96663528786044e-06
-5.65915162432199e-06
-4.24843751357577e-05
-2.54298314349792e-05
-1.56152336036933e-05
-2.50648072512968e-05
-1.56593074499813e-05
-1.41344936146024e-05
-3.62079665938746e-05
-7.67613385773198e-06
-1.98061651621195e-05
-2.75146180935934e-05
-1.9992275762365e-05
-1.1117245409287e-05
-5.13473929518852e-06
-2.11603577032242e-05
-5.16380512153931e-05
-6.84252328910453e-06
-2.17105157944612e-05
-8.68205632148547e-06
-1.0548848463816e-05
-2.51384561969109e-06
-2.03192677782594e-05
-2.29570835447347e-05
-2.74108704993101e-06
-3.17086780473377e-05
-1.35019001659995e-05
-6.07153405134156e-05
-1.82279790119534e-05
-2.55218593615549e-05
-2.72740635987676e-05
-2.9423418489585e-05
-1.22688815225189e-05
-1.40443190606189e-05
-2.88446461537733e-05
-4.08934478178254e-05
-1.81242037746746e-05
-1.24603257162456e-05
-3.23389441699251e-05
-3.45908175765385e-05
-2.69815363964081e-05
-2.15641778156724e-05
-1.5953494012091e-05
-2.95785397006166e-05
-3.97682199421017e-05
-4.57474893911621e-06
-2.87352389193678e-05
-1.25927027461327e-05
-3.72991165043715e-05
-3.80179665371533e-05
-1.69297887304667e-05
-1.06192729255073e-05
-2.07721746537159e-06
-2.19149190234541e-05
-4.45612175792185e-05
-2.25878305595601e-05
-3.73758621878227e-06
-2.0514048761033e-05
-6.6505277837306e-06
-2.94452608121856e-05
-4.512605587607e-06
-1.45366370570955e-05
-4.90927386232091e-06
-5.90499714146798e-06
-2.30496636833209e-05
6.57614058593571e-06
-2.0505113799727e-05
-1.57583694286242e-05
-2.86835737928443e-05
-1.19925449276204e-05
-1.81610519995885e-05
-1.94940785448591e-05
-2.24195779571363e-05
-1.35750185463775e-05
-3.91106177093958e-05
-2.19156837423707e-05
-2.56645248256511e-05
-5.28160486031036e-07
-8.55388295304706e-06
3.91620895239657e-06
-2.18686337155723e-05
-3.22366672213504e-05
-1.18452156519192e-05
-2.74143284460236e-05
-2.90081309640784e-05
-2.28878299202274e-05
-3.82188399999732e-05
-1.80475675654912e-05
-9.38018260784072e-06
-1.02595877796877e-05
-3.21240190649533e-05
-2.92974424576356e-05
-2.26240863593968e-05
-2.44995035651754e-05
-2.53522344627985e-05
-3.20065477031689e-05
-3.63652637176076e-05
-2.02189445336841e-05
-9.76663269008468e-07
-2.81926606687611e-05
-3.1468131100012e-05
-3.44664339738829e-05
-2.64356266728736e-05
-1.74717034111605e-05
-3.12435643013021e-05
-3.62101453204707e-05
-6.57176479102731e-06
-1.63850394035643e-05
-2.26472061027273e-06
-1.03786630754502e-05
-4.80691780785451e-06
-4.23142799335294e-05
-3.77344194076992e-06
-1.01389227441681e-05
-1.15899513684925e-05
-2.50602758081868e-05
-1.57670870728134e-05
-2.53368694569247e-05
-2.58600279438377e-05
-2.50352758742345e-05
5.55061737269541e-06
-2.41382054976326e-05
-1.8302457519016e-06
-2.74898332769011e-06
-3.46523147709482e-05
-1.92882338392386e-05
-1.43222222396257e-05
-1.09574190785103e-05
-1.7098876763497e-05
-1.10910327770002e-05
-3.56307740514832e-05
-2.95552223681843e-05
-7.31226168764681e-06
-1.08525708500879e-05
-2.4721898821776e-06
-1.92668900399498e-05
-1.51551491824267e-05
-3.58200633054352e-05
-1.22784850682135e-05
-1.9195895639341e-05
-3.21993867354901e-05
-4.21935343175656e-05
1.03015759680373e-05
-2.73610811258175e-05
-3.15234348682958e-05
-4.00943373872812e-05
-1.52550811974732e-05
-2.37788980797217e-05
-1.74677084059702e-05
-2.21797788909666e-05
-9.6079900466692e-06
2.24914052682273e-07
4.62602058395713e-06
3.3035619464287e-06
4.14801883107995e-06
1.14131181263646e-05
-3.36082060725904e-05
-2.60230674327763e-05
-4.50792817983517e-05
-6.40920546546458e-06
-5.36199160535941e-06
-1.14110256668506e-05
-1.00593433594232e-05
-2.7532119177743e-05
-1.36472118124837e-05
1.61334661406576e-07
-2.08766241617311e-05
-2.51126108901347e-05
-3.68403013067303e-05
-1.23033422807101e-05
-4.78964006239259e-06
-2.08036250333252e-05
-1.55507390679519e-05
-3.07273012423311e-05
-2.8593054330037e-05
1.42824481275766e-05
-2.90562755706107e-05
-1.7253680183043e-06
-1.61983029776079e-05
-1.3989310184846e-05
-5.87167199418713e-06
-2.15247754453103e-05
-2.44863449420546e-05
-4.72670176023838e-05
-9.33811183712328e-06
-1.10379188531143e-05
-2.74025219776643e-05
-3.98357575891472e-05
-4.2454958461245e-06
-2.531601970219e-05
-3.13581140983893e-05
-5.63946848149163e-07
-9.49499594943945e-06
-3.56375726320484e-05
-1.89892800261746e-05
-1.51785008703141e-05
-1.07593977419041e-05
-4.91441237041787e-06
1.94852309892112e-06
-2.69032949846946e-05
-3.06672414009775e-05
-8.0079872499593e-06
-4.19787236514641e-05
-2.79097590882889e-05
-4.9045583066145e-05
-3.24703879040983e-05
-1.39768155248017e-05
-2.295510235518e-05
-3.37008989992912e-05
-3.03754379355418e-05
-1.24890548785024e-05
-2.39189141549466e-05
1.04508653476911e-05
-6.46726574160219e-07
-1.63916282240852e-05
-1.856150833756e-05
-1.90453920679495e-05
-4.52778357879062e-05
-2.97705166972043e-05
-1.91928577770632e-05
-1.02239135407181e-05
-2.2924828998232e-05
-2.72394229474248e-05
-3.13530163970389e-05
-1.76660563724159e-05
-2.1572417595859e-05
-2.13151201435721e-05
-2.09445624245874e-05
-3.62246904808003e-05
-3.71353660224382e-05
-4.30865701120969e-06
-1.5617933895272e-05
-1.96041962235005e-05
-2.24399083151737e-05
-2.49262624700019e-05
-2.76241394855321e-05
-1.20226921927608e-05
-2.78317576477534e-05
-1.45196594860782e-05
-2.0391582536862e-05
-1.69383401661986e-05
-2.41403705648729e-05
-1.88266878250729e-05
-1.78909675245637e-05
-1.88771471474577e-05
-1.80275685933394e-05
-1.64422150491711e-05
-2.22228910112677e-05
-3.07942739013416e-05
-4.07575686843952e-05
-1.64241417365735e-05
-3.80661804188984e-05
-5.38208819892785e-05
-1.17021588088634e-05
-1.9467035540253e-05
-2.18017549187631e-05
-3.96449445753298e-05
-1.4466517551364e-05
-1.85088537235522e-05
-2.47276893028644e-05
-1.11773910014869e-05
-4.50905828622443e-06
-3.94776489193045e-05
-3.32649302147922e-05
-3.92787965794622e-05
-1.28714824787711e-05
-5.50895759070333e-06
-1.64263023523189e-05
-3.22210478694033e-05
-4.61475025371473e-05
-3.14247900373616e-05
-3.06063996640362e-05
-1.19264101342581e-05
-2.03863846429205e-05
-8.89631643074769e-06
-3.66155191176962e-05
-1.31213700022505e-05
-1.95351380837836e-05
-2.52858191309774e-05
-1.92897578310352e-05
-2.69507747661269e-05
3.72516363157715e-06
-2.73947663627366e-05
-2.10623339239528e-05
-2.17497855649819e-05
-9.93621998290873e-06
-9.48384683300672e-06
-4.94219474619576e-06
-1.67347759995419e-05
-6.50673746380167e-06
-3.5785044958518e-05
-3.83059467293503e-05
-1.8409399472882e-05
-8.72434807757715e-06
-1.2282515267157e-05
-2.78424535854181e-05
-3.37470400302249e-05
-4.02011920686879e-05
-1.78531340187134e-05
-5.98295693370321e-06
6.65843044821379e-07
-1.09561231470231e-05
-1.91759028273553e-05
-2.13531137855617e-05
-2.97001323288042e-05
-7.91585020619952e-06
-4.17313433606437e-05
-2.46501530588162e-05
-2.28333115895031e-05
-8.52830877667029e-06
-2.73816921897399e-05
1.4245172466106e-05
-2.57789370949129e-05
-9.0868583079538e-06
-8.67301203905566e-06
-2.52433305696477e-05
-1.23229197019184e-05
-3.98125140514306e-06
2.64299905047016e-06
-2.17532911876112e-05
-6.45774382121464e-06
-3.12009119851321e-05
-7.30995091187639e-06
-2.6637452143437e-05
-2.75059554845943e-05
-2.17314456528888e-05
-1.27011957010846e-05
-9.25267046311148e-06
-8.52772166897247e-06
-1.92628085360201e-05
-1.25760497288141e-05
-2.55587882478004e-05
-2.69629741005587e-05
-3.60194920346864e-06
-1.91701025732614e-05
-1.96717884995971e-05
-1.9931202039729e-05
-1.87069186829539e-05
-1.71802896409717e-05
-3.34973201111656e-05
-1.93485208012759e-05
-1.87699281436986e-05
-9.70191732291657e-06
-2.29438551744865e-05
-3.0565554747982e-05
-1.37769931121581e-05
-1.93384494139405e-05
-1.62290590262619e-05
-4.88571237811325e-05
-1.96424952804747e-05
-3.98452721393227e-05
-2.0415727844614e-05
-7.0492145214007e-06
-3.83500121659152e-05
-1.16395265120003e-05
-4.21790618573526e-05
-1.55959654276591e-05
-3.36451423501606e-05
-3.3800947348241e-05
-1.45889439717993e-05
-5.54411638165305e-05
-4.14100587566977e-05
-1.85362856851984e-05
-2.62514680642907e-06
-2.60285469712768e-05
-2.84333171689681e-05
-3.8080069802911e-05
-2.71277051259858e-05
-1.89671702588664e-05
-1.53879611813701e-05
-3.42908512485301e-05
-3.3377766780148e-05
-1.2454078624298e-05
-3.60983452520111e-05
-3.15511237024326e-05
-2.69979741282653e-06
6.22743470811246e-06
-1.23599956239399e-05
-2.21968154198987e-05
-1.12094289433951e-05
-1.85935292289908e-05
-2.28620801468926e-05
-3.0779601085542e-05
-1.22498831130114e-05
-5.24273391235417e-06
-1.00467240325185e-05
-2.42139062798388e-05
-9.22866341220722e-06
-1.30363498168159e-05
-2.48741226603975e-05
-2.10252658824442e-05
-8.25176898925032e-06
-1.97232499853715e-05
-2.20090787626093e-05
-3.83287197783325e-05
5.33059573106058e-06
-1.7662759769538e-05
-2.18465928305315e-05
-2.24940984016461e-05
-3.96077528293658e-06
-1.91733183180313e-05
-2.2468390826336e-05
-2.12306644855378e-05
-2.50653149955741e-05
-1.81426084695459e-05
-2.57418212480232e-05
-2.60023890207567e-05
-7.00174141625995e-06
-1.24472906405665e-05
-4.40301704552009e-05
-3.73544618421066e-05
-3.84295468565255e-05
-1.55929852504131e-05
-1.58734475307491e-05
-3.47856599825449e-05
-1.72701033737526e-05
-1.34222321592703e-05
-3.07542192320875e-05
1.12812809858604e-05
-1.7044153301368e-05
-5.15023231424274e-06
-1.57863607837703e-05
-1.73257464423291e-05
-1.7512857319114e-05
-1.76562679461749e-05
-1.22251383812939e-05
-2.12753607783114e-05
-1.43150976241012e-05
-1.93822748194602e-05
-2.29285694798189e-05
-3.98358105651768e-05
-1.70317241368005e-05
-1.93104335324742e-05
-3.10481014526367e-05
-2.2886545729033e-05
-4.31413004265351e-05
-2.34105032794724e-05
-6.4745503975351e-06
-2.26232965596632e-05
-7.96923056500635e-06
-1.86290818757114e-05
-2.32580478394452e-05
-5.22502808740063e-06
-3.07351147450143e-05
-1.92816151484988e-05
-1.05930496507096e-05
-2.18746134860719e-05
-4.50897236901172e-05
-1.30088473148168e-05
-4.05614486923147e-05
-1.45862763085765e-05
-1.17291106548416e-05
-1.8423314943482e-05
-4.51596266347425e-05
-1.25091634374662e-05
-2.39292931214849e-05
-2.06134678262822e-05
-4.49394913122279e-05
-1.31417163408447e-05
-1.36185653956465e-05
-2.60011322481033e-05
-2.78129426983964e-05
-2.85213735866677e-05
-1.03206580309245e-05
-1.02521846260162e-05
-3.1619806757049e-05
-3.04895430767877e-06
-3.33937989547028e-05
-1.15692915231161e-05
-2.05341889650592e-05
-2.24076944495732e-05
-2.18037542405376e-05
4.10990423139357e-06
-3.87406444849177e-05
-6.43496146333009e-05
-3.80378003051108e-05
-3.2304675342818e-05
-3.83590869690395e-05
-1.85138409991281e-05
-2.31969559840717e-05
-1.89058870664005e-05
-2.40600048727597e-05
-3.45083851771285e-05
-2.83049302188077e-05
-2.02476874090655e-05
-6.57325253266073e-06
-1.84648646091942e-05
-7.72826260450348e-06
-1.32905642315891e-05
-1.97848895306146e-05
-2.08468816877763e-05
-4.12921640183854e-05
-1.26552507351505e-05
-3.68185430583466e-05
3.69600685104901e-06
-2.768654603892e-05
-1.65390129742545e-05
-1.94716447507788e-05
-1.83883544261043e-05
-1.98638645693803e-05
-2.13584977204895e-05
-7.88440910245284e-06
-2.5533000811093e-05
-3.15538530563742e-05
-2.02618168794955e-05
-5.7562391247168e-06
8.98152608890898e-07
-7.69936499027385e-06
-2.04536110250416e-05
-2.77912042248247e-05
-3.95176471404385e-05
-1.04075544477583e-05
-1.8522111320379e-05
-2.87506095941361e-05
1.48985839048866e-05
-3.1853923620506e-05
-2.10983606955837e-06
-7.0432271197847e-06
-2.38966560199836e-05
-2.91923118977488e-05
-1.38240538365746e-05
-1.21359976594604e-05
-2.24172170171945e-05
-1.43428635421298e-05
-1.80720155555866e-05
-2.32773663320792e-05
-3.6988792616585e-05
-3.21661492193148e-05
-2.43947125249061e-05
-1.75955102515007e-05
-3.97356168671242e-05
-2.61700970691383e-05
-1.30291480965964e-05
-2.15132047670008e-05
-9.43403268235746e-06
-7.00843275972818e-06
-2.05825723653472e-05
-1.6093774414187e-05
-3.62197442199789e-05
-1.43790058335981e-05
-1.92498062544311e-06
1.4660770870605e-06
-1.53481085745002e-05
-1.39577788099938e-05
-3.81840640748982e-05
-4.01881074364211e-05
-1.56891253632619e-05
-2.54188042904495e-05
-3.95638007615501e-05
-1.536149699903e-05
-2.5383943793049e-05
-1.20203872387285e-05
-4.08404709256378e-05
-2.91957917778677e-05
-2.38437105143598e-06
-2.80467139652404e-05
-2.28275273858985e-05
-2.19477110087417e-05
-3.44480524591017e-05
-2.00449050080761e-05
-1.0480516052129e-05
-1.75435863477109e-05
-2.54910723526159e-05
-2.40154006339932e-05
-4.40591320291267e-06
5.87791101818264e-06
-2.56424144174211e-05
-2.44764712071409e-05
-2.83192902489084e-05
-1.20111805133958e-05
-2.11322983123997e-05
-4.33625160689131e-05
-3.56971731866702e-05
-2.52498993094056e-05
-1.20435389515587e-05
-2.52558520089897e-05
-1.47365532707755e-05
-1.81707240119961e-05
-2.53246613798044e-05
-1.65727508858272e-05
-1.10359861244675e-05
-3.43115478857365e-05
-1.58507642860494e-05
-9.14908355836462e-06
-1.74556303854192e-05
3.39020465002202e-06
-3.84928874572157e-05
-1.84315642746595e-05
-1.72801943641243e-05
-2.43450092345448e-05
3.17385845292396e-06
-2.61184022301516e-05
-5.55726069494759e-06
-1.55698586807549e-06
-2.6550555651251e-05
-2.54490514898491e-05
-3.57852382879721e-05
-1.28997784561011e-05
-9.954264777288e-06
-2.71050708448978e-05
-2.21868667314228e-05
-2.92263309798465e-05
-3.62234104785146e-05
-1.94044979133767e-06
1.01739287765089e-06
5.28958897848543e-06
-3.13831208161361e-05
-2.31376074729743e-05
-3.4262248323082e-05
-1.51394531964899e-05
-8.07281472606377e-06
-3.8825660797068e-05
-2.44041522628313e-05
-7.68220636341609e-06
-2.6129845398906e-05
-4.15700275666167e-05
-2.58779489162949e-05
-2.66404908096053e-05
-3.12676367689321e-05
-1.05678203110264e-05
-1.20868665529535e-05
-1.04969360435966e-06
-2.08728165455597e-05
-2.25341857952713e-05
-1.25520029947786e-05
-3.77300898725237e-05
7.79792184659695e-07
-3.98123913811659e-05
-1.90524344614403e-05
1.39309919026033e-07
-3.56654427374751e-05
-1.61285826056746e-05
-3.82779203500548e-06
-2.14615708518627e-05
-2.10715051334651e-05
-2.65534242670867e-05
-2.16133941673702e-05
-2.83378319795803e-05
-3.90244009717395e-05
-6.80527703611479e-06
-2.09437141206763e-05
-1.81241549318754e-05
-8.58168226739447e-06
-2.94795530620706e-06
8.57361857454562e-07
-1.40683679439552e-05
-2.61584628294545e-05
-2.04963289975385e-05
-2.36866236935968e-05
-1.18794637187516e-05
-7.82074520543034e-06
-1.73129747126998e-05
-2.50958068903662e-05
-8.25069518301118e-06
-3.21399561631981e-05
-2.22749508438092e-05
-2.93698209454155e-05
-3.27994205216829e-05
-2.55696283961794e-05
-3.49873435375219e-05
-3.12753911348845e-05
-3.37285266228721e-05
-2.39335423259018e-05
-2.21254953380293e-05
-1.45447869178793e-05
-1.60627631245638e-05
-2.85959144393994e-05
-1.88538526446512e-05
-2.70274963408713e-05
-4.21357273180433e-05
-3.5837446626256e-05
-4.41794381465196e-05
-2.1011516255844e-05
-8.28774568710339e-06
-1.36427750836615e-06
-2.04092112699908e-05
-1.33707467196015e-05
-2.26206316062982e-05
-1.99287372258472e-05
-2.4615555868871e-05
-2.67507633524837e-05
-2.13673752393037e-05
-2.23818465469993e-05
8.95600564259372e-08
-1.77871300671882e-05
-6.88024719334182e-06
-4.16457778540094e-06
-2.11740942594444e-05
-2.19045727823348e-05
-2.62999536686994e-05
-1.75549280997565e-05
-1.10586543650492e-05
-2.51464834225241e-05
-3.02331680926686e-05
8.76026886177864e-06
-1.6276665428354e-05
2.26376297279525e-06
-2.77126507885425e-05
-1.92144269161162e-05
-1.22083556332779e-05
-9.48482807548574e-06
-5.32235836532571e-06
1.29873622521652e-05
5.7403878678756e-06
-1.34583143392637e-05
-3.21501451952647e-05
-1.90815158423584e-05
-3.48431885239111e-05
-2.41441902648411e-05
-1.69461077929462e-05
-1.93444310412877e-05
-1.43944483098131e-06
-1.33829876636644e-05
-3.70812681959957e-05
-1.64180194339085e-05
-3.01720649063481e-05
-3.02597028261061e-05
2.73928852746974e-06
-3.57550561739484e-05
4.53517079054735e-06
-1.52375903945528e-05
-2.91234943902345e-05
-1.65208047503956e-05
-2.53417257998421e-05
-3.31294029022058e-05
-1.94642687680966e-05
-1.20312895247563e-05
-2.57300516108387e-05
-1.83450836126749e-05
-6.68730622688921e-06
-1.73919698149099e-05
-2.67957173688757e-05
-2.09419860425155e-05
-3.55062085303752e-05
-1.95830175547586e-05
-2.30088758304718e-05
-9.17711097025683e-06
-2.32243988942173e-05
-2.34779643530932e-05
-3.38346782952846e-05
-2.26722657208042e-05
-4.26137275190338e-06
-2.44711275573836e-05
-1.32101368252274e-05
3.28221029912245e-06
-4.82400102801725e-06
-4.42457751270165e-06
-3.10005086215941e-05
-2.84923485537524e-05
-1.62318475502177e-05
-1.91609021341755e-05
-3.14610860323081e-05
-1.12589940624086e-05
-9.18227702437391e-06
-1.87135189178919e-05
-2.57831244183599e-05
5.52674003018492e-06
-3.16757615946885e-05
-3.35379864215868e-05
4.37864484964149e-06
-3.7165452189768e-05
-3.71937259794885e-05
-2.27597328162922e-05
-3.02806305999544e-05
-2.5359785147853e-05
-7.16140698117341e-07
-3.61811183032527e-06
-9.28529217136307e-06
-1.95777397567906e-05
-3.16916941302523e-05
-2.33676969076874e-05
-2.59474390568518e-05
-1.03411729703092e-05
-4.99405784572462e-06
-1.17421133417322e-05
1.30435075080458e-05
-1.24776727943855e-05
-4.75374291822056e-06
-1.9943289755426e-06
-3.51000137552569e-05
-3.99079289231625e-06
-1.88625703189825e-05
-5.88197333940684e-06
-4.14764737079609e-05
1.30156543566107e-06
-1.40905730839196e-05
-1.94751343002374e-05
-6.32067634361102e-06
-7.58954715353256e-06
-2.08283472621493e-05
-2.10925802873451e-05
-2.01675832083293e-05
-2.72668481666602e-05
-1.15940822081404e-06
-2.51663830643801e-05
-1.56212577062963e-05
-4.55590462382877e-05
-2.62213449595325e-05
-2.25966883201624e-05
-1.29981673214937e-05
-2.31894371728255e-05
-2.0598238925753e-05
-3.5984450360334e-05
-1.53453409300695e-05
-2.58855120870737e-05
-2.10498646606395e-05
-1.79822696522782e-05
-1.51886384420926e-05
-1.6946548354242e-05
-1.61780646572562e-05
-1.09647651850954e-05
2.23333871755899e-06
-1.73440633093048e-05
-4.55919533714548e-05
-1.43948129810579e-05
-1.23347227358807e-05
-1.08981471881324e-05
-3.51592970780124e-05
-1.68923788005068e-05
-2.36107761598428e-05
-7.3196891578245e-06
-8.89395001550532e-06
-1.15780190124608e-05
-3.24674054228716e-05
-3.42962705611606e-05
-3.15805928364711e-05
-2.79088321762997e-05
-1.3167710991795e-05
-3.27263075512023e-05
-2.23840141855226e-05
-1.80873984516411e-05
-1.30024673717829e-05
-6.04506246989537e-06
-2.26390260555796e-05
-5.9354699950644e-06
-1.66935568384508e-05
-1.13135364084551e-05
-2.62765787229593e-05
-1.75972104966916e-05
-9.0373769128732e-06
-3.20093993655441e-05
-2.09760996585054e-05
-3.01780045868269e-05
-3.69232749440759e-05
-9.40989641262726e-06
-1.76843887895428e-05
-2.13965769018379e-05
-3.84575521466881e-05
-3.22739087043834e-05
-4.00931846769504e-05
-3.53147568800612e-05
-1.48046283753028e-05
-1.32691991953726e-05
-1.12019037375469e-05
-7.59962724325265e-06
-2.12137193701314e-05
-2.4776274784208e-05
-4.08559180558473e-05
-2.57605472392648e-05
-2.33191679833319e-05
-2.52214571868528e-05
-2.01086824977994e-05
-3.01029972707765e-05
-3.65210231902532e-05
-3.30549801420106e-05
-5.40453433558743e-05
1.39368574035886e-05
-2.31017747081739e-05
-5.52670060174561e-06
-2.28367584209969e-05
-2.19437221484269e-05
-3.01637541338967e-05
-1.23557683465115e-05
-7.71923714525075e-06
-5.42096869256386e-06
-4.44072657341549e-06
-2.07539128327432e-05
-1.05589765552841e-05
-3.82608980843596e-05
-9.04737751108217e-06
-1.6974651565927e-05
-2.49160688146738e-05
-1.36124250443893e-05
-3.06173844879299e-05
-6.17875228789487e-06
-2.56392573758787e-05
-2.53407570348748e-05
-1.17682439527939e-05
-3.43722381272138e-06
-2.0822354735935e-05
-9.15405501884293e-06
-1.06588407624553e-05
-2.71734528886956e-05
-9.01627165306047e-06
-2.79404414661572e-05
-1.99346367839417e-05
-2.62172886752907e-05
-2.1856164553192e-05
-6.10449554930294e-06
-2.01208407559654e-05
-2.4833074128475e-05
-1.77544295481691e-05
-1.26441219336909e-06
-7.55179229940725e-06
-3.18489382939714e-05
-1.5309727330841e-05
-3.61058050088405e-05
-2.40391589752177e-05
-5.5198555963427e-06
1.36903601939279e-05
-1.67256331857144e-05
-1.20533632770897e-05
-2.86345836794782e-05
-5.18382419454284e-06
-1.62165134009842e-05
-1.72038827471071e-05
-3.98404008266446e-05
-2.41736612911801e-05
-2.69616088446888e-05
-6.75295926819242e-06
-4.67907082232041e-06
-1.37738199233367e-05
-3.38724017880817e-05
-3.11909052082943e-05
-2.77683694158432e-05
-1.79530215967057e-05
-1.11563746123674e-05
-2.95601981697173e-05
-2.311019776302e-05
-3.44708351913098e-05
-3.76449013686532e-06
-3.14704837953191e-05
-4.40164768634647e-05
-2.65998501098483e-05
-3.22973536509866e-05
-2.12905238000003e-05
-1.91021467815856e-05
-2.66905567233114e-05
-1.19857754888186e-05
-2.40923182600706e-05
-2.03168374550361e-05
-1.53059010541957e-05
-3.59471443998731e-05
-1.7000127331359e-05
-3.05723281284883e-06
-2.83675557465132e-05
-1.3127686137298e-05
-3.57269273732521e-05
-1.32693404691673e-05
-2.74826220031366e-05
-6.01000275052795e-06
-5.34099578983018e-06
-2.71263448883599e-05
-5.02861995712102e-06
-3.47557455694193e-05
-1.00094542332516e-05
-2.76936257207919e-05
2.54618267980436e-06
-4.23421382152544e-05
-9.82498806632581e-06
-8.34632913485034e-06
-8.96491018683318e-06
-2.0867937213379e-05
-1.01246377089354e-05
-8.87026869264726e-06
-1.38658979152877e-05
-1.45652811886344e-05
-2.00329510446747e-05
-3.64741208172864e-05
-1.4136050951976e-05
-7.87021204452784e-06
-4.066720129499e-05
-7.44468432579944e-06
-1.36738857212864e-05
-3.08980794509801e-05
-2.30440561091881e-05
-2.5319340145451e-05
-1.6227992995208e-05
-1.82474565314915e-05
-3.97434407951107e-05
-2.58699890237968e-05
-1.274989348774e-05
-4.51391064003988e-05
-3.32580878555821e-05
-1.28170191722092e-05
-3.06754767881072e-05
-1.24733510630139e-05
-2.2203459886864e-05
-1.90643061021786e-05
-2.17843541091782e-05
-2.33448567870261e-05
-4.48983590352826e-05
-6.16711433454094e-06
-2.54640813826844e-05
-3.21403424138682e-05
-3.1657217389356e-05
-3.35832128548308e-05
-2.66541214516269e-05
1.25587664200914e-05
-1.32710405000749e-05
-2.10471042373153e-05
-3.43977858612784e-05
-1.90987642977222e-05
-2.15228341815031e-05
-3.96389175257045e-05
-2.94436023429085e-05
-2.50366871592116e-05
-2.50982579385087e-05
-3.530328079818e-05
-1.21691945279474e-05
-1.53210882739093e-05
-1.8552276647707e-05
-2.81178702220776e-05
-2.39850444532425e-05
-3.20079231491249e-05
1.3954290360083e-05
-9.58992187106697e-06
1.74104059698777e-06
-2.20558099698423e-05
-1.5565431793466e-05
-4.70612610081273e-06
-1.94858945401949e-05
-3.29765245472718e-05
-5.55276931803632e-05
-3.16780346487651e-06
-3.71265845743028e-05
-2.98866821260125e-05
-3.36723575087194e-05
-1.49394710500009e-05
-1.40668579016753e-05
-2.39850494821511e-05
-2.05935567574268e-05
-2.11241577510213e-05
-1.20306759851642e-05
-3.79068884004581e-05
-3.40674428380104e-05
-1.17423092270405e-05
-5.12529429726584e-06
-1.70768255558779e-05
-2.36126041266966e-05
-3.31388973678191e-05
-5.3456419269087e-06
1.85806385545367e-06
-8.46599539639261e-06
-6.99218140112409e-06
-1.64321925821438e-05
-4.18659904657304e-05
-3.38975780713901e-05
-2.08946008071059e-05
-2.21737872791212e-05
-3.54169509796139e-05
-1.75029640580194e-05
-2.82532515891036e-05
-3.11580998904387e-05
-2.47669214590672e-05
-2.1005109343787e-05
-3.21935511878315e-05
-4.0627814780439e-05
-2.56851833628396e-05
-1.49400286125684e-05
8.58346430662872e-06
-3.40114515733192e-05
-2.00832655072244e-05
-2.31350197936592e-05
-2.58740177698031e-05
-3.27229266850965e-05
-2.78600813692989e-05
-2.24968954813245e-05
-4.60672311847921e-05
-2.78266720533782e-05
6.06815763826431e-07
-1.384099314605e-05
-1.33211616340325e-05
-2.38185744105288e-06
-2.43134092124984e-05
-1.06965681375293e-05
-5.05446017130133e-05
-1.80128350839918e-05
-2.83919541018437e-05
-3.76855019847975e-05
-7.88749532883032e-06
-3.15416144962866e-05
-3.36326470758469e-05
-8.88107981374508e-06
-2.10077235321864e-05
-2.1630822796067e-05
-3.08112400556377e-05
-1.81326413549626e-05
-1.90393809079586e-05
-1.68772462787541e-05
-4.58240835069568e-06
-1.25780454896106e-05
-3.90626186630655e-06
-2.21993085097529e-05
-3.23112598114282e-05
-2.50520996427653e-05
-1.75335199941139e-05
-3.0296567510877e-05
-1.8552518992395e-05
-4.13665707028296e-05
-2.30388683912004e-05
-2.83927413283258e-05
-1.9252162294251e-06
-2.09661445810954e-05
-2.01531035804854e-05
-1.37929111462547e-05
-3.33632075622339e-05
-1.20405897147142e-05
-2.09941778272261e-06
-3.27770985793511e-05
-2.88865279610783e-05
-1.71628697677753e-05
-2.1615106749642e-05
-1.91678906641479e-05
-2.50034968032897e-05
-1.17000052510755e-05
-1.02618157767596e-05
-2.49948365634661e-05
-2.97958275103456e-05
-4.34602069934037e-05
-2.98260194127542e-05
-2.92930606842845e-05
-2.67495407210991e-05
-2.55922018873462e-05
-2.69841840387903e-05
-2.33690138173282e-05
-1.79646183599217e-05
-8.07008305299464e-06
-1.60729204789196e-05
9.34634794500445e-06
-1.6159233817521e-05
-1.46130081304457e-05
-3.39095283586818e-05
-2.76360193954851e-05
-1.63371284705853e-05
-1.43902962374794e-05
-1.59070580865832e-05
-3.58914860232082e-06
-2.64265930521146e-05
-1.01900534079479e-05
-2.46985508768414e-05
-3.43741436041268e-05
-1.80093993527184e-05
-1.21071659316056e-05
-1.92670694562488e-05
-4.13852643443736e-05
-1.713427339632e-05
-1.93063398156041e-05
-2.07470630967006e-05
-1.21304316358104e-05
-3.99759011926647e-05
-2.90886906768879e-05
-1.6358786064463e-05
-9.05707937856941e-06
-9.08896707224905e-06
1.12577549599834e-06
-2.20450526456125e-05
-1.66436666616563e-05
-2.82949426911717e-05
-1.99284197707393e-05
-3.02166760679101e-05
-2.0168318722029e-05
-1.85139178014953e-05
-3.62242406402708e-05
-1.66652532326071e-05
-1.82188969717431e-05
-2.05392175082091e-05
-1.27042971768787e-05
-4.98251211290578e-05
-3.67899675426546e-05
-2.70099953708813e-05
-3.06682383399934e-05
-2.6340637973003e-05
-2.57990557455619e-05
-1.75521676899907e-05
-1.09277934397288e-05
-1.74603594942192e-05
-4.06488628553792e-05
-2.50681791669336e-05
-1.45787851799426e-05
-3.23357616890387e-05
-2.69093868151111e-05
-2.36385129080257e-05
-1.39040005960782e-05
-2.11360787723419e-05
-5.71943499903372e-05
-2.58067958745743e-05
-4.11758222290859e-05
-2.73514995825499e-05
-2.45753069552921e-05
-3.01033166873432e-05
-2.20888332061934e-05
-9.49626746629804e-06
-2.6297942896626e-05
-2.46697783533747e-05
-9.60703698133903e-06
-3.5099876525624e-05
-2.67049759827006e-05
-1.6494810471185e-05
-4.29666059775185e-05
-1.69669962616382e-05
-2.91667709075643e-05
-1.10506099267155e-05
-2.2185625411472e-05
-1.22126898705251e-05
-1.94590880738568e-05
-1.71919818165935e-05
-4.33521064089486e-05
-4.59923050468312e-06
-2.47812856373626e-05
-1.07099952997275e-05
-3.44178273650639e-05
-1.54855742402306e-05
-1.09346506138087e-05
-2.33802163939018e-05
-3.75275272136457e-05
-2.58436015558267e-05
-2.7317977710313e-05
-2.56802750873208e-05
-9.83085558335098e-06
-1.18231804686178e-05
-2.91942973126834e-05
-1.1591923489962e-05
-3.36636720717577e-05
-3.20092793459365e-05
-1.73530175011594e-05
-2.95239424001221e-05
-3.28444991396768e-05
-3.06303228895085e-05
-1.12343752581828e-05
-1.59743282152521e-05
-5.69120972791525e-05
-2.82710598442165e-05
-1.7961810930972e-05
-3.40701864839966e-05
-3.02939289720688e-05
-3.44482265006131e-05
-3.97223602178707e-05
-2.64210854109515e-05
-4.18512502361304e-05
-3.92478442220246e-05
-6.36020925933859e-06
-1.47385224694194e-05
-7.63070850616388e-06
-4.86073492562789e-05
-2.95270775113946e-05
-1.70041188089364e-05
-2.74698191900249e-05
-3.91766440024386e-05
-2.40944878846579e-05
-8.45244247062574e-06
-2.83223513503039e-05
-3.29216295808019e-05
-5.43417290197159e-06
-1.40042320228824e-05
8.4184013534391e-06
-2.11099231473902e-05
-2.133191249734e-05
-2.30710470478021e-05
-2.61985547525277e-05
-1.77180050006693e-05
-2.3459358947543e-05
-2.3627475736996e-05
-3.84925407890619e-05
-1.46736807656797e-05
-3.03190420338419e-05
-1.76536591711191e-05
-8.57154518129532e-06
-1.77257151638204e-05
1.6009110981149e-06
-2.3311416479942e-05
-2.26992721056572e-05
-7.05640850244387e-06
-1.74039630122733e-05
-1.6357845069741e-05
-2.72289470289726e-05
-1.3237133637201e-05
-1.07225328498743e-05
-2.39499766930502e-05
-2.06194203369189e-05
-3.22771765173672e-05
-1.78755527443614e-05
-5.80012721097649e-06
-1.47121705896599e-05
-2.7728094111547e-05
2.80416601211268e-06
-2.17628951568718e-05
-3.68764805495057e-05
-2.39069823864753e-05
-3.32322547109456e-05
-2.45677982004437e-05
-3.22222255661099e-05
-2.65918395175655e-05
-3.4098945875725e-05
-9.69601669996369e-06
-2.2800516429148e-05
-1.31372270031646e-05
-2.11023145860433e-05
-2.1652247976754e-05
-2.28770250600329e-05
-2.49008802542775e-05
-3.32289230023253e-05
-2.48787233312569e-05
-2.63640008143424e-05
-2.71115468576694e-05
-1.92848918824892e-05
-1.45735122779685e-05
-1.53926146255454e-05
-7.15630896046195e-06
-3.7917439264592e-05
-2.44177243222353e-05
-1.57255094523277e-05
-2.35130771130256e-05
-1.90767843773392e-05
-1.0910985928692e-05
-3.09873940253021e-05
-2.03523884658162e-05
-7.66790600468447e-06
-3.97499965551468e-05
-3.92971583341953e-05
-4.49012655682612e-06
-2.25101490883707e-05
5.45885588172548e-06
-1.60369434314607e-05
-1.96245334206507e-05
-4.27629782333827e-05
1.48437842705539e-07
-2.59306615899976e-07
-3.97806963580519e-05
-1.84115423081877e-05
1.43449638717988e-06
-1.55950951500459e-05
-9.57830520623657e-06
-1.29953816818249e-05
-2.42064749545964e-05
-2.66568941179848e-05
-2.9904857475115e-05
-3.29618679419737e-05
-2.93743364764913e-05
2.52911804477655e-06
-9.82034013493371e-06
-1.65928139975665e-05
-4.57696260970953e-06
-2.11606938162239e-05
-1.64376299832592e-05
-1.61765618946897e-05
-4.17583806426235e-05
-1.82085553409369e-05
-1.2899836984674e-05
-1.93882464148752e-05
-1.56266263319997e-05
-1.82808686410426e-05
-1.06278482612653e-05
-1.64605501223707e-05
-1.91171726803225e-05
-1.40496048881623e-05
-1.90859518320644e-05
-1.3834644095756e-05
-2.00023338272413e-05
-3.23560306236758e-05
-1.0992187738966e-05
-1.36194458882326e-05
-3.08554094548884e-05
-4.21207927845479e-05
-3.84681290668546e-05
-2.97029058649747e-05
-1.45949410185385e-05
-3.42369504240644e-05
-8.22709419171206e-06
-1.73654724069988e-05
-2.97657159208721e-05
-2.38809786779582e-05
-1.10641999560141e-05
-2.66207062016138e-05
-2.62828630399667e-05
-1.73370647106045e-05
-5.59730278482511e-06
-7.80735236555185e-06
-2.51816073771344e-05
-3.31928864544997e-05
-1.09288714336571e-05
-2.58797262181521e-05
-2.03675835388326e-05
-1.63110816557928e-05
-2.96172364399048e-05
-1.64560294872002e-05
-2.348678098137e-05
-1.30818831820887e-05
-2.41023136155007e-05
-3.47067059125099e-05
-3.04591993036876e-05
-2.63189479349812e-05
-1.23331320622035e-05
-1.40772373989641e-05
-3.43387381616671e-05
-2.39425333289727e-05
-2.24677898129506e-06
4.3368030972318e-06
-1.36813454492312e-05
-3.84375446003924e-05
-1.59907653090893e-05
-3.86020575317664e-05
-1.92984675586638e-05
-6.40209587073e-06
-3.90483959594145e-05
-4.13549429907832e-05
-6.52558252983343e-06
-3.95885088569307e-05
-2.51681593931845e-05
-1.40293649068496e-05
1.10278342213961e-06
-2.09934982737249e-05
-1.93156376577014e-05
-7.5269710593882e-07
1.94965014633481e-05
-6.29451635817727e-06
-2.10821395485354e-05
-3.34496154842791e-05
-9.1293686803834e-06
-9.13955201025837e-06
5.05719135124674e-06
-2.15737881860124e-05
-2.48387689764987e-05
-2.45958483726101e-05
-1.83836509144142e-05
1.96271625846656e-06
-2.64056168994318e-05
-2.40016405884527e-05
4.41178977216735e-06
-1.05727154894249e-05
-1.05907561429702e-05
-1.77898136283893e-05
-1.853252900192e-05
2.05336127646986e-06
-2.96254039056305e-05
-1.11854256014477e-05
-3.10593325269221e-05
-1.39475525908802e-05
-3.7316246863606e-05
-2.83842798112433e-05
-1.9392175332684e-05
-3.88767490123543e-05
-2.21510663412179e-05
-2.08420968031273e-05
-2.9373326730341e-05
-2.25828251185759e-05
-1.99906108650628e-05
-8.06538186239318e-06
-3.84860418317201e-05
2.09869893732169e-06
-9.90711371202366e-06
-3.35372867126745e-05
-2.6970331436143e-05
-1.52278450138326e-05
-6.28657281184074e-06
-2.57608677337914e-05
-2.5808406641045e-05
-1.26124274850745e-05
-1.41424788295775e-05
-2.02877242053398e-05
-1.88523269139638e-05
-3.72793146696325e-05
-4.37650880811943e-05
-1.76483303445102e-05
-2.55277484668759e-05
-3.06918269003829e-05
8.96267485037395e-07
-3.08947920599098e-05
-2.4016746935929e-05
-1.32238417941357e-05
-1.98483071481742e-05
-1.50086971903467e-05
-2.69306426093479e-05
-2.93689629500276e-05
-2.77698746400243e-05
-2.91413005428796e-05
-2.0667703471545e-05
-4.53762299136728e-05
-3.25424351407903e-05
-1.16043014042001e-05
-1.77764467493071e-05
-2.11287010716637e-05
-2.23409863258297e-05
-1.88518690753664e-05
-1.67620595434467e-05
-2.35404847234869e-05
-3.26351192307236e-05
8.36926316425306e-06
-2.30156298374374e-05
-1.77784758971577e-05
2.00708896435223e-06
-1.08966746922148e-05
-2.05316514098655e-05
-1.75560912567558e-05
-2.3642522526575e-05
-1.67250801052594e-05
-2.25613657312787e-05
-2.10346377425446e-05
-1.73770522801085e-05
-2.49043325526258e-05
-1.58799953393032e-05
-3.26364286126881e-05
-1.00259726850196e-05
-2.21893999953528e-05
-2.16055394109241e-05
-1.47541856281187e-05
-2.92680280694244e-05
-4.70594298022266e-05
-2.95543658145547e-05
-2.67074538656309e-05
-1.42391135657843e-05
-2.18542137807988e-05
-1.2169947717395e-05
-3.95232826280864e-05
-2.63985554963455e-05
-7.11515086506018e-06
-2.59056849577913e-05
-2.85634579626679e-05
-4.18476207555054e-05
-2.887008762196e-05
-3.1382089241733e-05
-1.67954643417154e-05
-1.7180310608055e-05
-2.26359776198936e-05
-1.77472197712158e-05
-1.21083758432308e-05
-1.01263280977787e-05
-1.71130739724949e-05
5.74349902487315e-06
-2.32629558914141e-05
-1.05245718661552e-05
-1.41289171757545e-05
-2.79247547730497e-05
-4.6357348370573e-05
-2.60792434182889e-05
-1.79993150133e-05
-3.27410711793439e-05
-1.17260724088416e-05
-3.50389929735441e-05
-3.89039650651433e-05
-3.16146854598054e-05
-2.72972826424236e-05
-2.03809383482498e-05
-6.09160725305583e-05
-8.1064308346314e-06
-1.5412288955378e-05
-2.32010411008232e-05
-1.30328554975817e-05
-2.01703170089627e-05
-9.78448704586011e-06
-1.76773318702733e-05
-9.47930764441181e-06
-3.64192328895849e-05
-2.48321190136078e-05
-1.33405765568156e-05
-3.39912066589775e-05
-1.38372648988578e-05
-8.05346797155718e-06
-4.32637594373457e-05
-2.30432681684691e-05
-7.28115471199533e-06
-2.29767372653334e-05
-2.86231003164483e-05
-2.17003380325179e-05
-3.1524931768217e-05
-2.46068391091783e-05
-2.61758793291591e-05
-4.77745217955993e-06
-1.51706779244346e-05
-9.56019846346197e-06
-8.00713435300262e-06
-3.53274639450296e-05
-6.1970073998348e-06
-3.54417516618756e-06
-4.21744979275795e-05
-1.50982129072292e-05
-2.28398156095234e-05
-3.26521573392866e-05
-1.67744366230193e-05
-9.94171527937668e-06
-3.57027181005853e-05
-1.86476862733072e-05
-1.29695659607787e-05
-1.36241233238986e-05
-2.54787921543444e-05
-2.91178850968525e-05
-2.09942665707386e-05
-1.7662174839686e-05
-2.26421759707186e-05
-3.59882821447181e-05
-1.82730432881383e-05
-5.87375669024886e-06
-3.42931994717975e-05
-6.71250800919149e-06
-2.78808840048988e-05
-3.12656067593722e-05
-3.12415912484662e-05
-4.1292086027924e-05
-1.18917266268469e-05
-2.32327167584221e-05
-2.64736183704255e-05
-1.44142939494645e-05
-1.58051947029983e-05
-1.67725453166616e-05
-1.91054216869325e-05
-8.00520353913971e-06
-3.87622237370159e-05
-2.13875201449648e-05
-2.11377330219829e-06
-2.95114934654569e-05
-6.17049312636466e-06
-7.35760623275888e-06
-1.31933360636846e-05
-2.50755961669483e-05
-2.7849892483412e-05
-2.38724667447048e-05
-1.76008582488673e-05
-2.64500941785886e-05
-1.41189678541444e-05
-2.95787452810643e-05
-1.81948742359876e-05
-1.14408118433699e-05
-2.94514121157263e-05
-1.8414852058392e-05
-3.19860080226761e-05
-1.61846972448024e-05
-3.96180627851768e-05
-1.71673170113492e-05
-3.39905073930678e-05
-2.93464177475362e-05
-1.23435992505078e-05
-3.01325851851107e-05
-2.02709944209227e-05
1.14970194047301e-06
-3.62539044399874e-05
-2.33681687478344e-05
-4.34879473086777e-05
-2.40967879862494e-05
-1.91576122316276e-05
-3.91990958572117e-06
-2.98188865181709e-05
-2.65397284641382e-05
-4.2802214222008e-06
-7.09067753236369e-06
-2.65956599669095e-05
-8.49072952509221e-06
-3.1899033031275e-05
-2.46150035967301e-05
-5.36660019072101e-07
-1.92752299547061e-05
3.29512003977612e-06
-6.13411067729899e-06
-1.82291884898664e-05
-1.7701572221147e-05
-2.32277485222941e-05
-2.14749563290947e-05
-1.97006181229096e-05
-2.54226423591752e-05
-1.13091869253173e-05
-1.56446805516481e-05
-1.1098768910954e-05
-8.41010797322375e-06
-3.31378121806723e-05
-1.55116517681982e-05
-1.2000852564252e-05
-2.16767312801463e-05
-2.81091440092493e-05
-1.99643076719869e-05
-3.96861438256436e-05
-9.97506253562186e-06
-7.51922946068791e-06
-2.70952290285167e-05
-9.27982547778491e-06
-2.88453826974983e-05
-3.26115136455056e-05
-1.58755853837891e-05
-8.12191955607468e-06
-1.60177951559439e-05
-4.28183995867019e-05
-1.53016138706754e-05
-2.4547472219105e-05
-1.55571066135624e-05
-1.12857272073506e-05
-3.73418664494449e-05
-1.70185374267381e-05
-1.48087046905727e-05
-2.57829261918027e-05
-3.18948824856903e-05
-4.20345081652202e-06
-3.00968744754088e-05
-1.09997648284067e-05
-8.78520691077509e-06
-1.23503807581404e-05
-1.47014724295105e-05
-4.48620319008788e-05
-2.32132752154978e-05
-9.23562896102227e-06
-6.52263134020449e-06
-9.75714731009957e-06
-3.41602604339107e-05
-3.306279265357e-05
-2.50893734711883e-05
-2.04618704929205e-05
-1.583429307784e-05
-1.94531255577656e-05
-1.76797757773116e-05
-2.06211444249672e-05
-5.75475408332145e-06
-1.46455351987633e-05
-3.35937328901564e-05
-2.91717279153511e-05
-3.73316101195369e-05
-2.19450910925491e-05
-1.78282356243343e-05
-2.07403606136627e-05
-3.13176789165332e-05
-9.25152917075351e-06
-2.72098328524367e-05
-2.00879075986191e-05
-1.94704404503535e-05
1.14021678968353e-06
-1.15791076881541e-05
-1.13620918828893e-05
-3.02748630532135e-05
-3.0776409200602e-05
-1.76753432456307e-05
-1.39817138911128e-05
-2.99643543497794e-06
-4.86782085247414e-06
-2.91075064614806e-05
-2.91826348322727e-05
-1.95847477676768e-05
-1.71103900931275e-05
-2.32261119663028e-05
-7.96797854350346e-06
1.97066772376463e-05
-3.12788534719257e-05
-3.07427168069441e-05
-2.21622967423461e-05
-3.08677391483614e-05
-2.65423261585424e-05
-2.32099492067224e-05
-1.87187786796062e-05
-1.1251035023932e-05
-1.95304294329189e-05
-1.14458993330717e-05
-5.82411150487267e-06
-1.37728132213943e-05
-1.15855681053591e-05
-1.61285503667296e-05
-2.58426778557317e-05
-1.21935935187004e-05
-3.0990524886769e-05
-3.89379943670444e-05
-3.22119598163315e-06
-2.29058917716184e-05
-8.28510178210062e-06
-3.4660014222405e-06
-3.02273359617454e-05
-1.9517495955008e-05
-2.58240865070146e-05
-3.20648579925249e-06
-1.25920254298033e-05
-4.80047743763953e-06
-7.4264000405882e-06
-2.12484256814044e-05
-1.13353890281058e-05
1.22368590372761e-05
-1.40103082181546e-05
-3.84123168690226e-05
-3.75648301995533e-05
-1.856676371264e-05
-3.38910733084053e-05
-2.65532501822595e-05
-1.92354767406443e-05
-2.76527453615216e-05
-3.01607898343839e-05
-2.19806593712185e-05
-1.69154329897639e-05
6.10126248336349e-06
-4.32928962608106e-06
-3.23495812723046e-05
-1.69895141243031e-05
-1.54624307793045e-05
-1.21508365513682e-05
-2.10439300217267e-05
-2.21000560175581e-05
-2.06919853161282e-05
-1.62374579633082e-05
-2.8227182488134e-05
-1.53336096408188e-05
-2.96746350640257e-05
-2.11295349458335e-05
-2.1586007124571e-05
-2.59452782715311e-05
-2.7327658323096e-05
-2.49790410082922e-05
-2.84033391177273e-05
-2.34773181079198e-06
4.78084904580748e-06
3.54214985767614e-06
-5.83948680512805e-06
-5.91524077286156e-06
-1.31183803647488e-05
-1.68996265666158e-05
-3.18926702550542e-05
-3.11250582880919e-05
-2.34668949935361e-05
-8.60167605736753e-06
-1.19213278668701e-05
-2.74920406557048e-06
-1.75169377584012e-05
3.81449022829508e-06
