# Supplementary material for: Research on computational propagation and identification of mine microseismic signals based on deep learning
Source: PLoS One. 2025 Oct 22;20(10):e0334641. doi: 10.1371/journal.pone.0334641 (PMC12543183; doi:10.1371/journal.pone.0334641)
Supplement: S3 Data — (ZIP) [file pone.0334641.s003.zip › 000100500002841.xlsx_0.txt_24.txt.txt]

-1.1367811024467e-05
-5.13882705209011e-06
-2.76644538753015e-05
-1.49931677379164e-05
-2.58432017185721e-05
-2.00609280339959e-05
-4.79401783162431e-06
-2.8530063967585e-05
-2.07826163536996e-05
-7.64571630941829e-06
-1.68560433562917e-05
-9.84033509620413e-06
-3.33916355537189e-05
-4.01084593287405e-06
-2.73045663435701e-05
-3.33373689489731e-05
-3.07065807983929e-05
-1.08628696947623e-05
-8.53592360972425e-06
-1.87121261162951e-05
-1.68019863022047e-05
-1.21945004441529e-05
-1.59529768337041e-05
-2.12384987580589e-05
-1.96624227494931e-05
-4.76204971690872e-05
-3.13147865989318e-05
-2.89148949224642e-07
-3.83744446292565e-06
-2.97199518103048e-05
-8.22384677830738e-06
1.07362273151138e-07
-2.3473853245688e-05
-4.11065569797301e-05
-4.21376062972503e-05
-2.10997423094952e-06
-4.49716104590542e-05
-2.70422630110805e-05
-3.33825105425926e-05
-2.86998313497081e-05
-2.31434255613609e-05
-4.52103309912416e-05
-3.42454814158999e-05
-2.00580720389861e-05
-2.78847365432593e-05
-2.57509184748104e-05
-1.94702819792361e-05
-3.04462418668167e-05
-3.19871938630966e-05
-3.04759660543883e-05
-2.20088294812807e-05
-1.09612221263115e-05
-3.48253832899605e-05
-3.21234642002267e-05
-4.29776161069479e-06
-2.70017241028007e-05
-1.60467284767085e-05
-3.14691707328549e-05
-3.72039159863777e-05
-1.70116416166896e-05
-3.70422019673134e-05
-3.08453198788232e-05
-2.0449034312111e-05
-3.84812179252811e-05
-2.09517805842123e-05
-3.89453371565559e-05
-1.84836842272069e-05
-1.65287034014745e-05
-3.69028611248516e-05
-1.54218036998164e-05
-1.46614833147486e-05
-2.85309273534128e-05
-2.31378356135706e-05
-3.06071214348248e-05
-2.35965403768443e-05
-1.57454303252075e-05
-1.61423357967105e-05
-3.63358342227967e-05
-1.87191997929823e-05
-1.50679542162542e-05
-4.21510978774937e-05
-1.80067420997626e-05
-4.72893003526601e-05
-5.10015105287517e-05
-1.74587038060449e-05
-1.77658357662438e-05
-2.63058332297435e-05
-3.75124774259133e-05
-2.09961197404956e-05
-2.27757149266584e-05
-2.4007338198963e-05
1.82168652013615e-05
-2.62230627597973e-05
-1.23304883022037e-05
6.29205273989418e-06
-1.14838513702147e-05
-3.79398302875396e-06
-7.06033907963469e-06
3.4445969237128e-06
-3.52313016642726e-05
-3.31920530751841e-05
-1.92483075809846e-05
4.23487910554026e-06
-1.50218078857794e-05
-2.4650229469078e-05
-2.63223654607985e-05
-1.65140468017856e-05
-1.39807647685592e-05
-4.02921507119413e-05
-1.80664542404106e-05
-1.66448805915637e-05
-5.07848964874833e-05
-4.25882963146353e-05
-3.20500380806268e-05
-1.73169116023758e-05
-1.6020355324645e-05
-7.59162741840588e-06
-4.87499590687456e-06
-2.51832228251596e-05
-1.00964803401558e-05
-2.14485754504877e-05
-2.69743470047254e-05
-1.31868300891369e-05
-1.53948878016708e-05
-3.73815837017716e-05
-2.61086447207878e-05
-3.00229652218975e-05
-3.50437099503226e-05
-2.57184926875101e-05
-7.95317896276837e-06
-3.84597227847953e-05
8.49827299979322e-07
-5.60123007222348e-06
-3.93374001222515e-05
-2.8208998880379e-05
-2.5631683879414e-06
-1.55365679128828e-05
-3.81943644988206e-05
-2.7052357025208e-05
-3.87231208322586e-05
-1.17300360610566e-05
-2.42103588111964e-05
-2.35312802576716e-05
-3.35513569910235e-05
-1.28484946249883e-05
-2.76859884963215e-05
-1.83517532400508e-05
-2.80691797799564e-05
-1.75401463184941e-05
-1.28454851198018e-05
-6.74231607766056e-06
-2.84789368336289e-06
-1.45398836895403e-05
-3.37124408780173e-05
-5.32527288539426e-06
-1.12198580938701e-05
-2.1844294000459e-05
-4.65783927669896e-05
-4.27497767898205e-05
-3.07312964674555e-05
-7.02890624048785e-07
-3.31465902454301e-05
-2.19057230819168e-05
-3.03311413055033e-05
-3.58696495113612e-05
-1.89635227281191e-05
-2.31008019541957e-05
-2.97760174677229e-05
-3.46533517534847e-05
-3.3651218292061e-05
-2.85366885058044e-05
-4.52391185063664e-05
-6.35119805110721e-06
-2.76882293992408e-05
-2.80981764221408e-05
-1.6468343699409e-05
-1.3680413084695e-05
3.76532840219193e-06
-3.46307164394934e-05
-1.56472804046965e-05
-3.8851730323624e-05
-1.38667539488314e-05
-1.53512672867649e-05
-3.88929490657028e-05
-1.99123033655442e-05
-2.27070897178852e-05
-3.47254512181628e-05
-4.88824714155916e-05
-1.2685139134513e-05
-1.01937341558824e-05
-5.36241974961231e-05
-4.26541404533766e-05
-2.20880947534517e-05
-2.72138288941731e-05
-2.79231100182793e-06
-3.78243139598234e-05
-2.55803480178831e-05
-1.39921749177599e-05
-1.47988702756614e-05
-2.26367405503905e-05
-2.92747208504265e-05
-1.19934861170177e-05
-9.82651320489528e-06
-2.03118324638803e-05
1.16345117393986e-06
-2.12049250558168e-05
-5.67749850398612e-06
-1.33443789199934e-05
-2.59816244413093e-05
-1.52003506207195e-05
-3.45593111821946e-05
-2.78774501921993e-05
-1.73874115482087e-05
-7.65245244525112e-06
-8.46486963944156e-06
-2.78875065674385e-05
-3.67600221041283e-05
-2.76667815654128e-05
-1.83386145715143e-05
-9.87033324238118e-06
-3.67732249898906e-05
-3.50110808722199e-05
-2.35483430554171e-05
-1.56813893634479e-05
-1.84644597122419e-05
-3.53302867844858e-05
-2.01218176121442e-05
-6.68806326913198e-06
-1.91739729210056e-05
-2.65965599541443e-05
-1.01942127401028e-05
-3.96771932167818e-05
-1.80879020867954e-05
-1.47607315107586e-05
-1.86392619601828e-05
-3.61055086971025e-05
-2.68342905966235e-05
-4.85875902168502e-05
-2.45394506513723e-05
-1.1703768681875e-05
-2.88689092567981e-05
-2.44394135300769e-05
-2.67266708727833e-05
-4.20985642738876e-05
6.68807342139803e-06
-2.21656736149753e-05
-2.72300718117473e-05
-9.53015245332314e-06
-1.39058705291799e-05
-8.64136869559473e-06
-9.7902113162222e-06
-1.72197986479243e-05
-2.71099681143484e-05
8.0748110637081e-06
-1.9335756808692e-05
-1.96875312251355e-05
-2.54406672687389e-05
-1.00328624576288e-05
-1.89882314000962e-05
-3.42151851746347e-05
-1.10424692418924e-05
-4.67269850328548e-06
-9.47356582439431e-06
-1.88076501963663e-05
-1.38531025885895e-05
-5.06176136308487e-05
-2.48358833818511e-05
-2.17796169982038e-05
-3.39956740074936e-05
-2.79223828317915e-05
-1.13725557366898e-05
-3.49630506508009e-05
-1.98132689937707e-05
-1.49156325927951e-05
4.54259224987422e-07
1.53668111257088e-06
-2.39297698981245e-05
-1.11448792371867e-05
-2.38276792902426e-05
-3.64443305641497e-05
-2.13715698741973e-05
-2.46324904818756e-05
-2.51400824476469e-05
-1.50355157285393e-05
-3.83422289168136e-05
2.81629517540437e-06
-2.46704448600401e-05
-1.57679710393781e-05
-3.46727073052831e-05
7.05710847371967e-06
-4.5527098534299e-05
-1.12196779586661e-05
-3.31515564808686e-05
-3.58286079089281e-05
-1.72620695033643e-05
-3.7387616678122e-05
-2.55235437943978e-05
-1.5447093029022e-05
-3.27969360305762e-05
-1.16873934471229e-05
-1.88906288576928e-05
-3.42274694456635e-05
-4.88623464510105e-06
-7.66980937350927e-06
-2.85773248080097e-05
-3.22638573198884e-05
-4.40323592767939e-05
-1.89067583774187e-05
-6.9437602329287e-08
-3.89879281954574e-05
-2.27582173917457e-05
-1.14604362028183e-05
-1.87801265050628e-05
-2.14565055411718e-05
-4.03777485962412e-05
-2.05395806238919e-06
-2.52873389812854e-05
9.1336144857231e-06
-2.58264730768525e-05
-3.31336520517063e-05
-3.04067451564602e-05
-4.28468096341723e-05
-2.35473385599311e-05
-1.7077587213531e-05
-2.52827407618924e-05
-1.29045247652968e-05
-4.06592242414328e-05
-2.65952003292049e-05
-3.89432665957666e-05
-3.36646004876013e-05
-1.00358371118417e-05
-1.71563204865316e-05
-3.31611613684731e-05
-2.11795903719456e-05
5.60880033826668e-06
-1.55425302438453e-05
-3.88485933739419e-05
-2.05034462272585e-05
-5.61894750167823e-06
-1.11018000267539e-05
-3.11867423750473e-05
-2.61523451015823e-05
-2.00874885266557e-05
-5.57681757186321e-06
-3.2490759781027e-05
-2.86811769081965e-05
-2.89539092250299e-05
-1.14146199699667e-05
-1.64669810330307e-05
-1.22574516925035e-05
-2.70522690779678e-05
-2.59161328229549e-05
-3.90974632662657e-05
-2.73632442040952e-05
-7.21842221811329e-06
-4.08792623850143e-05
-2.84687883118125e-05
-1.02485349096083e-05
-4.11919867808444e-05
-2.99610380375306e-05
-1.97520236111838e-05
-2.75291004159456e-06
-1.97086614796304e-05
-1.68618490904421e-05
9.44345615111448e-06
-2.54259355351273e-05
-2.36735402595738e-05
-2.36628631771743e-05
-1.6855828078925e-05
-4.18252935902944e-05
-3.28232456231217e-05
-1.15377989168214e-05
-1.5359133552111e-05
-1.90264507244795e-05
-1.11407949485978e-05
-1.02700271641637e-05
-8.80287616927323e-06
-3.00227197451759e-05
-3.78318065142098e-05
-1.05031984845135e-05
-2.80601915882604e-05
-2.66150283027785e-05
-4.67584193078715e-05
-2.91673384881722e-05
-3.76215947704044e-05
-1.42005028878128e-05
-1.7448855394987e-05
-2.50579314923847e-05
-5.30834633095429e-05
-1.96394761217032e-05
-1.71636180453021e-05
-6.72463792851976e-07
-1.39281725750265e-05
-3.15412991708357e-05
-3.07186190381243e-05
-3.97287654420215e-05
3.05996776034147e-06
-2.43514458790222e-05
-2.53396192785375e-05
-3.83033228367363e-05
-2.27548731905119e-05
-2.74237775134281e-05
-1.08816404692122e-05
-2.57138879049026e-05
-1.6390545592777e-05
-9.592149053491e-06
-4.17209385135018e-05
-1.92044031614046e-05
-3.36904066580247e-05
-1.9100970346848e-05
4.20242046108708e-06
-3.2983922441028e-05
-4.26271981288253e-05
-7.61870168244175e-06
-2.45126830376825e-05
-1.89757675096025e-05
-1.82579967216434e-05
-2.90711136765021e-05
-3.04765077586729e-05
-4.4071084000115e-05
-3.3035940024227e-05
-3.41529666508682e-05
-9.64483604809383e-06
-1.7427988571198e-05
-2.72135074133933e-05
-2.05416189137124e-05
-1.94073838724239e-05
-2.57810593622343e-05
-2.37326969232834e-05
-2.28822152050002e-05
-3.40704528114391e-05
-2.57869734406219e-05
-1.91180958632072e-05
-2.54492748430531e-05
-2.50759591987101e-05
-1.7891822130352e-05
-1.34792203474367e-05
-2.27373466982023e-05
-1.81342000187375e-05
-6.85369417860739e-06
-2.45786853346822e-05
-3.92491167722673e-05
-3.63139597057519e-05
-1.39335320564172e-05
-9.5034735892596e-06
-4.45362772545237e-05
1.57814216241351e-05
-1.62147266921964e-05
-3.74538901299062e-05
-3.63657565987055e-05
-1.77891178885482e-05
-1.74131541885712e-05
-2.13526571585138e-05
-3.25836886380812e-05
-3.49344283661351e-05
-3.4830901962469e-05
-2.74207916127425e-06
-1.34558554211858e-05
-2.12009456959913e-05
-5.5618001333895e-06
-1.43552641508256e-05
-1.88767904322423e-05
-3.63832369066834e-05
-6.1577187083132e-07
-3.22746286091964e-05
-1.50906485551915e-05
-7.8600046311917e-06
-1.06008060281815e-05
-3.51990627592822e-05
-1.12949585992048e-05
-2.72100331677591e-05
-3.25382959534664e-05
-6.14385199613105e-06
-3.4216097574299e-05
-3.74651321091934e-05
-3.65010452303988e-05
-2.67257069225197e-05
-1.84583951988241e-05
-2.22487543584565e-05
-1.95523955032874e-05
-4.78757183547905e-05
-1.33207697909015e-05
-3.03301441406362e-05
-1.14704681783528e-05
-2.85885248939784e-05
-3.96440481293965e-05
-1.85042295087554e-05
-1.18118870664694e-05
-1.5920535105813e-05
-4.64659434923568e-06
-1.13352627978295e-05
-1.39682523417446e-05
-4.48132644315595e-05
-9.9132513958533e-06
-1.31019653208736e-05
-1.78155057592653e-06
4.48736786286152e-06
-3.55824167082674e-05
-1.91829641539862e-05
-2.56156154226375e-05
-2.29271837384188e-05
-4.7423892594463e-06
-3.59509015065184e-05
-3.27066354683579e-05
-1.31239211032339e-05
-2.01058026151127e-05
-2.16844316612737e-05
-1.90111582218099e-06
-8.50816211417401e-06
-1.97623720924205e-05
-1.12443132215966e-05
-2.80804830680836e-05
-4.2432860931551e-05
-1.26611397753504e-05
-2.66251434640358e-05
-3.28727262937943e-05
-1.05442515024449e-05
-3.7331620025676e-05
-1.66444222643534e-05
-8.61162844102029e-06
-2.1013095134552e-06
-6.39866463853594e-06
-2.81410080968207e-05
-1.549370408709e-05
-1.11051166687123e-05
-3.07413596783867e-05
-1.1194542137276e-05
-2.66867076227239e-05
9.11830006826465e-07
-3.46321272895784e-05
4.32237836330777e-06
-4.69659466703841e-05
-2.82043876881618e-05
-2.12778214294666e-05
-2.69637952481699e-05
-1.68378866238986e-05
-8.23056257942882e-06
-8.76444486554721e-06
-1.57199087811668e-05
-3.98614957689175e-05
-2.00383478997244e-05
-1.49399256749283e-05
-1.99960677527484e-05
-2.95954571119503e-05
-3.68523405125545e-05
1.22163743352038e-06
-2.55350028355715e-05
-2.68773487275488e-05
-1.28653137117423e-05
-3.90371922493781e-05
-6.50505008463915e-06
-1.28933408683171e-05
-4.57915372701797e-05
-2.33189850996001e-05
-2.53466465881998e-05
-9.90199559133249e-06
-2.14422540590632e-05
-2.69599110673329e-05
5.99404302904411e-06
-3.64760808826274e-05
-1.65161975408298e-05
-2.27849845624555e-05
-3.39863750122588e-05
-3.45621501916289e-05
-7.94517573535664e-06
-6.92076930060251e-06
-2.07464128225014e-05
-2.39110521073225e-05
-3.37447858790866e-05
-2.6509119505456e-05
-2.64324711573771e-05
-4.54673786104263e-06
-3.98062280878863e-05
-2.20787124979712e-05
-3.2418449518702e-05
-8.57764697717809e-06
-4.45777615373178e-05
-3.78227654163053e-05
-2.09411020377468e-05
-3.40154885441756e-05
-1.90422956981424e-05
-5.06469270993843e-05
-3.26563006618996e-05
-3.67339363564801e-05
-1.84198144938593e-05
-3.29739735928494e-06
-1.50348250406205e-05
-4.42648851758499e-05
-7.39868945717233e-06
-6.95299820411794e-06
-2.37087049402743e-05
-5.05132624232924e-06
-4.72136430735798e-06
-1.63799856468399e-06
-2.04229002708324e-06
-1.91564932822442e-05
1.98651143177016e-07
-2.41034270911682e-05
-3.86615845180396e-05
-1.86432796718087e-05
-2.91183380768496e-05
-1.85593449786139e-05
-1.06157751967944e-05
-7.35275045161915e-06
-3.91909908975592e-05
-1.89902380438121e-05
-4.18424620090329e-06
-9.84052830146457e-06
-1.80827217895415e-05
-2.96390378553666e-05
-1.27237472656592e-05
-4.15559398405847e-05
-1.0508210781493e-05
-6.34302926519142e-06
3.37408429250241e-06
-8.70587482550346e-06
-3.54895639795656e-05
-8.6871968509896e-06
-1.08418986194314e-05
-8.12285089674997e-06
-8.12040421168896e-06
-4.35792907056559e-05
-3.33332913421815e-05
-2.0649226186614e-05
-3.82126796051944e-05
-3.67231148607312e-05
-2.32868991021849e-05
-2.37094600645546e-05
-1.38951573997839e-05
-2.75297239969106e-05
-3.42431497051048e-05
-8.94992849934801e-06
-2.42006800669381e-05
-2.08402581480568e-05
-4.07137777724622e-05
-2.00434239962535e-05
-1.5781987912815e-05
-1.71546145121997e-05
-1.75607224849898e-05
-4.38907612760877e-05
-3.46358570203707e-05
-1.37793199761636e-06
8.88652655804586e-06
-2.95263027000591e-05
-2.35730910930842e-05
-3.10602601489783e-05
-2.73956930527537e-05
-1.82225486612419e-05
-3.63073764932986e-05
-1.76075794155753e-05
7.8335969153367e-06
-2.11634647582147e-05
-3.97874996486792e-05
-1.85475216110451e-05
3.60353412457705e-07
-2.7960908146086e-05
-5.24146469130623e-06
-3.51313426316694e-05
-1.2541395225126e-06
-2.05378360195706e-05
-1.90486861337119e-05
-2.85200368583521e-05
-3.1269894478604e-05
-2.14937783550093e-05
-2.9420714187817e-05
-3.75940748501975e-06
-2.5996442323173e-05
-2.78210611652264e-05
-2.95755135906371e-05
-1.23209723051536e-05
-1.81194767706407e-06
-1.27939037407638e-05
-2.86727899538769e-05
-1.9501960722473e-05
-1.2621203098273e-05
-1.72412147831145e-05
-6.67239954611985e-05
-1.39617282153492e-05
-5.09420011263276e-06
-2.84238876351073e-05
-3.65147537118772e-05
-6.08528473037531e-06
-2.94337133569027e-05
-3.5238485513157e-05
-1.83897552863971e-05
-1.38308908115529e-05
-2.11265197197076e-05
-1.05736271429925e-05
-7.84028660993903e-06
-2.34782481749459e-05
-4.00401541091405e-05
-3.70838717541507e-05
-3.28493614747031e-05
-3.32648328192886e-05
-2.14921659860456e-05
-2.39849143501941e-05
-2.60598658536274e-05
-2.74488775932557e-05
-2.61028465123154e-05
-2.07519718808704e-05
-4.79280281992346e-06
-5.47359067968007e-06
-3.868419943902e-05
-1.8729551968573e-05
-2.60483337501515e-05
-1.46947281409145e-05
-2.18302336595674e-05
-4.15649137866527e-05
-1.33240336759014e-05
-1.93756753235729e-05
-1.25211156805624e-05
-1.9540415268888e-05
-1.16155649518449e-05
-2.84044267773754e-05
-3.5658928712259e-05
-3.81084725386946e-05
-3.41546013808641e-05
-1.91034763572666e-05
-1.77574814627145e-05
-2.01284005559479e-05
-2.63648776699296e-05
-2.51389050461299e-05
-1.13795767413848e-05
-3.03246918879289e-05
-1.50931980042201e-05
-3.27349872584688e-05
-1.73973628285113e-05
-3.20731361874211e-06
-2.55108654851086e-05
-1.60094912477721e-05
-2.11474574688273e-05
-1.91172385907926e-05
-1.12710797893633e-06
-2.61115771815708e-05
-6.43543584776685e-06
-2.54930860374527e-05
-2.38642573310595e-05
-1.37331411941727e-05
-3.05383885590678e-05
-6.11469453808677e-05
-4.62638516694878e-05
-1.60785552970393e-05
-2.24576471513411e-05
-3.07597692213379e-05
-1.70744853095773e-05
-2.36035001877199e-05
-1.01960269320857e-05
-2.15985166697462e-05
-5.95783652666331e-06
-4.00011340286617e-06
-2.27220447067998e-05
-3.47106668470187e-06
-7.62728927035888e-06
-3.15779734068043e-05
-2.05676901516538e-05
-1.61019540622102e-05
-4.4983507780725e-05
-3.38063514753348e-05
-3.89235634627709e-05
-3.42796520607932e-05
-4.35614899390826e-05
-1.88880355840349e-05
-3.49155125360516e-05
-2.51426951328409e-05
-3.52295841224628e-05
-2.18450198227067e-05
-1.76084208664122e-05
-2.04723437285237e-05
-1.51673715944618e-05
-3.03645038619519e-05
-2.35516634590407e-05
-5.18233935367764e-05
-1.71303823978181e-05
-2.49136000114722e-05
-1.25850299921542e-05
-3.41257051113922e-05
-1.63871437517854e-05
-2.38506018804828e-05
-1.98770899822624e-05
-8.59271106946161e-06
-1.6403028349964e-05
-2.29103077080765e-05
-7.57951138312859e-06
-4.79303258915904e-05
-1.30444514138858e-05
-2.94113141102201e-05
-1.62783524587979e-05
1.25546711124947e-06
-2.45788913874463e-05
-5.49941106179513e-06
-2.93559452889127e-06
-4.49267718127663e-05
-2.70271415182904e-05
-2.27536158019266e-05
-2.67196351666585e-06
-1.62335525520496e-05
-2.35496461443439e-05
-7.53679923363193e-06
-1.07021800724238e-06
-1.54748270461553e-05
6.96974735239332e-07
-2.77901436086416e-05
-6.10309339386183e-05
-1.43387538526412e-05
-1.21632660973272e-05
-4.5945901009635e-05
-2.93264706461718e-05
-1.03435849662933e-05
4.11708426104555e-06
-2.8583301368235e-05
-2.2601855849785e-05
-1.37214859385984e-05
-1.37187420360178e-05
-2.92162365888682e-05
-3.19647097657043e-05
-1.52798293811788e-05
-2.32684205011952e-05
-2.64654957716296e-06
-2.74010610260657e-05
-4.20363368965372e-05
-1.3084161721188e-05
-4.173870745065e-05
-2.61018539844337e-05
-3.82409836619139e-05
-2.32705123602047e-06
-3.00059459289151e-05
-2.05563354471185e-05
-2.79617613336713e-05
-1.04274899716528e-05
-1.6423655911629e-05
-1.91641931406291e-05
-1.48274325971312e-05
-2.322033468619e-05
-1.84217091059701e-05
-2.7425883356393e-05
-1.01023235670983e-05
-1.54938903554112e-05
-1.2785732175393e-05
-2.67323133701714e-07
-2.82338808502733e-05
-1.72331896603623e-05
-2.51178695491904e-05
-1.67318862913073e-05
-4.85552800220669e-06
-3.35544733691346e-05
-2.82266122595489e-05
-1.30578506806036e-05
-3.87455219387991e-06
-3.76511881264231e-05
-2.26858830083522e-05
-2.01541377353351e-05
-1.50607171005152e-05
-2.62328164955398e-05
-4.14951450573164e-05
-2.90641960598879e-05
-5.24866043427519e-05
-4.53294224371205e-05
-4.30775403993168e-05
-1.74033789372446e-05
-8.92008883712997e-07
-2.52151654352633e-05
-1.86796850348244e-05
-2.1792683848126e-05
-2.50850983823305e-05
-2.59589026404731e-05
-2.2253769809079e-05
1.79437156473264e-06
-2.65328798583886e-05
-3.86214353789876e-05
-2.34360447506796e-05
-3.09385561130104e-05
-2.5254016836779e-05
-5.72751958607988e-06
-4.16916924906196e-05
-3.12323258106048e-05
-3.52288429048382e-05
-4.9811062472957e-06
-1.51419616020245e-05
-3.65033481545272e-05
-4.37956901381816e-05
-1.82125973679653e-05
-3.32325981612997e-05
-7.37025857031843e-06
-1.06624988319889e-05
-3.14842259969155e-05
-1.23168794935922e-05
1.00867001074462e-05
-3.35582080443053e-05
-5.10056015851669e-05
-7.27487711250321e-06
-2.11046358580191e-05
-2.2148985839351e-05
-2.05687894429427e-05
-3.57684674754921e-06
-6.55141066353282e-06
-3.75553561784746e-05
-1.49487702860138e-05
-3.25319065600016e-05
-2.75374068552652e-05
-1.53687851685729e-05
-8.22136008426778e-06
-2.24885245517079e-05
-8.81716181091098e-06
-4.29690232565519e-05
-2.61478897980364e-05
-2.48527767528585e-05
-1.27597681038201e-05
9.45814581280517e-06
-3.42677010135766e-05
-1.6759948671807e-05
-2.71221259452714e-05
-4.79610425842239e-06
-1.66417649499981e-05
-3.11893469549991e-05
-1.66834819438128e-05
-8.24894140557128e-06
-3.09942767860953e-05
-2.29212957084627e-05
-2.84306852504215e-05
-2.36684285137293e-05
-3.65736998000409e-05
-3.70240905866585e-05
-2.18088404260167e-05
-4.85748631631028e-05
-2.36241753200811e-06
-5.46688247465012e-05
-3.1597042026523e-05
-2.48416056447316e-05
-3.97797255816319e-05
-6.34686795129503e-08
-4.06307155804798e-06
-2.53192542990853e-05
-3.03497988002984e-05
-1.42852956685349e-05
-1.77638801039165e-05
-2.27985220778263e-05
-4.3447791269089e-05
-7.5177116987068e-06
-3.63159986833911e-05
-1.75048901600107e-05
-2.66302273677754e-05
-1.49403091906377e-06
-1.64056907182016e-05
-1.83215273140831e-06
-3.2992820801578e-05
-2.97523017025541e-05
-1.77753529234113e-05
-5.38260803815529e-06
-4.52329959384526e-05
-3.265926965804e-05
-4.94196022957593e-06
-2.57868172497789e-06
-1.32159199408142e-05
-3.81803626869581e-05
-1.40570956455317e-05
-2.2138891210964e-05
-2.86333887622022e-05
-2.80029342569251e-05
-1.0048461486087e-05
-2.06682928434609e-05
-1.84556148791253e-05
-3.19562777913082e-05
-1.82059071703995e-05
-1.01464820019235e-05
-2.12062650641109e-05
-3.34127143994185e-06
-8.09702416182388e-06
-2.19633488702507e-05
-2.66335923414493e-05
-2.95975688841934e-05
-1.81269867618727e-05
-2.35689794401584e-05
-2.73891153319704e-05
-7.6090600099588e-06
5.0319335975534e-06
-5.81643418108972e-06
-3.05980533359944e-05
-3.19063119672589e-05
-2.03771001045306e-05
-4.72004570334404e-05
-3.03100329422516e-05
-7.22331941577691e-06
-2.05020978670589e-05
-4.19821021078069e-05
-3.15265395582978e-05
-2.98265545078712e-05
-3.83526244533578e-05
-1.71624536505818e-05
-2.10818440130592e-05
-3.04832827468251e-05
-1.08828911081624e-05
-4.36741624346577e-05
-3.62134046911786e-05
-7.58615240780234e-06
-1.32957686174441e-05
-3.00237216344241e-05
-2.75217544691374e-05
-1.92824097676771e-05
-1.8691902109521e-05
-1.84890277909344e-05
-3.8896216137445e-05
-3.06800140871917e-06
-3.27607395897478e-05
-2.23949262211626e-05
1.85252491542363e-06
-2.22397493921302e-05
-3.39310549517642e-05
-3.55270989747832e-05
-1.38338727255099e-05
-2.03471410431098e-05
-1.38206838303034e-05
-2.55063905891182e-05
-2.10729890969798e-05
-1.62068100354199e-05
-2.48423444807691e-05
-3.34379204178373e-05
5.11096540625606e-06
-1.6385289329992e-05
-1.78817305525906e-05
-1.95099978789884e-05
-3.66349082590012e-05
-4.06057018908715e-06
-5.29098312007059e-07
-3.65549043726488e-05
-1.83762393174205e-05
-1.74257521486042e-05
-4.15129759945183e-06
4.74838433861007e-06
-6.72176755506704e-06
-3.17132064837006e-05
-2.14933083365488e-07
-4.09127716302587e-05
-6.24074233909461e-06
-1.19716697030213e-05
-4.90270136356283e-06
-8.90082458879901e-06
-4.1404287585952e-05
-1.30330277480993e-05
-8.76524706433463e-06
-1.47223475567623e-05
-2.1754336967203e-05
-1.89164707964819e-05
-2.19253297795725e-05
-2.21333051795913e-05
-1.93474270756123e-05
-9.75663318287824e-06
-3.07688696595876e-05
-3.57546076152512e-05
-2.60426951816807e-05
-2.20984434599081e-05
-6.11668879684425e-06
-4.96908744555299e-05
-3.05759104801354e-05
-2.25448900447423e-05
-1.88293246963943e-05
-2.370650904317e-05
-4.10803575892105e-05
-1.7244599255072e-05
-2.92932662372599e-05
2.60599503678562e-05
-2.35420772364873e-05
-2.89667887154528e-05
-1.69359036680347e-05
-2.8863593400444e-05
-3.84902018631495e-05
-2.68287952061946e-05
-3.32452684661253e-05
-1.98942129160606e-05
-4.43904912219698e-05
-4.22089533014919e-05
-2.09595209440985e-05
-1.5180955383703e-05
-2.62748211381887e-05
-2.66943238403703e-05
6.08163810759853e-06
-2.34425638044767e-05
-2.81755766915142e-05
-4.23415790901499e-05
-2.0241583180221e-05
-2.05959770636198e-06
-4.34276601344175e-06
-2.96451796570892e-05
-1.07516896794771e-06
-6.64466983241028e-06
-7.64070731683289e-06
-1.37981965366698e-05
-2.1633688978644e-05
2.67277906439858e-06
-1.69835746723093e-05
-1.66584279302965e-05
-1.621420470055e-05
-3.13562769017328e-05
-2.62378802238375e-05
-1.98000006032747e-05
-2.3198545760868e-05
-4.7910814526824e-05
-1.70740723601776e-05
-3.59456743057815e-06
-1.90938571502794e-05
-6.93914924522192e-06
-2.35977579071297e-05
-1.89437384237943e-05
-3.46825491544336e-05
-2.36042537761931e-05
1.18279468907611e-05
-5.17405767640109e-05
-1.51166388026406e-05
-4.22894075752264e-05
-3.00520382366975e-05
-3.16210161281613e-05
-1.47257709562156e-05
-2.06369648927575e-05
-3.05441664234481e-05
-5.11147822435161e-06
-2.42241409086485e-05
-2.69729836471537e-05
-2.7366437480105e-05
-1.95943714444459e-05
-3.45161603048673e-05
-1.82646883443609e-05
-3.02826436399362e-05
-3.6590796326927e-05
-6.20224252957655e-06
-3.57884262073566e-05
-8.30286292085115e-07
-1.19417214566833e-07
-1.48191667192578e-05
-2.21664605212158e-05
-2.99455734362426e-05
-1.32410459683139e-05
-5.85699505342275e-06
-3.37195303786031e-05
-4.04832493899344e-05
-2.82366876188685e-05
-2.38471978703329e-05
-2.63752330745745e-05
-3.94333179653342e-05
-3.01213034825842e-06
-1.58974359778443e-05
-2.71201409057795e-05
-1.30304118194356e-05
-1.92449154830423e-05
-6.51015520317836e-06
-1.88881800334368e-05
-7.40936756555778e-06
-2.8438458734519e-05
-6.82053350642196e-06
-2.97696979897819e-06
-1.89811961710211e-05
-2.94353066756253e-05
-2.09890101723255e-05
-1.09281134576814e-05
-1.96088926755792e-05
-1.27306862476606e-05
-1.04436785119316e-05
-1.55964245852021e-05
-1.45263763277684e-05
-2.09504237357314e-05
-3.04729528331656e-05
-3.06862825539524e-05
-2.09386080793845e-05
-2.32544640332499e-05
-3.34572322709832e-05
-1.66264638609094e-05
-2.59774507130053e-05
-2.0296921606599e-05
-1.3992790847697e-05
-2.59485986423623e-05
-8.31599786638214e-06
-2.6449297875931e-05
-1.15516283542041e-05
-1.34280964830916e-05
-2.93849065949239e-05
-2.15058172979155e-05
-2.22789558187478e-05
-3.91456394095968e-05
-1.43403191592556e-05
-2.18767747879942e-05
-9.07619033807088e-06
-2.0164486228061e-05
-3.18041030792074e-05
-2.20727555251888e-05
-2.21239531156605e-05
-1.8262599852905e-05
-2.86089756704307e-05
-3.3630548366804e-05
-6.18487059160489e-06
-1.51705148684693e-05
-2.77072601005047e-05
-1.5719745702412e-05
-1.40166215225989e-05
-3.38209478126049e-05
-1.0514464540949e-05
-1.23794353944245e-05
-6.53117588808209e-06
-1.67282180190919e-05
-2.9075594988171e-05
-3.9356131264784e-05
-5.05654094141459e-06
3.55486769845033e-06
-1.50104991526887e-06
-1.39048953041587e-05
-1.86280285168227e-05
-1.04812631521611e-05
-2.48785737926581e-05
-1.39912990080897e-05
6.53603872533442e-06
-3.4618062049257e-05
-9.74393063362515e-06
-1.16581635931115e-05
-1.89283179403877e-05
-1.49463601437889e-05
-3.23027752886582e-05
-1.29032711829665e-05
-2.8177831984283e-05
-1.3779032168131e-05
-4.16139304936463e-05
-9.45007276732607e-06
-2.13355404723755e-05
-1.74793862571845e-05
-1.97699554458212e-05
-2.24187620964506e-05
-1.18133806759836e-07
-4.03173427320401e-05
-1.74711669764299e-05
-3.19676067413113e-05
1.88294504304488e-06
-2.05870639655428e-05
-1.14743741206927e-05
-4.16725705672507e-05
-2.74554395799287e-05
-8.96678966722859e-06
-2.32666214648609e-05
-3.19698884171733e-06
-2.57702344787617e-05
-3.38178096590266e-05
-4.45022556699694e-05
-2.97143170052115e-05
-4.97034296946143e-06
-5.67825371088266e-06
-2.66308063194986e-05
-2.65810376996411e-05
-1.67447095308264e-05
-6.37150362322483e-06
-1.32075495837836e-05
-2.44653148200958e-05
-2.61417031879188e-05
-9.14336147928525e-06
-3.18649617495103e-05
-2.41682422295734e-05
-3.42638906670871e-05
-1.85089663698579e-05
-3.68860083415473e-05
-2.92953922880571e-05
-3.77816060375888e-05
-3.62342365101522e-05
-2.60278313711235e-05
-1.55302822370599e-05
-3.20861080532835e-05
-2.35744690332339e-05
-4.52975528363765e-06
-9.03819213703602e-06
4.08636907043046e-06
-1.20361518428107e-05
-2.31108300731772e-05
-8.19180539861507e-06
-2.17422061648277e-05
-8.26235606900123e-06
-1.6091189431871e-05
-3.91293698852124e-05
-3.29891147159151e-05
-1.68501490127567e-05
-1.37486543842568e-05
-1.22845886682798e-05
1.00892453906929e-05
-4.33360770504238e-05
-2.38402468159931e-05
3.54910599153579e-06
-2.27126639585338e-05
-1.77765966192048e-05
-3.02329571318464e-05
-3.23875462254346e-05
-2.23355271860827e-05
-7.07695963382648e-06
-1.11147510289252e-05
-2.91373417172981e-05
-4.12806088037501e-05
-2.50170073324066e-05
-1.98701212983364e-05
-5.06665706244091e-06
-1.05864132591726e-05
-1.65135110740108e-05
-2.56863030500072e-05
-2.1564025116125e-05
-1.499971900087e-05
-2.59463253132611e-05
-1.22970786746411e-06
-1.45226508592414e-05
-2.94211353670649e-05
5.08198642821528e-06
-4.11918527045198e-05
-3.43508847660725e-05
-4.7105040396736e-06
-4.89132800736322e-05
-3.84463685742505e-05
-1.5406165100041e-05
-3.52352873582001e-05
-1.15295386797614e-05
9.86164846383798e-06
-3.61350544777972e-05
-3.1864187177992e-05
-1.40346617232365e-05
-4.44542155801629e-05
-1.39489998853468e-05
-2.60799130293602e-05
-3.55309383453669e-05
-4.32654715839909e-05
-2.50842362442341e-05
-2.81148883655419e-06
-1.1718395273126e-05
-1.47632542421267e-05
-3.00752168528133e-05
-2.27453974220582e-05
-4.72575597610859e-05
-1.34311449079753e-05
-1.48207054521896e-05
-2.75698501262575e-05
-1.65627054690426e-05
-2.19614487620449e-05
-1.1895475323377e-05
-1.23295432398174e-05
-7.52734021038661e-06
-9.48224826785363e-06
1.10723746117816e-05
-1.80739477496272e-05
-6.4433397835938e-06
-1.93828344856933e-05
-1.4393302618656e-05
-2.35318941546177e-05
-2.80895345870439e-05
-1.24400829269856e-05
-2.29948975513196e-05
-3.21012157746814e-05
-2.42816947633162e-05
-2.06517024592464e-05
-1.9742279483609e-05
-1.92018323172312e-05
-5.30453677528802e-08
-2.04193864580649e-05
2.09087539048843e-06
-2.6983838648306e-05
-3.93082658940785e-05
-2.41686650910669e-06
-1.12765236458066e-05
-2.33084891061217e-05
-8.75792901790242e-06
-1.79103892040789e-05
-2.53780164001724e-05
-1.30721190600421e-06
-2.73641677736148e-06
-2.10544760435748e-05
-2.73235043682737e-05
-2.1241014156557e-05
-3.08214843489164e-05
-2.06597713006936e-05
-3.01304777411361e-05
-1.36522644403857e-05
-2.45750115312373e-05
-1.11162340231191e-05
-3.69540051905628e-05
-1.97701025469435e-05
-1.24989503963972e-05
-4.70765286788668e-05
-1.51522380481204e-06
-3.26587843551161e-05
-1.62683313715918e-05
-1.58950970387127e-05
1.16346298257428e-05
-3.70441061311775e-05
-2.75794258261584e-05
-1.4333818366982e-05
-2.64526130346023e-05
-4.10229420020011e-05
-2.14288790434324e-05
-2.04762676485633e-05
-3.5914373341367e-05
-2.44770381707156e-05
-2.04342152426349e-05
-1.39539057290328e-05
-1.25313484109494e-05
-2.72344771764612e-05
-2.62625514827801e-05
-7.17376156972422e-06
-2.78856531550797e-05
-2.05215812039556e-05
-1.01852181564431e-05
-3.94232584887832e-05
-2.70163555061165e-06
5.39254470634276e-06
-2.24598003246403e-05
-2.46171835813402e-05
-2.1041531056778e-05
-3.20781759669471e-05
-4.52463956734678e-05
-3.54652166932826e-05
-4.45383504074341e-05
-3.5687401441451e-05
3.09712724291067e-06
-2.51773658837713e-05
-2.12084323659825e-05
-2.35345264612255e-05
-2.50279683283442e-05
-3.15971581914682e-05
-2.98431005208193e-05
-2.43575210311965e-05
-2.11706939587479e-05
-2.98923664546897e-05
-2.1385215306493e-05
-2.58263176191449e-05
-2.35635276757382e-05
-3.40299914307613e-05
-3.05607904514755e-05
-3.36558706355741e-05
-1.15170335687147e-05
-5.17863656529016e-06
-2.34184122479029e-06
-7.23457355164588e-06
-4.83043004626424e-05
-2.15817827907948e-05
-2.15634723087277e-05
-4.72290702957237e-05
-2.10249138066575e-05
-3.57617344250908e-05
-1.92534452359684e-05
-2.96459375526237e-05
-1.77612765315389e-05
-2.05297892097192e-06
-9.06299792954691e-06
-1.42539570654783e-05
-3.2231476283718e-05
-2.3577442834866e-05
-1.62204705800759e-05
-7.91727287275537e-06
-8.52158715302132e-06
-2.69430431427594e-05
-6.31783906337311e-06
-2.21526248543191e-05
-3.32760998693573e-06
-1.86744849954798e-05
-2.09010866650851e-05
1.49561947318384e-06
-3.38960389441559e-05
-1.77181553106244e-05
-2.46800677572224e-05
-2.80188150986861e-05
-2.28433261944486e-05
-1.05689796759639e-05
-2.06850756813132e-05
-3.22775269255101e-05
-2.86680741794677e-05
-2.67229187360525e-05
-1.09389216731696e-05
-3.61323141321211e-05
-2.46298755637379e-05
-7.58997310725731e-06
-3.92113089341243e-05
-2.33097013961018e-05
-3.91337160478792e-06
-2.71225447651683e-05
-7.52732305299541e-06
-4.52377244250172e-06
-1.39523558221345e-05
-2.32502211414505e-05
-1.14533723841761e-05
-2.39810511634493e-05
-2.07065662356026e-05
-3.14014192578473e-05
1.62438906544232e-06
-6.35599753515568e-06
-3.64913733639804e-05
-2.68322089243004e-05
-1.73567346357849e-05
3.98442737912035e-06
-1.24014766144188e-05
-5.50884697090518e-05
-2.70677131374015e-05
-1.35272212335069e-05
-2.94654592354168e-05
-1.30234693121641e-05
-2.95406407263224e-05
-1.98219984354188e-05
-1.50235280412152e-05
-4.61304050589444e-05
-2.57075756535302e-06
-3.02389537543984e-05
-2.62130570627324e-05
-2.31436714501264e-05
-3.75005975628571e-05
-3.64459256187003e-05
-4.06580273921312e-05
-3.00486311726223e-05
-7.56714564621391e-06
2.11698568937792e-06
-3.92159585219852e-05
-2.85015415369391e-06
-3.32774396230073e-05
-9.53367964330527e-06
-2.65759395844616e-05
-6.51093426506278e-06
-3.4811233745342e-05
-2.05568213613738e-05
-2.51112773990582e-05
-1.58411849893051e-05
-3.43994235628588e-05
-1.72682132334837e-05
-2.58156682893565e-05
-1.57442292672549e-05
-3.71237515986351e-06
6.90770700941302e-06
-3.13563223535862e-06
-2.36030418511541e-05
-3.45121465872264e-05
-3.35098487810192e-05
-5.12052895106142e-06
-2.21554149382375e-05
-4.32539947487207e-05
-2.50528098691719e-05
-3.5137897825464e-05
-1.858098149706e-05
-1.23544972958947e-05
-2.56344357193381e-05
1.07423306334928e-05
-4.06697863039643e-05
-8.40473731012526e-06
-2.54607799614709e-05
-1.85404014675594e-05
-2.80838729956085e-05
-3.70800335722273e-05
-1.08786349204872e-05
-2.19373963530032e-05
-2.91665877184378e-05
-3.13535119561535e-05
-3.10560075844526e-05
-4.34312787422042e-05
-7.62185869321435e-06
-1.91425907758884e-05
-3.92320036343713e-05
-1.22558112034867e-05
-2.8744116334265e-05
-1.86638301476711e-05
-2.03965045524583e-05
-3.46156901026196e-05
-1.88606706028847e-05
-1.07336498607827e-05
-2.46959904344725e-05
-1.27327326615163e-05
-9.95736428235006e-06
-2.13332643603371e-05
-1.14961459653985e-05
-2.70974321509926e-05
-1.71169985152141e-05
7.10909739850308e-06
-3.97177947583796e-06
-3.07810590395797e-05
-5.12784387894357e-05
-2.62675746685079e-05
7.98936298309084e-06
-4.0579794123324e-05
-1.03215095308097e-05
-1.23071957296315e-05
-3.08017492715578e-05
-8.06526985999193e-06
-4.11395281339161e-05
-1.98136937969049e-05
-7.32500449494563e-06
-1.21230844170431e-05
-3.59381159337979e-05
-4.88360864759043e-06
-2.5437392725182e-05
-3.5528656938932e-05
-6.04958547255476e-06
-1.64008099303873e-05
-1.91378020946319e-06
-3.60438907655803e-05
-2.93544282269449e-05
4.80312196254613e-06
-2.21662464625968e-05
-4.61033973823031e-05
-5.94341886101242e-06
-1.27477727787295e-05
-1.34662274743492e-05
-2.31732333734399e-05
-2.11567653722017e-05
-2.05440428693423e-05
7.50103905582351e-07
-3.26637329344566e-05
-4.47793549499709e-05
-1.49673245021947e-05
-1.66741756813287e-05
-1.47393949507859e-05
-9.19769216984433e-07
-1.20842505131934e-05
-3.48886281199749e-05
-3.93472288012156e-05
-2.30527184776797e-05
-6.48810162809009e-07
1.03831870016589e-05
-5.14236428198745e-05
-6.00667125902562e-06
3.84056318098468e-06
-9.32837224560758e-06
-1.73581455846524e-05
-8.56780082319016e-06
-2.24869493853304e-05
-2.26167288897427e-05
-4.06711740019983e-06
-1.46160781566618e-05
-1.56859413047799e-05
-3.17153885960282e-05
-8.78593550915038e-06
-2.88053425167396e-06
-1.32008006033525e-05
-1.8436186035763e-05
-2.12394085227367e-05
-2.91456877557416e-05
-2.57597159428843e-05
-1.81811334080368e-05
-2.18887483665446e-05
-3.81510576897196e-05
-1.84283915133651e-05
-3.56906924511192e-05
-1.08983955532113e-05
-3.79298044263614e-06
-2.07710163164775e-05
-2.59629462382789e-05
-2.38840994216013e-05
-8.5279608283822e-06
-3.28860936100299e-05
-2.39695708636947e-05
-1.70229052231501e-05
-1.87572473850828e-05
-9.8516676493278e-07
-3.17164697551898e-05
-5.30360535515421e-05
-1.69069233148336e-05
-1.48990012270534e-05
-2.26684497226653e-05
-4.54655594518864e-05
-7.9335005476547e-06
-4.3145968527328e-05
-6.63751135935328e-05
-1.85531940330955e-05
-2.79418513931366e-05
-2.51369236528276e-05
-1.44406931502061e-05
-2.62194198873137e-05
-4.4691939044397e-05
-3.94566646829015e-06
-2.25338538847157e-05
-2.09380323432612e-05
-2.37153631531782e-05
-4.7449430749118e-05
-3.04452073289622e-05
-2.5709307406151e-05
-7.77170171462299e-07
-1.82103964289298e-05
-3.16473005169951e-05
-1.84493070566772e-05
-2.68219715932276e-05
-1.55811682730211e-05
-2.63709639034956e-05
-2.10715097633154e-05
-2.45203705233554e-05
-1.00937815117178e-06
-2.19241747580887e-05
5.7616514932682e-06
-1.53676316680813e-05
-7.18419933070962e-06
-3.57319232826024e-05
-1.64993437136375e-05
-3.34215016180108e-05
-1.49000001967865e-05
-1.84288582269777e-05
-9.43018037352813e-06
-3.03544461561437e-05
-2.79808373110394e-05
-2.81115323266505e-05
-2.36457632790276e-05
-3.71570965327398e-05
-2.61641873915215e-05
-3.26232112235027e-05
-6.55490154517448e-06
-2.1964602548651e-05
-2.17662486238116e-05
-2.49656321572533e-05
-4.27623965924987e-05
-3.14605769518888e-05
-1.81605573091494e-05
-3.1828796156445e-05
-1.04587743532484e-05
-2.56512300281746e-05
-3.32731824737974e-05
-1.43337975532342e-05
-3.1954287499052e-05
-3.29819116083351e-05
-3.90407391216928e-05
-3.80329148165556e-05
-2.76184555411545e-05
-3.56022914901547e-05
-2.72546821360755e-05
-2.13043976328479e-05
-7.97340449187111e-08
-9.83532456959236e-06
-1.7177986925609e-05
-2.38435506369492e-05
-9.66073685000232e-06
-6.57759696248605e-06
-1.86415837229051e-05
-1.5578947261787e-05
-2.07858766920674e-05
-2.67430610367073e-05
-1.31940603875424e-05
1.12220276620434e-05
-4.28737059530387e-05
-1.30696481735682e-05
-1.76263254851666e-05
-4.07393285062687e-05
-1.09749629336478e-05
-2.01215985121531e-05
-2.17919454790681e-05
-4.07374686834414e-05
-1.38445276368199e-05
-1.70026878601097e-05
-3.38994307886091e-05
-2.59032700070281e-05
-1.59670491086367e-05
-3.28719499438462e-05
-1.56186839203847e-05
-2.38276008193956e-05
-1.29187343310554e-05
-2.93167052852527e-05
-3.08900064257828e-05
-1.62980800945964e-05
-2.56218988715987e-05
-2.13836782260417e-06
-4.20213803100763e-05
-7.82388181326517e-06
-2.65923994150978e-05
-7.64928907928032e-06
1.39132059948615e-06
-1.77036647673747e-05
-2.78027613713422e-05
-2.16023940930842e-05
-6.57542048252026e-06
-2.25515979192882e-05
-8.07352676810327e-06
-2.98342567768129e-05
-2.47747800555132e-05
-9.52413865142279e-06
-1.95560510965312e-05
-1.32893863318093e-05
-2.10118573941626e-05
-2.60753398422672e-05
-3.65787648914409e-06
-2.35693533707151e-05
-3.45421160893929e-05
-5.98920799761817e-06
-4.21565076754789e-06
-2.95796967476868e-05
-2.26211480184732e-05
-2.03318841088291e-05
-1.17351689523242e-05
-4.50792885093981e-05
-1.7207560592925e-05
-2.70261586431392e-05
-1.16782014149826e-05
-3.27057007196702e-05
-1.0199515492011e-05
-1.54804284284161e-05
-1.66726581139268e-05
-1.71276578978095e-05
-2.50933411961997e-05
-1.89618316057279e-05
-2.51734418052185e-05
-1.40165812275475e-05
-6.44679863271691e-06
-2.94084613556374e-05
-3.0887909627963e-05
-2.46985765225302e-05
-4.15056795080835e-06
-6.54056831253748e-06
-4.05357241664884e-05
-1.89687085103317e-05
-7.08133102834015e-06
-1.03046372424606e-05
-1.35766511149576e-05
-1.36170327677596e-05
-4.21042517598631e-05
-1.5988530647688e-05
-3.76027274149259e-05
-1.79077717653553e-05
-2.12659535546784e-05
-3.15591881294804e-05
-2.40367134722524e-05
-3.99487609947048e-05
-2.68334330052073e-05
-1.46640274818303e-05
-3.86594512215932e-05
-1.53325981793247e-05
-2.74045946137649e-05
-1.86685814409014e-05
-7.89416535929092e-06
-1.43756419369656e-05
-2.71386042299891e-05
-4.87931956834111e-06
-3.67650361786015e-05
-2.98124152258165e-05
-1.93139607570772e-05
-3.05168665211544e-05
-6.83975217221124e-06
-2.1504891770695e-05
-2.22693668472785e-05
-1.6929416985075e-05
-1.76344315664662e-05
-1.82968577648672e-05
-3.20707467742656e-06
-2.71125599818991e-05
-1.09222028621831e-05
-1.57214382789595e-05
-3.0467560006999e-05
-1.33678380481935e-05
-2.12766891213768e-05
-2.25097514362688e-05
-4.2313699994734e-05
-1.89516758439595e-05
-3.65501082246625e-05
-1.23645872059414e-05
-2.14619876741768e-05
-2.40026384985962e-05
-2.80737261148359e-05
-3.82818097818656e-05
-3.56844592202717e-05
-2.50241446194047e-05
-1.39100645769241e-05
-2.44126421611995e-05
-2.3681647571823e-05
-1.76102242679008e-05
-3.6963271345344e-05
-3.67973616807412e-05
-2.23253291375879e-05
-2.97860661077891e-05
-1.49725333149814e-05
-2.28894838980008e-05
-1.79035485073574e-05
-1.73658189878501e-05
-2.66763545667982e-05
-6.80592823012314e-06
-2.97736196628143e-05
-7.96890115644036e-06
-4.77050774561521e-05
5.7878878305028e-07
-1.93801094220217e-05
-2.50923594769515e-05
-1.35891356934256e-05
-2.22226879051363e-05
-3.83554878282467e-05
-4.08594926334724e-05
-2.15730751932658e-06
-2.96875076264437e-05
-2.28609371737609e-05
-3.06857244348803e-05
-7.62044807833671e-06
-3.51301136516168e-05
-4.1208363906844e-05
-3.25050750547809e-05
-2.73703642423536e-05
-2.77120423586801e-05
-4.23165054979426e-05
-1.79538295825311e-05
-2.65870513846174e-05
-3.59161852597201e-05
-2.46342577134016e-05
-2.33269272265962e-06
-4.02068651429143e-05
-1.32305111239142e-05
-9.5122577427994e-06
-2.56024695662528e-05
-3.46123820678119e-05
-2.03668193896629e-05
8.73724356792246e-07
-1.2387827496837e-06
-2.01143936073604e-05
2.12322152457182e-05
-6.91321332787741e-07
-1.78626520721242e-05
-1.80522428452168e-05
-1.29267922826308e-05
-2.45203190009539e-05
-3.57388207868367e-05
-2.9214395988983e-05
-6.1453213190301e-05
-2.20799114698124e-05
-5.53785535733661e-05
-5.4131190892442e-06
-4.95516496400989e-06
-2.37959489270568e-05
-1.48107374691764e-05
-3.30689401868898e-05
-1.72275952210727e-05
-4.39200963246197e-05
-2.35424724645777e-05
-1.96954176906947e-05
-2.21028737004821e-05
-3.21825511391612e-05
3.765022518737e-06
-1.84240764739238e-05
-1.00123103020045e-05
-2.51569298993721e-05
-3.65234406684579e-05
-1.97167083338921e-05
-4.29727113533709e-05
-1.64093538271552e-05
-1.34662249483885e-05
-2.7751731009711e-05
-7.63081629292645e-06
-3.41965994598766e-06
-2.05457970887571e-05
3.23148735542393e-07
-2.23897820676932e-05
-1.35882989901413e-05
-6.32467667535623e-06
-3.31360515131459e-05
-5.51925798621257e-06
-3.12758086048273e-05
-2.97008984466769e-05
-1.87300657802473e-05
-2.59589009203235e-05
-9.97369290955348e-06
-1.85564108665146e-05
-3.90478396958652e-06
-2.68959966802246e-05
-8.76908003061494e-06
-2.47802641258823e-05
-2.04594653480278e-05
1.91031199551801e-06
-2.50720480670165e-05
-4.7451277097855e-05
5.81396721002275e-06
-3.1435451623314e-05
-4.1386224043866e-05
-1.68900156631237e-05
1.8470043609017e-06
-2.81957767403297e-05
-1.29282295485547e-05
-7.95355827527764e-06
-2.3117569873022e-05
-2.46369761442287e-05
-2.4515227727043e-05
-2.60654815113558e-05
-2.45116659692453e-05
-2.46012083278254e-05
-2.35862612972967e-05
-9.30219136745645e-06
-3.94634314593923e-05
-4.00772214682306e-05
-2.95093226652318e-05
-2.06059371282021e-05
-1.56521682203272e-05
-5.08851848377322e-06
-4.39501070004321e-05
-1.55088206522017e-05
-1.78698808459349e-05
-2.53035759489247e-05
-4.02628569371061e-05
-1.84528116884199e-05
-2.51509537457903e-05
-3.53442529176838e-06
-3.26986609983029e-05
-1.86133422769802e-05
-3.85837705098267e-05
-5.7714912646585e-05
-4.14790869947782e-05
-2.2223782303903e-05
-2.55037699069979e-05
-2.51199407953939e-05
7.55874716446944e-06
-4.07318572194994e-05
-1.04587966931362e-05
-3.1372008049586e-05
-2.99676958938523e-05
-5.12204623994335e-06
-3.01482411308986e-05
-7.70094487784748e-06
-3.7943800132837e-05
-1.2093941336245e-05
-3.26669851755991e-05
1.26546320912668e-05
-2.84427305030989e-05
-4.00343575583269e-05
-2.35221926154388e-05
1.15112907072006e-05
-2.56850824664442e-05
-1.83596470114233e-05
-3.65630874130647e-05
-3.16394783945973e-05
-2.33597727578451e-05
-2.87381903084623e-05
-3.26310266839702e-05
-3.35216432656971e-05
-2.93414353123609e-05
-1.08820809087966e-05
-1.0686628909921e-05
-3.48974778796455e-05
-2.90237897503486e-05
-2.17249511331093e-05
-3.82797136937509e-05
-1.18343452311154e-05
-1.05379731910308e-05
-2.32626653771215e-05
-3.43825339206259e-05
-2.95068801231938e-05
-4.13018951100285e-05
-2.74493166722412e-05
8.09906210033446e-06
-2.33584978546863e-05
-4.40712018780289e-05
-2.32393596867669e-05
-3.76471154387329e-05
-3.89170741633229e-05
-1.98881838735318e-05
1.67979149210951e-06
-2.61615548506252e-05
-3.36433907396827e-05
-1.60154065779773e-05
-1.5586690970555e-05
-3.71166468641132e-05
-5.22542248047222e-05
-1.74958686275607e-05
-8.97121706598365e-06
-1.47649131563457e-05
-3.40941512408599e-05
-2.05414057355105e-05
-2.1511082890439e-05
-4.67062850766134e-06
-4.11554467831992e-05
-8.20060509165216e-06
-2.00509202731259e-05
-1.05532737476695e-05
-2.72580950039747e-05
-2.39673399837849e-05
-2.30005935379504e-05
-4.03913663752429e-05
-2.81761676928361e-05
-4.34107571308577e-05
-3.66514611293629e-05
-3.21245503660358e-05
-2.75335209675226e-05
-1.49084522136108e-05
5.29462110040938e-06
6.65427991570671e-06
-8.19917918237178e-06
-4.28724202039542e-05
-3.6127996052173e-05
-3.45498728283224e-05
-1.88846497837547e-05
-1.5526836605838e-05
-1.10118776542576e-05
-1.01922159191608e-05
-2.58557368707993e-05
-4.71398969685713e-05
-1.87393137667339e-05
-1.95231761446452e-05
-2.60674992658266e-05
-1.41290598556939e-05
-3.44038446204874e-05
-3.80455395423104e-05
-1.78508769583732e-05
-3.07000262317241e-05
-1.74374520942108e-05
-3.76197892152133e-05
-3.58863541075472e-06
-1.5562212340709e-05
-3.61153150247469e-05
-2.68423589810775e-05
-2.14895446621879e-05
-6.77087797434727e-06
-1.20390093270515e-05
-4.24087137626347e-05
-1.60261283938998e-05
-7.01344878780873e-06
-3.12358693214071e-05
-3.12950833405727e-05
-3.66192521428159e-05
-1.6093436473445e-05
-1.85837191488902e-05
1.30051862122502e-05
-3.16926317571157e-05
-9.63266805571326e-06
-4.28803582500246e-05
-1.38828205046738e-05
-1.64526986045944e-05
-2.67621351390204e-05
-2.09272223322165e-06
1.39571801886925e-05
-3.22015020746531e-05
-1.46634140024494e-05
-4.45173097860602e-06
-4.45159506252776e-05
-3.58354889320398e-05
-1.18263825340963e-05
-2.29777709747194e-05
-1.34899178425395e-05
-6.76970212064463e-06
-1.09293295172645e-05
-3.68690610456292e-05
-6.46663764209518e-05
-2.0959701153048e-05
-2.23330297329276e-06
-3.00138757338545e-05
-3.40009667962703e-05
-3.48266191527192e-05
-1.85916753756301e-05
-1.35462895633287e-05
-2.51524880029752e-05
-6.9303273665085e-06
-1.69484495989726e-05
-2.83285079902457e-05
-4.66281638449453e-05
-5.67735610153538e-06
-1.8505984368088e-05
-5.96650687241204e-06
-1.60829604206716e-05
-1.52224046950566e-05
-2.73491328220284e-05
-6.03657719001313e-07
-2.49321403567444e-05
-2.19157600580131e-05
-3.77095935008642e-05
-2.55193333821806e-05
-2.24807115517523e-05
-1.40232591768009e-05
-2.07923727184864e-05
-2.93482164041508e-05
-1.69558477919704e-05
-4.63351252026244e-05
-2.19695091208874e-05
-2.56552163094032e-05
-4.36239405909554e-05
-2.18911218785269e-05
-2.75775906619572e-05
-2.68622017550866e-05
-1.56432543670083e-05
-5.28673036419123e-06
-4.03456423707836e-05
-1.66216053062125e-05
-5.54651189976778e-06
-3.23003464963318e-05
-5.51590690252034e-06
-5.37745422889257e-06
-2.9902691548074e-05
-3.10769104861491e-05
-7.45066998919396e-06
-3.37605373960941e-05
-3.08109050618745e-05
7.29875791294638e-06
-3.20638256158521e-05
-4.46635583670353e-05
-3.84527145819685e-05
-2.74318049452781e-05
-3.14227885335166e-05
-3.22756690503989e-05
-9.99423457947454e-06
-3.56194905809463e-05
-3.77482687246568e-05
-3.99892400625523e-05
-9.67955953920655e-06
-2.93276613983977e-05
-4.91522062813403e-06
-4.05152322417203e-06
-2.94331494884776e-05
-1.92327749262463e-05
-3.42257747029497e-05
-2.72410167634522e-05
-3.49712880591849e-05
-4.21254177399899e-05
-3.01625664473341e-05
-4.69973860962954e-06
-3.92822043548183e-05
-2.40718585862631e-05
-3.12973609805355e-05
1.85745371222834e-06
-1.88696913391084e-05
-6.17500931325129e-06
-6.05800062248514e-06
-1.81724066518772e-05
-4.34249980861972e-05
-4.23395951325518e-05
-1.04172830063462e-05
-1.38096972292906e-05
-2.7713162877116e-05
-3.41465054803998e-05
-1.17497234146967e-05
-3.04119677560243e-05
-1.07969857086578e-05
-1.37916239545594e-05
-3.3710983792094e-05
-1.70430197112911e-07
-3.00567895343209e-05
-9.2123408244179e-06
-9.81000048229781e-06
-3.1180714657308e-05
-3.2591702885261e-05
-5.86665611200787e-06
-3.42991372322039e-05
-4.19247855846532e-05
-2.55209600766033e-05
-5.39662936530814e-05
-6.05333982321851e-06
-3.42427611474334e-05
-1.92353879543386e-05
-1.77485234837516e-05
-1.2315210466849e-05
-1.68259572907863e-05
-1.12681194840218e-05
-1.23875461994169e-05
-3.69293881355713e-05
-4.13405564314941e-05
-1.74194642727749e-05
-3.04687462225922e-05
-2.41569117712772e-05
-8.16108911028408e-06
-1.32558837590239e-05
-3.15432889212658e-06
-4.69131152308952e-06
-1.53816673586932e-05
-1.86280801664147e-05
-1.99259255822696e-05
-3.69039793861443e-05
-9.43316871803333e-06
-3.76258859323083e-05
-3.61163596951404e-05
-2.97853615486496e-05
-3.45459152656987e-05
-1.83060336061676e-05
-2.0395128357755e-05
-5.28305423904396e-06
-1.32896067811983e-05
-2.86174230363808e-05
-2.74063975996381e-05
-3.24203958861121e-05
-2.80227199468001e-05
-2.92427023547308e-05
-3.14348687499056e-05
-2.36886904432643e-05
-4.53658754511069e-05
-2.02211463634301e-05
-1.92381730116472e-05
-3.58353702633685e-05
-1.06232441025256e-05
-2.02211702815374e-05
-1.57367163367501e-05
-2.71787556411628e-05
-2.43617987147927e-05
-2.51208614983772e-05
-1.36212247231223e-05
-3.66612601309196e-05
-2.95235912251302e-05
-1.9107167623685e-05
-1.43611688970621e-05
-3.72727767109436e-05
-3.94956340271032e-05
-2.40726461651821e-05
-1.57130713922383e-05
-1.47388540231107e-06
-3.37058891075422e-05
-5.23996464028631e-05
8.58768462163252e-07
-5.32243894312028e-05
-3.58734350973027e-05
-3.94125046289403e-05
-2.79121106041294e-05
-1.69704799491007e-05
-1.91715025076897e-06
-2.85568834044775e-05
-5.18291149543302e-05
5.60579502660011e-06
2.20772597055038e-06
-1.96746777429552e-05
-4.68186564754727e-05
-1.29280617031124e-05
-1.86045857690623e-05
-1.6658488709295e-05
-1.42429272255243e-05
-3.48272124388762e-05
-3.03968071796137e-05
-1.9594660613752e-05
-1.08787529074577e-05
1.33059277771155e-05
-4.72768580619168e-05
-1.53130945575745e-05
-1.81560233664087e-05
-3.56479215793001e-05
-2.21172617567321e-05
-3.64717360276844e-05
-1.95198394374628e-05
-1.33501769486776e-05
-1.1122396177285e-05
5.65512240061888e-06
-9.82376288468287e-06
-1.8807076075691e-05
5.7428306140706e-06
-3.08134737307431e-05
-3.93763214959027e-05
-1.95685563055184e-05
8.37221492085034e-08
-2.88485059714722e-05
-4.31853987248028e-05
-2.19889475353312e-06
-2.30000944189834e-05
-1.18743403244947e-05
-1.26532286310518e-05
-4.15874280356993e-05
-1.65843008883734e-05
-2.02211489141383e-05
-1.82379535722318e-05
-1.89721234619067e-05
-3.5562211307397e-05
-1.55283812265688e-05
-1.3303129669603e-05
-3.29435735697513e-05
-1.65207328444614e-05
-3.70862551691385e-05
1.45044632621891e-07
-1.80501767060576e-06
-4.54580505717319e-06
-1.0359262488271e-05
-2.65204435584514e-05
-2.37161227404539e-05
-1.05206476631002e-05
-1.57629016267605e-05
-1.57534884154425e-05
-2.89367085834052e-05
-2.41772539364912e-05
-4.73155035658394e-05
-8.9254099746026e-06
-8.54372502787751e-06
-9.09534232773605e-06
-6.60879898387251e-06
-2.39616707286735e-05
-1.49350115177702e-05
8.65834643916864e-06
-2.58247019576959e-05
-2.61092442154087e-05
-2.96711589614455e-05
1.69729404141297e-05
-5.48233032346976e-06
-4.20610264357336e-05
-2.37096972802229e-05
-1.22524047092968e-05
-1.75865032830893e-05
-1.52619271772031e-05
1.15538667422812e-06
-2.14499024617531e-05
-7.16301310211117e-06
-1.59519400810176e-05
-3.51352834637482e-05
-1.71415953277608e-05
-1.95935573815337e-05
-2.78656597473004e-05
-4.44562624041631e-05
-1.97018298563453e-05
-2.60206963011172e-05
-1.87839795195369e-05
-3.23143883734467e-05
-4.60762730410677e-05
-6.09670655073729e-07
-9.14281813122563e-06
-2.20090629184742e-05
-3.92223131851709e-05
-7.1727303689771e-06
-4.07808858297886e-05
-3.36534670015558e-05
-3.67250307463198e-05
-3.70305938313779e-05
-2.51274320901958e-05
-4.49807076657325e-05
-3.51486608496185e-05
-2.57086581122878e-06
-2.51236021915138e-05
-5.07058362053047e-05
-3.09373424385349e-05
-7.97111129494377e-06
-2.91352609151754e-05
-2.3612118730723e-05
-2.53983684745641e-05
-3.34045481509239e-05
-3.15433865132027e-05
-9.35331514028221e-06
-1.65552444969522e-05
-2.8677568341146e-05
-1.58755668727563e-05
-2.15958439238565e-05
-2.87866276088567e-05
-6.09379567118181e-06
-9.22596728304249e-06
-1.35623704331181e-05
-1.16711430115264e-05
-2.17594629269726e-05
-3.46733590172924e-05
-1.31564620885084e-05
-1.86532646305387e-05
-3.89205471032899e-05
-4.42277013779117e-05
-1.86212544881029e-05
-3.85407510806884e-05
-1.83331235417197e-05
-4.67507644130056e-05
-7.46992295876969e-06
-1.44024182681795e-05
-9.16931986496549e-06
-1.80229815932294e-05
-2.43445832301319e-05
-1.81161909226331e-05
-2.24962782331558e-05
-1.85139023480781e-05
-1.95092222912956e-05
-1.96850046381819e-05
-1.57453115117855e-05
-1.67033873119159e-05
-3.74183685333473e-05
-2.37385440755582e-05
-2.80808670277814e-05
-4.22021097565739e-06
-1.74538439236958e-05
-3.14643239737567e-05
-6.37400781488367e-06
-1.45271474119517e-05
-1.76061152531514e-05
-3.81170323355653e-05
-1.56458721891852e-05
2.75669698774075e-06
-1.2097960772502e-05
-2.31985541891307e-05
-2.93941267926421e-05
-1.99117331309439e-05
-2.41345084484408e-05
-3.00308242837014e-05
-4.52968371041255e-05
-3.22222562603496e-05
-2.00274199382141e-05
-1.16803270946511e-05
-2.25138985875949e-05
-1.89955645557582e-05
-2.70368763601972e-05
-1.27405326855589e-05
-3.30977849779178e-05
-3.29930605413015e-05
-2.35325938350128e-05
-2.97739708376084e-05
-1.31378366015567e-05
-1.67544406771201e-05
-3.61738789120504e-06
-3.70453819193465e-05
-4.34110909090593e-05
-2.73527968780053e-05
-2.35047863143102e-05
-2.66408308147516e-05
-1.72112578527828e-05
-9.1669990409472e-06
-1.19669272718715e-05
-2.09866750452876e-05
-3.43650805955083e-05
-7.99214306183648e-06
-2.28054404741473e-05
-1.68949875553169e-05
-1.00326845396985e-05
-1.66977162240702e-05
-2.9770215211594e-05
-4.23216346691804e-05
-3.62406326847208e-05
-1.98388881840427e-05
-3.28508551155202e-05
-4.42798730732479e-05
-3.84330056741421e-05
-3.31316109877371e-05
-3.09712358577198e-05
-2.35518266162254e-05
-2.04005552490969e-05
-2.96149959880418e-05
-2.45544214165028e-05
-1.51733737661357e-05
-2.8700965624905e-05
-1.74489808600197e-06
-2.82265110136834e-05
-3.11114845460185e-05
-2.54091286617476e-05
-2.90415035821407e-05
-1.06448715539314e-05
-3.03857670732235e-05
-8.52549868274698e-06
-2.1441344996957e-05
-1.70175386618683e-05
-2.54381548724276e-05
-1.40360966693805e-05
-1.87153085774784e-05
-3.14398581020317e-05
-2.24295621685484e-05
-3.17220674078219e-06
-1.86370383796423e-05
2.06780521789666e-06
-3.83952075396341e-05
-3.68515635461984e-05
-2.45892835476951e-05
-2.75180283336902e-05
-2.03528403789453e-05
-1.02700950310726e-05
-3.00239371939898e-05
-1.48434910344332e-05
-3.65893862915847e-05
-5.0199917627816e-06
-9.10301275478571e-06
-1.23419122090926e-05
-3.08938672850448e-05
-2.58612455242193e-05
-2.67885747050813e-05
-3.7474497944408e-05
-2.3267420726812e-05
-9.810961521044e-06
-2.06969032004622e-05
-3.62710389125329e-05
-3.61395690785259e-05
-2.76587896243152e-05
-2.50588107862062e-05
-1.54773901175289e-05
-9.02027813556763e-06
-3.86284652402394e-05
-1.83832154633038e-05
-2.32221442318156e-05
-3.25948593881401e-05
-2.94307198644737e-05
-1.73785025518603e-05
-1.50700273178517e-05
-2.6236212861139e-05
-2.57835450653603e-05
-8.9818693127772e-06
-4.31947572153244e-05
-2.36071586852764e-05
-2.75473897637532e-05
-2.79349209786527e-05
-2.80059009220946e-05
-6.77408360937305e-05
-2.73163292753128e-05
-3.29096125612752e-05
-9.882599340419e-06
-4.29396981475384e-05
-2.42729985085159e-05
-3.09355484481313e-05
-1.53122678967633e-05
-3.07917755941996e-05
-1.65336716911864e-05
-2.59176669683162e-05
-2.03786672844827e-05
-2.01492345320789e-05
-2.51038612529539e-05
3.62612121092229e-06
-2.75807839861531e-05
-1.73816137172492e-06
-3.1274745186818e-05
-4.66787948694112e-05
-4.68960695291072e-05
-2.22639540771528e-05
-3.57579073503939e-05
-2.05478098268923e-05
-4.4547026651194e-06
-2.59427373430513e-05
-2.36732269534987e-05
-2.36726614620444e-05
-3.17399705310198e-05
-2.06710371678088e-05
-2.32780429130311e-05
-2.60448650616165e-05
-3.78049050532683e-05
-1.25522832609987e-05
-2.09404072246905e-05
-3.50295741522415e-05
-2.60065398031552e-05
-2.6319130700827e-05
-2.78137679560445e-06
-5.63795359596966e-06
-1.7995649818717e-05
-2.27691934427449e-05
-1.67599112813861e-05
-1.58457338833523e-05
-3.25883369417203e-05
-8.51222565640209e-06
-2.34903461289183e-05
-9.18786646861643e-06
-1.21148841546984e-05
-3.67972123912553e-05
-3.60079957859731e-05
-7.24158228615389e-06
-2.92926690654025e-05
-2.22842943952454e-05
-8.93652664142946e-06
-1.69497745178738e-05
-2.13267918400324e-05
-3.89276006269245e-05
-2.5266411561493e-05
-3.37744008006508e-05
-4.21225020158753e-05
-1.14856208563199e-05
-3.0826290944568e-05
-2.88891785187403e-05
-5.60284834511953e-06
-3.55683427249318e-06
-4.21517122593919e-05
-1.65219268330823e-05
-2.57620810837512e-05
-3.00023815351515e-05
-2.25249105098916e-05
2.37510861286776e-06
-3.40645789519783e-05
1.59694642283427e-06
-1.30624469748233e-05
-1.28036443474131e-05
-3.48622213452207e-05
-2.85124652564167e-05
-1.53885642456913e-05
-1.8621058638322e-05
-3.03547227969505e-05
-3.60325456036127e-05
-3.99604580191994e-05
-1.81818435419458e-05
-1.02187627601827e-05
-1.39995354787947e-05
-1.1893140001049e-05
-1.44605829353401e-05
-1.28055691129686e-05
-2.93365978841839e-05
-4.48356334665064e-05
-1.89380263372733e-05
-2.37757209564091e-05
-1.32901983818593e-05
-6.54928738220861e-06
-1.05019204277631e-05
-7.8033049738499e-06
-1.4447558031535e-05
-1.61411956454869e-05
-1.41287678668733e-05
-1.09341809570404e-05
-3.23451848889617e-05
-9.69168940314481e-06
-1.03181636831494e-05
-6.29734690504928e-06
1.16383560676977e-06
-3.07268940056878e-05
-1.50975731644459e-05
-4.22930868479097e-05
-2.4807608515141e-05
-2.19486164905346e-05
-2.57292500706499e-05
-2.6657212910484e-05
-3.48160662021895e-05
-1.62874383188892e-05
-3.92404359707066e-05
-1.94617677061969e-05
-1.82105613629915e-05
-5.09698219264604e-05
1.43525462966421e-07
-6.27541957935792e-06
-4.62241751530981e-05
-3.79097096082301e-05
-2.25988261899383e-05
-1.97598289581088e-05
-1.61147363460529e-05
-2.29667508029362e-05
-3.1968759385015e-05
-8.22585716302337e-06
-2.59931093539253e-05
-2.77769045124811e-05
-3.08371566387164e-05
-1.59492475652716e-07
-6.34958366064676e-06
-2.40363909239477e-05
-1.61691843264373e-05
-7.30689913482469e-06
-8.08424663529561e-07
-5.23514649590755e-06
-3.98386643138833e-07
-2.13209509005784e-05
-2.493389283195e-05
-1.24220017177807e-05
-2.75730473290719e-05
-8.83404084809898e-06
-3.48453773411e-05
-4.93744288611121e-06
-1.82500588594013e-05
-1.38639967056824e-05
-1.71059497890058e-05
-1.25222824950402e-05
-2.03156269401925e-05
-3.4947083585641e-05
8.44339428714053e-06
-8.2525120980563e-06
-1.26658746283112e-05
-3.69991844548268e-06
-3.83561694211921e-05
-3.7231357920465e-05
-1.38409027844919e-05
1.47859133878436e-07
-4.0427795184858e-06
-2.32986836596012e-05
-3.4702353144511e-05
-1.01595840144816e-05
-1.36203714966054e-05
-1.2810149192761e-06
-9.95771333595743e-06
-1.85125949622301e-05
-1.94974049121372e-05
-2.06208143001148e-05
-2.38458821509422e-05
-3.04622080591143e-05
-6.99798745914433e-06
-2.49678616127248e-06
-1.99972183238699e-05
-3.7313622904438e-07
-1.99969215988278e-05
-3.43226614428535e-05
-1.2640546658112e-05
-2.44409340702793e-05
-1.01591804516163e-05
-1.82991267408855e-05
-2.66997144365875e-05
-3.24009168842441e-05
-1.55582695688222e-05
1.26875030278301e-06
-1.62233672433862e-05
-2.31618000517036e-05
-2.91969927222715e-05
5.66548978824064e-06
-2.4120732176188e-05
-2.60566783000896e-05
-3.47777719015693e-05
-2.09622993239539e-05
-3.68159247409381e-05
-1.52401350746073e-05
-1.13174039805192e-05
-1.25652497062946e-05
-2.26146217369116e-05
-6.22458698732579e-06
-1.30887319776859e-05
-2.27936034410419e-05
-4.67256718482742e-06
-2.60765473254887e-05
-1.09467121782389e-05
-1.20566416957487e-05
-1.80054477477272e-05
-3.08267585860305e-05
-3.07018600238695e-05
-3.16667713816357e-05
-3.43717719299581e-06
-1.5120750172541e-05
-2.1540712941113e-05
8.04834818782817e-06
-3.68533970277394e-05
-2.11559663464206e-05
-2.32994179258112e-05
-2.19260512081946e-05
-1.64187551736968e-05
-3.87784981070959e-05
-1.77458112507385e-05
-2.09282438914185e-05
-2.45736530938564e-05
2.69058424578971e-06
-2.45848123220651e-05
-1.52582721554008e-05
-2.52179119923085e-05
-2.80312425191259e-05
-6.7864732609215e-06
-2.92101462112088e-05
-3.60556798934361e-05
-1.24927727897944e-05
-2.00771119248968e-05
-2.87845807577684e-05
-3.07014071460953e-05
-2.17358327769472e-05
-2.39734268033626e-05
-3.92132604178992e-06
-1.53840397300639e-05
-1.75889016743734e-05
-3.4086731745348e-05
-7.59501111304569e-06
-2.12943638647653e-05
-1.73369707476128e-05
-1.30226310281711e-05
-2.34715991147326e-05
-4.16796580205275e-05
-1.31417902707714e-06
-9.84434897361007e-06
-3.54811640153889e-05
-8.82558784577413e-06
-4.45479540620571e-05
-4.06596963005651e-05
-2.48872561191147e-05
-3.43909354888178e-05
-2.90808381472338e-06
-3.22619012727549e-05
-4.44176806686751e-06
-1.68670354069206e-05
-4.23772825908196e-06
-2.79193429366311e-05
-2.65203199567793e-05
-4.02789622173246e-05
-1.76576925612169e-05
-1.43190919198709e-05
-1.23846738732688e-05
-1.53759833985174e-05
-1.83977762713175e-05
-4.17741683519247e-05
-1.32063116208052e-05
2.09582026557445e-06
-9.80573900011361e-06
-1.77932000857403e-05
-2.11707102602128e-05
-1.44918141065398e-05
-3.88036873029701e-05
-3.56979920871405e-05
-2.03044615799434e-05
-2.79866785352946e-05
-1.42207378392531e-05
-3.39894155629833e-05
-3.33966292526051e-05
-3.15364439190579e-05
-1.95853777699148e-05
-1.92319142122723e-05
-2.09510654509108e-05
-1.4725626277384e-05
-9.27127118867897e-06
-2.87222772612598e-05
-6.02864583267475e-06
-2.91984598191435e-05
-3.16761495576057e-05
-2.99409335848274e-05
-1.28860037046498e-05
-3.00401835164017e-05
-2.88208165047225e-05
-1.67912649031751e-05
-2.05589707472601e-05
-1.64994991392299e-05
-2.18436101510821e-05
-1.62856715367221e-05
-3.1993946196125e-05
-3.11091868808663e-06
-3.54393770729909e-05
4.29098095032089e-06
-5.98776344184626e-05
-2.42565931403565e-05
-1.81578488854194e-05
2.68304166068863e-07
-3.62131000199989e-05
-3.63051357739696e-05
-1.33943135421285e-05
-1.53606625911572e-05
-1.4147758872933e-05
-3.02145408987521e-05
-1.43250008494133e-05
-1.63405264815442e-05
-3.5391739843161e-05
-1.59244945248941e-05
-3.81834818369844e-05
-2.97918387889644e-05
-4.14116397837508e-05
-1.70288384601118e-05
4.96359827290407e-06
-4.05387895316352e-05
-2.80232474051739e-05
-2.68611116892599e-05
-2.97041933538384e-05
1.9259761990481e-07
-2.5141598478154e-05
-3.80348554161218e-05
-3.95930915416106e-05
-3.85670872116526e-05
-1.55554173607423e-05
-2.88568370909895e-05
-3.20270113714616e-05
-2.78617293907816e-05
-9.26778723967867e-06
-2.752462584214e-05
-7.05192078913846e-06
-1.75000789571382e-05
-1.62883666800423e-06
-3.08973080998343e-06
-2.552240801654e-05
-1.70290690995048e-05
-1.69895070266976e-05
-2.1584143639314e-05
-3.87421701400592e-05
-3.9224632693022e-06
-2.4860438278312e-05
-1.89039282434596e-05
-3.14893060658322e-05
2.39793701333586e-06
-1.91739829081303e-05
-4.55047664672539e-05
-3.03040743598391e-05
-2.25019561852101e-05
-1.34610463069151e-05
-3.45439874947959e-05
-4.97689842198919e-05
8.14332467748936e-06
-1.94330267093176e-05
-1.5659723134484e-05
-3.6539582297769e-05
-3.84286048316075e-06
-1.72417522871564e-05
-1.92898214480403e-05
-1.51899096016614e-05
-1.58417188257886e-05
-3.79118903181266e-05
-3.24545076418267e-05
-9.31662173000714e-06
2.38862076141784e-07
-3.84770186344202e-05
1.75049121716442e-05
-7.11801104332227e-06
-1.18028313709107e-05
-3.74130922973652e-05
-1.81355344196189e-05
-1.12572687252163e-05
-1.22573627691477e-05
-3.19510597009525e-05
-2.46145428858325e-05
-2.1029312666362e-05
-1.87378798704675e-05
-2.00250293801568e-05
1.4283528843423e-05
-4.56730757606728e-05
-3.61071546387347e-05
-4.38321231123189e-05
-3.96130449806323e-05
-3.94697902894296e-05
-8.58200231681164e-06
-2.75258918183065e-05
-2.56272580742743e-05
-4.27959987980828e-06
-3.34495691477416e-05
-2.16211249524216e-05
-2.70742661651074e-05
4.08302770312575e-06
-3.05040765199044e-05
-1.96734589599513e-05
-2.99957168061265e-05
-3.9568766272881e-05
-1.14832684334837e-05
-3.77788655333634e-05
-4.71444841853265e-06
-1.819561109502e-05
-2.89296207659962e-05
9.90660058625499e-06
-2.50512576403089e-05
-5.0132699428393e-06
-4.01592790702407e-05
-1.97877211107906e-05
-2.33287321115967e-05
-3.08645677984493e-05
-2.99213311274221e-05
1.44913523794444e-06
-2.11375656359819e-06
-3.00708635561531e-05
-1.14178615215615e-05
-4.34590842806037e-06
-7.37653012562952e-06
-2.95570856037646e-05
-3.34517064698391e-05
-6.22239786681025e-06
-2.9494569671452e-05
-4.23370936363058e-05
-3.42696456832361e-05
-1.23237277624191e-05
-2.16293999512885e-05
-3.30386137060091e-05
-3.09602717925116e-05
-1.23267971488673e-05
-3.06770763121713e-05
-2.52916201834048e-05
-1.90724868432713e-05
-3.10601364376309e-05
-1.89636821805205e-05
-2.57612235832527e-05
-3.25822844223706e-05
-3.0387907962492e-05
-1.5598918558644e-05
-9.89235588793784e-06
-2.72817355396454e-05
-2.77187789366405e-05
-2.8942061225351e-05
-7.37058534702823e-06
-1.48506139356883e-05
-3.85987654997852e-05
-4.35670752051523e-05
-1.96329745771089e-05
-4.3453968143508e-05
-2.32821609927059e-05
-7.42453766501228e-06
-2.78818718950514e-05
-2.27744640570362e-05
-2.60072864930224e-05
-1.55533821392942e-05
-1.81971766088535e-05
-1.81121239797468e-05
-2.56614268355115e-05
-2.15539996526419e-05
-1.32444586933606e-05
-3.37171682103469e-05
-1.4714547990085e-05
-6.51781428206957e-07
-4.36425134522122e-05
-5.63748280234271e-05
-4.40319989940205e-05
-1.94187786968331e-05
-3.29842585419089e-05
-8.14649702804086e-06
-1.30185220867783e-05
-2.045997097742e-05
-1.6517848715127e-05
-1.48342451610506e-05
-6.57755743835205e-06
3.72836525751849e-07
-5.58693668268923e-06
-2.27834922829548e-05
-1.83910175156665e-05
-1.02406575006516e-05
-2.46274270503011e-05
-1.29496418701406e-05
-1.13541197452627e-05
-3.08740449289284e-05
-1.54317722510058e-05
-2.13236118014133e-05
-2.00044026326947e-05
-2.50831882518861e-05
-2.22171520620119e-05
-3.93041308125171e-05
-2.16229755888474e-05
-4.16372017648413e-05
4.42240236320445e-06
-6.84821801622504e-06
-2.26068573255465e-05
-1.63412487774237e-05
-3.57480120488928e-05
-6.39247009921199e-06
-1.03845867928915e-05
-1.89198414067067e-05
-2.20384103973218e-05
-2.75037812952649e-05
-3.65114470131185e-05
-3.03358877428198e-05
1.04157508229141e-06
-1.33394159097483e-05
-9.65174356414629e-06
-2.50277718578584e-05
-1.71983098605755e-05
-2.36676789583604e-05
-8.20565093299815e-06
-2.56514324904609e-05
5.65588202585895e-06
-1.23808686939346e-05
-1.01594934109994e-05
-9.47774172798905e-06
-3.09929145116545e-05
-4.64991894040785e-05
-3.69069516538799e-05
-2.39058596969737e-05
4.55054033035275e-06
2.75838511139911e-06
-4.79720907762032e-06
-2.25358462433217e-05
-2.05507529765344e-05
-1.84518256053458e-05
-3.2729840015892e-05
2.2894535969942e-06
-1.54825469717257e-05
-2.73066543973026e-05
-1.63801399089536e-05
-1.4726919924476e-05
-1.73214198856688e-05
-2.47032503769225e-05
1.18638754308167e-06
2.53052865103245e-07
-2.17664154455278e-05
-1.23665959359163e-05
2.44939871447113e-06
-2.37846952172516e-05
-1.56740493841858e-05
-2.54068580762065e-05
-3.07670331365933e-05
-2.19805383775211e-05
-2.56575570956253e-05
-1.63048681258086e-05
-9.27399819356274e-06
-4.43550431050277e-05
-2.24849029654671e-05
-1.67004826245988e-05
1.07484301885006e-05
-1.64211966214091e-05
-1.15531528033382e-05
-3.39403635941641e-05
-4.07221260935918e-05
-1.59914511441399e-05
-1.52936602934516e-05
-1.86397434369864e-05
-1.86560129654694e-05
-3.63139020213218e-05
-2.48795297756581e-05
-3.57561547528968e-05
-1.75179508786751e-05
-1.39466519964613e-05
-3.12555039219232e-05
-5.12073129113396e-05
-4.31943978430218e-05
-1.06987847813972e-05
-2.72277714066144e-05
-9.66144436446383e-06
-2.30483404341594e-05
-8.59093473607861e-06
-3.33236269936454e-06
-2.91113030241366e-05
-1.1051720109206e-05
-1.93411722617151e-05
-2.16826028042966e-05
-3.19792493468338e-05
-1.05937872166123e-05
-3.86131786123562e-05
-2.48883604538561e-05
-4.38701325007077e-06
-2.19576581715189e-05
-3.06367318387767e-05
-2.1352741686078e-05
-3.7417683800915e-05
-2.80275133325269e-05
-9.01179822589493e-06
-2.33098799451753e-05
-2.3780780163818e-05
-2.66157156526743e-05
-2.33960838376728e-05
-1.58977953013302e-05
-1.41577694316562e-05
-1.97139734070098e-05
-1.53818864919897e-05
-3.16752190894413e-05
4.91583736241758e-06
-2.89703178781607e-05
-7.75086385492282e-06
-2.82210439158942e-05
7.29980584447222e-06
-2.82906720884343e-05
-4.09312907023027e-05
-1.20818351963391e-05
-3.89930424047586e-05
-2.52400680044794e-05
-1.79557188178111e-05
-2.26697162416783e-05
-2.51713356475925e-05
-2.27396041090107e-05
-2.40977215191437e-05
-3.76384324375855e-05
-1.324340002423e-05
-4.29487454062371e-05
-5.55232473368845e-05
-2.52373238949663e-05
-2.80373932251592e-05
-3.74702462018042e-05
-4.10403229376745e-05
-4.19300141523613e-05
-4.56601775978579e-05
-2.42600995853164e-05
-1.46094229128997e-05
-4.66040654186304e-06
-2.01133781601441e-05
-2.86634710063974e-05
-9.41536409394668e-06
-2.89429976695026e-05
-2.53413998317055e-05
-7.5853876374807e-06
-3.9422336684785e-05
-2.27144087542307e-05
2.19348758960374e-06
-2.04429897919344e-05
-2.35764456251814e-05
-1.27370101859784e-05
-2.16641687869779e-05
-1.56165883086299e-05
-3.36371796514659e-05
-2.16988882096364e-05
-1.4636888608159e-05
-2.15322834877059e-05
-8.36997080422989e-06
-2.3638785890586e-05
-4.20217256341032e-05
-2.73820367286548e-06
-4.9561663837578e-05
-3.30047143289629e-05
-1.75926714584353e-05
-1.96956185633288e-06
-4.58859661958803e-05
-1.48289108250713e-05
-3.86008873575465e-05
-2.33167117743046e-05
-2.66037948246822e-05
-2.34487885517648e-05
-3.50018045621341e-05
-2.30433565312154e-06
-4.6414774621688e-06
-1.03139779586908e-05
-1.43947416743502e-05
-4.0198348092177e-05
-3.73436644427381e-05
-1.6063686988402e-05
-3.03485910096507e-05
2.96821310428605e-06
-2.4077389471887e-05
-3.02593639994852e-05
-2.41125294982429e-05
-1.34821661113613e-05
-6.54336023031048e-06
-2.84929585424145e-05
-4.59533850625995e-06
-1.48769769611139e-05
-2.38448012502353e-05
-2.02271611454529e-05
-2.99145047952701e-05
-2.6032643929329e-05
-1.83445203675037e-05
-3.11236364230125e-05
-4.06857808391286e-05
-2.09559115803814e-05
-3.82450167566826e-05
-3.07915787707864e-05
-3.00668027057938e-05
-3.48406741488988e-05
-1.64606289650604e-05
-3.64511705206417e-05
-3.20374968952923e-05
-2.89998355974171e-05
-3.30704300968846e-05
-3.07876587030741e-05
-4.75004499102188e-05
-2.83633472064088e-05
-2.22770736691135e-05
-2.21970142994932e-05
-1.95476922732361e-05
-2.73522982655869e-05
-2.78885926340042e-05
-2.98498076108349e-06
-2.11501078711283e-05
-3.46153161141021e-05
-2.10735543079572e-05
-2.80473445739416e-05
-2.35252798782925e-05
-1.98772008472447e-05
-2.69941961832086e-05
-2.86221210239254e-05
-2.70466395077899e-05
-5.52695701766162e-05
-1.02188548357272e-05
-2.02408527720171e-05
-2.60320894234592e-05
-1.91412663332425e-05
-5.62316859208192e-05
-9.26040155078956e-06
-2.94838116955925e-05
-2.30931178488423e-05
-2.40240129206259e-05
-1.46782379846347e-05
-1.40394990554058e-05
-1.46356317860238e-05
-2.44665801181637e-05
-1.98391280823845e-05
-9.3823647520413e-06
-1.76085629418204e-05
-4.23989496791228e-05
-2.32586135155753e-05
-3.27263133734006e-05
-3.29767835839589e-05
-4.62340962378213e-05
-4.7330333853367e-05
-1.4481483237311e-05
-2.10580753823214e-05
-3.06987150639852e-05
-9.81041422945363e-06
-1.816005322625e-05
-1.26222592522412e-05
-2.62936602718369e-05
-2.44854012021878e-05
-2.48838785847681e-05
-3.50315388526816e-05
-4.16458228945588e-05
-1.6134549812976e-05
-3.2413081600299e-05
-2.90854728966699e-05
-2.40040965237455e-05
6.05591790607019e-06
-3.32011660307584e-05
-2.82561331185015e-05
-1.86668115729277e-05
-2.62248297755844e-05
-1.6568863556844e-05
-1.77976232456027e-05
-3.31156969294234e-05
-4.75446697047253e-05
-1.98156232649086e-05
6.73831253914462e-06
-2.39034872292273e-05
-1.67954347582289e-05
-1.92790404351898e-05
-2.71277513073335e-05
-4.23157945355362e-05
-2.81223227313693e-05
-2.04415261699698e-05
-1.88226710021828e-05
9.65954544620306e-07
-1.29527518703445e-05
-2.5226728645974e-05
-2.06660403152388e-05
-1.41924814030682e-05
-2.44146243507054e-05
-3.50770729937271e-05
-4.94537918377169e-05
-2.45823330335256e-05
-5.51462700582731e-05
-2.38539773220952e-05
-1.64016980042515e-05
-2.46665813719902e-05
-1.51249368049814e-05
-1.0368404047177e-05
-1.42685053130101e-05
-2.21679294020636e-05
-1.36608048667228e-05
-2.45737833768832e-05
-1.31146623870877e-05
-2.45710701820949e-05
-2.9735834777284e-05
-3.39640378575385e-05
-2.61892382958704e-05
-2.94669474943632e-05
-5.43278300395112e-06
-9.18795000360587e-06
-1.4694304303549e-05
-4.3615105431442e-05
-1.17050428387531e-05
-5.42457947487958e-05
-1.22514705210163e-05
-2.97420963609768e-05
-2.74967133673402e-05
-2.74662129533337e-05
-1.92249039332052e-05
-4.50575562401562e-05
-2.83502298760631e-05
-1.09393853492563e-05
-1.05047108553897e-05
-3.44069331780257e-05
-2.19611005669744e-05
-2.02444959670863e-05
-2.99983346150139e-05
-4.33813352420271e-05
7.61249989665519e-06
-4.66548291926875e-05
-1.48707758801462e-05
-1.71917846551019e-05
-2.2214990440528e-05
-1.54997784322144e-05
-4.20119362940564e-06
-3.29576881580495e-05
-9.9933315799372e-06
-2.75104157315249e-05
-2.07116089055209e-05
-1.30444751698718e-05
-3.64244972268293e-06
-2.97445788414004e-05
-8.93412625128022e-06
-1.99475660309895e-05
-1.94642416260629e-05
-2.3989218908431e-05
-2.48673672845612e-05
-3.45218033200679e-05
-2.52466215569458e-05
-1.26292618950411e-05
-4.50300468776432e-05
-4.49282925570071e-05
-1.18950241983441e-05
-9.53530223148193e-06
-2.79779035058867e-05
-3.1382074468923e-05
-2.64185027649818e-05
-1.10337761025478e-05
-1.06118684923999e-05
-3.16009970553313e-05
-2.3196508428448e-05
-2.76396458337258e-05
-1.68242615324362e-05
-2.99132923269928e-05
-9.35646543916778e-06
-3.85365608080171e-05
-1.78624101144872e-05
-3.41751645418132e-05
-3.17986117126271e-05
-2.37311744705432e-05
-1.16102882944289e-05
6.96268819681671e-06
-4.59354896435549e-05
-2.44172617694064e-05
-1.95035239158857e-05
-2.89618677930674e-05
-1.33859291256196e-05
-3.82225302235826e-05
-1.64489325874558e-05
-2.56905508179159e-05
-2.42490056219452e-05
-1.23617139295669e-05
-2.93436471237504e-05
-2.00998716054331e-05
-9.48856559083969e-06
-2.80148327167451e-05
-7.03118172650361e-06
-2.61579941087146e-05
-2.76421118911237e-05
-4.08698252285398e-05
-2.80045424523711e-05
-2.09038993671198e-05
-3.26823504830668e-05
-8.19347072690006e-06
-3.63595585976037e-05
-1.48572618161924e-05
-2.8302409179199e-05
-3.67203693133985e-05
-1.54433565853188e-05
-1.52381121724725e-05
-2.05679777057015e-05
-2.72126074224394e-05
-2.43935846741475e-05
-3.30164479522959e-05
-7.37799906835075e-06
-3.36675524169086e-05
-2.4745793128753e-05
-3.73150643540276e-05
-2.23140008733018e-05
-1.56732774501558e-05
-1.78525737638361e-05
-3.04629481858923e-06
-1.45138409676836e-05
-2.10918551064218e-05
-1.44618239850566e-05
-1.93821903814716e-05
-2.27365912789904e-05
-2.74817579123418e-06
-4.74836351323307e-05
-1.30434997614234e-05
-2.51458649503493e-05
1.02948040727591e-05
-2.09930806966824e-05
-3.29707653565359e-05
-1.94043726855492e-05
-1.01993554279159e-05
-2.94422017817788e-05
-4.07462989120454e-06
-2.44869534622985e-05
-1.77611475936506e-05
-5.67712971858202e-06
-7.68942850866012e-06
-1.5696029160435e-05
-1.63987008514603e-05
-1.86312095224893e-06
-1.97199399741834e-05
-3.83577267896159e-05
-3.66430602415322e-05
-1.71127132705915e-05
-1.93009852486968e-05
-2.74396474045485e-05
1.59062456843943e-07
-3.15328524935596e-05
-3.36797544431535e-05
-3.00262182337882e-05
-7.51270843312908e-06
-1.22638448704883e-05
-2.21719125090949e-05
-2.6293518087391e-05
-2.28119775517044e-05
-1.02115745801012e-05
-2.29913834952214e-05
-2.41378239013184e-05
-3.37790723801132e-05
-1.66709034614637e-05
-3.01881710352103e-05
-1.8410159400101e-05
-6.98884087450799e-07
-1.59561067083863e-05
-7.5160684430866e-06
-1.74191461561305e-05
-2.3180719737806e-05
-3.75222805968189e-05
-7.21916923392331e-06
-2.50895838365929e-06
-2.97208709408169e-05
-2.29588292461103e-05
-1.22169887925266e-05
9.68981104551146e-06
-2.83627474473857e-05
-1.94470888827252e-05
-8.78638760813066e-06
-2.56046374981152e-05
-3.05604894761903e-05
-3.02734587071253e-05
-1.73037439749822e-05
2.80375727985364e-05
-3.60394883775893e-05
-3.51929950233419e-05
-3.59991097673631e-05
-7.21419153428837e-06
-1.89962641968929e-05
-2.81335642839126e-05
-2.41963910624224e-05
-2.26574674264305e-05
-3.01381700477807e-05
-2.60103063586336e-05
-3.70229625428836e-05
-1.77496139930562e-05
-1.94021283089965e-05
-3.10743066704056e-05
-2.9082656262373e-05
-2.26993614643661e-05
-1.51378178830241e-05
-1.94348910895026e-06
-1.76862851824802e-06
2.88201261611122e-06
-1.4680922184734e-05
-1.94631942297292e-05
-2.43795079431572e-05
-2.34011839060399e-05
-3.83449060052979e-05
-1.85142703894338e-05
-3.31264544470356e-05
-1.65260978464789e-05
-3.84423587668821e-05
-1.48629926717771e-05
-3.07749801087689e-05
-3.70724808297928e-05
-3.0585180153536e-05
-7.78514963301703e-06
-7.01304853677591e-06
-1.49570032434277e-05
-4.27853571356916e-05
-2.19210641497232e-05
-8.30003814164286e-06
-3.50932101306925e-05
-4.28161599219124e-05
-4.38248773866746e-06
-3.10683416725743e-05
-2.03654280213419e-05
-1.33714551153558e-05
1.77988708070065e-06
-2.26037681884645e-05
-4.34062685814249e-05
-3.24997039012202e-05
-3.42333843235495e-05
-2.37450098995767e-05
-1.51270849235478e-05
-3.83369604279406e-05
-2.29042716767182e-05
-7.128970053608e-06
-2.28340401803111e-05
-1.92722688251434e-05
-7.99641920982097e-06
-1.47128008474486e-05
-2.06376285384266e-05
-3.1998144502102e-05
-5.50104382592623e-06
1.36128613695354e-06
-1.35315767368089e-05
-2.8897706627227e-05
-2.50388725495993e-05
-3.26361331173467e-05
-1.50010702050159e-05
-3.32310216893128e-05
-9.33897937309068e-06
-2.43493420902732e-05
-2.60622487522436e-05
-3.23197721915631e-05
-1.3953453816488e-05
-5.47663074858581e-05
-1.59329189657063e-05
-2.0385632488137e-05
-2.33153886993468e-05
-2.10326823786728e-05
-3.97190558950072e-05
-4.4021980561413e-05
9.40918299144145e-07
-3.78712266119878e-05
-4.58628033132782e-05
-7.01503278351226e-06
-1.67332274146778e-05
-7.87368979623855e-06
-1.36054541219372e-05
-1.45273033059136e-05
-1.17278919657569e-05
-2.18533254615689e-05
-1.57713875809424e-05
-3.90512800483941e-05
-2.3681829143582e-05
-2.5207868305167e-05
-9.7195694650962e-06
-2.56496274983523e-05
-1.76627357245913e-05
-3.39530336214397e-05
-2.14553847962427e-05
-1.4154851373017e-05
-1.6279694374907e-05
-2.80855331930767e-05
-1.3377635914091e-05
-1.63001912707394e-05
-1.99097456123806e-05
-1.29720708040858e-05
-4.72098544203547e-05
-8.9195216109302e-06
-2.45005017494372e-05
-3.01674872083489e-05
-4.57042355521122e-05
-3.5371274804752e-05
-6.44934334197349e-06
-2.05532258106402e-05
-8.59725356841266e-06
-1.18351238029968e-05
-2.6610009792707e-05
-1.7395126331066e-05
-2.26706930491772e-05
-2.22278814542057e-05
-3.29530118698377e-06
-7.16132806193895e-06
-2.79091655512798e-05
-2.06756371024905e-05
-7.5729841659317e-06
-2.22318755573874e-05
-5.07401346956023e-05
-4.71345393505324e-05
-3.37457643993741e-05
-2.46783415392703e-05
-2.78451071322518e-05
-1.76775641550293e-05
-2.68888640793864e-05
-1.89515336048551e-05
-1.11887862560459e-06
-1.34213167189803e-05
-3.57348714105064e-05
-5.92274241888185e-05
-1.90382333742638e-05
-1.63012538807741e-05
-4.34353141963087e-05
-8.11204750994184e-06
-2.77233257157875e-05
-2.72548875763328e-05
-5.21755871770664e-06
-2.55650752068546e-05
-2.13205886475148e-05
-2.15400601621875e-05
-6.71512039392629e-06
-3.04160713523009e-05
-2.73232393479644e-05
-3.27756692345958e-05
-2.62227900935855e-05
-2.49758592561669e-05
-2.82562097149132e-05
-4.13528580971707e-05
-2.44231068983139e-05
-1.31685207631359e-05
-1.57751609584985e-05
-4.64899864829592e-05
-3.21436710448987e-05
-1.68340403256776e-05
-1.74073819459932e-05
-3.83594299725008e-05
-1.20167380711001e-05
-1.14582551209952e-05
-5.19988833774811e-05
-2.20230721798073e-05
-2.02304587293311e-05
-3.66857045908813e-05
-2.27319312937009e-05
6.3157657674388e-06
-4.30363232729315e-05
-2.00260748829549e-05
-9.9549219709685e-06
-1.14555242161962e-05
-5.26612912533111e-05
-1.48551324043888e-05
-2.78802274704589e-05
-1.13194175346178e-05
-2.22755254292476e-05
-1.88864614059504e-05
-1.50374106109794e-05
-2.64169050908708e-05
-2.45341488904468e-05
-3.17114712970684e-05
-1.37595080663418e-05
-2.93613273130923e-05
-2.48187280177236e-05
-3.56402207460828e-05
-1.44467227683914e-05
-1.33698254120814e-05
-1.94466679645454e-05
-1.79323450652738e-05
-2.4810773327895e-05
-2.45529508943478e-05
-3.45799520146558e-05
-1.01257058695455e-05
-4.22998430142513e-06
-5.58690150631983e-06
-1.74734885491604e-05
-2.7596282655238e-05
-5.67926156758902e-06
-4.47963029804701e-05
-1.31366507701416e-05
-2.41476820584885e-05
-1.53490222525319e-05
-1.63072882397917e-05
-1.30795111724301e-05
-3.48214831201764e-05
-3.21849646990152e-05
-7.96996181582452e-06
-4.52864324314316e-06
-1.97216072601365e-05
-3.34037935250475e-07
-2.34598449360562e-05
-5.73079241744108e-05
6.65816286394578e-06
-2.38851555112461e-05
-2.56552729182258e-05
-3.17533599645594e-05
-1.91320452219583e-05
-1.5302797697146e-05
-5.76703302199966e-06
-1.41818154345795e-05
-1.02433539019111e-05
-1.56089856833617e-05
-2.9255085613984e-05
-1.49848735957992e-05
-3.30155868723008e-05
-2.56628003857211e-05
-2.67048940011425e-05
-3.61029922650395e-05
-1.9638752078787e-05
-4.63889447048621e-05
-1.13212178937566e-05
-4.42263348035765e-05
-3.71975896915441e-06
-2.68800961257451e-07
-2.05534174808392e-05
-2.8821587110431e-05
-2.81103473620682e-05
-2.44976350502576e-05
-1.20887418863193e-05
-4.50535360490733e-06
-7.66491759073167e-06
-1.14576167344341e-05
-2.94447516686716e-05
-2.11096056273015e-05
-1.69584328246953e-05
-4.16496318658175e-05
-1.95793641665635e-05
3.60871012114173e-06
4.86979852241702e-06
-5.61945389458705e-05
-4.15249205797757e-05
-2.20278369875513e-05
-1.32364078609828e-05
-1.91712279802008e-05
-1.8045469241699e-05
-2.24098873748257e-05
-1.27134138531032e-05
-2.48960328309918e-05
-1.45405964270084e-05
-3.13477469158093e-05
-3.58529744941851e-06
-1.4146530896367e-05
-4.29146228858767e-05
-2.34460783708195e-05
-2.35486090036583e-05
-1.72278265429638e-05
-3.85696300632505e-05
-8.53581049664505e-06
-3.62245508687786e-05
-9.59991144167494e-06
-8.49893514664692e-06
-3.20803610333958e-05
-1.93659008617292e-05
-2.04638697806257e-05
-9.37638063188203e-06
-1.82257203821993e-05
-1.9447853385405e-05
-1.78764901666177e-05
-3.22826197402068e-05
-3.94695246296359e-05
-2.54935561838553e-05
-2.96568671012331e-05
-3.39647753550139e-05
-3.38433410400327e-06
-1.83070198799015e-05
-5.10013232005011e-05
-1.59789199015748e-05
-3.38377596565437e-05
-4.04279173948798e-05
-1.80693069672476e-05
-2.27761370403483e-05
-1.28580295457739e-05
-4.04666711627136e-05
-2.67051930352162e-05
-1.15752937149717e-05
-4.26642950324418e-05
-2.45537643254836e-05
-2.13177150123871e-05
-1.00902104950945e-05
-6.73235536753419e-06
-3.56895785884601e-05
-1.94364098640579e-08
-3.67166214987106e-06
-3.02943703988781e-05
-4.97507401942958e-06
-5.94538708412219e-06
-2.19627932848364e-05
-4.29817509515426e-06
-2.02264888453655e-05
-4.1682387671537e-06
-5.59891523016136e-06
-1.73296212168791e-05
-2.45654925699325e-05
-2.79944465269652e-05
-2.20239443339939e-05
-1.05023840034059e-05
-8.40075063337861e-06
-2.42169021216497e-05
-4.35125456773455e-05
-4.31823552681568e-05
-5.24733679504015e-06
-1.60132446328318e-05
-3.06887763326371e-05
-2.25316040222536e-05
-2.7265681727085e-05
-2.26403082353758e-05
-5.52477899496984e-06
-3.16922377396148e-05
-3.61558362186239e-05
-1.96311590818221e-05
-1.42985072693428e-05
-4.35429309408664e-05
-1.75714123049673e-05
-1.13419685441143e-05
-3.07237003847728e-05
-4.26729547968428e-06
-3.12137296863356e-05
-1.88416757742657e-06
-2.51627804225402e-05
-9.50641110527216e-06
-1.80700726612832e-05
-1.97211871850263e-05
-1.76778368596969e-05
-3.35370384090214e-05
3.66745811698785e-06
-4.36744119195621e-05
-3.6730100339919e-05
-6.69035490334273e-06
-3.84424792161426e-05
-2.76064663383308e-05
-2.16247011832469e-05
-1.64009208446356e-05
-5.58656626379844e-06
-6.16149595215448e-06
-2.5472289293515e-05
-1.41429437026241e-05
-3.42382465816508e-05
-2.61622884431137e-05
-2.24465546673163e-05
-2.96395703453239e-05
-1.61838629129175e-05
-1.72784712167362e-05
-1.56058400073707e-05
-2.97456907913991e-05
-4.31709497563467e-05
-1.28994840423466e-05
-1.41053313884601e-05
-2.33339850737149e-05
-1.37755849236023e-05
-5.71075611814886e-07
-6.46166712703504e-06
-1.24747839918646e-05
-2.84025311281795e-05
-1.2505618949046e-05
-1.68113802498865e-06
-2.58646914197458e-05
1.12528539993683e-05
-4.55018661407628e-05
-1.14801440999458e-05
-2.60484857518107e-05
-1.6863742495196e-05
-1.65979474771996e-05
-1.62507911816908e-05
-2.47187469343203e-05
-3.82383841080707e-05
-1.02742631573204e-05
-4.08072125235898e-05
-2.22945682791043e-05
-4.83468964655791e-05
-4.89126174492745e-05
-1.68700012851209e-05
-2.91776784221386e-05
-2.13170323541442e-05
-1.57070853544641e-05
-3.83075202237863e-05
-3.86769434001105e-05
-2.70406439800125e-05
-3.91158262435993e-05
-1.07943088920924e-05
-3.23686672183554e-05
-3.20682543280247e-05
-1.5701937192078e-05
-2.33522348321052e-05
-3.34242604927379e-05
-1.75681451763598e-05
-1.92094436051856e-05
-3.59333014105302e-05
-1.88712091493772e-05
-2.37858385935543e-05
-2.22013022006438e-05
-1.60059815856867e-05
1.55730042879687e-05
-2.09319256588933e-05
-3.84074757026582e-05
-1.69761080674033e-06
-1.48314526784732e-05
-2.71830342622035e-05
-2.87607413243773e-05
-1.95640015679998e-05
-2.82101944684699e-05
-1.57646866096176e-05
-2.30838276708895e-05
-2.07122418872441e-05
-2.25810382664702e-05
-4.4094660589304e-05
-2.22469661131357e-05
-3.0121409327945e-05
-1.28106931557182e-05
-3.81840108812812e-05
-1.71664103651454e-05
-2.33645752936769e-05
-3.96108702128795e-05
-2.23235792173079e-05
5.74293341023446e-06
-1.95982915497645e-05
-1.16399570257681e-05
-2.89699898198732e-05
-1.9121663278027e-05
-2.10207417723413e-05
-5.27119162354247e-06
-4.09809082113907e-05
-2.15526472785509e-05
-3.15605386987049e-05
-2.07959764588554e-05
-3.01728085070648e-05
-2.50731235330871e-05
-3.05675940723483e-05
-7.44561430048366e-06
-2.24086181928746e-06
-8.06343817121165e-07
-3.40429825345185e-05
-3.10722642986221e-05
-1.28664840245492e-05
-1.11133441012162e-05
-1.46073085777191e-05
-2.17338094252679e-05
-4.1446551362751e-05
-1.74613379386104e-05
-2.46078107068332e-05
-3.42596323896583e-05
-1.19938616912662e-05
-1.66965678706779e-05
-3.83074575648641e-05
-4.08757520185984e-05
-1.16218138688269e-05
-2.57719719182885e-05
-2.77901859405629e-05
-2.8785488515964e-05
-1.73280513855032e-05
-1.75293505453768e-05
-4.38186527704951e-05
-1.69160396266536e-05
-2.12460038489371e-05
-2.61118033799661e-05
2.85495181926092e-06
-1.07811181395665e-05
-3.15483971210273e-05
-5.87220780667319e-06
-2.08614096052791e-05
-2.40645744969488e-05
-3.08737786420566e-05
-1.89130330463011e-05
-8.70315402973483e-06
-1.94131340640406e-05
-7.2925586169338e-06
-3.33767309019687e-05
-3.41952501600992e-05
-2.36426076828043e-05
-3.0757908862844e-05
-2.95530406784831e-05
-9.97347647101352e-06
-8.28598151215619e-06
-2.81317488689614e-05
-5.53925157901259e-05
-3.68162658882303e-05
-1.88825910069471e-05
-4.92034243638853e-05
-1.14913328379744e-05
-1.57029650837185e-05
-6.12453520176582e-06
-1.04139151930124e-05
5.00663156744715e-06
-2.31691198807802e-05
-3.6988530831687e-05
-2.30972019260397e-06
-2.33219749280422e-05
-1.34781715945992e-05
-4.68937268335766e-05
-2.453627607883e-05
-1.6947595022744e-05
-1.56241594995619e-05
-1.2655134913312e-05
-1.32573489223796e-05
-2.01318567256776e-05
-4.63448977807746e-06
-1.17535954158959e-05
-2.96331861346396e-05
7.86733371054137e-06
-6.28042981482366e-06
-1.55463008702546e-05
7.26370047026543e-06
-2.54352639732914e-05
-4.24526535144973e-05
-9.06885371193021e-06
-5.74156270073202e-06
-2.96678402078484e-05
-2.49801773103657e-05
-1.03579812273043e-05
-1.92296382300789e-05
-3.12413839496931e-05
-2.09558455353292e-05
-9.98004181585765e-06
-1.4993807963366e-05
-3.26424485577388e-06
-2.67939604673206e-05
1.9271410903421e-06
-3.28370116280038e-05
-9.04363555183414e-06
-2.60794432296666e-05
-4.73959374113346e-05
-1.20178026448742e-05
-1.59807374489483e-05
-2.26892304755391e-05
-2.7570619353775e-05
-2.67844309904932e-05
-2.67609447844867e-05
-3.65414034148745e-05
-1.72454108601262e-05
-1.5943627728333e-05
-2.76792354546193e-06
-1.9350458646818e-05
-1.33343937908701e-05
-2.45967234624427e-05
-4.2387373561716e-05
-3.13701307841521e-05
-2.60041616817867e-05
3.69390715093487e-06
-2.44719645048561e-05
-3.01687440044787e-05
-1.45913570057051e-05
-4.3141283443325e-05
-1.77769266517041e-05
4.04255973080172e-06
-1.5049283663171e-05
8.09387103073478e-06
-4.07774696248691e-05
-3.26661666990025e-05
-3.59166163485421e-05
-4.66113341422896e-05
-2.44524242853348e-05
-3.09265346714082e-05
-3.17546149462625e-05
-6.4446500349393e-06
1.81750757471349e-05
-5.69979398601021e-05
-3.36058059217316e-05
-2.11868821628989e-05
-3.42134474970539e-05
-2.24014579984198e-05
-3.98939352503233e-05
-1.33449720353229e-05
-3.02780823130037e-06
-2.59007018076686e-05
-2.63783054556134e-05
-9.81654489456855e-06
-3.05989438754355e-05
-1.36818593238949e-05
-1.37451017018329e-05
-2.88265657013891e-05
-3.44858991772474e-05
-4.11834660268402e-05
-3.09876261896469e-05
-7.7255247235748e-08
-3.30725917337162e-05
-1.97729117126544e-06
-1.45180695382891e-05
-1.6336733062074e-05
-1.50939678135611e-05
-2.80668281413751e-05
-2.956841266352e-05
-2.74125336782692e-05
-1.38178129902712e-05
-3.02639582545956e-05
-1.58396349683276e-05
-1.72356098379026e-05
-3.65327449444924e-05
-2.31710392865249e-05
-2.60405331288705e-05
-9.06018006800119e-06
-2.5725174082694e-05
-2.33468492343596e-05
-1.82709702438746e-05
-3.16473140899689e-05
-1.26279185606334e-05
-5.08163670034782e-06
-2.64443906427628e-05
-4.12301919179397e-05
2.31198519211656e-06
-1.46750720024143e-05
-1.83881149006348e-05
-1.81531521747026e-05
-6.49110657258024e-06
-2.21510211934666e-05
-4.06460142704399e-05
-8.25237797144107e-06
-2.66840714050002e-05
-2.45052435320948e-05
-7.64382213009129e-06
-2.19531684068463e-05
-3.67733093283229e-06
-3.87178476916076e-05
-1.14291955377304e-05
-2.00274699721028e-05
-2.6393199946633e-05
-2.76778583178032e-05
-3.76333316923414e-05
-3.68909968015668e-05
-2.4435018193662e-05
-3.50717404878178e-05
-3.49715569626911e-05
-1.65012309651716e-05
-3.17527862206558e-05
-1.13599324134268e-05
-9.16264057482497e-06
-2.02127143095211e-05
-3.84102507623526e-05
-2.50353819103725e-05
-2.64018628157725e-05
-9.89964867087465e-06
1.22313854978374e-05
-2.65662178392985e-05
-2.76519657489334e-05
-2.97776366646197e-05
-3.71707091130056e-05
1.31518070357667e-05
-3.66368075896982e-05
-3.156907408586e-05
-5.08330122015403e-07
-2.62560640153637e-05
-4.12752992043584e-06
-3.37538348385523e-05
-7.55327085691501e-06
-1.02627870419965e-05
-1.93679929817736e-05
-4.18594901633016e-05
-2.19446093286035e-05
-2.82188052335651e-05
-8.52358924661009e-06
-1.9736020797471e-05
-1.76034335637269e-05
-6.36363087180041e-06
-3.50858283160611e-05
-1.95117384819095e-05
-2.57717718113916e-06
-2.5881209500328e-05
-3.77742649787865e-05
-3.59506228338917e-05
-7.11399079182765e-06
-1.78757182570204e-05
-3.02767658459963e-05
-4.13947095015212e-05
-1.66957047794379e-08
-1.70599092477106e-05
-2.40383739314282e-05
-2.68093776913911e-05
-4.30300806371168e-05
-1.90298961423347e-05
-1.74759291429232e-05
-3.73729461642883e-05
-1.59095514513852e-05
-1.48480670725068e-05
-4.20438022753425e-05
-2.36602542901919e-05
-2.61190143558394e-05
-2.02272649703064e-05
-4.26694993619914e-05
-7.25462006729484e-06
-4.4003362124556e-05
-2.54539745145195e-05
-3.69174579382622e-06
-2.25979240029555e-05
-3.47758640876842e-05
-1.81782117145859e-05
-2.60180268929377e-05
-2.44745915242068e-05
-3.65933079745095e-05
-1.8029048336634e-05
-1.73822581265367e-05
-1.24981057101065e-05
-1.2487005351765e-05
-3.05622293944094e-05
-3.07754968059249e-05
-8.23718560706812e-07
-2.67942172396863e-05
-2.57081788137385e-05
6.15704810411712e-06
-8.77143603704003e-06
-2.20805512728456e-05
-3.12789661038865e-05
-1.30880493850447e-05
-2.24269386469408e-05
-2.35355599329883e-05
-2.38143787741666e-05
-2.15991721528061e-05
-2.93719679370104e-05
8.74132888847855e-06
-2.49354832769925e-05
-3.11046965194046e-05
-2.75903614863931e-05
-1.40943341801134e-05
-5.31832510672209e-06
-4.62905581681821e-05
-3.14482159428765e-05
-1.34223827054498e-05
-6.57106385527242e-06
-7.693385671449e-06
-2.9443072531867e-05
-4.66342901484351e-05
-1.00576430682234e-05
-3.59667350168459e-05
-1.56102553650819e-05
-4.15131830535158e-05
-1.69985353467856e-05
-2.54695961985302e-05
-8.34945855615712e-06
-3.34839472215995e-05
-3.76447771976533e-06
-2.24950960207753e-05
-3.52822856372662e-05
-4.30913259134164e-05
-2.19817179096614e-05
-5.14953407452176e-06
-1.94100650609625e-05
-1.81263777888781e-05
-1.51872076947095e-05
-3.40346182301127e-05
-2.88133376533716e-05
-1.92618270891922e-05
-1.03932097575305e-05
-2.17280266638516e-05
-1.25815260237123e-05
-2.11801423884911e-05
-2.55565158043109e-05
-1.31189289299904e-05
-3.62845378392339e-05
-2.29252636249106e-05
-2.02520822017407e-05
-2.1678249013826e-05
-1.99074763446377e-05
-2.22535005015419e-05
-1.22816422293725e-05
-2.03275847799695e-05
-7.84438477871699e-06
6.13955577795617e-06
-2.70876139514017e-05
-2.45233177133661e-05
-1.19216859669221e-05
-2.06130946740847e-05
-3.48034895763971e-05
-2.15761778178493e-05
-7.42337481896217e-06
-3.29301173080256e-05
-2.92336124028071e-05
-2.78881622457445e-05
-3.62510478662987e-05
-2.33558966100888e-05
-8.95476588129262e-06
-2.10378756448259e-05
-3.15642155666007e-05
-2.64084742860318e-05
-1.26183464657029e-05
-4.0115417949377e-05
-3.94028389462528e-05
-3.68902350169941e-05
-3.13887037869926e-05
-2.31777029008695e-05
-2.95108078543625e-06
-1.94882718457565e-05
-1.7735869813255e-05
-1.11576625660828e-05
-2.67934857719895e-05
-3.08515935911311e-05
-4.10636099527012e-05
-3.60074183610632e-05
-1.83642964995619e-05
-3.41242027256148e-05
-2.56848621820841e-05
-2.83132809770623e-05
-3.48376790169576e-05
1.51986751214947e-07
-1.98763798469974e-05
-2.85169926664781e-05
-2.83527389575667e-05
-1.55692100051106e-05
2.82176124583879e-06
-5.43646829285766e-06
-8.41548260581161e-06
-2.68261071265373e-06
-4.21605848733258e-06
-1.88575293954255e-05
-2.51611385847385e-05
-2.66547562949769e-05
-1.8457615377412e-05
-3.36790163590184e-05
-1.63920280952358e-05
-2.22350526674631e-05
-8.82179298193902e-06
-1.18836575188124e-05
-1.91252320100015e-05
-5.13289316294419e-05
-1.67744954392242e-05
-2.13127831168683e-06
-3.46796013535959e-05
-1.37963560235947e-05
-1.16648115001243e-05
-3.97836904347487e-05
-1.91396268348659e-05
-2.20284222148054e-05
-2.96529848414617e-05
-1.94252314795845e-05
-5.27047139917203e-05
-2.62684125122796e-05
-2.01773773838377e-05
-1.67388251654499e-05
-1.74684346618043e-05
-3.48560861177919e-06
-2.77992796004707e-05
-4.7099151925364e-06
-4.69674927484552e-05
-1.14410496039822e-05
-3.15848246479012e-05
-4.07934414399369e-05
-3.23981471913116e-06
-2.2593561201199e-05
-3.69269202614754e-05
-1.99061395210607e-05
-2.58944935087461e-05
-2.57484613417343e-05
-3.63586158877458e-05
-2.65720925273225e-05
-2.65259229704159e-05
-2.27850559359647e-05
-1.6975302753252e-05
-2.68957547679996e-05
-1.74458845535726e-05
-6.81397644021677e-06
-2.77477993205634e-05
-3.4988304134446e-05
-3.86537445241896e-05
-2.25838054220528e-05
-2.06488135698529e-05
-2.67182262013785e-05
-2.0302328208999e-05
-4.37891724147804e-05
-2.15940642566072e-05
-8.92112561216148e-06
-3.7118305839362e-05
-1.15174974038184e-05
-2.60490903578078e-05
-9.90136291755745e-06
-3.17418200276309e-05
-1.27653253922645e-05
-2.92876678248388e-05
-2.03187555664805e-05
-4.4483534987202e-06
-2.36054003052883e-05
-2.3206264790423e-05
-4.3697254691875e-05
-5.2646953830394e-05
-1.8898242473457e-05
-2.33997900267888e-05
-6.58960782800338e-06
-1.7071566617117e-05
-2.86409068485595e-05
-3.13646109078591e-05
-2.69549603374794e-05
-3.743542411597e-05
-6.43850322523364e-06
-1.46555493962709e-05
-3.88724241096642e-05
-1.0534066147557e-05
-2.79224239418428e-05
-3.5285518999773e-05
-1.29392302108316e-05
-2.67112865848988e-05
-1.82835637748899e-05
-1.72013522237613e-05
-2.17961231251164e-05
-1.02719714763938e-05
-2.44022874702291e-05
-2.10078531902936e-05
-2.95938746886426e-05
1.14000568896747e-05
-1.80917942488408e-05
-2.17162153845629e-05
-1.01001505547399e-05
-3.86326348697189e-06
-2.67745313957492e-05
-2.21132718010511e-05
-1.98346317934147e-05
-2.57982160544931e-06
-2.7901681906288e-05
-3.20830911332706e-05
-1.855158688026e-05
-2.68681233743688e-05
-1.5076673394606e-05
-2.59709389051629e-05
-2.28303251305583e-05
-3.37540293744894e-05
-4.13235471728489e-05
-2.48925039964443e-05
-1.9219153607523e-06
-2.33834015449349e-06
-3.17847438320539e-05
-3.03974519655562e-05
-1.62587428673903e-05
-1.76401420821385e-05
-3.02038698525034e-05
-1.6062337333377e-05
-2.76607966237977e-05
-2.76487922831018e-05
-1.19639444374105e-05
-2.90637802678269e-05
-2.2835396244524e-05
-1.37619283063597e-05
-1.26676110242311e-05
-4.09614358770597e-05
-7.03772158574003e-06
-3.36548339600858e-05
-3.14828308107614e-05
-2.69165320447407e-05
-2.57650804740554e-05
-3.39674497968731e-05
-3.08071332330616e-05
-2.42331954811156e-05
-1.77182722278652e-05
-1.63278476780992e-05
6.53246320848649e-06
4.48735096918717e-06
-1.31564337866684e-05
-2.26941652797108e-05
-2.23673536963711e-05
-2.28927268206168e-05
-9.5424106045419e-06
-2.04700763786394e-05
-1.680744280702e-05
-8.35012074895817e-06
-3.95808409923967e-05
-2.00221674224038e-05
-2.75579267431892e-05
-1.75617400215767e-05
-8.32875665907205e-08
-2.2242637362796e-05
-4.25574541585208e-05
-5.54708122779631e-05
-3.03737178846348e-05
-1.75751898790875e-05
-3.52063801085632e-05
-1.91860460372188e-05
-1.92931039156476e-05
-3.6944441529178e-05
-2.09623641161084e-05
-3.20687912788972e-05
-2.60840540452006e-05
-3.74266516348377e-05
-1.09093380112427e-05
-4.25963170658918e-06
-1.46138614352936e-05
-3.04797803684896e-05
-4.0873097880968e-05
-2.75868578105317e-05
-3.18716071586643e-05
3.80907911387714e-06
-5.95314887305631e-06
-9.72004439796932e-06
-1.11214994897639e-05
-1.121601853773e-05
-2.36575639886256e-05
-4.82463819887605e-06
8.49202567497093e-07
-2.3636340104871e-05
7.86515777965482e-06
-2.33152619728407e-05
-9.86121126109762e-06
-2.06514713196681e-05
-4.03723829653831e-05
-1.91314559693115e-05
-2.52760111239682e-05
-1.75466920205259e-05
-3.00958408843461e-05
-6.20104027042823e-06
-2.16427028452568e-05
-2.17844030410528e-05
-1.20339547160925e-05
-1.66126447398945e-05
-3.53629875816944e-05
-1.09685332566173e-05
-1.11809234827029e-05
-2.13427414678156e-05
-1.9427638741299e-05
-2.29126414270931e-05
-1.75224818762243e-05
-3.10000107667258e-05
-2.10953228382176e-05
-2.66616667859731e-05
-7.36728791312561e-06
-1.14378989209189e-05
-2.21462104791385e-05
-1.19733501758818e-05
-9.95520826270302e-06
-8.35978096343545e-06
-1.74158319256456e-05
-1.44783741445629e-05
-1.18434318573184e-06
-1.81360471290212e-05
-1.18865635689251e-05
-2.19119613505258e-05
-1.0426874745431e-05
-1.44003519670835e-05
-2.92863719059828e-05
-4.01063796088549e-05
-2.0621193387872e-05
-2.322262425772e-05
-5.53947901646568e-05
-2.69898031650883e-05
-3.01368149716488e-05
2.36841705247017e-05
-3.89887180885113e-05
-1.15921948120397e-05
-7.56383381095852e-06
-3.71661416871045e-05
-1.89194664727173e-05
-1.69214569853412e-05
-3.82522714745008e-05
-2.45918426555657e-05
-1.80466880938001e-05
2.71020174716462e-06
-1.89677116803329e-05
-9.07761305149506e-06
-9.19807819358316e-06
-2.10183198382737e-05
-1.34813714946587e-05
-3.98865226085959e-05
-1.36378379234434e-05
2.2865329552299e-06
-4.22861811294817e-05
-9.16608857735813e-06
-3.62284892127408e-05
-1.521595929436e-05
-3.20611608885161e-05
-1.85048573445019e-05
-1.77851099922287e-05
-2.37439656525157e-05
-1.99949244893274e-05
-1.90067675643093e-05
-3.27801651737047e-06
-3.43113700925939e-05
-4.47297188158565e-05
-1.67074070681985e-05
-2.87927255252466e-05
-2.12758566290279e-05
-2.1819068061827e-05
-2.39655825686942e-05
-1.78401181298946e-05
-2.84851622968604e-05
-1.32758620178561e-05
9.95277568941135e-06
-1.08791644618661e-05
-1.00293126833494e-05
-2.77693569425581e-05
-2.79610267285412e-05
-2.94501606786092e-05
-4.08978777734244e-05
-2.36718875817164e-05
-3.16047780220538e-05
-5.92590785373666e-06
-7.89076582947692e-07
-4.56398459577659e-06
-1.21173580307528e-05
-2.40645518028598e-05
-7.81165252629831e-06
-3.07463194085565e-05
-1.37221342130069e-05
-4.50844959168934e-05
-2.75535162944323e-05
-1.25318164889227e-05
-2.18562175840196e-05
-6.8470721206956e-06
-2.73519308445177e-05
-4.205747507145e-05
-1.60556350578865e-05
-2.856441338293e-05
-1.79445699951068e-05
-1.64512824661862e-05
-4.25623742636955e-05
7.74305673079696e-07
-1.48126083002323e-05
-8.07574006014012e-06
-2.63085070031337e-05
-2.77394889546896e-05
-2.00823979282125e-05
-3.06894994142108e-05
-6.13286305181118e-05
-3.89591507974441e-05
-1.82003396161016e-05
-1.06264442526519e-05
8.48265829036214e-06
-5.08713154252349e-05
2.3445972053998e-06
-1.87529287407061e-05
-3.58395041042305e-05
-8.10766975021272e-06
8.45814296127968e-06
8.6279492056554e-06
-2.99418770710317e-05
-2.49880076858967e-05
-3.16897452157684e-05
-2.98432860932521e-05
-1.46143831717457e-05
-1.8751265175912e-05
-2.98516605802645e-06
-1.62698233953002e-05
-2.79576046529117e-05
4.03895582451041e-06
-1.54642629069615e-05
-7.48201324277993e-06
-2.83775678334856e-05
-2.3719607073595e-06
-1.11446237508762e-05
-1.59121387954209e-05
-1.95716375949296e-05
-1.6097358872091e-05
-2.58602454657256e-05
-3.25767391501641e-05
-2.47295128752196e-05
-3.20690441114691e-05
-2.78815579969777e-05
-1.42633501522994e-05
-2.64100690523323e-05
-2.369889687305e-05
-1.90482998610396e-05
-2.93040864204746e-05
-8.80678052733563e-06
-4.13119445995938e-05
-1.01285949686414e-05
-1.95798124625894e-05
-1.53047727816236e-05
-1.34594908525221e-05
-3.09173064974307e-05
-1.65904356963378e-05
-3.14428873156802e-05
-2.67849061861927e-05
-1.16397476343174e-05
-1.22376783075927e-05
-9.87561563630208e-06
-1.74754084665676e-05
-3.53186260870357e-05
-3.8924764754931e-05
-1.52558003969787e-05
-1.47924753195478e-05
-4.38762737764406e-05
-2.66756612664677e-05
-6.85986199946706e-06
-1.15933849351369e-05
-1.15811120834831e-05
-2.94890752480492e-05
-3.95181714232999e-05
-2.92234764589839e-05
-5.52946186006715e-06
-2.56992553784432e-05
-2.61165082155007e-05
-2.84222732523002e-05
-3.00459436166351e-05
-2.71603427690867e-05
-1.7648102146904e-05
-1.92410591071643e-05
-3.55482216629447e-05
-3.61224001654305e-05
-2.23384423651088e-05
-5.2486682351548e-06
1.41152594249019e-05
3.39051255825569e-06
-1.74377497973887e-05
-1.85689774453363e-05
-4.44129060142409e-05
-2.52199125577588e-05
-2.38765267146731e-05
-2.11203527666643e-05
-3.63198378590545e-06
-2.14650752746059e-05
-3.17145829300598e-05
-2.68829633724488e-05
-1.41017453577225e-05
-2.17298426166003e-05
-1.73817372437572e-05
-3.09247058515645e-05
-1.88337023851106e-05
-2.78766036010165e-05
-4.10651439877106e-05
-2.92881499911935e-05
-1.85280073126019e-05
-3.97202126591965e-05
-2.02234819629104e-05
-3.32713852851167e-05
-2.96217809259272e-05
-4.49172048835306e-05
-4.65465043447912e-05
-3.12479632016416e-05
-3.36569609529679e-05
-1.02362467700292e-05
-2.11214165452055e-05
-2.52664990931456e-05
-6.84827092060138e-06
1.93830634659751e-07
-5.23204857278977e-06
-1.52552860792144e-05
-3.00494908709169e-05
-1.20489457077498e-05
-8.77990612358061e-06
-2.42529261097425e-05
-1.93209768765869e-05
1.59326339574281e-05
-2.74430021121296e-05
-6.43419516862389e-06
-1.62719217783288e-05
-1.80893215443446e-05
-1.27749335576608e-05
-2.28658214981207e-05
-2.70685645733173e-05
-1.19045033746752e-05
-1.87878079420931e-05
-2.22164413079013e-05
-5.44519320223394e-06
-2.77144001888202e-05
-1.17746229802454e-05
-5.50647717061658e-05
-1.76947219655761e-05
-2.73440175687731e-05
-7.44744645460678e-06
-2.45240341883959e-05
-2.78824170887738e-05
-3.63505202033189e-05
-3.20816117460541e-05
-1.70176036654185e-05
-3.72251412761996e-05
-7.35634605978287e-06
-2.0425926894842e-05
-2.94670158736629e-05
-3.2761578064202e-05
-4.94385254613049e-05
-2.71482066086999e-05
-1.32728228560768e-05
-1.85725472059985e-05
-8.27531151845321e-06
-2.20031098974634e-05
-4.12868032391534e-05
-2.44437754136532e-05
-1.79569812774203e-05
-1.55707329430343e-05
-2.24350388465131e-05
-3.13390369220507e-05
-3.18919484872549e-05
2.46878307963718e-06
-1.6477308280157e-05
-3.11031158191091e-05
-1.406059657204e-05
-1.51256926061279e-05
-2.25572790481751e-05
-1.33342405828426e-05
-1.60129126590465e-05
-2.02965098754328e-05
-4.3290521723097e-05
-1.94029341539481e-05
-1.21651777381188e-05
-2.11992371730197e-05
-2.02976887838995e-05
-2.73409369399846e-05
-5.82360901639667e-06
-2.54193985587847e-05
-4.18245503821206e-06
-2.28060350853249e-05
-3.0171478607553e-05
-2.37891270509226e-05
-1.81950957991693e-05
1.52399026988207e-05
-3.51632524094292e-05
-2.51231466054167e-05
-4.89550285738295e-05
-1.90368711435965e-05
-2.02642898054809e-05
-1.51738723665778e-05
-5.29466473451732e-05
-1.08846188973769e-06
-2.32413471818979e-05
-9.15625184313339e-06
-2.41538287537775e-05
-4.16428554579516e-05
-2.08060500816413e-05
-3.48872737589202e-05
-2.80868861737819e-05
-1.54012579866692e-05
-1.98334823961195e-05
1.57667115074488e-06
-1.53818424811587e-05
-2.60692633688551e-05
-5.95165797996634e-05
-2.26896494323943e-05
-2.17056007102423e-05
-1.63886023875399e-05
-3.33023428719654e-05
-1.63870218741837e-05
-4.51936841838761e-05
-7.95259643183887e-06
-3.60674918458985e-05
-1.4298505398228e-05
-1.99693836262451e-06
-4.19500551291193e-05
-3.79200264131909e-05
-2.77341420905714e-05
3.15831851646366e-06
3.8459861652754e-06
-3.13592582531742e-05
-1.14526426129186e-05
-2.01662849869601e-05
-2.85150766750565e-05
-2.49217848200899e-05
-1.01400846976295e-05
-3.03201721009664e-05
2.37370035480634e-06
-2.87356396591756e-05
-4.3560237661315e-05
-2.37401447464297e-05
2.40227351040559e-06
-1.4562929994832e-05
-5.38012012695787e-06
-3.06589632430776e-05
2.8343517110441e-06
-2.74644749456487e-05
-2.67366283484249e-05
-2.00986015391706e-05
-1.68836539020187e-05
-1.34112159945499e-06
-8.12054225918319e-06
-3.24140662564919e-05
-3.14370883648853e-05
-2.01664878715147e-05
-3.09676887018228e-05
-1.85401160306275e-05
-2.93282121898461e-05
-1.51204677550731e-05
1.08026245136682e-05
-1.17307463693924e-05
-2.05912983029446e-05
-1.68449688540694e-05
-8.32990818436914e-06
-1.35550226393847e-05
-2.49280216040969e-05
-2.53805970410758e-05
-2.19948495241282e-05
-3.27402921502612e-05
-1.92931950735694e-05
8.56114626866962e-06
-1.57677350901395e-05
-3.45021843727674e-05
-3.29547222211122e-05
-3.39076353978478e-05
-7.77202896836339e-06
8.11395453051397e-06
-1.47638857013451e-05
-3.06743838571668e-05
-1.01716203883072e-05
-1.4893449039964e-05
-4.3859071514568e-05
-1.10233485481517e-05
-1.94512350453364e-05
-8.95342458537793e-06
-1.54832391574713e-05
-1.95981385769002e-05
-2.54531352953732e-05
-8.75078135351014e-06
-2.83967451959784e-05
-1.0712490933928e-05
-1.51599533559127e-05
-4.19768168522005e-05
-1.24356879086688e-05
-6.97532507942937e-06
-3.16487069452082e-05
-2.03098998060743e-05
-1.64677201184515e-05
-1.89772429114945e-05
1.62491379740216e-06
-1.65101255242533e-05
-7.11145144193858e-06
-2.33008958610989e-05
-1.74820169597364e-05
-2.45591556603917e-05
-2.57620469485355e-05
-3.25710498454714e-05
-6.60292215135548e-06
1.21013138491652e-06
-1.11529566682599e-05
-6.69510646723899e-06
9.85586354291291e-07
-1.9689672979539e-05
-8.74947660701597e-06
-1.66327982690687e-05
-2.80289841718523e-05
-2.3149306958406e-05
-2.85621555274242e-05
-1.74477111632573e-05
-1.07643607500658e-05
-2.93146364486348e-05
-1.40029394363036e-06
-1.25959811765512e-05
-1.11481293259163e-06
7.61185107946617e-06
-1.72416942905109e-05
-3.46840643974802e-05
-1.1518319761486e-05
-2.4317030794344e-05
-8.52708361941209e-06
5.99348664051848e-06
-3.68684998828146e-05
-3.02238156127431e-05
-3.09210748627617e-05
-1.67894168584177e-05
-2.76523561276711e-05
-1.77932699024303e-06
-1.80907991674475e-05
-3.11802628094435e-05
2.62847682610617e-06
-2.46913678225828e-05
-1.38219778809469e-06
-2.49611057299543e-05
-1.36417694428434e-05
-2.1034694898825e-05
-2.71384248918043e-06
-1.68697889214407e-05
-1.84884947019739e-05
-4.76759643120509e-05
-3.51043518695716e-06
-5.19959865042143e-06
-1.37675923617768e-05
-1.21548899508086e-05
-3.34759613230717e-05
-1.30719620383537e-05
-2.05308794133238e-05
-3.55067157095862e-05
-2.37536688279638e-05
-2.05859051906974e-05
-3.21090079842601e-05
-4.52068144350866e-05
-1.85606285862429e-05
-1.64720383457589e-05
-4.00896829173604e-05
-1.38182082997595e-05
-8.53393766874595e-06
-2.40996684577979e-05
-3.13280013034483e-05
-3.09296151800188e-05
