# Supplementary material for: Research on computational propagation and identification of mine microseismic signals based on deep learning
Source: PLoS One. 2025 Oct 22;20(10):e0334641. doi: 10.1371/journal.pone.0334641 (PMC12543183; doi:10.1371/journal.pone.0334641)
Supplement: S3 Data — (ZIP) [file pone.0334641.s003.zip › 000100500002842.xlsx_0.txt_24.txt.txt]

-1.77887069569003e-05
-1.99773245707184e-05
-1.05755504689355e-05
-1.56599530595191e-05
-2.25178822430662e-05
-9.35961981569589e-06
-1.57844787721913e-05
-2.70465921449478e-05
-2.53558407809012e-05
-4.42507642455185e-05
-1.3140201297254e-05
-2.191567719682e-05
-8.83719625658092e-06
-2.43972722101782e-05
-3.3556492554143e-05
-2.48976044263558e-05
-3.70307946156427e-05
-5.60377378073635e-05
-6.43647107855288e-06
-3.19816080624249e-05
-1.94418698610299e-05
-4.42107043229905e-06
-3.2332765357961e-05
-1.3309396496444e-05
-2.44725704936579e-06
-8.88510580273689e-06
-1.92475728282286e-05
-1.57455250518462e-05
-3.99932557812877e-05
-6.94981360093954e-06
-1.479287330567e-05
-2.43820102086366e-05
-1.79111880986383e-05
-2.36166732825974e-05
-2.13173955018079e-05
-3.27483411767296e-05
-5.49650184404846e-06
-1.55759784535954e-05
-2.45620030282004e-05
-7.37178567653024e-06
-1.26084644534187e-05
-2.0638834273003e-05
-2.44040079391723e-05
-3.39145882530109e-05
-3.71599002465358e-05
-2.28622344238739e-05
-1.95950033401338e-05
-1.26930720990795e-05
-4.35613214344561e-05
-2.4432286508137e-05
-2.50899415520102e-05
-2.59347776243224e-05
-1.96373931945194e-05
-4.10601925687888e-05
-2.72282628078292e-06
-2.02277466035442e-05
-2.17949741095956e-05
-8.03503938071011e-06
-2.46284528405161e-05
-6.290319515002e-06
-3.52459331302366e-05
-2.22728471296229e-05
-2.13714979948052e-05
-3.1566433058674e-05
-1.44650486521297e-05
-8.12760060049421e-06
-4.2840859132301e-06
-4.14290752146926e-05
-9.45385333847214e-06
-2.9844173066536e-05
-1.22935969577104e-05
-1.00349837407008e-05
-3.19716091191769e-06
-3.48006821251864e-05
-1.21441358210515e-05
-1.11154891092773e-05
-1.09995435008795e-05
-1.88564347644211e-05
-3.44843056410724e-05
-5.33826792751048e-05
-2.08727696118772e-05
-1.30702879876633e-05
-2.70428294103304e-05
-7.91817697306837e-06
-3.71062512351317e-05
-1.11828241558275e-05
-1.67755508258641e-05
-1.6720928852883e-05
-2.48531475283886e-05
-2.86594893158542e-05
-4.45835708746597e-05
-3.78586077312907e-05
-2.61169721061525e-05
-3.03310166950255e-05
-1.24250866762746e-05
-2.02388707705714e-05
-1.68565783658451e-05
-1.64117107468117e-05
-2.1385855412212e-05
-3.35972146006757e-05
-1.95384539314359e-05
-2.38516209249878e-05
-1.91146447430047e-05
-2.25886779719793e-05
-4.64000463032698e-05
-3.95549771619397e-05
6.93599601809436e-06
-1.75355136693949e-05
-1.56236981440338e-06
-1.9633940301647e-05
-1.44025682231247e-05
-1.94126122696591e-05
-5.73908675402096e-06
-2.57194699789148e-05
-3.17117685803144e-05
-1.96852565994809e-05
-7.44883942396514e-06
-1.18989256435355e-05
-2.3490189982139e-05
-9.5966644705311e-06
-1.8117690282206e-05
-1.74670166938886e-05
-1.51392588036372e-06
-2.6767627057928e-05
-1.55104355107759e-05
-2.75932907231121e-05
-1.66612171640301e-05
-2.06409712347908e-05
-4.00664222302613e-05
-3.28779675305731e-06
-1.32139020477601e-05
-4.65518880166416e-06
-2.81407140138341e-05
-1.30175627087992e-05
5.62796588751594e-06
-5.57868536433329e-06
-2.08046074927294e-05
-3.63580314956622e-05
-3.42676872775623e-05
-4.90718479629854e-06
-2.86462857856041e-05
-2.37805997019971e-05
-1.85521325637984e-05
-2.74371533321752e-05
-3.73883595363856e-05
-4.11706468838483e-05
-2.23808091377034e-06
-3.2382402027144e-05
-8.31108892103799e-06
2.56841272719169e-07
-2.44503744905835e-05
-3.44649774144709e-05
-9.72756711687048e-06
-2.82627203496797e-05
-4.55480294694632e-06
-3.17818739595309e-05
-1.53831427893114e-06
-2.08453646934503e-05
-3.66331971760115e-05
-1.67849890847029e-05
-3.28890943386863e-05
-3.78686547969816e-05
-2.93615148686866e-05
-1.68692434223167e-05
-1.29168146892581e-05
-2.83778922933174e-05
-2.18141751673418e-05
-2.28578225947643e-05
1.2151823178071e-05
-1.95839414239997e-05
-2.70836537278796e-05
-1.40289763561025e-05
-2.43042997718971e-05
-4.43245894661208e-05
-1.2599522292421e-05
-4.2259837146494e-06
-1.09399298603049e-05
-4.6590073234105e-05
-1.82547827199012e-05
-3.06637158586296e-05
-4.85025830481587e-05
-5.12084891944953e-06
-1.81596227372993e-05
-3.50158509711511e-06
-8.33164287857831e-06
-9.06121156462373e-06
-3.88003904435496e-05
-1.66327592271121e-05
-2.2642355988503e-05
-2.9551217301803e-05
-9.0061308749616e-06
-1.40887685279824e-05
-2.10523286313403e-05
-1.00371836779949e-05
-4.04336667557032e-05
-2.94696124713589e-05
-3.1657815767514e-05
-1.4368532753881e-05
-2.08496077439875e-05
-3.40207925427299e-05
-2.76198515140718e-05
-2.99890386256783e-05
-3.85053260327925e-05
-1.57812496659605e-05
-1.64708140827257e-05
-1.12779909799004e-05
-1.75330603464283e-05
-3.8927674663974e-05
-2.34764555938344e-05
-1.89273062364844e-05
3.32400952302165e-07
-5.97779731259776e-06
-2.908596804817e-05
-3.45771402340369e-05
1.95809318997933e-06
-1.70075793662238e-05
-1.70417966595129e-05
-4.70598389517492e-05
-1.94891651909774e-05
-1.94417176016595e-05
3.69889789362366e-06
-1.4998194003978e-05
-2.26135493322445e-05
-1.62790985855487e-06
-1.87641629489116e-05
-1.8729590876779e-05
-5.43058886765116e-07
-1.46892971080273e-05
-3.70181135494374e-05
-3.05635580075063e-05
-2.15176038753729e-05
-1.87248113195461e-05
-1.94113946866462e-05
-2.83334553353683e-05
-2.4317006945106e-05
-2.85118606917452e-05
-8.40142091028563e-06
-2.41857448256221e-06
-1.24621104371247e-05
-3.57480762127672e-05
-3.02571541756469e-05
-2.43899381150315e-05
-2.53703579680875e-05
-1.91621105764035e-05
-3.43110830954019e-05
-3.69072249116985e-05
-2.75921835275231e-07
-1.7371129258194e-05
-1.0714423211568e-05
-2.619657924064e-05
-3.01520275788782e-05
-1.82686566173315e-05
4.66372067247557e-06
-3.42348044290874e-05
-4.93720953848045e-05
-7.31462570504523e-06
-2.33848919567326e-05
-3.23204898613546e-05
-3.73313555041198e-05
-6.03056540307028e-06
-1.21872624956163e-05
-3.68266507458349e-06
-2.72267358288374e-06
-3.29978833522256e-05
-9.40165515013937e-06
5.41209056259308e-06
-3.16385387387904e-05
-2.03396055264313e-05
-2.92845431430864e-05
-2.6029848431037e-05
-2.45978527830301e-06
-8.19523139942152e-06
-2.74862143757187e-05
-1.34575375237465e-05
-1.63949529551982e-05
-3.51419509242165e-05
-1.916393308128e-05
-1.43460763227847e-05
2.73601226928694e-06
-1.9757323837732e-05
-3.23584839469882e-06
-4.88460317048979e-06
-2.43084624828638e-05
-1.93964482838964e-05
-1.92394593855151e-05
-2.06125441156266e-05
-1.94442599590678e-05
-9.75638283692396e-06
-2.84081854577321e-05
9.60198552779514e-06
-1.44965362115257e-05
-2.67903632421174e-07
-1.72693229750394e-05
-3.82855079640437e-05
-2.1799474144203e-05
-1.2006278523287e-05
-1.89078610803337e-05
2.29796721318436e-08
1.18253566137334e-05
-1.73925388926957e-05
-3.46112308225954e-05
-2.91211675834464e-05
-1.45447273386722e-05
-1.43369243125908e-05
-1.53033644325941e-05
-4.37241736586706e-05
1.25981671137051e-05
-1.63565847270145e-05
-2.50844351466355e-05
-4.12446887654358e-05
-3.90812545120486e-05
-2.74435876105614e-05
-3.69684086516421e-05
-5.87053751563688e-06
-2.78067929076916e-06
-2.83430018959839e-05
-1.2673722853593e-05
-1.67538078307989e-05
-6.93170021927567e-06
-9.51993554681837e-06
-2.9288627141185e-05
-3.34685990204008e-05
-2.41926928954792e-05
-1.71405920231712e-05
-1.12847422961863e-06
-3.06441296485852e-05
-4.30969833390517e-05
-3.69103319914458e-05
-5.05867456226819e-05
1.03033044798024e-05
-2.50813273442392e-05
-4.16345298825681e-06
-1.78083404867557e-05
-3.6117732046607e-05
-2.43757859819382e-05
-3.60271434785129e-05
-2.41993248409997e-05
-1.71345851800699e-05
1.65399400283279e-05
-3.18552684301124e-05
-1.83270171937567e-05
-2.43580331626798e-05
-2.01233974141806e-05
-3.33961422590992e-06
-2.7093146537071e-05
-4.01861571234948e-05
-8.05387173182008e-06
-2.88373756066743e-06
-2.15726561658239e-05
-2.46760453370357e-05
-1.53016188894394e-05
-1.54805092248372e-05
-1.30639641789709e-05
-1.92422410220557e-06
-4.60436964270238e-05
-1.98981645501752e-05
-2.16986370493322e-05
-9.47559535754517e-06
-1.65327045072852e-05
-3.07177095790324e-05
-9.77459477401075e-06
-4.57359649571499e-05
-2.29607423326089e-05
-2.75880739047177e-05
-3.95303102066472e-06
-2.39815648057416e-05
-1.06746576858376e-05
-3.1831296904639e-05
-3.31823685319816e-05
-1.02041442067893e-05
-3.15119360755859e-05
-2.00526294766847e-05
-1.47596301756533e-05
-2.50750808792904e-05
-2.10887669692861e-05
-3.4193314966715e-05
-3.00133807144507e-05
-4.12741163088103e-05
-9.81717816641412e-06
-3.36972590624326e-05
-1.32335060088075e-05
-4.08550011346904e-05
-1.87415203313053e-05
-2.28271735996922e-05
-1.52906722072377e-05
-3.75174839593586e-05
-2.81581445258536e-05
-2.02869213563978e-05
-1.64882436959867e-05
-3.41136957501372e-05
9.89128366142946e-06
-2.85501264776384e-05
-1.48524037820078e-05
-2.34514194448907e-05
-2.71406505084179e-05
2.22422741815382e-07
-2.8362264283007e-05
-1.5244598367504e-05
-1.20025211987475e-05
-5.63470429323734e-06
-9.18135209138083e-06
-1.14840738742429e-06
-2.66717366366753e-05
-1.89927190948875e-05
-1.53297956725156e-05
-1.27505879527278e-05
-2.51072700235816e-05
-3.55466468377177e-05
-5.74758331582623e-06
-2.40862944883266e-05
-8.67434583714814e-06
2.84118592396225e-06
-6.3681682309372e-06
-1.39161661296817e-05
-1.67911043778511e-05
-1.6812060998048e-05
-6.10363939691102e-06
-1.67048389465164e-05
-4.33019152050176e-06
-3.03110017478255e-05
-2.1299440754872e-05
-1.07123990690276e-05
-2.06903889405665e-05
-2.21328183662473e-05
-3.5625661667263e-05
-4.5531770893472e-05
-3.60183400390202e-05
-8.37503014052794e-06
-3.73133948502421e-05
-2.66232459233341e-05
-7.34970237197723e-06
-1.64010889048908e-05
3.51222401242453e-07
-4.36910139062914e-05
-1.84435667856609e-05
-2.15610786040629e-05
-3.45962515619439e-06
-3.37374144956952e-05
-7.92545178146834e-06
2.39735627717003e-06
-1.1109215307411e-05
-3.0186405103228e-05
-4.33129437752658e-05
-3.5243851630347e-05
-2.18366382190515e-05
-2.38107413513446e-05
-2.46835128849699e-05
-1.03654800030064e-05
-4.06346339564128e-05
-4.30938035859657e-05
-3.53269729271706e-06
-3.61669471761146e-05
-1.88457786252133e-05
-3.67761799885159e-06
-3.88379550895461e-05
-1.50099263177684e-05
-2.07080152988335e-05
-3.75814603622198e-05
-3.39279093251658e-05
-3.37395569058436e-06
-1.6546776280683e-05
-2.38435591617926e-05
-2.17159720638494e-05
6.10000658039121e-06
-1.5950988499442e-05
-1.95625956166601e-05
-8.01635628780115e-06
-1.92278805704397e-05
-3.11030053238269e-05
-2.16492582814123e-05
-1.94739137731261e-05
-6.9032246770681e-06
7.67631737185789e-07
1.95877803068386e-07
-3.45977446041624e-05
-1.74856194621519e-05
-2.38896602265683e-05
6.53230971776615e-06
-2.07780079635984e-05
-1.35623783434372e-05
-2.41000773006494e-05
-2.50348060242399e-05
-1.56441776702939e-05
-2.52691932827668e-05
-1.1100980088793e-05
-2.1267439018441e-05
-3.99319164754907e-05
-3.3037008624435e-05
-2.29559517441736e-05
-2.65923019225435e-05
-1.04024579872918e-05
-3.26657877605037e-05
-2.74749686415913e-05
-2.11769287380378e-05
-2.50453789204668e-05
-4.27722089262231e-05
-3.87818184020144e-05
1.69394674936794e-06
3.77426144484433e-06
-3.81514422061102e-05
-1.68839158148945e-05
-2.1442963887736e-05
-3.18580486123685e-05
-3.36084446173896e-05
-3.06546228217315e-05
-1.89445333723698e-05
-2.23112485462842e-05
-1.19884763918868e-05
-2.59783618557955e-05
-1.09597652780729e-05
-2.25818319543235e-05
-4.28923054205158e-05
-7.26243289241023e-06
-9.08665048693384e-06
-2.54566557705338e-05
-3.76686151055753e-05
-3.59255774825187e-05
-3.73098642145395e-05
-2.36457763417056e-05
-1.80475354056071e-05
-4.13598296416599e-05
3.67072439692875e-06
-1.13769421422831e-05
-1.91654883947655e-05
-1.00742402866642e-05
-1.33066609156577e-05
-1.01216793088848e-05
-2.34735059639027e-05
-1.94502512197679e-05
-2.83894757725564e-05
-2.89214208990473e-05
-2.7107948726947e-05
8.23330223633617e-08
-4.49244291365276e-05
-3.89666344745134e-05
-1.67599907060124e-05
-2.97890808658984e-05
-1.89872970506661e-05
-3.97716838183147e-05
-1.33418955566255e-06
-1.53723062006832e-05
-2.15855043477397e-05
-3.00448840483291e-05
-4.04815912991743e-05
-9.00769429477634e-06
-1.39521985003117e-06
-2.25975830909279e-05
-1.80655044883817e-05
-2.14865336404791e-05
-7.81044016724005e-06
-2.61936267774359e-05
-2.465603539033e-05
-3.57478856715949e-05
-1.2186740778487e-05
-1.33600069024338e-05
-3.65344844274844e-05
-2.91641857142905e-05
-1.51010437607351e-05
-1.28950983101031e-05
6.89721649387639e-06
-2.08317133382178e-05
-3.77331403910369e-05
-3.76207860050212e-05
-4.08529989446161e-05
-1.8710323186469e-05
-2.34615504872202e-05
-2.50566467144214e-05
-1.55499776705198e-05
-2.25597737254002e-05
-1.1029625500954e-05
-2.0117695765707e-05
-2.13257008297215e-05
-2.76618185708556e-05
-2.93649105550815e-05
-5.76148852794175e-06
-7.37530148965143e-06
-2.20404904335189e-05
-1.57220420722517e-05
-6.00676744703053e-06
-4.2913850485238e-05
-9.58056001036224e-06
-3.84154931686866e-06
-1.18939426283837e-05
-9.16520035071062e-06
-1.84531762307429e-05
-3.09898830365253e-05
-1.44542077147643e-05
-2.56013004598934e-05
-6.82537314501795e-07
-7.74826391826272e-06
3.08236010991817e-06
-3.36955907981908e-05
-2.64625435930143e-05
-3.9655478293475e-06
-9.43484996860999e-06
-1.93038246134213e-05
-5.48059536423928e-06
-5.39673920223655e-06
-3.17058384217589e-05
-1.79184287560531e-05
-1.05949589913026e-05
1.00212121126659e-07
-5.35697127289524e-06
-3.01667262084396e-06
-2.28509358783308e-05
-3.49134899725071e-05
-4.10715230731306e-05
-3.30255082239279e-05
-9.04725371367707e-06
-2.24140297914574e-05
-1.396950050859e-05
-1.06108225277538e-05
-3.42444632735019e-05
-1.91357448318572e-05
-2.66271887162033e-05
-1.65385790571948e-05
-3.57247784528777e-05
-4.33062233484999e-05
-9.26799176381431e-06
-2.08983663467649e-05
-2.70839760592248e-05
-1.47224212145698e-05
-2.44687263207241e-05
-1.74425116613961e-05
-1.99215533145934e-05
-3.1740046667277e-05
-2.00712068831387e-05
-2.93570109763754e-05
-2.1697472264439e-05
-2.51243538207286e-05
-3.22759761691285e-05
4.24650610574361e-06
-1.11069963601568e-05
-2.38342926175593e-05
-3.33319191549625e-06
-2.14081263037118e-05
-3.50103784476716e-06
7.88497281839648e-06
-2.44405665658189e-05
-1.25019488187573e-05
-2.38130612709679e-05
-1.40069684364011e-05
-3.06838171133725e-05
-1.93593071517544e-05
8.40478789895813e-06
-1.6667360312475e-05
-3.68995882084283e-06
-2.0061623674427e-05
-2.22687864139456e-05
-2.56671486172115e-05
1.58547263323207e-06
-3.50232805691499e-05
2.62001413014364e-08
-2.10920146257312e-05
-1.6793586978143e-05
-4.49603398045214e-06
-1.27831401676283e-05
-1.58329322685704e-05
-2.9620964522643e-05
-9.65158192254353e-06
-2.02040150469015e-05
-3.99223353655403e-05
-2.43504230649921e-05
-1.34457230402445e-05
-1.12343190169466e-05
-2.35048963417078e-05
-1.9322709136728e-05
-3.62806105039413e-05
-1.23809897845874e-05
-4.81408389281445e-06
-1.94210418653281e-05
-2.04926243811533e-05
-1.65604522453207e-05
-2.2307768462202e-05
-2.28584526528146e-05
-3.40652909805094e-06
-2.12022781815485e-05
-3.29749343046511e-05
-2.00215830489927e-05
-4.17804383825156e-05
-1.92080618015603e-05
-2.09949431428243e-05
-2.62104987608975e-05
-1.18151361078352e-05
-2.21686495416473e-05
-1.23614936728222e-05
-3.81813952733922e-05
-7.23434930244305e-06
-3.73725849593326e-05
-2.20822531024637e-05
-2.81112671378865e-05
-2.58280472676195e-05
-2.14376787854292e-06
-1.65527841062397e-05
-2.61157217501046e-05
-2.56597568182368e-05
-2.43126427736516e-05
-4.06213623462918e-05
-1.09884522139398e-05
5.50369313884365e-06
-4.33511488131483e-05
-2.10997418486327e-05
-9.59376250004183e-06
-3.13765408066472e-05
-1.73210675519173e-05
-2.67299086262211e-05
-3.4011500013545e-05
-7.3796134623635e-06
-2.3464958163408e-05
-1.36217746811404e-05
-1.49030724403211e-05
-2.91114035518794e-05
-2.18941812710345e-05
1.41402031620429e-06
-2.29809972796423e-05
-3.01409214425766e-05
-1.95616904777323e-05
-1.20248638108544e-05
-4.68355077955399e-05
-2.38022521143358e-05
-3.01406879165141e-05
2.16841090178142e-06
-3.13145654715298e-05
-3.23442390815859e-05
-3.23936373010506e-05
-3.25824370891869e-05
-3.98070305853736e-05
-1.0222136580535e-05
-4.49654554157119e-06
-1.31717683136703e-05
-3.27515982066101e-05
-2.97266723855858e-05
-2.0696668564636e-05
-2.21098529525485e-05
-2.46933841979798e-05
-1.88781970488147e-05
-3.0383827241653e-05
-2.86209354787132e-05
-7.29624443605965e-06
-2.46518396931043e-05
-1.76324095717314e-05
-1.31376462979714e-05
-2.19594665606881e-05
-1.83798999776723e-05
-2.5759492398993e-05
-8.64163212519157e-06
-3.49158005179739e-05
-1.47742802544018e-05
-3.4991979045516e-05
-1.63278116890561e-05
-1.49756064959712e-05
-1.46421539491596e-05
-3.23671678702553e-05
7.87500741035318e-06
-2.33849771949834e-05
-3.19385666435679e-05
-2.46447815306205e-05
-5.05417624862723e-06
-4.28340542003518e-05
-1.25367793815979e-05
-2.10887169026254e-05
-2.01569475746963e-05
-1.99477151893755e-05
-2.81508266843282e-05
-2.95680395713474e-05
-3.02240886381641e-05
-3.16747012686015e-05
-5.39107363142283e-06
-2.9919385544882e-05
-2.17092730458485e-05
-7.56507600356328e-06
-1.75723380805222e-05
-3.39378795250172e-05
-1.07664355466681e-05
-6.87195596344667e-06
-3.40401512070475e-05
-1.56397825927124e-05
-9.18727007826631e-06
-3.08913652925615e-05
-1.11694018871472e-05
-5.82833428789863e-06
-4.8924704298231e-05
-2.50717865152434e-05
-1.97618574310339e-05
-3.13359713425739e-05
-6.31104327591698e-06
-1.5995792253174e-05
-1.97255970939513e-05
-8.69706071096788e-06
-1.57058293659972e-05
-3.70324218319701e-05
-2.7775477063464e-05
-2.56232990252613e-05
-1.7678732276587e-05
-1.40533812369581e-05
1.50055856146274e-06
-5.83858940262106e-06
-1.1694824160902e-05
-1.99710837203605e-06
-2.24958633517035e-05
-2.72094660370902e-05
-3.73795538799633e-05
-3.20001040904791e-05
-3.55005761563039e-05
-3.04583488971253e-05
-2.97496287100008e-06
-4.43781627162977e-05
-2.88845674972925e-05
-3.45869016541177e-05
-1.06851611206844e-05
-1.42802836486836e-05
-1.50442509890291e-05
-3.26709481540646e-05
-2.98613561791155e-05
-1.20295981643874e-05
-1.49763222168026e-05
-1.25156521185617e-05
-1.64799355915252e-05
-1.79633470272924e-05
-1.39336605582418e-05
-2.91684156711865e-05
-7.32331413051256e-06
-4.21131461538486e-05
-2.58799963944197e-05
-1.58098388904687e-05
-3.84416941690918e-05
-1.66802094772658e-05
-1.03640367887037e-05
-2.53124301418338e-05
-1.75916972074232e-05
-8.23835077000772e-06
-1.24802589350795e-05
-1.18891207595169e-06
3.16537445145473e-06
-1.8665539729963e-05
-9.7760316721946e-06
-1.81584043949321e-05
-1.48494782069773e-06
-3.04314307583932e-05
-1.34190457894983e-05
-4.51797809612244e-05
-4.91084358603563e-05
-1.40227555134971e-05
-3.81448538907847e-05
-2.02371870585054e-05
-9.61845070350634e-06
-2.18721071710719e-05
-2.16694314691587e-05
-1.03256395769486e-05
-2.1763250350479e-05
-1.54600449214055e-05
-1.59388221470336e-05
-1.54522285326417e-05
-5.43695656418473e-06
-2.71910240678499e-05
-2.18854372216729e-05
-1.48978502265735e-05
-1.73582009423741e-05
-3.32631643206151e-05
-3.71655797241038e-05
-1.39383141869933e-05
-2.8417121669746e-05
-9.58238804898346e-06
1.37755994003283e-05
-1.98372228697524e-05
-3.12514812064351e-05
-1.76123930611113e-05
-3.04576773307118e-05
2.63763021286905e-06
-1.85772741737697e-05
-1.43700508963326e-05
-2.01602274532636e-05
-3.84019353139106e-05
-2.69228879619728e-05
-1.44070187657967e-05
-2.02713970528668e-06
-9.7276290471414e-06
-1.84333252062185e-05
-2.90862022990504e-05
-2.21164203346796e-05
9.08908001145351e-06
-3.95743734892813e-05
-7.17205134086851e-06
-2.50280304364841e-05
-3.941529291008e-05
-5.60523419906201e-06
-1.82510846121227e-05
-2.40281149116308e-05
-1.29848621289907e-05
-1.17541978772594e-05
-1.58173080623909e-05
-2.56205997692415e-05
-3.8450801692689e-05
-4.16644028204295e-05
-9.40350919186256e-06
-2.11207033610407e-05
-1.3104966937582e-05
-2.18314880462522e-05
-2.69323995605985e-05
-1.0053835855426e-05
-3.34308521111681e-05
-4.35665974922298e-05
-2.76976320047031e-05
-1.68574798316541e-05
-1.77907664951579e-05
-3.15118252596486e-05
-5.33965231860568e-06
-1.75502530380335e-05
-1.61190885758563e-05
-1.38733724718249e-05
-2.76720080533695e-05
-4.7617205215974e-06
1.869482190173e-07
-2.75621917801024e-05
-2.69318680726648e-05
-2.70593180552646e-05
-2.32222356360054e-05
-2.08117844153184e-05
-1.50818346919514e-05
-2.23470269997734e-05
-3.2451485552164e-05
-3.83382052434831e-05
-1.65183254806201e-05
-2.70465353385493e-06
-2.51568326926354e-05
4.64327662931539e-06
-3.72971654569669e-05
-2.72608894466403e-05
6.29199039259853e-06
-2.78255524077784e-05
-1.8002492657637e-05
-1.80611860975475e-05
-2.43337991076226e-05
-1.70594695040701e-05
-1.06188740169752e-05
-1.05279593331518e-05
-1.63128546484759e-05
-3.06462863445402e-05
-4.59918701967403e-05
-8.49357713452798e-06
-1.9267375704742e-05
-1.52963150741982e-05
-3.85556279749718e-05
-1.5180331087371e-05
-2.03735852478057e-05
-3.19989339734915e-05
-1.5459456045047e-05
-2.71403842122631e-06
-1.81610642919874e-05
-1.32588831094766e-05
-9.78602313718818e-06
-3.41882637572023e-05
-2.64211260488104e-05
-2.82784504829287e-05
-1.98095329866053e-06
-2.7898688646468e-05
-2.55182677409434e-05
-1.57256583017211e-05
-2.43309210035378e-05
1.31103314626946e-06
-1.67081468492751e-05
-2.14029752475618e-05
-2.44133809261005e-05
-2.06279145561315e-05
-1.24947785547414e-05
-2.23359061536831e-05
-1.33597561307633e-05
-2.49152001235925e-05
-3.3675758427455e-05
-3.05671500223055e-05
-2.72838219942776e-05
-4.17755162705669e-06
-1.16742200423017e-05
-3.78629460062928e-05
-4.29242645159606e-05
-2.16725123207833e-05
-7.66168535775516e-06
-9.57703603551767e-06
-3.03956939436799e-05
-1.13503330241872e-05
-1.72313511930193e-05
-3.81317222944957e-05
-2.46562300765987e-05
4.34701303654044e-06
-2.80647332698695e-05
-2.88962007872774e-05
-1.57570266829648e-05
-3.8093740540544e-05
-1.30490735200117e-05
-1.40481237299196e-05
-2.64182994967062e-05
-2.92191243541169e-05
-2.14606213742212e-05
-2.0613160513202e-05
-5.73332168913644e-06
-3.35003995614616e-05
-2.12879814902007e-05
-6.67680979189966e-06
-6.99741433900256e-07
-2.70973664134617e-05
-3.34498208688013e-05
-2.93080908443857e-05
-3.87445885170207e-05
-1.42741291718164e-05
-2.4188173470469e-05
-1.61324733363445e-06
-3.38115504885294e-05
-2.43060734121512e-06
-2.66838757026679e-05
-3.46109109158198e-05
-2.60980826230128e-05
-1.96806211514983e-05
-2.29124659745302e-05
-2.91442980589473e-05
-1.33987037530579e-05
-3.42741639556257e-05
1.23976187056526e-06
-2.68877038569513e-05
-1.09941975274505e-05
-2.78627250859289e-05
-2.47083375585217e-05
-1.98323105360124e-05
-3.77473496609971e-05
-1.05247754827434e-06
-6.95745437146781e-06
-3.74348378548779e-05
-1.17041024894707e-05
-9.78240369773478e-06
-2.40627280053893e-05
-2.45459706687093e-05
-2.07497948264041e-05
-1.25757180159808e-06
-1.25605424254052e-05
-1.51889833910263e-05
-2.65463181325474e-05
-2.69935667289784e-05
1.33992744568037e-05
-2.85433233238465e-05
-6.19630496723993e-06
-1.96163398479121e-05
-2.22184164896428e-05
-3.37628035135621e-05
2.93054253107214e-07
-1.17709113718704e-05
-5.01847408749852e-06
-1.97328912555468e-05
-5.82874004162044e-06
-2.10173446707464e-05
-2.23020543697856e-05
-2.28846123860003e-05
-3.1025836905435e-05
-2.6342897639344e-05
-2.03656612051388e-05
-1.21725710544005e-05
-1.06789924589683e-05
6.56071962594082e-07
-2.53571252590087e-05
-3.83903494628004e-05
-1.67115628794037e-05
-9.44163178538871e-06
-3.51581401382583e-05
-1.71610465248232e-05
-2.61478462127394e-05
-7.29653942493157e-06
-3.26060778190491e-05
-1.64770481462435e-05
-1.28281515467195e-05
-2.18097179237161e-05
-8.63398800662684e-06
-1.82469931816643e-05
-3.46016601902348e-05
-4.52771778018769e-06
-4.39140876252464e-05
-1.12927163439871e-05
-4.99032460705256e-06
-2.59504225542047e-05
-3.77795655796247e-05
-1.5830646129228e-05
-1.43354290130999e-05
-5.54472192538664e-06
-2.89840844320346e-05
-1.4920508574337e-05
-2.92815387787072e-05
-1.99982169681556e-05
-2.10660596636329e-05
-1.56258044256232e-05
-2.3868726135922e-05
-3.18771334213674e-05
-2.35176764252463e-05
-4.08170129858139e-05
-3.34531648161649e-05
-4.83494782682641e-06
-1.71490501823242e-05
-1.01053453462093e-05
-1.62489511506762e-05
-2.90392647866525e-05
-8.92809499500836e-06
-8.70763766097234e-06
-1.6237264589184e-05
-1.49562930113267e-05
-1.58959489247574e-06
-2.36258332272332e-05
-3.38693970279272e-05
-1.36566303076755e-05
-4.14998894267004e-05
-7.35414954054986e-06
-3.0252687185654e-05
-2.48355225390965e-05
-2.9693865915565e-05
-2.73005101202071e-05
-2.36182976929643e-05
-1.93246915458426e-05
-3.12060927298142e-05
-7.78842660196723e-06
-3.99762554781728e-05
-2.10366900330108e-05
-3.29619700418642e-05
-1.40260152704961e-05
-2.63489502251343e-05
6.71906591816011e-06
-2.33261332693636e-05
-1.61412466392642e-05
-1.96498531802849e-05
-1.39314900221644e-05
-3.60478025627256e-05
-2.41365562446938e-05
-1.3961416758928e-05
-4.11363824695063e-05
3.41716854724291e-06
4.38383296598485e-06
-3.42183585505232e-05
-5.46241399568674e-06
-1.36877172488623e-05
1.79382227768411e-07
-3.48625329196234e-05
-9.74821246140032e-06
-2.2903280549941e-05
-2.97035801677633e-05
-4.35795961730132e-05
-2.6051450929866e-05
-1.96372214044588e-05
-1.60209343384701e-05
-3.76710849316188e-05
-1.49539568191531e-05
-8.06069235235275e-06
-2.69340375173521e-05
5.30543925842392e-06
-2.23067232799792e-06
-1.59755698003447e-05
-2.75218923954004e-05
-2.09464896877953e-05
-2.22098096073204e-05
-4.45400054369372e-05
-2.68990703578996e-05
1.57176847999402e-05
-7.77737510389837e-06
-1.59418341787795e-05
-1.6526296799204e-05
-2.01746431326703e-05
-2.18241217124893e-05
-8.70474885180454e-06
-1.82836798860667e-06
-1.01901569517464e-05
-1.48694400950394e-05
-4.42606426608118e-05
-1.70296216810178e-05
4.02476416915595e-06
-2.35599961387498e-05
-1.52543754008553e-05
-3.51070671457861e-05
-3.63375119195863e-05
-2.13401440321219e-05
-2.56722455392621e-05
-2.95719745880213e-05
-3.18295522253244e-05
-1.25098835940543e-05
-1.71866708300603e-05
-3.12684439883663e-05
-1.01980874226629e-05
-1.78087235192763e-05
-3.95711663466336e-05
-2.25130423997533e-05
-2.35367963093562e-05
-2.62869022777013e-05
-3.13250895306715e-05
-1.48303904438295e-05
-2.71799669541944e-05
-3.43139857856204e-06
-3.16568629087448e-05
-3.24537026466057e-05
-1.03641934739508e-05
-1.72995482808003e-05
-2.74077385313177e-05
-1.92025329927946e-05
-4.76770896338373e-06
-1.49902214191016e-05
-2.32343032268411e-05
-3.78658012011249e-05
-3.75345319976703e-05
-1.04395485731168e-05
-3.59663653433272e-05
-4.48935686163301e-06
-1.38289086769725e-05
-3.80030665005476e-05
-1.31842894429648e-05
-2.7778809930194e-05
-1.31198102623171e-05
-2.28704558709864e-05
-4.09587546177374e-05
3.81512139485062e-07
-3.76999315347308e-05
-2.08790376341809e-05
-2.83293746208331e-05
-3.2941730949365e-05
-1.73155871877643e-05
-4.50918218630906e-05
-1.70498769863279e-05
-2.39375269314171e-05
-2.01606148500751e-05
-1.91607850606822e-06
-1.43789364190907e-05
-4.42653833892833e-06
-3.07313133575866e-05
-1.93995157672038e-05
-1.65237284497932e-05
-1.85018467622234e-05
-3.14020593305377e-05
-3.05790002016961e-05
-2.66292767375564e-05
1.39688701399743e-06
-2.95159081808639e-05
-1.50398167459823e-05
-3.08274200749825e-05
-9.00813144194693e-06
-2.3193375642444e-05
-1.26085833943409e-05
-2.6196035094606e-05
-2.33669711481035e-05
-1.44407016744883e-05
6.43002556371124e-06
-1.57040560751608e-05
-4.69867560179112e-05
-2.90252480523895e-05
-4.77251377001048e-06
-1.03830821042497e-05
-2.56653118259659e-05
-3.34396790514115e-05
-1.58581501663603e-05
-2.90622154083114e-05
-4.58184425570023e-05
-2.53757413781858e-05
-5.42764344083713e-05
-3.82625098117877e-06
-1.55777309710194e-05
-2.81684955553657e-05
-1.8754274934443e-05
-3.976126873879e-05
-2.7162644243271e-05
-8.86688785646254e-06
-1.9764814443404e-05
-3.15600555319701e-05
-5.34840972938861e-06
-4.74864168962182e-05
-1.97272150093731e-05
-2.87441704266284e-05
-4.74981689300869e-06
-1.96821562671864e-05
-5.32649762245102e-06
-1.37021272192512e-05
-9.81879334347969e-06
-3.00608492479889e-05
-1.33811627029044e-05
-9.00717979119163e-06
-1.64937671459474e-05
-2.53079601327358e-05
-1.20975160871078e-05
-2.46452621630386e-05
-2.73490512541125e-06
-1.53325501757712e-05
-2.1751057494163e-05
-2.89330681790773e-05
-7.18802630792966e-06
-1.89926948823037e-05
-1.81999440165202e-05
-3.45666855601175e-05
5.28056550325965e-06
-4.18895867711354e-06
-5.16555557554225e-05
-2.04773843315324e-05
-5.26224494959428e-05
-1.30463736825695e-05
-9.38658166713789e-06
-3.82325876053842e-06
-4.24053260041906e-07
-1.09903172101192e-05
-1.33874876626633e-05
-2.84940224083689e-05
3.2309419604171e-06
-1.77935859199627e-05
-1.14052819177261e-05
-2.2225578787107e-05
-2.75375372598636e-05
-2.79522776720031e-05
-1.89169735475697e-05
-2.14373816469518e-05
-3.51012900252513e-06
-3.30200516889405e-05
-2.82217861158163e-05
-7.62937911995299e-07
-1.76606891318295e-05
-1.78325933923985e-05
-1.26136201950359e-05
-2.11477881186716e-05
-1.93181451014631e-05
-8.25486642345979e-06
-1.07289553494302e-05
-1.61238842130426e-05
-1.89216832084016e-05
-1.80660702759497e-05
-2.6362804623989e-05
-3.31548167953728e-05
-5.31106619098158e-05
-1.33771247001744e-05
-1.27021899126338e-05
-1.39042897510024e-05
-2.73264834638414e-05
2.0963092063037e-06
-6.60270810847437e-06
-3.02504832347744e-05
-6.17025094141144e-06
-2.99398534325013e-05
-5.11535427672106e-05
-3.28324561601574e-05
-1.39044662060202e-05
-2.50896886817927e-05
-2.7329383118173e-05
-3.08743506562235e-05
-3.22058891457127e-05
-2.44928528345052e-05
-1.6604836921084e-05
-1.44000471178531e-05
-1.29580576788289e-05
-4.38075545052119e-05
-1.96826094396009e-05
-1.84350161421421e-05
-7.8005259114266e-06
-1.46637763630525e-05
-3.62202256833633e-05
-2.5793943506061e-05
-3.78708205462391e-05
-1.75360313913188e-05
-5.52202994086091e-06
-4.08038790332515e-05
-1.6782449471985e-05
-1.50939149330631e-05
-3.86054069114406e-05
-1.71040296933015e-05
-2.96713299027115e-05
-1.94239611423584e-05
-4.32130264010204e-05
-3.32788040293048e-05
-1.56003704051114e-05
-3.83674231849618e-05
-1.86440364548795e-05
-2.20732377971185e-05
-3.78500875396505e-05
-2.32969576631461e-05
-2.14698984658586e-05
-2.67727586300219e-05
-3.9445971617775e-05
-1.44235710862868e-05
-2.72982440320412e-05
-5.61323223514825e-06
-4.30581216523851e-05
-1.9662070529881e-05
-1.74711253030581e-05
-1.2487445567682e-05
-2.43508896508166e-05
-3.21556914518186e-05
-4.18128370685116e-05
-2.30486959226757e-05
-2.62354365519582e-05
-1.06383811664848e-06
-1.06775325587613e-05
-6.77301161364424e-06
-2.28593041989436e-05
-3.03655153610755e-05
-1.14894223180281e-05
-2.70355705499637e-05
-4.07214420165511e-05
-7.87150087915745e-06
-1.44308735198087e-05
-2.05286510761576e-05
-2.09589324373063e-05
-3.04194755591257e-05
-3.30975029001366e-05
-2.34295255992508e-05
-3.13485062927825e-05
-1.70006416978513e-05
-1.74197074179344e-05
-1.88296048227706e-05
-1.84689027958548e-05
-3.11914544136566e-05
-2.1033304773649e-05
-2.59295026662027e-05
-1.33964053202829e-05
-1.7439164614941e-05
-3.03335272130092e-05
-1.99727655556366e-05
-1.62012082336719e-05
-4.99416914705904e-05
-3.2679944147097e-05
-2.5044785327448e-05
-4.11501945058054e-05
-2.98014036331707e-05
1.93797511603087e-06
-3.86924605305568e-06
-1.58021582468539e-05
-2.70838622895115e-05
-1.03240070988027e-05
-1.09573470593061e-05
7.90614568979434e-06
2.03623755943926e-06
2.09455460924719e-06
-2.77091451194476e-05
-2.33710588566273e-05
-1.5041429022501e-05
-4.04944428544946e-05
-3.17202595744527e-05
-4.47515131741858e-05
-2.32893800902988e-05
7.13660753818794e-07
-2.82568824668429e-05
-2.52470450270366e-05
-2.9449217676146e-05
-2.59984194945458e-05
-1.24622529040515e-05
-2.65337651963811e-05
-3.61018391499492e-05
-1.52291447019263e-05
-3.08180910059065e-06
-2.14228358834977e-05
-1.64908577650834e-05
-1.79121167504545e-05
-2.96280686202839e-05
-2.0129554923601e-05
-5.96458852573004e-07
-3.15715690501478e-05
-2.02690434758224e-05
-1.22435994623996e-05
-1.66772758651431e-05
-3.0877820729599e-05
-2.71829185691099e-05
-2.73361068510563e-05
-3.22128755731701e-05
-1.35946705959351e-05
-1.90837277415684e-05
-1.93816568472035e-05
-2.83164147798027e-05
-1.84658053730907e-05
-1.97559501579449e-05
-2.24876168247769e-05
-2.64447959739927e-05
-2.69493390429846e-05
-7.46062668865081e-06
-2.00586969653286e-05
-1.05095727460137e-05
-3.86725670734378e-05
-3.41070522197269e-05
-8.88709891164633e-06
-1.802246904402e-05
-3.33550601730041e-05
-1.38805813896092e-05
-3.46903135400517e-05
-1.68085273359847e-05
-3.72455923326349e-05
-2.8242990268041e-05
-1.70505622288681e-05
-3.47788712827563e-05
-9.5307186537609e-07
-2.00657772127777e-05
-1.40391417847659e-05
-3.38698943583398e-05
-1.71257840840266e-05
-1.74071234508608e-05
-2.5496569391829e-05
-2.40397869131684e-05
-2.31508401573401e-05
-2.96732356185305e-05
-2.45306106131369e-05
-1.17850345650273e-05
-2.63222364624605e-05
-1.75226061960597e-05
-2.29120115526603e-05
-2.6835659296307e-05
-1.19524006447893e-05
-2.84111287710973e-05
-1.39202511782969e-05
-1.56848735472431e-05
-1.01624475719395e-05
-1.20664552267644e-05
-3.19626206391671e-05
-2.39697148102263e-05
-3.17425903695933e-05
-2.95552196905732e-05
-1.34270556089972e-05
-1.21818763090643e-05
-1.57499903266956e-05
-1.34730180077194e-05
1.83857007522533e-06
-2.6278645030202e-05
3.44999197348072e-06
-2.33016387292199e-05
-2.79179208971847e-05
-2.33372517849569e-05
-3.08572977717792e-05
-2.52372481807941e-05
-1.04283572544841e-05
-1.31236344993201e-05
-3.5485859759838e-05
-2.48163098711862e-05
-2.56634279867025e-05
-3.03039245079698e-05
-2.03074541577264e-05
-9.19888400040842e-06
-2.32214848286453e-05
-1.55477972140267e-05
-3.4659303065175e-05
-1.79699750478802e-05
-1.92396746029181e-05
-1.85000025123066e-05
-2.94923834659674e-05
-1.57981983703482e-05
-3.91711467865628e-05
-1.16552713045984e-05
-4.31394362600537e-06
-2.89306279479482e-05
-1.18401567653573e-05
-5.01458173840805e-05
-7.26861581917689e-06
4.28817262106789e-06
-1.64530631496989e-05
-1.47379189984059e-05
-2.22581545153078e-05
-3.35163205179027e-05
-2.35488138300329e-05
-1.1061954220126e-05
-2.37306655954464e-05
-9.38663975650242e-06
-2.10516792348338e-05
-3.61463233260396e-05
-2.70641300617841e-05
-3.88780208024241e-05
-4.05205525328116e-05
-1.52409326839105e-05
-1.40931870291922e-05
-4.41431603621925e-05
-4.61192845501396e-06
-2.67655466744085e-05
-2.54219728694579e-05
-1.6098006263197e-05
-6.60255302935425e-06
-2.20010248819686e-05
-7.82977133057216e-06
-1.91764517107583e-05
-1.94659546088252e-05
-9.31564765574742e-07
-4.7985120764971e-06
-1.61375576959315e-05
-3.28199874666355e-05
-3.15264588294142e-07
-2.82887515045699e-05
-2.91880442209276e-05
-3.32982219403968e-05
-2.88919578602179e-05
-2.28237654255491e-05
-2.44345155385065e-05
-1.86783278936076e-05
-2.22030908821699e-05
-6.90545093336082e-06
-2.11352124423333e-05
-2.79231142455315e-05
-3.03751095709106e-05
-1.78362404664803e-05
-1.01616066179953e-05
-1.83878875518008e-05
-2.29151972615928e-05
-2.01482095449793e-05
-2.26946053747623e-05
-3.73507180963748e-05
-1.54905477118974e-05
-2.95340640750705e-05
-1.39357586235353e-05
-3.01844679840019e-05
-2.30566438665361e-05
-1.22081234409914e-05
-3.05679423184052e-05
-2.77739274205567e-05
-1.09420359494469e-05
-5.55469131157679e-06
-2.80737244143102e-06
-2.44310610699935e-05
-2.71382682522967e-05
-4.34957642627765e-05
-3.45580159453171e-05
-3.23217397803159e-05
-2.85770838702721e-05
-4.06877030955949e-06
-2.77453522691646e-05
-2.02337291605261e-05
-2.05327774909024e-05
-1.58053794522154e-05
-1.70208646470319e-05
-1.3706655187431e-05
1.05917921401192e-05
-3.88297527912128e-06
-3.27540393868517e-05
-1.54846473680531e-05
-2.65463123888571e-05
-6.60992526404745e-06
-3.43990013440451e-05
-5.48292402863363e-06
-1.58581204501396e-05
-2.53496286061621e-05
-2.39261765989106e-05
-3.08282795694378e-05
-1.18450771196606e-06
-1.43141153465235e-05
-1.14451091827269e-05
-2.03613143304211e-05
-2.42107906186341e-05
-1.43329012977029e-05
-8.01784587135509e-06
-4.01764433342676e-05
-3.4411143572829e-05
-2.34767333946325e-05
-1.22741227086251e-05
-2.64169656386919e-05
-2.06192944576599e-05
-1.67534771747587e-05
-1.46016415307438e-06
-3.29513021937461e-05
-1.13785655220225e-05
-1.82055010595083e-05
-1.97917010620466e-05
-1.13648349761013e-05
-3.10874713106931e-05
-2.32560800379195e-05
-9.77323425097246e-06
-1.80783829118693e-05
-1.16886021023336e-05
-1.5475095689523e-05
-2.08112705434497e-05
-1.72322332979184e-05
-2.22221150129379e-06
-1.28360977298324e-05
-1.3736188065366e-05
-2.01988440209923e-05
-7.37369081867019e-05
-1.7574502979048e-05
-4.31561546673322e-06
-1.3558415021287e-05
-2.29171420900457e-05
-3.20823222504486e-05
-1.66042433151134e-05
1.08821404660508e-05
-6.79646585559626e-06
-1.72655368652291e-05
-3.24021574839056e-05
-1.83633600576454e-05
-4.74212360831873e-06
-4.09002530370685e-06
-1.83421163527207e-05
-1.72930377733374e-05
-2.7529739687773e-05
-6.48059153350461e-06
-2.05079991586439e-05
-2.55373141041056e-05
-2.79167501218204e-05
-1.70318361318763e-05
-2.14307993553712e-05
-3.70247116790908e-05
-4.3681955913798e-05
-2.75633258986051e-05
2.92632264582962e-06
-1.57143119067332e-05
-2.33736128882624e-05
-1.69961490349452e-05
-2.45936010514146e-05
-1.57839060376915e-05
-1.98278958010407e-05
-2.68175791690329e-05
1.40369617387187e-05
-1.97465681596571e-05
-1.73357661195104e-05
-3.9865560609665e-05
-1.93704219324326e-05
-4.45271992436908e-05
-2.00892258771251e-05
-1.91859328499634e-05
-2.48267987166969e-05
-3.11615898709522e-05
-3.02321654880439e-05
-7.49087563052567e-06
-9.66410870291382e-06
-3.28928669000926e-05
-1.29570930450671e-06
-1.24096032946905e-05
-3.85784821240402e-06
-8.61634850648901e-06
-3.19141835991742e-05
-1.88589323069584e-05
-2.78118359347135e-05
-4.9535421342037e-06
1.14844340587985e-05
-2.84009708273334e-05
-5.03973769212633e-05
-3.27250083676575e-05
-2.88861305620007e-05
-3.10830993351399e-05
-2.9602483361717e-05
-2.64700780078415e-05
-7.06102963033071e-06
-1.70083841759195e-05
-1.89016613140425e-05
-2.27000998253336e-05
-5.85935385338416e-06
-1.50436454588076e-05
7.69106817300475e-06
-2.04691709471383e-05
-1.54660608101415e-05
-1.59645723139219e-05
-1.38716222288839e-05
-3.60636126697834e-05
-3.16961914593189e-05
-1.37875911602247e-05
-3.85958028804439e-05
-1.09866085306372e-05
-2.43492567418358e-05
-2.55401188458266e-05
-1.4148096590678e-05
-2.37038453788711e-05
-2.72242055642278e-05
-1.94496560242918e-05
-1.44785103662706e-05
-2.43775401993747e-05
-1.7561791449788e-05
-1.05950457319767e-05
-8.5501558919909e-06
-6.97833850961214e-07
-2.71363913769117e-05
-2.47133940646783e-05
-3.71589783611459e-06
-2.23290305250938e-05
-1.86974897409361e-05
-2.74387614776481e-05
-2.67430334172353e-05
-3.91165003729173e-07
-2.42834613832052e-05
-4.28568389992239e-05
4.06726336413562e-06
-2.33763414168411e-05
-3.56327145715585e-05
-1.99013712336283e-05
-1.08184622470941e-05
-1.65609722187063e-05
-2.93967253789099e-05
-2.11254931341581e-05
-1.3612009614246e-05
-1.26930022701403e-05
1.26012949746583e-06
-9.39463966589609e-06
-4.03989317364835e-05
-4.50273882631833e-05
-1.47693927963893e-05
-8.83634552237362e-06
-3.35048138925908e-05
9.75113106871357e-06
-2.52764209191477e-05
-2.24099372759408e-05
6.23067278593984e-06
6.57267350983927e-06
-1.55846445304991e-05
-1.38779202405551e-05
2.0548950831604e-06
-2.06320108131854e-05
-2.07284622662332e-05
-1.943595210594e-05
-1.9737575871102e-05
-2.67342580818078e-05
-2.036675175243e-05
-1.99558166041934e-05
-2.75730634206142e-05
-2.67003169208551e-05
-1.71525412263324e-05
9.58461122177788e-06
-2.45697707877116e-05
-8.97262628116617e-06
-1.91629486822985e-05
-1.80044071106352e-05
-3.1414491987156e-05
-2.49909139651205e-05
-4.01267889462352e-05
-2.26664797355818e-05
-1.73953527695338e-05
-2.44599025487792e-05
-3.19721419056252e-05
-1.13258678025373e-05
-9.81089857264129e-06
-2.2329963960389e-05
-2.33908556405423e-05
-1.48126172999252e-05
-3.71455014843143e-05
-3.25847429722211e-05
-1.46013437164842e-05
-1.05595796232415e-05
-2.89070051035167e-05
-1.95998431142374e-05
-2.88325043791472e-05
-3.31623191010037e-05
-2.39538878070996e-05
1.65722432834149e-07
-1.96816635851492e-05
-5.60795633922697e-06
-2.55500200953023e-05
-2.39396425463657e-05
-1.62901279375307e-05
-2.6261687895376e-05
-2.10185792737143e-05
-3.0831396915664e-05
-1.24752396801125e-05
-2.51173049606732e-05
-2.35369155215784e-05
-3.67210290456539e-05
-2.38745773022613e-05
-1.99888011876158e-05
-1.7808863683244e-05
-2.50691960855744e-05
3.67416216803856e-06
-3.05710046025132e-05
-2.2509086605577e-05
-1.688729730674e-05
-2.69422051336558e-05
-2.26257007372677e-05
-6.83510349169691e-06
-3.69853735290963e-05
-1.08369443934498e-05
-3.98489856171738e-05
-1.33092708174546e-05
-2.92964251309963e-05
-3.52408814034899e-05
-2.29007508916806e-05
-8.65912432767726e-06
-2.69872254568556e-05
-2.91594876107988e-05
-7.447175633114e-06
-1.43498765943303e-05
-1.43674786538314e-05
-3.6267144495278e-05
-1.13380683034498e-05
-2.03663570722902e-05
-2.13173186702918e-05
-1.7116652167479e-05
-9.78432162333057e-06
-3.38751751514225e-05
-9.88680235980458e-06
-1.28893559132872e-05
-2.6444302339192e-05
-1.59074627767715e-05
-2.04934027595266e-05
-1.29163136434924e-05
-3.20814186560544e-05
-2.78581776757195e-05
-1.9144413059761e-05
-2.88132024363746e-05
-7.02667213206558e-06
-1.33822233311909e-05
-2.66498457525838e-05
-1.49448080304488e-05
-1.00009134088527e-05
-9.95387640163952e-06
-1.40445092431499e-05
-5.03140865869518e-06
-1.69023732723279e-05
-2.70826432639231e-05
7.5576102343564e-07
-1.575576134695e-05
-2.55638860135296e-05
-2.59347239061599e-06
-3.70727534699625e-05
-3.54376729694942e-05
-2.97140708398805e-05
-1.86588706349007e-05
-3.34157789854481e-05
-1.38283929141757e-05
-3.00213595340234e-05
-3.46445519866205e-05
-1.96489787493346e-05
-3.11189487553757e-05
-2.77567646069941e-05
-1.73875118438097e-05
-1.29443013209244e-05
3.01620407378547e-06
-2.22008991671454e-05
-2.32842029944685e-05
-2.30250901139194e-05
-1.07210519002252e-05
-4.05111037140643e-05
-1.66423653187527e-05
-4.47804629245478e-05
-1.77613413355799e-05
-1.23291356764048e-05
-2.49350991255606e-05
-1.4738263290281e-05
6.49480562228654e-06
-1.40372652079476e-05
-1.8170924495023e-05
-1.58191202645412e-05
-2.24312844906742e-05
-2.27297753103184e-05
-2.11852641256336e-05
-1.80250421328066e-05
8.41248928280039e-06
-1.88436429526532e-05
-3.56240363635966e-05
-2.2142688704326e-05
-2.12689232922842e-05
-4.27848905140726e-05
-9.34023478137182e-06
-1.20482945635879e-06
-2.60744888628873e-05
-5.53703744108184e-06
-6.495362056353e-06
-1.22193746979659e-05
-3.48468843699342e-06
-1.57034753548925e-05
-2.7681568318663e-05
-6.09949804257268e-06
-4.10186106931494e-05
-1.04014096368416e-05
-4.40108619751551e-05
-3.96994492095808e-05
1.3155565805696e-05
-5.08594225501651e-05
-1.79860019813313e-05
-1.39022603992502e-05
-2.20445329081639e-05
-1.74603463620994e-06
-3.51544525442448e-05
-1.77460015196178e-05
-1.2147655370813e-05
-1.49709265839939e-05
-1.68410711177538e-05
-2.58739373910399e-05
-1.64023726789887e-05
-2.61801029344656e-05
-4.60154204713365e-06
-2.5350394413245e-05
-8.89239871216525e-06
-1.84499320785107e-05
-1.08470858214648e-05
-3.60745318453213e-05
-2.44483211471366e-05
-1.59288302834295e-05
-2.60806799137646e-06
-1.38585139457128e-05
-1.83694079938046e-05
-2.54669063688429e-05
-1.15379350234842e-05
-2.20461508241892e-05
-1.72299835901972e-05
-4.6877663461635e-06
-2.00272827733932e-05
-8.24286052860771e-06
-2.73023280357993e-05
-1.35888153421421e-05
-2.25369084941234e-05
-2.4738526358202e-05
1.8110183526191e-06
-1.88596041598603e-05
-3.38618970684953e-05
-1.20558449137949e-05
-2.18942251807503e-05
-2.35210633254565e-05
-2.21205628461596e-05
-1.08609736008871e-06
-3.05593154289784e-05
-2.43449033274789e-05
-3.11787593669389e-05
-1.79362251211321e-05
-5.01451357192272e-05
-2.05556851367703e-05
-3.6397061994805e-06
-3.40604733616412e-05
-3.26471867173552e-05
-2.11685348598062e-05
-3.065715317228e-05
-2.81379174680084e-05
-1.80743940853447e-05
-8.48733624360346e-06
-1.82674752998678e-05
-2.10071050048997e-05
-3.50494145412636e-06
-2.56111135821928e-06
-2.13140005800964e-05
-1.91401363717953e-05
-3.00677289563976e-05
-2.02327628369937e-05
-1.2471268265295e-05
-1.10057605179679e-05
-3.60578560666099e-05
-1.80041339908748e-05
-2.81557819856427e-05
-4.8418898835477e-06
3.91805958070653e-06
-2.92610688085029e-05
-9.77207759763756e-06
-4.44230143397451e-05
-1.30248238904432e-05
-1.90692744077032e-05
-1.11433705863864e-05
-5.36264562716144e-06
-2.24009061405716e-05
-2.84259227342578e-05
-3.64705941776458e-05
-1.39602254573803e-05
-1.30066165945226e-05
-9.02745623090724e-06
-1.20172902213681e-05
-1.71613224973346e-05
-2.3075215786495e-05
-2.54195221676822e-05
-4.24744617834523e-06
-2.82155285605127e-05
-2.34111652468091e-05
-2.77020859973961e-05
-2.32909212109849e-05
3.92495384169042e-06
-3.24777249901746e-05
-2.2353771910572e-05
-1.58774637776752e-05
-1.76241348177222e-05
-3.09373941510862e-05
-3.54131478753501e-05
-1.13391163109443e-05
-1.57955842924003e-05
-1.02769434905959e-05
-2.09838792372597e-05
-3.61017490317311e-05
-1.16176796426158e-05
-1.21037646837447e-05
-2.31046726019667e-05
-2.4651835970092e-05
-1.41922196494136e-05
-2.14468158075973e-05
-2.42869267735606e-05
-2.24521065136769e-05
-1.70389749414788e-06
-2.25568100222981e-05
-7.75475337774891e-07
-1.98241024648928e-05
-2.46884451183627e-05
-2.09463522751605e-05
-1.18549501394067e-05
-9.68839052849235e-06
-2.99444073979715e-05
-1.29440634208306e-05
-2.53115699639444e-05
-3.08468781706121e-05
-3.88966766669472e-05
-2.25499476861064e-05
-3.33519638138815e-05
-2.71002627760594e-05
-2.48965875795724e-05
-1.3078325937241e-05
-1.33780502050274e-05
-3.45996328673076e-05
-1.87691347956944e-05
-3.881897772596e-05
-1.66261505748005e-05
-5.78158563231602e-05
-1.66955255348745e-05
-1.97852835527352e-05
-1.8911480404428e-05
-2.23738516497486e-05
-2.52381451725688e-05
-1.16143095684572e-05
-2.36960995929793e-05
-2.02737120046885e-05
-2.39134226250709e-05
-9.91579536384839e-06
-1.69252126463834e-05
-4.22819162069932e-05
2.75622835832564e-07
-5.82040115078153e-05
-6.91117249876214e-07
-4.2131914377568e-06
-3.05415586216817e-05
-3.63961375866566e-05
-4.43197898608633e-05
-3.49230042671962e-05
-2.74862444781198e-05
-1.75167118850666e-05
-8.32683625047723e-06
-1.16435994579605e-05
-2.81842935212546e-05
-1.33717671683168e-05
-8.60627736577947e-06
-3.66302538504675e-05
-2.84687556025964e-05
-2.66326200334283e-05
-2.5634972332319e-05
-1.84846450469906e-05
-3.02383407320061e-05
-2.40593754474741e-05
2.49444666136855e-06
-9.075345773658e-06
-4.1099834046602e-06
-3.37360448407646e-06
-2.72529077430575e-05
-2.38676408643819e-05
-7.01149695038982e-06
-1.5297089998984e-05
-1.13090883601704e-05
4.88620961595219e-06
-9.79098894404683e-06
-1.60553967058426e-05
-4.3579100292518e-05
-2.69151993382293e-06
-2.17206503314725e-05
-1.83130377208538e-05
-1.05174708348157e-05
-2.43976340521317e-05
-3.03767697349706e-05
-1.2089336837076e-05
-1.9052067969459e-05
-1.40718557325973e-05
-2.47355670621738e-05
-1.22447392729624e-05
-3.03981281348184e-05
-4.71325049256422e-06
-8.62562476401472e-06
-2.51791145808406e-06
-3.42371861592822e-06
-1.33521887924878e-05
-2.67619679861883e-05
-2.27121081207159e-05
-1.20930196861113e-05
4.26327951435809e-07
-4.37313214926178e-05
-6.05229256899083e-06
4.50730461542694e-07
-2.25660364347696e-05
-1.19794693543589e-05
-4.02034916201584e-05
-1.28986321267962e-05
-3.87013636934424e-05
-4.45628135174358e-06
-2.93349902169447e-05
-4.93679554916223e-05
-1.74236659957113e-05
-2.05582754531283e-05
-3.78682566354037e-05
-1.18846567811993e-05
-3.48743238868947e-05
-1.91995650576664e-05
-9.49689388361085e-06
-1.20880989361719e-05
-5.96884158284518e-06
-9.31426004078922e-06
-1.35175981126974e-07
-4.92960872157656e-06
-1.24212711736605e-05
-1.76334740029986e-05
-2.49265460769363e-05
-2.27143802974497e-05
-3.15188250071799e-05
-1.97724492091735e-05
-2.10850269202126e-05
-9.00428459336506e-06
-1.71722735479027e-05
-1.62449413612879e-05
-2.04604057247596e-05
-1.50464320995641e-05
-4.0578275099224e-05
-2.8096235540759e-05
-2.32284583522205e-05
-3.93692560186365e-05
-2.31209518266863e-05
-1.24264166225829e-05
-2.08028328694448e-05
-4.360706545563e-05
-2.35812540939777e-05
-2.97727375499067e-05
-3.07225167126396e-05
-2.5432397647087e-05
-9.66889224943916e-06
-1.77526685239048e-05
-1.13494707262457e-05
-2.67123248248112e-05
-1.34173639149785e-05
-3.27502294856009e-05
-2.74400239670892e-05
-1.73836012023898e-05
-1.41932146013567e-05
-2.62823056481012e-05
-3.98818487056161e-05
-3.1199212704353e-05
-2.06637187333708e-05
-2.18216267246678e-05
-1.24835842959999e-05
-2.60780983995689e-05
-3.15412393787532e-05
-3.57663913273806e-05
-1.12745694461452e-06
-3.84774941565019e-05
-1.07327155375152e-05
-1.42296213027852e-05
3.67780517707891e-06
-1.88335670287423e-05
-2.35083357120425e-06
-1.98502428921336e-05
-2.26876415775806e-05
-1.19931383544579e-05
-1.83080256591192e-05
-3.60284794212395e-05
-2.08783086957139e-05
-1.97416569662184e-05
-1.83387439521428e-05
-3.268232847418e-05
-4.08931042825824e-06
8.47829901599702e-06
-1.23963999629112e-05
-2.07910772743664e-05
-1.02617140726951e-05
-2.08626937957799e-05
-3.58658567036317e-05
-6.74000349738064e-06
-1.72684413039953e-05
-4.19190249290761e-05
-3.60756074568251e-05
-6.16135720099653e-06
-3.23504017695622e-05
-1.77553825136812e-05
-2.81757774918297e-05
-3.75068810025464e-05
-2.44856461153924e-05
-3.73398037760137e-06
-1.11898414689691e-05
-2.54201082225588e-05
-4.712385068806e-05
-2.09181206763894e-05
-4.00111234314708e-05
-1.55698636324156e-05
-7.61490740448685e-06
3.21145993690824e-06
-1.83860998416023e-05
-2.23304197598952e-05
-1.01583262924915e-05
-1.85655920246029e-05
-2.64615988901237e-05
-2.60093256649605e-05
-2.32789955542227e-05
-3.27383688348506e-05
-5.79002535528955e-06
5.13546198189584e-07
-5.43409942261266e-06
-2.46972943658152e-05
-1.79392981666441e-05
-8.56167115166466e-06
-5.59343333928318e-06
-5.4896784091554e-06
-2.45847715749994e-05
-4.0407404910189e-05
-1.56145330681906e-05
-1.46817689558487e-05
-1.58340582558589e-05
-7.12010801530839e-06
-2.13834997570612e-05
7.22319786607833e-06
-2.59698654056365e-05
-1.69565725269135e-05
-6.82329432024647e-06
-2.3958901363915e-05
-4.22903610944212e-06
-5.30278119265947e-06
-1.59488301888753e-05
-9.33273505733796e-06
1.36362243028538e-05
-1.66167538445345e-05
-2.11940638822711e-05
-3.0231539326814e-05
-1.74583559651275e-05
-2.19465817585882e-05
-2.50212779661375e-05
-3.94136674361257e-06
-3.7606018807867e-05
-3.05688599428753e-05
-1.0366377657519e-05
-4.65855047512639e-05
-3.55835118867454e-05
-1.19606242773115e-05
-2.33130689439967e-05
6.62084375970735e-06
-1.98793286401069e-05
-1.0033763032282e-05
-3.58135524755891e-05
-8.63301426598902e-06
-4.3295222629418e-05
-1.77323687856314e-05
-1.35061861253475e-05
-4.14862456329744e-06
-2.34828446166369e-05
-3.70220807126158e-05
-3.27940415996819e-05
-2.60049873410334e-05
-1.93382567319207e-05
-2.6484415626378e-05
-8.35062157003374e-06
-1.25288229134328e-05
-3.36454987761457e-05
-1.11156636491554e-05
-8.78419778937381e-06
-1.49208713609983e-05
4.67332996556458e-06
-1.99372891447664e-05
7.39349157658118e-06
-1.61639644237711e-05
-1.48579051481213e-05
-7.24887486366291e-06
-2.18174900620394e-05
2.93186599793401e-06
-8.21417515212644e-06
-7.05456443431299e-06
-2.22477336685868e-05
-3.35198699666466e-05
-3.68489547663131e-05
-1.83054489344099e-05
-3.27583401864639e-05
1.79526121037544e-06
-9.05190301316037e-06
-3.79677306687332e-05
-7.84627215083971e-06
-1.52748459429389e-05
-2.42527682079577e-05
-9.33242566670585e-06
-2.16880268359206e-05
-2.96250866212654e-05
-3.35723528255864e-05
-7.87904915587516e-06
-1.58839540742113e-05
-2.43921329487709e-05
-3.90339438155613e-05
-1.98406586260437e-05
-4.21481752417319e-05
-6.55672358712176e-06
-1.39809583309978e-05
-1.27017400947986e-05
-5.82630268506951e-06
-1.20428549669071e-05
-2.86507126920073e-05
-2.9102311385144e-05
-2.32386837112656e-05
-1.56635970222476e-05
-3.00092059990875e-05
-3.04847513302361e-05
-1.7974088288641e-05
-2.38170407044066e-05
-1.80470964270523e-05
-3.78385511835759e-05
-2.23926453344252e-05
-1.54737434501117e-05
-1.89697531534275e-05
-1.95965215446495e-05
-2.94716682642583e-05
-2.4682567466588e-05
-5.41910704730359e-05
-3.62034296944082e-06
-1.04794616981825e-06
-4.35135174565752e-05
-2.60222110072573e-05
-3.38314639564329e-05
-1.86082964426621e-05
-2.61576157899256e-05
-9.56103963020136e-06
-3.01661122407965e-05
-1.62830853459399e-05
-6.68715667866669e-06
-1.80957540903356e-05
-1.77098375529653e-05
3.00701450156812e-06
-2.45623843733262e-05
-3.82185628624135e-05
-2.68414850348287e-05
5.24160414107173e-06
-3.06401012680915e-05
-3.63932110171606e-05
-1.38021156532629e-05
-2.64027512930042e-05
-2.74834302412815e-05
-1.8051648784637e-05
-2.2362520050054e-05
-2.98670275805603e-05
-3.48340059805532e-05
-1.50072261205544e-05
-3.74155903837888e-05
-3.61718727392097e-05
-3.66003937356413e-05
-2.3409984329408e-05
-1.2829261407508e-05
-1.12927043192688e-05
-1.25556037661907e-05
-8.34245875306609e-06
-4.43524255547863e-06
3.47273517989848e-06
-6.46263631014726e-06
-1.12660802651264e-05
-2.56108963264732e-05
-2.46991373898517e-05
-4.56678410231267e-05
-4.7882740763169e-06
-1.77249481520457e-06
-6.44035715470463e-06
-4.17261074706628e-05
-3.38266870243453e-05
-3.06558239897112e-05
-4.85078319788218e-05
-2.77695381503491e-05
-1.89644768262452e-05
-2.19386227600383e-05
-1.75484728629899e-05
-1.00495780371937e-05
-1.24636461336853e-05
-1.9581822776906e-05
-2.02118078068764e-05
-2.35198578906096e-05
-1.25758729252769e-05
-1.39718847471994e-05
-1.26496203047804e-05
-9.7997259249421e-06
-2.51291810415824e-05
-1.1946400981907e-05
-8.12454002342531e-06
-4.14662059595636e-05
-2.21350505953071e-05
-2.7929942865116e-05
-1.41472182973664e-05
-1.06190026868268e-06
-1.25584325931158e-05
-3.92941505220047e-05
-2.11081943233327e-05
-4.18235833024376e-05
-3.52768585215085e-05
-1.37237090238777e-05
-2.62476428227743e-05
1.65259928058105e-06
-1.80955696684305e-05
-1.90506508998654e-05
-3.31723329889668e-05
-2.27362464069593e-05
-3.02688167299224e-05
-1.98445608506355e-05
-2.99335273373427e-05
-3.29408431085786e-05
5.02675681739069e-06
2.82062089810514e-06
-6.37764250321244e-06
-2.92439928842646e-05
-1.0691640188656e-05
-3.13516231909507e-05
-5.35022303949575e-05
-3.27552895888613e-05
-3.35379605277237e-05
-2.41489707951886e-05
-4.27123179360528e-06
-1.69383898811007e-05
-1.35567739839862e-05
-2.53158430458216e-05
-2.16179045606723e-05
-3.94271593239809e-05
-2.53590403421123e-05
-2.62448497180484e-05
-1.93773667292379e-05
-2.29691301665129e-05
-1.71988849404394e-05
-1.74197631732098e-05
-2.99340642660311e-05
-5.08199564202094e-06
-1.80611393981735e-05
-3.69816319586132e-05
-9.27013212227919e-06
-7.35777681430374e-06
-2.74001256851081e-05
-2.68909939826422e-05
-1.67798335030495e-05
-3.12069727054534e-05
-2.68357417791531e-05
-1.13547508146211e-05
-1.98994735416488e-05
-3.79113066648842e-05
-1.10296890915948e-05
-8.05160169493072e-06
-1.08207802649812e-05
-1.59920073058861e-05
-3.6714910668061e-05
-1.55321049724636e-05
-2.84515156152927e-05
-1.71678731540792e-05
-8.70946252614674e-06
-2.778754905779e-05
-2.04275223259312e-05
-3.27180787779948e-05
-2.04031684124006e-05
-3.63375773837124e-05
-1.43592600480636e-05
-2.02215327434578e-05
-2.04646652472889e-05
-1.74022186521444e-05
-2.38327264345893e-05
-2.75795815176435e-05
-4.42967295457592e-05
-2.38590180209582e-05
-1.52430375953941e-05
-1.8646347667981e-05
-2.49255805082074e-05
-1.27290478511197e-05
-2.89537633145742e-05
-4.45856432656286e-05
-1.81398444014717e-05
-2.67688419562881e-05
-3.41364403612303e-05
-5.83971672499661e-06
1.99141738803491e-06
-2.34912367071206e-05
-3.75452048711648e-05
-1.29716409577891e-05
-2.11462960541901e-05
-2.37952616365289e-05
-3.79628614826959e-05
-8.2928799396591e-06
-1.81791595948572e-05
-4.19588397872296e-05
-3.00283293701132e-05
-9.08048758318391e-06
-2.74755216225367e-05
-9.39167310406529e-06
-2.51771157318528e-05
-1.02570364307381e-05
-1.6130282457402e-05
-1.99155547841587e-05
-3.71874333304674e-05
-1.43401504907166e-05
-2.02006327572478e-05
-8.95872873233883e-06
-3.00434358011979e-05
-3.29829322846195e-05
-2.8959569928624e-05
-1.85121619777574e-05
-6.02866036962852e-06
-4.75557327263277e-05
-2.30494121600108e-05
-2.64093137689379e-05
-7.82596497025251e-06
-1.1815574204602e-05
-2.32110214997366e-05
-1.73034331215605e-05
-2.52880681842724e-05
8.37317622411528e-06
-1.54011631795855e-05
-2.74687375141485e-05
-2.47904686736149e-05
-1.54005832627654e-05
-2.23502369378681e-05
-1.24713832272529e-05
-2.25614117206038e-05
-1.61197141509728e-05
-1.37629397833702e-05
-7.40161577172371e-06
-2.26885969904537e-05
-1.80194209962164e-05
-4.78736451339279e-05
-1.47748935478282e-05
-1.66719982647277e-05
-4.0228717044209e-05
-4.18683154607071e-06
-2.81836372990558e-06
-1.79827970192063e-05
-1.39064872374484e-05
-1.74135047823887e-05
-4.05828073969823e-05
-1.52112476073806e-05
-2.77684617222843e-05
-2.67654400741988e-05
-2.21566876085668e-05
-2.04936792322126e-05
-1.34441744759595e-06
-1.50625633994788e-05
-2.71427484013347e-05
-3.11021133431267e-05
8.25853644944634e-06
-1.02756010092963e-05
-3.27499032938997e-05
-3.50168835452296e-05
-1.59833400795793e-05
-2.84001481953034e-05
-3.4069115202278e-05
-9.10759784759285e-06
-4.57178477909801e-06
-1.83796078970989e-05
-1.75554236846075e-05
-5.57822356397926e-05
-1.31016615350879e-06
-2.54968938318636e-05
-8.01274227655123e-06
7.3499007493095e-06
-3.86639569960749e-05
-3.25537514737086e-05
-3.18710716200119e-05
-2.79869731219103e-05
-2.90107865914041e-05
2.0006180643843e-06
-3.46103442153482e-05
-3.40102335409421e-05
-2.47111593969283e-05
-2.35739442078372e-05
-6.95818751172204e-06
-1.5084320850354e-05
-1.1713494165939e-05
-4.2848874822351e-05
-1.537405997904e-05
-1.33615587715509e-05
-1.69046760559486e-05
-2.69358383085516e-05
4.89812081199147e-06
-3.70856193390156e-05
3.12274102987841e-06
-6.34188764707731e-06
-2.28517533090602e-05
-2.19048858900204e-05
-3.3217632748888e-05
-2.64410295520678e-05
-2.23584143682792e-05
-6.94895620362623e-06
-1.52970641647141e-05
-2.94926563416401e-05
-2.34439475120491e-05
-1.12356917914674e-05
-1.96045121468774e-05
-2.66811926876537e-05
-1.66812567842837e-05
-1.06687532153593e-05
-2.54111252976614e-05
1.12930146420517e-05
-1.45404293424925e-05
-1.23340362639033e-05
-2.19145972652729e-05
-2.92020856790078e-05
-2.14360583263649e-05
-3.50205037752754e-05
-3.11474697923025e-05
-4.42481170479967e-06
-3.1200420256283e-05
6.30497773101782e-07
7.88990174975722e-06
-3.15422605312531e-05
-2.50297332739042e-05
-5.5704352241719e-06
-1.55484635448264e-05
-5.85990857451098e-06
-3.46235547389897e-05
-2.71087865612356e-06
-2.5573431779387e-05
-6.0607387801274e-06
-2.08714618216489e-05
-2.4524145254915e-05
-2.5508278393186e-05
-2.29715625533582e-05
-9.1789452719733e-06
-1.31555893188886e-05
-1.87804206599707e-05
-3.50582501960256e-05
-1.57504695111572e-05
-1.79262247188631e-05
-2.69346767390293e-05
-4.39127505545848e-05
-2.78665413092042e-05
-1.36168565264007e-05
2.408589621507e-07
-3.50420375900437e-06
-1.50691591103514e-06
-3.13355121931445e-05
-3.16092591813096e-05
2.00491951263067e-06
-1.54296166226626e-05
-3.05346169788476e-05
-3.88995500423504e-06
-1.34710416385924e-05
-8.60397270658253e-06
-3.31932364834684e-05
-3.29515705030947e-05
-2.24158706922748e-05
-2.40965059905138e-05
-6.76609189844553e-06
-1.93254140750109e-05
-9.49667337721765e-06
-3.08131857293961e-05
-1.60339583162213e-05
-3.26217185660404e-05
-1.95925780066257e-05
-2.01632943708437e-05
-4.21092703464366e-05
-6.52868946937117e-06
-1.931301018447e-05
-1.57468029492439e-05
-2.37264751214493e-05
-2.22355726018944e-05
-3.00176436914976e-05
-1.44313305149565e-05
-1.38731162157985e-05
-9.96996350485291e-06
-2.10909983182169e-05
-3.63868058870423e-05
-5.52059582175348e-06
-1.31098266097754e-05
-2.55985349470286e-05
-6.2966652418546e-06
-1.14663297227966e-05
-1.62313145436423e-07
-1.74345892985077e-05
-1.67889413081825e-05
-2.86229495891255e-05
-1.16113599622409e-05
-1.73841533621476e-05
-1.95556293941135e-05
-3.28092335265441e-05
-2.04790400001574e-05
-1.30583275204336e-05
-1.33852842666016e-05
-1.28042077730628e-05
-2.30594166916678e-05
-2.49560747741708e-05
-5.21344368516815e-05
-2.63075975028673e-05
-1.82296100594528e-05
-2.73157088699093e-05
-1.58702109332452e-05
-3.7021118103026e-05
-1.4400730061309e-05
-1.87849838931329e-05
-2.2161376663587e-05
-2.91908021366024e-05
-1.39409667472592e-05
-1.85161527240675e-05
-3.56304602886859e-05
-2.80508359965114e-05
-2.37514532737148e-05
2.66238448949382e-06
5.140431991734e-06
-1.90633218213028e-05
-1.98785434997023e-05
-3.47360616821011e-05
-1.6995295153784e-05
-1.66329524807932e-05
-1.4650739288591e-05
-2.50055098171502e-05
-7.09229320208435e-06
-1.03558626072907e-05
-1.37955193313432e-05
-8.49300406774321e-06
-2.34019770314027e-05
-2.09542240383218e-05
-1.15825205617581e-05
-2.52207908155022e-05
-3.15113195674712e-05
-2.47263414366021e-05
-2.26245046423923e-05
-2.66178376139762e-05
-1.81341847315372e-05
-1.79280471291776e-05
-2.18350686874077e-05
-3.14641351349957e-05
-1.72718614565613e-05
-1.19720721024036e-05
-3.70930845286772e-05
-7.16918341424905e-06
-5.00740109809111e-05
-7.90571635269731e-06
-1.41138936317338e-05
7.11270815486467e-06
-1.97484090170273e-05
-5.42830642774805e-06
-3.25396415492875e-05
-1.6340989568129e-05
6.28422767353106e-06
-7.23876663825159e-06
-2.2182143739247e-05
-3.79267177865748e-05
-1.58245871828834e-05
-2.91192537403039e-05
-3.97245392516784e-05
-5.25421047065763e-07
-3.58562887769039e-05
-3.73319569863418e-05
-2.62511398480374e-05
-1.32320072735957e-05
-1.3151271828927e-05
-3.15535139867209e-05
-2.79334842000251e-05
-1.73668124887178e-05
-2.54622539067644e-05
-1.76643472001125e-05
-5.22793236573661e-06
-2.47750596088595e-05
-2.3703024393198e-05
-1.20414610699286e-05
-5.36389842369489e-05
-8.85529094230087e-06
-3.47888490674588e-05
-3.24622896410623e-05
-3.10636613826638e-05
-3.45807498284007e-05
-1.01265005699739e-05
-1.99466433419062e-05
-2.47089813656822e-05
-1.15895012699474e-05
-2.05146869014246e-05
-7.0943400748998e-06
-2.48417576701688e-05
-3.74228525693732e-05
-1.65795608878786e-05
-2.62272886859142e-05
-4.10430251812306e-06
-3.31606304489917e-05
-2.75254978978315e-05
-3.79757334870689e-05
-2.66336556663183e-05
-1.48811064166739e-05
-3.07664449244727e-05
-1.79993066005244e-05
-1.79231073467604e-05
-2.4110465062146e-05
-1.92443921577748e-06
-2.350643919272e-05
-1.93587738006081e-05
-1.80382871505587e-05
-1.24994660407197e-05
-9.71168794250626e-06
-3.58055687881439e-05
-2.62149022308855e-05
-1.63730897392528e-05
-1.5816683140671e-06
-2.46427166581927e-05
-2.82717321718529e-05
-3.60235053771144e-05
-1.11742649106892e-05
-1.67678911083405e-05
-3.13692868342599e-05
-1.07148377479727e-05
-2.7302012555086e-05
-1.9431318105529e-05
-3.57137414730965e-05
-1.16174927781081e-05
-1.71377717573922e-05
-1.83644918075961e-05
-2.95468533406805e-05
-2.69679106409898e-05
-2.0592416381331e-05
-2.75504022484635e-05
-2.20604053757327e-05
-3.06751605169452e-05
-7.7122930099819e-06
-7.38647151525753e-06
-1.0208496989748e-05
-1.23426672688493e-05
-2.71020102981973e-05
-2.04583029747023e-05
-2.07774713255733e-05
-1.53576128825194e-05
-2.52259478786779e-05
-2.69698408137695e-05
-1.48054315422654e-05
-1.89740250373746e-05
-1.78062062267194e-05
-3.13730774724108e-05
1.26419920782101e-05
-1.06752999010903e-05
-1.70582445793788e-05
-3.36489483467538e-05
-2.65695704380139e-05
-3.27184550525789e-05
-2.03439964491273e-05
-9.70991978506426e-06
-1.86998163072559e-05
-9.57645987224377e-06
-3.96082560575997e-05
-3.03100532921745e-05
5.84074363895386e-06
-2.74239120794678e-05
-2.08534699400789e-05
-1.53156024257759e-05
-2.74743620626416e-05
-2.7308568941172e-05
-3.05868114576922e-05
-3.87476234746051e-05
-4.00990904981838e-05
-3.03804869845397e-05
-1.32455060155297e-05
-1.86325607771742e-05
-1.28038441675609e-05
-4.27018743138782e-05
-3.28483316024138e-06
-3.70874671883283e-05
-3.32220395495996e-05
-8.36420300038341e-06
-2.71413487816754e-05
-3.75521001520169e-06
-2.71725140583071e-05
-1.03149587744705e-05
-1.76392087622354e-05
-2.88052548422668e-05
-2.22784505549717e-05
-2.28662887215628e-05
-2.70255176238081e-05
-1.74948069618317e-05
-1.37601534327073e-05
-2.82008156785641e-05
-1.25814893983793e-05
-2.71338024607698e-05
-3.76600926101063e-05
-1.3430251159021e-05
-2.72345729087993e-05
-2.92741428929751e-05
-1.08247780254522e-05
-1.85146536596274e-05
-2.80628083780575e-05
-7.22247281154353e-06
-2.9460956343854e-05
-3.28284547479493e-05
-2.21432738410234e-05
-1.54496017302163e-05
-1.94294719826863e-05
-4.57549401345123e-05
-2.16682095407375e-05
-1.89191192607038e-05
-1.25133464802131e-05
-2.329253257843e-05
-2.84758929316116e-05
-3.44486971838e-05
-5.00967112426965e-05
-5.11249137300815e-06
-2.79449152279719e-05
-3.51086301871654e-06
-2.94026065293444e-05
-2.89360304467574e-05
-2.52086804853422e-05
-1.78152311532878e-05
-1.17313640423302e-05
-2.69205186854383e-05
-1.70039560106214e-05
8.35516634469168e-07
-4.65323346626438e-06
-2.35355717313974e-05
-1.27745432556013e-05
-1.95559088801221e-05
-4.02947463194769e-05
-1.13044851970555e-05
-1.67170915486643e-05
-1.25239097087332e-05
-2.54822405757328e-05
-1.58309058561096e-05
-2.7489310159308e-05
-2.08440951234617e-05
-3.34287456459488e-05
-2.06857768637869e-05
-1.97865939386442e-05
-1.95314111928968e-05
-2.47026577124966e-05
-2.06073762917442e-05
-2.55902427027664e-05
-2.59065655794029e-05
-1.57432430089262e-05
-1.21324533202125e-05
-4.1640276403588e-05
-1.76237224009176e-05
-2.69948415228767e-05
-2.82571667241182e-05
-3.22473177176779e-05
-3.14876069486638e-05
-6.21329736098812e-06
-2.58762977280304e-05
-1.87947320966153e-05
-1.00388960612188e-05
-2.96464152718292e-05
-1.95423385192459e-05
-1.65710444415678e-05
-2.31334592344855e-05
-1.40744812648856e-06
-1.33130887910305e-05
-3.36142345723505e-05
-3.12457732760684e-05
-3.55718548449115e-05
-2.25668458598107e-06
-1.83297789281767e-05
-4.45495527372155e-05
-2.27662411096042e-05
-3.10597298968402e-05
-3.35318701380782e-05
-1.2541583649672e-05
-5.86456827670111e-06
-1.62767139887099e-05
-2.00917345355914e-05
-1.04796336961321e-05
1.0758519280393e-05
-1.20508615335345e-05
9.49629342207543e-06
-1.54478455128325e-05
-4.84375978537825e-06
-1.5040084279071e-05
-2.57080309146458e-05
-1.66894071487396e-05
-2.99376588845601e-05
-3.08348339447172e-05
3.96094639765174e-06
-2.83281135278924e-05
-1.18055857920077e-05
-1.63223844108983e-05
-6.01656237734262e-06
2.94004250204614e-07
-2.01458144390024e-05
-9.00938315188482e-06
-2.97977358321804e-05
-1.54074376728535e-05
-3.20133323816299e-05
-2.52562236795089e-05
-2.68444757021979e-05
5.03646920245778e-07
-2.63400629448504e-05
-1.64382898238061e-05
-2.19819640487317e-05
-2.93336996492691e-05
-1.84808753151286e-05
-3.37905193155961e-05
-3.86160489743815e-06
-7.71478503067321e-06
-9.71758751897092e-06
-2.93006423261594e-05
-2.14560028992491e-05
-3.61970093674407e-05
-1.91055348456781e-05
-1.63233547774406e-05
-1.1695093877489e-05
-4.04039235427278e-05
-4.05086621357465e-05
-6.41608998325148e-06
-3.16544616538866e-05
-4.55085942623041e-05
-2.71649305938154e-05
-1.48222618899728e-05
-2.96386609038113e-05
-1.13909334294352e-06
4.11184328624305e-06
-5.71940204224636e-06
-9.62747837324489e-06
-2.1127698167408e-05
-2.18729779321397e-05
-2.16302834035512e-05
-3.38983580416092e-05
-3.28503522071883e-05
-2.13381991424759e-05
-5.54484121770268e-05
-2.69735476994382e-05
-2.21073984087663e-05
-2.1065826181309e-05
-2.70228538549207e-05
2.81516840042985e-06
-2.56036670173572e-05
-1.12487047932408e-05
-3.92543991852512e-05
-2.22235223088172e-06
-3.79382079637392e-05
-4.35269843215747e-05
-8.04447155105545e-06
-1.76132520817188e-05
-3.03770357243407e-05
-3.07548175516368e-05
-3.0684614882089e-05
-4.72361890007285e-05
-2.98002020342467e-05
-1.00312196968163e-05
-4.02525874793824e-05
-2.20218350866111e-05
-1.50903528977411e-05
-3.36775776756709e-05
-2.88682754073691e-05
-2.27564328886514e-05
-2.27307118722101e-05
-3.04093132496199e-05
-2.77737704270435e-05
-1.03782129070258e-05
-1.57224257994315e-05
-1.21189140995178e-05
-2.42456487920362e-05
-1.49910194557528e-05
-1.95079726579672e-05
-9.00594645011898e-06
-2.14439831126957e-05
-7.31332075695419e-06
5.77020036275046e-07
-2.81776540871016e-05
-3.13884380073778e-05
-2.89925892400035e-05
-3.91619916815874e-05
-1.22729750259062e-05
-1.97921116285887e-05
-1.72633555044768e-05
-9.9901960588814e-06
-3.61772985986347e-05
-1.31197012347665e-05
-3.17102192329354e-05
-4.04495098792916e-05
-1.2938983397785e-05
-1.30127527193526e-05
-3.46171580223433e-06
-1.38087983415701e-05
-2.27764635533266e-05
-2.55069594426396e-05
-4.52479800638969e-05
-2.89084391841016e-05
-2.24127229438628e-05
-3.23886606335457e-05
-5.22445254789791e-06
-1.69633909814249e-05
-1.59488434611838e-05
-4.68711165959008e-05
-1.14343115517604e-05
-1.44277746747868e-05
-4.09058000701297e-05
-2.18233009816114e-05
-1.03032202093031e-05
-1.62655302613863e-06
-1.27687382272839e-05
-3.35146245405972e-05
-3.47963423318078e-05
-2.13607983486721e-05
-4.04717863012416e-05
-1.24306326894583e-05
-1.13203968497879e-05
-1.72224639671333e-05
-1.76294959061546e-05
-1.57900569084322e-05
-8.4238857826808e-06
-3.51516724694432e-05
-2.70027781262894e-05
-2.25053908276946e-05
-2.73221054007176e-05
-3.62531137030073e-05
-2.67684526338798e-05
-8.59343040824826e-06
-2.08663648887711e-05
-6.76807470752334e-06
-6.8044939629142e-07
-6.65365545754446e-06
-2.28934747728707e-05
-2.03706866937317e-05
-3.27587614590048e-05
-3.32489462045899e-05
-1.00190995207409e-05
-3.11760895362444e-06
-1.40617549716593e-05
-2.55825680589157e-05
-1.76907455832545e-06
7.97504677005857e-06
-7.64671642511859e-06
-1.13377186578803e-05
-3.27837353678395e-05
-6.65048035764608e-06
-2.20007147555184e-05
-2.14003194187866e-05
-2.54437529040851e-05
-3.95991973202237e-06
-3.08304999078125e-05
-2.83031543513374e-05
-2.12056359424149e-05
-2.6497334341665e-05
-3.07731618675701e-05
5.82834511700997e-06
-1.00270421836005e-05
-3.09408157381511e-05
-2.75437374880478e-05
-3.04224559285781e-05
-2.31686153467455e-05
1.75486819686607e-07
-3.52723042889736e-05
-1.4703717947196e-05
-2.31427605451451e-05
-4.09426356746339e-05
-2.09453628953158e-05
-3.16727151598368e-05
-3.19154717485487e-05
-2.97625723293896e-05
-3.47623022587283e-05
-3.31440972010359e-05
-4.03709441598882e-05
-1.59445940457108e-05
-2.93483060241933e-05
-1.5408520517478e-05
-2.24871831381317e-05
-2.0342299171366e-05
-4.83923603447844e-06
-3.29984256817703e-06
-4.94115411442461e-05
-2.60937229746943e-05
-2.69133880404071e-05
-1.5106290465121e-05
-3.26559031860826e-05
-2.50501188284146e-05
-2.22893984531961e-05
-3.33374442912797e-05
-1.86869694378551e-05
-1.27395788052251e-05
-1.3197722977956e-05
-1.42022249643195e-05
-2.25581260151344e-05
-7.94881179696025e-06
-1.90818819013495e-05
-2.03737614382687e-05
-2.04992081707714e-05
-2.36873893711234e-05
-3.30135664951624e-05
-2.17673168252096e-05
-4.25244819657163e-06
-1.82673878104935e-05
-2.45172704764386e-05
-1.56475460104705e-05
-2.73385343733102e-05
-2.0431651346212e-05
-9.03306055858145e-06
-8.42627565273353e-06
-2.85061538130838e-05
-1.76884756624384e-05
8.25533365312751e-06
-2.89546685147589e-05
-3.79744951382585e-05
-2.58637639203512e-05
-7.73985214093818e-06
-2.86172931468044e-05
-2.19651304019394e-05
-4.27170719694277e-05
-1.69777960695697e-05
-3.9294525301006e-05
-3.58095166472301e-06
-9.01879653653602e-06
-1.4339452860522e-05
-2.48685598945831e-05
-1.43140907318274e-05
-1.48612517998397e-05
-1.03108604089002e-05
-1.77749340139096e-05
-2.68176023022884e-05
-1.19416906653285e-05
-3.48652683270634e-05
-1.4211101367123e-05
-2.87188305414084e-05
-2.46992394578724e-05
-1.13058299133465e-05
-1.75896353206543e-05
-9.61736262803903e-06
-3.6521306045559e-05
-3.10842654568493e-05
-1.11993285137427e-05
-3.15655414821733e-05
-3.14976318336351e-05
-1.88221638856156e-05
-2.32361827333369e-05
-3.07497261142284e-05
-9.88762627229445e-06
4.264153400884e-06
4.40607956157744e-06
-1.37340227353169e-05
-2.47526594035033e-05
-2.10006494349054e-05
-8.74300113974755e-06
-3.11761009952281e-05
-2.17839131341051e-05
-1.89061988886587e-05
-2.16719890520706e-05
-2.70119865435389e-05
-1.10569056744598e-05
-1.00150741494108e-05
-2.82405682947793e-05
-1.05689173843345e-05
-1.99952862143473e-05
-2.41231136644786e-05
3.96738252252542e-06
-1.84034332415979e-05
-2.07384504382312e-05
-1.82647942395643e-05
-1.78294036319682e-05
-3.41525759755942e-05
-7.7861910455497e-06
-1.38069763903156e-05
-8.14609334416654e-06
-1.56756825794196e-05
-2.94194704357686e-05
-2.49864753368671e-05
-2.46299419710856e-05
-4.87260954828413e-05
-1.09037847677923e-05
-3.6508011142701e-05
-3.11384548767675e-05
-2.1894482827396e-05
-4.45234577264383e-05
3.3232709829078e-06
-2.0239655378041e-05
-6.84049782885789e-06
-1.73013773336784e-05
-1.54823418147897e-05
-1.58432824838234e-05
-2.65863059893108e-05
-1.81043376099773e-05
-1.42880853475565e-05
-3.95007392926637e-05
-1.71277305428188e-05
-1.03201826034542e-05
4.26302189072738e-06
-2.34393209638752e-05
-2.28304441232249e-05
-1.34178873007617e-05
2.95948072729572e-09
-2.3850875687088e-05
-1.75487852976485e-05
-3.90237682453663e-05
-2.93550839161334e-05
2.86695656509813e-06
-2.42623308538428e-05
-1.96885704899901e-05
-3.45119279529239e-05
-1.87933721961757e-05
-2.38375180785904e-05
-3.06938276218209e-05
-3.79879797852904e-06
-2.23108519534694e-05
-1.76485548591124e-05
-2.60357957859011e-05
-1.84611853619692e-05
-1.69082486276248e-05
-3.91980964914728e-05
-1.89914221874073e-05
-1.17503284915146e-05
-1.39119037755495e-05
-2.03316948720223e-05
-9.92230813860432e-06
-3.04451582787864e-05
-3.38657556442659e-05
-1.03762198341292e-05
-8.14081068896372e-06
-3.92077559839193e-05
-2.90296010274384e-05
-5.52493962656524e-06
-1.63176099216886e-05
-1.79363679205492e-06
-2.7106981706982e-05
-1.86754969206986e-05
-3.63903386177532e-05
-4.78599794294752e-05
-1.39899113979618e-05
-2.81349212597892e-05
-1.04832921892428e-05
-2.04998400960919e-06
-2.81970593296035e-05
-2.3518205745712e-05
-1.7492528412147e-05
-2.94171894509081e-05
-2.09157530426863e-05
-2.92630357883822e-05
-7.14659375929056e-06
-2.56188173575613e-05
-6.91148010403223e-06
-2.54804555542313e-05
-3.65544726285682e-06
-1.4931965680158e-05
-1.09343564407241e-05
1.56639866792171e-05
-2.39048272706452e-05
-3.04402431801903e-05
-1.99761146090081e-05
-1.82329339310353e-05
-1.9097564349638e-05
-1.20233037401352e-05
-2.33268125030623e-05
-1.87753793033329e-05
-1.25711716606185e-05
-2.82776951018718e-05
-2.59044048231543e-05
-1.04071849552334e-05
-2.5682686490064e-05
-4.49411840080212e-05
-4.36948838554847e-06
-1.80201338526196e-05
-6.01132575626562e-06
3.91023195108073e-06
-2.21264173806516e-05
-9.42237036661816e-06
-3.61216046203995e-06
-4.20369326992997e-05
-3.94556894759087e-05
-7.7853248308347e-06
-3.06982678445436e-06
8.36634562539364e-06
1.47811038746885e-06
-5.51091136146531e-06
-3.96756701631796e-05
-4.1866496142042e-05
-2.23811141453132e-05
-1.19201641905777e-05
-7.75751387158784e-06
-1.83593470042145e-05
-2.13741358769908e-05
-3.03150837366379e-05
-4.08996000347505e-05
-1.32504377265359e-05
-1.68406242108843e-05
-2.15609005615706e-05
-2.56248022680381e-05
-3.18048310799171e-05
-1.64224885137614e-05
-2.95324465576011e-05
-4.76407235997767e-05
-2.01597726031279e-05
1.1135407952556e-05
-2.64297682846591e-05
-9.4964262959338e-06
-2.31896739830655e-05
-7.28987260058357e-06
-2.30227270867918e-05
-2.56715568318347e-05
-1.17762005033525e-05
-6.8435453072198e-06
-2.51601412560382e-05
-1.55312952141127e-05
-2.42334686725305e-05
-3.69813118595455e-05
-2.64700035008805e-05
-8.91296347068892e-06
-7.97067584953875e-06
-3.37706023930703e-05
-2.65135694311219e-05
-2.67038836104448e-05
-2.08303143449699e-05
-1.82646096022004e-05
-1.31779701694477e-05
-2.63998083407734e-05
-7.21534607999821e-06
-2.51972097052752e-05
-7.43682534171959e-06
-1.52695866625045e-05
-1.43875249086851e-05
-1.92502146248406e-05
-1.48006527573143e-05
-6.45624955399118e-06
-1.32630182876244e-05
-2.20094422650647e-05
-1.31333806603999e-05
-2.77768175320647e-05
-1.09569663413811e-05
-2.71463071832181e-05
7.28437769963966e-06
-1.41790272961718e-05
-4.59284197790336e-05
-3.20265290187268e-05
-1.37308931114645e-05
-1.4255677447929e-05
-1.4548814303103e-05
-3.65519091851534e-05
-1.45418135956626e-05
-2.73901196517832e-05
-6.38181709598091e-06
-3.13421577920701e-05
-1.50701306894989e-05
-7.33998117147558e-06
-2.93650813231596e-06
-4.30576356266102e-06
-4.35515339297432e-05
-1.55656153400318e-05
-2.53532588076639e-05
-2.78948661031005e-05
-1.87145135009473e-05
-1.10057739623748e-05
-1.77370292415048e-05
-2.73874402602823e-05
-3.28681335142325e-05
-1.89854024815699e-05
-4.50325831389879e-05
-2.70750842401786e-05
-1.26546975170562e-05
-4.34638357710112e-05
-1.71548828638172e-05
-2.3186963556221e-05
-3.13037490881461e-05
-1.66351547230095e-05
-1.39976197677787e-05
-2.70975116709186e-05
-2.45227078709013e-05
-1.40294231444326e-05
-1.49689934590899e-05
-2.51433486361921e-05
-1.10596989088868e-05
-1.1967960263352e-05
-2.42874974952335e-05
-2.58402539405713e-05
-2.28078530749894e-05
1.81396116879271e-06
-4.74646770364581e-06
-4.45081411147104e-05
-1.35293314363299e-05
-9.93684002051788e-07
-2.3559237872377e-05
-8.7690913069215e-06
-7.63421269847447e-06
2.37715618187814e-06
-7.54611263634551e-06
-1.64018735636366e-05
2.66492730111574e-06
-1.55856950052841e-05
-2.1826701139009e-05
-3.32193518754167e-05
7.04309362968333e-06
-2.28640608440016e-05
-9.66086601438047e-06
-1.17361543321127e-05
-2.23031714253032e-05
-1.53751491051284e-05
-3.25239831131479e-05
-2.1841933235519e-05
3.404955087317e-06
-2.73862171766252e-05
-1.02449157388549e-05
-1.32638566403191e-05
-3.22241088081224e-05
-7.92954855850378e-06
-4.06955715343731e-05
-1.29039786789938e-05
-2.98769040671803e-05
-2.51198466738058e-05
-3.36029747786152e-05
-3.31419462800162e-05
-3.59935577132453e-05
-2.38199698962725e-05
-1.65543041481032e-05
-2.53409583555883e-05
-3.28714900217282e-05
-2.49062593620945e-05
-2.11399568705875e-05
-6.73490583564416e-06
-8.90640482831211e-06
-1.56129953646341e-05
-2.34751588281756e-05
-2.66885109129548e-05
-1.52183366032408e-05
-9.87574546530112e-06
-1.23394099578859e-05
-6.42842830295439e-06
-3.15927414758974e-05
-7.29519002620285e-06
-1.78881083487735e-05
-4.59541260189135e-06
-2.13980667560613e-05
-3.51147516907654e-05
-6.69968825220064e-06
-4.27485589786174e-06
-2.64974144183957e-05
-1.99810572190445e-05
-1.47009556424862e-05
-2.92602674609579e-05
-2.75613694188422e-05
-2.25543368389903e-06
-4.39459688947071e-05
-1.84496367177468e-05
-1.51910607216092e-05
-2.45897583054013e-05
-3.0977344901957e-05
-2.64626890567701e-05
-1.4777025608622e-05
-3.35955093847521e-05
-2.53400905634116e-05
-1.00136472452386e-05
-8.79664493927012e-06
-2.50109622877057e-05
-1.30041914725272e-05
-2.28267567095933e-05
-1.81110924127581e-06
-7.97965549831561e-06
-2.41633729621258e-05
-8.98485156306484e-06
-3.84420518062038e-05
7.12722266863229e-06
-4.31071556396682e-07
-3.36426658531321e-05
-3.1748659245499e-06
-3.59507478663605e-05
-2.50437872716151e-05
-1.27003699068373e-05
-2.58565890534153e-05
-2.93461023618628e-05
-2.98584514083188e-05
-1.56227938354361e-05
-1.39597994316364e-05
-8.03096012420818e-06
-1.95889892499658e-05
-1.44414784258817e-05
-2.56285477135261e-05
-4.13256768493895e-05
-4.04097622506353e-05
-1.39737443331835e-05
-7.53630534051106e-06
-2.64778543847863e-05
-8.79956647493124e-06
-3.23093304739448e-05
-4.47255714950433e-06
-8.46661866981725e-06
-1.13735974641555e-05
-1.38446688124281e-05
-3.49679091364366e-05
-4.38103118121783e-06
-6.04795324654265e-06
-4.27392870169325e-05
-1.35905328071691e-05
-2.63655159958506e-05
-3.60523858061529e-05
-2.07392095113976e-05
-9.33338755835903e-06
-3.12610240533971e-05
-4.72582752138583e-06
-2.0399437992118e-05
-3.01421917123362e-05
-2.7002761727579e-05
-1.73949575085466e-06
-2.25259573984822e-05
-3.90803456098597e-05
-5.04122131175279e-05
-2.55392916885821e-06
-6.36287930500992e-06
-1.35646034799366e-05
-3.44582627460882e-05
-2.06218682970501e-05
-4.03894833109651e-05
-1.05522917046271e-05
-1.95261643550472e-05
-8.70877758665776e-06
-5.20481481035624e-06
-1.17055553377017e-05
-2.56655407117757e-05
-7.51544104780249e-06
-7.85633876305392e-06
9.21998559861175e-07
-5.02647249582383e-05
-2.95029608880466e-05
-3.95295241151507e-06
-2.89862992740558e-05
-1.44763093936266e-05
-2.58032277445107e-05
-2.29289096652597e-05
-1.94159351855333e-05
-1.69978905940337e-05
-2.90060887767558e-05
1.12760859338541e-06
-1.47116299212373e-05
-2.95737894262043e-05
-2.26670424205548e-05
-3.41400481638759e-05
-4.66516737257101e-08
-1.78528554549827e-05
-2.09664055140964e-05
3.2594114210208e-06
9.95501687280291e-06
-2.16442478687496e-05
-1.58757816630383e-05
-3.37067136691498e-05
-2.66549780690504e-05
-2.32617383967521e-05
-1.13757877591234e-05
-1.2725360099309e-05
-1.53039328763808e-05
-1.60683923741628e-05
-5.05847588503983e-05
-1.15941824282431e-06
-2.56354121304183e-05
-8.87373378908109e-06
-1.69665454258688e-05
-2.69490445348304e-05
-1.07903996147011e-05
-1.86993622882416e-05
-2.99621248811195e-05
-1.4730944321544e-05
-1.26823423022944e-05
-3.26834943296965e-05
-2.05082220700336e-05
-2.16632589688357e-05
-1.43268656882924e-05
-1.74073931749147e-05
-2.1491656314464e-05
-2.58476843566627e-05
-1.34183124378986e-05
-1.84389088105553e-05
-4.95382562205648e-05
-2.01976766481307e-05
-1.28845384549594e-05
-3.52068240165437e-05
-2.73154449517687e-05
-3.87206054240599e-05
-1.27705737325169e-05
-1.17857856727845e-05
-1.7925473600633e-05
-3.36285324284528e-05
-3.11399892126597e-05
-2.7507355827368e-05
-7.86291413073496e-06
-1.80270507442493e-05
-3.0682793407859e-05
-3.30923985174403e-05
3.01081860997731e-06
-1.16317657719626e-05
-1.4984439852912e-05
-2.03857902316877e-05
-1.63619699971797e-05
-7.15938408180449e-06
-2.96791744819183e-05
-2.45608838577365e-05
-1.53211625388162e-05
-2.34224350094822e-05
-1.85939479513432e-05
-2.01353493018261e-05
-2.39411234542709e-05
-2.31892882507568e-05
-1.3946033218085e-05
-1.7731579738968e-05
-6.11553177826737e-06
2.48575319678018e-06
-1.56259572911037e-05
-3.05981826349479e-05
-8.74430925284838e-06
-2.04200408529445e-05
-1.12697581653616e-05
-1.38882256059269e-05
-2.38281629965015e-05
-2.78182485276438e-05
-5.10185843599005e-05
-2.077724093281e-05
-2.16475638316024e-05
-3.32568191024553e-05
-2.92054147867008e-05
-3.68991578188862e-05
-3.57265223084603e-05
-4.15752573246329e-05
-3.42861805890137e-05
-3.99228234826752e-05
-1.57697955279881e-05
-1.90670445333687e-05
-6.01836481780691e-06
-1.00731475248195e-05
-3.20256754637679e-06
-2.59831603261571e-05
-3.25687858433087e-05
-2.39704611455095e-05
-1.84521199455683e-05
-2.41915820553619e-05
-1.56612452665995e-05
-2.42563853666414e-05
-4.0140664731706e-05
-9.85821132124811e-06
-2.61514572997536e-05
-2.86025990595766e-05
-2.67085431553303e-05
-1.54641748657066e-06
-9.82933167739989e-06
1.55362511128009e-06
-4.51879369132536e-05
-2.31147945802582e-05
-2.03701912703206e-05
-3.58102799111256e-05
-2.62584815649753e-05
-3.76216341466769e-05
-4.56875880842936e-05
-1.10036301099145e-05
-9.6013616765381e-06
-1.85854200861222e-05
-1.1022326487709e-05
-3.29838851574697e-05
-1.12006181566604e-05
-1.36928785944246e-05
-3.36645776200415e-05
-8.76478943604509e-06
-2.08345704677708e-05
-5.25813008204691e-06
-1.50956514821544e-05
-3.0329552388175e-05
-1.32487597533322e-05
-1.3732581402715e-05
-2.26072005815552e-05
-2.21323264149328e-05
-2.21913867381354e-05
-1.40427530182665e-06
-3.69593114418753e-05
-7.29382808678854e-06
1.44617795100761e-06
-1.82515943829711e-05
-1.46180654530901e-05
-4.46589368593376e-05
-2.32101134873061e-05
-4.87584515640039e-05
-1.06189251414373e-05
-1.06118322346569e-05
-1.82597133991899e-05
-1.13367146238856e-05
-3.69892156613915e-05
-2.19450442349588e-05
-6.15833170761967e-06
-6.77527871015139e-06
-2.27167397299786e-05
-3.56291366198784e-06
-2.1772013660235e-05
-4.70545055855342e-05
-3.51378246460665e-05
-1.48771136357927e-05
-3.30117140888778e-05
-1.66855022861924e-05
-6.73731943912149e-06
-1.24581962928952e-05
-3.66847798042036e-06
-1.43753053379952e-06
-1.72845614888166e-05
-2.73987584521869e-05
-2.16459542357368e-05
-2.49173543532964e-05
-2.3791505024223e-05
-2.23599721751032e-05
-1.63725635618387e-05
-1.95720779904632e-05
-1.6197441941355e-05
-1.11146789329222e-05
2.37620954303935e-06
-3.33940163609635e-05
-1.62953835575397e-05
-2.30275704090594e-05
-1.74649626165788e-05
-2.09214281843067e-05
-3.5752088985147e-05
-2.61699768638393e-05
-5.56858661489086e-06
-2.09899338611315e-05
-3.8654245802246e-05
-1.43586097615815e-05
-2.34369969126621e-05
-9.020184699781e-06
-3.02459250775831e-07
-2.38665833131007e-05
-2.53779656272798e-05
-2.8769311261034e-05
-9.56049213052804e-06
-1.43485840881e-05
-1.56844060734321e-05
-2.15570907375685e-05
5.33856203314224e-06
-1.09409798564595e-05
-3.9888868088596e-05
-3.71675611200218e-05
-1.58694790525569e-05
4.45978280250673e-06
-2.54219463870122e-06
-1.78266096494758e-05
-7.82891432570622e-06
-8.33037693854199e-06
-5.43899182186653e-06
-2.00573088768423e-05
-2.44419837612902e-05
-2.47544706173411e-05
-3.96128043233255e-05
-2.96322381248282e-05
-1.68379528956921e-05
-2.54944594253613e-05
-2.36057621971832e-05
-2.69246984810306e-05
-3.4983206533536e-06
-3.82157838014778e-05
-1.59855567307702e-05
-2.15738361983821e-05
-8.64352275083377e-06
-2.44330680415371e-05
-1.06788938465818e-05
-1.14268636065656e-05
-2.23356159127965e-05
-2.06259109369319e-05
-2.75603791779046e-05
-2.26397900240607e-05
-2.22737886765343e-05
-1.26737508613845e-05
-2.06554825479537e-05
-2.80450059480799e-05
-1.76895635770128e-05
-1.65724749695271e-05
-1.07860430383084e-05
-2.77656793785723e-06
-2.46510414554573e-05
-1.90871099209003e-05
-2.10920060229927e-05
-1.7884080255883e-05
-2.15389419236663e-05
-1.62439367900757e-05
-1.27356111433298e-05
-4.03274505524498e-05
1.0560818165159e-05
-1.3239523724225e-05
-1.22169484241602e-06
-9.80003998057453e-06
-1.49738614938676e-05
-1.30737930688899e-05
-8.78823627470088e-06
-2.3485687533361e-05
-2.27518177654891e-05
-3.17433627927688e-05
-1.15918253325487e-05
-2.20180781606815e-05
-4.06835307045401e-07
-2.53775398679248e-05
-5.58387853426099e-06
-2.24007805850785e-05
-1.94871659718103e-05
-1.31594867586131e-05
-4.08201399268979e-05
3.14416256805803e-06
-2.71183163032531e-05
-7.83852650011687e-06
-2.58681384273817e-06
-2.92619084955934e-05
-2.07945266965645e-05
-1.14016367447492e-05
-2.4867189232121e-05
-1.84728271212485e-05
-2.20539450386399e-05
-2.39625264913262e-05
-1.25413362186095e-05
-1.54461432679521e-05
-1.31393199220764e-05
-1.14792640928637e-05
-2.43581727291449e-05
-2.66949632677876e-05
-1.43261385042495e-05
-3.41273537232498e-05
-3.20185703641314e-05
-1.32563550838295e-05
-3.10271338615041e-05
-1.51680292539289e-05
-2.09830857233979e-05
-8.04996028896835e-06
-2.2803928304699e-05
-3.35742012340744e-05
1.25154941795653e-06
-2.48054264669812e-05
-2.42000009473165e-05
-1.11661083201356e-05
-1.37393643168441e-05
-1.5114767863256e-05
-3.30857347078589e-05
-5.32409529846902e-05
-2.44510608404093e-05
-1.27155436954651e-05
-1.82360463603179e-05
-2.27574107884933e-05
-3.46524362044761e-06
-1.01811932685419e-06
-2.41753370883831e-05
-1.39107861902673e-05
-1.02112793752209e-05
-3.02070775577395e-05
-1.30408671026445e-05
-1.96216455346253e-06
-1.93883628230359e-05
-3.48021107033023e-05
-1.8516753120021e-05
-4.63241096895907e-06
-3.83158552534924e-05
-1.76861044418007e-05
-1.63637901752004e-05
-3.42892166003128e-07
-6.3438237002404e-06
-1.81381742396654e-05
-2.64055038572366e-05
-1.63467809680463e-05
-1.78260946228985e-05
-1.23533475243041e-05
-1.81515293352678e-05
-2.73012826208245e-05
-1.62374067069539e-05
-2.43542326880347e-05
-2.36326637767371e-05
-1.7078332382382e-05
-1.36731144458867e-05
-3.63350489366278e-05
2.22473802518606e-06
1.38430233976955e-05
-1.6832777978944e-06
-1.0453985518952e-05
1.47728859733035e-05
-3.25892578437851e-05
-1.82471502630427e-05
-1.42853095935295e-05
-1.41363461573393e-05
-1.49584411488691e-05
-3.03014226963205e-05
-3.14381638280039e-05
-1.04451272633197e-05
-2.76541032543105e-05
-3.38883252339139e-05
-2.34171543354144e-05
-6.13834325980045e-06
-2.23433097580655e-05
-2.57296951573794e-05
2.17707094058424e-06
-3.53681859053506e-05
-1.87804441001019e-05
-2.64497080239025e-05
-2.70717162391932e-05
-2.61673654027869e-05
-3.00807058007681e-05
-3.81990488188344e-05
-3.07661520223486e-05
-2.86671523975318e-05
-1.35678571580731e-05
-2.08991246438541e-05
-2.82482901526659e-05
-2.0709497257811e-05
-2.8301869332085e-05
-7.50105203066622e-06
3.62453774655676e-07
-6.09962811538981e-06
-3.11386620196603e-05
-3.11270219924702e-05
-9.71216416265576e-06
-2.62072198416456e-05
-2.16072807832299e-05
-1.69529052909816e-05
-1.81725618835106e-05
-3.35811879219221e-05
-2.33067132458263e-05
-2.93436853491738e-05
-3.27974020122678e-05
-2.53950968206469e-05
-2.49197220768058e-05
-2.93448555196155e-05
-1.92857120319853e-05
-9.26633305342572e-06
-2.62007825226998e-05
-2.66324343021752e-05
-5.02443234477503e-06
-2.20931853976084e-05
-3.41099006597788e-05
-4.22081241538016e-05
-1.49739464983473e-05
3.19661638921067e-06
-2.82945497467552e-05
-4.16885377644706e-06
-1.40638495372191e-05
-4.49412564738898e-05
-2.78467514668117e-06
-3.62026989436922e-05
-2.19356104036085e-05
-1.27445802222793e-05
-2.88190665568948e-05
-2.17277601222229e-05
-3.97989238411809e-05
-3.29982314577395e-05
-4.1322558245737e-05
-1.84329647336125e-05
-2.13624684659209e-05
-1.74315388377492e-06
-1.73345517927599e-05
3.36801637443417e-06
-2.17005962759359e-05
-3.91998632156682e-05
5.65942990596061e-06
-4.21632374780772e-05
-1.79107004379843e-05
-2.13939071738199e-05
-1.9184798053719e-05
-4.47393287782093e-06
-6.81870930695744e-06
-2.70657308100528e-05
-3.54164611529794e-05
-3.37447432193509e-05
-6.65751241599771e-06
-7.27674177978751e-06
-3.94843823507932e-05
-3.56744731071444e-05
-3.1016129425843e-06
-2.215909532014e-06
-3.42446146494339e-05
-2.81298340002024e-05
-2.0667771059162e-05
-2.33998198148062e-05
-2.23319995483292e-05
-3.43449842601741e-05
-1.33832468989182e-05
-2.37719974081882e-05
-1.43843181166938e-05
-5.63810956403128e-05
-3.188876939514e-05
-1.67331431288708e-05
-1.07919209397226e-05
-2.76001352329939e-05
-2.37152940458148e-06
-3.11549274414219e-05
-4.55595735217642e-05
-2.40964246466678e-05
-3.81173271731457e-05
-2.3083400283326e-05
-2.64069956688425e-05
1.56505975980473e-06
-1.68106563996688e-05
-1.35900552511762e-05
-2.10452963033262e-05
-1.76171805733465e-05
-3.18345168522263e-05
-2.69725002787194e-05
-3.1321543688468e-05
1.62020699733549e-07
-2.10463756449984e-05
-1.59831217506944e-05
-2.09113737795674e-05
-2.02854532046993e-05
-6.1019490103848e-06
-2.81119570694993e-05
-1.43350158140225e-05
-1.82699569421759e-05
3.54757132645426e-06
-3.60666541402703e-05
-2.52040163280067e-05
-2.31501078483376e-05
-2.51682627635895e-05
-3.57356475481533e-05
-4.31209761897642e-05
-1.59315547020733e-05
-3.34196848011749e-05
-1.74623275830864e-05
-8.01488818373605e-06
-1.1467772658571e-05
-2.25158515808627e-05
-6.3599053466794e-06
-2.33303031841453e-05
-2.13289332857631e-05
-1.01746089362421e-05
-7.27222394705836e-06
-1.64409935305959e-05
3.08448335609643e-06
-2.75486223030219e-05
-3.04154656095443e-05
-2.33434668178271e-05
-2.97838881348459e-05
-1.98063001591056e-05
-2.45412834856073e-05
-3.25312936129393e-05
-1.60107867148376e-05
-3.27175093218472e-05
-3.46074547018894e-05
-2.42621588292325e-05
-1.34202278620454e-05
-1.54652465348431e-05
-1.68057375934135e-05
-1.81265787066668e-05
-2.02341712507959e-05
-1.28557574630033e-05
-2.4156792238523e-05
-2.22527958790208e-05
-4.63153030893288e-06
2.59999570164039e-06
-1.22406647702905e-05
-2.41679368984165e-05
-3.22168402907288e-05
-7.61160804800553e-06
-1.00016405521251e-05
1.71974420452514e-05
-1.43217291652347e-05
-2.67493596989312e-05
-1.26356956390744e-05
-7.8623105094185e-06
-9.11110914700229e-06
-1.66256272491245e-05
-7.91230202357064e-06
-2.84600429462033e-05
-2.94216466651542e-05
-3.92485881293624e-06
-1.00875066876427e-05
-1.40181312167627e-05
-3.81793029559927e-05
-2.17563050343957e-05
-7.88802276510643e-06
-2.46052201563462e-05
-2.06047682822608e-05
-1.87900040874873e-05
7.42614463042571e-06
-2.32202706242243e-05
-6.05584188423268e-06
-1.94485386362263e-05
-3.19304650037983e-05
-7.69675523399148e-06
-2.51311774357915e-05
-4.71681035727983e-06
-2.44795231440131e-05
-3.33680749980771e-05
-3.61993193397363e-05
-3.75423798090693e-05
-2.16331323416163e-05
-2.61851687027977e-05
-2.37306774925058e-05
-1.39348925932183e-05
-1.43405686514511e-05
-1.08446956188902e-05
-1.35550561299171e-05
-2.27490921762333e-05
-1.37595959031298e-05
-3.71550562901612e-05
-2.57899331878689e-05
-8.25680264326398e-06
-2.13374759895656e-05
-5.80185540535009e-06
-2.00962730271691e-05
-3.90265528009584e-05
-1.19831470920472e-05
-8.72056760932649e-06
-3.73270979655867e-05
-2.96468692688686e-05
-2.67249622028195e-05
-2.96410020452074e-05
8.15923389217138e-07
-2.94419303551797e-05
-3.10215127678601e-05
-3.74836367125906e-05
-1.64463370273921e-05
-1.16538904865847e-05
-1.80863247341883e-05
-1.95587735476114e-05
-1.77540718828066e-05
-2.50701597672388e-05
-3.71048980049116e-05
-4.07211505276692e-05
-2.91421698203431e-05
-2.97398143717423e-05
-3.88847668232815e-05
-9.67779145009462e-06
-1.87500138632907e-05
-2.03022131399223e-05
-2.39532961183839e-05
-2.93202487028539e-05
-1.05344699824056e-05
-2.57461604880655e-05
-1.28154386833128e-05
-2.87697426279453e-05
-2.02845574831126e-05
4.33557473223136e-06
1.49996172003253e-06
-4.75226235240706e-05
-2.97084255226347e-05
-7.06842106972135e-06
-3.18280460884762e-06
-2.20707361908024e-05
-2.8211943719588e-05
-3.39397909987814e-05
-1.19689102376368e-05
-2.17477641533609e-05
-1.95977226869983e-05
-1.64258926403834e-05
-9.88153934244992e-06
-1.0846540267363e-05
-4.27289860980315e-05
5.05452359581188e-06
-2.50375457933534e-05
-4.81421874136492e-05
-3.07775337453797e-05
-1.60665614272338e-05
-1.82229805853432e-05
-1.43164971846629e-05
-5.32596678830461e-06
-2.45295718811246e-06
-2.55384661185243e-05
-1.57788419914491e-05
-4.9924981527116e-06
-1.28891774036917e-05
-3.84379125908614e-05
-1.15880551820182e-05
-3.2328562262614e-05
-4.51585925889428e-05
-1.55161531080025e-05
-2.90218975389356e-05
-3.46468320250589e-05
-3.63193137768767e-05
-1.56803134461673e-05
-5.90863493849152e-06
-4.17709004092396e-06
-2.81358780971774e-05
-3.0822852978146e-05
-2.2637406347815e-05
-3.74862659409089e-05
-1.73783689932174e-05
-1.17786920054781e-05
-2.72398708847479e-05
-2.97200129130608e-05
-2.0112260052961e-05
-2.28669719397451e-05
-2.84296837521323e-05
-2.46560109971665e-05
-1.44747809479276e-05
-7.79816075253845e-06
-1.62529475844224e-05
-1.63035215610882e-05
7.23169775191671e-06
-2.18817442317748e-05
2.07439268648321e-07
-2.31185541469612e-05
-7.09346944334424e-06
-1.79267084664343e-05
-1.4898431060041e-05
-3.22581000979995e-06
-1.87051055632795e-05
-1.42726988015436e-05
-2.1204546553035e-05
-1.98675391519752e-05
-1.96761552094836e-05
-2.19659826062481e-05
-1.62529017441076e-05
-4.55536692161747e-05
-9.07749530315684e-06
-2.99596143042188e-05
-1.35845841150922e-05
-2.56021707794008e-05
-1.69884144917923e-05
-2.55978505885233e-05
-1.20109381342996e-05
-3.77790980253231e-05
-1.79667098890469e-05
-1.44376775038615e-05
-1.66538932988595e-05
-3.12634709872669e-05
-2.19376734386892e-05
-3.02326106347275e-05
-1.05719376350649e-05
-1.85501470538035e-05
-2.62213533648986e-05
-1.85972503835253e-05
-2.23112081223529e-05
-1.76214557703066e-05
-3.25918324045349e-05
-2.53024837923612e-05
-2.37263983057405e-05
-2.35392357559006e-05
-6.75272309020157e-06
-1.77441096859454e-05
1.54068584814784e-06
-2.18816646193919e-05
-4.43195134355533e-05
-1.68364229099779e-05
-4.25739679278542e-05
-1.1826633145508e-05
-1.28904448608525e-05
-4.2923402990759e-05
-1.08075220242123e-05
-2.38220291690997e-05
-1.7847427739041e-06
-1.77604741586727e-05
-1.70746088875835e-05
3.77389902615777e-06
-2.93371076626633e-05
-1.90553386143933e-05
-3.05843134814117e-05
-2.65353388477017e-05
-2.44354405604118e-05
1.03844293220975e-06
-3.29352208106049e-05
-1.41452988777407e-06
-2.44118003562044e-05
-1.42732370839787e-05
-2.72420901342862e-05
-2.92986032438729e-05
-1.08719289885077e-05
-1.45749476387683e-05
-2.18545885433557e-05
2.65536337671488e-07
-1.13641022985085e-05
-1.57740648973273e-05
-5.00338371864679e-06
-9.89913150959152e-06
-2.27833259597853e-08
-1.20630703186204e-05
-3.07714371862329e-06
-3.5083770287784e-05
-4.72460668932237e-05
-2.0527904643931e-05
-3.25519239787248e-05
-1.01734192047572e-05
-4.33716948949674e-05
-1.05378394069742e-05
-1.56046717907041e-05
-1.83826752863541e-05
-1.33744434336421e-05
-3.00441119117956e-05
-1.94087707165682e-05
-1.21335327253217e-05
-1.99306581825006e-05
-3.42284675126372e-05
-1.42893736791842e-05
2.12274199593445e-06
-3.68307944390933e-05
-2.81044052814105e-05
-4.74240809565092e-06
-2.86816063860053e-05
-2.34915279537322e-05
-2.38678114100062e-05
-1.97322118756425e-06
-1.78908310996162e-05
-5.35974432781882e-06
-3.01082986053946e-05
2.95643123021946e-06
-1.51028503917828e-05
-1.41696097538956e-05
-1.28370320452502e-05
-2.39817461558147e-05
-2.02298539335019e-05
-9.75804597741627e-06
-2.38342045720141e-05
-1.83648149721658e-05
-2.89173168683735e-05
-2.22581928791149e-05
-1.04211484413443e-05
-1.04544479590891e-05
-3.52429844141642e-05
-5.08098142569623e-05
-2.5694261097582e-05
-1.95897956750725e-05
6.25661221094756e-06
-3.05043066971546e-05
-1.54568209456126e-05
-2.17459570234152e-05
-4.051729956225e-05
-4.63263325203015e-05
-3.01105202073928e-05
-3.67158636015163e-05
-2.50605402731693e-05
-3.52572642873948e-05
-1.70151203793426e-05
8.58003724768434e-06
-3.03112368127518e-05
2.35123233436688e-06
-2.02216519009961e-05
-4.99479931478975e-06
-1.29058793035717e-05
-2.95899192574185e-05
-1.53006375244746e-05
7.64261622236022e-06
-9.41162335131386e-06
-3.57561592390516e-05
-7.39591710316554e-06
-2.25841137866208e-05
-2.56322121510791e-05
-4.3985762649502e-05
-1.88431597855031e-05
-3.66141318894956e-05
-1.91436270165205e-05
-1.48903082908036e-05
-2.14811652655293e-05
-3.15185419205892e-05
-3.71104456005489e-05
-2.98588517648079e-05
-2.06607242425566e-05
-2.26032868453439e-05
-2.99035416204129e-05
-2.88052804370304e-05
-4.11179750555895e-05
-1.59998154566076e-05
-1.67967029287254e-05
-1.9859798259526e-05
-1.46589548148378e-05
-3.10055622960625e-05
-1.79761521221519e-05
8.82142659285846e-07
-8.7701186975171e-06
-5.34047416385508e-05
-2.83716840016563e-05
-2.13519231812575e-05
-8.71104768572087e-06
-5.12740523753658e-06
-3.74650555592239e-05
-1.22605113115298e-05
-3.00307956590323e-05
-1.99648478958069e-05
-2.38821488928685e-05
-3.98837043523605e-05
-3.0108577716752e-05
-2.41073573483899e-05
-3.34653909481168e-05
-3.30840835287594e-05
-1.70633532762277e-05
-2.61715907394898e-05
-2.8383447999983e-05
-1.68330254113555e-05
-1.64265709019356e-05
-2.07070507395995e-05
-2.64844396923795e-05
-2.09802951883445e-05
-2.59771681807711e-05
-1.33313316239756e-05
-1.59068711351199e-05
-3.43755516822037e-05
-2.91253275327103e-06
5.09723287597194e-06
-3.20257213621654e-05
-2.4314185067384e-05
-2.31059994670761e-05
-3.15818534648934e-05
-1.30406194152537e-05
-2.31502846049292e-05
-3.54844383288803e-05
-5.10994215081854e-06
-2.03614497051519e-05
-4.80497099208108e-05
-3.13620500590673e-05
-3.09342686778377e-05
-4.34010436308187e-05
-2.78235361960438e-05
-1.9370258435887e-05
-2.82495804424766e-05
-2.45153030510227e-05
-9.63655127731767e-06
-2.75016884319192e-05
-1.3177712699928e-05
-1.9913163958539e-05
-5.23125588397959e-05
-2.14622275785541e-05
-2.58359860663357e-05
-1.87747542032132e-05
-2.65197108318795e-05
-2.2301798949222e-05
-9.21693105541269e-06
-3.34559842842007e-05
-2.68069890936574e-05
7.79631906423417e-06
-2.80190159625027e-05
-1.86888651354363e-05
-1.83490630055226e-05
-1.20373150836285e-05
-1.26420044716174e-05
-1.91516578244073e-05
-1.90884055438235e-05
-2.13923653839035e-05
-2.23353637761611e-05
-2.59018793951654e-05
-8.42700529139159e-06
-1.02038913390722e-05
-2.06518939703254e-05
-3.36261770637464e-05
-2.81475578991234e-05
-7.71714456201029e-06
-1.77162051286086e-05
-9.20083745166052e-06
-1.93131672468186e-05
-2.2054375193066e-05
-6.1535387801864e-06
-1.43537355907229e-05
-2.93838731219525e-05
-1.45198934247503e-05
-2.05905716546229e-05
-1.97605398004225e-05
-2.09240060075053e-05
-2.22224367054987e-05
-3.81825239672474e-05
-8.59336233608662e-06
-6.11642613427434e-06
-4.03864371679071e-06
-1.97660270124593e-05
-1.41196991717921e-05
-1.25414307199316e-05
-2.82824543798769e-05
-1.57412363792132e-05
-2.95794028687068e-05
-1.84066407588132e-07
-2.92839877647258e-05
-3.7278439774204e-05
-1.28487852423805e-05
-2.36235563246855e-05
-2.51452297231912e-06
-8.51048820169779e-06
-4.57382982484056e-05
-2.593279324905e-05
-3.21224884027838e-05
-3.18868556135425e-05
-2.65056585355515e-05
-1.32905174406073e-05
-1.26838315832116e-05
-2.75208934702575e-05
-2.16975376837251e-05
1.0168259906211e-06
-2.71468677345846e-05
-2.39497360331539e-05
-4.41453753646412e-06
-2.94053873853125e-05
-1.69307224144636e-05
-1.69828396417638e-05
6.85338513118313e-06
-2.92291511788355e-05
-1.94669486966781e-05
-4.03598418001964e-05
-1.59823822164171e-05
-2.99150011222029e-05
-3.74381904914831e-06
-1.77111229330027e-06
-1.40426351592858e-05
-2.53128798185067e-05
-2.78795191283459e-05
-2.89214815340107e-05
-2.44696056487085e-05
-1.28092784087544e-05
-5.38359363946982e-06
-1.12722165673515e-07
-3.15498327001453e-05
4.77801919582747e-06
-1.43982825685113e-05
-1.04234785050233e-05
-8.87095876820162e-06
-2.5632280033766e-05
-2.66934968417316e-05
-2.26916977546561e-05
-1.67298493967638e-05
-1.93861413987146e-05
-3.67636987645908e-05
-6.25364776088177e-06
-2.14071817929209e-05
-1.83695733866868e-05
-1.56210849288859e-05
-9.52397306823525e-06
-9.0978759007344e-06
-2.25390156490803e-05
-4.05545333153946e-05
-1.48090246577635e-05
4.13823054439631e-06
-4.61256085744265e-05
-2.55780337115837e-05
-1.56344314251687e-05
-3.14184734433199e-05
-2.65858165947238e-05
-2.06087927187264e-05
-3.25411541674486e-05
-2.41720917940643e-05
-1.13871011730444e-05
-1.54778743550146e-05
-2.67482490717796e-05
-9.48119757902026e-06
-1.15325594768105e-05
-2.94899399980496e-05
-8.75598142891846e-06
-1.50282876258135e-05
-3.04650487259978e-05
-1.07171655231034e-05
-1.24865900233112e-05
-5.0203504359517e-06
-4.675892794691e-06
-1.32278891001467e-05
-1.43309552931683e-05
-5.96883990357222e-06
-3.43925943198478e-05
9.07829315733307e-06
-2.29015642895501e-05
-2.97180332865296e-05
-2.49531187858025e-06
-2.24260798298723e-05
-1.30864721697385e-05
-1.51816683689334e-05
-2.07351005603771e-05
-3.72930034387325e-05
-9.76466576942836e-06
-1.9763495472828e-05
-1.52369903422538e-05
-2.60159548268067e-05
-1.440161808546e-05
-2.86370019072641e-05
-1.59440013749534e-05
-9.56731806328295e-06
-3.08692860518826e-05
-2.57237286630993e-05
-3.40517161951558e-05
-2.04155828057863e-05
-1.29200256937609e-05
-3.8063855686475e-05
-3.66487549043768e-05
-3.38184286941811e-05
1.00474163046056e-06
-1.93178621358973e-05
-3.96409327185494e-06
-4.12055574280596e-05
-3.5972891007791e-05
-1.47721881309533e-05
-8.72203120110478e-07
-2.18541168525084e-05
-8.03375243116436e-06
-2.47952700941397e-05
-5.27014036176957e-06
-5.03974855966326e-06
-8.88911757581466e-06
-3.52349804928365e-05
-3.01840500443497e-05
-2.065797094725e-05
-3.51059828890775e-05
-3.14519696688642e-05
-1.4921953384853e-05
-3.47922328353371e-05
5.95988931186863e-06
-3.07251559921385e-05
-7.4194128324523e-06
-2.59341733918519e-05
7.4768179814243e-07
-2.61292698644801e-05
2.24369881527333e-07
4.98996356883839e-06
-3.2403457544462e-05
-1.42285766421164e-05
-3.18352227687236e-05
-4.14366410795384e-05
-2.51502873038466e-05
-1.01221536277506e-05
-1.5237610499232e-05
-1.43496566306225e-05
-5.84074758678718e-06
-3.54947509510519e-06
-1.83412765562288e-05
-3.90912276657195e-05
1.2803189911975e-06
-1.65688280963553e-05
-9.26683230145762e-06
-4.08046527790216e-05
-2.52848687651126e-05
-2.29659792006414e-05
-8.47257073698878e-06
-9.13638192819207e-06
-2.28092340364671e-05
-3.92999252283327e-05
-1.44873630825661e-05
-1.17787651927494e-05
-2.61145230551546e-05
-2.09241970863384e-05
-2.32855136148929e-05
-8.94711714260249e-06
-7.23796237322985e-06
-3.75722657697909e-05
-1.68692604995301e-05
-3.10218396260804e-05
-1.51292469800205e-05
-2.64291452960822e-05
-1.75292621894863e-05
-2.29355207007936e-05
-3.69585434472989e-05
-4.49807902597009e-05
-3.47784346190746e-05
-2.67993877572761e-05
-1.67584261412547e-05
-4.03888643461516e-05
-2.59552829384874e-05
-2.94784483213448e-05
-6.79916950465501e-06
-1.35033198830226e-05
-2.48321181848361e-05
-2.0439830693937e-05
-3.48022783598937e-05
-5.0548746210029e-06
-1.16480975173876e-05
-1.94875932115595e-05
-2.25870238745366e-05
-4.64666468436369e-05
-2.16634650359041e-05
-1.61032590513936e-05
-3.41107310754433e-05
-4.36884967116455e-05
-2.9266199268245e-05
-9.96352062426506e-06
-1.65918699718183e-05
-2.76837192191137e-05
-5.18034015431185e-05
-3.87962534270359e-05
-2.27520784475096e-05
-1.45950662333058e-05
-3.87091589012488e-05
-3.08401175078186e-05
-5.82582876814261e-08
1.27332856343713e-05
-1.82249782367449e-05
-2.3023067001425e-05
-3.48393658470036e-05
-3.68879666622366e-06
-2.19458201235341e-05
-1.85243868516118e-05
-3.14238293023135e-05
-1.59963764934113e-05
-3.13380658532959e-05
-1.9187761227514e-05
-1.13863224775956e-05
-1.62588782043604e-05
-8.38639902933738e-06
-2.61504712773824e-05
-4.25370670962623e-05
-1.21862846484205e-05
-2.71988466273991e-05
-2.31196166240456e-05
-2.2217764008793e-05
-2.50625942750228e-05
-1.64385549212446e-05
-1.03414155869992e-05
-1.48300375882647e-05
-3.46861830243009e-05
-7.29862020250395e-06
-4.53784628318311e-05
1.35353352787201e-06
-1.15962108105688e-05
-4.24552759314242e-05
-2.39294724685766e-06
-4.80371862794297e-06
-1.01483186445891e-05
-1.25540882865391e-05
-3.2393368565147e-05
-3.2373004267581e-05
9.14240061326551e-06
-2.79632978196412e-06
-1.43158259202863e-05
-1.83743104033233e-05
-1.26972355195652e-05
-3.20084017232133e-05
-8.43011736699468e-06
-1.17938523575214e-05
-5.0773284842108e-06
-1.53885880475032e-05
-2.58916301779252e-05
-1.3052367870447e-06
4.66770026792989e-06
-1.45553928566996e-05
-3.31486919954791e-05
-1.97043221407311e-05
-6.09234589637261e-06
-2.4093212680512e-05
-1.86966659696363e-05
-4.19605202500419e-05
-4.05319237093431e-05
-1.12639290674442e-05
-3.0087083647091e-05
-2.02104120271439e-05
-1.19656369401914e-05
-1.88687964273301e-05
-4.12563524143945e-05
-2.26960854109934e-05
-2.36972116308915e-05
-2.35183862294034e-05
-2.64135790900568e-05
-4.36632473596245e-05
-3.18941188029506e-05
-2.26719810195769e-06
-1.50056797517723e-05
-4.38884424171442e-07
-1.31625066036888e-05
-8.81117855959056e-06
-3.44638405982367e-06
-3.96115671146237e-05
-1.66651954523903e-05
-2.18785142860257e-05
-2.6678845934331e-05
5.16263475176631e-06
-7.13616270440683e-06
-1.85274763040183e-05
-3.52354347973529e-05
-1.8389374891538e-05
-2.75016225375891e-05
-3.71840049825152e-06
-1.9996128203924e-05
-2.20183730937493e-05
-2.63133252062906e-05
-2.24135950023892e-05
-8.29785152437824e-06
-2.49100920748686e-05
-4.14036308791424e-06
-2.23437997893111e-05
-2.01433506204974e-05
-1.42689866994966e-05
-3.19850068695378e-05
-1.71925867258229e-05
-2.93440929131886e-05
-2.44191416154765e-05
-2.12633049622407e-05
-2.47786630075938e-05
-3.63323777555161e-05
-4.13799525770333e-05
-2.41463841768897e-05
-2.77238645487323e-05
-1.60902779731806e-05
-3.27995552188367e-05
-2.59969243554844e-05
-1.53441813095024e-05
-2.32054256069848e-05
-1.9362750208236e-06
-2.88033899967242e-05
-1.75288643538887e-05
-2.20345146588566e-05
-1.03867215040355e-05
-3.05387506183521e-05
-1.14351437092125e-05
-2.22346962394696e-05
-1.197478273123e-05
-2.02114756054321e-05
-2.99225540735496e-05
-2.20133203824302e-05
5.31189195836979e-07
-1.52777177902391e-06
-1.79860350530015e-05
-2.05983552170165e-05
-8.79509741098831e-06
-5.29491128602923e-06
-2.00485711927324e-05
-1.07235380960409e-05
-1.73777938218433e-05
-1.76738496392788e-05
-1.45629548577211e-05
-3.13996495466724e-05
-3.12809528310552e-05
-1.78009539814062e-05
-2.38990762546179e-05
-1.96325048242386e-05
-2.57539133981791e-05
-1.18977045833588e-05
-5.4192537622109e-06
-2.57277021029414e-05
-1.4168201699483e-05
-2.45032376851697e-05
-2.7670352139879e-05
-1.02795842680992e-05
-2.743366711241e-05
-3.71661629848045e-05
-3.33980651162816e-05
-2.72939505307726e-05
-8.73093150690929e-06
-3.25294812102281e-05
-3.32343582652707e-05
-2.73801840675592e-05
-2.25287628005554e-05
-3.39467193763453e-05
4.03114511427293e-06
-2.16485880280697e-05
-2.94507112107929e-05
-3.12524033610563e-05
-1.21631784645442e-05
-3.33386586583508e-05
-3.28918985031017e-05
-1.69686081000615e-05
-3.94378339486728e-05
-3.36013160934894e-05
-1.01722603394954e-05
-2.81355521651584e-05
-3.33583761490836e-05
-2.66858711171268e-05
-2.73973276555698e-05
5.09537985090845e-06
-3.22681421189504e-05
-1.83498198208738e-05
-1.1354895579927e-05
-1.15049104277693e-05
-2.9190925338877e-05
-2.13745871405129e-05
-3.50776995583749e-06
-2.28674115418563e-05
-1.65706850832409e-05
-1.30609513142154e-05
-5.60354738522379e-06
-6.82587943658798e-06
-2.51636500738172e-05
7.64264763874135e-06
-2.33961570179397e-05
-2.44537582817167e-05
-2.75073698714509e-05
-2.25419480756546e-05
-2.4097940129733e-05
-2.71796684547255e-05
-3.15130689723687e-05
-5.51115611375476e-07
-1.02699251861793e-05
-2.99075727747122e-05
-7.4543157896005e-06
-3.45113722588206e-05
-2.50036574678825e-05
-3.85543158260942e-05
-9.40054198533139e-06
-1.35579830884926e-05
-5.11137480254507e-06
-9.13608885988604e-06
-1.95663022591756e-05
-7.95521587580907e-06
-1.17355884891386e-05
-2.62135520755526e-05
-2.7461226072911e-05
-2.73794835340111e-05
-2.67566622926748e-05
