# Supplementary material for: Research on computational propagation and identification of mine microseismic signals based on deep learning
Source: PLoS One. 2025 Oct 22;20(10):e0334641. doi: 10.1371/journal.pone.0334641 (PMC12543183; doi:10.1371/journal.pone.0334641)
Supplement: S3 Data — (ZIP) [file pone.0334641.s003.zip › 000100500002843.xlsx_0.txt_24.txt.txt]

-1.00156323554271e-05
-2.87641776390778e-05
-1.73926956702415e-05
-2.03055524058823e-05
-3.32898885022896e-07
-2.823177794488e-05
-3.43371715572846e-05
-3.39677286399361e-05
-2.0518780617068e-05
-4.96779300961926e-05
-9.26155438142244e-06
-1.05431836624974e-05
-1.63693213462703e-05
-2.08945254099295e-05
-1.20659374424747e-05
-4.70301678336064e-06
-2.57054018210978e-05
-4.28047309521146e-05
-1.06376596985175e-05
-7.65087354707109e-06
3.14007772529271e-07
-3.81077110166706e-05
-1.20848391281891e-05
-4.69988985847341e-05
-1.90777120434627e-05
-1.29718730752305e-05
-1.91077994037297e-05
-1.54250450567675e-05
-1.48319036071987e-05
-2.84332350859382e-05
-2.21158681785371e-05
-2.19500706884814e-05
-3.7878932332953e-05
1.40626756241173e-05
-2.42128719836177e-05
-1.97624851397642e-05
-4.08248866113259e-05
-2.45006620033163e-05
-9.16452835875173e-06
-2.75187130533675e-05
-2.21834468124258e-06
-4.52349712537073e-06
-1.55142905839179e-05
-1.90764748604408e-05
-2.01907900427211e-05
-1.40906307074352e-05
-2.22900694023988e-05
-2.47634776023022e-05
-2.62432128963222e-05
3.93573750408512e-06
-1.87113250782587e-05
-1.35798220947124e-05
-2.4668595008348e-05
-2.88883276507304e-05
-2.60001244979772e-05
-3.18344420733532e-05
-3.68189222624232e-05
-3.81654945396899e-05
-1.93182759146124e-05
-2.49842335986862e-05
-1.75640507518088e-05
-2.07502048124891e-05
-3.05597971297474e-05
-4.44202664572316e-06
-7.63687732941569e-06
-1.8375185186081e-05
-8.55679693699277e-07
-7.91366321151844e-06
-3.60559527567583e-05
-6.51639888248211e-06
-2.02747978277341e-05
-2.41762771817256e-06
-2.89508815629103e-05
-9.82632934473459e-06
-2.12208965304661e-05
-2.20153552339969e-05
-1.36941705519253e-05
-3.39823261528106e-05
-2.10329890736311e-05
-1.61746625437568e-05
-2.22471133940551e-05
-1.54382283827532e-05
-8.75506364724089e-06
-1.92221952321362e-05
-2.92877225219328e-05
9.83616051847922e-06
-1.342131500346e-05
-1.92143934266537e-06
-1.71879304785149e-05
-3.68137018275026e-05
-1.65986765535512e-05
-7.57385349668883e-06
-2.6418250977284e-06
-1.38708051120934e-05
-1.67447360491444e-05
-4.1665811701973e-05
-3.18035683154342e-05
9.95856188169997e-08
-4.18319826988204e-06
-1.5641472395449e-05
-2.58035247126315e-05
-3.19880973276132e-05
-3.6869287937566e-05
-8.48089320826923e-06
-1.11912792519929e-05
-2.21360804709186e-05
-1.13698213950685e-05
-2.09735649795562e-05
-4.83138354011771e-06
-2.35494858414267e-05
-2.64360855468784e-06
-9.57645117789397e-06
-5.95361936068086e-06
5.08684076189499e-07
-8.73805833568908e-06
-1.10127670496161e-05
-1.38135380314218e-05
-2.49968076957566e-05
-2.35266496561652e-06
-1.83305856263608e-05
-1.53985168466801e-05
-4.53190247934401e-05
-2.26817202433969e-05
-7.077607536389e-06
-1.89005413947688e-05
-2.26926519637619e-06
-2.10189005375772e-05
-1.66774676062678e-05
-9.30693797948824e-06
-1.57363394673975e-05
-3.42299617447325e-05
-2.99468555570539e-05
-3.23885588186869e-05
-4.06365727970759e-05
-2.59466777643787e-05
-6.85911345933825e-06
-8.39965075756055e-06
-2.84064397427697e-05
-3.70706437754096e-05
-3.67782828525955e-05
-2.73227178344365e-05
-3.51830824375135e-05
-3.49315328333566e-05
-4.18717308341071e-05
-5.23876792300248e-06
-2.74898283362868e-05
-1.5587224350085e-05
-2.84104315683343e-05
-3.84338923167194e-05
-1.51036717893397e-05
-7.82489474400708e-06
-2.79835545196114e-05
-2.42807635365289e-05
-3.13184939652032e-05
-2.96158606468391e-05
-3.07515201600035e-05
-3.31426086270026e-06
-2.47556651071837e-05
-8.85738877560569e-06
-1.33802677746133e-05
-1.32283719960594e-05
-2.33413065651588e-05
-2.47360651292156e-05
-2.11857694350245e-05
-1.96939349036421e-05
-3.07524708413161e-05
-2.92155949898944e-06
-2.05791436433722e-05
-3.76148437870239e-05
-2.75477712481459e-05
2.35243193669806e-06
-2.76100034597867e-05
-2.920444098789e-05
-2.95951833918085e-05
-9.47307489316996e-07
-7.87285771115384e-06
-2.02744249899049e-05
-1.74992582957574e-05
-3.32121287207456e-05
-2.36347057078003e-05
-1.77184538164447e-05
-1.08180094051625e-05
-3.67812854946533e-05
-1.96642792562468e-05
-6.80052142169786e-06
-3.31967221500744e-05
-2.41078875420655e-05
-2.68524825622004e-05
-3.95091316439326e-05
-2.70121184729903e-05
-3.30896031995594e-05
-2.34821805855427e-05
-1.90620147938572e-05
-2.43098369861137e-05
-3.31447689713907e-05
-2.7173819208188e-05
-1.55049543391997e-05
-1.56296872448609e-05
-1.62048850897838e-05
-1.47768870587134e-06
-1.64109163776219e-05
-1.80273863982983e-05
-2.25355736356073e-05
-1.86800153463151e-05
-1.68804258584528e-05
-2.5846486009457e-05
-2.61748801365769e-05
-2.64317710512884e-05
-1.18585705154605e-05
-1.82012551858795e-05
-3.48108273061333e-05
8.51881973886427e-06
-1.44377517398078e-05
-2.01731486767416e-05
-1.61779280179606e-05
-3.75557230847756e-05
-2.80119603941871e-05
-1.92477329448839e-05
-2.02231267382849e-05
-1.45339795480573e-05
-4.07409918318503e-05
-1.86809601099762e-05
-1.8067119404925e-05
-1.77024977083365e-05
-1.40018120422725e-05
-2.54445086382641e-05
-2.06202412262397e-05
-2.90986852171801e-05
-9.33242480731713e-06
-2.44217552608496e-05
-1.59267593439734e-05
-1.55985320607146e-05
-1.23534849341436e-06
-1.22658815600361e-05
-2.15802491265261e-05
-1.6132430578559e-05
-1.00488965016564e-05
-3.18012998429944e-05
-1.85716161412046e-05
-1.74977891469852e-05
1.5357537943593e-07
-2.07158337691713e-05
-4.0674086060509e-06
-1.25643159631226e-05
-3.26020709122899e-05
-3.3609561902284e-05
-3.17468078477017e-05
1.80023080239207e-05
-2.8071636210378e-05
-2.12465257704037e-05
-8.77274502064714e-06
-5.29645051589268e-05
-2.20690109354293e-05
-1.09641291291409e-05
-1.864497197336e-05
-1.62005019550678e-05
-3.90496649844588e-05
-2.9709740205376e-05
-2.44548532283443e-05
3.61275834859558e-06
-3.1395998753466e-05
-6.95946557902474e-06
-2.69929315050113e-05
-2.91273787963947e-05
-4.29603274120057e-05
-6.59684946400056e-06
-4.81591871349026e-05
-3.04226313788676e-05
-1.79774425576755e-05
-3.00461685398673e-05
-2.03183464811833e-05
-2.7431490638851e-05
-2.59417230616885e-05
5.55378274359973e-07
-1.63244054153401e-05
-2.45973795953416e-05
-2.05705202343089e-05
-2.32344416925932e-05
-2.22564249699839e-05
-1.96189723200979e-05
-3.74878334539915e-05
-1.85007995197234e-05
-2.63406316199818e-05
-1.98015987648184e-05
-1.04300653126496e-05
-2.24035789804856e-05
-2.46440985164524e-05
-3.41609311153253e-05
-7.48234984424354e-06
-1.77223043318679e-05
-2.95085455320292e-05
-1.93489183165322e-05
-1.69062993326787e-05
-4.21376228826808e-05
-2.65944584914386e-05
-3.55987238348039e-05
-2.81067432279079e-05
-3.5404186067344e-05
-2.23083554949391e-05
-1.28599145744488e-05
-4.50066125594855e-07
-3.31383888011932e-05
-2.79359755011149e-05
-2.35325571090528e-05
-1.46436507199271e-05
-1.39985307073213e-05
-2.73835100705996e-05
-1.01833306051781e-07
-2.23290515460707e-05
-5.07562438434419e-06
-3.45869175555323e-05
-1.89481275640122e-05
-2.49715496022644e-05
-1.29630553319339e-06
-4.61490440202148e-06
-2.5048855952759e-05
-3.16344387371123e-05
-3.41768429318565e-05
-3.4324047507691e-05
-1.30092024540904e-05
-1.68668967333545e-05
-1.73380892173726e-05
-2.15043910281238e-05
-2.63783098922396e-05
-1.9825428207001e-05
-2.36146551457439e-05
-2.99499355539646e-05
-3.20422504472258e-05
-1.31141415359601e-05
-5.1584781912313e-06
-1.74787781917295e-05
-2.61266366850717e-05
-2.838833249821e-05
-4.24018680179237e-05
-2.36305580106255e-05
-2.25027234225955e-05
-2.75624362463184e-05
-3.54407840086289e-05
-4.75306359438821e-06
-1.03232975454797e-05
-2.70320715495046e-05
-6.9345586199313e-06
-2.65753544015893e-05
-2.87886841424516e-05
-3.07948786479413e-05
-2.5258298933747e-06
-1.45911369523097e-05
-3.18721835230487e-05
-2.1251968246664e-05
-3.81219207495109e-06
-4.12550671925182e-05
-3.33947152959638e-05
-2.29525613535619e-05
-1.67455749086415e-05
-3.86040282851851e-05
-3.50855977026063e-05
-2.64289724624158e-05
-3.63842075460609e-05
-7.62604389519676e-07
-1.94267313574944e-05
-2.41063926777613e-05
-1.86808134255845e-05
-5.72661457224526e-06
-1.71012892725727e-05
-4.14962878043043e-05
-1.61616110604367e-05
-1.92271719246098e-05
-2.88620942894126e-05
-1.89536088596721e-05
-2.5117362217835e-05
3.16765208642939e-06
-2.03126154664364e-05
-6.4395493509048e-06
-2.03696314621588e-05
-2.97373332334208e-05
-1.13606202096741e-05
6.17310613903715e-06
-3.21196493579129e-05
-4.5059967296837e-06
-3.05576290728217e-05
-2.46097662278796e-05
-8.84439836255855e-06
-8.52199902711596e-06
-2.72975446449016e-05
-8.95262192667148e-06
-3.17059808327529e-05
-5.22635748395583e-06
-4.22242689336556e-05
5.82259606304013e-07
-1.99307274073242e-05
-2.49900468181272e-05
-1.16617658964693e-05
-2.59767631209377e-06
-2.46502180036315e-05
-1.33012872598555e-05
-5.32711402917381e-06
-4.07283302540657e-05
-1.03398914324998e-05
-1.67102631756376e-05
-3.10607122627231e-05
-3.21639122632944e-05
-2.07070166970523e-05
-1.5714440488178e-05
-3.37196078268163e-05
-2.65031007962969e-05
-1.21184000273745e-05
-2.42670084018345e-05
-5.70104370511692e-06
-1.32175909139282e-05
-2.99174523859723e-05
-4.22351855224536e-05
-3.38834883368049e-05
-1.50493064987977e-05
-2.27985124878836e-05
-1.90182414758674e-05
-7.50453527562008e-06
-1.46923326454479e-05
-1.79215410881236e-06
-2.75152417992763e-05
-2.20291732633906e-05
-1.38642572999104e-05
8.1867584661383e-06
-4.65847616611118e-06
4.68932758278555e-06
-2.74559350016737e-05
-3.32137600901671e-05
-2.06857813797105e-06
-1.56287246061403e-05
-2.67619130116161e-05
-2.38590656985883e-05
-3.58484259843234e-05
-2.66905465978534e-05
-1.05349432927506e-05
-1.95033737067196e-05
-1.88823419977335e-05
-1.99307526253519e-05
-2.11423599392171e-05
-1.19445618932364e-05
7.45938257057042e-06
-2.84053430778018e-05
4.08895012946011e-06
-1.8949078531195e-05
-1.68504044949282e-05
-5.30542494115928e-05
-2.01917287858674e-07
-2.12322397719516e-05
-3.43505832774571e-05
-2.99772592016735e-05
-3.5568809868413e-05
-1.84741724105193e-05
-2.56160594075849e-05
-7.46022891419517e-06
-1.36749725503222e-05
-1.36013677231182e-05
-3.49469373245472e-05
1.26721724267967e-06
-2.81532103714324e-05
-2.31204427857911e-05
-1.66879818922781e-05
-1.8917058217456e-05
-1.99567926309786e-05
-1.18202456814381e-05
-1.19664056948859e-05
-1.49898031424369e-05
-1.00180731512275e-05
-7.70844956394905e-06
-1.29818619091162e-06
-1.76004588931766e-05
-1.26039390948658e-05
-2.31325406527191e-05
-1.29353373275295e-05
-1.37819203619899e-05
-1.64667110031793e-05
-2.39469983112702e-05
-4.16111870545975e-05
-1.08995388706132e-05
1.52222023040917e-06
-1.11521258417773e-05
-1.27080014823937e-05
-1.07676488096126e-05
-3.44465143164815e-05
-1.73406900060963e-05
-1.55516381038607e-05
-2.39330855845384e-05
-9.79725100152851e-06
-2.0735668044891e-05
-2.94807455473282e-05
-2.50837522903437e-05
-2.19340497847631e-05
-3.88488443114411e-05
-1.62256454486361e-05
-8.61267597523866e-06
-3.13428631284364e-06
-1.44589608395398e-05
-2.18663848158943e-05
-4.01729627036028e-05
-3.94494249055053e-05
-1.8164717696645e-05
-3.33323937941203e-05
-6.02574095925726e-06
-3.44064218260123e-06
-4.8469583813865e-05
-5.21391087838832e-06
-3.14227196385728e-06
-2.66894059868681e-05
-3.43733928751534e-05
-8.08926082445873e-06
-8.21136507265813e-07
-2.31018564420172e-05
-9.82632976222169e-06
-1.77347001835129e-05
-8.41808460294453e-06
-1.82762974686057e-05
-5.54365573006575e-06
-2.54186539412568e-05
-6.89328977339631e-06
-1.83314230960709e-05
9.601688923281e-06
-7.56340932136559e-06
-2.55099616400703e-05
-2.29185150498244e-05
-2.9959314966318e-05
-6.12330995180444e-06
-1.09927950503071e-05
-3.60830005475516e-05
-1.01291952396398e-05
-5.77106498593472e-06
-3.85665634771436e-06
-9.86486489995914e-06
-1.58564392707646e-05
-7.63778626062063e-06
-7.80636608778718e-06
-1.32822060466202e-05
-2.11328087814342e-05
-1.66244018292338e-05
-3.25670446334149e-05
-1.75251484780873e-05
-2.20335113838011e-06
7.02717863877677e-07
-2.3407028047589e-05
-2.60302508904254e-05
-3.58606926163467e-05
-2.57944002821981e-05
-3.25537633702976e-05
-3.1659663939436e-05
-2.45384563651168e-05
-2.37490763416832e-05
-1.87771775236155e-05
-3.54707343479731e-05
-1.63901817553887e-05
-2.77351701528823e-05
-3.40528526452751e-05
-1.67211957505559e-05
-2.49866616808854e-05
-2.45526571654281e-05
-2.55290985748873e-06
-1.07125054896617e-05
-2.68846526397858e-05
-2.56290109190684e-05
-3.7119003245686e-05
-2.55566960359921e-05
-2.21413549500814e-05
-3.80602048998364e-05
-8.8797320338357e-06
-3.49425074728617e-05
-8.9529265397563e-06
-1.86239637420494e-07
-2.28936951094338e-05
-1.82719241798119e-05
-2.00636476761598e-05
-2.38791302710066e-05
-2.49332018573563e-05
-3.41235904912073e-06
-4.32300682772211e-05
-1.39865197177762e-05
-1.5331090290689e-05
-3.90838885005734e-05
-3.68519548901484e-05
2.33151647590662e-05
-3.13099995715441e-05
-1.075098695202e-05
-1.19060217283833e-05
-1.46440604064879e-05
-5.84668341420682e-06
-2.57158565132473e-05
-4.23433697933855e-05
-3.84324704889679e-05
-1.95446658997992e-05
8.4667288270458e-06
-2.05012139066298e-05
-8.02796476873919e-06
-3.96100035168129e-05
-2.01714883963353e-05
-2.89080956835812e-05
-2.95162533426049e-05
-3.29748420799041e-05
-3.78956346877677e-05
-3.78500547675219e-05
-1.68428102195704e-05
-2.7962157329291e-05
-6.57019506784574e-06
-2.13153797373235e-05
-2.07267106973441e-05
-1.32383360259564e-05
-3.74582000977506e-06
-4.26614088788164e-05
-1.73638431229885e-05
-2.63673810611427e-05
-2.69374236296416e-05
-2.44902031033434e-05
-5.07798404046206e-05
-2.62994944031153e-05
-2.19161890311859e-05
-2.37177868498259e-05
-1.26409298782773e-05
-2.62460196236993e-05
-1.77364734128092e-05
1.11694467369604e-06
-6.49357652162108e-06
-2.42997725731178e-05
-1.46721240904843e-05
-1.64184071244309e-05
-1.70974694697883e-05
-1.8144489327927e-05
-5.43353711983803e-06
-2.5550900942523e-05
-1.86588318610813e-05
-1.65311897884005e-05
-2.12632539875611e-05
-4.6747109545536e-05
-1.54571517617037e-05
-1.94667637395132e-05
-1.24356987629916e-05
-2.09240882965887e-05
-1.97102859780244e-05
-2.73178731354477e-05
-7.03758072124002e-06
-1.91109290260951e-05
-3.0333222232858e-05
-2.14187226046228e-05
-4.7426167730569e-05
-1.60808803474914e-05
-1.89872817015875e-05
-1.77759197677981e-05
-2.58308097602131e-05
-2.63157901810676e-05
-2.85728536407422e-05
-1.37669599652496e-05
-8.53146173421966e-06
-2.31743384313651e-05
-1.97826111125258e-06
-2.12634449053133e-05
-4.04425365462101e-05
-3.84284730587317e-05
-3.58259401806398e-05
-3.1923503839296e-05
-1.25420349405649e-05
-1.30675645523334e-05
-6.32197816584324e-06
-2.12442115936995e-05
-3.12237901611033e-05
-3.95086934888697e-05
-1.5875577994218e-05
-2.16843633199931e-05
-4.75131708510465e-05
-8.88957557094952e-06
-3.19876313816031e-05
-2.94743928089845e-05
-1.29064160636666e-05
-1.71456086893334e-05
-3.81269119083015e-06
-7.00184450957649e-06
-2.42918367125932e-05
-8.68280292878349e-06
-2.59241717678308e-05
-1.68272886038644e-05
-1.06637072977217e-05
-8.44809829070439e-06
-2.27701894514134e-05
-1.08908619305303e-05
-1.52019675254747e-05
-1.54673155259997e-05
-3.43722913911383e-05
-5.34789026812754e-05
-3.90282954751199e-05
-1.33416248603356e-05
-5.46285548039667e-06
-7.65889330371024e-06
-5.56725547493789e-06
-2.18916905937276e-05
-2.63165275371567e-05
-2.25026758645182e-06
-3.47680022315247e-05
-2.48350454982015e-05
-1.33736581806579e-05
-2.263193917349e-05
-2.28018815575479e-05
-1.88012282269086e-05
-1.57464566955259e-05
-2.48221225641112e-05
4.56254579666938e-06
-1.58531555597606e-05
-2.6795465960858e-05
-4.19903985863373e-05
-1.30520611106128e-05
-2.14238058775705e-05
-2.50479759428081e-05
-1.86457720216278e-05
-1.26257687670003e-05
-2.19413605379739e-05
-3.31633002100104e-05
-3.67308074564456e-05
-2.64013574534504e-05
-2.25434282552328e-05
-2.77819944735869e-05
2.55905847353746e-06
-1.86190391106847e-05
-4.9871451462246e-06
-1.74510031968266e-05
1.56810202230593e-06
-4.96985192066852e-06
-1.63398633155148e-05
-3.38693656803521e-05
-1.52331765082458e-05
-2.024579272928e-05
-1.9211883540014e-05
-3.72117221042133e-05
-3.3259251333467e-06
-2.71283992551188e-05
-1.59415312088217e-05
-2.89412597959887e-06
-1.62124775589119e-05
-1.98697340731255e-05
-2.07247862326685e-05
-5.19077964318419e-05
-1.73999299207689e-05
-5.32047776792974e-06
-1.36449947128082e-05
-1.53333666449371e-05
-2.96677469600257e-05
-2.64108734301049e-05
-1.93050960404374e-05
-7.33498348982385e-06
-1.66516773964028e-05
-2.1977661993543e-05
-1.23643471675297e-05
-3.8973664915315e-05
-1.40101838328905e-05
-1.13295908334022e-05
-2.44439838577342e-05
-3.05931553585983e-05
-2.20307197325708e-05
-1.13480633493239e-05
-2.12271568390819e-05
-1.47832656828071e-05
-3.04410685546887e-05
1.01428603361696e-06
-2.14509870321949e-05
-5.5769525311646e-06
-2.26662727097094e-05
-5.45633987926381e-06
-1.1012878989092e-05
-4.45837676713957e-05
-1.12227291771554e-05
-1.66679289968928e-05
-2.56405794049508e-05
-2.62089183724569e-05
-2.22095803047961e-05
-3.05789934249579e-05
-2.59199411244624e-05
-3.1771056029829e-05
-2.16773382865734e-05
-3.15550424442068e-05
-1.5881392585725e-05
-1.72903723811908e-06
-4.10626596690357e-05
-1.79854269434012e-05
-1.72429979938585e-05
-1.60933957330962e-05
-3.7937294076949e-05
-2.32597802322684e-05
-2.70557866342958e-05
-2.73687878899584e-05
-2.08929402680453e-05
-9.31273429964002e-06
-2.73385442879831e-05
-6.40839901942041e-06
-3.0654630688312e-07
-4.03794240632977e-05
-1.2338876021324e-05
-1.96022221381186e-05
-1.79081537238299e-05
-1.37218445870617e-05
-7.69564135156418e-06
-9.12251038070995e-06
-9.09552873716209e-06
-3.17330374082559e-05
-2.85474632868353e-05
-5.15592310327065e-06
-3.28886963699773e-05
-8.88814973472548e-06
-8.30986029678224e-06
-2.7470851039262e-05
-2.1279748895287e-06
-3.19329276329443e-05
-1.60848371766664e-05
-3.70415372847278e-05
-8.10897504952172e-06
-2.53212654097585e-05
-2.53365382011173e-05
-3.89171938805178e-05
-1.00823860317924e-05
-2.53167024489942e-05
-1.6883903064654e-05
-1.56908922089156e-05
-4.34775107286867e-05
-3.62184702320532e-05
-4.50098712449979e-06
-1.32910998222771e-05
-2.84289477228707e-05
-6.38451618625407e-07
-1.58400248641774e-05
-2.63606879843211e-05
-1.98719720895452e-05
-1.72102991354279e-05
-4.38861710966247e-06
-2.00668180150984e-05
-2.5330029110741e-05
-1.82872159158921e-05
-1.22125108589904e-05
-8.7153764306345e-06
-8.87364132677445e-06
-3.19898196229519e-05
-2.20184938616961e-05
-2.43685348674726e-05
-2.13914336034575e-05
1.46339100671947e-06
-2.68639216575726e-06
-3.04806158466038e-05
-3.05765234377406e-05
-3.45969053858528e-05
-2.94651077164033e-05
3.25559102641487e-06
-3.57962980872154e-05
-2.18314815462648e-05
-2.31573614768881e-05
-1.83622544868854e-05
-1.74195467763033e-05
-2.5495155475358e-05
2.2080416653707e-06
-1.88492475166838e-05
-2.44469236868638e-05
-1.68204619844054e-05
1.86568340501053e-07
-1.95692160398152e-05
-2.55081480737541e-05
-2.6308669337634e-05
-9.76791253998236e-06
-2.64010322667742e-05
5.98926948353511e-06
-1.93627617568707e-05
-1.91321653602849e-05
-2.10457199089845e-05
-1.01066785320398e-05
-1.49048269846289e-05
-1.57554263400938e-05
-1.61205915781335e-05
1.22282854227127e-05
-6.28061088857697e-06
-3.01406960025988e-05
-3.18987460240439e-05
-8.02629558295404e-06
-2.38392494737896e-05
-3.13884321983138e-05
-1.95792726773513e-05
-1.67210294065104e-05
-2.59963566978343e-05
-4.12418628711213e-05
-3.28693328060412e-05
-1.34400270314208e-05
-1.19534698850484e-05
-2.7694101085515e-05
-2.34866804000228e-05
-7.87254402480343e-06
-1.29511775178371e-05
-2.29413796737437e-05
-5.24273605402259e-06
-8.21745152695889e-06
-2.90920007227537e-05
-1.91587532527806e-05
-6.85232969304408e-06
-2.45549806778669e-05
-1.90745250116967e-05
-2.48146469922914e-05
-2.42510273031659e-05
-1.438926789219e-05
-1.49651825505828e-05
-3.46592484732063e-05
-2.92864896115034e-05
-2.32540859337266e-05
-2.90387421350764e-05
-3.69830908090712e-05
-2.55883950023984e-05
-1.18875478545307e-05
-2.88967886130375e-05
-2.72491933802851e-06
-3.63816818485258e-05
-1.34472060935323e-05
-4.15004664858932e-05
-9.68225290273848e-06
-9.09182458269739e-06
-3.03329284953813e-05
-2.60579770521617e-05
-2.39502696953048e-05
-1.06685768257493e-05
-2.72752593845088e-05
-1.45384987751563e-05
-1.16467665054724e-05
-1.16849752083321e-05
-2.54163045715348e-05
-3.11495608107207e-06
-1.82892669060684e-05
-2.7521693632597e-05
-2.06243610483431e-05
-2.23339718520972e-05
-2.75842512111739e-05
-3.18141901583439e-05
-1.99344784864752e-05
8.95437347013321e-07
-1.92073887661444e-05
-3.5634843974605e-05
5.489722674773e-06
-2.21695239244996e-05
-2.09307064034007e-05
1.96817377839773e-05
-1.66477416175276e-05
-3.28500877454862e-06
-3.05050671823474e-05
-2.58619114169363e-05
-4.26716689573452e-06
-3.06039975988318e-05
-2.20879404653474e-05
-1.10878077243831e-05
-1.25304393163677e-05
-1.18261058380769e-05
-2.20978296015566e-05
5.09864428988636e-06
-2.72524847920797e-05
-6.11853402722025e-06
-2.90039310634116e-05
-2.20681198825038e-05
-1.85344525112425e-06
-8.26554759653845e-06
-7.9729654814691e-06
-2.77288403391645e-05
1.66602411146623e-06
-8.75014050495211e-06
-2.29803899327025e-05
-3.01894847250466e-05
-1.07489331311899e-05
-1.9653107617583e-05
-1.07383228387296e-07
-2.55324250958339e-05
-2.28044555342663e-05
-2.31684861037113e-05
-2.4449987367201e-05
4.85227703201157e-06
-2.60057645151465e-05
-1.44475102501796e-05
-8.13707231428756e-06
-3.23573393279053e-05
-2.81197209559386e-05
-3.77111701266181e-06
-2.01493936254254e-05
-1.73266977565382e-05
-6.7869302662087e-06
-1.62152552783105e-05
-1.33408560083901e-05
-3.20362080736864e-05
1.55665154355988e-06
-2.95095027574358e-05
-1.72140838126355e-05
-2.72869096454154e-05
-2.44756886640091e-05
-2.88227700573869e-05
-5.86062226769291e-06
-2.37254511892646e-05
8.67224444903279e-06
-1.56604148513628e-05
-2.6085135188221e-05
-4.04319281763192e-05
-7.7073567291485e-06
-5.64133308961118e-06
-4.37963196009699e-05
-2.0583340719895e-05
-1.71693443150504e-05
-2.21638924024053e-05
-3.09857714469524e-05
-2.84170647233906e-05
-2.28030133920068e-05
-1.10002563397676e-05
-4.36859543556044e-05
-3.08942734152546e-05
-2.59835186013606e-05
-1.83110767051471e-05
-2.33350704755632e-05
-3.38493681351683e-05
-3.79036780924963e-06
-1.33003129814571e-05
-3.20037709819692e-05
-2.35506579440916e-05
-2.74411138036974e-05
7.08770053467864e-07
-8.48384965765893e-06
-2.16630246227731e-05
-4.07697188107952e-07
-2.37213333363629e-05
-1.07990100079986e-05
-7.35442165399378e-06
-2.58175841955692e-05
-1.32467684401063e-05
-2.60669129740378e-05
-2.68141777052568e-05
-2.62143278669019e-05
-2.46104648585392e-05
-3.46354507146641e-05
5.78543243427422e-06
-1.13223719940511e-05
-3.95841381790224e-05
-5.32933225036865e-06
-1.21273868958002e-05
-1.58289552462296e-05
-1.82462237179775e-05
-3.74183310516102e-05
-2.78964677886663e-05
-1.11615781707984e-05
-1.07361907402514e-05
-2.92971201927831e-05
-3.58005122482721e-05
-2.14460736472044e-05
-1.52514254623688e-05
-2.47604893187856e-05
-1.6174914938527e-05
-2.05295522731208e-05
-3.2545809997878e-05
-1.79510376199789e-05
-4.37155983371942e-06
-2.72440716187275e-05
-1.50212016194872e-05
-7.45902686525397e-06
-1.94498806118966e-05
-2.30581186956583e-05
-3.57300461771891e-05
-3.52095504896525e-05
-2.84527641916827e-05
-2.60775765010418e-05
-1.9558779685699e-05
3.72232654493886e-06
-3.51925183033284e-06
-1.24270918542867e-05
-3.01363593246033e-05
-2.17111996185748e-05
-8.34252385039726e-06
-3.38250932758433e-06
-2.40472064359366e-05
-2.65633719362235e-05
-1.20644833232602e-06
-2.98555032836465e-05
-7.46217465245972e-06
-1.95902556354126e-05
-2.84847669317693e-05
-7.13698379043916e-06
-1.84681920486986e-05
-8.48991288195531e-06
-1.50499943444082e-05
-1.29645756702804e-05
-5.04977828073565e-06
-7.80893309094456e-06
-3.79619096446422e-05
-1.99567616441953e-05
-1.91943002052043e-05
-3.43271372353453e-05
-5.44397695205267e-06
-4.16400318944006e-06
-2.0161040748851e-05
-1.49835974423752e-05
-6.83841425135757e-06
-4.65228123325506e-05
-1.87885065049494e-05
-8.5516971671069e-06
-2.95357851350187e-05
-3.46251966041399e-05
-2.73203612195305e-05
-1.34975743567169e-05
-2.92280329679452e-05
-4.03573751487258e-05
-4.97421666225274e-06
-2.35919891318411e-05
-1.26462478734975e-05
-2.18305168541334e-05
-1.72483495025647e-05
7.55822686750843e-06
-3.08306575618204e-05
-3.28947684547885e-05
-1.70649246754795e-05
-2.29222983291724e-05
-1.34249375604053e-05
-1.91570473584221e-06
-3.10136373188866e-05
-1.31046291661945e-06
-5.34340573859225e-06
-3.01799551134597e-05
-3.05130456617607e-05
-7.18614271626335e-06
4.89309693824759e-07
-2.03829710697054e-05
-8.44607182083632e-06
-3.64127866340508e-05
-2.16172404865451e-05
-4.10403596006646e-05
-8.79769175546929e-06
-3.43016695133024e-05
-6.7880422123637e-06
-1.81144533274054e-05
-6.34213064856712e-06
-2.63541945392272e-05
-8.81200333067262e-06
-3.3618898212588e-05
-1.51626676260457e-05
-1.83604127565499e-05
-1.06895243803497e-05
-3.48624949533617e-05
-8.76150069164484e-06
-2.45523745640974e-05
-1.26170777375978e-05
-2.55862555081064e-05
-2.12752880619839e-05
-3.03307280174827e-05
-1.78677431115603e-05
-2.53909335861775e-05
-1.52998852564194e-05
-1.74573834397406e-05
-3.55503360771601e-05
-3.38174253688625e-05
-1.4750976122575e-05
-2.88676206124538e-05
-2.93533380703884e-05
9.45535993964279e-06
-1.139944962028e-05
-3.64003377260719e-05
-2.08549081751673e-05
1.96107013587359e-07
-9.34970174118094e-06
6.26986115345045e-06
-4.50140937784672e-05
-2.04283968319691e-05
-3.10413816266775e-05
-2.25973057946873e-05
1.39410837570191e-05
-2.12737416209433e-05
-2.81064184456003e-05
-1.20975964735349e-05
-2.32446527829145e-05
-8.82045327134575e-06
-1.19161682444387e-05
-1.66194789362954e-05
-2.71740800652059e-05
-2.6247303093063e-05
-2.26168891421059e-05
-1.21774330127219e-05
-3.13309928928208e-05
-2.2892699786518e-05
-1.18055490867956e-05
-1.28824006339448e-05
-1.78577864416498e-05
-2.7954453365592e-05
-3.68573731935776e-05
-4.59422223816292e-05
-4.33308633773661e-05
-5.21186969276606e-05
-2.56846276848869e-05
-2.73611209070726e-05
-3.09926176861421e-05
-1.7549627960049e-05
-6.87553297577993e-06
-9.09908434014398e-06
-2.28411683480858e-05
-2.94888331046509e-05
-1.97548949769322e-05
-2.56664732198709e-05
-2.09646560763722e-05
-4.0437535567643e-05
-1.52564621241444e-05
-2.24053703924202e-05
-2.10432489854768e-05
-1.59617017488473e-05
-1.62892212596657e-05
-2.65209528423565e-05
-3.78760535558457e-05
-5.69185687664991e-06
-2.62340689075871e-05
-2.60224651590074e-05
-3.49301705123385e-05
-2.50774354803838e-05
-2.52439847438034e-05
-1.78782318615478e-05
-2.55394177429387e-05
-2.70874506240227e-05
-2.8880609420785e-05
-5.79766730767372e-06
-2.56110507558356e-05
-3.07868845081138e-05
-2.31637193911497e-05
-2.45973501811058e-05
-2.76301187460209e-05
-1.03881589733281e-05
4.55144676190618e-06
-1.6694426987569e-05
-5.08612793103972e-06
-1.64491367202567e-05
-2.22361774320949e-05
-1.39609197016141e-05
-3.37789187364021e-05
-2.27107240250229e-05
1.07611967672694e-05
-1.81599116540032e-05
-4.67135382145607e-05
-7.03497816980021e-06
-6.63477943618381e-06
-2.93745178202002e-05
-2.21594321582754e-05
-1.217998377665e-05
-3.57350333114585e-06
-1.14808946429111e-05
-1.2265399852636e-05
-2.79528365561655e-05
1.75731285322125e-06
-1.84450948519757e-05
-2.48600008727001e-05
-2.13061940477787e-05
-1.7042844334711e-05
-3.11705713428308e-05
-2.6268943151643e-05
-1.78916507105061e-05
-2.53841173628662e-05
-4.47809055525772e-05
-1.76278132354579e-05
-2.3336204002307e-05
-7.85098749051688e-06
-2.38706844963124e-05
-3.17574379782981e-05
-2.33991362665277e-05
-1.65958550738697e-05
-2.9420200778674e-05
-2.16806600360211e-05
-1.57829494293693e-05
-3.51986977823407e-05
-2.50811353032652e-06
-2.12176506570769e-05
-7.70075576972744e-06
-2.05912415916419e-05
6.52290486356306e-06
-2.96825420291239e-05
-9.78662693446364e-06
-6.19867619401352e-06
-1.20340603503457e-05
-1.54161984171978e-05
-3.17371800429583e-05
-9.7102787391753e-06
-4.11769053039909e-05
-3.01343929341669e-05
-2.4774317508463e-05
-6.25595202205211e-06
-1.01882566700744e-05
-2.9701586551815e-05
-7.14705842183288e-06
-2.54840546716926e-05
-3.47541130879593e-05
-2.81526071687188e-05
-2.64475456647135e-05
-8.70572458276073e-06
-2.65155860277051e-05
-2.63701032369301e-05
-3.39816523846134e-05
-5.92260372359546e-06
-3.87842770477396e-06
-9.60919519235196e-06
-2.59536398275468e-05
-1.10428177422062e-05
-1.83056012011142e-05
-7.35863467456418e-06
-1.5945343876454e-05
-1.87431891119332e-05
-1.40014951352268e-05
-2.69927945336887e-05
-5.92232536511268e-06
-1.49979667667095e-05
-2.33398449760781e-05
-2.63123638708031e-05
-1.7029555884502e-05
-1.30412061240705e-05
-3.09482176452554e-05
-4.82126148225689e-06
-1.78634110286862e-05
-3.85728969755833e-05
-1.24976962258375e-05
-3.12632732098859e-05
-2.28013676573308e-05
-1.75358833283964e-05
-1.93969969871659e-05
-2.44441736019286e-05
3.05919247010294e-06
-5.68136536915544e-05
-1.68386904422304e-05
-1.80087331789943e-05
-7.18016295374692e-06
-2.9734493294485e-05
-3.15891638179327e-05
-3.83557706677923e-05
-2.21782675157483e-05
-1.98831299834117e-05
-2.06881925008109e-05
-2.22611762791916e-05
-3.65146468152046e-05
-1.57104245191053e-05
-1.10713430636205e-05
-1.98381217651592e-05
-2.77388054825524e-05
-3.84202158909549e-06
-2.48364480051147e-05
-3.92445472072849e-05
-2.16293023297373e-05
-2.27808240248472e-05
-8.87259868592641e-06
-1.26625499277557e-05
-3.54259081052753e-05
-3.55279010979559e-05
-3.17790273113035e-05
1.34624650067793e-06
-3.81099191246097e-05
-1.86374778464351e-05
2.27223269437541e-06
-1.0675065228521e-05
-3.23437249851759e-05
-8.28040806513867e-06
-1.76861739221719e-05
-3.09490165351387e-05
-2.99219921173299e-05
-1.97580685961539e-05
-1.29830849977228e-05
-2.35989140143258e-05
-1.03074363237975e-05
-1.41682843070748e-05
-1.24592520469598e-05
-1.84592588346167e-05
-4.33097568310104e-05
-1.13199302478363e-05
-4.29406086579708e-06
-8.26514353898014e-06
-2.0672944810649e-05
-3.00802363231824e-05
-1.92659879955229e-05
-1.92902928924777e-05
-3.20340488159566e-05
-1.85729760895429e-05
-1.1925290727081e-05
-1.90625788994837e-05
-1.93170775885651e-05
-1.67226911097441e-05
-8.74050320396029e-06
-2.66871742021531e-05
-1.60464194842223e-05
-1.08497745283071e-05
-3.73712671188122e-05
-2.59812057272823e-05
-2.72339265305558e-05
-2.96555929261004e-05
1.98662077345857e-06
-3.19875011762876e-05
-1.84851106731632e-05
-2.72537193380142e-05
-2.8488836626873e-05
-3.68346592051299e-05
-1.71185844275866e-05
-2.51131592112887e-05
-2.03288975806517e-05
-2.62434221931754e-05
-2.83600720123501e-05
-2.22936306508529e-05
-2.57077088554423e-05
-2.03434078018775e-05
-1.39561103621345e-05
1.27672599360954e-05
-1.35143641505662e-05
-3.68075329416329e-05
-2.00182541217678e-05
-2.17546359653653e-05
-2.18552746309582e-05
-1.53142760965595e-05
-2.46199647120471e-05
-2.65851234920064e-05
-2.59896787946561e-05
-2.70266656879093e-05
-2.50506936418732e-05
-1.26984802284348e-05
-7.03321966036698e-06
-2.14929806419999e-05
-9.15071961740411e-06
-2.7075948527073e-05
-1.87839194957472e-05
-2.37716391305287e-05
5.33022009556433e-06
-3.23725350785153e-05
-2.16546829637676e-05
-2.92742073883581e-05
-2.09822791554787e-05
-1.57800468043519e-05
-1.28910106025728e-05
-2.5682388404293e-05
-3.25603727292502e-05
-2.50911427728742e-05
-2.97286654613887e-05
-3.1936048294565e-06
-1.17334856869003e-05
-1.11324587360347e-05
-3.22086479994352e-05
-2.76092489193313e-05
-2.89885240501734e-05
-1.27168909118299e-05
-1.06766638003609e-05
-5.56403971767369e-06
-2.78022707108911e-05
-7.18131199914642e-06
-3.60418241054942e-05
-2.82521214309586e-05
-2.43846238121341e-05
-1.14765684025572e-05
-8.40028073217157e-06
-2.74290406945697e-06
-1.24927047380748e-05
-1.97128350713429e-05
-1.50409678360589e-05
-1.49288090234257e-05
1.07399331547069e-06
-1.71668496485877e-05
-2.17411800374227e-05
-3.00522645883705e-05
-2.22564056656897e-05
-1.04289341605235e-05
-1.29968744835725e-05
2.36972029333501e-06
-2.28359126131908e-05
-2.01289235807117e-05
-3.15500770457197e-05
-1.76062461300298e-05
-2.49882799559173e-05
-2.14259566055176e-05
-1.33340524658658e-05
-2.10152659272648e-05
-3.15881898434581e-05
-2.17250774501269e-05
-1.47334753027515e-05
-2.23398453279487e-05
-3.3357889016096e-05
-1.40975562587452e-05
-5.77437023818489e-06
-1.56900277448326e-05
-1.38211584656851e-05
-9.36900751976512e-06
-3.17159410907725e-05
-1.02618652760625e-05
-1.01917446875743e-06
-2.42279025029005e-05
-4.09230418301593e-05
-1.09207609023805e-05
-2.87522159847812e-05
-2.83114999200189e-05
-2.68574684220062e-05
-1.95408648555808e-05
-1.79279560551013e-05
-3.67205622327092e-05
-1.2548841892075e-05
-1.30335168766898e-05
-3.45393640910637e-05
-1.43354613957432e-05
-1.83393352615624e-05
1.01173715366988e-05
-1.02639537286374e-05
-2.51539867862913e-05
-2.81285268921411e-05
-1.67858731111508e-05
-3.31766917101808e-05
-7.28798385723696e-06
-4.51952700860183e-05
-2.47517157794273e-06
3.38562430331052e-06
-2.63047547736651e-05
1.70290686251109e-05
-3.33527913470721e-05
-8.08818004654773e-06
-1.34034535746063e-05
-1.88069745774851e-05
-1.03406769622731e-05
-3.46755765937943e-05
-4.94178406203187e-05
-2.97256852681436e-05
-2.62427868526233e-05
-4.88770309204023e-06
-1.22674624556142e-05
-6.41344835982071e-06
-2.35771579059531e-05
-2.34550003781366e-06
-1.21545586652989e-05
2.5946076542198e-07
-3.65230359184654e-05
-3.94087185606051e-05
-2.9979935999704e-05
-6.47221331539428e-06
-1.3274786626019e-05
-1.44814854591233e-05
-8.11817821383663e-06
-1.47517808810792e-05
-1.32174935219721e-05
-3.97545351672715e-05
-2.83111075339764e-05
-3.2514845175272e-05
-1.17281791158949e-05
-4.62121190809872e-05
-2.14110317831733e-05
-1.62707607881744e-05
-1.23694116755171e-05
-1.70328429515514e-05
-1.3904861036121e-05
-4.20128187388123e-05
-1.90320291212695e-05
-2.53219797095876e-05
-1.54116676986724e-05
-1.52772129492203e-05
-3.23125260168801e-05
-1.36606338917558e-06
-1.40132209394998e-05
-3.40118912641121e-05
-6.69577814849989e-06
-9.07996382057954e-06
-4.25180126412054e-06
-1.7431958389486e-05
1.96853637664297e-06
-1.98107401033527e-05
-2.85961077379692e-05
-2.71967721639791e-05
-3.39434458648393e-05
-3.08446708713948e-05
-4.57793118475233e-06
-1.78393327032858e-05
-3.11739169164919e-05
-3.85468907533056e-05
-8.02713987363898e-06
-1.4650767315185e-05
-2.93850465989096e-05
-4.07596078120449e-06
-3.50097130629135e-05
-9.2969589867068e-06
-1.55795158035093e-05
-1.45146015299355e-05
-2.04601869458112e-05
-2.37904936618871e-05
-2.02688870658618e-05
-3.70611938978017e-05
-8.31215174425498e-06
-4.94330243171988e-05
-8.68826104489256e-06
-3.37602947542231e-05
-1.42108104048825e-05
-3.2571497751858e-06
-1.15229094407821e-05
-1.70834424475683e-05
-1.33254027404091e-05
-1.79817633168858e-05
3.14812369730556e-06
-4.42110269460762e-05
-4.11596273706942e-05
-2.21693953643638e-05
-2.61945218209275e-05
-2.16432510220868e-05
-2.35728972496479e-05
-2.07651438839793e-05
-1.8026044055443e-05
-2.69141268229374e-05
-2.62217518776351e-05
-1.52538651043137e-05
-1.74525359406312e-05
-6.08489076375883e-06
-4.32590468752911e-05
-3.07164810971879e-05
-2.78707059343119e-05
-1.11984081394347e-05
-2.98849424377133e-05
-5.28609277074007e-06
-1.49282197097255e-05
-4.24819330989448e-05
-2.20938752620273e-05
-9.31312001151089e-06
-2.05952653343355e-06
-2.36486398174407e-05
-1.36712702314801e-05
-1.89069665458611e-05
-3.51149404262037e-05
-3.22024354645509e-05
-1.98820045738824e-05
-8.86314540950056e-06
-1.87977144011518e-05
-2.56190067217702e-06
-1.94433342722119e-05
-3.01401932805545e-05
-2.42916682235051e-05
-2.48594612257903e-05
-1.15055872066488e-05
-9.17384901528046e-06
-2.25302703339927e-05
-1.20915298660274e-05
-3.52802689570291e-05
-2.34185727139936e-05
-1.28712787919037e-05
-8.85338036948863e-06
-1.51675211486653e-05
-1.26997001243117e-05
-1.00019168466866e-05
-1.15719182822046e-05
-2.76295306538114e-06
-6.36932198755378e-06
-3.36825241127757e-05
-3.97514660227485e-05
-2.30114214334643e-05
-2.71564664710629e-06
-1.11021033536169e-05
-2.30018216063085e-05
-2.66204752300067e-05
-1.10558018335562e-05
-3.88165670144111e-05
-4.15057309057487e-05
-3.67046236912421e-05
-3.45454636307261e-05
-3.1494385225691e-05
-1.06065365099945e-05
-2.63054696504883e-05
-1.33335122007078e-05
-2.43769021829333e-05
-3.49409512431598e-05
-4.20588723684153e-05
-3.95352365258523e-05
-3.41300685103695e-05
-3.51976126578232e-05
-3.88791585814353e-05
-9.41533750769273e-06
-3.49950316459163e-05
-2.35813084552459e-05
-1.70708020645477e-05
-5.11536152539747e-06
-1.22662192069435e-05
-3.20588738167392e-05
-3.40880484810151e-05
-2.61162780692185e-05
-3.67785067767612e-05
-3.37311226311796e-05
-3.2401549480807e-05
-4.18362577593181e-06
-4.06193773103029e-05
-3.09188802226474e-05
-1.81284586558744e-05
-2.89615653358488e-05
-2.23289859787409e-05
-2.21317848525576e-05
-2.35659339112885e-05
2.40037821312094e-06
-3.68743321987437e-05
-4.18892489345719e-06
-2.63164427015397e-05
-2.14555150797397e-05
-2.99550347776169e-05
-1.36716703103755e-05
-2.02800208501996e-05
-1.39328903778458e-05
-3.38390496140971e-05
-4.17742291346922e-05
-2.67932199308956e-05
-1.46293273816079e-05
-3.30857653716523e-05
-1.83239488935102e-05
-3.5718397390011e-05
-1.85882951223144e-05
-2.35706949662491e-05
-8.67437896550632e-06
-1.27850144568745e-05
-5.4724273076549e-06
-1.38940390353395e-05
-2.75119189750869e-05
-3.43456911648512e-05
-6.28942475360618e-06
-1.44515383088411e-05
-1.50847709411719e-05
-1.03142252485874e-05
-5.88468038995491e-06
-1.63799160623774e-05
-2.58854351966903e-05
-2.19417863004487e-05
-3.58054587544496e-06
-6.42663848829016e-06
-7.42205104262756e-07
-1.08620953876961e-05
-2.48489526795613e-05
-3.620447036092e-05
-2.96062639935328e-05
-1.89595989790752e-05
-1.89551706079729e-05
-1.52696824942007e-05
-2.49004037966398e-05
-3.23346016785475e-05
-1.52821322936495e-05
-3.75299733078942e-05
-1.9422296215469e-05
-1.54867789914325e-05
-2.08187312394509e-06
-2.60713323577502e-05
-6.23991321841242e-06
-1.53107431417291e-05
7.01449519762646e-07
-1.78471547619841e-05
-1.6312026579086e-05
-4.23773941531237e-05
-1.6817063936637e-05
-3.17133026401091e-05
-4.54418238455199e-05
-5.15376033464834e-06
-2.32997163052631e-05
-1.29049068640625e-05
-2.45472878998682e-05
-2.02723806415633e-05
-2.34033987142797e-05
-2.60155164017309e-06
1.44464953146585e-05
-2.27503597019429e-05
-9.05492209687969e-06
-3.32163388381721e-05
-2.91001624963432e-05
-7.71835069922728e-06
-3.03119955918411e-05
-1.98533317805858e-05
-1.24133112379521e-05
-1.19001960247455e-05
-1.44583766580486e-05
-8.26274547803396e-06
-1.69146438295465e-05
-2.40028916571095e-05
-5.48769434579242e-06
-3.57265787431474e-06
-2.49034786041713e-05
-1.62739659584422e-05
-2.25686808783762e-05
-1.83473620642201e-05
-3.11463181344629e-05
-2.74066419181936e-05
-3.92719221563066e-05
-2.28594529770746e-05
-1.59831072570534e-06
-2.44982921512543e-05
-4.19837257161023e-05
-2.70537027571323e-05
-3.32481960255809e-05
-2.3946492055746e-05
-2.21522845072191e-05
-9.76995841987781e-06
-4.49720220947581e-05
-3.38797119194345e-05
-3.9308911343069e-06
-1.42364082098022e-05
-8.3528804696507e-06
-2.01152642897477e-05
-2.90037091160002e-05
-3.35798842675818e-05
-1.15220735011298e-05
1.08777827535657e-05
-2.31069117804958e-05
-1.47410292340244e-05
-3.08690320811725e-06
-3.31925900684593e-05
-4.64618895752673e-05
-3.75673066752356e-05
-1.5025993382895e-05
-1.32208146282475e-05
-1.8771682792766e-05
-1.74982745599148e-05
-5.96938802790874e-06
-2.97654935102998e-05
-3.65951713260363e-05
-4.45423323891394e-05
-2.9606565658748e-05
-1.75707094560989e-05
-1.68533949269207e-05
2.93257522456795e-07
-4.42648895159205e-05
-2.19765305638332e-05
-2.73031488059881e-05
-3.42597609921458e-05
-2.39599148177771e-05
-7.95946438094145e-06
-1.49776574844147e-05
-6.16856028632247e-06
-1.18439109749332e-05
-2.30124884257807e-05
-6.36009487037017e-06
-1.56787904984427e-05
-2.29310054779172e-05
-1.39761000923715e-05
-8.62203365003165e-06
-1.44570209237289e-05
-2.79275478830216e-05
-9.32108542397108e-06
-1.41874086022364e-05
-2.1924101689831e-05
-1.27180288878498e-05
-1.14965602601591e-05
-2.75398802569747e-05
-7.58373093451986e-06
-2.46135217423054e-05
-1.39625926811698e-05
-1.99107291885809e-05
-1.09365874735334e-05
-2.7501225343746e-05
-1.1970342174978e-05
-3.29361804860251e-05
-2.29784016452673e-05
-6.43256079989959e-06
-8.90765724402519e-06
-3.41846640518201e-05
-8.87230042478733e-06
-3.12568814182272e-05
-2.3343466942605e-05
-2.91042034256321e-05
-4.39011786401687e-05
-2.18363564396944e-05
-2.23061225196619e-06
-3.51339455791231e-05
-3.7482332238075e-05
-3.61463072280286e-05
-1.38696184481424e-05
-4.37532161145796e-05
-9.0266879430908e-07
-1.2345703525671e-05
-2.27560969948919e-05
-2.0688989685637e-05
-1.33228945601614e-05
-3.2655756855485e-05
-2.62269126641028e-05
-4.46035188398492e-05
-8.05982017998273e-06
-3.80487216626512e-05
-1.34226120605238e-05
-2.71344710241413e-05
-2.84401070955664e-05
-5.97427089117281e-07
-2.18624309059574e-05
6.46829965253611e-06
-2.53701470973997e-05
-2.00464735305052e-05
-2.46665118436615e-05
-3.53643663435571e-05
-7.39499238259186e-06
-7.97295339034133e-06
-3.38780237818458e-05
-1.43514114855888e-05
-2.63240334412801e-05
7.83386151403906e-06
1.06315099834199e-05
-3.26608378719973e-05
-2.13110321949642e-05
-3.67753955977513e-05
-2.39463485370428e-05
-9.27845153267942e-06
-3.86275906379868e-05
-2.21874334298066e-05
-2.03912139800972e-05
-3.33400311132784e-05
-1.63609667569568e-05
-1.84420812005662e-05
-1.87181123883169e-05
-2.34285411021957e-05
-2.25306886864908e-05
-6.66065740036083e-06
-2.61062680009113e-05
-2.68680331301813e-05
-1.2764660102402e-05
-2.39645908169275e-05
-2.17825021690103e-05
-3.85506575460999e-05
-1.95043481017896e-05
-2.87539443008106e-05
-8.21012443075272e-06
-2.82605857440896e-05
-2.75863676632489e-05
-1.21665380053576e-05
-7.83474929005382e-06
-3.84166991752291e-05
-2.86391496873966e-05
-2.30149411844726e-05
-3.03210053214114e-05
-4.13408573170206e-05
-3.9092078182864e-06
-1.38362680802147e-05
-1.35148154535641e-05
-2.13280343982385e-05
-2.5620277499905e-05
-2.97835817309885e-05
-2.96265014972686e-05
-3.79197951020028e-05
-2.17410662844699e-05
-2.49785099240899e-05
-2.7873412820266e-05
-1.73147863415885e-05
-3.68012872939385e-05
-9.29186209874159e-06
-4.16642963984724e-05
-1.43243781613098e-05
-1.30712056230034e-05
-1.62809239596569e-05
-2.81217779187462e-05
-2.74848626394334e-05
-1.99533730622982e-05
-4.09530654734233e-05
-1.54821554687266e-05
-1.28422629990337e-05
-5.90774538241884e-05
-2.81217505642764e-05
-3.13454280077964e-05
-2.18162940520682e-05
-1.35961652930031e-05
-3.69143662557849e-05
-2.25577979773596e-05
-1.82216063585249e-05
-7.81959921585451e-06
-4.76155340307369e-05
-1.73530333735861e-05
-1.60640463978181e-05
-1.22386666865021e-05
-1.20846214625381e-05
-6.7416595763849e-06
-2.60553195935811e-05
-5.91332093039192e-06
-2.06850441253043e-05
-2.67226502092452e-05
5.44722519222579e-06
-1.23880683132381e-05
-2.34343090763692e-06
2.44988806632661e-06
-8.21246603319913e-06
-1.55279286923236e-05
-3.03498715421993e-05
-3.20699349477913e-05
-2.37393942033596e-05
-1.38223107159436e-05
-2.78043238255208e-05
-1.46062120957394e-05
-2.80112053121852e-06
-4.83855522621882e-05
-2.30258304336708e-05
-1.6630349491802e-05
-2.75527723719387e-05
-1.40961632207208e-05
-1.30817110551549e-05
-1.11871614141278e-05
-1.22303712277402e-05
8.95420717492896e-06
-1.71334441853581e-05
-3.36042121727974e-05
-1.42536131572672e-05
-3.35860983575203e-05
-1.76723603604871e-05
-4.12550111871622e-05
-1.00080143291164e-05
-1.30289019284016e-05
-1.61161843613647e-05
-4.28780673552414e-06
-6.4768129627771e-06
-1.72245315132448e-05
-1.22815286857804e-05
7.46823972593772e-06
-1.31310348449646e-06
-1.30934078768994e-05
-3.44777081633387e-05
-3.64459344206773e-05
-1.87016799656791e-05
5.73070857499414e-06
-2.07977141945798e-05
-4.45670515429757e-05
-3.06955197710034e-05
-1.72741660867011e-05
-1.70491794074309e-05
-1.57075507067841e-05
-1.72427704370461e-05
-3.19654867982881e-05
-1.02942921206643e-05
-2.62045603062473e-05
-1.85769325144886e-05
-1.70731257574051e-05
-2.06915149184013e-05
-5.30449793873586e-06
-1.93802983072452e-05
-1.7946815211892e-05
3.91582899777194e-06
-2.909096916068e-06
-1.6380767419458e-05
-1.74113218771697e-05
-2.39809189848984e-05
-2.90742445437238e-05
-2.25419348255533e-05
-2.3310638409782e-05
-3.56106840187474e-05
-5.14430689538302e-06
-1.96083386436666e-05
-9.25800182500944e-06
-2.68147611863052e-05
-3.0984868035529e-05
-1.77268023491412e-05
-2.13023896111006e-05
-3.0127952202812e-05
-3.26355769783183e-05
-4.33713269200084e-05
-1.94131307331865e-05
-3.69578107789952e-05
-1.10275341782292e-05
-2.06370837873037e-05
-2.51183352276278e-05
-6.50425016299676e-06
-1.30305304619175e-05
-1.47725411061178e-05
-1.92561084089034e-05
-2.92372312457696e-05
-8.98839367277733e-06
-2.0166087971525e-05
-1.70910395966365e-05
-2.3427479718424e-05
-2.26276901372637e-05
-2.38015438085357e-05
-6.53615770324402e-06
-2.72452342630695e-05
-1.98671576287557e-05
-2.60679215148471e-05
-1.43130763199284e-05
-1.7468519228614e-05
-2.31055946693041e-06
-1.43550897148595e-05
1.76001911762707e-05
-3.25389977173774e-05
-1.03431818217331e-05
-2.80513172388268e-05
-1.68366269776676e-05
-1.21367423681687e-05
-1.91647472063438e-05
-1.37341169965866e-05
-2.2695058821579e-05
-2.41875890457483e-05
-5.4608113405545e-06
-1.67080651455381e-05
-1.01988679611677e-05
-3.05771414601801e-05
-7.37049055912956e-06
3.67848733142157e-06
-1.48226339351762e-05
-2.38068991444251e-05
-1.23829541956626e-05
-1.7406820024247e-05
-7.66554345810501e-06
-3.75569278415057e-05
-2.18684372508532e-05
-1.64324156955723e-05
4.33786867405082e-06
-2.67970130438311e-05
-3.17438546138415e-05
1.33406539910208e-05
-6.02680358604626e-06
-1.06004261935338e-05
-2.90042865505766e-05
-2.79045613868386e-05
-1.52810071419654e-05
-1.52067079309429e-05
-3.75959952147338e-05
-1.01129422326884e-05
-3.63245386329834e-05
-1.81178792135309e-06
-2.05898029972725e-05
-3.13259563869729e-05
-4.00182418918683e-05
-2.6483327761594e-05
-4.07387748132813e-05
-3.5941913655062e-05
-2.75418983471549e-05
-3.29091041660104e-05
-3.46586457110719e-05
-1.71983018199569e-05
-2.06738046421651e-05
-1.8644421022144e-05
-3.26202363670122e-05
-3.46167474519839e-05
-2.45610044155984e-05
-2.08952275783464e-05
-8.23777153194117e-06
-2.34290211774967e-05
-1.24953255967418e-05
-1.65033805906789e-05
-5.92538844071904e-06
-9.80560904099364e-06
-2.12073593925078e-05
-1.28809338322177e-05
-1.13972600905142e-05
-1.10225738913487e-05
-3.79199358275711e-05
-6.7157093636551e-06
-3.72215766840987e-05
-3.4343653096217e-05
-1.92800382574211e-05
-2.4928082356964e-05
-3.01201574211819e-05
-1.45645710248664e-05
-3.26886014111488e-05
-1.51345078664172e-05
-1.70571422556041e-05
-3.54664074832905e-05
4.09466176567889e-06
-4.02318843908822e-05
-1.37825695942274e-05
-3.17861212062676e-05
-9.31429037496888e-07
-2.21617039243821e-05
-3.47328330276752e-05
-2.63930483102597e-05
-2.32032763326577e-05
-3.03951642849183e-05
-1.7979467243791e-05
-2.03480268227728e-05
-2.8360745671285e-05
-1.96516911885152e-05
-1.41539205664997e-05
-3.30022973108886e-05
-5.13611828538775e-06
-2.67393291213173e-05
-2.31103361215855e-05
-1.71699829531664e-05
2.34962407647359e-06
-2.22308713974821e-05
-3.72611300823678e-05
-1.40275184762632e-05
-1.42960361857989e-05
-1.14218828786048e-05
-4.09920853227268e-05
-2.24132816719746e-05
-2.63979621870909e-05
-3.52719411501909e-05
-1.62747217768171e-05
-1.89691461184944e-05
-1.59650365423335e-05
-6.4456109786592e-07
-1.15753840432367e-05
-2.88508192775999e-05
-4.99321261714365e-06
-2.11106392369823e-05
-3.14227363619122e-05
-2.98161670183591e-05
-2.19956516060565e-05
-3.41072160198173e-06
-1.31594120506464e-05
-1.86910209171709e-05
-1.37705195106444e-05
1.8949667791125e-05
-2.50499913783378e-05
-5.32617816342645e-05
-3.62775661470567e-06
-3.7876130521196e-05
-1.4263261728353e-05
-1.31563328626614e-05
-1.61232598717002e-05
-2.54722628357e-06
-3.22329324983969e-05
-1.61177667949772e-05
4.13103690858613e-06
-1.18826119138821e-05
-3.08829456017763e-06
-7.93121321787886e-06
-2.3282006631527e-05
-1.69164446869662e-05
-2.1982095701845e-05
-3.47190194434402e-05
-3.20332234279707e-05
-2.47231270807276e-05
-2.07936284067307e-05
-1.83069992111835e-05
-1.56250606978131e-05
-2.71816323382359e-05
-1.15229269826301e-05
4.88042906779725e-06
-3.65056562244884e-05
-1.36065387475796e-05
-2.99176799771175e-05
-2.63049232457092e-05
-1.5428245195284e-05
-3.3406658710213e-05
-4.62798043459612e-06
-1.30788500251475e-05
-1.06477142880252e-05
-2.18248323951435e-05
-8.31829682674147e-06
-2.0171026641713e-05
-2.70500967130567e-05
-1.70798655453008e-05
-1.70741304670275e-05
-2.42585014209872e-05
-1.50710261025788e-05
-1.40252431567842e-05
-4.49322579805888e-06
-1.15165903171491e-05
-9.77444871646553e-06
-3.17463177982227e-05
-1.76229363678196e-05
-2.46901428148699e-05
-1.50328726511171e-05
-3.03734313002978e-05
-1.58431252635436e-05
-5.68287309044198e-06
-3.48286096511008e-05
-2.08076778257e-05
-2.50580786127462e-05
-2.18544738354335e-05
-2.74213021166568e-06
-3.04214421221343e-05
-2.0503678713961e-05
-2.01302160865894e-05
-2.74316824189953e-05
-2.95513586066263e-05
-2.61388076763144e-05
-1.42358531240477e-05
-2.60897213439447e-05
-3.19390660300005e-05
-8.20941813615536e-06
-3.13451869562175e-05
3.00332814619535e-06
-1.83241286443513e-05
8.38636122035914e-06
-7.66800593514754e-07
-3.23179115584115e-05
-1.16347140164524e-05
-2.8637132623544e-05
-1.27650290264664e-05
-1.99562613236596e-05
-2.14965200077956e-05
-1.9856705890893e-05
-1.61665112677988e-05
-3.38571796533032e-05
-2.44859321304654e-06
-1.93682740383383e-05
-1.95337049365709e-05
-3.04815279579475e-05
-2.68144136630243e-05
-1.66285061765947e-05
-2.67720508069736e-05
-3.2952721430087e-05
-1.41683730850287e-05
6.47506532558147e-06
1.40359458589203e-06
-2.85195314685637e-05
-2.16173563980616e-05
-1.66439725314652e-05
-2.52482485963194e-05
-3.11101275701516e-05
-4.27994945335255e-05
-1.80462070356195e-05
-1.89892220664752e-05
-2.56842275938294e-05
-8.06243473861186e-07
-1.17094387471172e-05
-2.46122857602744e-05
-2.21080633729866e-05
-3.09714467341779e-05
-2.12681518848228e-05
-2.76145548113263e-06
-2.71144619595467e-05
-7.47594024751424e-06
-2.67364415246197e-05
-1.33164106437333e-05
-3.01914094218837e-05
-2.67212226337055e-05
4.21356700377468e-06
-8.05605705729917e-06
-2.61666715060307e-05
-9.91859241129294e-06
-3.44220554724359e-05
-3.92187580896937e-05
-1.04035531562599e-05
-1.99035753080369e-05
-2.45013504136352e-05
-4.42977086814506e-05
-6.32402267664541e-06
-1.17864120968147e-05
-2.00445533628105e-05
-2.56697051581977e-05
-2.02650784341349e-05
-6.83721556113365e-06
-2.31303514527411e-05
-3.66357566940341e-05
-3.2019721745677e-05
-9.50798268086301e-06
-1.99397270713811e-05
-1.74911927065471e-05
-3.67882832130555e-05
-3.50720774285305e-05
-2.88196722093503e-05
-1.93873231615392e-05
-1.8792841040806e-05
-3.22356017545919e-05
1.6446209733543e-06
1.66414015981309e-06
-1.56023302576792e-05
-3.79511623944292e-05
-4.32907758624835e-05
-2.14937010228451e-05
-1.02231107180829e-05
2.64577415177684e-06
-3.8346045776036e-05
-3.49549367498172e-05
-1.24185772944752e-05
-2.00314103685907e-05
-5.24262681200963e-05
-1.05675839281641e-05
-3.92026638462846e-05
-2.95693146464633e-05
-2.42603714894516e-05
-2.43822682317524e-05
-3.48778183058759e-05
-4.01827140041419e-05
-2.52253416450337e-05
-1.13472735391727e-05
-7.76605148957162e-06
-6.67850436849023e-06
-1.35913275142536e-05
-3.36116294630348e-05
-3.588585036204e-05
5.35809035432905e-06
-2.78082117343345e-05
1.28792991304061e-06
-7.92169089358394e-06
-2.43125147300167e-05
-3.1925036696907e-05
-1.02810643161806e-05
-3.79170378523078e-05
-1.33865152600335e-05
-1.21536637867786e-05
3.88192366882962e-07
-1.90131056750488e-05
-3.04040849207793e-05
-2.68986141545634e-05
-1.12919177297361e-05
-2.66111283474101e-05
7.72741503813605e-06
-2.58401966007612e-05
-2.58703388846738e-05
4.70715698607112e-06
-9.17430445159341e-06
-1.58219478958181e-05
-2.98243560536594e-05
-1.431489379976e-05
-1.07000433506059e-05
-4.0610777173817e-05
-3.32182198616494e-05
-3.69763182179034e-06
-2.84711260141221e-05
-4.40782987684735e-05
-7.55876125960879e-06
-1.61964011248129e-05
-4.51672538690803e-05
-1.83979571688508e-05
-6.69121495060028e-06
-2.60625756344128e-05
-1.86026862747423e-05
-2.62066516199824e-05
-2.3037219562968e-05
-2.44486814600153e-05
-1.31253627560717e-05
-2.05643797896487e-05
-4.89990801295058e-06
-1.85978458063087e-05
-2.41409239178243e-05
-2.30505970355424e-05
-2.89337525344732e-05
-2.85132420193012e-05
-2.30888996896373e-05
-2.20721030044828e-05
-2.68194602836393e-05
-3.58121333227391e-05
-1.09370700233007e-05
-3.06896105978542e-05
-1.75928076431423e-05
-3.03975700924856e-05
-1.30582794278088e-05
-1.03266856452939e-05
-2.46382449968552e-05
-1.46516101603267e-05
-2.7479955067834e-05
-4.7145029229962e-06
-1.66410217034078e-05
-2.72698710006411e-05
-3.21952167082518e-05
-2.3541823603177e-05
-5.36205482385726e-06
-2.10978248327452e-05
-6.22757862831189e-06
-9.29428489129778e-06
-3.83461319340564e-05
-2.64092101634006e-05
-3.2692842666649e-05
-2.63303393860674e-05
-4.22021104811823e-05
-8.86535435432719e-06
-3.51931010387465e-05
-3.57333325004956e-05
-7.90987653109375e-06
-2.36412596106766e-05
-2.02058610215424e-05
-2.82874034712156e-05
-3.78336154186671e-05
-2.83595873440035e-05
-1.98346399792497e-05
-3.21400323698869e-05
-2.59063644146046e-05
-4.61675958389453e-05
7.61256620709742e-06
-2.3741766007496e-05
-3.92566400192339e-05
-1.51344998797949e-05
-1.56262370921037e-06
-2.15326730008534e-05
-1.73736023092067e-06
-1.22543558579955e-05
1.28870943581582e-05
-4.03687602315376e-05
-2.08449608383214e-05
-1.63646777190523e-05
-6.28217439218905e-06
-2.6093400303139e-05
-1.95144481370853e-05
-2.66735320752291e-05
-2.10642635447099e-05
-2.34210703809546e-05
-7.07671467301959e-05
-2.35380656542706e-05
-1.09155683426339e-05
-3.34791957839313e-05
-4.0105285101725e-05
-2.02049652323212e-05
-4.5868212493373e-05
-1.83885430082148e-05
-1.30259416054066e-05
-4.1249336436069e-05
-3.83550387394651e-05
-8.70926051083961e-06
-5.93491833363096e-06
-2.79463895349427e-05
-1.46818474961835e-05
1.72661870187593e-05
-3.21887758316504e-06
-2.46853211408604e-05
-2.52169363850557e-05
-2.06047952241741e-06
-5.87540248906577e-06
-2.03725903064908e-05
-2.3985174509362e-05
-4.9797956526104e-05
-1.09934624975704e-05
-6.97422658848429e-06
-3.22395720706387e-05
-1.0685821254429e-05
-3.17501708050033e-05
-2.33925758265779e-05
-2.46349675292014e-05
-3.51119033384921e-05
1.91928537642773e-07
-1.94860017388987e-05
-2.21244097499526e-05
-3.50149625382418e-05
-2.87468037985143e-05
-3.12663431065572e-05
-2.7248470309368e-05
-1.0411651403386e-05
-1.89897815981305e-05
-2.6294935157224e-05
-2.09105470913657e-05
-2.12302081591931e-05
-2.26658268062913e-05
-3.09373334099667e-05
-2.98021685648684e-05
-2.09508067670176e-05
-1.88660974190316e-05
-3.54061168462962e-05
-3.20308046023715e-05
-5.66400564329601e-07
-2.70822240157981e-05
-2.51373772726855e-05
-1.52598934708501e-05
-1.98823834351011e-05
-2.70982472864444e-05
-5.05515076481961e-05
-3.85078461563612e-05
-2.24800356341816e-05
-2.85921549141988e-05
-2.85285169881715e-05
-3.16040302652312e-05
-1.39825718022329e-05
-2.80217794307922e-05
-1.90689092334838e-05
-4.48288415322103e-05
-1.378640273213e-05
-5.66685641236966e-06
-4.3614183278652e-05
-1.87340659769784e-05
-2.14877415879882e-05
-1.63082765984256e-05
-3.6428623970924e-05
-2.18254118011885e-07
-8.72108799726015e-06
-4.07607671616589e-05
-1.79336678058105e-05
-3.79558573309863e-05
-1.15343884214524e-05
4.82145076550148e-07
-2.20629499232429e-05
-1.84694881383304e-05
-1.58579252872602e-05
-2.978325006032e-06
-1.9250837853714e-05
-1.18455596448926e-05
-2.3252825272227e-05
-1.23057535212306e-05
-1.93624485200464e-05
-2.19068116633169e-05
-3.63720335978422e-05
-1.03694937831012e-05
-1.76420716441204e-05
-1.23786754563283e-05
-1.82203452138186e-05
-2.1954295560859e-05
-3.17952051676831e-05
-2.58173672749102e-05
-3.83916829847305e-05
-9.88550576145692e-06
-2.50703591020776e-05
-3.15622321901006e-05
-1.82261429473924e-05
-1.94679408447725e-05
-1.79288336318529e-05
-3.83479023275288e-05
-1.7481731998907e-05
-7.98211909506111e-06
-1.7614414999638e-05
-7.65094014585619e-06
-8.35849464643027e-06
-1.57461886543651e-05
-4.15567058545705e-06
-2.2119305643634e-05
-2.5283868956202e-05
-2.06430703759272e-05
2.36667907009982e-07
-4.54931890672112e-05
-1.23928223299356e-05
-2.44059932608195e-05
-4.02922177442731e-05
-1.03801418720233e-05
-3.60414528824016e-05
-1.59160657465675e-05
-3.97193586984247e-06
-5.26388149988975e-05
-2.3989276187719e-05
-1.05603467933795e-05
-2.07362823626102e-05
-1.03089583323046e-05
-2.38328535151787e-05
-3.27445177537033e-05
-3.44297061656666e-05
-2.79014754728662e-05
1.51720308380869e-06
-2.02272324310872e-05
-2.28316078754828e-05
-2.38629139312211e-05
-1.55711557659496e-05
-1.69112305405556e-05
-3.40485037144747e-05
-2.30725918266025e-05
-1.72553154239902e-05
-1.5543634726981e-05
-2.77001903310608e-05
-1.84365796742112e-05
-2.37096106041774e-05
-1.57967070558071e-05
-5.76830178106583e-06
-3.04128996160792e-06
-1.58856846527253e-05
-1.54933892380234e-05
-2.78456291773618e-05
-7.07356744698107e-06
-8.39916756013073e-06
-7.7134954250562e-06
-2.8008424029138e-05
-2.33489046477897e-05
-1.31968117704597e-05
-2.98591682498152e-05
-1.31999860486096e-05
-1.47962311694091e-05
-2.20566262285219e-05
-1.92019590509903e-05
-1.34233117526988e-05
-1.52668273964088e-05
-1.98959774793388e-05
-2.74633453933428e-05
3.87277592025884e-06
-1.39233274948509e-05
-1.33565893735958e-05
-8.48824862344673e-06
-3.29533037814287e-05
-3.66366927362407e-05
-1.36577433778937e-05
-1.60004380321444e-05
-1.99733471187603e-05
-1.43870596765094e-05
-3.35802269829454e-05
-4.64116217963111e-05
-2.11292880801323e-05
-2.4728053638131e-06
-1.32838918298859e-05
-9.81617690525042e-06
-3.7480450689744e-05
-2.58198700052018e-05
-1.76352294005278e-06
-2.51761509751173e-05
-2.26924844697863e-05
-2.50397125851398e-05
-2.09618212324289e-05
-3.06877663799307e-05
-2.41668550574397e-06
-3.10501542974992e-05
-2.04529398221323e-05
-5.15585238298732e-06
-1.27693825786507e-05
1.2886136887107e-06
-3.79365190875061e-05
-2.79742949395337e-05
-5.87985662908807e-06
-2.97452353772125e-06
-1.44822966191321e-05
-8.80463064151739e-06
-1.33143293115505e-05
-3.62537500680352e-05
-1.89601804193356e-05
-4.64903014160586e-05
-2.01628453809119e-05
-4.63548431002464e-05
-4.32411742010277e-05
-1.28260063662703e-05
-2.97103339899358e-05
-2.34608768374492e-05
-1.55774812506808e-05
-5.38429338209062e-06
1.87584302906166e-06
-3.89955449933955e-05
-3.67055829638228e-05
-1.77213596622863e-05
-1.14434620370838e-05
-3.21532745780731e-05
6.99709733861468e-06
-2.707576574926e-05
-1.58456396117117e-05
-1.49514462364238e-05
2.16925602818142e-06
-1.41363266197972e-05
-1.6364126980543e-05
-1.8711968807662e-05
-3.79102896045373e-05
1.7859677704479e-06
-2.60002065926824e-05
-1.55866096350847e-05
-1.11025881971009e-05
-1.41389550468927e-05
4.22755122339465e-06
-4.2767261203037e-05
-1.60348682296354e-05
-1.7077210157408e-05
-2.915660584835e-05
-1.82882629850016e-05
-4.08191625726018e-05
6.58764171619127e-06
-1.75672465545187e-05
-2.90047535530978e-05
-2.47226432246608e-05
-2.33879874483369e-05
-3.54849965576443e-05
-3.60052979937723e-05
-1.53431455163472e-05
-6.37664925086473e-06
-3.54685380523468e-05
-2.23762720774224e-05
-5.35667991940189e-06
-3.16759497436489e-05
-2.85403049169778e-05
-1.93728653920191e-05
-3.19864123999995e-05
-2.13991583780291e-05
-3.15580401811868e-05
2.14762443438577e-06
-1.19513611267966e-05
-3.37665939824558e-05
-1.4140685029174e-05
-3.17045636444556e-05
-3.61797843550661e-05
-1.833251150075e-05
-1.57980979822001e-05
-3.08461096892992e-05
-6.87992415849e-06
-1.45454277455111e-05
-4.42227003011621e-05
-1.391044694573e-05
-2.89501402515798e-05
-1.44802765325732e-05
-1.5089993719856e-05
-8.86444696528536e-06
-9.4342606529872e-06
-1.33259301492895e-05
-3.08259751041884e-05
-5.30656870314658e-05
3.23909136906373e-06
-4.2622675844206e-05
-3.25450519178227e-05
-4.31945456945301e-06
-8.50624679327813e-06
-6.93516375257988e-06
-1.84797243482894e-05
-2.83402850830378e-05
-8.25314514529921e-06
-1.59222694539892e-05
-1.12921345699193e-05
-2.96067659364484e-05
-3.3924083185846e-05
-2.28291256488696e-05
-2.31194521782053e-05
-7.31914265860583e-06
8.55270749406249e-06
-2.13586703971538e-05
-2.59242733758918e-05
-1.82315255648543e-05
-1.77407091348182e-05
-2.11070038687524e-05
-1.12981264145871e-05
-6.67247499525736e-06
-3.20453672728469e-05
-2.97238831120178e-05
-2.39277850561297e-05
-9.22538665354088e-06
-1.83043389662371e-05
-4.11072992069734e-05
-3.42763024247575e-05
-1.78430048540936e-05
-2.61677226792857e-05
-4.20018482298493e-05
-2.36167570081063e-05
2.64570135418435e-06
-6.46279797593064e-06
-1.87926494300271e-05
-1.27514352548867e-05
-1.81215366559649e-05
-2.61237826826685e-05
-1.15500146112249e-05
-7.14459825290622e-06
-3.33356559575173e-05
-3.97960936880727e-05
-6.45547887861699e-06
-1.60275830282514e-05
-2.94767332822791e-05
-2.74785969250522e-05
-1.41570602238902e-05
-3.30654410642979e-05
4.63683426593381e-06
-1.49073446485016e-05
-1.65788841564626e-05
-1.62426591338577e-05
-1.15890111615608e-05
-1.3898048514734e-05
-8.38096075766722e-06
-1.21134840569154e-05
-4.04396238963105e-05
-2.72687849574293e-05
-2.39540966521819e-05
-8.485277569701e-07
-6.09425933654492e-06
-1.96480403649132e-05
-1.54632260418913e-05
-3.01660367153638e-05
-3.5361190468985e-05
-9.68339274454157e-06
-3.06850422873103e-05
-4.3426935560148e-05
-9.82909309259987e-06
-2.28453242627397e-05
-9.2272583506869e-06
-3.72128485155435e-05
-1.67814868170907e-05
-1.96479349123592e-06
-7.93952927798338e-06
-5.30093604917301e-06
-1.46362113050447e-05
-2.51130798244919e-05
-2.21622723461165e-05
-1.89679490866028e-05
-1.0884548946751e-05
-3.2477731801477e-05
-2.42134104817396e-05
-1.91972751358528e-05
-3.6469193168093e-05
-7.27833692555561e-06
-2.04834209387044e-05
-1.69765425761839e-05
-4.48352977541328e-05
-2.47028759111887e-05
-3.00197138168791e-05
-5.14256402547052e-06
-1.89453890034262e-05
-6.56321419972183e-06
6.89683890065946e-06
-2.98231793339573e-05
-7.98500562799092e-06
-3.05670545002852e-05
-3.2446278581725e-05
-1.932830981e-05
-1.30966102840718e-05
-8.88604490370049e-06
-3.22861575788637e-05
-2.91780830397091e-05
-1.85163408322529e-05
-2.52122567352812e-05
-2.85564594383497e-05
-7.78715392510933e-06
-2.83097023574488e-05
-1.74721510815705e-05
-1.54451050720967e-05
-4.27448189171467e-05
-1.71299104760273e-05
-1.05877318391419e-05
-2.32888434019414e-05
-1.04052782679712e-05
-2.69346542342548e-05
-2.58251740257117e-05
-2.19500798337363e-05
-4.09691093602741e-05
-2.13664523936677e-05
-4.32218488791197e-05
-1.21987357726483e-05
-2.40474624389351e-05
-2.34859354590973e-05
-1.9968858756601e-05
-7.23166394065464e-06
-3.60154815456775e-05
-1.39567151087186e-05
-9.73912965447926e-06
-2.16150760283683e-05
-5.29188241122656e-05
-2.85890747216251e-05
-5.32219617312493e-06
-7.58080125977217e-06
-2.85606700774707e-05
-3.15273875989936e-05
-2.97754625992834e-05
-2.58364601420082e-05
-2.57353280855208e-05
-8.13498614364209e-06
-3.23464244272541e-05
-1.95862893924845e-05
-1.74477672676704e-05
-3.46455883691222e-05
-3.12478820473283e-05
-1.5783066892646e-05
-8.2991023137482e-06
-2.68248112599522e-05
-2.07415859130688e-05
-3.47030749650006e-06
-1.81527121308754e-06
-2.60517832048308e-05
-2.38600488673785e-05
-2.20225676230416e-05
-1.41748587125902e-05
-2.49664192670763e-05
-3.43815920410496e-07
-2.2504930512319e-05
-9.0824023516955e-06
-2.54401097275824e-05
-4.68600755050289e-06
-2.32873233650085e-05
-4.01692926882477e-05
-2.63883835638525e-05
-3.84094305962763e-05
-1.20612403343639e-05
-1.11797585663866e-05
-1.66710233213222e-05
-3.99143084927347e-05
-2.31205651211405e-05
-8.77241719552883e-06
-2.65747536902188e-05
-2.09531497362865e-05
-6.87656685021547e-06
-4.57839400131491e-05
-1.2836317725414e-05
-3.44632598501994e-05
-2.01458514386891e-05
-3.41027064352959e-05
-7.55161744976147e-07
-1.76552077523704e-05
-3.1088256533005e-05
-2.09618278973437e-05
-7.34802125866788e-06
-2.88876424306694e-05
-2.35913437902385e-05
-1.36814042009323e-05
-2.20595037359422e-05
-1.50799296001996e-05
-3.22056400878548e-05
-1.76834505200798e-05
-3.25116889852781e-06
-6.86718041442097e-06
7.57427557168873e-06
1.63169584619037e-06
-5.56739926675516e-06
-5.90561188001262e-06
-2.24822353765405e-05
-1.97504179478925e-06
-3.19102665471244e-05
-1.5491300155415e-05
-2.54357934400895e-05
-5.11506988515469e-05
-3.74711024480037e-05
-2.07570178615236e-05
6.48725487851737e-06
-3.56188738291207e-05
-1.26208865105684e-05
-2.96640616095592e-05
-1.88847372064023e-05
-2.85717754574328e-05
-2.14334984992866e-05
-4.72042875031905e-05
-1.59381815519997e-05
-5.85851860812055e-06
-3.33471287966368e-06
-3.58270739052549e-05
-3.01072749818278e-05
-1.79850933555155e-05
-1.56778445846314e-05
-3.7058802490726e-06
-1.34221177671429e-05
-3.19320378220451e-05
-2.89729072501133e-05
-1.20692369143808e-05
-2.14536810927295e-05
-2.78414715097298e-05
-1.37798771036421e-05
2.06849437941839e-06
-2.03533002453872e-05
-2.72424838572976e-05
-2.37607346200601e-05
-1.44107793138516e-05
-1.78081292549972e-05
-1.22556453459365e-05
-1.3412889397666e-05
-1.78193960444469e-05
-2.5023693968204e-06
-1.72458683291307e-05
-2.94195886147103e-05
-1.77466580840919e-05
-3.05288893003713e-05
-1.14105100668824e-05
-3.47847825664178e-05
-2.55551627906514e-05
-1.20986383156929e-05
-1.81829575130735e-05
1.09419974965733e-06
-3.07661026046518e-05
1.35738352197187e-07
-2.07257698340537e-05
-1.49756214154475e-05
-2.04754883766563e-05
-1.9900821907611e-05
-1.87628558416788e-05
-1.98455426529319e-05
-2.96904060784616e-05
-5.3022627053457e-06
-3.30468121374761e-05
-8.74422033655219e-06
-2.63664059328776e-05
-3.5484518563124e-05
-2.11591193854701e-05
-2.80926587526981e-05
-1.9835651771599e-05
-1.39006163675068e-05
-1.27262323535435e-05
-1.18577021268816e-05
-8.47771446666027e-06
-1.80554774241472e-05
-3.19435033451004e-05
-1.3715382867186e-05
-2.04252515344276e-05
-1.39628379102149e-05
-2.61067002680792e-05
-2.4319980003174e-05
-8.03070039775159e-06
-2.68384386440035e-05
-4.30744696997013e-06
-3.78991920389768e-05
-2.89950633066653e-05
-1.83267936948831e-05
-1.8383467196864e-05
-1.59373344135662e-05
-3.43792163100224e-05
-2.40554041547399e-05
-8.50225634214687e-06
-1.37220353645372e-05
-1.76635198455377e-06
-2.69051605549541e-05
-1.38375678005147e-05
-2.54491824949695e-05
-1.55406964025611e-05
-3.70440161558298e-05
-1.09776762070329e-05
-8.99392895609713e-06
5.94330408782059e-06
-2.4585572709025e-05
-1.98812369277071e-05
-1.47452703101578e-05
-2.14190848607757e-05
-8.7522824862035e-06
-1.70957383827667e-05
-3.16494570284147e-05
-9.6357835481089e-06
-1.04949300051821e-05
-1.70118987298239e-05
-3.76011091408669e-05
-4.12477413139132e-06
-1.93613193931686e-05
-1.48493960883368e-05
-2.70774087705449e-05
-1.30428415460569e-05
-1.95417609499078e-05
-2.86395849275877e-05
-5.10614476855859e-06
-1.82873194612631e-05
-2.66676140825179e-05
-1.78427874447794e-05
-2.76561592710851e-05
-2.63230039796915e-05
-3.20735996241673e-05
-2.74696206386795e-05
-1.71771607391713e-05
-9.59731950816749e-06
-1.78168349866629e-05
-2.80293794965123e-05
-3.24943061981448e-05
-3.90890472196244e-05
-2.87153609975296e-05
-3.69953884984348e-05
-2.18284616105794e-05
-1.48101340322009e-05
1.61183062194096e-06
-5.98348043308988e-06
-1.33793101457031e-05
-2.81001513669774e-05
-1.63531716248895e-05
-2.63537708686327e-05
-1.9764895485694e-05
-2.09530985985639e-05
-3.60286724479081e-05
-4.88053099766352e-05
1.81387530604465e-06
-1.09577668002392e-05
-2.02087092198476e-05
-1.0593279425791e-05
-1.85299237645493e-05
-2.48517638936885e-05
-2.52276894258387e-05
5.3888679691886e-06
-2.24263990926206e-05
-1.11759678851941e-05
-1.39449659465457e-05
-2.68072093887474e-05
-3.8325078174751e-05
-2.78087148012876e-05
-1.49688145140307e-05
-1.71947236614478e-05
-1.70382577221709e-05
-1.63261947911267e-05
-2.28739364281614e-05
-8.87061625501726e-06
-1.39882816802674e-05
-4.41194758892888e-05
-1.53947166190094e-05
-2.85058670920247e-05
-4.52991825003204e-05
-1.20301894724097e-05
-1.18148133696713e-05
-1.21073794304089e-05
-2.40833417356179e-05
-2.98921963186463e-05
-7.69146223496778e-06
-2.97767409577751e-05
-2.54050103248974e-05
-2.02060543388208e-05
-8.18822586586869e-06
-3.29946351927606e-06
-2.38417912151978e-05
-9.708186578541e-06
-6.78923506252162e-06
3.66876396292021e-06
-3.4753777652769e-05
-3.45716944737306e-05
7.70067409805236e-06
-6.06002938784711e-06
-2.54725527458416e-05
-2.5396976191794e-05
-1.11292864753888e-05
1.27370531132968e-07
-1.62524820234918e-05
-2.95293182440052e-05
-5.60032032164915e-06
-5.58534922200412e-06
-4.24550233240614e-05
-1.75271802577524e-05
-1.47283721739209e-05
-4.09670315880119e-05
-4.2024859150805e-05
-2.35420420899702e-05
-1.89463936262632e-05
-3.78708314121533e-05
-1.4080673559941e-05
-7.89962418385489e-06
3.67957546372077e-06
-2.90305044379991e-05
-2.96187162375688e-05
-2.50400717464529e-05
-1.91973327768494e-05
2.25523818714963e-06
-2.50766934932274e-05
-3.63688010897394e-05
-2.03772177113303e-05
-1.74520913937927e-05
-1.43841189551679e-05
-1.24221359569998e-05
-1.38743116502492e-05
-2.47219310569858e-05
-1.17119270438866e-05
-5.65462026909754e-06
-1.12639003052929e-05
-3.25072193267806e-05
-1.78702760218134e-05
-1.88014691368114e-05
4.18965435721734e-06
-1.57711785047759e-05
-8.29045383769581e-06
-2.66278164810853e-05
-3.34737355026796e-05
-1.30744538124191e-05
-1.46052235596753e-05
-3.63635407891431e-05
-1.13101102697003e-05
-5.95525306379846e-06
-1.80866163856134e-05
-1.45355434585447e-05
-9.48098925030952e-06
6.19348970829123e-06
-2.16088966479269e-05
-2.32432899388777e-05
6.16474183781921e-06
-1.92255303580268e-05
-1.73744417564846e-05
-3.61961610222617e-05
-1.92011110151418e-05
-1.15022217816173e-05
-3.29983528732914e-05
-6.10337566943943e-06
-2.80748747766471e-05
-4.0309691311346e-05
-1.32926605885523e-05
-3.10709095513221e-05
-1.31691106599976e-05
-2.78090634687112e-05
-1.05775430881435e-05
-2.79118718711985e-05
-1.9200060085811e-05
-1.15050136814572e-05
-2.50312672058064e-05
-3.37756259827748e-05
-1.15167333599495e-05
-7.67591055255524e-06
-6.83954871139917e-06
-9.25281831040878e-06
-2.15081455435806e-05
-2.14261540193257e-05
-2.51462870283299e-05
-3.25508883248373e-05
-2.1728955749243e-05
-3.29676959022804e-05
-2.28635436362986e-05
-7.24690573075002e-06
-2.70339016541316e-05
-6.55644149499582e-06
-1.12461230366997e-05
-1.55452955924628e-05
-4.76467449914097e-05
-1.78228028698641e-05
-3.34307419256473e-05
-2.3744366199996e-05
-2.71439891758261e-05
-1.96008499906722e-05
-2.29173765962401e-05
5.10342344382293e-06
-2.21110941190028e-05
-2.89667948496698e-05
-3.82943117999232e-05
-3.99261020427383e-05
-9.38976663416903e-06
-3.82113578316535e-05
-1.13143980406186e-05
-9.28263048359724e-06
-3.66908707213976e-05
-1.97981966682879e-05
-2.16669114721272e-05
-3.22729618431155e-05
-2.49354743800325e-05
-3.35406677455617e-05
-3.68518473981602e-05
-1.69521697830629e-05
-7.53824061341205e-06
-1.53783252957828e-05
-3.94775090520036e-05
-1.038848338926e-05
-4.82694413066868e-06
-1.34741859512715e-05
-1.90018525389592e-05
-2.94167352288927e-05
6.48270411194519e-07
-4.38267128147496e-05
-3.81744798174297e-05
-1.4753576580526e-05
-8.71045429427907e-06
-6.7226450709301e-06
6.90895095283322e-06
-7.79752678668182e-06
-9.72454857375175e-06
6.70218981230203e-06
-4.33948177608334e-05
-4.05613109627973e-06
-1.34640887284073e-05
-4.80206284403217e-06
-2.24746524405419e-05
-2.94935171503214e-05
-2.85558553356041e-05
-3.27794232733221e-05
-1.16625932595958e-05
-3.05739298853854e-05
-1.8231033344499e-05
-2.08508061849671e-06
-2.89081637292905e-05
-2.14211068350556e-05
-2.78460236370858e-05
-1.64499188023811e-05
-2.5078161728451e-05
-5.20168394041809e-06
-1.75420427231736e-05
-3.56905371143979e-05
-3.26565478932713e-05
-2.26601549896796e-05
-3.14023519208887e-05
-6.08490358624864e-06
-2.76131904458414e-05
-1.35815801448667e-05
-1.46429972104686e-05
1.30583264662914e-08
-2.07368580880063e-05
-2.95656316127982e-05
-3.0626723710151e-05
-2.6629888549305e-05
-2.52225056995849e-05
-6.22630902912445e-05
-2.52069005203021e-05
-3.26460806514138e-05
-2.17424061219903e-05
-1.13090588114017e-05
-2.71113077080862e-05
-2.41197928876095e-05
-1.35335794383794e-05
-2.18849164234334e-05
1.34057801286548e-06
-1.31976883955472e-05
-1.77297926654521e-05
-4.15510146248667e-05
-1.72813871500024e-05
-1.44890291573151e-05
-1.52874236291026e-05
-7.27677007327578e-06
-7.57177944754025e-06
-2.20636213755858e-05
-1.97313853685233e-05
-1.76829042481519e-06
-1.68370162300655e-05
-3.24994640928134e-05
-3.49465717920953e-05
-2.67613399645672e-06
-3.13255896186047e-05
-1.9345970167799e-05
-8.51854445777907e-06
-5.83132277714674e-05
-6.55902191894228e-06
-4.2130347483274e-05
-2.37963344307862e-05
-3.09487597451294e-05
-3.45437368169442e-05
6.71681781037142e-06
-2.6489975588829e-05
-2.02809278158587e-05
-8.72159175642366e-06
-8.74612865311854e-06
-3.409905657741e-05
-2.79134422597813e-05
-1.34863078002537e-05
-4.85883111061843e-06
-3.64451059508576e-05
-4.54371962008411e-05
-3.0002484311287e-05
-3.18382522643549e-06
-7.43490166017643e-06
-3.56586924162646e-05
-6.88003271597227e-06
-2.32346550745993e-05
-3.03764807485217e-05
-1.72733711987404e-05
-1.96579191718035e-05
-2.68047373174518e-05
-2.53139318136919e-05
-2.34574626335225e-05
-2.6901593795613e-05
-4.82882744640285e-05
-1.3082472783091e-05
-3.97961726354976e-08
-1.06741341745204e-05
-3.95496363376899e-06
-4.09572441015574e-05
-4.24229960955353e-05
-6.16631211641913e-06
-5.9568010203646e-06
-2.40353348016902e-05
-1.86655353963668e-05
-3.01998555611737e-05
1.04007963334072e-05
-1.62643641403373e-05
-2.80008752953511e-06
-1.17314174856324e-05
-1.33096992218677e-05
-3.03457761424368e-05
-2.70040611387768e-05
-1.14836248951408e-05
-3.26940420960469e-05
-3.95552837329608e-05
-2.97614947329745e-05
-3.05725965439852e-05
-1.65320611990176e-05
-4.37155746238055e-05
-2.40071125626695e-05
-1.12214055518349e-05
-5.44476711498574e-06
-2.88266408529265e-05
-7.26757457474584e-06
-1.94314064629478e-05
-1.02344190955063e-05
-2.54583726539442e-05
-3.70163350327799e-05
-2.25041596030095e-05
-3.0020972255536e-05
-1.58185067936548e-05
-1.03758170977043e-05
-5.87324623220219e-06
-1.97143909164541e-05
-3.81434313559358e-05
-3.78325641474632e-05
-4.27306855735554e-05
-2.44237039546986e-05
-1.4658685201679e-05
-1.67459415886661e-05
-2.71145283503153e-05
-1.41963906417507e-05
-7.34410294074488e-06
-8.8555107980431e-06
-2.47638098493498e-05
-1.96143725327455e-05
-2.83794249790573e-05
-1.04426903234107e-05
-2.78968554231338e-05
-1.70230312631353e-05
-2.7116985544137e-05
-2.86907228461685e-05
-1.14403383312507e-05
-2.559491714754e-06
-2.46600290595887e-05
-4.21009990304424e-06
-3.03890016064344e-05
-1.77350843881581e-05
-1.3271610344344e-05
-3.32529187883384e-05
-9.82103000740429e-06
4.31142896279185e-06
-1.65509022398189e-05
-1.20847740208926e-05
-1.76858987822662e-05
-2.61712996414263e-05
-1.6021059050477e-05
-2.18103971657997e-05
-1.57845409738657e-05
-1.68105223053652e-05
-1.69885745849948e-05
-2.7725710498401e-05
-2.7916303314767e-05
-1.99399953267854e-06
-1.27341538783785e-05
-7.26994491635704e-06
-1.12133534467061e-05
-1.40722149476461e-05
-3.44583804836476e-05
-1.51517184366276e-05
-3.0863581355231e-05
-2.72169346438895e-05
-3.16708833597812e-05
-6.36184889660611e-06
-1.35991971877023e-05
-2.37153093809637e-05
-1.97244691132536e-05
-2.29545548134455e-05
-2.8883800196521e-05
-2.39734480789114e-05
-1.90196811421282e-05
-1.98885941128207e-05
-1.52429880095048e-05
-3.23716649651388e-05
-3.44935125490758e-05
-5.38268046026447e-06
-2.16385939584769e-05
-1.66352139807122e-05
-2.74805515033945e-05
-1.29861643627961e-05
-1.40006398797972e-06
-2.16308335234455e-05
-1.84278449549448e-05
2.01147007513313e-06
-3.12784181264368e-05
-3.52313894488045e-05
-1.46232141780921e-05
-4.08577459078467e-06
-7.97781797151406e-06
-2.09387759605029e-05
-8.30774529344765e-06
-3.44916362897341e-05
-2.98916321376384e-05
6.40828469457341e-07
-7.12759776909909e-06
-1.09879956876029e-05
-1.32090064120819e-05
-5.1107058549302e-06
-8.9042580987787e-06
-3.08811124701177e-05
-8.18059340034513e-06
-2.60510837548109e-05
-2.35950693062738e-05
-2.01372614407628e-05
-9.43740962010285e-06
-2.00395826728371e-05
-1.3849636148939e-05
-1.70741893458779e-05
-9.36167715017114e-06
-3.44529101356807e-05
-1.62102479587097e-05
-1.02628711192712e-05
-3.26378864666435e-05
-3.69795517527267e-05
6.63140991522536e-06
-2.52513962523047e-05
-1.27665513888822e-05
-1.71752144193812e-05
-3.36034547615613e-05
-1.29439116821085e-05
-8.41002438449866e-06
-2.23548305537776e-05
-2.05458059801763e-05
-2.339350584943e-05
-2.04686528974311e-05
-3.51878033917828e-05
-2.10368615808466e-05
-2.40181742833682e-05
-1.05535437559103e-06
-4.14343351602979e-05
-2.06891480314099e-06
-3.01044658954577e-05
-2.39272392444869e-05
-2.38190923298198e-05
-1.74272368536963e-05
-2.82993327015702e-05
-1.00477848960307e-05
-1.357904917053e-05
-2.20405571223703e-05
-3.00294512152055e-05
-3.75623976170744e-05
3.14852820145627e-06
-3.94438603311477e-05
-9.93247844480173e-06
-1.12490285968725e-05
-1.1698613781346e-05
-3.10866903590081e-05
-1.94263217272154e-05
-3.97785768348203e-06
-2.56469938209283e-05
-1.55159193509415e-05
-2.70799729164952e-05
-3.86269117028509e-05
-2.33937696843184e-05
-2.36739148419246e-05
-1.77246268774727e-05
-9.08826953259009e-06
-2.53385650471207e-05
-3.28303660185214e-05
-3.10888714637414e-05
-4.06893846735038e-05
-2.7438124928687e-05
-4.24268061322736e-06
-2.92332679581292e-05
-3.83163909532453e-05
-6.18965407755129e-06
-1.7630984369461e-05
-1.40806332001976e-05
-2.46504914686476e-05
-3.90968306285742e-05
-1.16485462577243e-05
-1.89003507141731e-05
-2.08254389228024e-05
-1.14708147100566e-05
-3.92387732256696e-05
-3.89376308260995e-05
-1.89876013164315e-05
-3.08249397105636e-05
-1.51058272672643e-05
-3.49551385225322e-05
-3.39496480298453e-05
-1.68358973807208e-05
-2.90011379672031e-05
-1.43328615522244e-05
-2.39585684232026e-05
-3.86367401806804e-05
-1.65441694852558e-05
-1.1882160621462e-05
-3.01220178772502e-05
-3.03296861094009e-05
-9.69959492389326e-06
-3.0277613717967e-05
-1.95967861361001e-05
-1.32844300305499e-05
-2.02213631129386e-05
-1.0633346137423e-05
-3.26796856114681e-05
-1.69862569074009e-05
-1.74172596994857e-05
2.12142430351949e-05
-1.82791039483721e-05
-8.34579263808077e-06
-5.46651753265847e-06
-4.14476257988846e-05
-3.89016925316662e-05
-4.46424034555788e-06
-2.17923802100366e-05
-9.76872539549337e-06
-2.49192209885406e-05
-3.38390067841661e-05
-2.28179921006246e-05
-1.98813529127046e-05
-3.46348895758546e-05
-1.46677036066046e-05
-1.74946605201307e-05
-2.55130249998464e-05
-1.34340465035097e-05
-4.95755599172433e-05
-1.09327007214673e-05
-1.64659202953727e-05
-4.28875488756455e-05
-6.82061998344878e-07
-2.5436626769089e-05
-9.76352784377433e-06
-2.93040700268702e-05
-6.4973891499009e-06
-2.52629497212199e-05
5.08625368712971e-06
-2.11469412659677e-05
-2.74893902821273e-05
-2.81252201538443e-05
-2.20180294221794e-05
-2.52444839969601e-05
-1.75146284160645e-05
-1.79629958914633e-06
-1.640184193345e-05
-3.86246976454135e-06
-1.45222982536742e-05
-3.10070828747537e-05
-3.71905641161427e-05
-1.21340593760672e-05
-1.91847866169882e-05
-1.4774133044822e-05
-2.50064394725014e-05
-3.23081914442199e-05
-2.20614737433699e-05
-1.7811764675174e-05
-4.36673018267953e-05
-3.39473155714636e-05
-4.31045004536075e-05
-3.12280058295539e-05
-2.15856474548765e-05
-3.60572716650006e-05
-1.1044083012046e-05
-2.40685245520024e-05
-2.92344267698351e-05
-1.58320131979416e-05
-2.07656496394856e-05
-2.62699814170442e-05
-1.82175318012889e-05
-7.62297120644055e-06
-1.88708090824873e-05
-2.77886810559944e-05
-3.88694292921819e-05
-6.31570251876422e-06
-2.83985199242724e-05
-1.52177706804792e-05
-1.52707758957361e-05
-2.32949721234235e-05
-2.20835436460546e-05
-1.21374739465653e-05
-1.71517909133255e-05
-5.50138533092979e-06
-8.11312552369748e-06
3.08195872672965e-06
-1.93135376996665e-05
-2.68869753876942e-05
-3.78142062784165e-05
-1.85104012795853e-05
-2.02495988155016e-05
-7.83599876161314e-06
-3.84337867223638e-05
-9.37543446764965e-06
-2.2635256589206e-05
-2.30872744955169e-05
-2.83592251058511e-05
-2.6793060833156e-05
-2.72183846277986e-05
-3.81154693792167e-05
-1.31805555286908e-05
6.96764558362526e-06
-2.9316997829872e-05
-3.8969671696635e-05
-2.38759617095825e-07
-2.36895506955662e-05
-2.1910832718685e-05
-2.28683370925255e-05
-5.27101614539591e-05
-1.33616954238193e-05
-4.04158149375095e-05
-2.91626875757536e-05
-1.24037748216694e-05
-3.7392282308e-05
-4.3122749178923e-05
-3.77667385294594e-05
-1.86834630841791e-05
-3.88504566274507e-05
-4.38747981629948e-05
-2.88303043234344e-05
-4.47928763628559e-05
-3.31776870193097e-05
-3.09807562656284e-05
-2.29552994729083e-05
-8.51941844688329e-06
5.01564506871763e-07
-3.32930210405506e-06
-1.37056559889399e-05
-2.4863070743428e-05
9.19105978541753e-07
-2.04928572488125e-05
-3.03456894023454e-05
-2.11797609484281e-05
-1.62011466783626e-05
-7.3201393172751e-06
-3.87338177347065e-05
-2.29724354002168e-05
-2.86380796598133e-05
-1.16589506835307e-05
-1.53493120758332e-05
-1.50941557517809e-05
-1.90858891907888e-05
-1.86164078728632e-05
-3.23758274208032e-05
-3.58690461060421e-05
-1.55683590283103e-05
-3.15085313961564e-05
1.25179855106919e-06
-1.3689766604539e-05
-1.82952236944837e-05
-6.97052249722396e-06
-2.23334289988909e-05
-1.97465346609318e-05
-3.74094241012637e-05
-1.62753299847636e-05
-1.50074356968471e-05
-1.13156256096861e-05
1.53240463899211e-05
-3.62684623450552e-06
-2.88396447271172e-05
-5.84424467002891e-06
-1.87334712369468e-05
-3.20904329225777e-05
-1.06045097396536e-05
-2.40605965444427e-05
-1.94812155066662e-05
-2.96585236517405e-05
-1.39657075124888e-05
-5.56813323422559e-05
-3.56953683819693e-05
-2.14253832489551e-05
-3.7406625125146e-05
-2.18777250739461e-05
-1.49618303317701e-05
-1.5380838290869e-05
-1.99978726023924e-05
-1.63403638353207e-05
-2.00975933422565e-05
4.92477843747223e-06
-1.22295453269768e-05
-1.39993840373152e-05
-1.15186491967652e-05
-2.45150989851435e-05
-4.42361599065947e-07
-2.04473325067062e-05
-1.47347131748794e-05
-1.37984261695823e-05
-2.71785133021587e-05
-2.44727716358989e-05
-3.92787377200409e-05
-1.3979748012635e-05
-3.29814935261799e-05
-1.8696550136886e-05
-3.4080488927366e-05
-1.93786759341767e-05
-1.52440978511336e-05
-3.88407074450716e-05
-3.07954767403799e-05
-2.10590346779686e-05
-1.17145910956223e-05
-1.13619041206658e-05
-8.39051902272671e-07
-2.39906201646637e-05
-1.87373264173776e-05
-2.24901964394343e-05
-3.1914817720116e-05
-1.30726953582271e-05
-1.9632822310606e-05
-1.36568156448782e-05
-1.58188051616695e-05
-3.44027820380398e-05
-2.94922739061362e-05
-3.09264453244052e-05
-1.76486266057097e-05
-2.15720966359472e-05
-3.08691074779261e-05
-9.59344057069627e-06
-8.95099570978446e-06
-1.62612862649706e-05
-1.57638692899521e-05
-4.42609955468241e-05
-1.23851185349524e-05
-2.52780254407528e-05
-3.10870601920301e-05
-1.90876091692744e-05
-6.98847939479573e-06
5.72408252613167e-07
-4.38479108784515e-05
-1.05899056597751e-05
-9.4809086599885e-06
-1.66690508777976e-05
-1.92579355490672e-05
-1.82365369648024e-05
-1.47619861030517e-05
-2.28320329819103e-05
-7.45680124687381e-07
2.47843892600032e-06
-1.61807648580068e-05
-3.00271257432372e-05
-1.90359449116692e-05
-2.52864288233766e-05
-2.31824079956197e-05
-2.9024462843051e-05
-2.94350506368772e-05
-1.27811470439931e-06
-2.81376272546076e-05
-1.80795963241127e-05
-3.7372256819238e-05
-1.46864505892925e-05
6.19965843420338e-06
-6.05210936765433e-06
-1.36419415442725e-05
-3.39184697658272e-05
-2.43816211917504e-05
-3.90740099572489e-06
1.00958673160044e-05
-2.50900103621864e-05
-5.31531803549462e-06
-1.34901235814757e-05
-3.18630069721168e-05
-2.00731686452819e-05
-2.08862702022212e-05
-1.84733337872577e-05
-1.20067711185173e-05
-9.96646449197533e-06
-2.84671790683217e-05
-1.16937827777482e-05
-2.57081333263634e-05
-3.93962136608712e-05
-2.79789715936885e-05
-2.7779428315596e-05
-2.26288436953618e-05
-2.66365059602692e-05
-3.81380841769943e-05
-1.06650034030645e-05
-2.37389641762943e-05
-2.85900271393241e-05
-9.45511363247075e-06
-2.84842535791383e-05
-1.41576916191635e-05
-3.9849812387382e-05
1.24359640958328e-07
-3.03892248576829e-05
-2.21301919779662e-05
-2.50455256324014e-06
-1.9205807809324e-05
-3.59713382156584e-06
-2.88457960521431e-06
-1.73119747814121e-05
-7.89345087643611e-06
-2.06850118856857e-05
-4.10835903560101e-05
-9.79148663542301e-06
-2.05014183893369e-05
-2.90316551597974e-05
-1.65248774885325e-06
-3.59015266832018e-05
-4.13216416570222e-05
7.40701662650569e-06
-7.03954685217011e-06
-1.63122956752717e-05
-8.78236833323946e-06
-2.59583683480833e-05
-3.60185939674954e-05
-2.05419123969561e-05
-3.75397725406009e-06
-2.21170373513229e-05
-2.43993443594203e-05
-2.17346085392798e-05
-7.5860221163436e-06
-1.5010898691113e-05
-3.00885461355459e-05
-2.87283249712032e-05
-3.23561788069435e-05
-2.94523953173098e-05
-8.31197963329163e-06
-2.85820044885991e-05
-6.09951073259926e-06
-2.12576669903182e-05
-6.72504565610736e-06
-9.82261195674769e-06
-1.49403426730574e-05
-1.23425724120143e-05
-3.46373009827733e-05
-1.94540165682867e-05
-2.21071704048897e-05
-1.57006153583573e-05
-4.29023645921561e-05
-4.95690261379313e-07
-1.50669221322773e-05
-2.93571725548882e-05
-6.53848686086222e-06
-1.72428676732924e-05
-1.48086891785246e-05
-3.43000145050464e-05
-3.08499851159256e-05
-2.58648032032971e-05
-3.23347535150639e-05
-2.37934303598593e-05
-3.16558596473034e-05
-1.80804111259554e-05
-1.75267390708873e-05
-2.91512546640967e-05
-1.95166988540899e-05
-1.67753314719514e-05
-1.11783654644712e-06
-2.48276980430998e-05
-9.0477530877194e-06
-2.28649568481581e-05
-3.29566262452561e-05
-5.33894230412521e-06
-9.93829728274158e-06
-2.11036975997883e-05
-1.20547802063553e-05
-2.33011178083996e-05
-2.30712680999105e-05
-2.13095801557831e-05
-2.94703956124745e-05
-2.20788909809628e-05
-2.73262396435054e-05
-3.37209116343928e-05
-1.95875489262843e-06
-2.18417535277987e-05
-1.76901497641746e-05
-2.11656528559301e-05
-2.67832134501838e-05
-2.46903877300687e-05
5.90211925625158e-06
-1.05016885466931e-05
-2.33421223878429e-05
-2.44838163458528e-05
-2.04223976124298e-05
-2.34670969700339e-05
-1.60093516844534e-05
-2.44990514516799e-05
-2.76632588045929e-05
-2.01325876794711e-05
1.30930671461381e-06
-4.07392395242069e-06
1.53912243605003e-05
-5.67144999302434e-06
-4.25083145380671e-05
-4.28834218673162e-05
1.12274963316657e-07
-1.77165009406882e-05
-1.73488674106914e-05
2.73151761845707e-06
-2.88963054923955e-05
-3.2043144465967e-05
-3.7342061043968e-05
-2.33065744546117e-05
-1.62620076848276e-05
-2.20835840121041e-05
-3.63143066284812e-05
-3.53548602976908e-05
-2.15444351774073e-05
-1.72439476227004e-05
-2.48363443752639e-05
-1.96232248647962e-05
-1.74588453299701e-05
-2.30894409854703e-05
-3.19404313978937e-05
-3.3716539315613e-05
-1.0189835128366e-05
-3.42359632496029e-05
-3.53689091862775e-05
-2.34250664368563e-05
-5.26981722170283e-06
-2.30074714066931e-05
-2.46366671408347e-06
-3.95926093339277e-05
-2.16896619112093e-05
-3.10912879427559e-05
-1.79887212652194e-05
-1.31675385809216e-05
-3.05918004890333e-05
-2.88630720144215e-05
-1.50618218831661e-05
-3.18779902326755e-06
-2.20479763278843e-05
-4.0928143627793e-06
-1.71837159865039e-05
-3.98869052170408e-05
-1.49124399152508e-05
-2.85610714039905e-05
-6.1382375531304e-06
-2.14383274674133e-05
-3.8625719239433e-05
-7.74442405105256e-06
-3.70997489366035e-05
-2.73217439435848e-05
-1.10209258072074e-05
-2.68244767918634e-06
-4.86495231990516e-06
-2.46873049594223e-05
-9.39581006663999e-07
-1.97847104093755e-05
-6.0714676859876e-06
-2.63384655557112e-05
-4.729040023655e-05
-1.87519700964546e-05
-8.62199839391802e-06
-6.07380551658757e-06
-3.60801396288169e-05
3.06108199607551e-06
-1.87633607797937e-05
-3.5966275150317e-05
-1.38398551661682e-05
-4.00719813075622e-05
-1.52069889497526e-05
-9.23343394359617e-06
-2.5641629913711e-05
-2.4996296175328e-05
-7.39462398171086e-06
-3.03827000289389e-05
-4.28688618353981e-05
-1.9004108148223e-05
-1.18606930643043e-05
-2.39431087949868e-05
-3.0206116821846e-05
-2.06816632985154e-05
-2.71171618573334e-05
-1.41615282172134e-05
-1.4428875629486e-05
-1.24839697015744e-05
-8.41696295479984e-06
-3.5665129447837e-05
-1.6352137012963e-05
-4.63605604871112e-06
-1.91325024597555e-05
-8.86227960054807e-06
-2.01990970592659e-05
-1.75582139441386e-05
-1.30038450728362e-05
-2.59142268283995e-05
-1.89364636561854e-05
-2.54839122276842e-05
-3.2836405082189e-05
-4.93964561941122e-06
-4.11215675698822e-05
-1.36216467490466e-05
3.69330985345114e-06
-3.4430336119822e-05
-2.19159663217732e-05
-3.06602383287623e-06
4.87794574365033e-06
-1.53313799446994e-05
-2.35381331832954e-05
-3.7362634235628e-05
-2.64476434256987e-05
-7.12463276322189e-06
-2.33919333167261e-05
-1.07493387171205e-05
-2.2229621685415e-05
3.15643739271159e-06
-9.65778001487225e-06
-1.50576246763856e-05
-1.62665590549627e-05
-1.78250836499472e-05
-1.20730151927016e-05
-3.27411656908526e-05
-1.74234051805545e-05
-4.06350816818813e-05
-3.31394772863189e-05
-1.03550378651425e-05
-1.60387099925411e-05
-3.71958056178838e-05
-3.96586361157085e-05
-1.00961673356022e-05
-1.95372791861074e-05
-2.02846800572134e-05
-1.36207716019124e-05
-2.61679614728539e-05
-5.5266734280729e-06
-3.25865282410525e-05
-3.4516566767241e-05
-6.9652268855958e-06
-2.66630016731634e-05
-3.94168707617621e-05
-3.01147667069344e-05
-1.65979264251325e-05
-2.41017852225059e-05
-3.27091503038652e-05
-4.23821602623932e-05
-2.42420145543515e-05
-7.14390500665169e-06
-3.75641402977203e-06
-3.51322977499863e-05
-2.28668852973084e-05
-1.33200416972892e-05
-3.55048744096729e-06
-1.71065467270493e-05
-4.07369247643916e-05
2.77785278877996e-06
-1.1434051567794e-05
-2.80513535081316e-05
3.60768402287077e-06
-2.95293987025238e-05
-1.79249526446074e-05
-1.46670735776115e-05
-1.2157692137333e-05
-3.47469503722908e-05
-2.53242002565486e-05
-3.81639463921355e-06
-3.32849751470041e-05
-1.59221278825698e-05
-2.52620942664391e-05
-2.246167522199e-05
-2.91393088889729e-05
-1.31698695605291e-05
-2.07602963288402e-05
-1.36705787869562e-05
-6.01249937658854e-06
-4.27540522790575e-06
-1.79748823727021e-05
-3.13468874581705e-05
-2.00100015090722e-05
-2.62858087946675e-05
-3.21682325706281e-05
-1.71014758853439e-05
1.08916535733418e-06
-2.0283320116143e-05
-2.27938203245269e-05
-1.95667314072503e-05
-2.3775921186569e-05
-2.87165073928108e-05
4.31775513951266e-06
-1.09642805619972e-05
-3.32164030591886e-05
1.40055771638817e-05
-2.24307767561042e-05
-2.72942362354452e-05
-1.62976320035862e-05
-1.02869956302107e-06
-1.63079525519137e-05
6.86482689480247e-06
-3.10558333979671e-05
-2.0754085959228e-06
-3.63501150218191e-05
-2.74101971337516e-05
-6.77376492483399e-06
-4.0510126414345e-06
-1.40356767339825e-05
-2.86627062485072e-05
-1.67514241770314e-05
-1.98456284326112e-05
-2.64544636646369e-05
-2.63927257166668e-05
-3.34169504882267e-05
-8.47849066314255e-07
-2.0474702913257e-05
-3.92085294047249e-05
-9.64896872560459e-06
-1.5229105709169e-05
-5.06892358924254e-06
-2.71591670588453e-05
-2.91711113220649e-05
-5.2751580538123e-06
-1.96323937803349e-05
-5.69110239542581e-06
-1.08822600790236e-05
-3.25553595220332e-05
-1.65119161925726e-05
-3.15091734463829e-05
-2.25599074694002e-05
-1.46356532645685e-05
-1.96016365278174e-06
-3.42331442453723e-05
-2.17508772307783e-05
-3.79032200574235e-05
-1.90269611965342e-05
-1.88553463939998e-05
-2.03797079102284e-05
-1.92933375142244e-05
-2.02446575891632e-05
-3.46097652513935e-05
-3.12225542566433e-06
-4.57278389062377e-06
-2.71185557741633e-05
-1.69639115725277e-05
-1.25638430938608e-05
-1.50873840330228e-05
-2.22924975113205e-05
-2.24058864524997e-05
-1.30176083749496e-05
-2.56418889078192e-05
-1.79502539232853e-05
-4.37447623955542e-05
-2.0398985698168e-05
-3.48677775492271e-05
-1.81613494729087e-05
-1.06387543190572e-05
-3.85806210989445e-05
-1.39828837383973e-05
-1.77653546344431e-06
-2.84750867384717e-05
9.10835146704237e-07
-4.97880685156075e-06
-3.17980445149767e-05
-3.61766607391845e-06
-1.48093574431455e-05
-1.39057198172876e-05
1.67712154538063e-06
-3.0939789253951e-05
-4.01669836780029e-05
-1.69207373520171e-05
-1.67544223024446e-05
-2.43117414096401e-05
-2.38155926342906e-05
-1.97205454985071e-05
1.08211315967204e-06
-9.90397524423014e-06
-1.37361182794891e-05
-2.69011021628914e-05
-2.3080718840606e-05
-1.46888033580631e-05
-1.55383325577028e-05
-2.25962545842737e-05
-1.95222331771044e-05
-4.32947008351091e-05
-3.31645008014845e-05
-4.38596756853339e-05
-2.11608801805371e-05
-1.88207422938171e-05
-1.89079408903466e-05
1.20218432354776e-06
-2.33723018029356e-05
-3.39049355210571e-05
4.13879208678106e-06
-8.73757959971411e-06
-6.59054466334347e-06
-2.44820407170376e-05
-5.87504218749482e-06
-1.03763866098682e-05
-2.27980872179817e-05
-1.96076294820491e-05
-2.06080433990673e-05
-9.44873111058039e-06
-3.4963522631015e-05
-3.20216875048365e-05
-3.82051497715292e-05
-1.8704739222916e-05
-3.5153151806038e-05
-1.86959658095158e-05
-2.38343100436152e-05
-6.4941485222331e-07
-7.82302608225671e-06
-2.59559245742987e-05
-2.47596640776033e-05
-4.2804190317369e-05
-7.12535123552052e-06
-4.12099534759835e-06
-1.00695480677704e-05
-9.78018554869694e-06
-2.50762746012988e-05
-1.87706611674429e-05
-2.91677241763339e-05
8.85327560621093e-06
-3.60356971122289e-05
-1.4554075507369e-06
-1.29437292395827e-05
-1.09488006606766e-05
-1.50584290236823e-05
-2.38591583645358e-05
-5.50320359368514e-05
-1.72480067736062e-05
-2.10067963075486e-05
-1.54378611825149e-05
-2.13505441588125e-05
-5.65643922750759e-06
-3.96012543004584e-05
-2.63516544533975e-05
-2.83208836190621e-05
-2.45402822219234e-05
-2.93902642325993e-05
-1.41390907553204e-05
-5.67180991526691e-06
-3.89879360594831e-07
-2.35327667941251e-05
-4.07845921732435e-05
-1.93555706451465e-05
-2.17966996023285e-05
-2.34395824582361e-05
-2.95980226786485e-05
-2.91155937309661e-05
-1.58971278654012e-05
-3.53686803083955e-06
-1.64435541378657e-05
-1.12148757421015e-05
-4.0955220420472e-05
-5.49696060637227e-07
-2.26609947829119e-05
-2.78423988798591e-05
9.76935536721444e-07
-1.91826920754166e-05
-1.80945356588099e-05
3.86586628058036e-06
-2.51405871987288e-06
-2.25944727508893e-05
-6.72127138516778e-06
-2.30555640202406e-05
-3.73866671698655e-05
-1.37297668547416e-05
-9.81201524882882e-06
-3.56165372997718e-05
-2.80754758243225e-05
-2.30077132986634e-05
-3.91172621730718e-05
-3.29983167108339e-05
-3.09394046399927e-05
-1.43096240870687e-05
-1.27104925771327e-05
1.36458096081759e-06
-4.12118347920068e-05
-1.72692362599263e-05
-4.37998114136977e-05
-4.86903037063878e-06
-2.23236587013912e-05
-2.04502335672873e-05
-3.45856800604e-06
-1.56406502947439e-05
-2.57015375800632e-05
-1.11918436952338e-06
-3.29793884310812e-05
-1.81227991059999e-05
-8.16810396068078e-06
-3.35666251106006e-05
-2.09556562477583e-05
-2.17550646872488e-05
-1.44519871649872e-05
-3.72726397026549e-05
-2.7330315446721e-05
-6.4893737097117e-06
-1.52712218511903e-05
-2.54501560568667e-05
-2.05268757453175e-05
-1.41582804243716e-05
-2.95709862439385e-05
-6.88682254047891e-07
-2.36729431800385e-05
-8.39108075066879e-06
-2.1549929363837e-05
-1.94985949243144e-05
-1.97160928691754e-05
-3.44504527201551e-05
-3.30779929365093e-05
-3.82710617222805e-05
-8.31330876637463e-06
-2.38429063217665e-05
-7.50693755196989e-06
-1.76503683517632e-06
-3.45166371132261e-05
-9.41902694805335e-06
-2.46720958797683e-05
-1.226211672182e-05
-2.7856794750438e-05
-3.56372739013291e-05
-2.80103282209846e-05
-8.97935117256686e-06
-1.86017184532394e-05
-1.42902428180667e-05
-2.26990147718413e-05
-2.1616246030934e-05
-1.99563543211343e-06
-2.74699107552918e-05
-1.98909820066246e-05
-2.44434740328308e-05
-1.47506703591752e-05
-2.32304285477753e-05
-2.78440455901159e-05
-8.31593947554286e-06
-2.47524264630365e-05
-2.54267188789313e-05
-1.1675497832921e-05
-1.19879805816491e-05
-4.32794272804714e-05
-2.71433030570885e-05
-1.97795520350213e-06
-1.21577790076798e-05
-3.12949361254681e-05
-3.67237391390631e-05
-1.56668868853406e-05
-9.09217936651314e-06
-2.48508375155935e-05
5.40027764206836e-06
-4.31760600999775e-06
-1.78400319034367e-05
-6.76370248746522e-06
-1.21701967176175e-05
-2.5063994318061e-05
-2.04668680256102e-05
-1.80160972013062e-05
2.04357785701735e-06
-3.17995768541733e-05
-3.44462676052655e-05
-2.68542122722965e-05
-1.99880227554921e-05
-1.65441632812641e-05
-3.79391549089977e-05
-2.41677220684819e-05
-1.69009919923452e-05
-1.17550370592969e-05
-2.42262431103917e-05
-2.01913453136936e-05
-1.7888056852806e-05
-1.35214663471015e-05
-2.53718619413455e-05
-3.35123908982628e-05
-1.45358590753172e-05
-2.31413674340628e-05
-7.45103114218985e-06
-1.45362728202182e-05
-2.22111450518674e-05
-1.61318478932387e-05
-3.82384624928901e-05
-3.88113852534114e-05
-1.73186067859923e-05
1.79970712949796e-06
-1.25337487211267e-05
-3.41820036345866e-05
-2.72522596039782e-05
-2.94342743767193e-05
-2.76459401088875e-05
-2.67200346823499e-05
-1.49953368308495e-05
-2.60589997142684e-05
-8.97531978654417e-06
-2.46855784808969e-05
-1.73084800226625e-05
-2.43152923666375e-05
-2.3451501220394e-05
-5.59664715936086e-06
-1.36941665073235e-05
6.43769682093471e-07
1.27534673885661e-06
-2.12002246419242e-05
-1.5124553332663e-05
-3.29356355016936e-05
-2.91301737394416e-05
-1.42912547114802e-05
-1.73752593109354e-05
-1.84664571105549e-05
-2.0132326158443e-05
-1.92729598473166e-05
-1.52838426443686e-05
-1.01203460905829e-05
-5.78335455236232e-06
-1.66026013038725e-05
-1.2062911195244e-05
-1.58167833840291e-05
-4.71311878051135e-06
-9.11404313909485e-06
-1.20430371424754e-05
-3.57663214645574e-05
-8.31098711317391e-06
-4.55435436674431e-06
-4.86327583040652e-06
-1.83267307293895e-05
-9.52236629003937e-06
-3.24480475187913e-06
-3.28278344676027e-05
-2.46110183551788e-05
-2.29838069168618e-05
-2.55627032720277e-05
-3.06851845227104e-05
-3.86124357750026e-05
-3.41174176252185e-06
-1.32672203658174e-05
-2.70289411262646e-05
-2.61384140025341e-05
-2.24762750087651e-05
-5.5075335494678e-06
6.04400081459649e-06
-3.31680880656859e-05
-4.3424643532808e-05
-1.1514732387502e-06
-2.72870366493037e-05
-2.48981552932891e-05
-3.72488208191763e-05
-1.96176218314967e-05
-1.76684587561184e-05
-2.96614560800432e-05
-2.17683685250469e-05
-3.04229689971718e-05
-1.99134198872996e-05
-3.10391036885814e-05
-9.66596270624589e-06
-1.75679238895357e-05
-3.89305398253177e-05
-1.30010347708204e-05
-2.62947071810233e-05
-2.89064332994148e-05
-2.58131616313674e-05
-1.56454732625985e-05
-2.31004311640882e-05
-4.75006722337777e-06
-1.8918339546349e-05
-3.01623522080902e-05
-8.52078985319808e-06
-2.0843180270012e-05
-1.17872656794037e-05
2.50699206595e-06
-2.11615131223597e-05
-3.02614219504903e-05
-3.16921037377562e-05
-3.88922328694897e-05
-3.45101192358191e-05
-9.08589947021989e-06
-2.04594325812363e-05
-2.05402938411035e-05
-1.5569468865192e-05
-2.45668067583045e-05
-1.28680625215576e-05
-3.45887507254102e-05
-1.42987687897373e-05
-1.87747885568676e-05
-4.34543788531166e-05
6.24362388346496e-06
-1.2771119895542e-05
-3.49926660716749e-05
-2.62881833464365e-05
-3.28267867384336e-05
-3.0050325226364e-06
-1.42853431659487e-05
-3.5658330511266e-05
-4.14909085875862e-06
1.01308568984531e-05
-3.48668871203028e-06
-3.23236444798791e-05
1.26962708289205e-06
-9.69831385984556e-06
-3.14560270732397e-05
-1.20990947899765e-05
-2.12449448224263e-05
-3.76361643536149e-06
-1.80187745229413e-05
-2.12534989666029e-05
-2.18895753894468e-06
-4.31003788248353e-05
-3.19523438112979e-05
-3.02701156696074e-05
-1.96625257327938e-05
-2.24534340434681e-05
-1.38790466694888e-05
8.48092762707901e-06
-1.22949728976752e-05
2.91866814785196e-06
-2.64061693356852e-05
-7.71228676462313e-06
-2.27385513387341e-05
-1.71730087737177e-05
-2.51031952889632e-05
-2.26692023426466e-05
-9.40828164312888e-06
-2.71783768117565e-05
-1.21841523383533e-05
5.49150486115739e-06
-1.66244535778472e-05
-2.41037204760119e-05
-1.07950618130177e-05
-1.62273134343144e-05
-3.71536368593582e-05
-1.94888008000757e-05
-1.74953171336691e-05
-1.95895953768752e-05
-1.00155315213862e-05
-1.97635011743849e-05
-3.61148260455497e-05
-1.32049831563578e-05
-2.6775592744675e-05
-1.12584881772708e-05
-1.08116676888164e-05
-4.28417978999464e-05
-2.7988356249591e-05
-2.17569946090736e-05
-2.2290032211758e-06
-3.70136130009877e-06
-3.03212036973012e-05
-3.36576038950891e-05
-9.16049748801767e-07
-6.5008836216985e-06
-1.91600251428953e-05
-1.47611957038179e-05
-2.47171245393152e-05
-1.3416832739946e-05
-7.16919184974832e-06
-1.63958735919698e-05
-3.6148836543641e-05
-2.80895990952991e-05
-3.10885273905199e-05
-2.44450219139163e-05
-2.61464751130899e-05
-9.8258928064341e-06
-7.36358152041164e-06
-1.16086641528298e-05
-1.34417032815918e-05
-3.48484481525126e-05
-3.54364725167382e-05
6.00283472782032e-06
-2.15629542948754e-05
-1.74423815204718e-05
-3.27315788146205e-05
-2.17834152218802e-05
-2.6402506335875e-05
-5.87929307540083e-06
-2.50988882789079e-05
-4.55512218381672e-06
-2.38699045934347e-05
-2.5129969889801e-05
-2.81108028617884e-05
-2.4343301209432e-05
-1.95036459036928e-05
-2.93182591217657e-05
-1.85611166626208e-05
-4.04217018761582e-05
-1.83903085220869e-05
-1.99615173524069e-05
-1.99445851892921e-05
-3.22335214046177e-05
-6.16632506767855e-06
-3.18650254496323e-05
-1.20273058832003e-05
-1.69431948382494e-05
-1.0270365679979e-05
-3.99145130954439e-05
-9.28288823660235e-06
-2.25830344923574e-05
-3.22361361840471e-05
-1.82118322130672e-05
-3.29987307287327e-05
1.27375951961724e-06
-9.43462681253647e-06
-6.89258011227833e-06
-2.68349899202966e-05
-2.48023269156931e-05
-3.04610333365117e-05
-1.88809191618252e-05
-1.11922019235126e-05
-2.65002463173514e-05
-2.41751144438183e-05
-6.20305061692384e-06
-2.20191006589968e-05
-3.26771916335092e-06
-3.9072427877427e-05
-1.99980880829772e-05
-2.86744382078526e-05
-3.14567183402384e-05
-1.11065361341507e-05
-1.50957074636924e-05
-1.45255544980215e-05
-1.14463834598977e-05
6.21858586193542e-07
-1.30299196725711e-05
-1.24015962186509e-05
-3.43800186511258e-05
-3.47246165131522e-05
-1.78169688841986e-05
-3.21244446117277e-05
-1.76271729507713e-05
-3.17088926227797e-05
-1.76781642823754e-05
-4.67771641766249e-06
-8.85285272731112e-06
-3.19589137956926e-05
-9.82016404016977e-06
-7.50285128312899e-07
-2.72808428738872e-05
-1.03971861907242e-05
-2.60809394663971e-05
-2.35023612211139e-05
-3.68138997647599e-06
-1.14277069247569e-05
-1.91776773291139e-05
-3.35038928295712e-05
-3.65888645502718e-05
-9.1353148797243e-06
-1.27984078778482e-05
-8.36041963216048e-09
-2.00071776717879e-05
-3.21870666097113e-05
-2.97381230015911e-05
-2.09849996067335e-05
-1.46516916643573e-05
-3.18169014538935e-05
-1.07530202189157e-05
-1.38375264234426e-05
-2.20126356103145e-05
-1.85164254100318e-05
8.3214504400477e-06
2.30077534956772e-05
-1.48796476764695e-05
-2.94026324394123e-05
-1.43758846433601e-05
1.96019090118744e-06
-2.49074913234476e-05
-6.03197155614544e-06
-1.28517242207256e-05
-1.36103211221593e-05
-2.28848762260155e-05
-5.65647212609374e-06
-1.6544000504878e-05
-9.59517939727729e-06
-1.00781085140978e-05
-3.13034246162372e-05
-9.95132688980702e-06
-2.63472282133511e-05
-5.26006049642002e-06
-2.42871527770526e-05
-1.21510591532634e-05
-3.20051453584896e-05
-1.36057965131045e-05
-1.56749063373113e-05
-3.45813442454731e-05
-3.88868750004583e-05
-4.39633279020052e-05
-2.30846911082902e-05
-1.89443302452664e-05
4.53909729165707e-06
-3.55366052426524e-05
-1.30752964738e-05
-2.44003651625675e-06
-2.62190822299983e-05
6.07117220559582e-06
-3.12432216987454e-05
-1.84563982506631e-05
-1.88331143204276e-05
-3.42490598816242e-05
-2.59822997782955e-05
-9.95363030818934e-06
-2.3001774275973e-05
1.40443427691491e-05
9.19563490964261e-07
-1.09471267489041e-05
-2.06881682201253e-05
-4.04393522137797e-07
-1.03796771190388e-05
-1.88177655132773e-05
-3.19276829804681e-05
-1.07830762498332e-05
-2.99792996990844e-05
-1.1106265428564e-05
-3.19768255464889e-06
-3.51491550456272e-05
-6.79666235597838e-06
-2.35275236086169e-05
-2.63616488197449e-05
-2.4095701163361e-05
-3.58858006591807e-06
-2.73905260874222e-06
-8.87248944645905e-06
-2.57548844723193e-05
-2.82233040999102e-05
1.34336317504356e-07
-2.22270085968731e-05
-3.0469774527588e-05
-1.35592853558165e-05
-3.26063958958838e-05
-2.01675329927346e-05
-1.36031836254754e-05
-2.34119662487488e-05
-4.62074327993726e-05
-2.91902266007697e-05
-3.72531714991492e-05
-2.7946243614936e-05
-2.09193669071468e-05
-3.48838572763572e-05
-3.90148007363782e-05
-1.71286976838308e-05
-3.31379038795352e-06
-9.30852845852301e-06
-1.78514237184276e-05
-1.90917263067155e-05
-1.26711831233371e-05
-2.87473568775567e-05
-9.82366458824519e-06
-2.64729866412622e-05
-3.04637280929096e-05
-4.19345792036005e-05
-2.94939989156069e-05
-2.00592840179249e-05
-9.12570310040902e-06
-3.31301382602819e-05
-1.46211457272054e-05
-1.16862309490751e-05
-1.91643231500587e-05
-2.67225937270285e-05
-1.54891743254156e-05
-5.01713138762052e-06
-2.34139789673586e-05
-9.07026514074639e-06
-1.56308505693596e-05
-7.30522605549157e-06
-1.66600605114415e-05
-2.37317238155961e-05
-4.75039696903877e-05
-2.32528351568575e-05
-3.41406717430944e-05
-4.94683060460007e-05
-2.29384407060224e-05
-2.49642231750176e-05
-4.28982116794803e-05
-1.91586856426102e-05
-1.37028735181294e-05
-3.77319261041356e-05
-9.14763530844622e-06
-2.87077800646183e-05
-1.35669095859958e-05
-2.13520809137199e-05
-1.90157350858634e-05
-2.83362477421498e-05
-4.85077936278562e-06
-2.73288258319824e-05
-2.11114714091803e-05
-7.82801692615762e-06
-7.94626806290319e-06
-3.2601237765281e-05
-1.69173509053566e-05
-2.45953578611246e-05
-2.58088448131497e-05
-1.3540035279324e-05
-1.47111844247719e-05
-3.10047555293775e-05
-2.13678533169005e-05
-2.64911012099596e-05
-1.8947900054888e-06
-1.27282978697377e-05
-1.14966723009364e-05
-3.11462401090314e-05
-4.83107353671005e-05
1.12435692021646e-05
-1.985536352232e-05
-3.35227095207128e-05
-1.523133090793e-05
-2.45341008452611e-05
-1.22290174579943e-05
-1.95795466994294e-06
-3.32712787063942e-05
-8.08258599770029e-06
-2.88966298959179e-05
-2.98499504717636e-05
-1.45902118847631e-05
-2.49974811848118e-05
-3.68291289254418e-05
-2.20222155665456e-05
-2.15743457600636e-05
-1.78314266379857e-05
-5.41896638580072e-06
-1.44601474255944e-05
-2.35054078678172e-05
-1.60149618763958e-05
-4.11359180016969e-05
-4.9844956593788e-05
-1.97539349184892e-05
-8.33832799658627e-06
-2.82819884720764e-05
-1.79448925533207e-05
-1.6621102939769e-05
-8.0863245235572e-06
-3.8670226720903e-06
-7.53250551953416e-06
-1.5016417565143e-05
-7.82543332773197e-06
-1.45805678395048e-05
-2.36860398415775e-05
-3.57827695118167e-05
-1.26433976474014e-05
1.04003409154005e-05
-2.85126758657137e-05
-9.08007765454562e-07
-1.60570656933775e-06
-1.28628901843043e-05
-1.69241054447275e-05
1.33739725372662e-05
-3.4417191490918e-05
-2.06581296413312e-05
-2.05714837187061e-05
-5.94670919463507e-06
-1.29996561459353e-05
-2.59076897000673e-05
1.01492936913731e-05
-1.58056992118058e-05
-1.14174488340929e-05
-2.16247647872657e-05
-1.65478564964891e-05
-4.68525028459179e-05
-2.25685295766559e-05
-2.47492879273423e-05
-3.96736028898902e-05
4.04197656236576e-06
-1.22671239310452e-05
-1.26180437761863e-05
-1.04811667720439e-05
-5.12573656024262e-06
-4.19033575864113e-05
-3.27886488038396e-05
-2.46299924352569e-05
-2.08142952076809e-05
-8.44724053561268e-06
-2.20489098427867e-05
-1.20656518746204e-06
-2.22321760388269e-05
-2.82970217962958e-05
-3.67915596075866e-05
-3.3142609760418e-05
-9.52252375449441e-06
-4.04290666987022e-05
-2.38673004766886e-05
-7.78524683283972e-06
-1.43824560677131e-05
-9.76867819279804e-06
-1.89595966735361e-05
-2.54281528761868e-05
-2.42727107638778e-05
-1.50956185376816e-05
-2.24600139166146e-05
-2.33016062932683e-05
-1.10506332886032e-05
-5.02784822178367e-06
-9.91830866720631e-06
-1.62998726286923e-05
-2.77346825619351e-06
-3.39344751808522e-06
-1.55173553894264e-05
-3.48936775305491e-05
-2.75950428970822e-05
-1.68140611423506e-05
-1.20948417199581e-05
-2.78618391161214e-05
-3.50401738726716e-05
-2.44498981609e-05
-1.89210643597014e-05
-1.06695649147371e-05
-1.3094356883805e-05
3.14300598873883e-06
-1.35734090817727e-05
-1.71200810029851e-05
-4.22955688349798e-05
-2.64817440324453e-05
-1.09529694134446e-05
-1.18996018930123e-05
-2.59461539591355e-05
-1.93328356647989e-05
-2.55828365133646e-05
-3.37468796954441e-05
-1.09371268475616e-05
-4.66907415905685e-06
-1.48362413066071e-05
-1.89454938582305e-05
-1.84955191419669e-05
-4.34954882675135e-06
-1.58608553222146e-05
-2.06096340155207e-05
-7.01881564344673e-06
-2.08729144189844e-05
-2.68355633286853e-05
-3.45364445856988e-05
-2.01639311545351e-05
-4.19076946001104e-05
-3.27522402517917e-05
-9.02299379569663e-06
-1.04397271410287e-05
-2.99158435407892e-05
-3.82893575147479e-05
-1.73093111476068e-05
-1.24413323764517e-05
-1.94748317293147e-05
-3.29699945535716e-05
-2.39430088461402e-05
-9.58042452935014e-06
-2.72485209879403e-05
-5.13658433116104e-06
-1.00272526173871e-05
-3.2882127134373e-05
-1.51240370121395e-05
-2.55219948868682e-05
-3.54086007394e-06
-1.81618955565528e-05
-2.74591292008317e-05
3.91132155905609e-06
-1.22239658996619e-05
-1.14307347883244e-05
-2.78158883844192e-05
8.62727952403429e-06
-3.10052593279517e-05
-4.30022697675126e-05
-2.2815009626814e-05
-1.96358390412391e-05
-1.77284324840455e-05
-1.81051159160809e-05
-1.64504362694066e-05
-2.37942445664677e-05
-2.02871723741298e-05
-1.45483607309008e-05
-3.72744093791179e-06
-1.62985462884851e-05
-3.52833975894327e-05
-4.46973229273613e-06
-3.0062084240202e-06
