# Supplementary material for: Research on computational propagation and identification of mine microseismic signals based on deep learning
Source: PLoS One. 2025 Oct 22;20(10):e0334641. doi: 10.1371/journal.pone.0334641 (PMC12543183; doi:10.1371/journal.pone.0334641)
Supplement: S3 Data — (ZIP) [file pone.0334641.s003.zip › 000100500002844.xlsx_0.txt_24.txt.txt]

-3.01059897814105e-05
-2.71904107421966e-05
-4.71252061605689e-05
-2.59280466584951e-05
-2.79137819551775e-05
-8.48549750719794e-06
-2.60526802373476e-05
-2.43484778190948e-05
-8.04844145460002e-06
-1.53079155369625e-05
-9.51051592752053e-06
3.93411877942991e-06
-2.77304150785966e-05
-3.70761576310422e-06
-3.00823420821103e-05
-1.18515737260128e-05
-9.4163660371995e-06
4.6375577614866e-06
-2.3084885526119e-05
-2.69160299498712e-05
-1.85496414343053e-05
-4.01156036952607e-05
-3.15063749399485e-05
-1.54632065791332e-05
-1.30264882518877e-05
-4.72341391072374e-06
-1.6072122880577e-06
-2.89506547583636e-05
-2.04067891722497e-05
-2.45504201117618e-05
-1.7706270938689e-05
-2.24947067181197e-05
-1.61241193237605e-05
-3.50316085760955e-05
-1.70417207820301e-05
-2.60027762700678e-05
-2.74730697662563e-05
-1.32085916453956e-05
-1.09045555882039e-05
-1.19389100862777e-05
-1.23319801543396e-05
-1.42681706047052e-05
-1.83298137666828e-05
-2.68802611858708e-05
-1.18578007264729e-05
-1.49191880830321e-05
-1.68078266997577e-05
-1.78631619929023e-05
-2.72317445964963e-05
-5.74854152021321e-06
-2.72148934349571e-05
-4.30486910619829e-05
-1.17058910607685e-05
-2.75074237701982e-05
-1.45628053441316e-05
-3.38417327105018e-05
-1.93099510951408e-05
-1.96622404089658e-05
3.95958809042932e-06
-1.08946775466666e-05
-1.53059555212427e-05
-3.73196094477851e-05
-3.64903316849461e-05
-2.19948775248608e-05
-9.84147282081085e-06
-2.79442056580231e-05
-3.32243090195775e-05
-2.94638343650667e-05
-2.19524219263533e-05
-3.27032833618207e-05
-1.09757040666331e-05
-5.09936837001664e-06
-1.35814096362175e-05
-1.48327569088262e-05
1.32833195158989e-06
-3.22463170006262e-05
-1.77626640626825e-05
-2.05478397089568e-05
-1.9761642267154e-05
-4.30294705809741e-05
1.40664932508931e-05
-1.34808630712157e-05
-2.85747580266227e-05
-7.90645123797012e-06
-7.87776775207214e-07
-2.63057216969739e-05
-3.66511336707093e-05
-5.88567169593224e-05
-1.60932878216576e-05
-1.91662397974817e-05
-1.73272804761285e-05
-2.24411692436408e-05
-2.94367919622663e-05
-3.59858685190378e-05
-2.56622099528825e-05
-3.95507866447806e-05
-1.10040372913937e-05
-3.62124315003065e-05
-1.88398866812869e-05
-2.82288438436146e-06
-1.51882887600398e-05
-1.98319693697669e-05
-1.04249619673637e-05
-2.75705280554628e-05
-3.35422287435769e-05
-2.13308728982406e-05
-1.88182836001809e-05
-2.65133329096831e-05
-1.9487558351208e-05
-2.65731895164012e-05
-3.21257091929702e-05
-2.21524687160554e-05
-1.65114216668818e-05
-2.95411441163583e-05
-3.56119405840407e-05
8.8857305761497e-06
-2.07904511999757e-05
-2.32570402787409e-05
-2.72959579174505e-05
-2.679285600708e-05
-3.13174120384774e-05
-3.01018959175524e-05
-1.68489413186299e-05
9.29032690755986e-06
-2.52930939577113e-05
-3.10391325308071e-05
-2.04155947931891e-05
-2.71525510071286e-05
-2.56373424302275e-05
-2.36345473474821e-05
-3.42480606527862e-05
-3.55874345964886e-05
-1.70953770076794e-06
-1.98957700443624e-05
-2.3281944498168e-05
-3.28084034857887e-05
1.14244717962731e-06
-1.09620879502808e-05
-5.52718950859633e-05
-1.99307573660363e-05
-5.76446614751022e-06
-2.85907228569314e-05
-1.89108601562112e-05
-2.97736366761835e-05
-1.01705440853141e-05
-3.49076858999213e-05
-1.6842277632368e-05
-2.11458583991475e-05
-2.3388316208521e-05
-3.20305398046691e-06
-2.60201946773731e-05
-1.68453759215728e-05
-1.28961314680758e-06
-3.48526823246235e-05
-2.52434000628547e-05
-2.56538879053567e-05
-2.36858771398737e-05
-3.13371217117423e-05
-2.17476334006471e-05
-9.68497058216491e-06
-1.93790595474443e-05
-3.32281877572731e-05
-1.52120968257763e-05
-7.04283804118515e-06
-1.29901344738515e-05
-1.24408787160641e-05
-2.61033038408293e-05
-4.27988576815316e-07
-2.97663707775923e-05
-2.15350292218062e-05
-4.81903678481321e-06
-1.47630266482215e-05
-3.21000184194313e-05
-2.82074463607089e-05
-2.76015477812545e-05
-4.05697440706046e-05
-2.22806679118977e-05
-2.50063841832979e-05
-1.18924499797428e-05
-1.63676224551131e-06
-7.66066835507192e-06
-2.43328631390314e-05
-1.84589363015992e-05
-7.96562375335776e-06
-9.63905406468329e-06
-4.43489126275464e-06
-1.89507443391215e-05
-3.10910593108989e-05
-5.14135799533197e-05
-3.91207567766933e-05
-4.46273172991042e-05
-3.141909119146e-05
-3.7788146320255e-06
-2.60379657737184e-05
-2.69303848508791e-05
-4.56156182253676e-05
-2.68827892750742e-05
-2.18431315441632e-05
-1.34853639945472e-05
-3.84446919944685e-05
-2.96035610106359e-05
-1.78865231637555e-05
-3.37214978570594e-05
-2.43871896615357e-05
-1.64206538114081e-05
-1.26282277959568e-05
-4.04108592952243e-05
-3.79532165784167e-05
-2.79340394987352e-05
-2.73048054177434e-05
-1.63439654774236e-05
-1.27942930738861e-05
-1.11978940548312e-05
-1.85587657965026e-05
-1.29572670824862e-05
-1.11268590255422e-06
-1.78075947596722e-05
-3.74918044511261e-05
-1.90424155876285e-05
-2.49634245088897e-05
5.43983030867527e-06
-2.13023826150968e-05
-2.14784971100644e-05
-1.84227955805884e-05
-2.87916708170014e-05
-3.76489000248642e-05
-1.45227928989673e-05
-2.44428816549875e-05
-4.08873145894795e-05
-2.03736162499644e-05
-1.78318340260093e-05
-2.09405482641189e-05
-3.83795154686928e-05
-1.52086847624196e-05
-1.39528490199601e-05
-3.04583757360172e-05
-3.97116555132468e-05
-1.08863094559541e-05
-3.33731325641492e-05
-3.50135380743108e-05
-2.98260317717796e-05
-2.75450456893915e-05
-1.42940271118087e-05
-2.19582310483144e-05
-2.64139468383783e-05
-1.90049742042069e-05
-3.05110501196178e-05
-2.22910906042973e-05
-1.69759927615558e-05
-2.88465489471867e-06
-2.74650235239816e-05
-4.1634005222384e-05
-3.72118880057055e-05
-1.93335548594678e-05
-1.94464921757386e-05
-2.02504230558506e-05
-3.82410813797238e-05
-2.39383195478756e-05
-2.93710792313302e-05
-5.01680118169851e-05
-2.02149200764477e-05
-2.86167698078739e-05
-3.20474559438763e-05
-1.55835211013271e-05
-1.20826109417404e-05
-1.98051205184931e-05
-2.97284551078406e-05
-1.39451698080779e-05
8.07282405100032e-07
-2.36741234346758e-05
-2.26905118467825e-05
-2.27404143959232e-05
-2.76430431469267e-05
-3.09954736429976e-05
-8.49414402341686e-06
-3.36342830172377e-05
-5.12025606883558e-05
-1.09578774047984e-05
-1.00328207790721e-05
-3.09123684963557e-05
-2.43801186181842e-05
-2.25379455381254e-05
-4.0534254297239e-06
-2.71632862411114e-05
-3.79200554081661e-05
-1.41004933986127e-05
-1.93840883146757e-05
-3.20081738300955e-05
-4.98447639448542e-06
-8.6427327954428e-06
-3.29228491640555e-05
-1.07193452158316e-05
-2.98945262662348e-05
1.51739568214582e-06
-3.27887913461616e-05
-1.68738443343571e-05
-1.86475346781512e-05
-3.52733134471793e-05
-1.15213370792511e-05
-1.68976122922087e-05
-3.20995960063421e-05
-2.15344614755409e-05
-3.94885811192201e-05
-2.52665726228669e-05
-1.60324408364305e-05
-5.47611150908383e-06
-4.28744830764082e-05
-3.73596166801595e-05
-1.38525508194462e-05
-1.03130248357398e-05
-2.5037788492695e-05
-3.0786821154806e-05
8.5782419020736e-07
-1.37565588578173e-05
-1.09931387147383e-05
-3.2345061255891e-05
-8.81350037399426e-06
-4.68770477353017e-05
-1.52726324277667e-05
-2.176297991124e-05
-1.00520724157502e-05
-1.55396436229396e-05
-1.95257081836378e-05
-7.17958093511027e-06
-3.61462194976258e-05
-2.58510374966668e-05
-1.24524183590392e-05
-1.36808136813828e-05
-1.67491842365399e-05
-2.17934142422306e-05
-2.63067147117494e-05
-1.89902020944171e-05
-2.86426529357365e-05
-2.90098634585539e-05
-3.01600249829109e-07
-4.87297791413027e-05
-5.274575003018e-05
-1.93649366395146e-05
-3.7121433788301e-05
-2.76045905719733e-05
-1.54414608629765e-05
-1.70510781488716e-05
-2.27956243915608e-05
-1.62489053913119e-05
-2.30838083562851e-05
-2.49173711339334e-05
-2.76649057692047e-05
-1.91632605736402e-05
9.89356699225213e-06
-2.88769156541208e-05
-3.21255206634287e-05
-8.8284580141885e-06
-1.85318542285528e-05
-1.66057717892123e-05
-1.20068717697376e-05
-1.27442506798239e-05
-1.85925529612403e-06
-1.51446240683461e-05
-2.8490315606766e-05
-2.33731802311177e-05
-2.81208801956735e-05
-1.15324920667548e-05
-4.00524669337396e-05
-1.13658463057304e-05
-8.53157883285145e-06
-5.65213303042467e-07
-1.95045680394974e-05
-1.16856943480075e-05
-8.52972922173837e-06
-2.8344332100494e-05
-1.25700934940932e-05
-2.30447538634106e-05
-1.73054148332579e-05
-4.98054454154766e-05
-8.31194316238184e-06
-1.59727002678953e-06
-1.35145500426672e-05
-1.10688290002417e-05
-1.31600527213279e-05
-2.94426231535418e-05
-1.18559038268047e-05
1.98838010565431e-07
-1.910140369647e-05
-2.43636161282621e-05
-2.62199237631958e-05
-2.93069700008476e-05
-2.86470208526168e-05
-2.91483424043034e-05
-2.17092831579071e-05
-8.66965835551493e-06
-7.59648369638158e-06
-2.87646537597916e-05
-3.50707527325873e-05
7.10910307665424e-06
-4.25599255500478e-06
-3.320525256759e-05
-6.96960809511463e-06
-1.44964810073793e-05
-2.55065197590346e-05
-2.24984568000618e-05
-9.0608191405644e-06
-2.42187205830967e-05
-1.94013955093753e-05
-4.44106947128569e-05
-2.13794281298362e-05
-1.12248486418324e-05
-1.27715051546644e-05
-3.47383747258768e-05
-7.00808348419662e-06
9.90315309818784e-06
-2.59429308677234e-05
-1.23964146160074e-05
-4.17395282887992e-05
-3.97459779428618e-05
-3.00629552259733e-05
-1.13947865137933e-05
-1.25915906807527e-05
-8.94055865760247e-06
-4.2698137230309e-06
-7.41633875332544e-06
-2.33804144547722e-05
-3.42535708035653e-05
-2.47702102535135e-05
1.72001950427259e-06
-1.17689569866205e-05
-2.07406207983418e-05
-1.85887854892721e-05
-9.92955615263307e-07
-2.96121885120553e-05
-4.37344617221689e-05
-9.59631012488481e-06
-2.84373483863739e-05
3.69256077757196e-06
-2.48436767692165e-05
-3.6895503355723e-05
-3.02512705652552e-05
-2.19476488443169e-05
-3.27522620315438e-05
-2.54755934614754e-05
-1.18140801506937e-05
-2.69789771032854e-05
-2.93713196566921e-05
-2.81453919207022e-05
-2.83523353761026e-05
-1.64007624232927e-05
-1.87304888285068e-05
-3.06562542273692e-05
4.05425731659835e-06
-1.2106910695091e-05
-2.59509246016806e-05
-2.92510868592104e-05
-9.57136788215458e-06
-9.79424224853077e-06
-2.32806776001885e-05
-2.40419149738836e-05
-5.45260953571289e-05
-4.51328523197166e-05
-1.6510485008206e-05
-2.51786331872199e-05
-1.29865361664932e-05
-4.10700414370201e-05
-2.45534394185186e-05
-3.33301511512374e-05
-2.66158765266454e-05
-9.78215861840862e-06
-2.77927807043182e-05
-2.92359749541823e-05
-3.15353961513323e-05
-3.00993820271106e-05
-2.93525914174002e-05
-1.04300142999151e-05
-1.60252188734258e-05
-2.16050317116149e-05
-2.0507775706419e-05
-2.7048508078074e-05
-3.26385697580828e-05
6.57553384169899e-08
-1.08600681853026e-05
-3.27797826894541e-05
3.02179349939633e-06
-3.43829721176912e-05
-2.539968776909e-05
-2.06511932696638e-05
-1.18095269005235e-05
-5.32766141991362e-06
-9.26104191215405e-06
-1.59610449699975e-05
-2.0180819246291e-05
-2.9684554461039e-05
-3.15159815174508e-05
-2.20005608761713e-05
-1.59286758084162e-05
-2.20766804226179e-05
-2.41474790093232e-05
-1.72714897738488e-05
-2.62637903029073e-05
-3.59850213536342e-05
-3.41785793976846e-05
-2.85159871153949e-05
-3.33781479851835e-05
-7.8181487085577e-06
-2.40517784937564e-05
-3.11075504130778e-05
-2.4223309970869e-05
2.1681265574183e-06
-7.09711010042856e-06
-2.55320640146003e-05
-3.03992654618949e-05
-3.94236928567511e-05
-4.70389427828773e-05
-6.32203881411616e-06
-9.42717928550045e-06
-3.10149104159962e-05
-3.12323979568641e-06
-1.52060603466495e-05
-4.50071626710859e-05
-1.17242155814922e-05
-3.20501443581214e-05
-1.99234982403284e-05
-3.32624486335531e-05
-2.72672440647758e-05
-2.36734707406604e-05
-3.51664660145618e-06
-2.62463881564875e-05
-1.9144558079159e-05
-1.18628824747698e-05
7.16658243276204e-06
-2.75480516306796e-05
-2.35898368105917e-05
-2.97186662605892e-05
-1.97959292606434e-06
-2.14904142651355e-05
-1.53794034836813e-05
-7.75897105248601e-06
-1.86265424238461e-05
2.94351099059651e-06
-2.84340303761183e-05
-1.29388141471534e-05
4.86190384673004e-07
-3.20684232881499e-05
-8.49654626595534e-06
-2.46999871462007e-05
-8.77822694605019e-06
-2.53607359734619e-05
-9.18843185616964e-06
-1.27004286992553e-05
-2.61448004310424e-05
-4.26393006866664e-06
-3.53325262377195e-05
-4.90081758053121e-05
-4.08209086454842e-05
-1.80353894088449e-05
-1.60432962555805e-05
-1.23094018640395e-05
-1.92044404620823e-05
-2.60540143355559e-05
-2.31591346770524e-05
-1.37780655668973e-05
-5.87955365427189e-06
-3.55939425639031e-05
-7.44158131582235e-06
-1.24546301368169e-05
-1.44756631128392e-05
-1.69380287325995e-05
-1.40300025006362e-05
-6.00777372224981e-06
-1.63538085329495e-05
-1.5667456568389e-05
-1.94365623050349e-05
-2.21601020782179e-05
-6.51279962866876e-06
-1.61312293950122e-05
-5.99389653976561e-06
-1.85421319120714e-05
-2.9396540778506e-05
-2.42344325422754e-05
-3.38074223855202e-05
-1.54011294939554e-05
-3.78601759441764e-05
1.62151839714235e-06
-3.89894872716155e-05
-2.19945200082097e-05
-3.36560383990844e-05
-3.27730271270904e-05
-8.5512786529579e-06
-1.49942991416124e-06
-2.56887383160833e-05
-2.39142298380824e-05
-8.69896864428522e-06
-3.5027299459368e-05
-1.15445311786066e-06
-2.70992045078443e-05
-6.12337284277134e-06
-5.68606294311636e-06
-2.64643262945887e-05
-1.66988922191282e-05
-3.58237317304237e-05
-5.54391811650441e-06
-2.40484589033115e-05
-2.60365704972604e-05
-3.08236133831267e-05
-2.02269941770737e-05
-7.11953403454742e-06
-2.43462105058189e-05
-5.29907651082689e-06
-1.77071200076183e-05
-9.42251291979076e-06
-1.31000478309055e-05
-1.59799665500524e-05
-4.28790090511525e-05
-3.50578636628454e-05
-2.25346345991108e-05
-2.34659546987621e-05
-1.15020257393395e-05
-2.73361963008505e-05
-1.54211828575995e-05
-4.54749092598334e-05
-1.72890448916534e-05
-7.80836324999527e-06
-3.92397707236561e-05
-1.04221308826625e-05
-2.72165196323069e-05
-2.67523793349216e-06
-1.962852375256e-05
-2.72473716301103e-05
-9.46091562514781e-06
-2.23206336153177e-05
-3.56123954726102e-05
-8.25307099731165e-06
-2.54045283375149e-05
-1.40189540771042e-05
-1.38818182893488e-05
-1.38550630966873e-05
-3.75686440957502e-05
-1.0302001132326e-05
-2.47537410931835e-06
-1.5312307054801e-05
-2.34377710900258e-05
-3.01157612915826e-05
-3.50328739990944e-05
-4.02175715646179e-05
4.60538750335592e-07
-2.4639306757453e-05
-1.12384931855189e-05
-1.44469302991505e-05
-1.38730044880216e-05
-4.3724896257826e-05
-2.03805468388157e-05
-2.92810740774067e-05
-1.69431756049312e-05
-2.86190169094512e-05
-2.34108224212797e-05
-3.38354593664773e-06
-2.77670706855739e-05
-1.10099807640776e-05
-2.37654401690769e-05
-1.57158184212848e-05
-2.90236641673164e-05
-3.13120183172418e-05
-1.08963297733869e-05
-9.27883415307245e-06
-9.21317980503424e-06
-1.11567077450352e-05
-3.15503676194569e-05
-3.0653970226144e-05
-1.06849375059519e-05
-1.41897885734892e-05
-4.02876651148757e-06
-1.78613363980821e-05
-1.65842699164153e-05
-2.9986797093977e-05
-3.09171724797053e-05
-4.02946626355352e-06
-2.45450009932992e-05
-3.91097559811526e-05
-3.20589940618059e-05
-2.68775608393081e-05
-7.02233596168154e-06
-4.16611306483652e-05
-3.61330583758381e-05
-1.72800004014837e-05
-6.72576933679616e-06
-2.05516030144294e-05
-3.05468735427212e-05
-2.15310586467878e-05
-5.24747857648231e-05
-2.64721630460226e-05
-1.43493972280054e-05
-1.90997204058911e-05
-3.3196359218449e-05
-2.0213519739827e-05
-1.93418551268641e-05
-3.56593008641892e-05
-2.94239078390245e-05
-3.59488462967167e-06
-2.98844130265349e-05
-2.30095193162158e-05
-3.53756970725706e-05
-1.30675697519973e-05
-2.86339277096903e-05
-2.74189685990009e-05
-8.943780238394e-06
-2.23964486062757e-05
-2.78426392905054e-05
-3.4337087245442e-05
-1.174476193908e-05
-7.78145006227853e-06
-1.34120930000961e-05
-1.80072575666417e-05
-3.11631469529136e-05
-2.29122013536529e-05
-2.61687098763313e-05
-4.5409229780818e-06
-6.32964679342048e-06
-1.41012455807752e-05
-3.83343773307761e-06
-1.68164939099361e-05
-1.32314110387411e-05
-1.78650165108261e-05
-2.27943059453818e-05
-1.33003713473649e-05
-4.41308779688426e-05
-1.6833645190824e-05
-2.42612394439372e-05
-1.62938684008549e-05
-1.17939669550535e-05
-2.45609811510478e-05
-3.38753084688863e-05
-2.94693013402417e-05
-1.85718411765209e-05
-1.96360312729101e-05
-2.1797425429072e-05
-1.93050719545452e-05
-2.41088000741343e-05
-2.57064311736845e-05
-3.32767613376106e-05
-1.74532239589962e-05
-2.296863073445e-05
-6.48828413881446e-06
-8.16431243060949e-06
2.55081447467189e-06
-2.94482874796687e-05
-3.23180785351853e-05
-3.81248502537932e-05
-1.38301201519569e-05
-2.22684233762555e-06
-2.64560415332625e-05
-1.57961512862003e-05
-1.35911477651276e-05
-1.13341302350451e-05
-3.38692639115187e-05
-1.26711359371184e-05
-4.0684084849497e-06
-2.81112621973911e-05
-2.48877771139174e-05
-1.27585768542492e-05
-3.3854146422531e-05
-3.33761141533708e-05
-2.4043761155114e-05
-1.93332271439722e-05
-1.24497186482964e-05
-1.02514735621412e-05
-1.54500004303665e-05
-2.37705132135101e-05
-2.0564235654038e-05
-2.63328309812619e-05
-3.04875081495763e-05
-3.93542224471838e-05
-2.96511658105699e-05
-1.65761771144809e-05
-2.28090948013661e-05
-5.38809247779213e-06
6.66319401651591e-07
-2.43926492097232e-05
-1.58840568958485e-05
-4.89008414531943e-06
-2.7470829491858e-05
-2.18745877718205e-05
-2.27284851302729e-05
-1.80268621043465e-05
-2.80907887334124e-05
-2.09961893353869e-05
-3.26127069648509e-05
-2.21548107054966e-05
-2.07928581132445e-05
-1.89483189558041e-05
-2.8252079276369e-05
-1.67832326368975e-05
-1.60815495028332e-05
-1.0090713909904e-05
-3.96443322819095e-05
-2.10867148121326e-05
-3.29660542637733e-05
-2.65812379914119e-05
-1.20868827012045e-05
5.20755365432389e-06
-2.83167948594569e-05
-3.74225994523575e-05
-1.59345233394392e-05
-2.79357482903788e-05
-2.66137703591324e-05
-1.29500056494154e-05
-2.82588534803835e-06
-5.8058706969534e-06
-2.22526645904317e-05
-5.95382975507436e-06
-1.2824738996963e-05
-2.91445620609569e-05
-1.47678489734589e-05
-3.09697713591641e-05
-3.50371316215221e-05
-2.02060896973588e-05
-1.28513677467478e-05
-3.28343644955538e-05
-1.68422270191217e-05
-5.19635682064119e-06
-2.77881482778522e-05
-2.2653376839534e-05
1.79490520265562e-06
-6.55714378063089e-07
-1.01795271928835e-05
-3.18647878686584e-05
-3.38493987063966e-05
-8.66114324816607e-06
-3.06325409832257e-05
1.35384985448544e-05
-2.47334084841763e-05
-5.73222322497815e-05
-1.36569796544247e-05
-1.88061535156679e-05
-2.87032320496773e-05
-2.73000581590662e-05
-2.743656099283e-05
-3.48775376754786e-05
-1.26314386874774e-06
-3.17741435819172e-05
2.11251116408502e-05
-3.2901751569383e-06
-8.33394893315367e-06
-2.65651085783012e-05
-2.08563082791094e-05
-2.47522869080368e-05
-2.77825159077737e-05
-2.7919900923415e-05
-3.54337278816775e-05
-5.85150118570875e-06
-1.79095893240244e-05
-1.07461213901218e-05
-2.37049057388603e-05
-7.33607167532732e-06
-2.60219831684797e-05
-3.05382420077109e-05
3.90730875741691e-06
-2.64592031322221e-05
-6.90363798729277e-06
-3.19848172124759e-05
-2.21034773863166e-05
-1.88323189519871e-05
-1.45802530263173e-05
-2.78892309970995e-05
-1.02135771568349e-06
-2.68872946065605e-05
-2.92510475262412e-05
-2.23517822272197e-05
-3.42600607105315e-05
-3.23303124454244e-05
-9.64696326467874e-06
-1.86282763301196e-05
-2.27546645668063e-05
-2.91940799220002e-05
-2.97025889582839e-05
-3.11862439294567e-05
-2.94325985835771e-05
-3.29062384600826e-05
2.54059449604795e-06
-3.83517728224153e-06
-1.814434856038e-06
-3.608125753223e-05
-1.75894587604814e-05
-3.6015193867281e-05
-1.58239578552269e-05
-1.91514834348358e-05
-2.72165156019171e-05
-2.3329360269946e-05
-6.68553223531703e-06
-2.74845202098273e-05
-1.17021471918913e-05
-1.61607661855144e-05
-1.37744548005674e-05
-2.48751062233489e-05
-7.08095394600704e-06
-2.82375376152628e-05
-1.54733656072313e-05
-8.20859542299797e-06
-3.18129732103244e-05
-1.94816751322343e-05
-2.08063878765893e-05
-1.92777411409963e-05
-8.09637111282229e-06
-1.23551248624428e-05
-8.37350662359472e-06
-8.73554539953449e-06
-3.12473383979374e-05
-2.5703025680668e-05
-2.68090654111342e-05
-8.24341280245755e-06
-2.86097409146721e-05
-2.00610162792759e-05
-1.71592102139177e-05
-1.20424274424438e-05
-8.45974005752057e-06
-8.72912889773073e-06
-3.19762492419354e-05
-2.83632593439413e-05
-1.4340764687119e-05
-3.20468617474667e-06
-3.49457573654059e-05
-1.83684661661804e-05
8.48205841390079e-06
-2.50224925213912e-05
-2.80779021650427e-05
-1.45155978704757e-05
-2.67810874530475e-05
-2.4456482170879e-05
-2.42798764097339e-05
-1.24486151191726e-05
-1.80343193644766e-05
-3.91391849828584e-05
-6.32298684368799e-06
3.23166945860518e-06
-3.4005586650709e-05
-3.0810623357438e-05
-2.12469950325888e-05
-4.48617103212168e-05
-3.07213219270352e-05
-3.72770598213861e-05
-2.33011336553715e-05
-1.93663531464657e-05
-6.29881742626338e-06
-1.54380533278494e-05
-3.55028449601222e-05
-2.05625304473816e-05
-2.33353555001024e-05
-3.55689173486977e-05
-2.27313645616638e-05
-1.88353448041116e-05
-2.96787569732022e-05
-3.7665955140046e-05
-1.67588253457536e-05
-1.79787591737325e-05
-1.62127663495596e-05
-3.12218695396676e-05
-1.24404827665401e-05
-9.23520638843659e-06
-2.2936969253209e-05
-3.16791355913443e-05
-2.7108764387189e-05
-6.31610306869584e-06
-1.88187181910886e-05
-1.61839724350947e-05
-3.20941536785661e-05
-2.65888058646245e-05
-1.37731235972158e-05
-1.89405960718109e-05
-2.17691211151738e-05
-1.00508178411088e-05
2.75795154689794e-06
-2.17215872710702e-05
-1.13940020924986e-05
-1.71136436356296e-05
-2.78652010987091e-05
-1.6910016580917e-05
1.53037283902979e-05
-1.82191216869989e-05
-3.11324006187458e-05
-2.19722784238592e-05
-1.49949652360278e-05
-2.9377457474166e-05
-3.46606603500057e-05
-4.94406082186519e-06
-2.65657000610648e-05
-1.89780399339515e-05
-3.82225762953761e-05
-1.80723940352541e-05
-1.04475722763628e-05
2.30692254195009e-06
-3.0920866959879e-05
-2.71078459555494e-05
-1.95151531211056e-05
-8.68046699108755e-06
-5.38520413760954e-05
-2.92530364147877e-05
-2.88031677476247e-05
-2.9382438111383e-06
-1.67054963068812e-05
-2.38455634607663e-05
-2.28027172952024e-05
-2.99836144542879e-05
1.45213084168289e-05
-1.4369907117586e-05
-7.76393157725572e-06
-2.95470513380713e-05
-1.74289293401012e-05
-2.08679234764573e-05
-4.37249160866948e-06
-2.78764513376499e-05
1.44632400844189e-06
-2.99469495996655e-05
-1.41487153881784e-05
-2.27258848156551e-05
-9.22547991995891e-06
-1.1163289332475e-05
-4.58334867094535e-05
-3.83660417260051e-05
-5.47483648585474e-05
-7.16650676465299e-06
-6.54443615117646e-06
-2.82335074454506e-05
-9.94791563426405e-06
-1.67685619723817e-05
-1.05541291921201e-05
-1.40836707329868e-05
-1.61384807454261e-05
-4.34278770956102e-06
-1.52768152070695e-05
-1.99704261377453e-06
-2.84118375722394e-06
-3.90329536503002e-05
-1.06091562484184e-05
-2.48825880831861e-05
4.73878345688406e-06
-1.76488256198188e-05
-3.65675638933293e-05
-3.46757726146489e-05
-2.2006551834235e-05
-8.30862213208354e-06
-3.45429661583153e-05
-1.65553017761656e-05
-6.85365511305562e-06
-1.57894190075253e-05
-7.53785982757536e-06
-1.94152107661908e-05
-4.30923486770501e-05
-5.34591643537741e-06
-3.57310534554282e-05
-2.61634332627581e-05
-3.68041561632949e-06
-1.70624482492835e-05
-2.27555110438516e-05
-1.98383378576354e-05
5.16136075237513e-06
-1.24828054577628e-05
-3.17907751298284e-06
-2.10619637227139e-05
-2.96635396672501e-05
-2.6988681229417e-05
-2.32916377321702e-05
-1.69756953514427e-05
-3.72839387272439e-05
1.31428564016044e-06
-1.89906961420926e-05
-2.87867315380887e-05
-2.92320588459035e-05
-3.19812550001561e-06
-7.1225951958302e-06
-1.20810101359061e-05
-2.23252534829548e-05
-1.5084622591625e-05
-2.38985086136433e-05
-9.61685947217334e-06
-3.35249620545317e-05
-2.04228109954176e-05
-7.85252716056069e-06
-1.87682089288929e-05
-1.16213756027819e-05
-1.68406012093361e-05
-2.87999265994954e-06
-2.19794114915873e-05
1.52512244406739e-06
-2.04996974434534e-05
-1.81240641449389e-05
-1.48053195430371e-05
-1.51243614572252e-05
4.2808062966067e-06
-3.13663510635324e-05
-3.48187787379357e-05
-2.35607590585863e-05
-1.08063796554692e-05
-2.14289977854069e-05
-4.83654778993695e-06
6.93737121826039e-06
-3.74055451046303e-05
-1.41069929793036e-05
-1.72757471144647e-05
-1.54653243122007e-05
-9.14790559564937e-06
-1.66626392442865e-05
-2.46049214086123e-05
-1.5419642324766e-05
-2.9338874073113e-05
-1.27825982025306e-05
-1.64107209707371e-05
-2.44802775433032e-05
-2.3050854064377e-05
-4.43088885166047e-05
-2.48363348820947e-05
-2.1468049702276e-05
-7.61851372930141e-07
3.24527068511253e-06
5.2234854875388e-06
-3.0293295476861e-05
-1.4380516090257e-05
-4.81119297363918e-05
-1.09233068298698e-05
-2.26862124615598e-05
-2.04492316758441e-05
-1.82295340490975e-05
-3.60269782684341e-05
-3.98219447066257e-05
-3.43085476295441e-05
-3.47196269228676e-05
-2.41121579762266e-05
-1.75842586960388e-05
-6.17880742364007e-06
-2.53457521653953e-05
-1.0863127369434e-05
-2.73371697244878e-05
-3.70709352082186e-05
-1.30131581330415e-05
-2.1842510516936e-05
-1.8004472440512e-05
2.0161291547796e-05
-2.35890417596515e-05
5.32214869229521e-06
-1.07317413819545e-05
-2.6626100859464e-05
5.92604589066409e-06
-2.6337309941584e-05
-3.76089089722381e-05
-2.65224051736506e-05
-3.009354043e-05
-1.29867892987374e-05
-2.94819878981218e-05
-4.94155198021902e-05
-3.9583574321954e-05
-2.58158272026367e-05
-3.43907517641068e-05
-1.97445096629471e-05
-1.18978118775747e-05
5.67446904289884e-06
-7.26109131291493e-06
-1.59766233168429e-05
-2.99674660006162e-05
-4.53749370767318e-05
-1.64967105692707e-05
-4.39386910891715e-05
-2.91817777404479e-05
-4.80278163443604e-05
-3.30027756426194e-05
-1.64129061308524e-05
-2.75264988638575e-06
-1.48077207929711e-05
-2.23060200701195e-05
-1.14277358511026e-05
-2.42091833629951e-05
-2.91222840049696e-05
-3.78898619724999e-05
-2.26736348469268e-05
-2.07271818180305e-05
-2.15808565634834e-05
-1.86227537260524e-05
-1.1569634471258e-05
-2.88458867725291e-05
-1.01928727435171e-05
-3.62973814996422e-05
-4.34780904240454e-06
-2.32728820579792e-05
-5.18998048759165e-05
-1.62119586244896e-05
-9.08606491132363e-06
-3.07068545340077e-05
-7.45208907143264e-06
-2.25474504053257e-05
-2.64127556517593e-05
-7.72358733735677e-06
-1.55258395716177e-05
-2.20562906738436e-05
-3.56395776591559e-05
-3.20701479624852e-05
-2.77164958893393e-05
-1.51286389188005e-05
-2.58461945638085e-05
-8.83483334345094e-06
-6.53767128793167e-06
-1.95203374214103e-05
1.07510807827989e-06
-1.98147614731972e-05
-9.01592513268567e-06
-5.3702991790268e-06
3.37416086561548e-07
-1.05627342973376e-05
-2.81786337607587e-05
-2.95067994993093e-05
-2.53920968789393e-05
-2.6647302476838e-05
-2.86213178234442e-05
-2.67044588711591e-05
-1.12447558031656e-05
-2.06059324220033e-05
-3.37069825914481e-05
9.06869761900217e-07
-1.667212274594e-05
-2.83001070835544e-05
-1.92957130266207e-05
-9.69549895736131e-06
-1.0365117211796e-05
-1.31672106950523e-05
-2.14197103291588e-05
-2.69207844414077e-05
-7.35790782886407e-06
-1.58555592384298e-05
-3.11792112560341e-05
-1.78160170924388e-05
-2.09080627425813e-05
-1.94326309921374e-05
-7.19171104901355e-06
-6.77374758237224e-06
-3.24525036437523e-05
-3.65882285477878e-05
-2.87980015981279e-05
-1.75134532377961e-05
-2.00394696855182e-05
-2.13602496919083e-05
-3.66411668522394e-05
-1.62084793024606e-05
-5.332457005778e-06
-3.43996934030475e-05
-3.81459578664715e-05
-2.84854207903568e-05
-1.95673019354767e-05
-2.78803716437498e-05
-3.02003307222493e-05
-3.01201010894726e-05
-2.1903600938425e-05
-1.63315508259873e-05
1.48887660647625e-06
-3.55470702311371e-05
-1.01197867559761e-07
-8.67872193027579e-06
-2.63626751887555e-05
-1.81415315286081e-05
-6.38271883499626e-07
-9.33418824930203e-06
-1.24440424302539e-05
-3.21664512914223e-05
-3.80435787464636e-05
-3.57126037790238e-05
-1.61146051235545e-05
-2.81094629269852e-05
-2.23235893183885e-05
6.46835714553919e-06
-2.81634935511763e-05
-1.16139949503565e-05
-2.28277704755761e-05
-3.30606845418149e-05
-2.54653086934691e-05
-2.38709815598937e-05
-3.42174109246821e-05
-3.18982895716878e-05
5.44384447891426e-07
-2.15249227416899e-05
-3.8512101808816e-05
-5.75241379544684e-06
-3.59702458164108e-06
-1.8282899424404e-05
-2.54963893300635e-05
-3.31782288506367e-05
-3.60154753271576e-05
-1.27631149023404e-05
-2.46907277631985e-05
-2.66880107632711e-05
-1.65816594910555e-05
-3.19396941589984e-05
-1.81145152203767e-05
-2.30934449501354e-06
-2.36050536713178e-05
-3.08015789343506e-05
-1.56308409077941e-05
-1.51085773700382e-05
-5.63185994770371e-07
-6.04355053001841e-06
-2.92241649788562e-05
-1.74904213195091e-05
-6.92001071230382e-06
-2.06073389011794e-05
-2.29983667860173e-06
-1.9170805353382e-05
-2.89099072930961e-05
-1.64657865467105e-05
-1.78943529226156e-05
-4.51813746133251e-06
-1.19057207152951e-05
-2.89552091233409e-05
-2.21527080422097e-05
-1.73516941180081e-06
-4.81673958542449e-05
-3.28426467740845e-05
-1.44677441779546e-05
-2.72055850328831e-05
-3.64853356162807e-05
-3.17145163480728e-05
-1.23064691485545e-05
8.38307628098676e-06
-4.65564214377605e-06
-1.13422092482572e-05
-2.25476176584164e-05
-3.17864645792147e-05
-3.00268713920324e-05
-1.03512423943939e-05
-2.44513136849098e-05
-3.76563238084988e-05
1.04456366735843e-05
4.19174104800112e-06
-1.66457496659173e-05
-2.13415782796804e-05
-1.86980790180347e-05
-2.82812155425011e-05
-2.56483358424552e-05
-2.22366080678496e-05
-1.51712861074216e-05
-3.79246981604506e-05
-3.26885322745067e-05
-8.96677995915798e-06
-3.66732403565741e-05
-2.20921691321908e-05
-3.86948606960846e-05
-2.88281159134315e-05
-1.41524184647378e-05
-3.16107543886052e-05
-3.91674570777428e-05
-2.70631956198597e-05
-1.37384893992658e-05
-3.60961750482036e-05
-2.31837880509811e-05
-1.16647280453368e-05
-2.33209940594031e-05
-2.03406651297127e-05
-4.42076462709406e-05
-2.56082919858181e-05
-3.40769425045563e-06
-3.24553136093996e-05
-2.95441116954662e-05
-3.29339665420065e-05
-9.23921111060875e-06
-3.17123152143222e-05
-1.55482299536954e-05
-7.63895814633123e-06
-2.57316345728546e-05
-2.03878873290745e-05
-9.30739345095768e-06
-3.80834556541476e-05
-2.31779208898027e-05
-2.69599079063929e-05
-2.420844575689e-05
-3.96032573094495e-05
-1.7793613218436e-05
-3.04586474091444e-05
-2.36425182054276e-05
-9.4627829433541e-06
-1.20819385174461e-05
-2.34572467576073e-05
-2.13847135827377e-05
5.05617076618961e-06
8.58706388248216e-06
-3.01358357084001e-05
-2.14092465409327e-05
-2.91702382435649e-05
-1.69486682602171e-05
-3.06574874471307e-05
-1.46775640051281e-05
-1.66097967202051e-05
-4.32421546352873e-05
-4.08324947916799e-06
-1.40747160472481e-05
-2.65293253351291e-05
-2.52582202093563e-05
-2.7837136888051e-06
-1.03562371847686e-05
-3.0979108071842e-05
-1.39923614058864e-05
-3.84968741555222e-05
-4.27256932988993e-05
-2.72755127735005e-05
-2.25986010059018e-05
-9.39278467638729e-06
-1.87234143581014e-05
-3.02873399466661e-05
-2.50757870600727e-05
-2.88616680418127e-05
-1.212296863797e-05
-2.04746350264066e-05
-3.88221593405796e-05
-1.17924920660983e-05
-1.19810959367393e-05
-8.23681080434268e-06
-2.70611229118248e-05
-3.17578465053246e-05
-2.80437813311385e-05
-4.13450971270201e-05
-5.72506614111854e-06
-1.3643332805808e-05
-9.11407862509019e-06
-4.18603180216037e-05
-4.88487211090007e-06
-2.74469262873123e-06
-1.4941768720777e-05
-1.21716883714531e-05
-1.18835108153274e-05
-1.35832902245796e-05
-1.36163375573287e-05
-1.47072497403028e-05
-3.30184872645589e-05
-1.38409975466388e-05
-1.54243368518396e-05
-2.32465864390751e-05
-3.67333736948448e-05
-1.09049377326851e-05
-2.3471384629636e-05
-3.16003472051973e-05
-2.39951991933533e-06
-1.49920802743633e-05
-1.78052096831817e-05
-2.36010160386747e-05
-1.98333676331601e-05
-3.77543140790131e-05
-1.49644627476159e-05
-1.15220151651684e-05
-1.1177756913059e-05
-1.09467824923598e-05
-2.31867303500881e-05
-2.29962380786137e-05
-2.29620702453293e-05
-9.08289833544139e-06
-1.3363567075051e-05
-2.49302644745053e-06
-2.87412382039906e-05
-1.86846567552044e-06
-5.9180722678493e-06
7.33734872663544e-06
-9.87568689070713e-06
-1.68803745102609e-05
-2.563509155066e-05
-3.18684397589866e-05
-2.10413776252817e-05
6.28909513885179e-06
-9.59641958525947e-06
-4.0220615330585e-05
-2.42245964965904e-05
-3.80745586715078e-05
-1.21433597131788e-05
-2.32853971756705e-05
-3.80525265058899e-05
-2.16773704956211e-05
-2.15695899076351e-05
5.58530955178587e-06
9.24616574776402e-06
-3.57626645613009e-05
-4.04318737818255e-05
-9.95499052941773e-06
-2.892782838711e-05
-1.47306564880093e-05
-1.99393913847942e-05
-3.56090564891945e-05
-2.51770161691421e-05
-7.78140606008342e-06
-6.82400296487776e-06
-1.50096487026433e-05
-1.3618242083414e-05
-1.94420355755728e-05
-5.86626425073192e-06
-2.94973333220059e-05
-4.66344479355121e-06
-4.65339465825136e-06
-8.56341450925943e-06
-6.85506112382897e-06
-3.36971278339722e-05
-1.07302325366315e-05
-3.10144142337467e-05
-3.21957024057669e-05
-3.10616895354762e-05
-2.5514089050434e-05
6.81545534464233e-06
-1.49345465644294e-05
-3.25137918391398e-05
-2.18665185289024e-05
4.15537350288524e-06
-2.50258611049114e-06
-4.44807866494908e-05
-6.09657886301526e-06
-1.59763471360802e-05
-6.98997565040845e-06
-2.23927098178496e-05
-1.7558395435968e-05
-1.88799160318167e-05
-1.91099864837068e-05
-3.61796686298104e-05
-4.19483066655745e-05
-2.46064675529821e-05
-2.17774519841238e-05
-7.46034583956043e-06
-5.62923455346772e-06
-7.74152298750388e-06
-2.54348253882873e-05
-2.68191309942039e-05
-2.16095751508863e-05
-8.36930124453564e-06
-2.55409996021608e-05
-1.30446842023215e-05
-2.52092469658856e-05
-2.46937734681288e-05
-7.86387077607727e-06
-1.9123982885092e-05
-1.29075359381731e-05
-1.14787654286454e-05
-1.55795897172865e-05
-8.84929952856906e-06
-7.35888685043893e-06
-1.09837647432501e-05
-4.38149834893657e-05
-2.26773363895708e-05
3.90180247259745e-06
-1.93950552386323e-05
-1.58263426442071e-05
-1.45698316473697e-05
-2.50172223982576e-05
-3.70509357965586e-05
-2.98822348806279e-05
-4.28153724802522e-05
-1.36903402961465e-05
-2.00302411548189e-05
-2.42038559994633e-05
-8.23828426550347e-06
-7.74125609969687e-06
-3.45746475412296e-05
-2.87221806471108e-05
-1.72638572903694e-05
-7.21223810498122e-06
-2.48357716534371e-05
-4.22749298702482e-05
-1.61996171152119e-05
-1.61510585128571e-06
-2.97711895006039e-05
-3.81261747223804e-05
-1.56428342830913e-05
-8.87599534203038e-06
-2.52578241937738e-05
-4.14311297474412e-05
-3.2537623873456e-05
-2.46868560876155e-05
-1.10514350855498e-05
-1.59974846685451e-05
-1.29826022600187e-05
-2.78398610558961e-05
-6.82831108032741e-06
-2.05175319641015e-05
-1.04364881559787e-05
-1.45634092309004e-05
-3.33346557745962e-05
-1.09115589867926e-05
3.3809049265693e-06
-2.77049427608791e-05
-9.11013103772354e-06
-2.17560210445255e-05
-1.58501967277535e-05
-2.98134902945925e-05
-1.40078430575133e-05
-3.28162775774656e-06
-1.46716047348816e-05
-6.33889312034058e-06
-1.20851256082192e-05
-1.70679378729887e-05
-3.16022204488457e-05
-1.50196042902068e-05
-2.02623176772314e-05
-1.4110929593871e-05
-2.481806287577e-05
-1.59720131012837e-05
-2.25727872501357e-05
-3.16844640101376e-05
-3.45513246729276e-05
8.93213568606719e-06
-1.74367390470811e-05
-6.54868909599115e-06
-2.92043927004917e-05
-1.22962939700033e-05
-1.18657771921958e-05
-3.66836375909025e-06
-1.34887827344218e-05
-1.41298137994656e-05
-5.90603711027756e-06
-6.55025093793606e-06
-3.07840537610093e-05
-2.35721569776978e-05
-2.70948356031573e-05
-2.85967833007733e-05
-1.46077996310135e-05
-1.20585515138536e-05
-1.70396532129214e-05
-1.96448864716194e-05
-1.05892921806132e-05
-5.37179528374765e-06
-4.85973479118074e-06
-1.68575623851465e-05
-2.51763603412271e-05
-3.35653273627578e-06
-5.36377089619401e-06
-1.22886386061915e-05
-3.76415009166183e-05
-1.40542777902131e-05
-5.58160154996236e-06
-1.9353379556981e-06
-5.34263545785047e-08
-1.75847396836697e-05
-6.75535559707433e-06
-1.93102494496617e-05
-1.92021148241318e-05
-4.01711061527201e-05
-3.98174264414052e-05
-4.78230308055891e-05
-1.51801746993073e-05
-1.52102373653085e-05
-1.91370232987447e-05
-1.69073450985542e-05
-2.37938072297141e-05
-2.20798621700625e-05
-1.83907933170974e-05
-2.65090708808143e-05
-5.84808750126331e-06
-3.55786745412927e-05
-1.29167240287544e-05
-3.3194274889941e-05
-3.48507943202566e-05
-7.61910110346906e-06
-1.29652459557548e-05
-1.46803822394475e-05
-3.11394364424885e-05
-2.78503897642937e-05
-3.20552127642029e-05
-1.37695928364528e-05
-1.58763955064177e-05
-3.04171008984091e-05
-2.88016560645006e-05
-3.11483389533158e-05
-1.12118746301886e-05
-3.15744775014726e-05
-2.05503931198204e-06
-1.99857632671411e-05
-2.88241062195698e-05
-4.00254646512382e-05
-1.10257355545055e-05
-3.4651253760939e-05
-1.58119574983307e-05
-2.62967743621701e-05
-2.23546613598171e-05
-2.20634566479504e-05
7.23990674992446e-06
-2.2807078629001e-05
-3.10057938703108e-05
-3.74899279996933e-05
-1.66080939438735e-05
-1.62511589863643e-05
-1.28839817393656e-05
-2.27159783675819e-05
-2.85703164052042e-05
-1.12524842004664e-05
-2.66206075146382e-05
-1.81070021910345e-05
-2.38673459858714e-05
-1.75062811499458e-05
-2.37505351660839e-05
6.84641139562306e-06
-1.83689999634197e-05
-3.93957238766857e-05
-2.96064891680029e-06
-6.87242673500782e-06
-3.07266980546e-05
-2.57212389552829e-05
-3.17327982498474e-05
-1.19952096666256e-05
-3.2422583719491e-05
-2.11711804194728e-05
-1.56235769465323e-05
-2.24421430837809e-05
-1.29671347700052e-05
-1.00946626345011e-05
-1.68635970477495e-05
-1.2143975916444e-05
-3.26819128683563e-05
-2.73224473252469e-05
-1.82869007406196e-05
-6.99675071985363e-06
4.18425227617758e-06
-8.85713190331761e-06
-1.65470883295186e-05
-2.17521269700802e-05
-1.79169011454574e-05
-4.3977794637156e-05
-2.46632027353528e-05
-2.32741850408607e-05
-1.0390598561926e-05
-3.35579978854942e-05
-2.31135270959243e-05
-3.61307190701674e-06
-1.11807434645714e-05
1.58951853662773e-05
-3.02706119435751e-05
-2.35207039328035e-05
-2.14965228012068e-05
-3.28906709777058e-05
-2.31350515923985e-05
-1.08234541639195e-06
-6.16034092717684e-06
-1.46528718596265e-05
-3.00111458721252e-05
-7.51013351624034e-06
-2.7002122185128e-05
-1.30525828699716e-06
-3.23946670025581e-05
-3.39143942978428e-05
-2.10954551751934e-05
-2.88009865178891e-05
-1.49531345156541e-06
-1.33603683896534e-05
-2.63114829801475e-05
-1.50141622122264e-05
-4.10403341271912e-06
-2.76593600632209e-05
-1.94272568761934e-05
-2.76011888799632e-05
-2.03556369831757e-05
-1.33007296165067e-05
-1.21438495547152e-05
-3.24701952609343e-05
-1.33484887930011e-05
-2.80110573987206e-05
6.52438964531213e-07
-1.45716091612592e-05
-4.61535809537587e-06
-2.0965794502548e-05
-2.62826740459572e-05
-3.99472026600024e-05
-1.80035627442002e-05
-9.71510169929954e-06
-2.13740209449563e-05
-2.38437252058842e-05
-8.69122807094369e-06
-1.57652952436143e-05
-3.4862005363947e-05
-8.81219859057308e-06
-1.78881814460805e-05
-7.67848629069649e-06
-2.89596692375402e-05
-2.58893337246094e-05
-7.11655547956939e-06
-9.33068961101331e-06
-9.85126320176944e-06
-1.74336480954792e-05
-1.56781254944508e-05
8.88529024602054e-06
-1.88699185959592e-05
-2.02123779190815e-05
-3.31069312090466e-05
-2.94249894618367e-05
-1.21569948574204e-05
-1.55069532478584e-05
-2.12449346196881e-05
-3.15726648267456e-05
-2.97114702142022e-05
-4.27097691981933e-07
-2.12282711219067e-05
-2.02577583818363e-05
-3.36698928475332e-05
1.55173230255686e-06
-7.44581935134516e-06
-1.87234704392285e-06
-2.21797261556123e-05
-1.77158873120304e-05
-2.81522263836712e-05
-1.4508464605229e-05
-1.76462964909684e-05
-2.7829130031891e-06
-1.87258036745929e-05
-1.3662797929481e-05
1.18956358141949e-05
-1.11862966096349e-05
-6.02194471266731e-06
-1.79339177191588e-05
-1.50896200708115e-05
-7.67970252139012e-06
-1.75406673980461e-05
-1.72911308630899e-05
-3.23946774940442e-05
-1.78139549982325e-05
-1.78274789773537e-05
-1.86091412329136e-05
-3.46038150003845e-05
-2.79662685411665e-05
-2.68192441078833e-05
-8.99533121489045e-06
-2.17351831522276e-05
-1.28179629678302e-05
-8.75620066428259e-06
-2.08381020581904e-05
-4.26290802884444e-06
-8.44676844382533e-06
-2.84157980231501e-05
-3.06870996183378e-05
-2.35642164046333e-05
-2.72433413635069e-06
-1.16667743382208e-05
-2.07976821893556e-05
-1.0852101618173e-05
-3.71570658007573e-05
-1.71219770437102e-05
-1.46443969452374e-05
-3.27497823498384e-05
-1.18619959651541e-06
-9.88452480610683e-06
-2.16683588954923e-05
-2.9987116908497e-06
-1.83254984630481e-05
-4.2083605157054e-05
-3.50571254079528e-05
-1.89339150679415e-05
1.90013952121089e-06
-1.67530799466758e-05
-1.52204085579519e-06
-1.89617126151111e-05
8.38666176797876e-08
-1.81447212479851e-05
-2.07578215537052e-05
-3.24074754045324e-05
-4.31902045820694e-05
-1.64670213196115e-05
-3.58263321508707e-05
-2.54147960193671e-05
-1.26116875150981e-05
-2.43045773849549e-05
-7.29126782534919e-06
-1.39285592743924e-05
-1.66063979114194e-05
-1.0510144644085e-05
-9.69384203449587e-06
-4.19368817254936e-05
-2.78049535137973e-05
-8.44766823842854e-06
-1.09973588228759e-05
-4.80501231616293e-06
-3.70718764936267e-05
-3.78555451541845e-05
-2.87015260916895e-05
-2.13806576752928e-05
-3.56973565673199e-05
-2.50101865230288e-05
-2.25945458467682e-05
-1.12928434508915e-05
-5.69012888126225e-06
-3.30310850116538e-05
-6.85718036397889e-06
-3.42728302359078e-05
-3.64603739638374e-05
-4.24026762361719e-05
7.44465547889523e-07
-2.11934527393928e-05
-2.06950391915047e-05
6.45093708020785e-06
-1.47693198950791e-05
-2.62051326495216e-05
-2.82130481892198e-05
-3.33027750309635e-05
-2.59333367054866e-05
-1.88877534083239e-05
-1.64152343134188e-05
-2.86362267130991e-05
-1.95287733500401e-05
-3.24235535474539e-05
-3.03841551872377e-05
-1.44082939919725e-05
-7.76372549842851e-06
-1.39155012405067e-05
-3.36445756042907e-05
-3.72232809033908e-06
-3.33149884424451e-05
-1.82734013911126e-05
-2.34115521923536e-05
-2.73257527269969e-05
-4.65752089365906e-06
-1.74877264328905e-05
-2.54494923502984e-05
-4.16351638668208e-05
-3.40946166876314e-05
-1.52243100053508e-05
-2.30686342336378e-05
-1.74451076630392e-05
-2.71700016689995e-05
-2.46928528272883e-05
-2.52238229357591e-05
-2.50905471648517e-05
-1.16536612482026e-05
-1.00215355528377e-05
-3.05027021714023e-05
-5.20530301227586e-05
-1.01529897430511e-05
-2.99227596643908e-05
-1.90780863941471e-05
-1.28510655173829e-05
-1.41025689095528e-05
-1.48660755815482e-05
-9.66723011397053e-06
-2.88933775267152e-05
-1.98737057571032e-05
-1.59305352128991e-05
-2.66329498749379e-05
-2.5306480208669e-05
1.25285766829461e-06
-1.53546472789195e-05
-1.74866720953819e-05
-3.4659230203289e-05
-4.01803175307916e-05
-1.70245530104339e-05
-2.61784653049614e-05
-1.07608546172694e-05
-1.13505860042938e-05
-2.30095377102233e-05
-3.92881845505691e-05
-2.09272489969574e-05
-2.8642809586732e-05
-1.16508656679452e-06
-1.39478360916648e-05
-5.19936854912017e-05
-2.55513260671792e-05
-2.67407336705524e-05
-2.81610405699316e-05
-3.9145110017911e-05
-2.78324328932734e-05
-1.82719708383551e-05
-3.18325287042533e-05
-2.40073650386838e-05
4.02631205689499e-06
-1.93385863325409e-05
-7.80062031449796e-06
-2.19045269470022e-05
8.3891805619822e-06
-3.33235340135269e-05
-2.45016247093641e-05
-3.2580424495776e-05
-1.0053331342781e-05
-1.53407030683522e-05
-2.09942740733071e-05
-1.33560338217411e-05
-1.34460709502015e-05
-4.06917186506903e-05
-1.03683862293894e-05
-2.05965916135848e-05
-4.3520976740032e-05
-1.96284580348651e-05
-3.73295705036661e-08
-1.82065157200392e-05
-2.47151341757053e-05
-2.3336285472181e-05
-2.65577423624376e-05
-2.40334287147417e-05
-2.7858851184045e-05
-4.26214306528856e-06
-2.72098382657922e-05
-3.02440231772585e-05
-3.2767427770567e-05
-2.07592404609101e-05
-2.41418800290264e-05
3.04199472711953e-06
-3.0118903884447e-05
-2.28496626926326e-05
-4.08784162992372e-05
-3.52275584501762e-05
-3.96886640247829e-05
-1.6368583904723e-05
-1.56603310154581e-05
-5.14844832932274e-06
-1.87026922944834e-05
-1.98217567026183e-05
-2.05514742852939e-06
-1.77534386913437e-05
-1.61161511917054e-05
-3.11742034293928e-05
-1.49325124110674e-05
-1.96599344014139e-05
-1.27505521961445e-05
-1.36694731496385e-05
-1.02277801829124e-05
-5.11174883321022e-05
-3.19994910516022e-05
-9.89534668635841e-06
1.36192209927035e-05
-2.44175784522406e-05
-1.97841084896843e-05
-7.63979730166491e-07
-2.24614051291796e-06
9.35489300554465e-06
8.20203416926684e-07
-1.54091850705589e-05
-1.39677182878866e-05
-1.01464476208158e-06
-1.53437194556029e-05
8.56006383622334e-06
-3.13868509269328e-05
-3.86632242107223e-05
-2.45787987765054e-05
-3.88014946065596e-05
-1.59347254571507e-05
-1.66632383643559e-05
-1.87814107963361e-05
-3.08799439265763e-05
-2.30475979522877e-05
-1.2562272459577e-05
-4.3087990715572e-05
-4.18072308867145e-05
-2.66492674138153e-05
-3.54215595844663e-05
-1.50534875574582e-05
-1.06126817150874e-05
-1.50923011083623e-05
-2.7489543432035e-05
-1.54567132124328e-05
-1.54344836605483e-05
-4.40910869643914e-05
-5.51817093102071e-06
-2.75554865521278e-05
-1.68910967521003e-05
-1.21131721187978e-05
-3.0415739429757e-06
-9.32172647377688e-06
-2.47107722301405e-05
-1.51938815675523e-05
7.59483947841176e-07
-2.05233833862215e-05
-2.44079617575147e-05
-3.17403012085577e-06
-9.83604873982685e-06
5.33097868891759e-08
-2.99176504608813e-05
8.09425766743492e-06
-6.15039446159456e-06
-1.24667055879167e-05
-1.49102279422224e-05
-6.10657691573116e-06
-8.41164134720285e-06
-3.73457310623151e-07
7.30374028727622e-06
-6.10641926550224e-06
-1.13659960051887e-05
-2.33806614132883e-05
-1.59808371658512e-05
-2.29024074130613e-05
-1.93026810477078e-05
-1.46698085118601e-05
-7.69429261996472e-06
-3.2617397572564e-05
-3.7747412757894e-05
-4.69421742102344e-06
-1.6465270809477e-05
-1.19411745006297e-05
-1.8899388818999e-05
-3.00994294031468e-05
-1.79457055992774e-05
-2.50481982391013e-05
-2.02135314054538e-05
-2.88688496110068e-05
-1.59697136737123e-05
-2.49849618418911e-05
-2.40152584542357e-05
-9.273410147105e-06
-1.53253369885371e-05
-1.43830251723113e-05
-2.25471564698506e-05
8.40570729171397e-06
-2.25301831742066e-05
-1.65421332261382e-05
-2.78538147109174e-05
-2.80207213216808e-05
-2.08903755608344e-05
-2.68460843697445e-05
-3.08816403812446e-05
-2.32012545628928e-05
-2.91346076578308e-05
-1.99443141923515e-05
-2.94385130388334e-06
-2.77167012282665e-05
-3.64796338864227e-05
-1.2606462967459e-05
-1.17243106034517e-05
-2.79316153021058e-05
-1.61337633833559e-05
-2.7586794413916e-05
-3.34835729070843e-05
1.03905495764851e-05
-2.20071468449511e-05
-3.42000468553171e-05
-2.84940082199668e-05
-4.34711154581267e-05
-4.20166511612221e-05
-2.19698533583987e-05
-2.46989141979785e-05
-2.90019719220758e-05
-3.14941762630368e-05
-1.80316538456097e-05
-3.72647234280564e-05
-3.00707242529554e-05
-2.03505098746154e-05
-1.59076156731271e-05
-1.39320050245632e-05
-1.49909443669527e-05
-2.91543237641276e-05
-3.79624542618321e-05
8.46645242824585e-06
-1.39478490226254e-05
-1.74167507674377e-05
-2.93117963584279e-05
-2.73104291905546e-05
-2.07790846439506e-05
-1.44734443781033e-05
-4.26534660678585e-05
-4.56208264917526e-06
-1.44459318530124e-05
-2.41429018185806e-05
-2.16561280885384e-05
-1.95847447533988e-05
-9.29002667730383e-06
-2.07547561208204e-05
-2.29811419563931e-05
-2.32646253621796e-05
-1.4134448550569e-05
-4.08615921761271e-06
-1.10593472654423e-05
-1.80468514368378e-05
-4.2041700928645e-06
-7.19557770499745e-06
-1.11295725040399e-05
-2.13854673306732e-05
-2.40609695538136e-05
-2.71794097823154e-05
1.01546012584288e-06
-2.57207912303259e-05
-2.57163005406536e-05
-1.28933487047284e-05
-2.20201180946646e-05
-1.62677820404001e-05
-2.25937157733741e-05
-2.72126630061155e-05
-3.31453726156642e-05
-3.22149185808382e-05
3.59470968011971e-06
-7.49549870024475e-06
-2.72445645171816e-05
-2.58566464650332e-05
-4.97497445345053e-06
-1.78368007477934e-05
-3.15872640260472e-05
-9.34990565205772e-06
-1.45824563515494e-05
-1.38776448689908e-05
-1.54299721254251e-05
2.59172199364748e-07
-3.16189050026729e-05
-3.4240796281245e-05
-3.20225113890777e-05
-2.91317874059466e-05
-1.47012117977574e-05
-9.07792262992994e-06
-1.98406570844217e-05
-1.68856538910301e-05
-1.89242446159351e-05
-1.81478474921952e-05
-7.647980633812e-06
-8.22131503890777e-06
-1.92649957933649e-05
-3.81114901810135e-05
-4.01388990790144e-05
-3.22580493085251e-05
-2.02259662211345e-05
-1.52487551633579e-05
-2.99151651501861e-05
-2.54318129919478e-05
-3.95959052909958e-05
-1.90441173265758e-05
-1.86734833938663e-05
-2.06828192990866e-05
-3.26679379180891e-05
-1.5218659347631e-05
-2.43564341601694e-05
-2.81141314811123e-05
-1.37595145288583e-05
-1.45361469519889e-05
-1.06576508761445e-05
1.05738782437809e-06
-2.63127291701767e-05
-2.54009141376318e-05
-2.89528318786722e-05
-3.51267699631639e-05
-2.61617944598315e-05
-3.19703782462216e-05
-4.15522663795891e-05
1.01058384113683e-05
-2.23546189224661e-05
1.33003747544002e-06
-2.33002544824539e-05
-2.31539730872237e-05
7.48410233642927e-06
-1.12519802481133e-05
-3.06095694822078e-05
1.07122926268598e-06
-2.49501466623005e-05
-4.84945188777216e-06
-1.97740229948721e-05
-1.34584415454872e-05
3.63079886296649e-06
-2.96341283939857e-05
-1.6790540007352e-05
-3.36396782868639e-05
-3.16336011515083e-05
-2.31793019245262e-05
-3.11678933815022e-05
-2.05326418034774e-05
2.21394648663245e-05
-3.76043109771433e-05
-2.03467680973693e-05
-2.26626402252445e-05
-1.6629269629596e-06
-3.42285465683819e-05
-5.13435218249678e-06
-2.79082214794872e-05
-2.66806028723107e-05
-2.62245257578934e-05
-3.09910671030958e-05
-2.43941747144063e-05
-2.20271504567159e-05
-4.50576411642257e-06
-2.9043722472607e-05
-2.76116831054784e-05
-2.06082109499625e-05
-1.50793354622475e-05
-2.40315175631652e-05
-5.04317918521711e-05
-2.47423690115368e-05
-2.60535432541475e-05
-2.78947467049009e-05
-1.29950774765348e-05
-3.65243310099893e-05
-3.44587864478895e-05
-1.70897484489863e-05
-2.30551167088909e-05
-1.44135687401288e-05
-2.5954544112339e-05
-2.44868664966913e-05
-1.64420013377914e-05
-1.9459296252677e-05
-2.47511053379201e-05
-2.54329238421919e-05
-1.17381198113241e-05
-1.14595311617177e-05
-1.95745437667043e-05
-2.33702352481673e-05
-1.71592595841309e-05
-5.28285698378069e-05
-4.97321356714207e-05
-2.24724738264776e-05
-2.80116527814836e-06
-3.88210149786426e-05
-2.39018471979469e-05
-1.06876145958674e-05
-2.66315389031266e-05
-2.6285801521415e-05
-1.89479652835422e-05
-3.17490510276952e-05
-1.48675789641929e-05
-3.53066270905264e-05
-9.80059623138228e-06
-3.35698441668976e-05
-2.37248478327119e-05
-8.56652394707604e-06
-2.68901782834559e-05
-2.53901091554495e-05
-3.16526139092723e-05
-2.32126308232506e-05
-1.45889911974625e-05
-1.56081254702529e-05
-3.24946788850066e-05
1.0080800200249e-05
-2.29019012628605e-05
-1.52922621265496e-05
-1.78623536724868e-05
-4.77862546452491e-05
-2.57168999074949e-05
-2.22934778914792e-05
-1.34714960516996e-05
-3.28405831925947e-05
-9.37374078358887e-07
-9.44793802560371e-06
-3.74034568961938e-05
-2.46736298610845e-05
-4.64623838282357e-05
-1.52001729183538e-05
-3.11194101508499e-05
-1.39859322393281e-05
-2.06905760785735e-05
-3.12934592448296e-05
-1.61222595752543e-05
-1.53084260659177e-05
8.7195721728616e-06
-1.80424876426929e-05
-3.30939941088314e-05
-9.55142143390982e-06
-1.08417372178438e-05
-2.12152593704754e-05
-1.85309154340676e-05
-1.6577377021114e-05
-1.280903846831e-05
-7.77388886324258e-06
-1.99404980836568e-05
-1.28092997729788e-05
-1.9112873609558e-05
5.7624092004548e-06
-8.54263979801279e-06
3.78018396343943e-07
-2.2505263105471e-05
-2.10818722394697e-05
-1.64051231682972e-05
-8.57856871578289e-07
-2.39512482218777e-05
-1.35534149002921e-05
-2.58208569716803e-05
-1.82012433821201e-05
-2.08226315595245e-05
-1.08387250112376e-05
-3.46500927891326e-05
-9.54194207591163e-06
-1.37444949224233e-05
-2.62977281184213e-05
-1.87908579933779e-05
-1.21029009534621e-05
-1.25412414112795e-05
-1.09478541887149e-05
-1.97043055258184e-05
-3.15659669617768e-05
-8.74391551597529e-06
-7.02396613483449e-06
-1.78595643091582e-05
-1.46057284102506e-05
-2.36529028541338e-05
-2.70139300694833e-05
-2.43154095431845e-05
-3.24058335164715e-05
-8.40842662704045e-06
-7.04175921827998e-06
-1.1503744061138e-05
-2.08086938113156e-05
5.7028139853146e-06
-1.9292306920523e-05
-1.19865182634312e-05
-2.7678803016752e-05
-1.94584982338203e-05
-7.43843474061528e-06
-3.15062487226617e-05
-3.69067605765818e-05
-3.42495533110509e-05
-1.1473046883197e-05
-2.45879290632929e-05
-2.20504548693386e-05
-2.80649801896289e-05
-1.57938600416691e-05
-1.74611981257786e-05
-1.96632347898466e-05
-1.61663885604829e-05
-1.82716729824767e-05
-2.75057595779294e-05
-1.98766985947802e-05
-2.36605252203997e-05
-7.99519115654377e-06
-2.37039097325121e-05
-2.36040816017378e-05
-1.31627643382477e-05
-1.9832834065262e-05
-2.64855830438076e-05
-1.70036458395983e-06
-1.24298730594515e-05
-2.66569860123626e-05
-2.69746615450586e-05
-2.16063804382069e-05
-1.60234856149343e-05
-2.48776168434948e-05
-2.07261400608202e-05
-7.22851361245522e-06
-1.56761341263182e-05
-3.1794859909419e-05
-1.28757377673648e-05
-4.41410828481701e-05
-2.12606525381295e-05
-3.38158583006841e-05
-4.97296129919249e-05
-1.59507435579166e-05
-5.2666698357798e-06
-1.26260977625828e-06
-1.538606397526e-05
-2.70091456383894e-05
-1.1321051975348e-05
-2.46787923620351e-05
-4.21977911019171e-05
-2.68938486722382e-05
-5.01197428079738e-06
-1.50111874185479e-05
-2.72112916260759e-05
-2.01107821158013e-05
-2.00186646571404e-05
-1.6343791940257e-05
-2.89242488997441e-05
-3.30064735510502e-05
-8.92457641304355e-06
3.99160766207646e-06
-1.86551985388352e-05
-2.7156055655474e-05
-2.60533797829874e-05
-2.17657561813757e-05
-2.90368381402898e-05
-2.78998092958739e-05
7.07961072492546e-06
-3.04475181514912e-05
-1.3129139612273e-05
-1.00016945644878e-05
-1.49398767082143e-05
-2.07274593863703e-05
-1.07002973692484e-05
-6.24031489125979e-06
-3.29117867780367e-05
-1.61361917400784e-05
-1.43899384886075e-05
2.95259299109057e-07
-1.68788192683276e-05
-2.34395001784664e-05
-1.95142712884485e-05
-3.15192729675186e-05
-3.02571685930502e-05
-2.59483066251715e-05
-1.23347036380748e-05
-1.9265249266662e-05
-3.07112587362206e-05
-1.91446066002822e-05
-7.86884356004044e-06
-2.76258486050218e-05
-2.32736722900091e-05
-1.81807894162398e-05
-1.50819534972837e-05
-3.44927439208989e-05
-2.58501333599361e-05
-3.61544118835679e-05
-2.61499609382361e-05
-5.77208878132325e-05
-1.62851343427307e-05
5.52607107303771e-07
-1.70609640243032e-05
-2.47041090198125e-05
-2.89799810031732e-05
-1.73931729438914e-05
-1.66509029171461e-05
-2.82172622965435e-05
-1.93537653358219e-05
-2.03030603740032e-05
-1.22460285748338e-05
-3.41748612252029e-05
-3.33981859255249e-05
-3.92323279214496e-05
-4.04887345255847e-05
1.88523701344862e-06
-2.04573033085015e-05
-6.93610140304446e-06
-2.36534091183342e-05
-1.22948726058969e-05
-2.86345092085721e-05
-2.65014021068741e-05
-1.36165933720727e-05
-3.34724197695311e-05
-1.38588057409552e-05
-3.28661405356521e-05
-1.54594812055394e-05
1.40137006256959e-05
-1.2789351593847e-05
-3.20608132919519e-05
-1.32732727197491e-05
-1.0814091436422e-05
-4.03830198216982e-05
-3.35039973929261e-05
-2.07152877658661e-05
1.33511502608136e-06
-1.61171810341808e-05
-3.07151366286568e-05
-3.42868669097991e-05
-1.50533675116493e-05
-2.74836267769817e-05
-1.64376471291022e-05
-2.36803630340956e-05
-1.18317821175151e-05
-3.32565934258905e-05
-1.73263991680285e-05
-2.07646425635873e-05
-2.80577309650706e-05
-5.92752418150063e-06
-2.01033813104256e-05
-2.36955314745253e-05
-4.02982288750195e-05
-2.43971227702584e-05
-1.01449362226424e-05
-2.06704112260247e-05
-1.64801640664739e-05
-2.97478551372814e-05
-3.04818113742288e-05
-1.25377071452494e-05
-7.93368219461268e-06
-3.19927894363709e-05
-1.74493434559015e-05
-2.44418906133738e-05
-2.16103418357498e-05
-2.23209176277178e-05
-1.86304333162002e-05
-3.37603560369119e-05
-2.29167649108453e-05
-1.34702450485752e-05
-2.40784743457093e-05
-3.18957132137968e-05
-8.93904657035095e-06
-1.40630736397271e-06
-3.65553812660735e-05
-9.41227339162699e-06
-1.65215992168198e-05
-5.05145528060299e-06
-3.00088268266215e-05
-1.64217127253127e-05
-1.06941816665233e-07
-2.20345807150715e-05
-1.18344811552838e-05
-2.57359156576052e-05
-9.44439294665524e-06
-1.83191894176304e-05
-6.61974520006905e-06
-1.53682551441985e-05
-4.14409327821706e-05
-3.00716126599692e-05
-7.1521294584895e-06
-1.18270132593843e-05
-1.50756459455671e-05
-1.9573930986993e-05
-1.6109829613616e-05
-1.97918583104479e-05
-2.38420216799381e-05
-2.1840214711988e-05
-8.00813060479118e-06
-2.84680257671229e-05
-2.73463043168411e-05
-3.13695040978832e-05
-2.58837500862647e-05
-2.07939507653727e-05
-2.36930016660823e-05
-1.44865974565804e-05
-6.41057006444088e-06
-5.53749899546522e-07
-2.90401994908756e-05
-2.58206696405102e-05
-4.03374187154755e-05
-2.72080673097184e-05
-4.45633831583732e-06
-1.70419361204426e-05
-2.8624117372379e-05
-1.85349452698577e-05
-2.32590343790786e-05
-3.64316725774336e-05
-2.14065512679522e-05
-2.20480805178724e-05
-2.01998346632805e-05
-2.42872542186782e-05
-4.00081552933573e-06
-2.13076529346052e-05
-1.49432800446789e-05
-2.06913783729379e-05
-2.02943913279011e-05
-2.12589999100305e-05
-2.29255693208362e-05
-2.0999010173784e-05
1.44440341858482e-06
-1.66970332123122e-05
-2.78282925978588e-05
-1.83002986157672e-05
-6.82542175286901e-06
-3.52688536704057e-05
-3.70388481629094e-05
-3.37000013120331e-08
-1.32506951753277e-05
-1.72591887531162e-05
-3.84679190865253e-05
-5.52170175538627e-05
-2.11483274351664e-05
4.55298324618801e-07
-7.76362707350705e-06
-3.23092527421316e-05
-3.99623193989997e-05
-3.51771464248439e-05
-3.73837681327428e-05
-1.88958281508994e-05
-3.1316537723014e-05
-1.23235416432634e-05
-2.0391492459393e-05
-3.20692677595342e-06
-1.2569389417784e-05
-2.60624920702822e-05
-1.79663339815197e-06
-3.03700884291597e-05
-1.17357156866598e-05
-1.61319785570403e-05
-1.6706211783487e-05
-1.59395638422565e-05
-3.2397994097444e-05
-1.74584422092326e-05
-1.95326911839874e-05
-1.86513388196719e-05
-3.75801577838806e-07
-7.22491463041065e-06
-1.70908483619519e-05
-2.57002426058125e-05
-3.37746532673971e-05
-2.35006639293621e-05
-1.16226328381587e-05
-2.05600073293928e-05
-3.69436359658628e-06
-2.55958665465892e-06
3.09280792491296e-07
-4.42494035735721e-05
-4.63730625948439e-05
-2.24788574571505e-05
-2.58337133953202e-05
-1.5848159721616e-05
-2.84458030664994e-05
-3.61257171683469e-05
-5.59811399066417e-06
-2.307729588753e-05
-2.25421452275331e-05
-1.05794758574247e-06
-1.46543943478315e-06
-7.05689525141796e-06
-1.7899716074123e-05
-3.06677274228544e-05
-2.14396878752934e-05
-2.98774680323178e-05
-2.08634205074387e-05
-1.70492536419525e-05
-8.79236769941823e-06
-1.54595055298599e-05
-2.41278408670235e-05
-8.40241466115131e-06
-1.97613364337293e-05
-3.46116486957709e-05
-1.02836088322463e-05
-2.88305742652197e-05
-9.77742937004066e-06
-1.81620476347515e-05
-2.02675110469357e-05
-3.10288622367272e-05
-2.98637365585771e-05
-8.25339750977391e-06
-3.05769131139276e-05
-2.99357442903657e-05
-1.21722386323759e-05
3.44668207067444e-06
-1.1698624351404e-05
-1.38416159655293e-05
-2.67138378624776e-05
-5.01146648606581e-06
-3.04106748017323e-05
-2.15228044016676e-05
-4.03025123405657e-05
-2.06450682852622e-05
6.84817410152047e-06
-1.03911882694512e-07
-2.17852341325706e-05
-2.4915707288908e-05
-1.43246571447477e-05
-1.79756548242211e-05
-1.95717963740959e-05
9.85569375942619e-06
-6.91758979349058e-06
-2.61324125212755e-05
-2.02605300640934e-05
-1.80230816273371e-05
-1.93798423773066e-05
-3.06898978210485e-05
-2.30621040710052e-05
-1.94889297020203e-05
-2.17101334916327e-05
-4.38734722487919e-05
-8.82530282427274e-06
-1.73005344568594e-05
-1.88653626590882e-05
-2.85671631688298e-05
-2.00907629386362e-05
-1.17922845748528e-05
1.60889347125045e-06
-1.35797803428914e-05
-4.64338414160348e-05
-3.36885965952295e-06
-1.53229270794502e-05
-1.07725096198386e-05
-5.01714498566983e-06
-1.177307898126e-06
-2.72328118355856e-05
-4.86034834398652e-06
-2.38298296410472e-05
-3.61818264569849e-05
-1.767290677765e-05
-1.04453627306128e-05
-2.1382124726245e-05
-4.39096381859406e-05
-3.48316185346518e-05
-1.42722304143747e-05
-4.54565395505244e-06
-3.14827225832347e-05
-1.67439684119142e-05
-2.48093197721735e-05
-1.49039792055967e-05
-1.62563448945108e-05
-1.88427437768257e-05
-1.04274616979255e-05
-2.11163604731769e-05
-1.1471120721778e-05
-3.16253467767881e-05
-7.54309935247089e-06
-1.69089241648798e-05
-2.21564725931735e-05
-2.52091580624604e-05
-3.20535873092401e-05
-1.14450290196525e-06
-8.07914114698779e-06
-2.84961094420834e-05
-7.07672431215091e-06
-1.28145805323375e-05
-7.19596680530186e-06
5.13287921620108e-06
-4.0987522644512e-05
-9.08742372916399e-06
-1.22453971798567e-06
-2.23583911649501e-05
-4.07799717500076e-05
-1.61307314788133e-05
-2.9871957803483e-05
-1.17988996848455e-05
-1.46654284101669e-05
-1.44692072854108e-05
-2.45688359716911e-05
-2.34646646395429e-05
-2.94739544967969e-05
-4.21242246075362e-05
-3.81032281592105e-05
-6.51813283570028e-06
-1.08518183944181e-05
-3.24899406116004e-05
-1.32687801454322e-05
-5.1387710490174e-06
-2.43169838309855e-05
-1.59774318332821e-05
-1.73974977535098e-05
-3.59591624765583e-05
-9.30262655790276e-06
-2.99284226032744e-05
-6.94919099112059e-06
-3.05463099987287e-05
-4.28366539660868e-05
-1.62751214623965e-05
-2.66862391967981e-05
-2.06005870703166e-05
-3.85433395459834e-05
-3.83021191049125e-05
-3.99110651157843e-06
-2.70204068021713e-05
-1.23861014923828e-05
-2.54829129366477e-05
-6.71310298522369e-06
-1.11807099451627e-05
-1.25604019222169e-05
-1.78290201960258e-05
4.6377601353693e-06
-1.11124964332327e-05
-9.7358864096836e-06
-2.46804062613412e-05
-1.43761207319919e-05
-1.35285352657493e-05
-1.87967540593092e-05
-2.5379495633401e-05
-1.53460875938226e-06
-4.27232771048023e-05
-2.08184077912374e-05
-1.48643562728262e-05
-3.34910238947459e-05
-1.26523225222042e-05
-2.82515740540146e-05
-2.114060290839e-05
-6.96786852564175e-06
-2.17241304109151e-05
-3.54298595250233e-05
-6.20998324643339e-06
2.16493529014219e-06
-3.38597103967611e-05
-2.68386003982799e-05
-6.73896479477153e-06
6.17010519513692e-06
-3.00183948590023e-05
-2.75357994917348e-05
5.80943696890535e-06
-2.80899686731707e-05
-3.47992419701843e-05
-2.545938563564e-05
-3.40778631459139e-05
-3.23730409217335e-07
-2.52150452826196e-05
-2.98812042676376e-05
-1.0032933799784e-05
-1.52365215443595e-05
-3.1158745483983e-05
-1.02973125660353e-05
-6.74779183237564e-06
-1.93488145972853e-05
-1.8394971504518e-05
-2.4574641959489e-05
-1.79524990168872e-05
-2.02197164029914e-05
-1.8846905559389e-05
-3.52710923822704e-05
-1.8346641521815e-05
-1.26561472003239e-05
-2.49080972032284e-05
-1.87869516483225e-05
-2.8236977996663e-05
-3.08486379186017e-05
6.48439530305393e-06
-1.32952821111105e-05
-3.12054082196267e-05
1.20386617366173e-06
-1.70886305111993e-05
-2.46642733287553e-05
-1.98825873122063e-05
-2.70085244137625e-05
-2.19818432950713e-05
-1.90154967279756e-05
-1.52858364001678e-05
-1.52686040518737e-05
-2.14426600475159e-05
-1.46856078332149e-05
-8.91054689118188e-06
-1.20954794014512e-05
-2.99588578392401e-05
-3.78496728127627e-05
-3.11983789184453e-05
-6.47891351453818e-06
-1.66460342623539e-05
-2.34983470943073e-05
-4.3082517112309e-05
-5.07572267820235e-06
-5.28151042727507e-06
-6.43395094277834e-07
-3.40854203798181e-05
-3.18972903725863e-05
-2.64786906623578e-05
-2.65913433868382e-05
-1.01026283616372e-05
-2.65054332914676e-05
-1.07499011775743e-05
-3.50615798714396e-05
-3.73385341265303e-05
-2.87190117265353e-05
-1.89212166191977e-05
-1.17416692057677e-05
-1.3205763274123e-05
-1.39749037409242e-05
-2.0869575306281e-05
-7.54683309905813e-06
-2.68129965748588e-05
-1.82812368677378e-05
-1.37733234508011e-05
-2.60824027764824e-05
-1.70603023681579e-06
-3.34072233469718e-05
-3.89082010581649e-05
-1.58026959640637e-05
-5.68814380948167e-06
-1.82424931722892e-05
-2.65785978767747e-05
-1.48532321102547e-05
-3.24215187017465e-05
-2.54473548897041e-05
-3.900408587526e-05
-2.36678946726172e-05
-3.76520036477113e-05
-2.12523894246866e-05
-3.92169529036616e-05
-1.58987854810782e-05
-9.33439368941221e-06
-2.88195409206128e-05
-4.02037616694744e-05
-1.04013135760198e-05
-4.43108346733256e-05
-2.56970405755735e-05
-1.39090174280532e-05
-1.30830701803963e-05
-2.79293977782043e-05
-2.61127763809106e-05
-1.79770265056855e-05
-2.39418913389286e-05
-2.57400147362934e-05
-2.96996325487442e-05
-2.19465942949072e-05
-2.56745877463125e-05
-1.65944029461974e-05
-3.14507684486914e-05
-1.45633203679254e-05
-3.07138756189368e-05
-2.68318580375234e-05
-2.76303270885133e-05
4.60407330403459e-06
-1.24084375521492e-05
4.99615962352725e-06
-1.91220722881758e-05
-4.73084754110344e-05
2.00134313604728e-06
-1.70248947961864e-05
-4.33055615903066e-05
-2.39445038978964e-05
-2.72495817764218e-05
-2.31556200959357e-05
-2.76538068081532e-05
-2.06700506199987e-05
-2.20052530924857e-05
-2.78064907911595e-05
-2.36286983085662e-05
-3.77038700942419e-05
-2.86208953887452e-05
-2.9003160269807e-05
-3.68552930220497e-05
-4.18897152532344e-05
-1.44303754158816e-05
-1.71318775712172e-05
-1.21801654872507e-05
2.01048636902828e-06
-9.99944924618111e-06
-3.50728266451211e-05
-3.42321903027851e-05
-2.14505324433191e-05
-2.39282011523108e-05
-6.65828226280786e-06
-1.54365977737959e-05
-3.73893487230983e-05
-1.75419317282996e-05
-2.14984391555489e-05
-8.18543793736481e-06
-1.34606687434389e-05
-3.5505716903293e-05
-2.34607850611228e-06
-3.1618237152206e-05
-2.39634997045174e-05
-2.43654128302325e-05
-1.57135927331158e-05
-5.05338106697748e-06
-4.07470319646253e-05
-2.47446660416025e-05
-3.34868343181311e-05
-2.33530792919346e-05
-9.77271963101495e-06
-1.19463037760168e-05
-3.03365463357342e-05
-9.73186665298155e-06
-2.77622708406821e-06
-2.63896080928621e-05
-1.76744635926408e-05
-1.13313744069331e-05
-2.67857090047141e-05
-2.45284890765922e-05
-2.71782484638346e-05
-1.93734186047732e-05
-1.5992526774204e-05
-1.06539219333459e-05
-3.10428110034951e-05
-4.03212578539986e-05
-2.96007705158741e-05
4.52794749846054e-06
-4.11179854355637e-05
-1.75474201469584e-05
-6.8232916444034e-06
-1.21776606435993e-05
-2.38823413685767e-05
-3.41838449462073e-05
-1.0722596684054e-05
-8.8146519124998e-06
-2.15840816422181e-05
-1.05117719678669e-05
-3.03561335831118e-06
1.13164090895641e-05
-1.76445471209406e-05
-1.3436602735561e-05
-3.8469894388764e-05
-2.99013709867895e-05
-2.19227981797623e-05
-2.10823683954524e-05
-2.94140706666845e-05
-2.79188060264685e-05
-3.96811456207785e-05
-1.10821046082285e-05
-2.63150023685445e-05
-1.81616560499058e-05
-4.84927490340161e-06
-3.05317277614634e-05
-1.8574121369652e-05
-3.01981574521354e-05
-1.61945715465294e-05
2.87341021454994e-06
-7.4459203812934e-06
-1.49989306306986e-05
-3.28292807006425e-05
-1.08507343544949e-05
-2.19467344714534e-06
-1.65262215957227e-05
-3.10132829157384e-05
-2.36615658278189e-05
-1.09724480499937e-05
-1.93050817752386e-05
-1.84523080141941e-05
-1.81493575424067e-05
-2.70931295806207e-05
-1.41856110247845e-05
-2.78347209865641e-05
-4.49564347892241e-05
-2.44093677667797e-05
-2.37223954886475e-05
-2.94077148848465e-05
-3.64737745156035e-05
-9.45495995258263e-06
-8.99083007240638e-06
-3.03106389145578e-05
-1.92005243264952e-05
-5.84653204997417e-06
-3.73090710596127e-05
-2.2550720125521e-05
-7.53754165924961e-06
-2.7220452864274e-05
-2.22941944039532e-05
-1.44161014615509e-05
-1.47400408379611e-05
-1.53119014475995e-05
-3.09838251728286e-05
-1.98769137090469e-05
-1.81249272205256e-05
1.90272307384503e-06
-2.48730377007368e-05
-2.14754509913312e-05
-1.57545139891123e-05
-2.34813975743047e-05
-1.61957583858907e-05
-1.45208518493873e-05
-1.8179445747565e-05
-1.5834107049257e-05
-2.8532299958227e-05
-1.9538022129675e-05
-2.52392789257292e-05
-2.96650455741239e-05
-2.07659771297367e-05
-3.35198487313129e-05
-1.21661613205883e-05
-1.99024387567601e-05
-2.36627137942491e-05
-3.33933000986288e-05
-3.23042152563777e-05
-9.35576709451554e-06
-3.35312684927501e-05
-2.61882638584701e-05
-5.50110859158728e-06
2.22247004543892e-05
-1.27633207060887e-05
-1.0317337342985e-05
-5.80734329757095e-06
-9.98309723311981e-06
-2.21424004351896e-05
-1.18019617478732e-05
-1.09301471789908e-05
-2.29964923592176e-05
-1.34653091047326e-05
-1.90327264259866e-05
-1.25435053382698e-05
7.63027403941671e-06
-3.29054919117501e-05
-1.4560680291686e-05
-1.65026072963175e-05
-3.51467968870585e-05
-1.64012548818568e-05
-3.28268062241839e-05
-3.8399091236606e-05
-3.88396509423951e-05
-3.95767445189752e-05
-2.34654772048062e-05
-3.88234652078596e-06
-1.76721583274556e-05
-1.95357039536835e-05
-8.98515742219334e-06
-1.46641249651155e-05
-2.78936855881795e-05
-1.67753381457776e-05
-3.59063966271209e-05
-4.03316965944573e-05
-1.2291318565493e-05
-2.26113910685591e-05
-1.95369865279117e-05
-2.2248145151512e-05
-1.75661908372228e-05
-2.41352941339222e-05
-1.399968880452e-05
-3.85548710986039e-05
-2.02110116910316e-05
-2.71378501737438e-05
-2.91914981247569e-05
-3.27547392935364e-05
-2.49775231550852e-05
-1.52215651718581e-05
-1.56415282748883e-07
-2.87937182869168e-05
-1.78757120232095e-05
-1.17736779999832e-05
-1.53366434686116e-05
-2.0848204718553e-05
-1.57328418797385e-05
-3.32284166125521e-05
-3.28814535370569e-05
-3.96287183988455e-05
-1.79374183269691e-05
-5.30860932191945e-06
-2.3322958427539e-05
-2.25122672008509e-05
-1.3615756131245e-05
-1.04216568617068e-05
-1.69157909537232e-05
-1.74846618379935e-05
-2.2506459431543e-05
-8.81299203078137e-06
-3.23579825031116e-05
-3.02521799898015e-05
-3.91198153354691e-05
-3.86503612852714e-05
-2.30449310612679e-05
-3.22263673656085e-05
-2.8323899581001e-05
-1.99391343780107e-05
-2.57129744685958e-05
-3.38750943281334e-05
-5.18447796157839e-06
-1.36774944619248e-06
-5.49040645983572e-08
-7.77722260357508e-06
-2.14584094292764e-05
-7.46743150128422e-06
-2.31189810517905e-05
-1.39771104226864e-05
6.42871179145521e-07
-5.73907066040887e-06
-2.26268923651918e-05
-2.347802592621e-05
-3.0073046895608e-05
-2.73186191942454e-05
6.22724266802514e-06
-2.22138216453172e-05
-2.39446196662372e-05
-1.41226934400149e-05
-3.17662649339885e-05
5.50989369411333e-06
-1.31754022201882e-05
-2.67162978471496e-05
-1.71152010152725e-05
-2.72102693751542e-05
-5.61032621297981e-05
-1.2329599109659e-05
-2.91896283102945e-05
-1.62934238201828e-05
-1.29417131021857e-05
4.0993903999433e-06
-2.66767986727256e-05
-2.20003455193012e-07
-2.53621768396273e-05
-1.64396460132501e-05
-2.94692656729666e-05
-1.97213732278853e-05
-3.98941981703566e-05
-8.40805733378307e-06
-4.2331748882339e-05
-1.20969505045164e-05
-3.56126750703156e-05
-4.75010770881082e-05
-3.76314338966064e-05
-3.46792518193575e-05
-8.77780025952055e-07
-5.00119063784559e-05
-3.37316760216451e-05
-9.38492228853315e-06
-2.88874464118985e-05
-1.50199558136874e-06
-7.15286568873708e-06
-4.03294128294657e-05
-1.34261973480492e-05
-1.46377053762486e-05
-1.29805005503716e-05
-2.25347920281054e-05
-3.83884146872912e-05
-2.34092238423041e-05
-3.77836237325516e-05
-9.55373888985899e-06
-2.81442196299486e-05
-3.47554875336061e-06
-2.55337734455593e-05
4.77936127866209e-07
-2.22816623120254e-05
-1.24801427214322e-05
-2.01017116103002e-05
-2.42736186471715e-05
-1.82512224214943e-05
-2.54375169824854e-05
-1.79328292599162e-05
-3.11268450313428e-05
-4.50891900782756e-05
-4.19406405855212e-05
-2.17288920693545e-05
-1.96071667734008e-05
4.6885201668865e-08
-1.82940137483899e-05
-2.48741808211739e-05
-1.94333040667286e-05
-2.39253801719958e-05
-1.24257511385906e-05
-1.27267053799116e-05
-2.9188838063463e-06
-1.80476724512167e-05
-7.17744282926977e-06
-1.08248897422366e-05
4.32733096939894e-06
-4.50698394527808e-06
-2.27990662954918e-05
-2.07570467618413e-05
-3.77694828537687e-05
-3.33035059880656e-05
-2.96683357143488e-05
-3.4853963418039e-05
-1.91431722313854e-05
-1.58662995363114e-05
-3.05418666020823e-05
-2.60954734016444e-05
-1.01456965945853e-05
-3.38245460721236e-05
-5.50808180207899e-06
-6.19564764400938e-06
-3.51075131912794e-05
-2.67351069922659e-05
-4.10841881624841e-06
-2.56036291099324e-05
-1.47754979087448e-05
-3.18306966774246e-06
-3.96374759289565e-05
-2.9992572932452e-05
-1.549946008845e-05
-3.20756822466294e-05
-3.20803204606358e-05
-2.73585511863613e-05
-2.87843440296195e-05
-1.34894590779127e-05
-2.17228386267459e-05
-1.36123905009292e-05
-7.24746451240387e-06
-1.38593062084744e-05
-1.94056504026214e-05
-1.40973882310753e-05
-3.4702258604342e-05
-1.19656632592068e-05
-2.28991608210155e-05
-2.16875918819417e-05
-1.92102232885548e-05
-3.62428476810827e-05
-2.11492038078069e-05
-1.99985838146805e-05
-1.71123021622456e-05
-1.81700250924867e-05
-1.36535087415802e-05
-3.139843258872e-05
-4.17774144537477e-05
-2.1595716310207e-05
-1.61608799087646e-05
-2.03428902064943e-05
-1.10555871771146e-05
-3.28413257358852e-05
-3.06808732234076e-05
-3.67777672024618e-05
-1.78580608686958e-06
-7.75635418539168e-06
-5.27197732441031e-05
-1.48134031324293e-05
-2.02593425499175e-05
-9.17246985409031e-06
-3.31990288275248e-05
-4.41823521683999e-06
-1.64883317542661e-05
-3.60259421741383e-05
-2.92808175373502e-05
-2.08758861493759e-05
-3.47287987369992e-05
-7.67467288959725e-06
-3.59107903015725e-05
-1.69885378431806e-05
-5.7846837993103e-06
-3.29566667582545e-05
-2.79166949305953e-05
-1.20994348079615e-05
-9.11503122927274e-06
-3.37425632557825e-05
-2.43476241100946e-05
-1.88231615133444e-05
-2.94038079786825e-05
-2.01731598310516e-05
-2.9413267054923e-05
-1.36339288654304e-05
-2.78680985978919e-05
-7.01607071970554e-06
-1.28296010991152e-05
-2.35615706084825e-05
-1.32987525585643e-05
-1.87923011465192e-05
-6.39424214503862e-06
-5.10857702901009e-06
-2.44690678766678e-05
-2.91604214147502e-05
1.1457647286429e-05
-2.03877665013459e-05
-1.35576268992363e-05
1.49886160560698e-07
-1.02326899788893e-05
-3.37340309178424e-05
-3.21984445217559e-06
8.28220981884765e-07
-1.02924960157907e-05
-2.10477203471499e-05
-7.50658433652438e-06
1.0782951969192e-05
-4.14842887104331e-05
-2.62894790475205e-05
-2.29491551843288e-05
-8.8033744242723e-06
-7.47450158543801e-06
-2.17592144955921e-05
-6.99494080908783e-06
-2.63671078947813e-05
-1.84142834351712e-05
-4.88902672034559e-06
3.15546232431069e-06
-3.39977468181718e-05
-4.25605372397144e-05
-3.8457332341298e-05
-1.4773527163043e-05
-2.60222451105254e-05
-1.97577095865638e-05
-3.54923516251064e-05
-6.62727610971317e-06
-6.55050129752531e-06
-1.38796112392933e-05
-8.99101278406579e-08
-1.96280285012692e-05
-2.38838399887693e-05
-2.98118367226352e-05
-8.90579886479682e-06
-3.80108161216403e-05
-6.08667122657008e-06
-1.28955880740416e-05
-8.28948775661729e-06
-1.47147373857082e-05
-4.18465668544094e-06
-1.24682441333026e-05
-1.16838525973545e-05
1.46602973863383e-07
-9.92627499571668e-06
-2.41676525795563e-05
1.36133438814987e-06
-2.84228304089212e-05
-8.76454742171908e-06
-1.72086463182338e-05
-6.62891839095986e-06
-2.50438372279041e-05
-1.03461931224511e-05
-1.34399464345805e-05
-1.07419685564321e-05
-3.83549276981881e-05
-1.65392101635272e-05
9.10524596507686e-07
-1.68746127632416e-05
-3.99287761233786e-05
-3.16035395649967e-05
-2.0546127297583e-05
-2.77567815285719e-05
-3.88523141186564e-05
-1.13263995885915e-05
-3.32775636749281e-05
1.10242188967318e-06
-2.33699997094233e-05
-1.67770745372474e-05
-3.76044289094988e-05
-8.30502164176364e-06
-2.23283040797813e-05
-5.72272773840511e-06
-3.05939026493288e-05
-1.01286521568831e-05
-1.46145168167059e-05
-1.83412905178537e-05
-3.13749696287606e-05
-2.82751993125627e-05
-1.05712115237601e-06
-2.2312537505063e-05
-3.19925132211038e-05
-2.1815608781553e-05
-2.30396729986623e-05
-3.2262075194461e-05
-1.75888853978058e-05
-1.29653426286208e-05
-2.37060978124619e-05
-1.21374168290354e-05
-1.81741951112347e-05
-1.13346869181191e-05
-1.6546073537264e-05
-2.3930457274257e-05
-3.4814326690773e-05
-2.47928858204853e-05
-1.06996433506093e-05
-2.64497450609548e-05
-1.76910018107541e-05
-1.24513799535073e-05
-1.09854867713916e-06
-1.61489423226437e-05
-1.0343814942961e-05
-2.30993901567353e-05
-2.56426279901644e-05
-2.1533003694661e-05
-9.15412174317699e-06
-2.1627961977219e-05
5.03536721254323e-07
-2.68383312961036e-05
7.97517846665325e-06
-2.09256934888433e-05
-2.29148158369092e-05
-3.07096487774518e-05
-2.26163202240407e-05
-2.32450172238682e-05
-3.88067830786678e-05
-2.70708331731059e-05
-8.88005265255245e-06
-2.08452385651728e-05
-1.38275529514427e-05
-2.12844770440171e-05
-2.23469006291489e-05
-2.53318131512503e-05
-1.39859248518302e-05
-7.6993058796085e-06
-1.9794314914908e-05
-2.19245012726954e-05
-2.19891902842874e-05
-1.5390194735091e-05
-2.67387855736895e-05
-3.13367728735074e-05
-2.66613447606816e-05
-3.89746665251093e-05
-1.76377593945329e-05
-1.23963076378551e-05
-3.42659789415578e-05
-2.28251265646211e-05
-2.64920320521751e-05
-1.64219743433095e-05
-4.80878141550645e-05
-3.43593879214896e-05
-3.61941509693382e-05
-1.55519109634136e-05
-4.48788734421646e-05
-5.41180829110871e-06
-2.86436063548885e-05
-1.59250206676079e-05
-1.05067936023234e-05
-1.51373385054575e-05
-6.80783976043458e-06
-2.0746789673366e-05
-2.01619051137012e-05
-3.02142099286187e-05
-9.30592589007463e-07
-1.63696881392677e-05
-2.96266850799829e-05
-1.98851729239911e-05
-3.19751555724119e-05
-1.52548674094651e-05
-2.7406908354251e-05
-2.48339609662505e-05
-1.92335475533792e-05
-1.58329814580597e-05
-3.91696584947612e-05
-9.85843762723299e-06
-6.40872087950052e-06
6.13363227330678e-06
-2.50528338504686e-05
-6.06644326728275e-06
-3.73384119098268e-05
-2.98455954871845e-05
-1.89152077890277e-05
-2.33531904199397e-05
-1.88950306067982e-05
-1.79645244701286e-05
-3.69283425428962e-05
-2.08476829550065e-05
-1.26612715299478e-05
-2.22866202880681e-05
-2.92389802547188e-07
-1.70642280138835e-05
-1.50277762157974e-05
-3.31116143039408e-05
-1.93394796383068e-05
-1.43569047027752e-05
-4.33317314893925e-05
-2.69303552587242e-05
-2.63558572915589e-05
-1.98176802322697e-05
-1.4054579440567e-05
-3.07564570770353e-05
-1.87743596234653e-05
-2.7339582683838e-05
-7.25217432251807e-06
-2.81780934512813e-05
-2.73398776946943e-05
-1.70489014287478e-05
-1.56826146334505e-05
-2.62490692455095e-05
-2.10428760135507e-05
-2.42058311649842e-05
-1.68854250089491e-05
-1.50542999936758e-05
-2.57548089079642e-05
6.73843398163122e-06
-1.84303419332842e-05
-2.96818049275439e-05
-2.0528785675762e-05
-1.8025372859595e-05
-2.35528211883475e-05
-2.3694853573667e-05
-1.85028132839803e-05
-2.62715357947481e-05
-2.26849542402592e-05
-1.9923819781655e-05
-2.69812494998049e-05
3.36404645954372e-06
-3.70144997880712e-06
-2.8785919567257e-06
-1.3940336272642e-05
-9.94134768157483e-06
-1.35374641974235e-05
-3.0234926090489e-05
-2.8040072487435e-05
-9.17976217673731e-06
-1.69287106495926e-06
-2.20352056027334e-05
-7.04518149007753e-06
-1.92818253470406e-05
-1.98037150775547e-05
4.70599456116866e-06
-2.13000033796087e-05
-3.71897419974313e-05
-3.96698451691237e-05
-1.87006740281966e-05
-2.13941010198559e-05
-1.69248972528342e-05
-2.73603168627346e-05
-4.42569610256768e-05
-3.28124185679677e-05
-1.59769500222948e-05
-1.56108985026707e-05
-3.33081491920869e-06
-3.90877531178605e-05
-2.73800231544902e-06
-2.98755563912519e-05
-4.79007133036124e-05
-2.71793613742474e-05
-1.82141652523595e-05
-3.67002333198513e-05
-8.74193629233741e-06
-2.19380169662381e-05
-3.9222004076654e-05
-9.56095050505903e-06
-3.18798058724908e-05
-1.61034982668256e-05
-2.58109587473822e-05
-1.0725263601532e-05
-1.77871732650499e-05
3.06168672234762e-06
-9.24849952824501e-06
-1.65212795648821e-05
-1.27915790797802e-05
-2.88433359171964e-05
-1.83914770229897e-05
-2.32763816671725e-05
4.59793253776111e-06
-3.40770762340587e-05
-3.30744331004136e-05
-3.38328071681897e-05
-3.13359627381728e-05
-3.34197699750594e-05
-1.41120690422291e-05
-5.38349338191584e-06
-5.03763707224559e-06
-3.67614297016126e-05
-2.57380106850237e-05
-1.13390139594638e-05
6.64052751601118e-06
-4.15188394038219e-05
-2.64557249609962e-05
-2.7010048408314e-05
-2.64831599588106e-05
-2.34686941573389e-05
-1.43911427895913e-05
-6.41146475144852e-06
-4.18625147806776e-06
-2.20653263482424e-05
-1.87543567770056e-05
-2.63496545783888e-05
-1.08797384012503e-05
-2.13053640912151e-05
-5.05389448723046e-05
-1.79726508316846e-05
-6.19265748283794e-06
-4.04269778015105e-05
-2.50848936516511e-06
-3.54498631027456e-06
-3.51941267833117e-05
-2.64573640585971e-05
-5.79802687305324e-06
-3.10498701945246e-05
-2.32730882705946e-05
-5.29185800386331e-06
-8.18118519843971e-06
-1.08730291034121e-05
-2.89660987175048e-05
-1.07081517512288e-05
-3.30721694543385e-05
-2.51654256301318e-05
-4.75491702187615e-06
-2.95011021880437e-06
-1.61453753443558e-05
-1.15790236017304e-05
-1.64687684161545e-05
-7.11294741079765e-06
-1.50020991234032e-05
-3.09643398497887e-05
-1.86908985630793e-05
-1.97640971150501e-05
-2.67589712046762e-05
-3.18670412017264e-05
-9.14847893770584e-06
-1.876599098792e-05
-1.20531230601816e-05
-2.67960786990582e-05
-1.68000477798724e-05
-1.78649714791573e-05
1.45311052883623e-06
-1.71884930669699e-05
-4.37697844103679e-05
-2.72914410493173e-05
-3.85321538289012e-05
-3.76953566142703e-05
-3.9043674142347e-06
-3.0334322458442e-05
-2.62171503537221e-05
-2.04938836847807e-05
-1.34021453607998e-05
1.42257055151967e-05
-2.37173059767893e-06
-4.03257963061545e-05
-3.07733733331145e-05
-3.14527043247668e-05
-3.68545189183201e-05
-3.27839823481625e-05
9.09767162130439e-06
3.86208944976933e-06
-3.43157169230908e-05
-2.29193190703187e-05
-1.02933682656522e-05
-1.65771125733735e-05
-2.87295871429909e-05
-1.29678258761685e-05
-1.86960392496752e-05
-3.25359711669313e-05
-5.36584819256162e-06
1.3032119435342e-05
-2.15797890891724e-05
-3.12016090832821e-05
-9.81889199599931e-06
-2.58514098947778e-06
-1.65944693018919e-05
-1.02135992013416e-05
-1.09324077983635e-05
5.48370115058497e-07
-2.76891207348217e-05
-3.89755512820773e-05
-2.72235712926166e-05
-1.11484266716469e-05
-3.31850827155316e-05
-8.1457700476098e-06
-1.17900135265686e-05
-1.94695368550766e-05
-3.6868789730725e-06
-2.03277013201368e-05
-2.12490763709867e-05
-3.27447101627789e-05
-1.54769458460911e-05
-1.56184204099507e-05
-3.08968238162655e-05
-1.47900063812503e-05
5.82677876906519e-06
-1.5211898273144e-05
-2.52813306152989e-05
7.40271009963981e-06
-1.8454255334485e-05
-3.99647066093202e-05
-1.94259576734277e-05
-2.24113890845712e-05
-2.04334870831564e-05
-2.5229298775227e-05
-2.12648852635957e-05
-3.15945643270118e-05
-2.89892260197236e-05
-4.29058598679053e-05
-1.70659416980426e-05
-1.79603000254998e-05
-1.15165891581508e-05
-4.21746919248472e-05
-1.57721551813042e-05
-1.84399047113603e-05
-1.09189450708132e-06
1.85304214379819e-06
-2.85599909532513e-05
-2.95701201959786e-05
-7.56498730959699e-06
-1.47143671336183e-05
-2.5236039418557e-05
-4.44844756007692e-05
-8.12384221129793e-06
-2.80892426487392e-05
-2.54491585058975e-05
-1.46509222291931e-05
-2.49461713411771e-05
6.96422480915477e-07
-1.39794208127199e-06
-2.63982967745498e-05
-3.65679355556422e-05
-2.20434615877736e-05
-3.55752253857029e-05
-1.44955770190738e-05
-2.12675655305169e-05
-6.73611268071989e-06
-5.01952804626216e-06
-2.31012377681184e-07
-3.60956336278006e-05
-2.05234138674323e-05
-2.38516565381886e-05
-2.4843904544838e-05
-3.13756051633388e-05
-2.09164404345324e-05
-1.68942359659726e-05
-5.53401068509248e-06
-2.00273279420823e-05
-1.76958658094507e-05
-1.22304194802214e-05
-3.16375132816778e-05
-1.62702829013419e-06
-1.10688938135181e-05
-4.83114035743644e-05
-2.69266998530278e-05
-6.76434852213639e-06
-5.12011585458107e-06
-2.39033684799218e-05
-1.27706940576615e-05
-2.60397521522835e-05
2.56669842746193e-06
-1.22590027189041e-05
-1.46237401889854e-05
-2.73920171780657e-05
-9.10920612438547e-06
-4.39535226357366e-06
-5.62666797422565e-06
-2.2202321525095e-05
-9.12429147967792e-06
-2.6688282914922e-05
-3.25032751193056e-05
-3.26066181486264e-06
-1.43305308431523e-05
-1.93268346190674e-05
-1.25817710674744e-05
-2.0023636868888e-05
-1.07788410977323e-05
-2.65822383352184e-05
-2.01197816297979e-06
-6.14845549619553e-06
-1.4081563848605e-05
-1.14591246036032e-05
3.13403633984748e-06
-4.4455278953052e-05
-1.88079303349005e-05
-7.53948839909837e-06
-1.78006195238695e-05
-1.83060718378369e-05
-3.62291383846436e-05
-1.98546498469702e-05
-2.96647406518177e-05
-3.30300674468822e-05
-2.60171377186834e-05
-1.96830173355274e-05
-2.41241275754304e-05
-1.1869561834931e-05
-2.80064529927405e-05
6.87824980277709e-06
-1.70558257100994e-05
-2.64819682589674e-05
-2.75531070750313e-05
-2.92274579067874e-05
-1.12594212605843e-05
-1.05732717955378e-06
-1.47611949123719e-05
-1.27018047754407e-05
-4.27584611998027e-05
-2.86040773702006e-05
-2.42947585991949e-05
-3.56029669456114e-05
-1.49837463999353e-05
-3.91428320294655e-05
-6.65029553252874e-06
-5.96860565072854e-06
-2.06679625456683e-05
-3.12340188513825e-06
-2.51841701867705e-05
-3.18007546837479e-05
-1.38717626119972e-05
-1.10384092478852e-05
1.09255951986478e-06
-1.92564225550093e-05
-6.43413819052512e-06
-1.65344631266875e-05
-1.28704851883457e-05
-1.03293930635653e-05
-2.57949356174821e-05
-1.27562299263919e-05
-1.67488431726538e-05
-1.14900227851679e-05
-3.69812570801106e-05
-7.64284347604776e-06
-1.03802613092913e-05
-1.54948086448026e-06
-1.72685082994443e-05
-1.35618501681468e-05
-1.90779154425312e-05
1.21808580100165e-05
-3.25486675818451e-05
-3.58355931677297e-05
-2.35508782002974e-05
-2.43417378577985e-05
-1.54807884669313e-05
-3.82918069866787e-05
-2.59762402908732e-05
-2.00035633546745e-05
-3.3270810299335e-05
-2.78584029232316e-05
-1.47872397774237e-05
-1.73833761899845e-05
-2.5907416954695e-05
-1.35417913373814e-05
-1.73690862673306e-05
-3.73003539202551e-05
-1.33698693938322e-05
-1.96905606950622e-05
-1.63982970301211e-05
-4.06380670317564e-05
-2.31654598099971e-06
-1.61929267351309e-05
-1.72984459015756e-05
-3.46933554203561e-05
-2.54228111195947e-05
-1.51924268584526e-05
-1.64643791804959e-05
-2.84595790687283e-05
-4.09993176321327e-05
-2.31859405316219e-05
-1.31961886296268e-05
-2.07444326137883e-05
1.79888961107534e-06
-1.52398522553865e-05
-3.52872404228226e-05
-1.91636445773734e-05
-1.37268010410286e-05
-1.75740263973681e-05
-1.67525472455028e-05
-1.00381570180954e-05
-2.78923495394285e-05
-1.601585363393e-05
-2.33956305879705e-05
-3.15708116013658e-05
-3.2551173759171e-05
-8.50480363414399e-06
-2.96031817826416e-05
-4.01528945225277e-05
-1.64830791779976e-05
-1.22394150313634e-05
-2.31920053043383e-05
-1.36101716137245e-05
-4.1449581851122e-05
-3.79264434448442e-05
-1.32930546185765e-05
5.32913725545452e-06
-1.87413179558937e-05
-1.92603266532346e-05
-1.19787821748749e-05
-2.84343255792403e-05
-2.96960062143641e-05
-2.39194297536396e-05
-2.11756986701545e-05
-3.19338118473869e-05
-6.09991565102964e-06
-4.2840277860471e-05
-1.79088056323099e-05
-2.44776810250079e-05
-4.53220047101299e-05
-2.62062812875497e-05
-2.00742522248367e-05
-1.29910092667336e-05
-9.63171904187005e-06
-2.98523449732987e-05
-2.60471933106439e-05
-2.67054188059169e-05
-2.22693378306451e-05
-1.1296195994209e-05
-5.71219492509024e-06
-1.42906797343657e-05
-8.91019774100865e-06
-2.66828550227711e-05
-4.42655231414142e-05
-3.06130605327297e-05
-3.38946724142698e-05
-1.87460023830906e-05
-1.85939942173352e-05
-3.03240391537548e-06
-2.64883616071487e-05
-2.18489776743661e-05
6.04055402316193e-06
-1.50044246764629e-05
-4.29457997994369e-05
-2.49912249028845e-05
-2.50159937659826e-05
-1.97569054480638e-05
-1.76434137312694e-05
-1.69145602790536e-05
-1.61301998928665e-05
-3.76565581368565e-06
-4.35837674514863e-05
-4.1032681793142e-05
-1.31737451078393e-05
-3.25564288852451e-05
-1.40240734062951e-05
-1.02690850026882e-05
-1.53575661988229e-05
-4.75233136639636e-06
-1.74694767915725e-05
-4.13637088716417e-05
-9.51915701251919e-06
-3.20440837511706e-05
-3.09906534185638e-05
-2.9571892844197e-05
-3.26564457812041e-05
-5.15504199778998e-06
-2.82097510437319e-05
-1.7263409729552e-06
-3.45548283846493e-05
-2.47301890156475e-05
-2.74161394533609e-05
-9.69912966842593e-06
-1.00982293906401e-05
-2.0213945171086e-05
-1.93403974420836e-05
-3.87094321209747e-05
-5.42238679273253e-06
-3.69774801644359e-05
-1.94031742501984e-05
-4.18192757791864e-05
-2.55106115443422e-05
-4.1055979315727e-05
-8.56767874827532e-06
-1.50263907063929e-05
-2.65485769239749e-05
-4.20178640755323e-05
-2.21987900825788e-05
-2.40892350610829e-05
-2.79203908761216e-05
-6.69888533830155e-06
-3.25973639224581e-05
-2.29677453849688e-05
-4.5643432174562e-06
-2.61433192778124e-05
-6.38249419163341e-06
-3.17552041783673e-05
-1.64493555587017e-05
-2.1431180514623e-05
-1.83512409507079e-05
-2.18382617871376e-05
2.94232695599603e-06
-4.41604378943827e-05
-1.90276702471773e-05
-3.8338955551816e-05
-1.85186730566317e-05
-5.10835008745479e-06
-2.25368403297079e-05
-1.13118083012847e-05
-1.37819605882428e-05
-1.4771152981686e-05
-2.85499900294201e-06
-3.23941389414018e-05
-1.60511953823252e-05
-9.31870192793279e-06
-1.59810525060367e-05
-1.15218275749816e-05
-2.12866774052875e-05
-1.00225259675585e-05
-2.02423974854644e-05
-4.57093331138283e-05
-3.06111205653013e-05
-1.80277017729245e-05
3.17466192765176e-06
-2.67589993625864e-06
-2.65017437394254e-05
-2.51699237781215e-05
-1.85183097809228e-05
-2.00940309805051e-05
-2.97091244273613e-05
-3.99483805871463e-05
-1.46736904368597e-05
-2.67138246949074e-05
-2.35605761780937e-05
-3.44889852460182e-05
-6.28170079538518e-06
-7.40361994986162e-06
-3.43074618724782e-05
-2.15713137910433e-05
-2.84742126936293e-05
-3.72851999787581e-05
-1.593065057973e-05
-3.04202627292954e-05
-1.62714015953324e-05
2.50628358954078e-07
-3.17511392038054e-05
-3.61639544558101e-05
-2.81055554745418e-05
-2.08135743260564e-05
-3.39220332370304e-05
-3.077625330489e-05
-1.2457839093803e-05
-2.25541718482467e-05
-1.01595671245222e-05
-9.52439869106101e-06
-2.7737849082638e-05
-2.34395037578902e-05
-4.04316738888233e-05
-3.94591792255851e-05
-1.93955881101255e-05
-3.01991495289796e-05
3.37037642756882e-06
-8.81678402116285e-06
-1.40777139472334e-05
-1.70161542817574e-05
-1.89214631675682e-05
-3.36214865864182e-05
-1.20517472565155e-05
-8.42346883937248e-06
-1.71560513450455e-05
-4.17353649704566e-06
-2.04703114876928e-05
-3.06687411394037e-05
1.11131046972338e-06
-2.52938179109339e-05
-1.84284314198606e-05
-2.28132875903252e-05
-1.61002474587385e-05
-7.78719855900487e-06
-7.61512544009918e-06
-1.21781448258904e-05
-2.91449391764025e-05
-1.68998498156595e-05
-1.92538373315084e-05
-5.84851020374455e-06
-2.24623546577717e-05
-2.27253363904412e-05
-2.84298697165448e-05
-2.03104941184515e-05
-3.79646134880874e-06
-9.84985641609679e-06
-1.66088938139909e-05
-4.12876426864148e-06
-4.24210264561388e-05
-3.18551509553776e-06
-3.26046849505193e-06
-1.75814971551679e-05
-1.83305584099931e-05
-2.17986406043947e-05
-3.11522185425839e-05
-2.64488660120182e-05
-1.11836251643305e-05
-4.91907977728376e-06
-2.60592549183182e-05
-3.14129957808659e-05
-3.77686428478412e-05
-1.49541409713905e-05
-3.17865482037467e-05
-2.29231871446931e-05
-2.8417829383934e-05
-1.17304348855512e-05
-2.80408965314922e-05
-4.56476265750088e-05
-1.61442722590775e-05
-2.8078557757766e-05
-2.06281040906501e-05
-3.65528986400484e-05
-1.2562567205947e-05
-1.73536473579778e-05
-3.12463548867684e-05
-1.32704449473776e-05
-8.94929850222317e-06
-2.62653984419718e-05
-2.42447738803935e-05
-3.42333833695762e-05
-3.3647126548485e-06
-2.25960994225621e-05
-2.70075624484507e-05
-3.73823915831778e-05
-1.83582510432545e-05
5.17790909183573e-07
-3.33648109390196e-06
-2.12179162892431e-05
-3.19642979263722e-05
3.37314820068844e-06
-2.59907745134079e-05
-9.98633544858079e-06
-3.27689386658764e-05
-1.95230709590596e-05
-2.73652796252656e-06
-4.11727372328805e-05
-2.27585877201402e-05
-2.56787510725181e-05
-1.26802757242216e-06
-1.5602578907427e-05
-4.25272983838311e-05
-2.81609804612122e-05
-3.24066123924078e-05
-2.66856699869835e-05
-4.20893146173697e-05
-2.08045789676271e-05
-2.43767380210138e-05
3.6256257896473e-06
-2.96624975305611e-05
-1.52602596386976e-05
-1.89870191860013e-05
-1.37493033211275e-05
-2.55529433325641e-05
-1.92154300214853e-05
-4.16573557297913e-05
3.13989975108309e-06
6.65766042214826e-06
-2.4215787465263e-05
-1.89929962279006e-05
-3.03367707896229e-05
-8.67103730337437e-06
-2.51270966506959e-05
-1.48697582033775e-05
-3.40294422285076e-05
-2.54027297958608e-06
-1.79106732599674e-05
-2.01452185366341e-05
-1.87299931477162e-05
-1.32968010280568e-05
6.44387209030526e-06
-2.56589162664309e-05
-1.0695491379599e-05
-2.45683865737235e-05
-1.74238534754753e-05
-3.96536668804299e-05
-2.82370659860398e-05
-1.05962009241556e-05
-2.75835265837698e-05
-3.59498845757564e-05
-2.08306790712739e-05
-1.99247243670676e-05
-1.97722406306814e-05
-1.64719017321928e-05
-1.52648715515007e-05
-2.39689182862387e-05
-1.98850085976721e-05
-1.6244780356468e-05
-3.48957262855482e-05
-2.36728313342507e-05
-8.86505693055879e-06
-3.92518849127019e-05
-1.49864524241408e-05
-8.29855586655463e-06
-2.15254994318436e-05
-3.63937095699014e-05
-2.88607284170391e-06
-9.19862262263982e-06
-2.86095628899879e-05
-1.27226533499878e-05
-2.07366121717194e-05
-1.81995784874225e-05
-1.69824225993176e-05
3.06387098388337e-06
-1.20885094354205e-05
-2.2998151253158e-05
-3.20633552492445e-05
-1.23056323903998e-05
1.62681359596471e-05
-4.07832821512319e-05
-8.5161008338588e-06
-2.23066627487697e-05
-5.6652386474805e-06
-6.20593958326094e-06
-2.98455235231577e-06
-1.03410260360821e-05
-3.36600051700509e-05
-3.01504325457394e-05
-3.93263196098055e-06
-3.02025597907728e-05
-1.49413300067009e-05
-8.06141656329539e-06
-2.71487364452981e-05
-7.87001620468183e-06
-1.25023815276745e-05
-1.94115087946416e-05
-2.24749679263837e-05
-1.26944516540448e-05
-3.98645080246511e-06
-1.58240884539775e-05
-1.49295652535775e-05
-2.77434115159362e-05
-2.25434125017276e-05
-2.45120806194793e-05
-1.78296854195122e-05
-3.79944618187573e-05
-1.65515324206541e-05
-1.99117692044638e-05
-1.864223895781e-05
-9.957255047162e-06
-1.47860189266488e-05
-1.03784903469361e-05
-1.48267703570558e-05
-7.09646844839925e-06
-2.34059666329465e-05
-3.1288796898219e-05
-5.03954081073308e-06
-2.1141150422857e-05
-3.65212075960112e-05
-2.62792292067659e-05
-1.12550217871453e-05
-2.84724777996389e-05
-2.19777379165864e-05
-3.78243781762433e-05
-3.70482103808407e-05
-1.41946779344734e-05
2.86863909235145e-06
-2.58689106056291e-05
-1.76439333910677e-05
-2.62468629919416e-05
-3.44344616212527e-05
-9.72967774207683e-06
-2.17069189132252e-05
-1.66062464679554e-07
-9.07060513662853e-06
-8.52350636447081e-06
-4.20222158291031e-05
-3.00991502691323e-05
-2.4118677640555e-05
-4.55469268104983e-05
-3.27289494904695e-05
-9.09213702406884e-06
-4.87955121537309e-05
-1.24680970848014e-05
-1.77621578717011e-05
-2.46738447493501e-05
-1.06477738326976e-05
-2.71001996230394e-06
-1.89110045081926e-05
-4.45239727068634e-05
-4.3045990356954e-05
-2.29830115452434e-05
-1.18939589186848e-05
5.67421015757181e-06
-1.98735684214948e-05
-1.79417306516387e-05
-1.50365403297476e-05
-1.73095621350858e-05
-1.76655303746064e-05
-2.58233927118183e-05
-4.85483045490565e-05
-3.21375189942832e-05
-1.02589088926792e-06
-1.91655527181979e-05
-8.90325997731343e-07
-4.41325356309458e-05
-1.66612355208142e-06
-1.48659895496856e-05
-2.22845544031432e-05
-2.12824233515591e-05
-2.42021656625754e-05
-2.34572058520773e-05
-1.6929797387389e-05
-1.82140330920839e-05
1.39377581001438e-07
-2.46227655976494e-05
-2.18507308044536e-05
-3.62204396295851e-05
-1.51742508162048e-05
-2.50221320663409e-05
-3.25354847101032e-05
-6.57363941457903e-06
-3.18416083868903e-05
-2.5083488950558e-05
1.40510416843059e-05
-2.26177806756942e-05
-1.55931164228605e-05
-8.53270212229042e-06
-1.4133491463678e-05
-3.30893701421783e-05
-3.83407491180997e-05
-2.78973892886757e-05
-1.41830861475121e-05
-3.15994598704842e-06
-4.88711410136252e-06
-2.3218102044257e-05
-1.66022859717216e-05
-1.97582144570001e-05
-2.85490515395788e-05
-1.67277815538383e-05
-6.8504514206132e-06
-2.57904131465915e-05
-3.28816788849921e-05
-2.59828191371248e-05
-3.19889042015148e-05
-3.01900657488047e-05
-2.4248172389836e-05
-4.00851525093882e-05
-2.09592835662251e-05
-1.07022612765945e-05
-3.00365326527323e-05
-2.93423090689486e-05
-1.07449869559995e-05
-3.07285330969784e-05
-1.50045965020962e-05
-1.97719457503772e-05
-1.84644308922635e-05
-4.32251442822643e-05
-2.53004822411229e-05
-1.712187757719e-05
-3.77490273275012e-05
-5.51059665033979e-06
-3.82369565587603e-05
-1.09760874087486e-05
-1.44442975380451e-06
-1.71181737177029e-05
-2.7842473901796e-05
-3.06990737171587e-05
-1.11201553403026e-05
-2.79928951423825e-05
-2.83493916411108e-06
-1.31936694608669e-05
-1.0840174741273e-05
-7.10321278927947e-06
-1.58651075107383e-05
-2.11397111581878e-05
-8.92608757158333e-06
-2.39310920989607e-05
-4.1717007020697e-05
-2.80339780337449e-05
-1.36452000594473e-05
-1.45959843268e-05
-1.05901557527922e-05
-3.23653682608457e-05
-8.32278328376757e-06
-2.3532794872752e-06
-1.17161151039736e-05
-4.19697886415815e-05
-3.51441986689294e-05
-3.07530085089454e-05
-5.25528731416289e-06
-2.2573760793222e-05
-1.84523034803848e-05
-1.49221809645086e-05
-2.01088529455071e-05
-2.17627632462035e-05
-3.31556933282701e-05
-3.23634942994214e-05
-2.93156979464151e-05
-1.66476399533965e-05
-1.62747779080962e-05
-1.43404966829558e-05
-2.57004160094774e-05
-2.43354136266906e-05
-2.43137266940605e-06
-3.21767498075257e-05
3.11328575669786e-07
-1.50437531168365e-05
-2.20076856329433e-05
-1.37607069793112e-05
-1.36640980902625e-05
-3.72544781321367e-05
-3.11305072598021e-05
-1.29484709348264e-05
-2.19129975145193e-05
-2.33594072025029e-05
-2.61701350887607e-05
-2.31860059319745e-06
-4.30611128741052e-05
-2.94578366554161e-05
-9.50807162535153e-06
-7.0555533123684e-06
-4.95093240325377e-05
-2.90134458984969e-05
-2.85183025218283e-05
-1.13716863867283e-05
-2.54310501225043e-05
-2.05389560230809e-05
-4.08030865836783e-05
-2.11262467643138e-05
-1.02620619470637e-05
-2.32806841110157e-05
-1.98577159117151e-05
-1.35131600807872e-05
-1.58437275225137e-05
-2.35919060975856e-05
-1.99814234553718e-05
-8.15956531240393e-06
-1.58693911640544e-05
-2.04427969291363e-05
-1.08160099180307e-05
-3.66573933973832e-05
-3.35229078948454e-05
-2.1416018496619e-05
-1.96465378798876e-05
-2.89217600453499e-06
-8.49546655279065e-06
-1.75448925349879e-05
-1.09487683876104e-05
-2.38384068666966e-05
-1.50640068484976e-05
-1.36571763472758e-05
-7.72911072717101e-06
-1.11508901849234e-05
-2.4406920078318e-05
-1.29505949954404e-05
-5.47129486494107e-06
-1.93186541382605e-05
-2.8605321795526e-05
-3.03656980933437e-05
-2.29907510828308e-05
-2.18411181137373e-05
-2.47402429508801e-05
-1.81732660789312e-05
-1.27993345205071e-06
-1.32151186391463e-05
-2.96640487298316e-06
-4.33959645839075e-05
-2.14865061016026e-05
3.44287280575026e-06
5.38829160834201e-07
-2.73900808490576e-05
-1.41757241911204e-05
3.42836222373398e-06
-3.42190387619826e-05
-9.3231727408493e-06
-3.02726386889283e-05
1.31076656838508e-06
-3.69738235090435e-06
-2.5237303127573e-05
-3.64392383721842e-05
-4.1113305449566e-06
-3.15537775021933e-05
-1.74007866186756e-06
-9.59240290648476e-06
1.09016387473991e-05
-3.19236784609047e-05
-2.18545729854653e-05
-1.38693534757287e-05
-1.46368352000166e-05
-7.74054265029824e-07
-1.28276276272726e-05
-6.20064257389874e-06
-1.68560115999192e-05
-2.75056073902318e-06
-3.7780744507256e-06
-1.6143487672177e-05
-1.67241981342141e-06
-2.78674814550385e-05
-1.84669771196766e-05
-2.15922325544881e-05
-2.50634224113204e-05
-1.86189206402497e-05
-2.48952210602835e-05
-1.40518923809565e-05
-3.59418080779524e-05
-2.56658477834265e-05
-1.52378990854191e-05
-1.42567755279915e-05
-2.30277909544272e-05
-2.9593977641446e-05
-2.47572779101846e-05
-2.16159147778124e-05
-4.90267701461775e-05
-4.2424334712371e-05
-1.490423223272e-05
-1.52248822641894e-05
-1.923483531521e-05
-2.97293383187076e-05
-1.35283828455714e-05
-1.73284185815905e-05
-9.03096846471295e-06
-1.63753554631634e-05
-3.5613900894159e-05
-3.55362107631058e-05
-2.11363438249642e-05
-3.21333002300114e-05
-2.05548768059066e-05
1.07046543259388e-06
-2.9324880023825e-05
-2.07478290093484e-05
-1.10008038253945e-05
-7.0061161032494e-06
-9.4203099150273e-06
-9.52708074687629e-06
-2.0106914181576e-05
-6.17004347998151e-06
-1.72106066609459e-05
-7.65288400383668e-06
-3.16786209870987e-06
-1.54302241992756e-05
-1.74552458504891e-05
-1.07850511689264e-05
-2.70477372824085e-05
-1.30301488943939e-05
-4.16669570430225e-05
-2.35597087740925e-05
-8.19707935144844e-06
-1.25351274215552e-05
-1.32570726904679e-05
-3.9738957102515e-06
-1.08612115912242e-05
-3.15063236967084e-05
-2.22516983177772e-05
-1.63618542615019e-05
-2.05402342094721e-05
-4.14290228349877e-06
-3.23238972793154e-05
-1.58448685252199e-05
-3.25652304546427e-05
-2.54957189445142e-06
-1.08277808024793e-05
-2.42784434082832e-06
-1.98694679387734e-05
-8.10956629764419e-06
-1.6836183813695e-05
-1.93197138776218e-05
4.19837784674206e-06
-1.52358033042086e-05
-3.86400608181857e-05
-2.9424228085104e-05
-2.32876083531874e-05
-2.75108709132857e-05
-5.52053586102028e-06
-5.56881914736778e-06
-1.96027220692555e-05
3.75572425724574e-06
-7.62445873137204e-06
-1.3787248986773e-05
-3.6301824858441e-05
-2.14885087043247e-05
-1.63152902784535e-05
-3.82832463823414e-05
-6.04907131749599e-07
-3.13378653880814e-06
-4.82288551332208e-05
-7.98848702662691e-06
-2.86130415540048e-05
-4.23079385960064e-05
-2.21152582260466e-05
-3.58391419514876e-05
1.43190340166781e-06
-3.96481552461942e-07
-8.40118564549053e-06
-4.65163394755156e-05
-1.79516493518483e-05
-4.28641995651433e-05
-9.87530311558094e-06
-2.09459346882146e-05
-1.16323062681327e-05
-3.73510556635859e-05
-2.89463909057896e-05
-1.18102151556495e-05
-4.93787027138419e-06
-1.54695724494525e-05
-3.17313545614231e-05
-9.25411538343011e-06
-1.27461682777503e-05
2.55230566974599e-06
-3.83716041334875e-05
-2.20606575467012e-05
-1.86489833432912e-05
-3.21305449312843e-05
-2.95675198029795e-05
-9.39684531784293e-06
-2.4874725425478e-05
-2.60611984534906e-05
-7.12060444598613e-06
-2.851128269271e-05
-2.06026538068678e-05
-1.87392356574555e-05
-1.61380953774683e-05
-2.91983834061147e-05
-1.1661925010764e-05
-1.57445103803492e-05
-9.71228592016684e-06
-2.64523543280399e-05
4.32806812735418e-06
-1.02209339567742e-05
-1.2110005841165e-05
-1.32052329055376e-05
-1.00841333079835e-05
-2.51874109438502e-05
-1.01030568035835e-05
-2.87866629244386e-06
-1.63773716606727e-05
-1.27873396274033e-05
-2.86720473306893e-05
-1.67831673834259e-05
-4.08142498783799e-05
-4.2818445770967e-05
-3.43062575351937e-05
-3.07850240214e-05
-1.00261796536438e-05
-2.90990317114773e-06
-4.43318558891544e-05
-1.14726321702176e-05
-3.34407421225837e-05
-3.22143580359319e-05
-1.41460907422141e-05
-1.79720186259034e-05
-3.05698144922011e-05
-3.49456841100191e-05
-3.5942984019479e-05
-1.23848660068088e-05
-3.99502413790809e-05
-1.02512045501766e-05
-4.94315189625421e-05
-9.44753137522651e-06
-2.38029495335311e-05
-4.46884191640879e-05
-1.50224306487374e-06
-1.1761484285446e-05
-4.66996939012838e-06
-1.76186901778046e-05
-2.45932378117544e-05
-3.40215823296193e-05
-5.51128761096197e-06
-2.15380515036005e-05
-2.48141701153677e-05
-6.86738058919268e-06
-2.65386212351905e-05
-1.04156480919702e-05
-1.45555131970892e-05
3.52232006410858e-07
-7.80999591418089e-06
-2.60089871490593e-05
-2.74521918934652e-05
-1.69695830944919e-05
5.90074284832304e-06
-1.38834904923775e-05
-1.39048035712641e-05
-1.24450433267764e-05
-1.05231371362502e-05
-1.94842441417555e-05
-1.19969149665262e-05
-3.93152303334103e-05
-2.72556897219685e-05
-1.84329590602717e-05
-9.94626510929291e-06
-2.90294474081885e-05
-1.49865796783863e-05
-2.13747319259296e-05
3.83991863835523e-07
-3.37578737548283e-05
5.54625381552465e-06
-2.8812806763571e-05
-1.99213371139903e-05
-4.56121761856231e-05
-1.91155204382846e-05
-2.5122471778123e-06
-1.57446737587192e-05
-2.42188326109693e-05
-1.04771790903638e-05
-2.65892003616528e-05
-2.51500845201291e-05
-4.02746226812914e-05
-5.03844409538262e-06
-2.71526326818698e-05
-1.51089353842382e-05
-2.33801259210394e-05
-4.26502616120076e-05
-8.05139304877215e-06
-1.54594525595711e-05
-1.06512856677133e-05
-1.14465253646719e-05
-2.04440737232772e-05
-2.80737205828569e-06
-3.40506934487192e-05
-3.44829347494756e-05
-1.29802847779697e-05
-1.37629011137405e-05
6.12978026930471e-06
-3.3089243880115e-05
-1.78795003072579e-05
-2.79353988296035e-05
-2.83101081365118e-05
-5.21932780127333e-06
3.11384891689719e-06
-7.04058008719611e-06
-9.69936079009866e-06
-1.44654071999334e-05
-2.80880212362306e-05
-1.22465524051146e-05
-1.09692326782367e-05
-3.28862017837965e-06
-4.23372350307567e-05
-1.14048100237157e-05
-2.96670392484192e-05
-1.063838109155e-05
-2.333250013487e-05
-3.56358777998934e-05
-2.56013938432075e-05
-6.07704860971306e-06
-1.18215272334157e-05
-2.58770475932741e-05
-2.63070626729302e-05
-1.63560264883665e-05
-3.80192308382917e-05
-2.55275089518382e-05
1.25652151221716e-05
-8.25002850964956e-06
-3.81262151365085e-05
-3.97429612350033e-05
-3.86636341382379e-05
-1.80126658120589e-05
-1.35276445887274e-05
-5.48798580851881e-06
-2.08619907421562e-05
-1.47779053222102e-05
-2.48785447014939e-05
-2.42217805528839e-05
-9.14804142291529e-06
-3.4390860553252e-05
-2.53146943056132e-05
-1.58632892101987e-05
-1.52434055561857e-05
-1.53993700074774e-05
-2.94257880060792e-05
-8.27036184243523e-07
-2.33653970410414e-05
-2.49533975972087e-05
-2.63034487011544e-06
-2.0966264059735e-06
-4.88855196349566e-05
-1.01821065604826e-05
-2.1570347095785e-05
-1.98485934765358e-05
-9.424317689586e-06
-3.3920610199209e-05
-4.31519118911628e-05
-5.56595645778915e-06
-6.69750336807223e-06
-1.51326797768626e-05
-1.02526584090639e-05
-2.42609703850953e-05
-1.62844384733316e-05
-3.4738803160292e-05
-3.34910341611619e-05
-2.01168247954991e-05
-1.50720920559573e-05
-2.11427426341122e-05
-2.98169674325767e-06
-2.92490966365289e-05
-2.38141289891753e-05
-3.82725752492596e-05
-2.68620992539793e-05
-2.13990935227166e-05
-9.75930522009181e-06
-1.493543470834e-05
-1.5912654450275e-05
-2.34501823503235e-05
-2.12039114147877e-05
-2.21639000533255e-05
-9.61744724309421e-06
-2.58531213735223e-06
-5.32071535716598e-05
-2.83654040600658e-05
-2.3339481882302e-05
9.24884466501429e-07
-7.84173789400633e-06
-7.6969179453379e-06
-1.47208893279211e-05
-3.19811476451848e-05
-2.02678016765572e-05
-1.44617974222794e-05
-4.59786484219271e-06
-3.87676506433337e-05
-5.40305021717551e-06
-8.50051820132549e-06
-3.06024958576566e-05
-2.01971306824278e-05
-1.51935544529561e-05
-3.62744420800891e-05
-1.96425909573186e-05
2.65137445183493e-06
-2.68224648744981e-05
-2.93532026468163e-06
-3.06127904504825e-05
-2.24540969578201e-05
-8.70983381064972e-06
-2.37800090121929e-05
-5.20250171053336e-06
-5.85899037211416e-06
-1.20494861113288e-05
-1.39840581672915e-05
-2.3093906449644e-05
-2.91678082612949e-06
8.92755900763528e-06
-3.42390304570538e-05
-1.74151834339107e-05
5.91987568747196e-06
-1.86349497326871e-05
-1.65971386762311e-05
-4.10376821042634e-05
-1.65429619461978e-05
-9.16371913263732e-07
-1.62820415973955e-05
-3.38118580400898e-05
-7.28501950756033e-06
-2.45871941141167e-05
1.88578993178884e-06
-1.48555037033112e-05
-5.17407726846629e-05
-3.37373926266928e-05
-2.56998746481232e-05
-1.24227226618281e-05
-1.12585168047977e-05
-1.838064929902e-05
4.30293077602843e-06
-2.18338984729571e-05
-8.12495724385127e-06
-2.63655526695185e-05
-8.23041746921493e-06
-8.46197591592383e-06
-2.31678121052527e-05
-1.90773607607248e-05
-5.91806259692525e-06
-4.59887803819779e-06
-2.53930354609105e-05
-1.59454118608901e-05
-7.53633990857429e-06
-1.62518897234316e-05
-1.39895008128276e-05
-2.90013660433733e-05
-3.10373494048744e-05
-2.67659609084401e-05
-7.4701938577208e-06
-2.12241328639804e-05
-6.65572525263539e-06
-2.9886323516428e-05
-3.10181562353936e-06
-2.50347599363734e-05
-5.11766215090999e-06
-2.4333103644175e-05
-1.93867485014983e-05
-2.53092651847968e-05
-1.50510392637918e-05
-2.30809303786493e-05
-3.02930308309295e-05
-1.84257177259052e-05
-3.56775833468126e-05
-1.57044423533327e-05
-2.40296692104466e-05
-1.42910074428894e-05
-2.00532658072549e-05
-2.13305562573173e-05
-1.54525867284982e-05
-1.48203159306417e-05
-3.54965934948593e-05
-2.08128600744718e-05
-1.72057292209566e-05
-1.76492379466614e-05
-4.27074527919445e-06
-2.41213968840828e-06
-2.6186386241263e-05
-2.4366775432961e-05
-2.50980767437227e-05
-7.78482684158544e-06
-1.80290004498503e-05
-2.50752087606995e-05
-5.78199748320762e-06
4.87108130321787e-06
-2.31739584586553e-05
-5.80332857037862e-06
-2.06817883731404e-05
-2.11769633533164e-05
-1.36180554790627e-05
-1.70199262819122e-05
-1.47276839332906e-05
-1.78611733474782e-05
-5.63803789534982e-06
-2.364429010989e-05
-1.25270165366228e-05
-5.00814296295856e-05
-1.41555310172912e-05
-1.19901537347435e-05
-1.72315767249288e-05
-1.76672691565932e-05
-4.54888570383986e-05
-1.21628147733101e-05
-2.49899627514343e-05
-2.03218708839821e-05
-4.56254963146457e-06
-3.61320900539822e-05
1.26098159507753e-06
-3.02014211202917e-05
-1.99750761465825e-05
-3.95903391025946e-05
-1.67587476382908e-05
-1.54415542678608e-05
-1.77743711732418e-05
-3.81073380598345e-06
-2.74900600985537e-05
-1.77494334314039e-05
-1.43784731602929e-05
-2.74132061761501e-05
-1.55257770589301e-05
-4.07607981471503e-06
-2.02527496831501e-05
4.6393287289338e-08
4.62775612419852e-06
-3.04999503802783e-05
-4.49596948662775e-06
-3.3024541853766e-05
-3.13110843743267e-05
-1.19327808241856e-05
-3.65051558818822e-06
-9.15999414563656e-06
-2.10523244765649e-06
-3.1983792222976e-05
-2.62584879648061e-05
-1.33871540584445e-05
-2.27077879530318e-05
-3.18793176665922e-05
-9.4285031729076e-06
-1.9992086090587e-05
-3.04863741401509e-05
-1.13760731260458e-05
-2.30289134344251e-05
-1.84477373377256e-05
-2.96163256656943e-05
-2.53872456904499e-05
-2.09035284472588e-05
-2.44162793258589e-05
-2.83740302762053e-05
-2.34277204126919e-05
-2.04988524221929e-05
-1.11482199166611e-05
6.13960849463434e-06
-1.5487577732573e-05
-4.38249913171364e-05
-1.71328763045495e-05
-3.19006091759292e-05
-2.74618098368372e-05
-3.89155623937127e-05
