# Supplementary material for: Research on computational propagation and identification of mine microseismic signals based on deep learning
Source: PLoS One. 2025 Oct 22;20(10):e0334641. doi: 10.1371/journal.pone.0334641 (PMC12543183; doi:10.1371/journal.pone.0334641)
Supplement: S3 Data — (ZIP) [file pone.0334641.s003.zip › 000100500002845.xlsx_0.txt_24.txt.txt]

-1.42653553319944e-05
-4.77130536905155e-05
-8.4556500192336e-06
-8.51218643374219e-06
-1.59359404751329e-05
-5.6803353108228e-06
-3.30723739427148e-05
-4.409618209214e-06
-2.64050103473763e-05
-5.38690033019644e-05
8.12595477460057e-06
-2.99590611940867e-05
-9.23685790477779e-06
-2.27713909884761e-05
-2.19671952396602e-05
-1.55527913425416e-05
-1.65744173194439e-05
-2.48477750725202e-05
-7.61402708756945e-06
-3.9671254540077e-06
-3.50438349197533e-05
-1.56330994724482e-05
-3.03115535591493e-05
-2.56032576931913e-05
9.15063983125426e-07
-2.66108895792619e-05
-1.51031513894265e-05
-2.47583405533238e-05
-3.95220554635263e-05
-2.06042500618766e-05
-2.05723567994695e-05
-2.53387720545283e-05
-3.28316247142521e-05
-2.45087523817614e-06
8.37292947490461e-06
-2.67669739013305e-05
-5.1938059945194e-07
-1.1714011219323e-05
-2.43604061893143e-05
-7.9824833642972e-06
-4.49569711004286e-05
-2.8353606727553e-05
-2.86790619312253e-05
-1.3719574996648e-05
-2.48042893901456e-05
-2.36016450921884e-05
-1.3114836107378e-05
-1.63312999048253e-05
-4.99967560207087e-06
-9.86176926985738e-06
-1.6089389294363e-05
-1.13468982112905e-05
-1.8618291931859e-05
-3.4278170658557e-05
-3.33213577445059e-05
-4.35942847778134e-05
-5.22827915176859e-05
-3.23043280228443e-05
-3.625548856221e-05
-7.69532522449137e-06
-1.87348681715144e-05
-4.26333232632283e-05
-2.50158974267764e-05
-2.88695909052322e-05
-2.64017598713434e-05
-1.62777244462628e-05
-1.91429632009708e-05
-1.53019257933935e-05
-1.71264099692023e-05
-1.00495532311367e-05
-1.43280368886597e-05
-4.72216367812927e-05
-1.62892084004949e-05
-2.47096458361581e-06
-3.81703000343033e-05
-2.49693760831813e-06
-1.54913933876627e-05
-4.06140376348993e-05
-2.81399699639609e-05
-2.02391927690727e-05
-2.5405462437892e-05
-2.36145509101715e-05
-3.85238600713153e-05
-4.49364087162588e-06
-2.2952460135812e-05
-1.22709776260362e-05
-3.05157247965836e-05
-1.8297500736696e-05
1.84986732627416e-05
-2.57975432531812e-05
-4.15943372274297e-05
-7.43289339526933e-06
-2.51828641332206e-05
-2.61143789062603e-05
-2.19293274829553e-05
-5.61064865142636e-06
-5.90103987750197e-06
-3.88740127297023e-06
-1.99234846936741e-05
-3.89619701955526e-05
-2.6634884662064e-05
-1.92178146709191e-05
-3.25453719771265e-05
-1.59072128379725e-05
-1.29193163626421e-05
-1.8601320313067e-05
-1.63573138955256e-05
-3.18680282722248e-05
-1.92521968826975e-05
-2.92812094900591e-05
-2.06623903197043e-05
-1.72680467037607e-05
3.89251848179568e-06
-1.79343010782735e-05
-3.03880088625075e-05
-1.7329981569402e-05
-9.96610513516806e-06
-1.17016513260498e-05
-1.32605877166351e-05
-1.0978580218075e-05
-2.75477483945187e-05
-2.74611758092365e-06
-2.57290509725484e-05
-1.81912607095245e-05
-2.5044706523354e-05
-2.3432333764762e-05
-1.33508461903752e-05
5.92326535820127e-06
-6.2153016449576e-06
3.10434282727087e-06
-5.7048553000662e-06
-3.5169508752686e-05
-1.13024090538089e-05
-3.51669164933451e-05
-2.7278019265861e-05
-2.81992166671951e-05
-2.57750977479936e-05
-4.43296571971019e-06
-2.03849295468877e-05
-2.88742678598393e-05
-3.92962421838263e-05
-7.22486236321148e-06
-6.3241638163735e-06
-4.47135140178916e-06
-3.18142653995805e-05
-1.29066428154148e-05
-2.20419836010738e-05
-2.25572823730998e-05
-3.28526470306619e-05
-2.79180480632547e-05
-2.42931050983492e-05
1.97686231125275e-06
-1.68868764468526e-05
-2.88244697392107e-05
-1.90005296277567e-05
-1.85979531287088e-05
-2.50578349862798e-05
-6.78020590221705e-06
-8.66875876528031e-06
-7.14110119072812e-06
-3.14912711278576e-05
-9.11872460774893e-06
-1.02040196508396e-05
-1.34962884005759e-05
-2.05275705495357e-05
-1.68351303121193e-05
-6.23737907802867e-06
-3.24186805460468e-05
-2.18919589677985e-05
-3.75972493216462e-05
-3.81242665314097e-05
-3.33513483887123e-06
-9.54487884930358e-06
-2.84107114341793e-05
-1.38986643043423e-05
-1.55908938295745e-05
-2.75339497778719e-05
-3.5853279610493e-05
-1.09597852158741e-05
-2.31312344545354e-05
-3.27477764284787e-05
-1.35077622898593e-05
-2.43231363098105e-05
-2.87442893560845e-05
-2.90565246074053e-06
-2.23589696856217e-05
-2.5924524400239e-05
-2.28741905463967e-05
-3.59826098663676e-05
-1.20590681909858e-05
-2.39819139331352e-05
-8.60463381998742e-06
-2.68849492225364e-05
-1.09924757431826e-05
-1.17481878747374e-05
-2.54088803923046e-05
-3.02666434214186e-05
-1.35619660953167e-05
-3.65652592822658e-05
-1.95952725079687e-05
-1.11928738902919e-06
7.29240172408227e-06
-2.12076816448649e-05
-7.88053863483348e-06
-3.55757926026647e-05
-2.94342132446415e-05
-2.78632995987528e-05
-1.80223792492341e-05
-1.07714587417162e-05
-1.61974909179278e-05
-3.90752182326978e-05
1.22256461940699e-06
-3.77364859962136e-06
-1.58177911019667e-05
-2.11460708325177e-05
-1.3184113326654e-06
-2.01930372716468e-05
-2.40866070546312e-05
-2.59516370562385e-05
-2.33429548709323e-05
-2.01530147446478e-05
-5.19539474226593e-06
-3.23104872023154e-05
-4.63386339871124e-06
-3.98221451650442e-07
-2.04955315379602e-05
-4.87181352838382e-05
-2.21520845991539e-05
-1.15539892289027e-05
-1.94303308094585e-05
1.43480047835769e-06
-4.10639019671708e-05
-3.17966721539027e-05
-1.37402381434888e-05
-2.76306858737042e-05
-6.76909560036229e-06
-3.55122513096787e-05
-1.24807706419142e-05
-7.57575759272335e-06
-3.0729934237298e-05
-1.43426977665707e-05
-1.68964255305727e-05
-2.56909099130297e-05
-1.7753491908349e-05
-2.06248433695795e-05
-3.61778225476466e-05
-9.8439474630896e-06
-2.32076199618706e-05
-2.85349910428659e-05
5.10913150272605e-06
-2.28976194736346e-05
-1.94178707298422e-05
-1.91978716540213e-05
-1.65022385167561e-05
-3.57241125108138e-05
-1.98165239907769e-05
-2.37776146947293e-05
-1.14415528611484e-05
-2.7658533120542e-05
-2.00173740399015e-05
-1.62550839233597e-05
-2.2767692378923e-05
-2.42053958989814e-05
-2.46380032128932e-05
-1.69169661515527e-05
-2.92152437050346e-05
-1.84383170929221e-05
-2.17690722881597e-05
-3.26810159751059e-05
-2.19887355158955e-05
-1.48316057261357e-05
-3.37668380907585e-05
-2.07946595755353e-06
-2.24002920023738e-05
-3.63872764520352e-05
-1.30781902442353e-05
-3.3447218683225e-05
-4.93827719254617e-06
-1.00638401517935e-05
-1.80845847485997e-05
-3.61132228173333e-05
-1.88651353031073e-05
-1.63241701788496e-05
-1.22516315428923e-05
-3.94981245717803e-05
-2.05394111060719e-05
-1.79153907258664e-05
-3.47951854044042e-05
-2.71925913030453e-05
-1.33915862747009e-05
-2.14529327240111e-05
-3.11722106155309e-05
-6.58686935618532e-06
-2.27536048794628e-05
-1.30704486789588e-05
-2.44206113226734e-05
-1.20398355228024e-05
-3.5233220094172e-05
-3.1930316370992e-05
-3.45237541730144e-05
-1.96813518364087e-05
-1.30831034671975e-05
-1.68503986842093e-05
-2.03808505578637e-05
-1.1649329561651e-06
-2.42529841113293e-05
-2.57463579366125e-05
-2.48758320487949e-05
-2.01841490833841e-05
-1.91143412097239e-05
-4.21392857517118e-05
-2.63337104296049e-05
-2.2820059545081e-05
-1.51280975645678e-05
-1.78511349868464e-05
-4.06614146560761e-06
-2.45474395109489e-05
-1.94681212626418e-05
-3.89186985029786e-05
-1.9408941962617e-05
-1.53709372061925e-05
-1.78498921980295e-05
-1.18973560381846e-05
-1.65826370375811e-05
-2.62553450022917e-05
-2.30474354532757e-05
-1.19799215978762e-05
-1.84248346350607e-05
-2.11651848712861e-05
-2.50367095667002e-05
-2.72300082981878e-05
-1.67561960275904e-05
-3.2567322036039e-05
-8.23245195486166e-06
-3.36561415852897e-05
-1.33061354008194e-05
-1.91000688711506e-05
-3.18580038547037e-05
-4.48145274928097e-05
-2.31242998001536e-05
-3.20610527928633e-05
-1.54005827629606e-05
-3.18445286947788e-05
-9.38177703382164e-06
-1.39154148279423e-05
-3.38750021923806e-05
-3.68810930340023e-05
-2.77816600853107e-05
-2.88552162474583e-05
-1.33775557914932e-05
-3.52491762342038e-06
-1.83377305419625e-05
-1.79037161858857e-05
-2.06780304733354e-05
-4.00385221362119e-05
3.97077678768886e-06
-3.11823014893586e-06
-2.74427903304393e-05
-1.36683943735409e-05
-3.23937225859623e-05
-9.96428465198076e-06
-4.34689194550623e-05
-2.5223074643208e-05
-3.59460329873442e-05
-1.83993998507689e-05
-1.62865590766764e-05
-3.34497593518844e-05
-3.36005738058736e-05
-2.77178841275981e-05
-1.90290768844006e-05
-2.55934169132606e-05
-1.62845114622291e-05
-3.35653447896629e-05
-1.65209740642652e-05
-1.18295955697521e-05
-3.13675419370641e-05
-2.23002114946298e-05
-3.78138131408841e-05
-2.42597228408937e-05
-2.3722464327219e-05
-1.70065713202067e-05
-3.02056667165377e-05
-8.85525177410117e-06
-2.84319451892718e-05
-1.84158810301452e-05
-1.33533236810954e-05
-1.92102298435817e-05
-2.75086029035229e-05
-3.37792612039466e-05
-2.68451388517613e-05
-2.70225106946294e-05
-6.87493560716358e-06
-3.44767107099932e-05
-2.0700402394044e-05
-2.23541686641337e-05
-1.44169994342174e-05
-2.68134310288727e-05
-2.68862388254353e-05
-1.20592737321115e-05
-1.3189414973289e-05
-3.24067598137371e-05
-1.72352968140173e-05
-3.52557744036086e-05
-1.16314717359364e-05
-3.65786272019895e-05
-3.44901608752202e-05
-2.94580332692415e-05
-3.24837010116147e-05
-2.06526028866578e-05
-1.21011222305197e-05
-2.4634466768642e-05
-1.33294288277557e-05
-2.06523557274103e-05
-4.15017047277511e-05
-3.05257184759827e-05
-3.79252174193911e-05
-3.17955347137664e-05
-2.9228261208259e-05
-2.59933263233045e-05
-3.72424752329722e-05
-2.48943999790928e-05
-3.72026206229045e-05
-1.25482055381213e-05
-1.55069760810181e-05
-2.34717217840376e-05
-2.12155386501224e-05
-1.43893628075474e-06
-1.62295849387546e-05
-2.53861925364252e-05
-4.51064393078534e-05
-4.88190448636856e-06
-8.34440436128058e-06
-1.61145290506964e-05
6.10962770972208e-07
-2.00722515969977e-05
-1.40038175177366e-05
-1.55249078324366e-05
-2.21309921491597e-05
-3.32331471787247e-05
-2.42232192199252e-05
8.74855194216607e-06
-2.0796293719477e-05
-3.99802259404397e-05
-1.873485114612e-05
-2.12749244336959e-05
-3.47862832942518e-05
-3.26426694633973e-05
-9.30703632984855e-06
-1.49849766580283e-05
-1.75096569736927e-05
-7.249477363531e-06
-1.69700417666638e-05
-8.59558669512459e-06
-1.5395474602023e-05
-2.92483380016185e-05
-2.25100581273545e-05
-1.13647292588973e-05
-3.06488047457665e-05
-2.24701674710094e-05
-1.8922317553216e-05
-2.38538981625916e-05
-3.4105274982461e-05
-1.52646131134521e-05
-2.74297335514426e-05
-2.20839549172647e-05
-1.62049956198173e-05
-6.26461866295218e-06
-2.12339717188059e-05
-4.85374375463317e-05
-6.97490269316494e-06
-1.98794202120233e-05
-3.58713742579357e-05
-2.64307344703814e-05
-2.90729473199301e-05
-2.21614072467317e-05
-5.83381575519683e-06
-2.88018105907641e-05
-2.35565953314375e-05
-2.57754107507066e-05
-1.05409079144254e-05
-4.15047419440111e-05
-2.59683213370481e-05
-1.46183961244486e-05
-1.93347906377295e-05
-4.08052755999879e-06
2.86597187610567e-06
-6.95445405794727e-06
-2.15083248678447e-05
-1.00779316368653e-05
-2.78888504456452e-05
-1.5616893910166e-05
-3.62759986413878e-05
-3.58024903016562e-06
2.48625183418553e-06
-2.50653126812853e-06
-4.6035823642309e-05
-9.76869006887497e-06
-1.62903820844746e-05
-1.6463036957187e-05
-1.47410017733933e-05
-2.88218153255595e-06
-1.53939524909108e-05
-2.84242376304955e-05
-1.30105204958081e-05
-1.31949802575473e-05
-2.89571741870492e-05
-1.55904737611177e-05
-2.26465730484266e-05
-1.41778999866678e-05
-1.30650929233441e-05
-1.35896490639561e-05
-2.96679590294656e-05
-3.42389565129323e-06
-2.41820937475369e-05
-1.47797388863896e-05
-6.98764433016651e-06
-4.09466681344001e-05
-4.6693258663308e-06
-2.38030985379532e-05
-2.14158332465787e-05
-1.87166191251605e-05
-7.6744463862979e-06
-2.28320090865377e-05
-2.24107106245942e-05
-2.09731990701942e-05
-1.9662563106964e-05
-3.59846103273347e-05
-1.92948693516323e-05
-2.30661201986199e-05
-2.62795278256942e-05
-1.80641113466132e-05
-1.7205629756994e-05
-2.28968062198393e-05
-3.31422421304912e-05
-1.73313306466523e-05
-4.0835177597237e-05
-2.48281989514735e-05
-2.74272726629804e-05
-1.56729730378381e-05
-2.2410223396887e-05
-4.78719300254903e-06
-3.76689228086658e-05
-3.13569137568941e-05
-1.6859779900064e-05
-2.25578408856337e-05
-3.28361599122333e-05
-1.16792394228558e-05
-3.67925849210712e-06
-1.54519658323906e-05
-4.03992800638025e-05
-3.0069413373376e-05
-1.55537931945545e-05
-1.92677951577768e-05
-2.51921045367741e-05
-4.56549904341498e-05
-2.50085305269573e-05
-2.80689501723606e-05
-1.63573334073547e-05
-8.59556913726461e-06
-3.50435297957448e-05
-3.48835167910005e-05
-3.32103170287756e-05
-2.27936472151558e-05
-3.28464434251391e-05
-2.38462074842008e-05
-3.36887465670476e-05
-1.52342874953559e-05
-1.34876176295462e-05
-3.68383961716986e-05
-1.97498504642165e-05
-1.53437956630675e-05
-3.36328363405047e-05
-2.23033580671723e-05
-1.80540821434709e-05
-2.72772451561324e-05
-3.24391919924484e-05
9.06891787014743e-06
-2.73111951924967e-05
1.98493925938154e-06
1.54808780894355e-06
-9.30140234561123e-06
-2.22503805178714e-05
-1.39249859527955e-05
-1.28620965289149e-05
-1.67723226482273e-05
-2.08248845222151e-05
-1.26318831603136e-05
-1.29797600950837e-05
-3.46309246454577e-05
-6.68135855216376e-06
5.48199237305848e-06
-2.63857502447191e-05
-4.08705378904146e-05
-1.21166297089251e-05
-1.63635389017928e-06
-2.18159709517461e-05
-1.07134382168392e-05
-8.53885465588664e-06
-2.65817051488883e-05
-2.16028273899845e-05
-1.32143807491e-05
-2.03014662639274e-05
-2.36931099351534e-05
-1.00704578166223e-05
-1.18850473833339e-05
-2.48170687381724e-05
-2.59058743807054e-05
-3.346866381346e-05
-3.12845454618653e-05
3.44820469228241e-06
-4.44517007615276e-05
-2.67992013756366e-05
-1.9042556747812e-05
-1.47919844863888e-05
-2.99759347295169e-05
-3.28665106382954e-05
-2.67353513357867e-05
-3.31856758157365e-05
-1.64284912106533e-05
-2.16796059997966e-05
-1.06854970265306e-05
-3.97667165692772e-06
-2.77219354498022e-05
-7.32480354432145e-06
-2.43746477466808e-05
-2.20121563209241e-05
4.62110981993335e-06
-1.76248978841833e-05
-3.07128552341549e-05
-3.38786619050556e-05
-3.60738984918421e-05
-3.42311330852363e-05
-1.55972565042571e-05
-8.93867588233953e-06
1.27033958027136e-06
-2.59640006255517e-05
-2.72538211779264e-05
-9.94022505869607e-06
-8.80103267190284e-06
-9.38201042261351e-06
-1.27122467957154e-05
9.82028244642253e-07
-1.07477142573384e-05
-4.56941570623786e-06
-7.70224697604237e-06
-1.34800464145021e-05
-3.15627282188094e-05
-2.37940081744768e-05
-3.1492240685159e-05
-8.5954257625165e-06
-2.63720149560723e-05
-2.5255539456058e-05
-2.56849667015258e-05
-7.30590300236066e-06
-3.49615780499164e-06
-2.57087515521206e-05
-3.03569337390588e-05
-2.44894139794327e-05
-3.26512615750766e-05
-3.42065704481752e-05
-3.6534658547831e-05
-1.82527187603465e-05
-2.87890818074859e-05
-1.35791069655295e-05
2.5076947432502e-06
-2.70376319730856e-05
-1.41523085048152e-05
-3.27341105125058e-05
-1.9871097489816e-05
-2.6048675179036e-05
-2.27415381608241e-05
-4.1800326602535e-06
-1.26387062546304e-05
-2.8039516475049e-05
-2.03280557531751e-05
-2.53763375592454e-05
-1.59728585121812e-05
-3.22686758449883e-05
-4.22434557159488e-05
-1.45362554132665e-05
-2.72342480504743e-05
-3.21503732656906e-05
-2.01201911103344e-05
-4.06671031503544e-06
-8.43097900210274e-06
-2.92940446608919e-05
-2.76470503362439e-05
-5.26092335319922e-05
-2.22175264947568e-05
-3.53295154778781e-05
-1.53564996152121e-05
-8.54556440073417e-06
-1.17000408908792e-05
-1.69120243792511e-05
1.36851215232755e-06
-4.41495933114011e-07
-1.84223475070318e-05
-2.44169278451633e-05
-2.31655730705749e-05
-1.69361377714151e-05
-3.16403669481091e-06
-4.5223774131192e-05
-1.22258474167859e-05
-1.81573833296967e-05
-2.21220699684312e-05
-2.33444638095648e-05
-3.96029491360992e-06
-1.39332518667233e-05
-4.45509634287964e-06
-3.04173751939557e-06
-7.11929737571971e-06
-2.3462282226194e-05
-2.72996295701424e-05
-2.69679502445568e-05
-2.1511893196486e-05
-1.54434624746298e-05
-1.4351068080747e-05
-7.45141856659167e-06
-3.1675293129525e-05
-3.71440402477463e-06
-3.86754313690884e-06
-3.15362995871467e-05
-2.16077700742531e-05
-2.88991556469023e-05
-1.67878367640487e-05
-2.39051202276216e-05
-1.89208165366247e-05
-3.05665962870891e-05
-3.10084483241726e-05
-2.83106494809909e-05
-1.7648809716697e-05
-3.05282340716267e-05
-3.19058701252505e-05
-2.87598486557149e-05
-2.77924924960708e-05
-3.29015462161506e-05
-3.68387766617348e-05
-5.37906713963796e-05
-1.17369269943997e-05
-3.20847867410267e-05
-4.48297403937215e-06
-1.25716939537003e-05
-4.99004434634207e-06
-1.67093930151615e-05
-1.68462400539666e-05
-6.91053380973554e-06
-3.14448729231469e-05
-2.32448959515904e-05
-1.22597483504243e-05
-2.90886960347852e-05
-3.3020883412829e-05
-5.30534188743844e-07
-4.23729622035642e-05
-2.82203705790531e-05
9.12109687490341e-06
5.44331583208663e-06
-2.20649430129897e-05
-1.78882545652665e-05
-2.73534529526258e-05
-1.40168298703877e-05
-1.50396101207757e-05
-6.71652469942972e-06
-2.27931838645629e-05
-8.31888135704672e-06
-4.66339768929384e-05
-2.50295045792035e-05
-3.39759562427792e-05
-8.41730597710689e-06
-3.20594192015447e-05
-1.27273819473525e-05
1.03031412060369e-06
-3.84990833467325e-06
-3.21463686537056e-05
-1.68252216467488e-05
-1.64186044188497e-05
4.54128905428072e-06
-3.14485185339924e-05
-3.09513981451788e-05
-1.45269571162375e-05
-2.42954687023102e-05
-2.32903694195627e-05
-3.98292923048056e-05
-9.45098077654362e-06
-3.30597376544013e-05
-2.86553687588721e-05
-1.39806241026146e-05
-3.40118658076461e-05
-2.63999452348041e-05
-2.5404165011774e-05
-4.79958742883393e-05
-8.83226762588638e-06
-2.26954265358725e-05
-1.06104900375719e-05
-2.07906539751469e-05
-1.75621805311972e-05
-1.93492674652839e-05
-1.18672255607463e-05
-4.4569904572547e-05
-7.503035519546e-06
-3.5227031953934e-05
-1.34214607537106e-05
-2.4505983722983e-05
-1.44010607889983e-05
1.01804373926747e-05
-3.11403224686778e-05
-3.97192682531094e-05
-1.38234476659916e-05
-1.8751256891122e-05
-8.50676835959731e-07
-2.11202007584621e-05
-2.70462292396736e-05
-3.33975813083053e-05
-3.50202054396661e-05
-4.30777091824493e-05
-2.17048291694647e-05
-6.25482384077501e-06
-3.84865436500975e-05
-3.59026124769682e-05
-1.62861929513893e-05
-9.64333934546753e-06
1.90328123445539e-06
5.52375240813214e-06
-3.53224319353888e-05
-2.04115388306285e-05
-2.40853697359749e-05
-2.49615442378097e-05
-2.80993301818359e-05
-3.07450918603359e-05
-4.4951513384041e-06
-2.3309774967106e-05
-2.75811066076061e-05
1.95659454373592e-05
-2.8570539150283e-05
-2.13185557820939e-05
-9.42496362542802e-06
-3.58245194138371e-05
-3.06697507199987e-05
-3.11821544853316e-05
-3.12816212019853e-05
-3.00495545530926e-05
-9.01497935514368e-06
-4.26616696609402e-05
-3.20952873691761e-05
-2.28801988810553e-05
-1.38649491334058e-05
-2.64014350097481e-05
-2.70223097596015e-05
-3.697227036021e-05
-4.295112369986e-05
-5.25516848637633e-05
-2.53196026762004e-05
-2.83052524507246e-05
-2.43798972062577e-05
-7.35854030027474e-06
-3.02752619964798e-05
-3.55862323525245e-05
-2.92677062528656e-05
-9.23723804698298e-06
-3.45262742842804e-05
-3.56078724130212e-05
-1.63329900939153e-05
-1.9253600180112e-05
-7.29861775771504e-06
-3.04905440970493e-05
-1.25788463447881e-05
-7.74604730393446e-06
-2.17474040977548e-05
-3.55655303707267e-05
-4.82330024542114e-05
-2.64765197231195e-05
-1.82190881629422e-05
-3.33507698235436e-05
-8.5165487537421e-06
-1.19974934029051e-05
-2.26975444743976e-05
-3.10896081349307e-05
-2.15360684652451e-05
-1.21775875019259e-05
-2.7287135666952e-05
-4.35662487557052e-05
-7.21142510047199e-06
-1.13927003363855e-05
-2.22392025582121e-05
-1.85873355434107e-05
-1.4353943873644e-05
-4.36278535666346e-05
-1.96027798735557e-05
-3.03478754164138e-05
-1.37367795349119e-05
-1.70495212624618e-05
-2.13689196172108e-05
-4.11931467539765e-05
-3.68932812233075e-06
2.86343775302415e-07
-3.36729491674486e-05
-1.83441147681452e-05
-1.83508602657777e-05
-3.16497203153569e-05
-2.77193550426179e-05
-1.48345269317421e-05
-1.55857112032927e-05
-2.78669428153829e-05
-2.47326121029307e-05
-2.58952851592822e-05
2.54818345017685e-06
-2.71132502184304e-05
-1.13709996347279e-05
-6.51187983073277e-06
-2.5700624240794e-05
-1.39550916705066e-05
-2.03456614106056e-05
-5.07079939789821e-05
-3.47123905435311e-05
-2.09998243018363e-05
-2.09682990005682e-05
-3.42470160507505e-05
-3.42792439511218e-05
-2.92623427334069e-05
3.23904196005443e-07
-2.05498864237424e-05
-2.25105244757113e-05
-2.17023329971451e-05
-1.77743392446859e-05
-1.00088753105282e-05
-2.06304279402488e-05
-1.82943854118973e-05
-1.94334146771368e-05
-2.23057712421573e-05
-1.44115552694072e-05
-1.66851896033072e-05
-3.11835478063786e-05
-9.07687172488699e-06
-8.99642032724299e-06
-1.49018023440748e-05
-2.87410128559052e-05
-1.05921456741194e-05
-2.28050081745645e-05
-1.88620177291551e-05
-1.17890344402942e-05
-3.80697664545584e-06
-1.18358924619885e-06
-5.10420587727935e-06
-1.85142252730001e-05
-2.22494182308266e-05
-2.02011494093505e-05
-2.06373429863438e-05
-1.80528239727343e-05
-1.95489646350112e-05
-3.94568663619457e-05
-1.15755029355827e-06
-1.05335344408028e-05
-3.8350393860037e-05
-3.19481225156238e-05
-2.87706661563122e-05
-1.3999171391049e-05
-9.46134938115872e-06
-7.39970527608892e-06
-2.98096394507901e-06
-2.76384465535445e-05
-3.5024377079436e-05
-2.78127393812663e-05
-3.51381610224266e-05
-2.32422446306952e-05
-2.42821535712667e-05
1.40040161198786e-05
-1.30717327310087e-07
-3.3403448367902e-05
-1.84078608957425e-05
-6.23339461933313e-06
-7.48047850284087e-06
-2.62774402547877e-05
-3.00833489697039e-05
-2.67705162100072e-05
-3.34318626885399e-05
-3.10437258712589e-05
-1.40433715274457e-05
-2.24501338802214e-05
-2.68444117589149e-05
-3.3294199076488e-05
-2.2969310745373e-05
-2.9763623341117e-05
6.79139907045281e-06
-1.02696221042618e-05
-1.60912122822594e-05
-1.34530953377045e-05
-2.64072474023656e-05
-2.71629136636721e-05
-3.84909178264497e-05
-1.32510982813767e-05
-2.91647278061315e-05
-3.44000554912768e-05
-1.13802029879859e-05
-2.20538272292927e-05
-3.71786141172139e-05
-4.57868448205727e-05
-2.15763467826716e-05
-2.22822630728065e-05
-2.19701988552026e-05
-1.14874711376089e-05
-3.51770977292243e-05
-6.64063399854419e-06
-2.81774677635392e-05
-1.0856516469979e-05
-9.78172759069406e-06
-2.53309914858594e-05
-1.50322526797781e-05
-4.08559396324733e-05
-2.06709395948879e-05
-8.9494219583418e-06
-2.09266033942928e-05
-6.17767904172847e-06
-1.4448273967781e-05
-4.37366324434706e-05
-8.16884391388933e-06
-1.99547665915473e-05
-1.49057037553297e-05
-3.60682466650938e-05
-1.59113124307212e-05
-2.2532608551072e-05
-2.79264245064118e-05
-9.65018468831152e-06
1.07781064878118e-05
2.28792766635906e-06
-2.70120057909802e-05
-8.70418304096563e-06
-2.47944186695682e-05
-2.67849956535713e-05
-2.80192338367665e-05
-1.21722614739261e-05
-3.97288621090984e-05
-2.51079299640414e-05
-3.03703238788375e-05
-2.67452460110447e-05
-1.98376887925228e-05
-1.60663876837762e-05
-2.94131813933494e-06
-1.97225457915165e-05
-4.90744872229352e-05
-2.35885557765359e-05
-2.98269400242226e-05
-2.6299746070807e-05
-2.03778235709306e-05
-1.51304826586651e-05
-4.83269169323586e-06
-1.24494812535557e-05
-2.95546775420437e-05
-1.19003104322788e-05
-2.51550163188556e-05
-3.87096279064298e-05
-1.69426328485626e-05
-4.4898751545235e-06
-2.74661722101013e-05
-3.59137115543156e-05
-2.7518299663526e-05
-2.55103499039351e-05
-1.60883816288217e-05
-2.33310800025636e-05
-6.26662390976781e-05
-1.64129113619311e-05
-2.40972319020781e-05
-4.67925537233063e-05
-6.24458456334934e-06
-9.84284301591239e-06
-1.43982580858274e-05
-3.30958499961801e-05
-3.01579261011055e-05
-4.71541434173472e-05
-9.11477804649774e-06
-1.38992982266195e-05
-1.55892620160016e-05
-1.60950052193299e-05
2.92183708751363e-06
-3.82326904947765e-06
-2.58557049378217e-05
-9.31192121104895e-07
-9.20888068986817e-06
-8.11645197057843e-06
-3.39649553755834e-05
-1.04865377597626e-05
-6.10745169353589e-06
-1.64622902465391e-05
-3.04957956676906e-05
-1.33052404760199e-05
-2.0280476743863e-05
-2.26742238191658e-05
-2.38883740509585e-05
-2.98678561397474e-05
-2.43821803997982e-05
-1.1857398186636e-05
-1.9928106748887e-05
-2.87456492068574e-05
-2.75197433334507e-05
-2.48674190268403e-05
-3.12893740471093e-05
-1.30134365330151e-05
-2.15373908386708e-05
-1.82313783050518e-05
-2.52858917577906e-05
-1.82050844644473e-05
-2.02134582738724e-05
-1.2439355983147e-06
-2.42987862896225e-05
-9.07700068091501e-06
-2.21851388034167e-05
3.38393567718091e-06
-2.20869361138255e-05
-2.39383386546785e-05
-2.77080051767288e-05
-3.76307232230736e-05
-1.79575408026566e-05
5.1392950754323e-06
-2.40161038626356e-05
-8.41165939193884e-06
-3.75760134062869e-05
-6.36971278266843e-06
-2.52650058395919e-05
-3.3064172139034e-05
-1.83420385173283e-05
-3.45973198559088e-05
-1.57060935633749e-05
-3.39574038172667e-05
-4.49773566828148e-05
-2.54357399832819e-05
-3.84960005709712e-05
-2.43475513775896e-05
-2.08763082377811e-05
-2.6342911770982e-05
-1.48179792108954e-05
1.3601302637266e-05
-2.08173408523167e-05
-2.08552763377311e-05
-2.25319883039608e-05
-2.67605945183275e-05
-2.33022772182604e-05
-1.23254691227847e-05
-1.75923083693964e-05
-1.28666051567385e-05
-1.25614676067228e-06
-1.78001765890447e-05
-1.17922520842681e-05
-1.87390587969065e-05
-3.0206200359203e-05
-4.27737943859838e-05
-2.94014199727836e-05
-1.71919401694588e-05
-2.52245657463937e-05
-3.49219947377886e-05
-2.2925936798495e-05
-2.01501500783923e-05
-2.05857049606056e-05
-2.01941081230405e-05
-3.54997350192627e-05
-1.94905218591332e-05
-1.12041989914405e-05
-1.53017512331555e-05
-4.81814173717978e-06
-3.78610721336273e-05
-1.34012311804296e-05
-1.81613826112173e-05
1.76012530014943e-05
-2.09436617784356e-05
-3.00038761670186e-05
-1.6143601289217e-05
-3.36903726914224e-05
-8.63258549587223e-06
-7.75672015311714e-06
-5.08137899480598e-05
-1.64794255612914e-05
-1.74788985868415e-05
-9.49812634808926e-06
-2.40103730660972e-05
-3.25488393741788e-05
5.90021575339936e-06
-2.65022975222178e-05
-1.53873721324465e-06
-3.34640850048022e-05
-4.07704329482836e-05
-1.25004749190873e-05
-1.32541051149742e-05
-1.55030728242936e-05
-2.46347842998728e-05
-2.91821623397559e-05
-1.45436098569952e-05
-1.1619165836239e-05
-2.39431495854576e-05
-1.08864340699803e-05
-4.73485476468772e-06
-1.77153216191885e-05
-4.69260349225892e-05
-1.42623895977492e-05
-2.25226182693595e-05
-3.24386374019242e-05
-2.91703065219331e-05
-5.6019874918037e-06
-2.77285807173152e-05
-4.73202105383014e-05
-2.54030632981724e-05
-1.82832230493286e-06
-6.38685686975331e-06
-1.97246273528406e-05
-1.75860966010707e-05
-2.1211671067786e-05
-1.45254946016254e-05
-4.50508666207219e-05
-3.3355874211806e-05
7.88440881065835e-06
-1.24098632424708e-05
-2.31668468283445e-05
-3.27644824650101e-05
-2.63879692263689e-05
-2.36831205965856e-05
-3.61826605137293e-05
4.0637649416277e-06
-3.0660686549546e-05
-3.99654665929813e-05
-2.77221550111293e-05
-5.49143752470227e-06
-3.21835524971571e-05
-1.79269036740308e-06
-3.43392867118252e-05
-2.67317690257192e-05
-2.73745479064598e-05
-1.35376493043426e-05
-1.22292452794336e-05
-4.41149439258327e-05
-1.73231836247124e-05
-1.56555750429878e-05
-4.38418894795769e-05
-2.2795665663223e-05
8.66809221930989e-07
-2.04641344348598e-05
-3.30194036485596e-05
-2.55029970893116e-05
-2.34448650450351e-05
-2.15287836421859e-05
-1.4390622843058e-05
-3.98535229777701e-06
-2.2422434875579e-05
-1.48646461641248e-05
-1.09224684797674e-05
-2.5271207341862e-05
-2.95582225271139e-05
-8.0121767253617e-06
-1.44543062770948e-05
-3.10783672435814e-05
-8.13669241154496e-06
-1.30962513547507e-05
-3.36666374951324e-05
-3.53436308462404e-05
-4.27240449868924e-05
-1.9833813355921e-05
-2.34867286074949e-06
-1.8059206339502e-05
-9.98918269478051e-06
-5.77576701355544e-06
-1.87900840679639e-05
-2.24066436631325e-05
-2.55408002472641e-05
-1.23341503623895e-05
-9.5428647630782e-06
-2.35795263843994e-05
-1.94807981083471e-05
-3.10934975095455e-05
-1.6036359677733e-06
-6.32782174200887e-06
-1.20922207696012e-05
-2.36503357738349e-05
-2.66683609934848e-05
-1.56015653851028e-05
-7.02539033219955e-06
-3.11373955845504e-05
-2.18718849391279e-05
-1.09480320722349e-06
-1.9043420489601e-05
1.65593524842759e-05
-1.40659216802151e-05
-2.0541122815756e-05
-3.16794359401147e-05
-2.03273223206776e-05
-2.4552171266755e-05
-1.04214674171334e-05
-1.11768272171473e-05
-3.8713908926219e-05
-1.51003681354203e-05
-1.05408167878868e-05
-2.76358723482775e-05
-1.29168650785178e-05
-4.17290027694703e-06
-3.5285539842483e-05
-1.90084976034184e-05
-1.13234211219086e-05
-2.48639389183272e-05
-2.69625358355312e-05
-3.66155552299801e-05
-2.9086848624964e-05
-1.95181121580038e-05
-5.95427420474633e-06
-5.06707949964197e-06
-6.67196445535943e-06
-3.52040830482346e-06
-2.87534130260604e-05
-2.50624809718e-05
-3.66689855136036e-05
-3.00742967344275e-05
-4.01914255951509e-05
-2.6001701126361e-05
-2.44542240681798e-05
-3.18448554963501e-05
-2.86938088295019e-05
-2.60176608605131e-06
-2.10778040086885e-05
-2.75139834333699e-05
-1.23044038772042e-05
-2.94711264338482e-05
-3.0432805790569e-05
-6.94089654357694e-07
-4.17854031691071e-05
2.78187678326834e-06
-5.86062932765858e-06
-3.58841712142151e-05
-4.22710098487495e-06
-2.63040032713562e-05
-2.61368813015599e-05
-2.08295854948104e-05
1.18382087217553e-06
-2.72504732826479e-05
-3.05929082177839e-05
-1.76704921430008e-05
-1.22177116200163e-05
-4.76310212263623e-06
-4.20182469479221e-05
-1.00564096772609e-06
-5.78871197334675e-06
-3.76758193645706e-06
-1.71148153165916e-05
-1.30609583379095e-05
-1.49608274754164e-05
-2.1275428054002e-05
-1.75563336588478e-05
-2.58868452392351e-05
-1.71540584448059e-05
-1.70594862416573e-05
-2.39915842908181e-05
-3.72976212070491e-05
-1.93101823925847e-05
-1.04468885729009e-05
-3.14655773854143e-05
-6.79873849336383e-06
-1.31020404960769e-05
-1.28310545715873e-05
-9.17405418940615e-06
-4.04734700492909e-05
-2.30632874304329e-05
-2.00542704277901e-05
-3.26206334673785e-05
-2.11956406744697e-05
-3.70529215282015e-05
-2.86667239976216e-05
-2.44438874255454e-05
-8.34927549090453e-06
-1.55990667785611e-05
-2.34375691717326e-05
-1.50128150156423e-05
-3.06542618993193e-05
-2.81356597399119e-05
-3.5094569298323e-05
-2.20886102397987e-05
-2.57567898602798e-05
-3.81064117549421e-05
-3.23050975422595e-06
-2.20398464775055e-05
-3.31488070433171e-05
-3.15350722815305e-05
-8.96610140904097e-06
-8.38014156456927e-06
-4.04863849422718e-05
1.09106824604516e-06
-1.2128181157147e-05
-3.09033505464082e-05
-2.70520006154418e-05
-1.39192611989663e-05
-4.13945103849057e-05
-3.65474049724566e-05
-1.37506608664157e-05
-4.11314993491968e-05
-1.25868482126612e-05
-2.38632803045404e-05
-2.81929596008895e-05
-1.99703220942025e-05
-2.99283451235577e-05
-3.6651353863843e-05
-1.35284450600462e-05
-3.78228714950161e-05
-1.59830886401348e-05
-1.31878911979096e-05
6.63267063698019e-06
-1.17782592120087e-05
-1.38322330560486e-05
-1.30122463851564e-05
-1.61060282122538e-05
-3.1668790977201e-05
-1.77149553185079e-05
-2.17686496667513e-05
-1.61718629010363e-05
-1.26307045880776e-06
-3.88092605789044e-06
-3.54774741966659e-05
-2.60805841966109e-05
-4.56674762716276e-05
-1.84807007714211e-05
-3.14169451780678e-05
1.72161262305458e-06
-9.90313928732348e-06
-2.52498350462326e-05
-3.78415901196989e-05
-1.08046820855491e-05
-3.12282308378515e-05
-1.39014388635671e-05
-7.60527819665126e-06
-2.92750405471445e-05
-3.32020319557107e-05
-3.70335850529999e-05
-3.03445612106917e-05
-1.35368119717644e-05
-6.49329025827926e-06
-2.24326312109015e-05
-3.54866275087154e-06
-3.92337264165879e-05
-4.5723224547726e-05
-2.19475100998772e-05
-1.88238360324472e-05
-2.45513938339671e-06
-1.46495514818749e-05
-3.69024717432977e-05
-2.05764810647819e-05
-5.49948173668863e-06
-2.74191904301433e-05
-2.58767889072104e-05
-9.24051313027142e-06
-1.44500558718613e-06
-1.78441457386182e-05
-2.29011406411806e-05
-1.40665061230182e-05
-6.90724090468268e-06
-2.95609513304937e-05
-2.63845490331983e-05
-1.06502473833548e-05
-5.98466869815668e-06
-4.46844462124566e-05
-1.8544456565432e-05
-1.52633857373987e-05
-1.72077990991712e-05
-2.97897756811935e-05
-3.2761640577819e-05
-2.78226065625728e-05
-2.10605153014036e-05
-1.14104491942028e-06
6.32310012661592e-06
-2.13330022461957e-05
-2.1344649591597e-05
-2.6333097739258e-06
-9.80598732663834e-06
-3.16380955451253e-05
-7.4621693125836e-06
-3.14501199953027e-05
-3.59689420042283e-05
-2.18504995382808e-05
2.47975307052815e-06
-2.54569436726197e-06
-1.04892007361559e-05
-5.33439902067317e-06
-3.15681651229978e-05
-1.24839127663284e-05
1.64012797782128e-05
-8.92662564933057e-06
-9.53335173696678e-06
-2.15978536131167e-05
-2.36685452712032e-05
-1.82295437557735e-05
-2.93023288648553e-05
-3.4933678367936e-05
-1.99603422990589e-06
-7.84830094431597e-06
-3.08097890258991e-05
-2.28388387911583e-05
-2.17267765144055e-05
-2.96047091910096e-05
-2.79744598651501e-05
-1.42494726907738e-05
-3.25522074993271e-05
-2.67660350201905e-05
-2.80787329616734e-05
-2.30450955116482e-05
-2.72713425513395e-05
-1.14013588903464e-05
-8.51407418070774e-06
-2.61641577714081e-05
-4.65663208446078e-06
-1.89738000715882e-05
-1.42708131883295e-05
-2.59414438752038e-05
-3.98363436816009e-05
-3.55308497122553e-05
-3.93552611112627e-05
-1.75774481655509e-06
-2.15000632027858e-05
-1.86600293095304e-05
-1.54446187959893e-05
-3.51561003556905e-05
-2.59986944792402e-05
-2.64344870532611e-05
-3.11785012547268e-05
-1.65268891131036e-05
4.03359231364495e-06
-2.93636440821924e-06
-2.06743420105495e-05
-2.18009809608076e-05
-1.37681705418282e-05
-4.68519811426756e-06
-3.09022374694323e-05
-1.13631317308424e-05
-1.49514723832055e-05
-1.22854973360316e-05
-4.12374257618199e-05
-3.2738837269126e-05
-2.64465214583951e-05
-1.96966149294168e-05
-2.13933097499224e-05
8.86959151585055e-07
1.27964970129995e-06
-1.23224985212255e-05
-2.5287414136699e-05
-3.71880308692685e-05
-1.61491867344452e-05
-2.68451301571865e-05
-2.2001374281605e-05
-1.3264779335624e-05
-4.1774934609928e-05
7.72133660583597e-06
-7.28226926349829e-06
-1.94799285709843e-05
5.78507980565432e-06
-3.4174506317565e-05
-2.72011424823274e-05
-4.20809711864804e-05
-4.92790002886024e-05
-1.28847612699677e-05
-2.92246383824341e-05
-1.11414568626763e-05
-2.65328904172996e-05
-1.94355064302624e-05
-3.62464793068577e-05
-1.58111989069826e-05
-9.08043093613012e-06
-2.08504031614725e-05
-5.24075875925453e-06
-1.48024763127595e-05
-1.8855120040268e-05
-9.10188047418095e-06
-2.24083195224867e-05
-3.59011685573108e-05
-2.56873134698046e-05
-1.09804978514812e-05
5.33368598347248e-07
-2.32793089905695e-05
-1.96237708580727e-05
-2.50277350999082e-05
-1.48053249024655e-05
1.09815337682085e-05
-2.22011585643634e-05
-1.62614299619856e-05
-6.70614510760686e-06
-2.16117814984453e-05
5.22898666153993e-06
-9.56717641240464e-06
-2.87116406780703e-05
-1.34147027205116e-05
1.12606983672576e-05
2.513373354605e-06
-2.01229732743287e-05
-3.57360694462561e-05
-4.35821812028667e-05
-2.48213861558456e-05
-2.95488807240926e-05
-1.97776996079719e-05
-3.96800719528258e-05
-2.50753325259992e-05
-1.15754544562466e-05
-1.59105190659469e-05
-2.24424843313337e-05
-1.95557006328529e-05
-3.2682477923776e-06
-1.78881692143333e-05
-4.67295817508877e-05
-2.26538490937614e-05
-1.99448359457183e-05
-1.01598117554947e-05
-3.5391159188843e-05
-2.5657614171068e-05
-8.70224262515985e-06
-1.95821261881105e-05
-2.38632606898306e-05
-2.81970095090283e-05
-1.49065163413238e-05
-2.4692712231056e-05
-5.85636919219102e-06
-2.43005506865096e-05
-1.55118670795596e-05
-2.61588970480893e-05
-1.55597029028739e-05
-4.21658184939207e-06
-3.34746945324875e-05
-2.42489503219297e-05
-2.7971773641995e-05
-1.6558997189067e-05
-8.03911547135886e-06
-2.51457096920691e-05
-1.71126496198205e-05
-2.11404819976445e-05
-1.06222128955459e-05
-2.58987987001021e-05
-3.66595446454489e-05
-2.8500095320926e-06
-3.56180753110904e-05
-1.5244496112081e-05
-1.3804490002583e-05
-9.74085490061334e-06
-2.29288811633452e-05
-7.1035029229098e-06
-2.12018236228496e-05
-1.33066840495765e-05
-1.20838127879532e-05
-1.66426060271979e-05
-2.0105714858364e-05
-7.19797595703025e-06
-8.08951523910762e-06
-1.58056977720493e-05
-2.62634886375412e-05
-4.14861190698612e-05
2.24736781757356e-06
-3.07679161895732e-05
-1.67615670722379e-05
-3.86915374312698e-06
-3.88667623486396e-06
-1.43123854094277e-05
-1.58992213289896e-05
-1.93043083581823e-05
-3.00944129953858e-05
-1.1656587052209e-05
-2.09231002036244e-05
-2.70263743747603e-05
-2.60950851294661e-05
-2.04920595521753e-06
-1.63580908181455e-05
-1.90668187297664e-05
-1.18872888926691e-05
-1.76076353326275e-05
-1.99271923782388e-05
-2.10087424916887e-05
-4.96006788819483e-05
-2.78501634716883e-05
-1.44773418348611e-05
-1.5075780005252e-05
-1.82631354285768e-05
-1.9058537386616e-05
2.48188804262076e-06
-2.60673484198338e-05
-2.82214619098293e-05
-2.55219016460507e-05
-3.18318836010562e-05
-2.56626987851841e-06
-8.22368062855794e-06
-7.81821378717348e-06
-3.54531258509696e-05
-1.8794671851932e-05
-1.92627170631523e-05
-2.01092517400953e-05
-4.19827506174404e-05
-2.61232781673654e-05
-1.20350165749004e-05
-3.0147433844351e-05
-2.9694778114668e-06
-1.3688016054468e-05
-2.41491566056257e-05
-2.50857147312764e-05
-3.45997753483971e-05
-2.0009826291542e-05
-3.03643351682861e-06
-2.56818822573143e-05
-2.42151517539822e-05
-9.21565027243417e-06
-2.36153081998275e-05
-3.88347491986802e-05
-3.15083382024644e-05
-3.95841064648494e-05
-1.12698955892774e-05
-2.95616946285887e-05
-4.13754291262677e-06
-7.03121042223972e-06
-3.0040489759691e-05
-3.06669638870679e-05
-2.50237210147237e-05
-2.13019723954399e-05
-2.16482912235681e-05
-2.37991791061738e-05
-1.06277338401588e-05
-4.16156198610494e-05
-7.43661769477323e-06
-9.09113755859792e-06
-1.13591626091184e-05
3.88150659507084e-10
-8.01778340861021e-06
-1.19288026507222e-06
-3.64340175633249e-06
-2.17266679445839e-05
-1.56120022346674e-06
2.79837047463279e-06
-2.82777423835112e-05
-3.59735945779464e-05
-3.94402208218934e-05
-6.01542906770494e-06
-1.76587337962567e-05
-2.59587074418832e-05
-3.30656820497466e-05
-2.63043502797037e-05
-1.07516209648951e-05
1.07110148531198e-05
1.66819735313535e-06
-4.45411780922347e-05
-2.19225773760277e-05
-2.48024580657733e-05
-1.42717771115507e-05
-1.37328425534335e-05
-2.21881894746711e-05
-2.16905314439523e-05
-1.93975249529078e-05
-1.43945857182039e-05
-3.01494095130642e-05
-3.06692977373111e-05
-2.7195270956404e-05
-1.98709919345186e-05
-2.29593678553072e-05
-2.4174526558184e-05
-1.47836556842441e-05
-9.20130903872496e-06
-1.1238321624224e-05
-1.5184587746925e-05
-2.55432636062733e-05
-2.24389935210768e-05
-2.76353837208247e-05
-6.04342906169664e-06
-3.38616627744297e-05
-2.91548469333954e-05
-2.1824468950073e-05
-3.12860155317946e-05
-1.47498193625829e-05
-1.80418900381479e-05
-3.88414746559015e-06
-4.88522637932289e-05
-1.10482498630028e-05
-3.74631718786539e-06
-4.60768051823802e-06
-3.47165698298861e-05
-7.09802989540741e-06
-2.35626570010671e-05
-1.45841892524599e-05
-3.26944463210202e-05
-4.66638741622269e-05
-1.96357719069913e-05
-4.50997243492202e-05
-3.36676449487387e-05
-1.09674616314487e-05
-1.4033038161557e-05
-1.95228758305042e-06
-4.18167273963515e-05
-1.53381873794658e-05
-2.93149207012955e-05
-1.43327847054186e-05
-1.21979426780486e-05
-3.5498620805312e-05
-1.45401011537134e-05
-3.29440310565913e-05
-3.48616948522997e-05
-8.00291358160277e-06
-1.24177753018944e-05
-1.32942247498962e-05
-2.13952904278189e-05
-1.95693629278682e-05
-1.31232316027428e-05
-2.3435815600178e-05
-2.62295686115443e-05
-4.62025494067065e-06
-1.39244270383691e-05
-3.1788036593805e-05
-1.10753150414439e-05
-2.36726850935306e-05
-7.55201620499154e-06
-2.66480535335567e-05
-3.76596697582569e-05
-1.30260892356148e-05
-8.85184328618419e-06
-1.64585099920802e-05
-2.27253821660023e-05
-1.35965893227316e-05
-1.39691882272302e-05
-1.87326041966764e-05
-4.02254594513118e-05
-2.58963112295245e-05
-3.78213051307894e-06
-1.40537064604721e-05
-3.00683351692789e-06
8.31135178712181e-06
-3.33331960125531e-05
-1.04650750822092e-05
-2.57214632780167e-05
-4.48238511205254e-05
-2.37238040214906e-05
-1.23337623224984e-05
-2.00744805088826e-05
-8.39589184638665e-06
-4.67187144405124e-06
-2.86376101226497e-05
-1.05696905871691e-05
-2.01739685473363e-05
2.72757172152935e-07
-1.27962950298005e-05
-2.57207600250331e-05
-3.2639597672712e-05
-1.63652247392524e-05
-2.40306317316222e-06
-2.50296189085901e-05
-2.40481512595899e-05
-2.16857318890513e-05
-2.01988144162479e-05
-2.21663871945829e-05
-1.7909544740166e-05
-4.42824781434266e-05
-1.3112878943327e-05
-6.53735667859227e-06
-9.27556292374211e-06
-1.8956614641233e-05
-2.17657151994812e-05
-2.63684015543923e-05
-1.78987476397801e-05
-2.70055979743189e-05
-8.06770920813415e-06
-3.01377538472731e-06
-2.86053992410944e-05
-2.19126040879415e-05
-1.16621548136944e-05
-2.38148096863684e-05
-1.85097653665987e-06
1.65574652365704e-07
5.86083094518874e-06
-1.66224950247308e-05
-7.95109278714476e-06
-1.81297225769226e-05
-2.38419610602559e-05
-1.88427109930336e-05
-2.3108697984586e-05
-3.66423977775245e-05
3.5100849427543e-07
-3.35079943334943e-05
-1.54901638208647e-05
-3.88508912070441e-05
-1.80559008760977e-06
-3.11704831814868e-05
-1.62789291118244e-05
-2.47367779549865e-05
-1.63499668007381e-05
-3.22655390941165e-05
-1.53408071296211e-05
-1.79107259712027e-05
-4.59760030875436e-05
-2.74672403989275e-05
-4.64511153653744e-05
-2.76103789915266e-05
-3.1618181412856e-05
-1.36604003598215e-05
-2.16178324273383e-05
-2.61711935181046e-05
-2.47357856930221e-05
-2.24284964250085e-05
-2.73930832627079e-05
-3.70529535050699e-05
-2.56205375198629e-05
-1.84475644424812e-05
-1.32932274167905e-05
-5.7361841245901e-06
-3.29046733236649e-05
-2.21692848430483e-05
-3.10728934437556e-05
-1.28840215352771e-05
-9.88526000518859e-06
-2.35680612385888e-05
-1.97184275370077e-05
-2.22777427241343e-05
-2.64719399869136e-05
-2.54511493977248e-05
-1.05025141274869e-05
6.07103346928253e-06
-1.71701109023461e-05
-2.36013473406009e-05
-1.82534568971215e-05
-2.16489750923252e-05
-1.35505359907872e-05
-2.19116286632745e-05
-2.35318470381666e-05
-4.26703177519771e-05
-1.0177778655198e-05
-1.88739990048669e-05
2.21800235393519e-06
-9.2842786409344e-06
-3.95040717892224e-06
1.5169099036615e-06
-1.2463489327778e-05
-2.68540665744125e-05
-3.12532150565222e-05
-1.39572080760648e-05
-1.74537283510903e-05
-5.65548758122957e-06
-1.02075278811644e-05
-1.23309092960083e-05
-3.4964031582646e-05
-2.25128312128197e-05
-1.32412998617542e-05
1.52876586518599e-05
-1.56058745551597e-05
9.3489839921739e-07
-4.39530015154757e-05
-2.9486601059356e-05
-1.4055487472606e-05
-4.41083506696959e-05
-1.6122953063652e-05
5.75501504245964e-06
-3.10696688142413e-05
-2.5821984491011e-05
-2.82849134030569e-05
-3.70613254745452e-05
-3.67689834589613e-05
-2.71958214824221e-05
-1.21651546845992e-05
7.10901139378413e-06
-2.14696323996794e-05
-1.20641937248772e-05
-1.62068875854238e-05
-3.72094932814567e-05
-7.02181425879127e-06
-2.32285351823086e-05
-8.8929653967655e-06
9.43173858410996e-07
-2.0009114943053e-06
-2.45572133021398e-05
-3.17880562837608e-05
-2.4141032006916e-05
-8.2713015983762e-06
-2.62150233674574e-05
-3.36155411145517e-06
-1.66301170321276e-05
-2.13957803875349e-05
-2.01112598168988e-05
-2.05182004916977e-05
-1.66582664605762e-05
-1.6051568502467e-05
-3.4065138294858e-05
-1.60278619297541e-05
-2.69943516092803e-05
-8.63660822770888e-06
-3.12022430374977e-05
-2.04506822135021e-05
-1.14562556753015e-05
-1.75897089456134e-05
-2.10791120804286e-05
-1.46014282730871e-05
-1.67278444637411e-05
-2.87984066845066e-05
-3.21805436218462e-05
1.41292667207445e-06
-2.50045404565512e-05
-7.22903164590207e-06
-1.91709782539285e-05
-1.10835032573366e-05
-2.2265144258002e-05
-2.90374592324221e-05
-1.61367163358404e-05
-3.62785365926764e-05
-2.70366586427709e-05
4.31671919728269e-06
-1.36215168892611e-05
-1.3587375659336e-05
-8.59102683100295e-06
-3.69480443213077e-05
-2.3172136042698e-05
2.76972853753605e-06
-1.82295611541257e-05
-1.16182601773025e-06
1.82100265385986e-06
-1.72424269882141e-05
-3.62047269880012e-05
-1.46251202553033e-05
-2.59119376319916e-05
-4.36690581504868e-05
-2.41175535917776e-05
-7.75287291997179e-06
-2.86057150765124e-05
-3.46717176643308e-05
-9.11305723959692e-06
-1.35620289500673e-05
-6.32868318360023e-06
-1.68423590404177e-05
-1.67598786563681e-05
-8.71658689614512e-06
-2.47943495272999e-05
-1.27940856101638e-05
-2.26290335868279e-05
-9.36669849474309e-06
-4.38653394015346e-05
-2.18645107835788e-05
-1.63320759471526e-05
-1.94896859566669e-05
-7.27084683700591e-06
-3.11463392512549e-05
-5.74099727966883e-06
-2.82053430192354e-05
-2.58666225100841e-05
-1.66940235783481e-05
-2.19729991635523e-06
-1.8638194114798e-05
-2.37453772558988e-05
-1.92009357965248e-05
-2.30893896359283e-05
-2.21692761669476e-05
-2.80372321350931e-05
-1.27449515863052e-05
-2.63111552628147e-05
-2.17308060266559e-05
-1.86028377170407e-05
-4.30596318254921e-06
-2.86371896855395e-05
-3.90013716560968e-05
4.24497452581303e-06
-1.12917997686466e-05
-3.58747924524408e-05
-2.27460515974409e-05
-1.87306468785662e-06
-1.12149549797193e-05
-2.12363399116296e-05
1.69063726099689e-07
-1.28244317479638e-05
-3.56646132434677e-05
-3.0041067166237e-05
-3.3780880212724e-05
-9.50398681306888e-06
-1.01760178967391e-05
1.07708128067811e-05
-2.61465913093431e-05
-1.98949269741602e-05
-3.69996787297238e-05
-3.39640160841778e-05
-2.2274067156402e-05
-1.9649464612498e-07
-1.86889133427899e-05
-2.19612973425164e-05
-4.33451365815625e-06
-2.45108074787277e-05
-2.27846688243124e-05
-1.76476961686745e-05
-4.64867160707132e-06
-1.96360557924885e-05
-2.8119816628622e-05
-3.98881207123227e-06
-2.50731533754475e-05
-5.37253396239038e-05
-2.08220528890863e-05
-1.73562505394546e-05
-2.66820809264497e-05
-2.53114232654153e-05
-1.78923251285274e-06
-1.2533527826091e-05
-1.52531940044657e-05
-2.4740155014603e-05
-1.41533352530955e-05
-3.46814681241346e-05
-2.27923480921274e-05
-3.11004184527199e-05
3.80328627383146e-06
-3.23511833434169e-05
-1.78265675039063e-05
-2.60863231436187e-05
-2.81050638278699e-05
-1.53396518027701e-05
-1.23931249813326e-05
-1.63859364392994e-05
-2.49526109835331e-05
-2.09345614764236e-05
-1.6638492064682e-05
-5.34529453878447e-05
-5.47499818793337e-06
-2.1514496542078e-05
-3.58407561281602e-05
-1.78989609956545e-05
-1.85829203393458e-05
-2.95971577856086e-05
-1.52649062945739e-05
-4.10153290590898e-05
-2.0729085368477e-05
-5.26607508185096e-05
-2.39559734370792e-05
-9.62868202713459e-06
-2.39145731292732e-05
-3.72839235049655e-05
-1.37452492883613e-05
1.99680212189733e-06
-1.34024388613939e-05
-2.46838660796964e-05
-2.07742726059981e-05
-5.79225148338091e-06
-1.05787975399845e-05
-8.92071462344398e-06
-1.41061664914376e-05
-1.52453383527472e-05
-1.65714622415276e-05
-3.56164285821304e-05
-2.33090353383552e-05
-1.42479184724926e-05
-3.60116374089158e-06
-8.85940178640747e-06
-3.25337659132845e-05
-3.38905746645179e-06
-2.31487627895352e-05
-9.45282532014722e-06
-1.68895145978321e-05
-2.06822968347541e-05
-8.92617128122339e-06
-2.67197024666627e-05
-2.06232010581099e-05
-6.11372069080509e-06
-2.94929989076126e-05
-3.07801333095939e-05
1.78507852485843e-05
-2.9816816003404e-05
-3.11400262570383e-05
-6.10870549067598e-06
-2.95654671429355e-05
-2.47089689489189e-06
-2.20098363393956e-05
-1.25836992866449e-05
-2.35569463648878e-05
-1.29091974775335e-05
-2.77454462011258e-05
-1.13718747509402e-05
-2.07034327137423e-05
-2.11970760719292e-05
-2.5980290073622e-05
-2.05832811740795e-05
-5.03531163468137e-06
-2.14276878600736e-05
-2.01771715955249e-05
-3.25931106878422e-05
-8.46958783283821e-06
-1.06796723095988e-05
-1.81481850103101e-05
-1.95328381073365e-05
-9.10544141967939e-06
-3.07319012699956e-05
-9.21179434425879e-06
-1.94091742492127e-05
-1.04268405139713e-05
-3.05722664447627e-05
-4.49026149156709e-05
-5.57741558592446e-06
-4.92626666757734e-05
-1.64568567483061e-05
-1.85595673825228e-05
-1.64623423830086e-05
-1.61239650041721e-05
2.93999957124838e-06
-2.7875607724491e-05
-2.21305109505794e-05
-2.04162035755755e-05
-3.35771745779366e-05
-3.1695187696434e-05
-4.26330653313276e-05
-8.97524341082018e-06
-2.72071562534941e-06
-2.54003195984168e-05
-2.59702707784787e-05
-3.14341207017991e-05
4.62303044866741e-06
-2.66685964980813e-05
-1.08739342897993e-05
-3.22415872783452e-06
-2.29464775598285e-05
5.27130892452201e-07
-1.82587350014459e-05
-2.08417331304843e-05
-2.73919588102776e-05
-2.16532027856691e-05
-1.90621954420432e-05
-2.12422046192049e-05
-2.14886831743219e-05
-3.32852522744242e-05
-2.26510024361845e-05
-1.27860796162425e-05
-2.21263236177477e-05
-3.09313401093852e-05
-3.27763862966727e-05
-2.96463461428246e-05
-1.19105308175458e-05
-2.13900530807055e-05
-5.44286909119194e-06
-2.15528254168305e-05
-2.37363376262452e-05
-1.93477735099288e-05
-1.51232124901368e-05
-1.2462394929213e-05
-9.60263462009117e-06
-2.35576648725599e-05
-7.76773066737424e-06
-1.49379636368225e-05
-3.24533914056989e-06
-4.4279717453629e-05
-4.04581248540712e-06
-3.1464970116107e-05
-1.99137941805962e-05
-3.14463669164204e-05
-1.83499867251642e-05
-3.54281578193557e-05
-2.92762118462435e-05
-9.19270985325085e-06
-9.12920508711206e-06
-9.26226471083995e-06
-2.33079211828639e-05
-1.64872254246e-05
-2.9150169541927e-05
-6.46593124901339e-06
6.32150525909133e-06
-8.18556059858806e-06
-2.51301661349443e-05
-2.59471716110288e-05
-2.45285661230983e-05
-2.90129723574571e-05
-3.79581020515933e-05
-1.13176924929474e-05
-9.49813062685546e-06
-2.64490629438112e-05
-2.48029200356932e-05
-1.86528312345761e-05
-1.79001401007018e-05
-1.66842588458866e-05
-3.91348206735949e-05
-7.03248494000532e-06
-1.41034068528532e-05
7.06295632279422e-07
-2.26225155062222e-05
-6.4361415078036e-06
-2.2860491077994e-05
-8.98907774640199e-06
-1.39959431332455e-05
-1.56582198641219e-05
-1.97450806892144e-05
-3.33359621760563e-05
6.14631215877738e-07
-5.38193947705444e-06
-1.94614813156303e-05
-4.91866232274868e-06
-1.69030987612473e-05
-3.67936357257796e-05
-1.59876242974153e-06
-2.3828579311101e-05
-1.83175428633496e-06
-2.10847613668186e-05
-1.34062156937379e-05
-1.647615073791e-05
-4.09460772726567e-05
-1.6436257795999e-06
-2.33564504653341e-05
-6.271331919438e-06
-2.09364877034132e-05
-2.15130290177713e-05
-2.01647208645605e-05
-4.77906511756238e-05
-3.51645903286979e-05
-2.68614152753634e-05
-2.67502805063956e-05
-2.88963730834452e-05
-2.73985577930601e-05
-2.12723584995217e-05
-2.62188915646451e-05
-9.46814084718551e-06
-1.33559964071882e-05
-1.3268971689433e-05
-1.1258332630714e-05
-3.29507437903998e-05
-2.51744836820829e-06
-3.98426292083763e-07
-1.38854422284764e-05
-1.71515252566508e-05
-1.90647947243027e-05
-2.46345569609659e-05
-1.61198830100232e-05
-1.57827856061785e-05
-3.27814540851394e-05
-3.76964140728107e-05
-2.28174808788896e-05
-2.43998611139011e-05
-2.88060451418211e-05
-9.05885174621643e-06
-5.07281847453584e-05
-1.84552108824462e-06
-7.46056220146577e-06
-1.16576776478652e-05
-1.34548064359539e-05
-9.63684180335189e-06
-4.34020264426323e-05
7.05073661547803e-07
-2.6977693885579e-05
-1.73426047878934e-05
-1.48231593360565e-05
-3.76863890364933e-05
-8.8047010726105e-06
8.28166189558162e-06
-1.21387607296642e-05
-4.09149227561459e-06
-1.73125111548126e-05
5.75266926769072e-06
-2.66295845537604e-05
-6.19121287319446e-06
-2.59351187044589e-05
-2.43201415221883e-05
-1.48166639132857e-05
-7.86853390747434e-06
-2.85706132584153e-05
-2.41389291079047e-05
-3.82716540045099e-06
-1.6821533475018e-05
-1.75926548632773e-05
-1.02097008464878e-05
-2.235576842579e-05
7.68729482762885e-07
-1.18990605129241e-05
-7.61660156305654e-06
-1.57573931012475e-05
-1.96108779471103e-05
-3.24599327250242e-05
-5.81712065832424e-06
-1.31966202527181e-05
-2.28890672678688e-05
-3.19363854841577e-05
-1.24863328504e-05
-4.48870006559917e-05
-2.87465769208361e-05
-4.14337971343918e-05
-3.2041700095366e-05
-9.62132344439292e-06
-2.1638708090396e-05
-3.72278434010548e-06
-2.46245526653517e-05
-5.74738538197273e-06
-3.29655757941157e-06
-3.05513841934163e-05
-2.28987742803449e-05
-1.35148993113907e-05
-1.77199044341866e-05
-1.65943341388712e-05
-2.12227972142367e-05
-3.527521976801e-05
-4.10074738523353e-05
-1.15249439125732e-05
-2.84959315195351e-05
-2.33115941900163e-05
-2.06873215302474e-05
-3.14537168100524e-05
-1.90633456309611e-05
-2.93375282785213e-05
-3.81839036961106e-05
-4.3228128844002e-05
7.0839506598935e-06
-4.52202235644958e-05
-2.78419937365587e-05
-1.28936549165736e-05
-7.67341912852954e-06
-2.71533698921082e-05
-5.00005127281414e-05
-9.77597924219492e-06
-1.47105020923268e-05
-4.07084394484892e-05
-7.13525111585201e-06
-2.73386353867555e-05
-4.39425150063296e-05
-2.46886667013429e-05
-3.37502463629331e-05
-1.65236021946484e-05
-2.75188080139548e-05
-2.85163113268412e-05
-3.82146151239707e-06
-8.23050857339625e-06
-2.51907869173943e-05
-1.15669551294297e-05
-1.50010291123423e-05
-3.81947640531152e-05
-1.94454649786137e-05
-2.89168192376738e-05
-3.43874822720258e-05
-2.16565135921333e-05
-1.24936305306689e-05
-3.60198029716373e-05
-1.7872924310831e-05
-4.33488886047069e-06
-2.75582923117837e-05
-4.30751159607196e-05
-1.42114362875186e-05
-6.94903495187989e-06
-3.42406420388856e-05
-2.80544139594321e-05
-1.28448108175948e-05
6.48069455633468e-06
-1.5654032909703e-05
-6.80829354212967e-06
-3.34879167413684e-05
-3.69446839436904e-06
-2.35116596107868e-05
-3.28043507881234e-05
-2.66989903024477e-05
-3.83839986221524e-05
-2.93577656070863e-05
-1.86711234622532e-05
-1.74970786412391e-05
-8.08163830258087e-06
-2.02135770027746e-05
-1.3094678551458e-05
-2.95859498222342e-05
-3.54465644977969e-05
-4.06404699940878e-06
-5.90286493105752e-06
-4.93784988671604e-06
-6.31678587657373e-06
-3.0775157708051e-05
-1.23169125319795e-05
-3.01398952213416e-06
-1.87903230070165e-05
-2.34252274644154e-05
8.39466548729257e-06
-1.85844832329326e-05
-9.21304359778064e-06
-2.07834771197956e-05
-5.40786252787803e-06
-1.2282524727746e-05
-2.45386337237068e-05
-2.55291209378993e-05
-7.00280361841682e-06
9.57468810483682e-06
-3.0403548229092e-05
1.15189410818972e-05
-1.17065539951039e-05
-5.31722665316545e-06
-9.18925226001437e-06
-1.01165564034215e-05
-9.12851936676164e-06
-8.65750133139952e-06
-2.05548201765132e-05
-3.43746894930637e-05
-3.12411575338425e-05
-2.88649327083708e-05
-2.85650730716568e-05
-1.31103498605522e-05
-2.32912332549982e-05
-3.70059114780464e-05
-7.02277782657155e-06
-9.7458477600913e-06
-2.68666020017679e-05
-7.0880502883934e-06
-2.53209158253902e-05
-3.45250301102073e-05
-3.15060165370543e-05
-2.97784267509326e-05
-3.6463875928038e-05
-3.83020902081338e-05
3.4991326264987e-06
-2.5231747784529e-05
-1.75627598245706e-05
-1.08548890379219e-05
-2.04719077659773e-05
-2.37812799420061e-05
-6.77143360373404e-06
-1.47872685757834e-05
-1.46119501027814e-05
-3.67470217692671e-05
-2.83627811564962e-05
-3.26111190358502e-05
1.58708416544043e-06
-1.3401993918441e-05
-8.07196761861591e-06
-2.13722303133282e-05
-3.55445793183556e-05
-3.44024661818007e-05
-3.37863254499963e-05
-4.00585705150115e-05
-6.26653441018888e-06
-2.85497709454095e-05
-1.11083175255319e-05
-2.72261720419626e-05
-9.36428402962937e-06
-1.61818820128815e-05
-1.28189889960503e-05
-1.00081999353607e-05
-2.55368752735987e-05
-2.23567553626527e-05
-2.75776718937761e-06
-2.5793615731198e-05
-3.57845656412618e-05
-4.4494041099451e-05
-2.51916606646234e-05
-3.85820000887332e-05
-3.71378090189818e-05
-2.32704323983019e-05
-2.83352645409591e-05
-4.98429918405818e-07
-3.95632281372873e-05
-3.08876629779979e-05
-3.89347540048139e-05
-2.60475096178199e-05
-2.9770287134137e-05
-1.08344373315927e-05
-1.3434311837607e-07
-1.65987491686356e-05
-1.94643255703468e-05
5.98761197267893e-08
-2.44403712392499e-05
-2.9213010274731e-05
-3.27316686161859e-05
-4.32542079396703e-05
-1.90479986422177e-05
-1.57245536294387e-05
-1.92349092447628e-05
-4.40248450772448e-05
-2.28925210070906e-05
-3.56716302815123e-05
-6.21088727215021e-06
-4.26633899769312e-05
-2.98749263187599e-05
-1.79200834546081e-05
-2.34785740317386e-05
-1.5882948976217e-05
-2.45467936155905e-05
-3.4084780044686e-05
-3.44849600262505e-05
-1.53741576194545e-05
-1.41553550061579e-05
-2.89080933705028e-05
-1.75400152166219e-05
-2.05565777252833e-05
-2.36934208069992e-05
-2.76059044670436e-05
-2.11536233550858e-05
-3.23576941388659e-05
-1.31001312433326e-05
-2.35790787335826e-05
-1.24607521847863e-05
-3.77465618452236e-05
-5.9160951011664e-06
-1.41261780755161e-05
-5.26294256611222e-06
1.38751449109094e-05
5.51805660712071e-07
-1.31024139686774e-05
-1.62837322933775e-05
-2.56447729948261e-05
-2.27479487890557e-05
-2.430548210611e-05
-2.10614191359117e-05
-1.88304176415414e-06
-1.57293975312377e-05
-1.63529171401083e-05
-1.78412138775402e-05
-3.9638580198255e-05
3.10866822773668e-06
-2.74644400927967e-05
-3.5904746316805e-05
-1.90883076626752e-05
-3.65810924375951e-05
-1.10117844951406e-06
-7.91651828190153e-06
-3.08023438698739e-05
-2.72747035248779e-05
-2.94392375789009e-05
-1.68373785654264e-05
-1.96471321142352e-05
-1.67051497405929e-05
-9.88239132182829e-06
-1.48254106720099e-05
-4.91368487556848e-07
-2.34033177535045e-05
-2.72405717176154e-05
-2.05751467148616e-05
-2.24932541761686e-05
-2.4164993599944e-06
-2.40515593925883e-05
1.22104282017853e-05
-3.38463288554224e-05
-2.30149200083431e-05
-3.98316554394073e-05
-5.82464991544999e-06
1.85397761584824e-06
-7.97351114987313e-06
-2.38299584736168e-05
-1.86317692686402e-05
-1.79794933197356e-05
-6.65202448525592e-06
-2.46105023772912e-05
-3.30974143175353e-05
-2.58438008679244e-05
-1.79679813271274e-05
-2.0674825559728e-05
-8.56910778147405e-06
-3.617443021377e-05
-3.0208073184679e-05
-3.11879538383364e-05
-1.10377084955453e-05
-1.17272796301508e-05
-1.11676532841962e-05
-3.08435016093194e-05
-3.0612496639097e-05
-2.33887282648827e-05
-2.79743467154666e-05
-8.73306156032023e-06
-4.07647450464204e-05
-3.02954951397671e-05
-3.70218795150772e-05
-1.55425346249352e-05
-1.2978256436275e-05
-1.92921051363011e-05
-1.50411522651324e-05
-1.85569348069859e-05
-2.8833288558985e-05
-3.21400701803402e-05
-4.33388779723189e-06
-1.81070159417346e-05
-3.61583257708299e-05
-9.13182105009191e-06
-2.26432211658479e-05
-3.77513488460678e-05
-4.12139502542549e-05
-2.2860453838858e-05
-2.21738541433004e-05
-7.26046335417767e-06
-2.80964366082827e-05
-3.92278379436163e-05
-1.85046429544516e-05
-2.63208803135375e-05
-3.22649287196929e-05
-4.19345147117695e-05
-2.5824434743726e-05
-2.80955787822019e-05
-1.29648328514897e-05
-1.9359959640503e-05
-2.78948021858239e-05
-2.88321754429279e-05
-1.13763150975361e-05
-3.50679323032757e-05
8.30154255205038e-06
-1.82948300560445e-05
-2.25006104293787e-06
-1.4504810466421e-05
-3.64812306053341e-06
-4.72465254424175e-05
-3.20179403550838e-05
-1.16215084045239e-05
-2.54446626536464e-05
-4.93785304909889e-06
-7.0396537286155e-06
-6.3449439736621e-06
-3.02983605761506e-05
-2.58397620393924e-05
-2.21974604007461e-05
-2.58553455022718e-05
-1.71807781616267e-05
-2.68529330894854e-05
-9.80047613953753e-06
-2.17313943704132e-05
-1.30955797874205e-05
-3.29239435525142e-05
-2.30956047426942e-05
-1.52542741340275e-05
-1.53294117889543e-05
-2.82257825671948e-05
-3.60828002223839e-05
-2.08857219565809e-05
-1.82279839307493e-05
-2.07278390388995e-05
-3.69483196566051e-05
-3.73740529602627e-05
-2.81172612331045e-05
-3.28141954167015e-05
-4.99374781217574e-06
-3.38655092002599e-05
-1.41768496591094e-05
-1.63162957881382e-05
-1.77722681472045e-05
6.46659818359656e-06
-1.02238720126683e-05
-3.08046211161626e-05
-5.81235777504465e-06
-5.28546690575692e-05
-4.16951007126377e-05
-2.29959068478294e-05
-2.60953675000706e-05
-2.42586863180673e-05
-9.22237354287022e-06
-1.94432152640887e-05
3.68868952709413e-06
-3.08385367813073e-05
-3.67381984316789e-05
-2.53070268951222e-05
-2.51495557572837e-05
-2.70250721412829e-05
-1.90718034692282e-05
-1.71251133929592e-05
-2.77345944956194e-05
-3.14190785476604e-05
-1.63146362192154e-05
-6.95349272470861e-06
-1.08988328201022e-05
-1.7919208458538e-05
-2.47581029918147e-05
-2.74216951760365e-05
-1.64882732349232e-05
-1.91900192066768e-05
-1.31756399686057e-05
-1.17119271520609e-05
-3.48640612799436e-05
-2.42882050854139e-05
-2.41125478327287e-05
-2.20253942901123e-05
-3.06582800436864e-05
-2.82213791538928e-06
-1.75661135954154e-05
-2.42319203111018e-05
-3.05708196255858e-05
-2.23368192844392e-05
-2.21588451187838e-05
-3.67470751936592e-05
-9.17970440414389e-06
-2.76038720933825e-05
-2.38111959089379e-05
-2.17604206391643e-05
-1.25509303985394e-05
-1.66703937832176e-05
-1.27381642669226e-05
-2.35070737873402e-05
-2.53553014618992e-06
-1.4625906826138e-05
-4.09908845894326e-05
-3.84744988790807e-05
-1.37044246773758e-05
-1.42444006554329e-05
-2.43945626886501e-05
-8.82543673401091e-06
-2.00716344422159e-05
-5.20580911491113e-06
-8.28695761686025e-06
-1.80620546603677e-05
-1.95089852538556e-05
-3.16358081077267e-05
-2.73595211023804e-05
-6.10776380619514e-06
-1.7674857976725e-05
-2.22101166747227e-05
-4.09626689732174e-05
-2.88350661008133e-05
-1.88215245671936e-05
-2.21659710225241e-05
-2.37811450541704e-05
-1.78160796316521e-05
-4.20885767449617e-06
-9.05525544516282e-06
-1.91999260407122e-06
-1.93538681554763e-05
-1.98195790137585e-05
-8.11727221264515e-06
-4.37748183497829e-05
-1.98703760142568e-05
7.36906136911354e-06
-2.25570814407359e-05
-1.8372608149472e-05
3.85153895158535e-06
-2.83671804251166e-05
-1.10475738197317e-05
3.78730278434855e-06
-1.99912409539061e-05
-6.9009404078281e-06
-3.30777326563894e-05
-2.48608948441695e-05
-2.16778193265144e-05
-2.02587788736703e-05
-3.34883648350727e-05
-3.24266093377034e-05
-2.08746125896919e-05
-1.54845546759228e-05
-1.83534355237245e-05
-1.49910483496633e-05
-2.71313320933911e-05
-1.94563131698149e-05
-2.23617097421267e-05
-1.33482102946171e-05
-2.97572845955042e-05
-1.32752488435278e-05
-2.27660599320096e-05
1.11956114591794e-06
-1.84659259878452e-05
-1.51810452353096e-05
-2.39744688574153e-05
-2.16195214682284e-05
-1.37390035666562e-05
-2.90473657666633e-05
-2.73516562699026e-05
-2.64957579164204e-05
-3.04296714090977e-05
-3.13421344341246e-05
-2.07303867012675e-05
-5.3596956336752e-06
-8.59958940727159e-06
-3.54866424615695e-05
-2.73110229225212e-05
-1.58349048987185e-05
-5.41933236984949e-06
-3.15879437367701e-05
-1.00602415209833e-05
-3.5745100862654e-05
-1.53522242520069e-05
3.72610869193442e-06
-8.94832998778021e-06
-1.95562426965227e-05
-1.39453771895059e-05
-9.75015927582346e-06
-5.25689108907903e-06
-4.70204138246016e-05
-4.50807127322583e-06
-4.99676697129169e-06
-4.964284980688e-06
-3.3108586694539e-05
-2.38961208922907e-05
-1.5925121012451e-05
-2.39360129376045e-05
-1.16784097855667e-05
-7.37516135094085e-06
-3.58106187551827e-05
-3.0033847381336e-05
-5.89058459140701e-06
7.0745142139017e-06
-2.17275246049176e-05
-2.50414937069108e-05
-1.49852747860902e-05
-2.21078483914186e-05
-1.9379471488076e-05
-9.974947337388e-06
-3.17690221266335e-05
-1.98186895645583e-05
-2.46793608024409e-05
-3.37470124180404e-05
-2.726783754711e-05
-2.94993265825071e-05
-1.39673572235769e-05
-1.15909675298423e-05
-1.20221117677864e-05
-3.07792824304352e-05
-3.48082110610318e-05
-1.38433130404854e-05
-8.7829403305039e-06
1.24785282646326e-06
-3.32476566157221e-05
-1.77515993240136e-05
-2.21117669791187e-05
-3.39207990884258e-05
-4.37761447343195e-06
-3.54218457705825e-05
-2.10853966209798e-05
-2.4271873375027e-06
-8.41628104541341e-06
-3.51933520565971e-05
-2.46508269644932e-05
-1.75902793905242e-05
-2.49949568657478e-05
-1.45505911515476e-05
-3.16602056913932e-05
-9.21138779624513e-06
-3.14105583627818e-06
-2.40647205653376e-05
-3.38942276113965e-05
-2.46463581837028e-05
-2.37031440896618e-05
-3.21551953290554e-05
-1.43194802809699e-05
-1.42702387301112e-05
-2.09208439271989e-05
-1.97764726288701e-05
-1.61434335595024e-05
-2.7577490848458e-05
-6.60639765650312e-06
-3.85652422853373e-05
-1.11910874383949e-05
-1.44837970128779e-05
-1.64208021396216e-05
-8.49372291082637e-06
-2.26542144019801e-05
-2.89435861803646e-05
2.54971791087229e-06
-2.23795638414888e-06
5.89828698889832e-06
-2.07851268319109e-05
-1.12300603020211e-05
-3.96194314528463e-05
-2.09222646688058e-05
-3.18752168214722e-05
-1.76204213903686e-05
-2.87407020939791e-05
-1.52520343411126e-05
-3.69995071231112e-05
-2.44503650637053e-05
-2.1986365324768e-05
-2.11646395130578e-05
-5.19525577913898e-06
-2.96390869193124e-05
-1.74025131447204e-05
-8.18108648259468e-06
4.56574038107204e-06
-4.28186791130539e-05
-3.04299457170048e-05
-2.03294204265514e-05
-2.89888999548736e-05
-2.95586859416226e-05
-1.69541087149556e-05
-1.99077650358511e-05
-2.0393084299588e-05
-1.66206890846834e-05
-1.08638754216908e-05
-2.79106076841982e-06
-9.23450572284533e-06
-1.75701571484403e-05
-2.29552924392613e-05
-2.72456521536756e-05
-3.37507558556937e-05
-1.46918299031222e-05
-2.11637009206065e-05
-2.81299022468789e-05
-6.21124090059306e-06
-2.23463381063044e-05
-1.80152464259715e-05
-1.17868382864851e-05
-6.3948536530487e-06
-1.44166000810325e-05
-2.33865874588497e-05
-1.55815649462057e-05
2.43417250323537e-07
-1.40710777057476e-05
-1.15620294440931e-05
-1.81957525926336e-05
-1.94819280716184e-05
-3.03659016246911e-05
-3.12970011462107e-05
-1.62064304825309e-05
-1.88618966654407e-05
-2.03841183894356e-05
-2.61069082161104e-05
-3.76325684475363e-05
-8.93807769156467e-06
-1.35160488706339e-05
-4.00308786370346e-05
-3.25830155001757e-05
-1.00003935892199e-05
-1.42084694257004e-05
-3.45333345770664e-05
-1.25783444871242e-05
-4.04212471280487e-06
-8.78973384402634e-06
-5.78360993410197e-06
-1.76784427311152e-05
-2.75163960742129e-05
-1.65762377166611e-06
-1.74571929056688e-05
-3.63528922196652e-05
-4.56940429897084e-06
-9.05135365126542e-06
-3.51614257978711e-05
-1.70498154039095e-05
-1.65179862206342e-05
-3.75557420833373e-05
8.48139939508209e-06
-3.74814358699497e-05
-2.04808124101398e-05
-4.45190142936404e-05
-2.92746070225208e-05
2.22712260982391e-07
1.28716613091432e-06
-2.86262417949198e-05
-1.12594451682922e-05
-1.36213678331333e-05
-6.01817642668192e-06
-1.4360494921635e-05
-2.54428809978315e-05
-9.92154722846798e-06
-2.44150194888258e-05
-1.39269448316703e-05
-8.29459638193677e-06
3.55985369878632e-06
-2.89773012663178e-05
-1.79689919004484e-05
-3.64499461272244e-05
-1.03499513786613e-05
-3.59141699637357e-05
-1.52449666388806e-05
-2.9022974293807e-05
-3.30880639954458e-05
-3.72788000442141e-05
-2.94456066492265e-05
-3.61291216642093e-05
-6.22619190175902e-06
-1.96512698894778e-05
-2.26035507176467e-05
-2.47048569510696e-05
-4.29070646135117e-05
-2.3599022302174e-05
-1.03414217759359e-05
-1.86503266491626e-05
-2.95982706214094e-05
-1.80366501982506e-05
-3.36142577527962e-05
-2.86519507506269e-05
-1.10645975264571e-05
-3.57537621569739e-05
-2.85859910514987e-05
-3.59391820913501e-05
-3.04807781405695e-05
-8.10947406335187e-06
-2.4096450133211e-05
-3.79368426997507e-05
-1.51704603306998e-05
-1.01164698342593e-05
-3.133140631432e-06
7.41258990648567e-07
-2.48112244431289e-05
-3.70917860707525e-05
-1.53631201921514e-05
-2.07080755636502e-05
-3.83678484736299e-05
-2.51066527087015e-05
-1.53097820698362e-05
-2.03326991513801e-05
-3.84917087951464e-05
-3.00447904438192e-05
-7.48829229864831e-06
-2.0470163060302e-05
-5.07783747236094e-07
-1.58741112700553e-05
-3.26933139948824e-05
-1.72049600566699e-05
-2.84753127518174e-05
-3.42498857762425e-05
-1.4744824599292e-05
-1.11175827359095e-05
-1.62329665638981e-05
-1.15402614209593e-05
-3.44146918214412e-05
-4.07948524783158e-05
-4.04961163293688e-05
-2.6781197948241e-06
-1.66542945476184e-05
-1.97121814159414e-05
-3.07384592190858e-05
-2.38863684084066e-05
-1.26658287031007e-05
1.00381612842504e-05
-7.56622015039142e-06
-2.42453933043043e-05
-1.55952176703829e-05
-8.94485553299729e-06
-1.64406090524965e-05
-1.53171089091787e-05
-2.65881003041114e-05
-2.00391016710226e-05
4.23427143367684e-06
-2.35844104005816e-05
-3.44635424155301e-05
-1.96601279463595e-05
-3.33079669323832e-05
-1.68045720424069e-05
-2.19609608281272e-06
-2.76373251558496e-05
-4.45496469345003e-05
-1.24987613465711e-05
-2.3227677414817e-05
-1.45106776782921e-05
-2.93304120385384e-05
-1.75188654743866e-05
-2.37507948821541e-05
-1.94019941304226e-05
-1.95861703474107e-05
-8.49529320183814e-06
-1.17777511558278e-05
-3.26285983557508e-05
-3.84385731138229e-05
1.15596831552319e-05
-7.54118216171432e-06
-2.46197709782967e-05
-1.09583378339204e-05
-1.40461684544209e-05
-3.32894061766353e-05
-2.18022638201753e-05
-2.22555467153884e-05
-3.26149731055551e-05
-1.26504058463556e-05
-3.34070769384752e-05
-1.05429695372684e-05
-3.45123521878927e-06
-2.54440678020422e-05
-1.20106603090253e-05
-1.86434807349462e-05
-2.31894220773213e-05
-2.36199169729869e-05
-2.59213376063354e-05
-2.35872570159019e-05
-1.63614072733714e-05
-1.91169292149155e-05
-2.51527957350918e-05
-2.1088768527372e-05
1.56876050204617e-06
-2.0881275690129e-05
-2.7358129135335e-05
-4.07170858613825e-05
-2.22848938093316e-05
-1.25019297981423e-05
-2.41110006036297e-05
-2.46753500944581e-05
-3.94605738522777e-05
-2.27380400966244e-05
-1.69917653691679e-05
-1.23170729239044e-05
-4.61447825402727e-05
-3.28835943221563e-05
-4.03282035519041e-05
-2.56087280511838e-05
-5.7915152973955e-06
-1.76359287644171e-05
-4.42183122324221e-05
-8.91415608555431e-06
-3.52312741043826e-05
-1.81175778790772e-05
-1.34024429020723e-05
-2.03551248481069e-05
-3.31444214938295e-05
-7.13044385804319e-06
1.53258632062602e-06
-2.13205412313421e-05
-2.95740881975273e-05
-2.65037545611012e-05
-6.35004847899428e-06
-7.46725754972623e-06
-1.01166403300584e-06
-1.69424385492331e-06
-2.59178746574162e-05
-1.97745307226142e-05
-1.17574345973741e-05
-3.87811244306782e-05
-2.60686775109594e-05
-1.83311883021907e-05
-2.63124614456172e-05
-3.07939279550024e-05
-2.04606474752634e-05
-2.87879032127334e-05
-6.86728514790739e-06
-4.64000493862974e-06
-1.64084937331253e-05
6.02600766040314e-07
-1.0638551512314e-05
-1.7666141127164e-05
-1.96751057622382e-05
-7.52958733543143e-06
-1.141013724001e-05
-1.82502326773234e-05
3.27843867946551e-06
-2.94805174018203e-05
-2.65793216637919e-05
-2.21183647247769e-05
-3.89135444430555e-05
-1.18511114892736e-05
-2.00013858535037e-05
-1.32643706847594e-05
-3.17074875504555e-05
-2.33739360022476e-05
-2.21034951697666e-05
-3.47038915800932e-05
1.42716578076724e-06
-3.7164223296935e-05
-2.39211602236359e-05
-1.25907988657834e-05
2.43160748973342e-06
-2.28922321995025e-05
-2.53324134088353e-05
-1.32733894957527e-05
-3.13963659155169e-05
-7.22809332888834e-06
-2.02753505651428e-05
-3.5855274840306e-05
-1.1951555679689e-05
-2.46002411112151e-05
-1.49680569921183e-05
-1.86264855398485e-05
-1.8977657222799e-05
-3.06845879681906e-05
-2.13688164164841e-05
-1.19278506791326e-05
-1.33030182484597e-05
-4.46178942304682e-05
-1.53723941878366e-05
-2.03373193505803e-05
-2.28413939351524e-05
-1.12329851821744e-05
-7.61000262545755e-07
-1.01263063452749e-05
-4.8571409835527e-07
-1.3591245892516e-05
-2.8750980284903e-05
-1.31894860825868e-05
-1.00165421470089e-05
-2.04218996815549e-06
-4.52769434304714e-05
-1.1930904453404e-05
-2.50429016657141e-05
-1.18374381539771e-05
-3.04779755173247e-05
-2.76762128557917e-06
-3.33400515656037e-05
-2.84383150062945e-05
-1.92830146169059e-05
-1.65581548759107e-05
-1.64380082514689e-05
-2.21696836231109e-05
-4.18259336047141e-05
-2.05778673356927e-05
-1.15671810832925e-05
-1.87744841666692e-05
-2.08814017962e-05
-1.53566943430022e-05
-2.21189774857674e-05
-2.24088296890683e-05
-1.39278049562956e-05
-1.14936230363044e-05
-1.53546011143832e-05
-3.28421491823519e-05
-4.23458837272436e-05
-3.87631134339642e-05
-1.54836992414168e-05
-5.65365671927629e-07
-2.31892616587642e-05
-1.09989452900465e-05
-2.59934173864834e-05
-3.89493594444861e-07
-2.34679117127366e-07
-3.27933050483225e-05
-2.93434543547211e-05
-3.38128279590906e-05
-1.4385143322524e-05
-2.09227334630895e-05
-9.70136831584592e-06
-2.66573934705397e-05
-2.57327542632443e-05
-1.89840743940547e-05
-2.13793416124314e-05
-1.86589223805898e-05
-3.2200914472982e-05
-1.87531821870763e-05
-8.41461884803189e-07
-1.37546743930312e-05
-1.78169598702751e-05
-5.14033758666176e-06
-3.01993812680179e-05
-4.2205490027387e-06
-1.11080757858201e-05
-5.04488987902264e-07
-3.48059283442358e-05
4.32330282714625e-06
-2.86078775270646e-05
-1.4911808776271e-05
-1.24590304186442e-05
-2.96903511704156e-05
-3.07407110398696e-05
-2.37844706182519e-05
-2.03872190372995e-05
-1.03884151417869e-05
-2.35298506595924e-05
-2.15860961775678e-05
-1.06349482221083e-05
-2.79840023262394e-06
-7.2327499754759e-06
-1.40299592664017e-05
-2.03599751792787e-05
-3.89697839855979e-05
-4.56760769564388e-05
-2.31909658735086e-05
-1.75347245710657e-05
-2.23228093745899e-05
-1.63169896147475e-05
5.47188754549928e-06
-1.37508064787517e-05
-1.74532274122992e-05
-3.81663801584197e-05
-2.88938942535373e-05
-2.26041050278596e-05
-2.75967477296863e-05
-2.24606317345082e-05
-1.08637222244737e-05
-4.03624630703559e-05
-1.80263830981611e-05
-1.26607608220841e-05
-3.89808205007503e-05
-8.82151850807077e-06
-3.06188170822321e-05
-2.89791683043525e-05
-1.834395668985e-05
-2.70334921879958e-05
-2.92893995431267e-05
-2.79622044152735e-05
-2.63445227714067e-05
-1.50498081233846e-05
-2.8363575811973e-05
-1.71494821670204e-05
-1.17716372070917e-05
-1.69003227562298e-05
-2.4080233633641e-05
-2.28675012440894e-05
-9.81334806921332e-06
-3.01643061803156e-05
-3.44441582688394e-05
-3.77768278389832e-05
-1.89589929214365e-05
-2.96496098271048e-05
-1.54025226428426e-05
-3.39056020425661e-05
-1.19572281639777e-05
-3.52188208119628e-06
-3.15375375230787e-05
-5.46661973228181e-06
-3.12155591477046e-05
-2.36958849911606e-05
-3.82464411798575e-05
-3.39152794963902e-05
4.42048018246711e-06
-1.99596654144605e-05
-2.61596506885646e-05
-9.99035916767327e-06
-1.51075750003816e-05
-3.80076803298283e-05
5.56718004207609e-07
-2.2356765733097e-05
-2.31280357124349e-06
-2.33104001207421e-05
-1.48346178110245e-05
-3.16773874655145e-05
-2.20078005840007e-05
-1.82587863261143e-05
-2.53587762513993e-05
-9.2742847498516e-06
-1.41275300099316e-05
-1.11854167901257e-05
-8.65000294127461e-06
2.90253956771159e-06
-1.81949757193183e-05
-3.35843437617474e-05
-2.75201353267104e-05
-1.28696449968523e-05
-2.1004783216665e-05
-1.11969891514529e-05
-2.7975578153861e-05
-4.1822819980969e-05
-2.2079381339724e-05
-3.99339998417502e-05
-2.49513104543942e-05
-1.86225167592886e-05
-1.67027212745475e-05
2.73744103719639e-06
-2.25490783077899e-05
-2.46853525683607e-05
-1.20245710977678e-05
-2.91167569436437e-05
-1.39538927729762e-05
-1.98693788271286e-05
-3.83962444355188e-05
-1.9132631379455e-05
-1.37751032627144e-05
-2.00957236317356e-06
-3.14602012152752e-05
-1.93721710810086e-05
-2.07890843062154e-06
-1.5209578943826e-05
-9.4538241126551e-06
-3.52175802200601e-05
-1.51858587425983e-05
-3.37627472894386e-05
-1.44951603694429e-05
-1.00190011966334e-05
-4.18959045349809e-05
-1.15541325085953e-05
-3.33105796461334e-05
-4.35365422595369e-05
-4.71841926648471e-05
-2.36775983856208e-05
-3.3473371118506e-05
-2.95255014687576e-06
-4.17077757076441e-05
-2.58375124226558e-05
-3.38191613459963e-05
-1.5859311174122e-05
-2.59776043980468e-05
-4.52452557363585e-05
-3.32146599306079e-05
-2.38243986419233e-05
-1.77248543859938e-05
-2.10396405011361e-05
-2.6597304867902e-05
-2.13356607725959e-05
-3.37451655743564e-05
-3.13776850441563e-05
9.35057238759367e-07
-2.70214127169426e-05
-1.92785670125993e-05
-2.70670197001838e-05
-1.20120023000375e-05
-5.88540027049229e-06
-3.15271870083766e-05
-2.63774617623164e-05
-2.25136538779953e-05
-9.653741788974e-06
-8.71354419009228e-06
-2.82356643201195e-05
-1.56788582536555e-05
-1.05588203275303e-05
-2.61411257077031e-05
-5.20470528768648e-06
-2.44319631561094e-05
-1.55283758213224e-05
-1.39186736805364e-05
-2.96187333465431e-05
-1.01673033731599e-05
-4.18386068552219e-06
-8.71242690905575e-06
-1.4547112190462e-05
-9.47972166848895e-06
-4.01299314306238e-05
-1.49298990301486e-05
-2.45997885892446e-05
-4.44414029941998e-06
-2.94200472436424e-05
4.47759703860367e-06
-8.79374240422e-06
-2.68128175766258e-05
-3.04066751074393e-05
-1.3789656999533e-05
-5.33648429897463e-07
-1.13400994862661e-05
-2.20078043578268e-05
-5.46776403445567e-05
7.7562373526245e-07
-2.88516843940169e-05
-3.75384347928407e-06
3.22685091373456e-06
-1.96101970495396e-05
-1.28320773863096e-05
6.32118258848375e-06
-3.50479246388932e-05
-1.42317843203821e-05
-3.13922497613944e-05
-5.3882427621436e-05
-1.35526175042676e-05
-2.10942331153198e-05
-3.71020185506567e-05
1.17309498522827e-06
-2.38338237727425e-05
-2.79446115630567e-05
6.80151956580688e-06
-7.20831203261967e-06
-1.293824114397e-06
-3.04809556090141e-05
-1.54797169397836e-05
-3.03133939797054e-05
-2.07606019917632e-05
-2.22379813935185e-05
-3.02989705504573e-05
-2.63125721750865e-05
-3.62105115386107e-05
-4.72630303738503e-06
-1.05459779133259e-05
-2.57701168527878e-05
-2.08609586697641e-05
-3.88223226066883e-05
-2.13300278977241e-05
-3.66028451997649e-05
2.17540367441897e-06
-1.31845083012822e-05
-2.4984221540463e-05
-3.6611869746549e-06
-1.13354779922088e-05
-1.93678073343902e-05
-1.2459195551289e-05
-1.69894003710034e-05
-2.0784533083662e-05
-1.55381643322533e-05
-3.80466646335446e-05
-8.03934852466285e-06
-2.79252798244943e-05
1.64918393525675e-05
-6.38157390501984e-06
-1.76485783577607e-05
-2.64898179568873e-05
-6.20497943111861e-06
-1.04296743151485e-05
-2.66213118281962e-05
-2.69586068117342e-05
-3.21674985006179e-05
-2.03254754990124e-05
-1.80760570130291e-05
-1.18608531279679e-05
4.7842201221578e-06
4.15586213691842e-07
8.43603112522901e-06
-1.49681670211762e-05
-2.3323602681235e-05
-3.49465932767649e-05
-3.17872206939667e-05
-2.42944567800677e-05
-6.48457071194554e-07
-1.72046273979461e-05
-1.37306609394633e-05
-1.30277822396273e-05
5.52221566786641e-06
-1.35969521216205e-05
-1.93459807820328e-05
-1.49163059060291e-05
4.82380859889514e-06
-4.67479576414322e-06
-1.73495742191181e-05
-1.8676919958586e-05
-5.80496429817577e-05
-1.29211060040877e-05
-1.60394538352379e-05
-1.6100045107003e-05
-4.00810835794924e-05
-1.09425499343555e-05
-3.29597081416177e-05
-7.06740003164377e-06
-2.83685329299173e-06
-2.76461837455096e-05
-1.23930820452822e-05
-3.70053909302906e-06
-2.26173024987815e-06
-1.16281746991674e-05
-3.09563804088934e-05
-3.00243400505064e-05
-3.57766993834795e-05
-1.64083168181527e-05
-3.1794461662555e-05
-3.48304254457113e-05
-7.06069962221029e-06
-1.01110406395102e-05
-3.34237745096882e-05
-1.3688000952119e-05
-3.8112766383889e-05
-2.56461303094618e-05
-2.43266782973905e-05
-2.15462990520413e-05
-1.53282925532891e-05
-2.80511568613438e-05
-8.0955237782043e-06
-9.80012393945735e-06
-1.95043070731843e-05
-2.76388940123608e-05
-2.29884368288906e-05
-3.60176469347547e-05
-2.55081885126081e-05
-3.41086463861983e-05
-2.00594029768242e-05
-2.91731716078578e-05
-1.29311765875173e-05
-1.19225374972619e-05
-3.26756451083473e-05
-2.6995556720393e-05
-1.43692293973245e-05
2.79212750017894e-06
-7.83432916867218e-06
-1.97803059343487e-05
-2.08906656718212e-05
-1.63586802009159e-05
-9.47792237314726e-06
-1.10452238127884e-05
-2.20950866757162e-05
-1.60417504754931e-05
6.22545843360536e-06
6.58294217173018e-06
-1.88788617568063e-05
3.26708598470054e-06
-9.37419137838043e-06
-2.68727664575801e-05
-1.9541887033066e-05
-3.62500895399269e-05
-3.97185749283048e-05
-2.35933366295307e-05
-2.18917186573341e-05
-1.96757451485205e-05
-1.27375541509959e-05
-1.13049369245902e-05
-1.22265177712863e-05
-1.4872056213676e-07
-1.76932535775421e-05
-4.18059771720521e-05
-2.26642236513364e-05
-7.70705637614998e-06
-3.23676337635637e-05
-3.07077026828311e-05
-7.66911054394731e-06
-1.85715398089205e-05
-7.03266971202525e-06
-8.36838163368036e-06
-3.1216508357923e-06
-1.0580293632713e-05
-1.2351539135267e-05
-1.88060716070928e-05
-1.23891398226834e-05
1.16295414560503e-05
-2.28153818803431e-05
-1.65279150453498e-05
-3.93017921269515e-05
-2.79371777413209e-05
-1.78918053181113e-05
-3.07373487673447e-05
-1.77435364005376e-05
-1.54910972873547e-05
-1.09514551663237e-05
-1.65028814140538e-05
-3.50557767775606e-05
-2.16327607538915e-05
-1.62601267002106e-05
2.26733914226284e-06
-1.83764035703353e-05
-8.54808158110857e-06
-1.95481642473607e-05
-4.98957106512885e-06
1.16781580157618e-05
-2.70469753051475e-05
-2.83064106817184e-05
-1.66316240213124e-06
3.13799962216742e-06
-3.17387467158443e-05
-8.87350465944459e-06
-2.86481815935653e-05
-3.2413220100037e-05
-2.56087809947336e-05
-2.32345667865615e-05
-4.55695455740243e-05
-2.67622272801768e-05
-3.89951810913455e-05
-3.43173244838884e-05
-6.92240674633376e-06
-1.9060107979122e-05
-2.84853082289017e-05
-1.31199345950735e-05
-1.58156049797268e-05
-2.731111929509e-05
-3.20041519513842e-05
6.32488692311168e-06
-2.04692158710462e-05
-2.13181941132169e-05
-2.76244006732425e-05
-1.86837083610098e-05
-2.50992207455109e-05
-2.31903345444031e-06
-8.5573350865897e-06
-4.30782557395006e-06
-3.02357987404704e-05
-1.06347548482443e-05
-3.87978847863102e-05
-1.09290308622316e-05
-3.31763207134102e-05
-1.79593072042415e-05
-3.40133377480768e-05
-1.80452298825142e-05
-2.01702593398687e-05
-3.32578706058279e-05
-9.44222717754637e-06
-1.17734298137896e-05
-1.5931508603979e-05
-1.36502276565276e-05
-1.94507701952017e-05
-2.14200484501207e-05
-7.00908012146004e-06
-1.26733962174676e-05
-1.72016335059181e-05
-2.34016532096625e-05
-2.07173805793659e-05
-3.52419052092016e-05
-2.34165441944321e-05
-2.36564351369591e-05
-2.97913209069029e-05
-2.34747614728836e-05
-3.76089522702793e-05
-3.40281200516536e-05
-1.7710651814777e-05
-2.38802285956831e-05
-2.99902754806223e-05
-3.68916744322613e-05
-2.54990242249437e-05
-2.96235448914622e-05
-1.78191044504542e-05
-8.76479022226384e-06
-2.22104397027119e-05
-2.19520690839445e-05
-1.33301692715402e-05
-2.04867218613829e-05
-2.8781550915616e-05
-1.46021511192804e-05
-2.10555724687539e-05
-4.89834993520851e-05
-2.49648183092609e-05
-3.02222481784555e-05
-2.32832521674084e-05
-1.74401160180153e-05
-3.75642996594891e-05
-7.72711535586911e-06
-1.78003416306434e-05
-2.76025860063112e-05
-1.08553324628926e-05
-2.15656151391587e-05
-3.01865052217158e-05
-2.43190824636656e-05
-3.76693165151593e-05
-2.2683362245209e-05
-2.98121574530161e-05
1.89826705472863e-06
-1.00189179896705e-05
-2.07846276979212e-05
-1.28527171266332e-06
-3.19397621720567e-05
-2.85335552954535e-05
-1.74929027154501e-05
-3.5110546831683e-05
-3.27333933047673e-05
-2.38085373687509e-05
-1.24837120645291e-05
-2.04734961046728e-05
-1.35368702622536e-05
-1.82446894894551e-05
-2.57765616231286e-05
-1.3262751295087e-05
-1.65245556286141e-05
-4.26186323552153e-05
-6.99395994734059e-06
-2.92262325920135e-05
-2.26034894999333e-05
-2.42971040839741e-05
-1.73855695638676e-05
-8.40638791030172e-06
-9.09151602259137e-06
-6.29081995433379e-06
-1.95850183484893e-05
-2.45888826721573e-05
-6.17339726161909e-06
-1.84562257440086e-05
-5.83498140516661e-06
-2.83773596683461e-05
-3.16514548585228e-06
-2.93674330589822e-05
-1.95310107369021e-05
-9.91427042565173e-06
5.79672794755021e-06
-1.12239184036888e-05
-2.28796623016094e-05
-4.31471789470937e-05
-2.24662363803364e-05
-1.71823024265431e-05
-1.39250348786574e-05
-2.60294488579967e-05
-1.88171623643063e-05
-2.25754913827796e-05
-2.10553415111492e-05
-1.55955989184995e-05
-2.85880558100786e-05
-2.28193378766067e-05
-2.03581690404518e-05
-1.23551177352447e-06
-2.07946340287813e-05
-2.21522633780672e-05
-5.62375368970502e-06
-6.62915831798945e-06
-2.81508040217939e-05
-1.30033481792226e-06
-2.99843389482811e-05
-7.40879977691782e-06
-1.24463721755928e-05
-1.30909172476154e-05
-3.01329972223145e-05
-2.37742437749301e-05
2.35807535807501e-06
-3.46141977924971e-05
-1.45994355995854e-05
-1.3527200983025e-05
-3.44894449580532e-06
-3.04454447066418e-05
-2.00319818391594e-05
-1.90271023635998e-05
-1.22601357912371e-05
6.12671666308139e-06
-5.67077798489086e-05
-2.90227761292092e-05
-7.9933497630522e-06
-2.36017032920801e-05
3.84295582993863e-06
-1.4149257663005e-05
-2.38454723583966e-05
-9.45948819136745e-06
-2.9429134899726e-05
-2.89666426116744e-05
1.27287119277837e-06
-3.90107363106914e-05
-2.64826321671166e-05
-9.91650878416464e-06
-1.45883258168208e-05
-6.65741941144774e-06
-1.3532569138119e-05
-5.7426515203711e-06
-2.51428325560778e-05
-4.53793942073006e-06
-2.41139674280211e-05
-1.66372187306658e-05
-4.29615688677325e-05
-3.49799332957441e-05
-3.23046965191712e-05
-3.0423866417674e-05
-7.39738256820967e-06
-2.15699681968195e-05
4.48039585233948e-06
-2.58923134127847e-05
-2.45905750033134e-05
-1.43952290938889e-05
-3.02546033950725e-05
-2.00122820572685e-05
-1.83507636055335e-05
-4.96998292821873e-05
-1.12931655144048e-05
-2.72184545738309e-05
-2.45461761094724e-05
-9.86083643627544e-07
-1.7526971370051e-05
-2.9614975005902e-05
-3.46064637949293e-05
-2.49552392451357e-05
-3.84003706425761e-05
-2.51646884505454e-05
-2.30444993221702e-05
-7.47500798540376e-06
-1.99392941288914e-05
-1.43263991088511e-05
-3.06631892566356e-05
-2.26395744976829e-05
-1.62770585621166e-05
-2.56609492518857e-05
-1.96249129097481e-05
-6.83023902852584e-06
-2.86877312063325e-05
-3.04892701066988e-05
-2.07307035918094e-05
-1.58752977356959e-05
-8.64478569471036e-06
-1.05441245343003e-05
-9.49280718472284e-06
-2.87909072776978e-05
-2.35612975183707e-05
-6.30862287528658e-06
-7.99286862872359e-06
-2.63595135382446e-05
-1.77815631106116e-05
-1.1257994790053e-06
-1.0526231383619e-05
-6.01166188132319e-06
-9.77003516082074e-06
-4.38045769397546e-05
-2.17872520297019e-05
-3.08147451083011e-05
-1.76832700306135e-05
-1.49243126518053e-05
-4.28993830459866e-05
-2.11805302302698e-05
-2.35661903656888e-05
-1.72303132003964e-05
-2.89347796510374e-05
-2.80024863130377e-05
-2.30473817296572e-05
-9.93037178328332e-06
-8.98294222033375e-06
-1.86459005169249e-05
-1.68018995518592e-06
-1.9689272646115e-05
-4.3249147740613e-05
-4.27742288849275e-05
-2.12140233159515e-05
-1.95875184894185e-05
-1.24991156254985e-05
-3.16009450284742e-05
-4.09078166123529e-05
-4.72500870552222e-06
-2.65528985199894e-06
-1.15312970166398e-05
-2.86829574767511e-05
-1.84286552707285e-05
-2.74330545138321e-05
-2.15539262159639e-05
-2.83316734321328e-05
-3.35716457192098e-05
-1.83797356833424e-05
1.07496286602621e-07
-1.79855419617647e-05
-1.90540036524049e-05
-3.97859260280705e-06
-1.8723601521088e-05
-2.78106095177175e-05
-3.5833587953974e-05
-3.14267595032243e-05
-1.44885483338916e-05
-4.33664629669406e-06
-1.00080994274932e-05
-2.79766481380096e-05
5.00266975400951e-07
-2.38028822173873e-05
-2.56549899668853e-05
-3.7987788847995e-05
-2.3864446346153e-05
-2.98535204966036e-05
-8.48033014773314e-06
-1.95246739232595e-05
-1.65596449557968e-05
-1.02904282799678e-05
-3.00534048782253e-05
-2.48882260803904e-05
-2.00986698821196e-05
-2.77401002376801e-05
-3.94046552223524e-05
-3.51372723728203e-05
-9.57088479861762e-06
-1.96237102484646e-05
-3.2753579884756e-05
-1.70020598732496e-05
-7.58743024575889e-06
-1.70853079524143e-05
-1.55457838594804e-05
-2.28621489556755e-05
-1.14358622418691e-05
-1.47304171715047e-05
-5.31524993102128e-06
1.36056648235648e-05
-2.57313478256601e-05
-1.16117551252575e-06
-3.3402076165169e-05
-1.33244633079018e-05
-4.12369392670696e-05
-3.07762537183327e-05
-2.18760850234995e-05
-6.40000937887788e-06
-2.76125757171689e-05
-2.13691711683668e-05
-3.94917235173093e-05
-2.89068148644954e-05
-3.71367555615405e-05
-4.75974658548203e-06
-1.65222716036372e-05
-9.42399695724009e-06
-1.77749009255733e-05
-2.94293668105411e-05
-3.52804517601626e-05
-3.53144700667089e-06
-3.37339108284749e-05
-2.37311248648305e-05
-2.62473598161156e-05
-3.79520066297749e-05
-4.23681960958766e-05
-8.13451588314329e-06
-5.84982880379509e-06
-3.17959940231374e-06
-8.47510435208194e-06
-1.36752679721031e-05
-9.17231063743316e-06
-3.34463672633881e-05
-1.61269294765288e-05
-1.44221335222376e-05
-3.53854251458764e-05
-2.88559268709343e-05
-4.02090963192856e-05
-1.8684561840664e-05
-2.00217868226533e-05
-2.23298949098952e-05
-3.80469978735507e-05
-1.35940483437517e-05
-1.60211723992575e-05
-2.24766798511992e-05
-3.01584786543734e-05
-2.2021805097439e-05
-3.20328820838739e-05
-1.29975284865374e-05
-2.72202900646657e-05
-2.84388485047566e-05
-3.72760116347129e-05
-1.63927329019851e-05
-2.11641729380492e-05
-7.91494878560871e-06
-2.46921457832269e-05
-2.6917837748728e-05
-2.19519172104778e-05
-1.38211840759853e-05
-3.2769414741314e-05
-2.5415963715572e-05
-2.33565957136641e-05
-3.46476832807698e-05
-2.10318250429255e-05
-1.64585268658821e-05
-2.6644614672432e-05
-1.45089982874997e-06
1.59509144799189e-05
1.01611766452021e-05
-1.6780111639352e-05
-1.58888524366545e-05
-9.88767999366694e-06
-2.77523116096635e-05
-1.20891936600861e-05
-4.94852093003076e-06
-1.94833934507978e-05
-1.30385398933062e-05
-3.1484172311027e-05
-1.90165065181757e-05
-1.70281292935217e-05
-2.86285438893424e-05
-2.00665371826529e-05
-1.57257053332024e-05
-1.52722461720645e-05
-2.09986045394684e-05
-2.3921614657818e-05
-3.44734476836132e-05
-1.1110805843737e-05
-2.25259404476063e-05
-7.46692443641383e-06
-2.28467295844745e-05
-3.53586369684254e-05
1.98308107426726e-06
-4.6591915909318e-05
7.7877258487317e-07
-1.70923675044765e-05
-2.13669025852124e-05
-1.89081166139757e-06
-1.56201712537182e-05
-3.07488809135338e-05
-3.00176101478645e-05
-1.87281133552031e-05
-3.47779968018834e-05
-1.61640042388751e-05
-7.85947819271493e-06
-1.18712074846308e-05
-1.73146869004598e-05
-5.40768434513755e-06
-2.73182101641577e-05
-1.68669422580222e-05
-2.29581312554532e-05
-3.14723280705533e-05
-1.32950536793967e-05
-2.09512207283769e-05
-3.57425584177706e-05
-1.50436576600479e-05
-7.52360824249292e-06
-3.56395302567599e-05
-2.15639854333853e-05
-3.2204034417038e-05
-4.02079104643093e-05
-8.82273728174767e-06
-1.42105315702495e-05
-6.95122207024739e-06
-2.22736141686822e-05
-2.48796589234157e-05
-2.06739041420862e-05
-2.04856440235007e-06
-2.71409563280921e-06
2.76531468522077e-06
-2.91101065970122e-05
-1.92997885682298e-05
-4.01854102070715e-05
-1.75037717420602e-05
-5.88376550271548e-06
-1.70320037468922e-05
-1.35957150203864e-05
-3.5405168992866e-05
-1.01406203289404e-05
-1.48617123707268e-05
-2.76537706723789e-05
-2.6743102246326e-05
-2.01721163333899e-05
-3.89189709376606e-06
-4.34315747665456e-05
-1.67694951064136e-05
-7.80737207869548e-06
-3.36637239200667e-05
-3.23313230301705e-05
-2.63118396537001e-05
-1.86663573136757e-05
-3.00628645325656e-05
-2.63243658365174e-06
-1.66759594449201e-05
-2.57641843426284e-05
-9.83122663312234e-07
-7.74133300732217e-06
-2.16774012026486e-05
-2.94526410059535e-05
-2.10968050118849e-05
-2.78259842242118e-05
-1.51248845299991e-05
-2.19048329721897e-05
-3.13336047228676e-06
-2.0435677179391e-05
-1.37584314424437e-05
-1.89475793001075e-05
-2.58040748287112e-05
-2.12669460929731e-05
-1.59339105661554e-05
-1.19817679479732e-05
-8.51517350676112e-06
-2.72984513058398e-05
-1.83448028931635e-05
-1.38428764234998e-05
-1.60532873043767e-05
-3.08497771008031e-05
-2.09729115613625e-05
-2.34620205635786e-05
-1.37095048638051e-05
-2.03328928444126e-05
-1.14692251146243e-05
-3.7403288565602e-05
-3.03929516530945e-07
-9.46049949727806e-06
-1.93802660034859e-05
-2.79876548926812e-05
-2.27872038087459e-05
-1.95277671631437e-05
-1.40685100076063e-05
-1.95197549326828e-05
-1.734178572367e-06
-9.89517952483643e-06
-6.97820049356809e-06
-1.86529309596971e-05
3.40048805991749e-07
-3.14334090050156e-05
-1.42942566196722e-05
-2.91440396573898e-06
-9.84933565642387e-06
-1.11411348207767e-07
-3.12384588024565e-05
-1.59291933695756e-05
-3.64008397823455e-05
-7.80714765973037e-06
-3.72194143871862e-06
-6.40533957137475e-06
-2.65834019325659e-05
-1.38576516374852e-05
-2.43711930042807e-05
-6.77198619328936e-06
-1.57887323966513e-05
2.15359140879218e-06
-2.75774750694324e-05
-2.40556340313004e-05
-2.06433280942635e-05
-3.42509371568583e-05
-4.64997133459605e-05
2.67549407269024e-08
1.24708081037588e-05
-5.74962916270917e-06
-1.87457405295811e-05
-1.96780295561357e-05
-1.52036897349138e-05
-2.4231532297627e-05
-3.7890709430153e-05
-2.27289935403838e-05
-1.62509509263228e-05
-9.17452353296544e-06
-2.67615431738902e-05
-2.17319113683179e-05
-3.42193654628472e-06
-6.77466098438253e-06
-3.18038723938386e-05
-5.72349203767306e-05
-4.41860567597307e-07
-1.4454262532216e-06
-8.87848527923592e-06
-1.27004992710679e-05
-4.97606784987551e-06
-2.62677172009569e-05
-3.67434370775151e-05
-8.61158245749786e-06
-1.21288953505585e-05
-2.45887649969162e-05
-4.47869544545561e-05
-4.14490013032593e-05
-1.25397510330858e-05
-1.78827075473319e-05
-1.12966903999868e-05
-3.47298241992464e-05
-4.76512280504384e-06
-2.81460665382752e-05
-1.49553879478958e-05
-3.34994691123146e-05
-3.15177272778618e-05
-2.69498073791117e-05
-2.52923328710936e-05
-2.09551219172924e-05
-7.23558362897011e-06
-1.18241242264426e-05
-1.42871542243399e-05
-2.00782338808617e-05
-1.53900020509349e-05
-1.5489325496794e-05
-3.37147509643477e-05
-1.72706833367122e-05
-1.99736170142318e-05
-7.22132222482668e-06
-2.08377253741781e-05
-2.01694891981588e-05
-1.5099388074176e-05
-2.55803673167791e-05
-1.88431896876986e-06
-1.80448525353345e-05
-1.83679821500133e-06
-7.68027161351329e-06
-9.14231927985625e-06
2.6713906129214e-06
-2.02565364177063e-05
-2.06629763166481e-05
-2.28463300385105e-05
-2.4755293551416e-05
-2.57901387691949e-05
-6.38018771161929e-06
-2.86276023933371e-05
-1.55355504405171e-05
-1.80392778066759e-05
-1.30125907679476e-05
-1.49435204953804e-05
-3.78387840837096e-06
-2.6667250829036e-05
-3.70062269587216e-05
-8.07820723958556e-06
-2.3764238023975e-05
-2.44393606652269e-05
-3.31911391812122e-05
-8.72376145618722e-06
-1.56134977148417e-05
-2.29594467532405e-05
-2.20659312340787e-05
-1.50894421942351e-05
3.96733504506591e-06
-5.41957012191266e-06
-3.7747034602861e-06
-7.83992702503263e-06
-1.17349711889004e-05
-2.63506223866599e-05
-1.99547691783676e-05
-2.64521270179275e-05
-2.97351564103287e-05
-1.30312574678188e-05
-2.68157668036417e-05
-2.57249091970089e-05
-2.4870536904467e-05
-1.08139687932652e-05
-1.65714124394868e-05
-3.73005487785975e-05
-3.02977635162194e-06
-1.56120526741044e-05
-2.22556787330358e-05
-1.9363625245672e-05
-1.57128118234484e-05
-3.14820993332725e-05
-3.71278968237049e-05
-6.10262640554241e-06
-2.38055666376015e-05
-1.55363634899213e-05
-1.78342796931663e-05
-4.89428341857487e-06
-1.93003238871938e-05
-2.30245422367602e-05
-2.26563473932976e-05
-4.43319027288732e-06
-1.49642634445541e-05
-1.08996131969676e-05
-1.29968160267653e-05
-2.92604008208566e-05
-3.19771584762983e-05
-1.51466120438673e-05
-1.1064786974521e-05
-2.18522382246827e-05
-2.1662812812473e-05
-1.42421958266093e-05
-1.36147148628421e-05
-1.08781432999331e-05
-2.08121420592518e-05
-1.31718351067299e-06
-1.53613040500762e-05
-3.43415785450325e-05
-4.68782944766679e-06
-1.37667898400624e-05
-1.43672568394203e-05
-5.7746158083137e-06
-1.74920119200121e-05
-1.94703881289896e-05
-2.99312217908082e-06
-2.63329292364829e-05
-5.70723835239749e-06
-2.18589556518852e-05
-3.00202899176868e-05
-8.96909142744735e-06
-7.02375697641851e-06
-6.83857079199319e-06
-4.1029199970072e-06
-3.05843804710207e-05
-1.34884900077838e-05
-1.33323922788281e-05
1.39776179642389e-05
-3.80646442172641e-05
-3.67452364890983e-05
-3.49086357257809e-05
-1.7005189125324e-05
-1.0296579516084e-05
-1.44038354017826e-05
-3.17123769974777e-05
-1.1480072006853e-05
-2.49712745564637e-05
-2.376598087845e-05
-3.76874415590154e-05
-1.7375647481444e-05
-1.13796119451521e-05
-2.71750441584194e-05
-2.18150279352531e-05
-1.96026806972473e-05
-3.34954573078047e-08
-1.78798033133772e-05
-2.55800283454407e-05
-1.25681159707053e-05
-1.67421875382994e-05
-3.12606994800339e-05
-3.3289039456147e-05
-3.9707872910966e-05
-3.98756013834495e-05
-9.67937077585909e-06
-3.77381523548113e-05
-8.30497832007802e-06
-1.07344308108053e-05
-2.09555132181565e-05
-1.4592860555874e-05
-5.06725390599682e-05
-2.0372023577806e-05
-2.71823553938923e-05
-2.51419287372947e-05
-2.42441114118261e-05
-2.34650256890786e-05
-2.59316309735597e-05
-2.45442566424598e-05
-7.15850048442209e-06
-3.42356443291806e-05
-2.61592750288282e-05
-3.04519599554723e-05
-1.1284437498097e-05
-1.84421821482939e-05
-1.12688597911608e-05
-1.75776389189794e-05
-2.42244488500662e-05
-3.98710922714664e-05
-2.09239095985049e-05
-8.87885788879533e-06
-2.45767789912671e-05
7.15735549485913e-06
6.68964411869464e-08
-1.26783600743892e-05
-9.39114732713353e-06
-2.82430910184067e-05
-1.04148308529384e-05
-9.68504621606873e-06
-2.31455100753419e-05
-2.78872852538274e-05
-1.54257911762786e-05
-3.20152815468556e-05
-2.97520122041895e-05
-4.18946975961209e-05
-1.10919146666262e-05
2.98872131161142e-06
-2.96049894892796e-05
-6.516448821128e-06
-1.49165778853317e-05
2.39820916094066e-07
-2.8845684950812e-05
-3.09056400917707e-05
-8.160357793042e-06
-2.71045260622372e-05
-2.24030529813216e-05
-8.35338566316473e-06
-8.36325193410526e-06
-1.34546261331198e-05
-3.58222517187856e-05
-4.51926105777334e-05
-1.62749094619931e-05
-4.37126244031635e-05
-1.87003002266348e-05
-6.91982822109838e-06
-2.23495645012406e-05
-1.64400525138108e-05
-2.49250482693327e-05
-2.48034371432426e-05
-3.13360374322036e-05
-2.60298175550909e-05
-5.56991606935432e-06
-1.14205096894515e-05
-2.1938828622269e-05
-1.45104801508188e-05
-6.63700625947741e-06
-1.9932891061963e-05
-3.95222147991165e-06
-2.80691314750143e-05
-3.73551616572886e-05
-1.62202706497374e-05
-1.9868285441359e-05
-2.86204531811085e-05
-2.39350318063307e-05
-1.95762196428675e-05
-2.27987268305774e-05
-4.23257568910648e-06
-1.91166585085677e-05
-2.55190393458748e-05
-2.79056179960411e-05
-1.91336400343851e-05
-1.11005794749485e-05
-8.5608304063734e-06
-3.92304703898818e-05
-3.99285479047044e-05
-1.6657344922147e-05
-9.25389030339636e-06
-6.31863451472296e-06
-1.77821345348466e-06
-1.96662502956503e-05
-3.111597739553e-05
-2.74170493914744e-05
-3.4114616135774e-05
-2.34071786164636e-05
-2.93173671649762e-05
-2.06211471174166e-05
-1.84025869058769e-05
-1.77404192161432e-05
7.09074803038983e-06
-2.23662336727556e-05
5.37834910870908e-06
-1.20331248503713e-05
-1.12101477456598e-05
-2.19308408534255e-05
-1.00361321471238e-05
-3.12680443971009e-05
-3.66199601581163e-05
-2.72505881713397e-05
-1.8914241649852e-05
-1.62733341018733e-05
-1.95892710397725e-05
-1.8375605232057e-05
-1.24236898068663e-05
-1.80373932004563e-05
-1.26003013953383e-05
-2.8543377424465e-05
-3.25589608958391e-05
-2.44403415947528e-05
-1.77078133537841e-05
-1.80653138088073e-05
-3.53893819037267e-05
-1.80744522235728e-05
-1.61527491340605e-05
-2.45875183444266e-05
-3.29754131853766e-05
-8.91561413094286e-06
-2.42780761989432e-05
-9.4304280382565e-06
-2.38026958985316e-05
-7.55112939992387e-06
-2.12419029679175e-05
-2.42799237865227e-05
-9.71026244331592e-06
-1.14343774764321e-05
-3.09470889804425e-05
-2.32766957214106e-05
-1.19295236773511e-05
3.45476328390044e-06
-1.7159817170779e-05
-2.71064342269521e-05
1.0735112911587e-05
-2.39604883914028e-05
-3.61959599465484e-05
-1.69627785909128e-05
1.03397512676672e-05
-1.69768730793317e-05
-3.05707241115183e-05
-3.50292110072821e-05
-1.33785098643792e-05
-1.6258320969053e-05
-1.72231207647991e-05
-1.66976335129471e-05
-2.51022377880807e-05
-1.73709948691468e-05
-8.21572684521095e-06
-1.25709288217712e-05
-1.1522291461484e-05
-2.16970163424633e-05
-3.50196868208076e-05
-3.67571814854752e-05
-2.58124832912656e-05
-2.82282170151636e-05
-3.29440547023905e-05
-3.84060874731185e-05
-2.04902974625307e-05
-1.23266254539665e-05
-1.02071577058434e-05
-2.07450490669281e-05
-1.43022157100444e-05
-9.27830348610328e-06
-1.32285394939122e-05
-3.1233256909045e-05
-3.01786394854317e-05
-2.93557703010203e-05
-3.14869562952202e-05
-3.44608102085702e-05
-1.32238493187834e-05
-2.5975039972055e-05
-1.30888168852314e-05
-1.97035520724894e-05
-3.60084538492908e-05
-1.98217620844067e-05
-1.54581700139408e-05
-3.35827034298914e-05
-3.9527503904018e-05
8.07136312953961e-06
-1.67137199974318e-05
-1.55097383055186e-05
-6.9133693628685e-06
-1.1073044058356e-05
-3.09572194464893e-05
-2.32868620737802e-05
-6.40026556017328e-06
-3.92526832974188e-05
-2.56221506476766e-05
-2.18518573307058e-05
-3.25631317363119e-05
-1.54998430786985e-05
-1.71143940267346e-05
-2.33385056064134e-05
-1.08719887873713e-05
-8.0462693473845e-06
-3.14153573417907e-05
-1.28188329246896e-05
-3.65941806336607e-05
-2.1367858264335e-05
-1.28156033119714e-05
-2.52390674852307e-05
-8.56867410778505e-06
-1.6486424177021e-05
-1.63847077198645e-05
-3.28167379268386e-05
-1.70941689917255e-05
-2.07842113563071e-05
-3.22498172828651e-05
-1.64815178609694e-05
-4.25927784397262e-07
-8.81079971329912e-06
-2.6278773194378e-05
-1.78324938458319e-05
-2.25410848849041e-05
-2.65402601834449e-05
-3.54210582921117e-06
-1.31461070596607e-05
-4.94866736432223e-06
-3.44694244226816e-05
-3.36653776845791e-05
-1.89512205476695e-05
-1.93754985734054e-05
-2.73923022013575e-05
-2.61301701477052e-05
-2.48168416829511e-05
-6.27311594045171e-06
-7.37452890596589e-06
-1.4691260283255e-05
-2.66674515176062e-05
-1.56909192463159e-05
-3.16536541801557e-05
1.96582515133971e-08
-4.57016329411465e-05
-1.54627690314386e-05
-1.22760260219821e-05
-2.61154693724313e-05
-1.04426046710229e-05
-3.14641076037532e-05
-2.46366501522224e-05
-1.65748136483912e-05
-2.69569754003833e-05
-6.65448796496025e-06
-1.58251986956619e-05
-4.85659859854972e-05
4.35670128226734e-06
-6.82504525746299e-06
-5.60951578694151e-06
-9.08869105560856e-06
-3.16771435195122e-05
-1.39292431123351e-05
-1.67232208541551e-05
-6.24072542383889e-06
-1.27773690363896e-05
-1.16986718778857e-05
-1.51433166921151e-05
-2.62326948328816e-05
-3.43110856307369e-05
-1.17517147770788e-05
-3.18693842220492e-05
-3.58068553519599e-05
-1.41513006617748e-05
-1.6419150539974e-05
-3.22694032845703e-05
-2.58745132333757e-05
-1.48939157988968e-05
-2.54049063723316e-05
-1.14710435305398e-05
-2.01103207191074e-06
-3.09996912091248e-05
-7.61009157904618e-06
9.81059613575282e-06
-2.47550235507048e-05
-1.37646806694141e-05
-5.53170461380623e-05
-4.25890312356522e-05
-3.59124564975178e-05
-3.48789736688112e-05
-1.42706632958681e-05
-3.19902879682099e-05
-4.65808899520611e-06
-2.30822127268037e-05
-1.39841865035872e-05
-1.384512508155e-05
-3.70872778650583e-05
-3.48303215568711e-05
-1.6658177769626e-05
-1.61118336976753e-05
-3.09891593624782e-05
-3.46156092152617e-05
-2.42092994002825e-05
-9.83307469473711e-06
-2.20636328435131e-05
4.52613428101777e-06
-1.02004716090273e-05
-3.07513642258021e-05
-1.22074825923391e-05
-3.00757846728568e-05
-2.22936928616913e-06
-3.01867178973179e-05
-1.80713079295148e-05
-2.9732216116781e-05
-2.34896135762661e-05
-1.65737369125319e-07
-2.07284933734039e-05
-1.96369459578385e-05
-2.69134236377421e-05
5.38749463008629e-07
-5.43270769745234e-06
3.71672129740898e-06
-3.7206071717747e-05
-9.29110529283908e-06
-3.48926808256337e-05
-1.33383862983093e-05
-8.21167476684828e-07
-1.04638946815637e-05
-2.85647307707744e-05
-3.19817353362355e-05
-2.33199306790207e-05
6.50569142383357e-06
3.45039468010159e-06
7.46528084090913e-06
-2.37150412887053e-05
-1.51431917103253e-05
-2.34946924136635e-05
-1.37322169403344e-05
-3.43358201576489e-06
-1.02731834517584e-05
-4.94300806437102e-05
9.39944222738346e-06
-7.85358244089515e-06
-3.58682854446841e-05
-1.57749064178445e-05
-1.38047978110369e-05
-2.81297552020515e-05
-4.37566496925667e-05
-2.89377925055489e-05
1.24923037622941e-05
-1.8606989448235e-05
-1.96151383527921e-05
-2.03015462213026e-05
-4.11836292255773e-05
-7.07648406333194e-06
-3.28872744911226e-05
-2.42901248335514e-05
-1.34796876383881e-05
-2.72406785192252e-05
-8.2089185005699e-06
-1.05753923811552e-05
-1.72133523344752e-05
-4.98253527768975e-06
-4.52056746897067e-05
-1.40349386418831e-05
-4.34762495861166e-05
-3.15448328538884e-05
-2.78582646751474e-05
8.8854258347043e-06
-7.71480099715633e-06
-2.51680469455416e-05
-3.44219925998981e-05
-3.15607970872297e-05
-2.68593336978464e-05
-1.39211754617983e-05
-3.37189778961158e-05
1.48665303033488e-06
-8.61283517271457e-06
-2.32227408370375e-05
-1.94314895756549e-05
-2.92187926187135e-05
-2.6572632378261e-05
-2.08701326664802e-05
-1.94490771278854e-05
-2.17807798590592e-06
-3.26713168467888e-05
-2.30994096622914e-05
-3.27361014940902e-05
-1.84066834443892e-05
-6.5181019579587e-06
-1.16438867508656e-05
-3.35304319948714e-05
-2.23204696973451e-05
-2.54677774786111e-05
-3.08530754546692e-05
-2.19850268534471e-05
-1.72648938653914e-05
-1.82707638244145e-05
-2.77942649534221e-05
-2.31667573184496e-05
4.40218708984509e-06
-1.37732641604065e-05
-2.37325473909602e-05
6.47244849038616e-06
-1.85026933576133e-05
-8.2639196144548e-06
-2.94539682172324e-05
-1.64361878040003e-05
-1.26822784869991e-05
-3.58333496901954e-06
-3.53761765901213e-05
-2.79302126984823e-05
-1.26097195045376e-05
-2.83012186885923e-05
-1.50348956209836e-05
2.43569436364716e-06
-1.60200807058016e-05
-2.75340941072325e-05
-1.06441607574265e-05
-1.76886787669893e-05
-1.91198406247162e-05
-4.65593908956609e-05
-4.87113640723681e-05
-2.54777590205652e-05
-2.78546863274236e-05
-2.1865064819455e-05
-1.77311914472206e-05
-9.13932769683595e-06
-2.55480906582255e-05
-1.84242606647505e-05
-1.04559856640543e-05
5.03856352195961e-06
-3.2308904096796e-05
-5.48715425489479e-06
-3.63464687482232e-05
-3.58214277435309e-05
-9.89398451814369e-06
-4.24487683718404e-05
-4.35454688656141e-06
-2.82462703332718e-05
-3.37834344612347e-05
-1.71576588205904e-05
-1.75752626542683e-05
-8.56119344869802e-06
-2.32093530469084e-05
-1.4750325596792e-05
-3.86506838004587e-05
-2.13946458958081e-05
-1.92301032638295e-05
-1.97402721689241e-05
-3.30319905067561e-05
-8.38244123153234e-06
-2.09893820142688e-05
-1.43371866474398e-05
3.25294856179294e-06
-2.98593077480712e-05
-3.28654729927054e-05
-3.97619900087211e-05
-3.03852869731608e-05
-5.259227256941e-05
-2.81164014651322e-05
-3.40302310396208e-05
-3.19501268236132e-05
-3.20230339096391e-05
5.45254235491142e-08
4.88148135281446e-06
-2.34377914333231e-05
-2.01059256360847e-05
-3.0160643740279e-05
-4.65015018979495e-05
-2.09031243157915e-05
-1.13779105957326e-05
-4.2193775059951e-05
-2.49925674798408e-05
-3.36871781490427e-05
-2.33379312901436e-05
-1.45360195142501e-05
-3.20824646407966e-05
-3.53660592701247e-05
-2.45641413402289e-05
-1.10025393097289e-05
-2.5319818765635e-05
1.60097718363699e-06
-4.35446833673281e-05
-4.11391131141552e-05
-1.83878009449574e-05
-8.75243127774614e-07
1.52728639759819e-05
-1.32300576266644e-05
-3.0973330630494e-05
-1.6142172039564e-05
-3.06555120022207e-05
-1.7353239069022e-05
-3.22980632398897e-05
-2.39204740034516e-05
-1.2265678437589e-05
6.79065081447628e-06
-1.99870893394229e-05
-2.68925450029193e-05
-3.91297480230189e-05
-8.19167054825809e-06
-2.33623205632208e-05
-1.92393541943802e-05
-2.59971061808788e-05
-4.5446152660312e-05
-2.25423850447048e-05
-3.17728730114926e-05
-2.79069383372475e-05
-2.89921292596045e-05
-9.64208506299397e-06
-2.9647914793736e-05
-2.70837450335796e-05
-5.21454411486889e-05
-1.32014987361339e-05
-1.36116151280829e-05
-2.2876633300414e-05
-1.37122038818076e-05
-1.5317530990235e-05
-2.38068595544659e-05
-2.80912410962109e-05
-2.30876846255436e-05
-1.53139338660819e-05
-1.93700704146135e-05
-2.02529706612566e-05
-1.02616200617988e-05
-2.61945766798188e-05
-2.48401465549401e-05
-2.30100303988714e-05
-2.15160758293759e-05
-1.95513758289546e-05
-1.72364047517035e-05
-1.50655618665424e-05
-1.3882775190865e-05
-3.78591975867538e-05
-2.91439258202622e-05
-1.97714719193875e-05
-2.21076977492927e-05
-2.49464235720074e-05
-2.64442196218969e-05
-8.39030851167101e-06
-6.94502341157391e-06
-4.57520415858703e-06
-4.07748415453481e-05
-1.92060297086821e-05
-2.30479162339118e-05
1.48222452528002e-05
-1.0087054714847e-05
-9.74087669045744e-07
-2.446178615678e-05
-2.1889872017577e-05
-5.41551876037873e-05
-1.6690713598902e-05
4.52470414887083e-06
-2.51786530250615e-05
-1.13690557308265e-05
-1.0887422775575e-05
-1.78524635716844e-05
-1.16042308034459e-05
1.49256523436956e-06
-2.88486411381291e-05
-2.45977609553133e-05
-2.17790869157891e-05
-2.53479914548213e-05
-2.38237520088503e-05
-3.9925601801861e-06
-2.96610951465483e-05
-1.50683821256554e-05
-1.18357604049116e-05
-2.76764437527519e-05
-2.36212193875566e-05
-1.71533170278011e-05
-9.92635813151316e-06
-2.09930113429993e-05
-1.394900721868e-05
-2.36069253198161e-05
-1.61392228701388e-05
2.1368614077328e-07
-6.22338449737973e-06
-1.67132306795983e-05
-3.1763518372366e-05
-3.44084004032724e-05
-1.34191578970654e-05
-1.65161534539879e-05
-1.2718441058514e-05
-2.292998835875e-07
-3.8249495078475e-05
-3.0365156308477e-05
-1.59140793603171e-05
-2.39258770887771e-05
6.2047292245599e-06
-5.33786709343019e-06
-2.24182301043376e-05
-2.87079179826203e-05
-1.32780882048438e-05
-1.09668705666301e-05
4.27347876476008e-06
-4.18017048285848e-05
-3.10402902010426e-05
-1.51494054959728e-05
-9.86961589272942e-06
-3.31987931364912e-05
-3.36426049950875e-05
-2.09606593276245e-05
-2.76248501794531e-05
-3.33672959197969e-06
-3.45084336660834e-05
-1.54596080991012e-05
-4.13929985585265e-05
-7.74634200471042e-06
-3.10497206959461e-05
-1.7008248370372e-05
-1.27530216101831e-05
-2.07513612430302e-05
-3.23401431511075e-05
-1.95460090220525e-05
-1.3266661065682e-05
-3.01663483388527e-05
-4.51482630596788e-06
-5.73897142947867e-06
-3.44194179127838e-05
-1.5273361693792e-05
-3.79700179034535e-06
-4.51707463863022e-05
-3.8167129217172e-05
-1.69141734926521e-05
-3.58504745741787e-05
-1.20992546774929e-06
-4.95031114843387e-05
-1.91079543083672e-05
-1.74728419356991e-05
-1.31485367051095e-05
-2.2641747802683e-05
-2.11599240462926e-06
-3.04111265854725e-05
-2.91385134910761e-05
-2.16715690157927e-05
-2.6566311595909e-05
-1.6688187582078e-05
-9.17177228364366e-06
-2.8117754470382e-05
-1.65569207516019e-05
-2.55510527694088e-05
-1.3284692300048e-05
-1.6056545193736e-05
-2.72438463066642e-05
-3.6314099847156e-05
-7.64206848981301e-07
-2.50314611553615e-05
-4.16129978726117e-05
-3.85958992314243e-05
-2.13650074030849e-05
-1.41021784329322e-05
