# Supplementary material for: Research on computational propagation and identification of mine microseismic signals based on deep learning
Source: PLoS One. 2025 Oct 22;20(10):e0334641. doi: 10.1371/journal.pone.0334641 (PMC12543183; doi:10.1371/journal.pone.0334641)
Supplement: S3 Data — (ZIP) [file pone.0334641.s003.zip › 000100500002846.xlsx_0.txt_24.txt.txt]

-2.42614351973155e-05
-2.51511319055381e-05
-2.7363534901009e-05
-1.71846171547463e-05
-4.03055309618913e-05
-1.22365463656475e-05
-2.13636135693415e-05
-2.97022694123357e-05
-2.20779995053879e-05
-2.020670695421e-05
-3.98797131562151e-05
-5.26841781912856e-05
-3.9360921249095e-06
-2.71323617975407e-05
-6.73755709972936e-06
-6.88521269673174e-06
-5.81066377585876e-06
-4.59589498675585e-05
-3.09523553947695e-05
-2.15605150643569e-05
-2.73513652359071e-05
-3.15154503889088e-05
-2.45213366201034e-05
-5.79947893366629e-06
-1.91047008886217e-05
-2.59840162147644e-05
-4.25802319290179e-05
-1.45376345225015e-05
-1.35983691048984e-05
-3.16292700781889e-05
-2.31534303497907e-05
-2.8796322159033e-05
-2.18499033319986e-05
-8.59307818076874e-06
-1.11203810918101e-05
-2.03613773759539e-05
-3.11041637604719e-05
-2.33147417399832e-05
-1.60059568894578e-05
-1.59492273445495e-05
-1.53384809347783e-05
-9.47776909949313e-06
-1.07366072850849e-07
-1.66969110033773e-05
-3.28352919284618e-05
6.56666595744412e-07
-6.25444434658794e-06
-2.19195174001463e-05
-1.92613529791152e-05
-8.93981733413493e-06
-3.35292100543156e-05
-2.36695435259916e-05
-2.00922475741115e-05
-1.3609147557101e-05
-1.53671582813057e-05
-2.03955868413807e-05
-2.74729687877496e-05
-1.88641056981152e-05
-2.47497640196519e-05
-1.29215529675465e-05
-1.26103035298229e-05
-5.68978653722802e-06
-4.65380279023906e-05
-2.42765906362981e-05
-8.29882322307606e-06
-1.69738147305657e-05
-1.33756664863124e-05
-5.14063445249e-06
-1.28989114138693e-05
-3.84982174680322e-05
-2.70323870628322e-05
-3.33351652449024e-05
-5.22030967957592e-06
-3.09076300038303e-05
-2.44945348404068e-05
-2.56715608171291e-09
-2.00248394099353e-05
-2.83805103984042e-05
-1.53695350510047e-05
-1.2495190551013e-05
-1.15288288387139e-05
-1.26801716323147e-05
-2.72392664495347e-05
-1.21578664310078e-05
-1.81072873603612e-05
-2.69674236456852e-05
-1.08780849614717e-05
-3.77536552282425e-05
-3.79121278977153e-05
-1.24286675764497e-05
-2.971045447706e-05
-2.22089824631434e-05
-1.1513354313692e-05
-2.25658598370128e-05
-2.05764495109386e-05
-4.50903358819672e-05
-3.39886211708424e-05
-2.19655832954211e-05
-4.13779633935981e-05
-3.28592191788719e-05
-4.89461627167056e-07
-1.318095754365e-05
3.25803458806927e-06
-3.55053825547623e-05
-2.66555787329318e-05
-1.31691093523797e-05
-1.34362038439799e-05
-1.56470673985599e-05
-1.62512118090644e-05
-2.13094690646915e-05
-4.01143905329855e-05
-3.97126511810311e-05
-1.94570878358262e-05
-3.13013877002202e-05
-2.08551407760465e-05
-3.67034980624384e-05
-3.85981577198942e-05
-7.01222070938371e-06
-2.80761411058551e-05
-2.39403926514731e-05
-2.3157356533245e-05
-1.73778851364392e-05
-2.34995058781476e-05
1.12665709576757e-05
-3.10221491824127e-05
-1.83654256733423e-05
-2.77747178945916e-05
-3.23240721680577e-05
-6.56791546414809e-06
-1.24786403958395e-05
-1.17057473882055e-05
-1.62777870840018e-05
-8.30104877362674e-06
-1.40786532451779e-05
-8.05754313767182e-06
-1.27018644068487e-05
-3.26738277546578e-05
-1.95395045967706e-05
-1.16802266592652e-05
-1.3620814065193e-06
-1.88287949035255e-05
-2.39484180764229e-05
-2.27928797006535e-05
-1.27639821500856e-05
-3.32074894325159e-05
-1.7430387406135e-05
-2.29814169673711e-05
-2.67885500909034e-05
-3.10868631111041e-05
-1.67507225713528e-05
-8.77627012468806e-06
-1.50015768465431e-05
-1.88089050998562e-06
-3.85567596178986e-05
-2.62186609643468e-05
-3.0166009858796e-05
-1.62882477375245e-05
-2.25007787136893e-05
-2.18453299824635e-05
-1.94657208867094e-05
-8.6750743806275e-06
-3.87757527585336e-06
-1.630358520732e-05
-3.00308349559389e-05
-2.70813399676946e-06
-1.83515238353907e-05
-3.45153059883058e-05
-3.61250140412072e-05
-1.09621129041817e-05
-3.17344988388863e-05
-1.9673807668506e-05
-2.93554664059614e-05
-3.08151264896968e-05
5.30746027991138e-06
-2.7826327562802e-05
-1.3427600828629e-05
-1.7424654552707e-05
-1.45573738090978e-05
-2.06798219824071e-05
6.08579671904418e-06
-8.5601474182819e-06
-3.78324028831332e-05
-9.81379426046241e-06
-1.56808788083571e-05
-2.30088133490777e-05
-2.0300426974551e-05
-3.24218509851225e-05
-1.55562595778111e-05
-1.40374437044391e-05
-3.07343927127469e-05
-1.89108475633788e-05
-1.93919834167042e-05
-9.83925351912862e-06
-3.75000876510016e-05
-1.81401924206143e-05
-1.96720920305563e-05
-1.57708426279735e-05
-2.96655066267186e-05
-1.08042650980864e-05
-2.25954668136619e-05
-2.47112686203558e-05
-3.49913283154544e-05
-4.24405318689952e-05
-1.05832379414611e-05
-1.28347152281329e-05
-9.33013327638204e-06
-2.56888034222894e-05
-9.9502328664599e-06
-2.87333833887933e-05
-4.26830276801908e-05
1.19985904815046e-06
-2.69979207715178e-05
-4.11366815824672e-05
-1.1323941629803e-06
-9.72355420604588e-06
-3.43330915879922e-05
7.20626742222807e-07
-1.38149410219005e-05
-3.92445652615858e-05
-2.52707186169317e-05
-3.83052137526737e-05
-3.68963051914447e-06
-2.51767924079495e-05
-2.47513983465214e-05
-2.8513997091139e-05
-1.44304399856087e-05
-3.2875583294235e-05
-1.11571822425313e-05
-1.87816084233262e-05
-2.99207610347362e-05
-2.01901913558175e-05
-2.77262141988811e-05
-1.11130368263805e-05
-1.12693871893073e-05
1.75581386645656e-06
-3.01142192262665e-05
-3.16982283413487e-05
-2.85801790028499e-05
-4.21870202588398e-05
-2.9765010587315e-05
-3.71752696413583e-05
-3.51185105433789e-05
-2.21013381651695e-05
-2.79831750126421e-05
9.71696139951383e-07
-3.00208920760859e-05
-7.30430938405611e-06
-1.73148873032852e-05
-1.30286273171395e-05
-1.75136573858479e-05
-3.68823346778884e-05
-1.7304570883689e-05
-2.78978684256889e-05
-4.43784772208193e-05
-1.03852452354868e-05
-2.46864354174785e-05
-2.43195212104861e-05
-3.59222001777077e-05
-2.41249209788881e-05
-2.45263824071809e-05
-1.19779299910152e-05
-1.81151822222922e-05
-1.82571969732909e-05
-1.72756131430373e-05
-1.61212252420969e-05
-1.3484650003411e-05
-1.76194047075987e-05
-4.14855137854464e-06
-2.15615765109642e-05
-2.49765365423773e-05
-1.568723428876e-05
-2.66034943595635e-05
-1.35877047832407e-05
-2.87958275692144e-05
-4.91833906735042e-05
-1.39437724201305e-05
-1.22297667327079e-05
-1.53266168336772e-05
-4.46862777635929e-06
-1.85365795835733e-05
-1.20625257692608e-05
-1.76906413221034e-05
-2.24782206003437e-05
-2.2410349362772e-05
-3.7276671029537e-05
1.37337021289016e-05
-1.80004353918698e-05
-2.54647114621e-05
-3.02500003380655e-05
-1.08795246351459e-05
-2.92673347628638e-05
-1.3778599164342e-05
-2.50669960032198e-05
-1.57165085418181e-05
-8.29116904629423e-06
-7.4409932053435e-06
-4.1108104213762e-05
-3.04710976887595e-05
-3.64414324375359e-05
-3.35413808462574e-05
-1.58885999399687e-05
-2.93074339198241e-06
-3.71768649369238e-05
-2.38019784709428e-05
-2.47091908805103e-05
-3.94778209629371e-05
-1.33579202774126e-05
1.43760496007303e-05
-3.9178647092571e-05
-1.34759980764014e-05
-1.44390811513163e-05
-3.04150648620849e-05
-2.90221005619951e-05
-2.18656716309107e-05
-9.22379460658328e-06
-2.77978830548041e-05
6.81623661785552e-06
-2.5749616413486e-06
-1.00480494448352e-05
-1.96012219413996e-05
-1.17961808905538e-05
-2.39894297769443e-05
-1.63964301124295e-05
-1.74170988694255e-05
-2.90432184151839e-05
-1.57870604553877e-05
-2.4874612255878e-05
-2.41025005813549e-05
4.03706244002449e-06
-2.05405715851571e-05
-3.07351315990978e-05
-4.9692181297605e-05
-1.99986538097311e-05
-2.11556928665822e-05
-4.93734301137729e-06
-4.32817683683951e-05
-2.82203095152988e-05
-1.39012060862518e-05
-1.73905167944758e-05
-1.21204915233298e-05
-1.05787539474119e-05
-3.35499041124095e-05
-4.24605592834471e-05
-4.33088903027001e-05
-1.91118370182513e-06
-4.38852787543506e-05
-1.42764827925618e-05
-1.3820975470088e-05
-4.3540218745312e-06
-3.27281378793202e-05
-3.71723205136553e-05
-1.39861468892598e-05
-2.25543049224973e-05
-3.52005128434073e-05
-2.58651754302864e-05
-1.70341107353793e-06
-7.10439952658465e-06
-1.79572433107234e-05
-2.04011553949858e-05
-2.16304691995627e-05
-2.58940048749901e-05
-1.85117387963686e-05
-2.22075387047188e-05
-2.19184231152198e-05
-4.50297479069257e-06
-1.74262791514011e-05
-1.50152653951614e-05
-8.5922239045133e-06
-3.87341878087568e-06
-2.46378923445836e-05
-2.24396516413276e-05
-1.39956711811737e-05
-2.73503852236678e-06
-1.56728604077103e-05
-1.83010273733339e-05
-1.21171000141526e-05
1.5898764601341e-06
-4.55330019173586e-06
-2.13237101592273e-05
-3.92004144373406e-06
-2.35174674569641e-05
-1.21854395131222e-05
-2.79018154707359e-05
-5.01999621744207e-06
-1.1434718755843e-05
-2.44982487881491e-05
-2.42797297135555e-05
-2.46827952029891e-05
-3.22154605008862e-05
-4.57686006569713e-05
-1.52319520256707e-05
-1.35088868527737e-05
-7.84117737639909e-06
-1.47420199447226e-05
-3.64727544691164e-05
-3.62162971652869e-05
-2.702220109134e-05
-1.81507195706771e-05
-3.08684069970506e-05
-2.68296343891942e-05
-1.77306565671993e-05
-8.33334452328693e-07
-3.38941066225774e-05
-3.24933519492219e-05
-1.64568269635598e-05
-1.38833477486622e-05
-5.10309383261477e-06
-2.07910072566469e-05
-1.91289720957134e-05
5.22270275331275e-06
-4.11163116300079e-05
-1.40145868794758e-05
-2.62539546707439e-05
-8.84348622978136e-06
-2.0985569086082e-05
-3.12815301559481e-05
-2.13292917858184e-06
-1.49015076399068e-05
-2.49616476674629e-06
-8.93000109665688e-06
-3.24302216121622e-05
-2.41733028371577e-05
-3.30689787367011e-05
-4.15225969200988e-06
-8.375764237515e-06
-3.63794469912762e-05
-3.59767438988314e-05
-2.38422850473456e-05
-2.20092637830123e-06
-8.2521371459252e-06
4.01168261097222e-06
-2.49038658080079e-05
-2.22779242408803e-05
2.57837844665894e-07
-3.21798412436578e-05
-3.48685401049495e-05
-5.18242679376319e-05
-2.25681757134901e-05
-1.21342645906977e-05
-2.54741425854511e-05
-1.51099887321416e-05
-6.13301504954143e-05
-1.16480610666967e-05
-1.80515982247702e-05
-3.32101391708972e-05
-1.30299265514447e-05
-1.73229600130871e-05
-2.16962501006306e-05
-4.30481947899926e-06
-2.58229849247335e-05
-3.14495494791653e-05
-2.56582518388444e-05
-1.00309945881276e-06
-1.1979376568185e-05
-2.18710812043299e-05
2.91539126059805e-06
-2.36820470585023e-05
-1.52384348868598e-05
3.21825363606671e-06
-2.82295396378351e-05
-3.21031195529316e-05
-1.07180830100107e-05
-3.97305614359559e-06
-2.68970238977798e-05
-2.44515185394873e-05
-2.04441903090059e-05
-3.74850502793467e-05
-2.03605367392622e-05
-2.8078635041699e-05
-2.23106355051834e-05
-2.47577585642599e-05
-3.63022867527259e-05
-2.29350597014373e-05
-2.75613728672258e-06
-1.582117390936e-05
-2.14102455402875e-05
-8.30863194032699e-06
-4.79931843757131e-05
-3.44836395849308e-05
-4.0242465911806e-05
-1.99005785466806e-05
-2.80461083231887e-05
-2.61687858099714e-05
-2.58319501231549e-05
-1.33749156854134e-05
-1.39716699854704e-05
-9.27008777281396e-06
3.4853770871673e-06
-2.38574760607078e-05
-2.40012644673008e-05
-1.4403370504826e-05
-1.68858723839803e-05
-7.50309908599618e-06
-2.51798217428055e-05
-8.11638662413586e-06
-1.43270863901081e-05
-6.17061034458279e-06
-6.17563305863096e-06
-1.48360279960434e-05
-1.74764794747829e-05
-9.44440493986864e-06
-4.29978111643214e-05
-3.31404428886695e-05
-2.99384743003763e-05
-2.82227787812293e-05
-3.09463006935421e-05
-3.1229055442666e-05
-4.03907939849878e-05
-2.9758650142859e-05
-8.5673346099552e-06
-2.77494062285979e-05
-1.97643474747807e-05
-3.77502468700781e-05
-1.41953216119992e-05
-8.16862042105406e-06
-3.54753724758579e-05
-3.09722511403032e-05
-1.99244276229517e-05
-2.46868538251324e-05
-4.32543680580281e-05
-1.96693664897027e-05
-4.18595561778477e-07
-1.6179710592947e-05
-4.67869082467112e-06
-2.07563438747709e-05
-1.79457508350698e-05
-4.25303071234803e-06
2.47763433855249e-06
-3.38546513737129e-05
-2.15723371506756e-05
-2.08451884343589e-05
-1.24423840086616e-05
-3.168527836542e-06
-1.53002307483203e-05
-2.77700350075714e-05
-3.59176333952478e-05
-6.32632336411772e-06
-1.84832458016246e-05
-2.96864430337106e-05
-1.67746003648245e-05
-2.42379826083461e-06
-8.5774730716674e-06
-2.10788845093202e-05
-1.16512921444915e-05
-2.78260198896982e-05
-1.0913152322581e-05
-2.7022927293156e-05
-1.38068056157932e-05
-2.80603738716216e-05
-3.18787767475566e-05
-4.17355968039473e-05
-1.60395594586226e-05
-1.92846544738466e-05
-1.34211925780342e-05
-3.96384748883428e-05
-4.85442559331326e-05
-2.62067012504119e-05
-1.98168356905283e-05
-2.85039967105135e-05
-4.0162538958037e-05
-1.49540065353121e-05
-2.08953485354047e-05
-1.08125690842476e-05
-2.22529419210682e-05
-5.39508917122849e-06
-4.08615116602346e-05
-3.82677391996016e-05
-3.57276895470911e-05
-1.7768484647045e-05
-2.24509642369532e-05
-9.18439095224616e-06
-2.40842749361478e-05
-1.308627989838e-05
-1.66302799731962e-05
1.64791320043371e-06
-3.68265998172647e-05
-2.95208827724948e-05
-9.92074103235175e-06
-1.29073804446462e-05
-3.51723384656388e-05
-2.37045569428292e-05
-2.37793165931534e-05
-3.87311653391165e-05
-1.28078644215029e-05
-2.95111855148654e-05
-3.34672580270487e-05
-2.71342780394514e-05
-1.62963073834195e-06
-2.05133398449884e-05
-2.7028240033281e-05
-1.05838832145414e-05
-4.9163635525625e-05
-1.81381173891826e-05
-1.53151509245399e-05
-1.72929494409471e-05
-1.84806437774731e-05
-2.040672632354e-05
-6.71669727415643e-06
-1.32410728997225e-05
-1.542617145412e-05
-2.01736054476094e-05
-3.27168042021573e-05
-2.61173789940582e-05
-2.69645307833006e-05
-2.53551126520181e-05
-3.32528841898197e-05
-1.02627866190995e-05
-1.66875511312674e-05
-2.1455893250589e-05
-5.6493515320347e-06
-1.14777217053651e-05
-1.84481112789677e-05
-1.60365138933595e-06
-2.53237875970249e-05
-3.16930430868502e-05
-1.60192754379193e-05
-2.17587774243541e-06
-1.53028148684549e-05
-2.38521397885751e-05
-3.19891084272111e-05
-2.68412671616638e-05
-2.09356208066555e-05
-2.4417880120861e-05
-2.63220866406549e-05
-1.33832886873818e-05
-2.24474629718476e-05
-5.02092479999951e-06
-4.04336280777992e-05
-1.59424858151216e-05
-6.70940441951237e-06
-1.98190849706158e-05
5.63472068420722e-07
-5.82972225524882e-06
-1.15525126476294e-05
-1.20444065573176e-05
-2.9448205791503e-05
-6.43418835840715e-06
-1.83477407648902e-05
-1.85582489788987e-05
-1.7076394033575e-05
-3.08204892330661e-05
1.67145390810662e-05
-2.65059924425676e-05
-4.09358442283121e-05
-8.23565751299629e-06
-1.56956538601491e-05
-1.48182403393575e-05
-3.58550400298513e-05
-2.22713019762005e-05
-3.06508719728006e-05
-1.65086651792661e-05
-3.2035204927078e-05
-2.24996860585378e-05
-2.12444157984227e-05
-3.37714971413314e-05
-1.26463268096739e-05
-3.40560188267427e-05
-2.28005672750951e-05
-1.33627911482706e-05
-2.210787673133e-05
-4.00477201713057e-05
-2.3662976963026e-05
-9.46511072565248e-06
-2.11117358187829e-05
-2.32514652622889e-05
-1.62175840807835e-05
-2.9002637956785e-05
-3.40760324756464e-05
-1.29155859841604e-05
-1.60230785535962e-05
-1.47814480186329e-05
-1.08099869820769e-05
-2.85615701287473e-05
-2.29994413731446e-05
-1.58900152097784e-06
-2.95302645495031e-05
-1.02971734984958e-05
-1.2419801772655e-05
-1.76465789992666e-06
-1.02522728871163e-05
-2.94519657860464e-05
-1.43069390572218e-05
-4.38735217517497e-05
-1.965627958512e-05
-7.9782541936186e-06
-2.13550261376663e-05
-1.06385319915435e-05
-2.07509396651664e-05
-2.21302493434744e-05
-1.79555024089698e-05
3.34127837701004e-06
-2.39909560728811e-05
-3.91672013049593e-05
-1.87917838921911e-05
-1.81927111547404e-06
-1.43935878182241e-05
-1.23118242421207e-05
-2.43742109564139e-05
-2.16032662938528e-05
-7.34958958709383e-06
-3.37978753329937e-05
-3.79616351030517e-05
-5.81370551682942e-06
-1.98231463740985e-05
-3.23267631133327e-05
-6.979044652796e-06
-2.58269596184123e-05
-2.69215912034541e-06
-1.47791141102367e-05
-2.60135303635001e-05
-2.26367678122978e-05
-2.07849016636693e-05
-2.51623527369413e-05
-6.79140276445374e-06
-5.07156688704599e-06
-3.72325707046008e-05
-3.2966705830716e-05
-6.89499668326968e-06
-3.52177372467961e-05
-1.03057555851775e-05
-1.72835089498639e-05
-1.90581346814717e-05
-8.48480079808985e-06
-6.29974700420881e-06
-1.29424278070335e-05
-2.14267584355728e-05
-1.963488446526e-05
-2.39344383517138e-05
-2.16112403585472e-05
-1.76092629404888e-05
-3.92970111902486e-05
-3.15639502189504e-05
-1.52452212902613e-05
1.71414064206526e-06
-2.3951465818313e-05
-3.09456788107216e-05
-2.50782157215717e-05
-2.58253369454276e-05
-1.88027280466876e-05
-1.17431182909047e-05
-2.39964943236256e-05
-3.83599465072406e-05
-2.23184692821146e-05
-6.39631648569822e-06
-2.05931180969297e-05
-3.06542772692743e-05
-2.56762288772752e-05
-1.21306197988636e-05
-1.53346406006867e-05
-1.14287115124368e-05
5.79395796093254e-06
-2.96715552099188e-05
-3.74177306696562e-05
-2.35020865816131e-05
-1.19061190555956e-05
-2.93667300097098e-05
-1.80182654866942e-05
-5.66557426750489e-07
-4.16575052505918e-05
-1.69244978234905e-05
-6.19528859831029e-06
-2.4096323363117e-05
-3.31888895805284e-05
-5.11621269371968e-06
-5.8715044198478e-07
-2.23355387671736e-05
-2.75423432374802e-05
-2.28649766732247e-05
-3.29344362091052e-05
-2.43387544691906e-05
-3.67018226916216e-05
-1.55165388215969e-05
-2.63548075026927e-05
-1.44490833411637e-05
-3.55345340677624e-05
-9.25510394374252e-06
-3.232085086062e-06
-2.36953414497105e-05
-1.12319534981764e-05
-1.31547375862194e-05
-1.74230156076689e-05
-2.34892930580067e-05
-3.13065058165829e-05
-6.58963696317096e-06
-4.55431299691079e-07
-2.42863842500899e-05
-1.48540142691703e-05
-3.06504675058276e-05
-2.1930003602466e-05
-3.47066139168765e-06
-1.97094662373271e-05
-1.13821100462384e-06
-2.92000875303412e-05
-3.16699669401343e-05
-3.1609938144145e-05
-1.36612888198933e-05
-2.27771920885777e-05
-8.46963903043116e-06
-7.60927611459636e-06
-3.16220531220516e-05
-2.17934706824485e-05
-3.07825494811851e-05
-1.77677306863474e-05
-1.43068908723444e-05
-2.16872050240016e-05
-3.54512911906232e-05
-2.58826607970712e-05
-1.75793872096898e-05
-2.97062713995971e-05
-1.00926156647154e-05
-2.6543260768512e-05
-2.1521243530338e-05
-1.51979666010807e-05
-4.48108061282583e-05
1.23186609386057e-05
-2.31318473107716e-06
-4.85154715087766e-05
-1.51252629766339e-05
-1.8109997137564e-05
-3.0362211434708e-05
-3.05674654036043e-05
-2.59537593882032e-05
-1.12220849248623e-05
-1.73376681135479e-05
-1.25935756429268e-05
-3.84277946567792e-05
-2.73242480341846e-05
-2.92433608745695e-05
-1.37641842456949e-05
7.0783875468581e-06
-2.74324256892411e-05
-3.67874634316645e-05
-1.45019565148617e-05
-2.111746176678e-05
-3.63550422093435e-05
-4.08150666727923e-05
-3.04002507087273e-05
-1.75595073481776e-05
-2.45939806761767e-05
-3.6478465313491e-06
-2.12079849133422e-05
-1.68563846750759e-05
-2.45800628747632e-05
-2.46399614483831e-05
-5.36503412634812e-06
-3.62548803337756e-06
-2.66351481114501e-05
-2.8941375422735e-05
-5.08014099094632e-06
-1.68597555515817e-05
-1.7835322090599e-05
-1.23947196494008e-05
-3.08732470521407e-05
-2.42623217124662e-05
-1.73296207691425e-05
7.49238240270572e-07
-1.12508764738331e-05
-4.80581142418678e-06
-1.48426288949467e-05
-2.89135235648485e-07
-2.77280968137912e-07
-8.07982233444384e-06
-1.16594057146068e-06
-3.41372937816571e-06
-8.60422692713818e-06
6.08560332392273e-07
-9.6827827965846e-06
-9.0632688357132e-06
-2.79550253272922e-05
-3.4310377299887e-05
-1.91180021169169e-05
-7.20830615829439e-06
-8.13106687209353e-06
-1.43349968256658e-05
-2.44230788512267e-05
-2.14520563959113e-05
-1.61972032994581e-05
-4.21522597823305e-05
-4.63106235889409e-06
-1.82246730131743e-05
-2.41162459679508e-05
-3.90884457053533e-06
-7.23889187761431e-06
1.65789796434574e-06
-9.5275861285268e-06
-1.45378210825398e-05
-2.8428636333679e-05
-2.51607922968267e-05
-3.54235025204502e-05
-1.51345469678128e-05
-2.12539500555444e-05
-4.00456362050853e-05
-5.00800075208555e-05
-9.1981404647681e-06
-1.40244462085643e-05
-2.13819868735458e-05
-2.32624997240169e-05
-1.06994923172443e-05
-1.16067709869397e-05
-1.70513311704189e-05
-4.24684161240315e-05
-3.58151851345897e-05
-3.27722940606624e-05
-1.96312224975675e-05
-1.39516389697361e-05
-2.4510427738371e-05
-2.21931678753839e-05
-2.76635353195094e-05
-1.66931429523661e-05
-1.63882610667004e-05
-3.46348675877005e-05
1.32986828360968e-07
-2.35181483258718e-05
-2.60191731511334e-05
-3.60571893859416e-05
-9.01980585441243e-06
4.84566319265739e-06
-2.13488333879348e-05
-1.61790022557172e-05
5.56017889152015e-06
-1.1854914216454e-05
-2.21813443073038e-05
-2.39166104717227e-05
-2.27461375255719e-05
-2.83493729090844e-05
-2.88692660345171e-05
-1.55660182397764e-05
-2.15286430650284e-05
-2.11405867507407e-05
-2.03529135868244e-05
-2.81819737893611e-06
-2.34791358747527e-05
-1.31174108889473e-05
-1.09108018030646e-05
-1.10144996028908e-05
-2.20976562028797e-05
-2.09061685034208e-05
-7.66251615638429e-06
-8.90748763807228e-06
-1.92705554627757e-05
-2.61139074427982e-05
-1.03196117735521e-05
-3.39973150287264e-05
-1.39541180651001e-05
-2.74672980834441e-05
-2.12924788752298e-05
-2.1055648869774e-05
-1.13606107744039e-05
-1.82161245003303e-05
-5.14188067045276e-06
-6.67346658382232e-06
-9.3122900658375e-06
-1.96496556054379e-05
-2.78211454525082e-05
-4.88635877853249e-06
-9.90124919072914e-06
-4.12887946178033e-06
-1.96579057650227e-05
-1.85988887867473e-05
-2.99723443582738e-05
-2.77769811634839e-05
-1.84573747107095e-05
-1.81856950398741e-05
-3.52539355288973e-05
-2.09021219335158e-05
-1.18509258886781e-05
-5.20702712188118e-05
-1.27579509529482e-05
-2.41062021728192e-05
-1.56325476584718e-05
-1.54216862141413e-05
-3.0718236769492e-05
-1.98427576521824e-05
-1.82550706803351e-05
-1.64518664208385e-05
-3.86942944588829e-06
-7.49963780657666e-06
-1.59543745017682e-05
-6.69563534383237e-06
-1.75163616279005e-05
-4.60074726769717e-06
-1.44753174094585e-05
-2.69326626232223e-05
-3.09192655650699e-05
-2.25728187929663e-05
-2.94537240718535e-05
-1.84246182769691e-05
-1.2000462277992e-05
-2.51978599536901e-05
-2.01384285604121e-05
-3.46322556208141e-05
-1.14844867189031e-05
2.96042062828024e-06
-1.8294007562236e-07
-2.88212997797004e-05
-1.92664405902959e-05
-2.64408379757609e-05
-1.28533408730095e-05
-2.48399849688625e-05
-1.85730580657324e-05
-2.25098787202384e-05
-2.36516558491679e-05
-1.79677405814886e-05
-3.59545434356188e-05
-3.80165522022511e-06
-6.73116139519173e-06
-2.69447195730145e-05
-7.78298192925977e-06
-3.47394219811311e-05
-2.00299954318891e-05
-1.38095513761995e-05
-5.22872028379691e-06
-1.3228088840979e-05
-1.96229530708031e-05
-3.78771557947323e-05
-2.31799121951658e-05
-2.05902862897817e-05
-1.55995108714227e-05
-2.05722781511575e-05
-1.47059595636446e-05
-5.11852276895365e-06
-1.8553361691717e-05
-3.1295997187862e-05
-3.77235019157812e-05
-1.31914860532869e-05
-6.19386885855043e-06
-7.80781764109468e-06
6.44671272675171e-07
-1.78975224721771e-05
-3.45586519753604e-06
-1.4192014235976e-05
-2.19930070994876e-05
-6.9524657575625e-07
-4.005342828464e-06
-3.44910798158455e-05
-2.42372925432095e-05
-3.02215162473882e-05
-1.68629835697737e-05
-3.67012875887593e-05
-2.54710436103723e-05
-2.55091547265889e-05
-2.27180296796798e-05
-7.91800969230432e-06
6.29267636905628e-06
-1.5831224433413e-05
-3.45585506354293e-05
-3.5228849538266e-05
-1.70226308038198e-05
-4.11176811014796e-05
-2.07847818555867e-05
-3.11316036791477e-05
-1.38910091495222e-05
-2.13406350581099e-05
-2.9745982390078e-05
4.63254360180392e-06
-1.45287222434245e-05
-1.82785126805696e-06
-2.55746886928912e-05
-2.40502699259743e-05
-3.04389273381039e-06
-6.11974990340416e-06
-2.99951556864487e-05
-3.70911503329209e-05
-2.40290428631086e-05
-2.04026389883931e-05
-4.29086681304206e-05
-1.37056716306401e-05
-2.1719961298766e-05
-2.23948290451187e-05
-3.68308189276092e-05
-1.48932527158583e-05
9.7774047630054e-07
-2.1428321792088e-06
-4.3195817313518e-05
-4.06738928378227e-05
-2.13728683433596e-05
-1.59397199440941e-05
9.82638765801146e-06
-4.18501752864752e-06
-1.97907803898399e-05
9.40498647382285e-06
-2.11429546402592e-05
-3.89613215480596e-05
2.99684323033562e-06
-3.05553031320612e-05
-1.84182891728868e-05
9.99107228967668e-06
-3.2379239129463e-05
-2.58767382709796e-05
-2.49915827966406e-05
-1.58533299020809e-05
-1.88886760020582e-05
-1.58023509618292e-05
-2.02761511051432e-05
-3.03200092648951e-05
-9.33989006158634e-06
-1.85009775748908e-05
9.20406841556276e-06
-3.47681290844115e-05
-3.77697851682904e-05
-1.70552631577411e-05
-6.3254113888655e-06
2.12370428370911e-06
-1.92258579820583e-05
-7.74233368537934e-06
-7.05555453599379e-06
-1.55007557267035e-05
-3.27979239038066e-05
-1.63177108918299e-07
-1.3547734038672e-05
-2.26574905171144e-05
-3.57841830714723e-07
-4.05839097840841e-05
-2.67211609502891e-05
-2.60012635274529e-05
-1.65152666017246e-05
-2.73530226158822e-05
-1.07410617737709e-05
-6.405894442657e-06
-3.46066741739841e-05
-1.54308762861572e-05
-3.21653040030945e-05
-1.70115014697713e-05
-1.04097989414847e-05
-2.92021510093935e-05
-2.43011553490251e-05
-1.5399718309166e-05
-1.71364049634898e-05
-2.67572194060319e-05
-1.92761619000057e-05
-9.04734200072959e-06
-5.83920056099825e-06
-2.36948183557467e-05
-1.48054353383115e-05
-3.73340866744652e-05
-2.98877122293019e-05
-1.39703736662525e-05
-1.86427497596212e-05
-3.43595929747246e-05
-2.98409911590333e-05
-2.48389998061518e-05
-3.36228272921718e-05
-1.43755715637571e-05
-3.6424174033491e-05
-3.20846599919708e-05
4.94027663551399e-06
-1.8278662584663e-05
-1.95852697682471e-05
-1.8019781349487e-05
-1.93961807032503e-05
1.47247866199982e-06
-2.88793534735256e-05
-2.32331892093418e-05
-3.71692935443988e-05
-4.28588146224125e-05
2.59218921371062e-06
-4.41386604195711e-05
-1.75833963862179e-05
-2.73536813388398e-05
-7.35460439798948e-06
-2.06918129276842e-05
-1.59611000938178e-05
9.39367002249373e-07
-1.98541458201916e-05
-2.98291304386598e-05
-2.10623543906112e-05
-2.36539685616928e-05
-1.69395757011287e-05
-4.34667438718547e-05
-3.20339356747271e-05
-5.39552633503689e-06
-2.66664129562561e-05
-3.77551813119975e-05
-3.20623945122877e-05
-2.01739465398171e-05
-2.82394703853853e-05
-2.68989049565872e-05
-2.16305055531854e-05
-1.34465878636983e-05
-8.97245158748595e-06
-6.98621399422261e-06
-1.28682927478455e-05
-2.86723676892753e-05
-2.66860269336361e-05
-4.47338377149791e-05
-2.43695978708597e-05
-2.27855324960874e-05
-2.29555276875172e-05
-1.67104447816211e-05
-3.23931835042185e-05
-3.63412782915619e-05
-5.16417898451369e-05
-6.9840608261482e-06
-1.06107173739857e-05
-2.04454527952689e-05
-3.21941173891493e-05
-7.87065831983073e-06
-2.2931010363915e-05
-2.72134715687958e-05
-1.44930341969488e-05
-1.70978103621295e-05
-1.51013842160413e-05
-2.54061564366467e-05
-4.93617856620941e-05
-3.41371653302046e-05
-4.71336325777514e-06
-7.32392303369019e-06
-2.05530227937963e-05
-7.60233597110379e-06
-1.67309798843163e-05
-7.74114294281157e-06
-3.80550438958953e-06
-2.33713612317734e-05
-2.81289691832199e-06
-1.97323431324992e-05
4.49678661975222e-06
-3.12419910762675e-05
6.01563922529312e-07
-3.04453951333983e-05
-3.19744141715033e-05
-8.60884162034398e-06
-1.33026701617576e-05
-1.19210625939687e-06
-8.57359664392596e-06
-7.37581811565424e-06
1.21862522197517e-05
-3.46126280072926e-05
-1.21875205430349e-05
-3.17933808682934e-05
-2.13120148277225e-05
-2.95173751902563e-05
3.30975011344217e-06
-2.18007234927639e-05
-1.11792457296043e-05
-2.12620019363668e-05
-1.98490452221e-05
-1.34062167819856e-05
-2.06074771928234e-05
-1.94063114602235e-05
-2.3702229357445e-05
-1.00636213529285e-05
-1.39754773429842e-05
-2.87970080828982e-05
-4.11780631425013e-05
-1.62496330815282e-05
-3.2874492150873e-06
-2.44899742688421e-08
-2.27482120559757e-05
-1.37399668647966e-05
-2.71495037882219e-05
-2.8367722732575e-05
-7.43925706149596e-06
-6.12013919513932e-06
-2.35534307059094e-05
-1.6341483886882e-05
5.02005574875803e-07
-1.89703053020126e-05
-3.13857997772125e-05
8.59090618264421e-06
-2.2404853941567e-05
-2.97211046966348e-05
-3.09018331694393e-05
-2.92003007749593e-05
-1.56473173285677e-05
-1.2543214572211e-05
-1.26582856452897e-05
-4.00334201155795e-05
-2.78771943520232e-05
-1.86888924428888e-05
-2.02080715702446e-05
-1.8842828035099e-05
-2.77777091458155e-05
-3.63455317462014e-05
-3.34203447323281e-05
-8.4336121118132e-06
-1.59164242234812e-05
-2.94280574172162e-05
-4.47830314807673e-06
-3.26857973711344e-05
-1.09573644173398e-05
-3.43655777403335e-05
-3.85113422117476e-06
-3.2359621920826e-05
-3.77030467228583e-06
-2.22503862472768e-05
-3.87228198219551e-06
-1.38612028911939e-05
-7.33360225851236e-06
-2.4421538613942e-05
-2.35854376758419e-05
-1.9969963237932e-05
-3.11404827398206e-05
3.12777590001044e-06
-1.03778828448686e-05
-1.61491452796317e-05
-4.76085414436609e-06
-4.51554666492711e-05
2.88322643010898e-06
1.12020830973477e-05
-4.28805479757871e-05
-2.69035883359153e-05
-6.57179116461595e-06
-1.8946904570616e-05
-5.29386704970977e-07
-1.16044962862436e-05
-3.39655809494964e-05
-3.73049584534899e-05
-1.59145617073894e-05
-4.49345946184349e-05
-1.45668550719149e-05
-2.34986550904109e-05
-1.99393709460317e-05
-6.87963700234634e-06
-4.58578964301902e-05
-2.26304830511266e-05
-2.6086134403635e-05
-1.13418091209753e-05
-3.82939249674193e-05
-8.11676384476715e-06
-1.51941832526281e-05
-6.98892861398952e-06
6.761514575082e-07
-1.40767071809906e-05
-2.43096985198584e-05
-2.10453825131611e-06
-2.00150579698379e-05
-3.36346875521044e-05
-2.75123038769423e-05
-1.70676432432893e-05
-2.50190554927242e-05
-1.75689501343116e-06
-4.94389878002754e-05
-4.26416258982752e-05
-2.01928898862719e-05
-1.40433659167896e-05
-4.14587729678251e-05
-2.98693907599645e-05
-1.45257955973673e-05
-1.47810542942092e-05
-2.56690683543451e-05
-2.30008338231725e-05
-1.8666852607871e-05
-1.22735310026323e-05
1.65970400824501e-06
-2.03572203160429e-05
-2.50578869000101e-05
-2.66023705221295e-05
-3.0158976821071e-05
-1.34089868389129e-05
-2.16566776869182e-05
-1.95497006737158e-05
-4.14792986195433e-05
-4.07464129385737e-05
-2.59286137615308e-05
-1.98255649022712e-05
-2.00227511991478e-05
-1.13202640043666e-05
-2.38071381177767e-05
-7.92178333870272e-06
-3.78523560022156e-05
-2.54484012727526e-05
-2.44340396764967e-05
-7.27252039582411e-06
-1.39014626043469e-05
-1.2920580072804e-05
-3.87294918382156e-05
-1.35418797101808e-05
-3.69575557389188e-05
-4.13334987215762e-05
-3.54285351960953e-05
-2.78349295275506e-05
-2.23326471736843e-06
-1.95441720813232e-05
-1.60200159626613e-05
-2.33800204799629e-05
4.43634420491047e-06
-9.44385452536222e-07
1.6257409575242e-05
-2.66550559588817e-05
-1.12991573539943e-05
-4.49944591991772e-06
-1.67075699707111e-05
-3.0599731198793e-05
-2.74630194817121e-05
-2.10609116267648e-05
-1.76767861959831e-05
-9.76754528037474e-06
-2.12685652831927e-05
-3.90310711861653e-05
-1.05410714997737e-05
-2.98421991088088e-05
-3.06213245478733e-06
3.89838534103609e-08
-2.69347599287208e-05
-1.65067025677985e-05
-2.36616166247783e-05
1.17835876939987e-05
-2.64916208109416e-05
-1.30637272923135e-05
-2.12982713952278e-05
-3.23120572658468e-05
-6.91030687132699e-06
-1.90607360697493e-05
-1.76795190316346e-05
-2.80561805194428e-05
-3.06352495576074e-05
-3.73733828528104e-05
-1.87593940916248e-05
-2.94117009242495e-05
-1.33834314617562e-05
-1.44443186708402e-05
-9.37831795203829e-06
-1.37677644255663e-05
-1.71381951339755e-05
-2.15117580885891e-05
-1.20630384314797e-05
-1.93296849381461e-05
-1.65521630750264e-05
-3.90732446578098e-05
-4.98644201669378e-06
-1.45691004290027e-05
-1.42697904621306e-05
-2.40390369337309e-05
-3.76572617511406e-05
-1.95963647799269e-05
-3.21073315447858e-05
-1.34822996991759e-05
-3.86160445432793e-05
-2.84572962193574e-05
-1.61624903813404e-05
-1.5394820140356e-05
-4.26327738782816e-05
-1.75253807746604e-05
-2.27995211072705e-05
1.09210369493298e-05
-2.69444076570211e-05
-6.95144071416661e-07
-2.79126600795545e-05
-2.31725753574071e-05
-1.98128974115527e-05
-2.75808323482626e-06
-2.33418590017001e-05
-1.56637216213673e-05
-1.87426815439888e-05
-3.32587777935572e-05
-1.52595626716308e-05
-3.0500099686295e-05
-1.69812435702823e-05
-6.71346294287173e-06
-2.35829693330619e-05
-4.94428981296441e-05
-1.16472580858581e-05
-7.02966373984821e-06
-2.30000572565106e-05
-3.22099247533258e-05
-7.2843702722117e-06
-8.62094232437133e-06
-3.84622501640284e-05
-1.92654635219357e-05
-1.73254022479686e-05
-2.20948529099493e-05
-2.40054639758058e-05
-3.77260041004602e-05
5.76313351640161e-06
-6.56652851716027e-06
-2.78354625320337e-05
-2.77992251802249e-05
-1.59193209327176e-05
-2.52201822659343e-05
-1.70251231437787e-05
-4.58928935374883e-06
-7.30530916838431e-06
-3.10736942574317e-05
-1.43545195162504e-05
-2.48020276652807e-05
-4.26548066350089e-05
-1.90871273248672e-05
-2.4131184254719e-05
-3.24672413516595e-05
-2.71401849859668e-05
-1.40749657675346e-05
-1.59941502281469e-05
2.94418570744683e-06
-1.86650749746813e-05
-1.76329980405436e-05
-2.47243197009721e-06
-1.95078165957142e-05
-2.08097587272094e-05
-2.41404857790129e-05
-1.26303702123957e-05
-3.20336265822887e-05
-3.37209086339755e-05
-2.06378638578654e-05
-1.63009553028285e-05
-1.01624248907699e-05
-2.91459537484105e-05
5.1413719397436e-06
4.34451577884779e-06
-2.36672916661404e-05
-3.25248880256012e-05
-1.51052522627124e-05
-2.84558694547826e-06
-1.2352121218416e-05
-2.76976274892032e-06
-1.26685313104703e-05
-8.87867927245049e-06
-2.6247015033598e-05
-2.22404478781339e-05
-2.11100668166522e-05
-1.35741956242635e-05
-3.30891498847542e-06
-3.14667711557614e-05
-2.15291966249491e-05
-3.84039751965743e-05
-3.10580941907928e-06
-3.47485672501378e-05
-1.74824943789217e-05
-2.716605360293e-06
1.19295972094026e-06
-2.8390582202766e-05
-3.58764041516999e-05
-2.85698729781999e-05
-2.68332806854318e-05
2.15001590327246e-07
-8.10018612035104e-07
-2.09691611912552e-05
6.73860577325024e-06
-1.97223054635344e-05
-1.8775062954491e-05
-5.74332865268662e-06
-3.37683336349478e-05
-1.2228548683468e-05
-3.91068099734316e-05
-2.35966334681856e-05
-2.32611478239535e-05
-1.80966684647636e-05
-3.07193052684382e-05
-2.93773212936504e-05
-3.79837493155705e-05
-3.2192486167804e-05
-3.34765574887016e-05
-2.30764492749931e-05
-4.24022358873876e-06
-1.31859476264852e-05
-2.95479181294111e-05
-2.56463389072498e-05
-1.6665614907235e-05
2.91517343169666e-06
-4.65065548095507e-05
-2.87247743962727e-05
1.43959913730523e-06
-1.11958720248909e-05
-1.4241183192374e-05
-1.75176507299683e-05
-2.30516059743168e-05
-1.82405512727501e-05
-1.72567192333668e-05
-1.86259525567394e-05
-4.22350205500615e-05
-2.77954655082502e-05
-1.92680066573649e-05
-8.06744143060862e-06
-1.95714498391764e-05
-7.43955759920059e-06
1.81308127859408e-05
-2.84679722537831e-05
-2.46223581065459e-05
4.40347842457742e-06
-4.79167069455204e-05
-1.77774942877272e-05
-4.54639039531e-05
-1.83164102584594e-05
-2.99875779747327e-05
-2.55565834391488e-07
-1.29684280093392e-05
-2.80247437053044e-05
-2.347768980463e-05
-8.12980434330043e-06
-1.44232713216762e-05
-2.15211468635105e-05
-1.23903420153675e-05
-3.11100044290065e-05
-2.38397983671621e-05
-7.40753481539631e-06
-4.6142826987955e-06
5.70060225444467e-07
-5.2005697858823e-06
-2.66593916475701e-05
-2.29203863089603e-05
-3.31044519451177e-06
-1.58161834085173e-05
-2.13422610113958e-05
-2.66186966295833e-05
-7.67103971911558e-06
-4.1645529699367e-05
-9.50727867670185e-06
-1.85284303841459e-05
-6.72553108932631e-07
-1.72386063481697e-05
-1.18050031060287e-05
-2.76510494989425e-05
-1.5577207405787e-05
-1.92908983190224e-05
-4.60302083897258e-05
-1.77522051281775e-05
-1.67813083771332e-06
-3.15944452619308e-05
-2.78761618043404e-05
6.93940882847657e-06
-2.18644312756099e-05
-3.39028025175153e-05
-2.79049136502903e-05
-1.17423917533838e-05
-2.13502690626192e-05
-1.81623529273037e-05
8.9332677149286e-06
-1.33666887521685e-05
-1.09239866314203e-05
-8.11319718391304e-06
-1.29526084775068e-05
-2.53065397123751e-05
-5.60806240389284e-05
-2.0748737969721e-05
-1.82607111979336e-05
-8.31613305305618e-06
-1.49810522719436e-05
-3.01707274427696e-05
-8.95861987463513e-06
-1.51545061462076e-05
-3.45434962927584e-05
-2.78847477828486e-05
-2.09389003224765e-05
-8.07997095482227e-06
-2.37237720764974e-05
-1.69506671059697e-05
-1.84715934869685e-05
-2.65607236108718e-05
-1.70234666349891e-05
-2.79990021583234e-05
-1.67445122346165e-05
-1.83492910127104e-05
-2.54912820723447e-05
-2.72623791694549e-05
-2.83020805119889e-05
-2.50936151226485e-05
-2.81817253204025e-05
-1.861849877082e-05
4.66972942327481e-06
-7.55052429169747e-06
-1.54722918439104e-05
-3.29662035107883e-05
-5.97540754843489e-07
-1.19602866308217e-05
-3.4366581674731e-05
-2.15529627549572e-05
-3.84919926467086e-05
-2.09552495111383e-05
-3.24036538335354e-05
-2.4352305504027e-05
-3.49218409683835e-05
-8.01295611538857e-06
-2.92740548180091e-05
-1.28212911726946e-05
-7.83123227374316e-06
-3.11996796745476e-05
-4.08987649717445e-06
-1.88683352088422e-05
-1.29465754467354e-05
-2.50261845778328e-05
-3.08375260357825e-05
-3.70183743129567e-05
-1.21272128647615e-05
-2.29298612859927e-05
-2.59660917877202e-05
1.10653790083332e-05
-3.42786206234647e-05
-3.05602640182787e-05
-3.67137971516199e-06
-2.11440169347919e-06
-1.33487725309611e-05
-9.56327580432022e-06
-1.47763040845303e-05
-1.04076191249548e-05
-2.70575720798278e-05
-2.33178490708295e-05
-3.79166264660944e-06
-1.62898232698135e-05
-8.31306998396793e-06
-2.50277160280983e-05
-1.49441286787637e-05
-3.88638701615328e-05
-1.54872461677819e-05
-1.61785141116817e-05
-2.31245067391386e-05
-2.07120853126609e-05
-7.26354163675788e-06
-1.69053436548665e-05
3.67891670078511e-06
-2.1140731543085e-05
-1.01093718102869e-05
-1.00582525091761e-05
-1.47803303339083e-05
-2.46275376708008e-05
-1.60665092576032e-05
-3.56822491528473e-05
-4.67207991228972e-05
-1.9444830682439e-05
-2.35370727418785e-05
-4.18129217487321e-05
-2.50879611007546e-05
3.0382202065514e-06
6.64448239503382e-07
-1.72093112413919e-05
-3.2740921952558e-05
-1.73437118783291e-05
-2.53774934120142e-05
-2.97337122244374e-05
-1.89477061183123e-05
-3.12846449741305e-05
-3.42313397604355e-05
-4.36797272390864e-06
-2.4333275584543e-05
-3.75103122298076e-05
-1.04838548846975e-05
-1.65899869757232e-05
-2.02429876517422e-05
-2.12813486837297e-05
-2.61446341178591e-05
-2.76068874638079e-05
-1.62674662881798e-05
1.41526121331505e-06
-4.6810910133515e-05
-2.65215216436069e-05
-1.94100799341585e-05
-1.08633614548556e-05
1.17298896006268e-06
-9.85563164502313e-06
-1.80378274114357e-05
-3.05350524468923e-05
-2.51426345192183e-05
-2.54417437894092e-05
-3.25019993808184e-05
-2.48205493276892e-05
-3.39791288913753e-05
-2.01543965285243e-05
-3.38764311305949e-05
-2.46017706676291e-05
-2.6210981629817e-05
-2.04404675024992e-05
5.03401783836418e-06
-2.61367092306414e-05
-3.8306742184726e-05
-9.27251752855232e-06
-2.25050317562966e-05
-1.52480102772301e-05
-1.91940541133353e-05
-1.44063064337071e-05
-3.39859044124626e-05
-1.77179944319704e-05
-1.80284439004305e-05
-3.03203343103225e-05
-2.45784961811841e-05
-3.71883239124694e-05
-1.42593161078878e-05
-3.8554077054122e-05
-2.95416744630999e-05
-2.31674782882195e-05
-1.00243188344515e-05
-1.56629049705999e-05
-2.13860888365645e-05
-2.5883909524708e-05
-2.60347048089482e-05
-3.35349734890295e-05
-1.09118476453851e-05
-2.57671805719231e-05
-2.59241063084625e-05
-3.40091116754186e-05
-9.87656586348533e-06
-3.35974382318024e-05
-3.35385040430809e-05
-4.55784185993213e-05
-2.11511717978163e-05
-2.48921035805307e-05
-3.18319526904174e-05
-3.98503526582729e-05
1.20031280127432e-05
-3.43865868551902e-05
-1.47451539503748e-05
-5.96430046111654e-06
-2.97444111089339e-05
1.11315729441236e-05
-2.971841500951e-05
-2.04360001421989e-05
-1.98226636791178e-05
-2.60479685585549e-05
-1.79224734020309e-05
-3.67334445317517e-05
-1.12070443355635e-05
-1.46942058469457e-05
-6.53871984089039e-06
-1.08820814498795e-05
5.23091195450587e-06
-2.15242925528777e-05
-1.8053920118862e-05
3.88169109214863e-06
-9.54245381235486e-06
-4.63888700547187e-06
-3.48303045073365e-05
-2.88287526863687e-05
-2.24042630078964e-05
-2.02731745642094e-05
-2.0504405079797e-05
8.71110211339886e-06
-8.39951756680918e-07
1.9646264534298e-06
-2.0560586939653e-05
-1.82014080420967e-05
-3.46332809265223e-05
-1.63567539086587e-05
-9.96294821841756e-06
-8.48228597774607e-06
-2.90449100139254e-05
-2.14440782889618e-05
-1.58182554597388e-05
-4.10550208089115e-05
-2.91234330520395e-05
-4.82866464087762e-05
-8.62076743145841e-06
-2.81793827159494e-05
-2.46632101354576e-05
-2.06766318738033e-05
-2.14268245268253e-05
-2.60131688940968e-05
-2.27444273692731e-05
-1.29607364826908e-05
-4.08061236324184e-06
-1.74156441132875e-05
-2.78802491039927e-05
-1.56706795251305e-05
-1.98896521708238e-05
-3.14693843357148e-05
-1.31810740104641e-06
-2.31673371242976e-05
-3.72571557532995e-05
-3.12647064944887e-05
-4.29857050800856e-05
-2.58515269517748e-05
-1.97094829750464e-05
-2.45174878333081e-05
-1.68631412141588e-05
-2.18537009223961e-05
7.25198017693233e-07
-7.73936590763929e-06
-6.31847698993579e-06
-3.60102798039102e-05
-7.12615874696339e-06
-1.8212041080699e-05
-1.68827671157703e-05
-2.11146986444724e-05
-1.74140868592388e-05
-3.37255329338918e-05
-1.2619980230594e-05
-2.4088592115215e-05
-2.78938855982241e-05
-3.20789916474248e-05
-2.69117032693825e-05
-3.28701740517024e-05
-3.77253515832753e-05
-1.40789460670359e-05
-1.47003530330423e-05
-2.04230249198313e-05
-1.02406793862228e-05
-1.71266050422025e-05
-2.4973900265422e-05
-3.32120975569389e-06
-1.81433084644117e-05
-2.24472469808084e-05
-6.93871434804315e-06
-3.3754369678731e-05
-1.22017024179589e-05
-2.05816260987728e-05
-6.30293220144946e-06
-3.38617278520696e-05
-8.4394454788316e-06
-1.9000472955839e-05
-1.509398434396e-05
-3.26698593279251e-05
-2.65667792538247e-05
-3.0552121782794e-05
-1.29904654404971e-05
-1.12616785118502e-05
-1.60581476284006e-05
-3.59249919797078e-05
-1.5926060074097e-05
-2.35338066417689e-05
-4.0596263934123e-06
1.33821803642033e-06
-1.48401225562067e-05
-4.19260111314792e-05
-2.85632797278775e-05
-2.51753510031634e-05
-1.65567220354096e-05
-2.11875843990629e-05
-2.68262579859844e-05
-2.29611890674582e-05
-1.72988997518423e-05
-3.54367027350023e-05
-2.43930062765261e-05
-1.08380994429801e-05
-2.28828530695519e-05
-2.28428218785638e-05
-2.33966426892193e-05
9.21202168509124e-06
-3.80846280246164e-05
-2.66142057408989e-05
-3.0300267713841e-05
-3.38525850218e-05
-2.34827036340963e-05
-1.29998344731698e-05
-3.20571973246786e-05
3.57243949825916e-07
-3.52657724844557e-05
-2.80941542821881e-06
-1.40506757541222e-05
-1.68186136179742e-05
-1.95317396259449e-05
-6.02769101135843e-06
-6.59920125330808e-06
-2.12229669215586e-05
-2.56349777916012e-05
-1.29031748265303e-05
-1.69876335190966e-05
-2.01319980954165e-05
-4.1787220699087e-05
4.47316804587966e-06
-1.34048600818864e-05
-3.80531501774236e-05
-3.22665996654104e-05
-3.08150347818147e-05
-1.74277823830534e-05
-2.36200663049344e-05
-2.59115174856614e-05
-1.87455649784452e-05
-1.77788502453687e-05
-1.53984814534556e-05
-8.94676829263966e-06
-2.7070436757139e-05
-4.25104804982859e-07
-1.28695562475872e-05
-2.25843254839617e-05
-3.36209586943722e-05
-2.13339426451062e-05
-2.90364402336991e-06
-3.82991646105996e-05
-3.07746557409107e-05
-2.8109452209789e-05
-1.81935896839288e-05
-3.46476085074014e-05
-3.07036349655629e-05
-1.66370574037518e-05
-2.55220224335655e-05
-5.42305302762548e-06
-1.86542630140424e-05
-2.99132118192134e-05
-2.96374518971005e-05
-4.06615088577444e-05
-1.80648821990753e-05
-2.07102330245905e-05
-1.83631008388483e-05
-1.97687238458446e-05
-4.35829452820723e-05
-2.48819923122646e-05
-4.68946191755666e-05
-3.10348397854985e-05
-3.32467600759047e-05
-1.8986954380086e-05
-1.50228549067455e-05
-1.12897954188715e-05
-3.45136121746976e-05
-4.73905094765835e-05
-2.80990431388464e-05
-3.27287302531798e-05
-9.14639362164979e-06
-2.28273591792366e-05
-1.76922453687154e-05
-1.48496586695907e-05
-9.72810801832855e-06
-2.17636902946477e-05
-2.01071780919772e-05
-1.20561021754502e-05
-3.21134640303915e-05
-2.9675054052772e-05
9.70962446501531e-06
-1.87551850803984e-05
-1.74136219480874e-05
-1.88937448322314e-05
-1.47009862066909e-05
-2.39659225747228e-05
-1.63871008811685e-05
-1.11726360475221e-05
-1.78266255690101e-06
-3.36453206100832e-06
-2.01081968048977e-05
1.90150709837758e-06
1.74861127202448e-06
-8.3983834631039e-06
-3.3470574170003e-05
-3.10769518431227e-05
-2.22293766029721e-05
-2.20063078299397e-05
-3.51007306238028e-05
-2.23339261604971e-05
-1.03036165665249e-05
-9.83349119470979e-06
-6.775644774726e-06
-4.39563377690329e-06
-5.01224693501458e-05
-2.40329995455422e-05
-1.00253859695971e-05
-2.34058312813799e-05
-2.89944054576802e-05
-2.42213384452273e-05
-2.91405286000947e-05
-2.63156886924163e-05
-1.57806176299993e-06
-1.42662046537955e-05
-2.01514401556752e-05
-2.59124262577559e-05
-4.33938739574773e-05
-2.48031048414724e-05
-1.77705461890156e-05
-3.10145923620361e-05
-1.65713314174354e-05
6.80249781467344e-07
-1.9271552184303e-05
-3.45628821214016e-05
-2.89382370703476e-05
-4.54916162145642e-05
6.59055398616661e-06
-1.51439331248833e-05
-1.51492171075854e-05
-2.44416228239053e-05
-2.33524934032694e-05
-3.54511313710915e-05
-2.24260199102967e-05
-3.34219705325446e-05
-3.91256037737416e-05
-4.47051051745278e-06
-7.76713959972442e-06
-1.72353203746456e-05
1.03135175664212e-06
-2.25777472729362e-05
-2.25498722359543e-05
-1.46705582035674e-05
-4.12547702847557e-05
-2.50760022378857e-05
-1.79697061762756e-05
-7.04080618156993e-06
-1.98219822538909e-05
-1.65967845303283e-05
-2.31354487546852e-05
-1.50845498700834e-05
-3.47044322917141e-05
-2.40105164988554e-05
-3.28203766334681e-06
-3.39506717956251e-05
-1.67605375800238e-05
-3.05654592250727e-05
-1.77821283745057e-05
-3.33215866951458e-05
-3.7996010806185e-05
-3.0436225150258e-05
-1.85812091245074e-05
-1.4579857598522e-05
-4.32204405915263e-05
-3.4400961158394e-05
-2.12043002859518e-05
-1.96432216977349e-06
-1.60466071209749e-05
-8.88154536879632e-06
-3.90693938094991e-05
-4.06389670328882e-05
-2.62752106685759e-05
-1.65625413473018e-05
-1.03655416211574e-07
-1.3262278310388e-05
-2.63715158849526e-05
-1.80744738485289e-05
-2.15332255820011e-05
-5.37953968194315e-05
-1.08327517197469e-05
-6.73456711721206e-06
-3.21436637954788e-05
-2.3291989278935e-05
-5.97063344446227e-06
-3.28859294906026e-05
-6.83064862327986e-06
-2.34813949986425e-05
-3.37137178477255e-05
4.58162465989433e-06
-2.49142653200341e-05
-2.1462638861644e-05
-3.22388038222196e-05
-2.34324639847482e-06
-1.60341114985887e-05
-2.54734858167657e-05
-3.84999052649895e-05
-2.53813623412736e-05
-2.75789564701663e-05
-2.46396648312986e-05
-1.47566436029877e-05
-1.48914241434356e-05
-3.23958510227446e-05
-1.97576893547938e-05
-1.56539351301974e-05
-2.07475405853549e-05
-3.12664331851148e-05
-4.60265648504892e-05
-3.1062207339339e-05
-1.74044101400062e-05
-4.79032141111405e-05
-3.53948690709449e-05
-1.73467619575156e-05
-2.25142832895994e-05
-8.15197498592576e-06
-2.24127681142356e-05
-9.19604821161837e-06
-3.17153304208252e-05
-2.48309130306402e-05
-3.0567740817054e-05
-4.80749478806282e-05
-1.91938975707185e-05
-2.05999205953749e-05
-1.57363430421587e-05
-2.03624906235057e-05
-1.09013823532459e-05
-1.16006913034423e-05
-1.77349152506143e-05
-4.8986470994188e-05
-2.8871463534724e-05
-1.87281643547897e-05
-3.02591641669176e-05
-7.13502309024648e-07
-1.07520109367482e-05
-4.28487470199686e-06
-3.65352034050846e-05
-2.38876598368886e-05
-2.0554230788862e-05
-2.44035194162204e-05
-2.08199583835712e-05
-1.98249360324229e-05
-7.75156993993522e-06
-4.32046957195002e-05
-2.54614774255481e-05
-2.375677691165e-05
-4.73493223759935e-05
-3.2618213497054e-05
4.55873086013089e-06
-3.40303679382604e-05
-2.0452215982354e-05
-1.93785584044193e-05
-9.30854324219881e-06
-2.03332707234638e-05
-8.93635706707039e-06
-2.56611128485309e-05
-1.1811178643505e-05
-2.7792634411831e-05
-1.61134831437379e-05
-5.95116164464705e-06
-1.5790489004563e-05
-1.94389024813061e-05
-2.00367807494286e-05
-2.21346618180548e-05
-1.4099544137023e-05
-2.81051992629584e-05
-2.48575292752381e-05
5.59027800903809e-06
-1.73899906835746e-05
-2.13438479007304e-05
-1.59891982190275e-05
-1.37178068045034e-05
-4.65249482238521e-06
-2.30718305695787e-05
-1.41906389061574e-05
-1.77863464549646e-05
1.52156768713716e-05
-2.62828571905904e-05
-4.68048402658613e-07
-2.78317485685031e-05
-3.35409633534993e-05
-2.49203745413145e-05
-5.81102771599581e-06
-2.08194584115993e-05
-1.27518563594412e-05
-2.64354372433291e-05
-1.03655522078702e-06
-1.60893118970785e-05
-3.12935050458889e-05
-3.05870529602585e-05
-3.04076303209315e-05
-2.77627250483679e-05
-2.18186918312385e-05
-3.05067624814452e-05
-2.69603328054017e-05
-1.56896584851392e-05
-1.92077104045944e-05
-6.08988093982872e-06
-2.95102837521681e-05
-2.74212861599067e-05
-2.12916337377607e-05
-3.3276493223074e-05
-1.62290098123608e-05
5.73949183171047e-06
-2.10222728223698e-05
-2.03467625233931e-05
-1.95524936039855e-05
-2.51941918101897e-05
-1.0934010652361e-05
-1.07871586803248e-05
-2.12371037393758e-05
-2.54646203503138e-05
-4.24858656397641e-05
-3.06612927237875e-05
-2.5630512444843e-05
-2.00559785659251e-05
-2.18391728347253e-05
-1.70680512670515e-05
-9.83218389277663e-06
-1.69215849769575e-05
-2.02185407078225e-05
-6.65399662332138e-06
-5.94754230823759e-05
-4.90691185479903e-05
-2.75537859148953e-05
-2.37807133442569e-05
-2.59633384177268e-05
-1.97278630615961e-05
-1.60796327117902e-05
-2.62303360510443e-05
-2.50432969691753e-05
-2.23295077459406e-05
-2.48059821629901e-05
-2.04397006165992e-05
-3.23329932491159e-05
-2.46639929986636e-05
-4.49900019899491e-05
-3.41743327127631e-05
-1.68776577041964e-05
-2.88379498921355e-05
-2.41224322702362e-05
-1.2505756092368e-05
-2.48002006178299e-05
-2.09861569463132e-05
-3.18863927448352e-06
-2.11814716253076e-05
-3.13907341035783e-05
-3.68145362723869e-05
-3.91590000074501e-05
-3.22375655566443e-05
-6.56128832488733e-06
-1.67554268978213e-05
-3.43326358151404e-05
-3.29808128171929e-05
-8.25666413116454e-06
-1.72896042440962e-05
-1.75800042048894e-05
-2.51329288204578e-05
-1.69451920478392e-05
-6.43061861361421e-06
-1.10310057615767e-05
-5.00566623187419e-06
-6.23092217524346e-06
-2.29451110901052e-05
9.56789053528986e-07
-1.61369416343969e-05
-1.84896323610911e-05
-3.09150832739287e-06
-9.59484465842463e-06
-1.23238147766833e-05
-5.31267431861737e-06
-1.03660384719682e-06
-2.96959187080078e-05
-2.66026801903149e-05
-1.78765830213865e-05
-1.11838349319664e-05
-4.25144047270322e-05
-1.54987882435021e-05
-3.24983936651448e-05
4.07111553802389e-06
-1.03150580701501e-05
-3.51068640200475e-05
-1.783052488532e-05
-1.85616783857847e-05
5.07253933404e-06
-2.97209996575021e-05
-1.25709104533739e-05
-2.07129483608872e-05
-7.34349378103718e-06
-1.78937196505738e-05
-1.93285495563689e-05
-2.34341572932095e-05
-1.89760520964805e-05
-7.03020972655774e-06
-2.65485542354278e-05
-7.75157136698427e-06
-1.98271725297116e-05
-3.37814120092367e-05
-1.8470941135086e-05
1.77922913951723e-06
-3.48831106603412e-05
-5.04823093268138e-05
-1.66836044508485e-06
-2.03862554802094e-05
-1.18246678428832e-05
-1.17002381361259e-05
-1.64622819866489e-05
-1.40440637526092e-05
-8.24991396210251e-06
-2.6944122028484e-05
-2.9633901130538e-05
-2.07440588991239e-05
-3.86319955421995e-05
5.33193998778347e-06
-1.55569236246254e-05
-1.06196333938077e-05
-2.17766030330864e-05
-1.79109392592284e-05
-3.49854525162813e-05
-2.62311700500048e-05
-2.02222361646444e-05
-2.15731752138764e-05
-1.85269495001215e-05
-2.75525967726737e-05
-4.36962124456964e-06
6.88912462269222e-06
-1.31373637268378e-05
-1.47117945193402e-06
-1.83887749513335e-05
-2.90323412761889e-05
-2.57792195779858e-05
-1.38531619172764e-05
-3.03672430755946e-05
-1.18723392315274e-06
-2.80890712438589e-05
-9.59255794468404e-06
-1.38290017618147e-05
-1.26485056509045e-05
-3.97944037055852e-06
-1.18550236152946e-05
-2.48391579237195e-05
-3.01962052766198e-05
-4.55687548044807e-05
-3.41005440553189e-05
-3.38998738947548e-05
-3.98142467251834e-06
-2.88804493510161e-05
-2.54064227951352e-05
-4.00794486863146e-05
-1.76350536208544e-05
-4.65988051078093e-05
-1.02000835441346e-05
-2.57565211163304e-05
-9.02155540464596e-06
-2.18138353998748e-05
1.4512906143605e-06
-2.77117240178971e-05
-2.85963394615266e-05
-2.14980181546608e-05
-2.23215816828941e-05
-1.53473361411996e-05
-2.46181163793386e-05
-2.92720547970535e-05
-1.76659480653298e-05
-3.77612905498163e-05
-5.39841866256671e-06
-2.1885380191317e-05
-2.06406024326802e-05
-3.95737319989269e-06
-1.53380429480575e-05
-3.27891198574676e-05
-1.26051913123165e-05
-1.72332628159866e-05
-2.72506285699435e-05
9.89877429659078e-06
-3.62345608699594e-05
-1.6588393010087e-05
-2.45918176915967e-05
-1.67186175393831e-05
-1.92211194090996e-05
-3.54436181906787e-05
-1.66547543542368e-05
-1.09620908344099e-05
-1.37831629376647e-05
-1.63489362365956e-05
-1.78665334577422e-05
-5.17756004373216e-05
-1.35965488588746e-05
-8.38810514255942e-06
-2.50806900471164e-05
-2.9179000205913e-05
-3.91476144814366e-05
-1.99887995993836e-05
-2.19668965258753e-05
-1.95079074550719e-05
-9.05043060907388e-06
-1.49117531903743e-05
-7.68560248448891e-06
-4.54055146310083e-05
-3.42468896896087e-05
-1.60182752042312e-05
-1.90756132523812e-05
-1.92364325148609e-05
-2.59667994549571e-05
-3.17015975452284e-05
-2.99079275070397e-06
-3.10330613167847e-05
-2.44664441467184e-05
6.74857884769701e-06
-2.43845903480805e-05
-2.95105471589641e-05
-3.11004982289496e-05
-2.77378682730144e-05
-3.2439094414772e-06
-3.44647537330254e-05
-3.64808521405058e-05
-1.56552753055533e-05
-1.2093823703378e-05
-5.294243954909e-06
-1.15991060560513e-05
-2.33923265836769e-05
-3.65940089915027e-05
-2.06519842917024e-05
-2.63868804647873e-05
-2.75549248645356e-05
-2.56163312122587e-05
-2.35305195979778e-05
-6.151871748842e-06
-2.78155938106062e-05
-2.55758980516016e-05
-1.35853279360927e-05
-3.77048548691635e-05
-4.59827371817898e-05
-1.87902632959104e-05
-3.80385621664573e-06
-1.37474922675496e-05
-4.10833337074602e-05
-2.10838733429875e-05
-1.01627769483461e-05
-2.0643982011492e-05
-2.4229051770116e-05
2.11570869124053e-06
-1.62303195875741e-05
-1.53192429957949e-05
-8.56266585829564e-06
-1.83097391715502e-05
-1.74415995855405e-05
-1.94990409558764e-05
-8.5007958401632e-06
-2.07301471817266e-05
-2.40092765547231e-05
-3.68998614889012e-05
-4.68304784048783e-06
-1.91597763840273e-05
-2.66662246800597e-05
-1.00505078288264e-05
3.64932775894727e-07
-3.06754459321082e-05
-3.61333161048968e-05
-3.87500359320662e-05
-2.70240777958648e-05
-1.93987448003715e-05
-2.56788430930877e-05
-3.11665725771506e-05
-8.26233093053013e-06
-2.18712199826794e-05
-1.48607121956636e-05
-2.64106052595069e-05
-1.24897347352764e-05
-1.24541741129455e-06
-1.28431807653245e-05
-3.86995657299031e-05
-1.56206310765501e-05
-3.24485933582274e-05
-9.76848911406716e-06
-1.87567556449819e-05
-1.496979886628e-07
-1.66548896786122e-05
-4.014747126698e-05
-9.48372961681231e-06
-2.41855191500099e-06
-2.82029234146078e-05
-3.58789969438932e-05
-6.25325545746058e-06
-2.17011428288902e-05
-2.03117893957008e-05
-1.29912426823765e-05
-3.67667666769808e-05
-2.82276336026904e-05
-3.75676909680839e-05
-1.02011000743234e-05
-2.64089408401892e-05
-2.77540133421471e-05
-2.08304589970044e-05
-2.11432668089742e-05
-1.13132645558893e-05
-2.54875687804311e-05
-2.66368833889005e-05
-4.34779479674192e-06
-3.83412169274473e-06
-2.35541390483131e-06
-2.64942561441301e-05
-2.9467090192237e-05
-1.34155229731321e-05
-2.0447210726852e-05
-3.39858667641395e-05
-8.17500842922668e-06
-2.26275596966059e-05
-1.57915495334668e-05
-2.10604051690846e-05
-3.32383854695469e-06
-3.42749366939871e-05
-1.57318259706929e-05
-1.97150654306307e-05
-2.29982610870097e-05
-3.27370756299225e-05
-2.70746825243091e-05
-2.14991370904594e-05
-1.65004459090071e-05
-1.86397906850687e-05
-1.27643933767565e-05
-3.26695310687706e-06
-7.88406518233706e-06
-3.53512082708638e-05
-2.04295951965822e-05
-2.40646959215559e-05
-1.82024051108271e-05
-1.18312175762636e-05
-3.90632417561228e-06
-3.96771361616089e-06
-2.27736541708961e-05
3.20637661388827e-07
-1.68502231424999e-05
-1.30763974249197e-05
-4.43104597881319e-06
5.89867235041296e-06
-1.6437980275836e-05
-3.44965808074331e-05
-3.55866140454594e-05
-3.21071589163731e-06
-1.25516700500576e-05
-3.19263999238315e-05
-3.64691899256096e-05
-1.36415861369266e-05
-2.3145519612127e-05
-1.92295528444638e-06
-1.8280641084048e-05
-2.39322532441275e-05
-5.47182918879874e-06
-1.9323868407886e-06
-1.11658012082824e-05
-4.68932796859034e-06
-3.03557147002945e-05
-1.11762232350209e-05
-2.664270388078e-05
-1.98026840219773e-05
-1.78953235413512e-05
-1.41832982171738e-05
-2.01223491859971e-05
-2.61658107444846e-05
-7.0542436519887e-06
-2.15364514662747e-05
-3.13494816055656e-06
-1.19844480079957e-05
-2.98480375198041e-05
-3.00735581498406e-05
-3.9254143042622e-05
-1.63988334372104e-05
-4.55631746994235e-06
-2.44021786479384e-05
-2.69084941657573e-05
-1.78055351959441e-05
-2.92253389631188e-05
-1.46765810999028e-05
-1.89610740221521e-05
-1.63127414284555e-05
-2.66771126174446e-05
-5.10709306527658e-05
1.02203372050843e-05
-1.33133916961422e-05
-6.11350330447378e-06
1.56724392790063e-06
-4.13429654507355e-05
-1.51098292477756e-05
-2.09948992755171e-05
-3.45611473805314e-05
-2.78289494323643e-05
-7.65224905146002e-06
-2.41253418534164e-05
-2.1568160751359e-05
-2.01569616209549e-05
-2.78927998326449e-05
-1.00849184901938e-05
-1.18199019249948e-05
7.62620829288732e-06
-4.56751002145523e-05
-1.42455368470126e-05
-1.06978959277115e-06
-2.39260792367782e-05
-1.6310356826803e-05
-1.98153678217957e-05
-3.91432272890993e-05
-2.43462937913816e-05
-2.49176232357206e-05
-9.34167997374656e-06
-2.33811586402242e-05
-1.68504242356507e-05
-3.20424161982515e-05
-2.410271790709e-05
-2.27798030977582e-05
-7.32105249061911e-06
-2.15969390030239e-05
-4.09480256303193e-05
-2.91039647691494e-05
-2.4384805530455e-05
-2.98264725183387e-05
-1.65099923554538e-05
-2.14626883937432e-05
-3.36694696918808e-05
-6.20116322722374e-06
-1.14980045362929e-05
-1.20129623481537e-05
-1.9810579274024e-05
-9.00438824919972e-06
-1.3667683817211e-05
-2.4322817780651e-05
-2.82374935806872e-05
-2.70391450175012e-05
-2.0394950140613e-05
-1.83874008470888e-05
-2.72145879007739e-05
-3.53255148552844e-05
-2.95383252005426e-05
6.10622365443449e-06
-1.87515978450757e-05
-2.79057581943914e-05
-1.67390554332397e-05
-1.56006326663557e-05
-7.97906630374771e-06
-1.73902456769298e-05
-5.17534942361993e-06
-3.93753711627162e-05
-2.70748518057524e-06
-3.43150139004578e-05
-4.00154974153722e-05
-1.09832858614351e-05
-4.26495652053254e-05
-3.16103185591817e-05
-1.39346638658607e-05
-2.15340857377112e-05
-2.82931539655908e-05
-7.70100562698232e-06
-2.72549406795262e-06
-3.39982234409868e-05
-4.55115994846112e-05
1.11359490971153e-05
-3.06443044385824e-05
1.07393141610514e-05
-1.36955070373945e-05
-1.08168197780517e-06
-1.86654345855755e-05
-7.08144693049212e-06
-3.47153174843287e-05
-1.25614945451262e-05
-2.53429245706768e-05
-3.33956463543335e-05
-2.8982831272425e-05
-2.28007990497046e-05
-9.64342282864879e-06
-9.75021346709365e-06
-2.67227543358007e-05
-9.77048639819195e-06
-1.479575133879e-05
-4.46975574640399e-05
-2.72747603677102e-05
-1.80939720019968e-05
-2.05497462511971e-06
-2.08418481831509e-05
-1.71278955318153e-05
-2.01085674922794e-05
-1.81668911735126e-05
-8.40790513733725e-06
-8.66069107824302e-06
-1.7302389073498e-05
-1.5534794282673e-05
-1.11837224939211e-05
-8.68571578632033e-06
1.63201540783532e-06
-8.40724639171947e-06
-2.01397707967511e-05
-3.24743264226479e-05
-1.50209982516145e-05
-3.18141402478718e-05
-1.1479024864439e-05
-7.755581625045e-06
-1.71932933057505e-05
1.02573485173478e-05
-2.67736405059483e-05
-2.53802357450916e-05
-2.30521473886895e-05
-3.04774656745249e-05
-3.37858092721074e-06
-4.48157244125134e-07
-1.87097349145122e-05
-2.14523045117729e-05
-2.24449123982277e-05
-2.46980141235986e-05
-6.30960345811445e-06
-1.55027408748269e-05
-1.27380716080418e-05
-2.84501379357464e-05
-1.83845353319806e-05
-3.23566047892828e-05
-1.79079222523431e-05
-2.33440232218525e-05
-1.16042379987623e-05
-6.96654891420231e-06
-2.59085608656899e-05
-3.85342294399078e-05
-1.91621249298441e-05
-4.1074038385495e-05
-3.21010255065056e-05
-2.30445242043582e-05
-3.75342337702998e-05
-3.61169430669386e-05
-1.88349295491453e-05
-1.55394476691745e-05
-9.81013532441643e-06
-2.99516867849277e-05
-2.32500284354621e-05
-1.08424906126881e-05
-2.07378202591614e-05
-3.55276548410131e-05
-2.39559359046361e-05
2.35374562508908e-06
-2.71868323638358e-05
-3.72945247039354e-05
-4.94720305788693e-05
-3.2918341465805e-05
-1.11255487405128e-05
-2.53402721401378e-05
-1.23104538675007e-05
-1.66246156387394e-05
-1.65415534031435e-05
-1.83198794825644e-05
-1.19867098938362e-05
-1.15588348116361e-05
-1.94158196645434e-05
-2.3254815878063e-05
-6.82170072094786e-06
-3.48061318366417e-05
-1.84422610067821e-05
-1.60508867562002e-05
-3.16086967326719e-05
-4.20210125674875e-05
-4.01076813607443e-06
-3.31008179405727e-05
-1.87031004653285e-05
-2.01412920462774e-05
-2.8377180000496e-05
-2.1057324225384e-05
-2.23544466731255e-05
-2.41605448792436e-05
-1.37093029011302e-05
-3.23459338369784e-05
-8.38412845558742e-06
-3.34737872061505e-05
-2.54044738969475e-05
-1.86961184812441e-06
1.01597339330533e-05
-2.1883244488069e-05
-5.07429551515753e-06
-2.57983028044116e-05
-2.71634447837315e-05
-4.60892640162897e-05
-1.05461317856853e-05
-2.41097325012667e-05
-3.05266160433731e-05
-2.78072374516301e-05
-4.92249749931945e-06
-1.26750727643615e-05
-1.91614183519898e-05
-2.85245488565637e-05
-7.4222798338833e-06
-1.23343734035533e-05
-1.07599991986218e-05
-7.1539440157077e-06
-9.35575838645807e-06
-7.85399913013117e-06
-2.8799776686767e-05
-3.13621325866319e-05
-5.58105043012552e-06
-1.88848958935242e-05
-6.55118902440141e-06
-2.47159154912266e-05
-2.36371599370529e-05
-3.620804116764e-05
-1.01342500389568e-05
-3.82762833440733e-05
-2.73237456468873e-05
-1.72836304351263e-05
-5.90967217765531e-06
-1.6460642224179e-05
-2.21447891361693e-05
3.53645830636385e-06
-1.70070979005948e-05
-7.94388909489109e-07
-3.38942085000248e-05
-2.87812817356161e-05
-2.53863630642375e-05
7.1314953608881e-07
-1.66206710326364e-05
-2.95262909755279e-06
-3.37024209837055e-05
-1.43402142874722e-05
-2.29426590892716e-05
-7.40378630734979e-06
-1.01221786235096e-05
-2.23703449841983e-06
-2.19385856805316e-05
-2.089937965629e-05
-3.22701309568453e-05
-9.06604792386615e-06
-2.32059022328511e-05
-1.93244213011965e-05
-2.5939926740902e-05
-2.61805157928381e-05
-3.68857255604264e-05
-1.9814251045912e-05
-6.28969711864598e-06
-1.63880324181314e-05
-3.15339222352049e-05
-3.16039815162328e-05
-8.75176786294621e-06
-1.86660687560579e-05
-1.51350436190788e-05
-2.2817891810647e-05
-1.42916198843426e-05
-1.08463080906093e-05
-2.50122876233628e-05
-2.78083973764101e-05
-4.61952435739047e-05
-2.66943068761071e-05
-2.28519022341382e-05
-2.96174377451239e-05
-3.19560542725313e-05
-3.60908419073225e-05
-2.32004123259748e-05
-2.08168038953405e-05
-2.08078577935249e-05
-1.82875347714676e-05
-3.97219907537146e-05
-2.72081574861046e-05
-9.13121095265035e-06
-2.56044823293719e-05
-3.67125698773238e-05
-3.093875079775e-05
9.56166870734441e-06
-1.3909981144386e-05
-4.14850777808255e-06
-8.0795463661669e-06
-1.69282453005748e-05
-1.35292217578376e-05
-9.95580721128321e-06
-1.72703775469518e-05
-3.07178017326132e-05
1.15367087396683e-05
-5.10862166374677e-05
-1.24100563176277e-05
-2.47736096841196e-05
-2.56185370578385e-05
-1.37365619039719e-05
-2.6091600905707e-05
-4.67001926262216e-05
-1.41429058531196e-05
-2.80716783411111e-05
-4.15375816967443e-05
-1.14885956941033e-05
-2.43591833761646e-05
-3.17347650672919e-05
-2.31646510732976e-05
-2.75257815773472e-05
-3.27554019856366e-05
-7.91396845146291e-06
-8.80656753862151e-06
-3.13412939938293e-05
-1.451514957237e-05
-2.91319322589497e-05
-1.02343188244124e-05
-2.05800186653708e-05
-2.02371314873111e-05
-1.97423053436589e-05
-2.82706227305187e-05
-4.22063140604012e-05
5.66853077183399e-06
-9.52402594482281e-06
-6.58447239364077e-06
-1.07616037914373e-05
-2.25608893135866e-05
3.74989567652958e-06
-8.49352014566137e-06
-2.19596178806728e-05
-1.42789420042387e-05
-2.18646637164716e-05
-1.61987014132564e-05
-4.53250240208993e-05
-1.26327537700498e-05
-2.04360980989676e-05
1.38742279843062e-05
-1.80228089447286e-05
-1.37853817425396e-05
-1.19111959933735e-05
-2.11099656381448e-05
7.38095438832054e-06
-2.79980615107117e-05
-1.20164128989993e-05
-1.73687903181467e-05
-3.75347757766697e-05
-1.65047848604897e-05
-1.87691756999844e-05
-1.40484582503231e-05
-2.80096588110945e-05
-2.8315032418389e-05
2.0724963281805e-06
-2.061041138669e-05
-3.0605831971284e-05
-3.40930996270044e-05
-1.56682823060496e-05
-3.12224702076136e-05
-3.23345606066108e-05
-1.89980923151578e-05
-4.44337980746631e-06
-1.66616740875649e-05
-2.76766387765531e-05
-2.95175116124568e-05
-1.30338317370975e-05
-2.58722167609094e-05
-1.0879906333957e-05
1.40045241487928e-06
-2.20543287204663e-05
-2.13646061377042e-05
-2.1257126100799e-05
-2.24283187058536e-05
-2.36492663863116e-05
-2.08592764218349e-05
-3.62493462737502e-05
-7.21606940150571e-06
-1.40522068544373e-05
-2.96826892464011e-05
-1.79225130343042e-05
-2.64019168259485e-05
-9.96358749099132e-06
-2.67019677255409e-05
-2.4467667932575e-05
-2.34712844596893e-05
-1.67722466148837e-05
-3.17987419744966e-05
-3.58176313592265e-05
-1.56320594630957e-05
-1.01044053079456e-05
-2.52793964040997e-05
-3.92393656113973e-05
-2.72095334933181e-05
-3.42506021525737e-05
-1.55760106956195e-06
-3.83946369038583e-05
-2.04721239500138e-05
-2.28595342051509e-05
-3.58811267772822e-05
-1.49549500639969e-05
-3.0663395113857e-05
6.28451827066988e-06
-9.10742972323685e-06
-1.84665996793609e-05
-2.26746016617524e-05
-1.14522180700937e-05
-1.03697176414912e-05
-1.43325239629594e-05
-1.874124184282e-05
-1.42570776254648e-05
-2.49638299435013e-05
-1.1810306301009e-05
-5.79752191552968e-06
-2.92123679297608e-05
-3.70460343573675e-05
-1.65018687122873e-05
-2.81755490307941e-05
-2.0226395516121e-05
-4.07709232282409e-05
-2.05199744070936e-05
-2.38569525676718e-05
-1.99928758376777e-06
-1.81727207900895e-05
-3.21286448873346e-05
-1.14944776725522e-05
-1.97441516796459e-05
-9.27117738222896e-06
-3.9418220430028e-05
-2.998487444212e-05
-2.26002398152038e-05
-2.44836030253204e-05
-2.81832579881015e-05
-2.61637159753001e-05
-1.0899322872052e-05
-2.79803588026868e-06
-1.30908985937201e-05
-9.40050729444182e-06
-2.35050696081818e-05
-2.10099676837799e-05
-4.14322475956805e-05
-1.52506470830968e-05
-2.36803493484489e-05
-1.28730757336456e-05
-3.54654067196017e-05
-5.05660207628383e-05
-2.18524837453749e-05
-2.54222700578888e-05
-1.17712744163082e-05
-8.07741081546442e-06
5.23095480929612e-06
-1.76204195170655e-05
-2.02310668567151e-05
-2.40908611211994e-05
-2.57314404493694e-05
-1.22267708615964e-05
-3.52137849459677e-05
-1.01993085343324e-05
-1.56317593802001e-05
-3.20922550978326e-05
-1.80797729735946e-05
-1.96473447578504e-05
-2.89033045535661e-05
-7.44684401881798e-06
-3.16993875572907e-05
8.07620051792997e-06
-1.56511545047514e-05
-2.28625575522034e-05
-2.66635639176424e-05
-2.54015164786136e-05
-1.12222371388525e-05
-3.13547219297001e-05
-2.91218786122107e-06
-3.46040238382448e-05
-1.47112171448302e-05
-3.85936822680087e-05
-4.64817078673507e-06
-2.94143372330554e-05
-2.53678616610237e-05
-1.51030203567031e-05
-2.72394667275016e-05
-4.13287835113016e-05
-3.63064177844296e-05
-1.78613976275555e-05
-1.85858847765512e-05
3.47582668844321e-07
-2.52512793341792e-05
-1.20788855581742e-05
-2.99999590799465e-05
-1.51734002093312e-05
-3.41590367685924e-06
-2.12259872442443e-05
-7.39864538537489e-06
-2.20998722845198e-05
2.35743499668038e-07
-4.4278452185728e-06
-9.55226533228836e-06
1.6359292728439e-05
-1.45307605286798e-05
-4.17720837444882e-05
-1.14627747723404e-05
-1.37544082786175e-05
-2.08080953600852e-05
-4.01713561442692e-05
-3.17604146473591e-05
2.73885709842371e-06
-2.45754678272711e-05
-3.20253745793626e-05
-1.98270943765127e-05
-2.51411803600805e-05
-9.17815702508078e-06
-5.423756294419e-06
-1.38779717839221e-05
-1.55685374070458e-05
-7.20818096994704e-06
-2.9641886006087e-05
-2.45551115846221e-05
-2.09277387608664e-05
-4.56460336778609e-05
-2.07923424210638e-05
-4.23242396753169e-05
-3.05835196549221e-05
-3.56653722245597e-05
-8.3367447138141e-06
-2.38332954811144e-05
-6.56988813870367e-06
-3.91973788271659e-05
-1.78204285501839e-05
-4.06160572168049e-05
-1.35145376780218e-05
-8.33941817007494e-06
-1.79525623617327e-05
-7.53896114057291e-06
-5.81939291951204e-06
-1.780235971928e-05
-3.73267149123563e-05
-1.41392225143899e-05
-3.47452734780574e-05
-9.61956461061172e-06
-3.33976003420715e-05
-1.48288255606556e-05
-3.60075695037824e-05
-3.31839351849877e-05
-2.9337585351496e-05
-7.54728258716955e-08
-2.37228152014092e-05
-2.31764106946849e-05
-3.5462554282914e-05
-2.53260710331384e-05
-5.8380031908035e-06
-1.57876067716973e-05
-3.49959134280791e-05
-3.88300696713913e-05
-1.59675192993889e-05
-1.32712622379622e-05
-4.00749430229973e-05
-2.53313157993531e-05
-4.68224152718432e-06
-3.76125317169526e-05
-1.34150622430459e-05
-5.20592863553095e-06
-2.16038894567308e-05
-3.84765782225014e-05
-1.00385172545522e-05
-1.4505450865531e-05
-2.59745528333577e-05
-2.76994050162198e-05
-1.4883524844273e-05
-3.44237622977969e-05
-5.49693530214592e-06
-3.36624483460677e-05
-2.99959514421937e-05
-1.31045467004284e-05
-1.49555405376413e-05
-2.82620999357694e-05
-2.44289416205833e-05
-2.67477988214445e-05
-1.21415229846938e-05
-1.10414889073992e-05
-5.7336231091001e-06
-2.07974489414843e-05
7.24149308511581e-07
-7.83658528489394e-06
-2.40752260941251e-05
-2.47164324409507e-05
-6.54738156182968e-06
-2.30073693296603e-05
-1.30167853792396e-05
-8.11424931417664e-06
-1.92746472599323e-05
-3.3172183390854e-05
-2.52659391312405e-05
-2.03096112151708e-05
-1.15448717984073e-06
-8.80416264388984e-06
-2.76683045891101e-06
-1.1706456755514e-05
-2.07244201317223e-06
-2.59698419289002e-05
-2.19379704594234e-05
-3.767514398851e-05
-2.18184235284159e-05
1.34780585011456e-05
-4.52571344726524e-05
-5.19107538383957e-06
-2.52715135359872e-05
-2.04049151769403e-05
-2.8928492294848e-05
-3.63151895808679e-06
-3.08369426750342e-05
-1.70689216298287e-05
-1.59723643664136e-05
-2.42183345501755e-05
-2.45910887611199e-05
-1.34857864956586e-05
-7.5815844640526e-06
-1.44210565991696e-05
-3.54286207447503e-05
-2.82755753284373e-05
2.45634401756902e-06
-2.33847385569059e-05
-1.81352015944894e-05
-3.38850546531442e-05
-1.94420218502443e-05
-5.20615232222962e-06
-9.78611954513274e-06
-1.86297263803371e-05
-3.0846141393521e-05
-2.8703981045257e-05
-6.5551113374405e-06
-1.63505229200418e-05
-2.18198572311202e-05
7.70338779812092e-06
-2.70381531076811e-05
-3.34119767844034e-05
1.41273240048701e-06
5.01738568926172e-07
-2.67332195609669e-05
-1.41624350145175e-05
-2.69265732449812e-05
-1.51677765944207e-05
-1.80281491956693e-05
-1.64873480221394e-05
-1.76117901917466e-05
-2.45726357978724e-06
-2.08648487883403e-05
-2.14561951138821e-05
-2.25897343902711e-05
-1.24256767530734e-05
-3.3620019016e-06
-2.09558653453396e-05
-2.52893060978741e-05
2.44805576306628e-06
-1.96583068422518e-05
-1.45999490419663e-05
-3.26613847744534e-05
-2.62030871417401e-05
-1.45996141221876e-05
-3.19112624761761e-05
-2.19297569891315e-05
-1.58205500734053e-05
-3.98444830642071e-05
-6.85152368338613e-06
-4.26751138586436e-05
-2.87389792415908e-06
3.92248962126433e-06
-3.6112334055162e-05
-3.7141436043028e-05
-1.13638929509496e-05
-2.79431095582394e-05
-3.46701769819967e-05
-3.53662527587343e-05
-3.05008917503233e-05
-3.81355841457134e-05
7.50680352340673e-07
-1.55895798845976e-05
-2.12157306258386e-05
-1.91924258619267e-05
-4.2411219002241e-05
-1.9788636558599e-05
-9.85997287769367e-06
-2.91474615654771e-05
-1.43136102253757e-05
-1.94529867769765e-05
-2.55799803312525e-05
-1.18692083394092e-05
7.3962393454863e-06
-2.83957717071455e-05
-1.00200416965077e-05
-8.99867433856243e-07
3.62245470162638e-07
-6.08526910071404e-06
-3.34343267959407e-06
-3.93408096938173e-05
-8.94695232884109e-06
-3.69573379534068e-05
-1.89268593121265e-05
-2.34375611812006e-05
-1.03156807561177e-05
-1.60522618391747e-05
-1.52120597761869e-05
-1.00656043869854e-05
-2.84845917616728e-05
-2.3514585315197e-05
-1.75927307206872e-05
-7.69612153403191e-06
-2.79358785415257e-05
-2.20644096830623e-05
-3.55585109514151e-05
-9.54170726058855e-06
-2.45931227377201e-05
3.08466411898018e-06
1.66444626404293e-06
-3.75593999396521e-05
-1.86067010450784e-05
-3.55822531442467e-05
-1.10407454201544e-05
-1.42510023005656e-05
-2.18460803249797e-05
-9.81316210640685e-06
-2.28247727417774e-05
-2.88341381395846e-06
-2.8081245268763e-05
-1.38469348594773e-05
-1.66876521072893e-05
-3.67405009714986e-05
-8.72681543179469e-06
-4.56034691368243e-05
-2.68457853865315e-05
-2.22016008754704e-05
-2.46397617146439e-06
-4.07301210212321e-05
-2.54096108043257e-05
-3.52995986028165e-05
-4.15577895179583e-05
-1.13268521916818e-05
-1.87296705296501e-05
-1.4649352372298e-05
-1.2463022256213e-05
-2.74092276606653e-05
-2.38007462804406e-05
-2.96088486165379e-05
-8.28013161930161e-06
-1.38487761107052e-05
-1.73755553622631e-05
-1.44871545093074e-05
-1.46132577232081e-05
-1.74044457983889e-05
-1.72798657204072e-05
-3.07283938831608e-05
-2.82177169168626e-05
-2.64219076313911e-05
-1.79630082468385e-05
-1.97401828055967e-05
-9.21722720161511e-06
-1.48976396172495e-05
-6.63202187921539e-06
-1.52527992321354e-05
-2.68997378735871e-05
-3.06162904781524e-06
3.28639154879861e-06
-2.96373627009909e-05
-2.63178710317959e-05
6.93253533642768e-06
-1.41232347604473e-05
-9.36250681379976e-06
-2.93904175171802e-05
-2.63122837949602e-05
-7.23179391663119e-06
-2.24525264940794e-05
-1.54014097108837e-05
-2.15224459604181e-05
-1.52407060662247e-05
-5.25158415334054e-05
-1.61572080371388e-05
-2.25262143141306e-05
-2.03429748734322e-05
-2.55320701357417e-05
-7.05043887849965e-06
-2.10396006896572e-05
-3.30925795242665e-05
-3.99679041080814e-05
-1.65476132030957e-05
-2.38743483049517e-05
-2.98043707407193e-05
-3.05591364153419e-05
-1.65045452468188e-05
6.04376528747569e-06
-3.1312086179401e-06
-3.07638406261115e-05
-2.1968714781346e-06
-1.79741864012517e-05
-1.31431114353945e-05
-1.0671863148452e-05
-1.00443409407325e-05
-2.51202949011296e-05
-3.49522492006947e-05
-1.58043665483004e-05
-2.05061429122913e-05
-2.31302139239901e-05
-1.71302681119769e-05
-2.11005187410324e-05
-3.52595506917485e-05
-2.19812749159295e-05
-1.94709975161294e-05
-1.48627693529152e-05
-2.53817139741272e-06
-2.30756097349587e-05
-1.38774631542165e-05
-2.79591220061665e-05
-2.55987261651023e-05
-2.81259487371226e-05
-1.90113227686649e-05
-2.07921738502555e-05
-1.81097081582069e-05
-1.46262213613021e-05
-1.07109489181108e-05
2.87886936985215e-06
-1.80370052763342e-05
-3.04752955253669e-05
-1.54326932391817e-05
-2.4266029948675e-05
-2.30259703994427e-05
-1.08561692745368e-05
8.9139302428389e-06
-7.37079019948372e-06
-2.05801032885419e-05
-2.47795730515636e-05
-4.12924091049776e-05
-1.38242820791859e-05
-1.90264022245971e-05
-1.13942557393005e-05
-2.97938680798831e-05
-3.33754781487587e-05
-2.68973571403579e-05
-2.81105725744392e-05
-2.52593104786515e-05
-1.55742725470154e-05
-3.61734512711845e-05
-7.38661299839986e-06
-1.27713622873121e-05
-2.70480296122881e-05
-3.17738258169999e-05
-5.65995796497113e-06
-2.58490717467148e-05
-3.29591060887541e-05
-2.04547837656843e-05
-2.05368850339852e-05
-1.84576268787297e-05
-2.82027208597206e-05
9.61350912639607e-07
-1.95275582235434e-05
-4.01318472420374e-05
-2.22926794029165e-05
-8.1676934881371e-06
-3.10362793806782e-05
-6.57318569006552e-06
-3.15997352445304e-05
-1.01256654865004e-05
-8.36577218482399e-06
-3.09691147080525e-05
-1.73928816733698e-05
-3.63195648491418e-05
-2.00242819861619e-05
-2.96325408289218e-05
-2.47590740379431e-05
-1.18783807438863e-05
-1.9998247095199e-05
-1.85680080318651e-05
-9.16771567770374e-06
-2.68212055208747e-05
-1.46687005380476e-05
-2.32856035151075e-06
9.13266903604812e-06
-3.11810251821223e-05
-3.26913773635731e-05
-1.44057673411605e-05
-3.00935050744273e-05
-2.26793430434679e-05
-2.41440837095248e-05
-4.85574451423721e-05
-4.69038971044485e-06
-1.80202404729842e-05
-2.50003755456799e-05
-3.61498535175922e-05
-3.27815659938175e-05
-1.85222161527677e-05
-1.86357636539231e-05
-3.85407692824162e-05
-2.61047360813789e-05
-1.31149389683052e-05
-1.87046733574575e-05
-2.27313624583998e-05
-1.93988051745149e-05
-1.28194885757191e-05
-1.02452677672359e-05
-9.69984213615635e-06
-3.27335812758429e-05
-2.41524593045716e-05
-2.81620905078479e-05
-2.84547115474076e-05
-2.8694336260501e-05
-1.52926835230671e-05
-3.11286505933918e-05
-1.19063993154587e-05
-3.66813334497544e-05
-4.20803448918836e-05
-3.04298768845505e-05
-2.39376589942558e-05
-1.50361518708419e-05
-2.65347071792023e-05
7.28546760168856e-06
-2.64588812019459e-05
-4.49822288375268e-06
-1.18988054285457e-05
-1.52068476603209e-05
-1.97932704744923e-05
-2.37400111189863e-05
-2.55232716267442e-05
-4.61018955753566e-05
-2.03227870901361e-05
-8.44188200158051e-06
-1.63124541582927e-05
-3.53832701563123e-05
-2.70267992386631e-05
-9.13467088160782e-07
-8.32062831899239e-06
1.56412037040203e-05
-2.30689450977593e-05
-2.92487528979849e-05
-2.89381198686653e-05
-1.56330825461637e-05
-2.02241441219387e-05
-1.77113391493554e-06
-2.39747403048025e-05
-1.59823610884543e-05
-6.71952379074524e-06
-5.31636168374041e-06
-1.5315690572222e-05
-1.48813446500501e-05
-6.81041505240341e-06
-1.51876690919607e-05
-1.99845002683588e-05
-1.79089319491931e-05
2.1888638625971e-06
-2.97137562522808e-05
-5.42203722578353e-05
-3.2351153233069e-05
-3.4980033443924e-05
-2.59793529202854e-05
-7.29601580284144e-06
-4.51334903226327e-05
-1.07385618273335e-05
-9.6129820655049e-07
-8.05796861004593e-06
-2.22478128065991e-05
-1.38464767767897e-05
-1.72535650628334e-05
-1.50838743564287e-05
-5.535829709615e-05
-2.09766931343814e-05
-1.0740518454092e-05
-3.06347616627604e-06
-3.02164959723734e-05
-2.03491129937092e-05
-2.46815745059724e-06
-7.08396531566426e-06
-9.5941485929979e-06
-2.45542791966116e-05
-9.85087517471146e-06
-2.46636830070976e-05
-1.76027390730051e-05
-2.27450218292829e-05
-2.46511138628665e-05
-3.15269667631354e-05
-2.13182505155779e-05
-4.2340313360661e-05
-3.35926855205959e-05
-1.34530015974631e-05
-4.45027117335473e-05
-2.46295473265792e-05
-1.25630963657389e-05
-1.61099659749219e-05
-4.30858235812772e-05
-6.65466771295752e-06
-3.02107331056213e-05
-1.86640411932461e-06
-6.76894215844527e-06
-3.09944576478658e-05
-8.39284751294366e-06
-2.47138816910833e-06
4.49995953619189e-06
-2.15008669278272e-05
-2.94655221864044e-05
-7.45295644359305e-06
-1.10399352063191e-05
-5.51583184040839e-06
-1.21820288428219e-05
-1.13448992897603e-05
-1.75474013532464e-05
-2.41963949364062e-05
-3.66609277550016e-06
-2.54999959498784e-05
5.59126979677823e-06
-1.80023056699474e-05
-3.59305474199866e-05
-2.30811650419663e-05
-2.14316056603988e-05
-2.53223894978945e-06
-2.03021022421028e-05
-2.66442347794656e-05
-1.18035717269971e-05
-3.40423437239604e-05
3.20109921812919e-06
-2.81404659252698e-05
-3.23855269575214e-05
-2.15517202674621e-05
-1.51763820666077e-05
-2.51284537916487e-05
-3.61370715872549e-05
-2.40511344826306e-05
-1.28476467180289e-05
-2.73441588997865e-05
-1.82978223667724e-05
-1.66456032120534e-05
-1.56746169801111e-05
-2.04946521731929e-05
-3.86373766906968e-05
-4.42421297118997e-06
-1.55669210358522e-05
-3.13746612928696e-05
-2.61890660220213e-06
-2.36893629087235e-05
-2.49889758119392e-05
-1.64183572392115e-05
7.18262340255373e-06
-1.80801421035581e-05
3.49748828886354e-06
-2.12738057410065e-05
-2.54092996900336e-05
-3.61488095618856e-05
-3.63250255765529e-05
-2.1637333326278e-05
-6.60194456694332e-06
-4.48538656393428e-05
-3.90681293065007e-05
-1.55734920091756e-05
-2.27485482776496e-05
-1.18708140100978e-05
-1.38761116246126e-05
-8.92623368063983e-06
-1.85026070202943e-05
-1.64026270719573e-05
-3.65215655978261e-06
-2.2102991078671e-05
-1.38608638339869e-05
-1.6419262033798e-05
-1.81503497916274e-05
-2.67620103527157e-05
-1.31989568500814e-05
-3.06489946502604e-05
-2.32405536146284e-05
-2.64099799341171e-05
-2.81002973816708e-06
-2.43230045259231e-05
-3.34065225252467e-06
-1.75025787353841e-05
-1.33342835044089e-05
-7.72986998080456e-06
-2.10656570647756e-05
-1.02346323503114e-05
-1.49348943581891e-05
-2.57003159246873e-06
-3.34172080315697e-05
-1.58554327235868e-05
6.94866818385173e-06
-2.48389737972222e-05
-1.8549514604808e-05
-2.40610501696459e-05
-2.21585585463801e-05
-1.9866046763413e-05
-4.69134708219931e-05
-3.17809175901045e-06
-1.0446379325543e-05
-8.52630347320633e-06
-3.15586643795993e-05
-3.96711252135188e-05
-1.35775479648728e-05
-7.70759142754169e-06
-1.31919610169364e-05
-2.95385155615689e-05
-3.38071873464768e-05
4.01565197186384e-07
-3.87968402600015e-05
-1.6398139906747e-05
-3.24128809594026e-05
-1.660802367852e-05
-2.29993041399275e-05
-2.66587590604898e-05
-1.46190275986091e-05
-3.49266649145888e-05
-5.8937994301624e-06
-3.54235169494627e-06
-2.86037530973699e-05
-2.22893669526904e-05
-2.60946129491055e-06
-3.69962482554643e-06
3.17801146775588e-06
-1.76955197929061e-05
-1.85773853087947e-05
-2.64341422967676e-05
-5.72717448263142e-06
-1.49735443968744e-05
-1.06605312053907e-05
-7.78489275175005e-06
-8.4253799750508e-06
-3.1940723186634e-05
-1.31464656237256e-05
-1.5780512674077e-05
-1.1682900994845e-05
-1.61795229703838e-05
-5.23690032412866e-06
-2.7171024506122e-05
-2.22463165881482e-05
-3.16899746632044e-05
-3.20352727354266e-05
-3.10276277587607e-05
-1.14700425401072e-05
-4.54031404363692e-06
-6.65476739248593e-06
-1.30452193244152e-05
-3.29597759939835e-05
-8.0703798420886e-06
6.38308521366538e-06
-1.05885538423055e-05
-2.2890777213198e-05
-3.78424286429784e-05
-2.747702513728e-05
-1.32938133082536e-05
-1.66028342686894e-05
-2.41293880515617e-05
-2.07726915997097e-05
-2.96388511563195e-05
-1.93557208127421e-05
-4.17626958198731e-06
-3.52529029241607e-05
-2.27043017313211e-05
-2.60903617625959e-05
-3.57531024197746e-05
-1.74231107763663e-05
-2.28137412388125e-05
-3.32716544116899e-05
-1.51142833555112e-05
-3.1443771089073e-05
-2.8285988313515e-05
-3.27049818070981e-05
-1.77620152510831e-05
-2.15518321228217e-05
-1.6980636850894e-05
-8.76880987995536e-06
-1.11691152606423e-05
-2.68566632197418e-05
-2.81078171973832e-06
-4.35672255235661e-06
-2.9762750010284e-05
-1.35598654448021e-05
-5.34583327722576e-06
-2.59539391998987e-05
-2.8174416778927e-05
-3.9009324801057e-05
-2.73284173161585e-05
-1.67153491138974e-05
-2.19986690193184e-05
-8.57078113256577e-06
-1.55779400895448e-06
-1.91937948441324e-05
-3.15880600480871e-05
-3.16461689648199e-05
-2.3901708362923e-05
-9.02311903041125e-06
-3.40364925785796e-05
-1.60522554457879e-05
-2.00508083582378e-05
-1.85718824849142e-06
1.10695077112392e-06
-1.93549160799324e-06
-2.12145595090356e-05
-3.49767487833304e-05
-2.9697573882936e-06
-1.76286779243572e-05
-2.13013602384129e-05
-2.61962528001488e-05
-8.42378344172611e-06
-4.32262551742397e-05
-1.90614173982486e-05
-2.7091883087457e-05
-1.56934057202558e-05
-1.27825594226606e-05
-3.86268374728669e-09
-5.22116049176599e-06
-2.72141404879311e-05
-3.42441179362645e-05
-1.5819162103969e-05
-6.8196421668718e-06
-7.24367594649475e-07
-2.18695454048464e-05
-9.1231483005399e-06
-1.44656840319664e-05
-2.42997888352141e-05
-2.05499011769438e-05
-2.89629007189351e-05
-5.91663198585481e-06
-1.57926441015376e-05
-1.10320617980448e-05
-1.63718705805163e-05
-2.92240284714848e-05
-3.24001293166633e-05
-1.13342464646485e-05
-3.65189187185577e-06
-1.33005299563772e-05
-2.46247080843174e-05
-2.66722761941874e-05
-1.91047474513751e-05
-3.09939710048777e-05
-2.36926870381604e-05
-1.03334240768592e-05
-2.23932188718029e-05
-1.537598566431e-05
-5.3533965665607e-06
-1.01990420520455e-05
-2.08305212722061e-05
-1.92648539606182e-05
-2.04042757121685e-05
-1.52917624922816e-05
-1.39163323523684e-05
-2.216917210051e-05
-3.31150046153412e-05
-1.60247893811347e-05
6.4031640407084e-06
-1.49869484388645e-05
8.78065053090288e-06
-2.18570255204238e-05
-4.31639462134964e-05
-1.89274012096371e-05
-1.80140294711474e-05
-1.6881250034324e-05
-2.77254262673688e-05
-1.45466947192754e-05
-1.51750314501372e-05
-2.88228123494153e-05
-3.6049056208902e-05
-2.19634445381639e-05
-1.24704171292491e-05
-1.20583879223373e-05
-1.67558327794637e-05
-1.0423074780263e-05
-8.3448325616688e-06
-2.55036522298069e-05
-4.51353412171191e-05
-1.37358364083563e-05
-1.14297725198694e-05
-3.59323021200042e-05
-4.40833690561709e-05
-2.74773407595178e-05
-2.97262273117624e-05
-1.79641376673443e-05
-1.56662959290451e-05
-1.19739907019779e-05
-8.32370578406309e-06
-3.18237826547676e-05
-1.69641481561839e-05
-1.26893754037911e-05
-6.48255724473892e-06
-9.51205578989884e-06
-1.74877683900583e-05
-2.49760073326681e-05
-3.03336750957293e-05
-1.16388081037304e-05
-1.45670578877518e-05
1.21582824373239e-06
-2.18351065108567e-05
-3.52166140874232e-05
5.50876725775467e-06
-1.32175763456738e-05
-1.34585619849097e-05
-9.0048177244781e-06
-2.03363098671212e-05
-2.70665648080688e-05
-1.52471183257056e-05
-4.03068530353741e-06
-2.92838094949846e-05
-1.69205051137382e-05
-5.27774872063203e-06
-1.34426201735138e-05
-2.04230757028554e-05
-1.61281268243721e-05
-1.91409916348462e-05
-1.59818465835244e-05
-1.75569989917653e-05
1.41153717573712e-06
-1.65988125862758e-05
-1.30330848800092e-05
-2.21009780778752e-05
-4.04708086700066e-05
-2.46100256863007e-05
-3.04347580891057e-05
-7.57220192225792e-06
-1.24393653210511e-05
-2.15944698111807e-05
-2.69636317865614e-05
-1.17300574628723e-05
-2.20295480806547e-05
-2.02286926904679e-05
-8.27949860100714e-06
-2.89058109145751e-05
-2.14462467910872e-05
-1.22700753805318e-05
-2.41920515319975e-05
-1.72312984855153e-05
-3.21831534801514e-05
-4.45590698510639e-05
-3.54334055607267e-05
-1.89657772377445e-05
-2.0467940534834e-05
6.8116801321579e-07
-1.09165250851051e-05
-2.2941907911319e-05
-3.78452419279767e-05
-3.92028130145939e-05
-1.57097673857906e-05
-3.35305220922434e-05
-8.59249064309774e-06
-2.64647896420972e-05
-3.71092556461924e-05
-3.33953497052638e-05
-2.17542117953164e-05
-1.45323015196064e-05
-1.61394012587849e-05
-2.80596808167832e-05
-2.98019786488118e-05
-1.6909010409378e-05
-1.81198838675073e-05
-2.30865322402907e-05
-1.54709323421421e-05
-3.14467496152943e-05
-2.64214877126946e-05
2.05688518905895e-06
-2.51722884269794e-05
-2.35678409056287e-05
-7.41424700355747e-06
-1.51708954961912e-05
-2.65742601048547e-05
-2.40062685608433e-06
-2.42047453825126e-06
-1.07585777056409e-05
-1.69990226800571e-05
-1.46207085888007e-06
-4.1044113192934e-05
-4.94694067991696e-05
-2.42540901549022e-05
-1.27283702497767e-05
-2.44109666638133e-05
-1.32183153011998e-05
-1.66284367232063e-05
-1.93042244272026e-05
-1.16342697808084e-05
-3.00449684782391e-05
-1.29307646105077e-05
-2.10940116658251e-05
-3.00564731106029e-05
-2.76194176766739e-05
-2.42730202643687e-05
-3.45738738966753e-05
-1.22833017477193e-05
-2.9885373653108e-05
-1.13936785950688e-05
-9.43667762126192e-06
-1.44873747715397e-05
8.19229660944579e-07
-3.00728618776532e-05
-6.70898743558212e-06
-1.75432546648088e-05
-3.54295667472944e-05
-1.07500523498019e-05
-3.20061564281494e-05
-8.76183090857166e-06
-2.14128499464987e-05
-1.68546200427955e-05
-1.40915994547696e-05
-2.49386950467505e-05
-2.71805123315991e-05
-3.72203685853671e-05
8.06076241563456e-09
-1.16136720932635e-05
-2.63688046450066e-05
-7.29461591254556e-06
-3.43092570519759e-05
-2.86338140125234e-05
-2.65123266404609e-05
-4.858215221674e-05
-1.38756191574765e-05
-2.70833118365236e-05
-2.40604313527944e-05
-9.39817420480872e-06
-5.31279681352222e-06
-1.61017243476931e-05
-1.20773863041856e-05
-1.55181272743926e-05
-1.17171174980785e-05
-2.85017264406663e-05
6.29095582870141e-07
-3.45821472810322e-05
9.59077894776184e-06
-2.71669969821145e-05
-3.11940071612752e-05
-2.62730230648751e-05
-2.05315185751403e-05
-2.60841514844001e-05
-3.83194218001179e-05
-2.89277009009554e-05
-1.96548445936821e-05
-1.94913068926043e-05
-3.45675597769024e-05
-3.07805103074295e-05
-1.61009194545306e-05
-2.11930130732636e-05
-2.22041671856032e-06
-2.83461279430643e-05
-3.07043476617049e-05
-2.46323683204858e-05
-1.38520005455192e-05
-2.47788609578208e-05
-8.64640490428809e-06
-3.64290177091877e-05
-2.68493609433067e-05
-2.09953827195104e-05
-3.78180096311455e-05
-9.68700615280932e-06
-1.39698250336452e-05
-6.50710438001953e-06
-2.94547457775976e-05
-2.94295754705285e-05
-4.0515384528008e-06
-2.34080147992791e-05
-1.77355867368109e-05
-1.10984171373187e-05
-3.17932965366753e-05
-4.06607028465733e-05
-4.08132575839085e-05
-8.72302979256176e-06
-2.95816038480478e-05
-1.75120368060845e-05
-3.85057291426199e-06
-1.98116164982633e-05
-2.37380560253464e-05
-2.72230013234981e-05
1.70183370445071e-06
4.62922664601838e-06
-1.66080137640171e-05
-4.18914304170651e-05
-1.6901533817877e-05
5.73177743855963e-06
-3.15844188993904e-05
-3.09496208801758e-05
-2.65936746239565e-06
-1.46713303374797e-05
-2.08585587930876e-05
-2.79691421758102e-05
-3.41596658266057e-05
-1.67226688866926e-05
-2.15622394693222e-05
-3.50884979437436e-05
-1.30516774019842e-05
-7.74899497581421e-06
-2.01565355864998e-05
-2.01398931785195e-05
-1.7504343548083e-05
-1.40943673247198e-05
-2.28836062129257e-05
-2.42739848716131e-06
-2.28647511088851e-05
-1.47434726246711e-05
-3.44396854398573e-05
-7.51223738277683e-06
-1.98224861277043e-05
-2.23818953463878e-05
-7.36277492647025e-06
-1.23757858461276e-05
2.76536579100703e-06
-1.74445871794798e-05
-3.59835024359318e-05
-1.03487260872124e-05
-5.70072640190013e-06
-2.02848769910191e-05
-8.08617508064814e-06
-1.35737733200821e-05
-2.3579145853864e-05
-8.40674475921402e-06
-2.30739610439675e-05
-2.28445979184163e-05
-3.33961306822883e-05
-1.97909653241878e-05
-3.19421169968602e-05
9.08115474815679e-07
-1.68319562049055e-05
-1.21834034606757e-06
-5.65294157361425e-05
-3.8052370487638e-05
6.38296519322222e-07
-5.99222155602495e-06
-4.28348126310434e-05
-2.55997375776934e-05
-2.8060858482448e-05
-2.2829871403158e-05
-2.55100564691951e-05
-1.19808807299629e-05
-2.20298436830616e-05
-2.24171169717522e-05
-1.99523708384419e-05
1.47334096546349e-06
-3.48352430125314e-05
-7.19284405997592e-06
-1.46015863708322e-05
-4.10216698137355e-05
-3.10977080722885e-05
-3.00325842780601e-05
-2.47682218929207e-05
-2.75987862123189e-05
-4.23787730249592e-05
-3.45254899004097e-05
-1.46107775756187e-05
-1.25774633497266e-05
-3.0246751936115e-05
-8.63756414353478e-07
-3.40897981724878e-05
-1.97625439051715e-05
-1.67097042629824e-05
-3.14365409376235e-05
-1.49773916694533e-05
-2.18838128430176e-05
-1.11794256091829e-05
3.73782269497466e-06
-1.76213561734633e-05
4.90199705550132e-07
-3.45532109362797e-05
-1.86077991839999e-05
-1.65797060413891e-05
-2.87233880598162e-05
-2.59269338379099e-05
-2.8915690660637e-05
-7.712708231553e-06
-8.51201612449334e-06
-2.13348021694972e-05
-3.37700623368938e-05
-2.66611999403687e-05
-1.77346385659115e-05
-2.58456112343624e-05
-2.87146051686107e-05
-1.95748153095813e-05
7.7902090844276e-06
-2.75950983397482e-05
-3.64412559748927e-05
-1.04835553060355e-05
-4.20927833216511e-06
-1.91688224927369e-05
-2.09323549017597e-06
-1.66050088191029e-05
-1.58517569602775e-05
-2.05521208726318e-05
-3.12296251208219e-05
-8.33221663446761e-06
-8.095107000053e-06
-1.6700408159912e-06
-3.89359959611116e-06
-2.24180664600828e-05
-3.78420559153249e-05
1.34292305939048e-06
-3.29246347176313e-05
-2.20477477723259e-05
-2.5026256436004e-05
-1.46228456412449e-05
-1.96881981592195e-05
-3.66442635038479e-05
5.21301788227183e-06
-2.30460640734307e-05
-1.19323697663229e-05
-1.8334187134156e-05
-2.13328712974303e-05
-1.68093186041735e-05
2.45918999105153e-07
-1.13073811303493e-05
-1.10982974239563e-05
-1.68690468905474e-05
-2.33471987398753e-05
-1.07259834760711e-05
-3.21044370722188e-05
-6.32158330586357e-06
-1.39992073165011e-05
-4.1270858992332e-05
-5.08933455822496e-06
-1.15543959988318e-05
-4.09099578484677e-06
-4.48334053133386e-05
-3.20416370441912e-05
-1.5514417235937e-05
-7.75362513203562e-06
-3.26755010367219e-05
-1.9347795521313e-05
-5.58880926964847e-06
-2.68871123950965e-05
-8.87875037604092e-06
-1.14509397433524e-05
-2.84624099710828e-05
-2.01812494099258e-05
-2.89439416022249e-05
-1.0380811147299e-05
-9.17774589496178e-06
-1.50141048687761e-05
-4.98006433214633e-06
-1.6245937998602e-05
-4.34997731096176e-05
-2.50280392270278e-05
-1.95199632244554e-06
-2.29418043845366e-05
-1.3938846657451e-05
-1.20270633750834e-05
-1.12869150453702e-05
-1.86123616449972e-05
-2.13157478904323e-05
-1.40464326686468e-05
-1.7546718554485e-05
-9.31538812929182e-06
-1.87187051423415e-05
-6.72811085147251e-06
-3.29265948160168e-05
-1.07111014743887e-05
-7.80805815335066e-06
1.94133817160869e-07
-4.55867750734598e-05
-4.16058837182309e-06
-9.01069771680838e-06
-1.14537740514404e-05
4.67744837729827e-06
-1.95782256159912e-05
-1.65132600248388e-05
-2.03823955434871e-05
-2.84074427509521e-05
-1.7151868400766e-05
-4.31119934388147e-05
-1.67748425083303e-05
-9.55909437081575e-06
-2.36411562574984e-05
-2.04537050332794e-05
-3.40255580266573e-05
-4.02881863154295e-05
-1.10757032744694e-05
-1.75760624337708e-05
-2.71760560531956e-05
-1.52363399176244e-05
5.38865974339175e-06
-4.05956989668945e-05
-3.81384832740343e-05
-1.13939530321736e-05
-2.24425391826717e-05
-9.41599087695091e-06
-2.40694748822577e-05
-1.22912907768724e-05
-1.85654924072237e-05
-2.38880701128854e-06
-4.05603032694766e-05
-7.35730910639386e-06
-1.77823937154907e-05
-1.7114674063333e-05
1.11800512730785e-05
-1.5046999219797e-05
-2.30855319128636e-05
-3.45652031276591e-05
-4.14330996416814e-05
-1.34988474708061e-05
-2.82112816423236e-05
-2.0604923926735e-05
-2.30838523694338e-05
-1.43869849066749e-05
-1.91753064686897e-05
-1.81204848443658e-05
4.17958464346081e-07
-2.64315330830852e-05
-9.09879339763675e-06
-2.59717799578941e-05
-2.65205070753354e-05
-2.3361372771679e-05
-1.99832450370708e-05
-8.20010053502166e-06
-6.00028177983951e-06
-1.23398141781567e-05
-1.00120688796993e-05
-2.39638485948675e-05
-2.50267891527152e-05
-1.38807414520131e-05
-2.74139330249685e-05
-3.16179978903447e-05
-1.61269300551641e-05
-2.47969866309674e-06
-2.24747108626623e-05
-1.70382262141743e-05
-3.01355236263991e-05
-1.40786629471652e-05
-2.64179544855345e-05
-5.76100253397506e-06
-8.9157609666488e-06
-3.33710586212615e-05
-3.49121246003139e-05
-2.84508366719048e-05
-1.7263914124105e-05
-1.94179852236705e-05
-1.87945919763861e-05
-1.28603941298407e-05
-2.85805959170543e-05
-2.41443832489139e-05
-3.2197433970453e-05
-2.11503223110218e-05
-2.83459297452145e-05
-1.62453584644204e-05
-2.13876072552854e-05
-2.16234043675854e-05
1.02542545545227e-06
-1.45687289119765e-05
-7.83123950587036e-06
-2.87062076021227e-05
-2.09946637007801e-05
2.46411709771424e-06
-2.38199693922659e-05
-8.19415607568185e-06
-2.82569742332042e-05
-2.55639576502811e-05
-1.74687860195943e-05
-1.40139249741788e-05
-1.6992658432517e-05
-1.88399158515293e-05
-9.25154877710953e-06
-3.05435856468746e-05
-1.76574819911902e-05
-1.06837122596471e-05
-3.82365155234531e-05
-2.42701561963586e-05
-5.55322463116725e-06
-2.7775639851872e-05
-1.98943406439305e-05
-8.08794388427207e-06
-3.1274464134107e-05
-4.75989679489709e-06
-2.93350827536924e-05
-1.22958810564783e-05
-1.68085840647953e-05
-2.29086116442623e-05
-3.03409481302363e-05
-3.3117487319062e-05
-2.60554788751078e-05
-3.5940749999396e-05
-3.70751114327047e-05
-9.17723774331764e-06
-2.39800721735701e-05
-1.26701447058908e-05
-6.60526385501835e-06
-3.9196128130285e-05
-8.99983102879104e-06
-3.56427242298567e-05
-2.57606370686885e-05
-3.11275234750706e-05
-4.68437038948322e-06
-2.74519126256397e-05
-2.05773401284685e-05
-2.49331814351291e-05
-1.71267053905801e-05
-1.05427390077849e-05
-2.4626285983554e-05
-2.71883730424402e-05
-1.60013167774539e-05
-1.94009037501801e-05
-2.50307547915194e-05
-2.50121613030526e-05
-2.44907536418728e-05
-2.45223910671686e-05
-4.40231152695913e-05
-1.1204195670948e-05
-1.47078793010551e-05
-1.9689218859157e-05
-1.14586980045434e-05
-1.538157674931e-05
-1.26162399299962e-05
-2.56972059915166e-05
-1.23085803072152e-05
8.04883379273299e-06
-2.29639048934398e-05
-1.93617597630168e-05
-2.82604173114185e-05
-3.30132913740333e-05
-2.35698035373114e-05
-2.26439569179569e-05
-1.38745943248197e-05
-3.00318696416493e-05
-2.0973677893118e-05
-1.89720685142171e-05
-2.7716732719291e-05
2.91046407142294e-06
-8.97797260454783e-06
-2.55478981860103e-05
-2.34232902176474e-05
-2.2444873546833e-05
-2.09586318922486e-05
-2.80609582692564e-05
-2.70999541997562e-05
-3.38190329968412e-05
-2.15770226422015e-05
-3.26058346820708e-05
-2.62728271890325e-05
-3.07431793648524e-05
-3.35147041148923e-05
-4.15050614745128e-05
-1.26130949361102e-05
-2.50175644149147e-05
-2.5617588876091e-05
-3.30326346958808e-05
1.22910385162482e-06
-1.72884987196102e-05
-1.5315775365706e-05
-1.51381909321575e-05
-2.55469975435905e-05
-4.74966392382446e-05
-8.91228684207409e-06
2.74790644726033e-06
1.52261125345094e-06
-1.53738155906934e-05
-2.77450561903694e-05
-3.65613589289968e-05
-1.52164383724185e-05
-4.8768362910169e-05
-5.71816463719459e-05
-6.52302511900546e-06
-7.33907839696331e-06
-2.32392038446485e-05
-2.47476343812659e-05
-1.8122350098182e-05
-1.50872112244395e-05
-1.07694949339302e-05
-3.40671341265531e-05
-3.21760779972744e-05
-1.28949349094269e-06
-2.16936409200209e-05
-1.22458138725185e-05
-2.05816632577859e-05
-1.6097909463813e-05
-2.04982689574216e-05
-1.60363165686083e-05
-1.81820938716019e-05
-3.79843919798925e-05
-1.229677351983e-05
3.60139989167959e-06
-1.10040056887397e-05
-2.48841267014057e-07
-2.55271416782365e-06
-2.29137421335515e-05
-1.7007316178634e-05
-1.80061957030138e-05
-1.86303428268829e-05
9.12076034034504e-07
7.56131492650689e-06
-2.00383147918874e-05
-3.26373042812538e-05
-1.31877835527004e-05
-1.90862502022789e-05
-3.25815965698026e-05
-2.99237806123275e-05
-2.95237072145787e-05
-4.68992003747049e-05
-3.12179657340214e-05
-2.33433527001918e-05
-2.88468003733404e-05
-2.31057065710714e-05
-2.28926271801218e-05
-1.27196100482344e-05
-2.69584301226152e-05
8.7802862336698e-06
-1.99715371155714e-05
-2.86115294211492e-05
-3.79244831313911e-05
-1.96597624741634e-05
-2.07636919073426e-05
-1.48517729333311e-05
-4.16758224352821e-06
-2.17929173250773e-05
-2.94253018416868e-05
-2.46392676729287e-05
-1.19723317126569e-05
-1.79573620837991e-05
-1.98101117465774e-05
-3.18532322335477e-05
-3.11597825926522e-05
-3.54303769454263e-05
-2.50307105138133e-05
-2.97311091210518e-06
-2.93202660176753e-05
-1.66722530330006e-05
-1.34305406508714e-05
-9.44376608869146e-06
-1.30253191075879e-05
-3.81665221279068e-05
-2.01718271390573e-05
-3.80703236157349e-05
-1.72705471721185e-05
-3.21966302179645e-05
-1.2057515632704e-05
-2.08505232117437e-05
-1.69412215699243e-05
-1.55096477869709e-05
-3.86263500757135e-05
-1.88577309154682e-05
-3.38448635358222e-05
-1.97594945663138e-05
-4.25681635836492e-06
-2.36009287591487e-05
-1.25262614151111e-05
-3.28005142160155e-05
-3.50335767027691e-05
-2.5082531909625e-05
-2.41011166268606e-05
-1.46311635365376e-05
-1.99891965137057e-05
-3.78427076480645e-05
-1.64798096952052e-06
-2.64800021467591e-05
-1.69926246115163e-05
-1.67851659543218e-05
-2.67728148401384e-05
-1.15656662102434e-05
-5.07812131166989e-05
-2.23102335207689e-05
-1.62200440141247e-05
-1.2482009252462e-05
-2.91346735588493e-05
-2.51434912889654e-05
1.75471657421777e-06
-9.77913289815088e-06
-1.97345888675422e-05
-3.17985000328613e-05
-1.40475431421916e-05
-1.50280945677642e-05
-7.31390993064752e-06
-1.56518465053384e-05
1.75021147176791e-07
-1.3851953400843e-05
-1.50712704918388e-05
-1.76911154968169e-05
-9.58506914197551e-06
-1.96150598441407e-05
-2.18058782057629e-05
-1.14917026560424e-05
-2.35406953643891e-05
-1.27974700386988e-05
-2.69456849932943e-05
-1.12490534338838e-05
-3.86013711536473e-05
-1.62066230565721e-05
2.33219500108501e-06
-1.39062860787146e-05
-2.18823891738492e-05
-9.70128108431207e-06
-1.13781817028305e-05
-2.8752655626926e-05
-9.31281640235282e-06
-3.38661994870522e-05
-1.17947979993738e-05
-3.70892688921199e-05
-4.34248162852305e-05
-5.54139124836593e-06
-1.9966026459731e-05
-1.75655417298241e-05
-3.15365540208386e-05
-1.50297594276534e-05
-4.34179993500935e-05
-1.22080272481509e-05
-1.35435188431635e-05
-1.30196420095757e-05
-2.91763705056994e-05
-3.4431721610944e-05
-9.92143727957839e-06
-2.66428841111189e-05
-5.6342078131099e-07
-2.24001619369259e-05
1.01307349703717e-05
-3.69572564711037e-05
-6.16863055916496e-06
-3.27323410028144e-05
-2.96934179436151e-05
-6.75913410512027e-06
-4.68946764072881e-05
-1.25648314816597e-06
-2.00097998322325e-05
-1.3430665352281e-05
-3.98556218288528e-05
-1.54851286979074e-05
-2.40174178997065e-05
-2.45343445645975e-05
-1.47555794613515e-05
-1.09516961850137e-05
-2.96293318142271e-05
-1.59148936637382e-05
-2.47112523833594e-05
-1.68732086787962e-05
-2.8537857071859e-05
-1.81591683968755e-05
-8.61311265328825e-06
-2.42603803486273e-05
-2.09733203915753e-05
-2.07815120406473e-05
-2.09712892523254e-05
-2.1495264959929e-05
-1.51686120541753e-05
-3.32667846676471e-05
-1.68962806119363e-05
-1.62038917445249e-05
-2.60310542087819e-05
-2.37102138187251e-05
-2.5152904169918e-05
-8.19575437856237e-06
-1.61207558342562e-05
-3.47535264158488e-05
-1.52128954584428e-05
-1.68888892614627e-05
-2.54888272587831e-05
-3.29414310272669e-05
-1.99838533212763e-05
-2.05503350231218e-05
-4.31095094730066e-05
-3.08467421126599e-05
-4.81601157209751e-06
-1.49289262706116e-05
-3.56317876092189e-05
-4.49354625289108e-05
-3.64291447456733e-05
-2.08242785192254e-05
-1.01193676208948e-05
-1.14225958388633e-05
-1.34538169135394e-05
-1.74970912688007e-05
-2.63652785345558e-05
-6.68672901031061e-06
-3.33120267976118e-05
-1.65764867376182e-05
-2.97859948025382e-06
-2.57809559851364e-05
-1.20999613455765e-05
-2.35561453999675e-05
1.89437767899199e-06
-9.42152916040474e-06
-2.05864339886865e-05
1.56759158140458e-06
-2.71146478199794e-05
-7.95792130748946e-06
-1.65269971961037e-05
-1.87644398421674e-05
5.37581664257573e-06
-2.92156911916676e-05
-2.75614923452098e-05
-1.53174953422412e-05
-1.46118041165383e-05
-2.02280367013616e-05
-3.87737885098914e-05
-1.4215326910726e-05
-3.06053311487001e-05
-3.29450353547302e-05
-9.78355150935592e-06
-1.27798015212183e-05
-2.47545836303303e-05
-1.16488042070358e-05
-2.70481484615732e-05
-1.62849617737353e-05
-3.48425300974208e-05
-2.88059773441807e-05
-2.59480065522105e-05
-2.79689439959654e-05
-2.77462537209717e-05
-4.61642880496574e-06
-6.45527806878973e-06
-3.13663532753014e-05
-1.39408972229274e-05
9.86980736149595e-06
-1.32835900810857e-05
-2.76164091364476e-05
-1.94983641972144e-05
-1.11687241183309e-05
-1.72873271238921e-05
-3.02435937169876e-05
-9.29981721811245e-06
-2.42367166276041e-05
-2.51699959188185e-05
-3.36739747453515e-05
-1.0112969489066e-05
-2.48910612651585e-05
-7.44009509524521e-07
-2.35015340282249e-05
-1.07830478192319e-05
6.52154688338798e-08
-1.02444205312449e-05
-1.92190822402734e-05
-4.52049223486995e-05
-1.01083273062483e-05
-2.8560326830502e-05
-1.0190643082133e-05
-2.9509717455302e-05
-2.05194845725679e-05
-3.73525430172998e-05
-3.66838156643057e-05
-4.00490653328507e-05
-2.41370218270058e-05
-1.10306479386053e-05
-1.29672096310743e-05
-3.14757074995321e-05
-1.94862494360919e-06
-4.09318531312558e-05
-1.6709717545639e-06
-3.04743673128178e-05
-3.12062612572479e-05
-2.3813987132963e-05
-3.29630135677504e-05
-4.2142435272963e-05
-1.41758045179656e-05
-1.3496231203421e-05
-1.90323072884106e-05
-3.16922268709949e-05
-3.57399578539431e-05
-1.90681584439783e-05
-2.18876203597522e-05
-2.49713981528911e-05
-1.1980204122801e-05
-2.44534275257231e-05
-2.42614237403338e-05
-2.66697070132845e-05
-4.00708822861564e-05
-1.54707621984034e-05
-1.95693612723667e-05
-2.53383390494785e-05
-2.6128747614136e-05
-3.61351457793612e-05
-2.25272276829783e-05
-6.80824263615692e-06
-9.84064573813805e-06
-3.41040945035873e-05
-1.35979673699728e-05
-2.21160479809762e-05
-1.99227313487217e-05
-2.84310551928985e-05
-1.90186196085715e-05
-2.16659682605876e-05
-1.28267115557191e-05
-1.03942228898662e-05
-9.15069380988631e-06
-2.01572523696436e-05
-2.78546344420993e-05
-3.03236120593185e-05
-6.55860917456135e-06
-2.07350145457876e-05
4.43772080117368e-07
-2.93829051403874e-05
-3.58943108722395e-05
-3.00696653879572e-05
-4.01120247799566e-05
-3.7327320633433e-06
-1.22869879574175e-05
-2.22817972678305e-05
-1.48525032697389e-05
-2.17866363470735e-05
-2.29750633293718e-05
-1.4413569802059e-05
-8.87504695823272e-06
-1.91596035697396e-05
-2.09220051690322e-05
-3.2699861203644e-05
-7.62392058717236e-06
-2.17691414090442e-05
-1.29437256307244e-06
2.09408644329869e-06
-3.37469928900894e-05
-1.65015569247402e-05
2.88396666075117e-07
-1.22443173930359e-05
-1.44040737237732e-05
-2.21280038164186e-05
-2.48393293492696e-05
-1.52004498408046e-05
-1.90236737662052e-05
-1.84090940090314e-05
-2.81605705320862e-05
-2.28489804055805e-05
-1.83274948926201e-05
-2.71531022671768e-05
-3.36269458946191e-05
-3.24984459720943e-05
-4.39974863811949e-05
-1.28425784913416e-05
-1.17326008433145e-05
-2.19526366096302e-05
-2.22787164014444e-07
5.42091744210687e-06
-1.24555864434523e-05
-1.47212623926308e-05
-3.07862738109522e-05
-1.63051200145124e-06
-3.15187380174396e-05
1.32512106821378e-06
-1.60270094284683e-05
-2.1140109613361e-05
-3.74378797668619e-06
-2.82636462391342e-05
-4.14631464070029e-05
-1.86986074509785e-05
-8.93247644796287e-06
-4.42172240724171e-05
-2.63790331431595e-05
-2.81909713341665e-05
-2.98112829524165e-05
-1.6188873050265e-05
-1.6807188249706e-05
-9.64072840384296e-06
-2.14832145512875e-05
-1.21925121047659e-05
-1.22086184433159e-05
-2.37247364547518e-05
-2.69118445811131e-05
-3.64156453215635e-05
-2.05417267527048e-05
-1.4546067566998e-05
-1.77677581195291e-05
-2.33008324647638e-05
-2.36844814822031e-05
-4.01155308144217e-05
-3.25147936280471e-05
-1.20898063101462e-05
-2.01320962095066e-05
-1.4149668088045e-05
-2.99769618751933e-05
-1.21914717218687e-05
-1.27214102387198e-05
-6.07758541283941e-06
-2.28397400430442e-05
-1.68282228698997e-05
-2.06687511395507e-05
-2.35370175704067e-05
-2.19499324176754e-05
-2.92599143390733e-05
-7.29453065458444e-06
-5.39072455976471e-06
-1.46770122965028e-05
-3.76447608888957e-05
-1.77036607921937e-05
-1.47579307471115e-05
-2.59432095951514e-05
-1.30151742046656e-05
-2.48934411874539e-05
-2.29758201954844e-05
-1.14143381095464e-06
-3.33427637007389e-05
-2.47470793572639e-05
-1.80363969030406e-05
-3.17631459414587e-05
-1.3860791597779e-05
-7.22678556872547e-06
-1.73302073115472e-05
-2.3613089916533e-05
-1.12419791635063e-05
-3.80348273115278e-05
-2.28717100977917e-05
-1.55585325403148e-05
-2.91390679755617e-05
-3.27871663558775e-05
-3.33460050554674e-05
-1.8563483464462e-05
-2.35482215785307e-05
1.05444909828569e-05
-3.9384760552118e-05
-1.51514117419518e-05
-2.58382508783364e-05
-4.52303565145185e-05
-1.28004070426381e-05
-1.38421678469631e-05
-3.48478011091334e-05
-1.48040864186091e-05
-1.40549396833083e-05
-1.20533812367967e-05
-2.59408567452462e-05
-2.98790405869708e-05
-2.72611539624941e-05
-4.42374380873241e-05
-1.06327043034943e-05
-2.04869945319577e-05
-7.03659678359777e-06
-3.54032402814913e-05
-2.56525839104975e-05
-5.20288739184476e-06
-1.0647533251863e-05
-2.10283230822575e-05
-2.16715717561514e-05
-5.46220329217422e-05
-1.35409881560895e-05
-3.37670595758544e-05
-2.43045566286677e-05
-4.52303430254432e-05
2.72150708053391e-06
-5.05725976196318e-05
4.43989258950892e-06
-4.60448032793846e-06
-2.02317257039287e-05
-2.17140021512265e-05
-2.03644331371037e-05
-1.92193380063036e-05
-3.1546537498457e-05
-3.38987206410617e-05
-2.20376966040631e-05
-1.9930790777824e-05
2.84258905215839e-07
-2.76523617715712e-05
-2.05585521348769e-05
-1.30429652244467e-05
-2.78092144304858e-05
-2.68148956297113e-05
-2.10988423108951e-05
-1.62189192245226e-05
-2.58631178812649e-05
-3.1501866687982e-05
-1.95032201690846e-05
-2.24156755652002e-05
-2.70798011264481e-05
-2.43671203049208e-05
-2.46487030536075e-05
-3.92062066220383e-05
-2.20593504813681e-05
-1.7748860614446e-05
-4.20288342781423e-05
-2.42487341492237e-05
-9.98103902694698e-06
-2.06547796194645e-05
-1.2871248307476e-05
-2.4371150087699e-05
-6.32733914044936e-06
-1.95886493775295e-05
-1.9113245639587e-05
-3.40329883411339e-06
-2.40113994958954e-05
-1.60887065647294e-05
-1.30824468807501e-05
-3.04406707595726e-05
-2.35581633979927e-05
-2.39651282769365e-05
-1.66755254299002e-05
-1.90281007406878e-05
-3.66727399719725e-05
-2.36914775994356e-05
-5.38778165497868e-06
-1.1938126569769e-05
-2.81566868608637e-05
-3.00276469500916e-05
-2.06483407473113e-05
-8.89317251436316e-06
-9.21503013390961e-06
-1.27801339775449e-05
-3.24776201618974e-05
7.85762202472511e-06
-2.33943379472791e-05
-1.47684922883072e-05
-2.88219358491749e-05
-2.17051067125941e-05
-1.56005011896371e-05
-3.1340844304396e-05
-2.51756209792344e-05
6.8269958681283e-06
-2.43812089715821e-05
-2.40471691131957e-05
-8.81207948475066e-06
-2.30595624507174e-05
-1.43187077373499e-05
-1.00012125950663e-05
-3.96424483115312e-05
-2.6905489906699e-05
-2.52034201098214e-05
-1.55114632777811e-05
-1.77513361884814e-05
-1.20871664895443e-05
-2.26442962667933e-05
-2.14705734732421e-07
-1.35553928277798e-05
-1.30475774495654e-05
-3.23056074204477e-05
-3.87852107490513e-05
-1.75058077390064e-05
-6.15805813163648e-06
-2.9238921211603e-05
-3.23542155491283e-05
1.14015345427271e-06
-1.92089773382623e-05
-2.98362505666749e-05
-1.81803026139578e-05
-2.50203013893778e-05
-1.48991737122441e-05
-2.09397558544608e-05
-2.71108498522355e-05
-3.66402218055661e-06
-2.80874731152425e-05
-1.45497195890509e-05
-3.50287348910139e-05
-3.65834515210134e-05
-1.51529778403258e-05
-1.43688803049334e-05
-2.36306711673761e-05
-1.29500480233243e-05
-6.09351678413055e-05
-1.00914288218334e-05
4.44406443380399e-07
-3.48429785957171e-05
-2.54934255816025e-05
-1.50786293720747e-05
-1.28793861499105e-05
-9.73524464450055e-06
