# Supplementary material for: Research on computational propagation and identification of mine microseismic signals based on deep learning
Source: PLoS One. 2025 Oct 22;20(10):e0334641. doi: 10.1371/journal.pone.0334641 (PMC12543183; doi:10.1371/journal.pone.0334641)
Supplement: S3 Data — (ZIP) [file pone.0334641.s003.zip › 000100500002847.xlsx_0.txt_24.txt.txt]

-3.47115248704544e-05
-2.24783995369119e-05
-1.79351870795625e-05
-3.92560441621306e-05
-1.65351330743365e-05
-1.89254532485624e-05
-2.59122549986003e-05
-1.61648384239694e-05
-1.90985665050268e-05
-3.30794524714251e-05
-9.58139126822623e-06
-3.17924645044626e-06
-4.2128439259671e-05
1.3004900548177e-05
-1.78928639789567e-05
-2.67915977884359e-05
5.06420614455969e-06
-1.81448724260596e-05
9.20464268915954e-06
-3.53633353354673e-05
-1.02737558659079e-05
-2.15412187941119e-05
-1.76100290306691e-05
-3.5041312326052e-05
-2.10373503978648e-05
-2.50398191709056e-05
-1.84177437373471e-05
-2.62494565999873e-06
-1.28184527320924e-05
-2.02293216883695e-05
-3.49221110329968e-05
-3.58924340262924e-05
-1.49832188170916e-05
-1.85521962712306e-05
-4.28935420709506e-06
-2.76804955714367e-05
-3.87793234062026e-05
-2.89841340225552e-05
-2.36378681431487e-05
-2.11313847540131e-05
-1.85019627881328e-05
-3.4606725553187e-05
-3.62165568946593e-06
-1.65047731993724e-05
-2.80292972841556e-05
-2.90687908820953e-05
-1.43948590072082e-05
-2.09411834892499e-05
2.29280584649106e-06
-3.14434954692764e-06
1.91748615033994e-06
-4.60534309417911e-05
-1.49798236933523e-05
-3.45489621176626e-05
8.70076108552356e-07
-3.19767176946126e-05
-9.75192207149865e-06
-1.79328295592626e-05
-1.10603176125577e-05
-1.54016019335029e-05
-1.30716816863799e-05
-3.01217102931863e-05
-3.08606741406968e-05
-4.51702772950273e-05
-1.62456907059288e-05
-2.36583047279002e-05
-2.43140120685058e-05
-2.26174551904582e-05
-2.3265891381326e-05
-9.06776127561656e-06
-1.38250780955056e-05
-4.01668233594079e-05
-3.30472444353463e-05
-4.02200901324932e-05
-1.14189493594705e-05
-1.76629661722922e-05
-1.05767719526115e-05
-2.5161959887227e-05
2.17642856989036e-06
-2.26198209423511e-05
-3.97715539681324e-06
-2.3541087363981e-05
-3.35722225429411e-05
-1.9669209784887e-05
-2.86728621688191e-05
-2.82837950817687e-05
-8.2691928122482e-06
-3.23064669172632e-07
-7.06794885226072e-06
-2.16778789200182e-05
-2.20963589853656e-06
-8.96508259799909e-06
-2.48162032343599e-05
-2.93145603335574e-06
-1.10237959445289e-05
-2.61744507210147e-05
-1.73166929766054e-05
-2.88934123997878e-05
-3.38219278822801e-05
-2.55824671384126e-05
-1.28414843850918e-05
-2.79200369857723e-05
-1.23241481502409e-05
-2.23105063172123e-05
-2.56197158520387e-05
-2.96111425903014e-05
-3.51611940866733e-05
-3.78497337262434e-05
-3.18979618584497e-05
-9.43306201278932e-06
-6.71958101640872e-07
1.34022431728056e-05
-2.11840066479341e-05
-1.92465174461557e-05
-2.28071099286597e-05
-2.29955171659117e-05
-2.03952032055565e-05
-3.90210851198785e-05
-1.87911669450992e-05
5.53434239946067e-07
-5.92548087211507e-06
-8.56362705924327e-06
-1.81793931359215e-05
-1.01906274270357e-05
-3.65747241598395e-05
-2.26148724023853e-05
-2.5068663435992e-05
-1.24477413528683e-05
-1.44782209452344e-05
-3.03489895025239e-05
-2.2772691163227e-05
-2.50748127465911e-05
-3.62023464944945e-05
-2.6103166349841e-05
-4.63674803573702e-05
-3.38266370236541e-05
-1.93644796833529e-05
-7.3939767150597e-05
-2.19002208514654e-05
-1.67049793841457e-05
-9.91396486424559e-06
-2.57687439097996e-05
-1.58708325392267e-05
-2.00768788061333e-06
-1.56207407774318e-05
1.92523241653858e-05
-3.37833767632664e-07
-2.89465060807008e-05
-5.09985669799312e-06
-1.14851309044253e-05
-4.94579280844957e-06
-3.06189322832132e-05
-2.79741671083914e-05
-2.91297234791498e-05
-1.57421372040512e-05
-4.32551317823556e-05
-2.62451251036022e-05
-3.05742173267019e-05
-2.49943451844e-05
-3.41283421747565e-05
-6.35509027194547e-06
-2.01225123992523e-05
-1.98297513012218e-05
-2.22732037932831e-05
-2.71812765207649e-05
-3.98030523518788e-05
-2.32177005034991e-05
2.40775314904555e-06
-2.53785700546382e-05
-2.64748295051301e-05
-2.1797356641448e-05
-1.770533138942e-05
-2.79008546537359e-05
-2.45648810609849e-05
-2.29601875461337e-05
-2.34144922490887e-05
-7.56917330586099e-06
-9.97124814332133e-06
-1.57721971615229e-05
-2.40913679742616e-05
-8.26618305355265e-07
-3.76103119354464e-05
-1.63316656876429e-05
-3.28637175832071e-05
-2.77944054442822e-05
-4.23203353828701e-05
-2.06697795573371e-05
-2.43999242207529e-05
-2.33941150734349e-05
-7.47739611968048e-06
-1.55460048203422e-05
-3.42282806478081e-05
-8.44885911482182e-06
-1.44746820914623e-05
-7.32946209953853e-06
-3.63958144360746e-06
-1.00010945141183e-05
-4.24928430528869e-05
-3.95560725420669e-05
-2.46838877546489e-05
-1.32691554870288e-05
-2.91823147075515e-06
-2.16068230879515e-05
-1.70557000184433e-05
-1.91124869944429e-05
-1.03685705090201e-05
-9.81453597184486e-06
-1.39540573372212e-05
-1.14588081964865e-05
-3.19568294719487e-05
-1.32768257247691e-05
-2.61685039620071e-05
-2.46970674409181e-05
-1.71636757306102e-05
-2.18022651843651e-05
-2.36975897280229e-05
-2.86444199089508e-05
-3.98431034784675e-05
-2.17858463458063e-05
2.22423246282169e-06
-2.7521225017039e-05
-9.39919692057518e-06
-1.76927478195582e-05
-3.9597284489715e-05
-1.51745892133134e-05
-2.18842937035015e-05
-3.19093213883918e-05
-1.72663421339433e-05
-3.30062392827762e-05
-1.2837164911059e-05
-1.79713902372743e-05
-3.78970530907131e-05
-1.85738883566439e-05
-9.70419266895495e-06
-5.19000869441055e-05
-3.05386820198814e-05
-3.33674162054728e-05
-2.7427541722959e-05
-1.86665131755541e-05
-3.85753704715576e-05
1.37550052771448e-05
-2.57277847846879e-05
-1.14958393823509e-05
-8.22198924999599e-06
-9.71613802134482e-06
-3.16557979151511e-05
-1.32780309640733e-05
-3.29310009387649e-05
-2.82695888841832e-05
3.03436702270865e-06
-1.73742079405834e-05
-9.46744869655364e-06
-2.34135922723651e-05
-3.58395546515412e-05
-1.51013609835519e-05
-4.15566493759734e-06
-1.8450811417919e-05
-1.75387259462841e-05
-2.55731539168053e-05
-8.65848932725648e-06
-1.62451121109458e-05
-2.38448639521599e-05
-2.47309961016706e-05
-2.98214975780074e-05
-3.09801384942795e-05
-7.23092317919551e-07
-1.03056326332447e-05
-1.16989921321418e-05
-1.45625004038972e-05
-3.34836508585645e-05
-1.85290507090644e-05
-2.74466544469847e-05
-2.62327783683128e-05
-8.31526661508178e-06
-3.02091135147287e-05
-2.78989575144375e-05
-2.5908105675615e-05
-2.33678474379446e-05
-1.68345822330482e-05
8.48617934187878e-06
-3.66358747528986e-05
-3.87870356637983e-05
-1.12492352545619e-05
-1.57298859536031e-05
-4.67777195382594e-06
-2.27515538377613e-05
-3.63601928761373e-05
-2.13991885399229e-05
-7.18387868136039e-06
-8.84911882343222e-08
-3.2172396968631e-05
-2.41115174767384e-05
-3.39182740690806e-05
-2.17672247233537e-05
-1.28082365264574e-05
-1.84485225303877e-05
-2.44591862882564e-05
-5.84741562430975e-06
-3.17679655550529e-05
-2.01060103711457e-05
-1.87336727858529e-05
-2.1776941295425e-05
-3.42854164449416e-05
-2.27800759520958e-05
-3.39956960316827e-05
-6.73976350824084e-06
-4.2445505632714e-05
-3.48780975939713e-05
-2.31009406966999e-05
-8.50802549777889e-06
-3.94949598376749e-05
-1.32153492789863e-06
-1.91701555934121e-05
-2.67126223180727e-05
-2.60334240578279e-05
-2.66314745641599e-05
-2.47175769311045e-05
-2.46397380041738e-05
-8.46008491495926e-06
-2.53756026714634e-05
-1.33903663623403e-05
-2.60562581579842e-05
-3.16030399377166e-05
-3.11667076429544e-05
-2.48737710152896e-05
-1.37486115347889e-05
-6.04017281048147e-06
-2.19837286057134e-05
-2.54382323066317e-05
-2.55579888489472e-05
-1.43743528254254e-05
-2.14061290448177e-05
-1.72282887819396e-05
-2.72408250721885e-05
-1.71049315912807e-05
-3.38436800087972e-05
2.86899506917676e-06
1.41081111058158e-06
-1.51388856528292e-05
-4.56788848469287e-05
-3.09930950607347e-05
-3.17355953120484e-05
-5.03723239633052e-06
-2.96926564749168e-06
-4.73354075413735e-06
-1.35681006267037e-05
-2.60033917690589e-05
-1.32073097132317e-05
4.14152185920819e-06
-1.76948410623452e-05
-3.10441155316283e-05
-9.26813365875143e-06
-2.79625905267422e-05
-2.22526813697453e-05
-1.95732949205821e-05
-3.40693542226884e-05
-3.10607585106424e-05
-1.61532134962067e-05
-1.94059872741642e-05
-1.18190286274815e-05
-9.86000579635657e-06
-4.02660080438046e-05
-2.19771423528774e-05
-3.07038706958513e-05
-1.60349231568022e-05
-1.42079040522262e-05
-2.93993824447102e-05
-4.73046930566731e-05
-1.30705708683797e-05
-2.87598242773581e-05
-1.77755866247857e-05
-1.23824422211556e-05
-2.47725088003859e-05
-5.11565150348022e-05
-3.26702065213048e-05
-1.95642091547087e-05
-1.39043903830562e-05
-3.96356813570877e-05
-1.78530329246969e-06
2.54701621508645e-07
-3.4824543885825e-05
-5.49598712635011e-06
-1.99393086054769e-05
-3.49741705687379e-05
-3.36353801363888e-05
-2.90144034667804e-05
-1.84213055647536e-05
-1.40372379704534e-06
-2.82770460813134e-06
-2.39884477415978e-05
-1.89315530831068e-05
-3.40844416699782e-05
-3.33612327907623e-05
-2.88985704725787e-05
-2.94290470012486e-05
-1.98227852283791e-05
-2.04159067737223e-05
-1.81770036149016e-05
-2.3446110018797e-05
-3.0581603074658e-05
-1.35258322271543e-05
-7.19288655338452e-06
-1.14603140190042e-05
-2.7657936215459e-05
-1.31184865904911e-05
-3.84461951507805e-05
-2.06605091984059e-05
-2.19804280503914e-05
-8.814034474326e-06
-2.68021059101228e-05
-2.74082469955903e-05
-2.61668611312345e-05
-2.11173396361944e-05
-4.20247475283772e-05
-1.7677054260366e-05
-3.26368033503717e-05
-2.59511462428682e-05
-1.85481560114655e-06
-1.78649222896463e-06
-1.20904395494462e-05
-2.90661661530388e-05
-3.95088837776867e-05
-9.29084056917601e-06
-2.34263852433864e-05
-2.95776603268186e-05
-1.85314086826135e-05
-9.48920772308199e-06
1.96812111005705e-06
-1.36997912876747e-05
-2.14363758114258e-05
-3.45331536907869e-05
-3.45213513388951e-05
-1.84292936426799e-05
-3.81516861275539e-05
-2.65317183554931e-05
-4.1854299979918e-05
-2.41605265546215e-05
-2.15681813782068e-05
-4.91428319411822e-06
-1.31046121026221e-05
-2.42687574237333e-05
-2.52617975501675e-05
-2.14514465650079e-05
-1.67823643578566e-05
-1.81156694939703e-05
-3.46948526401197e-05
-1.37281230111318e-05
-2.55991883338873e-05
-1.82898091159951e-05
-2.77842446605569e-05
-3.41044336681896e-05
-2.51538950978832e-05
-2.88654981672971e-05
1.67232806105558e-05
-2.98882084493683e-05
-3.33021244867366e-05
-1.40781982240235e-05
-4.25554254327448e-05
-6.75497832473007e-06
-3.50425278093311e-05
-2.66931663471207e-05
-1.25015596507376e-05
-1.78119520807622e-05
-3.74194981383352e-06
-1.46489669162622e-05
-3.0358649134997e-05
-1.97877439119069e-05
-1.12920338668911e-05
-2.78812023694334e-05
-2.24635997858124e-05
-1.1001856791786e-06
-1.46463272081495e-05
-1.57103790657734e-05
-2.08170822179405e-05
-2.10776844959916e-05
-2.81087222029625e-05
-1.72126025933905e-05
-1.13802586477117e-05
-2.92052124019069e-05
-1.03278998735404e-05
-2.06138996454918e-05
-2.11561848061042e-05
-1.11530737907917e-05
-1.82176476576929e-05
-3.09998564454468e-05
-3.00406360360487e-05
-7.96473442424807e-06
-5.53174645801044e-06
-1.4871524585139e-05
-2.02988784768152e-05
-1.33196526478618e-05
-1.53189372319084e-05
-1.47833758496849e-05
-1.83850781285659e-05
-8.64909163732651e-06
-1.24588015341009e-05
-2.07881472786174e-05
-1.65635834013595e-05
-1.72210511921802e-05
-2.56254454369931e-05
-1.60810002944252e-05
-2.3476203117556e-05
-6.78134387905681e-06
-3.46301824169349e-05
-2.82776654294793e-05
-2.19198478025995e-05
-1.66313066342968e-05
-1.47190924351504e-05
-3.24590228377089e-05
-1.6977300940466e-05
-6.32060843700321e-07
-1.79621153078211e-05
-8.5863748993754e-06
-2.05634917925432e-05
-2.98842519038735e-05
-2.99014534578214e-05
-2.25500631130749e-05
-1.78794269098756e-05
-1.02176410127086e-05
-1.94543779633112e-05
-3.36482407088444e-05
-7.29538810667876e-06
-2.83363156982176e-05
-3.47448156410852e-05
-5.5949851823226e-06
-1.8860790854717e-05
-6.49784384438543e-06
-1.88982887204769e-05
-2.87626521629324e-05
-1.48636395040989e-05
-2.23731052918882e-05
-2.26561235651707e-05
-2.06612915129111e-05
-4.51199542463587e-05
-1.70765232669798e-05
-3.40765260875157e-05
-2.90208113603578e-06
-1.36296817315482e-05
1.92452620604506e-06
-3.84402119780688e-05
-1.28551400033627e-05
-2.19468548010458e-05
-1.62431399697867e-05
-5.06564877135526e-05
3.72037456514975e-06
-3.54163482998808e-06
-2.13960125055682e-05
-2.33920158066556e-05
-1.00888760407515e-05
5.93502875613417e-07
-3.54920191147346e-05
-7.82587261176834e-06
-2.57608361982611e-05
-1.79202288407357e-05
-1.35825360391893e-05
-8.61491250791031e-06
-2.67374124845786e-05
-2.54256416426386e-05
5.79322938353158e-07
-7.93955732697286e-06
-3.53082075860535e-05
-2.2480135449423e-05
-7.18739513836011e-07
7.77752002020158e-06
-2.88560273678171e-05
-3.24460709313292e-05
-2.21655918032986e-06
-2.4954629313452e-05
-6.71534210773906e-06
5.76455634951718e-06
-3.67715937549621e-05
-3.1694108809942e-05
-2.69263302915362e-05
-1.12344770936788e-05
-1.63314787790313e-05
-1.35651410693703e-05
-7.07327315905674e-06
-3.47065877715779e-05
-3.25233309372423e-05
-3.3109906458275e-05
-2.26012441412759e-05
-1.20280830023345e-05
-1.75214521977451e-05
-8.17742467796115e-06
-2.4746280824658e-05
-1.61129364105303e-05
-1.18926505422657e-05
-2.95660232560216e-05
-1.53158210680753e-05
-3.27469478220242e-05
-1.91654758271643e-05
-1.56421890985339e-05
-2.63027473949125e-05
-1.95845782780577e-05
-1.56693526124916e-05
-2.44926025362598e-05
-2.52977813877448e-05
-8.52275513886828e-06
-1.55819505031053e-05
-1.73985011971682e-05
-1.69203096595074e-05
-3.77603381171059e-06
-2.68125204685586e-05
-5.08631613923475e-05
-2.18622303922657e-05
-2.2265095917571e-05
-7.76405026978444e-06
-3.79623093108528e-05
-2.60504192429234e-05
-3.54476551424884e-05
-2.18522393825125e-05
-2.97935815881664e-05
-4.41021326879902e-05
-2.81676752691302e-05
-2.36222770033934e-05
-3.9702987990647e-06
-2.07202704127544e-05
-1.32239529202604e-05
-1.40880255853697e-05
-1.55385515687282e-05
-3.922384977854e-05
-3.09019791117569e-05
-3.27502470855657e-05
-2.2521888359973e-05
-1.25257148075688e-05
-1.4047689868484e-05
-4.53829494199097e-05
-7.97600793338013e-06
-2.8022025353355e-05
2.93287288196166e-06
-2.20927231216445e-05
-5.41623412302039e-05
-1.71419208694708e-05
-1.48277589841718e-05
-3.12620280349816e-05
-2.27435531099596e-05
-2.81443190813762e-05
-1.27019340301426e-05
-1.79249455389496e-05
-1.16502251006998e-05
-2.79077849085084e-05
-1.88011903763788e-05
-1.93483819825366e-05
-3.20942796319657e-06
-1.29311490763751e-05
-1.35181628190809e-05
-8.26526429622702e-06
-2.49293609678753e-05
-8.44655876070894e-06
-4.15379253067151e-05
-1.70867187415227e-05
-3.05069911695786e-05
-2.98766363443547e-05
-2.42134481808711e-05
-2.25396619796443e-05
-2.23091312306254e-05
-2.01760983526184e-05
-2.82338347053691e-05
-4.03697089817371e-06
-4.58026042037072e-07
-1.47921605481854e-05
-2.56424866743824e-05
-3.61713006072813e-05
-1.31603095877288e-05
-2.77844356658918e-05
-1.31144606228153e-05
-2.23978357391342e-05
-2.88908954811394e-05
-2.00120640050989e-05
-2.38424054762021e-06
-1.6993804996754e-05
-2.41711348641942e-05
-2.69723005616407e-05
-8.83136194289645e-06
-4.47425822301966e-05
-1.07438760159921e-05
-2.980905372984e-06
-2.00025238244993e-05
-2.49317685413726e-05
-2.10322741289413e-05
-3.54833346042727e-05
-2.06728644165848e-05
-3.27824472882815e-05
-1.90110138642832e-05
-3.27838019149382e-06
-3.49173577332869e-05
-1.75076408743771e-05
-1.0607740803371e-05
-4.19463848396289e-05
-7.84319781616568e-06
-3.42241796696992e-05
-2.30685395690732e-05
-7.43325587303476e-06
-1.28593322390961e-05
-1.43681339194802e-05
-2.07764240503067e-05
4.18540890082472e-06
-1.4839244111106e-06
-3.54098615010729e-05
-1.52618872897406e-05
-1.79226411458292e-05
4.05908938559652e-07
-1.5347831541624e-05
-3.68648141527626e-05
-4.43613645212893e-05
-2.52517289670306e-05
-2.39344722995742e-05
-1.34546033542729e-05
-2.95178207846644e-05
-3.49526449357201e-06
-4.00571423015198e-05
-7.009924294023e-06
-3.4304893675724e-05
-3.30205778998221e-05
-1.85268709863215e-05
-2.93421431284501e-05
-2.4488981675084e-05
-3.2137088048607e-05
-1.29623934596926e-05
-3.18907222269713e-05
-1.14733086688929e-05
-5.12748770103511e-05
-3.41113685789505e-06
-2.51561514462577e-05
-3.05642043230373e-05
-7.72481584278874e-06
-3.83608311729341e-05
-1.83665837694185e-05
-2.28755369319928e-05
-2.58549128868691e-05
-2.52186761440681e-05
-2.04141098382151e-05
-8.50617259339944e-06
-2.22677601998093e-05
-1.66370820795424e-05
-1.3984570602685e-05
2.90528159774566e-06
-1.35566446965849e-05
-4.19961436091965e-05
-1.36904289428538e-05
-9.5286873255324e-06
4.17997871308893e-06
-2.85782438072525e-05
-2.39398879655591e-05
-4.83158746507671e-05
-2.19501708472659e-05
-1.01518567261393e-05
-3.46027219500342e-05
-1.2082265172596e-05
-9.11423120064721e-06
-2.3097183508705e-05
5.1715273937085e-06
-1.96118939897661e-05
7.46790143575121e-06
-2.9136378000808e-05
-3.43546120730236e-05
-2.16517736884503e-05
-1.66652614751549e-05
-7.29880769927606e-06
-2.64947383200911e-05
3.39573624367675e-06
-1.75094860011051e-05
-1.29451049131183e-05
7.71685899278313e-07
-3.76754883954433e-05
4.61596540021967e-06
-8.00083263375411e-06
-8.2336335057701e-06
-5.54170094929982e-06
-4.42714634860124e-06
-2.43004536269182e-05
-1.51121123583521e-05
-3.11450407827935e-05
6.81985563009576e-06
-1.59390790816501e-05
-3.18604805905418e-05
-2.09352717738991e-05
-3.82931883311223e-05
1.08376551823397e-05
-1.68899601925812e-05
-2.01051864914262e-05
-2.92985530944666e-05
-2.03870669251912e-06
-3.25483370757205e-05
-2.29250224984729e-05
-2.41340549964271e-05
-2.56062155193036e-05
-3.07683762031834e-05
5.07383674353989e-06
-1.01086754004009e-05
-2.57324991019518e-05
-3.19072437862784e-06
-8.13297749812065e-06
-3.10774682918886e-05
-3.10438589162936e-05
-2.19664325663534e-05
-1.12440402033777e-05
-2.41924622821519e-05
-3.5704123173455e-05
-1.3993957989908e-05
-7.78968320657129e-06
-2.56809919144393e-05
-2.08346434617215e-05
-1.53862859676415e-05
-2.5614425164635e-05
-1.81380211369239e-05
-1.70015193911981e-05
-4.10918131488213e-05
-2.37436867091658e-05
-3.12479960191688e-05
-2.54334958451706e-05
-8.90244744198944e-06
-2.77950351414434e-05
-2.1597101410467e-05
-1.77224305322501e-05
-1.52954875023866e-05
-1.93599333815504e-05
-1.84984146853567e-05
-1.35548452958221e-05
4.93406633006131e-06
-2.79504845544737e-05
-3.28757948164716e-05
-5.34298114543227e-06
-1.91547576939319e-05
-1.63823182057646e-05
-2.91605725244224e-05
-8.02008023464667e-06
-2.9686239976724e-05
-1.10518645109453e-05
-3.25979825806704e-05
-2.99827380875417e-05
-2.17407417622616e-05
-2.50367224162735e-05
-1.62475868195167e-05
-3.25257254905079e-05
-2.35729335735678e-06
-2.31380669364566e-05
-3.30474228555418e-05
-3.27323552867101e-05
-2.10987586048066e-05
-2.30980395314075e-05
-2.12207714059674e-05
-1.38309640437105e-05
-3.31479154790111e-05
-6.47897941993461e-06
-1.61177551684728e-05
-2.71743178472496e-05
-1.64872895044252e-05
8.43239655893135e-07
-6.10400209835039e-06
1.46256797551753e-05
-2.59172338843093e-05
-2.66705527324511e-05
-1.36956262886671e-05
-2.87159026543133e-05
-3.09562892216431e-05
-1.27678574466371e-05
-2.51805138126245e-05
-1.2166447866418e-05
-7.94855878903896e-06
-2.56883296979717e-05
-6.48886450566408e-06
-3.46657138137889e-05
-3.06538487888583e-05
-7.15225688663759e-06
-8.26781677572374e-06
-2.65359954940636e-05
-4.13374908566024e-06
-1.8641464341084e-05
1.28551683516577e-06
-1.89624507240565e-06
-2.40208892754441e-05
-1.93440588626017e-05
-3.35550219657748e-05
-2.43750167622622e-05
-3.13616468577121e-05
-2.10194413710379e-05
-2.37032306335751e-05
-3.18632787847063e-05
-2.1961944746662e-05
-2.73378099058301e-05
-4.11838126857154e-06
-4.33357326674214e-05
-4.09646622590341e-05
-1.50584848298686e-05
-4.07753668959669e-06
-2.30716753319489e-05
-3.9762315090847e-05
-2.18689754692708e-05
-3.1141541635756e-05
-2.78079481239811e-05
-1.99789896022102e-05
-2.28662359254045e-05
-1.39959642208685e-05
-2.17862023080489e-05
-1.63619216318388e-05
-3.88132243532152e-06
-4.44681577719639e-05
-1.47421713202598e-05
-2.36676105543857e-05
-2.98220848564061e-05
-8.41287783422293e-06
-1.9590577948698e-05
-1.03469370957521e-05
-1.27051487650638e-05
-4.46844838147158e-06
-2.60026637790224e-05
-2.01850566251492e-05
-3.20387779712094e-05
-2.91544595618077e-05
-2.79675245821011e-05
-5.12785303103225e-06
1.04730485823863e-06
-3.08735474494523e-05
-1.85409019656383e-05
-2.3040382618083e-05
-5.45655398505509e-06
-2.84380770383544e-05
-1.08005669288379e-05
1.06025688432165e-05
-2.909182781866e-05
-3.29786631589194e-05
-2.64359604286515e-05
-1.31596860468721e-05
-2.00745470332728e-05
-2.412620989352e-05
-6.89288741116978e-06
-2.13160689727181e-05
-1.03480140389141e-05
-3.6155836174182e-05
7.4545036432727e-07
-2.01459051770948e-05
-2.88667658936201e-05
-1.61643212962359e-05
-2.28123564987543e-05
-3.40420776203928e-05
-3.39314157907262e-05
-1.29500405781252e-05
-2.61683155188932e-05
-1.98833771485551e-05
-7.3867322946662e-06
-3.55647034200064e-06
-1.85842032244096e-05
-2.32161222276454e-05
-1.33244405723814e-05
-1.92653424563874e-05
-3.45296169606886e-05
-4.54589396994558e-05
-4.46267573486306e-05
-2.59171567749553e-05
-6.62947141347463e-07
-3.37656962893538e-05
-1.57331141442702e-05
-2.34462160585015e-05
-7.41986086585153e-06
-1.1441961831505e-05
-3.52196775270774e-05
-1.3256424574233e-05
-2.79271945874109e-05
-2.03438880590432e-05
-8.42704660806867e-06
-3.89190165277503e-05
-2.30101022922769e-05
-2.52992494275687e-05
-2.85356209434479e-05
-1.89064203326192e-05
-7.74166585119368e-06
-1.54040736666393e-05
-1.2766190427045e-05
-1.47252516865224e-05
-8.93238164742153e-06
-1.29730598446091e-05
-5.59598826670593e-06
-2.91617647620717e-05
-3.53275639123987e-05
-2.74911496738114e-05
-2.5601714048803e-05
-8.24358802844708e-06
-2.41482070952956e-05
-3.13527385658394e-05
-4.53839857830323e-06
-6.44751799529616e-06
-2.41080559410329e-05
-3.34573150544084e-05
-9.07018045065967e-06
-4.97727133313698e-06
-2.50449309526566e-05
-2.34224973751282e-05
-2.58392835378428e-05
-1.51729281140826e-05
-3.60451105692855e-05
8.49019684764281e-07
-1.08716530510368e-05
-2.30447550370753e-05
-3.63934745526352e-05
-1.50295246366697e-05
-2.32462199446789e-05
-1.23461640269917e-05
-2.03471545906375e-05
-2.96629753217006e-05
-3.18426146112774e-05
-1.65719996342153e-05
-1.71376090262717e-05
-1.3893638881122e-05
-1.18122334161595e-05
-1.77036486673136e-05
-2.27690107481703e-05
-3.53575153079023e-05
-1.15175158726399e-05
-1.92573288685219e-05
-2.56614653296991e-05
3.11558365321456e-06
1.57962121863947e-05
-1.22922278096189e-05
-1.74036858327781e-05
-7.11178684237618e-06
-4.74370941323201e-06
-1.97702847546305e-05
-2.47127649238166e-05
-4.47563605954642e-05
-2.53097845940107e-05
-2.140626062838e-05
-2.05076121825545e-05
-1.617327869954e-05
-2.83352735081686e-05
-3.61058254584436e-05
-3.1912305358124e-05
-1.35366614683879e-05
-2.77615580451206e-05
-2.23971825885026e-05
-9.07849260201984e-06
-4.56610040718789e-06
-2.4521497563493e-05
-1.45685052911494e-05
-2.14390502295145e-06
-1.79124250490322e-05
-3.12605463401866e-05
-2.01482626262254e-05
-2.26851968353624e-05
-3.06863484794521e-05
-2.51548691091717e-05
-2.02143225613528e-05
-3.3867945722582e-05
-3.84173198401109e-05
-1.50697537300158e-05
-2.65078673367974e-05
-1.48280396735366e-05
-2.2781040690349e-05
-1.52998288879484e-05
-2.21491715821178e-05
-1.90600460151588e-05
-3.02039342919398e-05
-1.68367735040286e-05
-1.47046073131915e-05
-2.08506463675984e-05
-5.83673739711582e-06
-4.37359256316173e-06
-3.1398486918037e-05
-7.51025597665724e-06
-4.16359587891185e-06
-1.76184202851313e-05
-4.97617062067573e-05
-2.33616527214343e-05
-9.91248885569889e-06
-2.78182200666207e-05
-3.23503027191414e-05
-2.04537396787329e-05
-3.08416332792339e-05
-4.27927104372665e-05
-3.58069693415991e-05
6.13245519973984e-06
-2.35877389709367e-05
-1.39309739115012e-05
-2.79890792135331e-05
-2.24682428305215e-05
-1.24065612203851e-05
-3.49677066893336e-05
-2.80782062736713e-05
-2.18082010658472e-05
-2.07473137796906e-05
5.40819358059294e-06
-2.28774737049312e-05
-1.94049351757974e-05
-1.26699371500933e-05
-2.79248798412999e-05
-3.08280174477239e-05
-3.56248805944318e-05
-7.50872139024184e-06
1.32157009842415e-05
-2.23219655087577e-05
-2.22055317604928e-05
-8.20792178997427e-06
-2.99513441462918e-05
-6.849663893602e-06
-1.20862744225904e-05
-2.6465515739646e-05
-2.44971194913046e-05
-2.24442876607307e-05
-2.28453915481722e-05
-4.15329110611666e-07
-7.34854131677839e-06
-1.12620481500754e-05
-1.48394589515499e-05
-2.77034013429679e-05
-5.30020160869257e-06
-1.6081837675819e-05
-1.64506784212703e-05
-1.60307700027849e-05
-2.36760987722912e-05
-2.80181387979439e-05
-1.52496811148592e-05
6.55193300670649e-07
-2.45825735637767e-05
-3.72712749775299e-05
-2.50379692088148e-05
-4.36141517026977e-05
-2.41343902370524e-05
-1.98206836887221e-05
-3.17395582024907e-05
-6.64919099617191e-06
-2.94223533268037e-05
-3.6028633414212e-05
-3.56066577246706e-05
-3.01541679495238e-05
-1.56104551385943e-05
-1.28964621527668e-06
-2.39543735868966e-05
-3.62699465989817e-05
-1.22474064295e-05
-1.74714757592195e-05
-1.47686268827398e-05
-2.32815274481768e-05
-2.00842267636572e-05
-5.83643538892697e-06
-3.04629095692405e-05
-1.90763171608169e-06
-2.87322634497762e-05
-8.17350427067125e-06
-5.16844292336314e-06
-1.92784417721766e-05
-2.48267694533145e-05
-4.56742227072635e-06
-8.35807511585774e-06
-9.38614289072705e-06
-2.56584812414246e-05
-5.19838609047821e-06
-2.62973315531637e-05
-1.38737733595165e-05
-2.06017057840436e-05
-1.031835733531e-07
-1.06898578121247e-05
-2.64706221006187e-05
-4.44100671072089e-06
-4.477426952538e-05
-8.88651527032216e-06
-1.30031783276919e-05
-2.19829796327238e-05
1.27072081645177e-05
-1.62199165283533e-06
-4.75362328985531e-05
-1.20423224037793e-05
-1.09834463079623e-05
-3.11405008133909e-05
1.14213896166303e-05
-2.18547228068369e-05
-2.02367900967503e-06
-3.438287448499e-05
-1.01008937206669e-05
-2.64239984734107e-05
-7.23909450899328e-06
-2.23722358599398e-05
-2.01521822162479e-05
-2.51526853147264e-05
-1.35199189282791e-05
-5.95324469299042e-06
-2.06719475494586e-05
-4.19183152969512e-05
-4.6625250021362e-05
-3.43898478737336e-05
-6.51696553687134e-06
-5.29353791186033e-06
6.20964897842431e-06
-4.0847953208339e-05
-2.06128469186935e-05
7.54270324076073e-06
-1.35766936982515e-05
-1.18559723805723e-05
-1.5505376271042e-05
-8.34134327738571e-06
-9.20600840753157e-06
-1.76179635157496e-05
-2.55109507683544e-05
-1.96489254339503e-05
-1.60254550888652e-05
-1.13571908847675e-05
-9.88731283218809e-06
-3.0252081411071e-05
-4.75056691642462e-06
-1.87913661222514e-05
-2.13819723198117e-05
-4.49718679212866e-05
-1.89607628112107e-05
-2.13455203901128e-05
-8.23279516312384e-06
-1.3527324713158e-05
-1.48527121732445e-05
-2.24046563014244e-05
-5.76769946650477e-05
-3.59456127266134e-05
-2.28904828677404e-05
-1.95972524976186e-05
-1.55975483952181e-05
-3.86356513217766e-05
-1.71992170424088e-05
-6.14575490439967e-06
-1.49397997688373e-05
-2.42533755133357e-05
-2.80650275991073e-05
-4.1665133833705e-05
-3.54100191262434e-05
-3.10071678231875e-05
-2.13914657013616e-05
-2.66621192723642e-05
-2.94075539946931e-05
-1.76731679646809e-05
-1.44853934662073e-05
-3.03514961128124e-05
-2.49207554854799e-05
-2.94992694464225e-05
-2.25232957290178e-05
-3.73379320407105e-05
-3.68211158827329e-05
-2.3258894624021e-05
-2.36502754027949e-05
-3.19884149369421e-05
-3.37131997867178e-05
-6.61440427889693e-06
1.16732067913146e-05
-2.19714113802423e-05
-3.14863300458114e-05
-3.49833192851145e-05
-4.03598344484268e-05
-3.82543829902841e-06
-1.66690073314179e-05
-2.16643022072264e-05
-1.40511592793657e-05
-1.81764848966031e-06
-2.76011098536264e-05
-3.05156857488123e-05
-2.47434090144348e-05
-2.14418859498427e-05
-2.49179607320981e-05
-7.66467470446695e-06
1.1732020749641e-06
-3.03326415808056e-05
-3.01097058445017e-05
-1.96387517800873e-05
-9.84181344235669e-06
-1.72838839972886e-05
1.96030178686016e-06
-1.53639176608368e-05
-3.49018728385419e-05
-1.02284559818969e-05
-3.88295381028488e-05
-1.66518557526254e-05
-1.9392559905339e-05
-1.09145911409308e-05
-2.30234059280221e-05
-2.85548356770612e-05
-2.17491201902056e-05
-1.57268806992254e-05
-8.2665038395968e-06
-3.02057507245802e-06
-1.59886697280998e-05
-3.34589750624617e-05
-2.66424120418972e-05
-2.60502234322609e-05
-2.49526045591983e-05
-2.05293559953356e-05
-8.25167914158561e-06
-2.69342968614836e-05
-2.83164853820454e-05
-1.64486850634002e-05
-1.09371571634539e-05
-1.82912473362434e-05
-3.80705630428522e-05
-3.39698718872943e-05
-2.35391840911299e-05
-2.21718105930413e-05
-3.77218176131423e-05
-1.06092293880888e-05
-1.51465721634646e-05
-1.91418976032782e-05
-9.98762916811665e-06
-6.79942201150003e-06
-4.52603531460625e-05
-1.06568969397309e-05
-1.86383195523741e-05
-2.34674195684668e-05
-1.31904376522374e-05
-2.30669214606957e-05
-4.41203379480637e-05
-3.22459703739046e-05
-2.43154679987307e-05
-1.30839168532169e-05
-2.04279767394616e-05
-4.10112165399621e-05
-9.95874521193244e-06
-1.34578721920081e-05
-5.07071914407427e-06
-3.00348747624117e-05
-2.47737267391001e-05
-3.02874415133085e-05
-2.85739366516008e-05
6.05437139509817e-06
3.82121867446597e-06
-8.37839039776794e-06
-3.34672807452522e-06
-6.94550663382293e-06
-1.88799887780092e-05
-3.32033558617939e-05
1.35491150545048e-05
-3.84223741406189e-06
-3.73425161279288e-05
-1.55270090854363e-05
-3.34742275876275e-05
-2.74655524443569e-05
-4.54346270950513e-06
-5.26839460741792e-05
-2.67193480553308e-05
-4.14598465913588e-05
-3.57543609988604e-05
-2.11146619406158e-05
-8.53862899568267e-06
-9.5687371038886e-06
-1.34479120601295e-05
-3.61541238689923e-05
-2.86033423225064e-05
-3.2564768419643e-05
-1.90760676398174e-05
-5.12626456447702e-05
-3.12139363250381e-05
-2.21950256529648e-05
-2.36734276681023e-05
-4.08178992615784e-05
-3.54715263660289e-05
-2.09252456633696e-05
-2.3570858705021e-05
-3.07579364300554e-05
-7.65256872257001e-06
-2.25302084514564e-05
5.38417920877239e-06
-2.30786636840789e-05
-4.01328524098153e-05
-2.58053853136645e-05
-3.89430867523678e-05
-1.94647131131971e-05
-1.45285548290151e-05
-8.5618274880458e-06
-3.16864820337104e-05
3.52645621683294e-06
-2.4296535631028e-05
-1.50323748655633e-05
-2.52902515921344e-05
-1.91900738316515e-05
-1.56281240696388e-05
-5.53366805170391e-07
2.14903385877026e-06
-2.44365065078069e-05
-2.67912331016633e-05
-1.88331402342835e-05
-1.53626815272536e-05
-9.98786130627544e-06
-2.70609235912632e-05
-1.09677310420488e-05
-2.97563305287888e-05
-2.50006671952425e-05
-3.60554296513529e-05
-6.83524362946213e-06
-3.07705279310397e-05
-2.68453626270392e-05
4.03170661823954e-06
-3.40662983070796e-05
-4.36655259720223e-05
-1.04442462685353e-05
-1.02508024948484e-05
-2.44761446178828e-05
-1.29748731236749e-05
-7.81258234672639e-06
-2.52893988587082e-05
-1.24425674961626e-05
-1.95206869000914e-05
-1.28517897208116e-05
-2.17932302208545e-05
-3.79565757057206e-05
-2.13340030798454e-05
-1.46613281735405e-05
-2.27849661926646e-05
-4.23826034819682e-06
-2.32795898713753e-05
-5.17731390837584e-05
-1.34394765605594e-05
-6.53104418041732e-06
-1.86236801807301e-05
-3.44918094677221e-05
-1.87526374391112e-05
-2.33146720880581e-05
-3.03325021265132e-05
-2.84469522845863e-05
-2.31399524542056e-05
-1.42749938700618e-05
-1.33047959318961e-05
-2.76663457071118e-05
2.47403125180127e-06
-2.89661085726558e-05
-3.13800535985589e-05
6.55906510000881e-06
-1.0013867356719e-05
-1.03937123079308e-05
-2.01380854387801e-05
-2.58797415609542e-05
-5.52136870286668e-06
-2.83566546554677e-05
-5.29344739160503e-06
-1.43133208056034e-05
-2.02581155984903e-05
-1.32838621949438e-05
-3.46474318549481e-05
-2.06598792056214e-05
-2.88164832492317e-05
-2.70223301107724e-05
-2.46271383200323e-05
-1.47200640953541e-05
-3.34084628759297e-05
2.62280201920529e-06
-7.8071716134248e-06
-2.90367562198483e-05
-1.84070744271546e-05
-3.09819544198926e-05
-2.18932019764295e-05
-2.40789381737397e-05
-1.78430580891928e-05
-3.90651358222806e-05
-6.15787966609544e-06
-1.57399752911295e-05
-3.18498741964009e-06
-1.91624519418324e-05
-2.76138663227065e-05
-1.61411957797499e-05
3.87417140175409e-06
-3.3497015142435e-05
-1.95491455418464e-05
-2.45336516572744e-05
-3.42228349970536e-05
-1.53373816209028e-05
-2.07727639277101e-05
-2.22060822246219e-05
-1.13651230938895e-05
-2.84997272663735e-05
-2.57527534824793e-05
-2.94641239128212e-05
-2.01732983087195e-05
-2.09295754402566e-05
-2.39977110413768e-05
-1.58333842735059e-05
-1.17995631874517e-05
2.42920848632865e-06
-3.00253395522719e-05
-3.24027047698571e-05
2.68621316565764e-06
-2.18446077655793e-05
-3.39672838253473e-05
-1.23611098626305e-05
-7.98585769985756e-06
-1.73006023226575e-05
-2.01197936890147e-05
-2.08566895995398e-05
-2.31292769879113e-05
-7.05432918289634e-07
-2.26142170217035e-05
-1.51210476835946e-05
-2.51247236414327e-05
-3.41872812143236e-05
8.60348901390951e-06
-1.80553723536268e-05
-6.95880460870437e-06
4.63797038825601e-06
-2.28325325094669e-05
3.51553832015361e-07
-1.59677008105133e-05
-2.28287399138878e-05
-6.48833844486731e-05
-3.04428063063775e-05
-1.66524543029085e-05
-1.26986931637559e-05
-4.06166586275526e-05
-2.54550739886002e-05
-1.82505087831973e-05
-1.42156832232229e-05
-5.09703565678391e-05
-1.21405359108841e-05
-3.07252760052573e-05
-1.4468218461143e-05
-4.84752853923519e-05
-1.97872054985915e-05
-2.31344006064266e-05
-1.25280094156442e-05
-3.77610513812861e-05
-7.6816913841042e-06
-1.5037804145878e-05
-3.05015878729815e-05
-1.84633065339982e-05
-1.11156613345008e-05
1.30292912733095e-05
-1.08802712747465e-05
-4.03131445952954e-05
-2.89635171555433e-05
-1.01215988311938e-05
-2.14738241051573e-05
-1.06082340010297e-05
-2.76256396031368e-05
-2.34696950886197e-05
-2.61366456401685e-07
-3.02732648297368e-05
-8.67454021490352e-06
-3.3525410642184e-05
-1.72482663438518e-05
-5.10043955499808e-06
-2.10655011644215e-05
-2.68182894662998e-05
-1.7893049060297e-05
-1.03411360375661e-05
-1.00614596633682e-05
-2.24335095493027e-05
-3.02037369479723e-05
-1.6532332006157e-05
-2.80219445813415e-06
-1.71142660251165e-05
-1.68250946456184e-05
-2.30245391314463e-05
-2.96143947900443e-05
-3.78172387075466e-05
-4.31286615036268e-05
5.67918627650415e-06
-1.38212171462704e-05
-1.35738355882589e-06
-2.19924223851516e-05
-7.59660344408961e-06
-9.71443408636096e-06
-1.91660295068043e-05
-2.18317870338846e-05
-4.03337005086545e-05
-2.64777804401694e-05
-1.4623928561223e-05
-3.00199067556626e-05
-2.89282493936017e-05
-2.93264030452992e-05
-1.48304149261303e-05
-3.75265736077712e-05
-1.89062828776426e-05
-1.24497679736013e-05
-1.46099911126464e-05
-1.21493027010597e-05
-1.9901966080445e-05
-1.44854379851614e-05
-1.65638648376584e-05
-1.60933391756238e-05
-3.91670865341587e-05
6.86474112642174e-06
-2.32840057565882e-05
-2.17695324966734e-05
-1.21717120390468e-05
-3.56151535146486e-06
-2.7362410334742e-05
5.16709420695497e-07
-4.90186442063074e-06
-1.64747024532391e-05
-2.07302099255579e-05
-2.560965253039e-05
-1.04887552351729e-05
-3.54702215799402e-05
-1.75982390408346e-05
-3.44537154557627e-05
-1.5915062226345e-05
-1.20877428444875e-05
7.41612239693046e-06
-2.88361422793754e-05
-2.63241363146973e-05
-1.18779872514928e-05
-1.69608402673207e-05
-2.28684124788392e-05
-1.18459308201289e-05
-2.01774070452076e-05
-1.4566854662666e-05
-5.45008094828674e-06
-1.58723358991138e-05
-2.2020453089172e-05
-1.38396108208854e-05
-9.40619708740964e-06
-4.92755612712955e-05
-2.17998945900702e-05
-4.71859459524675e-06
-1.49558261227072e-05
-2.08084002247032e-05
-2.31287553025203e-05
-3.44886196269921e-05
-3.34944754039533e-05
-2.51846033163655e-05
-2.47325237854639e-05
-1.37886936676034e-05
-1.59670756605968e-05
-1.92771669028146e-05
-2.82238415773816e-05
-2.24362558320692e-05
-1.84337263509299e-05
-1.57031142366025e-05
-2.53084908968154e-05
-1.51813934313438e-05
-8.02760310974132e-07
-1.94825332701432e-05
5.14274045745717e-06
-2.08411669934447e-05
-2.43821735139174e-05
-1.6301776681807e-05
-7.00815833179336e-06
-2.90407418177306e-05
-2.07399925858063e-05
-2.08735099235216e-05
-3.4253353481683e-06
-2.47690744464543e-05
-2.20720680879301e-05
-6.2606503059822e-06
-1.34290194176392e-05
-1.54643005476883e-05
4.24812692647426e-06
4.69591148468772e-06
-2.80180816153007e-05
-2.51788124575615e-05
-2.32312546680756e-06
-2.22298355529284e-05
-1.59601983911015e-05
-5.13962728587381e-06
-4.4395264961222e-05
-3.10866242154595e-05
-1.49262280868716e-05
-4.11240322601841e-05
-4.14173470965117e-05
-4.29757366167051e-05
-1.52772465334102e-05
-2.87731475540654e-05
-4.45743530554283e-06
-1.74129683557855e-05
-3.61596640053729e-05
8.46607199101866e-07
-3.12597239634313e-05
-1.25808923200355e-05
-4.02305877570525e-05
-1.65318002911746e-05
-2.36702099459185e-05
-2.38164984195269e-05
-4.72463992737381e-05
4.6256154159857e-08
-4.23327610420876e-05
-1.8085261673693e-05
-3.11059898917563e-05
-1.63453904189153e-05
-2.95196321295854e-05
-2.40842911788359e-05
-3.0141080899482e-05
-2.09602222309856e-05
-1.0413228320839e-05
-2.06010963517173e-05
-1.82469693106435e-05
-1.28508133523583e-05
-2.31200606570787e-05
-4.41042914339388e-06
-1.18041860959972e-05
-2.86770677090594e-05
-2.71529390797574e-05
-2.60262728607976e-05
-1.79604366343768e-05
-3.35357415840297e-05
-3.3667031168782e-05
-3.79057230132334e-05
-3.33370879039909e-05
-3.78467002112336e-05
-3.78723419787583e-05
-5.38756139510685e-05
-4.18499051900507e-07
-4.05602331290852e-05
-2.25939617001204e-05
-1.24989057697759e-05
-2.92289127889054e-05
-2.44196314643426e-05
-1.15635005897459e-05
-2.98194623752077e-05
-2.33361149280097e-05
-1.50010629203387e-05
2.49493645666079e-06
-3.3770668932745e-05
-1.42502964239397e-05
-2.70819881917068e-05
-4.56966802954519e-05
-4.03004827992631e-05
-2.28447388583134e-05
-1.75577509207396e-05
-2.85436824052098e-05
-1.80251379492084e-05
-5.22249351909745e-06
-2.9099818193775e-06
-1.29133609305068e-05
-1.19649996950519e-05
-2.21861152483069e-05
-3.10959943310239e-05
-2.53665800724633e-05
-2.15153805826516e-05
-3.36586373580973e-05
-3.4916597619391e-05
-3.26478351396216e-05
-6.36188524780252e-06
-1.4755691849878e-05
-1.13170865385612e-07
-8.37503368314168e-06
-2.32985365730819e-05
-3.46856213023319e-05
-1.05686285261658e-05
-1.30080413985465e-05
-2.00123110423606e-05
-1.27755837927744e-05
-1.47029759682963e-05
-3.66266842599991e-05
-1.37978897030394e-05
-7.03489306805591e-06
-2.33299157967019e-05
-2.71449300703666e-05
-2.02434743826565e-05
-9.79357987969115e-06
-4.53676096259194e-05
-2.7824722556946e-05
-1.92206530922555e-06
-1.92810977177096e-05
-2.84476003060033e-05
-4.81529695529446e-05
-4.15621893125098e-05
-6.21039643350343e-06
-1.30145284884595e-05
-2.0781274885536e-05
-7.57744793153445e-06
-2.39215352464857e-05
-1.84401833226254e-05
-2.98589958645216e-05
-1.95096827051175e-05
-1.48280656956954e-06
-2.59018987559085e-05
-2.57480337687231e-05
-2.74702593614676e-05
-2.04519999834325e-05
-1.56621807404805e-05
-9.22810722125669e-06
-2.10123072141756e-05
-4.3696373345912e-06
-1.43100814636201e-05
-3.72306741585921e-05
-2.14117941396856e-05
-1.74522379888745e-05
-1.88606268466601e-05
-3.4838083494976e-05
-1.88990955727889e-05
-1.14630031989641e-05
-1.75137508871443e-05
-3.09869832786478e-05
-1.48470671719092e-05
-4.27682769172144e-06
-2.85794612730072e-05
-3.08601113800675e-05
-2.27499193321673e-05
-3.95906218342977e-05
-3.9037583234184e-05
-3.40804967060293e-06
-3.52597981331099e-05
-6.84055420205664e-06
-1.70189780280824e-05
-1.73810146806004e-05
-3.82473896719269e-05
-1.3929255051197e-05
-3.02898577863361e-05
-6.59017930949358e-06
-2.32557590810198e-05
-5.38902315833374e-05
-2.14707176676279e-05
-4.00480775983497e-05
3.52995392487234e-06
-3.42706004031558e-05
-3.3842971643995e-05
-1.84199422820628e-05
-3.54255538782052e-05
-1.52836415731199e-05
-1.92207866477527e-05
-1.11386595326203e-05
-1.20653880874944e-05
-3.29755499387388e-05
-1.57230255697077e-05
-1.93185386689737e-05
-3.63110381038567e-06
-3.82495551087444e-05
-9.2654841946553e-06
-3.27914452520515e-06
-2.56830942771339e-05
-1.38422026095336e-05
-2.51339531980408e-05
-9.22098171804412e-06
-2.05573868899075e-05
-2.05410465162702e-05
-1.77486790015629e-05
-1.60130268609751e-05
-1.81446424440268e-05
-1.5262309485533e-05
-1.89625411314953e-05
-2.86298003850964e-05
-3.42083567686036e-05
-2.53650542861998e-05
-2.0083019347336e-05
-2.53616078445214e-05
-4.62173050990102e-05
5.35317375743167e-06
-1.83491321722658e-05
4.51229820614862e-06
-1.11835092101576e-05
-1.33148769374486e-05
1.99422855476415e-06
-2.04398296386979e-05
-2.99330292149129e-05
-1.39614204037919e-05
-2.9759578565103e-05
-2.17307143144351e-05
-7.8286659042602e-06
-2.8136649284842e-05
-5.01887237018575e-06
-2.39389526900606e-05
-1.01729459893364e-05
-3.20892360742875e-05
-1.11699103920661e-05
-1.76902426101116e-05
-1.85176465640748e-05
-2.08126905214264e-05
-3.57264155995443e-05
-1.37794805864976e-05
-2.98125041102091e-05
-1.91209984314686e-05
-2.49575259943493e-05
-1.65529894336694e-05
-4.45917846542587e-06
-1.0692383826403e-05
-1.06816704826413e-05
-9.71660804509584e-06
-1.4155787583621e-05
-1.49572055206451e-05
-1.64146980912455e-05
-2.74706351270187e-05
5.34944483770046e-06
-2.62271484330764e-05
-1.25873575034638e-05
-2.02750640641277e-05
-3.21458211638351e-05
7.85229560863814e-06
-2.09749313020873e-05
-3.23876819148701e-05
-4.25023518464782e-06
-2.28595782357075e-05
-1.30111995498701e-05
-9.48934337996074e-06
-9.07846792835753e-06
-1.00558067941612e-05
-2.08258307258444e-05
-1.73159093585516e-05
-2.26430332946668e-05
-3.62972587101394e-05
-2.08404953562914e-05
-1.22784459154328e-05
-1.02296745957368e-05
-2.49879564766036e-05
-1.3954260067799e-06
5.67242973571198e-06
-1.33522533917458e-05
-3.4449906292289e-05
-7.6243991785484e-06
-5.70075639736781e-06
-4.83607967644621e-05
-1.51286214847627e-05
-5.4811388422814e-05
-4.99831344692381e-06
-4.15709192776785e-05
-2.52279578612821e-05
-7.12575087418091e-06
-8.63664418333972e-06
-1.92711610957063e-05
1.4341942045247e-05
-2.42219755851171e-05
-1.44907868023484e-05
-1.02485252867749e-05
-8.18225696658442e-06
-2.39586563644435e-05
-1.05662418597804e-05
-2.84693066723024e-05
-3.41163096482268e-05
-1.8415049845119e-05
-2.96891339313524e-05
-2.48006348030927e-05
-1.10343706754021e-05
-3.20451249094399e-05
1.73284815230259e-05
-1.41568674065972e-05
-2.8940842935774e-05
-4.15494955018035e-05
1.60353074107524e-06
-2.5627934078164e-05
6.60303879568628e-06
-3.66543746222955e-05
-4.93549669818953e-06
-1.32857335715418e-05
-1.6244553783213e-05
-4.25428860701364e-05
2.5872179204537e-06
-3.22197547811632e-05
-3.30946348107305e-05
-3.483561932641e-05
-2.81673309497639e-05
-2.19878524365565e-05
-2.54097102863915e-05
-8.0761807989442e-06
-1.84468178032659e-05
-2.91368239761969e-05
-4.24685833184548e-05
-1.02755754385536e-05
-1.16919104870834e-05
-3.30526312533428e-05
-2.42503397937458e-05
-2.20411200127141e-05
-5.09279809629425e-05
-2.18698902526712e-05
-1.9991489448711e-05
-1.30426611604239e-05
-2.44717951376553e-05
-8.7583770547869e-06
2.49924955356685e-06
-2.21659129318123e-05
-2.01114202128196e-05
-2.52917087512426e-05
-1.13661669952928e-05
-4.20216163065029e-05
-2.42486403602174e-05
-3.18343944695623e-05
-1.94015073694998e-05
-1.1410841002411e-05
1.91481432817543e-06
-1.15583922756534e-05
-1.53543922653089e-05
-3.70086696631801e-05
-2.12399015964574e-05
-2.78861988379605e-05
-3.23884724118394e-05
-3.06445664321749e-05
-2.25418902206217e-05
-3.9536536379358e-05
-9.81847258518716e-06
-3.26349510296892e-05
-1.02649438595635e-05
-2.53374996631685e-05
-3.09673972153069e-05
-1.74089925323867e-05
-2.23655908965886e-05
-2.28898145410003e-05
-1.55130818749148e-05
-1.83434794184038e-05
-2.85696833647194e-05
-3.38482973621572e-05
-2.08674560830941e-05
-5.66138339420155e-06
-2.25845821859552e-05
-2.54756174195555e-05
-3.36766867150557e-05
-1.24199859068974e-05
-1.1577153772441e-05
-2.17096854521252e-05
-2.85111318235755e-05
-3.35301384339653e-05
-2.37343600537332e-05
-1.71464549326455e-05
-2.07283079056117e-05
-2.1204951930928e-05
-4.19775205106543e-05
-1.94560844723674e-05
-2.01629302608702e-05
-1.0093568091555e-05
-1.96603258057066e-05
-4.39540933743113e-05
-1.3805950836251e-05
-2.93786542895157e-05
-3.73799978629681e-05
-3.06706427281907e-05
-4.07548683047799e-05
-8.32057253242543e-06
-2.56144982556491e-05
-3.56345489231432e-05
-2.79905457663378e-05
-1.43980358558944e-05
-2.33932764932514e-05
-7.27495211757047e-06
-2.97241962662249e-05
-1.67205453126207e-05
-3.3701186242707e-05
-1.93965180130797e-05
-2.35435772468958e-05
-2.82709851574901e-05
-2.31259233323057e-05
-3.17452561230151e-05
-2.06289553749823e-05
-2.55478152447501e-05
-3.03151990053792e-05
-6.02183331192456e-06
-1.28843076888295e-05
-1.01126204151689e-05
-1.42887417684137e-05
-3.27172143348491e-05
-3.906224311954e-06
-3.26158851491474e-05
-3.55871163915476e-05
-1.24167877252268e-05
-1.053103795302e-05
-1.04816121572215e-05
-1.68294420787318e-06
-1.56475134801797e-05
-6.80512630437585e-06
-2.05885983946783e-05
8.2242234871635e-06
-2.38952355210435e-06
-2.49430335781557e-06
-2.81854595232336e-05
-1.86310860055018e-05
-1.56703256246066e-05
-1.12667149490026e-05
-2.85698770779859e-05
-3.32475041543425e-05
-2.26527071481193e-05
-1.95735021306591e-05
-3.0342833574632e-05
-2.86794402144507e-05
-8.37672134065035e-06
-2.22532897903353e-05
-2.91515116047405e-07
-1.90440633801109e-06
-1.08625119369749e-05
-4.20682654604103e-05
-2.91441773116281e-05
-1.85975425948639e-05
-1.35684988040485e-05
-1.83377434218747e-05
-1.09940652517944e-05
-1.81029797032032e-05
-1.67322907378593e-05
-1.89154528662338e-05
-1.67313345469021e-05
-3.04877338463974e-05
-1.34549089710272e-05
-2.80158459408537e-05
-1.71558151484227e-05
-1.85734559319606e-05
-2.52044142804243e-05
-9.65308931153727e-06
-1.52407096721842e-05
-1.4239663427285e-05
-7.45354074284398e-06
-3.10312390002043e-05
-1.49716340162404e-05
-2.27352894242193e-05
-2.11931039948832e-05
3.28462100115993e-06
-2.30534981739106e-05
-2.59596687288411e-05
-3.30283085578786e-05
-1.06698398545076e-05
-8.35702220465088e-06
-6.79948079162109e-06
-3.71777760423595e-05
-1.12370764819116e-05
-2.67438396709968e-05
-2.61950431764828e-05
-6.99055622837077e-06
-9.26037858589339e-06
-3.41674681461863e-05
-9.38188246419611e-06
-3.90185633958865e-05
-2.83357521628508e-05
-1.50170350343421e-06
-3.25748319014653e-05
-3.02420632932394e-07
-2.47030774413646e-05
-1.94185166919541e-05
-8.61780786054921e-06
-4.35670862707391e-05
-1.14606095876957e-05
-3.13022990023029e-05
-1.84121940938661e-05
-1.60855879223999e-05
-1.99455350036155e-05
-1.95886859748213e-05
-2.99129435291845e-05
-3.2469763146306e-05
-1.74053569516979e-05
-2.8604741046015e-05
-2.36945069706349e-05
1.208007185766e-06
-7.93009807788711e-06
-2.04724187001967e-05
-2.70593606684611e-05
-3.0196507172377e-05
-1.37637037722387e-05
-1.573687385291e-05
-3.26172818664834e-05
-2.8296513833054e-05
-1.91105410181573e-05
-1.29137313368972e-05
-1.65013735172193e-05
-1.54123255814659e-05
-2.40549751426687e-05
-5.03081980117391e-06
-1.35215791518503e-05
-1.79173423732892e-05
-3.56376513292273e-05
6.53723579086884e-06
-2.21329897960278e-05
-2.57560106489382e-05
-1.48657256978577e-05
-2.53499518395565e-05
-3.21869235429625e-05
-1.81551334031016e-05
-1.30006537189597e-05
-2.41896289655335e-05
-1.87548457153541e-05
-2.18305839320932e-05
-2.78568855763134e-05
-4.33273990140389e-05
-1.18241120336682e-05
-1.91692145529987e-05
-4.03975372951525e-05
-1.91260910190226e-05
-2.08270622584823e-05
-1.07660724785812e-05
1.59865960387662e-05
-1.66799373896728e-05
-1.6642975155024e-05
-2.64787823152404e-05
-1.89471522653672e-05
-2.16246955479862e-05
-1.36220517194889e-05
-1.24100572550688e-05
-4.05079923355591e-05
-1.30452660540773e-05
-3.52754906555111e-05
-1.75321049345446e-05
-3.30125267043542e-05
-2.30063865210176e-05
-2.16017920559044e-05
-9.16580157667478e-06
-3.11585205400563e-05
-4.16240457031168e-05
-1.2064386527141e-05
-3.29912742900637e-05
-2.57603330880128e-05
-1.38048817150592e-05
-2.74560205774645e-05
-1.06770887398126e-05
-2.12497870120833e-05
-3.20004098546793e-05
-1.76073159521185e-05
-1.9246118154395e-06
-4.23280156318728e-05
-2.35415140911153e-05
-2.92703886482525e-05
-1.0933470452723e-05
-2.42312512130246e-05
-3.12309607280024e-05
-1.60089810744307e-05
-4.84203664654275e-06
-2.26138571120635e-05
-1.801111384459e-05
-2.5976551989071e-05
-7.81686120185637e-06
4.78765489403683e-06
-2.25936371297301e-05
-1.63249724867382e-05
-2.00462941482456e-05
-2.56077127370278e-05
-8.41035352828076e-06
-1.1399580568486e-05
-2.22710221701275e-05
-1.27398077547105e-05
-2.28092618374828e-05
3.56464079823009e-06
-1.03627781829609e-06
-1.22234563264302e-05
-2.41829591916169e-05
-2.95950618525377e-05
-2.98602116160794e-05
-1.79905285702829e-05
-3.76826579932508e-05
-3.69862049556021e-05
-2.09027274460702e-05
-2.03093370807071e-05
-3.10200867649331e-05
-1.63804973297353e-05
-1.66229608096165e-05
-1.37143353353759e-05
-3.71378900455507e-06
-3.66224637859052e-05
-1.42865075834452e-05
-2.50224738658533e-05
-1.71531212782659e-05
-1.00513736950122e-05
-3.49424127357163e-05
-1.25324884100676e-05
-1.37598137660105e-05
-2.68146395023477e-05
-5.50860278432173e-06
-1.97057529492276e-05
-1.25862662312139e-05
-3.20873522232881e-05
-3.6041187147039e-05
-1.69020286952778e-05
-2.72852358775893e-05
-1.73457193145788e-05
-1.86288383822088e-05
-2.54625699435535e-05
-3.11863784700205e-05
-1.90639049966868e-05
-1.21448960516234e-05
-4.1079813178944e-05
-1.38281796967344e-05
-1.87442214584505e-05
-1.96617509236949e-05
-2.73289314527022e-05
-3.53956948253289e-06
-2.92544320796316e-05
-2.83354174850479e-05
-3.62168656017176e-05
-2.96648324292455e-05
-1.49553701865067e-05
-1.75336130392958e-05
-1.82126674096935e-05
-2.82539231758775e-05
-4.82652485778089e-05
-3.0891482605566e-05
-1.99333732813485e-05
-1.2650608281534e-05
-3.23159696083383e-05
-1.2052301536547e-05
-4.15316223465118e-05
-1.8751120880101e-05
-3.64303613192113e-05
-1.25604011256189e-05
-1.46519222386992e-05
-4.11607328609503e-05
-3.03024727318787e-05
-3.2227855719727e-05
-1.33318625684802e-06
-2.47173797105176e-05
-2.75496093775357e-05
-2.17680822681965e-05
-6.14716206649063e-06
-1.96727577491257e-05
-2.46059936773808e-05
-3.09715646068476e-05
-3.98852717026644e-06
-1.80476752755875e-05
-2.17292474440504e-05
-3.08127674955626e-05
-1.65559474762251e-05
-3.51658283032584e-05
-2.16910400982865e-07
-2.34498620990142e-05
-1.76990798579968e-05
-1.58884446895553e-05
-3.07243580908694e-05
-4.08825062373935e-05
-2.94012978077189e-05
-8.84973120384956e-06
-1.50323634151023e-05
-1.88037227686128e-05
2.36307942351534e-06
-1.71227675437013e-05
-3.38091931372155e-05
-1.51852073153411e-05
-7.93067069180222e-06
-1.35575404204198e-05
8.30902567592043e-07
-2.58377242159956e-05
-9.41493273872353e-06
-1.75175005550369e-05
-7.82157328755062e-06
-1.80031249539424e-05
-1.72438319813807e-05
-3.78874157371789e-05
-9.60818356730438e-06
-1.22270976114499e-05
-2.19252191469946e-05
-3.18929809928929e-05
-8.75292709550515e-06
-1.62186175352423e-05
-4.57281255800834e-05
-3.24270124303154e-05
-3.51637636143574e-05
2.89774270610913e-06
-3.12062537077114e-05
-1.91332752550022e-05
-1.35454331166316e-05
-1.85443624240891e-06
-4.17706144599824e-05
-1.28380206540025e-05
-1.87889415291995e-05
-4.68810408964552e-05
-2.85894412017702e-05
-2.55970393837397e-05
-2.50651653444044e-05
-2.63863033841297e-05
-3.03231317250969e-05
-1.34735647967777e-05
-2.55301197178225e-05
-2.55712210096342e-05
-2.21307799414504e-05
-4.07208869401904e-05
-2.30929728253135e-05
-1.85243107620683e-05
-3.36724467180472e-05
-1.43390798656432e-05
-1.28597170989541e-05
-1.61551705632877e-05
-1.98009348629565e-05
-4.69780221604769e-06
-1.35025421592361e-05
-1.31701671585614e-05
-1.99912653769806e-05
-2.04752343902736e-05
-1.10914256813726e-05
-2.78442814694219e-05
-3.51084243211806e-05
-1.31315281691789e-05
-1.17917210937756e-05
-2.40567399633362e-05
-2.4249196654106e-05
-1.63339169632748e-05
-3.17843330080399e-05
-3.88453139137559e-05
-1.50371266501988e-05
-2.79766805101095e-05
-8.20745929524662e-06
-2.01091849254412e-05
-3.78803423147044e-05
-6.62099173655146e-07
-2.54701127049141e-05
-1.81671501875036e-05
-2.00527655579413e-05
-5.36967563463375e-05
-4.0474489467014e-05
-5.61691050005213e-05
-2.96618553023819e-05
-3.15218247183001e-05
-3.52673649769506e-05
-2.35913584998888e-05
-3.96184080588682e-06
1.35681147773142e-05
-1.28058543690618e-05
-2.80682534527707e-05
-1.14595897422415e-05
-2.25238601104515e-05
-4.96007298810918e-05
-2.32112698454181e-05
-2.46466330066575e-05
-1.51558656481332e-05
-6.55906838014999e-08
-1.28159973731235e-05
-9.36680401019097e-06
-2.32293591593794e-05
-2.85230947149623e-05
-2.45674044166982e-05
-5.64040987761995e-05
-7.49023138827643e-06
-2.62752574601227e-05
-2.02497651027875e-05
-1.24871956594569e-05
-2.42541005714899e-05
9.14830410688108e-06
-2.70797345459331e-05
-7.61541928804651e-06
-1.27012040549183e-05
-1.73622320621626e-05
-2.93052948278789e-05
-2.44650094107381e-05
-1.98571853890344e-05
-1.23293587447721e-05
-3.01802959486405e-06
-3.08996419640152e-06
-1.13747183757186e-05
1.35525454085572e-06
-3.7912339293866e-05
-1.11901655518024e-05
-4.24201871932273e-05
-2.04574290306566e-05
6.23145772875117e-06
-3.96234308287543e-05
-1.86613047160757e-05
-1.03599849710371e-05
-8.93545831098034e-06
-2.78946172670352e-05
-3.35856483887796e-05
-1.94978071718033e-05
-6.55933171364789e-06
-3.47806739126672e-05
-2.40003884325448e-05
-1.92331494469069e-05
-2.88003626939433e-05
-4.82565359799504e-05
-3.14454532517357e-05
-3.64149291541929e-05
-1.11092167214159e-05
-1.2647824279929e-05
-2.97180809786849e-05
-2.04236499092873e-05
-1.07364351450314e-05
-1.61091014893077e-05
-1.30267090691906e-05
-2.6226929055855e-05
-2.31000631869341e-05
-2.08975903122572e-05
-1.74337392907552e-05
-7.46030305098331e-06
-2.49918743455836e-05
-1.54627175556545e-05
-1.54958144201023e-05
-1.83162797550558e-05
-2.29258874293646e-05
-3.09041804827573e-05
-1.9497287816782e-05
-2.9397902161751e-05
-3.09552632084304e-05
-1.29141649269756e-05
-2.64943274054795e-05
-3.46811792577525e-06
-3.38253015793903e-05
-2.21239672970065e-05
-2.89667473106373e-05
-2.63827245632146e-05
-3.01547375672094e-05
-2.45691700334846e-05
-2.13799388771693e-05
-1.25332530735108e-05
-2.19304929911703e-05
2.59903990381471e-06
-2.31378008011866e-05
-3.51249009603562e-05
-1.16918438748811e-05
-1.08584934626357e-05
-1.78801181222322e-05
-1.813777744608e-05
-2.70223630407653e-05
-3.29874932640769e-05
-2.25690557988144e-05
-2.62971181523718e-05
-3.89247386655469e-05
-2.46868205070082e-05
-2.77194232658904e-05
-3.11566042001554e-05
-3.79593947050569e-05
-1.61319325646911e-05
1.8279055649893e-05
-1.34929334954854e-05
-5.62607070706517e-06
-2.93054600978302e-05
-2.41846547484999e-05
-3.43794453217554e-05
-3.7081360544179e-06
6.31021895668847e-06
-2.17691446803152e-05
-1.9854011717227e-05
-1.95141936596671e-05
-3.93931862194267e-06
-6.85174485122251e-06
-3.37444279537174e-05
-9.84073503863737e-06
-6.50032948681336e-06
-2.35501046629718e-05
-2.80969536319745e-05
-3.10023077755086e-05
-7.40009232284297e-06
-2.33543761634493e-05
-3.00269759793722e-05
-3.1978522283139e-05
-3.01182869437355e-05
-1.58718547199715e-05
1.39367354926419e-05
-2.904375781337e-05
-4.55423828686253e-06
-1.59207241640488e-05
-1.64696574899229e-05
2.30012852384201e-05
-1.86067933894458e-05
-4.64278051437549e-05
-2.94402628738565e-05
-1.60738736216115e-05
2.265123151864e-06
-2.14421281609439e-05
-1.60340025849827e-05
-6.39778828892683e-06
-2.31151901301396e-05
-5.70431838938185e-06
-2.16535679664837e-07
-2.52385667472828e-05
-1.71549749181992e-05
-5.26713986108715e-07
-2.7916627700133e-05
-2.98506816407867e-05
-3.06092599840281e-05
-2.6705352030817e-05
-2.26307092513322e-05
-1.30997647956047e-05
-2.98701350477876e-06
-5.70552659061348e-06
-1.61186633492199e-05
-3.23960566374621e-07
-7.38990103021586e-06
-9.77464620389428e-06
-1.01331491312436e-05
-2.82233994876583e-05
-1.57822064461145e-05
-1.0655255646278e-05
-2.92073744901588e-05
-1.15495609394527e-05
-4.87345894031413e-05
-2.17339384554183e-05
-2.60819450154562e-05
-2.4623275653996e-05
-1.92372664522125e-05
-3.86260643474689e-05
-2.75922167077784e-05
-2.03583285625344e-05
-4.62790746175133e-05
-4.58816565475888e-05
-3.6148809913804e-05
-2.35066078216918e-05
-1.46418201522671e-05
-2.38770443655765e-05
-1.92469829951768e-05
-2.04086845097322e-05
-1.91676641224764e-05
-1.49392189792314e-05
-3.40062653611648e-05
-1.54355912728495e-05
-3.97171458695529e-05
-1.5348659848773e-05
-2.4664667717578e-05
-1.92384897279894e-05
-7.22190500194157e-06
-2.86572168093558e-05
-1.57302138040913e-05
-3.05630215294583e-06
-2.01526220552559e-05
-6.18348888112958e-06
-1.90841899791113e-05
-2.48890491036153e-05
-1.11267426473523e-05
-5.29996093853227e-06
-2.97583267542394e-05
1.31484033691586e-07
1.56170483053066e-06
-1.70282053510033e-05
-2.543385695903e-05
-2.42552292502344e-05
-1.02228719463985e-05
-1.37880725435059e-05
-2.46786497958418e-05
-4.14427689816736e-05
-2.01066808971571e-05
-1.67270486037691e-05
-9.66477012396535e-06
4.24671857381261e-06
6.55825233430754e-06
-1.44927948261636e-05
8.20116829027673e-07
-2.09849553337276e-08
-1.44652338963074e-05
-1.32120502730719e-05
-1.09792285877492e-05
-3.90775431160601e-05
1.54372061989961e-06
-2.27598167407055e-05
-1.22702215335433e-05
-3.57981592232879e-05
-4.47465607224462e-06
-4.34546372493036e-05
-2.50171717923953e-05
-1.65591138205961e-05
-2.15055301183717e-05
-2.93168574556235e-05
-2.69693709550268e-05
-4.17248111277773e-05
-1.60496432481806e-05
-4.08138720567053e-05
-3.06195831910488e-05
-1.68318748726207e-05
-2.85794303635324e-05
-2.80129592437668e-05
-1.14493913947999e-05
-2.57434595707651e-05
3.7975184260096e-06
-1.71161258105505e-05
-2.24722319891414e-05
-3.91481727661459e-05
-2.90792469825288e-05
-2.88556995606484e-05
-7.93235839666798e-06
-1.37782969174109e-05
-4.76761475149239e-07
-1.9982602483017e-05
-3.0673361736146e-05
-3.73662366800457e-05
-2.03060078110282e-05
-3.17582913923827e-05
-5.22742390170817e-06
-9.80674059328904e-06
-2.10190909352202e-05
-1.684146403338e-05
-2.08013901747512e-05
-2.79673716482491e-05
-1.95755530623554e-05
-2.04541076975275e-05
-3.5977334323232e-05
-1.76909534088224e-05
-1.9836907073605e-05
-3.88640318994536e-05
-8.63858421242088e-06
3.84449015788982e-06
-2.03662312589449e-05
-2.56954084986259e-05
-2.89537837861381e-06
-3.29315391702571e-05
-2.29556385668645e-05
-1.95559840786419e-05
-1.20428908420545e-05
-3.88464015316672e-05
-2.73936329714686e-05
-3.16610603924254e-05
-2.16338653187735e-05
-2.76072581087167e-05
-2.02330113891902e-05
-1.8328926965905e-05
-2.7501325492942e-05
-1.9369803141998e-06
1.1120298198937e-08
-2.36387150168075e-05
-1.7740044841655e-05
-3.06567167763573e-05
-2.63799156225142e-05
-2.51309887141365e-05
-9.3195395505396e-06
-2.62424481297823e-05
-2.70776720256874e-05
-6.87525586397559e-06
-3.61834570079473e-05
-4.92255364575978e-06
-1.19038398893165e-05
-1.35134856758699e-05
-7.87101138638033e-06
-9.7082289851668e-06
-3.14551458312169e-05
-6.01645080592328e-06
-1.61057973501624e-05
-2.55370866134797e-05
-3.87270915045282e-05
-2.6090932322481e-05
-1.75403345480694e-05
-1.35458944699477e-05
1.91750487883737e-06
-2.91098109635088e-05
-2.65523382654156e-05
-2.43351817949356e-05
-1.16564337955777e-05
-1.62509854378546e-05
-2.06984188023398e-05
2.40231146706621e-06
-5.28329551145855e-05
-3.69436758546641e-05
-3.35256281775584e-05
-4.35239108879148e-05
-4.11844027587033e-05
-2.83183935420242e-05
-3.62900398431348e-05
1.97319940736103e-06
-3.98723832580098e-05
-3.73215666055703e-05
-4.40509959894359e-05
-8.46599575050253e-06
-1.45033612571333e-05
-3.795622973756e-05
-2.53065344772483e-06
-2.70293674830751e-05
-2.70832776036699e-05
-3.62812121337522e-05
-1.14276157432294e-05
-2.82504613139825e-05
6.18559271037897e-06
-3.40447536768871e-05
-4.25444915451242e-05
-2.54569528347029e-05
-3.25448762707657e-05
-1.81222968211049e-05
-1.06489394276186e-05
-3.05270024146741e-05
-1.01201912910053e-05
-2.97453970852339e-05
-6.40915850469651e-06
-2.46681735176039e-05
-8.53621287188859e-06
-4.58936878037985e-05
-1.98809700862636e-05
-5.24596888250829e-06
1.57281609807628e-06
-2.65727916933336e-05
-3.90514793149753e-05
-2.14287907603361e-05
-1.68657415586929e-05
-1.06076775574289e-05
2.56985705696508e-07
-2.32471317973584e-05
-2.10813108051379e-05
-1.39833934151232e-05
-1.51330251254253e-05
-1.6734536698502e-05
-2.10337780940188e-05
-1.83653232847773e-05
-2.92672822055409e-05
-2.04908624188583e-05
-1.72510812371837e-05
-3.30959126211166e-05
-3.53783212437582e-05
-2.30802143198144e-05
-2.85861860750902e-05
-2.68506063552457e-05
-2.71077966641595e-05
-3.38443062130602e-05
-1.81336044712625e-05
-3.24633665881396e-05
-9.63260532686415e-06
-1.42445288558639e-05
-1.62526305602372e-05
-9.90391212065555e-06
-2.39066987952885e-05
-3.17456914294567e-05
-1.92748159504616e-05
-1.06310752886062e-05
-8.94728407777112e-06
-3.19044291492842e-05
-6.41504234172241e-06
-2.10960397256407e-05
-2.22892005722096e-05
-2.25795624972233e-05
-1.25493146102101e-06
-4.05341191554237e-05
-3.07717153378236e-05
-1.94221931639414e-06
-1.14816200871884e-05
-1.54540292290921e-05
-2.40902571483022e-05
-2.42614642224904e-05
-1.44692201941763e-05
-1.19741634315147e-05
-2.1682161923278e-05
-7.3892362721135e-06
-1.99787719981616e-05
-6.65831624289827e-06
-2.27034774929669e-05
-1.42449895269977e-05
-8.44422626590469e-06
-1.11868748004193e-06
-3.69165693593817e-05
-3.52979494750572e-06
-4.46044561428204e-05
-1.72844802376864e-05
-2.28353234372664e-05
-2.01767190045258e-05
-4.30724922803921e-06
-2.64710572662332e-05
-2.28435547875758e-05
-3.81420492014168e-05
-3.54770604799336e-05
-2.16398078391735e-05
-1.79767924100393e-05
-4.05204055462898e-05
-3.6665968747029e-05
-6.77910710277472e-06
-2.07500237118565e-05
-3.64473009342868e-05
-2.87434437932791e-05
-2.19289907307023e-05
-2.52896823957952e-05
-2.5062776605548e-05
-2.64147659969608e-05
-1.1034780054296e-05
-2.16026183953752e-05
-1.3040493132909e-05
-4.48646000674516e-06
-3.55481835134102e-05
-2.46671802332609e-05
-7.12289176249929e-06
-2.97641383910414e-05
-3.88455135176536e-06
-6.0167357685553e-06
-2.19456655626082e-05
-2.31987045522885e-05
-8.23418288864695e-06
-1.47020084667005e-07
-4.27032091814861e-05
-2.43723851842365e-05
-1.01690827230455e-05
-2.22096430964027e-05
-9.5507454903236e-06
-1.55366902328102e-05
-1.28683423880633e-05
-3.4986537787552e-05
-1.10602968977915e-05
-3.47239198495723e-05
-2.68151904779639e-05
-5.51574379517773e-06
-3.45295170093087e-05
-2.19123897056906e-05
-1.47129587501944e-05
-2.37722766953164e-05
-3.18901731323751e-05
-4.78164121030874e-07
-3.7120740144859e-05
-2.11392216857451e-05
-2.76020937323032e-06
-1.96133495517363e-05
-3.44576642622112e-05
-3.28844899431088e-05
-1.60276488270569e-05
-2.00109700661553e-05
-1.65543656582513e-05
-9.65967905398775e-06
-2.23804027950135e-05
-2.05343187330346e-05
-3.29696919881093e-05
-2.52340349494184e-05
-3.73151611946945e-05
-1.72449046841584e-05
-1.3913891155951e-05
-8.54601312187179e-06
-1.94912468696813e-05
-2.34003793321639e-05
-4.42213286357406e-05
-3.71057750283744e-05
-8.78996955153069e-07
-1.92150290072426e-05
-2.73586935864766e-05
-2.75761891769465e-05
-2.77373190020777e-05
5.23854372619315e-06
5.79486524795276e-06
-1.29808916722088e-06
-1.98024007471394e-05
-1.2509806558343e-05
-2.50170222682387e-05
-6.16219980504726e-06
-1.03034241047052e-05
-2.83226158744787e-05
-1.81084745794891e-05
-6.26129533117562e-06
-2.23482405732504e-05
-4.04685715538749e-05
-6.98986714464124e-06
-2.61816526726244e-05
-2.48038550383413e-05
-1.29248340231273e-05
-2.43859829098016e-05
-1.02902163331483e-05
-1.20613907324027e-05
-2.50481544317239e-05
-2.44496363643836e-05
-2.29560247001748e-05
-5.82250642252941e-06
-1.18267228892779e-05
-1.36160860621881e-05
-3.72623902372451e-05
-2.39065451479779e-05
-2.40930602486906e-05
-1.52808121670108e-05
-2.57520831532413e-05
-3.03379666417199e-05
-1.88950360423542e-05
-2.15335988521628e-05
-2.70283461173116e-05
-3.90401989129603e-05
-3.65138577598674e-05
-2.57092893200836e-05
-3.03926483074509e-05
-1.83934039872094e-05
-2.32158092600657e-05
-1.95386157927326e-05
-4.49761723510817e-05
-1.97674056834661e-05
-2.19243485460471e-05
-2.19620629842143e-05
-2.87479987236063e-05
-3.27985648210754e-05
-7.20183450720226e-06
-3.70041420685023e-05
-1.35772517128524e-05
-2.53464075141451e-05
-1.44806574694617e-05
-2.4502328107632e-05
-1.93921950737306e-05
-1.32551774801753e-05
-8.83571956755454e-06
-3.62911820607858e-05
2.97078347047668e-07
-3.25458428493256e-06
-3.33874962421949e-06
-2.63014531357151e-05
-1.78808846228233e-05
-1.84887277969188e-05
-4.57846926654864e-05
-3.27657760988626e-05
-2.73047026084477e-05
-2.48278507987604e-05
-2.35159722507193e-05
-1.41782482854947e-05
-1.65517292116724e-05
-6.20137645969774e-06
-2.4440108246553e-05
-2.83245530938461e-05
-1.08800794032415e-05
-3.99838519547594e-05
-2.01900111602536e-05
-2.85719212148069e-05
-3.4029521905925e-05
-5.59449334653744e-06
-2.88562007351353e-05
-4.90428974724473e-06
-1.29413187331208e-05
-4.43881269985562e-06
2.47146760624299e-06
1.36633549948477e-06
-3.16935388455703e-05
-4.48027130137381e-06
-1.84685891370395e-05
-3.17964715694712e-05
-1.61650838635394e-05
-2.21560930148562e-05
-1.37079022564218e-05
-3.43644242425221e-05
-3.99482584341005e-05
-4.24750238614827e-05
-1.67544100786239e-05
-3.19173407488843e-05
-3.29101167937146e-05
-1.80326263071724e-05
3.54947591979189e-06
-4.30737353948853e-05
-2.33387026452031e-05
-1.46336868993624e-05
-1.05193635366037e-05
-1.89499840491663e-05
-1.56005788513618e-05
-4.60513533161921e-05
-3.66131706320702e-05
-1.06249829533719e-05
-8.77949349999628e-06
-1.51170532417074e-05
-3.58556267690485e-05
-2.00797853462337e-05
-1.67943495050393e-05
-3.3062764521004e-05
-2.47528358553679e-05
-2.35547134677137e-05
-3.30464221596179e-05
8.24803187024987e-06
-1.18958474022286e-05
-1.32738301057356e-05
-2.26907594205406e-05
-3.92356372155141e-05
-2.28344785869577e-05
-2.45215270015222e-06
-2.79628749042806e-05
-4.10414846518249e-05
-7.14409930720515e-06
-1.81596386383186e-05
-3.16387171724201e-05
-2.13998105549365e-05
-4.50341146891316e-05
-3.19954577843041e-05
-5.97512797078402e-06
-1.77818102931738e-05
-1.72922157722604e-05
-4.82896872021608e-06
-2.07641633003316e-05
-4.10562578119856e-05
-2.10680293307488e-05
-1.33063043724374e-05
-3.30209220296666e-05
-3.38068952687768e-05
-2.55830740198835e-05
-1.71078977357846e-05
-3.42352224542495e-05
-1.8466181523771e-05
-2.97954897740511e-05
-2.25890137965475e-05
-1.01752315235529e-05
-1.96080643284514e-05
-1.97805154313531e-05
-2.56878687260092e-05
-2.14507164428418e-05
-3.75921969961346e-07
-1.81656280437251e-05
-2.82977574108951e-05
-5.06583086326076e-06
-2.38080149330929e-05
-4.2258927574876e-05
-3.7512571659364e-05
-1.2012479023287e-05
-1.27634178034452e-05
-3.11381630030507e-06
-3.94155499857978e-05
-3.22221631747382e-05
-1.9826288733118e-05
-3.14509321759991e-05
-2.63125997990428e-05
-2.32525537981832e-05
-2.01292081121707e-05
-1.46751857666325e-05
-5.35254725856546e-06
-2.53107464084175e-05
-4.54384760511149e-05
-2.57343562064018e-05
-2.58489812116583e-05
-4.39042138150249e-05
-2.1209215602169e-05
-1.40002874228993e-05
-3.10146392130738e-05
-2.17199177033031e-05
-9.80359299256748e-06
-2.13643697699013e-05
-3.48435809745536e-05
-3.53595425683429e-05
-2.00888997199912e-05
-1.96663459896323e-06
-1.01627410932412e-05
-2.84733530771661e-05
-4.6879182681095e-05
-1.80789989511303e-05
-1.84422070591738e-05
-3.73209648235354e-05
-6.88220805130101e-07
-2.64935797321509e-05
-2.15894818020109e-05
-6.41179404906336e-06
-2.59507981034712e-06
-8.8609918792683e-06
-1.67948915416812e-05
-3.60597271135653e-05
-7.34733862150722e-06
-2.27123086791003e-05
-3.02998474833681e-05
-6.70183717929722e-06
-3.18298601657723e-05
-7.64756736879917e-06
-1.48667103316161e-05
-4.87188175932129e-06
1.49833886283051e-06
-8.80897781116637e-06
-9.80016391051724e-06
-1.69104395256953e-05
-2.10894969075022e-05
-1.4252832932249e-05
-1.50264152607807e-05
-4.25589124778153e-05
-1.55124193361374e-05
-2.3831077944635e-05
-2.54666091665507e-05
-4.21678226011779e-05
-1.88287310053362e-05
-2.75839551901982e-05
-2.11480160860963e-05
-2.4233668946328e-05
-2.1614151704182e-05
-3.52700539447401e-05
-9.80699003476365e-06
-2.25583211370743e-05
-2.33478554055966e-05
-6.89886788982984e-06
-2.13225948395889e-05
-2.51614536024724e-05
-7.28206736128313e-06
-1.2481024500677e-05
-3.56585675221087e-05
-1.28702726520198e-05
-2.71403294569244e-05
-1.90655045761542e-05
-1.26700080763279e-05
-3.19383861599857e-06
-1.17359056336273e-05
-4.06531041335473e-05
-2.36356593203439e-06
-1.24337722458845e-05
-1.37919009018905e-05
-2.45614760115805e-05
-2.73531423350724e-05
-2.00693713984546e-05
-1.43479447063074e-05
-1.64934345340904e-05
-1.28025110204004e-05
-2.06170983417969e-05
-1.94221324334757e-05
-2.70628334657413e-05
-3.22444812867834e-05
-1.48113565715628e-05
-2.05778199461186e-05
-1.30819778429135e-05
-1.38737369224775e-05
-1.35555669687272e-05
-2.90357761703179e-05
-1.05152541992063e-05
-1.71408120381516e-05
-3.70864824049161e-05
-1.55001682567285e-05
-8.47106756162735e-06
-1.05569315072294e-05
-2.78243336122238e-05
-2.43464236142223e-05
-1.13108596153916e-05
-2.5648642667753e-05
-6.72210828885795e-06
3.11454603096922e-06
-6.53101060585794e-06
-1.08780300657909e-05
3.00788183615238e-08
-2.9349965892233e-05
-2.42650598136434e-05
-8.78408611672286e-06
-1.65764173852421e-05
7.34852229587871e-06
-2.5804608781983e-05
-1.53296962414232e-05
-6.10640049068227e-06
-2.68899410055517e-05
-2.90365463113957e-05
-1.44711731750596e-05
-2.12921956362064e-05
-1.24419914748165e-05
-1.61585398369878e-05
-1.67847034053638e-05
-1.99073595151157e-05
-2.54400469731947e-05
-2.3464652503124e-05
-1.6966804219457e-05
-3.99651034609325e-06
-4.04574073189219e-05
-1.47539006718068e-05
-2.13673748096059e-05
-3.42002853822986e-05
8.59899639257109e-07
-3.17427700387058e-05
-1.93761305614281e-06
-2.63616376383646e-05
-8.74569591204897e-06
-4.08764177171523e-05
-1.72797773678392e-05
-2.03987817683942e-05
-3.0966100736152e-05
-1.30172455655427e-05
-1.88524684897985e-05
-2.57320390288621e-05
-1.08451812899997e-05
-1.28014595226167e-06
-1.23050702964997e-05
-7.88427817247935e-06
-4.45922652179909e-05
-2.00845088226354e-05
-1.13354860948533e-05
-1.21291299383412e-05
-1.20102312711428e-05
-7.81935115917542e-07
-1.84726710153145e-05
-2.4730301898565e-05
-3.13370007413678e-05
-2.32982413713903e-05
-2.39209216029504e-05
-2.29331474756931e-05
-2.54060291610918e-05
-3.44652970269382e-05
-1.8186992775205e-05
-1.51763823155325e-05
-1.39312041609861e-05
-3.23340259847873e-05
-2.07231262578987e-05
-3.02819186197382e-05
-1.0081747921151e-08
-3.23910791033968e-05
-2.27061527537154e-05
-2.75593144565647e-05
-1.97488124224811e-05
-3.30041331218287e-05
-4.17284341867728e-05
-2.22778359811066e-05
6.6165993912852e-06
-2.04363001682994e-05
-2.51182381396758e-05
-1.7995807726976e-05
-1.60646771621508e-05
-1.97886259462417e-05
-1.399235262748e-05
-3.04534174281367e-05
-1.8774292299548e-05
-1.14780352607851e-05
-1.82798108897309e-05
-2.73780532078973e-05
-2.3911448904192e-05
-1.4926659761163e-05
-2.31350487499501e-05
-3.71145937289697e-05
-2.53940924295223e-05
-3.25091947298469e-05
-3.67628007639747e-05
-1.48996674669758e-05
-1.83910277687835e-05
-7.85348242621171e-06
-3.33242782441727e-05
-1.02754670603383e-05
-1.07305885017501e-06
-2.84127612606492e-05
-2.85359140737511e-05
-2.08326618330454e-05
-2.44106524599552e-05
-3.03680653822707e-05
-1.43716581462896e-05
-1.04986718224221e-05
-7.56666874604988e-06
-2.74949303327668e-05
-6.63107017497776e-07
-1.88632056329632e-06
-2.51724992325691e-05
-1.34751932348305e-05
-6.12656971554943e-06
-2.07182376197084e-05
-1.67094470669684e-05
-1.89403507500518e-05
-6.97129263039277e-06
-4.75894444299087e-06
-6.76721540868423e-06
-1.88401448835476e-05
-1.50911956011432e-05
-2.65227671125194e-05
-3.57279862362091e-05
-2.20386535388701e-05
-2.90993065941677e-06
-2.25919094378278e-05
-1.22469726565693e-05
-1.3455488789372e-05
-2.22238128317111e-05
-3.93185331425101e-05
-2.62872426434556e-05
-4.21694556216208e-05
-1.64898470466279e-05
1.33743092391359e-06
2.12449986111914e-06
-3.68318369985097e-05
-9.25238724018045e-06
-3.05237188253588e-05
-3.13702150354123e-05
-2.40576887025156e-05
-2.29762633329636e-05
-3.34971740815346e-05
-3.09014117663748e-06
-2.43686234350041e-05
-4.1745855979285e-05
-7.13680652831189e-06
-1.83234956316815e-05
7.52283506731217e-06
-2.2395050258411e-05
-1.15583311947929e-05
-1.8715743015124e-05
-2.9961809055463e-05
-8.16850457132133e-06
-3.98569399719355e-05
-3.89014302435446e-05
-4.57246077884217e-06
-3.90936267045368e-06
-2.39239668887347e-05
-1.96913435491475e-05
-2.05438440285749e-05
-1.44819223933727e-05
-1.99701933347399e-05
-2.84192534401498e-05
-1.18933846120876e-05
-2.26011575145041e-05
-2.97517265903157e-05
-3.65585786923071e-05
-2.68724724687934e-05
-1.35243494953869e-05
-6.85711770683601e-06
-5.75709574222665e-06
-1.82869358981704e-05
-1.98443699425885e-07
-1.58429778017474e-05
-1.79364415146241e-05
-6.28354120151619e-06
-2.80127593420789e-05
-3.14823163149766e-05
1.3037678862244e-05
-1.6866720423109e-05
-1.17859635563064e-05
-3.34492722889257e-05
-3.29023509402161e-05
-1.00087353151564e-05
-2.82682945123069e-05
-2.90033040397724e-05
1.89950731806238e-06
-1.35394405768391e-05
-2.78565952281033e-05
-1.07404601927745e-05
-1.0922364332787e-05
-5.68255796555569e-06
-1.53767734390773e-05
-2.47032314029602e-05
-2.36808347120357e-05
6.76713154496331e-06
-2.56183416366172e-05
-3.47795515559843e-05
-2.44797729659553e-06
-1.34855964556628e-05
-7.83659466891347e-06
-1.40300920738076e-05
-2.9921356209327e-07
-1.61738727342166e-05
-2.58952087422883e-05
-5.95474737409444e-06
-2.55827541552701e-06
-1.83121677086817e-05
-9.50653455510407e-06
-3.43515493436923e-06
-1.83867983756052e-05
-7.66307706462292e-07
-2.42460116097225e-05
-4.4313814184665e-05
-1.34347726890754e-06
-3.71105955206203e-05
-5.55437062069965e-05
-1.39003933289036e-05
-1.17497365704896e-05
-1.33198692426305e-05
-2.8929661164323e-05
-2.3889261165236e-05
-2.22672601095339e-05
-3.31433322730982e-05
8.17443427433122e-06
-1.92393478394192e-05
-1.90766258221793e-05
-1.53567728104785e-05
-1.32545758866839e-05
-2.61477885492684e-05
-2.36922624034551e-06
-8.48868272036872e-06
-3.57858151112123e-05
-1.6726302122588e-05
-6.99752612784319e-06
-1.40331928654762e-05
-1.50255274718859e-05
-4.45651853808349e-05
-2.86170121896504e-05
-2.15320021070994e-05
-2.15770032919602e-05
-2.23484168419693e-05
-3.22326620280215e-05
-9.7224274878819e-06
-1.24146235659835e-05
6.96640522460287e-06
-2.68706848833378e-05
8.77123380666696e-06
-1.67783345550851e-05
-3.58389862777004e-05
-2.008629264636e-05
-2.78636894500338e-05
-2.28815236398431e-05
-1.34900831167564e-05
-1.81175214148674e-05
-3.06478956307977e-05
-4.04312146270925e-06
-1.17430364950565e-05
-2.40313008126912e-05
-2.23936234931167e-05
-1.24943050960974e-05
-1.93375827405412e-05
-2.02528164903439e-06
-6.01339966843939e-06
-3.25940437239842e-05
-2.73301745539769e-05
-2.71393039531348e-06
-1.86016259319195e-05
-2.42435735708034e-05
-2.85441261368062e-05
-9.4700712728036e-06
-2.40431989887041e-05
-2.70024770196454e-05
-9.35889344643293e-06
-2.38373543528069e-05
-2.86102088684669e-05
-1.17863115340621e-05
-2.35959125928038e-05
-2.43346312831582e-05
-4.4736534931696e-06
-1.29765574296454e-05
-2.2398947764792e-05
-5.16715460378784e-06
-4.15130071912093e-06
-6.4625247545453e-06
-3.74214983264583e-05
-2.69914920319542e-05
-1.94944659743149e-05
-4.59252031829756e-05
-2.15779392216169e-05
-1.35371009030189e-05
-4.64801935867919e-06
4.47575918202618e-07
-1.93388015073266e-05
-2.4081361304064e-05
-2.23359812401071e-05
-1.08812282635915e-05
-1.62188267465869e-05
-2.76597878448007e-05
-4.7355804729209e-06
-6.77599144481556e-06
-1.15941461203715e-06
-2.28991641676607e-05
-2.58265415100297e-05
-3.19544226417596e-05
-8.27222942124173e-06
-3.24238912664833e-05
-1.28797230996283e-05
-3.09636518478951e-06
-2.65170103136677e-05
-1.75953918512083e-05
-2.75782690924506e-05
-4.05117508489129e-05
-2.85560454374594e-05
-1.19732858043382e-05
-1.86795228452292e-05
-4.71253613104688e-05
-2.88338905620708e-05
-7.82717610015395e-06
-4.22606061993658e-05
-2.93739963309214e-05
-3.86230197755792e-05
-3.99533187102594e-05
-2.8478181646814e-05
-1.83451330969863e-05
-2.39622021626643e-05
-2.84056144788884e-05
-2.91563350121798e-05
-1.7193587777911e-05
-1.84863023819128e-05
-2.02951564195679e-05
-2.56024350274383e-05
-2.69308748122568e-05
-4.28545367556176e-05
-1.22287374249469e-05
6.13118342975178e-06
-1.4540804612055e-05
-1.87746854270703e-05
-8.64128893119585e-06
-1.66672972441675e-05
-2.84167901828421e-05
-1.70972617075025e-05
-2.56967049782752e-05
-1.74202864461335e-05
-8.7408982731848e-06
-1.15432902038115e-05
-2.85679092248632e-05
-1.80936518388965e-05
1.21821623909878e-05
-1.9627784135844e-05
-2.68479010132205e-05
-2.61956229387277e-05
-1.37492230623911e-05
-3.09798733003851e-05
-2.55684581331405e-05
-1.37728152193381e-05
-1.97096920452727e-05
-2.18951606181491e-05
-2.6904824109316e-05
-4.97700653477987e-06
-4.4939081149832e-06
-2.67195314714387e-05
-2.40468840913137e-05
-2.11681620807745e-05
-1.6495563368087e-05
-3.75125716091277e-05
-3.31171843269049e-05
-1.88917842903337e-06
-1.40425115271743e-05
-2.94552047047402e-05
-1.47084436375696e-05
-2.87102959858891e-05
-2.99222233416186e-05
-1.74322548671835e-05
-3.91839396403268e-05
-2.65215000528935e-05
-1.93943402415043e-05
-1.87653791320648e-05
-2.80779984646933e-05
8.50131136597123e-07
-4.1491614851674e-05
5.18511730775695e-07
-4.16719707022646e-05
-2.29742909257907e-05
-6.52827443203508e-06
-1.3712259284995e-05
-1.73197288769372e-05
-3.26238868677829e-05
-2.99021660799634e-05
-3.16245297819866e-05
-2.60260454874312e-05
-2.59969917784342e-06
-2.1277998367211e-05
-3.19068950572991e-05
-2.93127450962602e-05
7.78420516800674e-06
-1.66439500837877e-05
-1.22334566505692e-05
-1.73639281148889e-05
-3.38321945373241e-05
-3.19614241104858e-05
-2.05999629817977e-05
-1.14662354323654e-05
-1.58483890551346e-05
-2.91811486840786e-05
5.52575317815549e-06
-2.39791353096894e-05
-3.78426057626053e-05
-6.79871384780342e-06
-4.89241644006127e-05
-2.00340460172917e-05
-2.41169813361326e-05
-2.82820924487088e-05
-1.72298074229583e-05
-2.39600551275593e-05
-1.54227116559472e-05
-2.99957843706636e-05
-3.57115006677486e-05
-2.67342317115859e-05
-1.76697874814003e-05
-1.46728075074281e-05
-1.88986375250987e-05
-1.77803500855687e-05
-2.18912372980628e-05
-9.50583206501565e-06
-3.21321232245915e-05
-1.63206555253502e-05
-2.40550450237831e-05
-3.08515247828411e-05
-3.87287954621492e-05
-1.47079965060268e-05
-2.87883033471847e-05
-2.30019433009092e-05
-2.04670385988981e-05
-3.00616769862515e-05
-3.18724391065946e-05
7.52657596323745e-06
-1.17331409653583e-05
-1.62060890495017e-05
-3.05932534099446e-05
-2.04135595264668e-05
-2.27833856604736e-05
-3.09193474365628e-05
-2.13067399965566e-05
-4.46812553005826e-05
-2.71648180952323e-05
-2.13371323222841e-05
-5.40792930883244e-06
-2.63855220015222e-05
-4.27386092396167e-05
-3.46720316252393e-05
-6.40685778303953e-06
-3.25987523072377e-05
-3.10433049834712e-05
-3.83750173219414e-05
-5.61178314780521e-06
-4.15131319094885e-05
-2.24635134754254e-05
6.29837666841606e-06
-2.8491521347267e-05
-2.72344875383029e-05
-1.66110609331646e-05
-3.47344102667066e-05
-1.54179000805777e-05
-1.49941787568968e-05
-2.63557058724329e-05
-1.3422864968951e-05
-4.70937009865518e-06
-1.76421843035693e-05
-2.91776619372782e-05
-1.34801524151866e-05
-2.78713513053904e-05
-1.42673401458135e-05
-7.04456022030754e-06
4.96577699582831e-06
-3.03263553834811e-05
-1.79772736459269e-05
-2.76615940372399e-05
-2.50333501012856e-05
-1.79801659718161e-05
-1.96066856857592e-05
-4.89770725139323e-05
-8.46985385474281e-06
-1.67049528494127e-05
-2.93664787887008e-05
-2.09059464839016e-05
-1.02856347482176e-05
-6.6140089214833e-06
-2.40075931643792e-05
-1.84775453643224e-05
-3.49502539793197e-05
-1.29476260923062e-05
-8.32290396536044e-06
-2.40609068859972e-05
-3.27751744365639e-05
-5.06178433489634e-06
-1.58130522144202e-05
-2.73437709539393e-05
-3.24378283102407e-05
-1.78834820534102e-05
-1.26573180466466e-05
-1.94721353637787e-05
-1.99368923590822e-05
-2.42455686484114e-05
-4.4197549982993e-05
-1.12729223492104e-05
-2.60450711516605e-05
-2.21914665542859e-05
-3.47363122336832e-05
-2.57961227846093e-05
-2.10756777952081e-05
-1.97631498765068e-05
-2.1577677273371e-05
3.62263495261499e-06
-2.04305516208588e-05
-1.69666874301654e-05
-3.82518079108278e-06
-1.83564133967713e-05
-1.94521466324816e-05
-2.84623844899113e-05
-2.78047255873434e-05
-4.00164014894112e-06
-2.81869075157003e-05
-2.12187449557155e-05
-1.86418724024805e-05
-2.39731275610554e-05
-2.20544086296468e-05
-1.6662662547949e-05
-2.56024896105212e-05
6.49290215917972e-07
-3.50918268586962e-05
-5.74720255036739e-05
-2.58760468320901e-05
-2.41962964695362e-05
-1.16315634375472e-05
-1.15886953246901e-05
-1.8974336363797e-05
-1.56501299105055e-05
-1.70438581062618e-05
-2.46699022018688e-05
-1.47300217375809e-05
-4.3425443799519e-05
-2.96499163414414e-06
-3.04934622066384e-05
-3.69614472342958e-05
-2.94854747986359e-05
-1.46863464122253e-05
-2.51827297628343e-05
-2.95715670797379e-05
-1.3968291079491e-05
-5.34400267689534e-06
-2.46848964865672e-05
-3.0426818404443e-05
-2.6911020714372e-05
-2.70461840460709e-05
-4.11525894669817e-06
-2.06916019450681e-05
-4.24247801710371e-06
-2.95589518019584e-05
-1.46277489200682e-05
-3.10614055127769e-05
-2.24802950465444e-05
-2.66124823992497e-05
-7.2176356470024e-06
-2.58130360311455e-05
-3.10429787828275e-05
-1.62341788979289e-05
3.66565912518163e-06
-1.52398774102443e-05
-1.00347095252014e-05
2.863747178984e-06
-1.8577062726897e-05
-1.40592855907676e-06
-2.3856084082818e-05
-2.70221013087684e-05
-1.11775898251559e-05
-4.91365600944651e-06
-2.90210033744658e-05
-7.56255206556165e-06
-3.05156451381016e-05
-1.16316230315661e-05
-2.1115384695268e-05
-3.05307504491341e-05
-3.21006517027743e-05
-2.55958260402794e-05
-3.25450868874177e-05
-3.76645689780214e-05
-2.79862638009672e-05
-3.5028832648491e-05
-2.63576105345992e-05
-1.13689167237159e-05
-1.5610381014199e-05
-3.11597110072503e-05
-3.08747909427976e-05
-2.52089685620187e-05
-1.56537259116702e-05
-2.45319797164645e-05
-1.04269586230102e-05
-4.10797609056342e-05
-3.21878919755158e-05
-1.63274972173921e-05
-1.49213705988177e-05
-2.04697330676976e-05
-1.78921009425779e-05
-2.26819971256009e-05
-1.40825268614333e-05
-2.91330097214682e-05
-4.16773910229864e-05
-2.29452364101581e-05
-1.76542619387664e-05
-1.96623936353463e-05
5.58475471044603e-07
-2.94593270820204e-05
-3.11233359086539e-05
-3.49421545675772e-05
-6.7818411852479e-06
-1.70162713271606e-05
-1.21927909671309e-05
-2.09589379010362e-05
-4.53269948716973e-05
-2.88804864489643e-05
-2.33910092372179e-05
-1.14174961601119e-05
-1.73015583124057e-05
-1.45009986784219e-05
-2.51601435514309e-05
-2.48078301398757e-05
-2.27298430088756e-05
-1.75156870401199e-05
-9.95314149845519e-06
-3.54323179110692e-05
-2.22175115376428e-05
-4.24173023124363e-05
-5.4303013140596e-06
-1.27980662864892e-05
-2.04096591620545e-05
-1.75339935975397e-05
-3.73339396475766e-05
-2.15910837841303e-05
-1.03771671189738e-05
-2.39760669730237e-05
-2.00945105285591e-05
-3.51568983780505e-05
-1.71869910850488e-05
-2.37806271179695e-05
-3.34879399938579e-05
-1.94451942791756e-05
-2.66012333122072e-05
-1.58189732784702e-05
-3.52389908854921e-05
-1.4584093317843e-05
-2.37653528033431e-06
3.2743337283536e-06
-1.5307629887203e-05
3.44483318114489e-06
-1.89995823489451e-05
-1.72723004919448e-06
-2.3453300886038e-06
-4.66444051637763e-05
-2.95000600350146e-05
-3.43520838121389e-05
5.55380848890815e-06
-2.09626109335805e-05
-3.04156744946609e-05
-1.93568475500705e-05
-3.52932528430322e-05
-2.20528837232829e-05
-4.02855765845396e-05
-2.37873448089287e-05
-8.36661899365187e-06
-3.94741006918637e-05
-3.72932456827931e-05
-2.36135251142978e-05
-2.0939402214996e-05
-3.37846266729598e-06
-2.06744976475481e-05
-3.54477431927687e-05
-2.44365624790366e-05
-3.02633209110084e-05
-1.85175535856817e-05
-2.91515076689641e-05
-2.82414621993584e-05
-2.67424079957731e-05
1.32256302832124e-06
-2.77055194326025e-05
-1.61781680992137e-05
-2.67865705289903e-05
-3.17867195833286e-05
-3.51026820137172e-05
-1.69467063422021e-05
-2.65059849871173e-05
-2.50225359851485e-05
-3.91358057817971e-05
-2.62350293649024e-05
-3.55591245007926e-05
-2.75571799411761e-05
-3.97060367449549e-05
-5.14719782956838e-06
-8.21449782707761e-06
-1.43703331941445e-05
-1.25497714749501e-06
-3.34174352528959e-06
-6.70144033468973e-06
-2.86444294220981e-05
-2.86165410078274e-05
-1.91239762074953e-05
-1.32419266760196e-05
2.92106525026149e-07
-2.59506688456601e-05
-3.93986079765794e-06
-1.56048918978414e-05
-2.27879113909484e-05
1.23835671866366e-06
-1.21790430251233e-05
-2.69158632715757e-05
-2.88409309111161e-05
-1.56918286656939e-05
-1.75939716480866e-05
-5.37078492609616e-06
-1.4606072490005e-05
-4.07661045972452e-05
-2.50854769787975e-05
-4.26210747537905e-05
-3.81528227224633e-05
-2.08099914400691e-05
-8.0361724335658e-06
-2.16749229969362e-05
-2.25497025405639e-05
-6.36684382411374e-06
-1.95723767632452e-05
-1.82690444300166e-05
-2.977317978798e-05
-2.09347864976345e-05
-3.37877595064549e-05
5.20894114597145e-06
1.14057220013163e-05
-2.16997061041722e-05
-7.91790902608228e-06
-4.42371534017324e-06
-2.79861641736007e-05
-2.33690703287126e-05
-1.85658316139369e-05
-2.60395674827239e-05
-1.83823015846324e-05
-1.71636211709334e-05
-2.01239374896429e-06
-1.89568190494786e-05
-4.71519190383233e-05
-1.9373900195276e-05
-2.28144514391727e-05
-1.63048766369548e-05
-2.47031887723717e-05
-1.07861399720714e-05
-1.98202720744804e-05
-6.48596922207434e-06
-2.83353105847164e-05
-2.56029807038417e-05
-1.55009566855393e-05
-2.03726835916781e-05
-1.43671435757766e-05
-2.63719958288597e-05
-3.53021854749573e-05
-2.04634686966365e-05
-3.08286945785701e-05
-2.42654995262175e-05
-2.74005517066359e-05
-1.93898551852443e-05
-1.97210868244923e-05
-1.13799716876616e-05
-2.29791799159824e-05
8.45047588379645e-06
-9.92023324929053e-06
-2.99127209464144e-05
-2.67498763015523e-05
-3.07119370842221e-05
-1.15029647211914e-05
-3.2358571453666e-05
-2.23639022907092e-05
-3.50787703257317e-05
-2.22302883811709e-05
-2.34245160852124e-05
4.12087494998467e-06
-5.9255761809078e-06
-3.83610593765006e-05
-2.28148164514216e-06
-1.81488668477378e-05
-1.30005144994134e-05
-2.81273085388776e-05
-3.72834905933524e-05
-2.77801288854953e-05
-3.18782445305467e-05
-1.39849326144814e-05
-6.71733767804952e-06
-6.65467447575586e-06
-2.15523199592088e-05
-3.62289997605168e-05
-7.36054020812224e-06
-1.79405108248994e-05
-1.62038450310448e-05
-1.64931138195531e-05
-7.42697696737984e-06
-5.22209785118401e-06
1.02046608171992e-06
-2.35727334801857e-05
-3.32121446762033e-05
-1.79656204164969e-05
-3.34210630990814e-05
-4.1249247853728e-05
-1.60588403302328e-05
-1.84715479736963e-05
-2.09172871960137e-05
-1.40108118688967e-05
-1.39250493792085e-05
-3.23388454445783e-05
-2.60151866412224e-05
-1.07805675847443e-05
-3.29308917252314e-05
-5.37908980516161e-06
-7.18485483393007e-06
1.22433430790963e-05
-1.98096661287301e-05
-1.95115883747829e-05
-2.86274293973491e-05
-1.7323952323096e-05
-2.84675515849361e-05
-2.16223917731261e-05
9.76588149092919e-06
-3.5157719932882e-05
-1.50725599312384e-05
-2.19494641491436e-05
-2.26831019843837e-05
-3.99743739633514e-05
-1.80113493839884e-05
-4.01694616819055e-05
-2.64677142347047e-05
-4.76714094402909e-05
-5.05833629825864e-06
-1.10050720658668e-05
-1.53489916938289e-05
-2.81153682988997e-05
4.79166014735788e-06
-3.8500406866257e-05
-5.70379350805766e-07
-3.08371931729986e-05
-2.81462924322676e-05
-8.87046209357772e-06
-3.35869397284074e-05
2.4628890991444e-06
-1.89606430007944e-05
-2.70438583339497e-05
-1.59843737368016e-05
-2.20391726547678e-05
-6.01303580631904e-06
-8.99276031105226e-06
-6.29787318527409e-06
-1.23857929843013e-05
-1.37605754843751e-05
-1.68528564995325e-05
-7.8378880747733e-06
-3.17589648421832e-05
-9.74205449829852e-06
-1.84703593210303e-05
-1.49674656701882e-05
-2.52233084335767e-05
-1.27817564823576e-05
-6.73077757324814e-06
-2.30799497147181e-05
-1.16418910241031e-05
-8.47290406579227e-06
-9.59344960410634e-06
-1.45070097286393e-05
-4.18549974132061e-05
-2.48907925479709e-05
-5.75151136185195e-06
-2.85568371684508e-05
-1.70937795231384e-05
-1.94465349042632e-05
-3.3663277289735e-06
-8.52610231826038e-06
-1.05451090762897e-05
-1.51290484229866e-05
4.79592012735568e-06
-2.22262327515989e-05
-1.13864139181156e-05
-1.79545031982852e-05
-2.20490492857502e-06
-1.85754616102166e-06
-3.35481979947753e-05
-4.11239931737848e-05
-3.95860145024185e-05
-4.40920344238578e-06
-2.07477520438545e-05
-1.54253345885461e-05
-2.4317546567952e-05
-1.14544825723488e-05
-1.937257905457e-05
-2.28984592505e-05
-3.93238139822641e-05
-2.90492781042259e-05
-4.73560325547271e-06
1.07224584557571e-06
1.60536539563273e-06
-3.84650143034353e-05
-1.50531185671677e-05
-5.171656574564e-05
-1.77420821116473e-05
-3.16179757675091e-05
-2.29174331053613e-05
-3.75049988450998e-05
-3.55711126511947e-05
-1.44813059501545e-05
-5.0295109859365e-05
-3.88085483287675e-05
-2.40503675311184e-05
-6.602371425407e-06
-2.80272804673568e-05
-1.97449804319984e-05
-2.3371576889335e-05
-1.97886227107588e-05
-8.51330476020315e-06
-4.20333282584194e-06
-9.03307818936179e-06
-2.76383086199639e-05
-2.80452452612723e-07
-1.69141605857927e-05
-2.31592133356189e-05
-2.7739443605479e-05
-3.9760351638481e-06
-2.44626919542324e-05
-2.61802320564912e-05
1.27368425457076e-05
-2.46209069579751e-05
8.54156565845408e-07
-2.12197484218691e-05
-4.75867067222153e-05
-4.68769489439625e-05
-2.56162616722931e-05
-2.47539314797851e-05
-2.18834120738545e-05
-4.38912483252908e-05
-5.57635944967512e-05
-2.2630138968992e-05
-1.61862749473059e-05
-3.87268835144273e-05
-1.83071885040523e-05
-4.86701144606147e-05
-2.84419641121424e-05
-3.72897258952506e-05
-2.10711243338863e-05
6.49916785703373e-06
-4.25157575287459e-06
-8.53827225816504e-06
-2.65540042368972e-05
-1.74709890673269e-05
-2.77826655413602e-06
-2.41580408227309e-05
-3.69801590582026e-05
-2.98431566880808e-05
-2.74838893948236e-05
1.03458409662847e-06
-8.67891038245105e-06
-1.73120963397383e-05
-4.12543680868959e-05
-9.03844895003612e-06
-2.21498711650481e-05
-1.62174293773138e-05
4.49871042017448e-06
-2.47419504871038e-05
-1.0080298721109e-05
-3.21453360991533e-05
-2.49906457493874e-05
-6.95133680017806e-06
-1.11091889004594e-05
-1.53330231510882e-05
-4.08856467066447e-05
-2.77876824779969e-05
-4.47073365609981e-05
-5.34945776507233e-05
-2.51871297104163e-07
-2.4005714679042e-05
-2.14239148201419e-05
-2.01006318769012e-05
-1.79052380651679e-05
-1.96888035945266e-05
-3.37434163692232e-06
-2.09324964915292e-05
-2.84192083100955e-05
-3.59184715618692e-05
-6.97297950928261e-06
-1.95868502248861e-05
-1.41937449688847e-05
-1.45792934257275e-05
-3.52032331229424e-05
-3.79691554215171e-05
-1.49042304817162e-05
-3.67916768650275e-06
-8.77461053472053e-06
-2.02259065546884e-05
-4.37559031860952e-05
-1.27653181990541e-05
-3.15737793057466e-05
-2.38348478645678e-05
-1.91185034799481e-05
-3.85238182855398e-05
-3.99716782931805e-06
-1.18964451952311e-05
-1.7698323007615e-05
8.61877864904431e-07
1.57811168984227e-05
-1.59334854470689e-05
-2.79048486198608e-05
-2.67805872351666e-05
-1.76631462372346e-05
-2.17810403674692e-05
-2.2012119178649e-05
-2.63011213239925e-05
-1.16314402444302e-05
-1.78920314322808e-05
-1.74929037817227e-05
-4.20218364310575e-05
-1.70598779141206e-05
-2.92255655670954e-06
-1.74312394844978e-05
-2.58923883033867e-05
-2.36696299572936e-05
-1.12762823972624e-05
-3.62643816742434e-05
-1.54061889108175e-05
-9.52362214212078e-06
-2.88483587984507e-05
-4.00681047130209e-05
-4.48502193739134e-05
-1.63266415893233e-05
-2.2213632689676e-05
-1.05569102702056e-05
-2.78319584840659e-05
-1.15900659409886e-05
-2.42056053836191e-05
-1.2953581388566e-05
-6.2992577572652e-06
-3.06450871370714e-05
-1.25675901934448e-05
-2.06256175316669e-05
-1.66941788623147e-05
-7.98959838625746e-06
-3.0597310139794e-05
-2.64861033758015e-05
-3.77540214516111e-05
-2.71601525717617e-05
-1.88721116709502e-05
-1.76579881568064e-05
-2.03226889888105e-05
-3.77302880375719e-05
-2.7255312868803e-05
-2.23055893018349e-05
-1.1281233056059e-05
-2.05471943975886e-05
-2.27900400617053e-05
-2.15518500924957e-05
-2.77058402790009e-05
-3.13239607516094e-05
-2.396789994083e-05
-2.34966668611327e-05
-1.57131973041737e-05
-1.1647678872082e-05
-8.29722535213246e-06
-7.27315435280348e-06
-4.5009471527018e-05
-9.09238393273212e-06
-1.729556904029e-05
-5.40964153677365e-06
-1.90424001009509e-05
3.10661004824687e-06
-8.04230214041514e-06
-1.86909293204447e-05
-2.37747260582666e-05
-4.46268967355297e-05
-2.71648710603186e-06
-2.96195265376759e-05
-3.31570514587194e-05
-1.00902131886865e-05
-1.13330893983307e-05
-1.50307149002288e-05
-2.16543982906565e-05
-1.0815103768557e-05
-2.88776795647965e-05
-7.70826429062864e-06
-1.004948062553e-05
-1.46665608103037e-05
-4.0725204577345e-06
-1.93695990095171e-05
-2.46121073759489e-05
-1.28250496270285e-05
-1.54462696200603e-05
-3.19743325290113e-06
-3.67169908106899e-06
-2.93954212774301e-05
-2.20607767558713e-05
-2.09805555838294e-05
-1.54740674901448e-05
-2.1705455417361e-05
-2.67086703373234e-05
-2.75712450138307e-05
-1.4022493936834e-05
-6.33738186290812e-06
-9.30019896995915e-06
-2.9115228174982e-05
-2.19720839758666e-05
-2.38360079166208e-05
-2.48511731051678e-05
-1.87083856144477e-05
-3.6545737058192e-05
-2.15530455210995e-05
-5.28239806363856e-06
-1.65962776701584e-05
-2.6147442768179e-05
-3.57971597052483e-05
7.31381782007904e-06
-2.72528445539776e-05
-4.78964363850177e-05
-2.69104236300632e-05
-1.729231810204e-05
-2.4696477637188e-05
-2.90620606621498e-05
-3.81821675623324e-06
-3.49095253860559e-06
-3.73960102143447e-05
-1.9818583893885e-05
-6.46425008246501e-06
-1.90121341426365e-05
-1.2142303217529e-05
7.40384736489733e-06
-1.04863554233122e-05
-3.66104033821752e-06
-4.13777191336221e-06
-2.50526389041241e-05
-3.69437322762593e-05
-3.61761814592974e-05
-1.48810764992419e-05
-9.84505238840685e-06
-2.09679470669055e-05
-4.22243329380001e-05
-3.28598744389097e-05
-1.02046190324073e-05
-2.16016178861783e-05
6.0300678971307e-06
-1.4195234327004e-05
-2.76766085935797e-05
-2.03724198888222e-05
-1.38719255061805e-05
-3.13802995218952e-05
-4.36544161506807e-05
-1.11826201020451e-05
-1.80956874438688e-05
-1.84872817075184e-05
1.31235702251436e-06
-4.32595267790931e-05
4.99351387203879e-06
-6.95818735461392e-06
-3.39018985531609e-05
-2.00304479790598e-05
-3.14732755291495e-05
-7.06367931770242e-07
-1.7075046313715e-05
-9.88598471223501e-06
-4.33747413492622e-05
-1.04044183635948e-05
-1.50860315382467e-05
-3.28907752022279e-05
-1.24195853861402e-05
-4.12199426922895e-06
-4.5041754758697e-05
-1.64460111301268e-05
-2.19220999688032e-05
-3.41664276721929e-05
-1.93885698681624e-05
-1.26024608456789e-05
-3.62262872589128e-05
-2.10522652543606e-05
-2.08327807104768e-05
-3.17425066176029e-05
-2.11777468326011e-05
-2.84751791530509e-05
-2.38891481688663e-05
-1.89413687278256e-05
-2.25860256736608e-05
-1.93045264704166e-05
-1.779490697777e-05
-3.05949382832166e-05
-4.11876363238666e-05
-1.46292575760533e-05
-2.81815308722614e-05
-2.20442151835931e-05
-5.35143952245121e-06
-2.66376893978265e-05
-3.24824154972305e-05
-4.86741701604423e-05
-1.50076227563082e-05
-3.00100020310132e-05
-2.04307235195669e-05
-2.22824200976613e-05
-3.82020476456763e-07
-2.30769847275745e-05
-2.37195504071434e-05
-1.06334579679415e-05
-1.19962360072471e-05
-2.07016951621236e-05
-2.64854818088364e-05
-2.8457525707255e-05
-9.50338529903328e-06
-1.34124154428888e-05
-7.564889555723e-06
-1.34620956009729e-05
-1.52081153390377e-05
-2.82513504465324e-05
-2.76075567239282e-05
-2.25814533545335e-05
-2.79270303121195e-05
-2.9949224585145e-05
-1.30490457636275e-05
4.08251852939529e-06
-9.54355382905091e-06
-2.1635433087731e-05
-6.79942826901171e-06
-2.15707576242246e-05
-4.30279095333317e-05
-1.08981802465731e-05
-9.42934442930916e-06
-2.578265411979e-05
-6.06722136710283e-06
-1.6108554664834e-05
-5.60379284482612e-06
9.06965781431981e-07
-3.11893304663266e-05
-1.99653447915403e-05
-1.73440689880724e-05
-4.62490296623249e-05
-1.01671916715163e-05
-1.27470584113658e-05
-1.75211836164451e-05
-2.39294399505026e-05
-1.29959532811217e-05
-1.5473881450322e-05
-2.15680557326233e-05
-1.3911382683831e-05
-1.23602760315776e-05
-2.87517739289838e-05
-1.22332469793528e-05
-3.91724330690693e-05
-1.36238764388567e-05
-2.40561979970705e-05
-1.00370886620079e-05
-2.95356936399925e-05
-2.1103243066677e-05
-1.48282689362097e-05
-1.39663392200139e-05
-1.69998680780653e-05
-1.82131532099143e-05
-3.80033232216492e-05
-3.16470934119627e-05
-2.73682860416468e-05
-1.92403260767652e-05
-5.89314012961513e-06
-4.14921640306281e-05
-5.14140215805514e-05
-2.89050555910185e-05
-2.67736029478334e-05
-3.40443509189644e-05
-9.45915299731559e-06
-2.21559305204654e-05
-4.31729275594215e-06
1.8296404636383e-05
-3.04640224840449e-06
-1.36460637255113e-05
-9.19846869309089e-06
-1.01208884539695e-07
-2.31092691466184e-05
-2.07053648264276e-05
-2.00063279460782e-05
-1.9508006614385e-05
-1.47255853756923e-06
-2.78205146297674e-05
-1.60543959455262e-05
-2.90888800985298e-05
-1.299949701814e-05
-3.51765062707569e-05
-1.42079331545435e-05
-3.76164833541996e-05
-2.21512827220481e-05
-3.78253684347515e-05
-4.09070095701329e-05
-4.80375776687746e-05
-1.2746637551758e-05
-2.91779693596206e-05
-9.01783192249149e-06
-1.55257899458244e-05
-2.67880307426986e-05
-3.08068711198784e-05
-1.8136210250291e-05
-8.41233980401641e-06
-1.69766817249424e-05
-6.75933607428382e-06
-2.21523128218115e-06
1.70204992454598e-06
-1.19484054783096e-05
-6.52617511186501e-06
-6.87350757578836e-06
-3.80234046690427e-05
-2.62128209284277e-05
-2.14091095064454e-05
-1.78706928452315e-05
8.14925739223561e-06
-2.89094121814394e-05
-2.31021289211734e-05
-1.34520335257474e-05
-1.95615733162955e-05
-2.4264806166063e-05
-8.43390704676449e-06
-5.07589434278779e-06
-2.19929877470985e-05
-3.78251464402809e-05
-9.20238989305707e-06
-4.26441909622519e-05
-1.71584663278523e-05
-2.21531247764927e-05
-2.95842325293697e-05
-1.72166275076324e-05
4.94642644994197e-06
-5.74035835236224e-06
-4.05113459589567e-05
-2.27504456654273e-05
-2.23389639332637e-05
-1.60578327886844e-05
-3.60817683959035e-05
-2.36117115109395e-05
-1.71741806130556e-05
-1.03634401618456e-05
-3.153451680122e-05
-3.90061632748546e-05
-1.46616511862912e-05
1.82769345389966e-06
-1.79114276347301e-05
-2.01004013138583e-05
-1.14149783730517e-05
-1.66947660432115e-05
-1.45794118634109e-05
-2.6031761735583e-05
-7.10247697705872e-06
-1.65852308761939e-05
-1.4627495999396e-06
-1.15534839186255e-05
-1.88050825703557e-05
-7.93543294221722e-06
-1.30650599854042e-05
-3.21606905899668e-05
-3.59379380746738e-05
-2.38539870255531e-05
-4.3335653176763e-05
-2.86549218717484e-05
-3.83751848607626e-05
-1.93055778762295e-05
-3.28120024551795e-05
-2.47335902237853e-06
-3.6473350387659e-05
-2.00841949813187e-05
-2.44444447292185e-05
-1.5510894653901e-05
-2.74156295097476e-05
-2.26905388047067e-05
-5.59178223061125e-07
-1.54455393129305e-05
-5.76706857458281e-06
-3.13027015886515e-05
-1.57275603024283e-05
-2.3581268949831e-05
-2.64134231339574e-05
-1.97189631936777e-06
-3.86014065586946e-05
-1.44360549288592e-05
-3.69367759557215e-05
-1.86771425881716e-05
-1.30962716895451e-05
-6.2955426328993e-06
-2.85810203612701e-05
-2.3225077718136e-05
-3.4282328646701e-05
-3.6444102432624e-05
-4.11548812957229e-05
-3.85813226101371e-05
-1.58172461117002e-05
-7.86874402371276e-06
-7.15112461210365e-06
-8.03369271541533e-06
-1.11347632906771e-05
-3.44982429014146e-05
-3.04802865823969e-05
-2.11904035347155e-05
-2.77886128833001e-05
-3.4443601180903e-05
-3.20226119071049e-05
-3.58162368140906e-06
-2.69603853504259e-05
-2.59895828888764e-05
-2.67550464733295e-05
-2.99167531958731e-05
-2.33555240970329e-05
-2.25728372419467e-05
-1.00497608353619e-05
-6.8852904873737e-06
-2.53560076679126e-05
-4.93150598275094e-05
-3.12541091199976e-05
1.45143268964421e-05
-4.90068072174705e-05
-3.05076006724589e-05
-5.1928951066186e-06
-1.59738710082038e-05
4.79602040177616e-06
-3.34411793225277e-05
-1.11073559294848e-05
-1.2840203559037e-05
-8.17187664053078e-06
-6.87370704723219e-06
-2.53952066599926e-05
-2.60556151281811e-05
-1.15042130286371e-05
-3.03419289874444e-06
-2.92536650687588e-05
-3.19493345219438e-05
-1.64305973920369e-05
-1.90789816747787e-05
-1.23803678750724e-05
-1.03680612914364e-05
-4.56655145424642e-06
-2.80994366291514e-05
-1.46434517130846e-05
-2.2402427306571e-05
-1.68450150037941e-05
2.85190976397856e-06
-3.38457068950338e-05
-2.07698850671895e-05
-4.20355405252587e-06
-1.18835714160211e-05
-8.05233963885631e-06
-8.78914844326501e-06
-1.7751356762946e-05
-9.7943408781869e-06
-3.50865531041243e-05
-1.11112240705227e-05
-2.10317841812215e-05
-1.56674921904014e-05
-7.63149537224487e-06
-4.09117870041695e-05
4.142045834803e-06
-2.19129681036607e-05
-1.13077830492376e-05
7.61751927933127e-06
-2.84386175258636e-05
-2.38684774773933e-05
-2.49298973569529e-05
-9.64037670257893e-06
-1.78815722899804e-05
-2.7440472217186e-05
-2.35776861233577e-05
-3.07020171972983e-05
-1.0684379515112e-05
-3.10094243872172e-05
-3.14405671159362e-05
-1.17050361755936e-05
-1.75900795111071e-05
6.0543139189896e-06
-4.40769293300052e-05
-3.77235916388649e-05
-2.46738435193287e-05
-1.62101986918651e-05
-2.0154310755032e-05
-2.1723982178162e-05
-2.0001408828733e-05
-2.02952551508833e-05
-1.87107257727407e-05
-2.25392559356492e-05
-2.40349014368492e-05
-2.49539317731891e-05
-2.09289599792579e-05
-3.13798045241864e-05
4.45520743903432e-06
-2.67065914219066e-05
-1.41503178384907e-05
-3.29625638178502e-05
-1.20639359570871e-05
-6.28214611379801e-06
-3.65878293445818e-05
-2.49853378641948e-05
-8.85927626330315e-06
-2.76207667885572e-05
-1.65060067104375e-06
-4.07249211298831e-05
-1.50568396837597e-05
-2.20465084504109e-05
-2.74978343809615e-05
-1.6303999118536e-05
-1.28207083477399e-05
-1.48905891484226e-05
-1.95194047625464e-05
-2.83339327373454e-05
2.69916597467587e-06
-3.54630196254974e-06
-1.55880169507685e-05
-6.44972691534061e-06
-3.00343038806512e-05
-2.03457334582345e-05
-3.46472657498605e-05
-8.71107662225891e-07
-1.92037180008282e-05
-3.34740386473253e-05
-2.41724815934786e-05
-1.4285801272555e-05
-3.73047247798451e-05
9.29915398291892e-07
-3.72377792353926e-05
-1.85075877836884e-05
-1.75048287028396e-05
-3.65858163519383e-05
-8.42986499770878e-06
-1.39066300843189e-05
-1.88444046009742e-05
-2.67552607158129e-05
-1.71614561880695e-06
-2.07469856687355e-05
-1.04852143178927e-05
-3.87959718318616e-05
-1.30685635237754e-05
-1.20141334023601e-05
-5.0787356945251e-06
-2.27110325683261e-05
-2.5559278820703e-05
-2.29557177053286e-05
-2.76223581316718e-05
-9.31680639094667e-06
-3.01346667761488e-05
-2.24195057788728e-05
-4.61823946844706e-05
-3.44191420097279e-05
-3.88707439927025e-05
-3.41443817172474e-05
-9.0658709160137e-06
-1.79664717996846e-05
-1.64008743044825e-05
-1.55459421671926e-05
-1.88344654609916e-05
1.23909357402258e-06
4.00878341015097e-07
-2.45837833014416e-05
-2.53965435450422e-05
-2.69241928356651e-05
-1.98775037270491e-06
-7.05604382520739e-06
-1.52688242974999e-05
-3.55101837813023e-05
-1.6552912991251e-05
-4.76384441910141e-06
-2.5736396212484e-05
-2.21424086319082e-05
-2.12101677116174e-05
-2.31500454545082e-05
-3.05406779985117e-05
-1.70344375438592e-05
-3.7165476373198e-06
-2.09490564272193e-05
-2.30182146147121e-05
-2.37342655390204e-05
-2.23912149220651e-05
-2.2515905146148e-05
-1.08219791117618e-05
-1.80363913678926e-05
-1.40079075296765e-05
-2.98653583630002e-05
-3.97163935257943e-05
-4.230684462227e-05
-4.27614256911666e-05
-1.32337150560564e-05
-2.71543523416602e-05
-2.51049794328459e-05
-1.02782503166331e-05
-7.26885906363931e-06
-2.15617877103741e-05
-1.62669662949865e-05
-4.7911703969873e-05
-1.49440218077026e-05
-3.42220493301067e-05
-3.21304385072688e-05
-1.56684334923321e-05
-6.20039685997294e-08
-7.20536903945493e-06
-3.10413688661039e-05
-1.19416234168104e-05
-1.70278129084819e-05
-2.4405560948705e-05
-1.79579060650773e-05
-2.05111124207433e-05
-6.92317702021478e-06
-2.92227884528505e-05
-1.89812762702991e-05
-1.46468052963536e-05
-7.7852093010631e-06
-1.66327981516563e-05
-1.82019294035048e-05
-7.82586654627425e-06
-3.51193476646038e-06
-1.91201169223227e-05
-2.99637703362821e-06
-1.17710175406669e-05
-2.74053462713234e-07
-3.11410037842112e-05
-2.61570100893858e-05
-9.35502016675944e-06
-1.72876924190909e-05
-3.01628361521305e-05
-2.82061693770305e-05
2.43824928983533e-06
-1.56427184546288e-05
-1.58952118660907e-05
-2.23501150113277e-05
-2.21335684748648e-05
-3.00191412151784e-05
-2.82217141949726e-05
-4.37679931533088e-05
-1.62153630942808e-05
-5.63388026062711e-06
-2.6705300739237e-05
-2.81932011208155e-05
-1.74339732662321e-05
-3.47223234631831e-05
-2.32009170454288e-05
-2.25763710469632e-05
-2.26091725136729e-05
-1.71792270231128e-05
-3.44311450225186e-05
-2.16952814990453e-05
-2.45871447629973e-05
-3.54087829767822e-05
-3.52632035746942e-05
7.72343050195732e-07
-2.14543643895938e-05
-6.65346983815291e-06
-3.08162244936164e-05
-2.21802216024846e-05
-4.08157915593482e-05
-2.24367910509537e-05
-8.30835750938283e-06
-6.71186050553033e-06
-2.10950806590549e-05
-1.0534272444493e-05
-1.89642776738501e-05
-6.3907883370514e-06
-1.80002081099182e-05
-2.14960108926401e-05
-1.09103774842347e-05
-1.84829215871883e-05
-2.76649279581111e-05
-1.6571932275766e-05
-1.47750137953012e-06
-7.30933696051453e-06
9.51846646449002e-06
-1.26585279731918e-05
-1.26787981154324e-05
-7.66252909296735e-06
-1.467636618399e-05
-1.70532990135375e-05
-1.27740938103372e-05
-2.27747818028509e-05
-9.1351063805886e-06
7.99395249431293e-06
-4.22864803481782e-05
-2.02811751037359e-05
-2.35438411609769e-05
-5.42988564637236e-06
-4.03315229496097e-05
-1.10744641745768e-05
-1.12203611733273e-05
-1.59932859927203e-05
-1.47689970461978e-05
-2.42630045440177e-05
-7.3167502373393e-06
-1.28805671110178e-05
-2.23675752015035e-05
-1.54859514092114e-05
5.43044431810391e-06
-3.42810333875991e-06
4.23554785151296e-07
-7.07424415956192e-06
-3.77029861202919e-05
-1.48923323102897e-05
-1.64035854685982e-06
-2.12395513359257e-05
-1.52494114393402e-05
-1.90856259912444e-05
-5.0223411441014e-05
-1.93960756064021e-05
-5.90309922557479e-06
-3.98418330340785e-05
-1.19527872184885e-05
-1.46399813637642e-05
-1.880802720521e-05
-2.80664447064971e-05
-1.62309828984627e-05
5.55494350778502e-06
-1.79560063087546e-05
-1.54964092466562e-05
-1.28827770265505e-05
-2.16433919526625e-05
-3.71320195499337e-05
-2.00939581582781e-05
-2.2874973979431e-05
-1.05287299680015e-05
-2.13867861934145e-05
4.31048588478229e-06
-4.23102584772652e-05
-2.49374348727067e-05
-3.83618784257738e-05
-1.43278041205267e-05
-3.45157979534907e-05
-2.90449370232651e-05
-2.08593408020478e-05
-2.97771186177759e-05
-4.59676684110793e-05
-3.71936685510489e-05
-1.37505359474468e-05
-1.45168701722583e-05
-1.35773228539674e-05
-3.47766942436645e-05
-5.03687921799239e-05
-2.69108161045473e-05
-4.19989712059501e-05
-2.92804423180747e-05
-9.44404485360832e-06
-4.30952592151171e-06
-3.00867209265288e-05
-2.28082172780116e-05
-1.53839681990169e-05
-8.31026774440341e-06
-1.89429102951391e-05
-1.32086065367379e-05
-7.33469178145589e-06
-1.99176852827938e-05
3.15694637804142e-07
-2.75375842746935e-05
-3.28238573012149e-06
-2.53829844152528e-05
-9.49550810104675e-06
-2.50141678158967e-05
-1.51212947906032e-05
-3.80946580852408e-05
-2.68699358754483e-05
-2.52829198806991e-05
-2.43747752007866e-05
-1.66141323926485e-05
-1.06262904179603e-05
-3.2340317159316e-05
-1.89171370830355e-05
-2.75237176538184e-05
-5.60405468975984e-06
-7.48631872151932e-06
-2.89701348980447e-05
-1.77949009283341e-05
-1.1237551939841e-05
-2.5277697185314e-05
-2.70583228890035e-05
-6.24750669436017e-06
-4.84790431623419e-05
-3.83646904548561e-05
-4.01939815820024e-05
-4.90589262877501e-05
-5.28822706062657e-06
-1.81369095562236e-05
-2.03901392448818e-05
-2.12410220429342e-05
-1.69962098988756e-05
-2.81290963962034e-05
-1.15289828953656e-05
-1.2271205037041e-05
-2.06062054096702e-05
-9.75914397151655e-06
-1.30988952123013e-05
-1.6299112963164e-05
-1.18836666282499e-05
-8.71905538069964e-06
-6.68311615135682e-06
-5.69418715213828e-05
-3.10421905661311e-05
-2.66816440236578e-05
-2.80286162977293e-05
-2.04087513010719e-05
-2.21945572166903e-05
-3.48511949566138e-05
-2.2021615858412e-05
-1.17679902223438e-05
9.60968971351667e-07
-2.79951158159067e-05
-1.68978547168597e-05
-2.78726668271049e-05
-2.13122823757513e-05
-2.38285103649614e-05
-2.57064926555985e-05
-3.08099005270296e-05
-2.71409773270867e-05
-1.09594629141011e-05
-3.07527026006925e-05
-2.24872941925501e-05
-2.29482508872553e-05
-3.41499638059446e-05
-1.71688374052375e-05
-5.536840128388e-06
-2.36954288969049e-05
-1.68760181591611e-05
-1.00957238962796e-05
-2.97676291032159e-05
-9.32423453758004e-06
-5.83232071403318e-06
-4.10464821432754e-05
-1.17703149837483e-05
-2.2737476527093e-05
-2.36141954179075e-05
-2.13233168240046e-05
-3.8048937505244e-05
-1.5577008790754e-05
-1.07748183271409e-05
-2.88193579945267e-05
-2.96307783295866e-05
-3.35798398904644e-05
-2.70394398734506e-05
-2.5897310669482e-05
-3.20659698045364e-05
-2.746526193994e-05
-2.00137189771573e-05
-1.5308079776404e-05
-1.28559338117927e-05
-2.81839521083392e-05
-1.71257385423599e-05
-1.04944039806895e-05
5.17940660031423e-06
-2.0185028019083e-05
-1.28226764021748e-05
-2.0723795606064e-05
-2.67927092503156e-05
-2.13739090085328e-05
-2.96945383666316e-05
-2.97309148476893e-06
4.11377970377459e-06
-2.45705890399704e-06
-1.14394110315321e-05
-4.31000249571363e-05
-1.92098784586332e-05
-1.4600162385983e-05
2.01575963479353e-06
-1.01883535425384e-06
-4.10842999806486e-05
-1.17394701632514e-05
-2.20997149124773e-05
-3.61157373151959e-05
-2.85671564750898e-05
-1.61969697562246e-05
-3.10476982877459e-05
