# Supplementary material for: Research on computational propagation and identification of mine microseismic signals based on deep learning
Source: PLoS One. 2025 Oct 22;20(10):e0334641. doi: 10.1371/journal.pone.0334641 (PMC12543183; doi:10.1371/journal.pone.0334641)
Supplement: S3 Data — (ZIP) [file pone.0334641.s003.zip › 000100500002848.xlsx_0.txt_24.txt.txt]

-4.93160791045072e-05
-1.37960846996836e-05
-2.03423821290044e-05
-1.48450860822078e-05
-2.01187406726743e-05
-9.73153440994301e-06
-3.64386007600938e-05
-7.48076970830641e-06
-2.18492435807913e-05
-2.20563341347988e-05
-4.23109062598817e-05
-2.09205024997473e-05
-3.5162575933785e-05
-9.84931128495699e-06
-8.91453150711375e-06
-3.19821335648644e-08
-2.02847502747918e-05
-8.33020941284775e-06
-2.10033451280145e-05
-1.55147474351485e-05
-3.15726996340687e-05
-1.21366267383925e-05
-4.21926731553711e-05
-7.39611931660637e-06
3.72699566741566e-06
-2.06527589521631e-05
-1.91522280776353e-05
-2.65357119159602e-05
-4.65377877806543e-05
-2.01249381598652e-05
-3.11060764004491e-05
-4.29104020929509e-05
-2.95392688579585e-05
-2.16466818570931e-05
-1.72706928747379e-05
-1.60002977642578e-05
-3.4594925109608e-05
-2.09638341400537e-05
-2.54940821989197e-05
-2.28546564403933e-05
-2.54545012980193e-05
-3.62665515734004e-05
-2.30256874605601e-05
-3.00946116179195e-05
-3.03032041469941e-05
-2.46556236343141e-05
-2.1593783679423e-05
-4.37731070514614e-06
-2.37057445930726e-05
-3.62630801999939e-05
-1.70794218160655e-05
-1.80875197392286e-05
-7.82643509076038e-06
-1.55067998051503e-05
-4.5787151407813e-06
-1.55503396324545e-05
-2.61608009777289e-05
-1.10714984179055e-05
-2.73887652813606e-05
-4.71058705755364e-06
-3.66187309125521e-07
-3.97639046101395e-05
-2.31547071653897e-05
-1.52513615933814e-05
-2.99631500900458e-05
-1.39157134945416e-05
-1.28772144822968e-05
-3.03440581268408e-05
-2.92304561627246e-05
-9.91271005441966e-06
1.0814524849526e-05
-1.05045116227757e-05
-8.88342231032136e-06
-2.37995198527283e-05
-1.33733893404905e-05
-3.66101134079567e-05
-2.77158556538279e-05
-1.45109880899063e-05
-2.21858053324829e-05
-1.75231678489301e-05
-2.14309591295479e-05
-2.80511207991041e-05
-2.88309675895939e-05
-1.94438044118915e-05
-3.09118602120028e-05
-1.15392390334937e-05
-7.5643436051637e-06
-1.23279077357881e-05
-8.40979140957432e-06
-2.87469490390417e-05
-8.93615570447674e-06
-2.80848046320816e-05
-2.66902294918161e-05
-1.64377775858391e-05
-3.63838604017469e-05
-1.04002082539978e-05
-2.81174497099442e-05
-3.83010359515942e-05
-2.45426356722665e-05
-2.13990890509399e-05
-9.61536773138748e-06
-2.2769028408277e-05
-2.36035674984663e-05
-1.26115906718929e-05
-1.92899717975927e-05
-5.18950646538527e-06
-3.20006973052291e-05
-2.11096045564973e-05
-1.84160104530632e-05
-1.4662686140004e-05
-2.03172200976521e-05
-1.82740020189474e-05
-1.57039420336352e-05
-5.82499474332463e-06
-2.39141442857224e-05
-2.34524127369533e-05
-7.7774466267904e-06
-2.36741603810383e-05
-4.40400254045554e-05
-1.77279344252848e-05
-9.29094262044577e-06
-2.43879468417668e-05
-2.02252247503461e-05
-2.61465615085271e-05
-1.76517647480699e-05
-2.07378101854506e-05
-9.07423940036305e-08
-4.50512802034937e-06
-2.35602591417108e-05
-3.53592893710209e-05
-1.89906494365367e-05
-2.0807941879408e-05
-1.15641678194936e-05
-4.0223425938764e-05
-4.00371295755687e-05
-1.9176163188033e-05
-3.29007357833041e-05
-2.62037169818562e-05
-2.77485207240683e-05
-1.74386946434468e-05
-1.46621003317464e-05
-1.33359695359041e-05
-1.63068180302635e-05
-2.59718093881239e-05
-2.53729593615378e-05
-9.80812674493723e-06
-1.00801987861472e-05
-1.92451790677818e-05
-2.58090398927376e-05
-2.49816748938471e-05
-3.03676762712233e-05
-1.44902083877609e-05
-1.18609009058347e-05
-3.35505967222584e-05
-3.43727582200022e-05
-3.37345049970197e-05
-1.56889701764456e-06
-2.25902176939038e-05
-4.03023433837905e-05
-3.48461659533351e-05
-1.02925092838817e-05
-4.5978600711069e-05
-4.34813391891298e-06
-1.35472388919811e-05
-3.4667835018109e-05
-3.24003852350661e-05
-4.17982801902335e-05
-2.1585708363246e-05
-1.56287843658337e-05
-1.69267197113455e-05
-2.93408950780541e-05
-1.80170608885966e-05
-2.13927145282884e-05
-1.34335933501145e-05
-1.19575014763622e-05
-2.17707123907878e-05
-3.62055523726407e-06
-3.23773171463157e-05
-2.61721602503889e-05
-6.56281147226317e-06
-2.60893260019909e-05
-1.30901639341479e-05
-1.79756512289707e-05
-2.00723651178629e-05
-1.98918259277396e-05
-3.76804022288123e-06
-3.3421535710944e-05
-1.48843380082331e-05
-1.32673038638686e-05
-2.27461395811534e-05
-3.34319352522772e-05
-2.34492290848005e-05
-2.74114288156663e-05
-3.57437255682027e-05
-3.02494775829594e-05
-1.89506600540199e-05
-2.68086850910843e-06
-2.90471153573566e-05
-2.01231415153679e-05
-3.0912957289698e-05
-1.81090748129081e-06
-8.49124471393694e-06
-1.53164093482586e-05
-2.22515550554314e-05
-1.84905281042167e-05
-2.600184719248e-05
-1.62675730117793e-05
-8.25675275726383e-06
-9.22723612605484e-06
-2.00346469967365e-05
-7.91618401969499e-06
-9.07959986061565e-06
-1.99846724996968e-05
-4.49880936083321e-06
-2.76781107404524e-05
-3.15502745576612e-05
-1.73499135361564e-05
-3.97686537377346e-05
-1.02715460433387e-05
-3.59787496871716e-05
-4.27364793001465e-05
-1.49602119634589e-05
-5.29128247834568e-05
-3.75575655471736e-05
-1.39237227495434e-05
-4.58345553951881e-05
-2.15279685910925e-05
-2.72931052612169e-05
-3.73117222689964e-05
-3.21516917524148e-05
-1.82526930363551e-05
-2.30564572396576e-05
-1.89075204327773e-05
-2.56348555469404e-05
-3.48044277204784e-05
-1.59127026926693e-05
-7.35989486903148e-06
-2.28561968066907e-05
-2.05940779397488e-05
-9.23314136258584e-06
-2.99126590921991e-05
-4.41012551365261e-05
-2.72745464566101e-06
-5.73504600136036e-06
-1.70633540525655e-05
-3.37192790730878e-05
-2.31357626455928e-05
-2.70235744334993e-05
-4.16941810394527e-05
-2.36805064041347e-05
-1.01744859685116e-05
-2.36630861439419e-05
-3.42987630239416e-07
-4.2980133743509e-05
-2.7984463126644e-05
-2.78771195100561e-05
-3.95331377401347e-05
-3.68205771739428e-05
-3.0837842368602e-05
-8.40047903514027e-06
-4.01564882777423e-06
-1.0616987415371e-05
-3.85008846188929e-05
-1.26027083506487e-05
-2.63951441136984e-05
-1.97276763473751e-05
-3.02910685700278e-05
-5.16107929315035e-06
-5.07360645403033e-06
-2.5852282429047e-05
-8.81821699564508e-06
-1.54027764320922e-05
-3.45329153556536e-05
-3.25098939537537e-05
-6.99560845611221e-06
-7.16091744340027e-06
-3.82841378376862e-05
-2.01579580701129e-05
-3.61913078537403e-05
-2.9730223223082e-05
-1.34057266984052e-05
-2.93162292827348e-05
-2.34138631845703e-05
-6.48230676716989e-06
9.54260519599139e-06
-1.71408933959949e-05
-1.00876205027219e-05
-9.47919495768269e-06
2.33385752730089e-06
-2.9437859111625e-05
-1.68488164344804e-05
-4.07647611202389e-05
-2.95658751957529e-05
-2.91582719840381e-05
-1.40263255356144e-05
-1.65635367342309e-05
-4.04674360238646e-05
-2.1488839892891e-05
-9.98321444520878e-06
-1.27719034011811e-05
-2.33810846286545e-05
-2.59376259752321e-05
7.54952589706073e-06
-2.12444923572399e-05
-1.8014992259441e-05
-7.03908973192723e-06
-3.44174650668142e-05
-2.59175284595818e-05
-1.07188021931035e-05
-2.8132752372967e-05
-4.24679562518303e-05
-7.74182876692784e-06
-2.49314829976242e-05
-5.36645419579797e-06
-1.67646746591055e-05
-1.84301760568377e-05
5.8490787839067e-07
-3.44785091515971e-06
-1.66510226247251e-05
-2.07421569749958e-05
-2.64190033621418e-05
-1.54637431410502e-05
-2.06997898693163e-05
-1.12976155550584e-06
3.89389774347952e-06
-1.53941622401554e-05
-2.03254370553602e-05
-2.60839687232597e-05
-1.54122500657503e-05
-1.34308374593318e-05
-2.23689229832628e-05
-2.97358489058397e-05
-2.15036406599642e-05
-3.3784860464984e-05
-2.28715330773794e-05
-1.55299949712282e-05
-1.48852247508135e-05
-2.35570189689396e-05
-2.020061314246e-05
2.68241872482724e-06
-2.5421782256335e-05
-1.32944492192471e-05
-3.98900568526658e-05
-1.05633449645132e-05
-2.08236968013635e-05
-6.48334788791312e-06
-1.76476085797753e-05
-2.67370957168512e-05
-2.64373494334208e-05
-1.29788591272497e-05
-9.75721548556295e-06
-1.95464391987237e-05
-1.42418559876914e-05
-1.00373893446985e-05
-1.6639448363811e-05
-3.07543793304054e-05
-3.77308829350496e-05
-1.60577246519313e-05
-1.64140048540754e-05
-2.54677672909202e-05
-3.5383419324816e-05
-2.80033611446764e-05
-3.95835079666314e-05
-2.44276333330228e-05
-2.44056788687663e-05
-1.84943771205283e-05
-2.14950301841394e-05
-1.62745807210525e-05
-1.50648605137713e-05
-1.52859508803842e-05
-1.85393817552353e-05
-2.0428050932694e-05
-3.31944659097393e-05
-1.73186042180357e-05
-2.41933908721622e-05
-2.25327038723168e-05
-2.37201811312766e-05
-2.68899433085656e-05
-3.00681427706903e-05
-3.19618675328433e-05
-1.11503375805644e-05
-6.96493266272497e-06
-2.08124323886569e-05
-2.7375304212941e-05
-3.24121779053873e-06
-2.04908471850334e-05
-2.78305174971403e-05
-2.17599500516907e-05
-2.91770573769005e-05
-4.28175126849555e-06
-4.13088493231072e-06
-2.45442095155343e-05
-1.77360605682784e-05
-1.09436001921293e-05
-3.90551374966868e-05
-1.21992112737677e-05
-1.9186816562949e-05
-2.196506167595e-05
-6.44248389223616e-06
-1.90802668770839e-05
-1.94321678971366e-05
-2.61029972705349e-05
-6.14299885351272e-06
7.06038782481944e-06
-3.54963621069945e-05
-2.19847434611797e-05
-1.81572425765444e-05
1.38713857981727e-07
-1.00593946676294e-05
-1.64513101088982e-05
-8.92127890332611e-06
-1.44613472287089e-05
-1.93168625870681e-05
-9.55544590680828e-06
-3.69202829460545e-05
-2.54468922641557e-05
-4.55847615012221e-05
-2.01293144602408e-05
-1.81123465410852e-05
1.79131801202948e-06
-2.85058505333546e-05
-6.36226559851765e-06
-2.65637262655304e-05
-2.05838305884949e-05
-2.40820748332357e-05
-2.28316913276935e-05
-3.00917091054121e-05
-1.60039128629686e-05
-5.32170244052384e-06
-1.10196506748239e-05
3.95293956203147e-06
-9.79926820306796e-06
-5.21737515467518e-05
-2.66105719383346e-05
-2.57402143997437e-05
-2.1783530641505e-05
-2.58664418449143e-05
-3.47096771559527e-05
-3.19350050921264e-05
-1.99366013226318e-05
-2.46870700548107e-05
-1.54692749562152e-05
-1.4786234218769e-05
-2.39287285863073e-05
-3.48391915638688e-05
-9.43302663201998e-06
-1.17281511865406e-05
-3.14727943761523e-05
-2.14114136781125e-05
-3.47898472310584e-05
1.35688072193301e-05
-1.47972681539108e-05
-1.99788335358874e-05
-4.94397010234947e-05
-1.75593865347422e-05
-3.35535717487817e-06
-1.36941406394218e-05
-1.98911942119039e-05
-1.4621099337447e-05
-2.48210415738188e-05
-1.63776976021956e-05
-9.46254550392784e-06
-3.44285983352972e-05
-7.86729727132576e-06
-7.75289292871291e-06
-1.18831724167216e-05
-3.41931395803101e-05
-2.78344814538096e-05
-3.67909999420765e-05
-2.2413833889655e-05
-2.97484613048883e-05
-1.72630628527277e-05
-1.68392952054585e-05
-3.13788826885968e-05
-2.7845514068161e-05
-1.61111241835342e-05
-2.52723674414357e-05
-2.69272534985473e-05
-4.96490187479142e-05
-6.58656030849619e-06
-1.81365317379037e-05
-1.17246224502244e-05
-3.32500870618363e-05
-1.43111734575726e-05
-1.48179514166463e-05
-4.36070022231494e-05
-6.12417813807055e-06
-1.90938352838105e-05
-8.91910417379578e-06
-3.87139411757707e-05
-1.07683165583716e-05
-1.78357347894511e-05
-1.14518010486545e-05
-3.22246073970238e-05
-2.62076244350352e-06
-1.67984082131467e-05
-9.18158488046869e-06
-3.31940353605744e-05
-3.84275132431803e-05
-3.19455526753967e-05
-3.18337470020722e-05
-1.57343821260562e-05
-1.72057554320865e-05
-2.0266945777655e-05
-3.26613436916894e-05
-2.10522848884216e-05
-2.93707889394885e-05
-1.44792101678722e-05
-2.49977296979007e-05
-3.99521340563739e-06
-2.37912875024411e-05
-1.37414916944214e-05
-7.89295348114903e-06
-4.1130713819536e-05
-1.24614725839734e-05
-1.24951652348274e-05
-3.26899792805125e-05
-1.36233803947386e-05
-3.88980095254033e-06
-2.13732588370269e-05
-6.65490678167282e-06
-1.38072043244743e-05
-1.70796896446377e-05
-3.38605622132646e-05
-2.48376263955301e-05
-2.52247677747742e-05
-1.28572847188791e-05
-1.74296116351232e-05
-2.89701881546258e-05
-2.92515738284214e-05
-3.20412101165459e-07
-2.65061497198188e-05
-2.12191168645684e-06
-3.86003485791738e-05
-3.85678569072547e-05
-1.88549970770844e-05
-2.35949793389286e-05
-1.51739879703007e-05
-2.58115412947601e-05
-3.06617839163086e-05
-1.33289896231586e-05
-3.2381061585221e-05
-1.56321027786167e-05
-1.9555250929223e-05
-2.27618334416967e-05
-1.49751127437179e-05
-1.48636139286435e-05
-2.57974727019917e-05
-2.18289397417531e-05
-2.73238718342968e-05
-9.47079021593081e-06
-2.03878923370789e-05
-8.98873502307873e-06
-2.77489175976879e-05
-1.54023495755762e-05
-1.22519680576941e-05
-3.57811749650211e-05
-2.49399911022653e-05
-3.45222688523642e-05
-1.23648615755524e-05
-7.97032396686137e-06
-2.43389888073175e-05
-2.2041360023305e-05
-1.81176461132297e-05
-2.12213500774461e-05
-1.37639555170161e-05
-2.62830313224232e-05
-2.43728349825787e-05
2.37568078150098e-06
-2.60492311312325e-05
-1.94913250732847e-05
-1.97733036949098e-05
-2.9574940392369e-05
-4.69290510314376e-06
-3.21867008020721e-05
1.40705244880448e-05
-3.31440504704347e-05
-2.77843635898267e-05
-2.00241991373513e-05
-3.28377151339745e-05
-2.49628339580037e-05
7.79255622018696e-06
-2.58424189795542e-05
-1.95574946103069e-05
-5.44773143436192e-06
-3.15705954350742e-05
-9.76575020950638e-06
-2.83928588113277e-05
-1.75236604130692e-05
-1.36890824762829e-05
-3.22698225942257e-05
-1.97755641856367e-05
-1.3519363725955e-05
-1.28339933284662e-05
-3.06039072384669e-05
-6.23462864484402e-06
-7.64996928857472e-06
-3.93330658187279e-05
-2.27310691731064e-05
-2.51569286745351e-05
-1.97169879883914e-05
-2.36297038251657e-05
-3.30851243086716e-05
-1.83960962609304e-05
-3.52379370041028e-05
-2.00591704620904e-05
-2.68102431081692e-05
-1.28496217013817e-05
-3.74546059457304e-05
-6.96074842167272e-07
5.71153022369774e-06
-2.89129020131545e-05
-7.62866729874641e-06
-2.55768952573686e-05
-1.10074923698715e-05
-2.6299158169766e-05
-1.88758289094496e-05
-2.58737396029406e-05
-2.25157855942196e-05
-1.76507677959331e-05
-2.1113215802039e-05
-4.47218400597669e-05
-1.83256315832596e-05
-6.46002294756419e-07
-1.04150575699599e-05
-2.34313451884307e-05
-3.25299924436617e-05
-4.84194810419925e-06
-1.42720822268698e-05
-2.7975099978454e-05
-1.36568738180094e-05
-2.3626511059072e-05
-2.16434024285873e-05
-2.29796919967308e-05
-1.96207522727053e-05
-4.39928255085075e-06
-1.50301169556556e-05
-2.50934301795106e-05
-4.44949429216044e-06
-2.2934755247617e-05
-1.15211536975796e-05
-3.36319126232626e-05
-2.90760343920454e-05
-3.54662826416357e-05
-1.49654541070421e-05
-2.82491044053038e-05
-3.18111043171925e-05
-3.26023868384377e-05
-2.47768148828455e-05
-1.82339629234787e-05
-1.94164038308927e-05
-1.2360648634539e-05
-2.3712489408153e-05
7.39273257213446e-06
-1.35449990839777e-05
-2.628422955057e-05
-1.19476397404755e-05
-7.01126614833088e-06
-3.5158755172487e-05
-3.62783640744034e-05
-2.26706916828139e-05
-1.93114596688506e-05
-1.17679934065711e-05
-1.84340416269879e-05
-4.090372126924e-05
-2.02154508237808e-05
-2.74558892233946e-05
-2.79365142085912e-05
-2.74366609016078e-05
-3.08081663238516e-05
-3.36360731236932e-05
-9.74779789825563e-06
-2.54947501569604e-05
-3.41175852058544e-05
-1.91488016738119e-05
-2.13521325628609e-05
-3.29735583746792e-05
-3.10043985229538e-05
7.18372102110979e-06
-1.34653721713751e-05
-2.82294008389754e-05
-1.74313486218964e-05
-3.73697074348073e-05
-1.61578309169998e-05
-3.19452261667582e-05
-3.44237425376387e-06
-1.52018472901579e-05
-4.62156043820262e-05
-2.17506177031702e-05
-3.29212166176648e-05
-1.26226884650055e-05
-3.40150683321576e-05
-2.5615274006273e-05
-3.75930952932599e-05
-2.78176798344074e-05
-2.68873265993754e-05
-9.54693702169885e-06
-7.60139739086845e-06
-1.60085229968557e-05
-2.63675454613847e-05
-2.4073689319943e-06
-2.27914387206453e-05
-2.37736245637214e-05
-5.81437851531008e-06
-8.23166616771372e-06
-9.8226313926481e-06
-1.72646922452029e-05
-2.49359808936411e-05
-4.12570693715106e-05
-3.38180132890697e-05
-1.97324162116299e-05
-3.52562296344893e-06
-4.17815267920746e-05
-1.9890123099988e-05
-4.41858138136939e-05
-2.72022723958448e-06
-2.60514688460994e-05
-2.05664704591431e-05
-3.46257952367135e-06
-1.75960371035528e-05
-3.7595502668787e-05
-1.44100614338789e-05
-4.06350373437661e-05
-3.65760942618171e-05
-2.31141325618864e-05
-2.89416538969563e-05
-1.02322320331522e-06
-3.58833899581049e-06
-2.97416036538799e-05
-3.03994782321496e-05
-2.61700033858452e-05
-2.70653395862596e-05
-3.90503022172332e-05
-3.97705852948487e-05
-1.09000276266433e-05
-1.96020278309202e-05
-2.04616334705011e-05
-2.0745079159889e-05
-3.64373472058929e-05
-1.39764819116556e-05
2.45135729451518e-06
-2.75209506261727e-05
-1.86330421377554e-05
-2.52222295699427e-05
-2.04616685721352e-05
-1.88375723854601e-05
-2.17972745842819e-05
-2.90824473144398e-05
-1.73179810267664e-05
-1.31128150821712e-05
-2.38835043474741e-05
-2.15707029018481e-05
-3.6955766271875e-05
-1.33097017855814e-05
-2.23478671857508e-05
-1.24802229701966e-05
-1.2255637499935e-05
-2.3729222913189e-05
-1.17671298412732e-05
-1.68785525562026e-05
-1.55310689091306e-05
-2.29857779988243e-05
1.16120243549594e-05
-9.45373792510095e-06
-1.86983090381633e-05
2.00232618343845e-06
-9.71609872296929e-06
-1.85486817730061e-05
-1.84288594969276e-05
-3.18161155891333e-06
-3.50892350743677e-05
-1.70804808021983e-05
-9.96029793009143e-06
-3.40195628794808e-06
-1.43516933583611e-05
-3.00390480687314e-05
-1.75086469893711e-05
-2.14653010002376e-05
-5.20622195509723e-06
-4.81284188081751e-06
-1.45232728863054e-05
-2.75672655856279e-05
-4.40104639070645e-06
-2.43903233804447e-06
-2.38956146835347e-05
-1.41229165687482e-05
-2.10357394547954e-05
-2.18622219596238e-05
-1.53966186326912e-05
-3.1749937468997e-05
-1.01793829553868e-05
-3.45506530829512e-05
-2.65884505231838e-05
-3.80408626888565e-05
-1.23486654596578e-05
-3.80378350550278e-05
-1.65693526345136e-05
-2.18508335618712e-05
-1.45454483089549e-05
5.22588939229535e-06
-3.4762968800678e-05
-2.06452269476139e-05
-1.83276893370325e-05
-1.43606090023444e-05
1.7799046548751e-06
-2.0151021693891e-05
-1.62201209016707e-05
-1.75147286195283e-05
-1.34455004080303e-05
-1.05908184820916e-05
-3.76547632730092e-05
-3.92463639981038e-05
-1.07425374207221e-05
-1.18991874743356e-05
-1.01327379070944e-05
-3.11325555282567e-05
-1.78986612657054e-05
-2.24577368997968e-05
-4.16255792040752e-05
-2.07044365561886e-05
-9.36941933319653e-06
-3.59554915246919e-05
1.91068960404924e-07
-1.92541580103098e-05
3.59659849797367e-06
-6.53753963688562e-06
-2.30018496044607e-06
-1.86462784449192e-05
-7.44601318313167e-06
-2.37866156399754e-05
-2.62781066745454e-05
-4.13974306631948e-05
-1.69429366527036e-05
-2.63440936731305e-05
-1.26140536788988e-05
-5.74183431662608e-05
-2.92151816765861e-05
-3.08880424482369e-05
-1.55700752185314e-06
-2.26678576314661e-05
-1.47291475493965e-05
-1.66727164596243e-05
-2.72582405528657e-05
-2.60925303492289e-05
-1.11073183614138e-05
-3.13477099678063e-05
-1.96064331114206e-05
-4.56912069962086e-05
-2.42021789074057e-05
-2.96428076523209e-05
-1.63972917299764e-05
-1.26734271133182e-05
-2.37461935596814e-05
-2.5485693362222e-05
-1.87041615053258e-05
-8.5681344410792e-06
1.50368731055372e-06
-1.63466026470444e-05
-3.46757738470601e-05
-3.39213614875407e-05
-1.67065879212912e-05
-1.10646161251185e-05
-1.79615337056347e-05
-3.7326757932915e-06
-3.21791473187914e-05
4.25352413699377e-06
-2.24135713435186e-05
4.48230860682144e-06
-2.92354508072991e-05
-1.91493423299559e-05
-1.94843096174364e-05
-2.94650739507415e-05
-4.89424317510912e-06
-2.84772415866972e-05
-2.11299585722946e-05
-2.38035506975661e-05
-2.70814941624696e-05
-4.32870150289529e-05
-2.46769722663724e-05
-1.52591935746849e-06
-1.38633635093416e-05
-1.03309707920115e-05
-4.6363604210161e-06
-2.47057043566829e-05
-2.1861346798854e-05
-2.88822967365485e-05
-1.46644921718165e-05
-1.86623718810818e-05
-1.70938741524565e-06
-1.45592136465676e-05
-2.43917920711419e-05
-4.74806122328092e-05
-1.0877731041775e-05
-2.74741283785953e-05
-3.01803881561745e-05
-4.15592837723704e-05
-2.13471401048641e-05
-1.87597893186543e-05
-5.40900055703894e-06
-1.31934869184679e-05
-2.27823870040113e-05
-3.68921987292396e-06
-1.10200403474615e-05
-1.85076428687482e-05
-1.8899304501507e-05
-2.79537209768487e-05
-3.3529413401279e-06
-3.37354119288513e-06
-3.5743704113207e-05
-3.21295638771009e-05
-1.74888218204798e-05
-3.49553056114822e-05
-2.73871058137855e-05
-2.44713858832885e-05
-4.08210109465593e-05
-3.6768986170891e-05
4.55465811663272e-06
-1.9037906390543e-05
-3.57639803522382e-05
-1.10359827812868e-05
-1.72303977206049e-05
-2.93011579206227e-05
-3.21061044869829e-05
-1.74909509764832e-05
-9.74520784205295e-06
-2.43049109254419e-05
-2.00987310863234e-05
-1.43349742089809e-05
-2.159691252554e-06
-2.51121792855377e-05
-7.91200999641933e-06
-1.50797851193465e-05
-2.74491899736131e-05
-2.70947360101234e-05
-3.70879792252646e-05
-2.69986177064303e-05
-1.85469073188052e-05
-1.36073149569227e-05
-1.24926365236078e-05
-1.76117469881303e-05
-2.32367544388193e-05
-6.88060154264759e-06
-5.36289290855029e-06
-3.67133136573177e-05
5.8223714751327e-06
-1.13320387994822e-05
-3.01170896867769e-05
-2.40690215151796e-05
-2.22243486337491e-05
-1.77609223424326e-05
-1.80522922989079e-05
-1.33187880702715e-05
-2.93691546029247e-05
-3.42483211660618e-05
-1.25206945841937e-05
-2.03308048314074e-05
-2.68903931210492e-05
-2.73020419850888e-05
-1.6325691751725e-05
-9.79391245582235e-06
-2.26056207032556e-05
-3.33625125477832e-05
-1.55973086982693e-05
-2.1676111253802e-05
-1.45345419652621e-05
-3.82083661681742e-05
-1.58372136755415e-05
-2.03800825775168e-05
1.24911570226737e-06
-2.3664385756972e-05
-2.1668338486046e-05
-3.8344425640406e-05
-2.63642804507243e-05
-1.99113252982634e-05
-1.99098428688073e-05
-2.61663831640024e-05
-3.58506140825856e-05
-3.10515487492494e-05
-2.64987559833283e-05
-1.08078390167058e-05
-2.544792829912e-05
-1.51092901737896e-05
-2.32058522829646e-06
-2.8324493357084e-05
-1.09963991599485e-05
1.2855746502693e-05
6.01869522038066e-06
-2.7430052271109e-06
-1.15054813510726e-05
-3.03525096747659e-05
-1.44065903712003e-05
-2.78983804795437e-06
-1.92803416764162e-05
-3.30556148050762e-06
-3.89202429471908e-05
-1.2273904923106e-05
-5.3058592137189e-05
8.98873060051158e-07
7.5505952687758e-06
-2.89207303893899e-05
-1.46330457040418e-05
-1.85774166574333e-05
-3.99877833049714e-06
-3.42991753960271e-05
-1.35164475556154e-05
-3.58236696161698e-05
2.20483582917962e-06
-1.5742394884717e-05
-6.15816771999523e-06
-2.05034304889426e-05
-2.74752140080898e-05
-2.61628072987222e-05
2.79893500929081e-06
-2.04061107381756e-05
-1.67503746644278e-05
-1.55824360056022e-05
-9.45611749226116e-06
-9.69936982425357e-06
-3.16773410987943e-05
-1.99444783726953e-05
-3.08453344977466e-05
-2.07315835252161e-05
-9.44163601620656e-06
-1.99757373748063e-05
-2.9054329126709e-05
-1.91886515964484e-05
-9.44518356707592e-06
-1.9181914785539e-05
-9.43600538349747e-06
-1.71548022389678e-05
-2.03601199393594e-05
-3.08774067916838e-05
-9.31756478544224e-06
-1.99714331893359e-05
-1.39754450996141e-05
-2.07912062733931e-05
-3.37409623972158e-05
-9.09671717273177e-06
-3.48423978079082e-05
-1.7556487447895e-05
-2.56096944738515e-05
-4.73875586054717e-05
-2.16474266544598e-05
-3.55371382160674e-05
-3.96265182134064e-05
-4.28498648268444e-06
-1.88695366873242e-05
-8.65614227054215e-06
-3.24515798851127e-05
-2.6677587933666e-05
-1.55880676804181e-05
-2.01270511119799e-05
-1.98450962641378e-05
-1.58891076013074e-05
-2.56123150913414e-05
-1.7229231135019e-05
-2.98753393172516e-05
-1.23407945272168e-05
-1.41837275349006e-06
-1.70028711804839e-05
-2.46866815039153e-05
-1.05450927749468e-05
-1.50808718041112e-05
-6.92682288873808e-06
-2.87657246351492e-05
-2.03998984665723e-05
-2.09121346043255e-05
-1.96552224294001e-05
-2.57849016551531e-05
-9.19449137857107e-07
-1.69726417852366e-05
-2.67066811083968e-05
-2.7088097751496e-05
-2.5814745590363e-05
-1.19855050585716e-05
-2.00424522336749e-05
-2.43882084355584e-05
-2.69484290332446e-05
-2.45174836881673e-05
-3.43530059070043e-05
-1.27310639775078e-05
-3.46166784564715e-06
-2.98988373721929e-05
-8.46990524374328e-06
-1.1613167722449e-05
-1.20589487670092e-05
-2.5539302633813e-05
-3.10001242939156e-05
-6.55940625165505e-06
-1.15815471251678e-05
-1.7949203204375e-05
-2.05045190534875e-05
-8.98393698077704e-06
-1.23054442539032e-05
-2.80125548754311e-05
-1.14241663390444e-05
-4.03247291254447e-05
-1.01807862365488e-05
-2.40009972621067e-05
-2.56975797796984e-05
-2.07386092971166e-05
-5.61305255130887e-06
-1.46507859005095e-05
-2.11720788147886e-05
-6.4112410330178e-06
-2.15239348270702e-05
-7.94929648171119e-06
3.98643587064976e-06
-3.12486072978827e-05
-2.18119576168834e-05
-1.92434688207373e-05
-1.79412971335972e-05
-2.50413259644601e-05
-1.2025611075276e-05
-3.98719986430288e-05
1.91374786601669e-05
-4.22800346859596e-06
-9.59852816487208e-06
-3.63836158309815e-05
-1.97744032148868e-05
-1.35708405323328e-05
-2.62411341485748e-05
5.54710717340003e-07
-1.16271008986867e-05
-4.11264074852012e-06
-2.13943576734221e-06
-1.48521862106521e-05
-1.27465994552811e-05
-1.11533275293877e-05
-4.23360432467837e-06
-3.03086226939002e-05
-8.8701717196326e-06
-7.44289833795598e-06
-1.12696517083716e-05
-3.74139840913568e-05
-2.75773389281011e-05
-1.94636740046287e-05
-2.26775553660787e-05
-2.12239510021315e-05
-1.57617516927041e-05
2.06554995840872e-06
-2.27479370043685e-05
-2.70769824353563e-05
-2.34596511926615e-05
-1.81087328631519e-05
-2.35934574114002e-05
-3.38353271806532e-05
-2.06914584580444e-05
1.77964052422018e-06
-3.89505972983236e-05
3.26514677286046e-06
-5.79921644399802e-06
-1.95939060016258e-05
-2.47958061623133e-05
-2.40045157207998e-05
-3.86446088536664e-05
-2.41952823320785e-05
-2.54443758658577e-05
-1.83821741091022e-05
-5.47237418010514e-06
-2.55309639657825e-05
-6.41023659414357e-06
-2.14930462222159e-05
-9.52209495194945e-06
-9.13101196846418e-06
-3.05538898413543e-05
-1.83519856746414e-05
-1.44819159110745e-05
-3.74564587478991e-05
-2.79925913122964e-05
-1.73020915386517e-05
-2.52811776463927e-05
-1.55364456042398e-05
-1.92275062659036e-05
-2.2551135941549e-06
-2.58855396317662e-05
-1.64277599377561e-05
-1.35462914995937e-05
7.82081493693658e-06
-1.09615114363633e-05
-1.23085290358572e-05
-3.41099232783475e-05
-3.23758541082244e-05
-9.81106579814123e-06
-1.14597280705729e-05
-1.86902616849484e-05
-3.70671611986651e-06
-1.53059187135308e-05
-3.40850289497508e-05
-5.2058902576569e-05
-1.8244775170266e-05
-3.38445756155828e-06
-3.97775190739986e-06
-2.55995035463021e-05
-3.40031192290748e-06
-2.21849129367565e-06
-2.606371534935e-05
-1.82679096343123e-05
-1.27863951425355e-05
-3.90156403894739e-05
-2.14888408479211e-05
-2.63929526488959e-05
-4.5777542213052e-05
-1.08476071843821e-05
7.12464289802743e-07
-1.12947169811033e-05
-4.46964974810238e-05
-7.65129188651124e-06
-1.14304434582521e-05
-5.18757943271174e-05
-7.11495168275876e-06
-3.38831848200847e-05
-2.68254784349632e-05
-1.66788172899821e-05
-1.81677089924488e-05
-2.81042775249807e-05
-1.31675708688656e-05
-2.95911136763041e-05
-1.08162628946705e-05
-2.87096786578945e-05
-2.01286147885292e-05
-2.42682367943955e-05
-2.3835603283973e-05
-3.20930728624536e-05
-1.24186841976714e-05
-3.91644018593786e-05
-1.3692093038331e-05
-2.23556143899358e-05
-2.50045961742808e-05
-1.10780138337909e-05
-2.03695614877286e-05
-2.73679196310336e-05
-1.30507673514005e-05
-3.40695508547389e-05
-2.41833770626683e-05
-4.49648863092534e-05
-1.83274447346206e-05
-1.59513094953656e-05
-3.88934063392512e-06
-2.90845556813963e-05
-3.99378566199487e-05
-3.63743274422324e-05
-1.08849223927842e-05
-1.76073170310568e-05
-1.15966626741523e-05
-3.07858609187264e-05
-1.51276494223139e-05
-3.84500449946656e-05
-2.09390312405217e-05
-2.16351126972789e-05
-1.24106018337051e-05
-1.95549029922662e-05
-2.72813360443879e-05
-3.16869402802835e-05
-3.08647712941344e-05
-8.95774878942536e-06
6.92185331833361e-06
-2.11779312772883e-05
-3.26044981430492e-06
-1.51618056992529e-05
-2.77999255791593e-05
-1.723441203065e-05
-2.31102901883762e-05
-1.25429923375458e-05
-4.40674445694196e-06
-1.30438241047949e-05
-3.55351734315592e-05
-4.23892079910369e-05
-8.47926633605208e-06
-3.11329132547348e-05
-6.5937972054991e-06
-1.93903537559925e-05
-2.64166724292659e-05
-2.1728811033866e-05
-1.68416774370779e-05
-3.8586370569587e-05
-2.071762662822e-05
-9.70675048706109e-06
-2.79605795940687e-05
-3.91118759374713e-05
-2.68757230458575e-05
-1.31524204740121e-05
-2.70375192245433e-05
-8.04149359099437e-06
-5.47497092902615e-05
-8.23618843821483e-06
-1.69488765150944e-05
-2.27950620833193e-05
-2.05792497557294e-05
-8.7251931787275e-06
-1.70263636718725e-05
-1.1377598328708e-05
-2.2416608956937e-05
-1.71786949072845e-05
-2.37440676915042e-05
-2.70351188682715e-05
-2.07140854736794e-05
-2.99741476277831e-05
1.79639787043097e-06
-4.41824779097668e-05
-2.75321823889488e-05
-1.90631131334093e-06
-2.64193549958012e-06
-2.98247757079369e-05
-2.07931679181887e-05
-2.88107158596358e-05
-1.88087851309596e-05
-3.16267574222183e-06
-3.55073868072906e-05
-1.56162671644074e-05
1.0506569245858e-05
-1.72893227978619e-05
-1.72047160262356e-05
-3.86508032600045e-05
-2.87936354625145e-05
6.01059454044865e-07
-1.14878899919147e-05
-8.37262417702565e-06
-1.61793652528195e-05
-2.91407205422382e-05
-3.00899901029746e-05
-1.74120778218528e-05
-4.7828821903548e-05
-1.3032236539869e-05
-3.12670756646101e-05
-1.33081872058571e-05
-1.17043091614664e-05
-3.01696519990362e-05
-1.20409177386199e-05
-1.45131939084661e-05
-2.62646902986476e-05
-2.17550010262156e-05
-2.70688935980568e-05
-1.7623758406528e-05
3.87226040992874e-06
-1.10786207185538e-05
-1.38117855477248e-05
9.70892012294808e-07
-2.40447726756857e-05
-2.48086006917489e-05
4.7378525091484e-07
-2.368653107602e-05
-4.49956692213451e-05
-3.02547869694122e-05
-2.58145003006543e-05
-2.67886654019274e-05
-1.1046254497251e-05
-3.41379685733777e-08
-9.85531084433392e-06
-2.22295636423069e-05
-1.77298195363881e-06
-2.68348800775705e-05
-2.23735149666985e-05
-1.402631471731e-05
-9.45999835460657e-06
-2.15031942015493e-05
-2.8293426263819e-05
-4.53562981915355e-05
-3.16934380516298e-05
-6.33753185117739e-06
-2.70270087423653e-05
-1.96693138317648e-05
-1.95675075742716e-05
-8.46123956818176e-06
-2.78534580494877e-05
-2.04117788151556e-05
-1.00561802855547e-05
-2.07776947350379e-05
-2.26393375713595e-05
-2.96089609130583e-05
-7.1054573340489e-06
-2.52423027047636e-05
-2.79643234005471e-05
-2.32428666454534e-05
-2.46547437024401e-05
-2.56985132505685e-05
-1.47369227555982e-05
-1.31520036937503e-05
-4.16617521559514e-06
-2.305646946511e-05
-1.51295072147181e-05
-3.55069614913044e-05
-6.3508102077999e-06
-2.8511868897545e-05
-2.95660618070163e-05
-4.37214183456691e-05
-4.87991190997983e-05
-3.00664057617478e-05
-4.12426366522252e-05
-9.51649557139448e-06
-1.42686982207351e-05
-1.88376537070395e-05
-6.7881164263836e-06
-2.07545543743648e-05
-2.63995712076117e-05
-2.14198849008416e-05
-5.27499266414738e-06
-1.21814181208705e-05
-2.10289147209329e-05
-3.30433955423789e-05
-2.24029622258653e-05
-2.70960399405647e-05
-2.62697666819491e-05
-3.7594306091086e-05
-4.75255940647917e-05
-1.97003983419038e-05
-3.08868482748322e-05
2.72540154590494e-06
-1.5846910746313e-05
-3.48784402736496e-06
-2.12125866191134e-05
-1.60735563882465e-05
-2.36790907955544e-06
-9.25149569194292e-06
-2.20626255490988e-05
-3.33288225083631e-05
-3.59374802396327e-05
-2.0235478725668e-05
-3.57759304447092e-05
-2.68180835225457e-05
-1.65551006106917e-05
-2.2014230270297e-05
-1.82730299835123e-05
-1.17900626385013e-05
-2.64467508220869e-05
-2.34987420122193e-05
-3.51128830870476e-05
-3.03293770878145e-06
-1.22833593807321e-05
-9.24424891637387e-06
-2.3001926897661e-05
-1.21500800968558e-05
-1.6248100317048e-05
-2.36300383345864e-05
-1.21869223592006e-05
-9.81966533867917e-06
-3.19926503082568e-05
-2.42336063541485e-06
-2.71988367752673e-05
-1.31544827110578e-05
-1.99296624005992e-05
-2.99108101709268e-05
-2.40978097596491e-05
-2.93554111265785e-05
-2.03517463399619e-05
-2.07795535921018e-05
8.96262775095571e-06
-1.0069936147287e-05
-4.91750559536684e-06
-1.68661982840539e-05
-1.97659364955749e-05
-2.70892458129913e-05
-3.08575631587967e-05
-3.90228280446324e-05
-2.91338081612984e-05
-3.06376830033888e-05
-1.39233697460104e-05
-7.02978263900721e-06
-9.81328664902586e-06
-3.08309828310614e-05
-1.88010433685557e-05
-3.87331193156062e-05
3.41363853668933e-06
-3.0186933970401e-05
-1.51662357180516e-05
-2.45141862360738e-05
-2.06508180682455e-05
-4.01115145111359e-05
-2.42303169401562e-05
-2.56030392143235e-05
-3.18887416132402e-05
1.25972153719821e-06
-2.36846420774767e-05
-1.91445497603753e-05
-1.20172776472226e-05
-1.59442921285351e-05
-2.87558040010803e-05
-3.24964050849046e-05
-2.96749327463901e-05
-1.66015672790322e-05
-1.85387577957381e-05
-1.4972963726159e-05
-2.0070413476006e-05
1.78820561159944e-06
-3.34554792701976e-05
-4.94191704893538e-06
-1.40967486099036e-05
4.64790447997654e-06
-3.38341098060349e-05
-1.90526958921788e-05
-2.54905291532464e-05
-7.7388002580486e-06
2.80011380692569e-07
-9.74358664406492e-06
-2.16416173250163e-05
-8.42491477889563e-06
-2.54047423252424e-05
-2.96432800749876e-05
-1.51600584830602e-07
-2.80025305233426e-05
-1.55176620376053e-05
4.41829795033534e-06
3.1264977983888e-06
-1.53021068783914e-05
-1.34368280645262e-05
-8.01159632907982e-06
-2.34549799348083e-06
-2.8887935188543e-05
6.53587835209751e-06
-3.12787399269731e-05
-2.91349632874722e-05
-3.57538086689382e-05
-2.49776945598281e-05
-2.37436360342788e-05
-2.76718951847616e-05
-5.40344430961617e-06
-1.74139807626166e-05
-8.64800564061936e-06
-9.69377783201569e-06
-1.29819076173346e-05
-2.51382192399414e-05
-8.85277235842368e-06
-1.04549292843435e-05
-3.32330464095081e-05
-4.44302640300249e-06
-5.01542528884423e-06
-2.35477875909545e-05
-1.76012447125085e-05
-1.5407464256888e-05
-2.16522195311648e-05
-1.23446609195186e-05
-5.42813314882718e-06
-3.63663260237812e-05
-2.94783966630426e-05
8.73320497271718e-06
-2.80098146176341e-05
-1.96365470259183e-05
-1.7844888858161e-05
-3.27404979196131e-05
-2.68161506084388e-05
-1.54248735754824e-05
-2.4389897754471e-05
-2.41057243634524e-05
-3.20115158328822e-05
-2.34662060249418e-05
-5.80287940455108e-06
-3.05045565118124e-05
-4.65324835070166e-05
-1.79160762983851e-06
-9.59680272866304e-06
-3.86126659518578e-05
-1.59934382169616e-05
-3.08465619203307e-05
-8.65636033648459e-06
6.89210498083796e-06
-2.23295259694606e-05
-2.63456343969807e-05
-2.06249708753129e-05
-1.80797060960437e-05
-1.50414236883068e-05
-2.11471409053849e-05
-2.10727138369814e-05
-3.61077233210152e-05
-2.82608266733121e-05
5.64198081366118e-06
-4.03422795512197e-06
-1.32032177593389e-05
-5.43078007406064e-05
-1.70802071663964e-05
-3.43887563064122e-05
-3.09143258515959e-05
-2.56013097313274e-05
-2.21780033112004e-05
-3.94562549207257e-05
-9.33486464094372e-06
-2.1802711695666e-05
-7.18435433305091e-06
-3.72677856036101e-05
-3.14123745840417e-05
-1.95069885571725e-05
-3.32322944507917e-05
-2.6564791750562e-05
-2.30667659061558e-05
-2.42165127337724e-05
-2.56948332008949e-06
-2.96904560659288e-05
-8.40078706695193e-06
9.04586496534596e-07
-1.98329158022839e-05
-1.88332919562564e-05
-5.69567533844744e-06
-3.58143135752708e-05
-3.00284015679052e-05
-1.82849345529583e-05
-3.74067385286267e-05
-4.51515859510965e-05
-4.61779587156047e-05
-3.45333563876781e-05
-5.03070654457358e-05
-3.50756197417903e-05
-3.48367915941025e-05
-1.93492542215151e-05
-7.75774539224683e-06
-2.1508019921846e-05
-1.38515552927413e-05
-8.93409772005273e-06
-2.1495597882472e-05
-2.07921102237495e-05
-2.06495469681747e-05
-8.63638769950147e-06
-7.91715196598941e-06
-3.42153364104532e-05
-3.0981441135508e-05
-1.92402837723113e-05
-3.4237202013704e-05
-3.0552404304125e-05
-1.56864864579518e-05
-3.4727023648156e-05
-1.48063498048302e-05
-1.29249916266237e-05
-4.88981916962497e-06
-1.81412383525136e-05
-2.72665448684835e-05
-3.9138992034591e-05
-2.36583131959904e-05
-1.63880924942614e-05
-7.99721484516162e-06
-1.69878259751229e-05
-9.23019237690925e-06
-2.99254271925495e-05
-3.49482053638021e-05
-5.85584341493792e-06
-1.45947315294373e-05
-2.20402612371644e-05
-2.05107216522462e-05
-1.73677915700899e-05
-2.24959515023539e-05
-1.49738862184834e-05
-1.6592860490666e-05
-2.29318616889831e-05
-2.97300454369771e-05
-3.03283438625071e-05
-6.21828843374711e-06
1.73237690556064e-06
-1.74236297083447e-05
-3.41909955209867e-05
-6.0120728878165e-06
-5.55559123011998e-05
-2.72603542004926e-05
-3.54450759086364e-05
-9.27521708155622e-06
-1.55752347177866e-05
-3.05833884811977e-05
-2.78106697454425e-05
-2.58225524590402e-05
-6.5722212600159e-06
-2.48318901471895e-05
-3.39290649384056e-05
-7.12941480572372e-07
-5.17031629654791e-06
-3.94264361337221e-05
-4.2843031370891e-05
3.41530387156313e-07
-3.87449466429268e-05
-3.76345515932909e-05
-4.95292018901129e-06
-1.93053144551864e-05
-1.85531210057304e-05
-3.76534168611251e-05
-5.56627678973931e-06
-2.24447543219943e-05
-4.25146732934926e-05
-3.10444988507578e-05
-9.06447292987457e-06
-1.24081799129045e-05
-3.80980637939797e-05
-3.28564151798782e-05
-2.53432579226463e-05
-2.13094556521477e-05
-2.89954896840068e-05
-2.82257732352956e-05
-2.40125372843896e-05
-3.50388909879537e-05
-2.03924597179552e-05
-1.84554449538546e-05
-1.41513106299025e-05
-7.32884926003394e-06
-1.11270813026855e-05
-2.47595107340386e-05
-2.38796359046292e-05
-3.10088098484706e-05
-1.27048325119232e-05
-3.30188716826175e-05
-2.8406027241599e-05
-2.78465663599252e-05
-1.87768630278186e-05
5.00885197270828e-06
-2.94732806669977e-05
-1.82084684709397e-05
-1.66882624762654e-05
-2.39365272182372e-05
-3.94631858455769e-05
-1.26535179246971e-05
-1.85207999207093e-05
-2.52145364300733e-05
-2.35145236070252e-05
-7.22411691916625e-06
-6.98331076264081e-06
-1.13274970381193e-05
-1.23085279947354e-05
-1.71017836907523e-05
-2.10278921580483e-05
-9.55446167415305e-06
-1.99102756235821e-05
-2.18003467667807e-05
-3.07896623652234e-05
-3.13733465736751e-05
-1.00751127233465e-05
-4.73457500542722e-05
-3.37535264815352e-05
-9.07460153550798e-06
2.13200841923127e-06
-2.02101713967266e-05
-2.2804652465083e-05
-1.84432603060498e-05
-9.52528556239397e-06
-8.35621224180559e-06
-3.48677409813874e-05
-1.01736607757891e-05
-1.81451384020163e-05
-1.36597159303804e-05
-1.29099075517564e-05
-1.17254844388908e-05
-1.99061689869898e-05
2.3350726386507e-06
-7.32030589293382e-06
-2.82378050590659e-05
-2.71902201133797e-05
-5.99200332311002e-06
-9.39401252098532e-06
-1.26928110954279e-05
-2.16154993832921e-05
-1.10024666361388e-05
-1.21548962345863e-05
1.34170847580689e-06
-1.65617943667684e-05
-2.69690349613673e-05
-1.73722312439013e-05
-1.50774574264913e-05
-3.56185915915591e-05
-3.69560043430391e-05
-1.53926980891834e-05
-1.01854671025998e-05
-2.48661056827044e-05
-1.61850693694115e-05
-2.67733962544026e-05
1.57279563905916e-05
-7.53282337372356e-06
-1.80784807339416e-05
-3.23161015213142e-05
-3.34669921593167e-05
-9.5320908074985e-06
-2.16729160094085e-05
-1.80416076726112e-05
-1.813307152949e-05
-1.2843872915907e-05
-3.32842935669234e-05
-1.60921193843467e-05
1.91090042933145e-06
-1.18521109832301e-05
-2.05456511558837e-05
-1.79563794545379e-05
-1.9255220199503e-05
-1.04146495369665e-05
-2.05461364919304e-05
-1.41463940658527e-05
-1.52630070184097e-05
-2.79549790792033e-05
-1.22998374448592e-05
3.41318432721881e-07
-1.72974972468977e-06
-2.53384229040035e-05
-5.84369040164295e-06
-9.79565838426264e-06
-3.24779389388634e-05
-2.43028427240222e-05
-2.45277526376515e-05
-2.99495401872528e-05
-1.73685970284842e-05
-1.64273685306855e-05
-2.29693876159039e-05
-7.53260777191656e-06
-2.03882849243953e-05
-1.09975896311904e-05
-3.06403559581264e-05
-2.55256185272685e-05
-2.61310680936396e-05
-9.15855158202689e-06
-1.28696501065615e-05
-2.07822430756599e-05
-3.49030765438686e-05
-1.9522223464257e-05
-3.31687740249961e-05
-2.68191512779638e-05
-2.82575843044938e-05
-2.6173354039443e-05
-1.15787858862272e-05
-3.43752810983366e-05
-2.04647753314205e-05
-2.33435932868077e-05
-2.62212491790328e-05
-1.17068180918268e-05
-3.20501157041973e-05
-5.88193282904074e-06
-2.01771785284234e-06
-1.93005211873325e-05
-2.8602503294089e-05
1.11944447656816e-05
-3.73815845081495e-05
-1.5410971869997e-05
-1.41504673807737e-05
-7.73629365667891e-06
-2.93395648348014e-05
-5.31746536576315e-06
-2.30391378682805e-05
-2.10919120072366e-05
-2.74022570427171e-05
-2.67937773915561e-05
-1.91584996683249e-05
-8.21109628609485e-06
1.26192157192106e-05
-6.41687278893501e-07
-3.54497084879281e-05
-6.66305835989244e-06
-1.86587003842184e-06
3.5938703696776e-06
-2.33781108021356e-05
-1.63523918207243e-05
-1.70253113441614e-05
-2.72421344900541e-05
-2.14278642280383e-05
-2.87995017372305e-05
-5.71278203808789e-05
-2.31010470024235e-05
-1.22207178136882e-05
-2.07919594281856e-05
-3.02486551398504e-05
-1.88115969344186e-05
1.12900915477521e-05
-1.99975845064771e-05
-6.40034179856481e-06
-1.55776658400178e-05
-1.67754889598223e-05
-4.0080662353395e-05
-1.83355920167156e-05
1.60740598023011e-05
-1.66431437525073e-05
-2.5068829460521e-05
5.15896683954753e-06
-3.87831377948533e-06
-4.48429220027946e-05
-2.32380468871933e-05
-2.53863556157303e-05
6.05119835452854e-07
-6.14290958348665e-06
-2.6145008108052e-05
-2.60142367042991e-05
-3.75102582502992e-05
-2.34567551443904e-05
-1.53425520682073e-05
-4.14743534204734e-05
-2.22150277408505e-05
-3.1117049518956e-05
-2.74111587608778e-05
-1.78273605541356e-05
-3.45783301554324e-05
-4.39189537783517e-06
-3.21766101272213e-05
-4.23190009808574e-06
-1.42559168988182e-05
-2.33877398399759e-05
-9.64235366584948e-06
1.30032210570253e-05
-2.50186012282155e-05
-3.4483229129463e-05
-1.24117936717192e-05
-2.60617342207257e-05
-3.83673506043177e-05
-1.55924251299978e-05
-3.26347586997483e-05
-1.2052853977661e-05
-2.11800007701683e-05
-1.79979877370323e-05
-8.63554949251783e-06
-2.12814123409276e-06
-2.03736514083948e-05
-1.30720290389513e-05
-2.35056603985123e-05
-1.13999860949847e-05
-2.22265188623897e-05
-4.3050777975787e-05
-7.5011151294134e-06
-2.87531309012962e-05
-1.8593991898802e-05
-1.6031645700239e-05
-1.77549951514275e-05
-4.07722686908867e-06
-1.78785088055643e-05
-8.41503200232081e-06
-2.97046734273871e-05
-1.69276271961387e-05
-3.16659972390943e-05
-1.27493042951695e-05
-1.89890000608447e-05
-2.14459311806315e-05
-1.58660823636647e-05
-1.09176685786963e-05
-1.94489303093911e-06
-1.38798606601819e-05
-3.27640602860724e-05
-3.87114085563163e-05
-3.54568470712525e-05
-1.04091234312476e-05
-1.58767694929092e-05
-2.13711361999514e-05
-2.96621220553118e-05
-2.40017931804626e-05
-2.06249932623063e-05
-3.46377248728656e-05
-1.8219025284162e-05
-2.3542772220164e-05
-2.5272706214972e-05
-2.36559856745919e-05
-1.90643122488756e-05
-2.52878301583293e-05
-1.31510796593689e-05
-4.85293244329149e-06
2.63966405897848e-06
-1.40680215965203e-05
-3.2869970858069e-05
-1.64822613767595e-05
-3.72675923033785e-05
6.3355884652385e-06
-2.73767353217826e-05
-2.97181508754521e-05
-1.38763589670251e-05
-1.61171049646578e-05
-3.89982492712613e-05
-4.6138765504286e-05
-3.72800659867325e-05
-1.52959515149304e-05
2.4143782884101e-06
-3.23650775841076e-05
-2.35572742469437e-05
-2.84379759256688e-05
-1.22098682221832e-05
-1.93619250896501e-05
-2.77367370277818e-05
-3.58594009753802e-05
-2.49463620837892e-05
-2.00524771870345e-05
-1.28345674945831e-05
-8.92148582425369e-06
-3.20946971565328e-05
-2.09443834108904e-05
-2.58710585515006e-05
-1.29567988510672e-05
-7.12630838476844e-06
-3.43632027710289e-05
-2.31421098300879e-05
-1.45494876984418e-05
-2.47677375230213e-05
-1.01643275117512e-05
-3.86202168431323e-05
-5.08191387651362e-07
-2.62207057886961e-05
8.89634378371558e-06
-1.93444516676214e-05
-3.02705714246004e-05
-3.19349486487113e-05
-1.17007243854277e-05
-4.19228272111118e-05
-3.21931969488739e-06
-1.31918488995405e-05
-2.66928017865171e-05
-2.13360897241952e-05
-4.03545238056253e-05
-1.51392102220416e-05
-2.80974354744212e-05
-1.95055440055357e-05
-1.74474038165819e-05
-2.40724385748951e-05
-1.06685328061975e-05
-3.90351643676573e-06
-4.48141717138058e-06
-1.83215179176717e-05
-2.20563985128829e-05
-2.03142768364503e-05
-4.18463663139356e-05
-2.53594821465946e-05
-1.53191223067583e-05
-2.16673425030683e-05
-5.11212922566452e-06
-4.19351759130881e-05
-2.16010624166053e-05
-2.36018719054e-05
-1.48827227820028e-05
-2.57732123691759e-05
-2.41772646988543e-05
-5.87760764962877e-06
-3.60033221124534e-05
-6.54960017846075e-06
-2.37152620364614e-05
-2.6677012509823e-05
-2.03872339026191e-05
-3.17365813314639e-05
-1.62237125616346e-05
-3.62365411333453e-05
-2.07762443351689e-05
-2.35048216670731e-05
-2.61168040591933e-05
-4.00783795679597e-05
5.42365187060702e-07
-5.31824989625437e-06
-2.14342194118115e-05
-2.87926459572193e-05
-4.25113317937004e-05
-8.57237515285345e-06
-1.26673910005539e-05
-1.08662793175846e-05
-1.90031747489508e-05
-3.91966843519315e-05
-9.24119922231734e-06
-5.46606892365184e-05
-4.04007883308392e-05
-1.44584561549192e-06
-1.90211172100151e-05
-5.59236380856435e-07
1.04519039058931e-06
-1.40111736858229e-06
2.33467764477381e-06
-4.88107134523451e-05
-3.0215224938995e-05
-3.37395988219555e-05
4.78079544655178e-06
-4.02461950906701e-06
-2.24739820117169e-05
-3.32893433452776e-05
-7.74155993613678e-06
-2.57561783316854e-05
-2.4372049784356e-05
-1.53059359465724e-05
-3.20271376324719e-05
-1.95120808962173e-05
-2.25993634495913e-05
-2.17990013213903e-05
-1.23956767869338e-05
-9.52476796614458e-06
-1.95084294143018e-05
-5.56829792930459e-06
-2.43760197473314e-05
-2.21876981988571e-05
-3.36313434721757e-05
-1.19173205266473e-05
-1.43064603579583e-05
-1.91255526319264e-05
-2.23050827795228e-05
-1.23228751807758e-05
-9.36324728529453e-06
-1.59118697707558e-05
-1.77680026242642e-05
-1.37108432263074e-05
-3.12255847730648e-05
-2.86017428872518e-05
-3.76166787495676e-05
-3.75050385459093e-05
-4.07333568388491e-06
-1.49385167121254e-05
-3.04927939957068e-05
-3.49265489823376e-05
-2.63437199271217e-05
-2.60186412052392e-06
-3.00984186683955e-05
-1.302082625766e-05
-3.74142247596688e-05
-9.11976443157379e-06
-1.02779636483317e-05
-3.50325883591866e-05
-2.41873305963161e-05
-2.1537736887514e-05
-6.34964850871551e-06
-2.38605480402592e-05
-1.48263203963151e-05
7.04665076898659e-06
-1.27519836411228e-05
-2.70621674952023e-05
-4.09921325685798e-06
-2.3385297465229e-05
-9.17305043581377e-06
-1.86897170761151e-05
-2.86682455090103e-05
-1.35751600526366e-05
-3.5843421073219e-05
-2.71683630497141e-05
-3.05671265223214e-05
-2.79424506921882e-05
-1.47197037562147e-05
-1.27533064972414e-05
-1.96881278393155e-05
-7.42548128923806e-06
-2.21948982302757e-05
-4.02269027747705e-05
-1.95391769715306e-05
-7.26294092089291e-06
-1.28586706318869e-05
-2.45121582649234e-05
-8.0625571663267e-06
-1.96647876007407e-05
-2.75145810570406e-05
-5.31003052268139e-06
-7.57110987662437e-07
-4.05335603010131e-05
-2.87798854652561e-05
-1.50576033594011e-05
-3.18196117580856e-05
-4.3408249308256e-05
-4.27414541107454e-06
-4.27533509584593e-05
-1.73212656643147e-05
2.28087679936742e-05
-1.41478005090417e-05
-5.33711990279995e-06
-2.42731609415966e-05
-1.67254607155838e-05
-1.73648089026875e-05
-1.32535731179889e-05
-2.42476624088284e-05
-3.02399550984287e-05
-1.75403979639983e-05
-2.19260217812354e-05
-1.74821838496773e-05
-2.23022420622366e-05
-3.22792660302125e-05
-1.96172797857084e-06
-6.78041221349836e-06
-2.66405583074714e-05
-2.41009835914584e-05
-1.44937050553833e-05
-1.67220262237753e-05
-2.13402453239256e-05
-1.58589552431796e-05
-4.72012586585233e-05
-3.2038081477458e-05
-3.08086557484335e-05
-2.9615420662522e-05
-1.88168129399401e-05
-1.96609085310695e-05
-4.40318404419155e-05
-3.22406250316633e-05
-1.20283307424898e-05
-2.34521861114754e-05
-2.45526790545778e-05
-2.30332780830268e-05
-8.99892336365689e-06
-1.82785029071734e-05
-2.00057511907222e-05
-4.485050420261e-05
9.89474421315423e-06
-3.38925418049265e-07
-2.71757613258825e-05
-2.97377120978541e-05
-1.71636438240889e-05
-3.50767220503641e-05
-3.84550886402107e-05
-3.16476245889871e-05
-1.40883663036013e-05
-2.18185821488157e-05
-1.90542438920421e-05
-1.87270133042906e-05
-2.67327285006371e-05
-3.16168581215279e-05
-2.2806222269926e-05
-1.27611091336164e-05
-2.06651877975131e-05
-4.39510681737318e-05
-2.96840880260705e-05
-2.15764249920433e-05
-1.88259181801202e-05
-1.70104838969472e-05
-3.29326084468361e-05
-2.35372688795943e-05
-7.83811639780744e-08
-1.35341969516655e-05
-3.40546374197428e-05
-8.46099348406728e-06
-3.07567797424226e-05
-3.62986804955182e-05
-2.13959530432145e-05
-8.52578940106255e-06
-2.86434136945136e-05
-5.97995778617383e-06
-3.97685422563764e-05
-8.85363339149458e-06
-8.72023891966907e-06
-4.66186971095251e-06
-5.39312153085939e-06
-2.48862757548246e-05
-4.03541303356604e-05
-2.42924197322467e-05
-1.24374794537471e-05
-1.18459075485273e-05
-1.91469703039391e-05
-2.20262682942421e-05
-1.04030833451296e-05
-2.82516736170719e-05
-3.16891301443444e-05
-1.44678921820498e-05
-1.67938890767695e-05
-4.1705447651366e-05
-1.63680176513013e-05
-4.10859291745325e-05
1.40959335394822e-06
-1.75129792977454e-05
-4.60747811683703e-06
-2.87046711387604e-05
-3.68318055821871e-05
-1.80938377718127e-05
-4.36449401362044e-05
-3.57604241864254e-05
-1.29810892521359e-05
-2.08949877486006e-05
-2.33670772991838e-05
-1.17259044069659e-05
-3.26465536404598e-05
-2.36609507858292e-05
-1.58627428767467e-05
-8.23358829986204e-06
-2.05347210189627e-05
-2.55841735973281e-05
-8.69857824210639e-06
-2.02486710897988e-05
-3.25169707101272e-05
-2.4810593775215e-05
-2.75892185347242e-05
-2.35117071222129e-05
-1.74115182194794e-05
-1.52890676759066e-05
2.86079469556878e-07
-1.11291721380684e-05
-2.38888133670712e-05
-2.51561372372108e-05
-9.06654051474488e-06
-4.02699425159812e-05
-2.53423148001001e-05
-1.39808113737965e-05
6.06848667176507e-06
-9.90994815426425e-06
-2.79277179207137e-05
-1.59272684551457e-05
-3.55140399213657e-05
-3.7695178422608e-05
-3.1599608562871e-05
-2.31307635490703e-05
-3.23347850942792e-05
-2.42030107873736e-06
-3.0593489613555e-05
-1.09255406623919e-05
7.24376217566141e-06
-4.1179727237089e-05
-2.71078262734694e-05
-4.02257903644114e-05
-2.457048360557e-05
-2.71480196440013e-05
-2.61211201051783e-05
-2.94872104140569e-05
-3.6148331013406e-05
-1.46375386110522e-05
-2.23996724036684e-05
-7.08574759614838e-06
-2.21310854756079e-05
-3.21784661987138e-05
-7.52261330123742e-06
1.06039863875172e-06
-1.246136011409e-05
-2.0302826906565e-05
1.5821618807458e-05
-8.45856402141595e-07
-1.07292790574052e-05
-2.15275790239386e-05
-3.85501388874574e-05
-2.78302810325453e-05
-2.14301229741724e-05
-3.02292228511798e-05
-1.78719174186547e-05
-4.37267842734031e-05
-1.44641860179711e-05
-2.31919065297133e-05
-1.74543058334649e-06
-3.23176668796396e-05
-3.06950576615932e-05
-3.48942683944484e-05
-3.14508779698323e-05
-1.68751704707756e-05
-1.47128135229886e-05
-2.20266437369749e-05
-2.17834883341758e-05
-1.43495768370992e-05
-1.16298182609492e-05
-2.4792164444319e-05
-1.1532026542296e-06
-2.72884156321467e-05
-1.43403135315881e-05
-1.03241946052057e-05
-3.0851302687096e-05
-1.04329428070919e-05
-3.68684565268583e-06
-2.386300658293e-05
-1.15637117211248e-05
-3.90354795358045e-05
-4.18878556318056e-05
-1.39166971351101e-05
-7.47637220430592e-06
-1.18187867399598e-05
-3.33358827459874e-06
-2.54398283472972e-05
-2.60752628522759e-05
-2.36543088011035e-05
-3.83541792948498e-05
-7.17973160367635e-06
-8.35251521392668e-06
-2.1076849409107e-05
-4.32036082888322e-05
-6.40799638438411e-06
-2.62117705441285e-05
-2.31800679182019e-05
-2.90419721187883e-05
-2.02480942727713e-07
-1.94977280371279e-05
-3.41726451214255e-05
-2.81343246510634e-05
-3.50676964770696e-05
-4.26526575998221e-06
-2.52449569524609e-05
-7.50751154559795e-06
-2.69174275325212e-05
-3.27447236328128e-05
-1.76390475464097e-05
-2.89609754117659e-05
-1.87548554016929e-05
-3.49894965740233e-05
-1.72180576976715e-05
-1.31262589138361e-05
-1.42636204995982e-05
-2.01311151275456e-05
-1.9214142982119e-05
-2.88788944373667e-05
-3.13395696696739e-05
-2.05226889218865e-05
2.05532429470292e-06
3.83490893717007e-06
-2.6871960320715e-05
-2.85682426472618e-05
-8.0344940092586e-06
-2.50863735168444e-05
-3.46575087358905e-06
1.0271853523596e-05
-2.09887753484241e-05
-1.58588635968147e-05
-3.33056234880072e-05
-1.83016904939962e-05
-2.38310424038698e-05
-2.73226828897273e-05
-2.96874566785644e-05
-3.68960476003401e-05
-2.93477695396598e-05
-3.13639678877285e-05
-1.1249673223022e-05
-2.07610948653658e-05
-1.82006669562535e-05
-2.10168555762316e-05
-3.60360371302994e-05
7.70382268531199e-07
-1.57707970048506e-05
-1.83691536609901e-05
-2.07239728409265e-05
-1.88417915254965e-05
-3.38220911876641e-05
-2.98546362718808e-05
9.17289626798633e-06
-1.11881652889283e-05
-2.07057387815195e-05
-2.47913168180378e-05
-4.63217472092681e-05
-7.98115950231287e-06
-2.46195770476308e-05
8.81615044089338e-06
-2.01680221540065e-05
-2.32791763024431e-05
-6.20648951366683e-05
-1.87454705927256e-05
-1.87160838395957e-05
-1.2420779981085e-05
-1.13876272281361e-05
-1.36839822222436e-05
-2.1638004826932e-05
-4.48741074886153e-05
-1.23705252424039e-05
-2.74594554063355e-05
-3.42436613397852e-05
7.08297886657649e-06
-1.28842229210294e-05
-1.238291966501e-05
-2.83974390420738e-05
-3.06273437596391e-05
-2.43602446172517e-05
-7.03196348632628e-06
-5.76300319383657e-06
-2.01360871172118e-05
-1.80862545984712e-05
-4.06225360253991e-05
-1.68729214144715e-05
-2.36259719384748e-05
-2.32315254395646e-05
-1.10314955225175e-05
-2.87249229255727e-05
-1.62805579817059e-05
-1.75622988800667e-05
-1.03687974999647e-05
-1.13104132034099e-05
-1.13777662608453e-05
-1.47427399101009e-05
-2.66483657861335e-05
-1.36446611631751e-05
3.46171570063606e-07
-2.33289122539995e-05
-3.29320016578195e-05
-2.18697959026938e-05
-2.39699197756203e-05
-2.02693756606861e-05
-2.8906634707005e-05
-1.52591516901716e-05
-4.37509294759449e-06
-4.05650786821594e-05
-3.33658014629131e-05
-1.14769483281512e-05
-2.41779808006873e-05
-1.67657757583614e-05
-3.25388114611414e-05
-3.43842340574443e-05
-3.64730980941483e-05
-4.81578875916852e-05
-6.08214032986781e-06
-6.46786412072151e-06
-6.36305954604938e-06
-3.18991292204792e-05
-9.42627701932169e-06
-2.94651271334228e-05
-8.72063557044626e-06
-3.0918948755406e-05
-4.35147979815648e-05
4.33898107076512e-07
-1.9697056679051e-05
-2.83465520899729e-05
-1.64694147017571e-05
-2.12725190138327e-05
-1.6409992295695e-05
-2.85439277298727e-05
-1.73500484263379e-06
-1.25501474819696e-05
-2.60259205729038e-05
-2.85122881780198e-05
-5.2019893888616e-06
-3.86458579110232e-05
-1.07456729437498e-05
5.91231305029523e-06
-3.34985947051058e-05
-3.58616897392282e-06
-1.25390049491376e-05
-2.76905488294738e-05
-1.16295611245858e-05
-1.58169429629679e-05
-3.44328791029206e-05
-2.67301592726498e-05
-1.92616104849836e-05
-2.90098970349769e-05
-1.50294866480989e-05
-2.25922299402092e-05
-1.46917449641919e-05
-1.2683659825538e-05
-1.51447206180505e-05
-1.03563982912416e-06
-2.22160032251326e-05
-3.85832459086749e-05
-1.77328961506302e-05
-3.71947214273648e-06
-1.42993141702069e-05
-2.03950270115306e-05
-1.97515251685311e-05
-2.49038257394915e-05
-7.67550151823072e-06
-1.37348674527022e-05
-1.05078649143419e-05
-1.67212741580345e-05
-2.30717312536059e-05
-1.55826553487046e-05
5.56784717619074e-06
-2.0144581610549e-05
7.49707910453563e-07
-1.2549721929927e-05
-2.01308135741262e-05
-1.50572700159868e-05
-2.99729616682853e-05
-8.33598870973377e-06
-3.55118534706223e-05
-3.42187545442879e-05
-1.88531006926568e-05
-2.99821016169738e-05
-3.07857640367413e-05
-1.20705831587911e-05
-1.64157064355618e-05
-1.7000107955771e-05
-2.26963972964614e-05
5.05752047509439e-06
-1.55753135252939e-05
-3.62420489244466e-05
-1.38003738373063e-05
-2.16553013025088e-05
-2.78476914251252e-05
-2.44816811975349e-05
-1.30213588899975e-05
-3.35086658508006e-05
-3.17042151171943e-06
-1.26911544220539e-05
-5.38205052703994e-05
-1.45066670920512e-05
-2.54480816323271e-05
-2.04552821323721e-05
-3.63963111404061e-06
-3.43543055201437e-06
-3.78988957409909e-05
-3.1373927296739e-05
-2.53860982204825e-05
-2.14349853145834e-05
-2.02610261675467e-05
-3.30607057487807e-05
-1.87806547888424e-05
-2.50053747622884e-05
-1.34114544669673e-05
-8.86216778750364e-06
-8.79787818049422e-06
-1.91558129354779e-05
-3.32348380711691e-05
-3.05474662999721e-05
-7.22579720927166e-06
-7.84842902977655e-06
5.66004126885329e-06
-3.24101112951094e-05
-2.85564660416448e-05
-2.00335743438212e-05
-2.10509569116576e-05
-2.68335780517779e-05
-1.30902164436337e-05
-1.00204056879826e-05
-2.82008373079545e-05
-3.21449931106265e-05
-2.02816466527347e-05
-2.31362939432179e-05
-7.03881495203566e-06
-1.05669425648623e-05
-1.80367096683079e-05
-5.77656174283562e-06
-6.28958182509773e-06
-1.72955349988082e-05
1.27827292193627e-07
-5.20303734263825e-06
-2.15514250027968e-05
-2.06179721713738e-05
-1.2449136484639e-05
-2.68738469577493e-05
-8.54449233392167e-06
-1.13832027228992e-05
-2.6094317898789e-05
-1.35362790311979e-05
1.06694075668181e-06
-2.27290335482025e-05
-1.36788137385602e-05
-2.84062407699206e-05
-1.4063020886009e-05
-2.31704520630027e-05
-1.05185905982405e-05
-5.96347516210622e-06
-4.17120947025044e-06
-1.88761162594117e-05
-1.01514571788978e-05
1.61489930816819e-06
-4.1062696178684e-05
-3.67388863147248e-05
-3.22235382542882e-05
-2.02016501786413e-05
-6.31513741010094e-06
-2.18792990380369e-05
-1.24820953461428e-05
-9.09032586555233e-06
-1.75208608646936e-05
-1.72977511009558e-05
-7.16411056037618e-06
-1.97748592158065e-05
-4.76666907891256e-05
-2.65738611003225e-05
-1.8999026869798e-05
-2.87068693799029e-05
-1.82730393477012e-05
-4.48200025413006e-05
-1.73556286795046e-05
-1.07223684211009e-05
-2.18547690432015e-05
-1.93506101526378e-05
-2.2325702566893e-05
-6.91537961384176e-06
-2.25657438463643e-05
-3.33800456086071e-05
-8.86415710825951e-06
-1.55019511249779e-05
-1.04942099106575e-05
-2.54879770754007e-05
-1.57376813549466e-05
-2.3648871394515e-05
-2.48308369967077e-05
-8.08944797765912e-06
-1.92695568010501e-05
-9.78847215141454e-06
-9.47342190912239e-06
-2.275726512308e-05
-1.83915102059494e-05
-2.3671461236394e-05
-1.70482978349826e-05
-4.84178198353309e-06
-1.58793193947296e-05
-1.6947293357737e-05
-1.56057356674282e-05
-1.94431335107336e-05
-2.63362420203607e-06
-1.31960752504818e-05
-1.10290359427861e-05
-1.53712662371439e-05
1.98537161464377e-06
-1.80453256890261e-05
2.09221401479922e-06
-4.9134250607097e-05
-2.63998748181846e-05
-4.03118067257383e-05
4.52723686650785e-06
-2.24839118839424e-05
-3.49588179749427e-05
-4.26663987131725e-05
-2.19952900027048e-05
-2.2649621312393e-05
-1.7244501163292e-05
-2.60798690470643e-05
-2.95526446983315e-05
-5.4539653564728e-06
-1.80503418925351e-05
-2.59756145014471e-05
-2.11141444706735e-05
-2.41608068532621e-05
-2.9691208543122e-05
-2.4270885274396e-05
-2.32162251158052e-05
-6.92609103003412e-06
4.42614017586667e-06
-2.17566281974585e-05
-8.85596632821145e-06
-1.47573346448596e-05
-1.51933418748525e-05
-1.1129115653438e-05
-6.14587659974206e-06
-3.85219588818822e-05
-2.34752666764394e-05
-2.14047139704793e-05
-2.3805494144487e-05
-2.10296904137025e-05
-2.48622784959366e-05
-4.34264813410575e-05
-5.82504880740579e-06
-1.07079034686545e-05
-2.2971652406483e-05
-2.88373001157671e-05
-3.22392394623752e-05
-3.89673618450661e-05
-5.39029790172825e-05
-1.93194011060212e-05
-1.51877194649446e-05
-1.41149378732422e-05
-6.14607099816265e-06
-2.84346888717306e-05
-2.36125473761041e-05
3.4270881066563e-07
-2.61687642065662e-05
-3.89931938318361e-05
-6.03931795340055e-06
-3.17246467854293e-05
-8.48014572453063e-06
-2.28172952721327e-05
-2.42271129428042e-05
-1.73634649396164e-05
-3.01678127757447e-05
-1.22600720099942e-05
-3.04742870151034e-05
6.20808433448377e-06
-2.73674441506127e-05
-2.4707290842808e-05
-3.28402960901271e-05
-1.79854889994295e-05
-3.01405241693222e-05
-1.96586012653024e-05
-1.74352293198901e-05
-4.24379008420966e-05
-1.78269636014373e-05
-5.43145857320897e-06
-3.46933995405178e-05
-2.37664425495928e-05
-3.31076401600979e-05
-1.78438997147681e-05
-3.25066378613155e-05
-1.70272295445077e-05
-3.16916285696831e-05
-3.46279401893244e-05
-2.44832912180001e-05
-1.41980732880201e-05
-1.52373958840296e-05
-1.2640239418298e-05
-3.20718797469482e-05
-3.17954382927516e-05
-2.56448169756822e-05
-1.76125159853639e-05
-2.01246713819569e-05
-2.13741643697276e-05
-3.94035743466895e-05
-4.32087067335402e-06
-1.86788059747945e-05
-2.43012722467746e-05
-6.05286265991634e-06
-3.08548369876826e-05
-1.54670314271477e-05
-3.13405813519253e-05
-3.42500442832698e-05
-4.01794663349309e-05
-2.24322220356726e-05
-9.10267799642934e-06
-4.08712625239945e-05
-2.08123856228667e-06
-1.88493310801877e-05
-4.49778540888716e-05
-1.43519361606784e-05
-3.65260885251584e-05
-3.16968396901938e-05
-4.21968783876543e-05
-1.68451719764585e-05
-3.16395634467512e-05
-3.37039493078719e-05
-9.63991311062699e-06
-2.16955138565136e-05
-3.2671465435339e-05
-3.16318715141663e-05
-2.1666680396792e-05
-2.08990803451516e-05
-2.4159329224216e-05
-2.67391732481536e-05
-3.78766308121305e-05
-2.20717482792533e-05
-2.97545642817293e-06
-3.04321115367774e-05
-1.90293235992842e-05
-1.39898398689334e-05
-1.802017353675e-05
-4.62100760592613e-07
7.17774860774453e-07
2.94541624190555e-06
-2.34296269974795e-05
-2.86820700622294e-05
-1.48037869873392e-05
1.09757792348614e-06
-2.26048122435777e-05
-8.04201649906253e-08
-3.05645269465542e-05
-2.13974090705543e-05
-2.90915931983752e-05
-2.41437730398288e-05
-2.98620426751973e-05
-3.04794636389058e-05
-1.6322408728206e-05
-3.08948551940086e-05
-7.8539667435893e-06
-2.95742590205767e-05
-2.64444992469301e-05
-1.95854055296712e-05
-2.78160350100146e-05
-2.29884313448992e-05
-3.16948156006832e-05
-3.24079755364913e-05
-2.54554544654046e-05
-1.83318136958477e-05
-2.40752242962668e-05
-2.18459869805353e-05
-2.46786079803e-05
-2.10831511046362e-05
-1.97687614869235e-05
-2.99682178531232e-05
-2.3658094704128e-05
-2.51158213260905e-06
-2.6497353101775e-05
-2.00493970422637e-05
-4.11313073061671e-05
-1.02002330841266e-05
-1.75143914183298e-05
-1.10084653750043e-06
-1.56345030274778e-05
-2.98823877962786e-05
-2.4758245348561e-05
-2.83873515755393e-05
-1.54000690580133e-05
-4.40522846593216e-05
-1.34160864694451e-05
1.21102263240589e-06
-2.10450454781953e-05
-2.92354474180037e-05
-2.1576100706151e-05
-1.29778576507758e-05
-1.15935826488972e-05
-2.22990232141027e-05
-2.98671725611155e-05
-3.26810150533253e-06
-1.86198190567724e-05
-2.42201542615147e-05
-7.73810669260224e-06
-2.0478249287566e-05
-3.44160164451032e-05
-1.61506521384481e-05
-2.16112202226124e-05
-1.79675526968404e-05
-1.55504157697104e-05
-1.98821386092606e-05
1.07485216748979e-05
-1.15256848270451e-05
-1.44806577312317e-05
4.91117791259935e-06
-2.64710135946195e-05
-3.14103562705198e-05
-3.73937472515524e-05
-1.51631485817594e-05
-4.99583630820878e-05
-1.07156904776576e-05
-1.95562331409985e-05
-2.30892486783836e-05
-2.65719591287416e-05
-1.42272891784073e-05
-3.31963153244441e-05
-8.06720076443834e-06
-2.82753482559943e-05
-1.22054408603005e-05
-7.83536504449676e-06
3.12759678376469e-06
-3.47684620129669e-05
-3.39893120335283e-05
-2.95550573796375e-05
-1.67388061396133e-05
-8.83304888229652e-06
-1.56145331955936e-05
-1.4504965986387e-05
-3.70056739029258e-05
-1.32741943985543e-05
-1.25052285360921e-05
-2.96372449406526e-05
-3.39464427184247e-05
-1.83089895495173e-05
-1.29758897254004e-05
-1.82396976264292e-05
1.69866586205984e-06
-1.88884090798508e-05
-2.70842494733793e-05
-1.76373475796931e-05
8.81552602451591e-06
-3.02652200372215e-05
-7.73506023521424e-06
-2.92576234677904e-05
-4.56763444522151e-05
-2.37877920173666e-05
-2.67325889736786e-07
-3.04965414828165e-05
8.80926477389426e-06
-2.06790068022955e-05
-3.62107257587569e-05
-2.36373676309191e-05
-1.56030533556206e-05
-1.51997457690543e-05
-1.14178622896745e-05
-3.58638498240101e-05
-4.24641940440055e-05
-3.01898769022592e-05
-1.22330015185264e-05
-1.87658637326903e-05
-2.81411650467162e-05
-1.73012549928144e-05
-8.82871544572157e-06
-8.99445680218246e-06
-8.23661136735752e-06
-1.48958625036318e-06
-1.32478484579117e-05
-5.67273607093512e-06
-4.08490035458925e-05
-2.36964739188683e-05
-5.20884486291781e-05
-2.52666179047881e-05
-2.31548062866021e-05
-9.83612748935686e-06
-3.53592119729623e-05
-2.3557241851288e-05
1.93825477954772e-06
-1.67868294912723e-05
-1.55707992159814e-05
-3.56827255461005e-06
1.32403902300601e-06
-1.3749989987328e-05
-2.79980331727193e-05
1.84787243354907e-06
-3.0413390429558e-05
-3.76144277292129e-05
-1.76377944008135e-05
-1.61385474481806e-05
-1.19291621152298e-05
-3.77000680146893e-05
-2.51192703182092e-05
-3.45669170882047e-05
-4.18215375947424e-05
-2.0442283167831e-05
-2.6366994293094e-05
-3.22736856832048e-05
-2.36285564096537e-05
-4.4353876936852e-05
-2.4724802383524e-05
-2.29533308896747e-05
-5.33021393414556e-06
-1.98506384554629e-05
-1.20480903801016e-05
-5.76057501295533e-06
-3.75109416282719e-05
-1.15291399549758e-05
-3.52814732600745e-05
-1.74987216954453e-05
-2.95313160464794e-05
-2.10745024136705e-05
-1.28704494626437e-05
-1.6234343574897e-05
-2.30389073157148e-05
8.83616754230947e-07
-2.84081804546538e-05
-2.70849840663609e-05
-2.92064653447331e-05
-1.81352137370419e-05
3.55818402608821e-06
-3.86845543318657e-05
-2.87040991930401e-06
-1.45140054485608e-05
-6.54885104347703e-06
-2.97577032709427e-05
-3.46292502904712e-05
-1.65123120429175e-05
-2.36405650701669e-05
-3.11267434035937e-05
-1.28837454974022e-05
-2.34610938365332e-05
-2.84487665269268e-06
-2.80642138177865e-05
-1.57226848325601e-05
-2.36523387641096e-06
-1.50371754092357e-05
-9.70510465463418e-06
-2.25778439072712e-05
-1.36511257430348e-05
-1.73817587047902e-05
-1.90496787754973e-05
-3.8479843729289e-07
-1.02767799063696e-05
-8.86551375945434e-06
-1.06323796632259e-05
-2.58398149460581e-05
-2.0991146517398e-05
-1.292938824173e-05
-2.73583166594721e-05
-3.05254783140918e-05
-1.34617016315416e-05
-2.02437043191357e-05
-6.2763481510038e-06
-2.56789498631891e-05
-1.77635170298347e-05
-9.06538711213106e-06
-4.00238196994079e-05
-3.81236605392905e-05
-2.53866235288396e-05
-1.67164078590082e-05
-1.04220079097338e-05
-4.93985189458892e-05
-3.03086591654881e-05
-1.60291721230031e-05
-1.73096000814886e-05
-2.59921825575454e-05
-1.12677370551395e-05
-2.92895913438742e-05
-3.2387254072494e-05
-1.59718322991649e-05
-3.5374191182986e-05
-2.13464464211204e-05
-1.55413587721789e-05
-1.63335615640319e-05
-2.60079279626868e-05
-1.70241727314979e-05
-2.78011247848846e-05
-1.78862296669296e-05
-1.79909829938722e-05
-1.46237811703625e-06
-1.28035086407263e-06
-3.21334703405846e-05
-8.77948947498602e-06
-5.25015760047336e-05
-2.54469952033608e-05
-1.88323127723061e-05
-1.94950030919144e-05
-1.18028089162356e-05
-1.56127437752934e-05
-6.00228001024864e-06
-1.78820713005915e-05
-1.33781743647023e-05
7.97700255587449e-07
-1.45563111766394e-05
-1.81951879434934e-05
-2.99945039880862e-05
-2.69783841276608e-05
-1.96654513457943e-05
4.18063880289822e-06
-6.05794211939556e-06
-3.50884608113304e-05
-1.69822836828448e-05
-3.22092334859132e-05
-9.83128834123396e-06
-1.56325470878946e-05
-2.75581844229501e-05
-9.70975331890593e-06
-4.09952285417447e-05
-2.45643567554127e-05
-4.02201520483131e-05
-9.37299667798993e-07
-1.05693279386003e-05
-3.45455026843282e-05
-1.33520085036601e-05
-3.65749784276448e-05
-3.22680255707744e-05
-5.37495109420584e-06
-2.41418904471879e-05
-3.51375260183045e-05
-5.38528910730484e-06
-2.32539583818429e-05
-2.95236720047889e-05
-1.50565668243592e-05
-2.46002716590625e-05
-2.1270327087964e-05
-2.96024736231949e-05
-3.19639409908499e-05
-2.58339231466777e-05
-8.98037091905539e-06
-1.0968411663096e-05
2.11964671160002e-06
-1.85284474481455e-05
-1.77463665040562e-05
-2.11824194943141e-05
-1.44620660156012e-05
-2.08370885744577e-05
-1.98768364237369e-05
1.07427854866648e-06
-1.20753937919859e-05
-5.78232447518894e-06
-2.4668262793202e-06
-1.23154193153007e-05
-3.02544534722175e-05
-3.65854785870891e-05
-3.11726350390186e-05
-2.87246348540249e-05
-2.06635002714083e-05
-6.18762138788504e-07
-2.05024768193712e-05
-1.53879467323586e-05
-1.65069856015669e-05
-1.51483221156312e-05
-2.02571825089525e-05
-1.1997515256048e-05
-1.34076600008992e-05
-2.87998482431074e-05
-1.50587221332421e-05
-1.78384731934701e-05
-3.26380247430044e-05
-3.06441943874806e-05
-1.68874477816224e-05
-1.12738499048979e-05
1.42842304472257e-07
2.26509463378297e-06
-2.17856579451818e-05
-1.00355844514625e-05
-2.12015473252499e-05
-1.68211016574534e-05
-2.16512966384805e-06
-3.13953719271412e-05
8.1597276378267e-06
-3.8580208505122e-05
-1.83565001679776e-05
-2.05280529976929e-05
-1.23141210033223e-05
-2.9084025278404e-05
-3.08980984426417e-05
-1.21681891073518e-05
-1.92353506427422e-05
-1.50672039644998e-05
-3.36525762698457e-05
-4.01857338182387e-05
-2.90785225944203e-06
-2.37017250071339e-05
-1.9232617779742e-05
-3.74542294271462e-05
-3.02273355120414e-05
-1.51266811903633e-05
-7.38551771625475e-06
-2.01022254109568e-05
-8.28715620565885e-06
-1.91069048715753e-05
-1.83741721395202e-05
-2.29605839393654e-07
-2.19010556006281e-06
-2.09534251305927e-05
-2.74091091096788e-05
-1.32561228814384e-05
-6.8724891691384e-06
-3.56729662132714e-06
1.60614000832238e-05
-2.32565181011647e-05
-1.48866237945675e-05
-3.11117786445719e-05
-3.06867023353799e-05
-3.19479016309166e-05
-2.01792361435362e-05
-1.45640123064012e-05
-1.81021530671422e-05
-2.06506897545701e-06
-2.50278761304896e-05
-1.46135799827079e-05
-1.65068359109566e-05
-1.86643780653487e-05
-1.34691951374651e-05
-3.50504720625334e-06
-7.77484668057073e-06
-3.36870551818152e-05
-2.68547735841407e-05
-9.46285248927372e-06
-2.06796011644056e-06
-2.65486668406294e-05
-1.54610115508226e-05
-1.97290714945132e-05
-3.60313522825516e-05
-4.07588129250462e-05
-2.464950919116e-05
-2.80904112832471e-05
-2.95046245577474e-05
-2.88532757427743e-05
-2.74316317540236e-05
-7.40065949288126e-06
-1.8099746914544e-05
-1.26660039067735e-05
-2.6581980413709e-05
-1.33017949827869e-05
-1.97145952372261e-05
-3.17924317253995e-05
8.16764840843842e-06
-1.95338309321737e-05
-6.65202958541423e-06
-2.37431822125931e-05
-4.74651918652005e-05
-2.52892927531101e-05
-1.97978782632163e-05
8.61830962681581e-06
-1.74804807766469e-05
-2.53785510361212e-05
-1.95004441501019e-05
-1.70674617594022e-05
-3.59871014345094e-05
-9.58735012162728e-06
-3.23792113052629e-05
-1.15958260375713e-05
-4.9916165512458e-06
-4.00342136968271e-05
-1.8551098850537e-05
-4.87789858438153e-05
-2.94391261370575e-06
-3.34338178137019e-06
-2.59194322202436e-05
-2.31673991860526e-05
-1.4993257131043e-05
-2.47879802887335e-05
-3.44031071619161e-05
-1.41123653238158e-05
-2.90900344373068e-05
-1.33066486315857e-05
-2.06253205329546e-05
-1.54488902105033e-05
-3.22464674770261e-05
-1.51205080189984e-05
-2.67567238941556e-05
-1.56439672815372e-05
-8.8468533357825e-06
-1.50342486074982e-05
-3.36843847766606e-06
-3.20243497461467e-06
-2.08632130398725e-05
-1.49185947816934e-05
1.32062996911615e-05
-2.03442455458019e-05
-1.42560021995114e-05
-1.64224266292735e-05
-5.96399376701437e-06
-1.28649788503731e-05
-8.41039786496765e-06
-1.92961644171929e-05
-3.2317271089774e-05
-2.31032414352307e-05
-6.27028916115724e-06
-1.84550306205772e-05
-2.54137007935372e-05
-1.54395498163383e-05
-2.70747503972271e-05
-4.13020296080762e-05
-2.68404389994185e-05
-1.8918911698654e-05
-1.64183288279073e-05
-2.60338099414325e-05
-2.20802675805488e-06
-2.8079859308969e-05
-1.52552329811682e-05
-4.76197744728883e-07
-3.71131049638268e-06
-1.53017455008534e-05
-2.09090778380761e-05
-2.04667034829227e-05
-9.28706762787108e-06
-1.76301386479938e-05
-2.27200239409443e-05
6.68302499641197e-06
-1.8068016460028e-05
2.51622933345929e-06
-2.60994306669098e-06
-3.85050147544854e-05
-1.15380589954052e-05
-3.13493166127149e-05
-1.60890413202815e-05
-8.00730383283505e-06
-2.37294726292829e-05
-1.658152134908e-05
-2.61993939211801e-05
-2.08489939842503e-05
-1.92733205480991e-05
-2.12105903662405e-05
-2.10521906504844e-05
-1.49028814786785e-05
-1.6775575750316e-05
-8.13184628837661e-06
-2.28807063940431e-05
-4.73935742735739e-05
-4.54563293895435e-06
-1.30465155389608e-05
-1.2996330071444e-06
-3.90817711759574e-05
-3.95028409193851e-06
-2.03549166381361e-05
-2.02156838331359e-05
-1.22417723316763e-05
6.26181533853022e-06
-1.24030548814732e-05
7.07474068176811e-06
-1.01057704184042e-05
-1.39965747571844e-05
-2.35076551612433e-05
-2.952907518366e-05
-1.61364569064742e-05
-1.54544887990945e-05
-3.56965698824661e-06
-3.67140051096399e-05
-1.06130097701782e-05
-1.3458035059943e-05
-1.52308119168658e-05
-3.03790988874366e-05
-3.12910153878101e-05
-1.57854756922693e-05
-2.41960737435126e-05
-7.58178226036442e-06
-1.92871187757009e-05
-1.18213741641031e-05
-3.77129754171121e-05
-1.23545359824393e-05
-2.1702994015716e-05
1.55794704585699e-06
-2.56515032764996e-05
-6.85666039950864e-06
-1.32517218019318e-05
-1.37900719576572e-05
-4.10613421535652e-05
-2.16225699987925e-05
1.38239170352368e-07
-1.9673401005093e-05
-2.57188375649744e-05
-4.86321619523657e-06
-2.07034278583134e-05
-2.26675440626693e-05
-1.98710267817485e-05
4.48278619975346e-06
-6.49649844241087e-06
-1.94451693388282e-05
-1.59134441023445e-05
-2.26579661062518e-05
-3.71474589582068e-05
-1.12662566347014e-05
-2.44001660868973e-05
-1.93903346657769e-05
-3.54201071210948e-05
-1.68275591258485e-05
-1.81797484924146e-05
-2.39873607885215e-05
-1.82442499281491e-05
-2.44344838511566e-05
-9.26613940910378e-06
1.98211142459513e-06
-1.29316826388599e-05
-2.505066780599e-05
-7.196322614695e-06
-1.99219858372285e-05
-1.44660846958367e-05
-3.13378073543363e-05
-3.09731495851852e-05
-3.74678303209887e-05
-1.34113457987374e-05
-8.35696145153886e-06
-2.4618468040616e-05
-2.80498903741472e-05
-1.03469473087881e-05
-1.83486802496291e-05
-1.97039280873777e-05
-9.76395646650228e-06
-3.18875424824341e-05
-2.91239666816569e-05
-9.39218336136606e-07
-1.95566892534584e-05
7.34109893746508e-07
-8.43732593141073e-06
9.40352944673513e-06
-3.57708285745754e-05
-1.05328120017993e-05
-2.40405942374148e-05
-2.12701337971048e-05
7.71938019432466e-07
3.72519252393118e-06
-2.96153896832486e-05
-8.98926188481443e-06
-2.77223175668368e-05
-3.66364444564595e-05
-2.4413643834112e-05
1.0166040899417e-05
-2.26068350523413e-05
-1.19814842734364e-05
9.64470143907801e-06
-1.5361388990321e-05
-4.1899188700363e-05
-1.93842015564565e-05
-4.06155697228293e-05
-9.70487585496139e-06
-3.77447058134658e-05
-3.43828180772632e-05
-1.55837436080061e-05
-1.71313099727074e-05
-2.77418461475923e-05
-3.81967270382685e-05
-2.81821776664998e-05
-3.88948099496132e-05
-1.39805301968333e-05
1.57952091609991e-05
-1.76669663131772e-05
-5.81150612435013e-06
-2.65769492864322e-06
-2.11203389564753e-05
-1.32491919116333e-05
-2.91128381647612e-05
-9.22933884171893e-06
-3.30007416432884e-05
-9.50623366064915e-06
-1.65287882185319e-05
-2.23762478572977e-05
-2.78121231309963e-05
-1.42184651396661e-05
-2.34701665792235e-05
-2.18890501345053e-05
-2.17995640951893e-05
-1.9895959845974e-05
-2.42124559230453e-05
-2.0445090998766e-05
-1.67783683505743e-05
-2.79838161365991e-05
-1.55886371294762e-05
-7.129300338295e-06
-2.1408889336955e-05
-1.74251651692269e-05
-1.7175712376469e-05
-1.60892497299981e-05
-3.17356408126327e-05
2.89120438155179e-06
-8.68446219148168e-06
-2.29797951489969e-05
-1.93896650521474e-05
-2.85587376016909e-05
-1.14512752203008e-05
-1.64389770863979e-05
3.61724871911423e-06
-4.10016146444052e-05
-1.03555548129662e-05
-8.93059965097971e-06
8.26331138143224e-06
-1.25054719831058e-05
-5.52459845976145e-05
-1.87806728082995e-05
-3.59330998027587e-05
-2.05684066521441e-05
-2.01548662309704e-05
-3.59930733237011e-05
-2.64961630972365e-05
-3.28601163443873e-05
-1.58341026887086e-05
-1.99369193686896e-05
-1.68565835615422e-05
-2.95779529772769e-05
-1.51534213892083e-05
6.61201897362626e-06
-5.85654065977254e-06
-1.33154265476513e-05
-1.47357860138183e-05
-2.46813857367136e-05
-5.50988089690254e-06
-1.23131257213245e-05
4.53045648488788e-06
-6.08047666783798e-06
-3.27855271019768e-05
-4.39927790007895e-05
-3.22615843259178e-05
-3.61188619907904e-05
-2.8234235772006e-05
-3.3657417969864e-05
-4.51916331202915e-05
-2.49424494325209e-06
-2.63747025252183e-05
-1.53948431762594e-05
-7.53284166114001e-06
-9.73287705281534e-06
-3.19246617046389e-05
-1.64055984697802e-05
-1.47901305495067e-05
-3.71065481141719e-05
-3.81714166351816e-05
-1.82060878323859e-05
2.58135040098081e-06
-1.36444119491557e-05
-4.0634957103915e-05
-1.68346077176573e-05
-1.82187919353898e-05
-2.71563460196218e-05
-2.11575031314727e-05
-1.30627897281945e-05
-1.19982424995817e-05
-1.82447478221633e-05
2.54236049872959e-06
-2.08449629390378e-05
-4.0209901127785e-05
-1.97325295527217e-05
-2.89507524215215e-05
-3.95920466712395e-05
-2.43418057369994e-05
-2.35087144959094e-05
-3.17974382472973e-05
-1.00084870747747e-05
-3.4425901904167e-05
-1.73777463707323e-05
-1.31591786271797e-05
-3.54560125554743e-05
-1.54499069841015e-05
-4.4110727895432e-05
-2.99056622685541e-05
-3.42022608141314e-05
-4.75130994280668e-05
-6.67576972402965e-06
-2.49010379280022e-05
-3.08188243727419e-05
-1.05299536298306e-05
-3.20219561276529e-05
-1.80342346222349e-05
-6.49339906515716e-06
-1.80893893762329e-05
-2.75582483071219e-05
-1.20007369317932e-05
-1.90019986305435e-05
-3.95431600271774e-05
-1.73446455299278e-05
-4.21137833854352e-05
-1.33775698603346e-05
-9.70115810625759e-06
-3.45679483893169e-05
-2.15202376883948e-05
-2.3414201493823e-05
-4.88817160157743e-06
-1.87374171098947e-05
-1.6984926110919e-05
-1.42242801553529e-05
-4.37557078649493e-05
-3.77266699595465e-05
-2.22902762098335e-05
-2.68736585613982e-05
-1.35368433229932e-05
-1.74110517510107e-05
-4.61456094794426e-06
-3.09121185214506e-05
-2.10253597783523e-05
-3.13374419397217e-05
-9.74805550530542e-06
-2.62012957356185e-05
-8.59783270975064e-06
-2.08575724555987e-06
-1.21677444667406e-05
-4.93936088932524e-05
-1.28009195452121e-05
-1.50343566717217e-05
-2.41044160705479e-05
-1.6823668538945e-05
-3.95393548774031e-05
-1.99364145357105e-05
-1.2037714383299e-05
6.59818960610385e-07
-3.22350909819075e-05
-3.59917421309187e-05
-2.30633419049552e-05
3.34620353855292e-06
-3.10506724228834e-05
-4.62675461930035e-05
-2.14042135138739e-05
5.74632887336854e-06
2.8775329312474e-06
-1.45982944992859e-05
-1.32351213617755e-05
-1.38410402605889e-05
-2.64113606836378e-05
-2.81161635745261e-07
-1.02506743576592e-06
-2.55143632617199e-05
1.15905234653529e-05
-8.81837853250798e-06
-2.75077602137197e-05
-2.02845106619978e-05
-3.46547268018269e-05
-1.45234414927009e-05
-1.51171145614243e-05
-2.99273467141408e-05
-2.94848103062966e-05
-2.9303016759939e-05
-6.19993611620274e-06
-1.56215211676673e-05
-2.65358363613343e-05
-1.03326797110835e-05
7.46549049681719e-06
-2.52120663714606e-05
-6.77992772589817e-06
-2.05203899988416e-05
-9.63961257859995e-06
4.98993437966494e-06
-9.71429267311205e-06
-9.63297961971875e-06
-2.56152857139117e-05
-2.91870801793466e-05
-1.82058924995144e-05
-2.33604361422877e-05
-3.50897968066209e-05
-3.81349295344772e-05
-3.13542831083722e-05
-1.8821502056385e-05
-2.1580581314447e-05
-1.65184574099955e-05
-2.62088886688295e-05
-2.91202628896385e-05
-1.76859076598916e-05
-1.89170915970716e-05
-2.95000609995555e-05
-1.98927510178407e-05
-3.6016259646226e-05
-1.56191136224541e-05
-2.46651698783427e-05
-5.42717448400799e-05
-3.0106493059552e-05
-3.37145030346243e-05
-8.17660430481833e-06
-3.32993116676955e-05
-4.25255861953786e-05
-2.253137860715e-05
-3.6742554440631e-05
-1.3837964567643e-05
-4.40044600308683e-05
-3.41549154338453e-05
-1.13438147015828e-05
-3.0388422948678e-05
-2.10391735540957e-05
-1.26464303631005e-05
-1.88020376897669e-05
-7.59181730218129e-06
-2.24689257912187e-05
-2.43412437252417e-05
-1.83155063610279e-05
-3.04493773339678e-05
-1.26869500925481e-05
-2.83209954676833e-05
-2.35308140532447e-05
6.47412020291321e-07
-1.83953633136628e-05
-2.0259356084225e-05
-2.65369035123209e-05
-2.21146645108371e-05
1.19448715456632e-05
-3.93867112454762e-05
-2.06101686913787e-05
-1.798398464227e-05
-1.11803299174196e-05
-1.5740240936254e-05
-2.62934432186574e-05
-1.36613653662866e-05
-4.33071361927476e-05
-3.82802340932159e-05
-1.51022828211585e-05
-3.40547884555405e-05
-1.78640698403476e-05
-2.54037724561501e-05
-1.5980920129101e-06
-1.9950703633746e-05
-7.25323452332493e-06
-1.73431912756412e-05
-2.76943623843145e-05
-1.91236348768442e-05
-1.50517966504966e-05
-3.24452863455217e-05
-3.51772191600619e-05
-1.387195662029e-05
-2.28240547603972e-05
-1.47744502595258e-06
-1.40397242727845e-05
-2.91364999769639e-05
-1.97972225969202e-05
-1.88783980268215e-05
-2.13696274289586e-05
-1.14219523727854e-05
-6.06895290832119e-06
-2.764440077276e-05
-2.57749983242064e-05
-1.27491418573699e-05
-2.70909909204768e-05
-2.26614940943043e-05
-2.7151863639755e-05
-1.35779499458896e-05
-2.69787976112121e-05
-2.59285771732336e-05
-3.93589498619689e-05
-3.48790910071274e-05
-1.99009047236008e-05
-1.95948418379877e-05
-2.37399090374631e-05
-2.27022889892453e-05
-1.62982746984361e-05
-1.04468574219383e-05
-4.10985205538287e-06
-2.14596059340549e-05
-1.72033261976547e-05
-2.27670873576919e-05
-1.56113854894411e-05
-1.31814662838665e-05
-2.57066845030543e-05
-2.97874589389215e-05
-2.31138518303908e-05
-3.66225210798981e-05
-1.44872858106814e-05
-3.44687906396701e-05
-1.84952357420583e-06
-1.56362672431688e-05
-1.03336400921825e-05
-5.49567114381395e-05
-1.92446049200182e-05
-8.94480193812234e-06
-1.77690807353963e-05
-3.89824703728393e-05
-7.53510075833129e-06
-3.42964626901877e-05
-1.5634933374435e-05
-9.39328676795675e-06
-1.73773446278021e-05
-3.11511521505482e-05
-4.09071878988134e-05
4.18822012162541e-06
-2.70220152824461e-05
-1.43091997460092e-05
-2.66084998169748e-05
-2.40268976646185e-05
-1.06481358356119e-05
-1.48382704502387e-05
-9.97948708722379e-06
-2.29899103574048e-05
-1.77292167404148e-05
-7.6545333702171e-06
-2.66594056242848e-05
-2.78724079586985e-05
-2.84851555100831e-05
-1.59548011821408e-05
-1.32988736712287e-06
-1.32294646563811e-05
-7.32756811112048e-06
-2.18129385405046e-05
-5.87730633724496e-06
-2.47395140941362e-05
6.6614070223012e-06
-6.73482535878066e-06
-2.65181406796202e-05
-5.59942962425338e-05
-2.0960662809115e-05
-2.24405054052444e-05
-1.52703127396427e-05
-6.48993639108837e-06
-1.25198916811292e-05
-1.37443013291645e-05
-6.18274933719789e-06
-2.10553496236827e-05
-1.52700067752145e-05
-1.82196695732092e-05
-3.12313679072454e-05
-2.34269198377773e-05
-3.26859620818214e-05
5.02604925065827e-06
-3.75695955301879e-05
-3.10799978406987e-06
-1.43565493957523e-05
4.21189895203781e-07
-3.23917127630547e-05
-2.80856466911978e-05
-1.56615235404704e-05
-2.59679190473984e-05
-1.85672488668495e-05
-4.79446066804186e-06
-4.01364337965944e-05
-4.50530687510013e-05
-9.32774369708195e-06
-2.77231074509925e-05
-1.01903642431865e-05
-1.70104411680669e-05
-1.19336958602573e-05
-1.45500908997477e-05
-1.60063278941178e-05
-1.88009524276921e-05
-2.65235402465626e-05
-2.19111631724431e-05
-2.42873473809491e-05
-1.01167194681846e-05
-1.3106756345952e-05
-2.27849255140488e-06
-9.9441443836141e-06
2.30201462557408e-06
-2.7084207624467e-05
-4.46955052953918e-05
-1.13009869397598e-05
-1.30946843525018e-05
-3.01291527438551e-05
-3.75491281782905e-05
-3.79112367129986e-05
-2.74355230817903e-05
-3.95563545687756e-05
-7.71104001593382e-06
-2.55111361479871e-05
-4.38806203614432e-05
-3.78231101330855e-05
-2.91175519894686e-05
-2.91969430993273e-06
-1.765131933273e-05
-2.48524542339331e-05
-1.18670041704951e-05
-3.70650881243825e-05
-4.49064479119762e-05
9.59990061939349e-07
-2.21809631822588e-05
-2.28264785721614e-05
-2.16887176344049e-05
3.68352668687687e-07
-3.6804747386899e-05
-3.07872831708312e-05
1.63757804822615e-07
-3.25357695066277e-05
-2.45404302494038e-05
-1.86661187533755e-05
-2.79689123547419e-05
-6.88479342320914e-06
1.76444632445836e-06
-1.50738632625574e-05
-1.0996113437556e-05
-4.30225797478225e-05
9.99824794530526e-06
-1.98124481268729e-05
-2.05282373002159e-05
-5.62642954082901e-06
-1.60699343362044e-05
-4.49092978069524e-05
-4.52822770144866e-05
-1.48739225240439e-05
-1.96647269391062e-05
-2.85340846362768e-05
-1.10971941144142e-05
-1.69609984233225e-05
-2.17411667083504e-05
-1.13856425997655e-06
-3.3699304883411e-05
-1.64012513310997e-05
-9.44977011477121e-06
-1.14137169416353e-05
-1.32017467316632e-05
-2.44236522253464e-05
-1.94153879560276e-05
-2.57964803471814e-05
-2.02970293443537e-05
-2.11298842425632e-05
-2.88599167672545e-05
-2.81178449934247e-05
-1.07011006478574e-06
-4.14725314864751e-05
-1.82878339107953e-05
-3.07388322128146e-05
-4.80013236094796e-05
-2.07862110225485e-05
-2.51496286640682e-05
-2.34844856552156e-05
-1.55583972790031e-05
-3.08981551372239e-05
-1.49219917699095e-05
-2.72163871691175e-05
-2.14217885373627e-05
-1.42774092403893e-05
6.98436915600242e-06
-3.14941090821634e-05
-2.08881115054259e-05
-4.72759479272099e-05
-1.57856701604395e-05
-1.75673925444714e-05
-1.13044804365056e-05
-1.48697420953721e-05
1.43478048252877e-05
1.94067351666962e-06
-2.71721555626832e-05
-1.81554703503021e-05
-4.73517931639876e-05
-1.76520237552463e-05
-2.22574680075025e-05
-8.18261911403211e-06
-3.23220255499223e-05
1.64645037645698e-05
-1.59585410780068e-05
-1.61766034069341e-05
-4.76503728744446e-05
-3.25455295821437e-05
3.33712791386839e-07
5.25829789919676e-06
-3.2852298393792e-05
-1.96284618352337e-06
-2.71333258276363e-05
1.26517485162562e-08
-6.55883755747431e-06
-1.68513174209162e-05
-3.91834020637289e-06
-2.55878549426904e-05
-1.22733330833497e-05
-1.4370753339928e-05
-3.00893951803905e-05
-8.79780243400391e-06
-7.58606170909732e-06
-1.6992751646737e-05
-5.68699143843751e-06
-2.53069928274908e-05
-1.88121328625114e-05
-3.05405210113647e-05
-1.69060574601986e-05
-1.99883488776043e-05
-2.30448794833986e-05
-9.69668026087897e-06
-7.33527940172936e-06
-2.14547966490476e-05
-2.56722901404008e-05
-1.34637326232013e-05
-2.70152405248858e-05
-7.15039323631788e-06
-2.31568111006878e-05
-6.01156688043516e-06
-2.40314802159834e-05
-3.30143841944967e-05
-3.88316754332357e-07
-2.72071345077212e-05
-6.43461994927827e-06
-1.5443229691717e-05
-1.5424998934329e-05
-2.63743792223404e-05
-3.85819416591623e-05
-3.44053202241227e-05
-7.46749087357554e-06
-4.97150274058111e-06
-5.87416266932251e-06
-3.1474345145346e-05
-3.39029374363249e-05
-1.01310633977462e-05
-2.10188476249974e-05
-4.07306214513359e-05
-1.29269199474613e-05
-1.63337134696752e-05
-1.48054719946247e-05
-9.11084834947209e-06
-2.91656849683287e-05
-1.91589621817533e-05
-3.22912006721872e-05
1.15051007312854e-05
-2.49208249320196e-05
6.69840322011574e-06
-1.52658353518942e-05
-1.01219269974347e-06
-1.11114822908254e-05
-1.4912990510992e-05
-1.38504175267239e-05
-3.07464083207022e-05
-2.47849827602096e-05
-1.74861297828536e-05
-4.09866177954136e-05
-1.5856672439111e-05
-2.66240166454778e-05
-3.27214240802542e-05
-2.07402514857929e-05
-2.96307033476135e-05
-2.67697345175244e-05
-2.78036457478382e-05
-2.55385693158397e-05
-1.88412157695372e-05
-2.32767020275167e-05
-9.4191529152028e-06
-3.4170170392376e-05
-1.32247776635033e-05
-2.43979861693038e-05
-1.9068333285258e-05
-2.12565894330063e-05
-8.67739540950877e-06
-1.62625415962512e-05
-4.7217133119378e-05
-2.58753938694706e-05
-3.34908011347149e-05
-8.85207152595074e-06
-2.37076363382661e-05
-1.31231545201614e-05
-6.72919108873044e-06
-1.84637469207715e-05
-1.89780957932204e-05
-2.13324278896832e-05
-1.94333545401457e-05
-6.08830194844691e-06
-4.08150363593069e-05
-1.51838168013304e-05
-5.33934967667443e-05
-9.04691058039096e-06
-1.48323021553398e-05
-2.44708341667928e-05
-2.09402297740262e-05
-4.00155543290896e-05
-1.10039941231476e-05
-3.63281676523913e-05
-1.87509681723679e-05
-3.18848319799649e-05
-6.49874496943246e-06
-2.76651485879687e-05
-2.26523272915567e-05
-3.42316718152216e-05
-2.5883774610034e-05
-1.11174895394274e-05
-1.65959849749094e-05
-1.99002662773006e-05
-1.96422765151565e-05
-7.83735132509746e-06
-1.74948216417401e-05
-3.9962417033005e-07
-1.06318862069661e-05
-1.92615758570463e-05
-2.15208603659596e-05
-6.01898956887143e-06
-3.05649889244053e-05
-1.14618477768266e-05
-1.16775936256769e-05
-3.79056957587414e-05
-9.07051730156106e-06
-1.90999969690306e-05
-1.27994702957987e-05
-2.62763331355926e-05
-2.48983822859513e-05
-8.07684699237215e-06
-9.56185205897134e-06
-9.54519156182374e-06
-5.80021516578135e-06
-1.16446324587117e-05
-1.74842412687781e-05
-2.51709296678041e-05
-2.24630508008185e-05
-2.10223735176129e-05
-1.90729312717859e-05
-6.13095439304109e-06
-2.74407820343838e-05
-1.91427842789098e-05
-3.53987705875998e-05
-2.1553653298305e-05
-3.06183651456554e-05
-1.59828661874077e-05
-9.20005284017754e-06
-1.59599526323236e-05
-1.01053774257536e-05
-2.20811787909527e-05
-1.61424045775392e-05
-3.68088025585548e-05
-3.05418837031896e-05
-1.32016006077248e-05
-2.66256212069482e-05
-4.19342165443957e-05
-3.00196235370753e-05
-9.63660263327092e-06
-2.24278319705743e-05
-2.34409897892307e-05
-1.9732145148498e-05
-1.79532176608292e-05
3.18599230660678e-06
-1.27480886416156e-05
-1.01781714669437e-05
-1.93088716427583e-05
-1.16867128708835e-05
-3.5762097592617e-05
-8.04616663065707e-06
-1.78555137416526e-05
-1.07091226644334e-05
-2.53246268274434e-05
-4.65035879305704e-05
-3.26788897368636e-05
-1.45945776875152e-05
-4.75571866099904e-05
-3.86479845162936e-05
-1.3712010775594e-05
-1.64990569447564e-05
-2.72141212221956e-05
-2.03935871484983e-05
-1.06115476642461e-05
-2.72603251571173e-05
-1.58598663699546e-05
-1.73581476942209e-05
-7.70054096370302e-06
-3.22735765090254e-05
-3.25662862174219e-05
-4.8794865798458e-05
-2.12643774653929e-05
-1.9183095733316e-05
-2.34004030920246e-05
-1.03325825210744e-05
1.54467055336593e-06
-3.19968017377396e-05
-1.77330303061297e-05
-2.01203383630785e-05
-2.40050612226773e-05
1.20420957950555e-06
4.40618985905299e-06
-2.42406370183829e-05
-1.59596402572005e-05
-4.85137478089475e-05
-2.76388405062688e-05
-2.51408467936073e-05
-3.81617354576216e-05
-9.66277899088556e-06
-3.03684838225421e-05
-2.16945900199697e-05
-2.95963772886179e-06
-2.12713964288269e-05
-1.83132243293137e-05
-2.39621846388747e-05
-1.69818979720468e-05
-1.20214458468456e-05
-8.40257681934289e-06
-1.1509022994799e-05
-9.20099974016768e-06
-3.3020188869209e-05
-5.23733979207949e-06
-2.35975546533526e-05
-2.36374146426561e-05
-2.58638950900961e-05
-6.16772417398781e-06
-3.42126129937254e-05
-2.07881669458733e-05
-9.00232835784611e-06
-3.56583464735607e-05
-5.2045784874368e-06
-2.12086372840736e-05
-1.06140644002605e-05
-1.55479378170407e-05
-2.03048131618474e-05
-3.45573384995345e-05
-2.38523527389828e-05
-1.88990807821646e-05
-1.46226399563934e-05
-1.47473916206791e-05
-1.80083060525824e-05
-1.93764364296217e-05
-1.03972283423905e-05
-1.60170713393575e-05
-5.32467620288607e-05
-3.33871139729666e-05
-1.83340946046103e-05
-1.93046671141899e-05
-1.86220626758029e-05
-2.57758311229251e-05
-3.32895577171691e-05
-2.24611352778406e-05
-7.90145676403655e-06
-1.9887534394481e-05
-1.3847600152251e-05
-1.41054177017875e-05
-1.7499515223236e-05
-2.082837730844e-05
-2.97889844768858e-05
-1.25279181022926e-05
-2.20797869431783e-05
-1.56371537905509e-05
-1.32094141880704e-05
-2.74904790831205e-05
-2.2912686743291e-05
-1.89572101118533e-05
-3.52100999836466e-05
-2.87435448459244e-05
-1.63223389834221e-05
-1.44859642095644e-05
-3.36325524032038e-05
-1.79926361463605e-05
-2.64924264802137e-05
-1.39231188109783e-07
-1.06360395436073e-05
-2.03248042726747e-05
-3.71108815999725e-05
-1.55785051259125e-05
-4.16197169628318e-05
-1.08148090041314e-05
-1.76468433227996e-05
-2.14312486414991e-05
1.91030399941065e-06
-1.24364091119438e-05
-3.33617368730226e-05
5.96864513926483e-06
-1.84045002393181e-05
-2.69825460336081e-05
-2.56394317013814e-05
-1.86612034898147e-05
-1.74663693676218e-05
-1.0649706650758e-05
-2.30558056298705e-05
-1.72976227059508e-05
-2.04081063492738e-06
-1.49724209877702e-05
-3.94169850892518e-05
7.69630259273894e-06
6.30819921496745e-07
-3.43376942157512e-05
-3.6626147567141e-05
-2.71865381900206e-05
-2.37653718491919e-05
-4.6395731694821e-05
-1.30515229956954e-05
-8.74957733444589e-06
-1.73541930483053e-05
-3.49508194720484e-05
-8.48787259588148e-06
-2.92851547279349e-05
-2.79066849709611e-05
-1.34239662462742e-05
-1.78806669562521e-05
-1.30154926871727e-05
-2.19393585057124e-05
-1.14707474702456e-05
-1.14295756446338e-05
-8.0181432035844e-06
1.15996106167439e-05
-1.59207046170419e-05
-2.83105490210497e-05
-1.9663575763547e-05
-2.62898991728729e-05
-1.16504496838088e-05
-2.89919619499447e-05
-1.74009149371536e-05
-1.19857758223525e-05
-3.09578197551932e-05
-2.3221146615407e-05
-2.04897133814107e-05
-2.15749746230773e-05
-2.77363539392087e-05
-1.31734675595019e-05
-3.24103320800227e-05
-2.7447946024821e-05
-3.03995429419935e-06
-2.77085775689142e-05
-1.7357370200695e-05
-1.07341806825796e-05
-8.93725350342248e-06
-2.87696720827766e-05
-2.26106516579166e-05
-1.81222909057433e-05
-2.94649340333027e-05
-1.10211677645311e-06
-1.76080261712058e-05
-3.67228402858159e-05
-2.37886174707355e-05
-1.50530778551663e-05
-2.71127575201641e-05
-1.56663242865138e-05
4.01186770842327e-07
-2.31328383208001e-05
-2.24746657518491e-05
-2.71277462675535e-05
-4.87420762908491e-05
-3.04258227442659e-05
-3.19808260087616e-05
-2.12419917079234e-05
-1.56708316719237e-05
-2.40272997268027e-05
-3.55533197235653e-05
-1.21539867406748e-05
-1.04778993552638e-05
6.84310484431645e-06
-1.09798988342661e-05
-2.34081754818162e-05
-2.83917027929134e-05
-1.15786083124576e-05
-1.49256756422055e-05
-3.18604391734231e-05
-3.17223899151304e-05
-3.44559278244949e-05
-1.69027882701137e-05
-2.68346247197385e-05
-9.16192706733345e-06
-2.39663053244023e-05
-6.07415583653628e-06
-1.93800882496594e-05
-5.80716964818339e-06
-1.45818596303192e-05
-2.42061303504586e-05
-3.1548646573473e-05
-2.31320717127414e-05
-1.58947272137704e-05
-2.48837881138063e-05
-1.51979211486016e-05
-5.11829079928976e-06
-3.81647705833105e-05
-6.24909969021738e-06
-3.1262325165068e-05
-4.79272652432318e-05
6.82048556373121e-07
-1.45871765627112e-06
-1.36681026887094e-05
-2.50545265816538e-05
-1.47650120433117e-05
-1.72282833967132e-05
-2.69947400075636e-05
-2.33296660233925e-05
-6.84855552705466e-06
1.90859064730144e-06
-4.32848641756743e-05
-1.47900207863308e-05
-1.24088775248684e-05
-6.63566754983468e-06
-2.1345864902767e-05
-4.20540285388147e-06
-1.48494432740941e-05
-7.11886472676315e-06
-1.73962609504825e-05
-1.87619679285864e-05
-8.94903294056071e-06
-2.65507197039389e-05
-1.92571196732167e-05
-1.99755070921289e-05
-3.32372986296758e-05
-1.62230957013706e-05
-8.10166242971853e-06
-1.35601145273092e-05
-3.99212162878343e-06
-4.03169365205988e-05
-3.19354020420804e-05
-2.61645510006917e-05
-2.34647150572417e-05
-1.2158465095908e-05
-3.16402624265913e-05
-2.90862009459619e-05
-8.99740769679795e-06
-3.36322798381273e-05
-2.49021320360898e-06
-2.39309821309899e-05
-3.00843794719765e-05
-8.64921900492789e-06
-3.23114582662151e-05
-8.05423156978051e-06
-3.16366969125911e-05
-6.08904445060446e-07
-3.93719596257191e-06
-3.71831409239626e-05
-1.05570106682057e-06
-3.09173448294222e-05
9.97577549806266e-07
-2.89181027824704e-05
-1.98324934855021e-05
-1.28480439185324e-05
-1.80870949456253e-05
-1.81169646727111e-06
-1.55046358310869e-05
-7.75291481087351e-06
-1.7543376785823e-05
-1.1573437587006e-05
-2.15993207270993e-05
-2.61422729592987e-05
-1.43955207899087e-05
-3.27426837591686e-05
-3.20132323898634e-08
-9.97385916784275e-06
-2.91625671143644e-05
-1.24842708938118e-05
-1.97567579193482e-05
-1.65450179936197e-05
-3.7178242584392e-05
-2.91061327956676e-05
-9.64438977624705e-06
-3.39670193601773e-05
-1.18460757783487e-05
-1.22764524838399e-05
4.37743503564413e-07
-2.6374364969143e-05
-2.36452443345277e-05
-3.52505130854409e-05
-2.05046445284797e-05
-2.47386753638403e-05
-1.88344802849806e-05
-2.25018889134351e-05
-5.91820465634105e-06
-1.68085821843457e-05
-1.38130751798184e-05
-2.38765445434546e-05
-2.03769896629917e-05
-9.73216599648389e-06
1.33445667267376e-07
3.92873642022595e-07
-9.4840352927578e-06
-2.09900910285726e-05
-2.95478770969976e-05
-1.92921954635291e-05
-1.37229338146718e-05
-2.32640484868239e-05
-1.90497495905065e-05
-4.06622637024116e-05
-1.44512195276355e-05
-8.16306477024072e-06
-2.60409922203347e-05
-7.78316527740435e-06
-2.15974954900587e-05
-1.01837380321685e-05
3.33709942283396e-06
-2.2558466750778e-05
-8.74326759512824e-06
-1.91871361949895e-05
-1.8692872806489e-05
-2.11766970972847e-05
-4.39065137461121e-05
-7.50980570268282e-06
-4.973928938489e-06
-8.09976414851503e-06
-2.44988422437289e-05
-2.87712540005331e-05
-1.6743610641181e-05
-2.64594446002608e-05
-1.08650638312826e-05
-2.25451975630186e-05
-3.24827489240807e-05
-1.61204422007186e-05
-1.05428813253593e-05
-1.08608924052911e-07
-4.45777196224158e-05
-1.84033849896396e-05
-8.78466725749275e-06
-3.19864475299646e-05
-2.79052011373998e-05
-1.8074711301833e-05
-2.66929248577813e-05
-2.28473267442281e-05
-3.58946368427678e-05
-5.47113047854854e-05
-2.13731963137058e-05
-1.50626774958017e-05
-1.60748985554921e-06
-3.84084765274698e-05
-1.25692839504022e-05
-1.94193399262058e-05
-1.68053821111095e-05
-1.84719420143321e-05
-1.37793340469587e-05
-3.7658555234869e-05
-1.79192757207287e-05
-1.39323117499762e-05
-2.07898785416396e-05
-3.54038851811204e-05
-4.05806883982214e-05
-2.43423656927858e-05
-5.13532780196916e-05
-2.15769539978121e-05
-3.49144474630857e-05
-2.1013195577067e-05
-1.44524348659426e-05
-1.17850033172365e-06
-2.64938910248033e-05
-2.92195747024596e-05
-9.224308611029e-06
-2.19499557225484e-05
-1.59544121894068e-06
-1.49472176027199e-05
-4.13570875114715e-05
-7.9094260280268e-06
-8.12089918058304e-06
-2.015224529048e-05
-3.12534376306214e-05
-1.71346435954411e-06
7.09457861630495e-06
9.12466729890689e-06
-2.27826483237693e-05
-1.94239666223893e-05
-1.72655395717654e-05
-3.41708962212324e-05
-3.87394960187334e-05
-1.81057634123289e-05
-4.03403513405343e-05
-2.34686836574073e-05
-8.30807637759777e-06
-1.37113615455096e-05
-9.51493880406572e-06
-1.82121202076973e-05
-2.34225620980547e-05
-2.77902541781378e-05
-1.14727974004293e-05
-1.92467133208432e-05
-3.19770286670902e-05
-2.24896060333609e-05
-1.47351677555387e-05
-1.46586477915427e-05
-3.23231908471202e-05
-3.95613350902246e-05
-2.7077018816762e-05
-3.75702504710742e-05
-1.24000216724611e-05
-1.05204738444732e-05
-1.99113100804863e-05
-7.04860676651707e-06
-1.72200028501863e-05
-2.25711136637366e-05
-2.03413002048421e-05
-2.70396787614004e-05
-2.09808459343643e-05
-3.40305773712443e-05
-1.7531679009466e-05
8.25498288232037e-06
-1.65095712772868e-05
9.81177200479758e-06
-3.19495664850787e-05
-7.72261263039017e-06
-1.39082935770665e-05
-2.5486309619209e-05
-2.06992051640325e-05
-2.98361367435862e-05
-1.80401475914704e-05
-2.58243296177946e-05
-1.29843102554852e-05
-4.4795942207568e-06
-3.96109867130014e-05
-1.86445797256217e-05
-2.51523594172754e-05
-1.26956127016041e-05
-3.10164454293424e-05
-3.90155321933498e-05
-3.94947882481362e-05
-9.85889010663126e-06
-3.11710163419149e-05
-1.87983166745443e-05
-5.46175613562788e-06
-3.42873861132277e-05
-2.02050898109814e-05
-3.52416871736988e-05
-9.10771342774133e-06
-1.88475369391164e-05
-1.64595964952596e-05
-1.07417734204157e-05
-1.52573592022221e-05
-2.21716407441184e-05
-3.77657451743052e-05
-2.35940417914992e-05
-2.15412252355397e-05
-2.37479262411629e-05
-3.73441455077545e-05
-2.4772150495383e-05
-1.06970283646319e-05
1.21717255570149e-06
-3.19226795477213e-06
2.26551828371817e-06
-3.48364845137577e-05
-8.68350494837372e-06
-2.75509317947912e-05
-2.45966861066367e-05
-9.46503489625013e-06
-1.65673937676e-05
-2.07335223642009e-05
7.98139475171204e-07
-7.02158006249768e-06
-8.20988200459967e-06
-1.57383768665484e-05
-1.68842912658387e-05
-3.75546071949766e-05
-4.21879066294663e-05
-2.55470378584385e-05
-2.37212715503853e-05
-2.72489761734173e-06
-2.62655762884922e-05
-3.1434781795849e-05
-7.6809626012918e-06
-2.29487054184294e-05
-7.54077355811158e-06
-2.76467946580919e-05
-1.74403608537517e-05
-2.9308471090119e-05
-2.0498667402078e-05
-1.09156658555178e-05
-3.87140316171682e-05
-3.03212305025045e-05
1.24182933251414e-05
-3.03405300147101e-05
-3.2361350500188e-05
-3.09097682147997e-05
-3.5153546328169e-05
-1.56098939546857e-05
-1.10240394591829e-05
-3.49612201026326e-05
-3.20740369681772e-05
-4.48817396645015e-06
-3.02166717305359e-05
-1.97515261144968e-05
-3.52249895623885e-05
-4.84660695722544e-05
-2.96540525090256e-05
-3.00830539903346e-05
-2.92996173477463e-05
-1.6326861221754e-05
-1.78603508116571e-05
-3.46287312674102e-05
-1.96035722613124e-05
-2.0909884199521e-05
-2.08007112077336e-05
-1.10483798874464e-05
-2.78144074834076e-05
-1.7360979450253e-05
-1.28718665085684e-05
-3.90271429764471e-05
-3.31719413980095e-05
-5.04130858219908e-05
-2.27346896142004e-05
-1.90287016485623e-05
-2.12713039494008e-05
-7.70403127889632e-06
-2.45959965104267e-05
-1.44328875143966e-05
-4.32128313408894e-05
-1.67839504774981e-05
-5.25315681403252e-05
-3.96972771189814e-05
-2.78914510511464e-05
-4.16053385843429e-05
-8.41071981482778e-06
-2.37155927118568e-05
-2.12522072065847e-05
3.28485707874034e-06
-1.42484193951836e-06
-1.3005835586639e-05
-1.77838269557626e-05
-1.9926355034557e-05
-2.97308200430847e-05
-1.06495927257838e-05
-4.02688776321616e-05
-2.42105915467432e-05
-2.08411035654936e-05
-4.40994128298006e-05
-1.65364883853437e-06
-1.07482635651222e-05
-3.12902680432674e-05
-3.19057942386916e-05
-1.39925795265654e-05
-7.68512433712283e-06
-9.8171115536162e-06
-3.93478197500831e-05
-1.59509010268749e-05
-2.39827131847189e-05
-1.89220503592324e-05
-2.90614889589734e-05
-1.94104791232747e-05
-1.05107811576526e-05
-2.82024013319165e-05
-1.63785706728941e-05
-2.81039458446621e-05
-2.33616796961912e-05
-2.31349872526412e-05
-2.37846488531895e-05
-2.62104458001135e-05
-1.5579658512213e-05
-1.61712050126333e-05
-3.29496052992123e-05
-2.80584791993133e-05
-2.14737257903035e-05
-1.76459778547388e-06
-8.41314650841618e-06
-7.57419052247271e-06
-2.85570877536381e-05
-2.83502507390349e-05
-2.14674006473637e-05
-2.41699736102652e-05
-2.36568682377471e-06
-7.64631465237182e-06
-2.786695202526e-05
-1.89949855577509e-05
-1.52006222837887e-05
-1.92138916969158e-05
-2.81447546014516e-05
-3.05919880604176e-05
-5.13675421947792e-06
-4.1988321612832e-06
-1.27884687791157e-05
-2.64886433477861e-05
-2.41884700116731e-05
-1.87626396644159e-05
-1.33757029897189e-05
-3.79982215948532e-05
-2.28260744819268e-05
-3.36371634175824e-05
-2.59508911100021e-05
1.66828089798409e-06
-1.39854370986787e-05
1.35119932678112e-07
-1.35794118483675e-05
-2.5084885930718e-05
-1.63200389556828e-05
-3.59064481439693e-05
-2.39720148362542e-05
-3.24006605462207e-05
-3.33873046700036e-05
-2.34937391378064e-05
-1.02600487540843e-05
-1.67762307892057e-05
-1.5489989245615e-05
-1.78190626141216e-05
-2.0309852765073e-06
-1.20882482161414e-05
-2.37864376758427e-05
-2.61356106024151e-05
-2.31207648136743e-05
-4.64169308074726e-05
-2.54491793324765e-05
-2.03583538848799e-05
-3.19817814852233e-05
5.59311524972814e-06
-1.13032046537831e-05
-9.47639043867653e-06
-5.26189466306323e-06
-2.76693494815267e-05
-1.24829864306951e-06
-7.88690964819236e-06
-2.29555848046173e-05
-3.99400071397036e-06
-1.70111830150067e-05
-1.69402351365089e-05
-1.5552409772108e-05
-3.06998951435737e-05
-1.4432700738575e-05
-2.76006985481226e-05
-2.1373591853154e-05
-3.28313472628036e-05
-3.082604562975e-05
-2.29865919248406e-05
-3.77557228352369e-05
-4.1641469672062e-05
-3.03380618243718e-05
-1.40232456908074e-05
-9.8546201808002e-06
-1.90900598072176e-05
-3.45941638221368e-05
-2.07562863976208e-05
-2.44100261163654e-05
-3.16204854329366e-06
-1.98560173964602e-05
-3.77859823686365e-05
-3.21048778673171e-05
-4.97652288323241e-06
-1.60152694370331e-05
-2.33855890266066e-05
-6.29147388883584e-06
-2.1514544604711e-05
-1.56504130883073e-05
-2.69181354958136e-05
-2.55883233739393e-05
-1.42601111637983e-05
-1.09281244201565e-05
-9.38628468982881e-06
-9.57764597930486e-06
-3.01364332182232e-05
-1.97164572212986e-05
-1.04856602573555e-05
-2.50175286652276e-05
-2.30691420682712e-05
-1.49925040571335e-05
-5.2144020364659e-05
-1.85594797089941e-06
-7.92007131513683e-06
3.72703354558589e-07
-5.36582746878987e-05
-1.21793925264391e-05
-1.53810454120821e-05
-1.18548498835493e-05
-1.99445014713846e-05
-4.98348371410983e-05
-2.8668282619226e-05
-4.73803925123599e-05
-1.74271591806794e-05
-1.70106558438208e-05
-4.55053248249432e-05
-3.18482550173587e-05
-1.2157326201974e-05
-5.12294413591592e-05
-2.28933794886014e-05
-3.76990126594573e-05
-2.89072610018918e-05
-8.09728699597897e-06
-1.69334498045826e-05
-1.49149608993579e-05
-3.14994432864278e-05
-2.62607459821485e-05
-3.76904880039838e-05
-2.23471940166078e-05
-2.16758234790848e-05
-1.18031394038948e-05
-2.5665849946759e-05
-3.90099489321402e-05
-2.82697663144487e-05
-1.90646688212328e-05
-1.59429243156984e-05
-2.00890037220789e-05
-2.77291308662906e-05
-3.23363466095552e-05
-3.58209616313148e-05
-1.32897666939712e-05
-2.8979173314664e-05
-2.22845237673631e-05
-1.40096166205832e-05
-1.17850232749177e-05
-2.33458375971687e-06
-1.18931135310756e-05
-2.63100755430295e-05
-1.85400657440605e-05
-3.06629229258562e-05
-3.40368897994899e-05
-3.44304235717703e-05
-2.11236200407605e-05
-2.49738085029258e-05
-1.06180267084637e-05
-1.35733986690609e-05
-4.5279277269728e-05
-1.72251988972564e-05
-1.32888152209084e-05
-9.39384622986753e-06
-3.28735454662915e-06
-2.02842243501389e-05
-1.29268396036341e-05
-3.23847490024839e-05
-2.34849159487934e-05
-1.54444062532301e-05
-3.52991193707333e-05
-1.21270723442267e-05
-2.68530812235903e-05
-3.80804800877181e-05
6.95786376508786e-06
-3.73197562142881e-05
-7.93244495273282e-06
-1.04861686778889e-05
-3.81782147837401e-05
-1.36201472550882e-05
-2.69208437119269e-05
-2.55982786705471e-05
-1.58024580991947e-05
-1.90872002652803e-05
-2.25707645668062e-05
5.4544544114458e-06
-1.99126359135622e-05
-1.81606804001896e-05
-1.76319699422479e-05
-1.0074156572843e-05
-1.308300009915e-05
-2.00267108467148e-05
-3.28395158258513e-05
-8.86662360051472e-07
-3.37867237049834e-05
-3.56499481362783e-05
1.1282442393575e-05
5.25887632952874e-06
-2.32739601734359e-05
-6.45160769738217e-06
-1.18305110708321e-05
-2.61347529278986e-05
-2.55717164906093e-05
-6.89928793987461e-06
-4.54540127902361e-06
-2.97583840791163e-05
-2.05076243139859e-05
-1.53821014807836e-05
-6.04216287523416e-06
-1.47598617182715e-05
-3.20253932519683e-05
-4.43052656074524e-05
-4.08330834068122e-06
8.19562887963542e-08
-3.21834882017189e-05
-3.29460444830026e-05
-7.15864539061619e-06
-3.24636563578023e-05
-1.55363538965021e-05
-1.86132475676569e-05
-4.61594015648059e-05
-2.67415283793711e-05
-9.34363048915266e-06
1.01271173803436e-05
-3.7508864442776e-05
-3.36324197208794e-05
-2.32313594784875e-05
-2.87417395985933e-05
-2.19435156997954e-05
-2.11046581050961e-05
-1.95879293867622e-05
-1.63531275658837e-05
-3.07228041075605e-05
-1.86657912867158e-05
2.5799846334343e-05
-1.02863406014038e-05
-2.39470489341646e-05
-1.53334607254047e-05
-2.12455311774794e-05
-2.28083926554352e-05
-2.70425172608338e-05
-1.60203640398459e-05
-2.91115437197431e-05
-9.04402590140853e-06
-2.62272042755273e-05
-2.72062742529342e-05
-1.15915749021616e-05
-4.37927510145609e-05
-1.03771915475974e-05
-6.27968474461452e-06
2.35245581373468e-06
-2.72176780599935e-05
-3.7699513374879e-05
-3.62051514093899e-05
-2.6040009297608e-05
-2.57185458174661e-05
-4.08004611180812e-05
-8.40672720026781e-07
-1.7905335509192e-05
-1.56256422553117e-05
-3.77400192988401e-05
-1.66085264899773e-05
-2.20840995408145e-05
-1.95142947303127e-05
-1.3559447696859e-06
-2.43959759129023e-05
-1.98096170380706e-05
-3.01024759018497e-05
3.21074111564257e-06
-1.237176369562e-05
-3.41447578831721e-05
-1.85775544192549e-05
-1.50610915136935e-05
-2.5702203666715e-05
-2.32838672759186e-05
-1.8484062616443e-05
-1.28742406546613e-05
-4.13576917409877e-05
-1.60708071606914e-05
-8.23160840496534e-06
-1.88489165014343e-05
-6.51202906650927e-06
-2.60435165065087e-05
-3.76218054311554e-05
-3.98258377488675e-05
-2.09359479020856e-05
-9.64244610576832e-06
-2.87392272211352e-05
-1.57846690845944e-05
-3.24926383299376e-05
-2.39313053566551e-05
4.81588222924672e-06
-1.10039721661758e-05
-2.96098943774193e-05
-2.86834037297868e-05
-1.03882640213562e-05
-6.41252959253528e-06
-1.14451739382139e-05
-1.45081006254059e-05
-1.83167246538737e-05
-5.49864107119062e-05
-1.96578429935596e-05
-3.35775715209393e-05
-1.89338137611484e-05
-1.32047894790899e-05
-3.76338425358611e-05
3.33555188369862e-06
-3.35760013644746e-05
-1.57022691378314e-05
-1.73879864808239e-05
-2.11971007036979e-05
-1.22161184413962e-05
-1.37260596067809e-05
-1.11543781782775e-05
-2.36990776997942e-05
-1.99284639555285e-05
-1.30616815371707e-05
-2.55596302687059e-05
-4.87565042550364e-06
-2.77566278604307e-05
-2.42891174322439e-05
-3.1712007320828e-05
-3.85493364692327e-06
6.14275098237802e-06
-3.33622699665095e-05
-7.99055774406292e-06
-2.26140896639369e-05
-2.20420957504103e-05
-1.56827137515998e-05
-2.93407046037652e-05
7.48932461229772e-07
-3.86791056963181e-05
-2.110337205109e-05
-1.08170607535017e-05
-1.64087049537692e-05
-6.21779604854055e-06
-1.42902136630848e-05
-1.8448306422497e-05
-3.24191407280798e-05
-2.97854516729453e-05
-1.04371594375439e-05
-2.94590586426853e-05
-1.37045224391509e-05
-3.01178602380654e-05
-8.73791794664967e-06
-1.37745578087709e-05
-1.60852639524528e-05
1.08709169269139e-06
-6.64742692984714e-06
-2.63928636522922e-05
-4.13330015848815e-06
-2.44174474205176e-05
-1.61445678377724e-05
-8.99899096923228e-06
-2.01997850406606e-05
-1.4641237149866e-05
-2.62139505993189e-05
-1.26727567473554e-05
-5.58811904589781e-06
-4.2316028124015e-05
-1.64901823232487e-05
-2.52698139949739e-06
-1.14380883321406e-05
-3.92919505502518e-05
-1.15277527095945e-05
-1.68471253407219e-05
-1.08585883439113e-05
-1.23021947940188e-05
-1.2707187200834e-05
-1.00701268946837e-05
-2.89080810699806e-05
-1.6464135742919e-05
-2.65702820562648e-05
