# Supplementary material for: Research on computational propagation and identification of mine microseismic signals based on deep learning
Source: PLoS One. 2025 Oct 22;20(10):e0334641. doi: 10.1371/journal.pone.0334641 (PMC12543183; doi:10.1371/journal.pone.0334641)
Supplement: S3 Data — (ZIP) [file pone.0334641.s003.zip › 000100500002849.xlsx_0.txt_24.txt.txt]

-7.02876928431461e-06
-3.77012371971043e-06
-1.52879733428597e-05
-2.51145302537699e-05
-1.60553963044098e-05
-1.435864651934e-05
-1.91814068442612e-05
-1.53673611054598e-05
-1.94285572210537e-05
-4.55923301321602e-05
-3.19694216484461e-06
-1.84713458441236e-05
-4.469204993217e-05
-2.17821263885537e-05
-4.17975849191544e-05
-1.75917149824895e-05
-3.69027921381465e-05
-1.9304499223481e-05
-8.33517255686334e-06
-2.04183360359749e-05
-1.84129812396875e-05
-1.89483900808244e-05
-1.59763317535734e-05
-3.43987587735123e-05
2.23284479448034e-06
-3.70857745046884e-05
-1.99830611805204e-05
-2.68823139712386e-05
-1.79195011416505e-05
-1.6828809525845e-06
-4.0832343864828e-05
-1.74275240253753e-05
-3.46539569996833e-05
-1.65603305660248e-05
-3.30835430925125e-05
-3.45012676112516e-05
-1.46317684418695e-05
-1.52760424579381e-05
-4.73722746972355e-06
-4.44480996538984e-05
-3.54444189260358e-05
-1.67113571089796e-05
-5.25721857333969e-05
-2.60679569421263e-05
-1.02094943662693e-05
-1.01455996675727e-05
-2.13508163451433e-05
-1.47322565480983e-05
-3.2992224926787e-05
-2.47553759245731e-05
-1.72866233105926e-05
-3.05757803191864e-05
4.36129149743983e-06
-1.98033067413973e-05
-1.95872537251676e-05
-3.11050300056925e-05
-2.26889097852108e-05
-1.36422997872335e-05
-1.03808543046938e-05
-1.18686792174626e-05
-3.25964094360229e-05
-1.98387901011717e-05
-2.815340518862e-06
-2.28586056021117e-05
-1.17542246836498e-05
-1.70831914597562e-05
-3.13410499037207e-05
-2.52978109463802e-05
-1.45102988648321e-05
-2.00719391240552e-05
-1.68717373517976e-05
-2.70935663253985e-05
-1.97221982512282e-05
-2.21190794585951e-05
-3.95119724901773e-05
-1.86431132865413e-05
-1.84319970799651e-05
-2.13913480101627e-05
-3.54312548957192e-05
-2.38799553238438e-05
-4.48077505941816e-05
-2.99394789000476e-06
-1.18894811319607e-05
-1.65221837124206e-05
-1.87667695622718e-05
-2.73071282959172e-05
-3.15353917845151e-05
-6.10836713084063e-06
-1.30555210191811e-05
-2.38373500308472e-05
-4.44002594530109e-06
-2.57633622815365e-05
-3.30398200158414e-05
-1.36326156457976e-06
-1.12364392715814e-05
-3.31187535443388e-05
-2.65726490976648e-05
-2.83893014220262e-05
-6.29704056441605e-06
-3.34926135355254e-05
-2.13418855372987e-05
-2.54884208862665e-05
-2.20060547850297e-05
-5.58128686443187e-06
-2.70007211233256e-05
-4.70742905107012e-06
-3.00468282364692e-05
-1.97879810199466e-05
-1.03848141458131e-05
-2.30272451654406e-05
-2.44702755829839e-05
5.4625411246953e-06
-1.15603395971953e-05
-1.81604008105603e-05
-3.6075815752937e-05
-3.05126750146717e-05
-2.02956764956602e-05
-3.74895101301992e-05
-1.16391813204422e-05
-1.70288496177721e-05
-2.25765052380305e-07
5.19538657646543e-08
-3.66672250428761e-05
4.65171464373779e-06
-2.66685033452389e-05
-2.79206110352707e-05
2.06754701642239e-06
-2.51711696587202e-06
-1.07652347537028e-05
-1.51753608441479e-05
-1.07620809726256e-05
-3.86526948214132e-05
-3.26358509188301e-05
-1.90894504602334e-05
-4.58137665063141e-05
-2.42844305922211e-05
6.68411230315641e-06
-2.40746569955902e-05
-2.36382987401066e-05
-1.57883700734735e-05
1.03571166499763e-05
-2.28390429038885e-05
-2.32785546194856e-05
-2.82483879983102e-05
-8.60935820933548e-06
-1.0101940569147e-05
-3.30617421222062e-05
-4.41803178594149e-06
-1.89282787134785e-05
-4.32952564644858e-05
-3.19960019096457e-05
-4.30665672087195e-05
-3.95829954784468e-05
-3.2631403250818e-06
-5.82504047143913e-06
-1.55409567951954e-05
-1.17869075860861e-05
-1.75527107831947e-06
-3.03451182552964e-05
-2.39366451021223e-06
-1.09452870746216e-05
-2.41678995310754e-05
-1.92141483870077e-05
-1.317199072636e-05
-2.58024704379213e-05
-2.74509635038783e-05
-3.29038303145818e-05
1.54845186629515e-06
-1.64175703123076e-05
1.88226886687904e-06
-4.28694885467869e-05
-2.24665591952307e-05
-3.04453874529531e-05
-2.52836670084457e-05
-1.76237433085862e-05
3.39619326746146e-07
-1.86211385863385e-05
-1.06524889204894e-05
-2.97299693350079e-05
-3.5442887378745e-05
-4.59051213956907e-05
-6.37124212087856e-06
-2.18608749229308e-05
-4.35491274201149e-06
-2.39384162619457e-05
-2.23493786802741e-05
-2.99291833746162e-05
-2.18499415308746e-05
-2.01590608397218e-05
-1.39282569585065e-05
-2.58796211310888e-05
-8.88839454474097e-06
-2.18597071601647e-05
-4.20972677199932e-06
-8.10683022169797e-06
-2.28801958503258e-05
6.4034576232652e-06
-1.94438310120704e-05
5.2007065055693e-06
-3.01229693200397e-05
-1.59118015612069e-05
-2.6007761573913e-06
-2.4074581827084e-05
-3.61053584375659e-06
-3.35254301132339e-05
-7.97771352958268e-06
-2.84032444602828e-05
-6.87163904155833e-06
-1.15282486967051e-05
-3.81107137825959e-05
-2.99292544760687e-05
-4.21816781809445e-05
-3.94336697561985e-05
-2.19776628102818e-05
-3.41832208751082e-06
-2.65053881360707e-05
-2.91683111961031e-05
-2.20138591812196e-05
-2.24762760762359e-05
-2.3847954002356e-05
-2.54418391069762e-05
-2.85401403555624e-05
-3.05053374482506e-05
-5.33660023575863e-05
-5.09635301852356e-06
-2.19515310964763e-05
-1.78032358321225e-05
-1.39922591944684e-05
-1.54987597405401e-05
-9.61212641285141e-06
-5.63864438008205e-06
-2.28942274555431e-05
-8.02283095906418e-06
-1.22344465084209e-05
-2.24447140546841e-05
-2.4422671037111e-05
-9.82597438176843e-06
9.00537582102492e-07
-1.59878181668253e-05
-5.73322487468186e-06
-9.78400042949112e-06
-1.44813569685281e-05
-1.0655867085081e-05
-2.91011347989038e-05
-3.10913991780488e-05
-6.71546760398343e-06
-2.17859354379161e-05
-3.015472591356e-05
-1.12245092189651e-05
-2.05882042892401e-05
-3.51057969734396e-05
-2.28089079250191e-05
-1.73009607006904e-05
-3.65583535897758e-05
-2.63591770822889e-05
-3.2849799757062e-05
-1.55334419330606e-05
-5.32870791313402e-05
-2.60141433826535e-05
-1.57295906454196e-05
-2.46110546210479e-05
-1.9636933807192e-05
-9.68406286439904e-06
-5.52995705329225e-05
-3.24640597571793e-05
1.98566885916725e-07
-2.57076829501002e-05
-1.93454978277981e-05
-4.90052431095983e-05
-2.81619627106196e-05
-1.30052179008609e-05
-2.77277941346229e-05
-1.91198582813936e-05
-4.26515606736998e-05
-1.88821199755559e-05
-3.50791399825128e-05
-2.29382678066329e-05
-2.31750771931488e-05
-7.68983744273074e-06
-1.53753534861191e-05
-1.90383445893178e-05
-5.2254421917949e-06
-1.6285631313937e-05
-2.06859818971149e-05
-2.57267140749077e-05
-2.04735525971909e-05
-2.04969708771055e-05
-1.92410865011392e-05
-4.46790594970633e-06
-2.12583466384937e-05
-1.68434341356772e-05
-5.75296783147067e-06
-1.88449267099056e-05
-1.01945789040577e-05
-1.37453102882165e-05
-2.4694233606229e-05
-3.38766072798781e-05
-3.20922349556851e-05
-2.66829071199333e-05
-2.31459133872063e-05
-3.34559347682784e-05
-1.51643378586664e-05
-1.84859199442986e-05
-1.89059650596514e-05
-1.02828636090486e-05
-3.34519521908484e-05
-3.2351986874951e-05
-2.90963112503521e-05
-9.81773344766843e-06
-2.52900094037464e-05
-4.47139943670803e-05
-4.2868801524937e-06
-3.17187895162138e-05
-4.16771183792932e-05
-3.20153593403473e-05
-1.05050247411297e-05
-3.20392640749792e-05
-3.3423914682552e-05
-2.04568173204672e-05
-3.19408161979589e-05
-1.57064546521873e-05
-1.37127831668051e-05
-8.63606147679374e-07
-1.54448594558083e-05
-2.81567828546165e-05
-2.39529476408281e-05
-1.30543818411803e-05
1.65718284190084e-08
-2.14016707928239e-05
-2.50735754051929e-05
-3.62460249988838e-05
-3.57176062548708e-05
-2.31545654022554e-05
-2.64978265508532e-05
-2.90777061228101e-05
-2.33367452357707e-05
-4.44125848020937e-05
-2.25024055662944e-05
-1.02882011156564e-05
-2.36265396051724e-05
-2.18878779513323e-05
-3.80650771664109e-05
-2.80222819987842e-05
-2.62502876558941e-05
-6.15926618641395e-06
-1.59605516693023e-05
-3.14660553316335e-05
-1.29427613027906e-05
-2.03909959074576e-05
-5.0389043196261e-05
1.01182797948614e-05
-1.0004588004398e-05
-3.04295795308245e-05
-1.73742862277904e-05
-1.99303498058073e-05
-3.63206505363182e-05
-1.36983097225005e-05
-4.66562475849065e-05
-2.1865739132442e-05
-2.2319220368792e-05
-4.39471641485166e-05
-3.72642011009459e-06
-1.60667887607474e-05
-1.50273254490698e-05
-2.59356186283703e-05
-3.29081078432687e-05
-2.74018136201418e-05
-1.11295122388594e-05
-2.95557958123766e-05
1.81185472850339e-06
-3.01715670136454e-05
-3.26808758544847e-05
-2.02221212000411e-05
-9.07903693685716e-06
-2.23827798864795e-06
-8.76766699900755e-06
-2.65777874571885e-05
-2.29936750391202e-05
-7.79223307596997e-06
-4.42365999002292e-05
-5.92194162305604e-06
4.31906981966877e-06
-2.99543415520892e-05
-3.74453787660408e-05
-3.40532502568524e-05
-1.12860084063135e-05
-1.33696368502044e-05
4.49059667511138e-07
-9.13765171622764e-06
-1.42143027455222e-05
-2.77986812194358e-05
-3.49936592615156e-07
-8.0714424730182e-06
-7.25315242288188e-06
-6.3824424845797e-06
-2.12871276723033e-05
-1.11914301690113e-05
-8.93037806273013e-06
-1.24715442562279e-05
-1.08889425943442e-05
-1.53689101494948e-05
-9.8292300210772e-06
-3.17400730526999e-05
-4.60946978062623e-05
-1.16541882514982e-05
-1.16662103814338e-05
-4.0573669893235e-05
-2.00654432979353e-05
-2.90310471303178e-05
-2.26595106097058e-05
-4.70082558058804e-05
-2.37697865830545e-05
-2.10945199460138e-05
-2.02718017064632e-05
-2.32426116457711e-05
-2.01651545047586e-05
-9.80439757896059e-06
-3.08917253240058e-05
-6.73519432356544e-06
-1.7655187634461e-05
-1.50988079773573e-05
-1.95557657352621e-05
-3.0264030708186e-06
-1.71654354808735e-05
-3.47515583724098e-05
-4.63455620342399e-05
-2.38475062903488e-05
-3.15077739661653e-05
-3.68369616135987e-05
-1.86961086413928e-05
2.53273994774541e-06
-2.36434291834929e-05
-2.32520887254465e-05
-9.15968839466603e-06
-1.18684977306998e-05
-2.71231656110705e-05
-4.65376834369234e-06
-2.19208311113635e-05
-1.49647351277618e-05
-1.80869501085937e-05
-2.76693885211878e-05
-5.11674557864184e-05
-1.93372434388747e-05
-2.76601219180168e-05
-2.25520776017112e-05
-2.57179364312851e-05
-2.26110206724896e-05
-1.17886874611257e-06
-2.46971828346549e-05
5.78896764092929e-06
-2.18537813685112e-05
-3.21252588896306e-05
-2.02754142086368e-05
-2.44852154075586e-05
-1.99398823603957e-05
-3.16067852691945e-06
-4.07702422871542e-05
-2.84487001712173e-05
-2.1035333776639e-05
-2.78734862269783e-05
-5.17204334943479e-06
-3.55488651688063e-05
-2.31460063517967e-05
-3.97915209152769e-05
-2.39325308774002e-05
-3.36865183420512e-05
-1.24277371704233e-05
5.37887937982922e-06
-2.7515956087053e-05
-3.51235133732041e-05
-1.39884171575658e-05
-1.43637672852381e-05
-1.49464263866923e-05
-6.25527317910686e-06
-1.15297921497039e-05
-3.92206534096777e-05
-8.08190016736662e-06
-6.9099547141196e-06
-2.2383303332271e-05
-2.52165018737521e-05
-3.68084651856293e-05
-6.29229357289651e-06
-1.97748365964571e-05
-2.37070778407334e-05
-1.22131448679315e-05
-5.29208215198838e-06
-1.4603049997834e-05
-1.40708560181435e-05
-1.56505639998943e-05
-1.11798098815389e-05
-2.50232140320867e-05
-9.12169444159343e-06
-1.7785789950609e-05
-2.00023965906006e-05
-3.85048065426617e-05
-4.12759195688597e-05
-2.85982948097714e-05
-3.84148410995625e-05
-4.57622595285022e-05
-2.87939921651325e-05
-1.05497299662054e-05
-2.51837646307762e-05
-1.87350011612037e-05
-2.19546926299472e-05
-2.34193713589171e-05
5.88426309987714e-06
-5.62215382122076e-06
-2.57675113988395e-05
-3.61968228489377e-05
-1.5811151971904e-05
-2.24247794395633e-05
-7.92055807059287e-06
-3.45327338993793e-05
-1.85775665965537e-05
-1.19438246023419e-05
-1.07497130111609e-05
-3.32738244809275e-06
-3.59575892482316e-05
-3.38081423626627e-05
-2.04687014794665e-05
-5.05044384756443e-06
-2.81301827890907e-06
-3.13810223666535e-05
-3.43151788835764e-05
-2.13765098649196e-05
-1.56388549260601e-05
-1.63867112154641e-05
-2.16569876908573e-05
-8.19186765526453e-06
-2.47672219676984e-05
-2.07937083266822e-05
-7.82148757564721e-06
-5.29471391011076e-06
-2.3894229902413e-05
-1.36475079012135e-05
-2.64719566323907e-05
-1.97362078587512e-05
-1.24376297362478e-05
-1.94788285557874e-05
-2.83686606601523e-05
-2.80123957207787e-05
-3.34787331161429e-05
-3.4157592636675e-05
-1.09200881963846e-05
-2.45260328532204e-05
-2.15451014532071e-05
-3.81216133397048e-05
-1.76005523340574e-06
5.4147622755257e-06
-2.85728018095452e-05
-5.31638634347529e-06
-2.63303642157308e-05
-5.89621740537502e-06
-3.18424846473518e-05
-1.43898827214743e-05
-3.00660850322767e-05
-7.58831306135729e-06
-3.75792431539479e-05
-2.92366910290091e-05
-2.37470377435121e-05
-3.35984910731811e-05
-1.58429082580045e-05
-6.76287148784799e-06
-2.50717265167486e-05
-6.59308501916197e-06
-3.52507248726181e-05
-2.25498326227442e-05
-2.09368339128788e-05
-2.6965119856966e-05
-1.92383111620025e-05
-3.90531722219596e-05
2.57103887930692e-06
6.70013878976542e-06
-2.51029373814956e-05
-1.39641576706384e-05
-4.43183460374624e-05
-4.04822179492281e-05
-3.18152163903297e-05
-6.08063521852293e-06
-1.74323207591906e-05
-3.57983126441855e-05
-8.07741256744501e-06
-4.46654754152599e-06
-3.22352303965364e-05
-2.35780069496643e-05
-2.48294577222464e-05
-3.48336681251893e-05
-1.28438695466875e-05
1.38334674469088e-07
-2.05458853719909e-05
-2.81578533111477e-05
-8.58751719497555e-06
-2.5509928583055e-05
-3.86014423083584e-05
-2.18244813258614e-05
-5.54386443527254e-06
-1.36003690158927e-05
-1.29219102857175e-05
-3.29928948312358e-05
-1.07701879079361e-05
-2.68375624870906e-05
-1.84281257505045e-05
-3.25293465876625e-05
-2.94184769083518e-05
7.54871899763072e-07
-3.45772294769738e-05
-6.53755182692443e-06
-2.56193158476822e-05
-3.70115485205931e-05
-2.80283408052253e-05
-1.8648363396218e-05
-1.30096702008754e-05
-2.16945049360643e-05
-1.92953686764363e-05
-3.98964295829459e-05
-1.83427912958484e-05
-2.42181583933409e-05
-2.17257630821448e-05
-1.93904326004689e-05
-3.27350513363622e-05
-1.82455090167715e-05
-2.98133421008289e-05
-2.5546271409536e-05
-2.77540864425373e-05
-1.98695638521697e-05
-3.61099546686958e-06
-1.70262707066552e-05
-1.79894335609843e-05
-2.09817838355105e-05
-1.98377488505351e-05
1.34266225973625e-05
-3.72389095234434e-05
3.76315897670628e-06
-1.68941450374326e-05
-1.54182896199626e-05
-9.14343200159342e-06
-2.5446887933671e-05
-3.87714907202168e-05
-1.89761829342362e-05
-2.18853425844315e-05
-2.595324122133e-05
-1.61590803097618e-05
-2.45891004437201e-05
-2.64709180184082e-05
-9.79167198091793e-07
3.4878107321197e-06
-3.47790846580566e-06
-1.85540691797093e-05
-1.33095739719557e-05
4.35982768841958e-06
-1.80501284669078e-05
6.36804679050984e-07
-2.02390814114869e-05
-2.23748239327704e-05
5.37563281659851e-06
-1.43800235020971e-05
-3.8527257429468e-05
-1.18929690024795e-05
-2.84990834742954e-05
-2.35049147836217e-05
-7.97650217400442e-06
-1.68651330313236e-05
-1.55148254145807e-05
-2.50322708088082e-05
3.14886043233352e-06
-2.98074863161941e-05
-3.82480843206121e-06
-2.89544655207371e-05
-4.35941583000802e-05
-2.42650185578583e-05
-1.80811890597595e-05
-2.1428764517909e-05
-2.22348660283182e-06
-3.91205544734101e-05
-8.48466221677618e-06
-3.8425458278053e-05
-7.50685985716248e-06
-8.442704675971e-06
-3.6792736060474e-05
-1.55062480756475e-05
-3.9576656000796e-05
-3.31402597148484e-05
-1.24462164094138e-05
-2.38342414171425e-05
-6.35978584131781e-06
-9.0358008763632e-06
-2.73666054713714e-05
-9.3024596315326e-06
-2.64614887725606e-05
7.46273902540794e-07
-8.77414248037652e-06
-2.18475896228762e-05
-1.76447222150499e-05
-1.19835724370575e-05
-1.69382783150198e-05
-1.41680483859128e-05
-1.90161242476338e-05
-1.68536275521037e-05
-1.11351309982246e-05
-1.54394811127565e-05
-1.73721294031963e-05
-1.40673038666971e-05
-2.47293639771107e-05
-2.54878851910817e-05
-2.03007963250326e-05
-2.54641892110641e-05
-2.09042742262089e-05
-3.31779101041173e-05
-2.66970060061547e-05
-2.4525673774658e-05
-2.03435545183345e-06
-1.80389980019145e-06
-1.82400887112194e-05
-2.66079887546945e-05
-3.57574164665862e-05
-1.88722469378473e-05
-1.64622594751227e-05
-3.38457298554529e-05
-9.5816780015981e-06
-9.65297279702625e-06
-1.56754113368119e-05
-2.09119207742091e-05
-2.4321947914973e-05
-3.14615842803217e-05
-2.55955104296359e-05
-2.6507534933715e-05
-1.8772286244498e-05
-4.0579016444435e-05
-2.90652645946165e-05
-9.6607328471924e-06
-2.34451288327935e-05
-2.83124232210412e-05
-2.59149750042761e-05
-3.27937673620948e-05
-3.003250966932e-05
-7.37336894564043e-06
-2.76518382825706e-05
-3.22124320577358e-05
-2.40107796897093e-05
-3.27446449558117e-05
-2.90803337068313e-05
-2.69924717961402e-05
-2.38278987071648e-05
-3.67203016942936e-05
-1.37382339242256e-05
-3.69238695672761e-05
-1.57415216823196e-06
-1.80752120572265e-05
-2.60338363041404e-05
-3.40977267684992e-05
-1.32479653659469e-05
-1.98924364311188e-05
-2.08467869111581e-05
-2.82364943400653e-05
-1.48979367508724e-05
-1.81715015204925e-05
-1.35948384604843e-05
-2.15875005971488e-05
-2.27107503696308e-05
-2.45409747011868e-05
-2.19392913782346e-05
-1.75223887308475e-05
-2.23816168721957e-05
-2.44369923302518e-05
-2.38885666670982e-05
-1.38183119897011e-05
-2.49065065010703e-05
-2.44824362039576e-05
-4.2058101065541e-05
-4.01444895810719e-05
-1.6701832081569e-05
-1.5499763080129e-05
-2.63502251428444e-05
-3.68004456829775e-05
-2.27963565718756e-05
-1.8115698281406e-05
-3.7794369807214e-05
-2.2762855542824e-05
-9.90705818385469e-06
-4.28477769944378e-06
-7.23138372820308e-06
-7.49760399184183e-06
-3.0636039739499e-05
-2.6687563984888e-05
-2.92636917015764e-05
3.36786318669508e-06
-3.87960868557656e-05
-1.38756412829904e-05
-4.28374999236988e-07
-1.18104087428811e-05
-1.62952375601625e-05
-2.80641543467687e-05
-1.21761502430979e-05
-1.0674613818766e-05
-8.54802181362799e-06
-1.44312970992248e-05
6.98164796523424e-06
8.31285388676104e-06
-2.32421041607043e-05
-2.47727285021359e-05
-1.04264286474081e-05
-3.98491035870361e-06
-2.55161747546381e-05
-2.10205630888109e-05
-2.53473172007916e-05
-8.68090780613736e-06
-2.98644496877753e-05
-2.72625006980211e-05
-3.39737270636268e-05
-2.35977094520076e-05
1.06551916608944e-05
-1.59838434860246e-05
-2.95726267545239e-05
-2.14558866011431e-05
-5.07581266676678e-05
-5.24202369625388e-06
-3.33944530587426e-05
-2.26014759740565e-05
-1.61373323099175e-05
-2.62045603730133e-05
1.69994287056051e-06
-9.47947958874978e-06
-1.32748399793803e-05
-1.11827808443803e-05
-2.61600152457755e-05
-2.42373390733777e-05
-2.68192027814058e-05
-9.92648567789669e-06
-2.09015118257977e-05
-1.36258464282985e-05
-1.77280947956708e-05
-3.6175804831204e-05
-3.53373915195331e-05
-1.84434933049334e-05
-1.06807528003193e-05
2.91743158289689e-08
-3.77678579008463e-05
-1.67087771677838e-05
-3.10166245885764e-05
-8.60043967082008e-06
-2.58080802896487e-05
-2.25691297372967e-05
-2.07663161813713e-05
-2.45845658466461e-05
-2.64161400594612e-05
-8.47843128569094e-06
-5.00372788065152e-06
-3.21028117146964e-05
-1.94905481073297e-05
-2.37091017695431e-05
-1.03353129471195e-05
-1.83845131835652e-05
-2.93342318262171e-06
-3.00245990397149e-05
-1.65658342322008e-05
-7.64822982656086e-06
-2.00135237570277e-05
-6.85902788412443e-06
-3.46030043160078e-05
-3.82453698157504e-05
-3.57403011623305e-05
-1.62941322006243e-05
-1.99191391133252e-05
-1.22497355030713e-05
-2.09418738685431e-05
-1.56105270204046e-05
-1.68873059377543e-05
-1.83718089665919e-05
-1.87597213221012e-05
-2.5984249434717e-05
-3.07574171529814e-05
-1.09825307512707e-05
-1.93852802390462e-05
-2.90124049165001e-05
-2.42730124342089e-05
-1.38473460494814e-05
-3.36811698523121e-06
1.92614791526259e-06
-1.7551663030855e-05
-1.68055074999825e-05
-2.46076486371006e-05
-1.67605516018838e-05
-4.50542110988457e-05
-1.02960378398131e-05
-5.96986353164959e-06
-2.86086262319836e-05
-3.61676467205494e-05
-1.91250565392504e-05
-1.50581711152143e-05
-9.61302525516402e-06
-3.90924316075633e-05
-4.19775236853598e-05
-3.27296508666258e-05
-2.95521743168137e-05
-1.13609462134167e-05
-3.65830472347336e-05
-1.19233287477189e-05
-2.14497428304561e-05
-2.42261091323501e-05
-2.01932534616502e-05
-4.32178990382161e-05
-1.63995848969178e-05
-3.96423693574194e-05
-5.19771965765676e-05
-2.28599162918649e-05
-3.73718190194767e-05
-3.25606613226321e-05
1.20419227489354e-06
-1.38737858019582e-05
-4.41860634953583e-05
-2.05068885386649e-05
-1.40012158637998e-05
-4.69853416572901e-05
-1.97133651720711e-05
-3.1584504398882e-05
-5.19592387330662e-05
-1.32532453822188e-06
-2.17365212555101e-05
-9.96459444514365e-06
-2.28482630323752e-05
-8.3706788970245e-06
-3.00078063235923e-05
-1.89166187445041e-05
-1.68245751591669e-05
2.45399221172676e-06
-7.07839671048673e-06
-1.79769809341936e-05
-3.36813901192535e-05
-3.14032170911161e-05
-2.73023999649236e-05
-3.10855190465487e-05
-2.16532555389464e-05
-5.28967362208698e-06
-3.74006010300684e-05
-3.69845683859459e-06
-1.11823745326748e-05
-2.73833671962732e-05
-2.35265396948078e-05
-8.36431600289833e-06
-2.50003121379423e-05
-1.20072162501868e-05
-1.32256316700493e-05
-1.49581876809961e-05
-2.05766110444529e-05
-1.42107054205527e-05
-3.78211781922879e-05
-2.47532914345923e-05
-2.42116681745784e-05
-2.8869526037718e-05
-6.95303356959126e-06
-2.63040471783035e-05
-3.54826307115263e-05
-2.72773547575876e-05
-3.10644273551161e-05
-1.49859737725742e-06
-2.81707279100554e-05
-2.02026559651915e-05
-1.25596789595257e-05
-1.76186735924387e-05
-2.57897169345749e-05
-5.52105101811714e-06
-1.9404646152413e-05
-2.52867041577257e-05
-2.55486786949966e-05
-1.7778226567912e-05
-1.330263710159e-05
-1.65771839314739e-05
-2.05251119600075e-05
-1.10705128764454e-05
-2.34840718459374e-05
-2.71629189494127e-05
-1.42330070868279e-05
-2.82501838764039e-05
-3.07685135533104e-05
-1.16567301064649e-05
-2.52205859019791e-06
-1.53554008873174e-05
-3.36358964233892e-05
-3.6850451545886e-05
-2.74267521696704e-05
-2.15101275910079e-05
-1.54504369971585e-05
-1.32172164779202e-05
-1.81249022607426e-05
1.24696636125141e-07
-3.73126983114493e-05
-1.91858714970653e-05
-1.2355248804007e-05
-1.87136745570712e-05
-2.84806780606037e-05
-1.67337361135032e-05
-1.25603393586322e-05
-1.96372119177515e-05
-9.35121055002882e-06
-8.92668848500539e-06
-3.71049119419088e-05
1.74020869186773e-05
-1.88685873398426e-05
-3.50118209409299e-05
-1.90599390500677e-05
-3.20216929155819e-05
-2.29387944994995e-05
-3.67564434284618e-05
-3.84549347965091e-05
-1.72270884293923e-05
-2.75889403959956e-05
-1.94571958269723e-05
-1.80801403060653e-05
-4.23824809192706e-05
-3.1102709036597e-05
-1.65183478556544e-05
-2.98646920227503e-05
-2.02369601214118e-05
-2.46389552303712e-05
-1.19884078530817e-05
-3.89838478373625e-05
3.9632102036049e-06
-1.29598708593442e-05
-3.32735337984848e-05
-2.52764052936909e-05
-4.39220534475787e-05
-2.07622873575371e-05
-1.86200413415333e-05
-1.37311857483162e-05
-2.56646184184786e-05
-2.07798654011986e-05
-1.22847237276764e-05
-2.14712269862274e-05
-2.12410439683895e-05
-2.64043748191508e-05
-1.05875638611369e-05
-1.50925759246901e-05
-7.42926528917255e-06
-2.88346216730134e-05
-1.22534862584102e-05
-6.48124750985349e-06
-2.67874876375143e-05
1.51993494987431e-06
-1.03982815159921e-05
-1.57634970947156e-05
-3.80400180714538e-05
-1.64050446591177e-05
-1.67619610955722e-05
-1.52317649404675e-05
-2.39997825837991e-05
-1.07650886326462e-05
-4.83606123150024e-06
-1.48675923688862e-05
-2.95831842199239e-05
-3.44574081274699e-05
-2.35150810078183e-05
-9.27917616128533e-06
-2.21924794769287e-05
-3.00924372491784e-05
-2.93052384758156e-05
-1.13678310665934e-05
-2.0384089705526e-05
-1.4725906987407e-05
-2.52776262700799e-05
-1.64183412936849e-05
-2.04795341558505e-05
-2.37747851471477e-05
-2.14523016113162e-05
-5.10122127451119e-06
-1.50135276548733e-05
-2.17730476881931e-05
-1.59308015872177e-05
-3.04049770789426e-05
-2.09865072883929e-05
-7.4182528290137e-06
-1.43716623953196e-05
-1.40940657925215e-05
-2.48769346078894e-05
-2.5210764337835e-05
-1.64548949407823e-05
-1.75498130430854e-05
-1.35602356094735e-05
-3.49071466747486e-05
-1.54146031997908e-05
-2.50229102633198e-05
-4.25047735034789e-05
-1.79133274689861e-05
-1.946707607794e-05
-2.63298225462216e-05
-2.67557529747796e-06
-5.16539223394678e-06
-1.99852664884634e-05
-9.22490649008008e-06
8.20103545987864e-07
-3.84867881707894e-05
-1.27251817575986e-05
-2.40090762690187e-05
-3.16825576115789e-05
-2.09903828045709e-05
-2.17569679052453e-05
-3.71136170390867e-05
-2.93625877088568e-05
-3.03205418916809e-05
9.01238475579893e-06
-1.56634197800899e-05
1.0100515264821e-06
-1.93326567786482e-05
-1.21978319529514e-05
-1.65141039230028e-05
-2.75148405449383e-05
-4.77501278826676e-06
-3.16704319794979e-05
-1.5818427987224e-05
-1.48792452425933e-05
-1.97471862603845e-05
-1.34583566615447e-05
-3.43401997202182e-05
-1.75682946383334e-05
-3.73718363803056e-06
-1.91798640158779e-05
-3.20370583290387e-05
-1.55862483058196e-05
-4.17520634370103e-05
-2.76572347562135e-05
-2.53143849643115e-05
-2.11332207286427e-05
-2.8708377229955e-05
-1.398436714899e-05
-5.28384940996389e-06
-1.57166858047167e-05
-2.17993055109348e-05
-3.59203161428773e-05
-9.94741178485244e-06
-1.23000966278588e-05
-4.81253996615125e-05
-2.19489654239241e-05
-7.22501631253207e-06
-1.73121812533918e-05
-9.25447349775407e-06
-1.84680117468155e-05
-2.12223807159418e-05
-2.92218463384848e-05
-4.50714525583044e-05
-1.45920842032187e-05
-2.37581024137374e-05
-4.08795845674945e-05
-3.15903455277855e-05
-2.32214798024004e-05
-2.91588151623322e-05
-1.92088931541013e-05
3.17059672191217e-08
-4.45067662233593e-05
-1.55168729738587e-05
-3.50520088102095e-05
-1.62888424613308e-05
-2.53927255756802e-05
-3.9615514905573e-05
-1.48068320200675e-05
-7.58234159799241e-06
-2.61458586841651e-05
-2.85168061845041e-05
-1.75155449041239e-05
-6.0881503415291e-06
-2.11319848082436e-05
-5.64864195131971e-06
1.74402014505025e-06
-5.40007026674144e-06
-2.98403508735603e-05
-2.95786231988259e-06
-1.89869058724979e-05
3.05360918745086e-06
6.93398013383121e-07
-2.40878548323018e-05
-6.96274665727742e-06
-3.07399568459359e-06
-8.82857284588428e-06
-2.52082817169826e-05
-3.58414448254358e-05
-1.35423292454141e-05
-1.12062234349043e-05
-1.09433746058243e-05
-3.21099256337451e-05
-4.0695456811704e-06
-1.0433879333755e-05
-8.98379439533493e-06
-1.80128486928061e-05
-7.41078843231374e-06
-6.64263394890791e-06
-2.70181689206085e-05
-7.49076415581495e-06
-2.1246918311766e-05
-3.77157107067158e-05
-2.40393596421773e-05
-2.22050555044554e-06
-3.04602966718706e-05
-3.03252488662565e-05
-1.2888879051624e-05
-1.89411237953866e-05
-4.19443488599633e-05
-1.01555470228299e-05
-2.12333126581672e-05
-1.92010025256119e-05
-4.29831161145618e-06
-2.61875526202879e-05
-2.67648428271618e-05
-2.59449381477884e-05
-1.18481638994662e-05
-2.11487267389928e-05
-1.03730303928935e-05
6.78117906460521e-06
-1.01610591057699e-05
-3.04889914098743e-05
-1.51808621361991e-05
-2.79359276333832e-05
-2.99997868079645e-05
-2.32700645345442e-05
-2.39842662499352e-05
-9.35737057480408e-06
-2.66384901435691e-05
-2.31205432502244e-05
-3.88727316852416e-05
-3.53948021420986e-05
-3.57615840522874e-05
-1.60497384799702e-05
-2.3537793938742e-05
-1.9663289673653e-05
-2.61615583724663e-05
-2.1039969267989e-05
-3.43350562445897e-05
1.9933950969735e-06
-2.59875007654961e-05
-1.12314101054977e-05
-2.45111446157388e-05
3.48082195606906e-07
-1.90904907306235e-05
-2.99799481028798e-05
-1.71070831324494e-05
-1.66323312629082e-05
-2.06920974045436e-05
-8.83408613407376e-06
-2.85418570514002e-05
-6.56895685060896e-06
-2.7619719003534e-05
-2.21191326685203e-05
-2.49942232826727e-05
-3.42106430001641e-05
-1.85355367242387e-05
-4.61052985627916e-06
-4.4244657787403e-05
-1.40212411173e-05
-1.39051418647034e-05
-3.21071949100977e-05
1.3999119183271e-06
-3.97038553386017e-06
-1.28640827987939e-06
-4.82381136738114e-05
-2.1077306091504e-05
-1.81015540021199e-05
-1.49490904471473e-05
-1.80160185066251e-05
-1.29156346692834e-05
2.22231843343638e-06
-1.69600538359311e-05
-2.54566034467233e-05
-1.60873800760544e-05
-1.01624307201932e-05
-3.95673912080479e-05
-2.40575646010136e-05
-2.73206533679327e-05
-2.02166655372211e-05
-1.37891462703108e-05
-2.07349974911074e-05
-1.04540767429839e-05
-7.5240578497897e-06
-1.72972677052541e-05
-1.28409410508539e-05
-1.91235425790342e-05
-6.94065078843094e-06
-1.85298664692745e-05
-1.65245725388931e-05
-2.25347170460354e-05
7.12450087583319e-06
-8.18442578002012e-06
-9.16913999137853e-06
-8.11608987875619e-06
-2.25334342137443e-05
-2.20837928182816e-05
-1.65040958250206e-05
-2.21139480795283e-05
-3.56839935275493e-05
-2.011896773832e-05
3.76255214680794e-07
-1.93068194934011e-05
1.27971730769768e-06
-2.42705264615305e-06
-1.45224872479117e-05
-1.714063465666e-05
-2.64332789705039e-05
-1.1681182242408e-05
-6.8663441361715e-06
-8.97228341733726e-06
-1.63735072093979e-05
-2.13718197218058e-05
7.22290782137614e-07
2.40159117881887e-06
-7.32830713612578e-06
-2.010654148337e-05
-1.47965442192348e-05
-6.54569073350659e-07
-1.40609995756522e-05
-1.73081689039982e-05
-9.02120971814139e-06
-3.14214425326907e-05
-1.78222974564168e-05
-3.3608614247025e-05
-1.49170645538349e-05
-3.5731041022938e-05
-3.19123661930803e-05
-1.40729876074071e-05
-3.20136045443221e-05
-2.98664966441265e-05
-2.01920900590653e-05
-1.411400562873e-05
-3.54145371456279e-05
-2.79418149339306e-05
-2.16762975278076e-05
-3.8750621456097e-05
-3.90878615626988e-06
-1.89116510193265e-05
-2.88047376379953e-05
-2.40884307068308e-05
-2.66508280400613e-05
2.70396477369706e-06
-2.55114540476295e-05
-2.93247692296615e-05
-2.34305555109009e-05
3.22045433833343e-06
-1.77152156504399e-05
-1.79509632583386e-05
-3.04166619987935e-05
-5.96497039666472e-06
-5.00008904338044e-05
-2.61087953120005e-05
-1.6298973899577e-05
-1.23909725980316e-05
-1.82840441139935e-05
-1.09542676122716e-05
-4.5721391067566e-05
-1.65092175101829e-06
-1.56378873441067e-05
-4.97956998038077e-06
-2.08469843170368e-05
-1.12556335292093e-05
-1.86776517031873e-05
8.85397551931968e-06
-1.57582941811616e-05
-2.94014797871066e-05
-3.38240613765009e-05
-1.09084443657486e-05
-3.41365593356994e-05
-3.73628275344652e-05
-2.53866069921474e-06
-1.28709697285994e-05
-1.60316602585695e-05
-1.08397448203425e-05
-2.47999078602454e-05
-2.85303849869644e-05
1.38436201593975e-06
-1.94524812962063e-05
-1.7407857699451e-05
-4.87363819907858e-05
-2.76487724343716e-05
-7.3809709958716e-06
-1.4738427894942e-05
-2.11643838494914e-06
-5.6189983974566e-06
-9.13917801621566e-06
-1.78788358874569e-05
-1.64902083928913e-05
-3.7262479946026e-05
-3.13707600001306e-05
-3.14150718598959e-06
-2.39570143215953e-05
-1.20570984330243e-05
-2.36636311061753e-05
-2.39613084714984e-05
-2.3440915779545e-05
-5.7130061966458e-06
-4.67716735008201e-05
-1.54809936097085e-05
-3.52744278846566e-05
-1.78064013062286e-05
-2.20423040712436e-05
-1.06331410335533e-05
-2.30148233576162e-05
-1.03479864547542e-05
1.83238785232579e-07
-3.70046254694906e-05
-4.89318406900603e-06
-1.6682468276258e-05
-1.6643516954062e-05
-4.51238853277655e-05
-1.27920739393382e-05
-1.07033833254221e-05
-2.45333748756943e-05
-1.02986507940861e-06
-2.4669707390774e-05
-2.59453120571005e-05
-3.88039387935931e-05
-3.0986137221764e-05
5.98538620403135e-07
-1.26960242678742e-05
-1.54866453311979e-05
-4.75915625056232e-06
-2.98205899006742e-05
-2.34767107570904e-05
-1.36774708042633e-05
-2.92896016874167e-05
-3.18444198559982e-05
-8.7582797112273e-06
-4.03576402425204e-05
-1.58450006526403e-05
-2.38023489979095e-05
-3.0489646741715e-05
-2.0404148880794e-05
-6.37196633716174e-06
-3.37843222461919e-05
-1.42722945980746e-05
-2.19706340457004e-05
-2.9803305665446e-05
-4.79784648643068e-05
-3.14538220880393e-05
-2.95113814138084e-05
-3.52894528320639e-05
-2.6072748443129e-05
-1.66547561905402e-06
-5.90582281049283e-06
-1.18050743390881e-05
-8.30572233171762e-07
-2.54245718743539e-05
-2.9242536893721e-05
-1.37029628792492e-05
-3.07948520687867e-05
-4.05196799453813e-05
-1.3069576154669e-05
-1.14267394835306e-05
-2.4033296660702e-05
-2.07011565060617e-05
-1.20363067672439e-05
-2.49251090893797e-05
-1.42936290796373e-05
-1.05592541878207e-05
-7.92074989729758e-06
-2.38095790689772e-05
-6.08452685368231e-06
-2.95570351674503e-05
-1.75220036691978e-05
-1.10137443894191e-05
-1.00695896454359e-05
-1.54412355058967e-05
-2.30124111364282e-05
-2.14210074223436e-06
-2.80223863085309e-05
-3.22558737136091e-05
-2.17810059694187e-05
-2.79666943227635e-05
-5.97223344640358e-06
-2.14283588716205e-05
-2.33480658023611e-05
-1.69048044906735e-05
-2.95477786304692e-05
-2.97118092384654e-05
-7.68789931567676e-06
-2.1867864583308e-05
-2.93094034269014e-05
-2.59887644449845e-05
-2.42018711561232e-05
-3.45122695108013e-05
-1.96174682483527e-05
5.41883334225648e-06
-5.12576809349924e-06
5.9290805783874e-06
-7.4226998242069e-06
-5.07901750940235e-05
3.83177058783338e-07
5.43331296437824e-06
-4.84274679098553e-05
-7.64690185754635e-06
-1.27883330066336e-06
-1.63632392738644e-05
-2.41443391214873e-05
-2.96899619932866e-05
-3.91045262669085e-05
-2.09019406662187e-05
-2.80918853526357e-05
1.19512701042865e-05
-1.18495262951358e-05
-2.15324444789749e-05
-4.75652399457815e-05
-3.72363665446424e-05
-1.98425498500523e-05
-2.25755078854741e-05
-2.5008014395605e-05
-8.89598985448641e-06
-2.39534753029991e-05
-9.72543171371498e-06
-1.99077310840939e-05
-2.04578161621634e-05
3.81482463365285e-06
-1.8114326092224e-05
-1.57230390169063e-05
-7.718212637505e-06
-2.65279208454801e-05
-2.26742727468351e-05
-2.79758927953705e-05
-2.59961437270156e-05
-2.00346375875385e-05
-1.72270647948175e-05
-7.47385578142631e-06
-3.40691361719058e-05
-1.84603550440961e-05
-1.15537951293876e-05
-1.7158174388835e-05
-1.99257332122537e-05
-2.73968854132402e-05
-3.42673339707202e-05
-4.01257593619282e-05
-3.59168069297112e-05
4.27023904136896e-06
-2.15372114580073e-05
-3.01353232618578e-05
-2.64731264033452e-05
-4.40383619676544e-05
-2.066887996534e-05
1.09194480586143e-06
-2.3478127324726e-05
-1.71805028944807e-05
-5.31405921647438e-06
-1.0423366810318e-05
-3.18176210197766e-05
-2.3690844750422e-05
-2.5466902605773e-05
-1.10394091324144e-05
-2.951524647595e-05
-8.2116711590661e-06
-2.09631706531241e-05
-2.01102829609715e-05
-1.07140438591095e-05
-6.68654897971676e-06
-2.43173744042726e-05
1.00038613812999e-05
-1.41046228213378e-05
-3.80836924134056e-06
-3.46161350992205e-05
-3.03538174262442e-05
-3.063786459084e-05
-5.79479319022677e-06
-1.73758871650205e-05
-1.47985369707363e-05
-7.44786686979564e-06
-3.31280405313218e-05
-2.4898043627903e-05
-1.54859949326715e-05
-1.16640522216081e-05
-6.25869380902612e-06
-2.06480007995248e-05
-1.0308462482728e-05
-2.75145711546947e-05
-4.06093001977339e-05
-1.18985805419969e-06
-2.88849444589473e-05
-3.2484718835459e-05
4.75650090080786e-06
-2.52979034495288e-05
-8.89851308683206e-06
-2.28931143572241e-05
-1.64442867766478e-05
-3.079740979564e-06
-3.80651631711472e-05
-2.35887235533347e-05
-2.04744529539552e-05
-4.13149161031214e-05
-3.23651165116089e-05
-2.18579242158131e-05
-2.23538738529365e-05
-2.74653795101776e-05
-5.38542316803929e-06
-2.21574855221383e-06
-3.97531557643544e-05
-5.02461668404414e-06
-1.84835544706611e-05
-2.41080791801988e-05
-5.63526113768247e-06
-2.1103113845991e-05
-4.7264909438558e-05
-5.50113843203077e-06
-1.0686381200332e-08
-3.33397139329507e-06
-3.78476132736875e-05
-1.08759846723221e-06
-2.26063956013815e-05
-2.87643634460679e-05
-1.04623557921298e-05
2.09726143101526e-06
-2.06533518863885e-05
-9.25443630068306e-06
-1.34186724594446e-05
-1.87254010374921e-05
-3.61133856840146e-06
-1.98723655720229e-05
-1.55759054065599e-05
-2.30583268130239e-05
-2.66447133506328e-05
-6.68730275529315e-06
-1.4718936564968e-05
-1.7599203429607e-05
7.99691144409536e-07
-1.70735352769833e-05
-1.86452059683468e-05
-9.64157992920351e-06
-3.32999787856715e-05
-3.36840800604549e-06
-7.56062960274558e-06
-2.65375081994605e-05
-2.26706387601956e-05
-2.67772284755873e-05
-1.94658762572752e-05
-1.44549485425864e-05
-8.96222935131028e-06
-2.90690636539899e-05
-2.77174007380762e-06
-1.41058500171187e-05
-2.94192984742002e-05
-1.88373475828482e-05
-2.78531141791422e-05
-4.09628315906542e-05
7.42716178500137e-06
-4.1598200293883e-05
-3.58949998852426e-05
-1.4945126615221e-05
-2.53917196448549e-05
-4.35964052193442e-05
-4.21561629476071e-05
-1.94215261843904e-05
-3.14465002185515e-05
-7.62620162079127e-06
-3.10741487093587e-05
-1.78769073522908e-05
-2.49980410804406e-05
-2.83583488804163e-05
-1.73592202947054e-05
-1.0430706035988e-05
-2.1971292604639e-06
-1.09409277480365e-05
-8.89666391647807e-06
-2.29609679293267e-05
-2.93028968192659e-05
-1.56707002319243e-05
-3.31019363097933e-05
-2.00989673286251e-05
7.30600218932978e-06
-2.66971725210036e-05
-2.82426697121088e-05
-3.55351676928188e-05
-2.23060096145625e-05
-1.30375892353616e-05
-1.71626199180529e-05
-2.76066796345227e-05
-1.49840684282824e-05
2.24699589366933e-06
-1.29633292448353e-05
-2.92988816832821e-05
-6.26882557411884e-06
-1.85933220369811e-05
-1.82680656595425e-05
-3.07393302112563e-05
-6.99442693228444e-06
-2.56284770932615e-05
-2.59153221664638e-05
-2.5911109534606e-05
-1.56442088354921e-05
-1.75263480923595e-05
-2.41368115617708e-05
-1.30991640643624e-05
-1.01982444439083e-05
-6.63910163268387e-06
-2.18698098248042e-05
-2.05893372997579e-05
-4.3543439606842e-05
-3.84328748206507e-05
-2.30375166115808e-05
-3.4994088891543e-05
-3.03947212656986e-05
-1.68883985797929e-05
-1.59618086046584e-05
-3.38018308106484e-05
-9.66897433081586e-06
-3.07568237073762e-05
-2.3593799844835e-05
-2.09286186536055e-05
-1.19796118985271e-05
-3.53977778511873e-06
1.53882616261658e-06
-5.53478249916791e-06
-2.99507125494965e-05
-3.77695937519945e-06
-2.48918214021786e-05
-4.46322694024822e-05
-1.7874552815039e-05
-8.23264615426392e-06
-3.0131502865881e-05
-3.1046330530517e-06
-2.14816109556765e-05
-1.37319119701916e-05
-2.55918276612678e-05
-1.49084478037797e-05
-2.21802566149571e-05
1.60233273967925e-05
6.09836134457967e-06
4.54144833150294e-06
-3.19882462340567e-05
-1.6397741592738e-05
-2.11264453215661e-05
-3.62150177012406e-05
-1.30936828870612e-05
-3.17158065870516e-05
1.26294337175704e-05
-1.33175426749325e-05
-2.5925843252244e-05
-2.60617911856931e-05
-7.9763505053205e-06
-3.48936848768072e-05
-3.46444739204411e-05
-1.57562557406902e-05
-3.11661877812609e-05
-1.6411179790606e-05
-2.00256162686587e-05
-3.33677874750047e-06
-1.90221216601385e-05
-2.65381680320014e-05
1.57440579581127e-06
-5.05517341812908e-06
-1.20838142488188e-05
-1.26352908425308e-05
-4.25746609989742e-06
-4.27343256368322e-06
-3.59364951117527e-05
-7.85720209542599e-06
-2.55774483216308e-05
-1.86826879316645e-05
-1.68192294419052e-05
-5.14650734843039e-06
-2.8851142679761e-05
-1.40788976907886e-05
-1.82748387569761e-05
-2.59526528724102e-06
-2.03185700028428e-05
-1.11563032367024e-05
-2.16558602681062e-05
-1.6919010197616e-05
-4.68604414278037e-06
-8.71364516533371e-07
-2.06576561138022e-05
-6.52897611714414e-06
-2.73196058783173e-05
-8.66480189164287e-06
-8.1824602185244e-06
-1.15826305145254e-05
-2.19361036145145e-06
-1.60065275110309e-05
-3.29430735184042e-05
-2.87181845858421e-05
-3.37188794618273e-05
-3.57752283668433e-05
5.57746432250246e-06
-1.8858742679008e-05
-3.21999774394041e-05
-4.38065352544778e-05
4.555108972533e-06
-2.99501174277668e-05
-2.10369183889952e-05
-4.54617337157647e-05
-2.87292252758014e-05
-2.17709276838297e-05
-9.89415719865767e-06
-1.24754440578324e-05
-2.98312039058317e-05
-2.2059367204879e-05
-2.89532831158195e-05
-4.04027541466417e-05
-2.5518375098759e-05
-8.88341648409463e-06
-3.92168182963158e-05
-2.0025260452902e-05
-2.08807936746829e-05
-1.52108833735198e-05
-2.07513767553884e-05
-7.79629575365062e-06
-2.37009261678153e-05
-4.27486979240003e-05
-1.71785900087266e-05
-1.90577759494978e-05
-1.69494939521621e-05
-3.76261829706202e-05
1.17332227070676e-06
-3.72244205518761e-06
-1.32222399593884e-05
-2.98536236087891e-05
-1.28506918653222e-05
-8.72623343915929e-07
-1.02981602977964e-05
-1.08545593639303e-05
-8.71925886549102e-06
-1.64240217606675e-05
-1.94851961014161e-05
-2.06322161237224e-05
-2.36931628770017e-05
-2.58685401125716e-05
-3.18224273970158e-05
-2.81183113500677e-05
-7.82457819300954e-06
-2.68456959117785e-05
-1.00979299676281e-05
-1.44058674804883e-05
-1.52038978679134e-06
-2.68228987415997e-05
-1.29950647048588e-05
-1.67814756571131e-05
-2.28304585375805e-05
-4.35118823470004e-05
-1.3541138897932e-05
-2.22196341683444e-05
-8.4417534841577e-06
-1.89152067146443e-05
-1.69059389015717e-05
3.90651847875167e-06
-9.07520480364946e-06
5.27533528307173e-06
-3.82130551988463e-05
-2.2140873683134e-05
-2.66377876942023e-05
-1.88428033510531e-05
-3.25478798700659e-05
-3.1660049009506e-05
-1.51651490533192e-07
-1.20297813375363e-05
-2.02778502500517e-05
-1.68927351095721e-05
-1.21600483098266e-05
-1.4620931704993e-05
-2.56961105214555e-05
-1.22865227295778e-05
-2.65561417173606e-05
-2.41992682977851e-05
-2.30125533978139e-05
-2.57019779750026e-05
-5.78407761066014e-06
-1.93168074371973e-05
-3.49751697724121e-05
-1.84142757116613e-05
-3.00877559828923e-05
-1.18314771692373e-05
-1.52144003883871e-05
-2.12038750952375e-05
-2.56888358430958e-05
-1.8978897574307e-05
-2.37585659840003e-05
-3.20785551003223e-05
-3.4984806301343e-05
-3.17922346644573e-05
-8.56755717904534e-06
7.16982146488933e-06
-1.24568610438994e-05
-2.16610079881383e-05
-2.90236380881151e-05
-3.15288755898519e-05
-8.02463441843617e-06
-2.24157962474918e-05
-2.07535770297331e-05
8.34115386704209e-07
-2.76137939404696e-05
-3.16246403705847e-05
1.22588454076401e-07
-2.49754822689026e-05
-1.71810141506613e-05
-3.50120614743207e-06
3.46988811988724e-06
-3.23644557210559e-05
-1.50204775927284e-05
-2.89576067315066e-05
-2.3175719375649e-05
-1.51025373290087e-05
-7.80507591717525e-06
-3.14067286314024e-05
-2.01079129687026e-05
-2.20876480952821e-05
-2.3985503164792e-05
-1.23774196174869e-05
-2.35189649494644e-05
-2.36900819148815e-05
-2.58479214446319e-05
-2.74476984471218e-05
-1.39017393656684e-05
-1.71488280322249e-05
-1.71192077888604e-05
-2.25342536757207e-05
-3.35602842333415e-05
-3.08956557485841e-05
-2.97807306905417e-05
-9.30128082165458e-06
-2.00154560151969e-05
-9.07980313261173e-06
-2.43388480321436e-05
-2.74648158403755e-06
-1.29794278123167e-05
-2.33094053604076e-05
-2.88797797033398e-05
-1.56256716648245e-05
-1.19333387658938e-05
2.83632803212231e-06
-1.18323448966585e-05
-2.28267051491418e-05
-8.23055700317074e-06
-8.72367905220637e-06
-1.37806173226728e-05
-3.29210036592445e-05
-2.52438003037541e-05
-7.61918903693896e-06
-3.64041381497484e-06
-1.39054526678439e-05
-2.27306532898394e-05
-2.35026600594098e-05
-1.89075277959216e-05
-2.58143330112657e-05
-2.80783360193055e-05
-2.27409215336605e-06
-2.4424685108726e-05
-1.44493767054343e-05
-3.39886828631403e-05
-4.09769644507799e-05
-2.65386935275381e-05
-3.05529409849722e-05
-1.57214991972206e-05
-2.64328110313544e-05
-1.11019961854916e-05
-2.57613584477927e-05
-3.3771139918986e-05
-2.23921229178564e-05
-1.60160988315031e-05
-1.78290478628025e-06
-3.18257691045224e-05
-1.50902535430393e-05
-3.59992366118811e-05
-1.6712328500801e-05
-1.83264777839807e-05
-3.08931830088907e-05
-2.38751642464707e-05
-4.79034363946032e-06
-8.97574557337265e-06
-2.04952934150796e-05
-4.00086212070819e-05
-2.87447392803076e-05
-3.62958017862206e-05
7.69942011897905e-07
-3.97614654372269e-05
-3.68617649074934e-05
-2.80425485074309e-05
-2.22166123317642e-05
-2.92570564862772e-05
-5.9258220210191e-06
-2.38496455536544e-05
-8.54548757474231e-06
-4.85112436304893e-05
-2.33551437228062e-05
2.98527289625408e-07
-2.10982171644663e-05
-2.61057372147215e-05
-8.06516724868297e-06
-2.67488572472483e-05
-3.14185927140023e-05
-2.51354124535885e-05
-2.39889979271467e-05
-1.64021647461302e-05
-2.10916388129122e-05
8.64687477853715e-06
-2.84446408780379e-05
-3.54640789038392e-05
-2.71645125097664e-05
-2.57117828378723e-05
-3.44654676772611e-06
-2.35691550815972e-05
-2.03865825909994e-05
-2.09492581147683e-05
-2.60178237170647e-05
-2.4446714487041e-05
-2.0356799548411e-06
-2.83253455766791e-05
-1.96556152901767e-05
5.43543277426973e-06
-1.52541322045613e-05
-3.67917561023939e-05
-9.84923814313922e-06
-1.7581918037292e-05
-2.1701373731033e-05
-2.44183191097767e-06
-2.87818190385274e-05
-2.69938627886089e-05
-9.68828968037891e-06
-2.69436441670452e-05
-2.3800601141917e-06
-7.62364334597441e-06
-1.51294006806297e-05
-3.66388460763086e-05
-5.83387781369907e-05
-2.28364116995093e-05
-1.39117576175799e-05
-4.32477527745072e-05
-6.45388547585367e-06
-2.09065439624645e-05
-1.61589335202101e-05
-2.28754381646539e-05
-3.04032205702382e-05
-2.80624319210522e-05
-2.60611074684275e-05
-1.41446672496075e-05
-6.08146375177487e-06
-2.23435827763881e-05
-2.48725732342991e-05
-2.147952160421e-05
-2.31071471523324e-05
-2.74468874552153e-05
-1.99579227681507e-05
-8.58720943449662e-06
-1.05229512646221e-05
-3.83562380858972e-05
-1.46196065727105e-05
-3.13079450300601e-05
2.7451359013616e-07
-3.49785093523991e-05
-1.48673101493027e-05
-6.57639070393095e-06
-1.24876288823824e-05
-2.502410913363e-05
-1.71568633691774e-05
-1.64464330825507e-05
-1.79141678572497e-05
-1.04562368720215e-05
-1.96297685863874e-05
-2.92133476115784e-05
-3.14000223315548e-05
-2.179057800616e-05
-1.51145045910521e-05
-2.33982024623519e-05
-2.67902871708987e-05
2.3835567099331e-06
-3.92278577924757e-05
-1.91487813458989e-05
-2.75800793702879e-05
-2.62155207413621e-05
-2.97257380144904e-05
-1.85268568399075e-05
-2.68957419721171e-05
-3.45300437876279e-05
-1.53070839202418e-05
-8.01083089335159e-06
-4.33504104595317e-05
-1.41305735716714e-05
-1.1511135053187e-05
-9.72355066516094e-06
-5.49160966936626e-07
-1.67482870351925e-05
-2.75253190486234e-05
-3.53045034659038e-05
-3.53202648877091e-05
-1.9181845568174e-05
-2.66408400286663e-05
-1.34765096185554e-05
-1.08846153038599e-05
-1.94903462473414e-05
-4.51596428320657e-05
3.96429294172108e-06
-1.35240471232976e-05
-3.65367330794403e-05
-3.2155465038992e-05
-2.35170751857102e-05
-3.61705666751644e-05
-1.79201054211673e-05
-3.76982763867975e-05
-2.91413001077847e-05
-9.23020137267455e-06
-1.24335162475453e-05
-3.5324081460618e-05
-1.69315948800188e-05
-1.77772875162041e-05
-9.67370901472573e-07
-1.97140501683391e-05
-2.56402849558738e-05
-2.28308375280292e-05
-1.87677360786589e-05
-2.54792596094146e-05
-9.78980630928505e-06
-2.46590705277523e-05
-2.26603476744017e-05
-1.01233117264653e-05
-3.55690348120569e-05
-2.2326906809509e-05
-3.51286438856836e-05
-1.05002534540964e-05
-1.90983331613619e-05
-3.21748290881704e-05
-4.53018855428089e-05
2.72014169811619e-07
-2.11771738535225e-05
-3.12702662710571e-05
-2.89775783947132e-05
-2.4413127837708e-05
-2.21361440755112e-05
-1.50771704529526e-05
-2.27507822311043e-05
-7.18003458263488e-06
-2.49832759531294e-05
-1.47786126947494e-05
-3.25124715516485e-06
1.13348578866324e-06
-1.83565065871631e-05
-2.76249631948231e-05
-4.38338172638344e-06
-2.91687226749494e-05
-1.12463073440257e-06
-4.23840752973448e-06
-1.99996275503555e-05
-2.72392192678956e-05
-2.98784058596507e-05
-5.62809142701995e-06
-1.30172177589594e-05
-2.62624790202987e-05
-2.03508966600485e-05
4.71959600820954e-07
-1.94802745450937e-05
-1.48422985503578e-05
-1.7108302555389e-05
-3.57389964702682e-05
-3.89186211234604e-05
-9.87796722471448e-06
-2.58075509644481e-05
-1.14374046099664e-05
-3.89408712811085e-05
-2.81548928991631e-05
-4.37303459412031e-05
-3.3302394523004e-05
-2.78578058209017e-05
-2.64790289745338e-05
-3.41892279828612e-05
-1.76178109327502e-05
-3.05683426255242e-05
-2.2627567729885e-05
-1.90984674885339e-05
-1.83513218084941e-05
-1.01245569448538e-05
-2.66853944130265e-05
-3.28557389146248e-05
-2.34193478448179e-05
-3.60101872436368e-05
-4.65373313710954e-05
-2.85014560036126e-05
-2.54817452954475e-05
-1.07287404462551e-05
-2.26123728559834e-05
-1.50620655139198e-05
-6.54517684651938e-06
1.27355817241804e-06
-4.42249455955873e-05
-2.42636807464331e-05
-1.39462374111654e-05
-4.01997695686033e-06
-1.60847878515702e-05
-3.13921221160471e-05
-3.70057229993267e-05
-3.0497532577568e-05
-1.21687549153272e-05
-2.12869959206583e-05
-2.1680148523544e-05
-8.80249873767641e-06
-1.70101045495896e-05
-1.12285650645916e-05
-3.07575057777114e-05
-3.78477601885427e-05
-4.99987775382001e-06
-2.37203158968358e-05
-3.6510323687017e-05
-1.79980540682151e-05
-3.32826520446921e-05
-2.44803439551166e-05
-1.53353408295138e-05
-9.77265274469529e-06
-2.06145627901996e-05
-5.21136170229239e-05
-3.35665568660679e-05
-3.55019945797382e-05
-2.8390754653868e-05
6.22722449562725e-06
-3.64510201255083e-05
-1.33264028478074e-05
-1.56482117927338e-05
-1.75543893907489e-05
-1.90421768001005e-05
-2.80337498717454e-05
3.03886826451192e-06
3.25912008332438e-06
-2.36230745569744e-05
-9.55166517686476e-06
-2.74029893936515e-05
-3.47685045730238e-05
-1.52372791295552e-05
-2.49768565915608e-05
-2.08159906969193e-05
-3.17118617081853e-05
-1.45903909646462e-05
-2.85483979623729e-05
-2.57439826588447e-05
-6.65233187269978e-06
-2.610081353894e-05
-2.87071950119657e-05
-3.59632841052826e-05
-2.1088543444758e-05
-1.89202778415681e-05
-2.36021349197605e-05
-9.38813911004363e-06
-1.31392528249353e-05
-1.78753524643439e-05
-1.28985910178076e-05
-2.66493637252259e-05
-5.16030914805482e-05
-1.59096681181686e-05
-3.21143597309337e-05
-8.33555725225991e-06
-1.41424325475412e-05
-1.5675273322109e-05
-2.73507564819012e-05
-4.14625989921532e-05
-4.39716556575316e-06
-3.04109598993595e-05
-3.61558188835609e-05
-4.49360443365154e-06
1.09987236694323e-07
-1.38438012767738e-05
-1.72956177416867e-05
-1.10958343591913e-05
-2.88633417877968e-05
-1.91906280060179e-05
-6.25663791554437e-06
-2.25950859220746e-05
-2.35807921462197e-05
-3.78648677381938e-05
-1.74032846803273e-05
-2.03110066213158e-05
-1.38302580318337e-05
-1.042591451373e-05
-2.97227436588446e-05
-1.99557602335434e-05
-1.21467471630251e-05
-3.22145761347078e-05
-2.52480592426531e-05
-3.19031483068958e-05
-1.26172187321086e-05
-2.57300308257203e-05
-2.36318037942428e-05
-3.57361228469052e-05
1.60638012683811e-05
-1.46726933045555e-05
-8.31324857252409e-06
-2.13308009203846e-05
-6.2275275708689e-06
-2.95802928555149e-05
-1.41246921990126e-05
-3.80176058687517e-05
-1.55771583445471e-05
-3.00324294543319e-05
-2.96252141000973e-05
-3.16490120306437e-05
-5.95657485544756e-06
-2.41739015228572e-05
-1.08980187984722e-05
-7.76261864019287e-06
-1.27187676579708e-05
-2.59597458042266e-05
-2.55353118689373e-05
-8.90720492638973e-06
-1.6519016691177e-05
-1.38597121494506e-05
-1.61102508815076e-05
-2.92001574133525e-05
-5.50272184876308e-06
-3.53736344408098e-06
2.53357310699985e-06
-2.48803092366877e-05
-2.50565510136786e-05
-9.94687898511279e-06
-3.28797979124029e-05
5.91437532006411e-06
-1.61655908256936e-06
-3.03616201611454e-05
-2.28705389534304e-05
-2.45608182377884e-05
-6.25506646094814e-06
-1.81968859155422e-05
-1.78898730717307e-05
-3.47817455037385e-05
-3.97885946105933e-06
-3.24745218572846e-05
-3.28707805966459e-05
-7.16186225685683e-06
-1.69101524238801e-05
1.33496145368921e-06
-8.52274217211286e-06
-1.91548813096177e-05
-2.15624645709103e-05
-2.14577077031433e-05
-2.50222985071371e-05
-2.87671364836276e-05
-9.66823221578172e-06
-2.05843769359336e-05
-1.16488625025995e-05
-3.37231341865534e-05
-2.19921868272752e-05
-2.72953555419545e-05
-3.94042461306851e-06
-3.32181926214493e-05
-2.27042032220074e-05
-1.8984171445151e-05
-1.61128352303452e-05
-2.14048197836801e-05
-1.44388525441144e-05
-3.94166910407096e-05
-3.13204902455312e-05
-7.41313927226281e-06
-1.84868216660949e-06
3.12435994223476e-06
-1.62665651678609e-05
-3.04791887062389e-05
-3.41189833894111e-05
-1.99685965378151e-05
-2.69745428506175e-05
-8.66645131049746e-06
-3.99034997930721e-05
-1.5128004657756e-05
1.00118587976648e-06
-2.42768738337812e-05
-2.46559054935679e-05
-5.01297931252483e-05
-2.53378973363067e-05
-4.20153177756072e-05
-2.54712471490677e-05
-3.56184410833578e-06
-4.11584896375836e-05
-3.04099801224744e-05
-7.50739530386756e-06
-9.5036197734025e-06
-2.12787305459982e-05
-1.43741665883071e-05
-2.06287556855309e-05
5.1889832737347e-06
-6.02054889619273e-07
-2.7979586509554e-05
-2.27458415114996e-05
-2.87050569336707e-05
-3.76132514365755e-05
-3.33796666870811e-05
-1.81131700452291e-05
3.03886404263099e-06
-2.0907963706694e-05
-1.77909285638004e-05
-2.09760899186985e-05
-2.43717289107091e-05
-2.58305442961081e-05
-9.98470561217913e-06
-3.27818276894179e-05
-2.04029103540344e-05
-3.29210662360206e-05
-1.94491913093965e-05
-2.80260475455801e-05
-2.44707325787889e-05
-1.99936406229305e-05
-2.51363968296986e-05
-1.79769758273037e-05
-1.33176824744533e-05
-1.45422022543915e-05
-2.34731979191882e-05
-1.37642253483971e-05
-2.49647738660579e-05
-2.50605984005132e-05
-1.77581229690551e-05
-2.9311504574133e-05
-1.76796107646805e-05
-1.03644117767845e-06
-1.02311701840444e-05
-2.2574504766792e-05
2.09384521903509e-06
-2.7131629803298e-05
-1.36471846027171e-05
-2.8593819633079e-05
-5.43019970549508e-06
-9.8837394847742e-06
-8.80406817454546e-06
-8.31356217522765e-06
-9.15729928837017e-06
-2.40654588353295e-05
-2.49331749880005e-05
-3.48341641279687e-05
-1.50288509832595e-05
-1.25499176026409e-05
-2.34564544492961e-05
-3.76384666273398e-05
-1.14613316934106e-05
-2.44076060005534e-05
-1.8751429811722e-05
-2.06375080380933e-05
-2.79813253703601e-05
-3.35193981774088e-05
-2.88593125760055e-05
-6.02495889953707e-06
-7.38830778466037e-06
-3.06807475908563e-05
-2.23660746190171e-05
-7.13211086685111e-06
-2.72518456449102e-05
-2.65224637613418e-05
-2.11943979081036e-05
-1.1497427182227e-05
-4.09550048168523e-05
-2.29531039999799e-05
1.52308053556581e-06
-4.0114245682903e-05
-9.41167615300272e-06
-1.630620038845e-05
-2.85894273558204e-06
-1.78665147088011e-05
-2.65576073734491e-05
-2.54883184860173e-05
-3.94300950832097e-05
-1.9887985657453e-05
1.04241235907891e-06
-2.3933966046629e-05
-2.10341459432095e-05
-3.30491038139755e-05
-1.67776439774144e-05
-2.257621142067e-05
-1.26339012174461e-05
-8.13730859713463e-06
-1.30227643648226e-05
4.30180316412582e-06
-1.56558336837767e-05
-2.1691550830199e-05
1.86812526968647e-06
-1.21891599824563e-05
-9.98079378935654e-06
-4.17152922140966e-05
-2.14531119730439e-05
-1.75010531682577e-05
-2.43096411992973e-05
-1.01927986540008e-05
-1.03433333150701e-05
-3.34764938864122e-05
1.17362395038011e-06
-4.42980854636216e-05
-2.89407624632728e-05
-7.89102066909424e-06
-6.90941310882429e-06
-3.88976828152042e-06
-9.36953509571265e-06
-2.37911217627389e-05
-2.32793490234388e-05
-3.09530968649327e-05
-2.45950101924397e-05
-3.25494386806022e-05
-1.75245446925554e-05
-1.04345221687476e-05
-2.76938402261326e-05
-2.15510624004792e-06
-2.90544716838062e-05
-2.62667936487858e-05
4.59665517379761e-08
-7.17260919599362e-06
-4.65402891750945e-05
-2.40762257124896e-05
-2.89804791988082e-05
-1.30427889239764e-05
-2.06208639618802e-05
-3.07087518476578e-06
-2.16829267914506e-05
-1.30069121579016e-05
-2.66492589164044e-05
-1.87929551729188e-05
-3.33891984853949e-05
-2.74748055968523e-05
-3.05602543140772e-05
-2.89348166514181e-05
-2.53635668606663e-05
-1.89357273453949e-05
-3.25951781810321e-05
-2.23790278781903e-05
-1.9923933596625e-05
-1.68391856084925e-05
5.18477221766743e-06
-1.33973882334375e-05
-1.3405164276603e-05
8.4933650333702e-06
-2.32221559655593e-05
-2.62502358104619e-06
-5.57700382164411e-06
-1.00915973041449e-05
-9.9750735063328e-06
-1.80225444038007e-05
-1.75619723846215e-05
1.70297455151934e-06
-3.94201478718449e-05
-3.73277427512769e-05
-2.82139457865025e-05
-2.23031794876337e-05
-2.71532370832512e-05
-2.13179135535759e-05
-1.7804247259601e-05
-3.05558030216509e-05
-1.39457173814324e-05
-3.37178594736035e-05
-8.8278520229949e-06
-3.79125607350161e-05
-1.01134712520957e-05
7.93334891538349e-06
-6.16873470701314e-06
-3.12206175403298e-05
-7.467872325612e-06
-1.83970759007921e-05
-2.36552056234922e-05
-1.8561129505049e-05
-3.46329876439276e-05
-4.33279813056766e-05
-1.24864657229326e-05
-2.71597437696052e-05
-2.0129386877662e-05
-2.00041135584265e-05
-1.77217907332454e-05
-2.2053381990048e-05
-2.96544011938476e-05
-3.36598697477055e-05
-1.97367117367629e-05
-1.97994852244344e-05
-3.05104699821526e-05
-1.74953421546194e-05
-9.34543206771734e-06
-2.43199839851629e-05
-1.27919731776636e-05
-1.15953853238476e-05
-1.68153943337918e-05
-6.43710053209971e-06
-3.83444931325288e-05
-6.96155031417184e-06
-3.38476732781923e-05
-3.0274948531591e-05
-2.43314795773689e-05
-9.50898594779255e-06
-5.21926859859116e-06
-4.26004599445255e-05
-2.22405368060879e-05
1.34200670736718e-06
-1.98314153740842e-05
-1.38585444476021e-05
-3.23060207443409e-05
-1.57648799892887e-05
-3.53672683524284e-05
-2.54425885430594e-05
-5.14757604410664e-05
-7.45331701956431e-06
-1.90734901300029e-05
-1.96985087236905e-05
-3.12345060164057e-05
-1.00174884725773e-05
-6.4996870440697e-06
-3.44961469533711e-05
-1.26116541761058e-06
-2.26757797962645e-05
-1.80692484331869e-05
-1.98635191406805e-05
-8.57310384914146e-06
-5.73901729859785e-06
-2.79140383082497e-05
-1.42308426962395e-05
-5.25587966142315e-06
-1.34489231412006e-05
-1.77538103949267e-05
2.2435003901404e-06
-1.08150304688054e-05
-1.99443478378657e-05
-1.96487372749674e-05
-1.13665642004445e-05
-8.52674571164631e-06
-6.20325813516504e-06
-5.00683343666575e-05
-2.98738873020199e-05
-1.61022387331899e-05
-5.1806406903958e-05
-1.20013334967578e-05
-3.45609351400756e-05
1.81886192691723e-06
-1.55299930097962e-05
-2.58748438672601e-05
-7.19521284800668e-06
-2.64002244003535e-05
-2.18385234026326e-05
-2.01691975137982e-05
-9.31488095397417e-06
-3.63342710140802e-05
-3.3884959884614e-05
-3.65175175523533e-05
-1.86189859552744e-05
-2.34262418062225e-05
-2.75240910323688e-05
-1.84701952621122e-05
-1.71071028169031e-05
-2.61326015821566e-05
-1.32892364425441e-05
-3.83341969253614e-05
-5.41819418332478e-06
-1.58231918861234e-05
-4.75819697468382e-05
-2.45139731026191e-05
-4.94535703381164e-05
-4.73105182304952e-05
-2.46229868420242e-05
-7.41818047992899e-06
-9.80084230600179e-06
6.90592288918438e-06
-2.82168187461367e-05
-1.62260624616564e-05
-2.16444064326467e-05
-2.58782261666578e-05
-1.30592946692598e-05
-1.40520026294478e-05
-2.4164833842783e-05
-2.17333577193222e-05
-4.98709845270661e-06
-5.30858571540427e-06
-1.70247772425975e-05
-1.1219049560213e-05
-1.61766616941124e-05
-5.93699047701291e-06
-3.63695063814727e-05
-1.12342652259971e-05
-8.05701071561504e-06
-8.69303621395649e-06
-2.72668046501782e-05
-2.13409262601163e-05
-1.35916627003103e-05
-1.87155531241006e-05
-2.13688918814273e-05
9.47190830126496e-06
-4.28911449997042e-05
-1.50575827370711e-05
-1.48021987878427e-05
-2.91124358043922e-05
-8.96178803843303e-06
-1.75673729833301e-05
-1.25632984793957e-05
-4.63688958399894e-05
-1.48889832673464e-05
-1.81731026540085e-05
-3.70604300786705e-05
-3.27176827000926e-05
-3.30800225533647e-05
-4.33478422026539e-05
-2.02340286785267e-05
-1.14724837827616e-05
-1.56069099053453e-05
-1.41566706530587e-05
-2.12371371640889e-05
-9.23792843687554e-06
-2.32922273205403e-05
-1.72045249430198e-05
-2.87898114978276e-05
-1.36845818482179e-05
-2.26853042667939e-05
-1.52659716960011e-05
4.21893563657148e-06
-1.86714751360395e-05
-1.42367281214088e-05
-2.75739745238192e-05
-9.92982700959247e-06
-1.71127527149332e-05
-2.33914357741735e-05
-3.17633447874935e-05
-1.59653268941815e-05
-5.93252797447076e-06
-1.27836338124867e-05
-1.54210315859906e-05
-1.84367343459229e-05
-1.69539766189381e-05
-2.31103258927313e-05
-1.29603292554187e-05
-2.94628566012967e-05
-1.71106193050056e-05
-1.04779909316199e-05
-2.70434795602649e-05
-4.67501591795519e-06
-1.84982925058367e-05
-1.56845031858448e-05
4.54287461028179e-07
-2.71415143810407e-05
-1.57193144451634e-05
-6.80408071004968e-06
-3.46473562918635e-05
-1.88576636905358e-05
-2.48006797959425e-05
-2.03086534808241e-05
-8.55573079047103e-06
-4.5938994171963e-06
-6.30571693618691e-06
-2.3058583192182e-05
-3.4339532537431e-05
-3.28265706406786e-05
-2.67789477326371e-05
-2.78965662815547e-05
-2.22373582115114e-05
-2.27180976433382e-05
-2.02679204493084e-05
-1.27656510805608e-05
-2.67346529451274e-05
-8.32853033699233e-06
-2.37900864770074e-05
-2.61601823089499e-05
-2.78904544070731e-05
-1.40521557252176e-05
-2.66734463306999e-05
-1.3276170392672e-05
-3.3732379064009e-05
-3.7944120992496e-05
-2.81096985532321e-05
-2.28279488047344e-05
-3.49088333819107e-05
-3.72173593768714e-05
-6.23611977605547e-06
-1.47351490088621e-05
-1.43220542674505e-05
7.06640007723638e-07
7.84545417397379e-06
3.92322576539495e-06
-6.77431656556544e-06
-8.7568828572791e-06
-1.34754825842042e-05
-1.66392119514144e-05
-3.3476023670238e-05
-2.07049906935502e-05
-3.912438689592e-06
-1.03733994014449e-05
-1.0662891580131e-05
-3.14679846243128e-06
-2.46554674681186e-05
-2.53796594151658e-05
-2.24520660647771e-05
-4.26047243388023e-05
-2.48907946376153e-05
-3.83401635191923e-06
-1.85959536686508e-05
-2.38939667522675e-05
-1.31977557933423e-05
-9.43967321865769e-06
-1.46702517214871e-05
-1.43686118387146e-05
-1.62686071703619e-05
-4.03303606694538e-05
-2.24982217833662e-05
-1.20695569776485e-05
-7.43956689752869e-06
-2.42901097481938e-05
-2.61871132405409e-05
-1.79759270646643e-05
-1.87715140730132e-05
-1.62238034447294e-05
-5.09681588189448e-06
-7.22723370523607e-06
3.56010926254302e-06
-3.46451551873986e-05
-1.6761119149302e-05
-3.10065673137406e-05
-1.79802643411509e-05
-2.07919264931492e-05
-2.58747369600867e-05
-1.55338624564022e-05
-3.10333727345753e-05
-1.88551013813278e-05
-1.01170369976639e-05
-2.4963858215848e-05
-4.67444547905972e-05
-8.01515241031775e-06
-1.60865788635317e-05
-1.85987354211854e-05
-1.59921791102707e-05
-1.79384948285223e-05
-2.66905014611211e-05
-2.09426129181665e-05
-1.79138135847268e-05
-1.92810484270951e-05
-1.87014611985384e-05
-1.46420245469976e-05
-2.38986327996499e-06
-2.50471849966446e-05
-2.50509020495928e-05
-8.75439285252711e-06
-2.94472245949957e-05
-2.41792490567833e-05
-2.28277896923274e-05
-1.29160529885788e-05
-2.78577686893177e-05
9.85242235494611e-06
-1.8436478679549e-05
-1.81794109286107e-05
-1.31369743167826e-05
-2.98239027983559e-05
-2.54841746734667e-05
-3.8446720817937e-05
-1.05083208317956e-05
-1.15665736280292e-05
-1.30257345090531e-05
-8.6323113134837e-06
2.77392310810469e-06
-2.38337402431239e-05
-1.63374024558438e-05
-5.64336581256036e-06
-1.9015680799645e-05
-1.77772137726523e-05
-1.46346052505172e-05
-1.41645643604396e-05
-1.5617929005838e-05
-3.34251853800198e-05
-2.65837055611826e-05
-5.68584777438806e-06
-2.0458641335288e-05
-2.65498139140473e-05
-3.37879994865683e-05
3.39953828170401e-06
-1.86148717947905e-05
-1.80309985205696e-05
-2.29395512164804e-05
-1.53236273176975e-05
-2.32959497346808e-05
-2.15110679906695e-05
4.8352020153114e-06
-2.12212034838462e-05
-3.4923012877934e-05
-2.72235974518479e-05
-1.50859718687539e-05
-2.88272881333215e-05
-1.68688592491464e-05
-2.25731516931899e-05
-2.42621334365277e-05
-4.35147592045653e-05
-7.83244861511042e-06
-1.7400896056795e-05
-2.98710927247446e-05
-6.3486174267634e-07
-3.92065283368384e-05
-1.41330817990731e-05
-9.3967571562749e-06
-2.64268466506737e-05
-1.53313496441983e-05
-4.16173686788145e-06
-3.60442695541894e-05
-1.09765450916776e-05
-2.30698856848647e-05
-2.19640825999176e-05
-3.25588230377147e-05
-3.30027679113455e-05
-1.87534009398869e-05
-3.87840971447789e-05
-1.84427794009967e-05
-2.33923606390446e-05
-3.76484903891809e-05
-1.88632957106344e-05
9.33663550683392e-06
-7.33309133174711e-06
-2.53423281304321e-05
-2.03425759855575e-05
-2.23647448266039e-05
-1.45873713056032e-05
-2.13368571648255e-05
-2.63508049878729e-05
-1.9721571692328e-05
-4.3305931191091e-05
-2.00776289797477e-05
-2.07205119887528e-05
-3.17345036422806e-05
-3.63882465827371e-05
-1.4099561080281e-05
-3.17075615244292e-05
1.3101289638739e-06
-1.69039971753659e-05
-3.20945809544914e-05
-3.39194015317856e-05
-5.08582673373786e-05
-2.36498162033631e-05
-1.00701186906726e-05
-2.12542016293103e-05
-1.34055934678624e-05
-1.46068424115756e-05
-3.95053297740047e-05
-1.84228842025949e-05
-6.14901619195758e-06
-5.71430552182887e-06
-9.6411577749609e-07
-6.31499662837358e-05
-2.27706904797135e-05
-4.22237755385712e-06
-1.55236002282112e-05
-1.0945442897041e-05
-1.21801606841108e-05
-6.77009490605422e-06
-1.8805183904962e-05
-1.52987647995702e-05
-3.77085081393844e-05
-2.02407656503803e-05
-1.53046429161015e-05
-2.52764595026325e-05
-4.17843175728579e-05
-1.64295503639859e-05
-2.28810873813246e-05
-1.94434666581559e-05
-3.8161122973425e-05
-4.00027061954651e-05
-3.72382128151407e-05
-3.59780738631857e-05
2.32193250407294e-06
-2.36023157206435e-06
-2.08620953976564e-05
-2.65819094998082e-05
-3.68990416744451e-05
-1.5920513174284e-05
-2.67390031525112e-05
-2.34090729952878e-05
-1.5654910291945e-05
-1.29470630377487e-05
-1.35775153559319e-05
-1.79291813352752e-05
6.91108484372962e-06
-2.95629088372548e-05
-2.18733434646568e-05
-1.95240089274915e-05
-3.38949733951779e-05
-2.1525034337097e-05
-3.1094393931789e-05
-3.77895571212733e-06
-2.03959609855896e-05
-2.42651076505384e-05
1.54410533323788e-05
-2.64826445491442e-06
-4.74164075487445e-05
-1.05466281084475e-05
-2.20397454468119e-05
-2.41548045198391e-05
-1.61421753417458e-05
-2.37169326808094e-05
-1.75837161134269e-05
-1.08725002195484e-05
-1.19326601376155e-05
-2.85406093693438e-05
-5.49066264733268e-06
-1.86333590686647e-05
-8.77787620881362e-07
-1.73201525252078e-05
-2.53436841410791e-05
-3.50414902858785e-05
-2.72650136732778e-06
-3.63569115290021e-05
-3.32321757583464e-05
-2.04543306715988e-05
-6.78614977794802e-06
-2.30796401064138e-05
-4.27646787544113e-05
-1.02165152475312e-05
-7.76862228347539e-06
-1.28379491995294e-05
-2.78792207141071e-06
1.83792933836096e-07
-4.61485771198837e-05
-1.4121171516283e-05
-9.59423472253383e-06
-1.60778731717642e-05
-1.23081476736706e-05
-5.73366426796579e-06
-2.8161039206697e-06
-4.99852700743448e-06
-1.47863500925589e-05
-9.7550554106901e-06
-1.8834596961032e-05
-9.81775063542844e-06
-1.81921421880152e-05
-2.57888750390293e-05
-2.51149659194903e-05
-1.7554996151457e-05
-4.20668145509464e-06
-1.65037422532705e-05
-2.9435250698951e-05
-1.24095797885797e-05
2.8252659381256e-06
-1.95327678482899e-05
-1.99983062010833e-05
-7.1879001689655e-06
-3.4972945934284e-05
-4.12720404480107e-05
-4.41189144367605e-05
-2.33351635772145e-05
-1.76455537056989e-05
-1.31866566597934e-05
-2.89761281434627e-05
-3.06313055159789e-05
-1.65700670238179e-05
-3.37808692656666e-05
-2.78744548476845e-05
9.09090632450348e-06
-2.06927777921888e-05
-1.05258169451365e-05
-1.74194877305091e-05
-7.67124756784744e-06
-1.46825084523046e-05
-2.28279224463385e-05
-9.92858033761139e-06
-3.50450836094203e-05
-2.86393343338311e-05
1.30208665779021e-05
-3.17437564855628e-05
-1.06104499569988e-05
-2.33314141285671e-05
-1.82325453792748e-05
-2.21079659785331e-05
-7.54085511003229e-06
-3.12027993757676e-05
-2.91015709180188e-05
-4.3355082763137e-06
-1.68373801982132e-05
-2.78505353669312e-05
-1.62449145958426e-05
-2.3746897233507e-05
-2.8365274375891e-05
-1.83326071325633e-05
-1.9427180032057e-05
-4.66449122290397e-06
-4.25358547857421e-05
-2.85866674059242e-05
-3.69488404752504e-05
-3.32582166050205e-05
-1.31382305208932e-05
-3.51890596495061e-05
-3.00149214810435e-05
-1.27361155939175e-05
-1.44757617724877e-05
-2.53701519274968e-06
-6.27349919850899e-06
-4.56808864397083e-05
-2.52613669276297e-05
-2.17115570484602e-05
-2.2038807461222e-05
-1.92673881869469e-05
-1.32151820136773e-05
-2.51184455608154e-05
-4.18564565537154e-05
-2.50261443956488e-05
-4.7714568466892e-06
-2.58088899236278e-05
-2.2688729202848e-05
-2.44814359481707e-05
-1.919941838527e-05
-2.47955715908342e-05
-4.20620539374271e-05
-1.11425203961978e-05
-4.08221130077948e-05
-1.01706078211906e-05
-2.43143007783046e-05
-3.08209010184302e-05
-2.38009692794466e-05
-1.94542617861201e-05
-8.33310742595856e-06
-1.43005919653811e-05
-2.82876676031573e-05
-3.24906284295317e-05
-6.04688010787763e-06
-1.6036296003543e-05
-1.84844161760046e-05
-1.05918202702103e-05
-3.01257036631584e-05
-7.19506629873986e-06
1.49822151672334e-06
-2.45134711645397e-05
-1.12817197714485e-05
2.99676487124061e-06
-2.47140091507048e-05
-2.88499292101986e-05
-2.15768818735988e-05
-2.58652245605907e-05
-3.40445034680705e-05
6.15266456990728e-06
-1.96533868606071e-05
-1.79903450000101e-05
-2.37231467881929e-05
-1.42040709542024e-05
-2.48994440778819e-05
-3.4259151155432e-05
-3.34216951014356e-05
-3.2336596525587e-05
-3.42059425401588e-05
-2.96069238107088e-05
-1.94991749061977e-05
-2.92017182470738e-05
-3.51315868053922e-05
-1.46513219179558e-05
-5.94875940363472e-06
-5.22863300135619e-06
-1.49949804354996e-05
-4.10816864827686e-05
-4.48041077001975e-05
-1.55886231451387e-05
-1.66789461212368e-05
-2.37835886934174e-05
-1.40818144967761e-05
-5.34285361102384e-06
-2.26385996539313e-05
5.74846791147093e-06
-1.79053539047837e-05
-1.99435658001673e-05
-2.96507184195009e-05
-1.50621751723032e-05
-7.46940879407563e-06
-1.02992172693904e-06
-1.10916441055324e-05
-2.3692808879301e-05
-1.56327270157625e-05
-2.17276426730872e-05
-1.01392885084197e-05
-1.39342576473003e-05
-8.33470096479285e-06
-2.12403717445979e-05
-1.09758034202224e-05
6.59095418983363e-06
-2.63375444833069e-05
-9.89354375497227e-06
-3.82135516476395e-05
-2.33640977253565e-05
3.04959771226478e-06
-2.31263821476849e-05
-4.35317588282738e-05
-1.02992827251817e-05
-2.24091552072133e-05
-5.81922061879867e-06
-1.98796216132154e-05
-3.18907115878527e-05
-2.06528095825955e-05
4.92000803232311e-06
-2.7475376420451e-05
-3.33294839985308e-05
-2.48607322899785e-05
-3.23419596655273e-05
-3.09137560583407e-05
-1.23997096454061e-05
-2.17883004200686e-05
-4.84753013753643e-05
-3.05906320455236e-05
-1.63669291609445e-05
-2.42834688327842e-05
-4.35256312859789e-06
-2.99528225982501e-05
-2.35498354645048e-05
-1.72935773354394e-05
-1.0312833213769e-05
-3.03582309677719e-05
-2.62163785453508e-05
-1.37160648729244e-05
-3.27362564437727e-05
-3.40106832606632e-05
-2.60528820274328e-05
-1.96461178435395e-05
-1.36239457816045e-05
-1.01308950557483e-05
-1.29380879103311e-05
-2.57744345822906e-05
-9.90113437001141e-06
-3.00061207288557e-06
-1.42078095935303e-05
-1.77172599530623e-05
-2.81121815959497e-05
-1.0938419447541e-05
-3.34145613343288e-05
-4.04079579169521e-05
-1.86274951966229e-05
-1.86097715393735e-05
-1.53164181169762e-07
-1.06925005285304e-05
-2.76762635004641e-05
-2.29777321374626e-05
-8.09794652035045e-06
-3.09198262640838e-05
6.33000770474672e-06
-4.38226007029629e-05
-1.94808563529481e-05
-2.31841813487783e-05
-3.18647116204955e-05
-1.10908577947091e-05
-1.71510156184374e-06
-3.98743713365833e-06
-3.30192657048852e-05
-1.77101298309954e-05
-1.46597057297371e-05
-4.59104574579364e-05
-1.96540245670321e-05
1.75273738447058e-05
-2.6547368230714e-06
-4.42538391211225e-05
-2.83994434396994e-05
-8.44551212346246e-06
-1.43745915259766e-05
-1.25907512554483e-05
-9.43501182822288e-07
-3.1328083326552e-05
-1.15996217621646e-05
-1.99852554957891e-05
-1.40030078895837e-05
-2.82293934656181e-05
-2.59701904896195e-05
-4.99168029991041e-06
-2.0230389336822e-05
-2.94836778385516e-05
-1.69573111890905e-05
-2.01540604045234e-06
-1.64326457886028e-05
-1.64601004304e-05
-2.47099152481961e-05
-2.15598481893301e-05
-3.08715102397945e-05
-3.11459891404381e-05
-1.82013156560929e-05
-3.39264031479607e-05
-7.45490826048607e-06
-2.95046841434821e-05
-2.50774802209603e-05
-2.86145530032306e-05
-5.11603220814101e-06
-3.55678661452774e-05
-2.91489168831792e-05
-4.21840731002313e-05
-9.95652966481013e-06
-1.55798358495636e-05
-1.34864894746389e-05
-7.67662071094996e-06
-5.34501598623709e-06
-1.33494883184231e-05
-2.46282924139654e-05
-2.01208606823205e-07
-7.71674625084169e-06
4.21650512596123e-06
-2.22462743402699e-05
-9.19157842895916e-06
-2.30493923600008e-05
-1.24319620539906e-05
-1.81527907159503e-05
-2.40905639498941e-05
-4.40119931435866e-05
-3.14019495623361e-05
-1.23378878388519e-05
-6.09829468562144e-06
-2.02394070121121e-05
-1.54838292196984e-05
-5.85961821348817e-06
6.48892955291902e-06
-3.22639895028067e-05
-1.25166471179477e-05
-1.15470199229199e-05
-3.71703886229768e-05
-3.13554307291225e-05
-1.44174620761588e-05
-2.83278106259358e-05
-3.02579638318037e-05
-1.06556456269963e-05
-2.18128913646132e-05
2.63457854700572e-06
-4.95309926566817e-05
-3.4023307216664e-05
-3.62352312876513e-05
-2.01418451422615e-05
-1.48159450406597e-05
-1.6963323006318e-05
-2.51320166381419e-05
-1.61645011302873e-05
-1.68144893114691e-05
-2.9405397241865e-05
-2.18649909228772e-05
-1.68042241245583e-05
-2.40939334128936e-05
-2.17887345851959e-05
-2.573146310729e-05
-2.63860258710007e-05
-1.51618800937963e-05
-5.96540993994329e-06
-1.8613678253766e-05
-6.62586260098529e-06
-3.07170565376443e-05
-1.57494297801658e-05
-3.97492111391957e-05
-7.02614466149401e-07
-2.97538280180806e-05
-1.90349923026085e-05
-3.64585815619964e-05
-1.47342337991409e-05
-1.63752649571224e-05
-8.49731465770651e-06
-2.67030412919563e-05
-2.32061218952199e-05
-6.79292364470667e-06
-2.03413644511015e-05
-3.20922638566547e-05
-2.99905805379613e-05
-1.24009378713285e-05
-4.66011716414931e-05
-1.47144214678097e-05
-2.45574010077935e-05
-4.00219453044569e-06
-1.16876653601497e-05
-1.0686181590118e-05
-3.99147283585721e-06
-3.83352787807435e-05
-2.82619403099521e-05
1.70570383978629e-05
-1.50478431277893e-05
-1.87639153505484e-05
-3.17810390153139e-05
-1.86731799749173e-05
-2.03584063661258e-05
-1.917730626267e-05
-1.99366687745717e-05
-1.08069568721485e-05
3.10225740400646e-06
-3.31141669702426e-05
-2.35083526984206e-05
-1.58066947750276e-05
-1.79331622048757e-05
-1.18592780162578e-05
-5.63910545928795e-06
-1.08576995707167e-05
-1.55309281367471e-05
-1.57224233793079e-05
-1.89452929010912e-05
-2.62346571133256e-05
-1.17208661710884e-05
-2.4451019534517e-06
-1.11223380431644e-05
-2.75457411571503e-05
-3.17605092464794e-05
-4.49751555151022e-06
-1.81168814234399e-05
-3.92882839161715e-05
-4.96817189269021e-06
-2.18257392077565e-05
-3.42358538496072e-05
-2.90514378665073e-05
-8.17393609240309e-06
-2.0461813832373e-05
-1.25128751351557e-05
1.14005888104478e-06
-2.60203162909813e-05
-3.18102244809036e-05
-3.83992388572858e-05
-1.71829087906735e-05
-1.22409516487202e-05
-1.88383518854883e-05
-2.75340859404489e-05
-1.01537877063693e-05
8.37347865535177e-07
-3.36770038972792e-05
-1.7777964901977e-05
-1.20392851988731e-05
-3.21915622051463e-05
-3.43973684278627e-05
-2.62071453152578e-05
-2.72882761740145e-05
-8.96117575380461e-07
-2.56858569354617e-05
-2.2591899260173e-05
-5.77433291504638e-06
-2.16050442424486e-05
-5.56483065514142e-06
-8.25345979125502e-06
-2.88672343310318e-05
-3.3528615026075e-05
-1.30281972712495e-05
-1.58311438709242e-05
-1.89267720470841e-05
-1.40125597820288e-05
-1.92113187286451e-05
-2.8875807575358e-05
-3.4476443260548e-05
-2.93840064695486e-05
-2.7216014105949e-05
-1.80298240913435e-06
-2.19917925657046e-05
-2.07671426321909e-05
-1.32571439070459e-05
-2.32325973454018e-05
-2.67672291072699e-05
-2.15217089016134e-05
-7.62096934548178e-06
4.36120695892426e-07
-2.22362169589424e-05
-1.01623701166497e-05
-3.39013333458288e-05
-2.82264980630116e-05
-4.21869198718981e-05
-2.16075003015791e-05
-2.24764518104175e-05
-3.70939558054783e-05
-1.30280530726183e-05
-1.23214529822529e-05
-2.63829387164329e-05
-1.78966684670435e-05
-2.12210569180784e-05
-2.96026574485849e-05
-1.09277915329328e-05
-1.65844676452386e-05
-4.27929022954027e-06
-1.57355572671586e-05
-1.97679388430687e-05
-4.95064588831592e-06
-6.3863565509126e-06
-3.34776528757791e-05
-3.21363830325969e-05
-6.69561300026791e-06
-4.55046227212028e-06
-4.01248679227406e-05
-1.46628987103173e-05
-2.69814750661486e-05
-2.15636929021803e-05
-2.60811778077645e-05
-2.64946733304022e-05
3.76837527552184e-06
-1.8710257246323e-05
-2.0050398294585e-05
-1.03833476619958e-05
-4.79931187230994e-05
-3.03052542566261e-05
-9.36794509585626e-06
-8.76466323759307e-06
-3.49674302046258e-05
2.94410288581315e-06
-3.74293886128596e-05
-7.55115197288918e-06
-1.16685626952996e-05
-1.0851456632381e-05
-2.42606378174105e-05
-3.51361981749184e-05
-2.45530082307259e-05
-1.63369441211886e-05
-3.25773394604427e-05
-1.81880312113302e-05
-2.91044832197814e-05
-2.7218420841871e-05
-2.01676768529935e-05
-2.48141457827717e-05
-3.36964105594371e-05
-2.7880501602373e-05
-2.42235290880024e-05
-1.99088318785747e-05
-2.9010821086657e-05
-7.31531711428745e-06
-1.28792807246143e-05
-4.00056541363235e-05
-1.13846159359726e-05
-2.93294397021374e-05
-1.58351227517497e-06
-1.28446025138143e-05
-2.86291755164587e-05
-1.55245191756145e-05
-8.03507933425939e-06
-2.91305582801373e-05
-5.43489613965136e-06
-1.43819160840846e-05
-1.98546256599686e-05
-1.62798715987743e-05
-1.40396735307391e-05
-2.98274147507105e-05
-2.96743650829612e-05
-1.39875587459728e-05
-1.37677173012706e-05
-3.76926805950587e-05
-3.15431270513548e-05
-2.24580207067163e-05
-1.56698621889142e-05
-1.10418486817542e-05
-1.17638812272823e-05
-1.95561398587757e-05
-8.96050396569441e-07
-2.76910220256964e-05
-1.7161468253652e-05
-4.05648371747541e-05
7.90056106773433e-07
-2.07424616062743e-05
-3.12825479569005e-05
-2.55908622466791e-05
-4.20083320216183e-05
-3.03878108905543e-05
-2.31866331038057e-05
-2.36924682509742e-05
-6.02298857347271e-06
-1.46480613553196e-05
-1.56756240889103e-05
-2.00528262611327e-05
-1.66565646375292e-05
-3.56177025229423e-05
-6.61699431128835e-06
-2.74725169291739e-05
-1.96255407156209e-05
-1.59860450687513e-05
-3.06675928743011e-06
-2.03410665795012e-05
-1.461204151689e-05
-4.45528266886101e-05
-3.11029674999783e-05
-1.32250124809888e-05
-3.29197779398731e-05
-4.17305936405504e-05
-1.12137201472731e-05
-7.59640362332037e-06
-1.61813632513922e-05
-1.15773810691818e-05
9.58151203447369e-07
-2.02576200441323e-05
-1.85487671948068e-05
-3.88385811631326e-05
-2.45088959121358e-05
-3.0649509221378e-05
1.39307185816601e-06
-1.99763252068979e-05
-8.56503936684971e-06
-1.48629771205801e-05
-4.33897522713419e-05
-1.10697587485607e-05
-2.30047182686891e-05
-1.29573613544469e-05
-1.09380958221886e-05
2.20819556352346e-06
-3.17487321368376e-06
-2.65208011592029e-05
-6.10902690201898e-06
-2.21639191400343e-05
-2.68233165270021e-05
-3.87687147808521e-05
-1.91074380604443e-05
-2.22274581458253e-05
-2.16991870690996e-05
-3.38589446831294e-05
-3.58600830903054e-05
-2.85387898670553e-05
-2.03887899729478e-05
-2.38965538493594e-05
-3.34869636955029e-05
-1.37929225909574e-06
-4.04608186326971e-05
-2.89221393014188e-05
-2.43420907269472e-05
-2.91540352313438e-05
-9.82898525163897e-06
-1.13135447789134e-05
8.90649729984548e-07
-4.58175290111557e-05
-2.7317218821354e-05
-2.15673415949989e-05
-4.01809489100374e-05
-1.32074346174968e-05
-2.11723351317425e-05
-3.79915011862306e-05
-1.33550650371882e-05
-1.82258931226483e-05
-3.72902426396675e-05
-2.70318662781661e-05
1.68056292965954e-05
-1.83998049625207e-05
-4.09387269544292e-05
-3.77127080257453e-06
-3.14885632173791e-05
-3.54049776174094e-05
-1.02738713930866e-05
-1.47900294226109e-05
-9.2553547619814e-06
-2.05376747436288e-05
-8.4199661745321e-06
-2.90582877967858e-05
-3.0003521654959e-05
-8.66007991159466e-06
-1.76168333989053e-05
-3.35454598643539e-05
-3.13130510804433e-05
-2.62873430853141e-05
-2.52039941032238e-05
-3.10638014437773e-05
-2.13829664057379e-05
-2.27748360700816e-05
-3.39363097994375e-05
-2.77201814712115e-05
-1.10401322286034e-05
-1.08141234001024e-05
-1.18788496910349e-05
-1.38496282428657e-05
-2.0349831949381e-05
-2.15686234511201e-05
-4.23594551717372e-05
-1.51894240898738e-05
-2.02088028482421e-05
-2.04080810498425e-05
-4.30560658070606e-05
-2.96162935680265e-05
-1.49708285063079e-05
-1.99048994057716e-05
-1.23827835654394e-05
-1.18555640387272e-05
-4.65626241930562e-05
-1.66999922011038e-05
-9.0652891951444e-06
9.32328605462662e-07
-1.70012193372859e-05
-2.46087845585261e-05
-1.45388264670652e-05
-2.38786351689667e-05
-2.69968808385456e-05
-1.54772684295873e-05
-1.24636164393078e-05
-1.71343200932819e-05
-1.58522934543271e-05
-1.11685621106114e-05
-3.16858092595893e-05
-1.45199787914906e-05
2.50250611933415e-06
-1.97252597444232e-05
-1.12463193577905e-05
3.37149451264155e-06
-1.6773534623506e-05
-3.28921820902492e-05
-2.00378164942307e-05
-2.44494205410275e-05
-3.42123625794936e-06
-2.27378402697635e-05
-3.53860409065387e-05
-2.24025346798152e-05
-2.19362788316359e-05
-3.23319402038623e-05
-9.63026879735666e-06
-3.01280289086718e-05
-2.400419741034e-05
-7.1406694110239e-06
-3.01869131786125e-05
-1.72398137277497e-05
-2.06638702400872e-05
-1.11158750044795e-05
-1.32031985054173e-05
-3.03686945556261e-05
-2.11814247330673e-05
-2.19650787600008e-05
-1.89699957376475e-05
-2.16795006550969e-05
-8.4913516888192e-06
-3.84557784142055e-06
-2.32053077802623e-05
-6.96897941224888e-06
9.57946319073451e-07
-1.65849889401496e-05
-2.81645015008915e-05
-1.91230508192464e-05
-2.73903128723031e-05
-5.18553731474185e-06
-2.17463570360857e-05
-2.71161299481102e-05
-2.44550597259044e-05
-1.99694936909721e-05
-2.83787193328167e-05
-1.86017000422771e-05
-1.87275306960944e-05
-1.86839498983892e-05
-1.40543820714051e-05
-1.83429030862792e-05
-2.00501956472272e-05
-1.17633055969892e-05
-2.7379992404711e-05
-1.81641735907273e-05
-3.17176452582844e-05
-1.39331403815386e-05
-1.9086122870184e-06
-2.01396951125409e-05
-1.78978654234015e-05
-1.8489748505625e-05
-7.11403440361541e-06
-2.17860589347504e-05
-6.10596960049996e-06
-4.60374259613254e-06
-1.52467954519836e-05
-2.31611904537824e-05
-1.00014113581242e-05
-1.83154892430164e-05
-2.67652503336145e-05
-2.27628721217039e-05
-2.71673417198341e-05
-3.1653184318516e-05
-1.955733505936e-05
-1.7952628183549e-05
-5.89349550213113e-06
-2.36675480638499e-05
-1.20256782452303e-05
-9.39439428463269e-06
-2.22926557833765e-05
-2.76978196772646e-05
-3.10417686618005e-05
-2.4415752996577e-05
-2.62965058642651e-05
-2.67576187304089e-05
-2.86476899133342e-05
-2.68436478024598e-05
-3.42500111990145e-05
-3.84135861204249e-05
-2.65624960844484e-05
-4.99623306951509e-06
-8.70534007306375e-06
-3.39368793659075e-05
-3.56123444537161e-06
-2.81081704231868e-05
-4.73833064279823e-06
-2.71806009401912e-05
-2.66261827326333e-05
-8.99419568738796e-06
-1.05425345887022e-05
-9.97890148400318e-06
-3.15725519357335e-05
-1.59943836378038e-05
-1.28828862539219e-05
3.63888985909338e-06
1.65685210825065e-06
1.07054152061408e-06
-1.60346191662901e-05
-1.6660811997088e-05
-9.10322267116328e-06
-1.81471323438969e-05
-1.67218891701022e-05
1.37956956343259e-06
-2.77410720823797e-05
-2.01780880181994e-05
-3.20451675634747e-05
-7.27337464766244e-06
-1.5192893271546e-05
-2.00606890464011e-05
7.80846714821255e-06
-1.90867229709193e-05
-4.2483149121369e-05
-3.35218509992546e-05
-1.62357018038836e-05
-3.56440284049522e-05
-3.59351264563522e-05
-1.83831485761145e-05
-5.11725466706777e-05
-7.10083302035625e-06
-1.1817088122308e-05
-2.16653626061778e-05
-2.40271187525531e-05
7.50552688973421e-06
5.7647015194385e-06
1.87910462549872e-06
-2.61446736496752e-05
-2.760509707014e-05
-1.49470835144795e-05
-3.76519284539374e-05
-1.90754002123199e-05
-3.27094320375952e-05
-2.81931654436116e-05
-3.08163837922973e-06
-1.19681393083552e-05
-2.50703582425808e-05
-8.30565710068726e-06
-2.74711454911816e-05
-7.85254614081053e-07
-3.46769087700057e-07
-1.7852128427181e-05
-1.40708019269107e-05
3.55291739557167e-07
-2.24865276011289e-05
-2.94133611272859e-05
-1.49785748437094e-05
-1.4983270693826e-05
-2.18377622212702e-05
-2.5016645231434e-05
-2.30837795776863e-05
-2.46515294432204e-05
-3.45176422102836e-05
-2.23237840522906e-05
-2.4037330620937e-05
-2.23136665211442e-05
-3.16343100390214e-05
-2.17839449578215e-05
-1.76818937339182e-05
-3.11432272150198e-05
-1.82512191658845e-05
-1.41869703265147e-05
-2.26669451943337e-05
-1.52077623039193e-05
-2.49351025171456e-05
-3.49139108712315e-05
-3.03047999550129e-05
-2.80907332341469e-05
-3.63378080058871e-05
-1.80645873307545e-05
-1.80012095855671e-05
-1.27827021981156e-05
8.98800497661058e-06
-3.39803315270186e-05
-2.11104626544345e-05
-2.99735252463317e-05
-2.00377360686307e-05
-3.30349222641358e-05
-3.47512229320754e-05
-3.32424555767936e-05
-2.17300232925461e-06
-9.39166959254517e-06
-4.35509622151074e-05
-1.45409487261977e-05
-2.44434111373432e-05
-3.98348526934494e-05
-2.28847186023999e-05
-2.88642428954674e-05
-1.8278195126291e-05
-2.93925361774761e-05
-1.17943318678009e-05
-1.30052471832382e-05
-5.82463646596867e-05
-5.89096973506229e-06
-1.42588400062963e-05
-4.31211576653403e-05
-1.69966424633691e-05
-1.59678543950871e-05
-2.88230814083728e-05
-1.03727591808082e-06
-3.22622274280741e-05
1.48600458953483e-05
-1.63762348002219e-05
-2.11907417770286e-05
-1.85877199399416e-05
-4.28759854331953e-06
-2.82458942646849e-06
-2.35144578955642e-05
-2.57697727292772e-05
-1.73689712537923e-05
-2.65851005755166e-05
1.56274296416264e-06
-1.03917780649708e-05
-6.10064842704691e-06
-1.93634080496881e-05
-2.62773347852699e-05
-1.45617892473691e-05
-3.75584462311706e-05
-1.44442319961426e-05
-1.47647309229302e-05
-2.98257688443005e-05
-7.73915236893216e-06
-2.11836204600166e-06
-3.09434774611317e-05
5.83087893650429e-06
-2.70670978817404e-05
-2.57989580642591e-05
-5.64144251886021e-06
9.75652267059393e-06
-1.56276988484473e-05
-1.27413271620297e-05
-3.16680941051765e-05
-2.29424529938131e-05
-1.38051339659014e-05
-1.52092343799569e-05
-1.22359429873062e-05
-2.03416443270798e-05
1.5091559330325e-06
-1.65419217733393e-05
5.53816198181612e-06
-3.023055621322e-05
-1.61522514677608e-05
-1.61067588604961e-05
-7.32528115891217e-07
-2.01803344876605e-05
-1.65078707017153e-05
-3.04357693590428e-05
-3.07963975097558e-05
-2.94085662300582e-05
-3.98402951950662e-06
-1.99620853974433e-06
-2.11660067197977e-05
-3.03837899706007e-05
-2.79305257352219e-05
-7.93397169912329e-06
-3.40791337367762e-05
-3.74669904914209e-05
-5.19318035016931e-06
-3.1729863935977e-05
-1.62895705057936e-05
-1.90314661008387e-05
-6.18170767733066e-06
-2.46546686279445e-05
-2.84114634919039e-05
-8.22028561168655e-06
-3.01242034259856e-05
-2.39508968337251e-05
-1.40123203477451e-05
-1.73524393250653e-05
-2.49149238079917e-05
-5.30963950646385e-06
-3.64404845142251e-05
3.35595229768517e-06
-2.50490307660997e-05
-3.76617967563235e-05
-3.31830355134213e-05
1.37861989553431e-07
-2.43492656694098e-06
-4.23194573904043e-05
-3.96849847283861e-06
-3.18595302661878e-05
-3.00461344977973e-05
-2.73821234960897e-05
-8.76384357878512e-06
-1.23460186352016e-05
-1.65129953012863e-05
-2.68407963801001e-05
-1.51044242109408e-05
-2.16849064020743e-05
-2.98651060333456e-05
-2.69816875610316e-05
-8.54591334952251e-06
-1.90828384072059e-05
-1.85982547924328e-05
-3.48829979217391e-06
-1.55077305114562e-05
-2.73731488853233e-05
-1.3245342505148e-05
-4.22088329209558e-05
-3.11293587614773e-05
-1.93319829433886e-05
-2.99787959283434e-05
1.45421925029255e-05
-2.89294008837805e-05
-2.03338962994089e-05
-3.05521568366549e-05
-2.71801884515258e-05
-1.74808168285526e-05
-2.42922477752623e-05
-1.76994657624437e-05
-2.14225612506941e-05
-8.75483143159252e-06
-1.99279297615639e-05
-1.42749644990585e-05
-2.19407516666131e-05
-1.83426837612436e-05
-1.27057910637176e-05
-6.4267751410526e-06
-1.76183049863792e-05
-1.04193295854964e-05
-2.98431513307109e-05
-5.07606761426055e-05
-1.94900956559445e-05
-2.22860558135837e-05
-1.52946413693964e-05
-3.27354924538373e-05
-1.35437568940768e-06
-2.68280412611395e-05
-2.2609256912076e-05
-1.94340073171697e-05
-2.48008049092033e-05
-1.94212676359937e-05
-1.58463893302998e-05
-4.49684653215054e-05
-2.21100126325569e-05
-2.15493120846136e-05
-3.42827430235878e-05
1.14633856035931e-06
-2.69166081239586e-05
-2.40102988771159e-05
-2.72249109026051e-05
-1.97868030167751e-05
-2.95119426505537e-05
-1.27892498246203e-05
-1.76039141006389e-05
-1.16438026254681e-05
-2.65028646622549e-05
-1.81132353139245e-05
-1.20724622124952e-05
-4.4913074085371e-05
-2.39953587694354e-05
-1.68663084445304e-05
-2.23684582908295e-05
-2.81934617883031e-06
-3.0936158563608e-05
-1.18390732975621e-05
-3.63478331871363e-06
-3.03995475324875e-05
1.40271203770638e-05
-1.99524038345287e-05
6.24336315749715e-06
-1.09390559367871e-05
-2.40857433101194e-05
-3.75667177355185e-06
-2.77851188271798e-05
-2.30732251061823e-05
-5.79628022946431e-06
-1.22865060081096e-05
-4.19891667921413e-05
-2.79223693790152e-05
-2.43604475376318e-05
-2.19675456650485e-05
-3.30821556925906e-05
-2.24384585251159e-05
-2.89075393562329e-05
-1.74443368997233e-05
-1.2403844822322e-07
-3.63661445555541e-06
-1.44137175242082e-05
-2.76184291462471e-05
-2.366664549809e-05
-3.88375812960371e-05
-2.84690842507023e-06
-1.353696541561e-05
-3.01079324395245e-05
-1.03364217103046e-05
-2.14063209299043e-05
-2.26724681773768e-05
-2.27399555073303e-05
-1.68313509478508e-05
-2.49578030774775e-05
-1.60251283747605e-05
-1.77160098108734e-05
-2.61101263743408e-05
-1.40960811240303e-05
-9.30130494827243e-06
-1.61694504436348e-05
-3.12794859484767e-05
-1.62168349693174e-05
-2.10846630627753e-05
-2.67492414629038e-05
-9.66560776039591e-06
-3.07501591562552e-05
-2.53324110968824e-05
-1.63529804584371e-05
-3.3664698774453e-05
-2.07239147698222e-05
7.10585194968696e-06
-1.41845100412201e-05
-3.4124442703596e-05
-4.4197613115574e-06
-3.59234793683262e-05
-2.34321952841971e-05
-2.36171889917134e-05
-1.12898645285142e-05
-2.4934041511264e-05
-8.3761146087406e-06
-2.90813796195797e-06
-1.99605630167056e-05
-2.38942986911357e-05
-2.95602265967904e-05
-2.73207039027336e-05
-3.70103738331667e-05
4.31735845569305e-07
-1.6656908009055e-05
-2.34318701424794e-05
-1.83535258521276e-05
-3.3930800756876e-05
-2.39659938494403e-05
-8.60665633220866e-06
-1.5022522415702e-05
-1.51528818379702e-06
-1.1888253100357e-05
-2.33860892593326e-05
-1.66073432359163e-05
-2.9371418315603e-05
-2.3528238612753e-05
-1.7830087071645e-05
-1.03383481481291e-05
-1.79118798712285e-05
-1.05959453276091e-05
-1.9529022502157e-05
-2.97843363613164e-05
-2.90975651674691e-05
2.97926460721628e-06
-4.60504926939873e-06
-2.12808205454025e-05
-2.60094568276401e-05
-5.20719864413813e-05
-1.85840146634218e-05
-1.98338047635511e-05
-2.19248297152416e-05
-2.7883854210209e-06
-3.65257334466196e-06
-6.3748919792494e-06
-2.26775557361522e-05
-2.52915458885079e-05
-2.66599770608578e-05
-1.01160543801259e-05
-1.94647668660318e-05
-1.12866426015894e-05
-1.27403871365221e-05
3.3092176386275e-06
-5.78748816087188e-06
-1.46094634565664e-05
-5.17292872541934e-06
-1.43907966278069e-05
-2.47837548724755e-05
-7.90603844605678e-06
-1.2935130695109e-05
-2.74254081667645e-05
-4.89296525195983e-05
-3.63167124742741e-05
-1.29293344477027e-05
-2.09596596965448e-05
-1.66747542200633e-05
-1.38258563748918e-05
-1.47382939567249e-05
-3.68309567017125e-05
-1.09589424737315e-05
-3.35512680808959e-05
-2.14178074333152e-05
-2.85449938060783e-05
-1.97443583932791e-05
-2.63186672365136e-05
-1.14721221497982e-05
-8.04993129732722e-06
-6.10947725331947e-06
-2.69574599856488e-05
-1.304685725517e-05
-2.81589684089148e-05
-3.06312821325713e-05
-2.90065380991448e-05
-3.27619955552475e-05
-2.94909465347162e-05
-2.35314223355936e-05
-2.55171011524789e-05
-2.86488658700068e-05
-2.72837750134357e-05
-1.22918267282273e-05
6.41671252569982e-06
-1.67286675831739e-05
-9.52939971034727e-06
-9.10271945837084e-06
-1.22345078872302e-05
-2.65086481027463e-05
-4.28744731354048e-05
-1.81064059993117e-05
-2.57705909149369e-05
-2.48226165345151e-05
-2.57898604117556e-05
-1.00922954361366e-05
-4.35813391243267e-05
-2.0693992837544e-05
-1.01767241677744e-05
-2.80740014371376e-05
-2.69051418649762e-05
-2.04962142691203e-05
-7.19402271658074e-06
6.83583003666948e-06
-1.04322396425527e-05
-1.22339340072344e-05
-3.9910372326288e-05
-3.22085690603736e-05
-1.45623884149383e-05
-1.10954997907831e-05
-1.21848404754718e-05
-2.60547106317941e-05
-1.48330546506898e-05
-1.53093792711308e-05
-2.16157936834152e-05
-1.22693137846254e-05
-6.55437020623088e-06
-3.07266033251857e-05
-4.02382510862961e-05
-1.78784437379674e-05
-9.18437903331021e-06
-1.65603604937933e-05
-1.63082372985195e-05
-1.39891252637668e-05
-2.29048479610527e-05
9.38610992247189e-06
-3.1679581034125e-05
-1.22328661993759e-05
3.90035690208153e-06
-2.00083365479796e-05
-2.03258202012304e-05
-3.45285018502423e-05
-2.58508455602641e-05
-2.9393264368878e-06
-2.28293956020155e-05
-2.39521719482428e-05
-3.17675437849169e-05
-2.07682591562416e-05
-2.28952093877249e-05
-1.69055091704322e-05
-2.81597436919302e-05
-3.17907147140035e-05
-2.40401078629815e-05
3.47162179146965e-06
-3.39734492409294e-05
-2.99617085709709e-05
1.02287898263523e-06
-1.56098539171201e-05
-2.43162449805345e-05
-2.82906985756455e-05
-1.05469481002712e-05
-1.35414865307109e-05
-1.6168183224621e-05
-3.46340815132667e-05
-8.28288237263735e-06
-3.19464150570118e-05
-1.10039622645928e-05
-4.71638566217707e-06
-3.96409149237605e-05
-4.08763034203952e-06
-7.99650547834596e-06
-6.78631106091812e-06
-1.99510766594968e-05
-3.57170069050079e-05
-2.74482141946381e-05
-2.97625504415339e-05
-2.5750330248089e-05
-2.04634952898434e-05
-9.42946839671663e-06
-1.73142920215088e-05
-3.46011925869532e-05
-9.00383431596999e-06
-1.48836540305169e-05
-2.48422169987663e-05
-1.56204792862412e-05
-3.71864405506561e-05
-3.33179147718186e-05
-9.64461013417983e-06
-2.11060792478981e-05
-1.41647587928385e-05
-3.53783178704537e-05
-2.06902257762172e-05
-3.20589607204536e-05
-3.11542359184876e-05
-5.1020505224524e-05
-2.05647254385306e-05
-4.84134921313722e-06
-1.63981056894408e-05
-2.93078169632776e-05
-9.50851461391889e-06
-3.54881161738216e-05
-2.6133937497958e-05
-1.62956361262202e-05
-7.44779493636017e-06
-2.04606058251715e-05
-3.34515433858206e-05
-2.1804928602704e-05
-2.13208665118305e-05
-1.09317559033331e-05
-1.80993154331376e-05
1.13740305394364e-05
1.28843224245577e-05
-2.04368723617922e-05
-2.02720370170969e-05
-1.60480135505859e-05
-1.80407936337029e-05
-1.14192401197029e-05
-9.67734261926163e-06
-9.70361723701113e-06
-2.38042427099855e-05
-1.02980139220481e-05
-3.0091549984791e-05
-2.63929096713503e-05
-1.81145045368197e-05
-7.39431862121768e-06
-2.70554648906832e-05
-4.08387229041773e-05
-2.27850409091976e-05
-1.82501260968259e-05
-2.36666484069664e-05
-3.56419262056352e-05
-1.70379316309634e-05
-2.69531297403809e-05
-1.53010591890575e-05
-1.58465247944975e-05
-1.45371695771613e-05
-2.60306921604063e-05
-1.65934693513488e-05
-1.3129258310418e-05
-1.79952986332486e-05
-1.63443475967154e-05
-9.61576695625026e-06
9.79220464010341e-06
-2.51550572471114e-06
-2.18371828356384e-05
-3.46276786553878e-05
-1.87877950321323e-05
-1.94471793441824e-05
-4.48324980093739e-06
-1.59649804529791e-05
-2.97383204506878e-05
6.19439497328379e-06
-1.71865345919425e-05
-1.72356259833746e-05
-3.53341278176215e-05
-2.58771076429876e-05
-1.34752364955387e-05
-1.36756240592591e-05
-2.44887787576561e-05
-1.68973098652943e-05
-2.60843924944602e-05
-4.39819320515456e-05
-1.74294025390795e-05
-4.97323563466432e-06
1.25780539161411e-06
-1.74818532831729e-05
-2.3714616561431e-05
-2.39560500450557e-05
-1.92483416267075e-05
-7.0512594868387e-06
-2.80355672497607e-05
-1.90125965795187e-05
-2.31105464307527e-05
-9.44331534690047e-06
-1.89386099869503e-05
-2.4640995914137e-05
1.60261289711452e-05
-3.39082150169754e-05
-4.07275289087457e-05
-2.15944907777128e-05
2.58974334243743e-06
-2.77517003219026e-05
-3.1465434390481e-05
-2.79397570714557e-05
-4.85721589444588e-06
-4.4566660283352e-05
-1.3739501537136e-05
-1.67380563198617e-05
-2.55057015552699e-05
-2.51437400692892e-05
-9.27560252793876e-06
-1.11715702407921e-05
-2.30636138121285e-05
-2.02042569285569e-05
-1.02998661558658e-05
-3.26498334022104e-05
-2.02744759129431e-05
-6.01170399463844e-06
-2.76022257420101e-05
-1.68868139379323e-05
-4.39543004745473e-05
-9.35578841189649e-06
-2.47093685569061e-05
-2.09608540355685e-05
-1.89148584319121e-05
-8.50465777893103e-06
-6.78045659741613e-06
-2.82981556243677e-05
-1.77963711063271e-06
-3.287462216919e-05
-2.03988086126443e-05
-5.43406540651402e-07
-8.12115548677538e-06
-2.11949956691364e-05
-2.59120007185081e-05
5.47732017542792e-06
-1.20491287735343e-05
-1.76889221600844e-05
-2.2630976030648e-05
-1.65690201559411e-05
-1.84364136713196e-05
-1.36519794406723e-05
-4.40544248640356e-06
-2.66544741517306e-05
-2.08528218526679e-05
-1.29184313410424e-05
-4.18505019903566e-05
-3.16401854690603e-05
-1.26513174351121e-05
-2.38375643778344e-05
-1.53302561608305e-05
1.0269199746723e-05
1.3835909424396e-05
-2.68606515174441e-05
-1.47225865480618e-05
-2.27046526467039e-05
-1.5509818651969e-05
-1.5979106260921e-05
-2.31683075918261e-05
-3.06991285822893e-05
-2.36121966942508e-05
-2.80791785093199e-05
-4.16140472508737e-05
-2.91382642474129e-05
-2.62106066084497e-05
-8.74641125223972e-06
-9.35799411308163e-06
-3.06041303867376e-05
-2.91549370179713e-05
-6.16570857861452e-06
-9.62459330964507e-06
-1.71524028428522e-05
-1.89069790676151e-05
-1.8733020931584e-06
-1.16798929200955e-05
-2.54777654877289e-05
-1.28986146694276e-06
-2.41630875752083e-05
-1.01581267374905e-05
-1.19028490250599e-05
-2.38797406566216e-05
-1.85135637423825e-05
-2.52429433020352e-05
-5.42547715915678e-07
-9.56908496023299e-06
-6.73882114837246e-06
-2.64031243155216e-05
-1.5777149001585e-05
-3.74857698627964e-05
-1.93163993978271e-05
-2.61241401022248e-05
-2.35901411629586e-05
-2.81140498377863e-05
-1.97200536450808e-05
-4.10113168904996e-05
-1.50930684119142e-05
-1.4387101093725e-05
-1.64777287953451e-05
-3.63257012695425e-05
-1.01035913992285e-05
-2.92078797976187e-05
-9.7938369393901e-06
-2.85429498320609e-05
-2.05022852967578e-05
-1.74809728053227e-05
-6.28701807936361e-06
-4.33328190631269e-05
-1.75043212347274e-05
-2.72510352988809e-05
-1.17545639725958e-05
-1.94687550713249e-05
-7.57565448766025e-06
-2.77583865254885e-05
6.76085729663097e-06
-3.70957316959167e-05
-2.41585193908364e-05
-3.68233900022199e-05
5.29447236016477e-06
-4.83023648968264e-06
-1.36241595573309e-05
-2.1806256517194e-05
-1.73690340023206e-05
-2.05375220417204e-05
-2.40616346379463e-05
-8.04753732953035e-06
-3.23156348562013e-06
3.27641265871013e-07
-1.92851735886957e-05
-4.19108011742986e-06
4.72595314042306e-06
-2.12195443039742e-05
-1.87411403093172e-05
-2.59629096776055e-05
-2.41835843024595e-05
-1.30311016664336e-05
-1.73430170919779e-05
-2.58672884865538e-05
-1.10376528473582e-05
-3.97455029181072e-05
-3.66206908779474e-06
-4.67931647912668e-05
-1.07972695688603e-05
-3.28339215957229e-05
-2.4139711984318e-05
-2.17209533109933e-05
-1.47241810142874e-05
-8.95845162919271e-06
-1.09904530959302e-05
-1.04294788712168e-05
-1.68973224936491e-05
-1.52975422198733e-05
-2.11015309771323e-05
-2.87184758908715e-05
-1.93486934568003e-05
-3.95179969824375e-05
-2.07779553431543e-05
-2.78223379202514e-05
-6.09136366943274e-06
-2.78589067102218e-05
-1.81099057217373e-05
-2.97680666433882e-05
-3.26144421901512e-05
-1.75444189248039e-05
-2.18075967004042e-05
-2.17832706044024e-05
-2.85346195596501e-05
-2.60548242187986e-05
-2.33921129405624e-05
-1.20651894631269e-05
-8.81671444613602e-06
1.08034115083343e-05
-1.93237651655507e-05
-2.39121048404224e-05
5.49174016608671e-06
-7.93977411220432e-06
-2.98654971046798e-05
-1.48650520123769e-05
-1.51286178881157e-05
-9.07834227344684e-06
-2.75327672701403e-05
-1.22357942021192e-05
-2.65690206669131e-05
-1.81431369424459e-05
-2.25163646060641e-05
-1.39817650082622e-05
-1.67106487187085e-06
-2.13547986164061e-05
-2.98956488158241e-05
-1.85744650351849e-05
3.18414018858862e-06
-1.55308180428808e-05
-2.02270671837112e-05
-2.93399921824914e-05
-2.29935850098366e-05
-3.89142009528688e-05
-1.73170790128478e-05
-3.10592777508281e-05
-3.34695994036917e-05
-9.96923513217027e-06
-2.31853163786107e-05
-3.2312936414568e-05
-1.09575593873761e-05
-3.57883664557071e-05
-3.24655010210957e-05
-1.30036484715744e-05
-2.38435993551244e-05
-3.99506075535121e-05
-3.27635398052775e-05
-5.06361453149051e-06
3.78289798228255e-06
-3.15218403344927e-05
-4.72845825684012e-05
-1.33491803698976e-05
-2.51727280724115e-05
-2.95929802600632e-05
-3.2816153597102e-05
-3.63145151286842e-05
-9.99131717373798e-06
-2.99351483269849e-05
-1.41201205948834e-05
-1.01317075218362e-05
-3.56252083439231e-05
8.23270389713009e-07
-7.53210711649601e-06
-1.21860881772922e-05
-1.93931711871505e-05
-3.53684396273078e-05
-1.19764968295795e-05
-3.12879378464952e-05
-1.17549027410096e-05
-4.62235598134742e-05
-1.8243819805389e-05
-2.02362308881115e-05
-3.38589752719833e-05
-1.12692296602249e-05
-5.25814698893362e-06
-1.58132847665931e-05
-2.19458502329326e-05
-9.57099609144325e-07
-1.11604688003292e-05
-2.76636586219186e-05
-2.48096111637948e-05
-2.16742334640811e-05
6.13528318949067e-06
-1.49660335513235e-05
-2.26287217074231e-05
-2.76202349518179e-05
-2.61447505703286e-05
1.20424223807491e-06
-1.74821405005725e-05
-2.52428487769444e-05
-5.70879821415442e-06
-2.89402053466913e-05
-3.82640739431467e-06
-7.54399668192634e-06
-3.59078610079515e-05
-2.21763934712719e-05
-1.7032802625414e-05
-2.04828599464429e-05
-2.5939362261936e-05
-1.89091080198116e-05
-2.80349897096612e-05
-3.75460802140823e-05
-3.83752809236634e-05
-1.67550667130928e-05
-1.93633452459203e-06
2.65221179889864e-06
-2.88560386947633e-05
-1.7697007402886e-05
-3.07155782904618e-05
-3.38299833677287e-05
-2.66065151163484e-05
1.38596320683568e-06
-1.53428848597209e-05
-1.48612691920889e-05
-1.65056344585408e-05
-3.06319615064068e-05
-8.21973732566342e-06
-9.04491260967161e-06
-2.90885065362823e-05
-2.93674944085224e-05
-1.00233020143462e-05
-2.94311217590853e-05
-2.15738664927357e-05
-3.20401852830336e-05
-4.17637472372987e-05
-2.90166420537419e-05
-7.93574171516818e-06
-1.5743628136236e-05
-3.51245427345932e-05
-3.32883925646757e-05
-8.85879254821975e-06
-3.61913276106953e-05
-3.35007436468018e-05
-3.31450722060919e-05
-2.558174871287e-05
-2.38507858432488e-05
-2.50521676106586e-05
-3.44924710628959e-05
-2.58978905260058e-05
-2.15489110299775e-05
-2.51941662456713e-05
-1.04472847196771e-05
6.9855796123779e-06
-4.97243961199674e-06
-9.28619778904245e-06
-5.96448342018039e-06
-2.87566657816652e-05
-2.82547607976966e-05
-2.76761521748438e-05
-2.20725381414839e-05
-5.28872817885851e-06
-3.55271285482719e-05
-2.02037474215696e-05
-2.32751591562386e-05
-2.70275609243616e-05
-3.20586262907205e-05
-1.53831482781943e-05
-2.64387237318367e-05
-2.49678497948435e-05
-2.93319242906797e-05
-6.81750329977575e-06
-1.71524204370085e-05
-1.59290353405226e-05
-4.16311932592304e-06
-1.58539388550016e-05
-9.62268807016021e-06
-3.87733652062017e-05
-6.38951397976577e-06
-2.11490007941267e-05
-2.94448750509169e-05
-8.34384907757587e-06
-2.87230162204481e-05
-2.78098894806652e-05
-3.2987389676313e-05
-1.89233002710888e-05
9.79542837010282e-07
-1.04361773179412e-05
-3.01862667195422e-05
-3.05155682846008e-05
-1.31295879964108e-05
-1.83462555741147e-05
-2.35673853816958e-06
-2.50540334104351e-05
-1.26938383555544e-05
-5.63815043827221e-06
-3.24170887510353e-05
-1.94424270214712e-05
-1.95602755912132e-05
-3.14555062444445e-05
-1.06419865761334e-05
-7.65760149970623e-06
-1.57737327636891e-05
-1.26759811443929e-05
-2.45761480258211e-05
-1.78535815212926e-05
-3.90859238148434e-05
-1.83604450365863e-05
-2.52972958319267e-05
-3.22494951863058e-05
-3.77625234094079e-05
-1.72467598924498e-05
-2.18639788252807e-05
-1.76802134621123e-05
-4.20687738659131e-05
-4.94546420867889e-05
-1.95992140731666e-05
-3.50246600218683e-05
-1.27119039136447e-05
-3.12509286406627e-05
-4.40243955784386e-05
5.19759036108814e-07
-3.22100813587424e-05
-1.10774182147774e-05
-2.79759409320559e-05
-1.16587259037037e-05
1.24560497038876e-06
-4.00386135233386e-05
-3.01743508849185e-05
-1.82031234139709e-05
-8.60188577343341e-06
-1.53118774168372e-05
-4.74774144578251e-06
-2.2500970408366e-05
-1.20758641237367e-05
-3.06376131143703e-05
-1.39161571135519e-05
-2.27578904362531e-05
-1.05315912918371e-05
-2.93732528841497e-05
-1.58266271226904e-05
-1.88012282615518e-05
-2.59493312106226e-05
-2.42727174077019e-05
-8.38256014656641e-06
-2.85709574046796e-05
-1.14356250047878e-05
-3.204366503119e-05
-1.86059095700531e-05
-4.85706943298611e-06
-2.09085781185219e-05
-2.7751900820721e-05
-1.51433140181292e-05
-2.94740597974482e-05
-1.26237109240812e-05
-2.23722652757374e-05
-2.53811397413526e-05
-2.41511753679595e-05
4.20812552695889e-06
-4.42257283045359e-05
-1.32531051110378e-05
-4.42453447555905e-05
-1.11157807565159e-05
-2.09980873427817e-05
-3.84617959998291e-05
-3.36494201825471e-05
-3.37541982878382e-05
-2.69410572383843e-05
-5.4854239970822e-06
5.58189587457386e-06
-1.51036268083887e-05
-3.28378765547402e-05
-5.28551129534826e-05
-2.89901989765583e-06
-4.92657408018022e-06
-3.15180938908837e-05
-2.18503596270417e-05
-1.15182867883965e-05
-1.12653640951e-05
-2.58106204197968e-05
-2.38953846729921e-05
-2.29270531791124e-05
-1.1872902383653e-05
-2.20568429568735e-05
-5.72519601976648e-06
-2.06082849399949e-05
-1.46252361340907e-05
-2.12772662328384e-05
-3.66295488052767e-05
-3.38483069085026e-05
-1.91386756614641e-05
-2.41065646560422e-05
-2.50069849561669e-05
-6.58779157748129e-06
-7.07243592626193e-06
-2.80677584451159e-05
-2.09354019142108e-05
-1.49450421243793e-05
-1.60758141603378e-05
-2.25688932262535e-05
-2.03515964717198e-05
-1.35225961776173e-05
-3.77933628201736e-05
-5.51622586210259e-06
-2.95237139277015e-05
-3.34076944899927e-05
-9.34154263605338e-06
-6.15668500872318e-06
-2.19374522112553e-05
-1.03902726039698e-05
-3.43695527819005e-05
-3.57437999579596e-05
-6.41617680954146e-06
-2.42579759039726e-05
-1.23165658597251e-05
-1.97502982357078e-05
-8.33184354785613e-06
-5.11150683784158e-06
-3.55281188104288e-05
6.15744915936107e-06
6.02012434076809e-06
-3.36267219607771e-05
-1.40094878143313e-05
-1.3283468797038e-06
-4.42817210624787e-05
-2.56627189375736e-05
2.4753325939465e-06
-1.55239315709006e-05
-1.69012108969254e-05
-1.61090450618187e-05
-3.27598475673698e-05
-2.58547467621766e-05
-7.77374247474567e-06
-2.18137933385733e-05
-9.64367950844058e-06
-1.12773164880171e-05
-6.53025395642289e-06
-2.50619428230877e-05
-1.04821843157694e-05
-1.90884919147818e-05
1.14464970183682e-06
-1.73667765603751e-05
-6.82779520669022e-06
2.20811257851179e-05
-3.08564317687292e-05
-2.5840065469876e-05
-2.65923757769552e-05
-3.30033886016018e-05
-1.86892254784166e-05
-1.33123592097019e-05
-2.65569728758665e-05
-3.07395868004079e-05
-2.40347882758797e-05
-1.15891514628376e-05
-3.92152811899205e-07
-2.48731585211204e-05
1.69397837925229e-06
-3.24928909144851e-05
-8.57530125422268e-06
-3.47245293154606e-05
-2.97288605551761e-05
-3.37082367835184e-05
-1.17228282592668e-05
-3.09174222658614e-05
-2.49442744283442e-05
-3.54916032957048e-05
-2.37647490751441e-05
-1.44191685323732e-05
-2.78437268090903e-05
-2.0553354943202e-05
-1.94596233184218e-05
-1.43857031906612e-05
-2.5760196832029e-05
-3.30312028050845e-05
-1.59636034626535e-05
-3.47318474426387e-05
-2.55547720485965e-05
-1.79377603635498e-05
-2.19420748367959e-05
-1.76843821197784e-05
-3.5223015381502e-05
-2.77078639930049e-05
-1.15355440085491e-05
1.16868535966356e-05
-3.76617738840073e-05
-2.6372411542628e-05
-8.55733585512826e-06
-1.94032022454805e-05
-2.03333193542351e-05
-1.56804955530489e-05
-1.02720061716672e-05
-5.45376097355769e-06
-1.75689061539062e-05
-1.09420815326112e-05
-1.63054381931827e-05
-2.1001920958197e-05
-1.78098518770566e-05
-2.61746584585833e-05
-9.82015241042686e-06
-2.30692327947281e-05
-2.35276372388389e-05
-3.41540772141658e-05
-2.14366121600141e-05
1.23305315536031e-05
-1.07010227871148e-05
-2.08545381746148e-05
-3.35732373031784e-05
-1.16681781165561e-05
-2.7365390179162e-05
-2.28011894452559e-05
9.04931326330973e-08
-5.40122969373029e-06
9.66715257445032e-07
-6.94461416605106e-06
-2.21107519540993e-05
-4.00173235301984e-06
-2.98373187288817e-05
-1.27925683730414e-05
-2.14809409797494e-05
-2.9443831850629e-05
-4.39518991647256e-06
-3.00198189254349e-05
-1.69384826305281e-05
-9.23434404160933e-06
-3.91924631069905e-05
-1.76001665525165e-05
-1.51914005098387e-05
-2.96703314484392e-05
-3.05663108352336e-05
-1.50316097701169e-05
-9.11235136501191e-06
-3.72801104651164e-06
-2.66375177202164e-05
-2.90749987531155e-05
-6.63096422744354e-06
-2.70499898615767e-05
-1.24366911836372e-05
-1.16744592916012e-05
-1.80277272018765e-05
-2.47305260501854e-05
-1.47646624918735e-05
-3.35621366430402e-05
-2.41447867421203e-05
-1.71155701724378e-05
-1.99948400582718e-05
-1.6453496810365e-05
-3.05092626141036e-05
-2.83674219341392e-05
-5.21460934884279e-06
-4.77013075983542e-05
-1.66062516271968e-05
-2.06680951957829e-05
-2.37147274269008e-05
5.56076341193823e-06
-2.16970320518787e-05
-1.29044894137923e-05
-1.55136347820329e-05
-2.52644575670132e-06
-2.30945273909122e-05
-2.7229239409439e-08
-1.13428050942769e-05
3.22745420428418e-06
-3.69100297196215e-05
-5.77629880246483e-07
-2.41082951917208e-05
-3.73022191926948e-05
-1.0161350499817e-05
-3.10188367586713e-05
-5.75709675840019e-06
-3.36006975951915e-05
-6.60469388580586e-06
-4.46963233326987e-05
-1.54258882056946e-05
-8.85386793148915e-06
-2.46086494931163e-05
-1.51049419371361e-05
-2.71603411883538e-05
-3.25415251304528e-05
-2.78908079109565e-05
-2.61958050293273e-05
-7.92920521783271e-06
-3.31591500990752e-05
-4.08345446171441e-06
-1.23519930600952e-05
-2.87548139287835e-05
-2.86283554369751e-05
-1.46670972059244e-05
-4.24147095293481e-05
-1.86410806325157e-05
-8.34548658690012e-06
-1.10054726729285e-05
-1.88288908130487e-05
-2.87515816518311e-05
-1.53001817491503e-06
-3.32604090965932e-06
2.85853772703591e-06
-4.65641124507163e-05
1.9519109740278e-06
-2.70715209215472e-05
-2.23334788564321e-05
-2.92490454189464e-05
-3.00211044359681e-05
-1.92486764254132e-05
-3.51181604517993e-05
-2.30084524601895e-05
-1.93857173490802e-05
-2.51513539291417e-05
-3.38842910120568e-06
-2.18577090713692e-05
-1.73660399664534e-05
6.48952484272497e-06
-1.49980589569577e-05
-9.39219554375108e-06
-3.29573663376661e-05
-1.25124096912352e-05
-1.37649058208112e-05
-1.87607474774038e-05
-2.40134905341271e-05
-1.29528806379171e-05
-2.48367519444726e-05
-1.47033390958563e-05
-2.03381318348062e-05
-9.88028708113738e-06
-2.78232625244719e-05
-7.20572528294218e-06
-3.07329769193789e-05
-3.74364346467025e-05
-9.73601511532113e-06
-3.31232588121209e-05
-3.39824878372977e-05
-8.41823954194265e-06
