# Supplementary material for: Research on computational propagation and identification of mine microseismic signals based on deep learning
Source: PLoS One. 2025 Oct 22;20(10):e0334641. doi: 10.1371/journal.pone.0334641 (PMC12543183; doi:10.1371/journal.pone.0334641)
Supplement: S3 Data — (ZIP) [file pone.0334641.s003.zip › 000100500002850.xlsx_0.txt_24.txt.txt]

-1.49346562853247e-05
-5.74607405131879e-05
-2.28691553684739e-05
3.00671076225679e-06
-1.67018065752613e-05
-9.32931721386889e-06
-2.05074259054439e-05
-1.03563745767553e-05
-7.69045307860311e-06
-1.50416072160478e-05
-1.08624848615991e-05
-2.02075054081167e-05
-3.41425024047534e-05
3.67220374607717e-06
-1.16576807067592e-05
-1.83815774455867e-05
-4.28366454754744e-05
-2.80737044907978e-05
-2.53416177074829e-05
-9.26767691519313e-06
-2.85701879716509e-05
-4.28632820282091e-06
-5.63047411133334e-06
-1.83744722103372e-05
-2.19171040994915e-05
-2.41095093985803e-05
-1.67185542106241e-05
9.13737068225449e-06
-1.44897708594914e-05
-2.61522272708647e-05
-1.90471925945772e-05
-2.47717153508864e-05
-5.86582588896396e-06
-1.32102728692747e-05
-3.11317157163447e-05
-1.88355358217286e-05
-1.2667091184561e-05
-4.37124493060974e-05
-2.88617045189538e-05
-2.2301404974203e-05
-3.87548384134328e-05
-3.00913539474796e-05
-1.46676712040893e-05
-3.54783791405193e-05
-1.08622281659283e-05
-1.90009665128748e-05
-1.12591594444455e-05
-2.8145379433767e-05
-2.5548747361533e-05
-1.24033850913167e-05
-1.83611471387954e-05
-1.79173182875518e-05
-1.47866234176953e-05
-2.26454510669164e-05
-5.11365101007113e-06
-2.31825377825682e-05
-1.26306295256668e-05
-2.14779131891402e-05
-2.14277010840725e-05
-3.05603374771227e-05
1.44869387736596e-06
-1.84007571291161e-05
-2.96026410423461e-05
-3.96079205395665e-05
2.89129666743607e-06
-3.42896530476354e-05
-1.3892601633535e-05
-4.05012907298897e-05
-1.96812919872288e-05
-3.93905910236222e-05
-3.59997861116428e-05
-4.17390566812624e-05
-2.20288767440312e-05
-1.50802845804841e-05
1.32904274855401e-06
-4.8070776262848e-05
-9.43581733826037e-06
-1.99156202886397e-05
-1.67121530698694e-05
-3.30499712066948e-05
-3.73650685923286e-05
-3.72897320533047e-05
-2.27013427222495e-05
-1.97758461711602e-05
-2.54478495732307e-05
-3.36437405763474e-05
-3.1671595718393e-05
-3.70909143757157e-05
-1.053410512065e-05
3.11005052337256e-06
-3.30636229583544e-05
-1.23924779779296e-05
8.00609186054539e-07
-1.93013198751245e-05
-1.28358010236874e-05
-2.72599374515184e-05
-1.47590183188527e-05
-1.72391639659386e-05
-8.78698590374507e-06
-1.27104496536043e-05
-3.02778226693271e-05
-1.79223733117381e-05
-8.59585280675314e-06
-1.72939200022319e-05
-1.89053934755058e-05
-2.76164822708814e-05
-3.6676595842133e-05
-6.24395194371073e-06
-1.63282551018597e-05
-7.04870145436891e-06
-4.63546061949194e-05
-2.87145833556974e-05
-4.19362720246721e-06
-2.42924780970586e-05
-2.01181332874826e-05
-1.31745770163987e-05
-2.41538419713557e-05
-3.0935161388706e-05
-1.67039313010617e-05
-9.47054508346498e-06
-8.95451228237534e-06
-5.79333521258522e-06
-5.46453144787574e-05
-2.31930789040402e-05
-1.38282540363614e-05
-2.68931938137135e-05
-1.46870590887084e-05
-3.56543846465848e-05
-1.43030151639454e-05
-9.73571613913817e-06
-3.30662913323384e-05
-3.57219576158072e-05
-1.79137611097895e-05
-3.96280324392956e-05
-3.17603134048546e-05
-3.13195855846918e-05
-1.82246912267642e-05
1.10862451696287e-05
-1.30516521416687e-05
-4.01184774292899e-06
-2.3010600578209e-05
1.88339577916578e-06
-1.54661867580805e-05
-2.3378048014916e-05
-3.86316341742018e-05
-1.10806471453697e-05
-2.73811651586334e-05
-3.06509641389555e-05
-2.03787781312047e-05
9.56298367933691e-07
7.89585218695195e-07
-7.43205174870155e-06
-4.38514135302324e-05
-8.63009914759846e-06
-3.34816982288834e-05
-1.4238305611856e-05
-9.39176488275929e-06
-2.97567271877062e-05
-1.57343284253705e-05
-1.59769787348144e-05
-7.1117808040176e-06
-8.31531872180767e-06
-3.6891017815945e-05
-2.59624335799228e-05
-1.51718840894861e-05
-2.98292799126683e-05
-2.24035278751649e-05
-2.90287710473564e-05
-1.04790382018766e-05
-5.47423805886214e-06
-1.24210316244052e-05
-2.21125015573303e-05
-2.6040139641448e-05
-2.49809622229533e-05
-1.21842474520322e-05
-1.08332347396087e-05
-2.81038748912827e-05
-3.16214827817208e-05
-1.33197398430152e-05
-2.12574897008246e-05
-1.72368293959021e-05
-3.92111730727093e-05
-1.42585525387179e-05
-2.07870383245308e-05
-1.9575596970624e-05
-2.43396690380805e-05
-2.99024637994574e-05
-2.19360718870972e-05
-2.39144483834655e-05
-3.87166884157288e-05
-2.33143211320152e-05
-3.66200325998992e-05
-1.39640621227189e-05
-3.53357492708682e-05
-1.1575428363362e-05
-3.45775390920736e-05
3.58388021186587e-06
-3.35625479143118e-05
-2.08469502675294e-05
-6.51785792947996e-06
-2.69692851523571e-05
-1.45872732357724e-05
-3.37931524148415e-05
-1.58243881941336e-06
-6.48459097195278e-06
-3.74042497934464e-06
-3.83390769969125e-05
-1.57682812783857e-05
-1.12414446817702e-05
-9.56875615581742e-06
-1.53956529283127e-05
-1.36119624632764e-05
-2.6469193689635e-05
-2.07311522080744e-05
-3.60708815977818e-05
-2.87891952989028e-05
-2.41247588882666e-05
-1.54303816004738e-05
-1.23211978706287e-05
3.64615083701449e-06
-2.16790711080952e-05
-1.34290599449457e-05
-1.50586853802811e-05
-3.63552911769388e-05
-1.83136676785181e-05
-1.54741851630289e-05
-2.84192863423402e-05
-4.96471389635164e-06
-4.00647353790753e-06
-3.82969481610855e-05
-1.40621059923353e-05
-2.04276992147679e-05
-1.53583460386817e-05
-2.96133710182378e-05
-1.4564901832835e-05
-2.49115576178242e-05
-3.21051003923282e-05
-2.0533895334429e-05
-5.1001341504171e-06
-3.35229365007683e-06
-1.41801088567499e-05
-1.06818632455604e-05
-2.63801490358169e-05
-1.7444757941152e-05
-3.3847432511571e-05
-1.58611438631968e-05
-5.94264544701812e-06
-9.02898584820153e-06
-2.25134574704257e-05
-3.41877655411233e-06
-3.20587816556119e-05
-2.63499268461446e-05
-1.50669291061479e-05
-2.22864138340246e-05
-3.43784945382871e-05
-2.00692973724046e-05
-3.41775416945389e-05
-5.94311177074931e-06
-2.03403625342161e-05
-2.18088630141407e-05
-2.09395988953012e-05
-2.6747261654619e-06
-1.15245185255081e-05
-2.1779574631863e-05
-1.48216138321428e-05
7.80291233473099e-06
-1.18717837485042e-05
-3.31554826443894e-05
-2.506360838952e-05
-8.05940120115957e-06
-2.30759985714223e-05
-4.45063071297922e-05
-3.18462238285167e-05
-2.45539642869207e-05
-2.84440591066658e-05
-2.47413875535184e-05
-1.03633545995067e-05
-1.87095479191712e-05
-2.42118272090953e-05
-2.88580119212663e-05
-1.57856638537435e-05
-1.33794870630963e-05
-1.08676823833527e-05
-1.37462866257768e-05
-1.9984832151326e-05
-3.04423470039242e-05
-2.78429045066996e-05
-3.43783260639303e-05
-3.16629064351995e-05
-3.82746795309176e-05
-9.32144838751306e-06
-2.65919225457252e-05
-2.75879964790271e-05
-3.97388830306399e-05
-9.86736889094703e-07
-2.79790449453475e-05
-2.106882192644e-05
-3.16937547396073e-05
-1.02925966170201e-05
6.17220483127342e-06
-3.23300923739548e-05
-2.00802117798896e-05
-8.52376002441686e-06
-2.10518399473312e-05
-2.82260570527648e-05
-2.27230429920108e-05
-6.74774321007367e-06
-1.39000258038983e-05
-3.15170248725912e-06
-2.94610273976907e-05
-1.4615458127335e-05
-1.90641964761038e-05
-4.87651864468464e-05
-2.66771455935993e-05
3.70355881478304e-06
-2.0380996536603e-05
-1.60895788745652e-05
-3.34807448666401e-05
-9.97323056084889e-06
2.03584841744042e-06
-1.09445328574733e-05
-9.77026524640309e-06
1.58470113853377e-06
-2.67868605041129e-05
-5.74829897558431e-06
-2.6089410960283e-05
-2.75398947718127e-05
-2.13020902925427e-05
-2.78544016960193e-05
-3.40268266109929e-05
-1.42199024085142e-05
-1.24504535008739e-05
-7.56829229036996e-06
-2.83545217151595e-05
-2.15729969141895e-05
-1.94747703916078e-05
-2.52706420401649e-05
-2.78235822415109e-05
4.66123505473259e-06
-2.29037379457432e-05
-8.23434274501631e-06
-2.24583255762905e-05
-2.24187119732917e-05
-1.24203028263731e-06
-2.87571770878967e-05
-1.33577637701339e-05
-3.0405669797305e-05
-6.23063876865176e-05
-1.9517138492562e-05
-2.79073157357623e-05
-2.63339224527808e-05
-3.92516539304893e-06
-2.51764145980042e-05
-2.27780358752957e-05
-1.57578274153288e-05
-2.00484357892277e-05
-3.45520709755541e-05
-2.05355668996417e-05
-2.24782959368019e-05
-2.55594525825095e-05
-1.7714873944721e-05
-1.87040095738954e-05
-9.48219231347314e-06
-4.10611465866043e-05
-2.40202514838873e-05
-2.38639797168148e-05
-2.93037603676363e-05
-6.96874867397363e-06
-2.48355446296807e-05
-1.47183011906191e-05
-4.05663597999164e-05
-2.93373860392234e-05
-2.01512226549662e-05
-2.60786131711474e-05
-1.93152489541818e-05
-1.62667529571562e-05
-3.58507399601392e-05
-3.4865965701779e-05
-2.4185748411215e-05
-3.09103659258844e-05
-8.01794024304254e-06
-5.34061025142108e-06
-8.55355567548534e-06
-2.93630439817162e-05
-3.5198037166508e-05
-2.53146892503266e-05
-1.46200605418138e-05
-2.66284136077312e-05
-2.83060666207115e-05
-5.11098726077506e-06
-4.03946158302035e-06
-9.02330797708874e-06
-2.11588204402308e-05
-2.82206700200895e-06
-1.02241204507697e-05
-1.83243823055974e-05
6.70827264620279e-06
-3.7397016680742e-05
-1.82424848004236e-05
-3.53252749301504e-05
-1.65030049212152e-05
-5.9752998498916e-06
-8.39661349797834e-06
-5.57023103662334e-06
-2.53486036125373e-05
-1.96522159763631e-05
-2.80958280990174e-05
-5.9391847038276e-06
-8.7176707370722e-06
-3.19184818992253e-05
-1.17353794659678e-05
-2.50057499090099e-05
-1.55583047494523e-05
-1.3724157984255e-05
-3.26554815418687e-05
-3.61524496500911e-05
-2.58150428248302e-05
-2.45190000538702e-05
-3.17282966900676e-05
-4.12936283834156e-06
-1.82267768852673e-05
-1.79535261260883e-05
-2.70955886945348e-05
-1.63668956895018e-05
-5.00315847387467e-06
-4.70115385889691e-05
-2.6147378358351e-05
-3.6419666568435e-05
-9.04821751467654e-06
-2.37035271576836e-05
-2.14580792038641e-05
-1.60429724463627e-06
-2.84447096843843e-05
-1.22955360375097e-05
-1.94900834954202e-05
-2.40670637519325e-05
-6.29540106916099e-06
-3.26875095316742e-05
-1.45147616115938e-05
-3.29198881610096e-05
-3.68775699259249e-06
-2.62329181747222e-05
1.07602238601151e-06
-2.44185258896338e-05
-4.06095073848072e-05
-5.94781125823226e-06
-1.30089043064824e-05
-1.44164373791074e-05
-4.56939104151441e-05
-3.07939589102851e-05
-1.17380125183292e-05
-2.49048330274034e-05
-2.35049644903492e-05
-1.19712769642214e-05
-1.59911416864292e-05
-1.63328535728323e-05
-3.28810131856764e-05
-1.33554355850486e-05
-1.95620207939508e-05
-1.57104726164288e-05
3.96355495965994e-06
-1.66066449989983e-05
-1.34341197602531e-05
-2.60158766686306e-05
-1.87744706797808e-05
-1.47386627911135e-05
-3.0232366279236e-05
-1.41436637358904e-05
-1.91547410245745e-05
-1.77152791546135e-05
-2.89846617237562e-05
-1.69314998833178e-05
-2.91963545173933e-05
-3.18498754433208e-05
-2.01378867468096e-05
-2.91732153740656e-05
-2.1581923762375e-05
-2.27399226391326e-05
-1.06418158230078e-05
-1.1286763024187e-05
-7.29383283522343e-06
-2.04657923979658e-05
2.29902935573726e-06
-2.013714442755e-05
-1.78188424346489e-06
-3.166090937341e-05
-2.24044791657237e-05
-1.86356702691966e-05
-2.18843620358133e-05
-2.43294069205775e-06
-3.16344942775299e-05
-3.5737639761166e-06
-3.76289425179325e-05
-1.05519035235007e-05
-2.70975603025259e-05
-2.22360496857095e-05
-2.51670450283484e-05
-1.3652678541151e-05
-1.76763766687375e-05
-8.47445574388639e-06
-2.73177190655657e-05
-1.14879864794916e-05
-2.50301903379653e-05
-2.90613997697073e-05
-1.86237716619699e-05
-2.93797996609471e-06
-1.70410570998628e-05
-3.38289775323306e-05
-3.18200974095439e-05
-5.72645836413272e-06
-4.03267169181444e-05
-3.02920588749833e-05
-2.08094854489457e-05
-3.39533245428613e-05
-2.75938260390846e-05
-1.51090065531842e-05
1.47658642800614e-05
-1.27769217819588e-05
-1.40094932568549e-05
-1.18236347593016e-05
-4.67345830892567e-05
-2.81064190021824e-05
-3.15653067106756e-05
-1.21122149525639e-05
-2.03740005932279e-05
-1.40391986068366e-05
-2.68959521221095e-05
-2.07415006900013e-05
-1.62964380876982e-05
-1.40473467766895e-05
2.2148759455787e-06
-1.19260710455265e-06
-1.2590894873965e-05
-1.33652055276599e-05
3.50481510524886e-06
-2.73402008558334e-05
-2.51942684621583e-05
-2.13755697068547e-05
-2.71057273438529e-06
-2.57955589915503e-05
1.51029153020206e-06
-2.92331052170482e-05
-1.50339959427311e-05
-1.83671643783554e-05
-3.82886833462511e-05
-2.0784908645034e-05
-2.00729007655134e-05
-3.32994113187178e-06
-2.05284526586601e-05
-3.09829844391973e-05
-2.75821646040717e-05
-2.37923486457715e-05
-2.51351867709414e-05
-2.66458983255198e-05
-1.9528155578915e-05
-2.2148893364316e-05
-1.75341014769151e-05
7.05383251926581e-08
-3.35131263345499e-05
-2.4280517461562e-06
-4.05253654166655e-05
-1.48250721206703e-05
-6.89822497818416e-06
-3.40779610218647e-05
-1.05531445816295e-05
-5.45133348061684e-05
-1.80222452511309e-05
-2.49088031499447e-05
-1.41924906409385e-05
-4.45741639587718e-05
-2.51746078871344e-05
-3.93274346493734e-05
-1.02513754592281e-05
-1.76345745667531e-05
-2.78265446297063e-05
-4.19971500612239e-05
-2.64400571900245e-05
-3.10602362697127e-05
-4.50100404088098e-05
-3.58414789559014e-05
-2.15811757284261e-05
-3.34544130219548e-05
-1.33972617679286e-05
-2.03695540675576e-05
-2.04977499463141e-05
-2.59937831767921e-05
-2.56726495080657e-05
-2.75135799440187e-05
-4.26632612697329e-05
-2.26719663421795e-05
-3.51128196839076e-05
-1.99645147995166e-05
-1.37160726854949e-05
-1.15948582109646e-05
-2.75228679799113e-05
-1.94816659802644e-05
-1.60081632349018e-05
-3.36413573817579e-05
-3.65658349088773e-05
-7.65970714214104e-06
-1.55902544676732e-05
-1.37127572202737e-05
-2.96880123829649e-05
-2.15863540450588e-05
-1.7813968451353e-05
-4.54193010062112e-05
-1.9791863871385e-05
-3.96419738798585e-05
-3.33066922132908e-05
-2.13052266730074e-05
-2.37782816870669e-05
-3.5420650267522e-05
8.93233529300759e-06
-3.99320936694134e-05
-4.32385794426248e-05
-3.38694088016872e-05
-1.1403730760084e-05
-3.5531237653856e-05
-1.27032560252295e-05
-2.14622527921173e-05
-1.7764190624237e-05
-2.40521874204827e-05
-7.34830304257401e-06
-1.12760718443866e-05
-1.51720788588087e-05
-2.70182187605031e-05
-1.91612626976686e-05
-7.87782508622943e-06
-2.82125588343804e-05
-2.76395561091764e-05
-1.34160139135536e-05
-2.83989175409307e-06
-1.54074006542288e-05
-1.91293965312523e-05
-2.93796453667163e-05
-3.72049893015253e-05
-3.61088107856227e-05
-1.42064831048429e-05
-2.58145198973842e-05
-2.22653975432795e-05
-1.59113425175663e-05
-2.17708260620197e-05
-2.88133702791628e-05
-1.14950488553828e-05
-2.04921732007416e-05
-8.38602963804184e-06
-1.45172110754737e-05
-2.58813024677042e-06
-6.82169377027065e-06
-1.78133625572986e-05
-3.15085704662748e-05
-3.14267196678568e-05
-3.90723147807457e-05
-5.99720892774846e-05
-1.17625839194016e-05
-1.7589646911636e-05
-3.08656443231785e-05
-2.52964852375313e-05
-6.92404773494426e-06
-4.87165113283965e-06
-2.25664305292849e-05
-2.14617086005046e-05
-5.14176535226718e-06
-2.5755120173031e-05
-1.97615876209443e-05
-1.2059687218971e-05
-2.61129005425907e-05
-2.91027272223589e-05
-1.00240030399521e-05
-4.23032947884259e-05
-1.79835552450283e-05
-3.57729455673907e-05
-3.07672727526609e-05
-3.57356940804265e-05
-2.29811049742503e-05
-3.10151725672062e-06
-3.455944238265e-05
-2.80507027232234e-06
7.63838299369004e-07
-1.30908783426566e-05
-4.43367282019333e-05
-3.49804322940382e-06
-1.68799308047985e-05
-3.70930664001447e-05
-2.10363737604242e-05
-2.45370576219226e-05
-1.33854923543666e-05
-2.01663303777838e-05
-3.02577844550771e-05
-2.43867354214795e-05
-3.17955119204069e-05
-2.71822329709348e-05
5.07248208868286e-06
-1.30471059671723e-05
-2.34646675666992e-05
-1.77224727209132e-05
-2.89162433669192e-05
-2.55392328965368e-05
-3.5717478416524e-05
1.29762724270902e-05
-2.89664512410313e-05
-3.47152646872881e-05
-9.52664876072795e-06
-2.77174797361762e-05
-3.20803284721028e-05
-1.66801348243734e-05
-1.04045564860173e-05
-2.51306160626848e-05
-1.30102997743107e-05
-3.05556366371224e-05
-2.12366604965965e-05
-2.4499719283321e-05
-2.3550003052109e-05
-4.08714432978102e-06
-4.0770425732599e-05
-1.7649111230509e-05
-1.20289576269554e-05
-4.32059950694071e-06
-2.87825977235452e-05
-2.17298552134731e-05
-2.77478410316319e-05
-1.34101812737731e-05
-1.13955086116295e-05
-2.9548366575708e-05
-1.61249662831249e-05
-1.7273019267993e-05
-1.4012200791349e-05
-3.63294938485221e-05
-1.03860138786866e-05
-1.53688779792707e-06
-1.6913121952637e-05
-3.09859230675401e-06
-1.57294875933656e-05
-3.06041065943476e-05
-5.54221390842611e-06
-2.44876880674719e-05
-2.90165591594004e-05
-3.48497512664656e-05
-3.26130745338414e-05
-1.85147502725952e-05
-2.84763716703173e-05
-2.91961558409579e-05
-9.22307438089282e-06
-2.45589980494897e-06
-4.25036734201095e-05
-8.45619762155743e-06
-2.86359369699135e-05
-1.64892675236487e-05
-8.21914212256347e-06
-1.84236911077669e-05
-1.91145487624905e-05
-1.23731038201709e-05
-1.29286406567885e-05
-3.07253610355623e-05
-2.92110269062098e-05
-2.71054328572196e-05
-1.12848342219691e-05
-1.86048962250704e-05
-1.51608395466866e-05
-1.67152777131204e-05
-2.14994680188253e-05
-2.31450172991188e-05
-2.897952607475e-05
-3.52905880312067e-05
-3.77514796218617e-05
-1.11330991212252e-05
-2.00934732206264e-05
-4.4798303280832e-05
-3.66389710298631e-05
-2.12038682372304e-05
-6.64160396648763e-06
-3.02385464789027e-05
6.41963316156915e-06
-2.61835600871726e-06
-1.36399030071276e-05
-5.64022931396083e-06
-1.3354666682373e-05
-2.26170834398954e-05
-2.11248382244352e-05
-2.6690942817167e-05
4.49986412191585e-06
-2.55205282390053e-05
-1.10654483716882e-05
-2.90377028422828e-05
-2.57489266406256e-05
-1.89019720442828e-05
-4.19474918216048e-06
-2.90003694888112e-05
-9.37370121309666e-06
-3.77593021660915e-05
-1.44410492046119e-05
-2.20674114282781e-05
-3.5066544187059e-05
-1.87084884067152e-05
-1.73781905755162e-05
1.06587957686986e-05
-2.78689591730452e-05
-3.35112714502909e-05
-1.92692334485633e-05
-2.99498156244718e-05
-1.14680634096969e-05
-1.62825608705704e-05
-2.5265965257652e-05
-4.27405128368491e-06
-1.18614330145168e-05
-2.72436283921285e-05
-2.21487960228832e-05
-2.30027988320933e-05
-9.75772363918993e-06
-3.10842364930043e-05
-3.00720368540689e-05
-1.88726184293264e-05
-2.73967942884254e-05
-1.99560994836373e-06
-2.19502308709507e-05
-1.62574626159173e-05
-1.37019540944519e-05
-3.14517028281262e-05
-4.31226545546579e-06
-4.23965086492278e-06
-1.12580662645904e-05
-2.74752921736352e-05
-1.40079624897377e-05
-3.33169724070286e-05
-2.67117924790396e-05
-5.28411420076863e-06
-2.03827957307949e-05
-3.14758452371597e-05
-3.79279880332406e-05
-2.12974544955467e-05
-2.54019171883477e-05
-2.17310403959654e-05
-4.16359694890551e-05
-2.7349670705228e-05
-1.59198814173582e-05
-2.49209711620591e-05
-2.7045991582946e-05
-5.16843283727255e-06
-2.03113421103733e-05
-4.58357916316453e-06
-1.81359519308419e-05
-2.06319981112375e-05
-1.69919734233443e-05
-2.32220085240215e-05
-2.20459875645594e-05
-7.13207028279191e-06
6.37730378461976e-07
-4.03671151048064e-05
-1.81181205916129e-05
-8.45668431908275e-06
-2.13774123829192e-05
-1.70701406720715e-05
-2.54780570847554e-06
-3.3946692033481e-05
-3.99533920085872e-06
-2.93225376698966e-05
-3.69537121343584e-05
-2.34396481307698e-05
-1.87279979713578e-05
-1.57173393024885e-05
-1.04775650752811e-05
-2.66625677908345e-05
-1.70415225426878e-05
-2.15581780238173e-05
-3.13143174247009e-05
-3.57675030339129e-05
-2.78457877191304e-05
-7.78530052331065e-06
-2.5205875517615e-05
-1.90407507297987e-05
-6.56463231815411e-06
-1.28456371355927e-05
-2.46855615378348e-05
-6.08191984876333e-06
-3.98980494790608e-06
-1.71671014110514e-05
-2.25955231735291e-05
-1.59624867034711e-05
-3.78766181525738e-05
-1.85741632877923e-05
-1.7003791274724e-05
-1.65305555760229e-05
-1.65053760037278e-05
-4.76391877094775e-05
-2.8297888083625e-05
-5.40784158678828e-06
-3.67978881542771e-05
-9.09150128020608e-06
-3.14710065698297e-05
-2.96335963126143e-05
-6.26668119045809e-06
-1.58831279231756e-05
-2.96794766374278e-06
-3.31508112342879e-05
-1.69299213475912e-05
-8.26821190839645e-06
-1.57436612560491e-05
-2.19591321136217e-05
-1.05311469264898e-05
-1.05302801973634e-05
-9.16975462997189e-06
-1.93944694601029e-05
4.46745999873954e-06
-3.18880720206381e-05
-2.02925506206437e-05
-3.47429042617303e-05
-2.74803783298139e-05
-3.47447076474189e-05
-1.50881940609834e-05
-3.70718267845669e-06
-1.77959414944398e-05
-2.68907718907768e-05
-4.43196486638159e-06
-4.5253076379736e-05
-3.5676448837797e-05
-1.24242713163264e-05
-1.8683954511189e-05
-2.18839789193756e-05
-2.56648668085046e-05
-2.05242783081191e-05
-1.66427587413647e-05
-1.0948811298653e-05
-1.49081355285009e-06
-1.95214680736127e-05
-1.1424515892652e-05
-1.84715155386738e-05
-7.73085040671168e-06
-1.50058617509712e-05
-1.53677347084467e-05
-8.81215622380222e-06
-1.61405888817889e-05
-3.66066984403074e-05
-3.04925129144074e-05
1.77077164855849e-06
-2.0627897578181e-05
-2.479250554555e-05
-3.32312438186514e-06
-4.66722763927044e-05
-1.87468158711599e-05
-2.40771195293252e-05
-3.51067211771228e-05
-1.2695078213665e-05
-1.93964124506107e-06
-2.11219045984846e-05
-1.21895075271838e-05
-1.37849709172096e-05
-1.43632683286191e-05
-8.89178522165844e-06
-3.1666980519928e-05
-1.90392872103182e-05
-2.53128579846234e-05
-2.01881086669281e-05
-1.86241014685306e-05
-2.20328720816293e-05
-3.17317611596256e-05
-2.77482979508404e-06
-3.61536578726026e-05
-3.44732250826903e-05
-1.84824204668639e-05
-5.08751793905928e-06
-1.61313919549894e-05
-3.63007666968983e-06
-1.48179627300042e-05
-1.47388329205404e-05
-9.126383884813e-06
-8.07734825252703e-06
-1.4799836710904e-05
-1.26800180525315e-05
-1.80903861174133e-05
-3.51124627615201e-05
-1.61863643440879e-05
5.24219429470364e-06
-2.31410299809867e-05
-1.4527971125099e-05
-8.67135186775461e-06
-1.80462567089392e-05
-1.46991525589248e-05
-5.45733039053054e-06
-3.37910518044841e-05
5.54544828798963e-06
-1.67161444507891e-05
-2.52777302107762e-05
-2.93462637715058e-05
-2.01299172305045e-05
-2.56544820692022e-05
-1.92662628170284e-05
-1.56502671040153e-05
-3.93158393832381e-05
-2.38169105251647e-05
-1.90951431701764e-05
-2.73000595529046e-05
-9.37001984136204e-06
-1.23122244056179e-05
-1.25724697431201e-06
-2.53885113832249e-05
-3.18244375012742e-05
-1.97291736225774e-05
-3.36529485674819e-05
-2.88129833362313e-05
-3.46356362393182e-05
-5.63724801129727e-06
-9.17771106247793e-06
-2.51430648165727e-05
-2.93113213332093e-05
-2.28607706290006e-05
-2.61774132240085e-06
-2.11476778025379e-05
-2.50316274996723e-05
-9.85016853567369e-06
-1.51432573731259e-05
-3.50291731460407e-05
-1.06343377998998e-05
-8.57710126123392e-06
-3.20590694227423e-05
-3.2015760667527e-05
-1.88527898224684e-06
-2.0937124511965e-05
-6.59750903344051e-06
-1.39477435654096e-05
-1.98538078201904e-05
-4.07738387169676e-05
-8.82189228396055e-06
-1.41894299818829e-05
-4.95724958353025e-06
-2.30645356848646e-05
-8.61875361761776e-06
-1.2393102892883e-05
-2.44509274855211e-05
-1.5963461965255e-05
-3.75179697391841e-05
-4.10821962045891e-05
-1.61896099241908e-05
-3.57226643524076e-05
-3.48171241121169e-05
-3.02615021632297e-05
-2.43948817680066e-05
-2.8557130148457e-05
-6.79725638503609e-06
-3.05292659455246e-05
-2.39538345050069e-05
-2.31475150480202e-05
-4.01031474206778e-05
-3.33117660243745e-05
-9.53918238551746e-06
-1.54410559587678e-05
-1.8278973021493e-05
-2.61872390832133e-05
4.17322194658167e-07
-1.93467783853493e-05
-7.32414405791799e-06
-4.11034159835744e-05
-2.06722747687354e-05
-1.91456577509316e-05
-1.40043977499691e-05
-2.80342240097324e-05
-5.22455906786307e-06
-2.45287434623078e-05
-3.11159829817023e-05
-1.04461335347952e-05
-3.86583497370696e-05
-2.49872344485857e-05
-1.01145604486631e-05
-1.70783453449469e-05
-2.24804181939019e-05
-6.11657683823478e-06
-1.75050624799558e-05
-2.23464815827247e-05
-2.76738652062164e-05
-1.5505697276151e-05
-1.63117595573188e-05
-1.147231436451e-06
-3.26110525404722e-05
-3.16543580960868e-05
-2.9210256621832e-05
-1.35491661596852e-05
-2.90157563825929e-05
-3.06229586443355e-05
-2.14287721297256e-05
-1.50402307998102e-05
-1.07299942637199e-06
-3.25312183747323e-05
-2.50743561762962e-06
2.14043648223632e-06
-2.38563204565139e-05
-5.44954978351816e-06
-3.848993521859e-05
-1.2544005269125e-05
-7.18024101428123e-06
-1.95018794441884e-05
-2.83906451756031e-05
-2.33807870176559e-05
-1.40011301466061e-05
-3.03179217274419e-05
-1.6776985758198e-05
-2.75589281861269e-05
-3.71021635279541e-05
-2.10724779557199e-05
-2.41897435547672e-05
-1.47133111320318e-05
1.18357125837508e-06
-8.53561493189752e-06
-2.62057836299355e-05
-4.42084601385436e-05
-1.53222664657873e-05
-5.08046736641915e-06
-2.95282565773452e-05
-2.37575939179402e-05
-2.94834215090043e-05
-3.58626014102611e-05
-1.81230759320837e-05
-3.04146040725541e-05
-7.83259870166226e-06
-2.11007224208917e-05
-1.38965250045915e-05
-3.73706083356598e-06
-2.23005854998962e-05
-1.06616866611827e-05
-1.16886992761479e-05
-9.26868643544438e-06
-1.68861823436449e-05
-1.25345025199616e-05
-1.32138146379635e-05
-2.81374619318089e-05
-2.11140207197061e-05
-3.100756811772e-05
-5.29911356356979e-05
-1.50840475104287e-05
-4.19575679865425e-05
-2.84649491881658e-05
-1.30966969081658e-05
-3.2051468111854e-05
-2.18854874179513e-05
-6.35674163670397e-06
-3.19646435216831e-05
-2.50664722916872e-05
-3.04008729626424e-05
-1.21487271785819e-05
-3.02579606516032e-05
-2.94186960309808e-05
-2.65205709069213e-05
-9.36034890294597e-06
-2.21298083690827e-05
-2.29253141459429e-05
-1.79877160991582e-05
-4.04427049594908e-05
-2.62635740361771e-05
-3.36366270687621e-05
-3.18596764726931e-05
-1.73294383496366e-05
-3.71304609387916e-05
-2.87618773656574e-05
-1.25614057540065e-05
-8.43409607613907e-06
-2.76155881672628e-05
4.73973113676709e-07
-2.49147820780556e-05
-1.88585415251094e-05
1.80747890372491e-07
-1.40695956814764e-05
-1.03527870838717e-05
-1.74165901390377e-05
-8.06046185590198e-06
-2.71072007980776e-05
-8.22306113001495e-06
-2.07800477643878e-05
-2.18782056845342e-05
-1.99103614849223e-05
-1.79868953035192e-06
-2.79629847891704e-05
1.42594736052625e-06
-3.62668811310083e-06
-1.85445808781069e-05
1.35071549531216e-05
-3.02866395427412e-05
-1.17751730099882e-05
-3.04661781685531e-05
-1.19099757766427e-05
-4.83465026827193e-06
-2.59537261164889e-05
-1.15610393255608e-05
-5.17345153837386e-06
-1.86787267703811e-05
-2.14931370822358e-05
-1.78819224135088e-05
-6.58340831812374e-06
-2.40541608150826e-05
-1.37265891088799e-05
-1.53338929258298e-05
-2.27872031295152e-07
-2.55290179869344e-05
9.53203024206891e-06
-2.86731783759348e-05
-1.77953932180258e-05
-3.25775003316065e-06
-2.52889314486461e-05
-2.32349895384493e-05
-2.6735706906949e-05
-2.193245724931e-05
-9.01937567384725e-07
-1.50705432645702e-05
-1.03330961437852e-05
-2.32899910644422e-05
-1.13462644326299e-05
-7.70108884868605e-06
-2.454452384489e-05
-4.17362124645553e-05
-3.17979285522717e-05
-9.69413151268776e-06
-2.44149766617466e-05
-2.14902260441078e-06
-1.19441445176962e-05
-2.83609380564996e-05
-1.47546177968826e-05
-6.89277825893246e-06
-1.88213258948407e-05
-4.24691023614996e-05
-9.34222678231897e-06
-1.72368179625649e-05
-1.73180331512615e-05
-2.00465329060533e-05
-3.63291798585017e-06
-1.14123628529982e-05
-2.06403030942308e-05
-3.61906096929251e-05
-1.32106892216668e-05
-4.14768235739517e-06
-1.25321908049374e-05
-1.66250691490442e-05
-4.28227821322028e-05
6.43292340174391e-07
-2.26190356324939e-05
-3.54296617487581e-05
-1.17156052819218e-05
-2.87430399205625e-05
-1.16889597555701e-05
-1.03911209003098e-05
-1.79508862548421e-05
-1.41886908453747e-05
-7.90954831311485e-06
-1.68122258838892e-05
-2.40538924791269e-05
-1.30488517385419e-05
-1.59574797198075e-05
-6.72920876815935e-06
-3.36830805803538e-05
-1.44149711072567e-05
-2.57352522673353e-05
-2.27460845595314e-05
-2.07591908247119e-05
-6.36828151628693e-06
-2.61614093280391e-05
-2.55237957177492e-05
-1.89331753435193e-05
-3.05235104879349e-05
-9.55608475208073e-06
-3.7119442331315e-05
-2.39227039681037e-05
-2.38277239744778e-05
-3.69527938690262e-06
-2.06751728886504e-05
-1.19664950003825e-05
-1.52326655262499e-05
-2.25323402832593e-05
-1.10658630630645e-05
-3.63185270496851e-05
-2.85326613431524e-05
-4.64172860828463e-05
-6.47011468833474e-07
-3.21493827303873e-05
-1.14448046645594e-05
-4.14498059599352e-05
-2.98709694801566e-05
-2.92167258244182e-05
-2.36517272651406e-05
-1.4374506062741e-05
-1.30085902004022e-05
-3.14181089277904e-05
-3.11641475399877e-05
-2.42845019610896e-05
-2.37206154962646e-06
-3.03336171187221e-05
-2.22448458253619e-05
-3.12734279156167e-05
-1.14210271762194e-05
-8.35988188089521e-06
-9.88904649884763e-06
-1.74942355265977e-05
-1.44933694684707e-05
-2.89698662692695e-06
-1.76308952026442e-05
-3.02698288116562e-05
-3.66911284267254e-05
-2.40642367363746e-05
-1.79887767418893e-05
-6.33146762328299e-06
-2.52708010740073e-05
-2.11024652251778e-05
-1.23279660013021e-05
-1.2913476511768e-05
-1.85804229812663e-05
-1.96971307607362e-05
-1.94493011369251e-05
-2.01984379365124e-05
-3.29088904645328e-06
-1.49226944972251e-05
-2.6601241037162e-05
-2.12894971302662e-05
-2.87921964848819e-05
-5.47658864620008e-06
-1.14651504253216e-05
-2.96308944961073e-05
-1.39711964973051e-06
-1.60352238647407e-05
-6.41002159964879e-06
-1.14957440658884e-05
-2.73965307831854e-05
1.77445533000591e-05
-1.10143833692048e-05
-1.61324912534397e-05
-1.85104653745022e-05
-1.78870251049394e-05
-2.00212064225275e-05
-2.68558375160904e-05
-1.9774773702447e-05
-8.70498291818629e-06
-2.28071727558175e-05
-1.32222770356741e-05
-3.20813825727025e-05
-1.34697690631313e-05
-2.05099080730854e-05
-3.25706038578029e-06
-3.06520782479124e-05
-6.05294597218611e-06
-1.29112009558436e-05
-1.53455186645481e-05
-1.85586739212932e-05
-1.70859716628967e-05
-1.94969523982336e-05
-5.88218576571901e-06
-1.84329858443391e-05
-5.63582109140321e-06
-1.46487767661868e-05
-1.13189175037423e-05
-2.50797157363175e-05
-2.69194616429303e-05
-2.78010975738024e-05
-2.98492136602274e-05
-3.08804173086013e-05
-2.60664680082914e-05
-4.82889070037726e-05
-9.69645604688659e-06
-1.83394732986404e-05
-6.61031121932312e-05
-1.36179148998673e-05
-2.14093194396883e-05
-2.90923412821305e-05
-3.51141908995809e-05
-1.83329668575035e-06
-9.3755388069612e-06
-1.08479510194289e-05
-1.47867627171913e-05
-2.31249605495603e-05
-1.2395157705338e-05
-4.30650146220964e-05
-8.98835605926713e-06
-6.567569090248e-06
-1.9380374432049e-05
-2.2786304770055e-05
-1.55308998439935e-05
-1.4051194076552e-05
-2.87985084791069e-06
-1.57650708192503e-05
-1.88091567220565e-05
-1.84145130736718e-05
-3.30041246933784e-05
-1.06181376875812e-05
-1.75647210301812e-05
-2.49211534673697e-05
9.91912125560904e-08
-1.46141392756223e-05
-3.84342732130249e-05
-2.05367743321525e-05
-7.70685771404267e-06
-1.80083468268236e-05
-2.08461826912634e-05
7.32640878014509e-06
-1.39407505355319e-05
-2.06478475904826e-05
-5.55828549072198e-06
-1.28625524714303e-05
-2.40026851402588e-05
-2.90648091525095e-05
-1.12216279048555e-05
-2.67856734753146e-05
-2.6760471538676e-05
-2.97145327533119e-05
-6.65240083638843e-06
-2.30270676945311e-05
-3.18456730297595e-05
-2.74374929798068e-05
-1.94356477320123e-05
-1.70350160948609e-05
-2.69181922820253e-05
-3.34609639947285e-05
-4.32325795262993e-05
-1.82846725086331e-05
-1.63899030638087e-05
-3.09675117600469e-05
-7.77688720362891e-06
-7.12439424608884e-06
-2.71218233044174e-05
-4.07602542505709e-05
-9.28404397331855e-06
-4.74853242084751e-05
-2.20461188873091e-05
-1.42956894145718e-05
-3.43818456729414e-05
-2.6789825051204e-05
-1.9047968245639e-05
-3.84575757021596e-05
-2.66472682419852e-05
-3.53910443420328e-05
-2.47072703364138e-05
-3.28924074897764e-05
-1.99260665253698e-05
-5.13437228519993e-06
-2.84706188508865e-05
-4.24546755160799e-05
-2.85803090112857e-05
-2.29132638772444e-05
-2.41828869448061e-05
1.27373048492252e-05
-3.78068473864016e-06
2.16961638904285e-07
-2.78869126170903e-05
-7.91819540439901e-06
-2.14602659591765e-05
-4.0283851432626e-05
-2.87506675024784e-06
-2.3694228123431e-05
-4.23794532384297e-05
-2.4938026741855e-05
2.7256312583037e-07
-3.79756727277039e-05
-2.41143561248571e-05
-2.68542357579156e-05
-2.67132370598022e-05
-2.9655076009754e-05
-1.43677095945998e-05
-4.46562512278344e-06
-2.10137812449057e-05
-1.40508631269287e-05
6.00542814822725e-06
-2.22015288936107e-05
-1.91051789564331e-05
-2.50654298205338e-05
-1.51480813662317e-05
-2.39978035725369e-05
-4.15510335369981e-06
2.29603855531601e-06
-1.99918879949301e-05
-2.23518371527185e-05
-7.53914158162932e-06
-1.40852993729795e-05
2.44164760711665e-06
-1.954186943457e-05
-3.09386056414329e-05
-2.71470571722137e-05
-1.08518907637754e-05
-3.59744854767128e-05
-1.89132058436545e-05
-9.54916878116715e-06
-1.53603128941733e-05
-1.73895686404055e-05
-3.10124824691687e-05
-3.64846019222723e-05
-2.07911476530801e-05
-3.6735826734087e-05
-2.45375796593536e-06
-1.21621026670756e-05
-2.46665218355324e-05
-7.87945176931399e-07
-8.68082230284619e-06
-2.00825511022269e-05
-4.98020686462094e-05
-1.85367105463309e-05
-1.33909007415397e-05
1.29282340802602e-06
5.89173886366051e-07
-1.32046206642918e-05
-3.32395856308368e-05
-1.47522412819546e-05
-2.65403694331284e-05
-3.21139479225887e-05
-2.41726372187208e-05
-3.05963194071175e-05
-2.78559309739749e-05
-2.51480816566296e-05
-7.92768458709565e-06
-2.12998898934008e-05
-1.37288668325795e-05
-4.31142543965977e-05
-1.82085906606581e-05
-1.79960719300509e-05
-3.21393325874733e-05
-2.72219005385536e-05
-2.29831563264717e-05
-8.04444367052307e-06
-6.04918707024441e-06
-3.7925187678666e-05
-9.35714730715839e-06
-1.27643999442182e-05
-1.37300625909337e-05
-2.18895919150624e-05
-4.29105313823659e-05
-3.82409719739442e-05
-2.83874707732819e-05
-1.49588557206839e-05
-2.27773324943667e-05
-2.65396330134637e-05
-3.64819515775583e-05
-9.18870909128491e-06
-1.21975243525844e-05
-1.08817799524707e-05
-3.09919996440348e-05
-1.60216025333412e-05
-4.4986654411872e-05
-1.27990286468555e-05
-2.14442860355109e-05
-8.3000453294078e-06
-2.34702831849129e-05
-2.17528229224638e-05
-7.55474500703638e-06
-1.19744429771683e-05
-2.85096624089078e-05
-1.79389410628107e-05
-4.33010598813371e-05
-3.02654874288609e-05
-3.08377776710173e-05
-2.95753310910359e-05
-3.07786941102697e-05
-1.61558691200456e-05
-8.83421380010392e-06
-2.43025650710667e-05
-6.39057792054643e-06
2.35871071443869e-06
-3.46502231421429e-05
-3.004984494435e-05
-3.55893850991441e-06
-2.14032044692986e-05
-2.84736656095672e-05
-3.71433246883579e-05
-2.96376573160081e-05
-3.58510019087194e-05
-1.48764258129642e-05
-3.38437706326297e-05
-7.68504952305233e-06
-2.03345399765103e-05
-2.30557233400035e-05
-5.17067592936475e-05
-2.65258828335043e-05
-2.13859829204918e-05
-2.54241046945338e-05
-5.99327764635388e-06
-3.26508176568664e-05
-3.28437590641574e-05
-2.72144879399494e-05
-2.1182527709133e-05
-2.08030875002577e-05
-1.7814679303884e-05
-1.61649893438785e-05
-3.43588850964663e-05
-1.03630304005103e-05
-3.57762291889163e-05
-1.76677559188032e-05
-2.58182606893414e-05
-2.91638236427464e-05
-7.80174747252381e-06
7.40242072604577e-06
-5.80962192517149e-06
-1.88454002858505e-05
-6.31213572888053e-06
-1.88391110550899e-05
-2.79572604178703e-05
-5.43761623027657e-05
-2.47169109997119e-05
7.53592829393351e-07
-7.92925226608437e-06
-3.88361542994732e-05
-2.12136461500433e-05
-3.77368433928326e-05
-2.90895983174411e-05
-1.09488590949611e-05
-4.80848097006159e-05
-4.98417591460862e-06
-2.71041436122104e-05
-3.39987909203685e-06
-1.46497627919395e-05
3.80946329142429e-06
-1.65075110918883e-05
-1.88013145925498e-05
-1.02897066684238e-05
-8.4978554155134e-06
-3.00674195524772e-05
1.53933734731811e-05
-1.72835621607461e-05
-2.56364008523275e-05
-2.67516499426359e-05
-1.23825119883607e-05
-2.80933771782152e-05
-1.88731592952573e-05
-1.61861663575017e-05
-1.23646825693984e-05
-2.67902006004089e-05
-1.18665953211184e-05
-3.61820695401573e-05
-1.74637028576261e-05
-2.33665055176343e-06
-3.44326928283842e-05
-2.4623994203005e-05
1.29138599027416e-06
6.9002402531316e-07
-2.22353278243511e-05
-1.39716684064327e-05
-3.87376365884919e-05
-3.27161075893678e-05
-1.45465406888531e-07
-1.07369747701076e-05
-1.81683121353069e-05
-5.05093945285098e-06
-2.05496080317541e-05
-1.68000106987522e-05
-2.75674960980425e-06
-1.77676057459665e-05
-2.28512936938971e-05
-2.00150108422288e-05
-8.70354297660939e-06
-1.6265306335249e-05
-6.03629637479627e-06
-2.52425486232354e-05
-2.17125535640968e-05
-1.40685322615143e-05
-1.83173081247331e-05
-1.75886977369092e-05
-9.45841775058433e-06
-1.79739225659922e-05
-2.729175757613e-05
-3.00154755093313e-05
-3.39563717520233e-05
-1.97228629044558e-05
-9.57257544721934e-06
-3.65265982157693e-05
-2.28805970839012e-05
1.13541969485941e-05
-2.23419239418151e-05
-3.0841953675415e-05
-4.91769211391879e-06
-2.47883729742414e-05
-1.58106872789969e-05
4.83811837002588e-06
-2.1275701167383e-05
-2.8756820064317e-05
-2.96633232906782e-06
-1.78949301676694e-05
-2.43993131977248e-05
-6.292235190334e-05
-3.58093620818456e-05
-2.60803257570672e-05
-2.33465857176087e-05
-2.72449962444746e-05
-2.25184169322547e-05
-2.87319712801605e-05
-1.72919862898089e-05
-3.79155736368279e-05
-1.12909220973798e-05
-8.47495263308831e-06
-1.8003147898313e-05
-1.39997064972942e-05
-3.77944008276883e-05
-1.07192923586009e-05
-1.18912205775419e-05
1.79100404371161e-06
-1.42249132120228e-05
-1.31586810448839e-05
9.15268006627495e-06
-1.05923661598855e-05
-3.671133959067e-05
-3.07093060449064e-05
-2.96728447574421e-05
-1.85860932957336e-05
-2.833414255733e-06
-4.80784276889293e-05
-1.29001175660007e-06
4.6484101303954e-06
-2.35776276752691e-05
-2.34632741251585e-05
-1.89991375026278e-05
-5.38139776077559e-06
-2.48132618956636e-05
-2.34802038698915e-05
-7.52962320329983e-06
-1.8964741562897e-05
-2.34775719603899e-05
-2.85312623797545e-05
-3.06728772808235e-05
-1.38657307320245e-05
-3.01051849179561e-05
-2.18143465476058e-05
-1.31986925859682e-05
-2.97211267314167e-05
1.60725727494926e-06
-2.17215070644807e-05
-1.84422495165594e-05
-1.77282487357394e-05
-2.19883385210295e-05
5.27914847835089e-06
-2.75733950886724e-05
-1.92475128637252e-05
4.4848241340195e-07
-2.19860774893486e-05
-2.28989707542058e-05
-3.21721695083416e-05
-2.08631105835431e-05
1.66501311174124e-06
-2.46716962376986e-05
-3.54736988069933e-06
-2.04214609829928e-05
-9.60464633408019e-06
-1.64027349497788e-05
-1.05369740515699e-05
-1.09653116816446e-05
4.15097184170959e-06
-2.21882661439355e-05
-1.97779571470994e-05
-2.28347877317027e-05
-1.00250543284533e-05
-1.13074298997316e-05
-1.06722064626192e-05
-2.49721800210424e-05
-3.42373420383841e-05
-1.49405168110018e-05
-2.85287694144078e-05
-4.07049014532725e-05
-3.51587579883438e-05
-2.35480480952961e-05
-8.17192586058326e-06
6.72908752843475e-06
-1.38905885844654e-05
-1.82837288697839e-05
-1.44705648065604e-05
-1.80858968041925e-05
-1.05286867425702e-05
-4.52765094367714e-05
-4.33614782176708e-05
-2.5671201270756e-05
-1.27571032604741e-05
-3.49870081688677e-05
-9.46405328232776e-06
-3.94624483855737e-05
-3.40363248549634e-05
-1.79220918894385e-05
-2.64086775487284e-05
-3.11340374352238e-05
-6.55781568406525e-06
-7.73661631179212e-06
-2.27603819836919e-05
-1.70137760376075e-05
-2.59285268065626e-05
-2.02252434670413e-05
-1.84514230667192e-05
3.40885194530425e-06
-1.44463112762187e-05
-1.38391163521251e-05
-2.96328649317599e-05
-9.62314563271225e-06
-2.49365463406198e-05
-2.64526336829066e-05
-1.40368725757537e-05
-6.65595467098767e-07
-3.29066683080496e-05
-1.31001382346928e-05
-9.49527885757036e-06
-2.428012740633e-05
-3.26749407385626e-05
-1.79422025188633e-05
-1.52015886607894e-05
-3.60177730876195e-05
-2.27196813796272e-05
-2.67842416580342e-05
-3.08142546774604e-05
-3.84761292354041e-06
-2.72647376790302e-05
-3.60053472729781e-05
-2.60053355827256e-05
-3.1356799814241e-05
-2.15717384364302e-05
-1.74428898668455e-05
-1.74256575225594e-05
-6.40450120409499e-06
-1.27371600844094e-06
-3.10202390434852e-05
-1.49472515807346e-05
-1.39065803645917e-06
-2.19962815499784e-05
8.60322432336322e-07
-2.17128712525383e-05
-1.60666861974063e-05
-1.8224961476467e-05
-3.65236854499693e-05
-1.58223801007044e-05
-1.47057106004402e-05
-2.49732155522188e-07
-2.45743981682099e-06
-2.16019853229902e-05
-1.29083786913064e-05
-2.18426299758467e-05
9.87192192757644e-06
-2.58758850948227e-05
-3.3129260094483e-05
4.43035185212524e-06
-1.37830953517669e-05
-1.98457403039836e-05
9.4487056945986e-08
-2.77953706249914e-05
-1.81305796295896e-05
-1.35227356316973e-05
-9.74929042277454e-06
-3.0284877389588e-05
-1.76340649077924e-05
-3.31198236462317e-06
-1.60239733977422e-05
-4.67217738455313e-06
-1.126135605892e-05
-2.58938197179883e-06
-2.69093719164894e-05
-1.49275711074991e-05
-1.53023535975837e-05
-1.66667698456348e-05
-3.00944538292018e-05
-7.62187676136792e-06
-1.4972886089748e-05
-2.58660615290252e-05
-3.9871722640447e-05
-4.78618350456632e-05
-2.05275255011863e-05
-4.82114230102329e-06
-5.77428869942807e-06
-2.73786495945959e-05
-2.36889540117859e-05
3.7882616521944e-07
-1.91744321808277e-05
-2.51847189566391e-05
-3.57383986423379e-06
-4.75798730400202e-05
-1.10767081152859e-05
-2.51159177556593e-05
-2.29302998340025e-05
-2.05136995865449e-05
-8.05393633377802e-06
-1.73163531694372e-05
-2.26149118458052e-05
-1.73009103622461e-05
-1.22800551875828e-05
-7.46507544476688e-06
-1.88791388349673e-05
-1.74530359783462e-05
-1.4754508301871e-05
-4.52592300674564e-05
-2.74812184489699e-05
-1.8526722977887e-05
-2.28626390988848e-05
-2.0966657906938e-05
-1.41994612931064e-05
-2.3659530119074e-05
-1.01237833239377e-05
3.40085216212899e-06
-3.30691049098751e-05
-2.29415674927814e-05
-2.04351959706687e-05
-2.64983462385884e-05
-3.50188091064723e-05
-1.4502426192653e-05
-2.08478650552704e-05
1.52289824665233e-06
-2.50904540016381e-05
-2.41669950286998e-05
-1.38334257773859e-05
6.44434771375395e-06
-1.35057687647196e-05
-2.26332684902688e-05
-3.40147839880461e-05
-1.07490849100348e-05
-1.97395811718644e-05
-1.90813933813164e-05
-1.51728003414721e-05
-1.48671474549837e-05
-5.0302211775195e-05
-3.63340559728492e-05
-1.81530208329437e-05
-1.50578648467774e-05
3.78194071255364e-06
-2.00488103773036e-05
-1.47007645968797e-05
-2.26205388909071e-05
-2.46245818546886e-05
1.03799783396118e-05
-9.1600749447401e-06
-3.42520112155245e-06
-2.61427397513012e-05
-3.51029220541885e-05
-3.57294859256733e-05
-2.7650154606897e-05
-1.81764060793666e-05
-4.22481959786844e-05
-3.14811232064262e-05
-9.34943336259607e-06
-1.18466924316738e-05
-5.87038751920501e-06
-2.17531575234857e-05
-2.8612892756608e-05
8.67283651926797e-07
-2.35232236926037e-05
-3.49448499713134e-05
-2.71574023220726e-05
-1.2106359097149e-05
-1.98101886758139e-05
-3.19740026624254e-07
-3.11932001461415e-05
-2.28206262923187e-05
-1.28595984941629e-05
-1.68348244137108e-06
-2.95302942934692e-05
-1.26493421280243e-05
-1.29916413583825e-05
-1.85284727387164e-05
-1.24276299411567e-05
-5.357348268317e-06
-2.7684772246371e-05
-1.5489386594124e-05
-1.73726533004015e-05
-1.51896325071727e-05
-1.06078236928261e-05
-2.11280820948893e-05
-2.57768186516469e-05
-2.23759688714395e-05
-2.94166008502406e-05
-1.90164543327896e-05
-1.90128933775421e-05
-7.06151048625362e-06
-2.39236571616062e-05
-3.70749847484977e-05
-3.06943486485128e-06
-1.98972246345513e-05
-3.34703066217094e-05
-2.835616888159e-05
-2.59711799425622e-05
-2.11366670965027e-05
-3.60978822596824e-05
-2.87783949134008e-05
-2.00769584134738e-05
-2.68870743560022e-05
-2.29772520896605e-06
-1.21279465917144e-05
-3.01497833275004e-05
-3.86780390485449e-05
-3.09282971185145e-05
-1.75961599310779e-05
-1.42537414802988e-05
-7.40646391027146e-06
-1.50913464663025e-05
-3.31682814711024e-05
-4.63375932732297e-05
-2.52376802866168e-05
-1.19049740426788e-05
-3.47024119777288e-07
-2.24608044603342e-05
-1.85032039461924e-05
-2.16592557788721e-05
-9.56183407570829e-06
-1.26505846577968e-05
-2.04176982546314e-05
-1.72078277910943e-05
-1.34109413837286e-05
-2.16141764008952e-05
-1.58015136605763e-05
-1.46316230229065e-05
-2.47802441046335e-05
-1.88119981521652e-05
-1.62820467414986e-05
-2.0762814811721e-05
-1.93555694386872e-05
-3.06674660662819e-05
-2.36818426188435e-05
1.94947529846377e-06
-2.49694735210955e-05
-5.12224138551251e-06
-1.28079290269736e-05
-3.10133562603839e-05
-1.78907110558996e-05
-4.21020723251884e-05
-1.24273418283015e-05
-2.09584045523125e-05
-1.37146159337537e-05
-3.43752360847229e-05
-1.6497234071032e-05
-1.64987689275371e-05
-3.90358404086105e-05
-3.15163239721899e-05
-3.92644461818627e-05
-3.12562874078453e-05
-5.48940524129925e-06
-2.98058574378249e-05
-1.69763286234464e-05
-6.52214871118099e-06
-2.80169393762997e-05
1.95398431396146e-06
-3.20867382015702e-05
-3.33798165521694e-05
3.1302427786943e-06
-2.75336332327026e-05
-1.3790873567602e-05
-7.96852193108069e-06
-3.170532231516e-05
-1.72000389094021e-05
-9.41864896484798e-06
-3.76293117669279e-05
-3.25288779183635e-05
-1.61126900149559e-05
-1.80314765527783e-05
-4.68864776810773e-05
-1.77891940309332e-06
-4.71987405914983e-05
-3.33156147591428e-05
-2.0839323676103e-05
-1.81811850597616e-05
-1.16270979189131e-05
-1.82861840254769e-05
-2.46621181489251e-05
-2.90648684927022e-05
-2.32175517188296e-05
2.93164642569765e-06
-9.4718808099361e-06
-6.83886526288268e-06
-1.46219913677305e-05
-1.55665995908482e-05
-1.77076618994705e-05
-6.21765214956363e-06
1.52241083149813e-06
-5.88580501200756e-06
-1.61951900223534e-05
-2.79941040660857e-05
-3.28032729497512e-05
-1.88793512325393e-05
-5.95603809843682e-06
-1.91367975344683e-05
-2.63316811764752e-05
-2.32143763270773e-05
-6.63883386649416e-06
-1.70832828859111e-05
-3.67534336531172e-05
-1.69586710855518e-05
-2.45277933130644e-05
-5.40046093487761e-06
-6.61002745291197e-06
-1.81094278546085e-05
5.4546700096803e-07
-7.69933067943071e-06
-3.41204738132461e-05
-2.37745966706258e-05
-2.67531585830082e-05
-3.16550737315677e-05
-2.36536770822697e-05
-2.18373189022678e-05
-1.43802009366037e-05
-2.43327224241449e-06
-3.04667967919347e-05
-1.47638937057283e-05
-2.32571299707744e-05
1.20229890926722e-06
-2.17866588539621e-05
-7.51174645690565e-06
-1.75255140919573e-05
-1.52222103865181e-05
-6.56282786296813e-06
3.20356260486112e-06
-2.32886266484548e-05
-2.2446512293027e-05
-1.5860662414672e-05
-2.30105367448134e-05
-1.58555485150673e-05
-6.75222277478985e-07
-2.7256579281179e-05
-2.17812609871482e-05
-1.30689397682217e-05
-1.40807222087558e-05
-2.69304577218593e-05
-2.98920483345646e-05
-2.33494592440814e-05
3.58536817000236e-06
-1.40700777799869e-05
2.60652520427929e-06
-3.0381492514618e-05
-2.85915479959716e-05
-1.5505540937537e-05
-1.70291510450852e-05
-2.56478441041167e-05
-3.62771635011615e-05
-2.45224287719285e-05
-2.76899469962238e-05
-1.18207097458968e-05
-2.08933037094549e-05
-6.09745134508525e-06
-2.4985769895698e-05
-3.73611389437813e-05
-2.41138324129735e-05
-1.86298266852734e-05
-3.07723963046674e-06
-1.23509618121372e-05
-2.42809545310833e-05
-3.71117887111271e-05
-3.14821889175481e-05
-3.16183023288019e-05
-1.93310708986075e-05
-2.32161477590842e-05
-1.8514323750959e-05
-1.34898569522189e-05
-1.12228014449637e-05
-2.14667945018864e-05
-3.18803099127308e-05
-1.49573481637879e-05
-3.94731829974596e-05
-1.10783093642741e-05
-2.22240671488059e-05
-2.05293186800773e-05
-2.02909212713023e-05
-3.00418557603349e-05
-2.12385887244499e-05
-6.95570405349864e-06
-1.46561957054381e-05
-2.20226712572647e-05
-1.35984749960478e-05
-1.64373950022607e-05
-1.29556645597706e-05
-2.39403630358359e-05
-1.85599934251105e-05
-1.81459762273046e-05
-3.66628330888519e-06
2.35732003548263e-06
-3.05013637854152e-05
-1.66855938781648e-05
-3.64577916292914e-05
-4.61094069863733e-05
-2.11221501818275e-05
-1.97557727038529e-05
-3.58510348639582e-05
-2.68670172946551e-05
-8.00394069934464e-06
-3.81018479999654e-05
-1.55115123245027e-05
-2.80404065742645e-05
-1.29340144945998e-05
-1.89679585542024e-05
-1.80138882777803e-05
-3.85333064358482e-06
-5.4482765620288e-06
-2.57998358140672e-05
-2.57671008558305e-05
-2.32139048439541e-05
-2.1930792170725e-05
-2.67980679887235e-05
-1.14735176887914e-05
-1.67946223063248e-05
-2.22672751041411e-05
-2.59165247529215e-05
-1.83010144315708e-05
9.38397215210397e-07
-1.67309312535227e-05
-6.86871054851745e-07
-3.24380705760107e-05
-7.72207420897976e-06
-2.94430038287966e-05
-3.46966246291677e-05
-3.65710649035918e-06
-2.60064834761741e-05
-1.90080134877209e-05
-2.80465968110423e-05
-2.22298133852515e-05
-2.89743188759136e-05
-1.48532693407025e-05
-1.64162320060267e-05
-3.69543401466249e-05
-2.01820277620739e-05
-2.98543947412068e-05
-2.7158589676327e-05
-2.77612255045564e-05
-3.05828772358163e-05
-2.16438342126807e-05
-1.41598412765826e-05
-2.42804769391854e-05
-3.79759199881826e-05
-2.98903920741514e-05
6.1175441512013e-06
-4.2101672256082e-05
-3.13268032678774e-05
-7.59451479036284e-06
-3.4428450322655e-05
-2.24994437362558e-05
-1.11379247903361e-05
-1.1862046997619e-05
-1.41238193287459e-05
-3.14618529470685e-05
-8.68476233456263e-06
-4.22943341466274e-06
-2.52846282674734e-05
-2.01548075969007e-05
-4.6605555984076e-06
-1.75173251962113e-05
-7.88025831627974e-06
-2.64165972252448e-05
-2.26993158208877e-05
-2.54997346495726e-05
-4.43772186268551e-06
-3.48376734986614e-05
-1.67470167441449e-05
-6.54423515327671e-06
-1.36233303219468e-05
-9.5801090306947e-06
-1.95321797068178e-05
3.50246110255178e-06
-1.67726991981162e-05
-2.38076200031025e-05
-4.42838924668699e-06
-1.70643829210334e-05
-3.44488788467727e-05
-1.90179623529238e-05
-1.23521926408905e-05
-3.6691115575508e-05
-1.9011700958353e-05
-9.81688937627195e-06
-3.55103257525121e-05
-2.19357016797013e-05
-2.16810024474394e-05
-2.80178075705334e-05
-3.09285081030973e-05
-3.10975472652751e-05
-1.48061489026419e-05
-5.79395228844148e-07
-2.51032466435309e-05
-1.90324544974961e-05
-3.4793159887036e-05
-9.46879809194129e-06
-2.40058368237083e-05
-1.71107078630967e-05
-3.03970494242705e-05
-7.49395266501015e-06
-2.59940268660003e-05
-1.61692268026383e-05
-1.77184450781539e-05
-1.49474835287553e-05
-3.51506276522665e-05
-1.56955208797411e-05
-9.40439983171268e-06
-6.2474142250703e-07
-1.64093257633669e-05
-1.44132661950245e-05
-2.35703576532248e-05
-3.54138002409245e-05
-1.69480962813624e-05
-1.73695137797435e-05
-1.88560273459818e-05
-3.3429836711558e-05
-2.98631291434191e-05
-9.41805733351799e-06
-2.8562656391892e-05
-2.86565711918053e-05
-3.99501251004275e-05
-9.06961313677084e-06
-2.31184437746142e-05
-2.07750943060731e-05
-1.12152439372296e-05
-1.7572913555227e-05
-7.98824155055188e-06
-2.43359378839018e-05
-3.10898477398188e-05
-4.0049196452425e-05
-2.15015975974947e-05
-1.6336755207438e-05
-4.75942001522289e-05
-1.71592954879691e-05
-8.8991261823808e-06
-1.36020617572676e-05
-3.65490343315774e-05
-3.42386115885822e-05
-2.53480379265832e-05
-2.92860127917577e-05
-2.68602837789604e-05
7.85685151357863e-06
-3.7423384854915e-05
3.10229058183346e-06
-1.96017259750234e-05
-2.35637524977634e-05
-2.46681042810372e-05
-1.22259079947516e-05
-6.0522931081369e-07
-3.19946668479736e-05
-8.25812110719093e-06
-1.38954307776871e-05
-2.07430809165104e-05
-3.0784929437897e-05
-4.27243389449895e-05
-2.67964480050793e-05
-2.14690757404813e-05
-6.79272692733156e-06
-1.9411078422902e-05
-2.734856437915e-05
-2.31829431473271e-05
-1.56530485939459e-05
-2.74186998893737e-05
-1.36215643755733e-05
-2.02879665271434e-05
-1.50904976365601e-05
-1.40569807912809e-05
-1.49123741963639e-05
-8.96243708214188e-06
-2.71915829803694e-05
-2.68741385998712e-05
-2.12799541021836e-05
-2.87571231285144e-05
-3.7828387517625e-05
-3.80249540010055e-05
-1.4201092751317e-05
-2.42021031950186e-05
-2.56845531010419e-05
-3.18920635428131e-05
-2.30578329954455e-05
9.32100537110483e-06
-2.19753276814952e-05
-1.78035302055432e-05
-2.89463436541526e-06
1.55619131401023e-06
-6.41312672276758e-06
-3.14169995576916e-05
-2.28093245813541e-05
-2.92213108717871e-05
-1.16700065769867e-05
-4.16099289521023e-05
-7.91284591061305e-06
-5.44613936529423e-06
-1.77066759263405e-05
-3.0954144502285e-05
1.76812986310397e-05
-1.70755311563549e-05
-1.75341660573349e-05
-1.61411394077926e-05
-1.84980601616875e-05
-3.20751523401691e-05
-2.39500360136365e-05
-2.81184412844445e-05
-2.99721966769204e-05
-2.81418285523795e-05
-2.44815705623709e-05
-1.97207870016789e-05
-3.13803314670718e-05
-4.38761140821628e-05
-2.79981356153919e-05
-6.34493021617732e-06
-5.56334951096986e-06
-4.24501000175325e-05
-1.49635704020009e-05
-1.40399611076849e-05
-1.63979139273885e-05
-3.73110816511407e-05
-2.06195201334947e-05
-4.43158590595418e-07
-1.42170978359473e-05
-2.09887575902849e-05
-5.50152847858785e-06
-1.18948596227724e-05
-2.04785216854252e-05
-9.54554782663242e-06
-1.85602948415782e-05
-1.63351802225633e-05
-3.33907076375631e-05
-1.82216732620369e-05
-1.35337243645263e-05
-2.58455657363637e-05
-2.0075201874347e-05
-2.29519750766218e-05
-1.94333831132227e-05
-5.50675302347611e-06
-2.54250334062411e-05
8.13411837784991e-06
-2.85526930852167e-05
-1.35901394849879e-05
-1.64759195101286e-05
-3.30935501731374e-05
-1.95684286119863e-05
-4.10137981291625e-06
-9.07558383756679e-06
-8.07237980707726e-06
-1.12395224585194e-05
6.39821131309217e-06
-2.10530742593389e-05
-2.50465543707436e-05
-2.68137187247694e-05
-1.41378091199496e-05
-1.14133334039576e-05
-2.18465369447004e-05
-1.18005079955185e-05
-3.91020104683195e-06
-1.10245915377338e-05
-2.25227147916884e-05
-1.03770468703469e-05
-2.24570206106308e-05
-4.2459461209221e-05
-4.39882812979422e-05
-1.59835686881774e-05
-4.71413898442829e-06
-2.3302530561681e-05
-1.95854226840128e-05
-1.30749376507258e-05
-1.19457125044174e-05
-2.35177463414251e-05
-5.50498123779536e-07
-1.40509792278738e-05
-7.6414801585711e-06
-1.44909243939199e-05
-3.71200976851339e-05
-4.62606738306623e-05
-4.90838160696816e-06
-1.00599705932986e-05
-1.6946671116077e-05
-2.20630564779871e-05
-2.97076676777956e-05
-6.30149494420895e-06
4.98636979589397e-06
-2.37480324400577e-05
-1.67244262409754e-05
-2.99598966995775e-05
-2.40125660163727e-05
-2.36653496667116e-05
-2.23174378658332e-05
-1.70619577902788e-05
-1.34464117163773e-06
-4.20821982841935e-05
-1.70176511035745e-05
-1.96253847517975e-05
-1.82627505947817e-05
-9.64459928370674e-06
-7.62313039671338e-06
-5.08145314501178e-06
-4.86287016755456e-05
-2.46133531723744e-05
-2.17662197625422e-05
-2.63153112714085e-05
-1.5625599723648e-05
-9.49185468055347e-06
-1.96912295847253e-05
-2.81376349638599e-05
-2.15216017696184e-05
-2.63137764690222e-05
-6.47135589236462e-06
-1.94386816510484e-05
-2.52571789347604e-05
-1.4493547200416e-05
-1.27917227915731e-05
-1.70979164879461e-05
-1.21823345313131e-05
-2.59974550160919e-05
-8.47760748334887e-06
-4.06569157440998e-05
-3.93513390010628e-05
1.92771573608059e-06
-1.89416673004143e-05
-2.12179392467713e-05
-2.90899110844437e-05
-2.61070668816689e-05
-2.3242421253984e-05
-2.14669679853202e-05
-2.44318074979355e-05
9.3997297530398e-06
-1.49234217637985e-05
-2.73688876459325e-05
-1.79682018341736e-05
-4.15891150292027e-06
-1.51584201888641e-05
-2.70418035697104e-05
-3.82951844399944e-05
-1.50690100902884e-05
-4.66370326831092e-06
-1.83048292534989e-05
-2.05907195969683e-05
-1.4293550313855e-05
-2.18535845368925e-05
-1.52971710115162e-05
-4.00671353419125e-06
-3.46957745568044e-06
-3.13020720687701e-05
-3.62111380127171e-07
-3.45959799152124e-05
-2.38705083183307e-05
-1.05236439413703e-05
-1.60088348953369e-05
-7.53606180493095e-06
-2.14387017034983e-05
-2.37540414411674e-05
-1.13013882555354e-05
-2.00795357033354e-05
-2.09314911293285e-05
-1.90879791164168e-05
-2.05090329928717e-05
-3.12225267931476e-05
-3.85603882173169e-05
-6.59473279446942e-06
-1.84465436185717e-06
-1.53397137633598e-05
-3.08632784534374e-05
-7.65458118064027e-06
-1.35849724786644e-05
-4.11247804250692e-05
-1.61193265950225e-05
-1.03364047506242e-05
-1.00523503034846e-05
-2.16852376193453e-05
-3.26301717289168e-05
-2.65125627452905e-05
-2.92537702344255e-05
-2.34611011120814e-05
-1.35895269311398e-05
-2.92245832035856e-05
-1.12308188529151e-05
-2.22201851572954e-05
-1.82555423765757e-05
2.40333075609162e-06
-2.72783804408027e-05
-1.61847631930241e-05
-1.44575839441739e-06
-1.19113162529165e-05
-1.10730980426692e-05
-2.5043400096817e-05
-1.95551749806773e-05
-5.00880976359158e-05
-2.34828267119592e-05
-2.64631318005213e-05
7.66751190905383e-06
-2.75417150769439e-05
-1.30396420046409e-05
-3.25887439584989e-05
-1.84288891031602e-05
-2.07496531471279e-05
-3.55632987289461e-05
-2.94686944469256e-05
-3.64815693895101e-05
-1.71422553337433e-05
-3.99650915678553e-05
-1.89125041786227e-05
-2.27888434579996e-05
-1.16319689908495e-05
-1.55898069524751e-05
-1.78068292171698e-05
-5.35876194538871e-06
-3.48218560944521e-06
-2.1000905960739e-05
-3.84264989200595e-05
1.64204510327845e-06
-3.1424822347722e-05
6.4357629638643e-06
-2.99460121004008e-05
-3.39647304986254e-05
-1.27717158502711e-05
-2.52031112951032e-05
-3.78478898944326e-05
-1.72446322783854e-05
-1.36913374710259e-05
-2.69930182490331e-05
-2.04385340054724e-05
-1.48899315339612e-05
-1.44947793560455e-05
-4.93788727427846e-06
-1.45262045435579e-05
-1.29469227490257e-05
-9.14954698573559e-06
-6.86185760259037e-06
-2.9878905674382e-05
1.82971019022377e-06
4.71083874912364e-06
-3.58791664790698e-05
-3.3923558149657e-05
-3.47429437764978e-05
-2.56865131357705e-05
-6.08176496029042e-06
-9.72653738557878e-06
-9.79374185033274e-06
-1.21511183438575e-05
-2.23133985500965e-05
-3.38372110317111e-05
-6.64076715422038e-06
-2.03515417742371e-05
-2.47919616939177e-05
-2.69528483309846e-05
-6.87360472438186e-06
-2.32023476549454e-05
-3.2252020795673e-05
-1.13668390646687e-05
-1.45502270252075e-05
-3.81675583654852e-05
-2.8948310693524e-05
-3.89784768342318e-05
-3.56342473991104e-05
-3.62942388522539e-05
-1.31191755818048e-05
-8.55751816282679e-06
-1.82386196746708e-05
-1.67490313420145e-05
-2.36663937534816e-05
-9.30744518479267e-06
-1.03642009283814e-05
-1.15488448798344e-05
-2.71382311254902e-06
-1.63059834690914e-05
-1.97812009161388e-05
-3.78702832757741e-05
-3.50108899633187e-05
-1.05229695310922e-05
-1.66911226868097e-05
-1.56100412352861e-05
-1.8611500249137e-05
-3.18008016701267e-05
-2.92513998581322e-05
-1.68352383811179e-05
-1.64053587729075e-05
-1.78510106383959e-05
-2.11932058090383e-05
-1.83177578329136e-05
-1.6090596553518e-05
-1.04825429472683e-05
-1.62113704675307e-05
-7.56931626232223e-06
-3.35461932386835e-05
-5.18767304312272e-06
-3.90888706958885e-05
-5.34551194322573e-06
-1.51229868059689e-05
-4.18159296783095e-05
-3.39146202455713e-05
-2.37737265036954e-05
-1.80617866434786e-05
-3.14215597435369e-05
-1.86002502051815e-05
-1.23271719341421e-05
-2.57418541386391e-05
-1.05034440336195e-05
-1.5995504614702e-05
-1.90613657025131e-05
-5.85684699014817e-06
-1.55897199414242e-05
-1.81184596460604e-05
-2.24431162853688e-05
-4.16345713566571e-05
-1.30332775241964e-05
-3.29822317826514e-05
-2.5043127321605e-05
-4.1895159065883e-05
-2.24938487111763e-05
-7.62997683829865e-06
-2.71960763614773e-06
-7.72841135813276e-06
-2.0887612391123e-05
-4.37832252599147e-05
-3.60055052585086e-06
-1.50286850205857e-05
-2.82889353581486e-05
-2.29760835484045e-05
-2.1053186305877e-05
1.33059477675537e-06
-1.98978424762341e-05
-2.01795128878427e-05
-4.20765772439881e-06
-3.59550417812579e-06
-2.55283810605385e-05
-2.3274281432762e-05
-8.87730296073591e-07
-2.39523448598351e-05
-3.44298512660379e-06
-1.23267596945406e-05
-1.80521364664908e-05
-1.91331837425917e-05
-1.30048203162449e-05
-1.60085196064837e-05
-2.15930642042213e-05
-3.95548808743781e-05
-2.39317914214582e-05
-2.18296398110527e-05
-1.32667410612839e-05
-1.60285683850228e-05
-3.49132148454597e-05
-9.89938771196018e-06
-2.51952198462096e-05
-1.99487485963472e-05
-2.63745354115973e-05
-3.30795911411588e-05
-2.64351916898219e-05
-3.34185058982761e-05
-9.15199826297792e-06
-1.70142565964043e-05
-1.27496830405509e-06
-1.90160309935158e-05
-2.95530187614368e-05
-1.0986649118751e-05
-1.5886362863316e-05
-3.73730333738699e-05
-2.38290172713465e-05
-3.23702383541355e-05
-3.24247715690539e-05
-2.63759812288501e-05
-1.40259572787364e-05
-2.42180797990608e-05
-2.87508356063796e-05
-1.76013730563541e-05
-3.68507949833168e-05
-1.48740141684782e-05
-1.71821528644497e-05
-1.86133501881671e-05
-2.08415141491528e-05
-1.99129222136363e-05
-2.35657353272783e-05
-2.98570553177368e-05
-1.56814230267791e-05
-2.11686885223994e-05
-2.26557599068953e-05
-1.44670150193143e-05
-6.87450811340414e-06
-4.14236945877895e-05
-2.66371641450105e-05
-6.63910038618242e-06
-7.12853530624818e-06
-4.50259149246548e-05
1.32812891359752e-06
-8.2987857494878e-06
-3.32344712185858e-05
-1.766596454389e-05
-3.45376816207419e-05
-1.2456952369369e-05
-2.01339521261749e-05
-2.87222820997194e-05
-2.58341618003798e-05
-2.01095831321313e-05
1.1234875951091e-06
-2.13862625769873e-05
-1.38049357340365e-05
-1.85482540781449e-05
5.43020871737009e-06
-3.24259580470852e-05
-2.97379127726632e-05
-1.70061893882588e-05
-3.31682502385018e-05
-3.11688824197765e-05
-1.39471248770337e-05
-2.03656581902455e-05
-4.05993375408286e-06
-2.00487219815334e-05
-2.2851283140438e-05
-2.59887462151205e-05
-1.91880680453328e-05
-2.88484734305064e-05
-1.11054828401823e-05
-1.12820354817623e-05
-2.76274752006973e-05
-1.23927031679929e-05
-2.82023003515384e-05
-1.01860307971217e-05
-4.93066541490121e-05
-1.13643281150973e-05
-1.7565257435266e-05
2.93914334103694e-06
6.30982433078747e-06
-1.82548279590086e-05
-2.59687161344577e-05
-2.37883589005487e-05
-1.80384934995918e-05
-8.77832101993811e-06
-3.08651065023138e-05
-2.73859667097295e-05
-9.69517003166164e-06
6.94367780339645e-06
-1.93139558422412e-05
-2.63171702020039e-05
-5.1159180472687e-05
-2.3348215389295e-05
-1.71871295833317e-05
-2.23896606121037e-05
-1.61925095584993e-05
-2.12178168030007e-05
-3.31934022986088e-05
-1.39660615556452e-05
-2.22965996052388e-05
-5.94217984986056e-05
-2.82878240131283e-05
-4.21720869997598e-06
-1.11142299755906e-05
-1.52006835219269e-05
4.20941403911239e-06
-5.91369815150977e-06
-1.03782503208964e-05
-1.39800826711639e-05
-1.93079283604072e-05
-1.64097041385583e-05
-1.60479752243938e-05
-1.70764955189671e-05
-3.29293195255719e-05
-1.76685642594789e-05
-2.33599850095011e-05
-2.68065879641566e-05
-2.1087690979577e-05
-2.35817604745505e-05
-1.9903302261515e-05
-8.13277903608276e-06
-3.15477329959192e-05
-1.12377786489077e-05
-2.78807413014846e-05
-2.01746770371074e-05
-1.65884182337077e-05
-3.25451753017495e-05
-3.70128721123231e-05
-1.87571405796082e-05
-4.07109599897818e-05
-1.10731925592475e-05
-9.60107595323311e-07
-5.08060064714701e-06
-6.99562218250937e-06
-1.28205413531858e-05
-2.32197471058833e-05
-3.30377966605571e-05
-3.27450096866436e-05
-2.68877600104034e-05
-3.21342756463909e-05
-1.33737150735532e-05
-1.29455264769326e-05
-1.51475925685799e-05
-6.99380712138678e-06
-1.70827678834504e-05
-8.76459419273532e-06
-3.33521797313747e-06
-3.29275398221812e-05
-2.230943696029e-05
-3.12391576667249e-05
-2.92571864972488e-05
-1.81213632866851e-05
-2.49212590691461e-05
-2.92748353309635e-06
-8.52844049819095e-06
-2.08590899038362e-05
-3.32598968387249e-05
-3.15610909873723e-05
-2.96247043165775e-05
-2.70065251129001e-05
-2.52666999884588e-05
-3.09645141221413e-05
-4.49044290667748e-05
-3.64884263083721e-05
-2.55096246952093e-05
-7.87353286356632e-06
-1.47937596720889e-05
1.62927289274018e-06
-2.603039112459e-05
-4.15514354566755e-05
-2.36838358995756e-05
-3.09793415902868e-05
-1.06215740513687e-05
-1.30970170859373e-05
-2.59795844316829e-05
-3.87351781696507e-06
-1.16943589250704e-06
-1.86504080831977e-05
-1.74956533257587e-05
-4.67524838384802e-06
-2.64335128128135e-05
-1.94514729832616e-05
-1.96926249662246e-05
-4.37303322156157e-05
-2.65474647948141e-05
-1.90723396200391e-05
-2.6613603210418e-05
-9.8091179173921e-06
-2.25091254974884e-05
-1.62447043914985e-05
-7.77003137987278e-06
-3.40247154280982e-05
-1.09460488760253e-05
-3.68293635639587e-05
-3.49448781858804e-05
-1.06066602653149e-05
-1.86755119647219e-05
-2.42158474906013e-05
-2.04924508317018e-05
-2.45157975895134e-05
-2.09435220810909e-05
-2.11900055713197e-05
-2.49562291932923e-05
-7.48756760825283e-06
-2.30073076875995e-05
-2.25499321354676e-06
-1.81250855325891e-05
-1.61186278911315e-05
-6.84894576650315e-06
-4.66497592138522e-06
-1.75699604867416e-05
-2.00806040122164e-05
-3.66411872095011e-05
-1.93680338776963e-05
-1.592025754579e-05
-2.71657431684194e-05
-5.02496952077344e-06
-7.89771716114059e-06
-3.08516106033187e-05
-7.8148258396241e-06
-2.75070253113552e-05
-2.21201289510862e-05
-2.5267652186464e-05
-2.34522514507848e-05
-5.68852018573287e-06
-1.03777692317926e-05
-1.22844852221582e-05
-3.25958311478222e-05
-3.28335620827007e-05
-2.45183498927217e-05
-1.84687925426273e-05
-4.44811834645066e-06
-1.9449583264619e-05
-8.29025821317532e-06
-3.81187650962363e-05
-4.55370998074833e-06
-4.26599803242275e-05
-3.32011745437923e-06
-1.62542538109852e-05
-2.13741733355512e-05
-4.35871860732233e-06
-3.59979905738847e-05
-2.64875437443639e-05
-1.49241869999165e-05
-3.62241631785549e-05
-1.93414285598144e-05
-4.05750379968761e-05
-3.7843708404114e-05
-1.79829987047607e-05
-1.33156374512656e-05
-3.34498190219682e-05
-2.64730350816322e-05
-2.22054187266177e-05
2.98449041028316e-06
-2.77915696334054e-05
-1.95122158814278e-05
-3.16524602367571e-05
-1.65841698190603e-05
-2.03729462527217e-05
-3.77110466048425e-05
-1.15090384968563e-05
-1.59624938728742e-05
-2.2254442838081e-06
-3.00649979518002e-05
-1.46449901173807e-05
-1.00509739052735e-05
-7.35448184531339e-06
-1.82892638998174e-05
-1.08044394937781e-05
-2.16584110902733e-05
-3.17985208401119e-05
-2.40320066624456e-05
-1.6895904298814e-05
-2.2816360141477e-05
-4.13125226181899e-05
-3.29730721872904e-06
-2.72380045521712e-05
-2.3947229257411e-05
-1.90608849803195e-05
1.16485489824137e-05
-1.62603433676812e-05
-1.02074614757434e-06
-3.22922904563495e-05
-2.89635799099075e-05
-3.40559256163261e-05
-1.51354817516161e-05
-2.44202827058752e-05
-2.51497370462579e-05
-2.81517966851148e-05
-3.57704458323245e-05
-1.54417141899595e-05
-2.58898421598585e-05
-1.92544522943241e-05
-6.839019868207e-06
-3.17488334750157e-05
-1.59272785592598e-05
-1.46891684247408e-05
-3.9819937639084e-05
-1.86229554290451e-05
-3.6776780322091e-06
-1.60646306367994e-05
6.02863727801566e-06
-3.16697160179473e-05
-1.93778116113262e-06
-1.05645477678217e-05
-1.21646887218358e-05
-4.04183919013968e-05
-1.36848347685853e-05
-1.22459930202772e-05
-7.49210449805489e-06
-1.50976345880732e-05
-9.52842494600952e-06
-2.35621704304061e-06
-1.16072339825158e-05
-2.38359581678009e-05
-3.07141770120047e-05
-1.90688002217467e-05
-1.82017239901699e-05
-1.17653526411425e-05
2.44333811409174e-06
7.46757445006614e-07
-2.58996689096445e-05
-3.46502911256992e-05
-1.31146747243614e-05
-2.08207528926122e-05
-3.25072383114162e-05
-2.54869754611099e-05
-2.39147844327703e-05
-9.16932702895657e-06
-1.08693097861613e-05
-7.66746822420022e-06
-4.07194986730188e-05
-5.89043494895101e-06
-3.37689941618779e-05
-4.05769693409171e-05
-1.72634015085628e-05
-1.43970986863216e-05
-8.38478445522164e-06
-6.18983809134246e-07
-1.87630925255344e-05
-2.46569303893033e-05
-6.72980870663203e-06
-3.0259828461918e-06
-6.23839444663396e-06
-2.28725816255185e-05
-1.37894608749773e-05
-1.99560486989323e-05
-2.5918535850379e-05
-3.47493407837814e-05
-1.35732102413321e-05
-2.55682898646202e-05
-1.54865714764109e-05
-1.88655549219751e-05
-2.56015390543992e-05
1.62629560927002e-06
-2.7240918539359e-05
-2.40382353126311e-05
-1.72447243699973e-05
-2.02338937453796e-05
-2.53676972496406e-05
-1.24606482797176e-05
-3.10489373687535e-05
-3.03834929272222e-05
-2.92633835296429e-05
-2.42662879078684e-05
-2.39433958914807e-05
-2.0367409281026e-05
-2.72780767421031e-05
-2.10101168175436e-05
-1.29444243052094e-05
-2.63121382345437e-05
-2.81306815815929e-05
-2.02868827470025e-05
-1.70578777704591e-05
-1.62817679792422e-05
-2.43964073499421e-05
-1.67171747455467e-05
-2.37713540572961e-05
-3.05775435574458e-05
-2.2263512150896e-05
-2.08923420072471e-05
-3.66793156166466e-05
-2.81057155125856e-05
-8.63052679068874e-06
-2.11212420235601e-05
-1.48879498134291e-05
1.80448413528913e-06
-2.94540252952787e-05
-2.67413529870299e-05
-1.07275404945138e-05
-3.13672562734649e-06
4.24843444198184e-06
3.03067694086853e-06
-2.01206180469832e-05
-2.41180371507648e-05
-2.82619194249425e-05
-1.74720568508301e-05
-5.65607926718158e-06
-1.34596903156394e-05
-1.91597087061813e-05
-2.38108357264187e-05
-2.01284382256351e-05
-1.28460169849862e-05
-1.14619037929199e-05
-1.54993570461013e-05
-3.81112074613975e-05
-1.65647253925733e-05
-4.11423458985253e-05
-2.84951577911873e-05
-4.26550460820505e-05
-4.44064109645596e-05
-1.26097237209793e-05
-2.02312095295095e-05
-1.60976711475562e-05
-5.91768514256797e-06
-3.46408327874005e-05
-2.31351346242565e-05
-2.63468353086044e-05
-2.8214660655042e-05
-3.24689349100371e-05
-3.88662140355341e-05
-3.35768504016662e-05
-2.17511295033774e-05
-2.33652320681716e-05
-1.8167618414426e-05
-4.88589623297612e-05
-2.6509719721753e-05
-2.71236335965901e-06
-2.61873540169822e-05
-2.16630851485374e-05
-3.5479717596139e-05
-2.93390884680689e-05
-1.43717659043799e-05
-8.34446912783053e-06
-1.31302656928491e-05
-1.39910868654069e-05
-2.42268375008461e-05
-2.68781389794196e-05
-1.17654089500828e-05
-3.20073883707947e-05
-2.68816363620409e-05
-8.21513223468329e-07
-2.22863787247494e-05
-4.98047003482386e-07
-1.08740339173552e-05
-3.48793633172903e-05
-1.6929852329251e-05
-2.03195546869849e-05
-2.34319993295093e-05
-1.95399253013597e-05
-3.00118863060063e-05
-3.09480887516134e-05
-3.11411815837682e-06
-1.09256427575426e-05
-2.58992581854196e-05
-2.46352630731034e-05
1.27594559961128e-05
-2.01156548361785e-05
-4.57528889784854e-06
-1.45346979493448e-05
7.65454624408575e-06
-1.0384380642585e-05
-2.56644914239336e-05
-1.96077622520998e-05
-1.22889718407888e-05
4.03241655655619e-08
-1.8471625365102e-05
-3.15277006854171e-05
-1.28934095217637e-05
-1.67059808930265e-05
-3.48881722050942e-05
-2.69121743348452e-05
-3.63899347948819e-06
-2.74439118984173e-05
4.61248189658953e-06
-2.71822635808992e-05
-1.78122534924868e-05
-9.40711352590332e-06
-1.80330965416582e-05
-2.22330093849339e-05
-2.08792768612448e-05
-1.45281646577375e-05
-3.0900450483112e-05
-2.39952198319301e-05
-1.90288095034911e-05
-4.759686137831e-05
-1.32564427194329e-05
-1.53662074184775e-05
-2.60541832725115e-05
-1.79244197484199e-05
-4.20946281034291e-05
-1.27520833827439e-05
-2.10802886449524e-05
-1.30247494469308e-05
-1.0539185298741e-05
-2.1829637616804e-05
9.41494537059775e-06
-8.10742546796337e-06
-8.10428893243067e-06
-1.98733293472844e-05
-1.76031854438864e-05
-4.08203330419688e-05
-7.87968030999438e-06
-1.75728911489724e-05
-4.29178489210346e-05
-2.99391622837169e-05
-2.94133229070229e-05
-1.66805911833171e-05
-2.71243283377458e-05
-6.86589161900589e-06
-3.58954607167647e-05
-3.057589038534e-05
-2.57783737490352e-05
-9.80287438656735e-06
-3.72362856571517e-05
-8.75989157512263e-06
-1.32469718800685e-05
-2.17036664247145e-05
-2.3531588317782e-07
-1.63172020571016e-05
-2.12829485764966e-05
1.19405200315494e-06
-3.90309926979271e-05
-2.82740219120082e-05
-2.97894140225583e-05
-2.95993235384835e-05
5.80138217882073e-06
-1.61660888146263e-05
-2.53859719159853e-05
-3.64456952337398e-05
-3.67651606602619e-05
-2.48019102750208e-05
-2.80722913918844e-05
-2.6813268308609e-05
-1.10987287220383e-05
-2.30759953841977e-05
-1.63840238611939e-05
9.06250528502021e-06
-3.42834510337168e-05
-2.30951072396366e-05
-2.38285006605688e-05
-2.16518558197012e-05
7.85335163644479e-06
-2.30758794622234e-05
-6.68640679476638e-06
-2.06958001553673e-05
-3.690660258202e-05
-3.41998104388931e-05
-2.54450575246187e-05
-1.70992173767913e-05
-1.40011149398996e-05
-2.95219040791574e-05
-2.55806927989618e-05
-3.02701943146276e-05
-8.13908989181186e-06
-8.22771038443893e-06
-8.66060782407287e-06
-2.70392984332754e-05
-3.36473769919111e-05
-2.31119275343984e-05
-1.17895625786423e-05
-7.98883706793738e-06
-2.72590813362661e-05
-2.93757379194552e-05
-4.61851018777762e-05
-2.28578479191335e-05
-1.38453082427944e-05
-6.10503671830317e-06
-1.44658414184493e-05
-1.98652254683919e-05
-2.83959541242151e-05
-1.58013133112311e-06
-2.52362616152602e-05
-3.84911309650758e-05
-1.49593229350654e-05
-2.7714242586118e-05
-3.96937065986036e-05
-1.49919994444605e-05
-1.62151416112945e-05
-2.72516913251974e-05
-4.97349540157105e-06
-1.27562176033877e-05
-2.88834201880796e-05
-2.64733401233833e-05
-2.86056459345161e-05
-5.26879050996709e-05
-1.48536808771544e-05
-2.32508932363931e-05
-3.65429876387043e-05
-2.41749370762618e-05
-2.12907515024866e-05
-1.61144845884273e-05
-1.20864588153421e-05
-3.69440108109795e-05
-1.40797839876446e-05
-6.16255824839528e-07
-3.10948500473284e-06
-2.20425021945095e-05
-6.93413436674573e-06
-1.50580411842783e-05
1.63890423609324e-05
-5.90550930008086e-06
-1.15136368402683e-08
2.70515273701764e-06
-2.45000952492023e-05
-3.0074666111274e-05
-1.52696262048623e-05
-7.3078197469951e-06
-1.08723423349705e-05
-3.68409594094105e-05
-2.57716089601779e-05
-1.90687278558623e-05
-8.70871151347603e-06
-4.19999028857196e-06
-4.56317002814e-06
-3.86574760577723e-05
-3.53778118095613e-05
-2.98405027817232e-05
-1.15365847375716e-05
-6.58739798816239e-06
-1.45092929124437e-06
-1.4029382698055e-05
-1.39689498907365e-05
-6.01096467058769e-06
-2.76246097661532e-05
-8.83164002365046e-06
-2.97857316751445e-05
-1.29995142201298e-05
-3.43728655878377e-05
-2.29581680250501e-05
-2.27042935974672e-05
-1.37999408473063e-05
-1.33934820340946e-05
-3.01923029274864e-05
-2.20537120032885e-05
-2.3823972870361e-05
-2.68360486571404e-05
-5.28761743916569e-05
-2.72683307467343e-05
-1.23843586981358e-05
-3.04935904588491e-05
-2.63235952357139e-05
-2.88524120496724e-05
-2.27369090847522e-06
-2.14233907623665e-05
-1.52369010236044e-05
-8.7695342577727e-06
-2.15417108417594e-05
-9.14206247746204e-06
-4.77382071601706e-06
-2.11735894695604e-05
-3.07687791663909e-05
-4.0573585764999e-05
-1.7379488880137e-05
-1.17459886088599e-05
-1.52564607611968e-05
-4.05538430422683e-05
-2.16839476419063e-05
-1.91110604797873e-05
-2.44793409743127e-05
-2.44474987141569e-05
-3.28230939470082e-06
-1.16845503091444e-05
-1.04835966898001e-05
5.91222513233818e-06
-2.65686559376579e-05
-2.60409733595129e-05
-1.77859493145798e-05
-2.93953879926928e-05
-2.54480885611258e-05
-6.62668753502986e-06
-2.62477924124238e-05
-1.48606046416228e-05
-2.73777567602278e-05
-3.7834267919027e-06
-2.49393611190343e-05
-1.89685096277137e-05
-2.42213024845014e-05
-2.86845854094987e-05
-1.20854733166358e-05
-3.42279487696384e-06
-1.40632637273166e-05
-1.5171330622835e-05
-2.34694123119143e-05
-2.26161314700365e-05
-1.49686526580956e-05
-3.32486280239959e-05
-2.22963332110769e-05
-4.41397307043146e-05
-9.00065871252259e-06
-6.31894330499722e-06
-3.04182549462177e-05
-1.33939433835807e-05
-5.5642152297322e-06
-6.55894871284691e-06
-9.96918695707486e-06
-2.37841489531453e-05
-2.60375008202614e-05
-1.49199308007263e-05
-2.73881816549683e-05
-2.24846189989995e-05
-9.58349765119423e-06
-1.91250453802861e-05
-5.749197182892e-06
-1.17262856157664e-05
-2.48749615798517e-05
-2.14320510845844e-05
-2.30128107409587e-05
-6.41850104351334e-06
-1.43988057619904e-05
-2.27616805042068e-05
-4.52443459282472e-05
-2.75797864301013e-05
-1.52779403134103e-05
-4.04029000543102e-05
-2.24432630247369e-05
-4.54539946865142e-06
-1.65325142372089e-05
-3.81778916682395e-06
-2.06692399751027e-05
-3.23737547531315e-05
-3.62426358591521e-05
-2.14859659802825e-05
-2.94889999862383e-05
-1.62777575674431e-05
-2.49891222013147e-05
-3.38360325949985e-05
-4.38313100274949e-05
-7.81333662406371e-06
-2.40222553218644e-05
-2.6811137634218e-05
-2.64445671769358e-05
-3.24199051754611e-06
-2.25004737957224e-05
-2.0806477552178e-05
3.12218541420859e-06
-2.03374105562803e-05
5.99023788596586e-06
-1.52834512728148e-05
-1.29959797685369e-05
-2.15786784715957e-05
-9.51720697134509e-06
-2.71406251092574e-05
-2.31875076626103e-06
-2.10340440560931e-05
-2.6914865008314e-05
-1.23362270766272e-05
-1.09831524068811e-05
-7.04674437689531e-06
-7.53716863567473e-06
-4.87295936090941e-06
-2.2060649888493e-05
-8.9965466633156e-06
-1.68102906779758e-05
-1.75213039212943e-05
-1.62969006539737e-05
-2.85027042108734e-05
-2.04354245190014e-05
-2.64048308492535e-05
-1.99572825906964e-05
-2.78077182758567e-05
-2.34053543700934e-05
-2.01839528698322e-05
-1.15464502881305e-05
1.31906765448769e-05
-2.08028960731643e-05
-1.91789317119299e-05
-2.34414085942768e-05
-2.72940372984191e-05
-2.38914590554965e-05
-1.76291222259672e-05
-4.49850285925545e-05
-1.64151462667922e-05
-7.19071388956387e-06
-2.78646166668455e-05
-1.8241824049572e-05
-2.23000222640898e-05
-1.44506918395767e-05
-2.82252635169595e-05
-3.59463141762057e-05
-1.79968746504296e-05
-1.65271427048152e-05
-1.78872510663089e-06
3.05298333543435e-06
-1.24279545037662e-05
-7.20375668258171e-06
-1.45531742563086e-05
-1.98588557699005e-05
-6.19249041938368e-06
-2.45808568062564e-05
-1.90314932348021e-05
-1.90230109574955e-05
-2.0473973325118e-05
-2.24497668249607e-05
-2.82059850961487e-05
-1.76096318332495e-05
-5.50226664747573e-06
-3.32115338942738e-05
-2.25447253142637e-05
-2.98030355816885e-05
-3.86036317128214e-05
-1.74942929252498e-05
-1.58980214661263e-05
-9.09619326997612e-06
-8.80805167968678e-06
-1.31006088480227e-05
-2.81558185887653e-05
-4.65845207543808e-05
-3.16786036525563e-05
-1.46134347597527e-05
-2.12418574245303e-05
2.54776016581016e-07
-4.48125422354882e-05
-3.63212114407457e-05
-3.37079413904636e-05
-2.86945686050863e-05
-3.77575154726542e-05
-3.54428279470163e-05
-2.68009719508335e-05
-4.86240675107938e-06
-2.44530551848485e-05
-7.14698602303206e-06
-1.27838037809831e-05
-1.28607043439117e-05
-2.82100798612275e-05
-3.75299122746393e-05
-1.03623081727077e-05
-3.26939093393792e-05
-1.78133561771851e-05
-5.38081763338488e-06
-1.15516910729395e-05
-1.61701751389132e-05
-2.17598425588605e-05
-1.61651423608398e-05
2.90445760909443e-06
-1.87349235501974e-05
-4.61141807195029e-05
-9.15435838163362e-06
-4.18923246113653e-05
-3.65413175268895e-05
-1.26463663260731e-05
-1.24336915524295e-05
-2.45639905271267e-05
-3.33613201439453e-05
-1.47578683301197e-05
-2.7311993807434e-06
-1.91901285627961e-05
-1.12946407766863e-05
-4.48570963986908e-05
-1.54650670804017e-05
-3.41984940969208e-05
-2.94304358611218e-05
5.39359738183266e-06
-2.17852421385827e-05
-9.39022655010452e-06
-2.3866260306609e-05
-5.45588302613873e-05
9.25848515865003e-06
-8.30130763464487e-06
-3.70398177954834e-05
1.321496120274e-06
-3.06010265018092e-05
-2.19243358988481e-05
-3.92275030277233e-05
-1.53848447911646e-05
-1.79152013734841e-05
-1.74844988380497e-05
-1.87076147163386e-05
-2.5271357233955e-05
-2.54901106305422e-05
-3.56885608734131e-05
-1.95103703519439e-05
-1.63976124478726e-05
-1.20689021444466e-05
-6.47475247808203e-06
-1.51245302521679e-05
-2.53089938437802e-05
-5.9712816684417e-06
-4.06989695755449e-07
-3.1864608219588e-05
-1.91993773256586e-05
-8.51734875706611e-06
-3.25363112600329e-05
-3.12207120062201e-05
-3.25307428107688e-05
-2.5411112381954e-05
-6.9553991444184e-06
-4.41023761508745e-06
-2.80289897272574e-05
-1.64186091804613e-05
-2.22398136456401e-05
-3.98239490797604e-05
-4.35482990482891e-05
-1.97977553096602e-05
-4.36606511584691e-06
-2.5091571137923e-05
-3.79737867201125e-05
-3.99292960750313e-05
-1.70495462524758e-05
-3.47793050810665e-05
-4.12847682697397e-05
-3.07097302687641e-05
-3.62036055814524e-05
-9.44101722588553e-06
-2.03151678180179e-05
-1.91051545138531e-06
-2.25902409817393e-05
-1.51555428839874e-05
-1.58455255856984e-05
-2.84805143871392e-05
-8.77665940158689e-06
-1.69638067506712e-05
-2.15084411919461e-05
-2.63429594762889e-05
-5.36149547544325e-05
-1.73245863424111e-05
-2.63174449606317e-05
-4.27222130439734e-05
-1.44217856652336e-05
-8.01364711741166e-06
-1.13260887597056e-05
-3.73171750988839e-06
-1.56966257059213e-05
-1.92074536411727e-05
-3.02240283216485e-05
-2.6832952508796e-05
-1.60957159621668e-05
-4.02376563463036e-05
-4.34323659914897e-05
-3.01644210892976e-05
-2.01008712473278e-05
-1.28976471562664e-05
-3.22149439813669e-05
-6.23693348016825e-07
-1.91399268444482e-05
-1.10108493755265e-05
-3.30277253665042e-05
-2.90424428801807e-05
-1.46740818372749e-05
-6.59986430332845e-07
-8.34120089452851e-06
-4.06736957425145e-05
-1.34747145454196e-05
-9.69759761951966e-06
-1.98832941151071e-05
-2.36571419821508e-05
-2.41163836498314e-05
-3.06767836745923e-05
-2.47869769176591e-05
7.42962295839801e-07
-3.07930132168486e-05
-1.10669526318028e-05
-9.14351604396256e-06
-3.91273301841703e-05
-2.40443586163179e-05
-2.01916303554677e-05
4.47408185716603e-06
-1.13228750368675e-05
-2.5437998128511e-05
-3.48288744423367e-05
-2.18580732231499e-05
-2.62851725008567e-05
-2.27742701391476e-05
-3.32462868746508e-07
-2.29409620432618e-05
-2.11697163320136e-05
-3.44186233696069e-05
-1.68041278314509e-05
-2.15484756372704e-05
-9.29956199536611e-06
-9.35312288619678e-06
-6.82635443721714e-06
-4.25169582426236e-06
-3.33875048897443e-05
-1.45742642678095e-05
-2.55730090076969e-05
-2.77604673902203e-05
-1.7075267494317e-05
-2.04712710677592e-05
-1.86488330954032e-05
-3.44770691859063e-06
-5.75215844349863e-06
-1.27636501940327e-05
-2.65976175667183e-05
-3.07129347897794e-05
-2.56033367409524e-05
-2.46091158230717e-05
-3.61526333197381e-06
-1.29163687504133e-05
-1.92638342342344e-06
-2.5593582121852e-05
-2.67542873435361e-05
-1.70519145937735e-05
-1.46820861582713e-05
-2.97710784521992e-05
-2.73143379013667e-05
-1.57429789981893e-05
-2.42737293869982e-05
-2.75043732257705e-05
-2.57941158773689e-05
-1.25281141308944e-05
-3.3449648738802e-05
-3.25594896370634e-05
-9.49948363821881e-06
-2.41939358104634e-05
-1.16484828877062e-05
-1.31327044510558e-05
-3.65557635129382e-05
-2.61339696011949e-05
-1.52145223974359e-05
-1.04125585100411e-05
-1.78837824853222e-05
-7.86184621435604e-07
-2.50652525943747e-05
-4.16983044392502e-05
-2.19083809894064e-05
-1.61402743677297e-05
-7.46707605831306e-06
-8.27492350700233e-06
-1.40216807353225e-05
-5.89542358658916e-06
-1.62886488904941e-05
-3.69220478014554e-06
-3.75165019260108e-05
-1.54750269149196e-05
-4.92704615800986e-06
-3.39080199287759e-05
-2.58853530040611e-05
-1.80397543443596e-05
-4.41076956385391e-06
-1.16577924052224e-05
-1.1869004719534e-05
1.64008475608564e-05
-2.90847772371509e-05
-1.17485172795069e-05
-2.65171447584336e-05
-2.46672272945678e-05
-2.36618731188685e-05
-1.04652514442009e-05
-2.4708444200722e-05
-2.52102497852739e-05
-2.31533371996186e-05
-2.05229653489256e-05
-2.01756934075411e-05
-3.83770462509763e-07
-3.47312757904093e-05
-2.90080556966553e-06
-2.64174347283545e-05
-3.29549571488086e-05
-1.53430451921315e-05
-1.79666192773589e-05
-2.57562486462129e-05
-2.02091701074416e-05
-3.5554989074591e-05
-3.18228018038299e-05
-1.90891057930403e-05
-1.0085409095565e-05
-1.11051522251788e-05
-2.55847825059386e-05
1.32497655005305e-07
-4.79340426820212e-05
-2.547684751883e-05
-2.89914395008354e-05
-1.79795732432738e-05
-2.8026440244281e-05
-1.40557343515253e-05
-2.63066143503861e-05
-2.2688901296067e-05
-1.61944149238749e-06
-6.75209760322406e-06
-3.36331935366175e-05
-6.28948446885099e-05
-6.16200852676879e-06
6.99336469781885e-07
-2.89135674894368e-05
1.08869613014996e-06
-1.45040512632286e-05
-1.54199684567908e-05
-1.92618201141578e-05
-1.16710340412172e-05
-2.6255048504031e-05
-2.42539895803838e-05
-2.79641919468457e-06
-3.70334123826345e-05
-2.10667259759429e-05
-2.8263857049702e-05
-4.1670198963495e-05
-8.42013152884606e-06
-3.10616114504649e-05
-6.24939696140556e-06
-2.31265850184196e-05
-1.91114214780239e-05
-3.03318594776578e-05
-1.98908730664381e-05
-2.86287132645739e-05
-2.40088637057861e-05
-2.827488642624e-05
-1.54443034748156e-05
-2.48294603059609e-05
-1.00091276957828e-05
5.46724346753318e-06
3.99024255100379e-06
-2.36995835193885e-05
-2.02849643796132e-05
-3.45682855245893e-05
-1.4282733318188e-05
-1.14854516299761e-05
-2.34908862415652e-05
-1.49392167928582e-05
-8.13429434906877e-06
-9.4746324517012e-06
-6.16926473101267e-06
-1.63539287313214e-05
3.71291927176015e-06
-1.42164578025924e-05
-3.34230231152556e-05
-4.10025879922129e-05
-5.69688370365217e-06
-2.64665491893073e-05
-1.18914579574693e-05
-1.63309943170694e-05
-2.52479520250443e-05
2.94186508797204e-06
-1.03547463425399e-05
-3.47851087637785e-05
-2.68962111053541e-05
-2.13399394118456e-05
-1.82316921812749e-05
-2.52927027276429e-05
-1.68725443335963e-05
-1.12606657001485e-05
-1.63404442768946e-06
-2.7515894771411e-05
-2.87848681389804e-05
-1.42539289928073e-05
-1.88146833365349e-05
-6.08970105411427e-06
-3.62737572138701e-05
-2.47835050930735e-05
-4.09193998676527e-06
-4.35808936506723e-07
6.7400967070456e-06
-2.69354513580063e-05
-1.93025774957814e-05
-2.01364532382774e-05
4.30222119495334e-07
-3.11008257628102e-05
-3.58939709991257e-05
-1.66248870924037e-05
-1.43848805902609e-05
-2.98170334586661e-05
-1.98610554444005e-05
-2.48081209803639e-05
-1.25947091031845e-05
-1.48760333654492e-05
-1.08097538845399e-05
-2.65676125534086e-05
-1.89711182013149e-05
-9.16459775990135e-06
-3.2793120201287e-05
-8.10379686372168e-06
-2.27219897840853e-05
-2.59458298244532e-05
-1.94524033823799e-05
-2.61149421268256e-05
-3.47828653701125e-05
-1.61807728069632e-05
-2.45598297312537e-05
-2.79244948352557e-05
-2.87192997987528e-05
-2.94886193368603e-05
-2.24760133585651e-05
-1.610334522924e-05
-2.26146418700835e-05
-2.38093123750412e-05
-4.5547229932608e-05
-1.67556070388951e-05
-3.58915483344873e-05
-1.79410609259639e-05
-2.84903069165468e-05
6.6182944496151e-06
-2.80502420901306e-05
-2.93096401855246e-05
-9.64227837416504e-06
-3.6013592545708e-05
-2.83011181362073e-05
-3.44353609618333e-05
-2.717708928061e-05
-2.35526848164097e-05
-4.44420806373363e-05
-2.13848791157065e-06
-2.84502135394209e-05
-1.45253002546272e-05
-1.93447480357939e-05
-3.00348400299623e-05
-2.02379234205773e-05
-5.91423783846171e-06
-3.3423857326379e-05
-2.05075610530397e-05
-2.21054920938769e-06
-1.1663559989785e-05
-1.85963454633517e-05
-2.81281553425328e-05
-2.00188938525986e-05
-3.00264736006424e-05
-2.5596569220943e-05
-8.3509551668329e-06
-2.43759703899693e-05
-8.32980269618622e-06
-2.7743709786776e-05
-1.74792942240163e-05
-8.17903276231312e-06
-2.62053509813856e-05
-1.60631533012725e-05
-2.32103461114986e-05
-9.93108769190922e-07
-2.46497203616339e-05
-6.95864411567548e-06
-2.48879522679417e-05
-9.2483592259535e-06
-2.46268685518475e-05
-2.9784045373453e-05
-4.81970079368391e-05
-1.61065148920819e-05
-2.29335556316824e-05
-9.21391679237065e-06
-2.11536582428589e-05
-2.42152120818378e-05
-1.58569872616532e-05
-1.26436746531652e-05
-1.85573282178204e-05
-2.88431818149774e-05
-2.20992531422564e-05
-8.09176075490082e-06
-2.85476550886791e-05
-1.38322144159967e-05
-2.59697768225003e-05
-1.1781366746273e-05
-2.37902873652875e-05
-8.75551899083234e-06
-2.55229036719549e-05
-2.34645440166126e-05
-1.66697889422222e-05
-2.59017296732136e-05
-1.16680182361899e-05
-2.86312017166895e-05
-1.41916652243969e-05
1.75373540367952e-05
-2.35976903931593e-05
-2.80015161623672e-05
-2.05923543474262e-05
-3.92260204660644e-05
-6.83699062030534e-06
-3.23258326620814e-05
-1.51869828948292e-05
-3.47493814758346e-05
-2.22136323753898e-05
-1.87482598740201e-05
2.83744257266605e-06
-2.14514463466586e-05
-2.46117142927402e-05
-5.00704909239831e-05
-2.94345874102402e-05
-3.22255564640483e-05
-3.11555976520601e-05
-2.87082869667674e-05
-1.27699598595914e-05
-1.95391417333023e-05
-5.35387166786219e-06
-1.39959879956206e-05
-4.63854371897193e-06
-2.09814213224206e-05
-8.6357910958616e-06
-3.57597322708918e-05
-1.67205839589503e-05
-2.78345424928787e-05
-3.23159239690747e-05
-2.88415430968996e-05
-2.70636570812845e-05
-1.24218046653343e-05
-1.81791070025634e-05
9.49500047920545e-07
-1.49455657907686e-05
-2.97358492442825e-05
-1.23294978051645e-05
-3.14604572638004e-05
-2.00970501259766e-05
-2.4052841263814e-05
-3.50431512027878e-05
4.35578575083406e-06
-2.7072152902081e-05
-3.41109866106931e-05
-1.65488715376476e-05
-3.30227731176877e-05
-3.32809186736501e-05
-6.50875494608033e-06
-1.80086659419957e-05
-3.47796881961927e-05
-2.11365645348148e-05
-3.78164330939009e-05
-7.59717251523554e-06
-2.38557330126681e-05
-2.95922581461004e-05
-2.01189784023211e-05
-1.09668184369834e-05
-3.57470447804242e-05
1.32841288375337e-05
-6.88023057238237e-06
-4.79562400579996e-06
-4.21390604567099e-05
-2.31627572914241e-05
-1.87408501129962e-05
-3.90663253271889e-05
-1.92848596598445e-05
-2.48635449967654e-05
-2.03235966332328e-05
-2.30206114338272e-05
-2.82302763116715e-05
-2.28740620725671e-05
-1.55254015340355e-05
-2.5396164068025e-05
-2.15114218395373e-05
-2.47749980247974e-05
-1.13468037344235e-05
-2.61032525148454e-05
-3.89854575726753e-05
-5.24172544657313e-05
-6.08762055117381e-06
-1.93599374652596e-05
-7.3432208681401e-06
-2.70765322446219e-05
-1.2002781239352e-05
-1.36716905319111e-05
-3.34583986316264e-05
-2.26780897294014e-05
-2.19994606360107e-05
-1.2242900173816e-05
-2.03254108086324e-05
-2.05953101703547e-05
-2.49660312211701e-05
-2.18949619695022e-05
-1.98188488464299e-05
-2.26357913480431e-05
-3.62289212273874e-05
2.76924851082373e-06
-3.81693628561146e-06
-4.58492629208159e-05
-3.22078429100235e-07
-2.19420337057947e-05
-1.47264810392735e-05
-1.54312638715336e-05
-2.72820523148773e-05
-2.28951387287678e-05
-1.53680228121485e-05
-1.96116426383015e-05
-1.88313429999368e-05
-2.9756035888887e-05
-3.3328017277575e-05
-4.70236323973215e-05
-1.45229197883979e-05
-1.14209135561912e-05
-2.89145358670877e-06
-7.80926221699531e-06
-3.21629795990288e-07
-1.59984705530957e-05
-2.79611730339565e-05
-2.94464435375484e-05
-9.28026068961766e-06
-1.7434020364477e-05
-1.38853496795599e-05
-2.79444526493687e-06
-3.23763958438446e-05
-9.2902253011141e-06
4.60211446643195e-06
-4.18082226766098e-06
-2.99786788802568e-05
-3.86507523896108e-07
-2.16536870847113e-05
3.96481634848354e-06
-2.66152094830376e-05
-2.03765625500735e-05
-4.47592870909724e-05
-1.22904155948136e-05
-1.27565404390536e-05
-1.62529235302422e-05
1.40932347000782e-05
-8.37021817684026e-06
1.3150067850563e-05
-5.52980111723315e-05
-3.11185077017952e-05
-1.20014321515798e-05
-4.08589756404453e-05
-6.30808040154009e-06
-1.79438635429874e-05
-1.25823081327363e-05
-1.60399867809877e-05
-1.14956290835113e-05
-1.5307701900645e-05
-1.75903641861083e-05
-4.04999533598154e-05
-1.60063680682807e-06
-1.30816988494332e-05
-6.66203870427826e-06
-3.30226478044204e-05
-1.70683960278469e-05
-1.41370423557459e-05
-2.09074520347685e-05
2.01099341643965e-06
1.43187613750453e-05
-2.92341341126662e-05
-2.32391303595456e-05
-2.54627314039566e-05
-3.30209186580624e-06
-1.97721813814722e-05
-2.8605436493082e-05
-3.4823139393528e-05
-1.24295679766222e-05
3.63840101021307e-06
-9.61320916530807e-06
-3.30159222535899e-05
-2.89311502011022e-05
-5.14136998933499e-06
1.18473067046799e-06
-3.17156332921109e-06
-2.13704525237304e-05
-1.92430463089423e-06
-1.20958497560311e-05
-1.82264354322358e-05
-3.54588650645755e-05
-1.94431206577746e-05
-4.40932000076009e-06
-7.5602827877927e-06
-4.34350789964269e-05
-3.13309625518421e-05
1.02809384665724e-06
-2.09513901701193e-05
-1.18443696907106e-05
-3.58984145034001e-05
-6.50542539283599e-07
1.96062793015454e-06
-2.20582645538547e-05
-2.57822192342193e-05
1.16841321056368e-06
-1.7186143693743e-05
-1.82010773487914e-05
4.42340869474512e-06
-3.16782937381456e-05
-2.88157341338363e-05
-3.02721881259256e-05
-2.23579681361212e-05
-1.09906907728562e-05
-1.71070695717967e-05
-5.855191020112e-06
-6.69749131208937e-06
-4.45479422135117e-06
9.34869525985953e-06
-2.56108087646473e-05
-6.26215334253434e-06
-4.57171429502352e-06
-2.78579647243827e-05
-1.68199051812636e-05
-5.6312338465228e-06
-2.81301313677645e-05
-3.37688890019336e-06
-1.13396100141236e-05
-1.93966091524924e-05
-2.40322910299726e-05
-8.0567830704434e-06
-2.66452134999181e-05
-2.38655485272028e-05
-1.91851760126102e-05
-2.71992462337224e-05
-1.24712622302596e-05
8.41703229817569e-06
-1.60723474018985e-05
-2.91723896095667e-05
-3.40767272317189e-05
-2.4455414537008e-05
-3.53511753956768e-05
-2.02727712184057e-05
-2.53828005653358e-05
-2.44137612037435e-05
2.18697270367884e-06
-1.46890703351648e-05
-2.57583972032973e-05
-1.41515779364441e-05
-8.1859800202549e-06
-4.4977803416167e-05
-3.50413711612963e-05
-9.62383936208576e-06
-2.68021198435463e-05
-1.62141566984297e-05
-1.70160866177838e-05
-2.20390705170288e-05
-3.84991279226342e-05
-2.6269744179165e-05
-1.39233303690251e-05
-3.12170491925477e-06
-3.81521796887357e-05
-1.84746890749497e-05
-2.05957028945142e-05
-1.35203072059516e-05
-2.76066815969767e-05
-1.63816812191138e-05
-2.82594377588107e-05
-2.92292748644646e-05
-9.08411006802078e-06
-2.44614099258262e-05
-7.5783983812362e-06
-1.64577615706268e-05
-2.6462507878254e-05
-2.93627600623651e-05
-1.47863455314664e-05
-1.66577560104449e-05
-1.44648170191968e-05
-2.85381669548259e-05
-2.33087227629789e-05
-3.76378370615197e-06
-2.38667504310201e-05
-1.32813008708173e-05
-5.34776388401491e-06
-3.81681212473416e-05
-1.53756881041503e-05
-2.39880652365624e-05
-4.63231466314897e-06
-2.26914774356684e-05
-3.5354615603307e-05
-4.17247498890746e-05
-3.36901662972585e-05
-2.41983836303494e-05
-1.04535617018785e-05
-2.62622066576002e-05
-1.43659044692206e-05
-2.14755130995145e-05
-1.13896505564028e-05
-7.70438431695114e-06
-1.48614667486827e-05
-3.15511133068673e-05
-9.99244921265364e-06
-3.84812700466074e-05
-2.47859545433627e-05
-2.86643447587047e-05
-1.42391766286005e-05
-2.52714045561359e-05
-4.24158810760831e-06
-1.79286934909827e-05
-4.06695196577556e-06
-2.40345852830421e-05
-7.36308157802841e-06
-2.14647556384805e-05
-2.3200238918579e-05
-4.21659111347083e-06
-3.50001569376765e-05
-3.57014510113555e-05
-1.87772299960779e-05
-1.36577480176854e-05
-2.02499394583751e-05
-1.19087394370905e-05
-9.34381206489412e-06
-1.66994648112022e-05
-1.10466257572122e-05
-6.28369469947569e-06
-8.98838191459243e-06
-1.73477401219956e-05
-2.77988460120619e-05
-3.66894756733832e-05
-2.0067905409942e-05
-1.58832252226205e-05
-1.57547192309064e-05
-1.59328420919697e-05
-1.28112112390409e-05
-8.53118265654496e-06
-2.78906132862791e-05
-8.63484564607429e-06
-1.93336810264467e-05
-4.07618251033073e-05
-4.46432789065072e-05
-1.51418563873689e-05
-2.11338286170961e-05
-3.32185943668611e-05
-2.35559781601244e-05
-1.98883279166218e-05
-2.13749536927393e-05
-1.02663594862878e-05
-1.09107246701424e-05
-3.05318793282843e-05
-5.82322032310601e-06
-8.30410293826571e-06
-1.93853287825643e-05
-2.25378688004457e-05
1.33741314406037e-05
-3.1448728428758e-05
-1.43538242312059e-05
-2.71425109111059e-05
-2.63181295028183e-05
-5.20806912430701e-06
-2.87431580458182e-06
-3.06072742601895e-05
-2.90063573990299e-05
-3.6583228355771e-05
2.41352634250396e-06
-1.42508828611161e-05
-1.75346110420494e-05
-1.41437883178362e-06
-2.11377674378671e-05
-1.36649164867764e-05
-1.55399416951768e-06
-2.0889224361187e-05
-1.21570323457482e-05
-7.28554571925548e-06
-7.55452050802973e-06
-2.29374177100887e-05
-2.68043200842886e-06
2.10231269208413e-06
-2.97564738964888e-05
-1.02055885371033e-05
-3.67207835097114e-05
-2.67159106780928e-05
-2.10091170592386e-05
-3.5358317520873e-05
-2.02775796547004e-05
7.33270826812365e-06
-3.90049012390931e-05
-3.99297887424935e-05
-2.57430989591328e-05
-1.45307312924212e-05
-3.99952602300629e-05
-3.37978692400246e-05
-2.65867839873132e-05
-2.2828722515338e-05
-1.80859915517313e-05
-7.73813751092469e-06
-1.41759181850773e-05
-2.5796798657039e-05
-2.08978130782267e-05
2.40640255910694e-06
-5.04537423149684e-06
-3.61929054157803e-06
4.58443287704871e-06
-3.34135618264718e-05
-2.30770986227287e-05
-2.11558487075426e-05
-1.25163810263034e-05
-2.29977812061486e-05
-2.5247551240313e-05
-1.92535503885312e-05
-3.02165950043469e-05
-1.81005507253057e-05
-2.38596631970083e-05
-1.9927274718937e-05
-4.05650142070821e-05
-1.54830827989924e-05
-3.53844998192507e-05
-1.38241694340985e-05
-1.76195634887514e-05
-7.24957165835949e-06
-9.13412299049937e-06
-1.8671626452167e-05
-2.89759729404712e-05
-2.65566063387326e-06
-5.26615988752021e-06
-2.65195412638433e-05
-2.90900415381704e-05
-2.11426999575214e-05
-2.43777951048439e-05
-2.13855302010297e-05
-1.94349642121327e-05
-2.07283067672248e-05
-5.21250193544631e-05
-1.60445403474329e-05
-3.05628750924563e-05
-2.66806766884771e-05
-3.27965644753094e-06
-1.71839928954454e-05
-1.17263917062925e-05
-2.56072451675769e-05
1.23473726572744e-06
-3.35979404947333e-05
-1.95279624102951e-05
-1.81228362731735e-05
-1.095526277153e-05
-7.98434649634951e-06
-1.00356673234119e-05
-3.09610035839303e-05
-3.00560237985192e-05
-1.57949337083153e-05
-2.52784267067967e-05
-1.54506428208342e-05
-1.38335553871284e-05
-1.77075348524816e-05
-2.62389829832941e-05
-2.00313156027383e-05
-2.77680940144609e-05
-1.59673987130706e-05
-3.73991661028306e-05
-2.28139239815035e-05
-2.08299674801754e-05
-1.42362356985953e-05
-2.34382076189714e-05
-3.96642059141227e-05
-6.98507844530085e-06
-1.30983744540063e-05
-2.02644239121731e-05
-3.9583521833771e-05
-1.92012642870463e-05
-3.0636036163513e-05
-6.76957447916267e-06
-2.84267869552773e-05
-2.25545860378923e-05
-1.0327297595017e-05
-5.02083463199231e-05
-3.15089543892449e-05
-2.07064673253659e-05
-1.5871134680606e-05
-1.71090948150037e-05
-2.99901999972592e-05
-1.79973427656958e-05
-1.6350342511507e-05
-1.82292189193939e-05
-1.65707216479627e-05
-2.07916045144795e-05
-3.20667296928059e-05
-2.24177476468949e-05
-5.18806458391591e-05
-2.20198426145769e-05
-2.80656145411659e-05
-3.82665582235061e-06
-2.01838234389622e-05
-1.83800821340638e-05
-1.55160592761617e-05
-3.3892937060168e-05
-2.4566930925795e-05
-3.05803658046197e-05
-1.9561421868609e-05
-1.03154501938264e-05
4.6021652838308e-06
-2.50468993061396e-05
-3.46011989680362e-05
-1.38108894594555e-05
-2.83531009788382e-05
-2.72832620808206e-05
-1.95639174411392e-05
-2.96472878089376e-05
-2.47061717796244e-05
-2.80081121102691e-05
-3.75809959965379e-05
-2.66530150353372e-05
-1.8442565035607e-05
-1.5804681489841e-05
-2.59643588395956e-05
-2.24254845217795e-05
-1.2257756987092e-05
-1.16537650185057e-05
-3.54116282998782e-05
-1.99198079950441e-05
-9.40130451011208e-06
-2.52308731612951e-05
-2.13795518334661e-05
-1.28296416511958e-05
-1.49612523135501e-05
-1.33918426866544e-05
-2.40397640356038e-05
-1.97353784736123e-05
-1.72593095682989e-05
-2.68178915898122e-05
-1.66310925425462e-05
-5.66884963212632e-05
-3.04244568456562e-05
-2.03564288029499e-05
-1.62886759354525e-05
-2.94883095725447e-05
-4.59439934652168e-07
-2.07945991554055e-05
2.80479642850981e-06
-2.12085413932021e-05
-1.75355391568923e-05
-1.86589922030763e-05
-2.3572516482548e-05
-9.39872739261249e-06
-1.80831232493967e-05
-2.8845557527373e-05
-1.91491428733955e-05
8.92799953967907e-06
-9.81979807667955e-06
6.80484261813266e-06
-2.78482255606299e-05
-2.0419584553756e-05
-3.0957614429092e-05
-2.33391044798412e-05
-2.09872365699831e-05
-3.29314918522307e-05
-2.09445936795824e-05
-4.22939265769429e-05
-2.87798354678525e-05
-6.09052339442582e-06
-3.268187285519e-05
-1.56326727198948e-05
-2.25019175355754e-05
-2.80260902089569e-05
-2.12319984866828e-05
-2.07074279145562e-05
-2.46760164687559e-05
-4.01688725398015e-05
-1.49929938318571e-05
-1.41271912185604e-05
-1.62717634754809e-05
-4.37072342687014e-06
-2.57088455463882e-05
-2.09517735725032e-05
-2.8773166312854e-05
-4.64763556029082e-05
6.93719826673383e-06
-1.47716069365012e-05
-6.46686522373805e-06
-2.96660650716469e-05
-3.33031893146568e-05
-2.42594351002289e-05
-1.54013261903608e-05
-3.39067072068153e-05
-2.40217832282934e-05
-2.33493884040476e-05
-1.43868268085366e-05
-2.28065076857301e-05
-5.03514746324653e-06
-1.80814002307674e-05
-5.6020037709283e-06
-7.09337582225912e-06
2.94222850472668e-06
-2.87286161130301e-05
-2.97722146659432e-05
-3.81597409735974e-05
-4.55883597342064e-06
-1.75860676980113e-05
-8.54322346287347e-06
-2.58704839190851e-05
-4.12107074894025e-05
-2.34095750615953e-05
-3.06422764802357e-05
-3.52254479949909e-05
-2.19603167076116e-05
-2.99581004347782e-05
-2.74556664985997e-05
-2.24212590436854e-05
-2.5384058792807e-05
-1.94299213504851e-05
-1.48165765394166e-05
-1.79532472117713e-05
-3.13160899813318e-05
-1.9650025905804e-05
-8.01161866972134e-06
-1.04511592221911e-05
-2.83335937443503e-05
-3.25563297662501e-05
-4.45555780835222e-05
-5.64692120721221e-06
-9.45980405975809e-06
-2.65135167318408e-05
-2.26168937127109e-05
-1.90377561908976e-05
-1.13038309697922e-05
-1.2736973597128e-05
-2.78777230395167e-05
-3.31618436427107e-05
-4.36815142864761e-05
-4.06311528341569e-05
-1.01198419630935e-05
-3.587784071619e-05
-4.10240658379051e-05
-3.47968564385602e-05
-6.97487774597775e-06
-2.30248321763321e-05
-1.52017333729678e-05
-2.46821468761466e-05
-4.43506860425626e-05
-4.95597679156079e-06
-1.14167033992672e-05
-1.14997868291289e-05
-8.1765433560867e-06
-3.2258536050031e-05
-2.35624180114521e-05
-2.46668769882576e-05
-2.60082342027957e-05
-1.6076456069013e-05
-2.86874405767257e-05
-3.45570154324526e-05
-3.02750805392299e-05
3.68695217302596e-06
-2.15491873043504e-05
-1.90284762261329e-05
-1.81198687537842e-05
-2.38614989525513e-05
-1.43872352025216e-05
-1.13195829916958e-05
-3.29853938648601e-05
-2.20299135779704e-05
-2.59763941575578e-05
-9.10618370136969e-06
-2.75777315745303e-05
-2.6116929212038e-05
-2.01549379167786e-05
-2.80345694809553e-05
-1.6132642343017e-05
-8.45107671352864e-06
-1.47766121593587e-05
2.28964798203741e-06
-3.99360099916827e-06
-2.45855550944846e-05
-3.89579072220173e-05
-2.18345851049953e-05
-3.19767124914261e-05
4.07106616487331e-08
-7.64388571401235e-06
-2.29283714176136e-05
-3.37012130544929e-05
-4.209771698041e-06
-3.19922521797357e-05
-3.03428908318472e-05
-2.49460441872647e-05
-1.68822160603679e-05
-1.63941531598493e-05
-1.55403720906668e-05
-3.24054134699073e-05
-1.68740087785637e-05
-1.5442977596967e-05
-2.70750659127484e-05
-8.43142575989981e-06
-1.01960246355467e-05
-3.95236384247221e-05
-2.12895050328748e-05
1.04763343580921e-06
-2.76965107010545e-05
-2.41211224971411e-05
-2.36708823750418e-05
-3.16733894491896e-05
-1.66714495011363e-05
6.31897544219135e-06
-1.7295962502305e-05
-3.50789159046278e-05
-7.74602148226687e-06
-2.38507019745823e-05
-3.92999570036339e-05
-1.56717302795304e-05
-1.39975686921921e-05
6.99435714536025e-06
-1.63392449266878e-05
5.70792444026707e-06
-6.90344835684261e-06
-3.59507308754361e-05
-1.2952430131426e-05
-6.33046894008344e-06
-1.67165774688479e-05
-2.5078174770778e-05
-1.31147646867027e-05
-1.17708122999283e-05
-9.09535950595767e-06
-2.32583067644693e-05
-2.81266097652779e-05
-3.18122840425604e-05
-3.45355420924072e-05
-2.52157687297387e-05
-4.42082329247869e-05
-1.50506478630282e-05
-1.88047741994946e-05
-5.77070430047743e-05
-1.55977006942548e-05
-1.21436432562231e-05
-2.96472198944324e-05
-4.40242651065781e-05
-2.4837228528588e-05
-3.17755372914303e-05
-2.13689005812132e-05
-2.99507789064062e-05
-7.69380021296841e-06
-2.83384760250853e-05
-9.21155871930413e-06
-5.20408298269007e-06
-1.54879661013425e-05
-3.33122583105521e-05
2.99290230625704e-06
-3.1268227585562e-06
-1.98966574529963e-05
-2.81690071096529e-05
-3.49985849145089e-05
-3.70316747287174e-06
-1.94919294060726e-05
-8.18448107992653e-06
-1.65294821946043e-05
-2.02094642914789e-05
-9.42276130197714e-06
-1.96333675958237e-05
-2.30344091315503e-05
-2.87824926935246e-05
-1.94336718006828e-05
-3.20677175183432e-05
-1.44686767209202e-05
-3.18153506487006e-05
7.23634800740486e-06
-2.04422347531838e-05
-1.14651498681983e-05
-1.41505684331596e-05
-1.20734188359233e-05
-2.59798215810532e-05
-8.66973205155842e-06
-4.0493034723917e-06
-3.68112302038638e-05
-3.18078784319621e-05
-2.22451916671251e-05
-1.48320356507061e-05
-2.74616278210416e-05
-2.48877641607715e-05
-2.4797379108146e-05
-2.22327675608881e-05
-1.09109465005127e-05
-2.41666444147265e-05
-3.06610930270197e-05
-2.48574065525707e-06
-1.31505575153405e-05
-2.65106522822999e-05
-1.61317631035326e-05
-3.18282980028922e-05
-1.12784760766531e-05
-1.97454597280144e-05
-3.69797125996194e-05
-3.83211820928493e-05
-3.04595296452292e-05
-1.88366269473401e-05
-1.82138829674441e-05
-1.57279909446695e-05
-2.66533494898746e-05
-1.69149176255796e-05
-3.88405552207591e-05
-1.09539254368147e-05
-4.12689986311839e-05
5.98284201607245e-06
-6.34262067716835e-06
-1.43699860544876e-05
-1.80495812231082e-05
-8.29537483188911e-06
-2.26129613863727e-05
-3.41836325346086e-05
2.96751805768489e-06
-3.03466459641661e-05
-1.49993920636884e-06
-6.96692603740576e-06
4.17402936167137e-06
-1.08638334310126e-05
-1.54187985267707e-05
-6.18807599078725e-06
-4.20076404080933e-05
-1.33202820919121e-05
-3.1479718704529e-05
-2.66491054772867e-05
-3.10613421284502e-05
1.15965717099439e-05
-1.64644510622368e-05
-2.80355774817763e-05
-1.75365033895948e-05
-2.51461787325254e-05
-3.11010242590832e-05
-1.07940808002747e-05
-4.05338636504698e-05
-1.95629600891382e-05
-2.82624283883003e-05
-1.51741937479885e-05
-2.58146931139074e-05
-1.81012764069996e-05
-1.88724733132829e-05
-5.51262872954662e-06
-2.36374866047572e-05
5.50727354843202e-06
-1.74845190753706e-05
-7.3245210965084e-06
-4.06142922804308e-05
-1.85487204025179e-05
-1.99830096585388e-05
-3.22717410181013e-05
-2.53561219304408e-05
-3.43839097240372e-05
-3.31279518578526e-05
-2.75727360610274e-05
-2.43769157023114e-05
-2.08901306016439e-05
-2.96272920920675e-05
-1.48834334192391e-05
-2.65140278613473e-05
-1.49062210035115e-05
-3.54441282730575e-05
-4.1065449961077e-05
-1.9714371045501e-05
-9.02225525314707e-06
-7.51266805771401e-06
-3.97474575370907e-05
-2.48288507252974e-05
-1.44775785520323e-06
-3.58639381694486e-05
-1.85960394489518e-05
1.19227537628689e-05
-2.31139808645867e-05
-2.01352040799047e-05
-2.97241844852842e-05
-1.7930307621025e-05
-1.9206851794954e-05
-1.95442272676859e-05
-2.96464348988943e-05
-2.61495763540976e-06
-3.7617152142135e-05
-1.92382125601426e-06
-2.86316667672204e-05
-1.31170869411233e-05
-4.9560565471007e-06
-2.8673900655268e-05
-3.47389728541508e-05
-6.91959533333998e-06
-2.24652987685724e-05
9.96061013219862e-06
-1.76448197737655e-05
-3.87796030534356e-05
-1.42742387305762e-05
-3.12569491809957e-05
-7.43298535124967e-06
-2.64220952504988e-05
-1.53569582946482e-05
-3.04709212312063e-05
-1.33923384996326e-05
-1.9444120929847e-05
-2.88569409051629e-05
6.46353730002695e-06
-1.30753148332989e-05
-1.05767574865713e-05
-2.50329407901907e-05
-1.44742777258507e-05
-3.41592503803859e-05
-1.27774249991896e-05
-3.53143395663117e-05
-1.81396399007113e-05
-3.02715286700631e-05
-1.9481642572692e-05
-8.81605356759456e-06
-1.89729980747039e-05
-3.48429161588279e-05
-4.64212165338075e-06
-2.9847592754058e-05
-3.34505682763339e-05
-2.30783730905786e-05
-2.71740655234526e-05
-4.1403279246124e-05
-4.47109893103743e-06
-2.31510754222623e-05
-2.08008148472028e-05
-3.21988227257932e-05
-2.54843663089811e-05
-4.81741330092408e-05
-2.90544295188315e-05
-1.96870426291007e-06
-1.85783825394197e-05
-1.46449329089654e-05
-8.03086880760387e-06
5.12847580307975e-06
-1.41425300674821e-05
-1.71349048441834e-05
-2.59868311584248e-05
-8.60373407446577e-06
-3.31733569634624e-05
-3.38932422343148e-05
-1.64149116207292e-05
-4.08560151907821e-05
-3.66512609045944e-05
-1.86356411662873e-05
-1.98567202076684e-05
-6.52302805619617e-06
-1.33451729808421e-05
-8.81270690361437e-06
2.65228659826411e-06
-3.54662520310697e-05
-1.58842761405359e-05
-1.15807394578267e-05
-1.20318956923048e-05
-2.79535281734272e-05
-2.93942763835985e-05
-1.27762815575271e-05
-3.95455875412704e-05
-3.94265788106428e-06
-1.77031696975556e-05
-2.22018659195621e-05
-1.34028146010331e-05
-2.99191387641417e-05
-8.92048126134802e-06
-2.18925836538821e-05
-2.69148039707502e-05
-3.60243374768275e-05
-3.62137082729868e-05
-3.88012030539269e-05
-2.94860419812817e-06
-1.9791397869353e-05
-4.45692788206216e-05
-3.44202864016873e-05
-3.40745837169655e-05
-2.86804350463136e-05
-1.3364482198282e-05
-4.41753370225822e-05
-7.66181890033437e-06
5.4557264032711e-06
8.90536034867581e-06
-1.50763502717354e-05
-1.64597063433854e-05
-1.2563044193898e-05
-9.72781535291075e-06
-1.09204518864444e-06
-1.74065912210665e-05
-2.45407240610463e-05
-2.59525859354229e-05
-1.09253872457073e-05
8.29699161098999e-06
-3.40502398077002e-05
-2.66300729087957e-05
-1.12450666149082e-05
-1.66896070473405e-05
-3.46483936871884e-06
-1.23639802459342e-05
-9.00858301188903e-06
-3.57210821853974e-05
-1.71862887378001e-05
-3.06004257027142e-05
-4.81595644756771e-05
-3.37205671826054e-05
-5.15202032647789e-06
-5.81556008669568e-06
2.54688713981961e-06
-1.18498227304067e-05
-1.8692378810914e-05
-1.33417838113143e-05
-3.0741392505954e-05
-1.50979581508552e-06
-5.69510339053697e-06
-2.49641007104521e-05
-1.48342124025592e-05
-8.10246257665227e-06
-1.55246663689794e-05
-2.16338355459798e-05
7.91951842946314e-07
-2.8159242939361e-05
-2.0492269806137e-06
-3.28642923515158e-05
-2.35326476218021e-05
-2.76095891573829e-05
-2.5920232980836e-05
-3.87306587112838e-05
-1.65974417159488e-05
-2.47840771436117e-05
-2.45182442212267e-05
1.1286119283677e-06
-7.0256614836519e-06
-1.12823100611178e-05
-2.25652144941851e-05
-8.7020058242928e-06
-2.23585666345101e-05
-1.22194535680014e-05
-4.85855992809094e-06
-2.47930668773722e-05
-5.01547196840573e-06
-3.7474970773741e-05
-1.24940673648898e-05
-5.09284347792775e-05
-5.83904203304934e-06
-2.08580475501698e-05
-3.32284386755044e-05
-2.12517686141319e-05
1.43813861171936e-05
-1.65161134757272e-05
-1.3328404204102e-05
-2.40971004847614e-05
-2.88534805092263e-05
-2.97215530072781e-05
-2.25250398345779e-05
-1.15113917669002e-05
-2.85676565661195e-05
-2.4055074642339e-05
-2.35579863949537e-05
-1.53386690064351e-05
-1.40292319838374e-05
-2.94629010369374e-05
-2.81508611452134e-05
-3.13484747378722e-05
-4.97397178206428e-05
-7.01222153776936e-06
-9.49427362318677e-06
1.29888092665303e-06
-2.68643470365851e-05
-2.749949793921e-05
3.64095351132732e-06
-2.27629704450753e-05
-1.79307858458493e-05
-1.86956205401219e-05
-2.29791634947227e-05
-1.16299384905098e-05
-5.51795991546278e-06
-3.61072209799394e-05
-2.96679370046466e-05
-4.0011609604256e-05
-1.47368298528888e-05
-1.40913442713858e-05
-1.17152843101446e-05
-2.71741256321401e-05
-8.67300262197626e-06
