# Supplementary material for: Research on computational propagation and identification of mine microseismic signals based on deep learning
Source: PLoS One. 2025 Oct 22;20(10):e0334641. doi: 10.1371/journal.pone.0334641 (PMC12543183; doi:10.1371/journal.pone.0334641)
Supplement: S3 Data — (ZIP) [file pone.0334641.s003.zip › 000100500002851.xlsx_0.txt_24.txt.txt]

-2.528418326499e-05
-4.05093654398795e-05
3.57386614319415e-06
-1.88259979829945e-05
-1.6621457239763e-05
1.25806946170071e-05
-6.28436751885472e-06
-1.91629654194175e-05
-3.45080059388989e-05
-3.70163122057979e-05
-1.54904008761427e-05
-2.39941041658595e-05
-1.42825621752235e-05
-2.47084895254993e-05
-4.56970211450329e-06
-6.06727053043594e-07
-3.21752675056696e-05
-3.07367386159882e-05
-1.46612145149258e-05
-1.0454290665671e-05
-1.66952220790679e-05
-6.51554620348155e-06
-5.1295816004962e-05
-3.64528870725547e-06
5.85969543744811e-07
-1.09857152860103e-05
-1.46138825560827e-05
-1.5883644525172e-05
-2.43824701408562e-05
1.38955240095445e-06
-2.8745978044238e-05
-2.18068494024483e-05
-1.34914273476435e-05
-6.51223220867264e-07
-3.20095507597297e-05
-1.4773449001695e-05
-2.49453848682886e-05
-3.76590378633451e-05
-2.38747975209251e-05
-9.61341067046015e-06
-2.24911691784641e-05
-2.97041889762553e-05
-3.39657009235587e-05
-1.74744600429149e-05
-1.09095205350248e-05
-4.07309555506535e-05
-2.24724030349521e-05
-4.69189357959827e-05
-1.90388855052887e-05
-1.38094284231882e-05
-1.13532361847925e-05
-6.65939280624778e-06
-4.16557013292275e-06
-2.42503037224647e-05
-1.08553304689279e-05
-4.97323608495228e-07
-2.12865003081247e-05
-3.31739125613424e-05
-1.48579185670851e-05
-1.54869635434363e-05
-3.84618740575506e-05
-1.42457190949861e-05
-1.62582077565795e-06
-7.99311674602033e-06
-1.78785637866776e-05
-2.28708635356096e-05
-1.59364248631472e-05
-2.24746556319059e-05
-1.37953001615429e-06
-3.40503717813678e-05
-2.76352463197983e-05
-3.82759857670173e-05
-2.46725049881591e-05
-1.50162916996918e-05
-3.98729884268039e-05
-1.58411537080863e-05
-2.33539186263671e-05
-2.96965034034098e-05
-9.81990593411412e-06
-2.35080476087713e-05
-1.5690178523032e-05
-7.80362653212563e-06
-1.33855384860997e-05
-2.7712224196923e-05
-1.25917888753089e-05
-1.89902615067383e-05
-2.80759637483475e-05
-2.23689077660145e-05
-1.76075121462044e-05
-3.11211782891189e-05
1.78785725994196e-06
-2.18818807846168e-05
-2.26334442056686e-05
-5.76548281536402e-06
-2.7560019867192e-05
-6.8882345579416e-06
-1.16173727090926e-05
-2.28680619763539e-05
-4.76401549401446e-05
-1.58014919353503e-05
-1.91899348318629e-05
-1.77401547144886e-05
-2.8070141187765e-05
-2.26823180246416e-05
-3.35171021377464e-05
-2.07366602011729e-05
-5.41600002291852e-06
6.12085896883227e-06
-1.41904553027936e-05
-1.06538360349423e-05
-3.51573047668835e-05
-1.59763623331678e-05
-2.82967115444488e-05
-1.8093284370198e-05
-2.14902791735753e-05
-8.38450427156342e-06
-1.41961669194544e-05
-1.51589140536782e-05
-5.76581196082851e-06
-2.64558096614794e-05
-1.93095836683635e-05
-1.24757525345896e-05
-2.72969161606366e-05
-2.92002924431788e-05
-1.52439003441438e-05
-8.1476651273255e-06
-1.44924196097539e-05
-2.05876251625783e-05
4.05068347314031e-06
-2.3727910199887e-05
-2.61843538972264e-05
-2.28873829866941e-05
-2.50133738781141e-05
-4.28148916847054e-06
-1.9168105400305e-05
-2.27719756584305e-05
-2.1749954253422e-05
-1.82587729255845e-05
-2.36820458803928e-05
-1.77476902312794e-05
-2.44151996287355e-05
-2.22237862413446e-05
-3.52589906273103e-05
-3.48930939516373e-05
-3.43281850569877e-05
-1.74031102607437e-05
-2.09207851618664e-05
-9.01105103075983e-06
-7.9024783580934e-07
-1.07857353428366e-05
-1.26835243762515e-05
-4.05605965394036e-05
-3.19545154545405e-06
-6.94659204989451e-07
-1.93158314126933e-05
-2.11876162700269e-05
-2.24989286292071e-05
-2.32507940956461e-05
-4.94379994959302e-06
-1.87700618293988e-05
1.20810180979697e-07
-2.60038216281545e-05
-4.62322794745037e-05
-1.74292743327198e-05
-5.8428012199743e-06
-4.31801332088067e-05
-2.45371957648455e-05
-3.51817303168684e-05
-1.24376461511552e-05
-2.99236466570136e-05
-2.36204821631029e-05
-1.72240994410957e-05
-1.54658411488055e-05
-9.54257709774417e-07
-1.20605883920208e-05
-3.97350494077642e-05
-1.19183054048029e-05
-4.41551935225118e-05
-3.6183023581642e-05
-3.25314270996811e-05
-2.60056705312593e-05
-1.37828439545641e-05
-1.7298882384712e-05
-2.41005619928513e-05
-1.1143274449606e-06
-2.35873512591363e-05
-1.86374388457256e-05
-2.03725064307779e-05
-1.107508496073e-05
-2.00003786633304e-05
3.04662068205706e-06
-3.19266100463507e-05
-3.12862484429554e-05
-3.42385231170856e-05
-2.69065575666951e-05
-5.96323944910825e-06
-1.50996934043167e-05
-1.99015101419046e-05
-1.23517495687597e-05
-7.44260983065257e-06
-1.77579770173395e-05
-1.51791110565827e-05
-3.18933679482674e-05
-1.46888562142485e-05
-1.93902939817496e-05
-2.06069379259374e-05
-1.61329537933327e-05
-1.31240799164788e-05
-4.1265272802439e-05
-2.63508348241622e-05
-2.36749381813494e-05
5.32692933055081e-06
-9.48026292400565e-06
-3.06674707602936e-05
-1.24945423694199e-05
-2.95823065229764e-05
-3.50724796718219e-06
-4.60022916660899e-05
-3.5519205370148e-06
-2.44312890117023e-05
-2.77431890090529e-05
-2.84839501341683e-05
-2.85013885659025e-05
-2.12570518458476e-05
-2.92518908112335e-05
-1.15743708194172e-05
-3.28004514957076e-05
-1.80004894791212e-05
-2.67232418817977e-05
-1.15429959156334e-05
-1.25060386276188e-05
-4.19072690290571e-05
-1.70037851508279e-05
-8.41066697319794e-06
-1.9176987458537e-05
-3.3700868526579e-05
-2.40118031328158e-07
-2.55264194112187e-05
-1.68008407181527e-05
-3.29223789634032e-05
-2.22441594725583e-05
-2.56441049960875e-05
-5.63381057926511e-06
-3.85704466337945e-05
-1.81352893158778e-05
-2.78086861330146e-05
-3.77601049234199e-05
-5.66081224223585e-06
-1.08829532411119e-05
2.32031726195458e-06
-4.02744296516574e-05
-3.17242608860688e-05
-1.11336320381856e-05
-2.38586658145567e-05
-9.45013470977358e-06
-2.71054532380234e-05
-2.72337561244212e-05
-4.5377579673992e-05
-1.81860956929841e-05
-1.44616640670651e-05
-5.74502733031888e-05
-1.41220534146499e-05
-1.76840186607787e-05
-3.35249776916044e-05
-3.04549777744078e-05
1.05186516709368e-07
-1.83227938305512e-05
-1.81146016184644e-05
-2.24893551409981e-05
-1.73139891047238e-05
-6.03407691782596e-06
-2.09911005215614e-05
-8.86492099631384e-06
-3.0752276005338e-05
-2.43459736935033e-05
-1.09497962565878e-05
-2.14316021726086e-05
-4.32220815341548e-05
-3.78306386683331e-05
3.03806208753474e-06
-7.10086112400585e-07
-6.11729584442968e-07
-2.13409866878128e-05
-1.88476233294641e-05
-1.22931575997232e-05
-3.57580084944935e-05
-1.95626073403442e-05
-2.49781098559785e-05
-2.89315802030173e-05
-1.55513530591663e-05
-1.85744255652087e-05
-2.75834510806848e-05
-2.64725673368949e-05
-2.67112781911086e-05
-1.58370234522421e-05
-2.02494876319102e-05
-2.00049326682099e-05
-2.70319108033338e-05
-1.45477957377911e-05
-2.06669424736087e-05
-1.38616645000068e-05
-1.50163765898176e-06
-1.83287032277831e-05
-2.41484813735321e-05
-1.21506345448405e-05
-5.47314156333854e-06
-2.14644220604922e-05
-1.45621880889054e-05
-1.53309029931811e-05
-3.6099862998471e-06
-2.52852069087736e-05
-9.19721925651829e-06
-1.02885801742206e-05
-1.09858092698204e-05
-2.17686741170816e-05
-2.94103774405166e-05
-2.55183360586463e-05
-2.12540347220032e-06
-3.26638236678859e-07
-1.24695798942519e-05
-8.26735632685345e-06
-3.84648375250644e-05
-2.8367359549438e-05
-2.28540344304919e-05
-1.72489892693892e-05
-3.27544838173471e-05
-1.90880005801184e-05
-1.68522415610887e-05
-3.76893407401804e-05
-1.04724861296608e-05
-1.19441950258457e-05
-2.5476415765945e-05
-1.61821058997229e-05
-8.50666788830324e-06
-1.6535789461874e-05
-2.6959226135171e-05
-2.44269376366202e-05
-1.04430524398413e-05
-1.55118680246041e-05
-2.14593458354741e-05
-1.26859118986019e-05
-2.01508470491935e-05
-1.71493093626935e-05
-3.54041824723045e-05
-1.43944806787231e-05
-3.09180692833057e-05
3.1774660934975e-07
-2.34360693141225e-05
6.29729651094585e-06
-2.43596029364586e-06
-1.82836571260882e-05
-2.20090057217815e-05
-2.66141011113296e-05
-1.11177944474957e-05
-1.13326671775525e-06
1.28293877655012e-05
-3.17591895886045e-05
-3.46967213629547e-05
-2.34263214200834e-05
-4.26559190488585e-05
1.75650059823932e-05
-2.06516783876451e-05
-2.04613985230597e-05
-1.55510773296688e-05
-1.72418536342813e-05
-1.36591468184465e-05
-1.64414407423935e-05
-2.22030092540973e-05
-2.45221444048078e-05
-1.95739586235929e-05
-2.84133124702126e-05
-1.34199589370086e-05
-3.18424185973723e-05
-3.15707648133466e-05
-3.12937579036454e-05
-1.99919048707848e-05
-8.56015217273099e-06
-2.34555840516242e-05
-1.43651733084774e-05
-1.53298618438368e-05
-1.27818309971005e-05
-9.55319327253048e-06
-1.4444461963393e-05
-1.47232822246226e-05
-2.62612080692143e-05
-1.56017986632125e-05
-2.38037019945822e-05
-2.48137405700055e-05
-1.29443508482471e-05
-2.5370557052664e-05
-3.68343169227562e-05
-2.17270341831977e-05
-3.19386112616581e-05
-6.95056787746041e-07
-2.07147028349295e-05
-3.45969644805532e-05
-4.48190593325733e-05
-2.19424231034749e-05
-1.23030222938772e-05
-2.66081186414255e-05
-5.59243842350996e-06
-1.68053292147651e-05
1.25663107939722e-06
-2.29689497564805e-05
-2.21997257058281e-05
-1.6212590850466e-05
-1.36572208976013e-05
-2.09232135784059e-05
-2.63266145949371e-05
-2.68704623252134e-05
-1.45944331138641e-06
-9.96112570306834e-07
-2.18726406810533e-05
-2.77763146397757e-05
-2.64201587370546e-05
-4.63577388487261e-05
-3.21187538576117e-05
-1.48134596907794e-05
-1.93897678506104e-05
-1.62576157581841e-05
-2.29398352631217e-05
-5.96139897581857e-06
-9.64254118361957e-06
-3.08396049570336e-05
-3.62432174229378e-05
-1.11064398877239e-05
-3.20247773435071e-05
-2.35031386881119e-05
-2.47625105789331e-05
-2.70498044766325e-05
-1.33739667094123e-05
-2.23820575937866e-05
-2.09928415150055e-05
-3.79046481320017e-06
-1.7283822386517e-05
-3.03053375881837e-05
-4.05402860165618e-05
-1.53228715206868e-05
-2.9368876432029e-05
-3.03237806316552e-05
-1.37725688597091e-05
-2.31381295054961e-05
-9.76292342801314e-06
-2.87552875831186e-05
-1.68925416627412e-05
-2.38951544028571e-05
-1.51012215177295e-05
-1.91674680982251e-05
-1.92785000082388e-05
-1.44008270386243e-05
1.26786412497512e-06
-1.81745374665218e-05
-2.28854135134334e-05
-4.13238636596401e-05
-3.04288768879363e-05
-2.24139942271046e-05
-2.05468034513116e-05
-2.57620890596373e-05
-2.43434266410874e-05
-6.34892775392872e-06
-5.26854282244406e-06
-2.81897953823887e-05
-1.71180462077058e-05
-1.01460953669602e-05
8.64618658001544e-07
-1.81035493863949e-05
-1.79939475111456e-05
-3.97144604524709e-06
-3.07071856974785e-05
-1.32933915529053e-05
-2.49358011801011e-05
-1.80951130756431e-05
-1.21314076289513e-05
1.12360212669046e-06
-3.90926820621015e-05
-3.12564733375559e-05
-1.64193866916349e-05
6.07188579199718e-06
-8.83245653301744e-06
-8.71646614223143e-06
-3.61693789121298e-05
-1.60947567326867e-05
-3.40036724600216e-05
-1.92320036395575e-05
-2.69074329672783e-05
-3.21148995104949e-05
-7.64065812051653e-06
-3.45235703782939e-05
-1.21427350280559e-05
5.94487174062935e-06
-1.36937642268746e-05
-2.11040318854208e-05
-2.81552666189392e-05
-2.85498791493048e-05
-6.73392156968376e-06
-2.10490999661737e-05
-9.52587637392543e-06
-1.78923627875115e-05
-1.89908791735942e-05
-3.42190476428688e-05
-2.83836581859594e-05
-2.69072462481052e-05
-3.54289171540578e-05
-2.41210737794773e-05
-3.29358446772291e-05
-3.07255726238036e-05
-4.93022339092581e-06
-2.10391560386442e-05
-1.98440379183283e-05
-2.41135276434939e-05
-3.09785172541321e-05
-2.42656401293434e-05
-2.65888808740612e-05
-7.72768337194438e-08
-2.25983001163407e-05
-4.86435864875817e-06
-1.9930621967089e-05
-8.97826865075029e-06
-2.47037277719967e-05
-3.39540258204997e-05
-1.38521936020469e-05
-1.76408150974055e-05
-1.97396420015371e-05
-2.47087425300642e-05
-1.22055191605733e-05
-2.76892749090203e-05
-1.87507471440522e-05
-4.63813824630566e-05
-9.84276056674783e-06
-1.97342534611252e-05
-2.52091911162852e-05
-6.88280074040396e-06
-1.30169779376289e-05
-3.29635105489993e-05
-1.77066256565278e-05
9.56338249767415e-06
-2.34631985964096e-05
-2.62438020442286e-05
-1.99147360537796e-05
-3.35399286128824e-05
-3.15660546093712e-05
-3.34838421543348e-05
-1.12439323709261e-05
-3.98387598591518e-05
-1.86450297394881e-05
-1.59865566509507e-05
-1.80048373417994e-05
-2.60028634711039e-05
-1.00429948344048e-05
-3.68080317671418e-05
-2.41299381249125e-06
-1.05116583504556e-05
-3.42865818920429e-05
-2.45328091960836e-05
-8.00461007674704e-06
-1.55958436148413e-05
-2.37210410501664e-05
-2.45851426396273e-05
-2.48857688869766e-05
1.31686328928785e-05
-3.11377765937387e-05
-1.90735789062653e-05
-3.21538874021884e-05
-3.3685994659013e-05
-1.17393507691085e-05
-1.13445500770165e-05
1.2481390408254e-05
-2.52214481023266e-05
-2.16392361847175e-05
-2.81330242916952e-05
-2.0041876516957e-05
-1.35949584853038e-05
-3.07552521760715e-05
-3.16821127461397e-05
-3.06514556097433e-05
-4.4824019995005e-05
-7.01243165765966e-06
-1.23341842382974e-05
-1.61127458919516e-05
-4.33639533225112e-06
-1.60119412750714e-05
-2.20325687299489e-05
-2.64975066012297e-05
-2.28156087708582e-05
-1.01857249916934e-05
-2.32387975203068e-05
-1.48239209991134e-05
-1.50801541715481e-05
-3.38214174598064e-05
-3.92865340967334e-05
-2.47198707430816e-05
-2.64658033966707e-05
-2.37491492027537e-05
-1.30436836325751e-05
-2.85213616680958e-05
-1.79792000565583e-05
-1.0225651705121e-05
-2.0427256921977e-05
-3.4159965270732e-06
-2.9043829654292e-05
-1.64934116004484e-05
-4.27336152723673e-05
-3.56355550462095e-05
-3.26508928036775e-05
-1.13094833307563e-05
-1.25793302841832e-05
-7.1280848493544e-06
-1.17524012889562e-05
-1.60655684700434e-05
-3.97499382773971e-05
-2.64286828084424e-05
-1.98349348547507e-05
-3.63245854843427e-05
-2.18755636619153e-05
-2.4365276537479e-05
-1.22864673089081e-06
-4.04818693547549e-05
-2.82038266534681e-05
-1.27778459428303e-05
9.5377307874566e-06
-9.49607328500774e-06
-6.76713726638101e-06
-1.47823099243432e-05
-3.90103687890456e-05
-2.99302989380801e-05
-1.98003772113757e-05
-2.11774587406786e-05
-1.82382512402026e-05
-1.45407585067354e-05
-1.14896099951773e-05
-1.58817765803404e-05
-1.95876563982984e-05
-1.13826210322644e-05
1.65735987377465e-06
-8.23034190502267e-06
-2.17051006547726e-05
-2.29167164079926e-05
-2.79179223243477e-05
-2.53789663002857e-05
-3.10782163196261e-05
-5.70435551215546e-06
3.5520581906571e-07
-2.02441849537478e-05
-2.80857402069964e-05
-3.14280275402714e-05
-1.71930107705084e-05
-1.00849316554629e-05
-8.22597362725284e-06
-2.10937116357113e-05
-3.15807868184673e-05
-2.92216113783688e-05
-2.25361405555127e-05
-1.5343685754251e-05
-1.74238721886487e-05
-9.50186257585637e-06
-1.14562342589482e-05
-2.15660008769871e-05
-4.37816817009188e-05
-2.83888172852048e-05
-1.63968789877861e-05
-4.69657590150172e-05
-2.06616235781204e-05
-2.52479621157113e-05
-2.64489901902118e-05
-2.31528863713762e-05
-1.78213578298547e-05
-2.57330271427179e-05
-2.03949778599995e-05
-2.21514945624008e-05
8.12879613882163e-06
-1.8064910470495e-05
-3.13918657785428e-05
-2.18490851716754e-05
-3.49235213085367e-05
-2.49875078544638e-05
-1.96371817771303e-05
-9.23953318685528e-06
-2.66059470051518e-05
-1.54684755913411e-05
-2.37665874861797e-05
-2.44994255404401e-05
-1.353789348897e-05
-2.71174560442044e-05
-2.53650747818838e-05
-1.8350764975987e-06
-3.73130342589525e-05
-2.98412291465129e-05
-3.08728199997497e-05
-6.84509638636456e-06
-1.71700935588557e-05
-1.2251179436215e-05
-5.79500361657486e-06
-1.28767854609495e-05
-2.49214064567903e-05
-5.04082978892957e-05
-1.26913428123028e-05
-9.21692347497074e-06
-1.47116947882384e-05
-1.32310231102173e-05
-2.61822132206423e-05
-2.84917639830072e-05
-1.36499872555339e-05
-3.56412218617629e-05
-3.41863598198079e-05
-5.42330740201737e-06
-4.40630712544377e-05
-2.59042906741202e-05
-2.71105141652015e-05
-3.05597315141517e-05
-2.75406827549215e-05
-9.25317009252222e-06
-3.98660461345968e-05
-2.76243367954239e-05
-1.95917609110117e-05
-1.3782570725677e-05
-8.2954160861639e-06
-1.34178547832841e-05
-1.1970750270015e-05
-1.20559195177987e-05
-3.50426224318832e-05
2.14503528306332e-05
-1.84497406073708e-05
-8.56039089294266e-06
-1.68838892073522e-05
-1.56384724276599e-05
-8.81806874011507e-06
-3.19355310739033e-05
-1.83473663770514e-05
-1.78357151828374e-05
-2.64071645420895e-05
-2.60550324859274e-05
-1.78501713193996e-05
-7.27246655207802e-06
-2.54163968701519e-05
-3.64161886414202e-05
-2.28913084734822e-06
-2.64363715410612e-05
-2.15950908853319e-05
-1.25005661900787e-05
-2.74143244719284e-05
-3.59155606617771e-05
-6.22192775480486e-06
-3.57258080705837e-05
-1.337603030117e-05
-1.95351624153122e-05
-5.14762131975266e-06
-2.48297400276868e-05
-3.0181471399909e-05
-2.14878742356871e-05
-2.51855598394705e-05
-2.81407740375064e-05
-2.65888495010895e-05
-1.24829227941988e-05
-2.26388889492991e-05
-2.31154002610727e-05
-2.48409957255927e-05
-4.16926142417945e-05
-1.5398300817983e-05
-3.9549075918417e-06
-1.27072473790138e-05
-1.41316799675687e-05
-2.17512253242808e-05
-2.05757633390063e-05
-2.42663877815849e-05
-3.32138247048026e-05
-7.64255950892378e-06
-1.62407354211599e-05
-5.85968927487825e-06
-2.08219856341285e-05
-2.77727892104351e-05
-1.71139434773563e-05
-1.81779839700427e-05
-3.58449477540704e-05
-2.30459108147127e-05
-2.01206593076061e-05
-1.73630968130652e-05
-2.58109226793462e-05
-1.05186882116414e-05
-1.90780578176977e-05
-3.64895239824613e-05
-2.53302866444265e-05
-1.76004633640018e-05
-1.75645317668061e-05
-1.44922375989844e-05
-5.95604335014809e-06
-1.35603165120624e-05
-1.78562890071957e-05
-2.68057009239349e-05
-1.97180221960074e-05
-3.05863710713432e-05
-2.38523563528671e-05
-2.98043919420521e-05
-2.96202083141305e-05
-2.58448707939815e-05
-1.90847019350491e-05
-1.47709787053129e-05
-1.67611894787753e-05
-4.8874021347694e-05
-7.10533806759804e-06
-2.62337208795133e-05
-2.70674510586588e-05
-3.31666098787907e-05
-2.29234232561127e-05
-2.55187920045934e-05
-3.10087567474277e-05
-2.59576065945737e-05
-6.91622672236682e-06
-2.98003637020277e-05
-3.11572120515063e-05
-1.08454300932538e-05
5.8079813054071e-06
-3.01802084137131e-05
-1.66662484741821e-05
-1.31126094729183e-05
-9.11497285936961e-06
-3.13923034632216e-05
-2.2245416721681e-05
-1.81303275228202e-05
-1.74904714034427e-05
-2.44450664021156e-05
3.27992586881271e-07
-4.55207457806213e-05
-1.53220911534064e-05
-1.17503658548863e-05
-1.72474960635969e-05
-2.333311242337e-05
-3.7485912023443e-05
-6.63001298560486e-06
-2.53800747774476e-05
-2.67184358993797e-05
-1.51491629148449e-05
-2.73926718990789e-05
2.29023981532141e-06
-1.24179013096277e-05
-2.28459033648683e-05
-5.70877472798445e-06
-1.52223589876761e-05
-5.08112780349611e-06
-2.37523777478818e-05
-4.89851261619094e-05
-1.58047875408639e-05
-2.40926382478592e-06
-8.09152854359703e-06
-1.5522847992033e-05
-4.03154204349103e-05
-3.09546432286113e-05
-2.20661388134191e-05
-2.37674790870101e-05
-1.50092100426325e-05
-1.24651985223106e-06
-1.15044690003577e-05
2.33215458605101e-06
-1.63092447442461e-05
-1.45829371689293e-05
-3.43973745630507e-05
1.14073210528921e-06
-3.33062246089207e-05
-2.91287632458695e-05
-1.6629667128929e-06
-2.84299921559173e-05
-5.89763271365498e-06
-2.32254320537299e-05
-1.56719617341813e-05
-3.65985939970402e-05
-2.45689047544305e-06
-1.81659986486329e-05
-7.92530072132109e-06
-1.84989130863311e-05
-2.39241913987316e-05
-1.2844784759707e-05
-2.71167683204651e-06
-3.774135595598e-05
-2.59560080272777e-05
4.3792076964022e-07
1.6859883323308e-06
-1.42916265340159e-05
-2.16934339919167e-05
-4.65844201801992e-06
-1.23192137292947e-05
-9.23156367199085e-06
-9.86925677364879e-06
-1.82172767737564e-05
-3.32747157534258e-05
-3.91207857320947e-06
-2.39646262119052e-05
-3.57919668960964e-05
-2.36316410063908e-05
-2.77108033927863e-05
-1.38297943547274e-05
-4.27855657743807e-05
-1.87249727843307e-05
-3.70271810064485e-05
7.34668802199233e-06
5.02549024112733e-06
-1.22301425938944e-05
-7.83757218032259e-06
-4.79920994117556e-05
-2.82843505270494e-05
-3.0810912746339e-05
-1.54600525286475e-05
-2.61164065224199e-05
4.11504931978333e-07
-1.57723622371271e-05
-1.81803932484007e-05
-3.81186522271265e-05
-1.92306777582498e-05
-2.01727182195601e-05
-3.22441119089772e-05
-2.79048787905072e-06
-2.13498774976718e-05
-2.03191276020112e-05
2.6910151658759e-07
-3.54891000806611e-05
-3.53417269587118e-05
-1.82496927144317e-05
-1.29296182673323e-05
-1.4979904609998e-05
-1.33535542438339e-05
-5.10802941524181e-06
-4.48740579923652e-05
-3.01928657149405e-05
-2.27570780883377e-05
-1.94762095541903e-05
-1.1585959836128e-05
-2.64579394288268e-05
-1.68217184743987e-05
-2.67512410496735e-05
-7.21512539670073e-06
-1.08894569611705e-05
-2.41228965704717e-05
-1.46436134545628e-05
-4.440785978852e-05
-1.35541269819994e-05
-1.85717772702371e-05
-1.8138191187359e-05
-2.2891276309418e-05
-1.18801083840028e-05
-2.58617521790378e-05
-1.95318281129206e-05
-1.78119056028126e-05
-8.64187904948458e-06
5.41173205604239e-06
-3.55599045994643e-05
-2.35441329590378e-05
-4.39499479605883e-05
-1.45462703885926e-05
2.40460404203748e-06
-8.85915918704477e-06
-2.47538305391854e-05
-1.97260924402724e-05
-2.26861753681169e-05
-1.23488003055136e-05
-2.66835239509621e-05
-1.35877611171598e-05
-2.01127921253475e-05
-3.22761379010771e-05
-7.26826180198688e-06
-1.66816743449333e-05
-3.42126563668249e-05
-2.00163148897385e-05
-1.30498086020549e-05
-1.04168435089294e-05
-2.34161006747815e-05
-4.62812320428816e-05
-2.39718889938827e-05
-2.12835273107961e-08
-2.00275196061331e-05
-2.11045136422564e-06
-1.48619071173471e-05
-2.35539810952268e-05
-2.80673575492906e-05
-3.7031802771404e-05
-2.22798575407226e-06
-1.37668198632146e-05
-2.43069536290615e-05
-1.58507572355403e-05
-2.56660686978012e-05
-4.43731243121762e-05
-3.56246936624454e-05
-3.20471758928031e-05
-2.19424481046574e-05
-2.49888292722863e-05
-6.42816052208591e-06
-1.38168213156269e-07
-3.62171532219452e-05
-2.0746633267543e-05
-2.22876715589177e-05
-3.4318668085164e-05
-1.60793979287344e-05
7.41794735943479e-06
-2.67776221497837e-05
-2.28405647574736e-05
-4.75772818395999e-06
-2.66599463101208e-05
-9.34907259594709e-06
-3.0404795691407e-05
1.00687892494514e-05
-1.83744992363822e-05
-2.98136337436121e-05
-2.13125674279991e-05
-2.59600340890571e-06
-1.5719310994811e-05
-2.76569353809724e-05
-3.68154369077408e-06
4.76628285272836e-06
-3.27093020541247e-05
-3.11823625642775e-05
-3.08954348803628e-05
-3.73847623014884e-05
-1.45683213806967e-05
-1.5907920949395e-05
-3.48302593190656e-05
3.18652766926963e-06
-1.45467460757054e-05
-3.20023244833871e-05
-4.38827121121096e-05
-3.09727522270063e-05
-2.26448372587989e-05
-2.78520313306133e-05
-1.90416401635252e-05
-7.48721753669088e-06
-3.47062799760475e-05
-8.07790952340284e-06
-3.26659371036469e-05
-3.56183114295758e-05
-1.24794053296204e-05
-8.14811619536057e-06
-4.89735473928536e-06
-1.74391865563692e-05
-3.45798117174182e-06
-1.83473909957662e-05
-2.08783129571465e-05
-3.62722137988476e-05
-2.13917974651433e-05
-1.91772909848102e-05
-1.63126890870151e-05
-1.4991626688507e-05
-2.62755403885689e-05
-2.0199199444358e-06
-6.12492502121398e-07
-2.02712934648104e-05
-1.27600963313358e-05
-3.43353429979029e-05
-9.61214325791803e-06
-1.97578583817856e-05
-2.41741276265573e-05
-2.4472792733888e-05
-2.60459709390295e-05
-2.75966267378177e-05
3.69112753188344e-06
-8.64889399375875e-06
-2.66504004637817e-05
-3.47897025127858e-05
-2.21717008042396e-05
-1.34868923358096e-05
-2.55507915032888e-07
-1.87592259488559e-05
-1.27008115086328e-05
-1.43529993534218e-05
-3.89822996602859e-05
-3.08143062543946e-05
-3.83463285351786e-05
-1.86772003561604e-05
-1.79830170055084e-05
-1.07607237648257e-05
-1.74248829730456e-05
-2.49718698635486e-05
-4.60076217620885e-05
-1.15809902943053e-05
-1.6148362907228e-05
-1.62989449028574e-06
-1.98761754680077e-05
-1.53534416664703e-06
-1.00463292579774e-06
-1.67633506449866e-06
-5.83697293663488e-07
-4.28901949024454e-06
-2.30567602736687e-05
-2.03659480903761e-05
-9.45488751719279e-06
-4.09927868523197e-05
-1.52159376076186e-05
-3.70445905430695e-05
-3.81379458968784e-05
-2.20510357930004e-05
-3.3505325094081e-05
-4.14071749803073e-05
-3.00263625345089e-05
-2.18275084045953e-05
-3.23754108213436e-05
-2.00991218962346e-05
-4.04087983990445e-06
-2.74954318991054e-05
-1.2903125453062e-05
-3.266692634969e-05
-3.47477499006833e-05
-1.16554649108221e-05
-3.66577707394214e-05
-8.01486849567471e-06
-2.71001600996687e-05
-3.07635424680437e-05
-3.67321812291422e-05
-6.91800790214261e-06
-3.09115271110213e-05
-1.81051100209608e-05
-2.59430037046014e-05
-3.56859949981472e-05
-3.22222331489624e-05
-1.02507929713137e-05
-3.97775452082333e-05
-1.32424710748447e-05
-1.90952349487719e-05
-9.11085169197592e-06
-3.25614335513875e-05
-2.75379206456519e-05
-1.72769868308519e-05
-2.06601355123449e-05
-1.0573966954118e-05
-4.00615430600897e-06
-2.63849637374088e-05
-1.57493432787648e-05
-6.01843921139737e-06
-1.84776995796611e-05
-1.68454605489863e-05
-4.43986751881824e-06
-2.79534446174371e-06
-4.28575764779605e-05
-3.07565547361102e-05
-2.11222668336116e-05
-1.02085625147087e-05
-1.62238913194354e-05
-3.01070272247914e-05
-1.29259437656314e-05
-7.00930694716627e-06
-1.96253811201666e-05
-1.71995425469127e-05
-2.24020613810089e-05
7.98158851893299e-06
-3.5470309987787e-06
-3.10841343144658e-05
-8.77508693099793e-06
-3.33361791362593e-06
-3.03744802965917e-05
-4.60275571946272e-05
-1.5797420040365e-05
-4.8393382343206e-05
-2.06043814546251e-05
-9.34464715539381e-06
-1.49290163029642e-05
-1.47115426695516e-05
-1.81399153190611e-05
-7.39004278744598e-06
-4.34940435574049e-05
-1.307277553108e-05
-1.39646267340897e-05
-2.60405895817456e-05
-1.87154425428259e-05
-5.6074506681387e-06
-1.25615376786781e-05
-1.6216120106257e-05
-2.98216423706642e-05
-1.49520503678218e-05
-2.75678144150363e-05
-1.13310249827758e-05
-2.34773575604949e-05
-2.19962858285866e-05
-3.62469238113437e-05
-1.2557822632151e-05
-8.94710667519277e-06
-1.31009437254134e-05
7.27714082063782e-06
-6.70379705846709e-06
-1.82019127652686e-05
-7.53302030159383e-06
-1.68368859187803e-05
-2.90204136892334e-05
-2.11428339664046e-05
-2.86183017806317e-05
-1.97835500378701e-05
-9.87932191231948e-06
-2.76247663403306e-05
-1.36614161687344e-05
-3.42890642164486e-06
-1.88907698119213e-05
-1.17348056385312e-05
-6.58902531857509e-06
-2.23463087755376e-05
-2.53493840659935e-05
-1.96730178229168e-05
-2.61272282776989e-05
-2.76768510598096e-05
-4.30207131872977e-05
-2.50205568322421e-05
-1.68322465583703e-05
-1.6643710858297e-05
-4.48752510935232e-05
-1.41081255202191e-05
-9.49732293440729e-06
-9.4257439883447e-06
-2.99283159180904e-05
-2.46552977820069e-05
-7.08907126994947e-06
-5.1854014386406e-06
-1.45845016066844e-05
-1.00413815746703e-05
-2.01574589834146e-05
-2.3866542248033e-05
-2.18995117127181e-05
-2.76956628319249e-05
-3.72700268930776e-05
-2.60083282453479e-05
-1.37413252398825e-05
2.47562720846797e-06
-3.48328001502596e-05
-1.56786721136399e-05
-1.13668881181988e-05
-3.07884291818532e-05
-2.04209932180394e-05
-8.90414303322099e-06
-2.00275046781338e-05
-3.81773580503154e-05
-2.01493608831721e-05
-2.29333504016519e-06
-2.46662492707193e-05
-2.56157852740166e-05
-4.20504666464126e-05
-2.21428864723277e-05
-8.23867970270766e-06
2.78651549744874e-06
-9.21968572914888e-06
-4.41690506156818e-06
-2.01564728642719e-05
-1.70003491142324e-05
-3.29092592409347e-05
-2.81211294216025e-05
-2.56600672007547e-05
-2.34490455775666e-05
-2.21720446219016e-05
-3.41549107909553e-06
-3.74059590763354e-05
-1.21110188476151e-06
-3.39414919001221e-05
-3.07204162501191e-05
-3.39168205015339e-05
-2.09292400818733e-05
-1.74607878599985e-05
-2.11190765919148e-05
-1.42775686848557e-05
-3.00766171180604e-05
-1.46857574890806e-05
-1.93990789546317e-05
-4.08743253122748e-05
-9.69685675846241e-06
-1.48150756256047e-05
-7.3002621130789e-06
-3.61603437674222e-05
-2.00196899504256e-05
2.81889315639743e-06
1.7644266496052e-08
-2.85348917729867e-05
-2.35896995360617e-05
-4.873175348697e-06
-2.41118595390877e-05
-2.4347170075538e-05
1.82758133211855e-07
-1.1967713842614e-05
-4.60284774134088e-06
-1.29747293546183e-05
-8.02517939190977e-06
-1.94376934406312e-05
-2.90091770899027e-05
-2.72786888507333e-05
-2.35746156542933e-05
-2.62612519156096e-05
-2.38486731454513e-05
-2.42652110747688e-05
-3.02480809530745e-06
7.48243673847461e-07
-1.26701199252008e-05
-4.86536483503498e-06
-2.09330847779761e-05
-1.41356205162873e-05
-1.42386976044489e-05
-1.39511739975332e-05
-1.65528699343512e-05
-1.73574259595714e-05
-3.32054064749428e-06
-6.70487148278038e-07
-8.55785165125579e-06
-1.45884305307316e-06
-1.71114929460619e-05
-3.41809631392476e-06
-1.53484409946731e-05
-1.61858750498528e-05
-1.98063302817068e-05
-1.10978303789379e-05
-6.05157099929043e-06
-2.53951180486867e-05
-2.14767267251663e-05
-1.02435626867891e-05
-3.27634270550981e-05
-2.06932745512427e-05
-3.69839724128939e-05
-1.84923789604412e-05
-4.99089376066137e-06
-1.45985474693e-05
-1.62130495575001e-05
-1.79805627589003e-05
-2.55006701011748e-05
-2.94094682290771e-05
-2.80183754077694e-05
-1.24024837405252e-05
-1.69082505352841e-05
-2.51441878225838e-05
-2.73764706642875e-05
-3.6059123269389e-05
-1.42654080883024e-05
-1.567294062865e-05
-1.98424312132367e-05
-1.84884245361286e-05
-4.06200130694959e-05
-4.69698591770325e-05
-2.52707286251137e-05
-3.67639340082894e-05
-2.76834127164439e-05
-4.65934110774468e-06
-4.03969627976006e-05
-3.30406283232201e-05
-1.78764618894939e-05
-5.21345233937223e-05
-2.20088067287493e-05
-3.90343759030494e-05
-1.45613862153143e-05
-1.21025418922316e-05
-1.3047798052317e-05
-2.63945180691949e-05
-2.63057656799049e-05
-3.25309715294468e-05
-2.93960960344322e-05
-2.99575238422694e-05
-2.03768340031115e-05
-9.95044835431019e-06
-3.25340507565756e-05
-3.13553124237649e-05
-7.43908774620444e-06
-1.47139963836333e-05
-5.95565895543313e-05
-1.56264084863133e-05
-2.14306779982758e-05
-1.38402611167824e-05
-5.33083745858781e-06
-3.01776898631251e-05
-2.33374568470961e-05
-1.60856090422683e-05
-3.17991731165727e-05
-5.90481566828223e-06
-1.28835564832145e-05
-4.14078020580226e-05
-2.20257626072311e-05
-3.04033825415857e-05
-1.63136274298912e-05
-1.94511123575261e-05
-7.08785157082486e-06
-2.7582870983839e-05
-2.58520708713604e-05
-2.73000911434308e-06
2.10927826156068e-05
-1.47527524761017e-05
-1.53920976695503e-05
-4.15329552486396e-05
-1.98268014734228e-05
-1.22362656510186e-05
-1.99926033855808e-05
-2.34132951677966e-05
1.20871690461327e-06
-2.47384739002741e-05
-2.20480575294867e-05
-3.33479918855155e-05
-4.15101101233381e-05
-1.93123509210991e-05
-1.34771921593125e-05
-2.69232508598985e-05
-1.49681687199463e-05
-3.02785132695354e-05
-1.04096583108701e-06
-1.52809341120414e-05
-3.61623856250191e-05
-2.44402093910707e-05
-3.02967401632589e-05
-4.5843018916477e-06
-3.18634614908441e-05
-2.74533178123072e-06
-2.47915540562011e-05
-3.20225620510694e-05
-1.93751558498305e-05
-3.09334498573885e-05
-8.08387913367156e-06
-1.32348836324613e-05
-2.07569900314121e-05
-7.11439733970206e-06
-1.69195993677782e-05
-3.0303476305833e-05
-3.61300844165377e-05
3.6351151928871e-06
-2.68061353233739e-05
-1.14566739759225e-05
-3.08892835955478e-05
-2.31400368300151e-05
-1.92814098904516e-05
-2.89012709124031e-05
-2.57676769855597e-05
-2.32193460686236e-05
-1.75428003590899e-05
-2.91051047720147e-05
-9.80002852212097e-06
-1.97509729008776e-05
-1.08406077314939e-05
-3.07530017970063e-05
-2.04653785481714e-05
-2.01817372451784e-05
-1.48201018618863e-05
-3.11426080187119e-05
-2.20624587232765e-05
-1.30659359939105e-05
-1.38385654016728e-05
2.79882585515352e-06
-1.99479923849522e-05
-3.71995938809818e-05
-1.50288029806245e-05
-2.52059096069661e-05
-2.33335382381878e-05
-2.38747411082978e-05
-2.30886573333001e-05
-1.53309855269922e-05
-1.49412721246978e-05
-1.71922187694258e-05
-2.41299244395908e-05
-1.68189795767334e-05
-1.80621551536839e-05
-2.31270953049636e-05
-2.21262980477948e-05
-7.77777755293995e-06
-2.93000692458979e-05
-1.53442577857566e-05
-6.97983909013247e-06
-5.1509083948337e-06
-2.196290392552e-05
-6.23360346018976e-06
-7.78683985162349e-06
-4.64360305643053e-05
-3.08782547472382e-06
-3.40230514876993e-05
-2.59524933823543e-05
-9.35143549114172e-06
-1.89753869419152e-05
-1.0340764440307e-05
-2.50400506966483e-05
-1.39955321878989e-05
-1.61269467954233e-05
-1.37597191325474e-05
-1.90562442110392e-05
-2.76755130896466e-05
-1.45440861317457e-05
-2.35691460892409e-05
-3.24314715623883e-06
-1.36935176241411e-05
-1.54975997367365e-05
-3.10356595840739e-05
-1.77763236893482e-05
-1.33714419231636e-05
-1.68111316829338e-05
-2.64622584927278e-05
-1.6407486204501e-05
-2.71971630890561e-05
-9.83566363851859e-06
1.57089911854808e-06
-1.23744959756985e-05
-4.05464079266663e-05
-1.52894571679166e-05
-3.34516161340804e-05
-5.04636792170861e-07
-3.97540940337958e-06
-2.40870829260882e-05
-1.17317348098937e-05
-3.43345189689442e-05
-4.34224201304339e-05
-3.10495309192554e-05
-9.85381662764317e-06
-1.74686597441298e-05
-2.7432892205648e-05
-7.71644089157801e-06
-2.29225975799926e-05
-3.25635383559032e-05
-2.40346649255911e-05
-5.65726224183002e-06
-8.82350333157181e-06
-2.37070670730464e-05
-4.71430173819776e-05
-2.03730947777177e-05
-2.10970910621543e-05
-1.1675721155064e-05
-3.26179782958715e-05
2.89514945336089e-06
-2.44250866276808e-05
-1.897801119217e-05
-2.51980054188067e-05
-1.45805293261713e-05
-3.25987409845135e-05
-2.83400721374624e-05
-3.14537088108413e-05
-2.74690257342641e-05
-1.68972864541496e-05
-1.37062644585234e-05
-2.08847217228202e-05
-1.97668296856554e-05
-1.60517426466373e-05
-1.01492353986339e-05
-1.00831930471191e-05
-2.97668947217604e-05
-2.61294570010531e-05
-2.21162685490056e-05
-2.34094002298571e-05
-9.31354223373518e-06
-2.78093510107169e-05
-4.28870317288808e-05
-2.87397241056717e-06
-1.41904915588457e-05
-3.1494321229897e-05
-2.61625155315383e-05
-2.77298899687221e-05
-4.48012162710696e-05
-1.93388585919287e-05
-1.8559581131154e-05
-3.00097183406961e-05
-1.66080880789675e-05
-1.48391768201499e-05
-2.45533976180039e-05
-1.95515284000091e-05
-1.91891622781727e-05
-4.33707042347053e-05
-2.19657632452475e-05
-9.11887274905737e-06
-2.33418773260349e-05
-1.82224902164828e-05
-1.56493718749583e-05
-2.31360233010913e-05
-1.65990011674238e-05
-1.07853378909903e-05
-2.67000688865901e-05
-1.09925430887037e-05
-2.68552646996626e-05
-3.53953534876457e-05
-2.45705484081839e-05
-3.47027448605871e-05
-1.81248189740402e-05
-1.20692765474349e-05
-2.62275451427448e-05
-2.92115141492806e-05
-1.86391666761872e-05
-9.59702732671023e-06
-1.89798485272964e-05
-3.94795394612003e-05
-5.91424208704903e-06
-1.10399067807779e-05
-4.79205488897147e-06
-1.31354046377121e-05
-1.99032807757506e-05
-2.86310587642724e-05
-1.14926380383478e-05
-5.69449229275098e-06
-1.92619843840225e-05
-1.78079645963017e-05
-1.14096108699995e-05
-2.95738827727978e-05
-2.25463502854605e-05
-9.58741147862555e-06
-5.01353737620363e-05
-6.99904143106463e-06
-1.38191379612733e-05
-2.56863645966299e-05
-2.21207710414172e-05
-2.58827654613693e-05
2.59295994031201e-06
-1.67015116270468e-05
-1.60780076622011e-05
-1.10391436885161e-05
-2.14967078642628e-05
-3.7314668924934e-05
-3.32615303546967e-05
-3.14595979361463e-05
1.06432672450478e-06
-2.54503769236203e-05
-2.07641311658591e-05
-2.71720744922791e-05
-1.5893622536402e-05
-2.67079959826109e-05
-2.61584414697135e-05
-2.85684022783549e-05
-3.5426560268608e-05
-1.67094688615333e-05
-1.26633913282128e-05
-2.47034693402002e-05
-3.97469870257468e-05
-3.98936704284396e-05
-1.22703819312288e-05
-2.72069028903972e-05
-3.96410977181383e-05
5.74541648267286e-07
-1.28958862772873e-05
-3.71942816477451e-05
-2.6058910094463e-06
3.32648669316253e-06
-1.01602810349986e-05
-9.95383601937453e-06
-5.03706998140926e-06
-1.58508299113058e-05
-3.05544363444538e-05
1.41560648107181e-05
-3.14866405956099e-05
-1.44594954656625e-05
-1.84651533977957e-05
-2.52622828979792e-05
-1.28170714861964e-05
-1.08988823845535e-05
-3.2344330774863e-05
-1.65849792386528e-05
-3.51179684670017e-05
-2.02529477901123e-05
-2.45893892633275e-05
4.57862912756482e-06
-1.19943363859318e-05
-1.53244493627989e-05
-1.36414987485985e-05
-2.042088210615e-05
-1.63874184551136e-05
-2.77247725325081e-05
-1.92466542427221e-05
-2.79186159296228e-05
-8.32327126038974e-06
-2.60089533394777e-05
-7.9961863027822e-06
-2.18384641607534e-05
-1.83000602209559e-05
-1.99943114414836e-05
-1.37756799745494e-05
-2.5588556835456e-05
-3.19387130383284e-05
-2.04313778329431e-05
-1.49270366385541e-05
-4.43295353583403e-05
-1.83698162098228e-05
-1.67608368670354e-05
-3.65549991568503e-05
-1.6728029943202e-05
-2.18619094389284e-05
-2.07895482440811e-05
-6.28785255082759e-06
-3.35802458706234e-05
-2.72630126792991e-06
-2.62371350269524e-05
-3.6502045717921e-06
-3.08036605845639e-05
-7.64070336533901e-06
-1.96752258032771e-05
-3.27279941519806e-06
-1.7102647935697e-05
-1.90162051385429e-05
-2.28059200684421e-05
-2.26847874153344e-05
-2.32666436193967e-05
-2.31218510485246e-05
-1.13418723719294e-05
-7.60480743182051e-06
-1.22860622971169e-05
-2.06598577904337e-05
-1.53738680837872e-05
-8.49349890801604e-06
-3.06941707405898e-05
-3.6130961626717e-05
-2.05423755404274e-05
-1.50374043233165e-05
-6.61518746120469e-06
-8.09024551720061e-06
-1.39273322449156e-05
-2.91677075463768e-05
-1.53654727310648e-05
-8.37571557961436e-06
-7.9510798700833e-06
-2.16969402321232e-05
-3.70996279011174e-05
-3.30566579200101e-05
-1.74646112853712e-05
-3.95877717244061e-05
-2.7345754801411e-05
-3.11045023166455e-05
-3.95134307523786e-05
-6.35275071318583e-06
-1.20273442739578e-06
-8.64643025641188e-06
-2.89664779281526e-05
-1.86831886896517e-05
-2.96336871030503e-05
-3.35230050011076e-05
-2.47774759349271e-05
-7.75210633353586e-06
-1.32938028024703e-05
9.31005559386588e-06
-1.04961446021843e-05
-6.64191716294595e-06
-5.95346451072075e-06
-3.08590808251701e-05
-2.71418266437259e-05
-2.5470578520536e-05
-3.48691199761365e-05
-2.48996747923351e-05
-2.36479133174378e-05
-1.74622616466304e-05
-2.98942954128551e-05
-4.86121157284627e-06
-1.76510121051265e-05
2.53459898072574e-06
-2.53396765856828e-05
-1.41789379288846e-05
-1.57301405225153e-05
-2.53508795093054e-05
-4.48167121699531e-05
-3.07968419491367e-05
-2.49940872891789e-05
-1.87290327731938e-05
-3.14012752519839e-06
-2.98716751547544e-05
-2.29086868066849e-05
-1.77977017420938e-05
-2.0749502112259e-05
-8.10483161618068e-06
-1.75339991464852e-05
-2.14579099395935e-05
-3.38436357372327e-05
-1.17908321666341e-05
-3.16300156800275e-05
-4.52757236001174e-05
-1.45431359900717e-05
-2.46472145720953e-05
-4.96286529007991e-06
-2.11966276863163e-05
2.65401981310581e-06
-1.53597953458596e-05
-2.30268414547435e-05
-2.85844035427766e-05
-2.11158697231e-05
-7.0724988087115e-06
-1.33542535358794e-05
-2.67362355778942e-05
-2.21433153262197e-05
-3.26267659957436e-05
-2.66950701341132e-05
-2.59940794983508e-05
2.1883742265001e-05
-1.58212923808265e-05
-1.17159421740967e-05
-3.21259241987298e-05
-7.97867743656874e-06
-1.58639235065725e-05
-1.58144529291199e-06
-3.24657523804051e-05
-1.33519490312399e-05
-5.18079879413606e-06
-2.33056197880619e-05
-9.41476460376555e-06
-3.11685462830027e-05
-3.43434837968619e-05
-2.14024979689561e-05
-4.1489526999713e-05
-3.12042548824114e-05
1.62727077867166e-06
-1.73592329327322e-05
-2.47514961452034e-05
4.11930388020036e-06
-7.17379441329208e-06
-8.19240854235472e-06
-2.68996248502109e-05
-2.74457742578434e-05
-1.02152714340197e-05
-2.45925317464476e-05
-2.83377271475218e-05
-2.1591795399278e-05
-3.12483912769326e-05
-3.20949464076383e-05
-8.55107829552949e-06
-1.46909847954775e-05
-5.98892354160078e-06
-3.95619404990424e-05
-1.77486041663889e-05
-2.94114465290925e-05
-3.62591949554703e-06
-2.88491737584485e-05
-2.08286009074405e-05
-1.84641380990057e-05
-2.76895761043609e-05
-1.06411730118512e-05
-1.57027824692861e-05
-6.64258524677955e-07
-1.92861552749176e-05
-1.30466095317908e-05
-3.75537281848902e-05
-3.90641998794152e-05
-1.7248098154643e-05
-1.09993188758223e-05
-3.43915401194526e-06
-5.17338522440376e-06
-1.55964543273314e-05
-2.67246221283645e-05
-1.14954464377972e-05
-3.05644633389933e-05
7.55577925091476e-07
-2.57749989715295e-05
-2.81142533211968e-05
-2.02774147208947e-05
-3.18496688800959e-06
-1.42497652524626e-05
-1.6381413869361e-05
-1.36702692759717e-05
-2.18239902793199e-05
-1.92170023706347e-05
-2.69047347687555e-05
-1.90041215517805e-05
-2.11696634730907e-05
-7.46833360965769e-06
-1.87373694484028e-05
-2.31454186331684e-05
-3.17467116183946e-06
-2.83271750463344e-05
-1.60488147979988e-06
-3.068633453112e-05
-1.27142711230377e-05
-1.51025949185044e-05
-2.31936951423747e-05
-1.48962321852611e-05
-5.31364530953351e-07
-2.73791132681907e-05
-1.92468625892368e-05
-6.78160172613113e-06
-2.11653973783441e-05
-2.25625941617133e-05
-9.74396314415661e-06
-1.6953096863342e-05
-3.81928195003362e-05
-1.50375721333852e-05
-1.24438612361011e-05
-3.32863008258168e-05
-1.62817759060812e-05
-2.58320607119299e-05
1.31628943167474e-07
-1.60564704388545e-05
4.25349564281859e-06
4.34128895330149e-07
-6.12333042529832e-06
-1.72691411199005e-05
-2.92470712404627e-05
-3.29053850497061e-05
-1.2325135574329e-05
-1.53192668060922e-05
-1.64452789941847e-05
-3.18951146172361e-05
-3.03684977890997e-05
-1.30492960737616e-05
3.09496354977827e-06
-7.31456038994957e-06
-1.86310833660136e-05
-3.56883706040334e-05
-7.04414596452798e-06
-2.71426266241444e-05
-1.31481084653623e-05
-2.1463426942763e-05
-3.46236411195125e-05
-3.57767024093301e-05
-4.0993390566668e-06
-2.44944874516266e-05
-2.45317435161016e-05
-1.25545730005529e-05
-1.03755642034743e-05
-3.35329494337013e-05
-1.57121217069597e-05
-2.272139263885e-05
-3.08149496205911e-05
-3.56115511592196e-05
-8.20872730604322e-06
-3.24974662213689e-05
-2.9256958539189e-05
-5.18202205265339e-05
1.17302463307059e-05
-6.38504121123215e-06
-1.4020109015632e-05
3.22693065419456e-06
-8.30856527912486e-06
-7.67804086890176e-06
-1.9239946004983e-05
-5.0065009300895e-05
-3.93029160967889e-05
-2.77124010145631e-05
-3.48591952613113e-06
-1.89220775035073e-05
-3.05160996649346e-05
-1.80559680134547e-05
-2.72796799524368e-05
-2.42140721007177e-05
-2.19320359489493e-05
-2.27965804829507e-05
-5.06836007246746e-06
-2.99618372448526e-05
-1.01072567793237e-05
-2.75025902727599e-05
-1.01699104025897e-05
6.93446723659738e-06
-5.31236577581952e-07
-7.95929972964297e-06
-1.4181124272725e-05
9.69506942192707e-06
-1.68652622285619e-05
-6.10044279093443e-06
2.22813557869114e-06
-2.82377319178955e-05
-7.69871221341031e-06
-2.33930568679697e-05
-1.89309019106219e-05
-4.76782488857033e-06
-1.05772466193893e-05
-2.06058019797166e-05
-2.66436719696624e-05
-1.31791873714372e-05
-2.52252359326362e-05
-9.0829385174626e-06
-3.02992029996144e-05
-1.56481767227261e-05
-2.15617984604773e-05
-4.83010242350569e-07
-2.13180522669954e-05
-2.48746722078629e-05
-3.11666532431033e-05
-2.17936136647721e-05
-1.42543649553066e-05
-2.02464581151972e-05
-2.97391565719011e-05
-3.55983907273199e-05
-2.13172794281908e-05
-3.11401654154156e-05
-1.62146370692824e-05
-2.17814642876128e-07
-1.62235486721392e-05
-3.05279421952254e-05
-2.82553365602411e-05
-1.37396896788323e-05
-5.64078006738382e-05
-3.29441244124576e-05
-2.32929870827428e-05
-1.43577550333101e-05
-7.18601498548271e-07
-4.73903637836385e-06
-1.95614866525638e-05
-2.49361231752102e-06
-9.20936602759677e-06
-7.99100225918498e-06
-2.42093770980931e-05
-2.82207880647045e-05
-1.21323032740652e-05
-2.29338312765727e-05
-2.85328099550729e-05
-1.92739881803864e-05
-2.2631028903695e-05
-2.03289344476571e-05
-2.26037672553669e-06
-7.25468026328491e-06
-2.1971440099972e-05
-2.92479747699319e-05
-1.80853587609152e-05
-3.77720909031021e-05
-2.89517858220605e-05
-2.46347037345274e-05
-1.27065456977643e-05
-3.92585573605902e-05
-3.46402323679565e-05
2.81660207125662e-06
-8.14531440885026e-06
-3.65589419475107e-05
-1.50236739189939e-05
-1.72360316648957e-05
-1.94656215997474e-05
-3.97965904978497e-06
-4.19450511824416e-05
-1.21393189082374e-05
-3.38162448089317e-05
-2.16370680175579e-05
-1.0347065669691e-05
-4.51156597112832e-06
-2.55669624885965e-05
-4.04436077815074e-06
-1.30392988321326e-05
-2.4175518165744e-05
-1.89390107387307e-05
-2.66223078482941e-05
-3.41141191825929e-05
-1.429038870347e-05
-1.34380996102069e-05
-1.89721611245799e-05
-2.09272068535179e-05
-3.20059573237474e-06
-2.37324225839409e-05
-1.25869582454532e-06
-2.08202026508882e-05
-1.2611022376966e-05
-3.58930766983139e-05
-8.53606402447274e-06
-1.69502613839242e-05
-3.07551984599945e-05
-2.54465139181651e-05
-2.9227071694996e-05
-2.56033741272074e-05
-2.89474922614535e-05
1.97437633214138e-06
-1.31687418766418e-05
-3.1776132344869e-05
-4.78923617671507e-06
-1.04859398068608e-05
-1.78858259171297e-05
-1.16753730865076e-05
-1.44668977229323e-05
-2.95814748431981e-05
-2.3314370395757e-05
-2.57294972198878e-05
-1.43982092471368e-05
-1.67966520550369e-05
-6.66799985013725e-06
2.3051141355917e-05
-3.23375279833771e-05
-1.8604324782014e-05
-8.56014504122547e-06
-1.28177158100558e-05
-2.70340174268671e-05
-7.33132265953836e-06
-2.46967814182104e-06
-2.53239664611765e-05
-5.722372407866e-07
-3.4540276169928e-05
-3.97697067393232e-05
-3.94283947858964e-06
-2.71824634624321e-05
-4.26162005617545e-06
-1.6533192239807e-06
-2.63902478125455e-05
-5.35178827091986e-06
-1.94672681364461e-05
-1.94682687646389e-05
-6.15690990573681e-06
-1.62943463226082e-05
-3.38504602578193e-06
-3.08013944621193e-05
-1.68534812151735e-05
-9.64688043566707e-06
-2.48589528422291e-05
-1.62243749506149e-05
-1.65314431726313e-05
-8.89840550866976e-06
-2.78270306217457e-05
-2.38363192495907e-05
-1.09742491364149e-05
-2.9439780805323e-05
-2.16596606738994e-05
-2.48477261517034e-05
-2.02066079654949e-05
-1.00139609162965e-06
-2.0240975909831e-05
-1.91114103984098e-05
-2.49313653898904e-05
-2.84195197106767e-05
-1.92311478526588e-05
-6.25491759142285e-06
-2.7628744272372e-05
-1.35974207558203e-05
-1.20357856967492e-05
-3.44601125527905e-05
-1.21125753628854e-05
-2.2856848274072e-05
-1.96523072354031e-05
-2.42402461331489e-05
-1.71199479990265e-05
-1.14295737847298e-05
-1.65062803510244e-05
-3.43290680774559e-05
6.60884850768368e-06
-7.47933600244559e-06
-4.34050576364093e-05
-3.00563230875746e-05
-1.58641968862596e-05
-2.59336278725647e-05
-1.79371961788903e-05
-1.76825941489532e-05
-2.74035703339743e-05
-2.41599417281727e-06
-6.44314105942244e-06
-1.09917316683048e-05
-7.04431411943637e-06
-4.31148016560601e-05
-2.09457596403285e-05
-2.03777212783672e-05
-2.85801199625213e-05
-1.82547764973897e-05
-2.76476012977315e-05
4.32230271730567e-06
-1.53294789267803e-05
8.07952832536707e-07
-3.78436787483641e-05
-2.89906977373261e-06
-1.89740164206972e-05
-3.46546703150935e-05
-2.45823421117405e-05
-3.48419442446011e-05
-1.7201492000235e-05
-2.34242950085196e-05
-1.13669923235291e-05
-1.59967845552986e-05
-2.23390427656563e-05
-1.5922377398505e-05
-2.23505107683766e-05
-4.88053273867684e-06
-2.0148777586181e-05
-3.65924585612871e-05
-3.17406361618777e-05
-1.60092599527517e-05
7.25180294723966e-06
-1.30119922819659e-05
-3.91375177370262e-06
-3.00289440102399e-05
-8.71138144279487e-06
-2.84802052453199e-05
-1.66658815584774e-05
-1.37274958147713e-05
-7.5963466255003e-06
-1.29054342044053e-05
-2.49078208917919e-05
-2.13163811046658e-05
-2.19152745786546e-05
-2.28664223509177e-05
-1.17705476582713e-05
-1.60327242996906e-05
-2.58903068004992e-05
-1.26603459095204e-05
-2.4057205280655e-05
-4.4481612691278e-05
-2.66253714512579e-05
-1.64961391574947e-05
-1.55828918075387e-05
-2.14072008005256e-05
-1.58711754543535e-05
-2.18211354436225e-05
-1.03423615817666e-05
-2.14028643081487e-05
-2.47220369011483e-05
-2.67968349763014e-05
-2.38633459081355e-05
-2.40150859892228e-05
-4.46521835925159e-05
-1.96933810991267e-05
-3.65287059562759e-05
-1.78468100926608e-05
1.25611895361113e-05
-1.45690777082297e-05
-4.79634782672066e-06
-2.12909111321582e-05
-2.11793413167926e-05
9.90802751793007e-06
-3.25455438583881e-05
-2.20439740215904e-05
-2.62753676572601e-05
-1.66083498597475e-05
-1.79459049196493e-05
-2.52389069051989e-05
-1.77770799492248e-05
-1.37188964128362e-05
-1.77832141291197e-05
1.19985369446374e-07
-3.13124874753041e-05
-2.31397020006818e-05
2.9065071628702e-06
-8.11073144373795e-06
-3.39569527007366e-05
-1.78173727904615e-05
-1.92993692963169e-05
-2.65297524616955e-05
-1.3541351930694e-05
-2.64449040223509e-05
-1.24303606667188e-05
-2.07691826328728e-05
-2.33230869061675e-05
-1.36682876709816e-05
3.85049211031572e-06
-7.43491547913561e-06
-2.42913280870824e-05
-1.99465339638944e-05
-1.6887891637754e-05
-2.12404066038843e-05
-2.77428533133346e-05
-8.71559081554796e-06
-2.34259425092117e-05
-1.59072830497794e-05
-1.47652025965962e-06
-1.43353940655611e-05
-3.92293683892975e-06
-3.12072053602147e-05
-3.33891669556495e-05
-2.01912794138884e-05
-2.42869503459001e-06
-6.46707341612187e-06
-2.04997816156288e-05
-8.28312701017489e-06
-4.76132647244478e-06
-2.09167588426774e-05
-7.97921552276768e-06
-1.90103954642733e-05
-2.66257260642418e-05
-2.74956804722031e-06
-3.41043805867378e-05
-3.92589347841147e-05
-1.87714347599278e-05
-3.61157569116968e-05
-1.66280181603978e-05
-3.27968501495154e-05
-3.15249752146285e-05
-1.90438272677429e-05
-7.80215225647189e-07
-2.27006897640065e-05
-3.33096933853815e-05
-1.77694229545944e-05
-1.78899943836931e-05
-2.76369098545147e-05
-1.54385906877278e-05
-1.22777445019165e-05
-4.6043046097693e-06
-1.9542268100156e-05
-1.28897868142776e-05
-4.03034964633471e-05
-3.67924864206599e-05
-2.95859674720339e-05
-2.54086377238109e-05
4.76985384720636e-06
1.40434701807023e-08
-1.79669326043297e-05
-1.04210069061579e-05
-1.18163233306289e-05
-1.39917251897374e-05
-3.35563678240353e-05
-2.91573601659264e-05
-2.34377893827881e-05
-1.83255517649816e-05
-1.69927414370705e-05
-7.47790197563819e-06
9.46661302866208e-06
-1.92082843020716e-05
-3.34317993095726e-05
-2.61623252985483e-05
-3.52093177711549e-05
-3.32886095560005e-05
-2.36795661305356e-05
5.08768669045553e-06
-1.83070122502912e-05
-3.4810363723536e-05
-2.4198584869916e-05
-2.38804529570487e-05
-1.57808185703474e-05
1.92049389737394e-06
-2.72890930313682e-05
-2.47592825324514e-05
-1.54924686674899e-05
-2.09629589549989e-05
-2.07096071264473e-05
-3.37504255160089e-05
-1.67676456700102e-05
-2.10520330457512e-05
-6.7787489146672e-06
-1.19586242051549e-05
-3.12059105938827e-05
-2.7766034076537e-05
-1.60279077515476e-05
-2.67202031297586e-06
-2.1055790976666e-05
-2.16590523761828e-05
-1.29311465664224e-05
2.2632662157604e-06
-3.39689835410208e-05
-3.30665356822046e-05
-1.20678192618785e-05
-3.00529623796827e-05
-2.64395153609966e-05
-3.01870054385247e-05
-4.2575562756549e-05
-1.11600676850386e-05
-4.18089167221588e-05
-1.15482134446408e-05
-3.63951811281698e-05
-3.68290509922025e-05
-3.17679025832028e-05
-2.33209333044349e-05
-1.30404801500255e-05
-2.92278137988837e-05
1.39311349200537e-05
-1.17383161810061e-05
-1.04763707290009e-05
-1.32751131858457e-05
2.82641721486467e-06
-2.46554245704458e-05
-1.36445883836987e-05
-3.84562817610027e-05
-3.36477974183163e-06
-3.04893858524875e-05
-3.84297701389936e-05
-1.39757815376561e-05
-3.13384531804156e-06
-1.89515081225503e-05
-4.27571807557622e-05
2.35376014303071e-06
-1.89040352243662e-05
-2.50547469038957e-05
-2.694193609536e-05
-2.60308399036941e-05
-1.73556529092719e-05
-4.20208687044998e-06
-7.16172215671132e-06
-1.5291140635446e-05
-1.35258273896457e-05
-2.68417111305751e-05
-2.16011301074135e-05
-3.37448815292227e-06
-1.39289486656725e-05
-3.30083385034408e-05
-1.84821312341109e-05
2.58371249840611e-06
-7.84480800803204e-06
-2.99733318643986e-05
-2.3594895363269e-05
-1.24664675772404e-05
-2.56807811002139e-05
-5.39139262888383e-05
-1.87012634315578e-05
-1.83820044474507e-05
-2.64879965517492e-05
-3.05666583255112e-05
-1.58072943698593e-05
-2.57966888604047e-05
-1.68854294327683e-05
-2.07822208237873e-05
-5.37827859110782e-06
-1.31294475051851e-05
-2.1660988597586e-05
-9.80151570847291e-06
-3.84634463412991e-05
-1.02519141698333e-05
-3.0408933928567e-05
-2.99606894224986e-05
-5.58524012732814e-06
1.18793187764161e-06
-1.29145627607625e-05
-2.65799762815792e-05
-2.42898964806011e-05
-2.50517590568609e-05
-5.52575556069474e-06
-4.3820018852144e-05
-3.59941594332958e-05
-1.50351027850262e-05
-2.36395862516479e-05
-1.34921463206461e-05
-8.45899785041638e-06
-2.16013849100613e-05
-1.75154117844658e-05
-1.4269031650414e-05
-1.77356929282616e-05
-3.59117634456211e-05
-4.18874832485551e-05
-9.28360391482692e-06
1.15756348295337e-06
-2.06415726102057e-05
-3.24623964216441e-05
-2.78376411917743e-05
-3.41277494254356e-05
-9.29064863981976e-06
-3.22371704302639e-05
-1.87506304469853e-05
-1.88021874981449e-05
-1.32964860664417e-05
-1.34898971767479e-05
2.70956881264257e-06
-3.02231140204288e-05
-2.18938361616243e-05
-3.10355682787589e-05
-1.29145074659842e-05
3.41828672166596e-06
-7.42581239842209e-06
-8.96241283789721e-06
-3.10136893778739e-05
-2.44199516163973e-05
-1.48325456380583e-05
-2.89887878573668e-05
-2.39903481072568e-05
-2.81660311774523e-05
-4.42916261904443e-05
-2.58505731308314e-05
-2.06143613135959e-05
-1.46617321366503e-05
-3.23851513075284e-05
-3.48722894760538e-05
-1.5083103563152e-05
-1.05695396907673e-05
-1.71268510089493e-05
-3.32120199764186e-05
-2.96278087485909e-05
-3.08174898703021e-05
-3.3739263460116e-05
-1.92860278546501e-05
-3.32530014746853e-05
-2.96293003999912e-05
-1.21467622666595e-05
-3.89795916790283e-05
-2.53568611542723e-05
-8.06579102691508e-06
-2.6767688957591e-05
-1.62174093980178e-05
-2.16116091913136e-05
-2.79478284029402e-05
-3.89744376063731e-05
6.72047441000584e-07
-1.31498134413902e-06
-1.25405380758655e-05
1.93465110649893e-06
-1.17332767676954e-05
-3.11226384972699e-05
-1.55057163636321e-05
-2.0392131481445e-05
-3.43572825275395e-05
-2.05128363047408e-05
-3.09322284555998e-05
-2.45533321152644e-05
-9.05783053198186e-07
-7.33810437400233e-06
-1.19363871113114e-05
-2.7464722190917e-06
-3.34983948815673e-05
-2.76596715640195e-05
1.49326566381362e-05
-2.67499107257987e-05
-5.77730981030933e-06
-2.80858269262347e-05
-4.17516328625546e-05
-3.54972134156099e-05
-2.329812293743e-05
-1.08133270743994e-05
-2.96511705452245e-05
-2.52252608713251e-05
-2.50033641776158e-05
-2.47224017904984e-05
-4.67096737902728e-05
-2.80180900487354e-05
-4.73502584199634e-05
-1.92804806031681e-05
-1.31022500951907e-05
-3.84070340334058e-05
-1.80249007071781e-05
-1.78731465517888e-05
-8.13013228915779e-06
-3.04995350661026e-05
-6.85272317045697e-06
-2.64456472257004e-05
-3.14429083046262e-05
-1.56133823786654e-05
-2.29033417161256e-05
-6.62510985160842e-06
-5.00931072567003e-05
-3.33109369874594e-05
-2.49335665146079e-05
-5.22370241878471e-06
-2.52836504039182e-05
-2.84106726259932e-05
-3.31240506219618e-05
-2.63796393331227e-05
-1.46635982383801e-05
-2.59269485644146e-05
-1.98540390439849e-05
-2.72720277537023e-05
-1.67178914141537e-05
-1.70449915309148e-05
-4.50232722608443e-05
-3.04903682472745e-05
-2.19207350434138e-05
-1.36538717223894e-05
-2.26687188421441e-05
-2.68735193529841e-06
-2.28996524665604e-05
-1.63441490850001e-05
4.12306506601402e-06
-1.70561150096099e-05
-2.59159115913955e-05
-2.92971172587788e-05
-2.89637735866744e-05
-8.65491440027865e-06
-1.66072882546381e-05
-2.10741508822503e-05
-2.59758869280032e-05
-1.98174070593084e-05
-1.42904032103338e-05
-2.71061474000249e-05
-2.22459154998373e-05
-2.09373079356144e-05
-8.82215839085716e-06
-9.5825099326685e-06
-1.60056651963458e-05
-1.52110792593174e-05
-3.13106929482894e-05
-4.07055481228789e-05
-1.11951755429288e-06
-2.66133253427588e-05
-2.18305237172558e-05
-9.92616962959807e-06
-1.67642531460232e-05
-2.9195082148908e-05
-9.72514698148639e-06
-1.52947512494198e-05
-1.82452564309676e-05
-1.46595988578406e-05
-3.13197066506602e-05
-4.17456290113829e-05
-2.19514606435274e-05
-3.02300729778457e-05
-2.30869812022616e-05
-8.75046387468794e-06
-1.25190977298108e-05
-5.54836795317861e-06
-1.6938244286908e-05
-2.2864513180102e-05
-3.54993335102102e-05
-9.81086966450757e-06
-6.42777959729058e-06
-8.45567612259767e-06
-1.18913374251906e-05
-1.84414384901331e-05
-3.69793959582086e-05
-3.51072263340926e-05
-1.67645250661567e-05
-1.09899528657807e-05
-5.92800067113077e-06
-2.07616281123911e-05
-7.18680817809482e-06
-2.48390414978016e-05
6.57195490773471e-06
-1.44347379900248e-05
-1.817894470513e-05
-2.73579603831706e-05
-2.48317574737534e-06
-1.54075135274467e-05
6.10329722887741e-06
-2.38109069088313e-05
8.08954160546344e-06
-6.55319946621082e-06
-4.00526787138938e-05
-2.2429473426311e-05
-2.95593461586713e-05
-2.24646724170825e-05
1.68927269369437e-06
-1.74703426402156e-05
1.06458775474351e-05
-2.00028165834335e-05
-3.36336447070269e-05
-2.56546796549177e-05
-2.16374247832833e-05
-4.48261905740402e-05
-4.63753285480151e-06
-2.68938263128842e-05
-1.79031354571044e-05
-2.07029446388717e-05
-1.9958705999346e-05
-2.08895795586945e-05
-2.47157863469148e-05
-2.34041223499226e-05
-1.11688689025996e-05
5.35112180197845e-06
-1.58324223589062e-05
-2.13991820743396e-05
2.48390646185213e-06
-1.27996294785704e-05
-1.94733609674276e-05
-4.0420086214666e-05
3.23995337992002e-06
-3.23729137288052e-05
-2.43749098455313e-05
-3.93890457586306e-05
-2.32062120945549e-05
-2.87096227986028e-05
-8.3091211110695e-06
-1.3333199065026e-05
-8.25184994545647e-06
-4.13462810701307e-05
1.63694356513383e-05
-2.74410535490111e-05
-1.65582381143697e-05
-2.95885477509556e-05
-5.01165341267664e-06
-2.30372215509337e-05
-2.56805769379154e-05
-2.68862255449823e-05
-2.47856410053477e-05
-2.20414575721318e-05
-1.82364529926671e-06
-1.34456465800941e-05
-2.45078572934107e-05
-1.16723626508101e-05
-2.34874602371999e-05
-1.04130363642923e-05
-2.55686373766844e-05
-2.30719155288497e-05
-3.12066797677614e-05
-2.93875044081883e-05
-2.15623070918889e-05
3.7276025863601e-07
-1.3448422339991e-05
-2.54855929536019e-06
-1.79021920372559e-05
-2.70590034492402e-05
-2.01917032905761e-05
-3.30090046273644e-05
-3.61359347184065e-05
-1.99580154143507e-05
-4.96817268894602e-06
-3.17694870052909e-05
-1.10784214120985e-05
4.41368281434861e-06
-1.06277364730569e-05
-1.05825431853593e-05
-2.49054095343733e-06
-1.23165159694996e-05
-1.49775239830705e-05
-4.01375284073603e-05
-2.01162580071958e-05
-1.24241457151147e-05
-1.09944566152284e-05
-1.61641959919485e-05
-3.92839977016875e-05
-2.13374607740452e-05
-3.40907606888025e-05
-1.72137982717692e-05
-1.94209330868642e-05
-2.02308859665068e-05
-3.890999794645e-05
-3.57363261584019e-05
-1.59522071310702e-05
-4.71687491972365e-05
-3.20992525739698e-05
-1.59165131342986e-05
-1.19605967540181e-05
-1.35329678451103e-05
-3.44290626653528e-05
-2.24005806355995e-05
-1.84687539052034e-05
-1.90220087562881e-05
-2.16953679233015e-05
-3.11570675875155e-05
-2.73348807807813e-05
-1.85133419126494e-05
-2.38715409552031e-05
-5.32914840766894e-06
-1.20249656122889e-05
-3.14921531199183e-05
-4.64995318106644e-06
-4.94319559917658e-06
-1.82503733286789e-05
-1.22699106651269e-05
-3.20615682626108e-05
-1.16769736903293e-05
-1.27728275058999e-05
-2.81323223914861e-05
-1.73037907175106e-06
-2.67766249228226e-05
-1.73229478662819e-05
-2.67353189074705e-05
-1.51396213467972e-05
-3.01664663711748e-05
-3.33018536291828e-05
-2.9784105977115e-05
-9.66472921182958e-06
-1.72692975370198e-05
7.32843002776274e-07
-2.03189021450361e-05
-2.05658481580954e-05
-1.31140399523867e-05
-3.49462112264618e-05
-1.96942125105237e-05
-2.02544552900322e-05
-1.9473222019877e-05
-1.34371035790792e-05
-1.60638135235758e-05
-2.36846303339374e-05
-7.63468134272976e-06
-1.33968414462558e-05
-2.83501781988004e-05
-2.96507258310571e-05
-2.90747783380464e-05
-1.70327564712415e-05
-1.75004211553693e-05
-2.31895017578054e-05
-2.46557116882194e-05
-1.65188601679059e-05
-2.04427313578122e-05
-2.96285830675711e-05
-2.20951425996107e-05
-5.26746541666023e-06
-1.87604010359295e-05
-4.10784887770076e-06
-2.47488070671213e-05
-1.9733475317979e-05
-1.04340047356192e-05
7.00747769378918e-06
-6.90716677736106e-06
-1.82073203234208e-05
-2.1865734993824e-05
-1.54289372587754e-05
8.69248255793104e-07
-7.92392302545119e-06
-2.68146979284949e-05
-3.26670231017449e-05
-1.45500354045165e-05
-1.27417844597646e-05
-1.03533886942085e-05
-8.08922244876738e-06
-1.79114133662421e-05
-5.82619850777876e-06
-6.89072851249953e-06
-2.53374200214588e-05
-2.17762335399959e-05
-1.54544352688509e-05
-4.32563717490699e-05
-2.81177527910941e-05
-1.94655036772185e-05
-3.0338360964828e-05
-8.32303242451307e-06
-1.60878565945445e-05
-2.46895018651705e-05
-1.81284353307729e-05
-2.37047708391283e-05
-1.75769235064003e-05
-5.30005401729368e-06
-3.37553065415457e-05
-1.45936009412159e-05
-1.43880830315062e-06
-1.81465842311298e-05
-2.41471093876686e-05
-1.15632433246462e-05
-1.78669134984234e-05
-2.14921049723848e-05
-1.55796832379407e-05
-7.30766854116832e-06
-3.72664637934935e-05
-1.98878729589038e-05
-1.98583625278078e-05
-2.94419241525161e-05
-1.68340101750743e-05
-1.7051377031343e-05
-1.9173988584422e-05
-2.32273344677389e-05
-3.06390734545549e-05
-2.14991828958039e-05
-1.80757719798134e-05
-1.27964796192932e-05
5.53896413401083e-06
-2.76036829047298e-05
-2.34786428552195e-05
-1.49170732988295e-05
-3.66216865047068e-05
-1.41420382028221e-05
-1.92444767440607e-05
8.61803370195315e-06
-2.26128624755662e-05
-1.14498860821701e-05
-3.84820937961569e-05
-3.47471600828526e-05
-1.37082504578525e-05
-1.93355706004287e-05
-7.24931201574091e-06
-1.98477772708226e-05
-1.89000498816496e-05
-1.49624381584188e-05
-6.30579170237404e-06
-1.91977362718951e-05
-2.09455026008916e-05
-2.50979025902419e-05
-1.04169688270911e-05
-1.61002513170826e-05
-4.30781717068845e-05
-2.4627296451246e-05
3.00413368698033e-07
-3.55034971019814e-05
-1.22510430772411e-05
-8.27169058881026e-06
-2.17305045832536e-05
-1.2987968626378e-05
-2.79673426760324e-05
-1.52264323031506e-05
-3.96328060267389e-05
-2.59165630675698e-05
-3.63510285041927e-05
-1.95480531167415e-06
-6.49093685724369e-06
-1.72372200070935e-05
-2.40343147748652e-05
-2.73729919068842e-05
-3.2278171145353e-05
-2.1025272507141e-05
-1.79637146067054e-05
-1.0036986566217e-05
-3.0287406497898e-05
-2.4960901585942e-05
-3.73757182855937e-05
-2.29930112767234e-06
-4.12778130155152e-05
-9.43089771890942e-06
-1.82885694715064e-05
-9.56472747329797e-06
-9.06504526987295e-06
-3.83314823196825e-05
-2.06020054327847e-05
-2.63783049005271e-05
-1.18943623395068e-06
-2.1601187688668e-05
-2.14530844796066e-05
-3.25322670564989e-05
3.83549160601717e-07
-2.14683190183066e-05
-1.02736313505964e-05
-1.94394693373756e-05
-2.84351421846498e-05
-6.03131985221794e-06
-1.66248662780241e-05
-1.22024540072478e-05
-3.54057494121694e-05
-3.84030284856531e-05
-1.8582355372652e-05
-3.70635562203479e-05
-3.21446073773089e-05
-1.94546396020171e-05
-1.88416613081917e-05
-3.15423523608307e-05
-1.86301494624768e-05
-2.21045384216788e-05
-5.74022120647456e-05
-2.2165444881695e-05
-3.17032831150686e-05
-2.96434479458424e-05
-2.44241443880427e-05
-4.89446588663927e-05
-1.33678750339432e-05
5.89582661966497e-06
-2.68761323414045e-05
-2.19103737335056e-05
-4.63288008539687e-05
-2.07152969795631e-05
-4.89862163912606e-05
-2.28620242304786e-05
-2.33080619125093e-05
-2.96232366649214e-05
-3.75981247640638e-05
-2.9554398079906e-05
-3.14008331516242e-05
-1.20988376266114e-05
-1.39707420467599e-05
1.00708184421101e-05
-2.3963005098388e-05
-2.63308230529537e-05
-3.40012758663326e-05
-4.95412369078698e-06
-1.33847016904822e-05
-1.24914410002172e-05
-1.27370322622885e-05
-3.56337480179623e-05
-1.83122377939165e-05
-2.98042950943397e-05
-2.27375177793577e-05
-4.25708997217472e-05
-1.71331904690269e-05
5.05882185000313e-06
-3.13594517202246e-05
-2.63745728963694e-05
-1.09832769857361e-05
-1.06894467425491e-05
-1.37587523432221e-05
-2.80683857152036e-05
-1.18432233750594e-05
-2.67804663357157e-05
-2.52835389813016e-05
-4.70841457910327e-05
-1.87184318591436e-05
-2.16623512409139e-05
-1.53889912293079e-05
-3.01684613971759e-05
-2.23248824244271e-05
-2.68741350002246e-05
-1.90777492703578e-05
-2.98389347615845e-05
-5.57200218589574e-06
-3.82057753108972e-05
-1.50198729090174e-05
1.27674661516518e-06
-3.87648333753419e-05
-9.86528182993209e-06
-3.54680341265005e-05
-1.6667948647698e-05
-1.82583084656802e-05
-5.54463463989954e-06
-1.28922456627369e-05
-1.57168582552957e-05
2.55910147395815e-06
-1.11008785232937e-05
-7.83925003458789e-06
-1.94322864534163e-05
-2.61555721946545e-05
-3.57968638979949e-05
-1.79231192896393e-05
-3.11385026171507e-05
-2.96895589411301e-05
-3.11664238104475e-05
-2.10733555072531e-05
-1.00531038697091e-05
-1.73649530497241e-05
-2.84409648333348e-05
-1.59212975813427e-05
-1.8927308569571e-05
-3.83519329768984e-05
-1.21619292314422e-05
-2.28804141235649e-05
-1.97271539655132e-05
-2.06546570267682e-05
-6.01003898597022e-06
-4.15321137479457e-05
-3.03124348749925e-05
-1.24144547307016e-05
-7.71757957777247e-08
-2.97237653443082e-05
-3.75972869979873e-05
-1.78743506120597e-05
-2.0913320761258e-05
-2.01952020336054e-05
-4.13075319162368e-06
-1.57978544630878e-05
-2.38916893288155e-05
-1.39768183748463e-05
-3.08095988536041e-05
-2.29886561568313e-06
-2.60322961271445e-05
-1.46917547058443e-05
-2.58036621574963e-05
-4.01538508049049e-05
-3.90955452868539e-05
-4.03551861442763e-05
-1.02321802405035e-05
-1.73438981066695e-05
-7.21844476619216e-07
-1.55767505264995e-05
-1.31074111416841e-05
-1.82038904570691e-05
-1.78319514540461e-05
-1.67254680400187e-05
-8.17017878444088e-06
-1.39908842098631e-05
8.09570922028532e-06
-8.87534449940937e-06
-1.94515846530078e-05
-4.85364090799255e-05
-4.1547900101078e-05
-1.67389379426075e-05
-3.77720349475529e-05
9.31023086322606e-07
-1.39402398326684e-05
-3.11673989647029e-05
-2.60350475972811e-05
-2.43341703010691e-05
-2.34551840192172e-05
-1.57694914522003e-05
-1.68250028425537e-05
-2.12076410418997e-05
-2.27278308309222e-05
-8.65721032829535e-06
-2.42846721056626e-05
-8.14018602598649e-06
-2.84436004064155e-05
5.72137941654629e-06
-2.78681908434481e-05
-3.86460119650153e-05
-2.51503800204001e-05
-1.86028566459457e-05
-1.73508938637696e-05
6.24294342773761e-06
-2.09933476876265e-05
-2.07089998971647e-05
-7.8265023909221e-06
-2.87004882134983e-05
-7.61160878917151e-06
-3.38421135815238e-05
-2.05683999304154e-05
-2.97107388641952e-05
-1.84114499927606e-05
-1.66738961432824e-05
-3.51105737310243e-05
-1.33458890687252e-05
-3.04678952224117e-05
-1.79685844370642e-05
-2.18248577850706e-05
-1.50610740008115e-05
-1.71589014881098e-05
-4.24757159746576e-05
-8.57663876677237e-06
-1.71958379512871e-05
-3.39128719224525e-05
-3.22634012757823e-06
6.48881955346829e-06
-1.41300046367235e-05
-2.40301680715532e-05
-1.03303482588066e-05
-2.99856133566059e-05
-1.10146489065484e-05
-2.20633645136424e-05
-7.21446483291598e-06
-1.36803102954587e-05
-2.55296156621319e-05
-1.5821484457749e-05
-2.61493672667708e-05
-1.65525467322047e-05
-2.39038542277934e-05
-2.82530910623744e-05
-1.20903428556322e-05
-3.00037158729644e-05
-1.84957102243594e-05
-1.42483208774363e-05
-3.10735473437548e-05
-1.81911591609995e-05
-2.74399302417676e-05
1.83540957595224e-06
-1.57902864477733e-05
-1.60565752727631e-05
-1.78575103429909e-05
-2.61745170452569e-05
-1.90927991804827e-05
-8.54925438269211e-06
-2.34512657152786e-05
-1.69950981724606e-05
1.5127512505183e-05
8.9811928793482e-07
-2.7832026512188e-06
-2.26875969174826e-05
-1.642806547702e-05
-2.32369404720898e-05
-1.49993501287429e-05
-3.00867368169452e-05
-1.30592757179567e-05
-1.84801796843085e-05
-2.9521573888596e-05
-1.25597111208562e-05
-4.57526369702162e-05
-2.73048372625137e-05
-1.59014644378976e-06
-6.23052089286257e-06
-2.14072483318614e-05
-1.23246190571879e-05
-5.33815658351434e-06
-2.06187747673429e-05
2.49020584162254e-06
-1.50898728977632e-05
-2.73862234778356e-05
-2.89701176839987e-05
-3.23247609607029e-05
-2.48258583291139e-05
-1.0762502084176e-05
-1.19306582954616e-05
-1.55486702924609e-05
-1.69216544638039e-05
-1.68505516383624e-05
-1.93266414604551e-05
-1.20997974386387e-05
-1.2832924023298e-05
-1.27998049085284e-05
-4.8247386499975e-06
-1.95537306518596e-05
-2.30141475500878e-05
-1.04943069539459e-05
-3.42896903581432e-05
-1.91234519940891e-05
-2.34409509861056e-05
-2.94598592255286e-05
-3.32452618079539e-05
-2.38353057066911e-06
-1.35555305672005e-05
-4.35445294556848e-05
-3.88582214466678e-05
-3.40969488214474e-06
-2.35228590420799e-05
-2.08276363443805e-05
-2.99644857863694e-05
-5.62573171604603e-06
-4.23335057200646e-05
-3.31552533974804e-05
-2.22547254585729e-05
-3.77128955687774e-05
-1.27017290512679e-05
-2.17755354801994e-05
-2.56982166078303e-05
-1.79694235551665e-05
-1.63818456787835e-05
-9.9787106414873e-06
-4.49508107100563e-05
-2.69678513673405e-05
-2.79747234947782e-05
-2.29900679153842e-05
-2.44679187228534e-05
-1.3048575577967e-05
-3.69074198542557e-05
-2.37434227526606e-05
-1.58022484844656e-05
-9.7243217329885e-06
-3.08760814477975e-05
-5.1689302604939e-06
-2.56334121283428e-05
-2.25752824006948e-05
-3.65519521638951e-05
-5.23211331534029e-05
9.44810691306927e-06
-2.06672796900538e-05
-5.74340650313058e-06
-2.29221862118774e-05
-2.2182922036654e-05
-2.92530888712622e-05
-1.40715253099805e-05
-3.71218800794321e-05
-2.08964580901027e-05
6.22663988925468e-06
-4.4622849681823e-06
3.22895408542151e-06
-3.57788940016733e-05
-4.53584036437536e-05
-3.72789261709166e-05
-2.9719201686772e-05
-3.31789050293623e-05
1.45750986627254e-05
-3.88432061738819e-05
-2.34095509387591e-05
-1.74153137630986e-05
-2.05219508254886e-05
-2.37123556309543e-05
-1.30856992681927e-05
-4.20080544675051e-05
-8.29062141590927e-06
-2.75571880460569e-05
-1.21259789112871e-05
-8.31970857598886e-06
-1.22125961269136e-06
2.1254596739454e-06
-1.08045650117329e-05
-1.60538654471993e-05
-9.79007120422225e-06
-1.54511431904635e-05
7.28302337820473e-06
-6.8731138507398e-06
-8.6119273834399e-06
-2.18298348006283e-06
-2.15768159928789e-05
-2.32607299777854e-05
-3.26508579537663e-05
-3.9087166813695e-05
-4.96434890632213e-06
-1.80011875337279e-05
-3.4678355486388e-05
-3.56710667844949e-05
-2.56491722410157e-05
-2.57466830401747e-05
-3.00158660823147e-05
-1.52095535770124e-05
-2.81586615348436e-05
-1.6909691879057e-05
-1.27346547528561e-05
-1.90193662318881e-05
-7.85935808526053e-06
-3.0073108087919e-05
-1.47848907953136e-05
-2.93840193838423e-05
-2.83424404095963e-05
-2.75755048371222e-05
-5.48509336622776e-05
-3.4654926457002e-05
-1.30762118056574e-05
1.27952085374485e-05
-8.25081650779161e-06
-1.2788896955989e-05
-3.81421513567525e-05
-4.35520580661487e-05
-2.82255020382911e-05
-4.62530571942488e-05
-2.16608915480776e-05
-1.766344803081e-05
-2.33412301486163e-05
-3.35587538868244e-05
-6.33330815017889e-06
-2.03079440828397e-05
-3.2159179988715e-05
-2.59697835269853e-05
-3.87067158877662e-05
-1.83874400185982e-05
-1.44833822507891e-05
-2.23973003590023e-05
-1.71178225370424e-05
-1.03261456249822e-05
-3.27533964690437e-06
1.4206115056364e-06
-1.61574625655503e-05
-1.76937206138441e-05
-2.8717526480185e-07
-3.13394300852106e-05
-9.35644979567753e-06
-3.10709968627989e-05
-1.18244882535642e-05
-5.34801003186332e-06
-1.76337154662104e-05
-5.49709864145133e-06
-2.63009375786242e-05
-2.49116806921751e-05
-2.70740491398648e-05
-2.44966034325207e-05
-1.38618792719428e-05
-1.62522786083381e-05
-2.4329812786987e-05
-1.81553054849443e-05
-2.7399368241684e-05
-4.41324093392078e-07
-2.84270906188675e-05
-7.33122212166039e-07
-1.72979523009847e-05
-3.32781275870957e-05
-1.15960436852697e-05
-2.46391554137518e-05
-4.14939355192918e-05
-3.57588368482873e-05
-5.39703190055405e-05
-2.72761122123892e-05
-3.63127221801621e-05
-2.43303782522329e-05
-1.53575052376731e-05
-1.92601052178365e-05
-2.29967012522671e-05
-1.40771135175805e-05
-2.27865813270862e-05
3.6063452196365e-06
-2.86740580612179e-05
-1.4339360621904e-05
-1.63932422265104e-05
-3.48465240007238e-05
-1.86543168491276e-05
-3.74683112141774e-05
-1.51827750432215e-05
-1.38943556584929e-05
-2.98858291067303e-06
-3.06945681532003e-05
-3.66546546271362e-05
-1.49384165525424e-05
-1.6667546686171e-05
-8.89661499264727e-06
-2.72008587531686e-05
-2.51959447297969e-05
-1.91829189099256e-05
-1.95746176174387e-05
-2.34943934881806e-05
-1.53930015304717e-05
4.23358888240613e-06
-2.30074144219521e-05
-2.46238064517574e-05
-2.16799960959057e-05
-2.43728480789059e-05
-2.74873253943784e-05
-2.00316878737565e-05
-4.38332225801904e-07
-1.81040259062444e-05
1.00994205401399e-05
-1.44364247835285e-05
-2.51468915256995e-05
-1.17310137447477e-05
-1.97760762041206e-05
-2.82130572618997e-05
-3.39471568679353e-05
-1.50107411139179e-05
-2.58792648571266e-05
-2.79467925700258e-05
-2.54278484759876e-05
-2.51535691951832e-05
-3.88328097884711e-07
-1.08256261421658e-05
-3.71456391142868e-05
-2.87089561413815e-05
-9.8048502151762e-06
-3.16928295417402e-05
-2.50592630539921e-05
-3.27368190951889e-05
-3.13786568022517e-05
3.87161552490507e-06
-2.54783646144723e-05
-3.81957984177797e-05
-4.87284012191418e-06
-2.80459349827094e-05
-2.11321566422599e-05
-4.54179892777938e-05
-1.66533895480676e-05
-3.71014103270637e-05
-3.73354609457627e-05
-2.76477649048028e-05
-1.49242165574057e-05
-1.4220027724133e-05
-2.16677631499274e-05
-2.54256025465485e-05
-2.72330729544097e-05
-3.07498366075334e-05
-7.7109453096037e-06
-5.00717416549988e-06
-2.53115672435246e-05
-1.33176267975649e-05
-4.36833982831733e-06
-2.50829425093294e-05
-1.7437726790646e-05
-1.59253274292917e-05
-2.47806319458972e-05
-3.16226826023674e-07
-4.3015393446561e-05
-3.08684332166989e-05
-1.01189320854839e-05
-2.76381207910096e-05
-3.36325529918667e-05
-2.53660819176535e-05
-2.80082253321136e-05
-2.26538747603444e-05
-3.84987144702013e-05
-3.17228845887458e-05
-1.42556710179163e-05
-2.87237921836394e-05
-2.21700016765389e-05
-3.88432050825316e-05
-3.50182084586006e-05
-3.45514238458089e-05
-1.13407120474171e-05
-2.96476951194966e-05
-1.67738771663864e-06
-4.90889406480687e-06
-3.80927310753574e-05
-2.22642543944854e-05
-7.03081107865037e-06
-3.12515542520197e-05
-4.84226913773417e-06
-2.93373551802164e-05
-2.86260135933726e-05
-1.05744223596644e-05
-3.35066911581709e-05
-1.66060149127681e-05
-2.5161604501109e-05
-2.32624532550434e-05
-1.01807204748244e-05
-2.07836277243053e-05
-3.00489197255104e-05
-3.74603092279846e-05
-3.66080470778085e-05
-3.52908117429683e-05
-3.52197087317271e-05
-6.65324479393641e-06
-2.94408271107702e-05
-2.82822125133103e-05
-4.27086311979049e-05
-1.66326083873296e-05
-9.35838488644482e-06
-3.05040447766491e-05
-2.7181076181882e-05
-6.34647400471192e-06
-2.19770699699665e-05
-1.25866978304259e-05
-2.74731513536151e-05
-3.01118354104341e-05
-1.44657672960446e-05
-1.20651758603736e-05
-2.25286777821714e-05
-1.77997339705557e-05
-4.65825773377198e-05
-1.79483128153579e-05
-4.05365918109802e-07
-5.05021272560158e-06
-2.6285313514861e-05
-6.13869954107646e-06
-2.37799091190221e-05
-3.72912383460217e-05
-1.24400951593034e-05
-1.90590813612498e-05
-1.65017637624854e-05
-2.14642253619741e-05
-1.11744460362235e-05
-9.14919126094867e-06
-6.0170889149905e-06
-2.86550580493143e-05
-6.12363478968564e-06
-1.99885050562075e-05
-1.02224935301465e-05
-5.87492055574314e-06
-1.73797226076895e-05
2.1751182787102e-06
-2.2235064619814e-05
-4.47201390786623e-05
-1.06843270295015e-05
-3.05231710511658e-06
-2.6658686537758e-05
-3.14799532961328e-05
-4.56187722960845e-06
-1.07749604476405e-05
-1.85581505078009e-05
-1.00720584517128e-05
-2.12003764524394e-05
-2.36382104508639e-05
-1.59063251316845e-05
-2.53530326936784e-05
-1.43101240059094e-05
-3.6798886319362e-05
-1.27218868773918e-05
-3.0046027066656e-05
-3.11353897396415e-05
2.78838935759222e-06
-8.0288966161164e-06
-9.16575757920595e-06
-1.4706630065021e-05
-4.56970747926403e-06
-3.58651788411461e-05
-2.30655242023333e-05
-2.77258704250488e-05
-2.51427147326217e-05
-1.7582018718122e-05
-3.44748881245123e-05
-4.2175610046088e-05
-2.563033138549e-05
-2.06544159382808e-05
-2.57343198427957e-05
-1.44496177532795e-05
-6.32332724972866e-06
-2.07201580718647e-05
-4.16567791202123e-06
-3.13721901071846e-05
-2.83920240679319e-05
6.64432547367666e-06
-2.79032097157438e-05
-1.70536097022405e-05
-7.08160840196753e-06
-1.01725767082071e-05
-1.61932263341594e-05
-3.75649924947257e-05
-3.35218824977497e-05
-2.86804049849631e-05
-7.70248091627361e-06
-2.89551067242694e-05
-2.21791445044223e-05
-4.07231604987233e-05
-2.49472563073587e-05
-1.64564966445076e-05
-4.36592636381757e-05
-1.09486838042803e-05
-1.23847701303298e-05
-7.06836120806727e-06
-1.2208426086812e-05
-3.79765808532596e-05
-1.4836497302961e-05
-2.25131039262617e-05
-3.1069718207712e-05
-1.73061727537991e-05
-3.43505282197823e-05
-5.61744249178186e-07
-4.28273512865477e-06
-1.26810149082056e-05
-6.80079327526017e-06
-2.39354124401318e-05
-2.6088665234119e-05
-2.2601297739515e-05
-2.96260669053399e-05
-2.89670099454598e-05
-3.71441253499129e-05
-3.00140299748151e-05
-2.35440621497039e-05
-1.22139457609669e-05
-2.87774777817406e-05
-1.60906923352085e-05
-2.45213725652019e-05
-2.44721507021186e-05
-1.16481600475401e-05
-2.0172115944204e-05
-1.82304844050336e-05
-2.27229900660322e-05
-1.49946669373906e-05
-2.6748282135248e-05
-1.49727633197293e-05
-1.27182325257685e-05
-4.27180024219574e-05
-1.54413901245365e-05
-3.72003551718369e-05
-2.38885867442499e-05
-9.67132934855458e-06
-1.05147709649726e-05
-2.90198749686723e-05
-1.15893683274282e-05
-3.15902870142401e-05
-3.77365289227749e-05
-1.63996236352659e-05
-3.3218509977472e-06
-3.24956373447091e-05
-3.38037061508015e-05
-6.71360175534238e-07
-3.0810954745984e-05
-3.58253436098501e-05
-2.54227488614902e-05
1.78513561404749e-06
-4.76833741138179e-06
-6.01107581200875e-06
-4.29164475364077e-05
-2.21917032847292e-05
-3.50679074588321e-05
-3.43229450668187e-05
-3.01467705652275e-05
-1.85021026134077e-05
-1.72764224582796e-05
-8.32537880379577e-06
-3.51020395283884e-05
-3.26866909430113e-05
-1.74621558773619e-05
-2.39771692100188e-05
-7.63352984458056e-06
-3.28512044505398e-05
-1.01406873566988e-05
-3.20722136787259e-05
-8.35671933702966e-06
-9.29384989084521e-06
-6.48482538320468e-06
-1.83582929049277e-05
2.31680631188133e-06
-1.21837636660257e-05
-2.74077078092907e-05
-1.51477921551679e-05
-9.11545146771202e-06
-4.1057207221583e-05
-1.88689356846416e-05
-1.82861620309574e-05
-3.17821931824199e-05
-1.33969074107344e-05
-1.27207774578257e-05
-2.09658936719868e-05
4.20409333670188e-06
-2.64470610331652e-06
-2.54742063887785e-05
-4.63463048734747e-05
-2.25617168093399e-05
-1.21613620361489e-05
-2.50262045116091e-05
-2.77238347771164e-05
-2.67778386224791e-05
-1.06349267816713e-05
-1.58074999072818e-05
-3.32796059998668e-06
-2.37797042366261e-05
-9.0581121665331e-06
-1.99135065377417e-05
-7.94721731765162e-06
-3.83905855518952e-05
-4.12604908952724e-06
-7.08125702448655e-06
-1.96531242278374e-05
-2.39466543332576e-05
-2.46553517203254e-05
-2.5687192347944e-05
-1.64286466911128e-05
-2.50609728472159e-05
-3.10895312121635e-05
-3.9720743481262e-05
-2.47814760520919e-05
-2.91019858592762e-05
-2.75386783563344e-05
-3.02367509761975e-05
-3.82755260099425e-05
-3.50581963453978e-05
-1.56454569062573e-05
-2.60905656116443e-05
-4.54568896038322e-05
-1.96214525517243e-05
-6.95465105617073e-06
-4.2290968688112e-05
-3.16581956113866e-05
-2.52736894453751e-05
-3.5874484673588e-05
-8.56942178814753e-06
-1.33343950863707e-05
-1.84905877836713e-05
-3.01348536551111e-05
-1.01815728954504e-05
-3.02287230285947e-05
-4.11350829536046e-06
-1.75465812787576e-05
-2.64018328753981e-05
-1.61684892099856e-05
-1.54377919660928e-05
-3.45358844929359e-05
-2.19711284377023e-05
-1.70407931022198e-05
-3.94160719199674e-07
9.52407589656287e-06
-2.5720345721028e-05
-2.37566937688167e-05
-3.12656072156156e-05
-2.65085883418234e-05
-1.44648150532397e-05
-8.17745728421634e-06
-9.57490458398132e-06
-1.20222951267175e-05
-2.07090649546068e-05
-3.14287817133732e-05
-1.05101443997511e-05
-2.97754611870209e-05
-8.49074022224694e-06
-3.94162152335348e-06
-1.87840680674616e-05
-2.69073519029899e-05
7.3552434942238e-06
1.41770804443468e-05
-1.87757556120199e-05
-4.01919172031381e-05
-1.39415441390853e-05
-1.73006051336154e-05
-3.65966805585269e-06
-1.40393958269653e-05
-4.37337517070021e-05
-3.25466297500501e-05
-2.08730285281781e-05
-4.01373084154228e-05
-1.07770564676137e-05
-5.43583675143507e-06
-1.7660280910105e-05
7.59842064503985e-07
-1.13755980560284e-05
-3.6108313705508e-05
-1.51919023717916e-05
-7.36085372598893e-06
-1.69176676630471e-05
-3.67648956003499e-05
-1.7095241658838e-05
-2.99242431553909e-05
-1.11958444142919e-05
-7.10029890587659e-06
-2.4353347936851e-05
-3.10241113931733e-05
-2.32031575015221e-05
6.27690726808469e-06
-1.44405684644398e-05
-1.65547691409569e-05
-9.19322677152149e-06
-1.11015704129571e-05
-1.12136796868371e-05
-2.89357755874094e-05
-3.02926822469168e-05
-2.36209145267006e-05
-2.54325490986586e-05
-3.17422415750442e-05
-1.67779431175876e-05
-2.27334749686248e-05
-3.17891695890584e-05
-1.85384771263884e-05
-3.58569529624762e-06
-2.55559231139233e-05
-2.30349437234551e-05
-4.6603340470417e-05
-1.78750355467468e-05
-2.07833200382675e-05
-2.61908723719257e-05
-8.22912981062933e-06
-2.07537283597485e-05
-1.8341033124267e-05
-4.33301823744669e-06
2.02339730594334e-06
-2.34768400417151e-05
-2.51696773451181e-05
-2.8469439137579e-05
-1.57742624209091e-05
-2.34598873096432e-05
-1.66087793866233e-05
-2.06081117398526e-05
-3.32259205188493e-05
-2.32094062178121e-05
-4.71840110307725e-06
-1.11631156278873e-05
-4.38966002228741e-05
-1.55856272599586e-05
1.88738900250861e-06
-1.92819380047299e-05
-2.17602464519277e-05
-9.76171992773055e-06
-1.60998571553478e-05
-1.4141899196027e-05
-2.67076160964736e-05
-1.25199806055833e-05
-1.95349685621498e-05
-2.76948435942088e-05
-4.46172967653734e-06
-5.44320993353889e-06
-1.07171291419938e-05
-7.75929006073161e-06
-1.6317859371454e-05
-1.78161632525429e-05
-1.795993992619e-05
-1.82505812934327e-05
-2.28472973068894e-05
5.8862678210542e-07
-1.55601619789196e-05
-3.76959505408156e-05
-3.13301943565243e-05
-2.35827042449944e-05
-2.38047457887282e-05
-2.44275335880894e-05
-2.90336589602063e-05
-4.92859440876727e-06
-1.93438202077735e-06
-2.34281483363425e-05
-4.2585532980589e-06
-3.09983999972007e-05
-8.63645727590081e-06
-6.29969507264543e-06
-2.61559450973923e-05
-2.52345355086991e-05
-1.33777563784051e-05
-4.19431709984956e-05
-1.71535182688525e-05
-3.05782106777339e-05
-2.35534111909796e-05
-9.4529796530051e-08
-1.19368999029186e-05
-3.93131256089652e-05
-2.59763700003988e-05
2.55622352867569e-06
-3.14054272794136e-05
9.715381982e-07
-1.82673318947145e-06
-2.07906475695164e-05
-2.30740499794752e-05
-2.20717805728628e-05
-2.28340816761052e-05
-3.1890149561168e-05
-3.999153764888e-05
-4.54576158252672e-05
7.17182836456401e-06
-1.49949063743058e-05
-1.15080962092366e-05
-2.5588407191736e-05
-3.47859330524358e-05
-3.1903100458282e-05
-1.46758846309791e-05
-1.55626821476222e-05
-1.60869074725468e-05
-2.25839070549739e-05
-2.22097369343141e-05
-2.27025581267199e-05
-3.90294051178382e-06
-3.43291549543837e-05
-1.20955820087877e-05
-1.97303362486349e-05
-1.17170151592492e-05
-1.4126463743814e-05
-1.66282343729081e-05
-2.50220974430367e-05
-2.16615776692265e-05
-1.66997195830251e-06
-2.63034082461253e-05
-2.04846051868302e-05
-3.4728282276991e-05
-1.66120660029506e-05
-1.39654633309881e-05
-2.58330341485035e-05
-4.37035419982646e-05
-2.29502017943435e-05
-2.40591697877939e-05
-1.93978728553576e-05
-5.70940262234126e-06
-1.23517711716994e-05
-6.47676579602571e-06
-4.16213458816759e-05
-2.71368124630578e-05
-7.15605254155965e-06
-4.49763522977618e-06
-1.68622310340342e-05
-2.45024170590007e-06
-2.60074905987555e-05
-2.48630727560103e-05
-2.52599081896655e-05
-9.53749829575993e-06
-5.96250975178487e-06
-2.6561231468551e-05
-8.59898340951354e-06
-5.22872100862981e-06
-1.69044537126175e-05
-2.58427558802921e-05
-2.31631623580386e-05
-7.77686221584965e-06
-7.05576051758394e-06
7.8465435216631e-06
-8.86310822866506e-06
-2.95893715690665e-05
-5.81387963500488e-06
-2.36258180048114e-05
-2.02968830568506e-05
-1.90002017108128e-05
-2.54202662170342e-05
-3.55178012163489e-05
-6.0678444010203e-05
-3.14942707294658e-05
-1.89183085852452e-05
-2.76070997462033e-05
-2.25000341039794e-05
-2.92922022396309e-05
-1.64992019539435e-05
-2.9620587753814e-05
-1.42058606251308e-05
-1.76156380789573e-05
-1.4683167744959e-05
-1.70573544884971e-05
-4.58319228927367e-06
-1.29484133753244e-05
-3.56121069210675e-05
-3.21896263651797e-05
-2.43161822917795e-05
-1.85279934763185e-05
-2.54802371002242e-05
1.10671912584458e-05
-2.83021254068639e-05
-3.63483042782954e-05
-8.89701983566816e-06
-3.60295737075763e-05
-9.48315344797479e-06
-1.49741775336028e-05
1.31378325297296e-05
-1.3404899007719e-05
-1.78762303818011e-05
-1.98684798230696e-05
-1.36626940621681e-05
-1.73263508248218e-05
-2.40050965401231e-05
-2.04396586229576e-05
-1.41031801644976e-05
-1.44354794671868e-05
-2.93057814426053e-05
-1.29916950939556e-05
-2.60652859707155e-05
-3.00560531134213e-05
-3.9626560863807e-05
-8.96779699705913e-06
-1.14517776007331e-05
-2.27802308795035e-05
-1.94271909522954e-05
-1.29858138108669e-05
-1.28698377958606e-05
-3.30264442335828e-05
-2.83515461416606e-05
-2.69975552280076e-05
-5.08043276601146e-06
-2.00795027045341e-05
-3.21600930536528e-05
-3.15884952802048e-05
-3.39844876661542e-05
-2.42408230947726e-05
-2.26702317892746e-05
-6.02892687073945e-06
-2.84632228140659e-05
-3.99566511028459e-05
-3.39105161998768e-05
-2.72319187006178e-05
-1.3192863383212e-05
-2.12326061172694e-05
-2.1113567251564e-05
-1.8240597367016e-05
-8.54842318281448e-06
-1.2165931594794e-05
-6.69595783350777e-06
-2.08689496877778e-05
-3.0839778183863e-05
-4.71288806732287e-05
-2.81501326023937e-05
-1.73801606729033e-05
7.87926182839735e-06
-1.66638561654912e-05
-3.10983343861626e-05
-1.62884998510744e-05
-2.70245077478847e-05
-1.77893149509168e-05
-1.48469152034498e-05
1.4486336844327e-06
-1.36679203997213e-05
-3.10472948865933e-05
-1.96341935849736e-05
-1.92571700345142e-05
-1.76440373391004e-05
-3.10960283308526e-05
-4.6563203900434e-05
-1.74093938715908e-05
-2.32381029442135e-05
-3.09031790459329e-05
-4.46775660616181e-05
-2.50397956227596e-05
-2.94971788436609e-05
-2.92546123492805e-05
-3.49702596379649e-05
-1.97640886124149e-05
-1.99153614119252e-05
-2.12587829990438e-05
-1.99757666672606e-05
-4.28878588621259e-05
-1.73262308751584e-05
-1.54232681579027e-05
-2.35325420328348e-05
-2.11506718492052e-05
-4.3318870166214e-05
-1.17461213175531e-05
1.720893293091e-06
-1.07789671243864e-05
-5.67755852775287e-06
7.02774569233945e-07
-4.60974194190838e-06
-1.10785884868381e-05
-1.16238656198893e-05
-7.67205454556367e-06
-2.26611676810272e-05
-8.99367263838971e-06
-2.69080178742186e-05
-3.73663137299447e-05
-3.53504401664413e-05
-1.99128387980691e-05
-1.18397685005876e-05
-1.83165093522533e-05
-2.12165196950508e-05
-1.62693954154567e-05
1.19838238916343e-05
-3.10275311824233e-05
-3.39498255871738e-06
-2.13397121173829e-05
-2.95036800444696e-05
-3.25602105715778e-05
-3.97690456084065e-05
-1.86682271486306e-05
-1.68149351070499e-05
-2.48264671116148e-05
-1.41226039324399e-05
-1.83805608670649e-05
-1.56992448882238e-05
-5.07842479686548e-06
-1.09036742024188e-05
-2.74063266288664e-05
-1.35630899947476e-05
5.43524416548601e-06
2.52292024407255e-06
-1.32992433412543e-05
-3.13560733446599e-05
-2.17836095142466e-05
-2.62137344132246e-05
-1.9073386981942e-05
-1.41447119632503e-05
-1.31492597989748e-05
-3.68458158418891e-05
-1.4410757656435e-05
-4.05763013902757e-06
-3.44461494113433e-06
-3.80181748329486e-05
-3.10783669274698e-05
-8.30320769536815e-06
-7.62594073806339e-06
-2.15661736051498e-05
5.78663040077358e-06
-1.63969503178331e-05
-2.18921569376671e-05
-1.90452673751661e-05
-1.23116043906803e-05
-8.70916871206794e-06
-2.8439291305784e-05
-2.09422202945763e-05
-1.3991630202149e-05
-4.94684805549926e-05
-1.69664724102084e-05
-9.6688751015601e-06
-5.49509317666395e-06
-1.74022809691206e-05
-2.10620865422456e-05
-2.30778468469761e-05
-3.56123777217298e-05
-1.20369824372412e-05
-2.29441108754009e-05
-1.40508247662398e-05
-2.79065808617321e-05
-1.76976576336819e-05
-2.99995929989269e-05
-6.17082941636651e-06
-4.59249381460784e-05
-3.53295634700985e-05
-2.13848160845415e-05
-4.95761910225375e-06
-2.84742735048811e-05
-1.67958269164583e-05
-1.34640820577937e-05
-1.29349376353698e-05
-2.00154509782585e-05
-2.83580836803703e-05
-1.35371572825618e-05
-2.02370123554627e-05
-1.5229405514283e-06
-1.03744482279295e-05
-2.73334945876122e-05
-2.21399305285423e-05
-2.21036243068856e-05
-1.58413725712852e-06
-2.65469805744367e-05
-2.08160513212774e-05
-1.41696889219982e-05
-1.08972135199652e-05
-4.47201639408517e-06
-1.50058416738697e-05
-1.6678670953337e-05
-2.6282984541292e-05
-4.64005410980761e-05
-2.02769566737442e-05
-4.82053626620377e-05
-9.75565008624986e-06
-1.94295507471743e-05
-2.38390591475e-05
-2.15632393145248e-05
-1.85983730116708e-05
-1.52552286864545e-05
-2.34355419620414e-05
-2.07214678811979e-05
-3.77233051647299e-05
-3.33213072960316e-05
-3.94766590055588e-05
-1.55631148816214e-05
-2.00784194649603e-05
-5.65731529358076e-06
-1.43546298278133e-05
-4.56070836340372e-05
-1.69844683099449e-05
-3.00117527794584e-05
6.09203359269658e-06
-2.00097627827807e-05
-1.03760717781614e-05
-5.93721929824325e-06
-1.81317104115268e-05
-4.20910830213828e-05
-1.99214925078399e-05
-1.14854509421959e-05
-1.54093422814621e-05
-2.33291655947347e-05
-2.38687324298556e-05
-2.21019390307958e-05
-2.66907193596057e-05
6.83248108889029e-06
-2.78948250193537e-05
-2.50684661791994e-05
-4.15710134144371e-05
4.01023742057662e-06
-4.52944797166999e-06
-3.54932102598992e-05
-9.13431649661128e-06
-3.2531916127028e-05
-2.62232356776088e-05
-4.99827166663403e-06
2.33977656875439e-06
-2.13945283261915e-05
-3.29926550497994e-05
-2.89395434514422e-05
5.591074567887e-06
-3.30226198051752e-05
-2.7704383640278e-05
-2.47742716162261e-05
-2.32803026956144e-05
-1.27678355473009e-05
-2.66291700995644e-05
-1.45534533240211e-05
-2.99667598973299e-05
-4.46777423361153e-05
-3.30530992520386e-05
-3.07206378102151e-05
-3.0412861453357e-05
-2.53916327428369e-05
-3.43679118468758e-05
-8.47846047826526e-06
-6.43963823390915e-06
2.36703440945724e-06
-5.93815553127804e-06
-3.6112511719543e-06
-1.43122044940659e-05
-1.01107631701315e-05
-2.63209128652053e-05
-1.30188414766882e-05
-4.23421461112871e-05
5.75845678129582e-06
-1.73908573138163e-05
-4.46715531024667e-05
-1.14889931434949e-05
-1.20144477899402e-05
-4.05151926558035e-06
-1.81541672415236e-05
-1.0616190347477e-05
-1.59982512397716e-05
-4.17634441329067e-05
-4.3589859797184e-06
-2.41076101298418e-05
-9.28203577970996e-06
-6.11968111219943e-06
-2.18938121253408e-05
-2.52552775452347e-06
-2.28787957281004e-05
-1.91911371038052e-05
-3.75523250774308e-05
-1.61230375088379e-05
-2.5392962506534e-05
-1.52634490190223e-05
-2.70976001320013e-05
-4.07817405302378e-05
-2.37049701274526e-05
-2.3564187673672e-05
-2.25138858996111e-05
-1.26093869832946e-05
-1.85509443649877e-05
-2.06822372437641e-05
-1.75786086721172e-05
-3.78519189692947e-05
-1.991594398811e-05
-3.08835129131914e-05
-5.00620806135813e-05
-5.70557481746017e-06
-2.3511872764242e-05
1.40398949618635e-05
-4.06150112467652e-05
5.66945243326155e-07
-2.10130514960907e-05
-1.56171234024682e-05
-1.73510628346352e-05
-9.60824960758433e-06
-2.71787815274205e-05
-4.5887833352844e-06
-2.52813510370675e-05
-2.58141077684835e-05
-1.05321290734994e-05
-1.63318986416488e-05
-2.56006912533723e-05
-1.36896606079954e-05
-1.66124892142742e-05
-1.95071117119442e-05
-3.17842934330539e-05
-2.90319229814443e-05
-2.08692067488271e-05
-2.3913230642322e-05
-2.76998035332364e-05
-2.38226380938691e-06
-9.67468206392693e-06
-3.37676176504479e-05
-6.77818814388718e-06
-2.82194964512559e-05
-5.37696865663033e-05
-4.16080625098106e-05
-4.09440503492695e-05
-7.97381832711944e-06
-1.74905340017681e-05
-1.66294339712854e-05
-6.11192318923783e-06
-5.2018348307896e-06
-1.02532994983721e-05
-1.09102629352812e-05
-1.35487576180835e-05
-2.36712293661069e-05
-1.60153813179863e-05
-2.17118695076372e-05
-2.14478922486747e-05
-2.81861512118472e-05
-2.34382935955701e-05
-1.83806630760856e-05
-2.67181623231523e-05
-3.00214711358626e-06
-1.62536005448077e-05
-3.88000690471978e-05
-3.16724675809516e-05
-2.0689385651983e-05
-1.52824226102974e-05
-2.85157751326069e-05
-2.61557182847215e-05
-2.49191264752083e-05
-2.10496551667776e-05
-1.81323174869366e-05
-1.86009913794806e-05
-1.44440608080891e-05
-3.3540942326504e-05
-1.40481782060433e-05
-2.72435357626113e-05
-1.38772991605534e-05
1.23056777683658e-05
-3.37560341381595e-05
-1.36509343201771e-05
-2.91765978624819e-05
-1.65582036367729e-05
-2.12033085599105e-05
-4.98622472990669e-06
-1.58844283938751e-05
-7.64837583346262e-07
-2.35665187916061e-05
-2.71012837481967e-05
-1.57805979808816e-06
-1.27249698745247e-05
-1.52884392335914e-05
-1.80830135639426e-05
-2.33524369699951e-05
-6.30083572524205e-06
-1.06403111126687e-05
-2.36695967761637e-05
-4.28699722138239e-05
-4.81190803636585e-06
-2.10314093308758e-05
-2.2598265582269e-05
-3.35651625539136e-05
-2.01374409810368e-05
-2.67983586596447e-05
-2.76173216325985e-05
-1.7174865980832e-05
-2.08993204697421e-05
-3.06861551250187e-05
-2.11510545661028e-05
-1.96592592331338e-05
-3.48773238139095e-05
-2.33160450842136e-05
-1.08403772617291e-05
-1.60795017717872e-05
-3.42522338946155e-05
-5.4814595127443e-06
-2.15474768541508e-05
-2.05955667573756e-05
-2.10455557037799e-05
-3.38811172168632e-05
-2.11595427595089e-05
1.27095763509168e-05
-2.29583464865669e-05
-2.71594671345765e-05
-2.86714924761841e-05
-7.23558717253869e-06
-6.77391690197221e-07
6.05643521343135e-06
-3.49016978388563e-05
-2.65787473056029e-05
-8.27121475826036e-06
-5.24782788223176e-05
-4.27364898740908e-06
-2.48652724587746e-05
-1.952780337273e-05
-9.73708133704519e-06
9.8133919624303e-08
-1.0246494014804e-05
-1.05122176886907e-06
-1.7764815616706e-05
-2.93065962612728e-05
-3.21360540771454e-05
-3.66610772721773e-05
-1.30702247247193e-05
-3.74000600111097e-05
-2.07940495471224e-05
-2.95923357523188e-05
-3.38580159160418e-05
-1.6488191926343e-05
-3.19976703836978e-05
-2.77938542073981e-05
-2.59707546569953e-05
-2.71287931566016e-05
-2.72835408723338e-05
-1.27072048550168e-05
-8.74621421805942e-06
-1.55431313443436e-05
-1.78618427718979e-05
-2.20345966315649e-05
-3.45413835283843e-05
-3.09139359341287e-05
-2.23318789239457e-05
-1.30598600978017e-05
-1.38412560531569e-05
-3.61527881652723e-05
-1.48890071904194e-05
9.97373792440233e-06
-7.82871271888097e-06
-7.50567541146193e-06
-1.11800228683321e-05
-3.55590800981813e-05
-1.4962330708484e-05
-2.25798413666278e-05
-1.19689713105915e-05
-2.21105531924779e-05
-2.61752150834513e-05
-8.67262618921252e-06
-2.36793789529474e-05
-3.18669752714075e-05
-3.469130272559e-05
-1.33300713485495e-05
-7.37948538221346e-06
-1.26163656605485e-05
-9.82946532811288e-06
3.96451521190138e-06
-1.72784651355198e-05
-1.29454743369281e-05
-2.76696872540662e-05
-3.21335915091716e-05
-2.21953217409439e-06
-1.9401771743291e-05
-3.55205031819113e-05
-1.43071485644911e-05
-1.51609311970605e-05
-1.53592470009947e-05
3.48533010558322e-07
-3.48500067321464e-05
-8.678061151698e-06
-1.09978250557878e-05
-2.6598301125043e-05
-3.50422159618628e-05
-3.23424871306509e-05
-9.19800606631168e-06
-2.44377184840755e-06
-3.21561466279248e-05
-3.89583971506859e-05
-2.41836476046017e-05
-1.7185629764716e-05
-4.87594686980369e-05
-1.44754465135291e-05
-3.16541464336519e-05
-2.18015573965594e-05
-1.44711015871846e-05
-2.80728563772688e-05
-1.88386166086389e-05
-2.28264646903512e-05
-1.56710201552708e-05
-1.82772343768293e-05
3.05118735599279e-08
-1.21724389394879e-05
-1.55670813984034e-05
-2.31680528536391e-05
-3.1979702871732e-05
-2.15497736144207e-05
-1.02885124081896e-05
-3.04744071323777e-05
-3.4925522581247e-05
-9.49868148412354e-06
-4.3856862317776e-05
-3.43178914160313e-05
-2.55125102459677e-06
-1.42631933510247e-05
2.54497889809509e-06
-2.73496223080991e-05
-1.89964953313438e-05
-1.61406241606902e-05
-2.05673164664117e-05
-3.2517299990343e-05
-2.6497171327664e-05
-3.92888244994777e-05
-2.13468630951332e-05
-1.20281480114985e-05
-6.34578772720842e-06
-6.64317248036476e-06
-1.51524102462561e-05
-4.25135555519738e-05
-1.32110838798644e-05
-1.00491534896474e-05
-2.97452978312339e-05
-2.36330359209933e-05
-1.14411183258053e-05
-1.55673645113754e-05
-1.94150083931455e-05
-1.73831426237697e-05
-3.87998543206918e-05
-6.84376992322407e-06
-1.23257673027723e-05
1.2045850449269e-06
-2.02947337498256e-05
-1.66878374125175e-05
-5.14749745817468e-08
-2.68670992708223e-05
-1.88915781960288e-05
-3.83481252078152e-06
-2.72463272104954e-05
-6.57071756571606e-06
-4.64165610176797e-05
-1.67280760571205e-05
-2.96211448791608e-05
-2.90345510137747e-05
2.11962281480658e-06
-1.6348361083787e-05
-3.66392660778401e-05
-5.26699259220073e-05
-1.80306339066573e-05
-1.52856145378114e-05
-1.10119332093039e-05
-1.45600105811428e-05
-6.42313710995096e-06
-1.85792881515987e-05
-2.5839964391048e-05
-1.00211271638795e-05
-2.45264125480481e-05
-7.64212580684313e-06
-2.71657280484219e-05
-2.22156847320483e-07
-2.48386122072902e-05
-1.43688955873816e-05
-1.59581146992826e-05
-8.96601247261544e-06
-1.32307681769256e-05
-1.46684181088567e-05
-2.93129628972469e-05
-7.46076088546648e-06
-1.86047154942619e-05
-2.62449651737293e-05
-2.07990206946469e-05
-2.44244705594969e-05
-2.23925905804565e-05
-3.33032593592487e-05
-2.35202015337428e-05
-3.53672387795636e-05
-3.49439139877098e-05
-1.25201460343915e-05
-3.27810299160813e-05
-3.79592693481872e-05
-4.77455878666354e-06
-1.08461402167964e-05
-2.48138568507498e-05
-3.8444430638983e-05
2.983177617875e-06
1.67464488861835e-06
-3.7064538390929e-05
-1.29077067199217e-05
-8.03717032170385e-06
-1.9527849323375e-05
-1.63863645016923e-05
-4.58047799412953e-05
-2.37020303077757e-05
-2.78429962174258e-05
-3.95434389804209e-05
-2.00730791771147e-05
-3.49668730180191e-05
-8.82070796398132e-06
-2.1078359845818e-05
-1.30308238171872e-05
-2.20548045289172e-05
-1.01983044350912e-05
-1.87702975709767e-05
-1.45411837558602e-05
-2.95082368791918e-05
-1.95098857735247e-05
-3.86788462330403e-05
-3.17160078560709e-05
-1.62416808113514e-05
-1.23078934925959e-05
-9.54854197274218e-06
-4.26496804445471e-05
-5.74343992836789e-06
-2.05324594053664e-05
-1.91568003710651e-05
-2.75292301582577e-05
-2.57991561430323e-05
-2.23342386612073e-05
-1.38371815180322e-06
-1.43918002726435e-05
-1.9959699545988e-05
5.17467507905521e-06
-3.02021739259454e-05
-2.16012298307542e-05
-3.97505001865213e-06
-5.30701707153144e-06
-2.95834831576645e-05
-1.18262473279342e-05
-2.56344493226512e-05
-2.62107820923531e-05
-1.85600767353593e-05
-3.24627254176801e-05
-5.39827629426312e-06
-3.64180730788011e-05
-5.02976056017664e-06
-4.79028376781886e-05
-3.79963582182588e-05
-1.33062093149734e-05
-3.62003563184228e-05
-2.73553333420434e-06
-1.61595868587191e-05
-9.57148708556347e-06
-4.73944365752444e-05
-2.01867286466868e-05
-1.67208562354178e-05
-1.96746673362927e-05
-9.54633298298107e-06
-3.92135242939615e-05
-2.774847048371e-05
-2.56550814669028e-05
-3.51673670636427e-05
-1.06522834829332e-05
-2.7152048571678e-05
-2.18983567522267e-05
-2.33641166823075e-05
-2.70533630688447e-05
-1.79715702492698e-05
-1.13314637727208e-05
-2.34960541346044e-05
-8.47435467657423e-06
-2.0976398196092e-05
-2.92052406545693e-05
-1.88155097080197e-05
-1.82403118426881e-05
-2.95179779757468e-05
-2.44291434197414e-05
-1.8436801612861e-05
-2.04223627879354e-05
-3.01380210940994e-05
-3.83353348224313e-05
-1.65906094077778e-05
-2.99724904356667e-05
-2.07308912216059e-05
-1.49575264531708e-05
-1.33611743978392e-05
-1.93510002107366e-05
-3.65261254971161e-05
5.18422939553874e-06
-2.30409791176224e-05
1.30883946070973e-06
-2.13694565501321e-05
5.62807071792254e-06
-2.29197105880924e-05
-3.03240927195793e-05
-3.66069513227451e-05
-1.49231724630443e-05
-1.74198515214144e-05
-2.01328714174461e-05
-3.03466160835708e-05
-3.61869655915137e-05
-2.35792047335953e-05
-2.33348526015398e-05
-2.41143548213121e-05
-2.87250063413552e-05
-7.58082309107081e-06
-4.68832510724942e-06
-2.10550048495935e-05
-2.98674335509752e-05
-1.41657624443979e-05
-1.70449689756384e-05
-8.55110931088253e-06
-2.74249379244949e-06
-1.18445783642296e-05
-1.56539090484616e-05
-2.58416728638871e-05
-2.41958866578509e-05
-1.98680381916007e-05
-3.69423120689264e-06
-1.71760944455403e-05
-3.02088587651973e-05
-2.66528996353858e-05
-5.75112597862811e-06
4.77073112802171e-07
-1.89949187693522e-05
-5.16584013984494e-06
-2.98891683565187e-06
-3.19866826865175e-05
-2.86056414154143e-05
-2.00277834003313e-05
-1.75739566221337e-05
3.20003086630072e-06
-2.13894545168265e-05
-1.35688198354108e-05
-1.15722949913155e-05
-2.68118846251529e-05
-2.66324300672359e-05
-3.71190741337041e-05
-1.5041447113151e-05
-1.68396225840734e-05
-3.02421355895806e-05
-4.26750209316195e-05
-1.22669939233694e-05
-3.00128345191216e-05
-1.64979657794599e-05
-3.96793249396925e-06
-3.36654568018709e-05
-2.16985459593707e-05
-2.72840194362173e-05
-7.2735401043001e-06
1.60522461316507e-06
-1.80217868440889e-05
-2.31337359805556e-05
-3.11433644528549e-05
-1.6590250966878e-05
-1.83942044053143e-05
-3.43475511174016e-05
-3.3746203842501e-05
-4.54740244737482e-06
-1.92125266560525e-05
-1.30943589814593e-05
-6.29328892770376e-06
-2.95645018871392e-05
-3.31036018634592e-05
-1.42061832785005e-05
-3.66324661043218e-05
-7.67687022685658e-06
-2.69036778674912e-05
-3.10290320708985e-05
-9.91397098730394e-06
-3.1026342418301e-05
-1.58818745155158e-05
-3.64666687679089e-05
-2.83831687315949e-05
-9.8940442897451e-07
6.46152788813961e-06
-1.95551250752159e-05
-1.42623429044378e-05
-1.79175992913578e-05
4.92615533575681e-06
-9.6269528892231e-07
-1.43837615780822e-05
-4.52660701053668e-06
-2.67890045622474e-05
-2.68209501784115e-05
-2.95845870712386e-05
3.66014640555761e-06
-5.0969109793568e-06
-2.05999171271063e-05
-1.46615680129071e-05
-1.46275713704787e-05
-1.83298232653851e-05
-2.65729045799501e-05
-3.53201224226374e-05
-3.53165486568374e-05
8.71542484826353e-07
-3.74085477208511e-05
6.74901664854711e-06
-1.61035545261467e-05
-2.99447789779925e-05
-1.32875293060617e-05
-1.40045255135553e-05
-6.9584938633931e-06
-2.41596959528499e-05
-2.25373911106954e-05
-2.02836772313233e-05
-1.43877294106532e-06
-2.23047558042174e-05
-3.22046931554336e-05
-9.44600957241182e-06
-1.544440892802e-05
-2.57047547051012e-05
-5.62383312180712e-06
-4.37694035682145e-05
-2.41999691086223e-05
-2.19211588090031e-05
-1.1956391366721e-05
-2.00045207720609e-05
-7.83842661103128e-06
-3.24063545206704e-05
-3.51111985804426e-05
-1.7125905246615e-05
9.90890461787391e-08
-3.65281486794143e-05
-1.27673592824175e-05
-3.93542342364872e-05
-2.20355984627833e-05
3.89113038265515e-06
-2.48710018228714e-06
-9.14099411368445e-06
-4.04684142077274e-05
-3.09352255611872e-05
-1.6480174653661e-05
-3.34712015335847e-05
-3.03186646889292e-05
-6.25131199997156e-06
-4.54600230865931e-05
-3.34169667751084e-05
-1.7083208871578e-05
-2.84619742982368e-05
-3.63688061315718e-05
-2.20060773744082e-05
-1.06443703822715e-05
-2.78431308067953e-05
-1.48935401236637e-05
-2.40776278781362e-05
-1.13869875062848e-05
-1.15498341620738e-05
-3.84160039983071e-05
-2.25377748878646e-05
-1.94858506008129e-05
-2.53889892868923e-05
-2.162522294735e-05
-1.77583135377546e-05
-6.18040384844829e-06
1.24376322995141e-06
-2.14686793332022e-05
-4.96359043733715e-06
-2.38590373435026e-05
-1.40302431475816e-05
5.12371648265735e-06
-7.62606312246043e-06
-2.04582877639109e-05
-1.6661659347758e-05
-1.29452280511711e-05
-4.37244192765029e-05
2.26111681644886e-06
-1.85850435807517e-05
-1.03444329346673e-05
-1.99068709164138e-05
-1.66274403466263e-05
-2.99739979167518e-05
-3.12292332534111e-05
-3.41377462198675e-05
-3.74281268826226e-05
-2.351694687451e-05
-1.83753506044602e-05
-2.81746580643324e-05
-2.54596624146399e-05
-1.83794677091469e-05
-1.06455000300325e-05
-4.06762563839759e-05
-4.43693930124083e-05
-1.38581591250538e-05
-1.77772168969791e-05
-1.98307984977053e-05
-1.68096309727743e-05
-7.91720374492021e-06
-3.91378486018764e-05
-2.19778921033785e-05
-2.58427983524431e-05
-5.33925014090236e-06
-5.24326059283856e-06
-2.61332875348893e-05
-4.07852878761015e-05
-4.31235291007855e-05
-1.27557166753756e-05
-2.29336527083082e-05
-1.47069976418939e-05
-3.18822948476419e-05
-1.82676587237904e-05
-2.0874071840886e-05
-2.86051057587465e-05
-1.21010211370404e-05
-5.22710903594543e-06
-1.20730044888582e-05
-1.41934248285891e-05
-2.5675693673479e-05
-3.42569080972314e-05
-3.09655566804223e-05
-1.28250889420428e-05
1.61994897409457e-06
-4.73768238902659e-05
-3.62453248297355e-05
-2.42180481932721e-05
-3.77068983230613e-05
-1.77600612333621e-05
-2.93524772211237e-05
2.44389207988721e-06
-3.39483551826853e-05
-7.68962075824689e-06
-3.49374922744776e-05
-1.378760185153e-05
-3.2013601154985e-05
5.93967141049065e-06
-6.12979896289548e-07
-2.51088934569944e-05
-9.09098336574707e-06
-7.89312998577222e-06
-2.42468826722624e-05
-2.20025539525427e-05
-2.67091032628961e-05
-1.83972111117784e-05
-2.10088567417683e-05
-3.02422435563911e-05
-1.94181629601742e-05
-1.74960802898138e-05
-4.03716062346412e-05
-2.57726498827669e-05
-4.97385196257063e-06
-2.34647385537578e-05
-3.03964560922229e-05
-2.05559922162623e-05
-1.99192899696307e-06
-3.57070681543278e-06
-2.23706476554654e-05
-1.20511445085335e-05
-1.26787635187785e-05
-5.0982256153753e-05
-2.03839903243997e-05
-2.04565244475032e-05
-1.7354191436362e-05
-2.38669573550102e-05
-3.33533278909321e-05
-2.27987204664145e-05
-1.43155597643528e-05
-1.6862485254614e-05
-2.64746718298222e-05
-1.28104671638872e-05
-9.7050482323746e-06
-2.95845866623636e-05
-2.46431821338864e-05
-2.71736387747882e-05
-5.62680298145226e-06
-2.2426430868845e-05
-5.38561777223063e-06
-3.66014515491473e-05
-1.87841128388748e-05
-7.19242756336074e-06
-2.94509313318849e-05
-2.0224832535455e-05
-2.83772791814486e-05
-4.07628105711102e-05
-2.42524401262808e-05
-1.4684865281954e-05
6.12582531800575e-07
-4.03185259319403e-05
-2.09913763799759e-05
-1.23226245647864e-05
-1.58089323690482e-05
-2.68587580716582e-05
-1.50197591525223e-05
-1.49840974358846e-05
-1.77084554201171e-05
6.54262496542726e-06
-1.64105478022514e-05
-1.30147611303276e-05
-2.92325327273776e-05
-2.07452729104809e-05
-5.52410980916622e-05
-2.99376590733483e-05
-1.12315385974252e-05
-3.46323582473072e-05
-2.59902748455868e-05
-2.97483442836817e-05
-3.35643265682592e-05
-3.53258080501671e-05
-2.00381304665305e-05
-3.93505098964001e-05
-2.53367757085694e-05
-4.91485565065865e-06
-2.35300644297457e-05
-3.34789811086985e-05
-1.41852631706262e-05
-1.59056885719082e-05
-4.13379994447437e-05
-2.22405314605905e-05
-2.16905758913083e-05
-3.92363129798557e-05
-3.21985902865999e-05
-2.08259346622441e-05
-2.61940401567329e-05
-3.20097477112052e-05
-2.53796815505216e-05
-3.49516878634711e-07
-2.02280227165499e-05
-5.95301540519452e-06
-3.15973931719735e-05
-3.08953196809116e-05
-3.67718820785138e-05
-2.08973408555505e-06
-1.76860115828588e-05
-1.88279552044279e-07
-1.72823497659879e-05
-2.31919521843619e-05
-3.44346260615967e-05
-2.5893869356346e-05
-2.57490974665875e-05
-3.54289767586238e-05
-3.97026404060582e-05
-2.00804114300671e-05
-1.08939552791556e-05
-1.46065874693245e-05
-2.80547760406664e-05
-6.58167321895408e-06
-4.15457341261666e-06
-2.91540251794117e-05
-1.6086377121698e-05
-4.33709701913376e-05
-2.36423372613032e-05
-2.73038896033392e-05
-1.34821546183974e-05
-2.39321640569024e-05
-1.60757886104671e-05
-1.50828615972735e-05
-8.90573171290447e-06
-3.76141318220043e-06
-1.09759547719046e-05
-2.09148544132466e-05
-8.94910796778772e-06
-1.86922915519698e-05
-6.79236103932068e-06
-1.34285118148088e-05
-1.73504694172815e-05
-3.28496665920985e-05
-2.42409142988126e-05
-1.83470514895275e-05
-2.26753521868078e-05
-1.54243988461832e-05
5.37413615056445e-06
-2.3863944924597e-05
-3.35359973382073e-05
-2.88068508433085e-05
-1.27232933662519e-05
-2.38105493025959e-05
-1.70220786853705e-05
-1.66326383799504e-06
-2.84912346861568e-05
-1.59093927620364e-05
-3.63144368145287e-05
-3.09857317662482e-05
-2.84756895187096e-05
-2.3149703498285e-05
-2.128236552963e-05
-2.21961032905659e-05
-1.87364154655186e-05
-1.34767878534984e-05
-1.89517964539008e-05
-3.09597194457796e-05
-4.45220723656544e-05
-2.32371314795828e-05
-7.99195459816265e-06
-3.13543055468511e-05
-4.53301554744331e-05
-1.98141504166099e-05
8.18193451539399e-07
-1.50937472915025e-05
-3.70999113976256e-05
-1.47611943909059e-05
-3.29484324238167e-05
-1.41155170132777e-05
-3.29528794464616e-07
-1.23606169400403e-05
-1.42255571970376e-05
-3.05836593787046e-05
1.59018136715803e-06
-1.65253645250354e-05
-2.84271892407814e-06
-1.09960055913971e-05
-2.368492800628e-05
-5.90075084217045e-06
-4.87831961882666e-05
-2.33008998150084e-05
-3.6349982007817e-05
-2.26467154091374e-05
-1.64072164707064e-05
-1.6774859427313e-05
-1.04928876613676e-05
-1.96633025274013e-05
-1.49486234271076e-05
1.51124142944262e-07
-2.30344389540019e-05
-2.80815257018754e-05
-1.93362933491992e-05
-4.68487768289932e-05
-2.5102993951458e-06
-9.90237140813295e-06
-3.37000972853483e-05
-2.05445755416362e-05
-1.82642765506474e-05
-1.79985604154533e-05
-1.41647040487557e-05
-1.34696190397284e-05
-1.50903196307331e-05
-2.59520833352468e-05
-6.15198351938584e-05
-3.72462647671096e-05
-2.07828361556416e-05
-1.46931226486717e-05
-7.83228212270321e-06
-3.19811286316646e-05
-3.73216325651509e-05
-3.22786309530665e-05
-3.11417196778726e-05
-9.96990045290516e-06
-1.95858839857169e-05
-2.91139327758856e-05
-1.25773422516395e-05
-1.72300653502667e-05
-1.25278883998745e-05
-2.6013436717728e-05
-1.96620328383208e-05
-2.12774715055077e-05
-3.26241294877035e-05
-6.89614263768354e-06
-1.70229430568239e-05
-3.78755008931967e-05
-4.33257341396633e-06
-4.07557424847494e-05
-2.09921893695247e-06
-4.05602495146144e-05
-3.13476714734384e-05
-3.65124661857159e-05
-2.59240033778877e-05
-3.0922247876876e-05
-1.5957514854716e-05
-1.13397869633577e-05
6.48262794169436e-07
-2.68894048351006e-05
-1.620487829512e-05
-3.71539895284803e-05
-1.65874765850932e-05
-3.10261338345721e-05
-2.03822049222745e-05
-1.30024955419346e-05
-1.5905528709466e-05
