# Supplementary material for: Research on computational propagation and identification of mine microseismic signals based on deep learning
Source: PLoS One. 2025 Oct 22;20(10):e0334641. doi: 10.1371/journal.pone.0334641 (PMC12543183; doi:10.1371/journal.pone.0334641)
Supplement: S3 Data — (ZIP) [file pone.0334641.s003.zip › 000100500002852.xlsx_0.txt_24.txt.txt]

-1.39417928588882e-05
-2.49136559828158e-05
-1.3044474853055e-05
-1.524202823923e-05
-2.98416345549256e-05
-8.16147529216425e-06
-2.65001887296783e-05
-1.36342815755572e-05
-2.54941284704533e-05
-3.36687134266626e-05
-2.78989492243849e-05
-1.3169024720412e-05
-4.01287378201472e-05
-3.11639107846095e-05
-1.38006234193758e-05
-3.77038681620158e-05
-1.68782469440378e-05
-1.81555126554016e-05
-2.27494193202956e-05
-2.7436177923994e-05
-1.13652413888484e-05
3.98733679491056e-06
-1.89694536397137e-05
-4.87263829535155e-05
-1.80812222863072e-05
-2.5212378994528e-05
-1.4690281194605e-05
-5.78341725135022e-06
-1.8007387876857e-05
-1.95551481822749e-05
-2.89750838373e-06
4.47295362554765e-06
-4.13026436394553e-05
-2.07846934531204e-05
-1.49775815240903e-05
-1.11532068799512e-05
-3.76506320118703e-05
-3.43855061639814e-05
-3.06816186679025e-05
-1.82683119886455e-05
-3.53971355583707e-05
-9.98016822470478e-06
-9.76133904103512e-06
-4.78645635032319e-06
1.43621035272517e-05
-1.61591995821234e-05
-2.35614603616099e-05
1.8046654563072e-06
-2.46307009991858e-05
-2.89964264844488e-05
-1.72444149504236e-05
-8.93766230242537e-06
-2.9691127518346e-05
-5.29957544958626e-06
-2.46963565850076e-05
4.1398375913984e-06
-1.09759486977062e-06
-1.08823689587931e-05
-1.59663802276404e-05
-3.9959680507153e-05
-2.18386106552733e-05
-2.86497541503368e-05
-1.86025046761173e-05
-3.55134214437526e-05
-4.49429233417095e-05
-1.01572594420869e-05
-3.47791226181814e-05
-1.61981853446133e-05
-2.57126840743602e-05
-2.97387448576169e-05
-3.34715897365553e-05
-3.3500936558055e-05
-2.14486509035602e-05
-1.79355468428758e-05
-4.0376574417575e-05
-1.90970174133776e-05
-2.50837119323517e-05
-3.86306094284486e-05
-1.77669980849269e-05
-3.07822746001519e-05
-3.75531399014856e-05
-2.47243557991962e-05
-3.31189193796829e-05
-4.40412707070855e-06
-1.86549890817476e-05
-2.68457119827726e-05
-2.09665005769829e-05
-8.98362621588696e-06
-2.06140426900279e-07
-1.14555935830355e-05
-1.25286837960582e-05
-2.48679035655046e-05
-2.54569170066716e-05
-1.54043460772126e-05
-3.68734950382466e-05
-1.84379533481847e-05
-5.49290597471415e-06
-3.88374412641983e-05
-7.17297018821264e-06
-2.89942461203541e-05
-1.3908306988583e-05
-3.04206414737206e-05
-7.65368004264073e-06
-1.41616713823824e-05
-3.68232017551542e-05
-2.46637909682577e-05
-9.60107505901589e-06
-2.06168969614687e-05
-2.03066129490531e-05
-1.01969295475061e-05
-7.46178506302286e-06
-1.96002223092231e-05
-1.4068637486225e-05
-1.1069757137197e-05
-2.79513602443942e-05
-3.06178484616317e-05
-1.00533496736205e-05
-2.21023288094035e-05
-1.6599014235779e-05
-3.66636034788395e-05
-4.40032307893177e-05
-1.11536408349048e-05
-7.18108674637376e-07
-2.10312872878787e-05
-4.21742602212017e-05
-1.36503421430989e-05
-9.06343463488012e-06
-1.83949203632984e-05
-2.71988692110791e-05
-2.4549772292691e-05
-2.48060892293522e-05
-3.35394122759274e-05
-2.76753177382315e-05
-3.40490375901551e-05
-3.22979475349628e-05
-2.28532407267095e-05
-3.06401969068106e-05
-2.45215943978273e-05
-2.55871272713667e-05
-2.83361634579605e-05
-4.07261400039141e-05
-1.68630256715263e-05
-2.18336678787106e-05
-6.97395406436791e-06
-3.75917859894392e-05
1.44055220780278e-05
-1.59133723462848e-08
-1.78029003325251e-05
-7.51951890466869e-06
-1.31741200289094e-05
-2.25582933449427e-05
3.84184747915612e-06
-2.7615854193259e-05
-1.05498150953231e-05
-2.19600032802211e-05
-3.56878546988148e-05
-2.097379681182e-05
-2.70519448331147e-05
-1.72144453443592e-05
-2.35167227560904e-05
-1.11016698194085e-05
-3.09027642260312e-05
-3.42880999125159e-06
-9.09669129984046e-06
-6.51982975871681e-06
-2.6148157127436e-05
-1.44276860606453e-05
-1.14529612332045e-05
-2.03288531326975e-05
-1.26096632070518e-05
-2.40586992696525e-05
-1.30322957213749e-05
-4.81997664243633e-05
-1.42884142524649e-05
-1.06519531418827e-05
-9.38029318889963e-06
-3.15733334739627e-05
-1.51730815537469e-05
-1.27592071930473e-05
-3.99472180239154e-05
-9.26144501812919e-06
-2.49180868560446e-05
-2.68955240632525e-06
-1.68221768356135e-05
-4.170968931162e-05
-2.20424518042146e-05
-3.59716513760513e-05
-1.77480809318539e-05
-2.1022043924942e-05
-2.09936914408492e-05
-1.91413852664993e-05
-2.40207999651926e-05
-4.27305918983995e-06
1.33504919622292e-06
-2.19403689633663e-05
-3.75121612313384e-05
-1.82399007736013e-05
-1.44173227100416e-05
-4.03280703501672e-05
-2.33926276938642e-05
-1.79165075659701e-05
-1.39366738627843e-05
-1.62506054728205e-05
-2.24004591188838e-05
-1.06330959357613e-05
-1.90697350974116e-05
-2.02763595112304e-05
-3.93950342959021e-05
-8.88613625176615e-06
-1.75694928493718e-05
-1.00393679661066e-05
-4.02016266663526e-05
-1.64703633323754e-05
-2.40078567176392e-05
-3.73987120166155e-05
-3.07725480286082e-05
-3.31637488385809e-05
-3.12413191360096e-05
-1.4442222103552e-05
-2.06609177560576e-05
-1.84963304105646e-05
-2.0896442251992e-05
-1.65881324862263e-05
-1.61045352972624e-05
-3.3562159418272e-05
-8.69642030888887e-06
-2.84198475820748e-05
3.58489291325799e-06
-2.46744758093868e-05
-1.86233794245059e-06
-2.77237898554724e-05
-2.48677299251341e-05
-2.23103724795099e-05
-2.1002943277823e-05
-1.69578734317336e-05
-3.66691056732029e-05
-3.85064554780414e-06
-2.43564753329952e-05
-8.47975233286534e-06
-1.91447864192322e-05
-2.11294180157823e-05
-2.29261288767603e-06
-3.28854105213714e-05
-2.51052095886805e-05
-4.26476683200565e-05
-1.25267263185048e-05
-2.93239468976463e-05
-2.46613705350292e-05
-2.19191187886134e-05
-1.1533081763058e-05
-2.50229951233696e-05
-2.07053787557629e-05
-2.88611155452688e-05
-4.31892266623803e-07
-1.39733123615974e-05
-1.7659647571037e-05
-3.26240495094433e-05
-9.77794412643829e-06
-2.41015958836405e-05
-3.99141805146067e-07
-2.5898180505471e-05
-2.39164194338871e-05
-2.80663600320154e-05
4.38625495655308e-06
-1.99790044570104e-05
-3.80671693897221e-05
-8.79129634412491e-06
4.26146448493673e-06
3.07953423593398e-06
-4.29053328694956e-05
-3.4669885938438e-05
-1.10232076332706e-05
-1.2121815112739e-05
-1.34458211814391e-05
-5.48874410105737e-06
-2.14960062792517e-05
-3.5773377154782e-05
-2.43837594230585e-05
-4.32486748107774e-05
-3.46308873770764e-05
-1.66777621614655e-05
-4.12107412824946e-05
-1.90833604815708e-05
-3.79238993417426e-06
-1.66246936241097e-05
1.18952285778311e-06
-3.01468408842424e-05
-6.43474184105914e-06
-3.22196191023733e-05
-1.78188256432067e-05
-2.39883001834269e-06
-4.50533404667253e-05
-2.36424122065813e-05
-3.01486891691993e-05
-2.03432986505791e-05
-2.1071085998942e-05
-1.81950748341102e-05
-5.71853879620513e-06
-1.5826637942163e-05
-3.14565628075808e-05
-9.99532568634477e-06
-1.91843481267128e-05
-3.20122116011882e-05
-1.30743041802225e-05
-1.24042177624493e-05
-1.45898076244314e-05
-1.59622361520276e-05
-2.60115953263448e-05
-2.15932485422753e-05
-6.88074060764668e-06
-4.37605847005663e-05
-8.93061983524263e-06
-1.25130388696139e-05
-3.71984612625541e-05
-2.27071903125596e-05
-2.43946203528248e-05
-2.69500276392948e-05
-4.30296959903244e-05
-2.28856889270027e-05
-3.84430019277452e-05
-3.52973298044785e-05
-4.34250733613243e-05
-9.42664186612753e-06
-7.19782690859636e-06
-5.95038695784111e-05
-6.91930354217359e-06
-3.72323296989389e-05
-2.28802066287185e-05
-5.81567731691294e-05
-2.4948813433861e-05
-2.97831625420324e-05
-4.20592086189978e-05
-9.85091794538799e-06
-2.00675057284018e-05
-2.01474133434405e-05
-1.39214463134239e-05
-2.82952349903496e-05
-1.7287582069482e-05
-3.51534275529211e-05
-2.51550246174671e-05
-2.04729823770174e-06
-1.78588276235532e-05
-1.7736539068735e-05
-1.87055675231151e-05
-6.51871146965835e-06
-2.5513706738686e-05
-2.71394849800946e-05
2.23750916885702e-06
-1.57834323509496e-05
-1.43698786059787e-05
-2.63452391080026e-05
-8.62700393582901e-06
-1.32452214779879e-05
-1.38788506101948e-05
-7.24343439798477e-05
-1.13551731432464e-05
-4.08653685524424e-05
-1.63447827476146e-05
-1.57119530376188e-05
4.58753980465637e-06
-2.87177344964761e-06
-1.80943827361824e-05
-8.45385324350496e-06
8.16564111630926e-06
-3.17364224307136e-05
-1.13471590296757e-05
-3.84864890247682e-06
-1.65752840418164e-05
-1.28669519277753e-05
-1.27817965605467e-05
-9.66701736637098e-06
-1.78526254676838e-05
-3.02902567899613e-05
-4.68812921859661e-05
-2.95510465477559e-05
-2.8425799458994e-05
-2.77200763002739e-05
-3.21906783563761e-05
-3.33439994195152e-05
-4.76367237168649e-06
-3.31355670425195e-05
-1.33428984280562e-05
-3.06224303854623e-05
-8.7249373314732e-06
-2.57575929198006e-05
-1.60361888287431e-05
-1.26632227571828e-05
-1.72304201820421e-06
-3.22436978798281e-05
-2.47376444066377e-05
-1.45411003014991e-05
-1.84099767119544e-05
-4.3313859628527e-05
-1.48838958833044e-05
-2.1118148777574e-05
-3.06358367241062e-05
-2.16780024741997e-05
-1.08649937587765e-05
-3.17491525121125e-05
-1.60720734105959e-05
-1.46102895880919e-05
-2.53765673114598e-05
-2.0068205247053e-05
-9.74184802349914e-07
-2.06283518287249e-05
3.45891280416012e-08
-1.46055196179017e-05
-2.87698528148699e-05
-8.60235954985566e-06
-3.11230940728051e-05
-8.96849140783035e-06
-1.51571799802789e-05
-1.22618258721172e-05
-1.31548254822925e-05
-3.7123702216705e-05
9.39170172535076e-07
-5.05643732162055e-06
-1.74892100174228e-05
-3.41050582766748e-05
-2.04521042234024e-05
-4.39533279344542e-05
-2.56231883035006e-05
-4.43895669499529e-05
-1.72841500449601e-05
-2.46785112861689e-05
-1.55252845841233e-05
-2.94021708504655e-05
-3.88149921141579e-05
-3.02549646784981e-05
-4.5510346268949e-06
-4.69378439817691e-06
-1.75555393180845e-05
-9.41837030349872e-06
-8.42634278539015e-06
-3.09699574895698e-05
-1.73924921385403e-05
-4.35799324263109e-05
-3.04643880533092e-05
-1.15115056567209e-05
-1.10628018175143e-05
-2.12629140210054e-05
-4.05389405424673e-05
-1.20808109278925e-05
-9.03843104275729e-06
-2.0069494271585e-05
1.09183580986035e-05
-5.427735800284e-06
-9.51649216756749e-06
-1.44370656493067e-05
-4.27859090092397e-05
3.92250553486125e-06
-1.31803033929145e-05
-3.20694853816919e-05
-2.88245004306148e-05
-2.45098258161492e-05
1.31376516782004e-06
-6.34147541934616e-06
-3.64054112163796e-05
-1.33080034979126e-05
8.15088437809008e-08
-1.06492400733668e-06
-1.3053531416644e-05
-1.31131888324594e-05
6.81478267598977e-06
-6.98819126454624e-06
-1.22389556041746e-05
-1.7372922608266e-05
-3.5954978199847e-05
-2.22722328187597e-05
2.67012389195921e-06
-2.13474470418908e-05
-1.64094863813886e-05
-2.80965661579618e-05
-3.06425814507477e-05
-1.75160953709574e-05
-1.80738306635345e-05
-2.49294618231184e-05
-3.56528413051644e-05
-5.37839585196903e-07
-1.47552900333942e-05
-2.25738925462029e-05
-4.45668389029856e-05
-1.3108875275493e-05
-1.07678481541554e-05
-2.75012113677182e-05
-2.47249543568745e-05
-2.22949489273576e-05
-1.41917481113037e-05
-2.67704041647914e-05
-5.13797824311915e-06
6.14183412862593e-08
-2.28933681430371e-05
-2.90886497748195e-05
-2.05165291060029e-05
-2.05627672369413e-05
-2.76970314268124e-05
-3.00026229615399e-05
-2.73441078734488e-05
-1.41794568905062e-05
-1.47757932361585e-05
-2.62724165122072e-05
-3.00451213576889e-05
-1.82164245806584e-05
-2.82681336958174e-05
-2.32272244054486e-05
-3.28584212378898e-05
-1.49607796449694e-05
-1.568360659953e-05
-2.92630439717619e-05
-1.83710062587214e-05
9.25553410095833e-06
-2.47939799709016e-05
-3.06370980397281e-05
-3.06461818988975e-05
-1.54419823523582e-05
-1.93927416858672e-05
-1.378652544787e-05
-2.12099376265322e-05
-1.0779314346609e-05
-3.05146536126662e-05
-2.89764694946977e-05
-4.28071169407111e-06
-1.45140679318616e-05
-4.49411302130665e-07
-3.39763358584816e-05
-8.20519155889527e-06
-3.59523388053657e-05
-9.92078059253518e-06
-1.81473532935024e-05
-1.29996007166072e-06
-1.4953577643643e-05
-1.63984966846327e-05
-2.65248172088493e-05
-3.09406645948254e-05
-1.71315816063227e-05
-2.16038642094326e-05
-2.26025453074541e-05
-3.36116247138365e-05
-2.59408300518256e-05
-2.36219056344109e-05
-1.2692601116722e-05
-2.45328607257948e-05
-3.16483638634856e-05
-4.06223252289253e-05
-4.66056738712342e-05
-4.79422609228307e-05
-2.32315497841887e-05
-1.42287074076838e-05
-2.14804283827699e-05
-7.33229245219352e-06
-2.80590319004935e-05
-3.40650068045204e-05
-3.35982004121432e-05
-4.93906399095151e-05
1.78877771169834e-06
-3.29447033635629e-05
-2.42568526755675e-05
-8.10384176102569e-06
-3.34472306757475e-05
-3.68880611248068e-05
-2.70703179826928e-05
-3.34145698625818e-05
-2.07839710756306e-05
-8.78655336600665e-06
-9.99662889023015e-06
-3.15103307288573e-05
-5.25209142284725e-06
4.27225407845478e-06
-2.39821402887176e-05
-1.65704418321194e-05
-2.71755873218423e-05
-1.45507835356045e-05
-1.94632298218256e-05
-2.4808509897356e-05
1.12928317551072e-06
-2.41300092608884e-05
-4.19541789895054e-06
-3.45913728679467e-05
-2.91632601000844e-05
-2.04541894837996e-05
8.5617275141113e-06
-2.00007759955557e-05
-1.11006236786366e-05
-9.52647905906549e-06
-1.66846476179064e-05
-2.9275077791894e-06
-2.85029323217773e-05
-2.63121571559789e-05
-5.21707636693207e-06
-2.65676981445025e-05
-2.67151391300358e-05
-3.91445356213282e-05
-2.65089110868733e-05
-2.65914848045835e-05
-2.06048116827674e-05
-3.22422978873631e-05
-1.19490559021391e-05
-4.0216917056687e-05
-2.15732495289154e-05
-2.70662917652836e-05
-1.81203720603378e-05
-1.66933911473742e-05
5.5491699511365e-06
-3.22792400524995e-05
-3.44299821806087e-05
-3.30388702275037e-05
-3.29736913030206e-05
-2.32367732891317e-05
-1.17868079819576e-05
-7.08420804393727e-06
-2.20641945912387e-07
-1.83452515150027e-05
-1.51147440184439e-05
-2.31794981793604e-05
-2.33180053402418e-05
-1.76491736434469e-05
-1.10663439170844e-05
-1.20216925793886e-05
-3.01803997299205e-05
-1.00475149743199e-05
-2.01484315705419e-05
-2.53707675501736e-05
-1.68084616289455e-05
-4.06939580278763e-05
-1.87240916983505e-05
-1.09015874231127e-05
-2.28975128293833e-05
-6.00547520947324e-06
-2.39700983199983e-05
-3.77483393600519e-05
-2.64842022002252e-05
-3.88779182149765e-05
-2.37492128835209e-05
-2.00818053146544e-05
-1.82237948928322e-05
-1.42974015844188e-05
-9.81119991303435e-06
-1.6596726187202e-05
-1.64253038965914e-05
-3.35191948158632e-05
-4.36379315865092e-06
-3.83304488521542e-05
-1.81306863574692e-05
-2.16428295399788e-05
2.52348983728602e-06
-5.49412886264479e-06
-4.49910588182752e-05
-2.33960556307175e-05
-3.24898817573714e-06
-3.61397577131883e-05
-2.80175204409509e-05
-2.00818957969366e-05
-3.29384303593114e-05
-4.03838476218643e-05
-1.97872283806281e-05
-3.13208190991731e-05
-2.2082550581339e-05
-3.2847810748818e-05
-1.56294211166074e-05
-2.70840104013661e-05
-1.93226737581932e-05
-3.80103574589715e-05
-1.95230847377472e-06
-9.02107673919184e-06
-9.03563933472902e-06
-4.44706064031953e-05
-2.55549649310172e-05
-3.37263049137484e-05
-2.88629323843774e-05
-2.81849125227101e-05
-1.27198072053565e-05
-2.34907071379974e-05
-3.06249229251961e-05
-1.25228547410252e-05
-3.1502368567828e-05
-1.81227121654129e-05
-2.69280798906136e-05
-2.37884353529943e-05
-3.12609941242441e-05
-7.28513577055134e-06
-1.3103089598006e-05
-2.75047239255769e-05
-1.78815653516323e-05
-3.14551437627607e-05
-2.45697108297554e-05
7.49366403367181e-06
-1.92792271207489e-05
-3.47100139228655e-05
-1.82525653783256e-05
-2.51189138643284e-05
-1.31515436561035e-05
-1.8624869176998e-05
-2.26478663559434e-05
-2.87909413648379e-05
-2.46169576307802e-05
-2.05584421286176e-05
-1.21223941461512e-05
-2.95277596399818e-05
-1.53295564388252e-05
-6.59484047910669e-06
-5.49095786778978e-05
-3.32261806516902e-06
-1.84806833546989e-05
-2.31485216898681e-05
-1.34621980663457e-05
-3.22420657773985e-05
-1.02832649239119e-05
-2.71308379986941e-05
-2.28162406426755e-05
-3.01067468943102e-05
2.21867452508853e-07
-2.57357575267672e-05
-2.68931403637362e-05
-1.60997266210798e-05
-3.04654052038215e-05
-1.29184808833265e-05
-1.8885425358217e-05
-3.14462771358158e-05
-1.38951350832494e-05
-2.17605332045174e-05
-1.74456197968727e-05
-9.26005316934956e-06
-3.22854012396314e-05
1.18848543698933e-05
-9.2659121809769e-06
-1.80889786130269e-05
-1.31242981499735e-05
-2.44952108933533e-05
-2.96716410909404e-05
-1.28074260547926e-05
-1.38872416228813e-05
-2.32951205741092e-05
-1.61109235407003e-05
-3.45978753370004e-05
-1.10532452080366e-05
-6.54478586765845e-06
-1.71545442786965e-05
-2.66300733774027e-05
-3.71635645110428e-05
-1.66463930458225e-05
-2.401547709792e-05
-4.75026505471785e-06
-1.65604410156434e-05
-2.95033631351116e-05
-2.95705346905327e-05
-2.93359940943381e-06
-7.48140995941033e-06
5.66394151695043e-06
-8.90705073417181e-06
9.27507767994022e-06
-1.82299898882011e-05
-2.51985939036675e-05
-1.45751597918976e-05
-2.2724572671834e-05
-5.31098586804904e-06
-1.5885910964454e-05
-1.82634431692033e-05
-3.13510455248298e-05
-2.29987625110365e-05
-2.8473859762199e-05
-1.8864452120194e-05
-2.89197297620489e-05
-1.44664258156031e-05
-7.39917840014624e-06
-3.63759686121107e-05
-5.00551865051153e-05
-1.28107851107623e-05
-1.5010052986647e-05
-1.52544381004507e-05
-3.81779947097676e-05
-1.1193659447587e-05
-1.09567274124697e-05
-2.97232042805869e-05
-9.63982375955794e-06
-1.95882406554641e-05
-4.41515678044659e-05
-9.3549413061955e-06
-3.50424638747134e-07
-1.9810284791895e-05
-1.9729465681145e-05
9.95139869928666e-06
-1.99390008829073e-05
-2.96877772110941e-05
-2.78639119811155e-05
-4.41047562361745e-05
-9.43386310318808e-06
4.7361629458951e-07
2.93484067029011e-06
-2.92719183705697e-06
-3.94324336439436e-05
-2.6656925661652e-05
-1.68753834259285e-05
-3.98439249897548e-05
-2.06118846945707e-05
-1.26628655564667e-05
-3.14079625967453e-05
-1.86473551315482e-05
-1.52162627616712e-05
1.01164696650429e-06
-1.34614426776712e-05
-2.02953809197819e-05
-2.25328995385576e-05
-5.84211192853938e-06
-1.54604735887058e-05
-6.22638881665726e-07
-9.89322931126734e-06
-1.16600081630952e-05
-1.90008479769694e-05
-2.71508308378328e-05
-2.20368141570763e-05
-4.04454130802393e-05
-4.16013608252641e-05
-8.48020676951584e-06
-1.86206934184901e-05
-1.37994548054581e-05
-2.38087337748501e-05
-3.46196476005511e-05
-1.40542765480881e-05
-7.89539546216362e-06
-1.44765727576019e-05
-1.10494104392858e-05
-2.54770297582965e-05
-2.92836981153303e-05
-2.52831480180976e-05
-2.77833782300727e-05
-2.01225908913805e-05
-2.83793973975825e-05
-2.45395329448711e-05
-2.76779665925226e-05
-2.50067068780927e-05
-5.63378646108861e-05
-2.04016204159739e-05
-2.58230716094886e-05
1.12246652656235e-05
-3.5873039059081e-05
-1.14479188494612e-05
-3.01268046561654e-05
-2.02826265108321e-05
-2.15152835837475e-05
-9.82074383056159e-06
-4.80529237413524e-05
-7.59067706070837e-06
-1.97682096779493e-05
-1.44092083330879e-05
-1.68218673572514e-05
-9.90999061258479e-06
-2.38804898490017e-05
-4.59444191478671e-06
-8.28487071562955e-06
-1.68311343952188e-05
-2.34466522054324e-05
-3.45685264060398e-05
-2.51902874948538e-05
-3.00506726839732e-05
-2.07023321426386e-05
1.26765583204263e-05
2.77069627611574e-06
-3.08176471793441e-05
-3.11747517779242e-05
-3.2164998956273e-05
-3.97100424957938e-05
-2.41320738077752e-05
-1.05194258858905e-05
-1.57906095991554e-05
-1.56188597141158e-05
-2.33390777158624e-05
-1.58011031094852e-05
-1.57077917234535e-05
-2.06828261272437e-06
-1.92342128677496e-05
-3.2255754847266e-05
-8.78191371462648e-06
-3.11287223715742e-05
-2.64318594442e-05
-1.15366636503138e-05
-3.32593739812326e-05
-2.32330293053175e-05
-1.49074509329051e-05
-2.7356599294663e-05
-2.7024913533971e-05
-2.46074909923121e-05
-4.27089748426318e-05
2.52159379684317e-06
-3.07581559061542e-05
-7.68317772603182e-06
-1.68132964078566e-05
-7.79517351334997e-06
-2.51903783044833e-05
-4.25001284961205e-05
-1.2006096500596e-05
4.0532056249936e-06
-1.09144830565621e-05
-8.12793950938148e-06
-2.06850592228046e-05
-1.44060358816123e-05
-2.60543789790329e-05
-2.20464364915238e-05
-1.76003401413081e-05
-2.12615156332234e-05
-2.11430895219962e-05
-1.82722002703738e-06
-1.43460235536135e-05
-3.00610198721961e-06
-2.67587179514678e-05
-3.0715357052418e-05
-1.00926816805987e-06
3.31667393776107e-06
-4.63687742454944e-05
-1.79193522940227e-05
-4.91868609370675e-06
-1.16153276152833e-05
-2.21332152131049e-05
-2.58192505240905e-05
-2.2392911124377e-05
-1.20655338240984e-05
-3.0603223826461e-05
-9.27036254674072e-06
-1.86910169066539e-05
-2.82661608250886e-05
-3.35757248355098e-05
-3.20279563124612e-05
-2.54031212349761e-05
-1.59716461501835e-05
-2.86596163048577e-05
-3.27099250028277e-05
-1.92765388856792e-06
-7.67843849214035e-06
-2.08186993081438e-05
-1.55813282438845e-05
-3.04710059920849e-05
-1.77995200017707e-05
-1.79690200299822e-05
-4.27615097786958e-05
-3.30992124189262e-06
-2.08504755155262e-05
-6.85177636356168e-06
-2.37792450464303e-05
-1.40609562057513e-05
-6.61819753947312e-06
-2.64666960531478e-05
4.81990882510153e-06
-2.11354991486137e-05
-1.46594931382046e-05
-6.58199769365325e-06
-1.99229734566522e-05
-3.75428536646114e-05
1.01904650660478e-05
-3.49506820079107e-05
-2.07763113712775e-05
-5.77984939831674e-06
-3.01976596489643e-05
-4.69491447706689e-05
-2.41274482258833e-05
-2.79490124599615e-05
-1.95116022393587e-05
-1.6270334950204e-05
-9.87346408559201e-06
-3.03151367783431e-06
-2.7976483297435e-05
-9.45085659271541e-06
-3.18876499488184e-05
-1.63213282856561e-05
-3.08432068518047e-05
-1.23053114312725e-05
-2.5466999198387e-05
-2.45403005675657e-05
-1.67656140774421e-05
-1.14177615841876e-05
-1.79789971529047e-05
-1.55831676389046e-05
-2.18469101383812e-05
-2.04940575847732e-06
2.40687278260256e-06
-1.37757934540285e-05
-8.09868138950446e-06
-1.98456932203613e-05
-9.01225154899025e-06
-1.81561626736799e-05
-1.81896690450105e-05
-9.65080005292833e-06
-2.73842867379003e-05
-2.96341931545112e-05
-2.93620954924868e-05
-2.31499534091667e-05
-2.91283448117444e-05
-3.18920799627892e-05
-1.18502622630657e-05
-3.55726977510335e-05
-1.69783407924457e-05
-6.37319065386773e-06
-2.66750507368329e-05
-3.06665642297692e-05
-7.36200517353097e-06
-1.89450644501098e-05
-4.93576194864564e-06
-2.7816450359096e-05
-3.1164202120721e-05
-1.02517483232256e-05
-3.27447509647903e-05
-2.83662361828775e-05
-1.93852636516913e-05
-3.87413827948815e-05
-8.29764341755739e-07
-1.33460663304136e-05
-2.20100593105677e-05
-3.01566054688031e-05
-2.4596661476991e-05
-1.97886752283777e-05
-1.83805445970401e-05
-8.25110841225691e-06
-1.44043827155846e-05
-2.55704921020323e-05
-3.01337075057751e-05
-3.16301176439587e-05
-1.61309514692994e-05
-2.90383750456588e-05
-2.55968440850226e-05
-1.46709901044626e-05
-2.98992517969752e-05
-3.61310277085789e-05
-2.82664122932141e-05
-2.21266391315713e-05
-2.20133406928748e-05
-1.16698040130289e-05
-2.18112766496057e-05
-1.50781175580911e-05
-2.35611442891094e-05
-2.19385795397739e-05
-2.38352644657896e-05
-1.31857075033384e-05
-3.16480394833165e-05
-9.23530813317156e-06
-1.93321866607293e-05
-1.78997655965604e-05
-2.21954908927182e-05
-3.19439752259034e-05
-1.12866334805953e-05
-3.44765371790808e-05
-3.62804372757624e-05
-3.19090985845036e-05
-3.35496764769985e-05
-1.8222960565677e-05
-3.0864715041814e-05
-2.56808857953913e-05
4.19187430250707e-06
-1.22608987955318e-05
-3.51686039573812e-05
-2.96483674314711e-05
-1.64247381756574e-05
-2.73834271639834e-05
-2.08333121059634e-05
-2.03393914194532e-05
-9.03287813677673e-06
-2.74675326377156e-05
-1.87253169320723e-05
-2.53846105997755e-05
-3.46356675460308e-06
-1.30007629823731e-05
-1.62906384682326e-05
-1.56256259415334e-05
-5.26118999803504e-06
-2.42519335459079e-05
-4.1412180837073e-06
-6.60830489294765e-06
-1.8036518345093e-05
5.47448515929938e-06
-8.82011619517545e-06
-2.91440621227848e-05
-1.05891734885916e-05
-6.21467069211615e-06
-2.77218559635998e-06
-3.16189084589997e-05
-3.8241782365231e-05
-1.77700920899297e-05
-1.66062794587662e-05
-1.77873401565719e-05
-2.44307462740718e-05
-6.12877618315363e-06
-1.28488055717659e-05
-1.0555214373222e-05
-7.16278728145557e-06
-2.90928004746522e-05
7.10659310731099e-06
-1.67879961952663e-05
-1.19673430756189e-05
-2.07166490124206e-05
2.05471461589939e-06
-1.73466287314413e-05
-2.77131433587077e-05
-6.30474397194689e-06
-3.28308896089771e-05
-2.04872045800337e-05
-6.17853089909088e-06
-3.39393185149121e-05
6.08737952270298e-06
-1.55841974163903e-05
-1.41523966716958e-05
2.11507166674973e-06
-3.8938942397512e-05
-1.65091661123941e-05
-1.17289306681547e-05
-1.88190010887535e-05
-2.7457737874418e-05
-4.08259332534872e-05
-8.22219764852637e-06
-6.29784431274391e-06
-1.45271700549493e-05
-4.03930295227181e-05
-1.62918999202735e-05
-3.62661475443832e-05
-2.61278396846369e-05
-1.55968109685627e-05
-1.56951065229619e-05
-1.26251765356396e-05
-1.60594803766979e-05
7.7739779847606e-06
-2.8022330015994e-05
-2.13109736293569e-05
-1.90362851737316e-05
-2.09849041059739e-05
-1.81896943918235e-05
-1.60794865311014e-05
-6.01015147726381e-06
-3.23321625749104e-05
-1.05398338379316e-05
-3.87932317028275e-05
-3.32086872259588e-05
-2.03245275475325e-05
-9.07003990728902e-06
8.06621565198675e-06
-1.21346650882287e-05
-1.54004924759409e-05
-1.3903666676146e-05
-4.43578198581789e-05
-5.68296038676205e-06
-9.60934920403916e-06
-2.18047497202178e-05
-3.29404047266012e-05
-1.79536205022282e-05
-6.81530315100087e-07
-2.34086093732377e-05
-1.60331508023001e-05
-2.10830345446076e-05
-2.63496451356742e-05
-9.2705064188004e-06
-1.33328773838639e-05
-1.72767155238983e-05
1.99562527839414e-06
-2.08982804295406e-05
-1.54395900270988e-05
1.72264836462345e-06
-2.2682483476735e-05
-1.45246656843279e-05
6.94505161580657e-07
-5.11266296487673e-05
2.51268930456603e-07
-2.35499275067878e-05
-2.85909141646588e-05
-2.40795709617815e-05
-2.10885071500588e-05
-2.87947177230608e-05
-2.32469868022257e-05
-1.3639929169233e-05
-4.9688227270896e-05
-1.60638083787478e-05
-3.85185159342986e-06
-2.52082204156235e-05
-2.54858442914834e-05
-1.67992620209197e-05
-2.03293555515175e-05
4.93080827456381e-06
-2.79281280940554e-05
-2.29592305317782e-06
-2.96379958160285e-05
-2.92161332009083e-05
-2.07379782731411e-05
-2.58773644617671e-05
-3.91552467218651e-05
-2.22700591072893e-05
-2.64165818276645e-05
-4.56472638785256e-05
-3.69160851386295e-05
6.80294608358712e-07
-2.35452680779139e-05
-3.08298693369569e-05
-1.99904150054996e-05
-9.69328272122877e-06
-1.49206533080135e-05
-1.95351422567775e-05
-1.58298960158612e-05
-2.0687474124271e-05
-1.09944517212242e-05
-2.30298652165004e-05
-3.00504909959428e-05
-3.27832321820723e-05
-1.85526581756538e-05
-3.85205933609866e-05
-5.82895282231992e-06
-2.04408645824315e-05
-5.16921691373689e-05
-1.14273268932624e-05
-3.56589932648435e-06
8.54790779147936e-07
2.13788128553491e-06
-1.79181886913319e-05
-7.70798335492367e-06
-3.09721240033635e-05
-2.22857045466373e-05
-4.2105560386447e-05
-3.48108418489594e-05
-2.64014460199853e-05
-3.20394682409517e-05
-1.3082087776541e-05
-3.12613573899121e-05
-1.94830481096064e-05
-2.16893386853976e-05
-1.25527518154598e-05
-2.48774561019525e-05
-3.1701065010075e-05
-3.05603714341481e-05
-2.35881632123688e-05
-1.81775968983412e-05
-2.40924941202047e-05
-9.19665981297072e-06
-2.02705434990604e-05
-1.03815151604198e-05
3.00260136264141e-06
-1.26927006883421e-05
-3.16509336771913e-05
-2.95895783646395e-06
-2.95017615855983e-05
-1.39227772716821e-05
-2.97258104927197e-05
-1.58514679952726e-05
-1.95614937375404e-05
-1.83523764586417e-05
-2.90843615265144e-05
-1.13091777996119e-05
-1.24852241565387e-05
-6.69748560631159e-06
-1.85957922428239e-05
-1.9611363656322e-05
-2.53540047494883e-05
5.53357563401898e-07
-1.04621809418795e-05
-1.27651065239568e-05
-2.20380940461932e-05
-1.14602981033256e-05
-2.95090768642186e-05
-7.16214634856997e-06
-1.17530279537793e-05
-1.15763480325986e-05
-4.06138576116563e-05
-4.19661499214223e-05
-1.10732771241278e-05
-2.65874213385081e-05
-1.47076513155336e-05
-1.23908199200658e-05
-3.5220009672658e-05
-4.14048139488611e-06
6.77485805529853e-06
-3.43820592189997e-05
-3.70794946201623e-05
-2.23405809457364e-05
-1.15002003037993e-05
-1.14256422171523e-05
-3.2183496628795e-05
-6.56385354354303e-06
-1.29600820463674e-05
-3.23653718142128e-05
4.42532525301667e-06
-3.09025502952922e-06
-2.69297967254529e-05
-3.29234545842378e-05
-4.73210810822402e-05
-1.28398098935809e-05
8.71897422512116e-07
-3.57374808416582e-05
-1.7148124490848e-05
-1.36014249775898e-05
-2.41427412518813e-05
-1.83450041812857e-05
-1.71223712400089e-05
-3.13484377486927e-05
-2.11918117809656e-05
-1.76490987267086e-05
-2.66660661736899e-05
-1.11993540124021e-05
-1.24060630366355e-05
-2.44008143947513e-05
-1.00672948915383e-05
-1.586812329073e-05
-1.89240671632752e-05
-1.38461665261366e-05
-3.76625435012503e-05
-5.57472784148813e-06
-1.23037901408751e-05
-2.27585273282351e-05
-8.20398652006489e-07
-1.96221429192559e-05
-2.46348342044657e-05
-1.71839863023589e-05
-2.09979949472813e-05
-1.80667222746062e-05
-3.43415806400404e-05
-3.8159540059759e-05
-1.17797023417197e-05
2.15373668675243e-08
-2.80606166773629e-05
-7.78827045224663e-06
-1.80661856348612e-05
-1.33999381827322e-05
-3.56385018534998e-05
-2.92387411392392e-05
-1.936987549772e-05
-2.95430856518691e-05
-2.36884235027731e-05
-1.97818796215031e-05
-2.7435687393803e-05
-2.09880413986272e-05
-7.29846979376833e-06
-2.90435454660402e-05
-2.47555945325681e-05
-3.28832503825408e-05
-2.2130734771792e-05
-2.27703509659722e-05
-2.66772408399037e-05
-1.33051944945029e-05
-3.63126183238491e-05
-1.71989315559365e-05
-1.38436845129625e-05
-2.10014041397601e-05
-3.54348203261022e-05
-2.68089712581177e-05
-8.44183814972322e-06
1.85987853514541e-06
-1.36639906001376e-05
-2.78374257269054e-05
-2.04453489060239e-05
-1.13531170906236e-05
-2.81601842284501e-05
-2.54087333936884e-05
3.6926903646825e-06
-1.20058637455175e-05
1.37231638501825e-05
-2.88323842169246e-05
-1.02096906853086e-05
-2.82565426821841e-05
-6.8503487228764e-06
-2.533725066373e-06
-2.19021326547917e-05
-2.63123393716558e-05
-2.74078425013478e-05
-2.20947338297821e-05
6.29128078348076e-06
-4.29615686410625e-05
-1.88488759458816e-05
-6.57368999637786e-06
-2.7869769200247e-05
-9.95342351229359e-06
-1.75527895457319e-05
-1.67334832154475e-05
-2.68863298199317e-05
-2.26078000288341e-05
1.53621687586668e-06
-3.27547599155745e-05
-1.93737825643334e-05
-1.79957404509e-05
-3.98233591576239e-05
-2.46884545014793e-05
-2.63046251753702e-05
-1.43006705825635e-05
-1.47886267821144e-05
-2.41549543396538e-05
-2.4260653832636e-05
-3.21808958539519e-05
-1.59780989548607e-06
-1.7324143746217e-05
-2.58231229533943e-05
-4.70767100362853e-06
-2.02008113176026e-05
-2.00476938600821e-05
-2.74001414197285e-05
-2.53078617577705e-05
-2.00815566237032e-05
-2.26626874328489e-05
-1.59062900283091e-05
-2.11265331118676e-05
-2.60969876376806e-05
-3.12026319466464e-05
-3.07277867721129e-05
-3.04785892411402e-05
-1.27342112724073e-05
-2.46799553985451e-05
-1.08385144552346e-05
-2.0071340742444e-05
-2.66744509293203e-05
-3.08578577305592e-05
-2.74679888098088e-05
-2.90312923290096e-05
-3.16513982309661e-05
-1.75299328618324e-05
-7.52366427442556e-06
-2.49321464669138e-05
-1.68286976890545e-05
-2.97849371978796e-05
-4.05970867326675e-05
-2.8757817041159e-05
3.73959989919357e-06
-2.92796358863272e-05
-3.19851511555382e-05
-1.94664900001675e-05
1.31584204083131e-07
-2.82034951475533e-05
-2.99644723931576e-05
-2.02664005955446e-05
-1.41038280180717e-06
-3.4184019833721e-05
-1.1764771371715e-05
-2.2556294953192e-05
-1.40395160791652e-05
-3.41345309169256e-05
-7.77364330745318e-06
-1.78867899914082e-05
-2.26515652964919e-05
-1.01961508790278e-05
-2.33595303053098e-05
-9.21333369212538e-06
-2.73292241836166e-05
-1.69190868826714e-05
-4.23852332066502e-05
-2.73255504183547e-05
-2.48244575473887e-05
6.73678925665723e-06
-1.76852655408739e-05
-1.61345283475224e-05
-2.00334305872151e-05
-2.94381946152711e-05
1.8023114144242e-07
-1.78707351102453e-05
-1.01757286104096e-05
-1.40260716532186e-05
-6.66359290704651e-07
-1.2817859793072e-05
-1.58813743268011e-05
-2.21694240419457e-05
-1.93179249994247e-05
-2.0047579736438e-05
-8.17825189852281e-06
-2.67567355613576e-06
-8.31286657898419e-06
-6.12844064763566e-06
-3.93575647357988e-05
-2.42611090398988e-05
-1.36746187117395e-05
-2.33873721621909e-05
-1.84715946165178e-05
-2.38232968154331e-05
-2.62379366042076e-05
-1.69129206209032e-05
-1.6772098134156e-05
-9.65128328798794e-06
-1.11046279635976e-05
-1.07827305057626e-05
-2.73676623265886e-05
-2.11567215847697e-05
-9.020138780359e-08
-1.34836831460068e-05
-1.19783250038218e-05
-3.61528282126078e-06
-4.16000272881995e-05
-2.18976647354272e-05
-2.5418848297639e-05
-2.29138601074516e-05
-7.17047760099383e-07
-3.76175807451629e-05
-2.31163048440534e-05
-1.75230248107698e-05
-1.62818377470944e-05
-1.26543440944707e-05
-4.03971831706054e-06
-4.45086159393083e-07
-8.45968399774224e-06
-4.18660680414488e-05
-3.8467100590699e-05
-1.10432283454307e-05
-9.89534817531349e-06
-3.22475185996489e-05
-2.93134969254906e-05
-7.06720029612335e-06
-2.64346468861626e-05
-3.9257581461098e-05
-3.85895998914458e-05
-7.06386352155615e-07
-1.63197988644547e-07
-1.7026620326758e-05
-2.20917781481355e-05
-1.69262879121478e-05
-2.60874015891052e-05
-2.38686977297991e-05
-1.34013764211788e-05
-1.96843367109601e-05
-3.49848088972599e-05
-3.87366998720039e-05
-3.30570492489163e-05
-2.93969330020778e-05
9.15035718579201e-06
-1.60456361773112e-05
-2.65323713124542e-05
-7.84015816376932e-06
-2.85337678750643e-05
-1.97547432012593e-05
-2.50299568940301e-05
-2.08477352108578e-05
-2.94901746268425e-05
-6.60506924889876e-06
-3.43766416396982e-05
-1.27737361378576e-05
9.76490414408269e-06
-8.08903210242862e-06
-4.3123786882043e-06
-1.57325552238036e-05
-2.96359631240315e-06
-1.32965885989569e-05
-4.00186796559564e-05
-8.42114978064756e-06
-3.47201119785318e-05
-3.27020566192971e-05
-6.20701758180708e-06
-1.98695310596073e-05
-2.76795349436165e-05
-2.20177716317419e-05
-3.89556202369168e-06
-1.4872720683133e-05
-3.59389708319688e-05
-4.1187926635136e-05
-3.70969612931191e-05
-2.67240195394765e-06
-3.37318013503105e-05
-3.64344242718002e-05
-2.3358117735197e-05
-3.45616717379205e-05
-9.49087794173464e-06
-8.808713994116e-06
-1.48383245068736e-05
-2.19838390526818e-05
-1.38314841873129e-05
-1.78828444992814e-05
-2.44093650034174e-05
-5.82026696480987e-06
-8.61297205741461e-06
-8.37925291684709e-07
-1.59597358026883e-05
-9.49493564942949e-06
-1.83501558604567e-05
-1.67846330968467e-05
-3.27001626450272e-05
-2.8363952060096e-05
-1.29383610619803e-05
1.09680789596224e-05
-2.84345388988098e-05
-2.69505472325491e-05
-9.58363468321522e-06
-6.34485158855363e-06
-1.21314189204587e-05
-1.737871289433e-05
-1.53973078667306e-05
-2.60016182244092e-05
-1.97011535788308e-05
-3.12489574647565e-05
-2.32635771107002e-05
-2.89150117462918e-05
-2.27600625044848e-05
5.23306068852666e-06
-1.30000280658401e-05
-2.63300292153057e-05
-1.25840674809117e-06
-2.32433342300733e-05
-7.527230778797e-06
-3.71491431516784e-05
-1.10862881068745e-05
-2.43186354551287e-05
-2.24776185814742e-05
-1.03528552778656e-05
-3.79377173245835e-05
-2.04274198981363e-05
-1.35461614480272e-05
1.14487301960298e-07
-2.39595422522201e-05
-2.66148286652978e-05
-1.76420691255984e-05
-9.84745860083246e-06
-3.74381987287925e-05
-1.68824306507595e-05
-4.84103713933603e-05
-3.47887120345064e-05
-1.74166087099264e-05
-2.52274343821753e-05
-3.8738143410589e-05
-1.32594094608748e-05
-3.37139713414586e-05
-7.62340450276414e-06
-1.67789054331828e-05
-1.44597541918966e-05
-1.70985517183351e-05
-2.23287679167521e-05
-2.82897270498756e-05
-1.61649254864624e-05
-1.97401517170099e-05
-3.27475194425024e-05
-1.54116637490757e-05
-1.14368578522562e-05
-9.10490371093038e-06
-1.90403845426655e-05
-3.0317140664231e-05
-2.25243367604595e-05
-1.05430288508956e-05
-2.39540139196632e-05
-1.93685176209578e-05
2.95874577315977e-06
-1.64296331266098e-05
-1.55496611949402e-05
-1.5247183685072e-05
-1.3982784326875e-05
-7.76411946071145e-06
-1.82009158842871e-05
-1.85085985959224e-05
-6.91532393892705e-07
-1.64577187501168e-05
-2.51663713002069e-05
-2.76864792951684e-05
-2.72234464457384e-05
-2.88088222000352e-05
-2.04782549089683e-05
-1.59048651721023e-05
-1.68957026947738e-05
-2.28747925435043e-05
-2.08454165489854e-05
-1.49182091836075e-05
-1.76477471697169e-05
-1.91250402937425e-05
-3.00011789708101e-05
-1.14364052231678e-05
-8.27182785576622e-06
-1.12313940734984e-05
-1.82493899326177e-05
-1.86324807101541e-05
-2.26443257288679e-05
-2.24587314722391e-06
-3.15885012503295e-06
-1.17556838417199e-05
-3.88743249848633e-05
-1.74927541486852e-05
-2.24403685028391e-05
-3.30100341913011e-05
-1.45281921953457e-05
-1.43786991884892e-05
-3.07929948508496e-05
-4.15357870946097e-05
-2.24859254211945e-05
-2.95672124523129e-05
-7.33180870547962e-06
-2.49528487059457e-05
-9.08983718284377e-06
-1.56341473320482e-05
-1.90976823966517e-05
-2.14737766736792e-05
-2.77838990577309e-05
-1.22167902423685e-05
-9.97054022944621e-06
-2.15094820368773e-06
-1.36027340491196e-05
-2.80725869425609e-05
-1.047499102014e-05
-1.79592624615198e-05
-3.11290233648616e-05
-2.37847951540934e-05
-1.39665768240165e-05
1.36780898898909e-05
-1.99589174313827e-05
-1.09580651972684e-05
-3.22231675451998e-05
-4.48481811343679e-05
-1.27661975153816e-05
-2.07691296342647e-05
-1.03578624597203e-05
-2.55246463646555e-05
-4.1014230355143e-05
-9.63733141697534e-06
-1.59724158133405e-05
-2.97284289587599e-05
-3.2695249753327e-05
-2.80916871154518e-05
-4.30520630243284e-05
-2.68233867194074e-05
-3.37384243775908e-05
2.91837366766988e-05
-1.0445029031471e-05
-3.21273596920034e-05
-3.51275165608006e-05
-2.09373156722994e-05
-3.54105466539295e-05
-3.11384146610108e-05
-2.69094099898542e-05
-1.17228405141888e-05
-2.15966324811429e-05
-3.43358187135945e-05
-2.12416032795599e-05
-1.69287375186639e-05
-1.79871118333017e-05
-2.77368635858851e-05
-3.36775628803421e-05
-1.60995675435702e-05
-1.85960415391041e-05
-2.98924501575737e-05
-2.34664359817286e-05
-2.12996714352615e-05
-3.77888124753548e-05
-1.80161809982316e-05
-1.47246288754913e-05
-3.25907431477257e-05
-3.10152265010757e-05
-7.93006971035834e-06
-8.8484659841715e-06
-2.87258052103945e-05
-2.17525384632978e-05
-1.16366961403316e-05
-1.10300038964181e-05
-1.03564593556355e-05
-1.5445915583376e-05
-8.64193464739651e-06
-2.00483892722837e-05
-3.85309501899404e-05
-7.42506177800996e-06
-2.00619218220628e-05
-2.85406372637574e-05
-1.30012597830691e-05
-1.5894951663972e-05
-3.2396586963131e-05
-9.83261749931519e-06
-2.76881460260595e-05
-8.93804590165389e-06
-3.01602091733958e-05
-1.83801776600001e-05
-1.8550418424012e-05
-2.57252925818907e-05
-9.26460988023537e-06
-3.74118031895669e-05
-4.33772270448298e-05
-1.104189416528e-05
-1.44201748003928e-05
-3.40019745017829e-05
-1.35504330277833e-05
-2.06604235780704e-05
-2.09199504542727e-05
-3.94702864740488e-05
-3.69488231863714e-05
-1.75375436878972e-05
-2.45839489797278e-05
-3.62645122447027e-06
-1.26315699598525e-05
-2.41648655090173e-06
-1.27188771996444e-05
-1.50349998077619e-05
-2.8367804615786e-05
-1.1891522439521e-05
-3.76616822433813e-06
-2.51411298240487e-05
-1.87757390341566e-05
2.62541972257505e-06
-4.48512949699094e-07
-2.43398524612469e-05
-2.65656376009682e-05
-3.19935850005789e-05
-1.41547816481042e-05
-2.92399100373536e-05
-1.38329621636065e-05
-8.10268044634806e-06
-1.19916105701298e-05
-8.84454207160364e-06
-2.06052936527934e-05
-3.13850752566007e-05
-3.29159420109569e-05
-1.10514356055623e-05
-1.40906655426632e-05
-2.58409184010792e-05
3.90896272733911e-06
-2.81604967763653e-05
-2.22530246708552e-05
-2.87875729234545e-05
-3.75619653861364e-05
-9.47344490856876e-07
-1.77139024422856e-05
-1.521602418309e-05
-3.43906479136447e-05
-2.08168366897837e-05
-2.45756615686731e-05
2.3683894859124e-06
-2.51824655016202e-05
-8.69537864862546e-06
-2.89941663916543e-05
-1.37769897424464e-05
-2.80150622162126e-05
-1.35001871320126e-05
-2.14486000112395e-05
-2.37569234885692e-05
-2.29892720692003e-05
-3.20790331484425e-05
-2.80475073169109e-05
-1.02188512236883e-05
-2.24385303939181e-05
-2.52919790878349e-05
-1.45750884432692e-05
-1.84025172198653e-05
-4.7689935876961e-06
-2.81422204580692e-05
-2.69733734768788e-05
-9.28134158284709e-06
-1.96725601033704e-05
-2.03319637735354e-05
-3.02829916523612e-05
-2.37497465750692e-05
-3.00874287615018e-05
-1.75145088896864e-05
-4.30617399067452e-05
-7.27467024921086e-06
-1.59476886540974e-05
-2.79291386768991e-05
-2.98008492548396e-05
-1.2557013786827e-05
-1.65361163819336e-05
-2.13505555456614e-05
-1.67773039533498e-05
-3.15825037649483e-05
-1.14757814231298e-05
-4.29032946524541e-06
-4.52433539286752e-06
-3.91628764969995e-05
-2.05750486360411e-05
-1.72073495301507e-05
1.0430965045676e-05
-1.20905916234074e-05
-1.20898930321901e-05
-1.77129541283038e-05
-2.43636749897869e-05
-2.61241237351797e-05
-1.49045028414234e-05
-3.43488970222442e-05
-3.17049640198892e-05
-1.45731632670333e-05
-1.54617702432586e-05
-2.80313754661229e-05
-4.74237659853665e-06
-1.54480919676019e-05
-2.387609199396e-05
-1.23287888937884e-05
1.4918248026306e-06
-1.78309536838902e-05
-2.0747704147399e-05
-3.56430167662721e-05
1.21870956393026e-05
-5.75995057063136e-06
-2.42912475113592e-05
-1.01013024948388e-05
-4.08934000961881e-05
-1.3444770832025e-05
-9.33423068765129e-06
-1.732302733455e-05
-2.47910986988e-05
-2.52583438739811e-05
-3.19595294086176e-05
-7.79789251302374e-06
-3.36705171400301e-05
-2.39836102306459e-05
3.73277926177084e-06
-5.2217583543235e-06
-3.13689836561943e-05
-2.53797579407027e-05
-1.68500959034695e-05
-2.94057534570255e-05
-2.70377630550884e-05
-1.28995751884836e-05
-2.00159732887744e-05
-2.54299651343616e-05
-1.74331263507976e-05
-1.98744032099902e-05
-2.46378958541865e-05
-1.74416828768258e-05
-9.22829839967773e-06
-4.58674296150776e-05
-2.25126195993083e-05
-3.07214205282976e-05
-1.36625857431496e-05
-3.06255352657023e-05
-1.49215364003264e-05
-1.37045899544389e-05
-4.05650805283747e-05
-2.44383429735968e-05
2.35611133667867e-06
-2.79935106176492e-05
-2.42510379063051e-05
-2.46535786300291e-05
-1.36889088431848e-05
-1.95890588496084e-05
-4.78683966203926e-05
2.44596393297947e-06
-2.80072772245533e-05
-2.62900801143098e-05
-2.81387787380874e-05
-1.17230394987506e-05
-8.43419806951803e-06
-1.34842839315297e-05
-4.24440295805785e-06
-2.27252541480676e-06
-3.41623698467388e-05
-4.27956562242331e-05
-2.5541058061176e-05
-2.3953533772411e-05
-1.02946442475973e-05
-2.21234782713684e-05
-2.97114902377089e-05
-3.12578813998958e-05
-2.17370458268828e-05
-2.23378241709467e-05
-3.4205728603085e-05
-2.49612212138248e-05
-2.10386718393704e-05
-2.0395810416428e-05
-2.69575386355974e-05
-1.72648364246524e-05
-1.61364004955244e-05
-1.01258068848643e-05
-3.73566677227696e-05
-2.41691812666368e-05
-2.17024385772512e-05
-3.90677009115494e-06
-1.33769256226094e-05
-2.27172962096492e-05
-6.07921524049009e-06
-1.40904824487255e-05
-2.39905169734941e-05
-1.67842350704214e-05
-2.6047964291837e-05
-9.93325625274291e-06
-3.49505630065048e-05
-3.34956068248311e-05
-2.13324042938793e-05
-2.05695531263887e-05
-1.62828943851186e-05
-1.39331635789485e-05
-3.34982608162849e-05
-1.94828276511353e-05
-2.63796781190279e-05
-2.69024689496179e-05
-2.35648972209091e-05
-2.54361481206904e-05
-4.15079173739744e-05
-3.12420864340858e-05
-9.35292161277995e-06
-1.57588962172025e-05
-2.55517127594299e-05
-2.07052253320281e-05
-4.16427078277082e-05
-1.36314419641816e-05
-2.551867240492e-05
-2.02459182483819e-05
-6.49829214162842e-06
-3.82413823952502e-05
-2.79955303467818e-05
-2.24655128208354e-05
-1.16597368779677e-05
-2.26588803898724e-05
-6.38737834685292e-06
-1.39722321427192e-05
-1.28410946165512e-05
-3.10676278232661e-05
-1.96294590407133e-05
-1.08232773343421e-05
-6.95727161556582e-06
-1.59876194181382e-05
-1.98622624176404e-05
-3.47868338899628e-05
-2.44821701761629e-05
-1.9728956906385e-05
-1.76659430508673e-05
-1.09231728917229e-05
-2.29853061383735e-05
-2.50814108052165e-05
-1.35645519973082e-05
-1.63933809654773e-05
-3.77341399840933e-05
-4.18377092792673e-05
-3.41369003066752e-05
-3.59391546862156e-05
-1.38310072942162e-05
-1.75349492895631e-05
-3.50442414860357e-05
-8.51626910327329e-06
-3.04086035782701e-05
3.12749625875672e-06
-2.21100500198797e-05
-2.18270405145522e-05
-7.71541171276331e-06
-1.97457884562223e-05
-7.61753752264778e-06
-2.26232763751645e-05
-5.50945492779989e-06
-6.18309267045851e-06
-3.26100589062272e-05
-1.91653785966664e-05
-3.50053973291819e-05
-6.96370127560477e-06
-2.41688932047196e-05
-9.22614046932414e-06
-3.56180765960211e-05
-2.38202993855537e-05
-1.09005310744371e-05
-2.64489602625079e-05
-2.71655966233172e-05
-1.25148530247354e-05
2.40801929480545e-06
-3.190063387227e-05
-3.45980146919252e-05
-1.86403990889596e-05
-1.5986513902443e-05
-8.6559416873428e-06
-2.61832471636381e-05
1.67724379784114e-06
-1.31356650130873e-06
-3.33966140280824e-05
-1.82445358165298e-05
-2.47013419462302e-05
-1.30303747266932e-05
-2.02621835975112e-05
-1.19367705709467e-05
-9.1540578126913e-06
-1.5054144178122e-05
-1.53010984581707e-05
-2.07515076941317e-05
-1.17896082939558e-05
-2.94726834957186e-05
-1.9419998386372e-05
1.50132753978924e-06
-3.02357735466266e-05
-3.66540487221795e-05
-1.61084085329259e-05
-3.20631614101879e-05
-1.99847150794338e-05
-2.98356568122953e-05
-4.41306793523394e-05
-1.686080962672e-05
-6.76563112928855e-06
4.90200630214399e-06
-4.73520304256731e-06
-8.7679206829028e-06
-1.98757379856451e-05
-2.96405470085748e-05
-2.58573154097105e-05
-9.33402107601798e-06
-7.44728709269505e-06
-1.08279109373391e-05
-2.72265259159198e-05
-2.88045103759796e-05
-2.42232237194666e-05
-3.3281109062269e-05
-2.0791097353983e-05
-1.12612286070909e-05
-1.95623268408571e-05
-2.16435194680196e-05
-3.93614724012875e-05
-1.98650534371933e-05
-1.76661782332298e-05
-2.73817483273364e-05
-1.387468580736e-05
-4.05239192111971e-05
-2.1159670208346e-06
-2.07472115474548e-05
-1.81169275475783e-05
-1.86176950510533e-05
-1.29404450121313e-05
-5.07041245601803e-06
-1.43801784433328e-05
-3.21256193489389e-06
-2.05332661614928e-05
-1.72576818016853e-05
-1.68681814801649e-05
-1.96591343558112e-05
-3.94666925107358e-05
-1.99877997391636e-05
-3.33295048019209e-06
-1.9448736061243e-05
-2.03137372806355e-05
-5.50235823785388e-05
-3.21287997709025e-05
-2.28259347835577e-05
2.12939129987738e-06
-1.36331115174175e-05
-2.74010653668304e-05
-1.72855614160046e-05
-3.55431532538235e-07
-1.53469380339321e-05
-1.36178349186767e-05
-1.14771934136527e-05
-4.65858730124686e-06
-4.1355015443307e-05
-3.75406032504272e-05
-3.66208944596116e-05
-1.26100857007261e-05
-1.09731401878222e-05
-8.25193062783589e-06
-2.06916675878622e-05
-2.39023744065172e-05
-3.26752516056548e-05
-3.72704206040621e-05
-1.1416053345713e-05
-7.36153139706973e-06
-2.40665297462561e-05
-1.47679751369999e-05
-1.44912244314913e-05
-1.58641932793997e-05
-5.29365370817726e-05
-1.20380959638746e-05
-1.85960598891879e-05
-1.26306888338598e-05
-1.98554542844274e-05
-1.48944033264583e-05
-3.24195374904659e-05
-1.49473737293663e-05
-2.07487057179951e-05
-1.02944185118432e-05
-1.07170046717616e-05
-2.79986941457296e-05
-3.53893676116781e-05
-2.67554788356066e-05
-6.57924341144686e-07
-3.12644778313138e-05
-4.09696072217217e-05
3.04153455369395e-06
-1.72910659705192e-05
-1.13795660963903e-06
-3.20146578347299e-05
-1.40305331537815e-05
-2.37939783105439e-05
-3.41552428758846e-05
-3.54924004598454e-05
-1.84574434112761e-05
-2.22928976875933e-05
-2.31743220247677e-05
-2.33476776130403e-05
-2.14468291674125e-05
-3.31394127082665e-05
-2.77963695785011e-05
-2.31557971845183e-05
-1.01171778943183e-05
-2.18288630261565e-05
-2.42979900613022e-06
-2.62254273931065e-05
-2.42713545309607e-05
-3.89105150728975e-05
-1.68729089459225e-05
-2.54833658599187e-05
-1.17726770613225e-05
-2.51463631249452e-05
-3.91234613243512e-05
-8.26324134085514e-07
-2.84965376059073e-05
-4.82465747555036e-05
-7.28706602344056e-06
-1.87939701253034e-05
-1.54652140282672e-05
-3.03030543827241e-05
-2.75443456559242e-06
-1.62015193314202e-05
-2.84290812694467e-05
-1.03257268163554e-05
-3.2166956064007e-05
-2.10581120591633e-05
-2.02230360876953e-05
-2.48057676505561e-05
-2.24121323247808e-05
-1.20042321380655e-05
-4.5879648758485e-05
-3.68373819289764e-05
-3.58381026986343e-05
-5.56602296143619e-07
-1.44060140232438e-05
-1.01572972256467e-05
-1.90603646772069e-05
-9.61302964236444e-06
-2.00736067881746e-05
-2.24934092165196e-05
-3.17874867997044e-05
-2.17380986126456e-05
-3.43677215219748e-05
-1.31566179487606e-05
-3.03843314876853e-05
-1.14225458334696e-05
-2.19968416473029e-05
-1.78440774702715e-05
-1.88801732077384e-05
-1.72074367911733e-05
-2.06200284359065e-05
-3.76226414548181e-05
-2.73609762181255e-05
-2.41249482282712e-05
-1.9638233354592e-05
-2.05772502021104e-05
-2.35950500928554e-05
1.41792835236749e-06
-2.18260871717031e-05
-1.00460354365126e-05
-1.42634937354414e-05
-2.26290896925736e-05
-4.15427731782356e-05
-2.45956461451785e-05
-1.64217882801355e-05
-3.05192923550351e-05
-1.04672854729463e-05
-1.98250612148364e-05
-2.80469440614283e-05
-2.48680921534785e-05
2.98127821409456e-06
-9.62895782464922e-06
-1.41621682688843e-05
-1.13492832136358e-05
-2.24200322465459e-05
-2.010572449083e-05
-1.42406583483883e-05
-2.57306371695811e-05
-2.32222932399581e-05
-1.39909229534129e-05
-2.50641886283562e-05
-2.32985007983244e-05
-1.8394987113933e-05
-3.05241374636345e-05
-1.95741435026074e-05
-1.1711340279309e-05
-2.16134711304975e-06
-1.4530272125992e-05
-1.84366722413636e-05
-1.58466642512919e-05
-1.26141447271572e-05
-3.55000810936219e-05
-2.11481899972649e-05
-8.15135254350833e-06
-2.47245661179637e-05
-1.4287911971075e-05
-2.47207231570921e-05
-1.48314090868628e-05
-9.69084862651721e-06
-4.50584257130407e-05
-1.05268129571613e-05
-5.28728043535531e-05
-2.07044605171917e-05
-6.21527679782522e-06
-1.4973464729342e-05
6.68468905826795e-06
-3.78683636979717e-05
-4.46596996386664e-06
-1.88609365220403e-05
-2.83355083425321e-05
-4.40650259677478e-05
-1.35053152278338e-05
-3.43613380592136e-05
-1.23043193464179e-05
-1.74926225162965e-05
-8.45580855460419e-06
-2.59476128150561e-05
-6.81551433788506e-07
-1.07149774309349e-05
-2.83959352544779e-05
-2.27253167164971e-05
-1.59797332654083e-05
-3.3474106428869e-05
-2.79176869549376e-05
-1.86050803095494e-06
-4.66556423786229e-05
-2.60126764067159e-05
-2.55015336503329e-05
-3.32944063995418e-05
-1.70303106931833e-05
-1.90931294486047e-05
-3.12745010034191e-05
-3.22075335238415e-05
-2.06473383796509e-05
-1.79241056500417e-05
-8.9847607745536e-06
-2.08776029383449e-05
-2.98937857266711e-05
-1.55122912303517e-05
-1.91164837074879e-05
-2.28594080783196e-05
-2.09018783982593e-05
-7.38153033477911e-06
-1.23513635790215e-05
-2.30477626261816e-05
-2.12780426748756e-05
-3.33215620143881e-05
-1.24398578259631e-05
3.31229040846547e-06
-2.17911181481772e-05
-1.44334167955248e-05
7.0477758034889e-06
-3.02212684650117e-05
-1.25205590834401e-05
-1.21218641306333e-05
1.58884376418946e-06
-2.27772860400894e-05
-1.93902186332769e-05
-2.07370472059855e-05
-2.88972436422568e-05
-3.92265948823749e-05
-4.06467283528176e-05
-1.2881632802937e-05
-1.63083525568791e-05
-3.57352368385769e-05
-1.39453379643029e-05
-2.83186580355947e-06
-2.19744811480368e-05
-2.73215900028834e-05
-2.77057271339869e-05
-3.72393741075975e-05
-9.65012126903994e-06
-9.27922308397335e-06
-4.09424609586859e-05
-3.09958773935623e-05
-7.54736061322726e-06
-3.82305158604809e-05
-1.94997626399093e-05
-2.79796660029165e-05
-3.17091213078053e-05
-2.3431548967984e-05
-2.01439720299072e-05
-8.16971772471743e-06
-1.27648373070276e-05
-1.13172227020479e-05
-2.72513968278126e-05
-1.80068075616008e-05
-4.48817714120442e-06
-4.39144458942011e-05
-2.95513467302472e-05
-4.50895660714055e-05
-2.82911978819869e-05
-3.36304055526493e-05
-1.76945431625655e-05
-1.60494283546572e-05
-2.57989228868882e-05
-3.38707614740977e-05
-6.00890167283267e-07
6.16811031484202e-06
-5.98425440795826e-06
-1.27973359599916e-05
-2.4215452426777e-05
-1.59377668954503e-05
-1.43786811290974e-05
-2.16301543199334e-05
-2.56614788024823e-05
-2.54216281037443e-05
-1.68287286608774e-06
-3.52392943354286e-06
-4.1072021249653e-05
-1.7833489333355e-05
-2.12596158108689e-05
-1.44782089823415e-05
-2.46306607971363e-05
-3.77426280100059e-05
-1.61208167399991e-05
-1.66739436721777e-06
-6.93701312998809e-06
-1.36615725661195e-05
-5.62036781818881e-06
-3.66009167263538e-05
-3.8277201193048e-05
-1.47879498859595e-05
-1.35736705068305e-05
-2.55509916151386e-05
-1.6818315427207e-05
-2.37093224937998e-05
-1.71482204584425e-06
-3.3687492947126e-05
-3.15923102412895e-05
-6.53571832433635e-06
-3.49815074126164e-05
-2.82270433031577e-05
-1.52113761119814e-06
-2.84290604725513e-05
-2.19524202660531e-05
-1.89606008726684e-05
-1.33165666103348e-05
-3.66839671505667e-05
-5.06022694387705e-06
-3.27454524845288e-05
-3.15548511513722e-05
6.76961438228535e-06
-2.85657979983058e-05
-1.04500492328892e-05
-1.86661435735672e-05
-1.94089426837576e-05
-2.07267982054046e-05
-3.03870871075445e-05
-1.26789496964442e-05
-1.70452911735571e-05
-3.53366203030596e-05
-2.60699368445269e-05
-3.3219603358998e-05
-1.0390176831688e-05
-1.88415722418136e-05
-3.08764752515791e-05
-2.23256837089757e-05
-3.19024193423634e-05
3.02152261250642e-06
5.54653878814008e-06
-2.29930589238969e-05
-1.79641414650363e-05
-1.8286816574015e-05
-2.3312891317715e-05
-2.72458373456851e-05
-2.55963398531677e-05
-5.34388391620359e-06
-3.09228556021618e-05
-2.99900732834621e-05
-2.56335193338647e-05
-3.2521515445818e-05
-2.04302328691228e-05
-1.69559544022556e-05
-1.08312838565901e-05
-2.28644139463735e-05
-2.82396847162872e-05
-1.42006125337694e-05
-2.64728625331383e-05
-2.18069533649617e-05
-1.7051462112084e-05
-2.86398861660137e-05
-2.89532054655858e-05
-9.95521460977433e-06
-2.7653316898438e-05
-2.02619330473196e-05
-2.97802037527199e-05
-9.0736723482828e-06
-2.41685028115829e-05
-1.12201122980206e-05
-3.3034862443558e-06
-2.79018419303586e-05
-3.83818855047755e-05
-2.39316862901595e-05
-2.33176570206974e-05
-3.7782218900914e-05
-7.48033605424365e-06
-2.1863623093013e-05
-3.46494348619176e-05
-3.65380583213215e-05
-1.0111953940522e-05
-1.01132360093689e-05
-6.57781059795105e-06
-2.28406857126721e-05
-7.63437272801661e-06
-2.3631699233966e-05
-8.77138743568005e-06
-2.72233635426805e-05
-3.72356190693271e-05
-8.79288580375716e-06
-3.20644255291782e-05
-1.39019836190396e-05
-2.7250969421778e-05
-2.15156182720099e-05
-1.27782730390323e-05
-1.14734469985009e-05
-1.94586668271744e-05
-2.20247983284753e-05
-2.78882785505805e-05
-3.62034473556113e-05
-2.07496512763886e-05
-1.68657739000398e-05
-2.30249198459164e-05
-3.43262451830708e-05
-2.26562427955278e-05
5.90406483916169e-06
-1.07028201931665e-05
-2.12683544104213e-05
-1.55573311377339e-05
-1.83277711098067e-05
-1.69128587074371e-05
-2.80528786750879e-05
-3.00556598036806e-05
-6.30306924961842e-06
-2.45426234831553e-06
-7.46686892966241e-06
-1.49485165926406e-05
-2.94599853705972e-06
-1.09779844192961e-05
-4.63945572861391e-05
-8.9863854344477e-06
-3.21950674944297e-05
-2.73597729488823e-05
-2.89229829957841e-05
-4.0387990195347e-05
-5.78688811324701e-06
-2.18632357871446e-05
-4.2313836895338e-05
-6.04291468637826e-06
-1.98355934577916e-05
-3.43358787448092e-05
-3.65929864354326e-05
-2.19055700963877e-05
-2.40685343195063e-05
-1.06641616236442e-05
-2.89137993630809e-05
3.31697027790961e-06
-1.74796654497462e-05
-2.61193441157017e-05
-2.14571934344025e-05
-2.36715195853029e-05
-2.40998297188925e-05
-3.85736907095127e-05
-1.40552816900159e-05
-1.31586372643184e-05
-1.32360188762743e-05
-1.26867694057297e-05
-1.76679200627962e-05
-1.63502856888475e-05
-1.20252974526184e-05
-2.43071040132393e-05
-2.00161456819511e-05
-1.1390349909364e-05
-1.21890513002325e-05
-3.84704108684647e-05
-2.27102167750692e-05
-1.92603816957111e-05
-4.00976294473905e-06
-3.15408566323329e-05
-3.71573519055963e-05
-2.66119350898961e-05
-1.13276350452217e-05
-6.3142223143423e-06
-2.73553982313804e-05
-2.62994026739809e-05
-4.9549071815735e-06
-2.63251777082771e-05
-1.22648512996483e-05
-2.08680233045342e-05
-1.63596631168625e-05
7.2117551286975e-06
-2.16212842842946e-05
-2.41540999958115e-05
-5.01662356990417e-06
-1.60130555461297e-05
-1.6672403012887e-05
-1.26375301879943e-05
-1.18152743833296e-05
-1.28721696351593e-05
-2.58856364429623e-06
3.90680567003443e-07
-3.532109109633e-05
-3.76852546859609e-05
-1.85708326398123e-05
-3.21683731424104e-05
-3.42184805214681e-05
-2.51408720906617e-05
-3.00925156093532e-05
-1.66938123017805e-05
-1.68854848826787e-05
-3.59560970417008e-05
-2.34922616428516e-05
-2.34943632259557e-05
-3.41104644948738e-05
-2.47099691013445e-05
-1.43208955303107e-05
-1.27838187984027e-05
-3.13885484097232e-06
-4.76379866577831e-06
-1.57395393662051e-05
-1.85611519063719e-05
-2.32586103117511e-05
-2.20475405534788e-05
-1.8966034417324e-05
-2.28536816431776e-07
-2.46033470252602e-05
-2.36240600846425e-05
-1.67485252749996e-05
-1.72402231118244e-05
-2.84919144176572e-05
-4.53056438919046e-05
-3.80186742424183e-05
-9.92434462342443e-06
-1.09037530730871e-05
-4.33156292460738e-06
-9.52903677656748e-06
-3.0090778176761e-05
-3.28950569149949e-05
-2.45119362621348e-05
-2.77608606638797e-05
-1.50649168425894e-05
-2.1318490676779e-05
-1.80675097054404e-05
-1.58959669905355e-07
-8.98599472758726e-06
-1.72117901088789e-05
-3.38809286606778e-06
-1.32021124724332e-05
-2.38928801081366e-05
-1.14966523462787e-05
-1.6416788076134e-05
7.70242115583317e-07
-3.0991227342827e-05
-4.43463306530467e-05
-2.01998073315549e-05
-1.82898366892295e-05
-1.90220783631643e-05
-5.65086062450874e-06
-1.87006643482658e-05
-3.11316124006025e-05
-1.42654745476446e-05
-2.75342130052332e-05
-1.77071039550335e-06
-1.58380521607864e-05
-2.24048663766356e-05
-1.72057459540718e-05
-4.10061087628599e-05
-2.54305821341817e-05
-3.52496261211706e-06
-2.77615242576958e-05
-2.00667028916329e-05
-3.63992516528753e-05
-2.54691015737443e-05
-1.31993166032281e-05
-2.83967021870921e-05
-3.09690460681181e-05
-2.24636696651386e-05
-2.03872300816096e-05
-4.22167678064759e-05
-4.39782452447312e-05
-1.7915174439121e-05
-2.47737083388877e-05
-3.91845161824632e-05
-9.34384748563626e-06
-3.45459902237255e-05
-1.73727827103559e-05
-3.49222664690513e-06
-7.24138096016358e-06
-2.41476846966562e-05
-2.33855761144384e-05
-2.4408820134391e-06
-4.80268367556807e-07
-4.41075075242306e-05
-5.4734659026165e-06
-1.28079793601581e-05
7.32211113024657e-07
4.5635802934432e-06
-3.53989557311326e-05
-2.36962138578465e-05
-4.16557027195775e-05
-9.08586523374414e-06
-1.6337118377472e-05
-1.29205231465606e-05
-2.32838246077879e-05
-1.93725389980816e-05
-6.19930493520474e-06
-3.21188393346101e-05
-2.4589890844792e-06
-9.32335603329214e-06
-7.91421948842719e-06
-3.1129355083174e-05
-2.93594828321248e-05
-3.99940105706436e-05
1.71946741066152e-06
-2.31233719509777e-05
-2.46682286831575e-05
-5.85227056725794e-06
-1.52244111537701e-05
-8.15683993646505e-06
-1.94372453009485e-05
-3.27115321171787e-05
-2.05202545936488e-05
-3.61247546566692e-05
-2.14260189894265e-05
-6.02137091421562e-06
-3.02205715235699e-05
-3.25055305545925e-05
-1.71511011146874e-05
-1.21229548360069e-05
-3.47679744311674e-05
-3.885347208339e-05
-3.62638512901665e-05
-6.3692854892708e-06
-3.38424714421353e-05
-2.48727653246412e-05
-3.16345118029013e-05
-2.51183665471058e-05
-1.4467531196495e-05
-1.60698130317355e-06
-3.11726001846959e-05
-2.73833747455901e-05
-9.77655123785216e-06
-1.3870302178086e-05
-3.13844445389147e-05
-2.67917644455436e-05
-2.90280200020469e-05
-1.25520722024709e-05
-1.3520722599107e-05
-9.81143596739415e-06
-2.16888064087559e-05
-6.00795044276003e-06
-6.44025895819494e-06
-2.72568094957735e-05
-2.71972089906259e-05
-2.53795199687065e-05
6.2613886564591e-06
-1.75331018281032e-05
-2.21483931383372e-05
-1.69175001042041e-05
-1.06267603000297e-05
-1.32912621778684e-05
-1.17761057872012e-05
-1.81758219140341e-05
-3.55997497985446e-06
-1.04212891339832e-05
-2.28489259443245e-05
-3.26609991598331e-05
-2.12109192632008e-05
-1.72852701686167e-05
-3.0220468968877e-05
-1.73732072363803e-05
-2.27703785098315e-05
-3.12552494352903e-05
-3.76458284539833e-05
-2.70449544781057e-05
-1.02777149544483e-05
-4.66113740452162e-06
-2.22067025061609e-05
-2.61291981793217e-05
-1.13162360256919e-05
-2.20972016759767e-05
-1.38265280365324e-05
-3.3797709995988e-05
-2.31278024502009e-05
-1.16175717003268e-05
-2.09793995333845e-05
-2.22259258237061e-05
-1.15948119215053e-05
-1.7061179697305e-05
-1.60978612563237e-05
-2.64050562832018e-05
-2.52745540752993e-05
-5.93018956464476e-07
-1.2631795582176e-05
-2.41378643307675e-05
-4.43482521096634e-06
-1.90587948051563e-05
-9.20247316210174e-06
-3.20820860625345e-05
-5.24652071829471e-06
-9.83292466949307e-06
-2.73489657979063e-05
-4.68412136922092e-06
-1.3207961818825e-05
-5.68844425170676e-06
-1.11427458256866e-05
-1.46007302728544e-05
-3.1368446843142e-05
-2.2682676641249e-05
-2.19774283827815e-05
-2.41926414341371e-06
-4.20603595179555e-05
-1.83069237048894e-05
-2.0814458322533e-05
-3.2703299599843e-05
-5.3780773272443e-05
-2.69895942440417e-05
-1.77765856887655e-05
-2.19026632681531e-05
-1.82638552529738e-05
-2.22673406391032e-05
-1.94734419422969e-05
-4.11250529771036e-05
-1.5908381201529e-05
-2.44646848923235e-05
7.40604372948487e-07
-2.09726576469855e-05
-2.11660914014929e-05
-3.00845332178234e-05
-3.37852760114329e-05
9.26503986411395e-06
-1.98752764688295e-05
-3.94439797230042e-05
-2.09465829507967e-05
-6.28823934587951e-07
-2.34179099092012e-05
-5.14643228286633e-06
-2.24629929621886e-05
-3.3504833993413e-05
-3.87600112091901e-05
-2.42103030824726e-05
-1.34159535045747e-05
-3.51700637695926e-05
-1.81906537927925e-05
-5.53820231529947e-06
-2.58559538051119e-05
-1.15995114851164e-05
-1.22453094548618e-05
1.67341607722697e-05
-2.95328317697554e-05
-1.7052261199066e-05
-2.26929020025155e-05
-2.96786369510311e-05
-2.3355055545743e-05
-1.6698421258015e-05
-4.00204581351754e-05
-2.81867655032312e-05
-4.68394291342637e-05
-4.08575269904419e-05
-2.10420320595791e-05
-2.1756467270046e-05
-1.30497938304993e-05
-9.29085097086893e-06
-1.62630920305682e-05
-1.76801863478564e-05
-2.64851234502925e-05
-9.82836586485692e-06
-2.44862394177144e-05
-1.30912693478453e-05
-1.23296091681765e-05
-1.52619134821191e-05
-7.08173953360339e-06
-1.4883798197652e-05
-1.30493522104846e-05
-2.1843916116946e-05
-2.03905843613683e-05
-1.88099190547119e-05
-1.06808547091592e-05
-2.08512870932823e-05
-1.7654368229234e-05
-2.50777169180116e-05
-6.96769822753253e-06
-1.94755167290886e-05
-1.24975692370958e-05
-4.85086845107922e-05
9.90996486672973e-06
-3.35847568044548e-05
-1.45082740786148e-05
-7.61334962027792e-06
-2.18870259702128e-05
-2.02410187433737e-05
-1.57842860291645e-05
-3.59697787939099e-05
-3.88023281874151e-05
-5.84350538082359e-06
-3.7116899477995e-05
-3.75417346558522e-06
-3.16441367914868e-05
-9.39854912146982e-06
-3.77117592858922e-05
-3.96777245752889e-05
-1.12006950506052e-05
-2.75240451748167e-05
-8.3943710913504e-06
-1.26049884144841e-05
-9.97630352240413e-06
-1.02032951048278e-05
-4.40568372549995e-05
-2.723160203843e-05
2.51836383059261e-06
-3.95381556692069e-05
-2.65790564187825e-05
-5.48708955351765e-06
-1.21737025503686e-05
-2.40307312934133e-05
-6.46643049596523e-06
-6.94132440410339e-06
-2.92216016028891e-05
-2.31228081979759e-05
-2.5748978962955e-05
-2.32681660665284e-05
-1.83457558825695e-05
-3.21144772641474e-06
-2.59212432775288e-05
-3.03601123256218e-05
-2.23588142656724e-05
-1.63853932514887e-05
-4.82811941611164e-06
-2.72220811164596e-05
-2.83434643172077e-05
-2.46224418487534e-05
-3.09554755558491e-05
-1.49641715834553e-05
-2.2218913037298e-06
-2.70608984723367e-05
-1.86819692965807e-05
-2.81350138447835e-05
-1.01390839798915e-05
-5.31457082679666e-05
-4.96018553121183e-05
-2.61242936903356e-05
-1.13940113341673e-05
-1.38766863679031e-05
7.04567659092826e-06
-5.48387144014674e-06
-2.67652741893268e-05
-2.06435189510753e-05
-4.27986601791692e-05
-2.30294795708958e-05
-2.85847597369117e-05
-9.92968378452133e-06
-1.9063021675903e-05
-1.91740892881197e-05
-2.62868002985884e-05
-3.19946117006142e-05
-4.86727397850156e-06
-1.96827690931631e-06
-2.52649951391065e-05
-1.74331836372981e-05
-1.71973958763396e-05
-5.24831079821232e-06
3.11799432866863e-06
-1.37490923764067e-05
-8.66059498602407e-06
-1.43058595803941e-05
-2.33338882232557e-05
-3.50185245364534e-05
-2.33522927370074e-05
-2.24422539972744e-05
-1.87739077190461e-06
-2.51179822161103e-05
-3.5495466733573e-06
-2.91096178630837e-05
-9.0475898927921e-06
-1.21993866203508e-05
-1.60167658107435e-05
-2.16500003879302e-05
-2.2206111770572e-05
-3.72254559870849e-05
-1.99684032561669e-05
-2.01203795030289e-05
-3.06001318230319e-05
-2.13146062672222e-05
-1.79807104776472e-05
6.17702576742675e-07
-1.51421555846664e-05
-3.13069681942843e-05
-2.94571040795886e-05
-2.52825905550422e-08
1.19267226016146e-06
-3.28437449944165e-05
-1.21239058252717e-05
-2.07123826372925e-05
-1.49871518451339e-05
-2.35448486323661e-05
-3.9371085897383e-05
-1.46437778143469e-05
-5.31550589883708e-05
-2.93860186923057e-05
-1.45690288791102e-05
-1.90377698151617e-05
-1.79496035207105e-05
-5.56746665986174e-06
-1.04416121709517e-05
-3.75766445385093e-05
-1.2370922641746e-05
-2.17418209866927e-05
-3.09444237511775e-05
-2.99845108132795e-05
-2.81064019617663e-05
-2.77266052297109e-05
-2.5366141198696e-05
-1.61955473771793e-05
-8.65096368231177e-06
-3.23657257188095e-05
-2.5344401772585e-05
-1.37400239806455e-05
-4.56521503151726e-06
-1.20666908404407e-05
-3.50478786301608e-05
-1.5624662205998e-05
-6.3086610285091e-06
-1.30799424624996e-05
-1.71217948928239e-05
-3.67700899329171e-05
-5.01925969573782e-06
-3.16157900129974e-05
-1.46355128947675e-05
-2.43640236442355e-05
-7.04519994774119e-06
-2.48278970861096e-05
-4.31426333019212e-05
-2.40703056037138e-05
-5.44988798885922e-07
-2.08272559560768e-05
-2.72685756925247e-05
-1.33271496503462e-06
-1.35352419906684e-05
-3.27187335103475e-06
-1.98632048173946e-05
-2.24991844875968e-05
-2.30449548708686e-05
-2.02059761451527e-05
-2.72747308935028e-05
-2.72289914514277e-05
-1.00635968087807e-05
-3.35397161553211e-05
-2.4754311325994e-05
4.78191161124792e-06
-3.27424674123634e-05
-1.2057278917736e-05
-3.54202633313949e-05
-4.00352299666104e-06
-1.37411478858575e-05
-2.53636618147918e-05
4.04828582246192e-06
-2.94792997038434e-05
-3.38880232369713e-05
-1.93668592369004e-05
-1.19745848267966e-05
-3.87493631885083e-05
-2.65114766249592e-05
-1.15267900590904e-05
-1.11424156261867e-05
-2.59957865488471e-05
-6.45668563216179e-06
-1.84626538228016e-05
-1.81148835495095e-05
-1.32842548922024e-05
-1.82762535795548e-05
-1.38590004040488e-05
-6.19506502176266e-07
-3.31224798354929e-05
-1.56638059023733e-05
-1.15973049233549e-05
-7.98065219679883e-06
-3.04508000812686e-06
-2.5613576091166e-05
-1.66690546185203e-05
2.96029949683548e-06
-2.11765464568757e-05
-2.61620022167747e-05
-2.33928884134897e-05
-3.27752043349494e-05
-4.16490669972257e-05
-3.36318105354694e-06
-2.38546452319445e-05
-1.84489456249324e-05
-2.39852827757554e-05
-2.33835999587275e-05
-4.3970262477083e-05
-2.32630218673809e-05
-2.12827307733783e-05
-2.41443759458072e-05
-9.33633968883976e-06
-1.25824817779498e-05
-2.69299299461419e-05
-2.86989151839049e-05
-2.51092854116241e-05
2.04479403884415e-07
-1.25449544976241e-06
-1.4027440194939e-05
-6.79133284025557e-06
-2.14208769276195e-05
-3.07730026563472e-05
-2.29083192482374e-05
-1.21201276132536e-05
-2.81042354273869e-05
-9.82117835040673e-06
-2.24904735195321e-05
-8.56271108612883e-06
-2.28685562454477e-05
-3.34781030802809e-05
-3.61395089519668e-05
-1.68505849417374e-05
-1.49436468877668e-05
-2.40776897335032e-05
-3.01156609497592e-05
-6.11949054616146e-07
-2.41053161243019e-05
-1.64134889320991e-05
-2.5072233423781e-05
-4.1976182924173e-06
-3.39035293185685e-05
-5.4947101521071e-05
-4.08635735494264e-05
-1.8683925173381e-05
-1.01657600278981e-05
-2.40740807997273e-05
-1.62705081293813e-05
-1.32244067572784e-05
-2.59703859189207e-05
-1.49868878308567e-05
-3.00966027932342e-05
-1.88159536058445e-05
-1.51409070524651e-05
-1.87825916599028e-05
-2.80490599742429e-05
-2.43473021895114e-05
-1.35493604056283e-05
-1.27037083066006e-05
-3.89328633227545e-05
-1.50726683785337e-06
-2.3575639174048e-05
-1.57992877542518e-05
-2.86488335840076e-05
6.34613105843912e-06
1.49562887602004e-06
-1.21149774271872e-05
-2.38827867613074e-05
-6.24012810196902e-06
-4.19357911507989e-05
-3.09524260597337e-05
1.10777275363031e-05
-2.77979889876089e-05
-4.82729363889901e-05
-2.53358631280785e-05
-1.52402653087531e-05
-2.74706563124026e-05
-2.31979371375945e-05
-2.58488379980389e-05
-2.53111063808483e-05
-2.46611033582135e-05
-2.23455821082063e-05
-4.09238649523011e-05
-1.82229546318176e-05
-1.16794595844999e-05
-1.9379390653254e-05
-3.30994947143702e-05
-1.27657988499133e-05
-1.75695358273941e-05
-3.82765573300549e-05
-3.7366501450193e-05
-1.37511824037119e-05
-1.35330263539231e-05
-1.91749648637923e-05
-1.9750465346847e-05
-1.23878005577773e-05
-1.82642993374254e-05
-3.63620973485258e-05
-4.23882029363911e-06
-1.39454644947542e-05
-1.98961239086561e-05
-5.83608257751535e-06
-1.701726733528e-05
-2.87467861174445e-05
-2.42726753875903e-05
-1.25170721788747e-05
-2.05581954901447e-05
-6.03665983921831e-06
-2.07736302699886e-05
-1.50013498829589e-05
5.22796863941117e-06
-2.87853404773516e-05
-1.93481140481843e-05
-2.33942980760195e-05
-1.7658545539342e-05
-1.59647202304217e-05
-1.92496632522652e-05
-2.16289374914263e-05
-2.79145424568001e-05
-2.60881892808039e-05
-2.5019426996213e-05
-1.61180446583419e-05
-8.94696683974951e-06
-4.84037230909327e-06
-1.93364163792464e-05
-4.49427742565095e-05
-1.19552740335868e-06
-2.74166730312696e-05
-2.86442947800936e-05
-1.20192435668417e-05
-1.984290221321e-05
-5.39935291410076e-06
-3.49134133845762e-05
-1.95063707759337e-05
-3.15173811421462e-05
-3.78810212430429e-05
-1.74059696942644e-05
-2.98047507069698e-05
-1.78621329207613e-05
-3.83213269335021e-06
-1.36744291539075e-05
4.94714091352187e-06
-2.300534058102e-05
-2.03579766212297e-05
-1.22587463173322e-05
-9.81527909968147e-07
-1.1139239748325e-05
-1.17962595475017e-05
-2.49581592717362e-05
2.62837771840413e-06
-3.50516976213553e-05
-3.41294974072235e-05
-1.15470368902443e-05
1.17253903332733e-05
-3.19484978856388e-05
-3.47797565977361e-05
-1.86745105775788e-05
-1.9957672427281e-05
-3.66657952283529e-06
-3.68375979769562e-05
-2.08880601574872e-05
-2.61682544671533e-05
2.70375654857355e-07
-3.75455587601096e-05
-2.12977080339138e-05
-1.24188120850531e-05
-3.95183015649129e-06
-7.97239198311626e-06
-3.05352639906522e-05
-2.90749957821677e-05
-3.15267288874862e-06
-4.30260711264331e-05
-1.93923198037215e-06
-4.68829694404558e-06
1.44027675637395e-06
-3.03984048359744e-05
-4.10638956766417e-05
2.80669256897982e-06
-2.50208781489604e-05
-3.07445600992384e-05
-1.53898887924387e-05
-2.10331929507132e-06
-1.08458647802164e-05
-7.58543392178569e-06
-2.65759099738433e-05
-3.18119873822712e-05
-1.75794728375945e-05
-2.13396999501289e-05
-8.43377680538621e-06
-7.42657807301955e-06
-2.44608155607855e-05
-1.60615929999385e-05
-1.15132737397508e-05
-2.05995301411816e-05
-1.14999817227803e-05
4.80163967141587e-06
-6.69279614988547e-06
-2.77657157244075e-05
-1.58495093679192e-05
-2.10994259326442e-05
-2.93651460759678e-05
-2.15327299880768e-05
-4.19786526447351e-05
-7.11064943311077e-06
-1.21252022419141e-05
-2.57932298371681e-05
-1.1603295205716e-05
-2.37003729995642e-05
-4.51415883428818e-05
-4.14359322564765e-05
-2.32124975342701e-05
-1.37888153299383e-05
-6.38667120434826e-06
-3.35433172179209e-05
-3.2389211477481e-05
-2.70142735622748e-05
-1.97384616431441e-05
-8.23160068890519e-06
-6.20317396769331e-06
-7.30444516523181e-06
-6.55616480614587e-06
-2.17279211612666e-05
-2.56480291808504e-05
-7.87692804459694e-06
-2.99175979491679e-05
-9.34212522994147e-06
-5.91109548326147e-06
-1.69669035863611e-05
-2.97619821204057e-05
-2.47346456972036e-05
-1.02177321436978e-05
2.11365898815307e-06
-3.24068867539836e-05
-3.35186209725072e-05
-9.01367570587195e-06
6.18599371905361e-06
-2.12304748384234e-05
-2.772804738347e-05
-1.94254444471426e-05
-1.83829711680047e-05
-1.73684704017452e-05
-4.03495738922409e-05
-2.54360456233899e-05
-3.92089002496724e-05
-5.26907834622832e-06
-5.41823213884754e-06
2.40571112189369e-06
-3.06578169454057e-05
-3.29409088260411e-05
-2.97126542213934e-05
-5.41610709114781e-05
-2.07129261734565e-05
-4.66920865138402e-06
-3.42495072098801e-05
-2.26814082887033e-05
-3.7263472411338e-05
-3.59154627981751e-05
-5.12579118873028e-06
-5.10208633076435e-06
-2.66032214035314e-05
-1.39129673910005e-05
-1.33002811759489e-05
-1.95865365536145e-05
-3.43648612997209e-05
-1.48784658061648e-05
-4.51649635539682e-05
-7.97675564763719e-06
-8.94431602269156e-06
-2.20039545740676e-05
-2.08710301863666e-05
-5.54595319336489e-06
7.48213256431017e-06
-2.17230561304291e-05
-2.58947896791236e-05
-1.77100989580156e-05
-3.85317553749402e-05
-2.03962357206415e-05
-4.33565108048458e-06
-2.29990015590782e-05
-3.21309183413626e-05
-1.94683393461475e-05
-4.89504150188245e-05
-5.00205730118505e-05
-9.85097227945727e-06
-6.95596977803183e-06
-2.3520891219309e-05
-1.58764156889177e-05
-4.15402226626975e-05
-1.67347309090913e-05
-1.93158528503317e-05
-1.69860628148944e-05
-1.95671729997168e-05
-2.31018585038474e-05
2.5615591040658e-07
-1.45360388829855e-05
-1.59887396046395e-05
-2.91236620903423e-05
-2.37001920002823e-06
-2.11897309624233e-05
-7.48010642901398e-06
-1.24395413564556e-05
-3.19282203337114e-05
-2.72762021864694e-05
-3.14423373332207e-05
-2.0118189964078e-05
-2.08204945279266e-05
-1.12856075493248e-05
-1.81890632279265e-05
-1.89914051987367e-05
-2.29660461751908e-05
-2.48137138801842e-05
-4.67576106628037e-05
-3.02619529174033e-05
-6.0638046520952e-06
-2.46076729638608e-05
-2.87162248249338e-05
-9.61508649809119e-06
-7.57014682251786e-06
-1.01213662392816e-06
-1.91400577263638e-05
-1.28293108934784e-05
-1.69793503328025e-05
-1.4088297563343e-05
-3.09681263245653e-05
-2.29857354491476e-05
-2.65532523975538e-05
-1.7915506201813e-05
-1.62050362717755e-05
-1.06785161277026e-05
4.40201158181136e-06
-2.76601946316069e-05
-3.06671426351738e-05
-2.03154784130268e-05
-1.82309853601553e-05
-2.73595687890277e-05
-3.559881602887e-05
-2.45323248837429e-05
-2.07101608554104e-05
-1.07237504279179e-05
-1.43778821211955e-05
-3.88244339275777e-05
-4.81001830927045e-05
-4.12537983189677e-05
-1.57590148718067e-05
-4.03106189408031e-05
-9.16665812685655e-08
-1.75109460972374e-05
-1.22721551134373e-05
3.24188470377096e-06
-2.91416616612663e-05
-3.83519628763269e-05
-1.53752190331953e-06
-2.63463860771271e-05
-1.89713662934742e-05
-2.91077788122013e-05
-8.05894068765155e-06
-3.07749218478285e-05
-2.62405521145064e-05
-2.65981101887155e-06
-2.9525159148721e-05
-1.55075257133693e-05
-3.88736012573789e-05
9.28888528596276e-06
-3.68345668225598e-05
-8.1894355587857e-06
-5.29391167771233e-06
-8.65987143643102e-06
-2.75084024711697e-05
-2.59686789079808e-05
-1.21629033844216e-05
-3.95049309231959e-05
-1.71662550836517e-05
-2.91815288559786e-05
6.59022710890939e-06
-2.92567509691173e-05
-2.577857028405e-05
-1.6556310030685e-05
-1.70094922875217e-05
-1.90403551843354e-05
-1.72417294961537e-05
-2.22332186539152e-05
-5.05099607856777e-06
-5.11530288449168e-06
-3.17765882540149e-05
-2.10489705613311e-05
-2.80391041204123e-05
-2.4507612286706e-05
-5.26497379505939e-06
-1.91160948149698e-05
-1.41852903242618e-05
-1.70634246804129e-05
-1.52357420968205e-05
-2.68137158688453e-05
-2.00447173346547e-05
-3.07391068190108e-05
2.38437984163246e-06
-1.26211815782612e-05
-1.2678244023724e-05
-2.00786878486598e-05
-1.3898704604953e-05
-2.12991218873541e-05
-3.03461053053171e-05
-1.77498012450037e-05
-2.7911102430458e-05
-2.55962496883144e-05
-3.46775260458478e-06
-2.47219454848293e-05
-8.36119419580494e-06
-2.19801854871261e-05
-2.42218782634732e-05
-1.46728798743618e-05
5.51770885853328e-06
-5.10181517103905e-06
-1.26765853578474e-05
-3.12076647637206e-05
-8.05371418962975e-06
-3.07806663375708e-05
-5.15852211304838e-06
-2.27144109747853e-05
-2.99238411883016e-05
-3.48269327202207e-05
-2.54326005451983e-05
-1.51558675308908e-05
-1.8378785807362e-05
-3.07327337920544e-05
4.25454789390098e-06
-5.95054768422374e-06
-4.37109569449761e-06
-3.1591561047218e-05
-5.05382048451461e-06
-3.53859271005124e-06
-2.21005880040089e-05
-1.38325316871438e-05
-3.1494061394237e-05
-1.91837407502333e-05
-3.98856531005209e-05
-1.10664969763986e-05
-3.79199261539485e-06
-2.11812267631292e-05
-3.05284321173478e-05
-1.77341834523425e-05
-1.12617344850484e-05
-1.54008141610507e-05
-1.42570046310907e-05
-3.16067028819599e-05
-1.51705082461019e-05
-2.89207708399327e-05
-6.98154934271367e-06
-1.11988357571913e-05
-6.73674802836545e-06
-1.60840037153887e-05
-3.17785802702957e-06
-1.01885182563626e-05
-2.99142221010925e-06
-2.8547043595417e-05
-3.0964422727072e-06
-1.11449317651554e-05
-1.95093182990729e-05
-2.88851745831057e-05
-2.1639865189389e-05
-1.44356218755976e-05
-2.39474729460609e-05
-2.94113468995225e-05
2.02249544573502e-05
-1.29904940414696e-05
-3.2337713291993e-05
-3.37161871219129e-05
-1.97920217899385e-05
-2.81968204418949e-05
-2.57143100162325e-05
-3.12261478512694e-05
-4.63111344772199e-06
-2.87073724436147e-05
-1.46915242622782e-05
-3.17715879795472e-06
-1.50936094638797e-05
-3.10347592875496e-05
-3.09823634011174e-05
-2.3413372204129e-05
-1.63378264639863e-05
-2.67379445269111e-05
-1.00331147554618e-05
-3.57586806727174e-05
-2.05256083726506e-05
-2.85219168512344e-05
-3.15287489753633e-05
-2.40278532799857e-05
-1.90961074612311e-05
-9.45403990092296e-06
-1.65106510337967e-05
-1.11637224180634e-05
-2.47428348655416e-05
-1.39801491408014e-05
-1.85408004807692e-05
-5.18947931048752e-06
-3.64354881519475e-06
-1.10064703088794e-05
-1.77250837913134e-05
-1.13239106495405e-05
-1.60267039701262e-05
-2.30378324149691e-05
-3.76876793369551e-05
-4.56535906929285e-06
-3.03268734533347e-05
-2.40523521950406e-05
-5.57284696851401e-06
-1.13187473312764e-05
-3.63386829022356e-05
-2.13653482467564e-05
-1.51480186589325e-05
-2.52198696457115e-05
-9.49272315493838e-08
-9.08273659630505e-06
4.46698816914971e-06
5.3313101149857e-06
-2.64087202631224e-05
-1.51534656256798e-05
-9.78018609924381e-06
-2.41781256329852e-05
-5.46440731227556e-06
-1.11926031818024e-05
-7.16595989190268e-06
9.21274984342703e-07
-3.84907141082819e-06
-9.80332251285911e-06
-4.2080841883579e-05
-5.43146316420868e-06
-2.39795985342018e-05
-5.32636086974429e-05
-3.5733090335488e-05
-1.99569494494037e-05
-3.81175267415301e-05
-1.08646427464701e-05
-2.9544945806483e-05
-3.92709655454361e-05
-2.81574525968996e-05
-3.43026613023003e-05
-4.91238139676332e-05
6.49317845533789e-07
-5.85801588771119e-05
-4.40201767239457e-05
-2.62538648015304e-06
-1.75077385029858e-05
-3.97009290188278e-05
-2.28284001277009e-05
-2.63195442645955e-06
-1.36203719543406e-05
-2.04920767494431e-05
-8.79482572231534e-06
-8.54593807915751e-07
-2.22684356391391e-05
-6.42706643170867e-06
-1.42258622884829e-05
-3.85678445037011e-05
-7.17856711601333e-06
-1.59627304811284e-05
-3.30034582453602e-05
-2.40625122129664e-05
-2.89923835815947e-05
-1.25069267899402e-05
-1.92054904961627e-05
-3.19983625370958e-05
-2.13037899882408e-05
-2.08255353223388e-05
-3.00127659545362e-05
-2.27665070638082e-05
-2.232933072406e-05
-2.11301678547879e-05
-2.45373397902607e-05
-1.98587975312865e-05
-2.07750043424019e-05
-2.39255417914666e-06
-1.41144906996758e-05
-2.38621131271197e-06
-1.71525784785517e-05
-3.52002212696519e-05
-4.18237654569434e-05
-2.34715642045494e-05
-1.35318493155681e-05
-1.82419741755596e-05
-1.97144145360801e-05
-2.97453606651883e-05
-2.47165302593343e-05
-2.97495052135255e-05
-3.60023296793594e-06
-1.41661825300772e-05
-5.01784872152926e-06
-2.58854326522179e-05
-3.45283374754927e-05
-7.59980433641679e-06
-3.46252241992607e-05
-4.26352967267023e-05
-3.37957226496127e-05
-1.24792326518204e-05
-4.98157653054619e-06
-2.44377880580895e-05
-3.11129822661337e-05
-5.22535500815897e-06
-3.45483963858854e-05
-1.22968222169721e-05
-5.90234337331541e-06
-2.54048992166375e-05
-2.75403179059725e-05
-1.99431643038316e-05
-2.18241911695239e-05
-1.94458020110707e-05
-2.27080207459343e-07
-9.00063481427002e-06
5.47687896808858e-08
-3.55579085402428e-05
-1.61217008825968e-05
-2.87249879102693e-05
-2.63023243157233e-05
-7.29702837940456e-06
-2.19114250828409e-05
-7.03876342152442e-06
-1.04316130789709e-05
-2.28579881818103e-05
-2.90771297906211e-05
1.14263669479763e-06
-1.04205178063969e-06
-2.9491304591448e-05
-1.58751443185492e-05
-8.55804648342365e-06
-2.2563245789351e-05
-1.89993033711545e-05
1.80785518296999e-06
-3.35999815439127e-05
-1.63882918788104e-05
-4.02828761741559e-05
-2.37134504435765e-05
-1.79597324480176e-05
-1.11057151255892e-05
-2.58457292025589e-05
-2.47750992915254e-05
-2.98979417455747e-05
-2.0605053378527e-05
-2.92267059385073e-05
-2.55630177611346e-05
-2.01434401530811e-05
-1.52291350767436e-05
-8.82392359111341e-06
-2.28649793640345e-05
-1.16259978605212e-05
-2.50858678401061e-05
-3.01947497764986e-05
-1.79610880209494e-05
-1.34350640791169e-05
-2.60059668954958e-05
-1.60549383451799e-05
-1.53598296661342e-05
-2.33708295932032e-05
-1.75991359759026e-05
-4.65058574493582e-05
-2.65902767731875e-05
-2.56323384007362e-05
-1.93648941933475e-05
-2.39799265308223e-05
-1.17417914253372e-05
-2.12155141369893e-05
-5.83132158203939e-06
-1.92433588332921e-06
-1.44484719591254e-05
-2.00178197636922e-05
-2.31377005565962e-05
-1.48876752257106e-05
-2.73177605634218e-05
-2.47375698696027e-05
-1.14392307014034e-05
-2.16506775186834e-05
-3.63130946981233e-05
-2.16401357628172e-06
-1.97709942780912e-05
-2.57102083248294e-05
-2.92515050029083e-05
-1.13316417080787e-05
-2.2415068021401e-05
-3.15151834777617e-05
-3.11911768896625e-05
-3.00809659990972e-05
-6.71869605055835e-06
-3.2764294433146e-05
-3.032327184805e-05
-3.33249250840631e-05
-2.92282743139165e-05
-2.82467209422703e-05
-2.17270630134949e-05
-1.11016020221908e-05
-4.72407928038101e-06
-2.501458492598e-05
-1.00923591761484e-05
-2.11862991171162e-05
-4.03968269248871e-05
-7.16260533652272e-06
-3.61251795658523e-05
-1.63459421676407e-05
-1.08544580645297e-06
-1.88608587284172e-05
2.02744120237557e-06
-1.77056753291678e-05
-2.0984834937708e-05
-2.61835045574457e-05
-2.48746051685118e-05
-1.36275125436664e-05
-9.84038671361504e-06
-1.61688131692071e-05
-1.79827179705892e-06
-2.9902170125979e-05
-2.69721137456363e-05
-4.1763027339552e-05
-3.18997191977682e-05
-4.05026164281814e-05
-2.97687531819086e-05
-1.6472068417793e-05
-2.28180311582779e-05
-4.11832874007607e-05
-1.33449384841077e-05
-1.54118015295998e-05
-1.44349440137286e-05
-1.24813234678216e-05
-8.125569126612e-06
-2.3270454494187e-05
-3.09546676572078e-05
-3.45628661072122e-05
-1.58199210608778e-05
-1.56836598091029e-05
-3.54667073417922e-05
-1.90745689514706e-05
-3.43051024526903e-05
-7.88855465135232e-06
-3.45985586084513e-05
9.70222206866771e-06
-1.40005157554893e-05
-4.10720604410558e-05
-4.58497830862356e-06
-3.5000262708179e-05
-2.44178020822803e-05
-1.54418831496796e-05
-2.64388914849371e-05
-1.04347430687364e-05
-1.63650834119763e-05
-1.89397804702324e-05
-1.61891657539955e-05
-2.57239398575465e-05
-1.41699565399029e-06
8.3804017231445e-06
-1.41797987075844e-05
-1.53201744417287e-05
-1.99592144309277e-05
-3.02563215173566e-05
-2.36435605275194e-05
-2.58982662057735e-05
-3.10336997538248e-05
-1.89048275539518e-05
-9.06761548712427e-06
-3.98570247793e-06
-3.35903601853824e-06
-1.24553543817991e-05
-1.35934263440441e-05
-8.24414732548157e-06
-1.85990992863773e-05
-3.12634951768319e-05
-2.31138027357978e-05
-6.32599869390797e-06
-2.99412162907912e-05
-1.24206752791457e-05
-2.14381062511072e-05
-4.06574414018247e-05
-8.30287862310333e-06
-1.81065455527852e-05
-2.04071733148785e-05
-2.27400383695731e-05
-2.56439985653078e-05
-1.84383947945247e-05
-1.10609532741052e-05
-2.15719727132313e-05
-3.19767106055567e-05
-6.99346256034864e-06
-1.42690843118053e-05
-3.62148053042425e-05
-1.86031142405505e-05
-1.6394472228111e-05
-2.26028602407386e-05
-1.7488516519056e-05
-3.79562551755098e-05
-2.14798401150508e-05
-2.0525674095168e-05
-2.93154305703156e-06
-4.24092479615375e-05
-1.78068611748835e-05
-1.65040943367813e-05
-9.85160668871587e-06
-2.78286271914893e-05
-5.49982663832976e-06
-1.39204320212183e-05
3.79623948022001e-06
-2.16909856183883e-05
-2.50388678505667e-05
-3.62141731620563e-05
-3.49444498519562e-05
-3.27518722371961e-05
-2.07617754565901e-05
-2.32038584722853e-05
-3.39217118263932e-05
-1.01010391355004e-05
-1.79069613534038e-05
-3.19239117618292e-06
-3.9585983093009e-05
-2.09459002122278e-05
6.33671962134499e-07
-9.52441143268467e-06
-3.25292738615317e-05
-2.50669521286192e-05
-1.71498768817126e-05
-8.90373987045896e-06
-9.68796760837707e-06
1.0924361910873e-06
-2.56513657597945e-05
-3.01146983119687e-05
-7.93095950993115e-07
-3.29244831303873e-05
-3.60875293994123e-05
-1.71818651897461e-05
2.47991368028589e-06
-3.79384462983454e-05
-1.39949991492476e-05
-3.46479029631845e-05
-4.92285317216565e-06
-1.44936843726046e-05
-3.42075921564532e-05
-3.24828765603827e-05
-3.0678815194459e-05
-8.51161113388306e-06
1.42688878626305e-06
-1.51002857520573e-05
-4.45519195578197e-05
-1.42914763238877e-05
-1.31660278733423e-05
-1.75999250211132e-05
-1.4562112675015e-05
-3.03845800632541e-05
-3.11413250410721e-05
-1.14015437346119e-05
-3.28978063271037e-05
-8.4896605263976e-06
-2.4238547682296e-06
-1.29556139873899e-05
-2.43769817716735e-05
-1.42497127683947e-05
-2.87969288191627e-05
-2.54118887488171e-05
7.27797483408728e-07
-3.17005584024011e-05
-1.47464016121874e-05
-2.24221785799102e-05
-2.03377520621272e-05
-2.91124122608314e-05
-9.15234463293335e-06
-1.75442354394922e-05
-3.72188026867623e-05
-2.97729480592206e-05
-3.50643184703507e-05
-2.33457253783604e-05
-2.586589072267e-05
-2.72432821802202e-05
-1.9638403748769e-05
-2.41283303124802e-05
-2.55739175462374e-05
-2.1425267506766e-05
-2.16712208876415e-05
-2.88030809668051e-05
-8.20580684649141e-06
-1.54069743144565e-05
-1.09537614012587e-05
-2.21899944898016e-05
-2.28207914075144e-05
-2.37627349909354e-05
-2.04210908216147e-05
-3.16775233370015e-06
-2.76277821129085e-05
-4.04331453324533e-05
-1.31964129413258e-05
-3.65105759203908e-05
-2.49430650490361e-05
-2.71911374383252e-05
-1.91295700254226e-05
-6.19153588295715e-06
-1.74479939954166e-05
-2.16291419170265e-05
-2.63813322208633e-05
-3.17830658357353e-05
-9.47056446471851e-06
-1.58595712385159e-05
-3.52056292938161e-05
-2.36037042729153e-05
-3.06641798204834e-05
-1.34906003101974e-05
-8.93214373032247e-06
-9.90706519083291e-06
-3.31351299543882e-05
-3.91150679294571e-05
-3.31236242602622e-05
-3.36599489804314e-06
-1.15192923841385e-05
-3.60676122535321e-05
-1.16007524065115e-05
-2.13135527419297e-05
-4.02902694009453e-05
-2.47600242103888e-05
-2.32508147242e-05
-2.19823542891304e-05
-1.93371975483058e-05
-1.57760245855445e-05
-1.97994983126374e-05
-1.6211309727099e-05
-2.98995543980063e-05
-2.22955090530294e-05
-3.19841831100122e-05
-2.37360735310471e-05
-3.64667262190428e-05
-1.19185511882106e-06
-3.1535778072864e-05
-1.13351274208661e-05
-2.48246051166194e-05
-6.21682333311341e-05
-2.16706817895641e-06
-9.17248959636734e-06
-2.15110920065377e-05
-1.84785631986051e-05
-1.28434699521842e-05
-4.72593235914766e-06
-3.61329608546604e-06
-2.96213245439743e-05
-1.86022792371101e-05
-1.96169459353971e-05
-4.29006965428106e-05
-2.77805854162464e-05
-2.17319446479597e-05
-2.2668491871578e-05
-2.25549124759807e-05
-1.83365021748597e-05
-1.63290869152246e-05
-1.65439256901394e-05
-3.01375828366104e-05
-3.36243920994545e-05
-2.50920140801104e-05
-2.68086673886444e-05
-7.61242206312125e-06
-4.89317962409958e-05
-2.22325620132022e-05
-4.34627501613004e-06
-2.05469690126952e-05
-1.9487697335702e-05
-2.45001539643775e-05
-9.06247673606316e-06
-2.77588167669764e-05
-1.07798485220284e-05
-1.8271935551003e-05
-1.35910324790284e-05
-2.06738207920338e-05
-3.43177729997154e-05
-4.17716974571423e-05
-1.74709568245566e-05
-4.12394097207476e-06
-3.96352583798284e-06
-1.1797189058774e-05
-3.41938356373599e-05
-1.74691814405974e-05
-3.15181138655562e-05
-2.20822720997804e-06
-2.93969392061682e-05
-1.9769747119765e-05
-2.8519727336617e-05
-5.68844599078507e-06
-3.82846870673974e-06
-7.64954614570882e-06
-3.27771147130681e-05
-1.04607666622579e-06
-1.4204972766231e-05
-1.12536593391408e-05
-3.83852734916073e-05
-1.25948697121275e-05
-2.92281811606582e-05
-2.74525604919255e-05
-1.0754889252737e-05
-2.23757739564899e-05
-3.01985382917716e-05
-1.75303619672733e-06
-3.33921971303815e-05
-2.10612659304601e-05
-3.14432352953589e-05
-1.80245133427059e-05
-1.71119498861222e-05
-2.5530236507623e-05
-1.30749650421286e-05
-1.10060740283111e-05
-1.26183677782529e-05
-3.09184635138926e-05
8.82951335885666e-06
-1.08655826558928e-05
-1.6092080203934e-05
-3.6627523680876e-05
-2.27441674745102e-05
-6.34220076708849e-06
-2.93064432024577e-05
-8.83250914882228e-06
-1.79227355364962e-05
-4.56160768006884e-05
-9.16171574203476e-06
-1.54212452733723e-06
-5.41420541466301e-06
-8.30014706397076e-06
-7.54012448483285e-06
-1.0806592795962e-05
-2.35518743004265e-05
-1.94247690912093e-05
-2.59386485004251e-05
-2.198966496528e-05
-4.16773598576208e-05
-2.94876371885479e-05
-9.25949834913371e-06
-1.03797282178434e-05
-2.74901564068803e-05
-2.63760765263647e-05
-2.05490630002621e-05
-9.9393151252212e-06
-2.38283918252334e-05
-1.65605150921908e-05
-4.09833264285285e-05
-2.64589687162659e-05
-9.76291139714731e-06
-1.8509421333454e-05
-1.51788124001328e-05
-4.39179394716417e-05
-2.512813393117e-05
-1.24071765731819e-05
-1.6728739981049e-05
3.84035823909847e-06
-2.47702739431765e-05
-1.2671810971292e-05
-2.62152328085768e-05
-5.44554273885504e-05
-1.65579625694405e-05
-3.06272575739166e-05
-2.17359622347152e-05
-2.25396100356655e-05
-2.41558402631901e-05
-2.01449968969126e-05
-4.47346883035883e-05
-6.09300199547244e-06
-1.41566272421762e-05
-1.6900868309997e-05
-2.55291373252436e-05
-1.50803211581152e-05
-2.66552087072816e-05
-9.0310441195825e-06
-2.16559689915074e-05
-3.35000977318618e-05
-2.26391534706744e-06
-3.70842580656064e-05
-2.73422804339515e-05
3.51272796003105e-06
3.12925630022036e-06
7.00062663747109e-07
-2.64748606283471e-05
-3.07734796517656e-05
-1.87108608993938e-05
-2.22111903189727e-05
-3.30706669296501e-05
7.44251177956914e-07
-7.90419334327979e-06
-3.00953426031237e-05
-1.74517019689467e-05
-6.23497134990891e-06
-2.74566297567035e-05
-2.76205809667252e-05
-2.77314833308574e-05
-2.39160209071415e-05
-1.98254553764189e-05
-3.45414898915843e-06
-6.72055599475206e-06
-9.20094252117379e-06
-2.02804878488586e-05
-1.68418574299498e-05
-1.80973444238122e-05
-3.48270688497729e-05
-2.36615471406154e-05
-2.59801346214113e-05
-3.01863730428627e-05
-9.89079669533217e-06
-1.03571241211324e-06
-2.70283283217173e-05
-2.99524042318794e-05
-7.44230118286532e-06
-3.01177222760474e-05
-2.89466172074035e-06
-5.07358822777561e-05
-5.59451113807252e-06
5.06320435458184e-06
-3.18149386796268e-05
-2.12562905136051e-05
-1.61234940357872e-05
-4.04831948193842e-05
-6.69231187554507e-06
-3.83581144726153e-05
-3.15692042683061e-05
-2.30078780516342e-05
-1.33017492737288e-06
-1.52803692273395e-05
1.63189319694517e-06
-2.13297277282196e-05
-3.17875121805341e-06
-2.16422530264894e-05
-1.07411640910753e-05
-2.92230677570159e-05
-2.48168838015027e-05
-9.70585939236551e-06
-2.26552587644441e-05
-2.209883352478e-05
1.06801422174206e-05
-1.76739673674303e-05
1.54806897775317e-06
-1.79984088538603e-05
-1.86766653199373e-05
-1.94542731786888e-05
5.27131117093106e-07
-1.75121189981415e-05
6.0905776083786e-06
-2.34710208290465e-05
-3.54454757279814e-05
-3.34915002522174e-06
-1.6286412353938e-05
-7.38043134045824e-06
-1.37701844608172e-05
-1.5395915601287e-05
-1.27691138830475e-05
-1.36278366177237e-05
-2.7637017676623e-05
-2.45588180712734e-05
-3.1856377442796e-05
-3.83944037524875e-05
-1.88663319207499e-05
-9.27120456594304e-07
-4.2681084455299e-06
-2.9712638565044e-05
-1.64300362855675e-05
-1.35393596094768e-05
-1.21692815014784e-05
-3.22082278579295e-05
-2.98785080034353e-05
-2.66917893192922e-05
-5.76698704358462e-05
-2.70045914354703e-05
-2.71177323221002e-05
-9.48494944989946e-07
-3.87625099558388e-05
-1.97663517616278e-05
-2.46491132679713e-05
-1.21561006481436e-05
-1.57142408611556e-05
-2.6139046310787e-05
-1.70449198521903e-05
-1.70278290258797e-05
-8.02743480089576e-06
-1.34168719821529e-05
-6.42514538465881e-06
-2.21782114380134e-06
-7.41829294729065e-06
-2.42514842693057e-05
-1.87637416353137e-05
-2.92027874583255e-05
-1.81544236497108e-05
-2.21797116500582e-05
-2.92403291149521e-05
-1.79159917499094e-05
-1.93920796851738e-05
-1.76377233069566e-05
-3.07150815872762e-05
-1.37293778893143e-05
-1.39560156685692e-05
-2.92035166636362e-05
-8.22685133100092e-06
-2.22586854862428e-05
-2.15885231067756e-05
8.88340573882255e-06
-2.9265059088603e-05
-2.32088719839593e-05
-2.41888604002195e-06
-1.09236308386709e-05
-4.39818352936615e-05
-3.13792714916423e-05
-1.76390069401928e-05
-2.59540761581417e-05
-1.53716266076188e-05
-6.45440076807848e-07
-2.06519078070123e-05
-3.36379108081093e-05
-1.56781322240673e-05
-3.25920404956683e-05
-3.31481180779715e-05
-3.92138927555305e-05
-3.15998696349915e-05
-7.98273132063062e-06
1.92315206113175e-07
-9.98362170428166e-06
-1.03733419293437e-05
-9.24991970353626e-06
-3.12091268626378e-05
-8.89394161257488e-06
-3.05539890601467e-05
-3.79528857027873e-05
-1.78860485039299e-05
-1.1505721170928e-05
-1.15394000835899e-05
5.85205806413283e-06
-1.19799097456604e-06
8.91282165763228e-06
-3.32396116901498e-05
-4.22434307782747e-06
-2.38618084956773e-05
-2.332362890829e-05
-2.27435947375311e-05
-1.62086179081192e-05
-1.30635104851228e-05
-1.86066587622726e-05
-5.15873339355365e-06
-2.11567521675528e-05
-1.51012495093761e-05
-2.3401857429789e-05
-1.40313914797415e-05
-1.44961052885871e-05
-1.29460869915718e-05
-1.07761039863572e-05
-1.46676608497881e-05
-2.3109380440832e-05
-1.17431884734908e-06
-1.30007545245834e-05
-9.31435604715585e-06
-4.46144510241681e-05
-2.81357247027394e-05
-8.68299106794611e-06
-1.10783324122234e-05
-2.40706230994066e-05
-1.90587024168177e-05
-2.51234873019618e-05
6.23186209645663e-06
-2.36380988734568e-05
-2.91077644456236e-05
-9.4253084954756e-06
-2.7867537774124e-05
-2.81775857832301e-05
9.73320086268697e-06
4.07371661996949e-06
-2.54934497906541e-05
-6.01105333031278e-06
-3.74137469453281e-05
-3.88857091889246e-05
-1.26646010630023e-05
-1.24762559773435e-05
-2.32559966708963e-05
-3.55738446235908e-05
-8.10155763650216e-06
-1.0571458429564e-05
-1.92939316255237e-05
-7.00946903258869e-06
-1.92730051408408e-05
-7.94956207921856e-06
-1.88562668092039e-05
-2.17078232311912e-05
-1.35221776017275e-05
-9.34642004391124e-06
-3.41799604288113e-05
-1.68623597319713e-05
-3.06332133595651e-05
-2.54964290770273e-05
-2.09326374053942e-05
-8.8784143355538e-06
-4.94413469188614e-06
-2.82240218840101e-05
-7.82091494661625e-06
-2.64810435940721e-05
-2.96801089283452e-05
-2.42810938539976e-05
-3.00253561280983e-05
-3.09508474749149e-05
-4.14047299527844e-05
-2.97618638645672e-05
-8.7560752904394e-06
-1.53864105667578e-05
-3.39406438215697e-05
-1.96212361581119e-05
-2.35406737420185e-05
2.42741328830279e-06
-5.7379491740792e-06
-1.7207972791087e-05
-2.17326712365476e-05
-3.36044644520652e-06
-1.56333403050918e-05
-2.76504232943458e-06
-1.09210212993017e-05
-1.86548278830955e-05
-1.34938697484525e-05
-1.21695285194123e-05
-1.3623121894132e-05
-1.80144237701992e-05
-1.66182529039079e-05
-3.123651425204e-05
-2.04333920618968e-05
-1.47002201932933e-05
-3.71331531905649e-05
-1.81664407018688e-05
-2.21087034417673e-05
-1.16458907859471e-05
-6.70868007281245e-06
-2.38102745385087e-05
-3.08847299326517e-05
-8.4773657636543e-07
-8.72152556186849e-06
-1.90160758400062e-05
-2.66444974428713e-05
-1.6712232703755e-05
-2.3742196012208e-05
-3.56836402040181e-05
-1.03716649045133e-05
-4.56214459248681e-05
-1.09573758359529e-05
-1.54306688439169e-05
-8.72970796052659e-06
-3.95883603141133e-05
-1.70939027569821e-05
-2.26992862971786e-05
1.60946876563983e-05
-2.44930310174852e-06
-1.05451559085303e-05
-9.41632269596654e-06
-4.51491945618554e-05
-2.58456800535596e-05
-1.80088566272244e-05
-3.86847117564844e-05
-2.50425883930514e-05
2.69198018525644e-06
-4.54541822509395e-05
-2.97194358291066e-05
-1.32702208727325e-05
-2.200164033975e-05
-2.3899720215011e-05
-2.28325588520202e-05
-8.54641674536377e-07
-2.49999070849708e-06
-1.09658611635727e-05
-1.02778935819152e-05
-2.07117031733505e-05
-2.76051573713081e-06
-1.46777303430788e-05
-2.74779386357074e-05
-2.02714419603031e-05
-2.15996258781823e-05
-1.89407925968601e-05
-1.42279128406992e-05
-2.4557179489037e-05
-5.63140834492751e-06
-1.95299048941875e-05
-2.89346691171216e-05
-2.48478820746924e-05
-1.43533928802253e-05
-2.96272089590298e-05
-9.33459631363064e-06
-2.24329082201947e-05
-1.60049700754888e-05
-2.04956857720861e-05
-3.34126283658743e-05
1.7489397596317e-06
-2.70594279222031e-05
-3.41236098584674e-05
-3.58974269627717e-05
-4.88058814610262e-07
-2.79593236714364e-05
-2.0096054824188e-05
-2.30199419736643e-05
-3.74643459225364e-05
-2.23268114564415e-05
-6.22435347456422e-06
-2.54976122206776e-05
-1.85291351574842e-05
-2.12484685145969e-05
-1.04279765042351e-05
-9.30856985868825e-06
-4.53683647678198e-05
-2.40859696133137e-05
-3.06569369977916e-05
-1.89230787248963e-05
2.58445915404503e-06
-1.86177422101502e-05
-1.14515416453988e-05
-3.87586674750556e-05
-1.23896404866448e-05
-2.22337875182633e-05
-2.46772446673683e-05
-4.02622430786927e-05
-9.82940521243978e-06
-5.79537110543014e-06
-2.69921687430138e-05
-1.01507090236571e-05
-1.75685959011295e-05
-1.36935210782936e-05
-6.88560513420446e-06
-1.59142248169478e-05
-1.85083701196702e-05
-2.61798687206304e-05
-1.14916727501115e-05
-1.66946981898115e-05
-2.64018978957017e-05
-1.60337351563386e-05
-2.93962454918765e-05
-1.93620046273939e-05
-3.07109418804703e-05
-3.03992706720381e-05
-2.46421841824565e-05
3.18102467965084e-06
-2.62662988244377e-05
-1.75382074496043e-06
-2.92800048376248e-05
-3.29528715414724e-05
-3.03530152592151e-05
-2.8293033248995e-05
-2.51844885882923e-05
-3.12841676187278e-05
1.12135239849945e-05
-1.76134803008912e-05
-1.82295176736661e-05
-2.64783764792181e-05
-1.4630502601088e-05
-2.69056487477562e-05
-3.17416669577529e-05
-6.50075479337052e-06
-1.51642197223657e-05
-1.82230362748568e-05
-1.7121663148123e-05
-9.40760128133537e-06
-5.43325979689646e-06
-1.32345560386011e-05
-3.4093716981806e-06
-1.53972275653861e-05
-1.84451056014214e-05
-2.35766322742084e-05
-2.131808872966e-05
-2.81247904861347e-05
-3.11125433079305e-05
-9.25216199204767e-06
-1.91510777125804e-05
-3.97920352360356e-05
-2.91204742175306e-05
-1.60241741607479e-05
-7.70737210757089e-06
-1.34961413515236e-05
-1.26114158118114e-05
-8.91688321279218e-06
-1.16539265008295e-05
-2.5246464883402e-06
-6.7911395858705e-06
-4.897782378947e-06
-3.78727100089323e-05
-1.30782857571279e-05
-3.46539547725159e-05
-3.78563341894355e-05
-9.41311527136391e-06
-5.12546805697451e-06
-2.83388474180165e-05
-1.43351437552528e-05
-3.60399957974015e-06
-1.81370970933624e-05
-2.60508395684408e-05
-2.15267456590552e-05
9.67674200357798e-06
-1.52597319966955e-05
-9.44653603830718e-06
-1.34075039732682e-05
-3.05326262503916e-05
-7.96359235988684e-06
-1.86009464133679e-05
-8.002000512791e-06
-2.42007587996502e-05
-1.23743932820964e-05
-2.87389408901553e-05
-1.1215724926295e-05
-2.52945904522406e-05
-1.47174396457508e-05
-4.54833001621543e-06
-2.78676917842948e-05
-2.45575183920894e-05
-2.3353352454504e-05
4.78732450168354e-07
-1.59051876252927e-05
-3.81691722320776e-05
-1.43258030765535e-06
-9.20322527967003e-06
-1.10387074898837e-05
-2.97077844132545e-05
-3.12908707570967e-05
-3.0114733764626e-05
-2.5391135419897e-05
-1.9697829442414e-05
-1.28497147756927e-05
-3.3363058475603e-05
-3.47315886717159e-05
-4.05200274544704e-05
-2.12008867508114e-05
-2.82467263561336e-05
-1.91108451883321e-05
-1.19731857980467e-05
-7.68594900103542e-06
-2.62417030759654e-05
-3.14134977716898e-05
-1.38583366648822e-05
4.33206843260691e-06
1.44327127101258e-06
-3.55743907598567e-05
-1.32885518578369e-05
-1.63423354595714e-05
-3.74448508337606e-05
-2.07397289743402e-05
-4.95190474126123e-06
-8.5218708930711e-06
-1.46258055118961e-05
5.65559283078637e-06
-2.11590191048622e-05
-2.06324715796119e-05
-2.41668152494338e-05
-2.14570727665102e-05
-1.81823179491718e-05
-8.89789082140109e-06
-4.56006247026884e-05
-2.11568205396577e-05
-2.13754686330235e-05
-3.59614267280476e-05
-1.01912564684262e-05
-5.20246945851434e-05
-2.75520907911392e-05
-1.59449634437829e-05
-4.66915388879236e-05
2.57954943773854e-06
-2.04025553748172e-05
2.43677673787663e-06
-7.80914266607835e-06
-2.95520222659077e-05
-9.21385167192019e-06
-9.20391433593515e-06
-1.53892236448125e-05
-1.47463632194211e-05
-8.27236831614065e-06
-1.63525755365811e-05
-2.45820632310387e-05
-1.94555657810893e-05
-6.93857805360768e-06
-1.52996684972723e-05
-5.1249350775848e-05
-3.09074855332166e-05
-1.39148150866521e-05
-1.80849090911229e-05
-1.93173019729197e-05
-2.07438836109108e-05
-2.39885509127302e-05
-1.66207174212362e-05
-2.46160062355268e-05
-2.64590421353003e-05
-2.97243237958463e-05
-2.33921654672127e-05
-1.82480122984535e-05
-3.72739007018533e-05
-8.32283604654751e-06
-2.42988555863877e-05
-1.5303717184083e-05
-3.23783165893151e-05
-3.39552138095802e-05
-2.76326142656719e-05
-3.4487803767759e-06
-3.05574198568421e-05
-3.47692546258711e-05
-3.32094544300538e-05
-1.48084866663652e-05
-4.43590859077757e-05
1.18545231319303e-06
-2.05701534012054e-05
-5.66622813945833e-06
-2.00267793156813e-05
-4.69091161614078e-05
-3.22434294226671e-05
-2.62025073897138e-05
-3.07494759263118e-05
-2.30106937886287e-05
-3.02687668382608e-05
5.5368218883476e-06
-1.99899853336928e-05
-1.79438234454507e-05
-3.0967673946806e-05
-1.01405244123706e-05
-2.66929773263702e-05
-2.39538390436145e-05
-3.62627914906352e-05
-1.88320789557603e-05
-2.95367807199316e-05
-3.17747643290608e-05
-1.40155167547409e-05
-2.55974327177096e-05
-1.57185249375351e-05
-2.85967922144418e-05
-1.29159475405783e-06
-3.8662753848794e-05
-1.88778870031329e-05
-1.78759308422832e-05
-1.51126433193922e-05
-3.5187440912772e-05
-3.12925061856852e-05
-2.0027532644152e-05
-1.80497185818016e-05
-2.88351609839107e-05
-2.95891176225133e-05
-2.07955053430971e-05
-2.27409026902388e-05
-3.779579359294e-05
-3.19647559897825e-05
-1.41361258192115e-05
-3.18504875580196e-05
-3.01697528003451e-05
-1.16662829573663e-05
-3.43105613788953e-05
-1.64438823728297e-05
-1.81454896340166e-05
-2.8446576887857e-05
-2.35115871629226e-06
-2.09605482060426e-05
-8.85682945628976e-06
-2.22962186197416e-05
-1.63858798314093e-05
-3.05979865814269e-05
-1.07770858800133e-05
-3.09746153397338e-05
-2.22786552773747e-05
-9.85916924187309e-06
-2.21328193812452e-05
-2.65602604634917e-05
1.48486651727249e-05
-2.97917623418956e-05
-2.37645388987707e-05
-3.52856182853003e-05
-3.28164856958691e-05
-3.27819035282649e-05
-1.20901178610083e-05
-2.91335382330044e-05
-2.07465980180042e-05
-1.26846997716543e-05
-3.01643215173269e-05
-2.70419798142432e-05
-2.96523242144886e-05
-3.74612447969969e-05
-3.35521562122337e-05
-1.43684083662792e-05
-2.48234232968153e-05
-1.72651287789834e-05
-1.97839827949057e-05
-2.3223344957625e-05
-1.563272671879e-05
-2.31349415035228e-05
-2.83129697088428e-05
-1.74001305707884e-05
2.24434348266987e-06
-2.27963444886009e-05
-1.28203622226049e-05
-2.05181703244143e-05
-1.13313702293695e-05
-1.79605658237234e-05
-1.67389988808147e-05
-1.64123989340136e-05
-2.15602225007382e-05
-2.98029065938734e-05
-1.62207681054661e-05
9.14596720523119e-06
-2.92429380224068e-05
2.4240820893816e-06
-3.44184322918219e-05
2.45212804489908e-06
-9.1756031820575e-06
-3.05390584875579e-05
-2.37711005424861e-05
-3.87928979765455e-05
-3.77828589568517e-05
-1.84201224168916e-05
-2.74414852039925e-05
-3.46429829487885e-05
-2.11514674898654e-05
-1.99836464611531e-05
-1.48489227388767e-05
-1.76028130307328e-05
-2.41031296335484e-05
-2.98881124477814e-05
4.2248992401234e-06
-9.51355706169349e-06
-2.3353581955422e-05
-1.0323414286373e-05
-2.58336314083028e-05
-1.49923961622274e-05
-2.60285887132384e-05
-1.67545898073339e-05
-1.77819773648131e-05
-1.51729083237926e-05
-2.04927661742622e-05
-4.24706809193777e-05
-1.85675666809176e-05
-1.07464828741566e-05
-4.7411061688677e-05
-2.64067818228261e-05
-3.14988700685969e-05
-5.04379966589773e-06
-1.3750879763694e-05
-1.80385839823017e-05
-1.29872450085532e-05
-3.53699905367552e-05
-1.535100307928e-05
-1.85874992924509e-05
-2.62882965872701e-05
-2.93749062315256e-05
-5.21210685501166e-06
-1.72977108557246e-05
-1.48136196749403e-05
-2.34290213397731e-05
-1.56073688280241e-05
-2.8051972872305e-05
-2.57940162626903e-05
-1.72210282509219e-05
-1.59469296721462e-05
-2.02370570290782e-05
-3.769902744847e-05
-3.77321877322081e-05
-9.44343473546542e-06
-8.04314513018339e-06
2.22305246237862e-06
-1.70735107113648e-05
-3.61738185737987e-05
-2.18763739285818e-05
1.572009348882e-06
-1.13452647097669e-05
-2.27656325192813e-05
-3.93895493132826e-06
-3.10077935525674e-05
-2.37444334671266e-05
-2.77408022049853e-05
-6.92665573948636e-06
-1.46852323928776e-05
-4.87405733469034e-05
-4.94702754869743e-06
-2.03002509687949e-05
-2.43975472047703e-05
-1.3427011392713e-05
-3.75435986701368e-05
-2.94449567708447e-05
-3.67079348574404e-05
-3.86724974729981e-05
-1.66627367952299e-05
-3.29393024076149e-05
-2.48616475013687e-05
-1.61067798909221e-05
-2.48240671735712e-05
-9.3363390116585e-06
-1.98570875331563e-05
-4.39706553469141e-06
-1.57669532546541e-05
-2.78788149993601e-05
-1.11499099166891e-05
-2.67782341792173e-05
-5.59370534717874e-06
-2.17345831565486e-05
-3.56944659538102e-05
3.7988633053634e-07
-5.88802644752189e-06
-2.3223881228468e-05
-2.11746522016736e-05
-1.45832070867505e-05
-1.27649610482782e-05
-5.35762747681474e-06
-1.19759775270232e-05
-1.75896172481281e-05
-9.11842564802992e-06
-2.09106792176925e-05
-6.95056646711469e-06
-2.15828829443961e-05
-8.70044395173333e-06
-1.00407988340834e-05
-2.45171391126055e-05
-1.61471685405118e-05
-4.39462302084284e-06
-2.01829703771228e-05
-2.90642070725788e-05
-1.20143799859949e-05
-4.7870947016593e-05
-2.30900586292678e-05
-8.9109992716733e-06
-1.441835778918e-05
-2.21966240243075e-05
-4.26159515111261e-05
-1.71973652556788e-05
-1.77108077177375e-06
-1.67454146606102e-05
-1.39260535953699e-05
1.42261135051463e-06
-2.36355649736873e-06
-3.68519756271174e-05
-2.51909432617901e-05
-1.84242801543981e-05
-3.3826269660643e-05
-1.60441506200551e-05
-2.58587360619478e-05
-3.50732773451487e-05
-2.89124023746987e-05
-1.06657004542979e-05
-1.17952247482287e-05
-6.84731364840827e-06
-8.79228565800304e-06
-3.23330487954487e-05
-2.39375503314321e-05
-1.14905968664697e-05
-2.6062439244545e-05
-3.27904253478378e-05
-3.40664932380239e-05
-1.79712216486155e-05
-1.72077058225865e-05
-9.19093540600352e-06
-1.98195705823618e-05
-2.04427975030156e-05
-1.76443119807225e-05
-1.48867346698272e-05
-1.73275350785646e-05
-1.8727926168926e-05
1.33109032933719e-06
4.80747571551769e-06
-2.53235861839149e-05
2.82828338544535e-06
-3.56177633840511e-05
-1.90459192758751e-05
-1.06283678974711e-05
-1.95654780690771e-05
-1.53962122215264e-05
-1.0818648817434e-05
-4.00802248752051e-05
-1.41014269195358e-05
-1.87517868472424e-05
-2.43777495880849e-05
-3.93754311942851e-05
-2.04989481784786e-05
-6.39868591768465e-07
-1.98841817159803e-05
-1.77295969272369e-05
-1.75212054349421e-06
-1.02504010623763e-05
-2.3631404230649e-05
-1.90044229748194e-05
-6.04843046900999e-06
-4.33883739563096e-05
-3.97928360428772e-05
-2.56782662120152e-05
-2.87826246750086e-05
-1.8748577952286e-05
-4.59914829448668e-06
-2.26663897516946e-05
-2.73845576675372e-05
-1.47801335718657e-05
-3.88100644087451e-05
-2.51522596464342e-05
-2.34751306504826e-05
-2.79563682359118e-05
-4.14183685742074e-06
-2.05496061268956e-05
1.83341713525247e-06
-3.50668971985386e-05
-8.49492860822497e-06
-1.21149635622907e-05
-4.42858744893935e-05
-1.8530321299011e-05
-3.12373321458565e-05
-1.30356568058844e-05
-1.66841281189753e-05
-3.36151442824469e-05
-3.33405245746403e-05
-4.50033597651732e-05
-2.06266238552208e-05
-6.82795312182265e-06
-2.7556954209362e-05
8.09816771577127e-06
-2.78466390805773e-06
8.36235437418258e-06
-3.58171067956539e-05
-2.87794838883376e-05
-2.01208342748982e-05
-3.82951682485196e-05
-1.9848000165108e-05
-1.3271714716004e-05
-9.50189763779915e-06
-2.87882565956528e-05
-3.21762425593157e-05
-1.83237569241882e-05
-1.15046598789666e-05
-1.07002853294426e-05
-3.90739887463798e-05
-1.56749014644071e-05
-2.94610786084276e-05
-2.47317560181102e-05
-3.28253207374904e-05
-2.34948452751651e-05
-2.43384851888918e-05
-6.78659291199121e-06
5.42432711680251e-07
-3.74709256610093e-05
-1.91753377024268e-05
-2.59802046798018e-05
-9.01518197903124e-06
-2.307822234926e-05
-1.61491537587002e-05
-1.10286398450174e-05
-1.97310720073709e-05
-2.3581326868931e-05
8.82091221807011e-06
-2.04393817064107e-05
-1.20005597177046e-05
-2.78723636429439e-05
-2.20254139473873e-05
-2.61470512629901e-05
-1.83424395944575e-05
-2.82954664835638e-05
-1.99192576288046e-05
1.64416384190407e-06
-2.04427009562338e-05
-2.31562396815297e-05
-1.90543136522087e-05
-4.49774676824778e-05
-2.19058105469702e-05
-3.57172397889273e-05
4.48282113538714e-06
-3.68147301325625e-05
-1.41729758420205e-05
-1.13461624671168e-05
-4.27432391693876e-05
-2.5571822355837e-05
-2.94091897552987e-05
-3.09221996001614e-05
-9.15808199273607e-06
-2.79386375531581e-05
-2.52905888217841e-05
-1.17894859264169e-05
-1.10582479585971e-05
-1.82089464336742e-05
-1.01891598060736e-05
5.89577007177094e-06
-2.69570591557153e-05
-3.08682073925857e-05
-2.20865498008159e-05
-3.39572146463539e-05
-2.12680952950573e-05
-1.48582783613241e-05
-3.56186286660516e-05
-2.6133738869509e-05
-8.23392178379626e-06
-1.19841509736464e-06
-4.68738196949418e-06
-2.28404808243856e-05
-2.06468909406288e-05
-1.57163905817607e-05
-1.15478748540024e-05
-1.17617948919588e-05
