# Supplementary material for: Research on computational propagation and identification of mine microseismic signals based on deep learning
Source: PLoS One. 2025 Oct 22;20(10):e0334641. doi: 10.1371/journal.pone.0334641 (PMC12543183; doi:10.1371/journal.pone.0334641)
Supplement: S3 Data — (ZIP) [file pone.0334641.s003.zip › 000100500002853.xlsx_0.txt_24.txt.txt]

-1.61735897771553e-05
-1.06166309993136e-05
-2.62263412568766e-05
-4.58465406227313e-05
-2.00778657539321e-05
-3.00075873369011e-06
-1.83718666767615e-05
-1.93653105953092e-05
-2.88866106062472e-05
-1.39867451208138e-05
-1.01075316704933e-05
-1.43870159225263e-05
-1.91260999712754e-05
-2.40304911467657e-05
3.79731662390071e-06
-3.29379385226783e-05
-1.79784407419197e-05
-2.98508124556617e-05
-3.29091235562478e-05
-5.77330684747174e-06
2.40699983503071e-06
-4.10908923056894e-05
-2.4145232844746e-07
-3.46645987827048e-05
-3.02918077724234e-05
-2.81545139276293e-05
-2.35577405677976e-05
-2.36507063272217e-05
-1.30144321728778e-05
-2.38886448526543e-05
-1.31464930777856e-05
-2.87571890562725e-05
-3.81605534494677e-05
-1.90466202765288e-05
-2.35914640952355e-05
-3.26386593702211e-05
-1.37107125415858e-05
-1.69500508407961e-05
-2.49613079164848e-05
-3.2917916595435e-05
-2.92783522546996e-05
-2.13650820807137e-05
-2.56912668514094e-05
-3.34351719239813e-05
-4.47139388069498e-05
-4.0819078683208e-06
-1.12862635297821e-06
-3.0542046770406e-06
-1.59455550885817e-05
-1.69828806912705e-05
-2.83665959393169e-05
-1.57767991204623e-05
-8.5198440539697e-06
-4.95579429318595e-06
-2.09384828650804e-05
-3.10027018979058e-05
-2.11242353157593e-05
-1.95075079308424e-05
-4.34234852419399e-05
-2.7518971658188e-05
-1.83465833978892e-05
-1.6662168766979e-05
-1.34264038676337e-05
-8.13184044223307e-06
-8.05073599034605e-06
-1.87019103055739e-05
-7.91609309762586e-06
-1.90807107847633e-05
-1.101295751254e-05
-1.73797440358602e-05
-2.0647467550785e-05
-2.97200159641097e-05
-2.08763708062339e-05
-2.16856291098878e-05
-2.40974457073276e-05
-8.71007683029147e-06
-3.80140455455915e-05
-2.13715138915556e-05
-6.98584545554406e-06
-3.64200577022495e-05
-1.96541476206229e-05
-1.88743812964237e-05
-4.05690483235824e-06
-1.52033054090441e-05
-3.46903590675826e-05
2.89023221298711e-06
-2.12802453523162e-06
-2.45927299229916e-05
-3.09049958467409e-05
-3.57953677557171e-05
-1.20420676915792e-05
-7.83820691721954e-06
-2.83271288861618e-05
-3.51745343413584e-05
-1.85007879344769e-05
-1.61052999193867e-05
-2.40318741976717e-05
-2.31461590786089e-05
-2.2606430144421e-05
-1.05278512597735e-05
-2.42463365833729e-05
-1.09474327886049e-05
-9.28062311128401e-06
-2.76720121039108e-05
-2.14499631197618e-05
-1.60977476908065e-05
-1.8803215060735e-05
-1.92382689114775e-05
-2.65538613259949e-05
-1.14185278852687e-05
-4.03118963771201e-05
-2.69398049782572e-05
-9.21010466598392e-06
-1.73914006303208e-05
-3.47552088893985e-05
-3.34952165008899e-05
-1.15645148153813e-05
-2.67080017786214e-05
-3.25649366415689e-05
-3.15071187611829e-05
-2.86870840341812e-05
-2.97169659777376e-05
-2.79478993857928e-05
-1.83145952212933e-05
-2.22771729796889e-05
-5.7013158403069e-06
-1.23160023680818e-05
-2.40614230983945e-05
-2.58193707468825e-05
5.5297659801176e-07
-1.52101098964714e-05
-1.39614878442692e-06
-3.03956908435238e-05
-3.70039652223587e-05
-1.65147469511002e-05
-4.19243562449299e-06
-1.60146016955688e-05
-2.24796772221121e-05
-1.52712543742228e-05
-1.97968225619353e-05
1.11019587780936e-06
-1.73020896762207e-05
-2.01130025785692e-05
-1.21119670800073e-05
-2.09143683086247e-05
-2.82512940832787e-05
-2.96878534728003e-05
-3.16747243795571e-05
-1.84170725287443e-05
-3.0257585596271e-05
-1.99570212567918e-05
-3.5068065362471e-05
-7.89174527536446e-06
-1.4551042825633e-05
-1.02183589898212e-05
7.42327333797863e-07
-1.68212444062516e-05
-2.8523053136703e-05
-1.95983714978554e-06
-2.88575655660266e-05
-2.42369130259319e-05
-3.32627303528936e-05
-3.77922643359826e-05
-2.29730767158869e-05
9.19951258949787e-06
-2.277334578766e-05
-3.25483046685183e-05
-1.79221301538594e-05
-1.88331053465926e-06
-2.78646774557637e-05
-1.30536857170056e-05
-1.09901275180978e-05
-4.04083162288119e-05
-1.36247098780141e-07
-1.35303064560715e-05
-2.10734742326636e-05
-3.24377742276424e-05
-3.78312400677358e-05
-5.51530397756914e-06
-1.76733523035834e-05
-2.7976325199302e-05
-2.17162968619443e-05
-1.68696143614992e-09
-2.54710997139377e-05
-6.06681239695632e-06
-8.56384873894636e-06
1.96066287153904e-06
-2.86657518275244e-05
-2.13436647052327e-05
-2.11347348298116e-05
-4.3559760229815e-06
-4.16425861974619e-06
-2.90588229175637e-05
-3.05225057031444e-05
-1.5584680086037e-06
-2.22679363712031e-05
-3.27471182001465e-05
-2.3962020606166e-05
-4.73933102189142e-05
-1.49196978039878e-05
-2.34097522400074e-05
-2.63859629354923e-05
-1.07695102340032e-05
-4.2437911213564e-05
-3.18388895349234e-05
-1.53810831215236e-05
-2.47862507778273e-05
-7.25547355971184e-06
-2.18428407662229e-05
-6.36540981014376e-06
-2.66344555788491e-05
-2.28711800586461e-05
-1.18628857796845e-05
-9.44002446003449e-06
-3.55397934126302e-05
-1.00501473824722e-05
-2.60168668565027e-05
-2.6670114406828e-05
-2.2301705392144e-05
-2.71857661925617e-05
-2.7049377264893e-05
-2.70780255829593e-05
-1.40373798409375e-05
-3.08555967085408e-05
-2.71939750232936e-05
-1.31908077292776e-05
-1.78738790113834e-05
-1.10925782262002e-05
-1.13554347817215e-05
-2.42604019660979e-05
-3.81537050494276e-05
-1.539364886289e-05
-2.57494042797261e-05
-2.65519107481323e-05
-2.18910190149557e-05
-2.33257877604462e-05
-2.26216157123252e-05
-1.46486961490284e-05
-3.76793703028847e-05
-1.51469940629069e-05
-4.47365101327933e-05
-7.63637866392273e-06
-2.61770099525581e-05
-2.34441477361391e-05
8.04543850769573e-06
-1.50361304208358e-05
-1.02176707885161e-05
-2.97307541918897e-05
-4.04587132837114e-05
-3.11050848764332e-06
-3.34293405866965e-05
-1.73330600599819e-05
-2.90813801322948e-05
-1.18817448906063e-05
-2.37983859875143e-05
-2.37093241254269e-05
-2.70139667581045e-05
-3.82533188948142e-05
-3.44551409132569e-05
-4.27395979401527e-05
-3.97896370110434e-05
-1.48401881749068e-05
-1.71227578653156e-05
-1.49534306838191e-05
-1.07910699255998e-05
-2.31966596815498e-05
8.38458536682665e-07
-7.31550789995478e-06
-1.85297501305109e-05
-4.65169448297267e-06
-2.47922945889669e-05
-2.65956911252215e-05
-8.57815484140737e-06
-4.7030129596769e-05
-1.45538057773917e-05
-2.79772995204104e-05
-2.37728969621872e-05
-2.63680472466174e-05
-4.39464567335911e-05
-1.85974301230023e-05
-3.38787508994431e-05
-3.16627293352166e-05
-3.69905077390687e-05
1.56934713306445e-06
-1.64903793112907e-05
-1.44310617799852e-05
-7.59779617252522e-06
-2.42972948240454e-05
-2.48367807727198e-05
-1.78650390503038e-05
-1.77854896153285e-05
-3.63748801370965e-05
-1.89973704633857e-05
-4.63289460492073e-05
-3.37754170737907e-05
-9.8546396504562e-06
-3.6199765274438e-05
-1.75292908688382e-05
-1.67351466727105e-05
-2.17963499522091e-05
-3.86885566612664e-05
-1.91424155308846e-05
-4.71232163716471e-06
-2.04258224874184e-05
-1.4641448884834e-05
-3.98576053085078e-05
-1.99228844254324e-05
-1.85419376309824e-05
-2.55285447647745e-05
-4.05995308560008e-05
-1.26337123132863e-05
-2.8217465490347e-05
-3.81996033977772e-05
-2.86491221420078e-05
-1.15315860018873e-05
-2.13693995103115e-05
-2.26071764191235e-05
-5.08965325552451e-06
-1.65698316030395e-05
-1.91835239453998e-05
-2.35420728543615e-05
-2.50720921431604e-05
-2.45388000317328e-05
-4.44821584642755e-05
-1.48634483256295e-05
-6.41304135133859e-06
-1.94612547152941e-05
-1.8105797621402e-05
-3.35050725733487e-05
-1.29386267246422e-05
-2.01158980170567e-05
-2.41121434182309e-05
-2.33147683552398e-05
-1.35311890798167e-05
-3.08436893893639e-05
-3.81564602238783e-05
-1.68490579453426e-05
4.17908882111111e-07
-2.83413902243911e-05
-1.80956175965829e-05
-3.83641239218321e-05
-1.89678146408705e-05
-2.30587531311617e-05
-3.87700004822957e-06
-1.67869454484582e-05
-1.98912065642176e-06
-4.86408714251598e-05
-2.91774426788962e-05
-3.34245941251986e-06
-4.31207648360867e-06
-3.18285310254331e-05
-2.27966796072813e-05
-1.73655013498108e-05
-1.05305604143331e-05
-8.09655812319385e-06
-2.18950706019099e-06
-3.2323838324701e-05
-4.53804909062258e-05
-4.12821163166521e-05
-2.38029493242622e-05
-2.08008432361747e-05
-2.29561968282769e-05
-2.18684611678836e-05
-3.84245129502862e-05
2.1415125086075e-05
-2.15750072033272e-05
-1.9865293756646e-05
-1.90560552857354e-05
-3.63013682322432e-05
-1.27470142325071e-05
-2.7372397349277e-05
-2.28044371616768e-05
-2.13521959654412e-05
-5.60625094933263e-06
-2.42823046962818e-05
-1.89306644157226e-05
-5.18383652794743e-05
-2.97832394586891e-05
-3.51740427970517e-05
-2.40287099363088e-05
-5.61195850914999e-06
-5.40610565767496e-06
-3.29389702297702e-05
-4.5328404912409e-05
-4.61032961667136e-06
-1.45207851395092e-05
-1.99444891020311e-05
-1.19909591371757e-05
-1.87125902500507e-05
-4.03084026347466e-05
-2.05962285051403e-05
-3.74542267786417e-05
-1.75738335813388e-05
-1.81956402208415e-05
-1.16315245998077e-05
-5.13476894085991e-06
-1.81445596695403e-05
-1.39896339403583e-05
-3.57575398879281e-05
-2.00580932827272e-05
-3.50810238519398e-05
-2.33618757441454e-05
-2.08396050185114e-05
-2.18472101833087e-05
-9.8524325980738e-06
-4.49563867388889e-06
-2.11281983893269e-05
-1.78825805189877e-05
-1.77252269963465e-05
5.91304091095671e-06
-1.11787865017577e-05
-1.57266302815186e-05
-2.52945878408886e-05
-2.82526793987878e-05
-4.778480634655e-06
-2.41753477426473e-05
-1.69361468163718e-05
-3.22947662672353e-05
-5.08852170150565e-06
-7.94559910905534e-06
-1.87756298910026e-05
1.06140182629293e-06
-2.3104106444777e-05
-3.54562399577411e-05
-1.38922827444562e-05
-2.08970539922467e-05
-3.3663441049561e-05
-1.94106192889631e-05
-1.9413404413194e-05
-1.2037084664908e-05
-2.29909963710656e-05
-1.89778441709787e-05
-1.38305520191802e-05
-2.34279252499821e-05
-9.5058517722831e-06
-6.59492525164666e-06
4.92930828435863e-07
-7.88824088164974e-06
-1.66505023563212e-05
-1.53812024418399e-05
-1.36881617969221e-05
-1.51471232672177e-05
-2.88648828210954e-05
-1.36604918981177e-05
-1.13507300518572e-05
-3.87219918677024e-05
-2.91560199545373e-05
-5.75367070149131e-06
-1.71086648811657e-05
-4.32010848997614e-05
-5.84182900843602e-05
-2.74405644165606e-05
-2.32618161155604e-05
-3.95301259627389e-06
-1.88141673735904e-06
-3.60018966243377e-05
1.2275378095594e-05
-1.20137722189487e-05
-3.2911688960171e-05
-1.25741131573246e-05
-8.76781352232595e-06
-2.67374850216718e-05
-2.49721389207552e-05
-3.21258693627568e-05
-3.01371666801876e-05
-3.44854998610203e-05
-1.67005006136397e-05
-2.18452920751122e-05
-1.24843844336309e-05
-1.16090855271032e-05
-1.16843030719834e-05
-4.69548697772785e-06
-2.40005787794597e-05
-2.08823434435878e-05
-2.03573068573622e-05
-1.26723751857072e-07
-2.42983839933862e-05
-1.8873312905493e-05
-2.34516130878961e-05
-2.59237428995333e-05
-3.07513326413033e-05
-2.93247175266774e-05
-2.16780992211698e-05
-2.52553631538138e-05
-7.18336256837246e-06
-2.03109078738338e-05
-1.74142471920989e-05
1.40394813322297e-05
-1.50050641002625e-05
-2.93438456627459e-05
-2.78857367209441e-05
-1.73700494467929e-05
-4.60619249356326e-06
-2.33619614633876e-05
-1.57880260759323e-05
-2.01040928068878e-05
-5.06780962192269e-06
-2.69810904485829e-06
-2.5040816916002e-05
-2.29281652298867e-05
-2.24340974255323e-05
-9.89599324638098e-06
-1.32208458421553e-05
-2.64350941156836e-05
-7.54640768276439e-06
-2.65593538388042e-05
-3.1570510937312e-05
-1.47067676638503e-05
-3.53040930658555e-05
-9.54805137133731e-06
-1.76300304825732e-05
-3.15154489185201e-05
-4.27925751630173e-05
-3.46483513812349e-05
-1.93847077923555e-05
-1.74105313364177e-05
-1.39503275889159e-05
-1.78954194651923e-05
2.73410045658947e-06
-1.244013241408e-05
-1.10209506867512e-05
-7.48146999179553e-06
-3.62329404849334e-05
-3.75107517943625e-05
-4.51735042902712e-05
-1.23009007105145e-05
-1.97773062982005e-05
-2.83526071473901e-05
-3.10675992081873e-06
-9.74048859322844e-06
-2.6433737825516e-05
-2.5720386206474e-05
-1.58062626408273e-05
-6.3276459285391e-06
-2.53825499155981e-05
-1.71317420152004e-05
-1.19062198718254e-05
-1.23416798593231e-05
-1.99418110128333e-05
-5.92433774978796e-05
-4.49920729104221e-06
-8.43651687043872e-06
-3.20125552391624e-05
-2.19140803997705e-05
-1.41437151864091e-05
-3.11094694936465e-05
-3.778411289289e-05
-2.37765101659975e-05
-3.78165864440717e-05
-8.42423787995459e-06
-2.18916473110685e-05
-2.1905765295181e-05
-4.07728602079238e-05
-2.55393403512526e-05
-2.22380105634182e-05
-2.40360184947551e-05
-3.96385710026981e-06
-2.61594012282613e-06
-1.64983864929445e-05
-2.13714736977992e-05
-2.07294502518007e-05
-2.59838558480537e-05
-2.14894652122025e-05
-1.53306389801632e-05
-8.60587490015037e-06
-3.53369482927632e-05
-1.70673614201274e-05
-1.19471490184894e-05
-1.44750229535544e-05
-2.76357688295619e-05
-6.70145916078162e-06
-2.75492043382631e-05
-2.45604690820627e-05
-2.67989609071899e-05
-2.29989521645676e-05
-9.39700085223814e-06
-7.16825590103079e-06
-1.17966123148115e-05
-1.79883010321133e-05
-2.38529571445745e-05
-3.19741528065201e-05
-2.40094316368164e-05
-2.76938399164183e-05
-4.61361286763942e-05
-1.19552231252073e-05
-1.56457706543376e-05
-1.32295755134296e-05
-7.48460413594926e-06
-2.58563913845711e-05
-2.54571728517299e-05
-4.07832150352975e-05
-2.21413224284268e-05
-3.81319954174764e-06
-2.76464318397378e-05
-6.05531208829117e-06
-1.04796591744084e-05
-1.92673191557355e-05
-9.34439999487644e-06
-4.44612698049347e-05
-2.94537376595152e-05
-2.07142343620255e-05
-7.6365000535662e-06
-3.44301315270681e-05
-8.2429067258939e-06
-1.79121419547232e-05
-3.91498298386925e-05
-2.7780739933741e-05
-6.45443255962989e-07
-2.94440298827689e-05
-2.73417005654036e-05
-2.96351977705932e-05
-1.695730797506e-05
-1.42631770455185e-05
-5.71256322185762e-06
-2.26103221642651e-05
8.07936456126223e-06
-2.68654700001759e-05
1.84182679996687e-05
-7.72465300430985e-06
-7.41589265655443e-06
-2.19753862026367e-05
-1.82648058905907e-05
3.15799349322764e-06
-9.79462639988905e-06
-4.13572907435975e-05
-2.85795797788068e-05
-2.76347539153727e-05
-6.30460730461492e-06
-2.4776533142653e-05
-2.91408458046708e-05
-1.28142999632994e-05
1.7114229676187e-06
-1.75608311039629e-06
-2.49517275740243e-05
-3.38840991131535e-05
-1.85171832443031e-05
-2.90136582069751e-05
-2.11671366387858e-05
-3.02717990637509e-05
-1.42622252298482e-05
-3.05720151954152e-05
-2.69279261815319e-05
-3.04100737328301e-05
-2.37484257581185e-06
-3.73991397718007e-05
-1.30934020090696e-05
-1.55461741365613e-05
-1.25666113191501e-05
-9.92232828688654e-06
-6.40003383945761e-06
-6.55788044734613e-06
-9.32139806041124e-07
-2.63445640748661e-05
-9.49276149301533e-08
3.90173539780111e-06
-3.96000725126057e-05
-2.78034459490327e-05
-2.047964552252e-05
-1.41146260578062e-05
-1.35991017792419e-05
-1.62756019585536e-05
-2.08253448432559e-05
-2.61215173112087e-05
-9.99444816053342e-06
-1.23453360529869e-05
-2.42724769467397e-05
-2.32056823460951e-05
-2.88070084481193e-05
-1.54989469006636e-05
-4.08866643062306e-05
-2.44471436903742e-05
-2.55969678640712e-05
-4.00363834047383e-05
-2.33857622807649e-05
-1.02887997364396e-05
-1.10175565417044e-05
-2.96765044177197e-05
-2.92807962084534e-05
-2.4805337924515e-05
-1.30424339797411e-05
-2.85941429400417e-05
-1.71438476124293e-05
-2.03163356054041e-05
-1.39328026685973e-05
-1.43634820899768e-05
-2.92696877956059e-05
-1.13401445221005e-05
-4.38191239077626e-05
-2.89710592903947e-06
-2.02343562552058e-05
-2.42783937615085e-05
-1.5915941973256e-05
-1.92853139653359e-05
-2.46118270112896e-05
-1.78297438484341e-05
-3.62928274437265e-05
1.38175401876305e-06
-5.88896087658015e-06
-1.98172513997136e-05
-1.16525558800055e-05
-2.28912891098383e-05
-1.49680471528736e-05
-3.72712067860872e-05
-2.86942560566623e-05
-9.07368811691491e-06
-1.82411879999839e-06
-3.25058036877182e-06
-2.69218396654735e-05
-3.31790995198667e-05
3.77824277131585e-06
-6.29076526616705e-05
-6.05458912499298e-07
-4.62377803165208e-05
-3.06153918254108e-05
-1.54374006310097e-05
-3.24553858651249e-05
-3.09492809342892e-05
-1.97253480370023e-05
-3.54050546119977e-07
-1.22432883200466e-05
-1.43378865036724e-05
-3.15483016061921e-05
-2.22152642540606e-05
-5.8040363697951e-05
-2.49901730854843e-05
-2.25598040692598e-05
-3.32493033001562e-05
-2.41903912288291e-05
-3.6126075615237e-05
-3.50127229478456e-05
-3.60734267563665e-05
-3.78749861392755e-06
-2.41547314173318e-05
-1.5017514119435e-05
-2.85227285056935e-05
-3.3393541656983e-06
-9.2362504107822e-06
-1.99450382967163e-05
-2.43749778033081e-05
-1.74949906834375e-05
-3.06405953830028e-05
-1.26986605833458e-05
-1.36296184326876e-05
-6.53501100803486e-06
-8.85874755176559e-06
-2.96145783738746e-05
-2.71520976884862e-05
-9.65924206403013e-06
-1.84236627550074e-05
-2.50270148771588e-05
-2.83587102556156e-05
-1.53073627316185e-06
-1.74648741027479e-05
-9.10247537145625e-06
-2.33619136084636e-05
-1.12269733308554e-05
-1.76335590440077e-05
-3.04094161383755e-06
-2.83040389331557e-05
-3.38657979588657e-05
-3.71667511853576e-05
-4.57700074243892e-05
-2.37463416897289e-05
-3.84477790736287e-05
-1.4249862302379e-05
-3.55136151770666e-06
-3.51716056510187e-05
-4.76281362910707e-05
-2.78376141236905e-05
-1.45087039881991e-05
-1.32305682726192e-05
-3.19469980745599e-05
-2.39060586002146e-05
-1.16053383186655e-05
-1.61951564921127e-05
-2.59356649929543e-05
-1.99507938965869e-05
-2.2725945866518e-05
-3.56344156271268e-05
-2.12342925198027e-05
1.19827502004404e-05
-6.20778326476038e-06
-1.58959383842939e-05
-1.15753666447003e-05
-1.70906430693641e-05
-2.79313368324498e-05
-4.80261333074821e-05
-2.25221675631577e-05
-1.14571912644721e-05
-1.32828800543065e-05
-1.15289589785604e-05
-2.92090922645358e-05
-2.84968586498366e-05
-5.04330014810057e-06
-2.34554893104769e-05
-2.83088670096825e-05
-3.03541048900903e-05
-2.49928421311808e-05
1.04475304491023e-05
7.95003328920657e-06
-2.64718314306769e-05
-1.44737187838097e-05
-1.68554280708452e-05
-4.1079816415749e-05
-2.11887552898468e-05
-2.92254749821343e-05
-3.99220077592145e-05
-4.5232476256943e-05
-3.18692452021811e-05
-2.5003592386946e-05
-4.4035714776663e-05
-1.76976280703447e-05
-1.47514746448949e-05
-1.23145032418675e-05
-1.29106162818041e-05
-2.4699047582911e-05
-1.87153687519415e-05
-3.93848005751295e-05
-5.03409927861777e-06
-2.80313698471015e-05
-2.18516940157818e-05
-1.28425114587593e-05
-1.68385640659971e-05
-1.97523909325822e-05
-1.2317980689466e-05
-1.82271798049915e-05
-3.75870557890167e-06
-3.40212347736292e-05
-2.41775260295582e-05
-2.96651684903594e-05
-1.81068983842489e-05
-1.54562992289209e-05
-1.92104965681853e-05
-1.90054992954045e-05
-1.9803325670484e-05
-2.47917485985219e-05
-4.01747966555399e-05
-2.44459247848784e-05
-2.03741723665635e-06
-2.01329344812084e-05
-2.63113929029919e-05
-1.74114875762111e-05
-1.35587871180841e-05
-1.82575435179784e-05
-3.91710996900024e-05
-4.04607706951466e-05
-1.27236210217808e-05
4.6487881793049e-06
-8.33465201080731e-06
-3.39885660246355e-05
-4.08446593790236e-05
-1.76546115188779e-05
-1.21381319275938e-05
-4.96774358628689e-06
-1.45147569898044e-05
-2.24965186704849e-05
-2.16639856949062e-05
-1.68492443104866e-05
-5.66336376267389e-06
-8.42175479208527e-06
-8.61124943672301e-06
-6.43837310527564e-06
-1.49565102811905e-05
-2.01362919280637e-05
-2.91737379221431e-05
-7.24979889435193e-06
-1.61771006237442e-05
-1.22117407440654e-05
-2.98481101965558e-05
-3.63404790395962e-05
-4.219818280237e-05
-2.43357610669694e-05
-3.18319905569244e-05
-5.13819775403047e-05
-1.76720003956435e-05
-2.77908490169477e-06
-2.27161432689568e-05
-2.0726914380558e-05
2.95669943001841e-06
-2.28289850803512e-05
-1.41789385826497e-05
-2.66135807069291e-05
-4.10432378464365e-05
-1.76779154960829e-05
-1.18777757662665e-05
-4.35748852210697e-05
-2.62044077624485e-05
-1.75994010500801e-05
-1.72123687974915e-05
-1.92306364823301e-05
-2.47959560516583e-05
-4.26400556148318e-05
-2.8336871878539e-05
-1.79512667191482e-05
1.71482342075329e-06
-2.83202638267922e-05
-3.48750608424309e-05
-2.24988837761557e-05
-2.92369076205211e-05
-1.81839477441786e-05
-2.05140927348889e-05
-2.94809627487983e-05
-1.83243643752021e-05
-2.6489524992898e-05
-2.48818258521243e-05
-3.82193767309962e-05
-3.31103338107394e-05
-3.83429413938625e-05
-3.49264751491653e-05
-2.72073859970779e-05
-2.53515657429816e-05
-2.03688210994517e-05
-1.96768773705081e-05
-1.72705014149959e-05
-3.10211097344248e-05
-2.63609261612905e-05
-1.01090859250617e-05
-1.34970979671046e-05
-2.42994977997137e-05
-2.45330394593273e-05
-2.8803845736417e-05
-2.23943974730673e-05
-2.17611179021136e-05
-9.64293678218285e-06
-3.34374320469834e-05
-2.06930808009406e-05
-8.23011507685082e-06
-4.86524113993524e-06
-2.76431083484621e-05
-3.78833275998641e-05
-2.93201639498147e-05
-5.54563171355841e-05
-2.77729589749938e-05
-2.47670600732099e-05
-4.12969872839177e-06
-1.55196116714222e-05
-1.6733796345363e-05
-3.4700248644691e-06
-5.62376677473189e-06
7.21734654575279e-06
-1.21414613797185e-05
-2.41039566120225e-05
-7.62727612861959e-06
-4.27408180633723e-05
-2.70291577009689e-05
-1.7646544363156e-06
4.4949032178321e-06
9.13601548282956e-06
-6.9539205090164e-06
-4.81005270446146e-05
-2.30913024693917e-05
-2.67575964702337e-05
-3.51419221974282e-05
-2.25963092850872e-05
-7.83121875483379e-06
-2.51005151726772e-05
-2.68974105960303e-05
-2.7099624139198e-05
-1.32418633376751e-05
-3.79003223581191e-05
-5.5228288429009e-06
-2.89180470556865e-05
-7.16691916703962e-06
-3.19416504787844e-05
-3.32110005652464e-05
1.3616075953877e-05
-1.84124006925091e-05
-1.50220413488507e-05
-5.01183632696435e-05
-2.70547389958169e-05
-3.86411959456403e-05
-3.99310626373099e-06
-3.68317441431238e-05
-1.99913330555736e-05
-8.53666109052887e-06
-1.65271801650839e-05
-2.69289651408785e-05
-2.53267538878713e-05
-1.73333808002946e-05
-1.2729890918049e-05
-2.09649886841891e-05
-1.66247038033447e-05
-3.66801889194035e-06
-4.3130252696757e-05
-4.15336353682624e-05
-2.80455416702313e-05
-3.05571995859619e-05
-1.32898314895405e-05
-9.7105624715491e-07
-3.58906569684008e-05
-6.78273703849681e-06
-2.52580912863388e-05
-5.51062627385463e-06
-2.18880082545356e-05
-2.76345253178957e-05
-1.46785555795041e-05
-3.33694783028483e-05
-2.93649738211222e-05
-3.28651148573685e-05
-2.44610567624612e-05
-1.79833314426947e-05
-9.12758668894943e-06
-1.74404734184885e-05
-2.8726005482514e-05
3.76671452524894e-06
-9.56649440178192e-06
-2.67552381614786e-05
-9.68279504019434e-06
-1.35907193771638e-05
-3.04120474627233e-05
-2.37793871919158e-05
-1.14937284358706e-05
-1.99712495017148e-05
-3.25237842685207e-06
-2.71516562842499e-06
-1.553309786136e-05
-1.47241326106894e-05
-1.95425517215901e-05
-7.22477178035964e-06
-1.66372478024849e-05
-1.12211253374589e-05
-3.96933147932437e-05
-1.84078898472145e-05
-2.81535622095887e-05
-1.97896938882826e-06
-2.90944959120624e-05
-1.44001561148528e-05
-2.32916085719831e-05
-4.71702834148227e-05
-2.70180154977134e-05
-4.40951106442156e-05
-2.12410928243305e-05
-1.07686324599016e-05
-7.24051318434223e-06
-2.34066654499171e-05
-1.20109092459523e-05
-2.08745818021357e-05
-1.82193048402799e-05
-8.87418605571906e-06
-4.21746288379737e-05
-2.13782858251519e-05
-3.52130028362743e-05
-2.7975511330385e-05
-2.27001444724004e-05
-1.43598442866813e-05
-2.89899393331467e-05
-1.82190450988868e-05
-3.04087626566189e-05
-1.50572500118079e-06
-1.5861231216342e-05
-3.18514812476151e-05
-3.12912287656717e-06
-1.49768986744679e-05
-3.2092831900821e-05
-1.90145348448213e-05
-1.30580582532826e-05
1.32318282878021e-05
-1.23212330067075e-05
-3.70151855416256e-05
-2.60228475966493e-05
-4.17120061434479e-05
-1.09970703199827e-05
-2.0904394288911e-05
-4.98514569527584e-05
-2.0622356085732e-05
-5.45636719965327e-06
-2.4149114469159e-05
-1.00424797009351e-05
-1.53063086371141e-06
-2.32452553440393e-05
-5.42792746038584e-05
-9.67029138887453e-06
-3.03261648267013e-05
-2.01415341012752e-05
-1.68530785870739e-05
-1.96183199450223e-05
-4.66055182628014e-05
-1.33304616379595e-06
-3.0638528085374e-05
-2.23266442015697e-05
-9.55921123603959e-06
-2.54403836159736e-05
-2.81296060704752e-05
1.05175015766441e-06
-3.09783605906681e-05
-1.18763021183238e-05
-1.60565477561592e-05
-2.38012263718518e-05
-1.35542497941384e-05
-5.03471769108478e-05
-2.06549630125472e-05
-3.57197582128807e-05
-1.78156104958279e-05
-1.54463296749892e-05
-1.64871702070956e-05
-2.36231491415409e-05
-1.54617457895221e-05
-2.72154657024013e-05
-4.2714735055052e-05
-2.56795017953456e-05
-4.20546455756689e-05
-1.94836044165456e-05
-1.71351372751645e-05
-3.95254217268825e-05
-1.49619037543399e-06
-1.13966132588223e-05
-2.32451620425652e-05
-3.61741551583715e-05
-3.64721895087158e-05
1.16198459473373e-06
-1.92217246662309e-05
-3.46900013720193e-05
-3.3537042192534e-05
-2.40465594451614e-05
-1.01566781982652e-05
-2.50358744572138e-05
-1.85233813942665e-05
-2.28364567331634e-05
-1.88236648572569e-05
-3.34204586129472e-05
-2.2828363986709e-05
-9.31396489412038e-06
-5.40198929954931e-05
-3.55942371170396e-05
-2.35193422556499e-05
-1.54668140445494e-05
-3.89083901173197e-05
-2.43359627434773e-05
-1.96867039757883e-05
-2.40378696808031e-05
-1.37039812420634e-05
-3.11134334066371e-05
-1.10013045370895e-05
-1.78691701512994e-05
-1.59457934982834e-05
-1.08444835333958e-05
-5.63986702370394e-06
-2.23950954611697e-05
-3.93232033210041e-05
-8.66853441081057e-06
-1.761732319141e-06
-1.45277013062125e-05
-4.08492409912655e-05
-1.0030407682548e-05
-2.19082424024409e-05
-4.44347694399103e-06
-1.9237420351046e-05
-1.94037634565338e-05
-1.73358761633375e-05
-1.22881886859346e-05
-2.1359337849602e-05
-3.77328048168618e-07
-9.28736163711234e-06
-3.17856947234929e-05
-3.27430764365063e-05
-1.08192356468824e-05
-3.47894480767763e-05
-3.85864585045581e-05
-1.52256536696349e-05
-1.07480410838048e-05
-1.00121449507961e-05
-2.39301867610499e-05
-2.01444294534498e-05
-1.06731900311655e-05
-1.20060073732088e-05
-1.0538782900969e-05
-1.81676709639389e-05
-1.26173416930149e-05
-1.9676507807672e-05
-2.00896434888215e-05
-1.84196946095482e-05
-1.99150941540175e-05
-4.06121690181471e-05
-3.85688276646633e-05
-1.84666391775176e-05
-1.86563149499855e-05
-2.39362117504329e-05
-1.44754421949507e-05
-2.15069727028633e-05
-6.29109162869269e-06
-1.59393093947596e-05
-7.58830823468506e-06
-2.67494671837353e-05
-3.12512360064331e-05
-3.13720325230349e-05
-2.2192952713264e-05
-1.78701985207861e-05
-4.9333217118248e-06
-2.86355473009207e-05
-1.2348287815006e-05
-2.52209511691752e-05
-7.33518986553724e-06
-1.92739707425822e-05
-1.71486261282272e-05
-2.76827414131739e-05
-4.25900640321752e-05
-2.63536193880945e-05
-1.42373668407776e-05
-1.09802319307936e-05
-2.31514356032603e-05
-1.98550150046882e-05
-2.98752761516089e-05
-1.39373635739103e-05
1.43239706804351e-06
-3.64926768483405e-05
-1.77801626533279e-05
-1.60188912235553e-05
-2.90501948500009e-05
-1.88953209696675e-05
-1.20888331964718e-05
-3.33101371288791e-06
-2.33633381908824e-05
-1.98486477144694e-05
-2.10258723382006e-05
-2.91100163102323e-05
-5.89794774080794e-06
-1.3338097899115e-05
-1.45791687945728e-05
-1.40979983294464e-05
-3.02417062343748e-05
-3.30303469358083e-05
-3.00669594097232e-05
-3.91977218526018e-05
-2.12457708667323e-05
-2.13067818164181e-05
-2.73152654925582e-05
2.10076037404665e-06
-1.12198660126037e-05
-2.3707904998965e-05
-7.14235048950908e-06
8.02663318536975e-06
-3.30329326651673e-05
-1.48477983102804e-05
-2.12043849073949e-05
-3.27614597348117e-05
-3.22903110341382e-05
-4.23331447448489e-05
-1.81515222379558e-05
-1.59827413116934e-05
-4.0443514135844e-05
-2.17813864937876e-05
-2.91333602145659e-05
7.05987182384656e-06
-4.4137660912836e-05
-3.82671810403599e-05
-7.83049488824011e-06
-5.83540918799058e-06
-1.53028993871901e-05
-1.66372414161728e-05
-1.86634067730231e-05
-2.11220497887823e-05
-3.84944514549781e-05
-2.33450496131481e-05
-3.29757758310032e-06
-1.41808829271288e-06
-1.41524588532775e-05
-1.53110276550791e-05
-2.27749854825614e-05
-7.80041077574e-06
-9.56365043016316e-06
-4.14498891743362e-05
-5.0706454112924e-05
-1.93604279628951e-05
-1.97329555374367e-05
-2.31214377112395e-05
-1.5986644329859e-05
-8.42811682460841e-06
-2.56550681188543e-05
-4.68379256049253e-05
-4.53237238418242e-06
-2.7027727720635e-05
-2.83332714025147e-05
-3.04147579961921e-05
3.8916905625188e-06
-7.58117364409299e-06
-1.80515768484226e-05
-3.25409012910463e-05
-1.70955801203807e-05
-7.67739833064977e-06
-9.06082431300217e-06
-1.26941446265137e-05
-3.14437267642325e-05
-2.9824221614478e-05
-4.04971584692882e-05
-1.26537192178091e-05
-2.32496696094191e-05
-1.70675428800081e-05
-1.89835190177867e-05
-2.81972135878997e-05
-3.91376756613631e-05
-3.61356922676978e-05
-1.21257520845385e-05
-2.61963096546526e-05
-3.07593421184871e-05
-1.01351962034391e-05
-2.22652687219941e-05
5.11460497484321e-06
-3.13082787432657e-05
-2.2104067210344e-05
-1.83431009795718e-05
-1.98580818418313e-05
-1.38129797058806e-05
-1.45788188032313e-05
-1.94633265747459e-05
-7.87871836259872e-06
-2.75476112708586e-06
-2.50521168884511e-05
-5.38464295854039e-06
-2.38935781312306e-05
-1.00658458254265e-05
-2.47251865845605e-05
-1.19116772661914e-05
-1.63921601884708e-05
-2.16049578765425e-06
-3.34844943977851e-06
-2.26783461162446e-05
-2.27784398232895e-05
-2.12735502133485e-05
-2.69965962304851e-05
-5.39037275241243e-05
-7.51916589074031e-06
-2.33381661628582e-05
-7.9008385070801e-06
-1.09807796831282e-05
-1.36186066907645e-05
-3.06635112456966e-05
-3.40024415796657e-05
-4.5642900831053e-05
-3.17472291853132e-05
-8.96822325373144e-06
-3.20333412957829e-05
-2.84666710176657e-05
-2.27584217657748e-05
-1.52074833637393e-05
-2.95843847318503e-05
-1.87127865974116e-05
-2.11113511041498e-05
-2.34607737134456e-05
-2.17250930704115e-05
-2.52953876197463e-05
-1.43676056326382e-05
-4.45992876429555e-05
-2.12157767297237e-05
-2.90358381547694e-05
-1.52923235061382e-05
-1.05972641270348e-05
-2.07919044720209e-05
-1.9304045893376e-05
-3.23643194303377e-05
-7.72840448721737e-06
3.86284191210288e-06
-4.76681710197383e-05
-5.97969943876042e-06
-5.60773522983187e-05
-1.79943950538967e-05
-2.08043226443741e-05
1.89585863444227e-06
-1.28683448713962e-05
-4.21331694222861e-05
-2.42727470034243e-05
-2.61626341651531e-05
-1.02481875618673e-05
-1.7459999440215e-05
-3.24528237636697e-06
-3.98802048618567e-06
-2.2707881719988e-05
-2.79221751835476e-08
-3.22420795162953e-05
-2.31793634002306e-05
-3.4483564940657e-05
-2.25484475234932e-05
1.04145350644841e-05
-1.25766841285658e-05
-6.54668552735872e-06
-1.35690826032111e-05
-2.1677175336434e-05
-3.85385805838636e-05
-8.44596041370571e-06
-2.17023835573115e-05
-1.69150898478244e-05
-2.50247194394932e-05
-1.12495359457515e-05
-2.06462613567626e-05
-1.3132345145572e-05
-2.83464971144636e-05
-5.55906579991841e-06
-3.78457321000825e-06
-9.4840546093109e-06
-7.93009611074343e-06
-1.70555733599775e-05
-3.22349336686814e-05
-7.85032305714488e-06
-1.28526475104358e-05
-1.80372582389354e-05
-1.86707456591686e-05
-5.04695150012907e-06
-1.93510642792941e-05
4.71945022708778e-07
-5.87251211285499e-06
-7.8561202039257e-06
-3.0302436488348e-05
-2.09052617362143e-05
-1.44794040123802e-05
-1.22751181821857e-05
-2.0470999868109e-05
-3.32858672794452e-05
-1.7030087340427e-05
-2.19345880912711e-05
-3.06077972559784e-05
-1.39195376136469e-05
-2.17057912893494e-05
-9.39861433054853e-06
-2.38720643204064e-05
-3.55313244668852e-05
-1.43499957186058e-05
-1.89565987942949e-05
-2.20704131139973e-05
-1.89245391130153e-05
-2.39709671168092e-05
-1.13871946623405e-05
-1.21364529604952e-05
-1.10463087935659e-05
-2.28595931444141e-05
-4.28217543693259e-05
-3.15678300678185e-05
-4.19378813686663e-05
-3.40823826362379e-05
-1.52777272809833e-05
-1.76226865755155e-05
-1.92657315516506e-05
-2.96120637280284e-05
-2.7820249674413e-05
-2.32762956214667e-05
-2.32808442065301e-05
1.35819262677674e-05
-1.330094940242e-05
-2.30505019872136e-05
-1.05696765293831e-05
-2.40486421512915e-05
-2.98512122008974e-05
-1.32674269637729e-05
-4.02033740522904e-06
-1.49908469659089e-05
-3.36948614314083e-05
-1.73408474128327e-05
-1.08326729096433e-07
4.7895767741283e-07
-1.9505778325083e-05
-2.33516205563077e-05
-6.92870015422012e-06
-2.05283219726106e-05
8.2790730509307e-07
-1.15346061415616e-05
-2.11199758328797e-05
-1.78783509807401e-05
-5.73381665792958e-06
-8.47514423072761e-06
-5.12880177217044e-06
-3.62264347916113e-05
-1.08920345336672e-05
-2.65578020900814e-05
-2.4821759078371e-05
-2.11780578230326e-05
-2.39234162872814e-05
-3.57896577068913e-05
-1.07550470753492e-05
-2.03834220195798e-05
-3.3045200176273e-05
-2.90258246799014e-05
-2.2818773416071e-05
-4.36959013279194e-07
-3.21384271024569e-05
-4.45955948301247e-05
-9.50912670667261e-06
-2.28911990415212e-05
-4.71980238754285e-05
-1.99899843895566e-05
-1.12171156698206e-05
-2.68176960878593e-05
-1.61043141660581e-05
1.46953881955968e-05
-2.78546378641756e-05
-1.88298612708479e-05
1.01317903374062e-05
-3.70934836444684e-05
-1.80032681488499e-05
-2.85629317088611e-05
-3.49029711545419e-05
-2.17453411628517e-05
-3.91363286402252e-05
-1.76561403183817e-05
-2.03658186178604e-05
-1.23475293479025e-05
-1.06250272710461e-05
-2.45595762394025e-05
-1.87437094330847e-05
-2.96595616908179e-06
-1.63381481370753e-05
-3.43732556403016e-06
-3.28314970546018e-05
-7.42653074374438e-06
-1.23086699773573e-05
-1.02742243721543e-05
-3.24841080318388e-05
-3.11100720745248e-05
-3.40543755753673e-05
-2.87427570660787e-05
-3.67284738543216e-05
-1.45950797270365e-05
-3.05922081784355e-05
-1.72886240357023e-05
-2.36742368581577e-05
-1.25281316641981e-05
-5.83144131865999e-06
-1.65804765903722e-05
-6.57530302603727e-06
-2.29502411855699e-05
-1.94355718234153e-05
-1.30602722360451e-05
-2.24249941126115e-05
-1.02730187670716e-05
-9.35247756196123e-06
-1.75007379560825e-05
-1.99037846023308e-05
-2.54268698044473e-05
-3.86519395543485e-05
-2.693414431138e-05
-1.00636171533985e-05
-7.69656617386782e-06
-1.82066796429717e-05
-1.66700093467595e-05
-3.2870357405875e-05
-1.73043656968906e-05
-1.02273235486384e-05
-2.96327474456047e-05
-2.54827054122932e-05
-2.4115812614964e-05
-1.67985068111461e-05
-1.92709155103581e-05
-2.61414909339721e-05
-1.27007813396043e-05
-1.61561994961958e-05
-1.93419801401426e-05
-7.09824248885078e-06
-1.50291714112635e-05
-3.31186666093922e-05
-1.41582611239659e-05
-2.31861179432892e-05
-3.01553887983594e-05
-3.19061631688402e-05
-1.24744610188113e-05
-1.90182498724116e-05
-2.46220684635106e-05
-3.28556869595705e-05
-2.4318972848479e-05
-3.19117256829798e-05
-1.89802081493557e-05
-1.91311914293983e-05
-2.38104675537989e-05
-2.06291072997371e-05
-2.22553069479534e-05
-1.67788996724498e-05
-2.51306555581685e-05
-3.35707703621449e-05
-2.08621004783012e-05
-2.30399257850524e-05
-3.52306093526076e-05
-8.47647599968321e-06
-6.98811568680253e-06
-1.27305197069843e-05
-3.32746691301275e-05
-1.510777603539e-05
-2.66812993878698e-05
-1.78576994157702e-05
2.44441085659523e-07
-2.57853908377592e-05
-2.58916905234667e-05
-6.54552557832126e-06
-2.58348839180915e-05
-5.61474318960217e-05
-2.34221015035276e-05
-2.06125563655347e-05
-1.36077424851171e-05
-2.4171819846183e-05
-1.25804996529972e-05
-2.6281363210336e-05
-3.59408633423226e-06
-3.47897099099038e-05
-1.35904257217158e-05
-6.45438523406942e-06
-1.36401110974136e-05
-2.48956465909731e-05
-1.53484407936211e-05
-1.55400665563975e-05
-2.43573595555491e-05
-8.9513819781217e-06
-2.82492645499872e-05
2.11181621538499e-06
-2.76651371304262e-05
2.00789565438666e-06
-1.21338176036568e-05
-2.39740542052103e-05
-1.1441281187399e-05
-2.65457434289549e-05
-1.63942390660619e-05
-1.4808047532601e-05
-2.34066146218048e-05
-2.35305914734956e-05
-4.1416503444255e-05
-3.49140405027682e-05
-1.34671533032624e-07
3.33815007412139e-06
-2.06503625282258e-05
-3.57860539449089e-05
-7.73477912533487e-06
-2.2164029049604e-05
-1.54240024563907e-05
-3.60647916632339e-05
-4.20120656080316e-06
-1.40441921711064e-05
-1.62085373423359e-05
3.1731932716718e-06
2.06184256752119e-06
-2.67457716080716e-05
-5.70959427576399e-06
-1.72866008209718e-05
-2.03579056443434e-05
-3.35398979352077e-05
-2.77469167943794e-05
-1.98209503558294e-05
-1.06085492295045e-05
-1.75003869003973e-05
-1.92592250106258e-05
-3.15962708290004e-05
-1.69892262938304e-05
-4.04606181786424e-05
-1.04462312368119e-05
-1.08542106071798e-05
-2.11696828924596e-05
-3.30048445196464e-05
-1.93881665791704e-06
-1.74180697846744e-05
-2.74110523667565e-06
-1.37657200199159e-05
-5.49282907353637e-05
-6.76795915848349e-06
-2.86421958742704e-05
-1.8161187259356e-05
-2.43561870070999e-05
-3.66547892086449e-05
-7.71513754311506e-06
-3.13961705576868e-05
9.05442374782258e-06
-2.01878214338355e-05
-1.4586631340877e-05
-1.18997723942286e-05
-2.25397169386279e-05
-3.70714261731309e-05
-3.21669013516994e-05
-2.96500120656664e-05
-3.38933333768279e-06
-9.82077679944868e-06
-2.17645855284374e-05
-9.73214558008785e-06
-1.7686529646656e-05
-2.82066072037432e-05
-5.03885167436218e-06
-2.77946456273314e-05
6.15076799392976e-06
-2.0059592659315e-06
-1.68335409916546e-05
-1.75291052279431e-05
-4.56229972279044e-06
-2.33579586505459e-05
-1.20082860593674e-05
-3.93825367895741e-05
-1.29584967863192e-05
-2.97206390406614e-05
-1.50312158264166e-05
-2.22759546572354e-05
-1.61336094286962e-06
-8.53079009332655e-06
-6.3736846129123e-06
-1.49086939739202e-05
2.28831575717169e-07
-3.26878140435073e-05
-4.75013989168852e-05
-2.05281178738934e-05
-2.06225778871351e-05
-3.33919843225128e-05
-1.30933700002349e-05
6.83168446869714e-07
-2.97639421219096e-05
-2.28283698757392e-05
-1.78888388180743e-05
-2.23367274622734e-05
-1.50889872575587e-05
-2.64214924908997e-05
4.28236268283787e-06
-2.9703528939166e-05
-9.59539769618191e-06
-1.34640003635507e-05
-2.69067427436474e-05
-5.67690597339887e-05
-1.13494946706137e-06
-1.72542244124009e-05
-1.85039205844217e-05
-3.55790998956016e-05
-1.31656906360262e-05
-1.95657931333582e-05
-4.39402171648897e-05
-2.92779812681365e-05
-1.85417616436973e-05
2.21359196307809e-06
-3.45657766484685e-05
-2.49296623314313e-05
-2.80116519972302e-05
-3.54546022503113e-05
-3.10552139479235e-05
-1.50859391276508e-05
-1.58067152327002e-05
-4.2734802520402e-05
-2.73032870968135e-05
-3.72151966886596e-06
-1.66460915702342e-05
-1.79526029090347e-05
-1.48031745878087e-05
-3.48303063658834e-05
-2.88394318758699e-05
-1.39486387604467e-05
-2.81195796919155e-05
-2.12233936646326e-05
-1.27705587630778e-05
-1.5090344356421e-05
-3.61620064720149e-06
-1.99753264311727e-05
-3.90935649939514e-05
-1.41636617042338e-05
-2.67091900624934e-05
-2.6176610779482e-05
-1.58978977475417e-05
-2.48258849705242e-05
-2.46063713529829e-05
-2.55688087918956e-06
6.17938747926508e-07
-2.8867149628855e-05
-3.87441703789636e-05
-6.03020704351878e-05
-1.36256382553117e-05
-2.53459090476055e-05
-1.98597718721524e-05
4.44197550166998e-06
-2.15103521400861e-05
-1.65172415303085e-05
-3.69332109264828e-05
-2.51670190466631e-05
-2.71083504795871e-05
-1.5274436815315e-05
1.52200257061929e-05
-2.77872849872024e-05
-2.2124668428526e-05
-3.63177637122265e-06
-1.47356840538971e-05
-1.03410653415849e-05
-1.02740499435164e-05
-3.65696664204514e-05
-2.74157881271254e-05
-2.94690158567791e-05
-3.16688332918254e-05
-1.89112240411472e-05
-2.27175600672447e-05
-3.09808830100342e-05
-2.17398815374287e-05
-1.21428949539617e-05
-1.55403873072396e-05
-1.4308082710558e-05
-4.48244172585342e-05
-2.97364847362224e-05
-2.40698415135474e-05
-2.42711394900214e-05
-2.19530862114317e-05
-3.30612684818672e-06
-2.72372363917029e-05
-5.4096145177163e-05
-3.85511171941946e-05
-1.46050879866623e-05
-2.2839386473448e-05
-9.53324365552561e-06
-1.77050299023882e-05
-1.34283077257074e-05
-1.20863814478759e-05
-3.27267553365065e-05
-2.94731438323542e-05
-2.49453106427009e-05
-2.28899817153229e-05
-3.14083738546195e-05
-7.13457621148289e-06
-2.53224908132935e-05
-2.87527668087979e-05
-1.41876820354041e-05
-1.77469643672123e-05
-3.43961168337268e-05
-2.07386632007403e-05
-1.88421015393086e-05
-2.07674537061645e-05
-3.26539962655433e-05
-2.24779628043659e-05
-2.08045794438103e-06
-3.27022255742446e-05
-2.3173326361176e-05
2.29530801200617e-06
-3.39074221718997e-05
-2.17954429096787e-05
-1.51448261113451e-05
-6.26793779792192e-06
-1.32448391932694e-05
-3.46344573137714e-05
-1.33329609916707e-05
-3.71311149664203e-05
-2.60799977409855e-05
3.38065331856073e-06
-2.20613483040075e-05
-1.90452594463834e-05
-2.53574486796808e-05
-1.94695385148902e-05
-1.14343234794705e-05
-7.12219160457299e-06
-2.16236973325559e-05
-2.25335510442625e-05
-1.65070235183583e-05
-2.91208157966804e-05
-2.71271965012296e-05
-2.78447845056602e-05
-4.10063538529164e-05
3.21269475373487e-06
-1.32005556193709e-05
-1.96561941539606e-05
-1.44684542321071e-05
-1.83483582496953e-05
-3.79752859357815e-05
-1.39431951367126e-05
-3.55331985584321e-06
-1.58254783676467e-05
-4.12227698097306e-06
-4.41205946234553e-05
-2.09785085034372e-05
-7.07286078947902e-06
-1.51517272040089e-05
-2.1951729459399e-05
-1.01397455682318e-05
-8.62951742317896e-06
-1.45671281672215e-05
-2.4638570300089e-05
-2.89661713093066e-05
-1.95639065755185e-05
-3.01463766682763e-05
-2.87358770528862e-05
-1.16795718669413e-05
-3.23986174741196e-05
-1.09657005876668e-05
-1.93133079560484e-05
-1.6281502897281e-05
-2.36951833927973e-05
-9.46220455595395e-06
-2.74981824596618e-05
-2.9006593774756e-05
-1.52162096178786e-05
-3.12464681243673e-05
-3.62758191201426e-05
-2.85930897308625e-05
-2.63567264044567e-05
-1.73444771913499e-05
-2.88875243746428e-05
-3.60052974750894e-05
-1.68252112952386e-05
-2.1841645797938e-05
7.91624766153985e-06
-2.77110696578288e-05
-2.60781675049356e-05
-2.18623824144205e-05
-8.04475093928896e-06
-2.37494758779362e-05
-4.19518789162422e-05
-2.17046933083372e-05
-2.47114942915636e-05
-2.97018975482666e-05
-1.6867057656284e-05
-1.71579681568675e-05
-1.36582799420365e-05
3.91246691056216e-06
-1.19732852411635e-05
-5.01440833945226e-05
-1.60265448825113e-05
-2.34756184770812e-05
-5.78821826656758e-06
-4.13365741282878e-05
-6.23833720802157e-06
-2.91285144815427e-05
-3.11725147245575e-05
-1.52188677249843e-05
-2.41940031943955e-05
-7.37214598127617e-06
-7.45990615168537e-06
-2.09426221890005e-05
-1.46733678698459e-05
-2.54478533530751e-05
-2.70631157116228e-05
-3.41636823177599e-05
-3.03501762006984e-05
-2.32235288558707e-05
-2.75052591589472e-05
-1.91294689159756e-05
-3.49885270773232e-05
-2.750847769734e-05
-3.73307069462244e-06
-2.7003813913737e-05
-9.6298935116831e-06
-3.48075178754199e-05
-1.70203096210176e-05
-2.11837737635826e-05
1.15672728142103e-06
-2.31387879499825e-05
-2.59702930426626e-07
-1.52102557680176e-05
-4.85291400133752e-05
-1.30017610137239e-05
-2.82844738199499e-05
-1.9404350391916e-05
-1.39106594806121e-06
-3.25578377964514e-05
-1.24449625727307e-05
-9.81578728317999e-06
-2.80093635751978e-05
-3.25835060791489e-05
-2.26800702298751e-05
-3.88739379094589e-05
-1.86534501542277e-05
-8.53200800292323e-06
-1.6161039277861e-05
-8.71761983001872e-06
-2.14155615418628e-05
-1.81255405548392e-05
-2.16690123921653e-05
-1.07756789746724e-05
-2.17333657782788e-05
-2.59089373161911e-05
-1.41074948681957e-05
-3.20973827565338e-05
-2.06107399577428e-06
-2.8945823746778e-05
-1.81408462451781e-05
-5.7962600792754e-06
-2.51316000807705e-05
-1.33554213487851e-05
-2.61675433060691e-05
-1.25502548893428e-05
-1.63739610241806e-05
-7.6913495983466e-06
-2.17242157427661e-05
-1.15803966613539e-05
-2.25700308394064e-05
-3.04177375931041e-05
-2.57905428234244e-05
-3.15626389263607e-05
-9.72595373976929e-06
-2.9624809612743e-05
-3.64479818178279e-05
-2.38990076871291e-05
-1.47720068787934e-05
-2.80058559875762e-05
-1.66775850163512e-05
-4.29765867870831e-05
-1.82807669080489e-05
-3.71816572756551e-05
-4.25982071030942e-05
1.09674508328739e-06
-2.1717854515682e-05
-1.72197170323543e-05
-2.56993383805778e-05
-2.91312697613179e-06
-1.23288454956292e-05
-1.84767864448637e-05
-2.70681320913484e-05
-2.41383206784155e-05
-5.30246057848071e-06
-2.62745766521328e-05
-3.96484025337399e-05
4.42090821623195e-07
-2.97617423636976e-05
-3.04933319281209e-05
-2.78161839778785e-05
-1.71116202986772e-05
-1.55517388560269e-05
-4.12558358625995e-05
-2.56585902748549e-05
-1.31541906738628e-05
-8.95862329270599e-06
-2.53338957277195e-05
-1.46265397568137e-05
-3.94569179302234e-05
-1.46224183495031e-05
-2.27269760071911e-05
-2.20169594146915e-05
-2.26618832611765e-05
-6.25108675136947e-06
-2.38874541769589e-05
-2.29600286999226e-05
-1.8468455582265e-05
-2.65359726402321e-05
-3.40537828892551e-05
-3.82107097415856e-05
-4.55239162116136e-05
-3.20111962831991e-05
-1.70703012790813e-05
-3.38697911686625e-05
-1.791630552112e-05
-4.64102873800759e-05
-1.14351567114466e-05
-2.00586310278068e-05
-3.46763507396254e-05
-1.99189755250863e-05
-2.09492270163632e-05
-6.14603866431874e-06
-1.3047121025729e-05
-2.43509971957202e-05
-8.98782867833362e-06
-1.59060776338812e-05
-1.46875764943159e-05
-1.17545016969536e-05
-9.38393773134886e-06
-1.41012281185137e-05
-1.55343728979983e-05
-6.13426607306316e-06
-2.02779602024732e-05
-4.843053547614e-05
-3.36774988716404e-05
-2.19995216565083e-05
-2.87106844939384e-05
-2.50382801279618e-05
-2.26489003654005e-05
-1.91836055490639e-05
-2.56191930662174e-05
-2.49683995655981e-05
-1.95109865590618e-05
-3.45093986203123e-05
-7.83289112038783e-06
-2.79747958252846e-05
-1.23356642149519e-05
-1.84821318809682e-05
-1.18469935018925e-05
-5.80037061227075e-05
-1.40938498752178e-05
-5.05806355244215e-05
-3.35143105313439e-05
-1.2199024376357e-05
-1.66148948130421e-05
-2.94355260864979e-05
-1.65942044472615e-05
-8.66940223818185e-06
-1.67713681826878e-05
-1.12856126949826e-05
-3.56313543734603e-05
-1.83343596873399e-05
-9.68247520327864e-06
-8.51407801696347e-06
-1.46041945276752e-05
-2.71564385634279e-05
-3.92057838716943e-05
-2.62494557897266e-05
1.39638365882819e-06
-1.34327032362403e-05
-1.773465966845e-05
-2.04575161563762e-05
-2.79087380299858e-05
-2.12407848350898e-05
-2.84982105873407e-05
-1.2946043375744e-05
-1.93019589000624e-05
-3.90112318847559e-05
-3.07502162056108e-05
-3.9167521227945e-05
-1.07518019128421e-05
-5.23556509453598e-05
-4.25094022393768e-05
-1.81074029915371e-05
-1.59152575906128e-05
-1.90950090671049e-05
-1.02733219996805e-05
-3.43983189025647e-05
-1.88181643558151e-05
-1.05371564932491e-05
-2.07235667653647e-05
-1.67681415662672e-05
-1.58483718210094e-05
-3.6874829948496e-05
-2.3213272191872e-05
-5.79720119041418e-06
-2.00790941399545e-05
-1.35180030699156e-05
-1.85883778681522e-06
-1.72705379336311e-05
-4.22208666947858e-05
-2.5579833654206e-05
-2.92535970847409e-05
-4.45059340061892e-05
-1.86869564028576e-05
-1.44615489304282e-05
1.33258512328986e-05
2.21245179464763e-06
-1.90320361959375e-05
-9.77864426610348e-06
-1.35270133760247e-05
-7.21396643429479e-06
3.28889178020469e-06
-1.70461146160108e-05
-1.56413102326993e-05
-1.42098194841771e-05
-2.21844680616678e-05
-1.65782475399508e-05
-9.50594863342706e-06
-5.05911512236661e-05
-1.81372355611887e-05
-2.30700622107228e-05
-1.07932643338062e-05
-1.04952024459815e-05
-2.76266075671029e-05
-3.08269962233452e-05
-1.1514849583703e-05
-2.71657746960019e-05
-3.09152781880608e-05
-2.61752712445392e-05
-6.97283660193909e-07
4.09097732619675e-08
-4.2873069390856e-05
-2.4701697049903e-05
7.47707571503974e-06
-3.35519437960682e-05
-1.18484309943881e-05
-2.22685762026553e-05
-1.56406793929034e-05
-3.21385063888555e-05
-2.4689030370733e-05
-2.52947900317801e-05
-3.44805205435525e-05
-1.63402818726407e-05
-1.27399446882549e-05
-1.28078521144806e-05
-4.03196796493687e-05
-2.2118024452728e-05
-1.73126845093213e-05
-2.30048481858009e-05
-1.26263848442243e-05
-1.51816650604427e-05
-1.62205091815288e-05
-8.50171265362443e-06
-3.69730518894337e-05
-1.51053571484971e-05
-2.06457894112629e-05
-2.54114614680448e-05
-1.53334613997372e-05
-1.55755866664023e-05
-3.81306352279234e-05
-1.27680038040736e-05
-1.88697254701767e-05
-2.09454355890384e-05
-3.75943117608534e-05
-1.17355299645612e-05
-1.36849851279868e-05
-2.22131020816905e-05
-2.21515658826884e-05
-2.85784399044354e-05
4.3332108400406e-06
-3.1890830862826e-05
2.229300606874e-06
-3.27351169263429e-05
-3.14121535417657e-05
-1.71768571742806e-05
-1.39846160677298e-05
-2.40783508410309e-05
-9.91009103777506e-06
-1.66975527938575e-05
-1.57349550340416e-05
-3.25425260686628e-05
-1.62523549057463e-05
-2.58744474929962e-05
-2.29103974697179e-05
-3.19203652684973e-06
-7.55571071655668e-06
-8.29798036805835e-06
-2.6120189702174e-05
-8.42646043494512e-06
-2.26222839685154e-05
-2.72291397289451e-05
-4.24292207897621e-05
-1.56472643653173e-05
-2.31514265334261e-05
-2.12165277278274e-05
-2.2643631989153e-05
-2.61710671391194e-05
-1.62950097073117e-05
-3.01879192432331e-06
-7.47595789707535e-06
-3.69155461864866e-05
-1.33751899144925e-05
-2.00875966856758e-05
-2.74703203040797e-05
-9.77604803880604e-06
-4.07735671330674e-05
-3.2053284720452e-05
-8.70000775143513e-07
-3.89007028296516e-05
-2.97873012679938e-06
-3.44974019492081e-06
-3.35667148590257e-05
-2.3670103004004e-05
-4.18864895082837e-05
-3.22737957930185e-06
-2.77354035554332e-05
-1.25697605816994e-05
-1.59651752029998e-05
-4.08959533879127e-05
-1.68544063811185e-05
-1.40223788629637e-05
-2.97340843377182e-05
-2.10270614924071e-05
1.94064161287638e-06
-2.89993285671321e-05
-6.03570750550668e-06
-8.51684283883061e-06
-1.59251494151589e-05
-1.47073960574139e-05
-2.41783337477181e-05
2.71267158318732e-06
-2.89380689737849e-05
-3.81182554729727e-05
-1.59592026383587e-05
-1.71058544164511e-05
-2.54557287037881e-05
-1.90222916524812e-05
-2.12385572679935e-05
-2.64910112260846e-05
-1.67179439872138e-05
-3.9884748841241e-05
-2.86978394690611e-05
-2.45214245779265e-05
4.77508426454183e-06
-2.47518905365933e-05
-2.36100882728098e-05
-4.41646517920939e-05
-2.61881632533529e-05
-5.96380298208678e-06
-1.46793901394598e-05
-4.61600207854413e-06
-3.70126277990411e-05
-3.75050516186519e-05
-1.93279163160749e-05
-1.33416063730639e-05
-1.13125749225608e-05
-3.34053410419017e-05
-1.67664731440733e-05
-3.79420498114598e-05
-2.14221778269639e-05
-2.01458657352679e-05
-2.53582030216248e-05
-3.35020328271138e-05
-1.76728260636469e-05
-1.71167051804283e-05
-1.69894332084283e-05
-2.09994985764489e-05
-3.37756876107179e-05
-1.88253114159815e-05
-1.07508619351796e-05
-3.66394068348618e-05
-9.69865185667468e-06
-1.89305564624801e-05
-2.74853301351433e-05
-1.16748272847548e-05
-5.94160990880929e-06
-1.81364414586697e-05
-2.32673612846031e-05
-1.32399054948312e-05
-2.80588685136142e-05
-2.32161454255964e-05
-3.55267548996e-05
-2.09145272629615e-05
-3.36994747607175e-05
-3.74594825253083e-05
-1.26253243203203e-05
-1.30259565327792e-05
-2.38618573991651e-05
-2.03199212535747e-05
-2.23655421365432e-05
-3.45110327019602e-05
-3.29893460650358e-05
-2.79565270129997e-05
-2.38933218882146e-05
-2.12270451055244e-05
-1.93562536476023e-05
-1.18320669147775e-05
-4.19907680188309e-05
-2.40526455738993e-05
-5.68773667408001e-06
-1.98630891796491e-05
-8.36267166371924e-06
-9.72073940084885e-06
-1.43204742398145e-05
-1.50941295264361e-05
-3.73117291967749e-05
-3.1494645866072e-05
-1.60477967211003e-05
-4.41904388936069e-05
-3.9811662025295e-05
1.0397278036871e-05
3.79539152759663e-06
-2.51543391375073e-05
-1.88851829198578e-05
3.28604154476388e-06
-2.61619663258847e-05
-2.84359739897853e-05
-9.87647647444319e-06
-8.57208520104241e-06
-1.64289836900409e-05
-2.02097936547984e-05
-1.41683488274846e-05
-4.10893927942856e-05
-1.91993708225918e-05
-7.15015950164732e-06
-3.08581741334842e-05
-2.95901269825429e-05
-2.67925124537082e-05
-2.94074795897913e-05
-2.09067469732581e-05
-1.44203077721697e-05
-2.29356529264139e-05
-2.81372863466719e-05
-4.03508582965658e-05
6.90886952025582e-06
-2.22600102238881e-05
-6.72208241678762e-06
-2.16909986463385e-06
-2.02794441552259e-05
-9.54511987874482e-06
-7.38614811152991e-06
-1.8122979119806e-05
-2.5910480988409e-05
-1.25766894411993e-05
-2.50936116089858e-05
-1.74244434816964e-05
-1.40042737206342e-05
1.02203763699672e-06
2.62165450389697e-06
-1.16010797744377e-06
-1.09664535194302e-05
-8.06448946196465e-06
-1.21478985909388e-05
-1.36878297860427e-05
-1.82536911906056e-05
-2.73973675909191e-05
-1.73742967137334e-05
-2.51085111461537e-05
-2.51516620368884e-05
-1.6772036706517e-05
-1.06360237896251e-05
-3.65586189700103e-05
-4.73987711023013e-05
-1.94658301552193e-05
-3.42308689036077e-05
-1.29870254742066e-05
-3.05665902940871e-05
-1.22642173678405e-05
-2.7208058457425e-05
-1.08811626492297e-05
-1.00962341553403e-05
-3.08560330650589e-05
-3.83802566323926e-05
-1.78330086843917e-05
-3.25895674566921e-05
-1.56097171825706e-05
-2.64110813582511e-05
-1.82234682869967e-05
-1.45967833268326e-05
-1.60560767702327e-05
-6.51649671980975e-06
1.88433154461914e-06
-3.36494911620554e-05
-1.8404556488033e-05
-2.89659953379389e-05
-3.89973319804339e-05
-1.34803564423307e-05
-1.36805866567726e-05
-2.9694629098588e-05
-1.85895383158335e-05
-1.1149889505963e-05
-1.70106956274011e-05
-3.4676202832754e-05
-1.44005664372817e-05
-1.81132824554667e-05
-1.58572203740491e-05
-1.63106473574757e-05
-2.24259303235829e-05
-2.32323463983606e-05
-1.99708131259014e-05
-3.15490622461685e-05
-3.65239648519923e-05
3.26367455031871e-06
-2.33542276428859e-05
-1.55520348759577e-05
-3.2104476700534e-05
-1.11328698110978e-05
-3.13909576029838e-05
-2.21331927844271e-05
-3.14782513498541e-05
-1.16242519630203e-05
-4.78149996401122e-05
6.30848610520036e-07
-5.54898407649375e-06
-2.51223493889543e-05
-2.09401329458199e-05
-1.02689785920293e-05
-3.25996490859766e-05
1.49502460514706e-06
-1.74677654093089e-05
-1.25229118887869e-05
-2.37717045489667e-05
-4.95076629649525e-05
-3.08487364977822e-05
-3.75874032049306e-05
-1.62065549746765e-05
-1.66428319174772e-05
-3.88640216396134e-05
-3.0273392033662e-05
-2.20084515905011e-05
-3.17130280042265e-05
-1.13552229333189e-05
-4.63135338267366e-05
-1.74075138743213e-05
-2.38741605238839e-05
-1.17264196663635e-05
-4.46891009410218e-05
-6.60642958745624e-06
-6.26043836293865e-06
-4.53366779144761e-05
-2.20381820721858e-05
-6.61004846091736e-06
-2.60601622999239e-05
-2.93439785927075e-05
-2.14621700902566e-05
-3.35394615033393e-05
-1.93811840265107e-05
-2.44915327354086e-05
-1.6369887578109e-05
-7.09510092439205e-06
-4.1624056238019e-06
-3.45804048532145e-05
-3.45783490502575e-05
-1.27337853020053e-06
-1.98489132785144e-05
-3.03332994486811e-05
-1.48703510835237e-05
-1.83714274740009e-05
-2.19581037133804e-05
-1.5723936606656e-05
-2.72424849135319e-06
-3.86292432181972e-05
-2.03313704891407e-05
-1.21426686567911e-05
-3.94508809186877e-05
-2.34436554112834e-05
-1.82054383438646e-05
-3.5554959272486e-05
-2.54843951384045e-05
-2.76752613376296e-05
-1.11678783101504e-05
-1.96574070984726e-05
-3.22104419438716e-05
-2.99472971813123e-05
-4.41033747049787e-05
-1.95249029825356e-05
-2.86972915026069e-05
-3.25634387245433e-05
-1.8791189617088e-05
-2.96311575535943e-07
-1.62807214867952e-05
-8.97676206353164e-06
-2.15318510549684e-05
-1.83400264762019e-05
-3.20476968501603e-05
-1.81981494927799e-05
-1.97194339514757e-05
-1.77106762987608e-05
-1.46894231368373e-05
-1.46606865533428e-05
-2.35158485231743e-05
-1.51231875806007e-05
-6.8775535353465e-06
-2.12636241198358e-05
-3.43405009147834e-05
-2.04785435325238e-05
-3.05708045381663e-05
-2.65589403582522e-05
-1.00753434128474e-05
-7.68902981327965e-07
-3.24031965535823e-05
-2.12939213953197e-05
-1.61213960117283e-05
1.01685012219188e-06
-6.7008846827819e-06
-2.29695351305946e-05
-3.27356572927199e-05
-2.91093922596995e-06
-2.54538314792658e-05
-2.81382724118184e-05
-2.1457621268914e-05
-2.41729273477773e-06
-2.45574755417582e-05
-3.15403293557779e-05
-1.35306051197337e-05
-5.31389475472837e-06
-1.04544278512746e-05
-1.64978615230184e-05
-3.10815905260229e-05
-3.38656462682514e-05
-1.10644090805606e-05
-3.58615102685817e-06
-1.35933225954407e-05
-2.04335284818677e-05
-1.64735908129844e-05
-2.84336164996536e-05
-1.23131802543163e-05
-2.66975961479541e-05
9.11200688866775e-07
-1.06319831303322e-05
-8.42345264685417e-06
-4.63961831935618e-06
-2.00362152881103e-05
-1.33565812157985e-05
-2.01002953338219e-05
-1.01181657987101e-05
-1.34242537852139e-05
-2.37787506535795e-05
-4.56028607650094e-05
-2.99035472035164e-05
-2.27071229530504e-05
-2.64729669238187e-05
-2.32359200162886e-05
-2.23535398409677e-05
-1.90640268868654e-05
-2.54771464782761e-05
-3.14813397450934e-05
-8.57577231720434e-06
-2.49998134171312e-05
-2.06192879407686e-05
-2.01582752653995e-05
-2.29611220350143e-05
-1.28296719331054e-05
-1.92107123849355e-05
-2.79827410364246e-05
7.2824550599863e-06
-1.48946921525223e-05
-2.18502762258278e-06
-3.63640207798601e-06
-3.93487822521431e-05
-2.4388850156637e-05
-1.40862140547956e-05
-1.49616343371055e-05
-2.38904035680705e-05
-3.74292584553293e-05
-1.04055277509254e-05
-1.61118949882175e-05
-1.48915466095698e-05
-2.0036185396922e-05
-1.53020171146349e-05
-2.56530462273563e-05
-3.58499376658818e-05
-3.28434482528923e-05
-1.96445128655997e-05
-3.84232741899616e-05
2.44462789885525e-06
-7.2096434317997e-06
-4.48911730890807e-05
-4.51020779727073e-06
-3.53307719657095e-05
-1.19312589036556e-05
-3.12681364879814e-05
-1.54289185853152e-05
-2.64322549509823e-05
-4.74455346023085e-06
-3.78586906240782e-05
-1.64744388782413e-05
-1.52781951123482e-05
-2.11571477202731e-05
-1.18690113195775e-05
-9.08290806718856e-06
-3.65595261293989e-05
-3.53132809841317e-05
-2.36527164651445e-05
-2.91543598660349e-05
-3.34950777428721e-05
-2.59802136273939e-05
-1.21166668469927e-05
-2.77354228813431e-05
-1.79582817360469e-05
-2.50260937273783e-06
-1.45656467448063e-05
-2.10747306124995e-05
-2.796789196205e-05
-2.61489477345642e-05
-1.06240224658957e-06
-8.25074248533794e-06
-1.03309781734319e-06
-3.5316224007055e-05
-2.1346472362536e-05
-2.29771209584581e-05
-2.26575106316576e-05
1.88292909784575e-05
-1.99380602548941e-05
-8.96870620221511e-06
-2.54764141546093e-05
-3.29951618304641e-05
-7.37347010451495e-06
-1.86555539116354e-05
-9.69861687412473e-06
-2.95869536327602e-05
-2.69620958310778e-05
-1.72591477058606e-05
-6.54092487488457e-06
-3.50380613307145e-05
-1.777761589414e-05
-3.66986349965135e-05
-2.75043840606067e-05
-1.6107256883867e-05
-2.74105408102277e-05
-1.81280302080432e-05
-1.92670119130515e-05
-2.56968511756762e-05
3.95507761423154e-06
-3.97170279919617e-05
-1.67422841296839e-06
-2.09252797081639e-05
-2.74684325650175e-05
-1.19191230993401e-05
-8.82271461618068e-06
-2.32101223976957e-05
-2.26335200427937e-05
-2.39498246101526e-05
-1.28379678583815e-05
-1.945165836321e-05
-1.12084596205888e-05
-1.78419715889534e-05
-1.19912298366063e-05
-2.95905335608382e-05
-4.660182756114e-07
-2.3008255602645e-05
-2.83953802880353e-05
-2.59712231505373e-05
-2.21135133850349e-05
-2.30698027023321e-05
-6.36118753052792e-06
-2.17892804587764e-05
-1.41954896483569e-05
-3.48789249315951e-05
-2.46710967996358e-05
9.95808876359518e-07
-2.54707033231555e-05
-1.37629408629302e-05
-2.1189421530804e-05
-1.88588785777894e-05
1.2243194959619e-06
-2.61304396884652e-06
-2.81066842062544e-05
-3.25638334003096e-05
-2.11223334449649e-05
-3.38936795114188e-05
-4.10387012231373e-05
-3.13447885804576e-05
-1.70154819200396e-05
-1.76213436092518e-05
-3.87639843992323e-05
-1.85589605706494e-06
-1.13519034139584e-05
-4.62268817730192e-05
-1.54330964600465e-05
-3.15845903480776e-05
-3.20268441827336e-05
-1.66653267904491e-05
-1.45642429407778e-05
-2.6663437230141e-05
3.5493924145078e-06
-2.1956316990095e-05
-2.45592121317915e-05
-9.41128683560923e-06
-1.43652940502564e-06
-7.59059738670681e-06
-2.09999917096592e-05
-9.44610121834964e-06
2.41967000186587e-06
-1.42561418159434e-05
-2.93204778864307e-05
-8.89424424877722e-06
-1.02015701725403e-05
-1.74146958350727e-05
-2.23936545114058e-05
-1.10963730631733e-06
-3.84600704008864e-06
-2.24829519856754e-05
-2.78971677222537e-05
-5.03760053782791e-06
-3.94002680933351e-05
-2.83584763873408e-05
-4.03807926608758e-05
-1.96448378422241e-05
-1.48184530025661e-05
-2.65057260380437e-05
-6.53069178189831e-08
-2.49299944102265e-05
-2.05264080259849e-05
-2.14137858169665e-05
-3.60430031697052e-06
-1.31121510766753e-05
-1.49071921902715e-06
-8.76127762809247e-06
-3.29518518939385e-05
-1.92571886570691e-05
-1.85630521867186e-05
-1.46617491729327e-05
-3.24896756187286e-05
-2.67235819791224e-05
-1.74226660080552e-05
-2.15513769517138e-05
-5.70532259755434e-06
-5.59072520564345e-06
-2.46467307573295e-05
-2.50762722350508e-05
-1.86721833778673e-05
-5.2601803462324e-06
-1.07096301499202e-05
-2.25932480459025e-05
-2.25543370709351e-05
-2.07426828817341e-05
1.4923168272695e-07
-1.62686339567965e-05
-4.86745693639029e-05
-2.04155093726645e-05
-3.88504279418377e-05
-3.1175428832054e-05
-1.87969201146226e-05
-1.01180547476073e-05
-1.19307209663453e-05
-2.22676041889188e-05
-2.94386045344064e-05
-1.84608833808747e-05
-2.56443031029437e-05
-1.51770423353392e-05
-2.20501266175934e-05
-2.66580295060443e-05
-2.49647457598362e-05
-3.49598172546544e-05
-1.63261344736361e-05
-1.83702712146687e-05
-3.66261046550985e-05
-1.91390687335831e-05
-2.71580704706282e-05
-1.72411509597515e-05
-2.12774460157253e-05
-9.90318282280919e-06
-2.43167331736631e-05
-2.41619936197149e-05
-1.43663557518735e-05
-3.87849553316325e-05
-2.54355290381521e-05
-2.36582426549578e-05
-1.6325554325502e-05
-1.85491482449977e-05
-2.69364986857834e-05
-2.15462484624624e-05
-8.82894269175147e-06
-5.17309017872464e-05
-3.39788399548176e-05
-2.3440512361581e-05
-2.60857693559614e-05
-1.83816410602881e-05
1.90461691506185e-06
1.01100538848052e-05
-3.72614239705844e-05
-1.75706664145866e-05
7.10082768599837e-07
4.34091995313559e-06
-1.95877308061434e-05
-2.58146632078512e-05
-2.75382212901535e-05
-2.31029415586069e-05
-2.76086651866271e-05
-2.91512604073576e-05
-2.08171319884858e-05
-1.62550458531242e-05
-3.3939721300968e-05
-2.60851960899015e-05
-1.36892983470323e-05
8.2554249233564e-07
-1.32580538591172e-05
-1.66347093353236e-05
-1.44852003365168e-05
-2.42726832142505e-05
-2.71388057592719e-05
-2.77485466905685e-05
-4.74427252846488e-06
-3.67909338894779e-05
-3.5879200615024e-05
-2.39821588603198e-05
-8.95072628415363e-06
-2.36656402839404e-05
-4.5257917327084e-06
-1.66118670032858e-05
7.7958253064226e-06
-2.63366218562527e-05
-8.95006589789299e-06
-2.47494821330144e-05
-3.528250423564e-05
-8.48174838532966e-06
-2.08305139330173e-05
-3.58807849923955e-06
-1.72224772392231e-05
-2.01586495216233e-05
-2.63904336655928e-05
-1.54125917203315e-05
-1.51594715803535e-05
-4.05624316725948e-05
-2.50023197047004e-05
-2.24088217338064e-05
-1.70838445419382e-05
-2.93742421128491e-05
-1.74711234042298e-05
-2.9501764561357e-05
-6.72590797063024e-06
-1.47417794120905e-05
-3.29087367989373e-05
-3.33994315723043e-05
-7.46634599493215e-06
1.23418552394468e-05
-2.24484074300931e-05
-7.65917262784615e-06
-1.58098318098427e-05
-3.17146968205794e-05
-1.01399176620253e-05
-2.84936080777899e-05
2.79673905242455e-06
-2.91724276260187e-05
-2.76828084351885e-05
-2.38796620071507e-05
-3.56639184603179e-05
-2.34361887665053e-05
-2.49959326985105e-05
3.4788987115605e-06
-1.50520399185175e-05
-1.96474600338783e-05
-3.43722844383784e-05
-2.16438337095175e-05
-1.08064019054169e-05
-3.06684275867217e-05
-2.96120310245757e-05
-2.85927365928728e-05
-4.0761606264604e-05
-2.71335071245582e-05
-1.67096879859686e-05
-2.46743315560957e-05
1.68051155164275e-05
-2.31579180034587e-05
-3.04145477380092e-05
-1.24156140866343e-05
-4.71509240886865e-05
-1.532931537385e-05
-2.12850680315273e-05
-2.45162772208666e-05
-1.55507314742664e-05
-6.30057804941872e-06
-2.2482965190477e-05
-2.62920270954696e-05
-1.62683139086749e-05
-2.99589109987977e-05
-2.52510909719169e-05
-1.21263549013386e-06
-1.37425811149662e-05
-1.21426473638372e-05
-2.14813663229097e-05
-3.94072450306646e-05
-3.06293818499443e-05
-4.43906846819771e-05
-1.26428241853076e-05
-5.84763989311415e-05
-3.74113520854725e-05
-1.35175521655485e-05
-1.2983356042672e-05
-2.77083187304262e-05
-1.34989436502733e-05
-2.94763232781149e-05
-1.58866168095125e-05
-2.59824516141688e-05
-2.89330499183707e-05
-2.08325015574265e-05
-2.14068392024288e-05
-2.25558264694337e-05
3.82398985449572e-06
-3.66916046323045e-05
-8.05077662917423e-06
-3.08416650569937e-05
-2.27072449236163e-05
1.88706823688374e-06
6.71202660325507e-07
-2.36631330758195e-05
-3.1575394352023e-05
-1.27916537137709e-05
-1.37599710463886e-05
-4.91141199856691e-05
-2.34512152611927e-05
-1.39474977507603e-05
-1.5590716135754e-05
-1.55631192777574e-05
-2.09462624380787e-05
-1.47450138893457e-05
-1.88852613737725e-05
-4.65621966906884e-06
-1.88631203453664e-05
-2.46456457080664e-05
-2.3574379051195e-05
-2.16330245536668e-05
-3.00079652780633e-05
-2.90824162292809e-05
-2.46870690563177e-06
-4.57012727666099e-06
-3.5519947837442e-05
1.48357954923074e-06
-2.22266108260056e-05
-5.88847861909518e-08
-9.4617035695447e-06
-1.12383930785552e-05
3.8754784818411e-06
-3.91304506910183e-05
-2.00561053111591e-05
-9.79753072018039e-06
-4.16599796675212e-05
-2.08735969891854e-05
-1.91763739144172e-05
2.42078625249062e-06
-2.38767244329287e-05
-2.66803368165892e-05
-1.36926088554367e-05
-3.58247812947913e-05
-3.57870817741279e-05
-2.22066076574307e-05
-2.81731816712623e-05
-2.66146149951159e-05
-2.51039412543856e-05
1.9990999506064e-06
-2.59260291540561e-05
-1.02656374108422e-05
-1.98358615170196e-05
-1.10541840125743e-05
-2.3307667340582e-05
-2.14625916167058e-05
-4.19653128979077e-05
-2.34041975549598e-05
-2.53035352667041e-05
-1.23145032739698e-05
-9.95890515621362e-06
-2.71780565960498e-05
-5.68103608858166e-06
-1.47762341318488e-05
-1.11181166263458e-05
-1.14997264303599e-05
3.29737292623685e-07
-3.03358216117723e-05
-3.62911895481419e-06
-2.91256427334276e-05
-2.78211529478183e-05
-4.16156592861738e-05
-2.152811454143e-05
-1.31919181825756e-06
-1.1905794348629e-05
-1.16506678616452e-05
-3.61948233976762e-06
-3.06918412150265e-05
-3.5874286580507e-05
-7.81950708962298e-06
-1.09475513060171e-05
-2.07907656389041e-05
-1.39491860097709e-05
-2.21281200883868e-05
-2.69751051479716e-05
-2.64127523563914e-06
-2.1192404033165e-05
-3.5438315728705e-05
-2.19935318434262e-05
-1.27148298608439e-05
-1.89109615060559e-05
-2.78093300355696e-05
-4.64848039087713e-06
-2.58530094619884e-05
-2.90604177353403e-05
-1.6959384065584e-05
-2.12082920298957e-05
-2.00827306123363e-05
-1.78354162905827e-05
-2.75494910631819e-05
-4.00212679035378e-05
-1.48388942904788e-05
-2.50178741362028e-05
-3.05210359699711e-05
-3.62199839938557e-05
-1.51910086546899e-05
-1.61789654169085e-05
-2.54958722795783e-05
-2.59273105810625e-05
-1.9773746454549e-05
-3.64767817400155e-05
-2.63181251094199e-05
-3.03073225604788e-05
-9.5657274019638e-06
-4.69214740140921e-06
-3.65434831299435e-05
-1.57722577651344e-05
-3.87753643049495e-06
-2.43090348076553e-05
-3.58629058204716e-05
-9.55928725403208e-06
-4.43210795338675e-05
-2.48612509229059e-05
-2.33538588111428e-05
-3.77754913963983e-05
-2.00146434949931e-05
-1.43986319241993e-05
-3.46391577728978e-05
-5.07597590652433e-06
-3.6561947237147e-05
-1.96955489748209e-05
-1.81844426046225e-05
-3.07708571096137e-05
-3.98952571765795e-05
-1.34112856851221e-05
-1.64731830151648e-05
-4.9113809130088e-06
-4.81563239842437e-05
-3.90673763977054e-05
-2.60473368541919e-05
-6.25233662467241e-06
-2.99950405482703e-05
-1.58590541359061e-05
-1.33231760554859e-05
-2.92526792777067e-06
-2.14414512334545e-05
-2.27582885581313e-05
-5.35129552947507e-06
-4.17250933558634e-05
-3.71966012069194e-05
-2.60259018443419e-05
-3.07553244501232e-05
-7.10016392497808e-06
3.09972877814681e-06
-1.73070423007953e-05
-4.25343794078946e-06
-2.54648280692749e-05
-2.74778195362142e-05
9.7951876434499e-07
-1.68609617235884e-05
-5.73841949908329e-06
-1.64489725787241e-05
-9.72889461824857e-06
-1.10589348754109e-05
-1.02545330795695e-05
-2.18174431365003e-05
-2.67310723160669e-05
-7.20581207468872e-06
-2.28974832349714e-05
-1.88240414934138e-05
9.96956353286489e-06
-3.22395599842257e-05
-1.87394706661625e-05
-2.3955166910867e-05
-3.535968651269e-05
2.66825080370019e-06
-2.37119193944059e-05
-2.55507549660783e-05
-2.58392979219905e-05
-2.58412154171729e-05
-1.228012012415e-07
-2.24321444873101e-05
3.06121530544737e-06
-1.67343155058057e-05
-1.55025129254364e-05
-7.6751666909383e-06
-8.78028710990328e-06
-2.63252564113778e-05
-1.63502824244623e-05
-1.3799275204991e-05
-1.70294927968784e-05
-7.49832596053016e-06
-1.25120247383512e-05
-1.07175376891442e-05
-3.12592855529577e-05
-1.35494912290507e-05
-1.82665866359173e-05
-2.26835000880196e-05
-2.61386089453798e-05
-1.65678121471534e-05
-8.09466959138456e-06
-7.66685381466451e-06
-3.23715119207674e-05
-3.669609952453e-05
-1.39867567413432e-05
2.09475792751549e-05
-1.55625527925414e-05
-4.51783225583226e-05
-1.19402649151014e-05
-5.70867784827836e-06
-1.11533478913876e-05
-1.4826639404788e-05
-6.67213108705689e-06
-2.9330458023733e-05
-3.08731458847455e-05
-2.15820519717717e-05
-2.95789742595589e-05
-5.88814860553883e-05
-2.35904112977121e-05
-1.93535916432098e-05
9.44180109916219e-07
-4.30026055270358e-05
-2.6954982492427e-05
-4.08161941515602e-05
-2.10207411673959e-05
9.76419233967143e-06
-3.70275314051481e-05
-2.83617813569125e-05
-2.02265879982474e-05
-3.33708450550302e-05
-8.41035377095273e-06
-1.10723830453106e-05
-1.2733768013513e-05
-8.80863625261907e-06
6.32773274889721e-08
3.66932922634888e-06
-6.43594637961323e-06
-4.47759741664621e-05
-2.79945467639724e-05
-3.62819792647347e-05
-2.02007041860221e-05
-2.39031909376994e-05
-1.94315412449348e-05
-2.24723985648916e-05
-1.33404086967835e-05
-1.87858430283132e-05
7.9242372242081e-07
-3.56679557611453e-05
-3.5342721054412e-05
-2.87176643611309e-05
-4.70624647398013e-05
-1.39049296380795e-05
-3.95470333877129e-05
-2.03854835706795e-05
-1.94067306507117e-05
-6.97238977247298e-06
4.76671303559955e-06
-3.24583650310094e-05
-5.23332855422413e-06
-2.22403408896698e-05
-1.55246265260993e-05
-1.83253332728687e-05
-2.14941423897415e-05
-2.91853531157551e-05
-1.2160269030355e-05
6.75526389542679e-06
-1.28834219956563e-05
-7.30494727954238e-06
-2.05183999742133e-05
-8.83674654411227e-06
-2.64383492363625e-05
-4.64711921775121e-06
-1.06765493033991e-05
-3.20516197847284e-07
-1.86122908880806e-05
-9.23814393142265e-06
-2.27200946949094e-05
-2.98624895002002e-05
-2.82685606831613e-05
-1.28530877318904e-06
1.05616739639458e-05
-1.30246449112411e-05
-7.21908311354499e-06
-2.24820158394028e-05
-9.82627484748902e-07
-2.41326770318861e-05
-1.70347035772119e-05
-8.24391067547304e-06
-3.89124669873395e-05
-1.98690626929219e-05
-2.01424011435197e-05
-2.20249628407302e-05
-8.51606209811201e-06
-3.77999381703514e-05
-6.36402226780855e-06
-2.51895582751031e-05
-3.22502309423794e-05
-2.4773411041325e-05
-4.15929130824215e-05
-1.13463202368446e-05
-2.06015331108607e-05
3.45254023293286e-06
-1.62403082961481e-06
-2.13992046414617e-05
-2.85085299323811e-05
-1.39194869742269e-05
-3.3321305079845e-05
-1.1362805961161e-05
1.04278790988311e-05
-1.48757564562574e-05
-4.76544308427465e-05
-3.87328852502396e-05
-2.68748213060875e-05
-9.28777453679422e-06
-1.22618657577825e-05
-1.92309127358748e-05
-6.37288992618797e-06
-1.48580667904952e-05
-4.74501846187989e-06
-1.03360724041901e-06
-3.41531296846773e-05
-2.83950686279783e-05
-1.99605750680115e-05
-1.86681848057592e-05
-3.23694776030403e-05
-1.71422459986091e-05
-1.31381635278137e-05
-2.81220599265391e-05
-1.33440148628894e-05
-1.65011559307697e-05
-8.26420644064959e-06
-2.61986568475631e-05
-2.16127409543213e-05
-1.5278185510556e-05
-3.80084441225413e-05
-2.50595120788674e-05
-2.172194369046e-05
-7.2665842699586e-06
-2.39616145760829e-05
-5.62039279403598e-06
9.0520371070855e-06
-2.37827544732585e-05
-2.7985877781727e-05
-2.73535489220613e-05
-3.41644222231277e-05
-1.72014967692487e-05
-3.21624249790932e-05
-8.82994240319099e-06
9.43613466488859e-06
-2.83042382930437e-05
-1.34105863958241e-05
-1.97410222187416e-05
-3.81197590841697e-05
4.64723608062566e-06
-2.74147767688931e-05
-3.3484197283839e-05
-1.39570668632558e-05
-1.93625714049043e-05
-2.13750616754758e-05
-3.95864451402325e-06
-7.67458270012668e-07
-1.53843058122085e-05
-1.69704126484683e-05
-2.17300992440706e-05
-2.23855061707781e-06
-5.30587755355944e-06
-2.88538529469481e-05
-1.84279362947813e-05
-2.60199350135789e-05
-2.52507520460871e-06
-2.66983741819255e-05
-9.00323815540048e-06
-2.03896917445377e-05
6.80115912686313e-06
-1.58769026094221e-05
-1.76186111687601e-05
-1.82813262582295e-05
-2.10295518106238e-05
-2.67653739702508e-05
-2.64995137607133e-05
-4.79358421774486e-05
-2.25325141619196e-05
-2.67804787218523e-05
-1.41606056841675e-05
-3.94371348798816e-05
-2.37553583243939e-05
-2.90353342610929e-05
-1.81490392129696e-05
-4.8995991970514e-05
-1.45920239208614e-05
-3.20762649405855e-05
-2.39130737451125e-05
-2.81510510441576e-05
-1.31680272949568e-05
-3.38077953059829e-05
-4.08514961048872e-05
-4.09770504281748e-05
-5.23601517552953e-06
-1.98423384226147e-05
-2.16146932393808e-05
-2.24288937689818e-05
2.75625639801077e-06
-9.92940097811121e-06
-3.20083419779995e-05
-3.17091178861633e-05
-2.32942252863428e-05
-3.92668179377839e-06
-1.45523801995798e-05
-3.19042647334867e-05
-8.44965155786721e-06
-2.29067290719631e-05
-3.04363627059915e-05
-1.49179336152252e-05
-1.22075917517307e-05
-2.97375687995222e-05
-2.11931197465765e-05
-2.73157132933793e-05
-1.02420048848637e-06
-2.43119214692955e-05
-3.06858256411207e-05
-1.91504497716652e-05
-1.49201009249847e-05
-3.53133227153447e-05
-1.60443208079096e-06
-1.8874546595754e-05
-4.10004094891813e-05
-2.83596217908491e-05
-1.63071993173497e-05
-7.56334385883419e-06
-2.95117389774673e-05
7.80844147698454e-06
1.81934738762053e-06
-3.26665753513532e-05
-2.32182024330426e-05
-1.8546261235829e-05
-4.2922534993389e-05
-2.10197652290249e-06
-1.880317581562e-05
-1.20415983364683e-05
-2.32437447923819e-05
-1.81961997314299e-05
-2.87280690565281e-05
-3.36376000556099e-05
-3.70898650647414e-05
-1.89493442541319e-05
-2.12009394962175e-05
-1.4581845425096e-06
-4.06553547578353e-06
-2.09478677529984e-05
-1.90749154293293e-05
-2.07868065587842e-05
-1.19056681736772e-05
-2.45960159948164e-05
-3.08678593812023e-05
5.22294761343913e-07
-2.85798976130489e-05
-2.95776236824227e-05
-3.24425795744881e-05
-1.92315995329168e-05
-1.97708891051616e-05
5.78783942234613e-06
-1.03209586368282e-05
-3.80332217217185e-05
-2.62102566499058e-05
1.56495205325578e-05
-2.59602887509166e-05
-3.06058900680584e-06
-1.87890002893731e-05
-2.49298621869307e-05
-2.94515056985189e-05
-2.82155224937245e-05
-2.60629987604504e-05
-4.25090204271745e-05
-3.74717342818542e-05
-2.56673755755652e-05
-1.51130852349069e-05
-2.35162432784575e-05
-1.90564051611398e-05
-5.26178447548331e-05
-9.51148025914273e-06
6.74073930530193e-06
-1.30185743313166e-05
-5.38343697411921e-06
-1.50649620874548e-05
-2.27851937665203e-05
-1.21996242429668e-05
-1.44187597053512e-05
-3.9483628848324e-07
-1.3726234951867e-05
-2.02874924252153e-05
-2.38365995433797e-05
-4.64621727664659e-05
-9.6122290043475e-06
-6.07786460517531e-06
-2.99487134017736e-05
-1.85487587803888e-05
-2.07258037790807e-05
-1.54991945354053e-05
-3.37686979199194e-05
-2.26299713676467e-05
-2.83830088940269e-05
-1.4479204617483e-05
-1.08352288112763e-05
-1.46436082560754e-05
-2.60146749514846e-06
-2.92004527988369e-06
-1.24783422479383e-05
-1.04624994058442e-05
1.46633249290533e-05
-2.1324776618221e-05
-1.61857302282707e-05
-3.11950268776165e-05
-2.64878299950113e-05
-3.80826665161937e-05
-3.06459315079441e-05
3.37063852929938e-06
-1.46047350590135e-05
-1.51033045757339e-05
-1.9296687088777e-05
-8.90086366945552e-06
-2.50693353445961e-05
-3.51217820494434e-05
-1.58300642382837e-05
-8.09372683143851e-06
-5.04068385724652e-05
3.42568377610031e-06
-1.7870200865992e-05
-1.80683985910118e-05
-2.7819010076524e-05
-1.37693633311763e-05
-1.73475360220493e-06
-2.85931860317488e-05
-2.93049040703565e-05
-2.50682893972375e-05
-2.60891391385674e-05
-3.65624901445056e-05
-2.42405195449379e-05
-3.66730733787494e-05
-3.46181073376116e-05
-1.268496340693e-05
-3.07227959351395e-05
-1.87997502161672e-05
-3.32918521990322e-05
-2.0539543486148e-05
-4.22311738358933e-05
-1.79268473128283e-05
7.98295967096886e-06
-1.75768140725966e-05
-1.16882579620125e-05
-9.1170824805297e-07
-2.3504986413515e-05
-3.77116406293652e-05
-1.47704630596234e-05
-1.88395085445642e-05
-1.67216623256229e-05
-2.45757824058732e-05
-2.50731816169137e-05
-1.77670180469281e-05
-1.86208132794816e-05
2.05095137890887e-06
-2.85907509499587e-05
-2.7204365553042e-05
-7.40240616568855e-06
-3.1518446378149e-05
-1.15085700966636e-05
-2.88873954567971e-05
-6.5355890078416e-06
-2.48768823751376e-05
-2.32174321123539e-05
-1.59278500559046e-05
-1.49496799692264e-05
-2.36281823916041e-05
-2.11818324633818e-05
-1.38667112633151e-05
-2.2069678194523e-05
-1.57062508518217e-05
-2.27961279248728e-05
-6.68896413726357e-07
-1.10495536038297e-05
-2.68580530596083e-05
-9.07446366063756e-06
-2.85801148089847e-05
-2.27099327242062e-05
-1.28983895381698e-05
-3.29032320820882e-06
-2.54439423766006e-05
-3.33355703323879e-05
-2.48600804811661e-05
-1.54631637689461e-05
-2.05319522397767e-05
-2.38242584022891e-05
-1.24733414274626e-05
-6.38065854144249e-06
-3.22598255597225e-05
-3.96824963407734e-05
-2.25730159453973e-05
-1.50015486399578e-06
-1.91086554738153e-05
-2.00534244181515e-06
-6.31814156358941e-06
-3.01279274046636e-05
-2.11123056644277e-05
-1.50191955187545e-05
-1.46489873944835e-05
-1.86714342944081e-05
-1.45331697824649e-05
-1.48759631822028e-05
-8.8071296135864e-06
-7.7061404727288e-06
-2.66387372351174e-05
-8.9977004613607e-06
-3.44860860356662e-05
-4.88222512481913e-05
-2.60846376000425e-05
-2.39464475755575e-05
-1.71578932712082e-05
-1.80449891085353e-05
-2.37016250638502e-05
-2.25185079758289e-05
-1.4444175758694e-05
-9.89517638219104e-06
-1.79585006450027e-05
-1.33237851293033e-05
-1.03070860381987e-05
-1.04258908380357e-05
-2.66521303131955e-05
-1.61633459323871e-05
-2.96867900520721e-05
-3.6626088846534e-05
-1.31843604316844e-05
-2.22240200608869e-05
-1.55574363443374e-05
-1.47262738114524e-05
-8.17470236398055e-06
-1.91240257833246e-05
-1.13851146808128e-05
-3.00237842135409e-05
-1.11595018926378e-05
-9.67472958120151e-06
-1.53043811969142e-05
-2.59304742763434e-05
-3.06274663065665e-05
-2.7838889295575e-05
-1.90015124592982e-05
-3.16764957369403e-05
-2.004304069725e-05
-9.89687542426876e-06
-3.10075022910543e-05
-2.43728145363276e-05
-2.41720199144069e-05
-1.85481746506334e-05
-2.51242093953674e-05
-2.34190853011986e-05
-4.37632338291406e-05
-2.87454370735606e-05
-4.72775284808912e-05
-2.71415302384743e-05
-2.39653001490521e-05
-1.38765832620556e-05
-1.54116658998449e-05
-8.5942381551e-06
-8.95770678748778e-06
-1.30254451927555e-05
-1.25848407206595e-05
-4.61039010549419e-05
-2.77626620078339e-05
-3.01538782590339e-05
-2.86190945904102e-05
-1.89350616644897e-05
4.84597785787779e-06
-2.54126413848346e-05
-2.07290921435468e-05
-4.05998368667217e-05
-5.87526608539378e-06
-1.00649469520392e-05
-4.03857926817604e-05
-1.07387339801405e-05
-2.26588538584907e-05
-2.96038555315726e-05
-1.50344107237859e-05
-2.56777954252182e-05
-7.03266470376011e-06
-4.50993809125279e-05
-1.59103840194649e-05
-4.22902192124641e-05
-3.21355311182175e-05
-1.01056772455924e-05
-6.73635453310555e-06
-2.88939570068562e-05
-1.06755667125853e-05
-7.38030300598732e-06
-3.53358273202542e-05
-1.46851608025983e-05
-1.21216395007272e-05
-1.7618895608828e-06
-4.2933979148474e-05
-2.28008368788517e-05
-1.52647633068359e-05
-2.5465714991357e-05
-2.23114178695625e-05
-2.47639785600777e-05
-2.33808212211832e-05
-2.78174467175601e-05
1.20172070610547e-05
-1.14500499948827e-05
-1.00797559854028e-05
-1.16292100490512e-05
-2.34627852979804e-05
5.16228222708932e-06
-2.81058303864781e-06
-2.31824230952759e-05
8.98426869679753e-06
-1.8418269138015e-05
-3.99759793173996e-05
-2.08972500046631e-05
-2.87904660807206e-05
-2.11608303485224e-05
-1.15814812670809e-05
-4.96497679857904e-06
-3.40044564363142e-05
-1.61162777100335e-05
-2.28407788820969e-05
-1.31264200654848e-05
-3.68001938986705e-06
-2.6851621692094e-05
-3.27897197512663e-05
-1.96274021211395e-05
8.48103336266211e-06
-2.12744833003319e-05
-2.14135651991846e-05
-5.41329461748282e-05
-2.15505632302993e-05
-1.90590160071312e-05
-1.72844575938096e-05
-1.89590541952087e-05
-1.55172915404205e-05
-1.67238883817838e-05
-2.26252097331411e-05
-3.31869610331061e-05
-2.59142413993974e-05
-2.63765973517444e-05
9.57552145920396e-06
-1.84451518659165e-05
-2.95146648330527e-05
-2.35535745405515e-05
6.63317030222304e-06
-2.18818086035847e-06
-2.81353496557551e-05
-2.80686356352771e-05
-1.59793269129891e-05
-1.86677285724865e-05
-1.77544448071701e-05
-1.31762767954355e-05
-1.59949655965769e-05
-1.50980970062921e-05
-3.64104434524707e-05
-2.02905612763668e-05
-1.64663745237181e-05
-2.35392397623411e-05
-3.20205360065172e-06
-1.4554685209609e-05
4.64987729063032e-06
-1.39698652164985e-05
-2.43415606018893e-05
-1.65491270236862e-05
-7.82890125747449e-06
-3.36877424861728e-05
1.17456724501633e-06
1.45722584167002e-06
-1.23128108225279e-06
-2.62432950484951e-05
-1.14699691997374e-06
-1.47131794175581e-05
-3.1499403973928e-05
-1.29257151568485e-05
-4.83392105769036e-06
-2.84027754612696e-05
-2.89406484238818e-05
-1.28082890916364e-05
-4.46282603785757e-06
-2.34196203608103e-05
-1.86518030552323e-05
-1.98431327078902e-05
-1.94391934902762e-05
-2.37920039311956e-05
-1.92837559400437e-05
-1.37019909266085e-05
-1.35410275966766e-05
-4.67750695138199e-05
-3.08138124077758e-05
3.10383509432744e-06
-2.60841316102885e-05
-1.82298558466825e-05
-7.88959968871585e-06
-1.69454736290048e-05
-2.64946479533283e-05
-1.57790387406929e-05
-1.84336008769212e-05
-2.11461919133977e-05
-1.43540004135748e-05
4.24795329718645e-06
-2.12690586349635e-05
-2.12763602111898e-05
-3.20409778787198e-05
-2.49623880759532e-05
-3.16635236810133e-05
-2.28532518309116e-05
-9.96718147355945e-06
-2.04451771597344e-05
-1.77042233434366e-05
-2.26283577021928e-05
-1.41886348577225e-05
-1.53445308983039e-05
-2.18685176713082e-05
-3.03851901295037e-05
-3.01069482340635e-05
-6.05598255875509e-06
-1.65069900810115e-05
-3.0440021327108e-05
9.02779094758652e-07
-6.5991499166708e-06
-6.02115957058318e-06
-4.34336124364296e-05
-2.36247590149736e-05
-4.52500295355656e-05
-2.95732497439327e-05
-2.3828100999228e-05
-1.93648319950812e-05
1.11839523000527e-05
-2.30905980013104e-05
-2.0825489753271e-07
-2.668897758142e-05
-8.44604296067403e-06
-3.29466388173232e-05
-3.7336742832404e-05
-3.54960163921088e-05
-1.39167451609582e-05
-4.19560363269256e-05
-2.4004544471924e-05
-2.35893097934766e-05
-7.85655926168968e-06
-5.82706725376546e-06
-1.05047646428659e-05
-2.08546787372372e-05
-7.63713508533343e-06
-4.28023058979858e-05
-6.70288296162997e-06
-2.01320131184983e-05
-3.18455470031505e-05
-3.24908960748518e-05
-3.22942526030901e-05
-2.12796432487224e-05
-4.15741220200344e-05
-1.89923734156189e-05
-2.63923505896736e-05
-2.46093331436512e-05
-4.48311568745161e-06
-2.05027263853031e-05
8.81189002700181e-06
-2.10130235437458e-05
-2.54537166163042e-05
-1.50014813926025e-05
-2.95667371073356e-05
-1.12633956592019e-05
-2.43283029106954e-05
-5.0868066102877e-08
-8.02577521924462e-06
-2.46842133990874e-05
-3.49544287567071e-05
-8.54302609505575e-07
-3.15096243734671e-05
-1.25851015009295e-05
-9.26232585811744e-06
-3.18003652715447e-06
-2.77457061326988e-05
-1.33587977887719e-05
6.16693524111733e-06
-1.61343498745173e-05
-3.61307875738913e-05
-1.69224935845106e-05
2.28837751491353e-06
-1.75437348950686e-05
-3.15462652313776e-05
-9.4402459174015e-06
-3.2158596734795e-05
-9.6622909745513e-06
-1.62150519165073e-05
-1.00800036224898e-05
-1.78194734814953e-05
-8.13299273598639e-06
-3.85769081154558e-06
-1.15040910080763e-05
-3.13571650208905e-06
1.03229504704285e-06
-3.24034122774286e-05
-1.9813706635534e-05
-3.35788166850765e-05
-2.59653888247988e-05
-2.65057343278632e-05
-3.38823149139668e-05
-2.38000036347366e-05
-6.98129398356505e-06
-2.90881698734476e-05
-1.54860174121271e-05
-3.3199444898114e-05
-2.77753681241027e-05
-3.55596280831729e-05
-6.41947871157563e-06
-4.70277947926003e-05
-3.72842003614509e-05
-1.71739070406532e-05
-3.12072475369723e-05
-2.11009645233347e-05
-1.67124333325828e-05
-2.20916470490974e-05
-2.69752752149612e-05
-1.05990599262899e-05
-1.03819616732619e-05
-4.09940251175554e-05
-1.15811461725089e-05
-2.70964734228226e-05
-8.51875407979546e-06
-1.33597680445125e-05
-1.99379452838808e-05
-1.27830272743127e-05
-1.3958846210062e-05
-2.97128396436282e-06
-2.1263098455046e-06
2.35582300738549e-06
-3.6779365737183e-05
-1.61839519763977e-05
-2.67196917107903e-05
-1.13165507576643e-05
-1.65466514712283e-05
-7.3557322935923e-07
-3.22234291219131e-05
-1.94817503576561e-05
-4.84394806154838e-06
-3.17485878503736e-05
-2.30795890047857e-05
-4.02408466475245e-05
-2.02660993994699e-05
-1.37011938592686e-05
-4.21666071617921e-05
-1.24670060925315e-05
-9.77756327317885e-06
-5.98936541238467e-07
-3.92714878127035e-05
-1.62280018412063e-05
-1.99477784753788e-05
-3.07465866868559e-05
-1.95810894135074e-05
-1.23463709633786e-05
-1.16017102376507e-05
-1.07691482601545e-05
-3.07079632281484e-05
-3.85005736741457e-05
-2.45981483081002e-05
-1.97817516461116e-05
-4.49295219430894e-05
-2.51742705722997e-05
-6.6673334783846e-06
-2.1042728914353e-05
-1.27897806174596e-05
-3.02967565885026e-05
-7.77178648872513e-06
-3.27944292708884e-05
-2.14169419449461e-05
-1.1420483618323e-05
-2.65681011575149e-05
-2.26524117274151e-05
-2.70413519175698e-05
-7.33837400111643e-06
-1.50505963420755e-05
-2.3879192598453e-05
-3.41373432282869e-05
-3.58212715394321e-05
1.17951642414399e-05
-1.0430295499748e-05
-2.2145777157291e-05
1.04062450995362e-06
-3.02505920684228e-05
-1.18455511667502e-05
-1.00098806345283e-05
-3.71942309990875e-05
-1.0118447641752e-05
-2.62475436395906e-05
-1.0162949466631e-05
-2.90316813323033e-05
-1.87601365631175e-05
-1.49962582019698e-05
1.1742753593742e-05
-1.75614364887887e-05
-3.46618718493847e-05
-1.33610008230565e-05
1.0083447177096e-05
-1.31302659577501e-05
-1.8714058827411e-05
-1.51187273317256e-05
-1.7461678259325e-05
-1.68184411815794e-05
-2.93341643333548e-05
-3.28648595908626e-05
-2.48211336510427e-05
-1.27479976086904e-05
-1.477165547535e-05
-1.30355645838226e-05
-1.96266310160756e-05
-2.59410275815517e-05
-1.64524885782774e-05
-1.18411650621875e-05
-2.55444390298267e-06
-3.10863550775887e-05
-2.83343320427806e-05
-3.4925153309128e-05
-2.64976653956458e-05
5.04365204738268e-06
-2.0749863541581e-05
-9.68634104464946e-06
-4.97230568973845e-06
-2.19542803011366e-05
-1.29949597819637e-05
-1.8751713816645e-05
-1.62225836665715e-05
-2.44284814438195e-05
-5.74674886526376e-06
-1.3421878432481e-05
-2.60343021755461e-05
-1.18466569656873e-05
-1.78150933002913e-05
-1.66836771805153e-05
-1.86432947430839e-05
-2.1321433685331e-05
-1.42735737580716e-05
-3.90920585007306e-05
-3.91132111828324e-05
-1.5061236102029e-07
-2.66108030827016e-05
-2.38938932869494e-05
1.04074246007435e-07
-7.95929999627266e-06
-2.62687048540536e-05
-3.74767999945557e-05
-2.89574218278832e-07
-2.1315081385373e-05
-2.0946153166662e-05
2.87097360771906e-06
-1.41540080618907e-05
-3.98808922223113e-05
-1.53570872943842e-05
-4.89814285310645e-06
-2.39218340969093e-05
-2.14001951421818e-05
-1.66332851959288e-05
-2.82114658250238e-05
-3.4811611885758e-05
-1.72185632188511e-05
-5.28375759270943e-05
-1.47544188392025e-05
-3.02462455417477e-05
4.5475263908238e-06
-9.90275652815521e-06
-1.29640435945454e-05
-2.78706513450235e-05
-1.89212197265884e-05
-3.77301621806077e-06
-1.60009000479386e-05
-1.49892472057322e-05
-9.83356330692979e-06
-1.84060766522989e-05
-1.69165551426832e-05
-2.75421123774891e-05
-4.07321395746775e-05
-2.31628136060494e-05
-1.952194189896e-05
-1.56106978285093e-05
-1.97976643727647e-05
-1.54944273102957e-05
-3.12462841013693e-05
-3.20360042275078e-05
-4.07091231505095e-05
1.92711659886555e-06
-5.11896249860938e-05
-1.47197030991482e-05
-2.00098126976392e-05
-2.31196687355487e-05
-1.11285413238924e-05
-3.2374336055141e-05
-3.69380933896028e-06
2.29291159189999e-06
-1.67610580095941e-05
-1.53569050887511e-05
-1.57766731976315e-06
-2.08952292733047e-05
-2.32779871607747e-05
-3.11648354887978e-05
-2.1361802989065e-05
-7.65154285463316e-06
-2.42040269252887e-05
-9.9737314237577e-06
-1.31040561936112e-05
-1.98882192664312e-05
-7.91297503168555e-06
-3.64481681219532e-05
-1.33535620270599e-05
-1.62978764554278e-05
-1.86806273721112e-06
-7.35172892113404e-06
-2.17261961818996e-05
-5.13400030707229e-06
-2.98232260525601e-06
8.95458350183651e-06
-1.50282935400324e-05
-3.2571186070464e-05
-3.92485169396347e-05
-1.70390703984262e-05
3.22228908888952e-06
-1.22623428552737e-05
-4.46109508424407e-05
-1.554032353994e-05
-2.06698807086819e-05
-1.5200393878994e-05
-3.29494088614228e-05
-2.16870102829307e-05
-3.5637239865703e-05
-2.93726573274149e-05
1.47264293064195e-05
-1.71819524013346e-05
-3.80143080558077e-05
-1.63790852283613e-05
-3.91958672004956e-06
-5.98753027247803e-06
-2.45652873696598e-05
-9.99316986898397e-06
-2.02014138650421e-05
-4.53900252018142e-05
1.03964617573696e-07
-4.75771191044626e-05
-2.12399141678756e-05
-2.59627951235893e-05
-2.57578678617603e-05
-2.51043498723406e-05
-1.78147366709361e-05
9.91575128237469e-07
-1.77795236860698e-06
8.2512400088989e-06
-1.3602171845491e-05
-2.29921613380205e-05
-3.52347307488168e-05
-3.16125495775134e-05
-3.06665467217462e-05
-8.23701328468717e-06
4.42579321682813e-06
-7.3316446392469e-06
-1.4765929279448e-05
-1.48588617162739e-05
-1.7450612821528e-05
-1.70358274965718e-05
-1.86252944324676e-05
-1.31338217480056e-05
1.91729436548739e-07
-2.45475325906505e-05
-2.03418267742875e-05
-3.26557793615991e-05
-2.97638396566316e-05
-1.51561574413664e-05
-3.38725585223792e-05
1.44809680552106e-05
-1.06473472648938e-05
-1.06755434293126e-05
-1.58162001456965e-05
-3.46206167966174e-05
-2.30419308943705e-05
-2.27915700437991e-05
-3.52139989346362e-05
-2.40027651332502e-05
-3.01566702698928e-05
-1.38960262093009e-05
-1.44461163837967e-05
-2.17814878003524e-05
-8.52552147186394e-06
-1.0487313792628e-05
-1.21985470321119e-05
-8.82628469536154e-06
-3.67828225913311e-05
-2.17478794171448e-05
-3.603880185427e-05
-1.99881651909516e-06
-1.9803374952937e-05
-1.59554584112761e-05
-2.12490929155634e-05
1.0186355625757e-06
-2.27222070425122e-05
-7.73850038679836e-06
-2.10886898619893e-05
-1.07237479503657e-05
-1.97713681516234e-05
-1.91701487187416e-05
-3.95122550696264e-05
-4.43041180400642e-05
-1.85598092989506e-05
-1.1916245450555e-05
-1.85178689109422e-05
-3.0148285946839e-05
-2.44509773693806e-05
-1.78496800497078e-05
-2.17894773568183e-05
-1.21112976392853e-05
-2.77080874638535e-05
-2.03700345615789e-05
-2.23575613785761e-05
-1.60188660607909e-05
-9.97192169424998e-06
-1.31343267946631e-05
-2.93135210531174e-05
-1.99571968190194e-05
-6.19587596028186e-06
-1.4155884889763e-05
-2.91888222513567e-05
-8.25309435306112e-06
-3.49114664634912e-05
-2.81293889915746e-05
-9.56869870251143e-07
-3.10257060687243e-05
-1.66804819040359e-05
-4.20609690361478e-05
-1.91813907020921e-05
-2.89610302011292e-05
-1.95413556542769e-05
-3.02057678605935e-05
-2.17919551153078e-05
-3.11489642143102e-05
-2.10427267814778e-05
-2.10772635445438e-06
-4.80662789353492e-06
-1.87510350265855e-05
-2.26269179796122e-05
-8.59576207522997e-06
-3.84836318396431e-05
-2.43607964064322e-05
-2.36802764363775e-05
-2.05473488943245e-06
-1.857485222569e-05
-3.42690274178944e-05
-3.70756912606844e-05
-2.02561751673337e-05
-1.85829466932187e-05
-3.93109959458141e-06
-1.82710624955953e-08
-5.41006914060093e-06
-3.68335028716465e-05
-3.16201825855548e-05
-3.52897353896722e-05
-2.91022077324983e-05
-3.07156153085841e-05
-3.88031642358124e-05
-1.00127553044199e-05
-2.85595238707213e-05
-1.31278458019928e-05
-3.12745507386656e-05
-2.15272650499401e-05
-1.26127601906196e-05
-1.03853943095858e-05
-2.47437641223788e-05
-3.02099612755899e-05
-7.44515401102062e-06
-5.83926624164942e-06
-9.52171748493e-06
-2.93553852783493e-05
-8.51809089088018e-06
-7.40447552481411e-06
-2.86712336757191e-05
-1.83371247044542e-05
-4.99342724998616e-06
-6.97659289215883e-06
-1.36812610862121e-05
-2.03900862610442e-05
-4.15082806723631e-06
-3.62030003355059e-05
-1.73911441846888e-05
-1.99950129547208e-05
-2.6806459784005e-05
-3.62227054678579e-05
-2.55084198229597e-05
-2.2871402128351e-05
-3.49322959152223e-05
-1.55563794722266e-05
-6.81146989717787e-06
-1.63915482177587e-06
-3.45925151401216e-05
-1.8545116380823e-05
-3.21377756717086e-05
-2.51006030256251e-06
-4.35954896797871e-05
-1.24348602177956e-05
-1.95705463304438e-05
-1.50982017782522e-06
1.24382796967143e-06
-2.67592069093578e-05
-3.70543403221479e-05
-2.27350201496529e-05
-1.07548504391081e-05
-2.66795395968246e-05
-2.69947507490589e-05
-2.48489264256994e-05
-8.82207038696838e-06
-3.36584659295129e-05
-3.49928733769236e-05
-1.05360995623044e-05
-1.93822735340716e-05
-2.34650348077137e-05
-1.64575117405405e-05
-4.35606460544903e-06
-1.07061289414292e-05
-1.61570281866435e-05
-3.62876121502853e-06
-2.75262944883556e-05
-1.61970687757157e-05
-2.7592934903523e-05
-3.36625291462641e-05
-2.31759595157682e-05
-3.14758903450948e-05
-1.30467990098149e-05
-5.25607023953575e-06
-3.52869840031597e-05
-2.68869847462905e-05
-8.64270361105262e-07
-1.42086062245079e-05
-3.02512984202696e-05
-7.25916758503733e-06
2.55069505795095e-06
-9.46348471414113e-06
-4.20777224531951e-06
-1.7625135307846e-05
-1.96389757716065e-05
-2.16223522280175e-05
-2.96872098427969e-06
-2.8065577537676e-05
-3.55913251330426e-06
-9.53282024358692e-06
-2.14741708509122e-05
-1.58819551350707e-05
-1.26752748868156e-05
-3.28402992391641e-05
-2.34410054558476e-05
-1.26177435972738e-05
-9.58294223127981e-06
-3.11554937706262e-05
-3.85006945131737e-05
-1.45795104542026e-05
-5.63843488687609e-07
-1.43430768294242e-05
-9.54067301930921e-06
-1.71445853224536e-05
-3.52790325490624e-05
-1.6092673060486e-05
-2.61835490523032e-05
-1.7694326687288e-05
-3.60492925959899e-05
-3.1096635796665e-05
-1.49856266906253e-05
-2.89312103458003e-05
-2.49786556392374e-05
-1.53680796668049e-05
-7.46168496036377e-06
-1.45685462824253e-05
-3.74333510404879e-05
-2.15700665044264e-05
-1.65782066558861e-05
-3.63085117158606e-05
-1.9875720157249e-05
-3.23920117294846e-05
-3.41863627870115e-05
-1.29283076683428e-05
-1.290782588899e-05
-3.06034720790744e-05
-1.87896114975796e-05
-1.30626908009841e-05
-3.6126508296791e-05
-1.17800641156074e-05
-8.62144994206469e-06
-1.32802863040714e-05
-2.61754320865141e-05
1.07240750175795e-06
-1.06460266779836e-05
-3.72468277528248e-05
6.70803216707208e-07
-1.61007263293816e-05
-6.21238381187457e-06
-1.45024193509039e-05
-1.73734614474734e-05
-3.00690575800369e-05
-1.59016735195603e-05
-1.10923169515199e-05
-2.28183469339516e-05
-4.49319589383084e-05
-3.0038933275769e-05
-3.58844339445276e-05
-3.1032004148846e-05
-1.19171327939955e-05
-5.52889336334987e-07
-1.58964352385254e-05
-2.05601283828527e-05
-1.7903284526772e-05
-4.40165653364671e-05
-2.64877372335306e-05
-3.39891486207694e-05
-3.9505851855173e-05
-1.47095284028924e-05
-1.84744299605819e-05
-1.24451243438376e-05
-3.34428163027262e-05
-2.10864487382599e-05
1.93462545339951e-06
-2.66125098321583e-05
-1.63639558284427e-05
-6.02119664203963e-06
3.42139854326893e-07
-1.67347880525084e-05
-2.67407745898937e-05
-7.73956244019723e-06
-7.02380547545791e-06
-7.64127822063525e-06
-2.89970843082457e-05
-5.52777599360029e-06
-7.8840283914867e-06
-2.9955767994028e-05
-2.87417075363935e-05
-1.84615719769739e-06
-3.90116673495591e-05
-4.0529609808746e-05
-3.0920055734818e-05
-2.52857441927987e-05
-2.54764607252362e-05
-1.68021391251735e-05
-2.86043315235089e-05
-2.27123088603513e-05
-3.39952499526373e-05
-2.81779924141107e-05
-1.84232240705927e-05
-1.2469149701389e-05
-3.03280918431734e-05
-3.25121581959934e-05
-3.48940433410691e-05
-1.64337805311621e-05
-1.59498757885406e-06
-2.10083868197385e-05
-1.4354256171403e-05
-1.45605463742421e-05
-1.70922770387764e-05
-2.37150087313834e-05
-1.00365683898069e-05
-2.13956400352537e-05
-4.38197398591625e-05
-2.40547685034408e-05
-3.0405030714675e-05
-4.3386290562414e-05
-3.6816561367481e-05
-2.32115986345336e-05
-1.32937183143801e-05
-3.92931612042843e-05
-9.3799743265189e-06
-1.91790343506955e-05
-1.56618421543536e-05
-2.25171430509699e-05
2.5670371012214e-06
-2.35308246495792e-05
-1.01206519416774e-05
-1.98736581057278e-05
-1.56760499182692e-05
-1.14017089547395e-05
2.70067117068812e-07
-1.42944382197758e-05
-1.32387050340707e-05
-3.26574507257527e-05
-3.00930707956616e-05
-3.18282255651728e-05
-4.58525083198309e-06
-3.68264956152467e-05
-2.58838865506827e-05
-1.32794539439047e-05
-2.44096322418546e-05
-2.57831808626878e-05
-8.15793934057659e-06
-1.6679659915662e-05
-1.51374631213565e-05
-1.99204474564744e-05
-8.12147908497595e-06
-1.62562186129157e-05
-5.04783127104553e-06
-9.2177663782495e-06
-1.80146331875809e-05
-2.44112680081509e-05
-2.64667368145889e-05
-3.0019711181931e-05
-2.23880920410879e-05
-3.15359407931498e-05
-1.13597651929926e-05
-6.95705135725455e-06
-1.63448245214746e-05
-1.06350760925263e-05
-2.4156509474352e-05
-2.7257849036366e-05
-1.97435593993415e-05
3.32395371555454e-06
-2.02454967568329e-05
-1.78345285641944e-05
-2.67383295619157e-05
-1.41248811444947e-05
-7.73873014372615e-06
-2.64048082575585e-05
-1.57975312482212e-05
-2.97676850494719e-05
-2.3319183565803e-05
-2.61995527835097e-05
-1.35655495318799e-05
1.44299983332444e-05
1.17412943914657e-06
-2.37683715662208e-05
-2.20867826070929e-05
-2.4531726448758e-05
-3.000261030726e-05
-5.83506191768257e-06
-1.44836888498104e-05
-2.64631693514444e-05
-3.18219646733531e-05
-1.33997725958117e-05
-1.06140569874979e-05
-3.02290851410516e-05
-2.23566289542324e-05
-2.56543224219097e-05
-2.91362340023202e-05
-1.66120993259288e-05
-2.58862319175966e-05
-2.18520211131847e-05
-1.60728377906209e-05
-5.53821233321577e-07
-1.66052652622895e-05
-1.77508856891474e-05
-1.0642876716398e-05
-2.52052049741927e-05
-1.44568806523713e-05
-3.02018815835271e-05
-2.9498926241332e-05
-2.20530358366638e-05
-2.06501921880566e-05
-4.15369114393172e-05
-1.09317777848934e-05
-1.47824067717158e-05
-1.63475281096953e-05
-7.13914888318238e-06
-2.27031373782142e-05
-2.18031420070057e-05
-1.79997256487534e-05
-2.61465952097921e-05
-8.01562523241845e-06
-2.14994839136476e-05
-9.69719441534693e-06
-2.84185687589054e-05
-1.63033474602481e-05
-2.61019900441919e-05
-2.77810540385273e-05
-1.07370042979801e-05
-1.80807369788552e-05
-3.492874532705e-05
-1.16078539081715e-05
-7.43184166270842e-06
-1.04548443423845e-05
-3.43587305276303e-05
-2.65126018807516e-05
-7.09930414035985e-06
-1.31823037578174e-06
-2.15628370950328e-05
-1.29594554508187e-05
-2.01894651332605e-05
-3.39534873148271e-05
-2.95990910874671e-05
-2.50414641425215e-05
-2.77961195115003e-05
-2.82291162186342e-05
-2.53429698606976e-05
-9.16758115008155e-06
-3.85592047532048e-06
-2.48399747969029e-05
-3.20860052876014e-05
-1.81650641175299e-05
-1.31226784402425e-05
-4.18369011733561e-05
-1.86937195784672e-05
-1.45125359694767e-05
-1.85806071301364e-05
-2.0878674990604e-05
-1.76757416521617e-05
3.6871729674655e-06
-2.29925370074221e-06
-1.52616097004229e-05
-1.12210342518239e-05
-2.06327852138117e-05
-1.84589578632261e-05
-2.06486247146987e-05
-2.97178553263341e-05
-3.0881721909776e-05
-2.65787607261129e-05
1.09715305102134e-05
-1.48900177073459e-05
-3.39632591634792e-05
-2.92800556695446e-05
-3.38622777466697e-05
-1.72676487764698e-05
-1.19673241658039e-05
-1.09077480128551e-05
-4.70340774077861e-05
-3.00514989291272e-05
-1.32833998366464e-05
-3.7558589094596e-05
-1.42214616580316e-05
-1.18842142698539e-05
-2.7484988328333e-05
-3.17411980402164e-05
2.09076910675889e-06
-2.34440090109337e-05
-4.23500983695138e-05
-2.31227609640454e-05
-1.87442597487403e-05
-1.52198580832398e-05
-2.26186471806463e-05
-1.83333079692988e-05
-1.79118072159845e-05
-3.01699384022215e-05
-2.90327324922452e-05
-2.46811501122259e-05
-1.59586053028755e-05
-2.91276112946767e-05
-2.50956549017583e-05
-2.03987307175091e-05
-1.96413717242297e-05
-1.55225908021715e-05
-6.70689600818817e-06
2.48718588563892e-06
-9.75196606661575e-06
-3.53822387637944e-05
-4.08296731560024e-05
-2.5115723556928e-05
-5.02698360417447e-06
-9.72450907687865e-06
-1.91971506179875e-05
-4.58017257466687e-05
-8.05440228424709e-06
-2.43850369256329e-05
-1.14032071091403e-05
-2.04673949222478e-05
-1.01929031423493e-05
-2.38116784126262e-05
-1.65492435104216e-05
-1.3675707689291e-05
-1.16624327590345e-05
-2.35495795905059e-05
-2.28481050588117e-05
-1.60996447261783e-05
-2.55735072177849e-05
-3.77035651483269e-05
-1.23849076527939e-05
-3.2425118305634e-05
-1.79746276351298e-05
-8.33299736454104e-06
-4.02881405164694e-05
-2.1022275989418e-05
-1.63166802430818e-05
-1.89818819085609e-05
-1.55763698853674e-05
-9.8033967392343e-06
-1.71407092666291e-05
-1.95743029431135e-05
-9.41426828428474e-06
-2.80885085276601e-05
-1.93314119638767e-05
-1.90168802289757e-05
-8.36227722264023e-06
-2.32808896359368e-05
-2.96122326008874e-06
-2.85278318511758e-05
-2.36238155291517e-05
-4.34987417236351e-07
-4.53062040129143e-05
-9.97443648879947e-06
-6.54929175033807e-06
-1.24056189096708e-05
-1.74386991830557e-06
-2.64064115282408e-05
-1.7477131656943e-05
-2.92281434862634e-05
-1.79022477430676e-05
3.31857539975693e-06
-9.82545440327366e-06
-1.21074910342112e-05
-3.89185563192119e-05
3.64271331299753e-06
-4.26923407872533e-06
-3.41265405790207e-05
-1.88847710912289e-05
-1.47613407608186e-05
-3.47525283898847e-06
-1.91497572647927e-05
-2.31549911778913e-05
-2.18595347976747e-05
-1.98366885750703e-05
-1.5854495945259e-05
-1.33306845556407e-05
-1.49805917994251e-05
-1.26151530064045e-05
2.05077345252141e-06
4.3332543833466e-06
-1.42493580161138e-06
-3.3042080632629e-05
-2.78277309934207e-05
-2.12988509624965e-05
-2.5587684059777e-06
-6.27136133396796e-06
-3.57214714600342e-05
-3.48412077943724e-05
-2.80402321649724e-05
-2.20493429203124e-05
-4.71979829443998e-05
-1.90707102085784e-05
-1.92489485701968e-05
-2.20446528153575e-05
-1.78031896581578e-05
-1.48937986995932e-05
-2.9748670128878e-05
-3.77126025679197e-05
-2.66883530155082e-05
-2.08625184032657e-05
-1.56228119058033e-05
-1.87068846851656e-05
-1.15117309320375e-05
-2.32391604172194e-05
-3.75386254560638e-05
-1.63931485701601e-05
-1.19740965735384e-05
-2.3791763306432e-05
-3.75097116806701e-05
-1.95246928363667e-05
-7.36578637666255e-06
-1.40414569789538e-05
-1.54880342730059e-05
-1.05594718900082e-05
-4.81778105467349e-05
-3.39395278975153e-05
-2.28784350721547e-05
-2.7009385558425e-05
-2.20033196376718e-05
-3.3112086095082e-05
-1.11907426277679e-05
-6.21624565465339e-06
-1.89078066306152e-05
-2.95504229582963e-05
-1.47740257302816e-05
-2.94667028596368e-05
-3.07672825527296e-05
-2.46159815241197e-05
-1.17158122942143e-05
-1.2446805623048e-05
-2.66083635538289e-05
-2.31834955192783e-05
-2.50975837923276e-06
-2.2447238027009e-05
-1.51055390884092e-05
-9.76642840178452e-06
-5.0100174406147e-05
-1.21449464010815e-05
-2.3968196886684e-05
-2.04136039604151e-05
-1.25471077242894e-05
-8.13820168855983e-06
-1.91445463693024e-05
-1.50511629327315e-05
-2.63707142578052e-05
-1.76381452656986e-05
-2.06757744332591e-05
-2.95484922950175e-05
-1.39596214175204e-05
-3.84713606866354e-05
-2.35716969356304e-05
-1.00297724980861e-06
-7.13473121558073e-06
-2.11067089592876e-05
-1.1403693455443e-05
-1.19041793546795e-05
-1.75614210131982e-05
-1.53292473708015e-05
-2.66007715480105e-05
-2.68464734571297e-05
-2.96776410059388e-05
-2.35114278994828e-05
-5.0223746416704e-06
-2.19717412691213e-05
-2.26827619164654e-05
-2.18365122695546e-05
-1.3959798721626e-05
-3.05637285742634e-05
-1.02837345926315e-05
-3.80524594197234e-06
-1.70206399720841e-05
-1.90700211701067e-05
-2.466187610045e-05
-1.77816472877488e-05
4.14522951410088e-08
-1.85178479572404e-05
-2.0140863676449e-05
-3.53033159502983e-05
-1.94990929047647e-05
-1.52807140617508e-05
-3.74891181550195e-05
-3.4952913311416e-05
2.09887666080808e-06
-2.19312275590046e-05
-4.19181433307537e-05
-3.48226322429338e-05
-3.36997268159585e-05
-9.02238699440993e-06
-2.41816483312115e-05
-2.95320271633466e-05
-5.08295397615038e-06
-6.69285027666156e-06
-4.59077143940791e-05
-1.46205008171393e-05
-9.40862463882509e-06
-2.94974206126113e-05
-7.42485873246213e-06
-3.44127766843726e-05
-2.0230533458853e-05
-2.41439710829328e-05
-1.8083985089439e-05
-1.78747526559926e-05
-2.91520783755868e-05
-1.86467885409408e-05
-1.28072445328785e-05
-2.13336776510605e-05
-1.91322308303328e-05
-2.56032471416975e-05
-1.00270512858208e-05
-2.17760399909849e-05
-5.08856008795373e-05
-2.44084061011727e-05
-3.44010918040069e-05
-1.97356355669976e-05
-2.64449037885059e-05
-3.11353408281767e-05
-2.6281008246141e-05
-4.72826155928296e-06
-1.8129648167443e-05
-1.43102637654754e-05
-1.173860803934e-05
-1.36310698480461e-05
-2.44741521222318e-05
-2.03642240958838e-05
-9.5318366151405e-06
-1.00543669595593e-05
5.12885137585552e-06
-1.64791495605819e-05
-2.17231808621003e-05
-1.51618973538449e-05
-3.2237780802521e-05
-2.1017368156066e-05
-1.01503655281939e-05
4.87041282325266e-06
-3.31563436204478e-05
-2.44153999055247e-05
9.98153419320879e-06
-1.93583696879101e-05
-2.68908914762101e-05
-1.84473464829923e-05
-1.26388676986544e-05
2.43967638171548e-05
-1.3999990690836e-05
-1.04556182271426e-05
-3.14571967448115e-05
-2.91405985245344e-05
-3.80938511448696e-05
-1.27601591486617e-05
-2.25155765760323e-05
-2.39931462025794e-05
-3.54950409244331e-05
1.3786166024319e-05
-1.89904676462546e-05
-2.99842795860116e-05
-1.92858680108938e-05
-1.72399206552523e-05
-1.93713545514321e-05
-6.2678794434485e-06
-4.99591137702445e-05
-4.13265341687911e-05
-1.29376830786232e-05
-1.51087790788223e-05
-2.39355396604618e-05
-4.61968829320392e-05
-3.06552310154112e-05
-1.57737207243264e-05
-5.04277732579651e-06
-2.82451880722265e-05
1.96093753656237e-06
-2.04891707912823e-05
-4.04994473416528e-05
-8.77712244196457e-06
2.04129362809374e-06
-1.31190328703827e-05
-2.05057976025653e-05
-1.90704607776965e-05
-2.78599593782369e-05
-3.27962298068172e-05
-3.53927824545569e-05
-2.4346526424808e-05
-1.91251177160643e-05
-1.51527501693084e-05
1.22709966535802e-06
-2.55092529090461e-05
-4.10819736628542e-05
-1.61729744980342e-05
1.00066636407671e-05
-2.78620996273726e-05
-4.09968836104449e-05
-8.96052007014342e-06
-9.5972848441584e-06
-2.85121374302494e-05
-1.10512898759306e-05
-1.97971991665431e-05
-1.33725724255928e-05
-1.13547787211335e-05
-2.88111720125508e-05
-1.30501878695444e-05
-6.99017899264998e-06
3.37733827321673e-06
-1.6737689571603e-05
-2.16828850952946e-05
-1.9951370143706e-05
-1.82907492755068e-05
-1.95776205948501e-05
-5.6353390895994e-05
1.25267937966184e-05
-2.91303613352782e-05
-3.00723919341857e-05
-2.5432745639224e-05
-3.86443562380008e-05
-1.62039992137063e-05
-3.56104483054264e-05
-4.38472706855208e-07
-2.64299230051853e-05
-2.46004877085325e-05
-4.22280749034054e-05
-2.1515705129343e-05
-1.19378479226031e-05
-3.06993615857996e-05
-3.02384468310886e-05
-3.02680610214608e-05
-1.94886037913705e-05
-1.45284809031331e-05
-3.91708155577505e-06
-3.90717435857342e-05
-1.8667738793282e-05
-2.56692997806107e-05
-4.33356306605177e-05
-2.92656378741309e-05
-2.8490137737619e-05
-1.05040947575579e-05
-4.24363392632001e-05
-6.42174211326524e-06
-2.69546748553607e-05
-4.35558726687231e-05
-1.74852609173388e-05
-2.01700145936216e-05
-2.26390147707079e-05
-3.66540495295763e-05
-1.95050484626876e-05
-3.04762948963912e-05
-1.07953281645734e-05
-2.76584105403107e-06
-8.54087289177703e-06
-3.29588748745818e-05
-9.0359434957149e-06
-3.48308711792558e-05
-1.50298849153021e-05
-2.19181283756524e-05
-1.92371943292189e-05
-1.16996366100213e-05
-3.04221934462881e-05
-3.09960297919019e-06
-1.42346849146759e-05
-1.38398370292864e-05
-2.85959246644929e-05
-2.70479057926111e-05
-9.75123860937254e-06
-3.22877267514027e-05
-1.49619304419992e-05
-1.4610026625552e-05
-4.46673845022781e-05
-2.02932521199066e-05
-2.7308378598612e-05
-2.10058366604901e-05
-2.00014054343824e-05
-5.50187130897856e-06
-1.66354971238141e-05
-7.8138538208794e-06
-3.71798082178539e-05
-1.67771474301509e-05
-3.23238183045915e-05
3.37878015954236e-06
9.71038843302996e-06
-2.57236719070162e-05
-2.76145127139631e-05
-1.18105249732378e-05
-2.08626917141324e-05
-1.33988619818698e-05
-2.14400836879286e-06
-6.14950000890594e-07
2.87821570209695e-06
-2.12229401305762e-05
-1.82631238212325e-05
-3.03185535450421e-05
-2.59273958460928e-05
-3.24444119215788e-05
-2.13627582130886e-05
-1.31459457329946e-05
-2.76325760306663e-05
-1.25417196413401e-05
-1.54092283495457e-05
-1.68262451868076e-05
-1.142760279619e-05
-3.17607659750622e-05
-1.84174465535791e-05
-3.08452024785103e-05
-2.40009004119772e-05
-3.34972980157881e-05
-5.74289005235199e-06
-3.85661865952987e-05
-3.38801305552658e-05
-1.81790936798054e-05
-1.65303336438746e-05
-2.19365824871567e-05
-1.57881599295772e-05
-1.72817724640828e-05
-3.92365092601611e-05
-2.58901748960249e-05
-1.67628661958179e-05
-2.82463275362087e-05
-2.23764035244019e-05
-2.60966886801224e-05
-1.90371172823379e-06
-1.68204234984956e-05
-1.84991962530608e-05
-1.72105854500058e-05
-1.83585213410017e-05
-2.73412852400823e-05
-3.14753712239416e-05
-1.50146420738555e-05
-9.72141210118342e-06
-3.54129899517032e-05
-2.57096407644778e-05
-1.71082126823394e-05
-1.52692394980383e-05
-3.62234750868423e-05
-2.74257018042333e-05
-2.99487326167366e-05
-1.57406090724013e-05
1.70736306328522e-05
-1.03070235696539e-05
-1.59999584049623e-05
-2.07504741521668e-05
-1.62527603355434e-05
-1.15888347518461e-05
-3.52181710351542e-06
-3.31686886488664e-05
-4.70303447186924e-05
-1.69100428960375e-05
-3.3174018675886e-05
-3.41885180843639e-06
-2.34014748213023e-05
-2.38915558612981e-05
-2.41988608180457e-05
-1.28025521992677e-05
-1.78128998493073e-05
-8.99539882570211e-06
-3.11493654328605e-05
-1.83347919338973e-05
-2.91135004774308e-05
-3.7941360121556e-05
8.51049525847161e-06
-4.11608965156306e-05
-1.97102463289299e-05
1.18228435182609e-05
-3.78267287647483e-05
-1.25723967999755e-05
-1.4015179105056e-05
-2.60465476356888e-05
-2.45130750073356e-05
-1.99728381767933e-05
-6.64521997535261e-06
-1.55394242540635e-05
