# Supplementary material for: Research on computational propagation and identification of mine microseismic signals based on deep learning
Source: PLoS One. 2025 Oct 22;20(10):e0334641. doi: 10.1371/journal.pone.0334641 (PMC12543183; doi:10.1371/journal.pone.0334641)
Supplement: S3 Data — (ZIP) [file pone.0334641.s003.zip › 000100500002854.xlsx_0.txt_24.txt.txt]

-3.18547878013192e-05
1.23578166176134e-05
-1.01993702766463e-05
-1.81401763162893e-05
-1.5052063278603e-05
-1.18438379989979e-05
-2.0307624641712e-05
-1.87699782487573e-05
-8.24742254390309e-06
-1.72983705615785e-05
-3.32702592872338e-05
-2.00878093642024e-05
-2.99315901259072e-05
-1.31739062277439e-05
-1.26663103857473e-05
-2.11657031820782e-05
-1.92930966391864e-05
-3.9449181745942e-05
-2.73183866430018e-05
-2.33110695215597e-05
-2.59376947229855e-05
-1.9742898462924e-05
-3.02348086507005e-05
-3.67175754813612e-05
-3.87692554597371e-05
-3.23099281048545e-05
-2.97791288291469e-05
-2.90055599164307e-05
-2.08358251890311e-05
-3.3178869147288e-05
-3.00130840888525e-05
-1.40638067227513e-05
-3.52741771831355e-05
-3.49082960141582e-05
-2.62869474950524e-05
-2.88550160150401e-05
-1.70373476052235e-05
-1.93919285876658e-05
-1.74363336672712e-05
-2.80286826429569e-05
-3.01013683188552e-05
-4.64086272740134e-06
-1.68901190300801e-05
-3.35132268957077e-05
-3.18703999200743e-05
-3.05483476195685e-06
-1.89671678364547e-05
-2.67627854701943e-05
-1.21825878487294e-05
-1.83630017110428e-05
-2.18718525948497e-05
-3.40192820260534e-05
-2.5409573307535e-05
-2.82826510206783e-05
-1.69593609695961e-05
-2.88911366375803e-05
-1.91533884693017e-05
-1.7185010464019e-05
-5.09167771270054e-05
-1.78471308676074e-05
-1.24114479322944e-05
-3.7423854729703e-05
-9.41539323595681e-06
-2.74801491136374e-05
-1.82538395332889e-05
-2.64919651172273e-05
-2.50042369303312e-05
1.63549414387011e-06
-8.26005712989839e-06
-2.07148272551628e-05
-2.57476362270879e-05
-1.89332910595344e-05
-2.09635521984886e-05
-4.99089150003053e-06
-3.08394957497259e-05
-1.53444567732403e-05
-2.95641772325366e-05
-2.90616385159398e-05
-4.38217252126615e-05
-2.61204951385194e-05
-4.7291713555805e-05
-8.47713956223039e-06
-3.8942512141152e-05
-4.82303587910219e-05
-2.32528662565775e-05
-3.00349773706261e-06
-3.45459940672978e-05
-3.52636842984255e-05
-1.29531775496377e-05
-1.39537379881789e-05
-3.19694847100107e-05
-2.61178499465166e-05
-3.67504164997622e-05
-3.81695633217709e-05
-2.87566491884665e-05
-2.55290394463332e-05
-6.61112366947698e-06
-1.60367107887811e-05
-3.67000380057809e-05
-5.33492991172655e-07
-3.00862855932662e-05
-1.6723067047981e-06
-2.26796424594304e-05
-2.34950532430129e-05
-2.79540333874461e-05
-3.0114897426055e-05
-2.99109180744972e-05
-2.91835767990852e-05
-7.95245967072631e-06
-5.10402969211634e-05
-3.10792373352144e-05
-8.51352785720849e-06
-4.06535742843989e-05
-2.82523057844114e-05
-8.73195532096621e-06
-1.33582050560441e-05
-1.6327877814866e-05
-4.46525055538522e-05
-3.93216474689197e-05
-2.58774020852444e-05
-6.78924023495106e-06
-1.82275265245901e-05
-3.05296121691925e-05
-1.17445409863167e-05
-2.33054637955566e-05
-2.07072514333972e-05
-2.40768681648218e-05
1.86565322644417e-06
-1.29324663857417e-05
-1.58456935188966e-05
-2.53291976567865e-05
-6.3787362784518e-06
-2.54155621721877e-05
-1.84741322385118e-05
-1.448704375073e-05
-5.15574661235038e-05
-1.37449179379308e-05
-1.49904421439838e-05
-1.59840712292204e-05
-3.06763835103671e-05
-2.32045429144622e-05
-1.60372077105161e-05
-6.68015612308344e-06
-3.61214707013439e-05
-2.42759093451299e-05
-1.41908340825146e-05
-1.28116234372691e-05
-1.48106596060574e-05
-4.58758541787398e-06
-1.04916053529056e-05
-1.22503850063406e-05
-1.41113989356816e-05
1.21282205520257e-05
-1.93013757090293e-05
-2.60256993593649e-05
-2.64100486518637e-05
-2.01181223448194e-05
-2.93049638373986e-05
-2.1384610899331e-05
-2.87606078792812e-05
-1.3607288734583e-05
-3.24440138219674e-06
-3.13380829904275e-05
-1.51463635778232e-05
-2.29337880759706e-05
-1.97431504793073e-05
-6.87941873209714e-06
-4.30211646801587e-05
-3.22260969516577e-05
-2.15683336754969e-05
-3.34357728678239e-06
-3.05659324927667e-05
-3.55098495432275e-05
-1.9801171779278e-05
-1.19299625216467e-05
-3.07070811819128e-05
-1.94934285436591e-05
-4.22389903625844e-05
-2.30408561504726e-05
-4.51994112486741e-06
-8.09079251303476e-08
-6.85778967792846e-06
-1.40335807632531e-05
-4.06251298876945e-05
6.76680766675692e-06
-4.35093862002191e-06
-1.44326732285105e-05
-1.62300469914439e-05
-3.25081010170397e-05
-1.55714510153594e-05
-2.72386161683721e-05
-2.2290467634106e-05
-1.43059047429311e-05
-1.01321604643041e-05
-2.40942734875841e-05
1.07056053756886e-07
-3.74081239463637e-05
-3.3213445713819e-05
-2.34458281880459e-05
-1.64831302864538e-05
-4.39621916674367e-06
-3.29353987761386e-05
3.01682650025845e-07
-4.20866188072621e-05
-9.22796236768232e-06
-2.11625493781004e-05
-2.96702335522763e-05
-2.13428930226029e-05
-3.33131133496781e-05
-1.45100732227574e-05
-8.71141590188515e-06
-5.2434604778411e-05
-1.60933338750839e-05
-3.14543091568337e-05
-2.58154534645941e-05
-1.75986411017152e-05
-2.62542816312505e-05
-2.82933453197786e-05
-3.06545369806605e-05
-3.551517365201e-05
-2.57524229701815e-05
-1.86054332454584e-05
2.14847399359113e-06
-2.79305111436943e-05
-2.36695498089771e-05
-8.7555445080446e-07
-1.66278154216527e-05
-1.74864232967637e-06
-1.3130816348643e-05
-2.54047688551035e-05
-2.58060576307599e-05
-3.80398480716044e-05
-2.12376796751978e-05
-1.84560652240217e-05
-3.35414996465261e-05
-2.30322633153003e-05
2.9503527172025e-07
-3.50125823681884e-05
-1.44608568719618e-05
-1.94204182043722e-05
-2.62789955358653e-05
-2.07787932377676e-05
-9.41820154426522e-06
-1.99159612394624e-05
-1.87252057133853e-05
-1.47631192563463e-05
-1.7000669420998e-05
1.01502494481715e-05
-9.64704631913585e-06
-9.576937054344e-06
-1.49652718020271e-05
-7.87674785576799e-07
-2.66738938266562e-05
-2.35430914570642e-06
-1.45775844062434e-05
-2.84707023125671e-05
-2.62312121863785e-05
-2.24506371203555e-05
-2.65731750862075e-05
2.57247680708524e-06
-3.88117852852716e-05
-2.43666444068398e-05
-9.59364317994302e-06
-1.37314589994843e-05
-1.34313914284142e-05
-2.11862339915916e-05
-3.66607178168201e-05
-2.52348471827765e-05
3.85592892972635e-06
-3.95303892107744e-05
-3.24490100660215e-05
-2.02929746500205e-05
-9.47699395026304e-06
-1.03982181721012e-05
-1.57946143922365e-05
-3.74681771425163e-05
-2.17716205608736e-05
-1.73477595776925e-05
-1.28958309636043e-05
-8.70042109480586e-06
-7.52737526885114e-06
-2.45911675982308e-05
-3.16702365253283e-05
1.00593247274936e-06
-1.9126678439114e-05
4.32630907936032e-06
-3.10600973818067e-05
-2.21525482111405e-05
-1.14433231147975e-05
-2.70313918791815e-05
-1.40258949312253e-05
-1.49360086490974e-05
6.00682423002606e-07
-1.41294497995304e-05
-1.67523230051443e-05
-1.4053496146778e-05
6.33223060696817e-06
-1.69982649830882e-05
-2.57365845994599e-05
-2.83227873130764e-05
-2.19480934230791e-05
-2.58357498409819e-05
2.87768553712135e-06
-1.67032248614875e-05
-1.62505420292224e-05
-1.38548941032757e-05
-2.38428960391004e-05
-2.58151198077171e-05
-2.15110986419832e-05
-2.29573195070412e-05
-9.62830453377974e-06
-1.56654960044826e-05
-1.73850500629936e-05
-3.34507531923891e-05
-1.47940739696216e-05
-1.07394401117778e-05
-1.71901401356944e-05
-6.77489612072408e-06
-2.02885264221956e-05
-2.43713416387038e-05
-4.10389581215724e-05
-1.67740632427498e-05
-6.99008946561845e-06
-3.79561345879851e-05
-5.21054966430876e-06
-3.26759376530284e-06
-1.64076270054287e-05
-8.94834630376697e-06
-9.89729115352786e-06
-1.29430337680386e-05
-3.96951898596955e-05
3.48907169732595e-06
-1.56541794302805e-05
-3.09035563331131e-05
-2.68847655452108e-05
-2.77140793848757e-05
-9.53164907736479e-06
-4.7049172427137e-05
-3.81056764074133e-05
-1.97241947946238e-05
-3.58956469039065e-05
-7.2045111857529e-06
-1.57726181283349e-05
3.11896029050386e-06
-2.06685080756164e-05
-1.69931096956984e-05
-1.04139588430405e-05
-1.93090688653713e-05
-1.68149069223377e-05
-2.62111686237728e-05
-4.51688097769163e-05
-3.65055263457489e-05
-1.59640293489116e-05
-3.68030356063463e-05
-1.64224664596088e-05
-3.29570073370929e-05
-2.86137692365055e-05
-7.43661539096665e-06
-1.35875108488954e-05
-1.95998213824826e-05
-3.17439397714171e-05
-3.96433394216707e-06
-1.01507773885471e-05
-1.89245626848492e-05
-7.18091436781653e-06
-9.15524863382705e-06
-4.44547052940479e-05
-3.08456938650097e-05
-4.59290981315471e-05
-1.53468981073234e-05
-2.39023154014379e-05
-3.90058936408607e-05
-1.1832571495067e-05
2.94606924720396e-06
-3.47775368490347e-05
-3.04966883695464e-05
-2.27058123946377e-05
-2.89195699028923e-05
-4.61452817610679e-06
-4.50670526823017e-06
-2.35874199976338e-05
-4.20837997660362e-05
-3.22640143823863e-06
-3.1288143159905e-05
-8.60686633774348e-06
-1.6822617254991e-05
-4.37161526080262e-05
-4.60483744608621e-05
-3.13804416970739e-05
-4.11649200580123e-06
-2.6253774523677e-05
-5.53693232147252e-06
-1.33054801982363e-05
-1.99595109834318e-05
-3.66152079518881e-05
-3.75327158679805e-05
-3.09681409189707e-05
-4.13816607293824e-06
-4.48545887205056e-05
-3.49348383509402e-05
-3.54365448535335e-05
-1.05753881964386e-05
-5.45643878521497e-07
-2.11145662127585e-05
-1.18933427418709e-05
-1.01997177724904e-05
-2.22390963707667e-05
-3.49631343816378e-05
-2.47052009515003e-05
-1.81584326023025e-05
-3.69903673954968e-05
-9.86022605106418e-06
-3.04615249949578e-05
-3.35535455372418e-05
-1.08393076383708e-05
3.67345706369188e-06
9.45742775542776e-06
-2.25306550766203e-05
-3.03824891356239e-05
-1.23841747869223e-05
-2.74332401738711e-05
-1.61293776752387e-05
-2.9772923445602e-05
-1.06349459855945e-05
-1.47147006904817e-05
-4.18506068154396e-05
-2.24142018987889e-05
-9.11232583845133e-07
-1.67614105953141e-05
-1.24775669525229e-05
-1.73536783008752e-07
-1.563656599766e-05
-8.69958181409992e-06
-1.76417178031362e-05
-1.09353884380494e-05
-2.97440557121733e-05
-1.77792741316105e-05
-1.86977967513811e-05
-5.69439532826573e-06
-1.36977212760223e-05
-2.11166123690371e-05
-3.34088786274291e-05
-3.1067320886762e-05
-1.44089844752151e-05
-1.73964443378078e-05
-2.79103666420234e-05
-1.20937361577099e-05
-2.33759608116683e-05
-3.75148271201265e-05
-2.7031596954109e-05
-3.32665592002381e-05
-2.19097010177114e-05
-2.44429877810033e-05
-2.47764945951028e-05
-2.83526086482175e-06
-2.85454909720343e-05
-2.16851460709385e-05
-2.05182209290457e-05
-7.17635154997011e-07
-2.74496849810609e-05
-7.66802794221626e-06
-3.6005850962077e-05
-2.40595535923873e-05
-2.22420385841781e-05
-3.63569807881843e-05
-9.97606262438092e-06
-1.51161840678303e-05
-1.15045222471755e-05
-1.52321746652111e-05
-2.75116616379133e-05
-2.15555468621657e-05
-2.86319744969575e-05
-2.80158188394921e-05
-1.52789689851435e-05
-3.59945856033306e-05
-1.61170134625465e-05
-1.61191521984257e-05
-3.33176005225467e-05
-4.67943891138145e-05
-1.5033670782833e-05
-8.5674284596419e-06
-4.17287265632632e-05
-1.01491110579795e-05
-1.43621952241826e-05
1.64112656125625e-06
-1.11994855751702e-05
-7.67214657888182e-06
-1.80706062622153e-05
-1.01531775345419e-05
-4.76513845443702e-05
-1.90869771244643e-05
-2.60529867518394e-05
-1.61884594094695e-05
-1.19247254810736e-05
-2.56952594532674e-05
-2.30291499722055e-05
-2.7049627394138e-05
-2.88280549025891e-05
-1.75287497691233e-05
5.59305062954611e-06
-2.51787427792232e-05
-1.56255151703916e-05
-8.75498362574103e-09
-2.08580227582099e-05
-2.72252414526222e-05
-1.68764752038819e-05
-6.71008736003108e-06
-2.116207461727e-05
-1.22295538312147e-05
-2.17415627090644e-05
4.3397284951262e-06
-2.49561593762068e-05
-2.53451001575382e-05
-7.42710349793153e-06
-1.79914197931772e-05
-2.8314041302107e-05
-2.99607135424864e-05
-3.509015226096e-05
-2.08919836222142e-05
-1.16907726536103e-05
-2.54799329906905e-05
-3.24386830596173e-05
-1.87447531645823e-05
-3.87787754708188e-06
-2.38626996199086e-05
-1.03171401105721e-05
-2.46280140515802e-06
-2.60881365467675e-05
-1.7815630449805e-06
-1.5178748859571e-05
-3.49676480837307e-05
-2.29196347015683e-05
-1.2904189048026e-05
-1.76430244657392e-05
1.17640803500058e-05
-6.51739920587243e-06
-4.08216112332415e-05
-1.89300378733609e-05
-1.88936763629924e-05
-3.43330806177897e-05
-4.10432139909514e-05
-1.49529966180839e-05
-3.38324830385718e-05
-3.83118086047097e-05
-3.62661700985466e-05
-3.02981696014818e-05
-2.07004591760048e-05
-1.5276018367746e-05
-1.75112156834688e-05
-1.21796286813448e-05
-3.66579031158688e-06
-3.79114195129987e-06
-1.54507603304411e-05
-3.7471235529061e-05
-1.52656434681932e-05
-2.02739600069507e-05
-2.03376350205363e-05
-7.59543610670431e-06
-4.15145124128771e-06
-2.15927022605907e-05
-3.49206038783555e-05
-2.2349807527263e-06
-2.59243378162698e-05
8.75196900763372e-06
-2.94265401017541e-05
-1.62997038419132e-05
-4.16759359365712e-05
-3.89889045654931e-05
-3.81012847930357e-05
-2.06999433265535e-05
6.82471939464181e-06
-9.1902600374072e-06
-3.40909140260448e-05
-2.53712897135543e-05
-1.5534713199666e-05
-3.81182422963091e-05
-1.02581587630808e-05
-2.04080839318196e-05
-7.19791809953997e-06
-1.3934899081674e-05
-3.28134871674486e-05
-1.25096223594735e-05
-2.85148729630627e-05
-1.20572268754167e-05
-3.63527551871167e-05
-1.5535204172836e-05
-1.09853666139827e-07
-2.63091199283928e-05
-4.95413959353767e-06
-9.47612963616709e-06
-1.67100559651144e-05
-2.29026520001914e-05
-1.51049351923347e-05
1.99119041318441e-06
-3.12609803697228e-05
-2.82869460953435e-05
-1.95807577484491e-05
-6.15375926055936e-06
-3.42888463382073e-05
-1.09011247400178e-05
-2.25521687785364e-05
-2.12371904802848e-05
-1.81593587990256e-05
-2.57641568415402e-05
-4.21960374153393e-05
-3.35393695728967e-05
-7.11216926865127e-06
-2.85210327605324e-05
-3.47095640675309e-05
-2.9373458395921e-05
-2.78275357726546e-05
-1.24257873143887e-05
-3.76461152843031e-05
-9.14492041247533e-06
-1.32641408260578e-06
-3.14540802108658e-05
-2.33874587838233e-05
-2.053834290098e-06
-2.39841795938085e-05
-2.42398425541519e-05
-1.6244247501217e-05
-1.19432711646503e-05
-3.87026926478826e-05
4.50477871984116e-06
-2.4246856068504e-05
-2.3009546270256e-05
-9.92052692764211e-06
-7.92008472024367e-07
-1.37474446632183e-05
-4.24190888334081e-06
-2.24123403351585e-05
-1.6301086962897e-06
-1.34205843961612e-05
-9.67928932478563e-06
-1.51490830731692e-05
-1.70997097888358e-05
-1.40461742121213e-05
-1.42529012244251e-05
6.29940503158179e-06
-2.12299233347968e-05
-3.66230794821629e-06
-3.31179038124366e-05
-2.0879514674793e-05
-7.76672717422469e-06
-1.83214133628928e-05
-1.72437412632164e-05
-1.05969719239708e-05
-2.03192611812513e-05
-3.46455592133556e-05
-2.51885331120855e-05
-1.27624171154361e-05
-2.83396574992027e-05
-1.23547949782494e-05
-3.12705743090802e-05
-1.99260406757095e-05
-2.82527625917043e-05
-1.9351748748487e-05
-3.3808725860384e-05
-1.88352829160113e-05
-5.14678129167723e-06
-2.57607185566906e-05
-1.37421448998988e-05
-4.43777370813185e-05
-1.16755816506398e-05
-1.91780696581766e-05
-2.62986084951099e-05
-1.13743252996598e-05
-2.63728958476483e-05
-1.66749194738557e-05
-2.50499554378855e-05
-2.11594222210828e-05
-3.2263349677244e-05
-1.55243737868661e-06
-1.15394985338887e-05
-2.44799946584412e-05
-3.71622157946439e-05
-2.80600184377623e-05
-5.50506648299377e-06
-2.27450347875343e-05
-2.65135319082603e-05
3.02066805353219e-07
-1.39626496079787e-05
-3.58181748882065e-05
-3.61864363413629e-05
2.76181073842114e-07
-3.46140001909613e-06
-2.45605946603475e-05
-2.10857903554754e-05
-2.23648027788315e-05
-3.77958061361154e-05
-9.4082885074093e-07
-1.97114371966687e-05
-1.39646439053042e-05
-1.18949857416305e-05
-2.41194790658086e-06
-9.89383123340554e-06
-2.15823509641121e-05
-1.61817903970509e-05
-2.83904024718828e-05
-1.28687841013068e-05
-2.44301595999037e-05
-3.77039640164199e-05
-1.77623737143853e-05
-1.89663345424324e-05
-8.22694725671834e-06
-2.83471652244379e-05
-2.17371549441928e-05
-1.89968529967984e-05
-1.01762176059879e-05
-1.2170298419996e-05
-3.49840524261545e-05
-1.4366187169079e-05
-1.89279938924341e-05
-4.33026560435177e-06
-3.31770301170203e-05
-9.22864235494914e-06
-2.21022939604492e-05
-1.27521307733848e-05
-3.89779992079568e-05
-1.65553498265292e-05
-3.29369488442917e-05
-2.19104678506675e-05
-2.87869465628879e-05
-1.21810185840961e-05
-4.90568890123857e-05
-1.3346560905327e-05
-1.87445705848724e-05
-1.99886522343253e-05
-3.00954635932985e-05
-1.23374613283973e-05
-2.76084877783697e-05
-2.33136548825996e-05
-2.92455773003113e-05
-2.8048136914608e-05
-3.81537003883942e-05
-3.72408174567327e-05
-1.55859984944584e-05
-1.40568582443426e-05
-3.24769134286013e-05
-3.16837058220708e-05
-2.81592008442139e-05
-2.94633203334701e-05
-1.73404786427882e-05
-1.87661553755695e-05
-1.98734205795338e-05
-2.1565764097086e-05
-1.18965912994114e-05
-2.46381517477058e-05
-2.08344900762141e-05
-1.97064081445644e-05
-1.46639274884256e-05
6.23723085568898e-06
-3.14636052162377e-05
-2.18180921583065e-05
-4.08071806723159e-05
-2.1545349860551e-05
-3.64243148693168e-05
-2.52956430905173e-05
2.14834598468738e-06
-3.40996959449324e-05
-1.30646393626205e-05
-2.83599816275075e-05
1.01814847552257e-05
-2.79652661890414e-05
-2.35160129859155e-05
-2.24473850630477e-05
-2.0057941628608e-05
-2.60619996705169e-05
-2.46752979003409e-05
-1.06604792554352e-05
-4.72975758234487e-06
-3.37528931542835e-05
-3.48069006330455e-05
-2.62147141171748e-05
-3.1598521759535e-06
-2.33412036191361e-05
2.83144269361232e-07
-8.20647797104641e-06
-3.26890651898148e-05
-2.21311790424921e-05
-3.36168132227034e-05
-3.5186118343722e-05
-1.67125608096749e-05
-1.85605854870353e-05
-1.78261071735749e-05
-1.70982601303867e-05
-2.18351466474272e-05
-1.40851533991718e-05
-1.46618995267689e-05
-3.53368103773393e-05
-4.05073618928716e-05
-6.86144050827986e-06
-2.61617576128954e-05
-9.98736784592572e-06
-2.52899279704311e-05
-1.92188357916108e-05
-2.61005921441174e-05
-3.4300017322731e-05
-4.72700074082309e-05
-1.79273643496972e-05
-4.10937185952159e-07
-4.53074390351373e-05
-3.67948465409051e-05
-4.56677550910582e-05
-1.9590220362057e-05
-4.02386029034848e-05
-3.22419636878952e-05
-3.72164480650571e-05
-1.5825241499619e-05
-9.61180846779854e-06
-2.89545228071222e-05
-2.18977053208994e-05
-3.587530280035e-05
-4.59204253563917e-05
-1.58398754143727e-05
-6.41906608266414e-06
-2.46277419935655e-05
-2.62486320902929e-05
-3.40681988857397e-05
-1.06204873823928e-05
-3.88103684948173e-05
-2.73695592538363e-05
-2.15489348928219e-05
-7.09175742269874e-06
-9.12872266549825e-06
-1.70192830281563e-05
-2.82315137792581e-05
-3.32072443331345e-05
2.37127799575908e-06
-2.57319657844029e-05
-1.8700660021353e-06
-1.45319165730868e-05
-2.1066512053458e-05
-8.00133131663091e-06
-3.1254133184101e-05
-2.57349077589014e-05
-1.38456484045059e-05
-1.91514378301387e-05
-3.00792730035481e-05
-2.84597624487362e-06
-4.47458630313145e-06
5.74209506967576e-07
-2.94246466127896e-05
-5.44728058600621e-06
-1.96985780409257e-05
-2.87037462183927e-05
-2.00558238442495e-05
-2.60462348800199e-05
-2.41612039850029e-06
-3.50920598377451e-05
2.5156156125394e-06
-1.30006668192444e-05
-3.40318783109667e-05
-1.8962682902969e-05
-4.5341266216762e-05
-8.5955529079682e-06
-1.26499838096176e-05
-2.22854208780233e-05
-1.29832517076217e-05
-4.06379916480852e-05
-3.43418839825218e-05
-1.17231605037251e-05
-4.1828951955191e-05
-1.83018502707348e-05
-1.45165298829231e-05
-3.101968522455e-05
-5.17406468969519e-05
-1.88518319846338e-05
-2.78151723822232e-05
7.37998005990335e-06
-6.98744696606468e-06
-1.06205779733382e-05
-8.56195563833382e-06
-3.35091419395076e-05
-2.74019217011403e-06
-2.43376259469651e-05
-2.17622759036907e-05
-4.80280375652839e-06
-8.66567495225114e-06
-3.40563262495713e-05
-2.51681563116927e-05
-2.13118025763894e-05
-1.10739254808386e-05
-1.95761687605628e-05
-3.37522560314174e-05
-1.06932810060154e-05
-2.97931039871533e-05
-1.19604192195407e-05
-2.75490494891261e-05
-1.68802203188943e-05
7.40800342775648e-06
-2.18848008517743e-05
-5.30885343075629e-06
-3.404618540589e-05
-3.19530773154191e-05
-1.20765705989234e-05
-1.77574336650556e-05
-2.19732019468164e-05
-3.78585081359961e-05
1.82172735193057e-06
-3.57192616100431e-05
-4.70780663031334e-05
-1.71453413978494e-05
-2.08070718246628e-05
-1.94938452017818e-05
-1.35547054717335e-05
-2.32789147261021e-05
-2.92265561737965e-05
-3.95730438167141e-05
-2.01581510729136e-05
-3.04750004466018e-05
-6.91380028689847e-06
-2.5984547856662e-05
-3.16032898849762e-05
-2.83348166995196e-05
-1.40774267984382e-05
-1.25485700360911e-05
-1.54675299355794e-05
-3.2609128440698e-05
-9.80528602680402e-06
-2.46697401504646e-05
-4.42466198663929e-05
-4.02262258164451e-05
-1.38465154851244e-05
-2.3475918216365e-05
-1.32905104283908e-05
-3.18764680617719e-05
-4.5259917762695e-05
-2.79888795097768e-05
-2.41167412699894e-05
-3.91520112488094e-05
-1.69106473089781e-05
-1.80779867764021e-06
-1.31845595607199e-05
-2.49450133742137e-05
-1.79698781707057e-05
-8.70610595895615e-06
-1.01737308779799e-05
-4.22940273154438e-05
-1.48431775564761e-05
-2.64418220406878e-05
-4.54787243906097e-05
-1.75108402324102e-05
-2.63521291881345e-05
-1.94131280278331e-05
-2.43459479400688e-05
-2.56187131309997e-05
-2.76166203480237e-05
-3.17446849892474e-05
-3.21423521064742e-05
-4.97821852361661e-05
-1.71835906115857e-05
-2.32994038074341e-05
-2.26788014086332e-05
-4.11601210739196e-05
-3.65182126614423e-05
1.36613698342256e-06
-3.01495834041395e-05
-1.50630096872931e-05
-2.31030374238631e-05
-2.72139244635077e-05
-2.0684679017781e-05
-9.48801104195168e-06
-2.87457009187621e-05
-2.43536903971839e-05
-4.9689858090111e-05
-1.19600850974344e-05
-2.53391373702197e-05
-2.46068744660749e-05
-1.23564126396067e-05
-1.4368643870706e-05
-6.27363554349529e-05
-7.90678265321352e-06
-1.81216046891534e-05
-2.06931821960882e-05
-2.941072034313e-05
-2.82419165667484e-05
-2.09697330357465e-05
-2.71066088413204e-05
-8.62677096507535e-06
-1.14772562884712e-05
-2.98340017717306e-05
-1.14656790639069e-05
-2.59780797786836e-05
-3.07092820641725e-05
-1.3695525399238e-05
-2.55739146186666e-05
-2.73919884627479e-05
-1.82241689086353e-05
-3.88333550401289e-05
-1.87792784157938e-05
-1.59451717817876e-06
-1.10428973145344e-05
-8.33894988260822e-06
-1.67992425460805e-06
-2.53325901628514e-06
6.2093301397168e-06
-2.12833966359642e-05
-1.9202690299633e-06
-2.11237454807664e-05
-1.826577907641e-05
-3.05036747390805e-05
-3.59295781009747e-05
-4.9131782718714e-05
-2.72841940039062e-05
-3.92059631923164e-05
-3.7981532701502e-05
-1.72860147762651e-05
-1.86565945227271e-05
-2.70505731803111e-05
-2.9363411398145e-05
-2.12118960190677e-05
-1.83914549482855e-05
-1.85656011534919e-05
-2.87919890126547e-05
-3.37082160088135e-05
-7.40890645483574e-06
2.60238476846911e-06
-9.77601756227596e-06
-3.76992637920859e-05
-3.97627115213475e-05
-2.04346040673732e-05
-1.6629405359752e-05
-2.11771257204462e-05
-4.88939148743677e-05
-1.58070937493201e-05
-2.3577078948026e-05
-1.98471347249562e-05
-7.90358556047686e-06
-1.2032913822781e-05
-1.92007027162812e-05
-3.50288144951535e-05
-2.08775687349153e-05
-2.05973145134048e-05
-2.94841751771781e-05
-1.441334616305e-05
-2.51043139881504e-05
-1.55595549161097e-05
-7.04639254894831e-06
-1.78013191456133e-05
-8.20760759022798e-06
-2.23048321697154e-05
-2.29543241336629e-05
7.83799363162491e-07
-2.57665651142344e-05
-2.45821439080219e-05
-1.8255194465229e-05
-1.26173815891603e-05
-5.00587857303056e-05
-3.68842140917617e-05
-1.73945212264899e-05
-2.72232076082407e-05
-2.97899170366461e-05
-2.82912249483909e-05
-2.20549408362417e-05
-7.97489825147571e-07
-1.51418135446988e-05
-2.89765380440244e-05
-1.86392110571734e-05
-3.2674800406718e-05
-2.65816324501494e-05
-9.87287220081476e-06
-1.47980019416232e-05
-2.22323062366526e-05
-1.89247208429262e-05
-3.54973633930918e-07
-3.61392063689496e-05
-2.60264001758493e-05
-3.22481858982431e-05
-9.78263438391954e-06
-3.46965972168406e-05
-3.78329609853327e-05
-4.63352040402858e-05
-1.90602696627441e-05
-3.13451851736157e-05
-1.49717152712535e-05
-1.63254810106663e-05
-1.62250946798166e-06
-2.91775253078735e-05
-3.51080336814702e-05
-3.33097873701148e-05
-2.30736974323074e-05
-7.3737164343315e-06
7.18105069576502e-07
-2.06781659279003e-05
-1.6232820666856e-05
-2.25293243279405e-05
-7.5158822292888e-06
-2.11765570094042e-05
-2.32604033814134e-05
-3.05210030524451e-05
-1.03629157655214e-05
-3.27675155444553e-05
-2.54529426514021e-05
-2.76099302533957e-05
-1.67452318151576e-05
-2.99354940109239e-05
-1.00283190200087e-05
-2.02794736391624e-05
-3.04347471963052e-06
-3.97661472758047e-05
-2.74628653589786e-05
-2.50313546554919e-05
-5.19137673746564e-06
-3.74911026747492e-05
-3.47891488426029e-05
-1.00469773238311e-05
-2.32078242491924e-05
-4.20299183033703e-05
-2.52540416264818e-05
-3.24483107679317e-05
-2.77556808990093e-05
-1.65262038057178e-05
-3.09594907152242e-05
-1.20818673859656e-05
-1.77865378432127e-05
-9.09012035127873e-07
-2.02869862067058e-05
-1.95893166398127e-05
-1.64509384490593e-05
-2.0202965428749e-05
-1.61034728343238e-05
-2.31653905807224e-05
-1.0432486953926e-05
-2.14083744908965e-05
-1.48729986347769e-05
-1.58972418163611e-05
-6.03152774094904e-06
-2.38752181157562e-05
-2.6589748073811e-05
-8.1577339846404e-06
-1.85083001559982e-05
-3.67225998810169e-05
-3.32980975366731e-05
-3.00066445230552e-05
-7.28422197547755e-06
-2.29640116230238e-05
-1.54165097408584e-05
-1.62715326472535e-05
-1.68728752233093e-05
-2.23476253596869e-05
-1.39369758346528e-05
-3.25528721836777e-05
-2.86462476226963e-05
-2.27467070307157e-05
-1.9924357404659e-05
-1.63564631162993e-05
5.41514022682933e-06
-1.61043300147064e-05
-2.79712460975922e-05
-3.26575345736237e-05
-4.46032289267868e-06
-2.55793140286088e-05
-3.05825473886991e-05
-1.38989959341614e-05
1.80460785834044e-06
-1.78964969437565e-05
-4.3788009354319e-05
-2.95298956608509e-05
-2.92415730801629e-05
-2.19442075346416e-05
-1.1921642126095e-05
-2.64292494334378e-05
-1.89515917647239e-05
-2.2429111479199e-05
-2.4937568241286e-05
-2.0794047059791e-06
-2.63325838191433e-05
-1.95128876601395e-05
-2.44129023169119e-05
-1.28271939425436e-05
-1.41883578590662e-05
-2.06823318334057e-05
-3.40851268241841e-05
-1.43380698956429e-05
-3.46364442874353e-05
-2.11318870898257e-05
-2.46442645081518e-05
-1.57178987201477e-05
-4.37148464642649e-05
-1.64832434391006e-05
-2.09807134251873e-05
2.62518460196561e-06
-8.63913356520902e-06
-2.12679814380645e-05
-3.22433112866356e-05
-1.79548902841636e-05
-2.41136488981413e-05
-3.44779473181698e-05
-1.64844325688423e-05
-6.14211646857774e-06
-1.90761973853563e-05
-3.02070951781042e-05
-1.71505545825967e-05
-2.56006010092642e-05
-1.35968257679256e-05
-4.73059912989656e-06
-3.75442023171482e-05
-1.54578665311686e-05
2.64022191008856e-06
-1.55395120663124e-05
-2.35004356001795e-05
-3.37928099052744e-05
2.0504956808532e-06
-3.56473468271106e-06
-1.29177687792653e-05
-2.39791413668029e-05
-1.92464210430896e-05
-1.66851178852149e-05
-1.04436259771091e-05
-3.86492039906376e-05
-1.92447855582788e-05
-1.29058666450604e-05
-1.52310143885961e-05
-2.1012853412715e-05
-2.71163544480507e-05
-2.53705020231477e-05
-1.38462250125428e-05
-1.58122686975803e-05
-1.81690086921443e-05
-1.99280958457342e-05
-2.84928462568532e-05
-1.39811453454462e-05
-1.40753080635015e-05
-3.15169983206747e-05
-2.4272349396671e-05
-3.66972463957926e-05
-1.59386317664686e-05
-1.00466320340306e-05
-3.03679879359519e-05
-3.59795507764928e-05
-2.25028935879069e-05
-4.00564198218528e-06
-3.27801451091516e-05
-1.98690116471183e-05
-2.73118937812314e-05
-4.25419111910074e-05
-2.51206548194278e-05
-2.46320963543315e-05
-1.88981008451589e-05
-1.76218561997142e-05
-6.79166989401834e-06
-2.38110514959022e-05
-2.69664890993787e-05
-3.11103179114543e-05
-1.13720001495723e-05
-3.63169548896031e-05
-2.16556202115084e-05
1.07683852703073e-05
-3.34023807516621e-05
-3.29812003699672e-05
-1.70571798055601e-05
-1.02354662817599e-05
-2.03478200986225e-05
-3.30825273985959e-05
-1.96086349808977e-05
-2.55296992947497e-05
-2.241590342115e-05
-5.67283827334339e-06
-2.60077643349389e-05
-5.06642921495487e-06
-1.49090814210973e-05
-1.57895045774758e-05
-4.20466614496469e-05
-2.21165151969124e-05
-9.63138378309854e-06
-2.18983080099283e-05
-2.4050779148875e-05
-5.1835511533512e-06
-2.04207842998378e-05
-1.39188654830112e-05
-1.50447767114006e-05
-8.70087317900168e-06
-2.54643594105225e-05
-2.00462444187356e-05
-2.03607564140552e-05
-2.55583245306627e-05
-4.34132621741123e-05
-1.23422462930714e-05
-2.94850374245555e-05
-7.95272129780985e-06
-2.1880762520272e-05
-3.1180826433078e-05
-1.78614534347508e-05
7.06411782151279e-06
-1.5334955868283e-05
-2.04867465052438e-05
-3.79744091560481e-05
3.86014078322935e-06
-9.74446458089288e-06
-2.58294374162614e-05
-1.95034741271601e-05
5.05295215842337e-06
-1.34823858880293e-05
-2.11037969596015e-05
-1.71204702311439e-05
-1.10939561280965e-05
-2.64759437291923e-05
-1.9283155944111e-05
-3.19499172021164e-05
-1.59919320784594e-05
-2.89306032149559e-06
-5.69359699524417e-06
-2.96297830854499e-05
-1.22037818512545e-05
1.49756316923834e-07
-2.74140863432e-05
-1.45464073690621e-05
-1.10987935095402e-05
-1.45243090869153e-05
-7.36023208334377e-06
-2.7601095377495e-05
-2.85679247817962e-05
-1.53821388333714e-05
-1.56937611682351e-05
-2.19446180837517e-05
-1.77136806740074e-05
-2.293268226297e-05
-1.23744346148536e-05
-1.80190818116296e-05
-2.38327664012809e-05
9.20084606216882e-06
-1.6835851080985e-05
-1.43849376711162e-05
-3.08538767724825e-05
-1.94174659922575e-05
-3.31233011787671e-05
-1.80789586198615e-05
-3.57217023492825e-05
-2.2951766052676e-05
-1.3115210338953e-05
-3.24250195646561e-05
-3.45861381900603e-05
-2.03267194758877e-05
-7.04527586380512e-06
-1.76443396002497e-05
-4.78629272172683e-05
-2.37988569346035e-05
-3.31447045724862e-05
-7.16353051525758e-06
-2.73947465876959e-05
-2.69938895010288e-05
-2.89757015645055e-05
-3.73721689115926e-06
-2.04720012342517e-05
6.37495304343522e-06
-3.96302190371419e-06
-1.13681087322847e-05
-4.22873898584258e-05
-1.60092570935659e-05
2.1513170857774e-05
-2.11738612326286e-05
-2.28319020160085e-05
-1.41828118312571e-05
-9.03505140485939e-06
-2.98338010596582e-05
-1.50248149909469e-05
-1.71246981693532e-05
-1.93481676742148e-05
-2.62296180593592e-05
-2.00504627809209e-05
-2.98575183828725e-05
-3.35670800435852e-05
-2.03218193966211e-05
-1.74138607990671e-05
-4.2239693509099e-05
1.21799252148956e-05
6.43390179340674e-07
-2.57123122374384e-05
-4.34130291779175e-05
-2.16342432964857e-05
-1.79636750659753e-05
-1.69183432814507e-05
-1.31496600176406e-05
-1.12710269422251e-05
-2.45300304562773e-05
-2.95959380166569e-05
-5.42399828547919e-06
-2.15490657967035e-05
-3.46716270648193e-05
-8.33309957656011e-07
-1.48880379459952e-06
-1.67324578714169e-05
-1.6653537462335e-05
-1.40807470119692e-05
-2.40865789109867e-05
-5.50485306734444e-06
-2.37174929482128e-05
-3.41006659447751e-05
-1.31248061517426e-05
-2.59574454848638e-05
-2.79138183070026e-05
-2.43561987501629e-05
-3.71960350933974e-05
-2.72471743738858e-05
-2.57874451824508e-05
-3.00337412039907e-05
-1.57139451275836e-05
-2.15926497678968e-05
-1.97736928907018e-05
-9.20676519874204e-06
-3.06908793613077e-05
-6.81846999004773e-06
-3.05192340972207e-05
-3.62647244918073e-05
-3.79300832445519e-05
-3.13716181696658e-05
-2.76213475192556e-05
-9.18944657460366e-07
-3.17733899650029e-05
-3.93633992105935e-05
-6.72277798176833e-06
-2.41092060284644e-05
-1.25013390556384e-05
-3.54082734496856e-05
-2.43870520465948e-05
-1.00563354891152e-06
-1.42842913195073e-05
-2.11884647740344e-05
-2.49515315990122e-05
-1.2527496344496e-05
-2.51046951622637e-06
-1.58312678222798e-05
-5.7707934745245e-06
-2.5671644107146e-05
-1.07631382460219e-05
-2.33057883297921e-05
-1.11421779092541e-05
-2.76001660635237e-05
-1.75984393191508e-05
-2.76620113566801e-05
-1.66513832862187e-05
1.31862914073992e-05
-3.00666145867346e-05
-2.67509842748465e-05
-2.54096422755396e-05
-3.10002671474859e-05
-1.86540371900364e-05
-9.07137411128468e-06
-2.0085756182039e-05
-3.74365472369641e-05
-9.29229870103596e-06
-1.56305431655979e-05
-9.66271379026864e-06
-4.12621784013341e-06
-2.09856555667333e-05
-9.44862076202833e-06
-2.00748690760513e-05
-1.36081586428959e-05
-2.06015194298556e-05
-5.09974623883706e-06
-2.5982532009367e-05
-2.76056393806826e-05
-1.57750568745548e-05
-1.20667319388194e-05
-1.10076998089842e-05
-1.72466395924123e-05
-2.72044854928713e-05
-4.40517297396061e-05
-1.48299924705287e-05
-1.71863724328419e-05
-3.89776296219797e-05
-3.14602527996733e-06
-3.40309429195294e-05
-4.32150264649402e-05
-1.26505418467474e-05
-3.00745761185401e-05
-1.19308401878182e-05
1.09171920959835e-06
-1.37939535858076e-05
-6.59961725623145e-06
-1.4153338926966e-05
-2.10157812963267e-05
4.71317212385558e-06
-2.6850727096352e-05
-5.57294230252047e-05
-1.88805583974556e-05
1.69087478337104e-06
2.30108719801102e-06
-3.66513195956068e-05
-6.09166899859324e-06
-1.33143877485165e-05
-2.55598011191258e-05
-2.70873477184706e-05
-9.29453357466047e-06
-1.46437228837004e-05
-2.28965186305861e-05
-1.37375598190274e-05
-3.23262174859464e-05
-7.83015914300961e-06
-5.45947922241339e-06
-4.3635080861567e-05
-3.63559696653767e-05
-1.78717384029825e-05
-4.75046110442992e-05
-1.81590852386905e-05
4.62907506408377e-06
-4.27303866052826e-05
-3.39400408815746e-05
-2.20785512722059e-05
-2.33364312931208e-05
-3.59519338870909e-05
-1.6265014030861e-05
-1.94321992248622e-05
-1.98299432994657e-05
-2.33760809814216e-05
-2.63810662312787e-05
-3.13659744353101e-05
-3.04639204932884e-05
-2.4475982724277e-06
5.10909263796612e-06
-3.01813667775183e-05
-3.26280859486338e-05
-2.40603011389417e-05
-2.1071541567862e-05
-2.30959991900535e-05
-2.17878700920659e-05
-3.76230420649096e-05
-1.53143052222009e-05
-4.6801916364886e-05
-1.62477556418846e-05
-3.05874839946204e-05
-2.65478855499634e-05
-2.41384289111084e-05
-1.71294407739392e-05
-2.72984742922321e-05
-1.94064013877769e-05
-1.21963705022784e-05
-3.10803325963834e-05
-1.83807022661869e-05
-4.0899646129711e-05
-1.27372821127612e-05
-2.60531914111174e-05
-2.20778663222137e-05
-2.26879224731894e-05
-2.33593200687778e-05
-4.03481268716242e-05
-2.92176483214695e-05
-1.02259677613666e-05
-1.33747813119292e-05
-1.54878810725717e-05
-3.22159015877727e-05
-2.35549347966677e-05
-2.27325188189483e-05
-2.25146279773516e-05
-1.78563845475997e-05
-2.24402194002282e-05
-2.31363891993929e-05
-2.89485656465329e-05
-2.07564821032259e-05
-1.40573149349336e-05
-1.18573253802942e-05
-1.54991782175082e-05
-1.39816530922752e-05
-2.93102291339239e-05
-3.04140943141358e-05
-3.76101116755342e-05
-1.46029108219721e-05
-5.25064651530819e-06
-2.38527700912057e-05
-1.06219072507346e-05
-3.42473305217115e-05
-1.88237338389195e-05
-2.55092685654738e-05
-1.50145539868907e-05
-9.6285285473139e-06
-3.79272163600767e-05
-4.61177068053887e-05
-3.22926330002769e-05
-3.95151754828811e-05
-1.74889241773224e-05
6.29686623876982e-06
-2.6160651488511e-05
-1.54282886861732e-05
-1.55540258415954e-05
-2.76077067906581e-05
-1.86080123041986e-05
6.82956188133993e-06
-7.99768981520037e-06
-2.41842152853456e-05
-3.07366548998929e-05
-3.45275474583188e-05
-2.71043684166382e-05
-3.13759994045828e-05
-1.83007770157798e-05
-3.56592305956909e-05
-3.14453281652585e-05
-2.65465189208383e-05
-9.05496423259002e-07
-1.40961644073667e-05
-3.89852070140994e-05
-1.52251698309695e-05
-1.40690188021655e-06
-2.70654224589367e-05
-1.02901996895869e-05
-2.19933514073407e-05
-2.25760718769005e-05
-1.82341737905269e-05
-3.45514474830887e-05
-2.36801302731892e-05
-1.91300005143429e-05
-3.81749076647115e-05
-2.4915859617566e-05
-1.9066900614195e-05
-2.96945083895499e-05
-1.29283428618352e-05
-7.97640702646278e-06
-1.56297670291997e-05
-1.45884272694596e-05
-6.55177358717758e-06
-3.43217702490791e-05
-1.79910908784023e-05
-1.92192670062145e-05
-1.63597577420695e-05
-3.62806561542452e-05
-2.73669613998935e-05
-3.47126023453343e-05
-2.71508889514377e-05
-5.50594998162632e-06
-1.00311572104563e-05
-2.07994188242764e-05
-3.06103417532489e-05
-2.21351498891168e-05
-2.08003724631791e-05
-2.05960014235497e-05
-1.96263317680515e-05
-7.45616997790327e-06
-1.10154098180374e-06
-1.70691044973426e-05
-3.29733232946312e-05
-2.32950039972679e-05
-7.59884386473833e-06
-1.79634262897029e-05
-2.52206041414351e-05
-1.14153175977897e-05
-1.87775085129405e-05
-3.04869064703265e-05
-2.66930530381192e-05
-1.36819770613503e-05
-3.08081370942734e-05
-3.75571321828208e-05
-3.10157782047009e-05
-2.01391999619037e-05
-2.59815133389263e-05
-7.61065063133139e-06
-1.82668099436883e-05
-2.29234886335054e-05
-2.40466915101009e-05
-2.11872008201269e-05
-2.57778962018353e-05
-1.42729253126834e-05
-4.21093533116443e-05
-1.37819240424711e-07
-2.34825547929901e-05
-1.20161063094118e-05
-1.81227331719685e-05
-3.10629724871198e-05
-7.84492160940336e-06
-2.27946232822423e-05
-8.29841150242548e-06
-5.78402117314007e-06
1.10476410814436e-06
-1.05479007896784e-05
6.55065588898027e-06
-2.25468680022628e-05
-1.82804675895677e-05
-2.48767293368788e-05
-2.32702814008984e-05
-3.10931394553956e-06
-1.74419483728392e-05
-2.15188590022114e-05
-2.75186072042216e-05
-4.41970815890077e-05
-1.53204131342566e-06
8.15555071720173e-06
-2.40263967154287e-05
-6.46619157172713e-06
-2.29698018662489e-05
-2.74177377830694e-05
1.13119824337198e-05
-3.16626285112797e-05
-2.5535344227811e-05
-1.63035383391971e-05
3.23427329011342e-07
-5.16310420411288e-06
-9.66009566836145e-06
-2.16172042326299e-05
-1.98877113197822e-05
-2.17506440093501e-05
2.79990311301346e-06
-2.13115627097838e-05
-2.9561733724673e-05
-1.97693834710822e-05
-2.26551798101806e-05
-2.15148217431021e-05
-2.4612488916203e-05
-2.23300676504094e-05
-1.93431438158727e-05
-2.5787501348607e-05
-9.55558747200077e-06
-2.94185648780278e-05
-1.73677841110982e-06
-2.93783018540469e-05
-1.609430314035e-05
-5.22880787454386e-06
8.59741588308914e-06
-2.31556116599804e-05
-1.07388092074936e-05
-1.21788690532416e-05
-8.86707960660547e-06
-6.86180359614929e-06
5.42701778396706e-07
-5.13888909769153e-06
-1.66920770357211e-05
-3.23284454549063e-06
-5.48302066639004e-06
-2.35064830770015e-05
-5.01091811561159e-05
-3.09074341481957e-05
-3.55928066091741e-05
-1.06116102087623e-05
-1.4570515051269e-05
-9.85264892848848e-06
-2.09329764696766e-05
-2.37070117986462e-05
-1.52346734192863e-05
-2.37378295673741e-05
-1.45140240560737e-05
-3.98844444681717e-05
-1.90676844174898e-05
-3.07605674026624e-05
-2.39376922177125e-05
-1.26550212802837e-05
1.96400178621954e-05
-1.41995241654321e-05
-1.54534567586954e-05
-1.61759006243493e-05
-1.3283143484914e-05
-3.15493321756197e-05
-4.69635237321955e-05
-1.74781527916179e-05
-1.95893430839441e-05
-1.8231519277053e-05
-4.22127478809536e-05
-2.38725757597139e-05
-3.57288584513038e-05
-6.43248220747125e-06
-1.83587633765008e-05
-4.66345016105853e-05
-1.77442804300394e-05
-1.90790785742497e-05
-2.66945716271473e-05
-1.54928219983465e-05
-2.86216540206095e-06
-1.36254111987866e-06
-4.75843312035806e-05
-2.11233206976172e-05
-8.16732306424662e-06
-3.95082063133422e-05
-1.51527512925787e-05
-2.8310862667017e-06
-2.16082857701277e-05
-3.26897124824158e-05
-3.52172563464963e-05
-3.02874268737928e-05
4.29037963085783e-06
-2.49505345953288e-05
-8.66534175824574e-06
-2.55011261063595e-05
-9.29890426607737e-06
-1.15764875800464e-05
-1.35600160838639e-05
-1.54464906289178e-05
-2.90065638390958e-05
-2.92817867652262e-05
-4.35509732307194e-07
-2.1576959023157e-05
-3.22063493696919e-05
-9.69045859373642e-06
-4.1440241705133e-05
-1.14135957036941e-05
-1.11310942716982e-06
-2.82015645941157e-05
-3.26674432243549e-05
-3.35567171646092e-05
-4.50356352449878e-06
-2.87559647930216e-05
-2.57960790342585e-05
-3.27008166071215e-05
-2.13034711801852e-05
-1.84022652359632e-05
-3.70102392038894e-05
-1.14975280790047e-05
-3.18238415733432e-05
-3.34697035265915e-06
-1.78283408098104e-05
-1.91387624512911e-05
-1.0868561910995e-05
-2.19748412925103e-05
-1.12205302531076e-05
6.98473090028916e-06
-5.42857690334491e-06
-2.85423828166572e-05
-7.89638489126361e-06
8.03332075285807e-07
-1.94717304680192e-05
-1.68423055960904e-05
-1.64342880355496e-05
-1.47716506922187e-05
3.89631605899635e-06
-2.12926789641996e-05
-1.30017721917301e-06
-1.82373684378356e-06
-7.54664940000928e-07
-1.76288250214739e-05
-1.36656898498042e-05
-1.98820618350696e-05
-2.43338731105509e-05
-2.68146958191928e-05
-2.1706761281806e-05
-2.02559086967725e-05
-2.15904176435153e-05
-2.55202924938394e-05
-1.92123097557255e-05
-3.04235320014586e-05
-3.83304642822379e-05
-1.63643170671349e-05
-1.81713893559376e-06
-3.56991177742699e-05
-1.35066506541245e-05
-1.48435473672602e-05
-3.74927313142126e-05
-4.90104331832044e-05
-2.77946734602837e-05
-6.98998556190385e-06
-2.52347906363966e-05
-3.71013968172521e-05
-2.52416835597873e-05
-2.97782395371533e-05
-1.24875869925102e-05
-3.07583584171096e-05
-3.12321540085259e-05
-1.46899302447345e-05
-3.20686380971684e-05
-3.99782740931054e-05
-2.45693465297123e-05
-3.19910689351958e-05
-1.91368507116554e-05
-2.10498901627194e-05
-1.75584769977175e-05
-3.93984509261313e-05
-3.55235022570504e-05
-2.65934114356505e-05
-1.98062971822372e-05
-2.46681659362106e-05
-5.32798842655e-07
-2.17992067742537e-05
-4.0454467379198e-05
-1.47322142026893e-05
-2.40393848124436e-05
-2.35901695769367e-05
-1.02608080284496e-05
-1.17130005022979e-05
-3.1156482640256e-05
-2.0534380109415e-05
-2.34539825333258e-05
-7.89677365706959e-06
-3.6361564898224e-05
-1.48408179340934e-05
-1.38676471875935e-05
-2.07517695406767e-05
-2.26479265670279e-05
-2.58866409001939e-05
-1.66850909772097e-05
-4.07158036482322e-05
-2.79343721303466e-05
-2.87932486833962e-05
-1.27682659391887e-05
-1.92156240344242e-05
-1.45960490934522e-05
-3.75280589414248e-06
-1.53656672937808e-05
-3.54381135825749e-05
-3.24983166751186e-05
-5.39941925754481e-06
-2.19484909501308e-05
-2.33875988799086e-05
-2.27066154280815e-05
-5.56597987479185e-07
-3.12052733701868e-05
-2.41232678518188e-05
-4.89123048215704e-06
-1.55601173202092e-05
-7.21871247758528e-06
-1.76296961553598e-05
-2.36158931719266e-05
-5.15377148265839e-06
-1.80415431058583e-05
-2.11424622323552e-05
-1.15241057196618e-05
9.94880464028743e-07
-2.67410730542892e-05
-3.12794732071898e-05
-2.22177747577255e-05
-8.02230178333462e-06
-1.3359398990011e-05
-8.64603597100973e-06
-5.74634388550774e-06
-3.12130409705793e-05
4.45818865193931e-06
-2.90168833844313e-05
-3.83669440155681e-05
-4.57533041447589e-05
-1.43653507951163e-05
-1.05610619438422e-05
-1.55386565025941e-05
-9.42070992636792e-06
-2.07767749786502e-05
-3.54048645395703e-05
-1.76083556748289e-05
-1.9365134126888e-05
1.43936634409011e-07
-1.26240299546827e-05
-2.98826774068849e-05
-1.82943936166337e-05
-1.32651354829562e-05
-2.08135447861883e-05
-6.70064089160413e-06
-2.59138065002529e-05
-7.42200866679363e-06
-1.89795020535509e-05
1.40723454855978e-05
-5.08758355174901e-06
-2.7058945189944e-05
-2.33339686640457e-05
-1.81563784369671e-05
-9.0868539084295e-06
-3.54392028369595e-05
9.15492831211083e-07
-1.5731636929463e-05
-3.24895733540682e-05
-2.72328045043523e-05
-2.1666896201799e-05
-9.31598789454112e-06
-3.09425519015358e-05
-2.00171110786468e-05
-7.98072092791981e-06
-2.56574442338633e-05
-1.86305275816533e-05
-1.81909857892352e-05
-4.2066583461203e-05
-2.15873872013629e-05
-2.23483959665792e-05
-1.35918488716261e-05
-2.36395197206624e-05
-3.16743884147382e-05
-2.12442347173117e-05
-4.25370222326055e-05
-2.99988188569895e-05
-1.88216645094689e-05
3.07230912141074e-06
-1.07651794545537e-05
-2.22217655365744e-05
-2.9515742282107e-05
-1.37082983584609e-05
-3.80906601834224e-05
-1.31325309560592e-05
-1.20814101731317e-05
-2.38358674738022e-05
-1.8459293830332e-05
-4.36637397733339e-05
-2.51933191756556e-05
-1.92157316324997e-05
-2.80528797067245e-05
-1.85057344213818e-05
-1.96321659650607e-05
-2.59524494650018e-05
-1.01243185528873e-05
-1.38385282544531e-05
-1.29662942293258e-05
-2.12229396432858e-05
-2.18876639682205e-05
-2.87957786118149e-06
-1.85552083299352e-05
-1.33038045397043e-05
-2.11640495284493e-05
-6.42580701730373e-06
-3.45857250951571e-05
-1.58761566917351e-05
-4.35140793452824e-05
-1.72070184989665e-05
-2.99471406167657e-05
-1.35386457455256e-05
-1.59064017622921e-05
-2.24898077859106e-05
-2.06309556940831e-05
-3.71690824737592e-05
-1.48154387410091e-05
-3.19618823358993e-05
-2.57949959864662e-05
-1.40754680756654e-05
-2.62745072501292e-05
-3.17091344341121e-05
-2.73087483221055e-05
-2.10550458022873e-05
-1.27085896618592e-05
-5.69040706965806e-06
-1.72381091014114e-06
-1.0559636651479e-05
-2.15904285066226e-05
-1.88187041196818e-06
-2.57726662407938e-05
-1.06123554919289e-05
-2.59213537670038e-05
-4.30066821910203e-06
-2.02895040699153e-05
-1.5942816947686e-05
-2.59125392233072e-05
-2.3556239398021e-06
-1.65089605689919e-05
-2.01590379324483e-05
-1.58913262191724e-05
-4.01067212391776e-05
2.36722471492571e-06
-1.17467806311019e-05
-1.57808194577296e-05
-1.71055739005686e-05
-2.38136756551015e-05
-1.27797986034481e-05
-1.58061545657631e-05
-3.48631466319969e-05
-2.22005655956393e-05
-1.81163789829303e-05
-2.45370366367814e-05
-2.21296609341451e-05
-3.34940678102983e-05
-1.53420505416085e-05
-1.58335457076533e-05
-8.33485087993784e-06
-3.51158435110877e-05
-2.72168923041454e-05
-1.18463205327057e-05
-2.29903747113974e-05
-3.13782507224176e-05
-2.51921932724237e-05
-7.61255297298528e-06
-2.4605845455726e-05
-1.41750191131569e-05
-1.31150083205145e-05
-1.7843116011206e-05
-2.64456822546045e-05
-1.60889817682027e-05
-3.61184245659803e-05
6.19221101771693e-07
-1.36353170257767e-05
-1.99001529590701e-05
-4.55379560799329e-05
-4.27713297016452e-05
-1.71182902340915e-05
-3.37934557863354e-06
-1.01764565951808e-05
-2.69997956051829e-05
-1.83119567790852e-05
-3.75381563328486e-05
-4.08687901328e-05
-8.62741448423587e-06
-3.92313916723685e-05
-1.21327949242441e-05
9.50486620283453e-07
-1.15710988095569e-05
-3.54559566147703e-05
-1.25489486920657e-05
-2.07876410436463e-05
-2.23894771862743e-05
-1.34191183570862e-05
-3.4946444171755e-05
-2.16186391500912e-05
-3.24298675045893e-05
-2.82697727883338e-05
-3.811999592469e-05
-1.1702982902425e-05
-1.20824450162401e-05
-2.48267098518747e-05
-5.17789543248974e-06
-2.42777225566871e-05
-2.69387278493962e-06
-4.23575066241506e-05
-3.94354686817836e-05
-4.22903056429342e-05
-4.02066642284483e-05
-1.39568806839531e-05
-2.15848795535744e-05
-3.93452628134357e-05
-1.398795509335e-05
-8.83057310893753e-06
-4.1091811533319e-06
-3.73800589480899e-06
-3.28060338631687e-05
-1.3797667347015e-05
-9.77843826585598e-06
-1.93980419082278e-05
-2.00816903741589e-05
-8.33055039943761e-06
7.52386800964236e-06
-4.01670330640142e-05
-2.53799419250539e-05
9.27281634975913e-07
-2.49854796190102e-05
1.83229245113043e-06
-1.74382462663177e-05
-2.03804253285855e-05
-2.8663718222931e-05
-2.10720637022734e-05
-3.9528189410764e-05
-5.13072637162879e-06
-2.37439995200921e-05
-3.81632944691989e-05
-2.28123259078728e-05
-1.41370144940174e-05
-3.23543343740429e-05
-1.28698682169917e-05
-1.97024205905751e-05
-1.55393216282068e-05
-2.08124361642876e-05
-2.96076902081795e-05
-2.76319438176631e-05
-7.22456554842721e-06
6.08956212828478e-06
-1.61897193270037e-05
-1.3709794684796e-05
-1.67976354886427e-05
-2.84342142727198e-05
-2.6379628081471e-05
-6.86975362927614e-06
-1.8779618476131e-05
-3.57055087476852e-06
-7.32836073866243e-06
-1.66645544607183e-05
-2.55447067859976e-05
-1.20682539143431e-05
-1.33926896534042e-05
-9.44882828337782e-06
6.09199296757823e-06
-6.36406247409737e-06
-2.18536996800782e-05
-3.11290186753484e-05
-3.68205804431436e-05
-1.15698572029814e-05
-1.47108150362476e-05
-5.34819324001412e-06
-1.58925459802802e-05
-3.78609237366373e-05
-2.36706651124892e-05
-2.72070358414873e-05
-2.84248688124977e-05
9.40857160117195e-07
-3.02013996841656e-05
-1.85589090008548e-05
5.43724888388616e-06
-2.2428074319205e-06
-3.48951522161941e-05
-8.60323729813104e-06
-1.41841517304489e-05
-1.91419839296944e-05
-3.16879799573082e-06
-2.07872866133009e-05
-2.04619205104322e-05
-1.32479917676306e-05
-7.59283198219972e-07
-2.39583683675224e-05
-1.72317075765922e-05
-1.00858993758461e-05
-2.03699311222182e-05
-2.7659841977233e-06
-1.31652289272908e-05
-1.20327014466533e-05
-6.80096456358986e-06
-3.348639017972e-06
-1.48341556917757e-05
6.14370147232741e-07
-3.88160301392712e-05
-2.38203128508767e-05
-3.08565704545742e-05
-9.28605339985874e-06
-2.52056721209701e-05
-6.66057149636232e-06
-2.03152491834817e-05
-2.03188913031899e-05
-5.4830207654708e-06
-2.99870634432269e-05
-3.39775795846374e-05
1.69088833603756e-06
-2.34487515325113e-05
-4.21051801352726e-05
-1.49927514661735e-05
-3.23183223449298e-05
-3.21985109316094e-05
-1.41004589612329e-05
-1.17615872312459e-05
-2.67916655087063e-05
-2.8008636613099e-05
-2.15288791017029e-05
-1.19719278253958e-05
-1.56118135412351e-05
-4.20073736841097e-05
-1.21757235681682e-05
-1.65591849233552e-05
2.31079491685416e-06
-2.18048331691688e-05
-2.17622271573302e-05
-2.97398589316843e-05
-3.6530000125871e-05
-1.00497456471435e-05
-4.86586859923833e-06
-3.14115830457467e-05
-1.8133567846288e-05
8.11315240379453e-06
-1.288614312133e-05
-1.10917245041868e-05
-2.84390239817765e-05
-2.97073214033184e-05
-3.2642970833971e-05
-2.08521241501191e-05
-6.98767882204825e-07
-2.18390821557094e-05
-1.57639175413034e-05
-1.7373435571696e-05
-1.02149896137094e-05
-2.68166128496351e-05
-1.6578913363815e-05
-1.05342645075614e-05
-1.49067430281075e-05
-1.42314337831751e-05
-3.76466646771328e-06
-4.56466605383149e-05
-2.43931159912482e-05
-1.08805171961423e-05
-1.98726650324784e-05
-5.54390624681497e-06
-1.54479622817274e-05
-2.29931677382533e-06
-1.72132043314831e-06
-2.33981499469244e-05
-2.69357704897534e-05
-2.61456670362375e-05
-5.8992845446274e-06
-1.63697009131031e-05
-1.80413702268481e-05
-3.76830374469711e-06
-2.50989217261795e-05
-1.22764914092023e-05
-2.14441781901735e-05
-2.1093330983973e-05
-8.33818669425288e-06
-2.4699563413152e-05
-1.28226129024688e-05
-2.58112208633e-05
-1.1472721480279e-05
-8.63580193525116e-06
4.57351264788954e-06
-3.32989398635181e-05
-2.8554570579305e-05
-2.11974970168806e-05
2.09306555269747e-06
-3.92304984769419e-05
-2.3869919182635e-05
-1.37836836355662e-05
-1.9426492010888e-06
-3.10955321434372e-05
-2.34329498797658e-05
-3.83209719366683e-05
-3.09966167221004e-05
-1.94021349488537e-06
-2.49408005785711e-05
-4.98599249415965e-05
-1.98784180437837e-05
-2.63115817717688e-05
-4.39679297470664e-05
-2.06710056106027e-05
-2.35753937231783e-05
-1.70187394934844e-05
-3.17098707468503e-05
-1.44206694169816e-05
-2.315217645764e-05
-2.7193494072098e-05
-1.04621429868516e-05
-2.49625464237352e-05
-2.83794151029924e-05
-4.00660456754948e-05
-1.09443517953589e-05
-1.17927674963243e-05
-1.16103715022332e-05
-1.97256460223232e-05
-1.5522188024802e-05
-1.7670942815335e-05
-1.42973237057557e-05
-1.50115506211421e-05
-1.97112025970725e-05
-3.53879769620218e-05
-2.41774698465315e-05
-6.87511423775257e-06
-2.66738746480038e-05
-1.11356393242525e-05
-7.83460835509549e-06
-6.53142254744777e-06
-1.55983735822405e-05
-8.90351013041879e-06
-4.11461243521512e-06
-7.03157101595453e-06
-1.07531117800235e-05
-3.46311921518254e-05
-2.17937102438698e-05
-2.00999688482337e-05
-8.3451729273763e-06
-3.2396926277663e-05
-9.19682071637159e-06
4.48049979531334e-06
-7.94039736556323e-06
-3.41225065322986e-06
-2.11925138196081e-05
-9.97289657135554e-06
-2.51336252554451e-05
-1.52499656109923e-05
-1.7068533075416e-05
-1.7100628750295e-05
-4.47294310774811e-06
-3.25967346664523e-05
-9.76526989977851e-06
-7.7609492056843e-06
9.4053575400887e-06
-3.00278052870159e-05
-2.28698241523789e-05
-1.06159437151477e-05
2.0498258917244e-05
-4.48192701223937e-05
-3.44338995266702e-05
-1.33730016856768e-05
-7.25818629062591e-06
-2.73265186903558e-05
-3.76761765355684e-05
-3.30085371694169e-05
-1.95805597013642e-05
-2.14020771017516e-05
-2.82737472231703e-05
-2.52452115899172e-05
-2.88875719914745e-05
-4.09301226928879e-06
4.43394250596723e-06
-7.8366388569244e-06
-2.23311579891529e-05
-2.9286383785894e-05
9.49102827249596e-06
-2.35597303982543e-05
-5.36072868463272e-06
-1.47036987585756e-05
-8.38319627720013e-06
-9.98467289281997e-06
-2.27448429541382e-05
-4.46840179939726e-05
-1.33824665817354e-05
-6.9741737605374e-06
-2.04001696270113e-05
-8.87314353635407e-06
-1.47746786396804e-05
-3.42585218665226e-05
-1.5540347266763e-05
-9.13970663573429e-06
-2.20756032698041e-05
-4.64181889161855e-05
-6.37144542699516e-06
-2.18095098766459e-05
-1.4906965450334e-05
-3.24157983285226e-05
-8.58585865570521e-06
-3.27969289718342e-05
-3.13870805575947e-05
-3.60500057722123e-05
-3.23102728992514e-05
-2.60974532521123e-05
-4.85059935279237e-05
3.50667036564593e-06
-2.57301622149726e-05
-2.08523955550144e-05
-2.00770386249426e-05
-3.38415363520478e-05
-3.84436982220865e-05
-2.13829411899512e-05
-2.78087036228738e-05
-1.47551747500432e-05
-2.44120247717235e-05
-1.29762282901597e-05
-2.56909609854226e-05
-1.77118912061246e-05
-2.39481480750246e-06
-3.28783471307357e-05
-3.39558212639329e-05
-8.1664424635757e-06
-1.31613605353313e-05
-2.20893885409103e-05
-2.40828880695285e-05
-4.43390932637426e-05
-2.19595058315935e-05
-4.43709137637642e-05
-1.36630653537084e-05
-2.2640596455804e-05
-2.96831384138109e-05
-1.83233525188895e-05
-3.1038385747639e-05
-2.57160301237394e-05
-8.70369328722802e-06
-2.0572357470907e-05
-1.42441210963793e-05
-2.2388537617311e-05
-1.11390071493232e-05
-3.35130357603978e-05
-2.34290204817167e-05
-7.03983984364604e-06
-3.31880724769577e-05
-1.4524193128198e-05
-2.09307711666796e-05
-7.29124633573917e-06
-2.72467629844335e-05
-4.3511927400769e-05
-8.6973459573527e-06
-1.98863327020468e-05
-1.94079048590284e-05
-3.01931650871107e-05
-2.07471977724768e-06
-4.49126268852146e-05
-2.44024577451948e-05
-1.89717628222429e-05
-3.89301479311671e-06
-1.81822852862951e-05
-1.77182965015176e-05
-3.47901385614484e-05
-1.48162611194359e-05
-4.43684299693425e-05
-3.68106424001352e-05
-2.58738759282239e-05
-3.70296863286273e-05
-2.60151351412443e-05
-2.69322373907373e-05
-4.88393443339688e-06
-1.31313476309073e-05
-1.46421179247884e-05
-3.21121173280599e-05
-3.58293198783021e-05
-2.22897966898661e-05
-8.10233461778185e-06
-9.70623955700964e-06
-2.38291169793005e-05
-2.10672816597451e-05
-6.34594458617633e-06
-9.79186201878851e-06
-2.41469972964942e-05
-2.69631702708827e-05
-1.647922529406e-05
-2.91589609911524e-05
-2.92455534471979e-05
-1.81370276692921e-05
-2.00849558948962e-05
-3.29079969665002e-05
-7.75083469339429e-06
-1.06829404760418e-05
-4.33279127513591e-05
-2.6324974238376e-05
-4.02543821700111e-05
-4.51759445887855e-06
-3.56914054961328e-05
-9.78304682018847e-06
-1.56108325325228e-05
-4.23399964384701e-05
-3.02501975625538e-05
-4.57264437113172e-05
-1.4688320986123e-05
-1.84037208796054e-05
-1.31967474775441e-05
1.09810929295712e-06
-1.53858583625305e-05
-1.43566539378381e-05
-2.81256632741647e-05
-3.31732360848789e-05
-4.43960292126108e-05
-1.07263813297758e-05
-2.34596096550512e-05
-2.26474227206339e-05
-2.21086629179492e-05
-1.35035410304156e-05
-1.94995217104519e-05
-2.71143488323761e-05
-1.47515658163692e-05
-1.00455497242114e-05
-2.39548173240654e-05
-1.24093309743878e-05
-1.41206001530603e-05
-5.76524622150017e-06
-3.64837792405766e-05
-1.59600536254751e-05
-1.47554476421118e-05
-2.32194648729095e-05
-3.41916519759474e-05
4.85366995395788e-06
-3.44864862213498e-05
-3.08575919321454e-05
-1.53127298049402e-05
-2.91312672846397e-05
-3.41577754804224e-05
-3.91692915487041e-05
-2.03260634298024e-05
-5.59439113359275e-06
-5.64831307914183e-05
-2.71534680838966e-05
-5.77282648448084e-06
-3.73728107017358e-05
-2.37201706788324e-05
-2.19065400165293e-05
-5.97329649648485e-06
-3.82902536453381e-05
-2.23432928563028e-05
-3.81326077040583e-05
-2.68238753281957e-05
-7.1993969336904e-06
-1.69056881040012e-05
-2.15861758710228e-05
-2.11517597274663e-05
-2.86684138822758e-05
-6.8457311144635e-06
-9.09977458414727e-06
-2.16870588092452e-05
-4.12678154020641e-05
-2.5431826123856e-05
-2.94258229940818e-05
-3.15311686263617e-05
-1.71553477907558e-05
-3.21652043403728e-05
-5.53663120342486e-06
-5.4946192692063e-05
-1.03809742820309e-05
-3.4774391757946e-05
-2.98982061603813e-05
-2.36481668955146e-05
-1.96330858483426e-05
-3.21618569295206e-05
-2.29901836750745e-05
-3.08275711609687e-05
-2.36422567261585e-05
-3.02089060446463e-05
-8.97711662809512e-06
-2.22408611020197e-05
-6.20946748011538e-06
-3.90120677432226e-05
-3.09274591125047e-05
-1.99686743840078e-05
-2.04838412159209e-05
-2.65939252077934e-05
3.4226813595512e-06
-1.7129789943222e-05
-8.36417757936848e-06
-1.41348828730374e-05
-1.61798665536819e-05
-1.45061217413058e-05
-3.91610245284007e-05
-8.22202048761551e-07
-7.75225003314003e-06
-7.48018311224133e-06
-2.23010352481777e-05
-4.39371398289276e-05
-4.03316288183585e-05
-1.50876273793261e-05
-3.157349833046e-05
-2.18246040070677e-05
-2.30482938894677e-05
-2.75402844031586e-07
-3.39458565404937e-05
-1.35426340585266e-05
-1.20802416970106e-05
-1.3816881872316e-05
-9.75327822326943e-06
-3.2426706542475e-05
-4.19812677852922e-06
5.48458303834468e-06
-2.30266721006756e-05
-8.69071494700837e-06
-2.07979627663855e-05
-1.70443124267594e-05
-3.26580895372583e-05
-1.45332974953481e-05
-1.57679620061386e-05
-2.65657368434527e-05
-1.9849310443294e-05
-2.09381456369498e-05
-1.96358551105127e-05
-6.68800970173975e-06
-7.87791874484351e-06
-1.35703230972454e-05
-1.50292269614446e-05
-1.47025891018713e-05
-7.00969852125998e-07
-3.59907886545259e-05
4.34421413294458e-07
-2.50287820562161e-05
-4.38019801644901e-05
-2.35617930151568e-05
-2.17054472964674e-05
-2.32675102752096e-05
-3.88109909836395e-05
-1.48130811207807e-05
-1.98452061221954e-05
-3.71020318545695e-05
1.68913940908331e-06
-2.80964795372054e-05
-1.45601053166714e-05
-1.95675051377643e-05
-3.8660380761155e-05
-3.16804828336909e-05
6.26924561660209e-06
-2.57503002235939e-05
-1.68740946182988e-05
-1.36341030945283e-05
-2.16085176531596e-05
-1.02288022099015e-05
-1.20340961485471e-06
-3.67966394846642e-05
-3.68122541940151e-05
-3.06702132632853e-05
-1.55728246570251e-05
-2.67644388897548e-05
-3.37271426657721e-05
-3.16687296992997e-05
-2.68331610096372e-05
-3.02060072364561e-05
-1.1962916066369e-05
-3.35709736799994e-05
7.06046057118429e-06
-9.97430430902411e-06
-1.4568218261771e-05
-2.68891902976547e-05
-1.84132106745734e-05
-1.54541925787233e-05
-2.37011349062456e-05
-1.51356373518544e-05
-3.75825969621479e-05
-1.22300167332022e-05
-2.07319275591943e-05
-2.38067647354319e-05
-1.36764366972755e-07
4.8421322490451e-08
-2.31883923777873e-05
-1.6088730949727e-05
-6.85443744597152e-06
-1.82583917540231e-05
-2.9230185007411e-05
-2.42159084625821e-05
-2.93274272190568e-05
-1.88748596970394e-05
1.01222392968126e-06
-2.38197654512463e-05
-2.62069856670542e-05
-3.58400269914241e-07
-2.72729836455856e-05
-2.16900693394526e-05
-3.63400045085324e-05
-8.86483261732007e-06
-1.96726703420395e-05
-2.5577486220214e-05
-2.35001606295635e-05
-3.62321410497559e-05
-2.20342622885262e-05
-4.09273995531961e-05
-3.31897360862704e-05
-2.33677051607723e-05
-3.63655244889979e-05
-1.71355465175367e-05
-2.85964205127622e-05
-2.7087575528681e-05
-2.42360725539538e-05
-4.22455507960703e-05
-3.96359175133858e-05
-2.26724087433815e-05
-1.35785776094736e-05
-3.49480431355399e-05
-2.37712329768056e-05
-2.34794627962832e-05
-1.27906640972225e-05
-1.72596030765203e-05
-2.61125393529423e-05
-8.97680224492727e-06
-6.3131615612874e-06
-2.07653658767188e-05
-1.66625544374646e-05
-1.39754747446552e-05
-3.70078798894501e-05
-1.96780203441752e-05
-2.24310357743711e-05
-4.89211051095026e-06
-1.08634680909291e-05
-2.43724629879065e-05
-6.14587175064166e-06
-2.91376333190892e-06
-4.66846564883155e-06
-3.43747746424527e-05
-8.35730430649861e-06
-2.40760300421701e-05
-1.7606464389446e-05
-6.65704180358373e-06
-2.92259270819702e-05
-9.15468078626697e-06
-3.41507335124776e-05
-3.74715250940554e-05
-3.03663263972894e-05
-1.97411550905916e-05
-2.44067514459917e-05
-2.9226398327577e-05
-1.92167759727168e-05
-2.1833874285324e-05
-2.71067029501275e-05
-2.70103065515798e-05
-2.04588787033496e-05
-1.41032971590047e-05
-2.11403450047622e-05
-3.70302756205245e-05
-1.76757557902352e-05
-1.98014756739326e-05
2.27635036968896e-06
-3.10810681696705e-05
-2.2987738607242e-06
-1.37167695708269e-05
-4.39647455728211e-05
-2.90314841305281e-05
-3.58941774301161e-05
-2.38314345618431e-05
-3.40912729545039e-06
-1.86819774010879e-05
-6.38328509087612e-06
-3.53358512777253e-05
-1.23485781849834e-05
-2.01211638066274e-05
-3.11287440669542e-05
-2.13419430603341e-05
-2.56057937578159e-05
-3.16799860780429e-05
-3.34716489120431e-05
-9.5443725962288e-06
-5.61168555682629e-06
-1.72925092891908e-05
-2.83411701581349e-05
-1.82272890943711e-05
-7.94722541838791e-06
-2.50620662553769e-05
-3.20173818604496e-06
3.90511524638938e-06
-2.05159585826738e-05
-1.02560537816854e-05
-1.78126700420922e-05
-4.17500995545396e-05
-1.01711194553258e-05
-1.1506035780359e-05
-1.59422524884637e-05
-4.5721695409622e-05
-2.66050406222738e-05
-1.96960433874683e-05
-1.8855858510163e-05
-6.21411282627748e-06
-3.04828306292482e-05
-1.31575136071112e-05
-1.90648133032794e-05
-9.81048028306358e-07
-3.22448223466355e-05
-3.0173587614134e-05
-2.26209948419806e-05
-2.94877541053608e-05
-2.96834184292507e-05
-2.08986271362787e-05
-3.62968906378017e-05
-3.43649631114475e-05
-2.57578605583241e-05
-8.36523205514259e-06
-1.96999161308215e-05
-2.4774301768663e-05
-1.34418495476804e-05
-1.71773114618511e-05
-1.37026107606761e-05
-2.94002990237837e-05
-1.39311604151031e-06
-1.46987561129343e-05
-2.87403544909633e-05
-2.29854814640089e-05
-1.31908783213173e-05
-1.92066015151397e-05
1.19620271195571e-06
-3.19482285348078e-06
-8.70931892424106e-06
-1.52768754592364e-05
-2.94619176604285e-05
-9.05867423905651e-06
-2.11384250008619e-05
-3.63786807624766e-05
-3.02651222377048e-05
-2.95716032690932e-05
-2.08994997319831e-05
-2.04973134294264e-05
-2.8903838935053e-05
-2.5670241655835e-05
-2.19573295305398e-05
-2.02056679076906e-05
-2.93341753846545e-05
-3.82006192384184e-05
-1.7686158124319e-05
-3.93285467972091e-05
-9.16750760020294e-06
-6.98403262803985e-06
-2.41144048390043e-05
8.58021279248862e-07
-2.95483680242932e-05
-6.86540623956898e-06
-4.54382175077914e-06
-5.89670556914674e-06
-3.48993029037823e-05
-1.53963540905271e-05
-2.3974063753838e-05
-4.33411381679663e-05
-2.123214171007e-05
-3.91082491830849e-05
-2.84782034018806e-05
-1.28867005456667e-05
-4.03159939740495e-05
-2.13789149161866e-05
-2.91899740303472e-05
-2.01430331893261e-05
-8.25350849927954e-06
-3.17310843466417e-05
-1.88128334288074e-05
-5.78613971483057e-06
-1.09077490671618e-05
-2.2022669928703e-05
-8.76741592198335e-06
-3.40934606261061e-05
2.22496832384154e-06
-3.42703044083559e-06
-1.07024617155611e-05
-2.36657990585978e-05
-1.38828049047148e-05
-2.01209638845617e-05
-3.00699153048763e-05
-2.44444349100292e-05
-1.81729258757847e-05
-2.48421631927282e-05
-2.5150206324218e-05
-8.20298127221272e-06
-8.41305114794541e-06
-3.50570026437496e-05
-3.34803176879743e-05
-1.61358947079119e-05
-3.12812637948492e-05
-1.55246053064106e-05
-1.51863347791895e-05
-1.21939966945527e-06
-1.1066500712708e-05
-1.13841524825821e-06
-1.69022789685021e-05
-1.90987409730115e-05
1.19589570075563e-06
-2.30962661858158e-05
-1.83484455318795e-05
-4.40795828439721e-05
-2.79464900202203e-05
-1.242517276803e-06
-2.35760482848289e-05
-1.31934111247092e-05
-4.04101137192144e-05
-3.60901172082557e-05
-3.42360157477009e-05
-2.04223496244893e-05
-2.57574551460846e-05
-3.60120952491412e-05
4.29744112279549e-06
-3.20734651288704e-05
-2.80412347495016e-05
-2.02599263545807e-05
-1.98120270757996e-05
-4.43733548987951e-05
-2.16109911008946e-05
-3.27915472417442e-05
-2.76283265118343e-05
-2.92893833464856e-05
-1.15999004808083e-05
-2.591495967403e-06
-3.03347931187846e-05
-1.0810710955255e-05
-1.86019177997894e-05
4.12381719357948e-07
-1.27952370936603e-05
-3.16965141624074e-05
-2.09220265050163e-05
-7.69808696913417e-06
1.41911536644907e-06
-3.03847387513348e-05
-2.62842358881063e-05
-2.90289816152239e-06
-4.36514684700464e-05
-2.28354785037373e-05
-3.19780621150964e-05
-2.89236611185993e-05
-2.8041246508381e-05
-1.17947401851323e-05
-9.41449596821076e-06
-2.96029586867003e-05
-3.61751260254759e-05
-3.90051094834891e-05
-9.15454515154308e-06
-1.04940196466536e-05
-3.51208674908384e-05
-6.27062729073282e-06
-1.27547418997294e-05
-1.50323761609292e-05
-6.22879278821979e-06
-1.27672346414675e-05
-3.51000051251588e-05
-1.50708594229513e-05
-2.92977748364734e-05
-1.59550068083752e-05
-1.71235317259934e-05
-2.85439815518162e-05
-8.59544900847482e-06
6.42218881175004e-06
-1.16931081196443e-05
-1.50509226822068e-05
-1.67304638881206e-05
-3.50457871746845e-05
-3.0395715192928e-05
-2.24679403326825e-05
-3.4165116318967e-05
-2.77319281844469e-05
-1.92121676246434e-05
-2.98986051844885e-05
-1.91488869930541e-05
1.93354484502888e-06
-4.00664251135844e-05
-2.96859129031263e-05
-1.85738086884438e-05
-4.31533278970924e-06
-4.12127364607056e-06
2.76918530981706e-06
-1.65134825041816e-05
-1.78779007185808e-05
-1.61897956094218e-05
-1.8714161067906e-05
-2.28294330439618e-05
-2.05264621320127e-05
-8.54238737842895e-06
-1.62186762948027e-05
-1.5323605910032e-06
-3.14710660148767e-05
-1.60399357047457e-05
-2.30118758450085e-05
-4.09968607474563e-05
-8.06361415515689e-06
-1.50417806042066e-05
-2.51303419962741e-05
-2.54810754376702e-05
-5.84286756873429e-06
-1.07117726393496e-05
-1.59761954124968e-05
-2.7231693296488e-05
-6.3660297108225e-06
-1.40848955113924e-05
-2.55142416859468e-05
-3.30548206731223e-05
-1.1380116834665e-05
-3.94255060853585e-05
-1.21987543833615e-05
-2.24595273184025e-05
-7.05960105795766e-06
-1.54464792305647e-05
-1.62858668686283e-05
-1.67876021798774e-06
-3.441715910975e-05
-1.28496967380111e-05
-9.74064317287446e-06
-2.23049107679022e-05
-9.00423886100229e-06
-3.80881564556088e-05
-1.41173907697059e-05
-2.22984733850761e-05
-2.9573535159752e-05
-3.9132532783366e-05
-2.50117076462928e-05
-2.75576795568489e-05
-3.67030148013159e-05
-1.57861445316743e-05
-1.50326110576646e-05
-2.72067044456832e-05
-1.71678708435056e-05
-3.14046114913284e-05
-7.14379488077447e-06
-1.17812166948049e-05
-2.63509793523248e-05
5.3298140006605e-06
-3.16404360049738e-05
-2.65219436166041e-05
-2.76412039454658e-05
-3.48175701243939e-05
-1.79279683641848e-05
-2.47144783137836e-05
-1.09633035485557e-05
-2.74520629756776e-05
-1.87289786959807e-05
-2.33295713155891e-05
-3.004472153247e-05
-2.03958237111298e-05
-3.7738071807099e-05
-1.44717078038353e-05
-7.09286669258704e-06
-2.54992864082621e-05
-2.9886243856599e-05
-1.5335085415721e-05
-2.74158884742542e-05
-1.38958759598915e-05
-4.00049321743028e-05
7.09186532481304e-06
-1.89455737628873e-05
6.85304305012604e-06
-1.98985137119731e-05
-2.55317101216589e-05
-7.97806740528652e-06
-3.10523134641514e-05
-3.00316260879776e-06
-1.37715833545201e-05
-1.80550148677958e-05
1.95619554439344e-06
-1.24090178034804e-05
-3.70177480288941e-05
-1.39998677226034e-05
-4.02107717131297e-05
-3.62296732318909e-05
-2.96542167608492e-06
-1.96157586554463e-05
-3.83864807312028e-05
-8.17854327166803e-06
-1.58010059314228e-05
-3.30835500561406e-05
-2.04224225745429e-05
-4.83304255674353e-05
-1.71734453594461e-05
-3.24310356099084e-06
-4.36606315725697e-05
-1.52949327359577e-05
-1.31625848209506e-05
-2.29002849554928e-05
-1.22311528374271e-05
-1.06565791872461e-05
-2.46704217542573e-05
-1.36238414171191e-05
3.59064048165729e-06
-1.9672326674961e-05
-3.9687791867548e-05
-1.78940943129647e-05
-3.25404968696365e-05
-1.47926965476856e-05
-2.79425322967512e-05
-2.46015928912732e-05
-3.44003556635223e-05
-2.1175722720184e-05
-1.82115396495193e-05
-1.86004554082529e-07
-2.19052433342434e-05
-2.27784827720487e-05
-1.74947669287109e-05
-1.63927975683865e-05
1.15468259960907e-05
-3.2230914697677e-05
-2.09879454463273e-05
-7.8321249994487e-06
-3.29131479220893e-05
-3.81664311404755e-05
-1.55379690447033e-05
-1.59623593380588e-05
-2.42864994406402e-05
-1.71927985617515e-05
-3.00431637497493e-05
-1.69596031459297e-05
-8.39073018987914e-06
-2.58989052779886e-05
-2.82553658523649e-05
-2.30644965005172e-05
-2.15501192192237e-05
-2.50027230754433e-05
-1.48907718814635e-05
-1.0986550426593e-05
-2.24817274300662e-05
-1.74337578675911e-05
-2.21292936699795e-05
1.6185252345553e-05
-6.16071136953049e-06
-1.02436133302129e-05
-1.81626323926954e-05
-1.50083836345317e-05
-1.86500358670012e-05
-3.43504056428613e-05
-1.71937648676646e-05
-3.26403667084015e-05
-2.17659791841325e-05
-4.88952306597536e-05
-3.42145597159256e-06
-7.41299509270102e-06
-1.48892790906751e-05
-2.63606097510718e-05
-4.29115424788434e-05
-3.13471777450403e-05
-3.31876832453906e-05
-2.43388958178087e-05
-9.76921074342496e-06
-1.99553607994457e-05
-6.86932427163026e-06
-6.8792007143225e-06
-3.41506247260379e-05
-1.61144081564881e-05
-2.45932349606028e-05
-7.74082122188486e-06
-3.00909267918788e-05
-2.11071681287257e-05
-1.2829469908729e-05
-2.94100658295862e-05
-9.42763043208381e-06
-3.6353876248043e-05
-3.20961663707348e-06
-1.42542842954341e-05
-1.74051115499099e-05
-2.54668896152338e-05
-2.44037054324927e-05
-1.58997184458793e-05
8.2521871849644e-06
-2.15307228533459e-05
-1.76336154146e-05
-2.22553675929565e-05
-2.83327915436957e-05
-2.94756055468721e-05
1.29238854116307e-06
-2.27635119007832e-05
-2.02062768187386e-05
-4.15064491285241e-05
-2.14597129801876e-05
-3.12640808829146e-05
-4.25802409941641e-05
-2.78735505709223e-05
-3.48943360399384e-05
-1.76355534988075e-05
-2.68484556994996e-05
-2.69286525350671e-05
-9.02553933834287e-06
-2.60956735112112e-05
-5.72416993494857e-06
-6.86772820922054e-06
-3.88357225983886e-05
-1.32313661419256e-05
-3.43079792465095e-05
-1.74591260100686e-05
-2.84488274256558e-05
-2.27428565148884e-05
-2.8585219596698e-05
-8.81257419729187e-06
-2.03416315376223e-05
-1.43433194413796e-05
-2.65339615634954e-05
-1.59742092363191e-05
-2.19159413278664e-05
-8.97666581739989e-06
-2.98904761641641e-05
-2.4566069146092e-05
-1.38429838735599e-05
-7.60727046068579e-06
1.46546118896103e-06
-1.0329115596865e-05
-1.7420970000983e-05
-2.17059425858339e-05
5.40812618994057e-06
-1.16264239614418e-05
-1.8259915763744e-05
8.5055565004961e-06
-6.69966314057384e-06
-8.77316386475999e-06
-1.81791740093832e-05
-2.60545807990969e-05
-1.54026299806952e-05
-5.26817211827015e-07
-3.34596902908857e-05
-2.38246197470003e-05
-5.78088416946408e-06
2.87438999443923e-06
-2.1439077152046e-05
-1.9724996067293e-05
-2.14618541452921e-05
-3.49311277828814e-05
-4.88360464845099e-05
-5.70325544020116e-06
-3.59642652767824e-05
-5.83789928698031e-06
-3.10649490177381e-05
-3.49502222619927e-05
-2.40005113185658e-05
-2.44477065086543e-05
-4.36301262810913e-05
-2.35394018742826e-05
-2.44248493032884e-05
-3.3175704825322e-05
-4.93784881538032e-06
-1.60000630477114e-05
-1.13001713478277e-06
-1.70147341415734e-05
-1.27413877820825e-05
-3.1991423658063e-05
-1.61416714477235e-05
-1.68284149315801e-05
-2.41015285670128e-05
3.1252602056225e-06
-3.43479754930785e-05
2.54593499241226e-06
-1.12305214574927e-05
-2.23709050135823e-05
-1.66591461770756e-05
-9.94652712609284e-06
-2.77284947927279e-05
-1.8723261212444e-05
-6.75732336638888e-07
-1.13546358774876e-05
-9.05255608170922e-06
-2.166117546683e-05
-2.76605667680151e-05
-9.67848874876367e-06
-9.77607852079709e-06
-2.18499761634669e-06
-1.08629628141168e-05
-2.08822193133507e-05
-3.19934557771207e-05
-3.70770643179765e-06
-1.18897750157805e-05
-2.08428421035448e-05
-2.78707587418663e-05
-2.7413338529256e-05
-7.17166652364004e-06
-2.19931207028459e-05
-2.12726532076222e-05
-9.72944751274933e-06
-7.8454377648322e-06
-1.55144903464186e-05
-2.41341545672746e-05
-4.58935575434193e-05
-1.11156559472142e-05
-1.98373877133684e-05
-1.7009221416682e-05
-2.85102067611766e-05
-2.42180109769869e-05
-1.78783612356364e-05
-3.23459362130199e-05
-7.3679871493063e-06
-2.16280922795714e-05
-3.75530099213514e-05
-2.53697650310615e-05
-1.73721069273047e-05
-4.73855618184205e-06
-2.00814390501315e-05
-3.31545429812415e-06
-2.00132047377345e-05
-1.41681207662646e-05
-8.52687881064046e-06
-2.96284912818761e-05
-2.80898191009361e-05
-2.00161611395421e-05
-2.75067128475977e-05
-3.33807355814377e-05
4.86288962639243e-06
-2.33194800006683e-05
-2.56734734884414e-05
-2.06218534296474e-06
-1.36552197597211e-05
-2.04625845426375e-05
-9.71742300366337e-06
-1.82083021232051e-05
-2.26008393967905e-05
-1.83732964138068e-05
6.9972779789055e-06
-4.41081385292234e-05
-2.75885566596328e-05
-1.55171997023028e-05
-1.48326460136847e-05
-3.43804358844349e-05
-1.91803788651444e-05
-3.33971329281673e-05
-2.26547033550754e-05
6.62495658465653e-06
-2.03027598108451e-05
-1.54733432522919e-05
-2.06397064428506e-05
-3.46298777097947e-05
-3.28397853961499e-05
-9.43125523390445e-06
-3.28395269007199e-05
-3.23915657596163e-05
-2.27859397479862e-05
-2.86247603236743e-05
-2.27801624503432e-05
-3.09211230816176e-05
-2.9027266641513e-05
-1.61872309153948e-05
-6.10915421292672e-06
-1.98781887870436e-05
-8.40463637337334e-06
-1.73394822987722e-05
-1.09833037212259e-05
-1.50140746986224e-05
-3.13569919966078e-05
-7.27769857321403e-06
-3.14011212564043e-05
-6.47629386952664e-06
-2.17930233328014e-05
-2.07466343810136e-05
-2.71477388439004e-05
-2.01117943295727e-05
1.71937346157088e-06
-1.82929708813723e-05
-2.08359429196359e-05
6.60554352826959e-06
-9.67920682312121e-06
-1.77626260386934e-05
-2.31133149758212e-05
-2.03240968964863e-05
-3.22686695415513e-05
-1.32489754791843e-05
-3.04331480444922e-05
1.01263472687521e-06
-3.26514666694194e-05
-2.45183175981197e-05
-1.32900969469421e-05
-1.89863148992749e-05
-1.89963465318857e-05
-2.46243534138226e-05
-1.91707512230159e-05
-3.30991064379836e-05
-1.90666040302023e-05
5.89073233628639e-06
-2.07691017361469e-05
-3.51745283103066e-05
-2.90306798669258e-05
-1.94738856021079e-05
-1.21428498521605e-05
-2.3022534183607e-05
-8.34845897259122e-06
-1.17655174358196e-07
-3.63078340320039e-05
-1.93089329989568e-05
-3.18741617704574e-05
-2.43958584877877e-05
-3.37783752982627e-06
-2.30790577785129e-05
-2.71613378698434e-05
-5.97090902599028e-06
-1.66852299998153e-06
-3.02161188536429e-05
-2.70352240381748e-05
-6.40703257368118e-06
-1.82943792871782e-05
-2.80536515867743e-05
-2.20463777754348e-05
-2.43162522121382e-05
-2.5981326545982e-05
-2.18589543110904e-05
-2.40110358480051e-05
-1.955161426432e-05
-9.90521003696439e-06
-5.9804877411689e-06
-2.53642973509134e-05
-2.66755810468747e-05
-8.55319249665282e-06
-1.49751477576614e-05
-2.1428185965391e-05
-4.96063917618742e-05
-3.01841190593076e-05
-1.7572095493473e-05
-2.61040287542689e-05
-2.61309148734451e-05
-2.06317733989019e-05
-4.01437651586083e-05
-1.29053257002676e-05
-3.09874842778188e-05
-1.79978960837196e-05
6.39477971943046e-06
9.65620770520408e-06
-2.14756913641638e-05
-5.82156211846537e-06
-2.35094721226082e-05
-1.37699845409276e-05
-1.76904618343644e-05
-1.65252650897332e-05
-2.2146595631328e-05
-1.57775537814567e-05
-2.58849821362394e-05
1.26786193051576e-05
-2.22575258115358e-05
-2.77513685781442e-05
-2.72125630123972e-05
6.38412782502317e-06
-2.66652180257682e-05
-1.70990750552145e-05
-6.93331211507525e-06
1.00098963347864e-05
-3.97437478937947e-05
-2.33314292448846e-05
-9.00738639493523e-06
-2.15359636667676e-05
-2.53812764515148e-05
-1.03439270616498e-05
-7.96074584713791e-06
-2.35750895771765e-05
-2.28453917562552e-05
-1.67297583653913e-05
-1.56187918158868e-05
-1.48078635396663e-05
-3.56842099973711e-05
-3.13542462328117e-05
1.72279402304448e-06
-2.01218121768878e-05
-3.05999912096404e-05
-2.61085495193362e-05
-2.46199221393628e-05
-8.96186851963277e-08
4.65171478635916e-06
-3.35730075910025e-05
-2.71287265595177e-05
-1.56137666925905e-05
-2.05968262719213e-05
-2.21579489996096e-06
-2.01960503144127e-05
-2.02884842664417e-05
-3.00805412954559e-05
-3.11586827586926e-05
-2.18204407194763e-05
-2.02032329644026e-05
-2.56611878928065e-05
-2.2997717489923e-05
-1.37660245153838e-05
-2.11284920592072e-05
-1.21626716830441e-05
-2.30911302760654e-05
-3.78826573998808e-05
-2.48457113894364e-05
-1.13258053492076e-05
-2.60495497855643e-05
-1.71652783677411e-05
-2.83537708071067e-05
-3.99700444276999e-05
-2.92887449560534e-05
-2.21961379176831e-05
-3.38386049604828e-05
-3.63593862221402e-05
-1.11834602925739e-05
-2.42693818514793e-05
-1.6641026144084e-05
-2.15292855936759e-05
-3.77890271242689e-05
-4.4353725686304e-05
-1.78653478816562e-05
-3.38669678418216e-05
-1.46908797438319e-05
-2.0214769190024e-06
-4.13290265296912e-05
-6.12721825409023e-06
-2.4318208996817e-05
4.13180510449023e-06
-1.44950952365738e-05
-3.7794439577615e-05
-3.14581454796745e-05
-2.18672987248346e-05
-3.90672960872415e-05
-1.60516615953431e-05
-3.59612649218961e-05
-2.01310073162591e-05
-1.19902051693237e-05
1.68297489653122e-06
-2.28442064579768e-05
-1.33004476154215e-05
-3.14850291346765e-05
-5.78235493215614e-05
-3.28757523793736e-05
-4.11211471763104e-05
-1.81727181107845e-05
-3.96975214886539e-05
-3.15279868351738e-05
-2.43842656858901e-05
-1.67736405314781e-05
-1.75491851924953e-05
-4.3940197067814e-05
-2.7324947556901e-05
-1.12213067816137e-05
-4.94451755012594e-05
-7.19144447494244e-06
-2.19203775690178e-06
-1.10538609425855e-05
-1.38297701185164e-05
-1.4275273684546e-05
-1.85685698668842e-05
-9.05054838233148e-06
-7.09054540205227e-06
-3.50056219364959e-05
-1.84930787793281e-05
-6.75257445194749e-06
-1.7481811650845e-05
-2.2146382422079e-05
-6.77704655611764e-07
-2.60619505486875e-05
-2.11321356627861e-05
-4.8568534429503e-05
-3.70071304073607e-05
-1.37515175244924e-05
-1.78806370297846e-05
-2.09502835749593e-05
-2.39648721611286e-05
-9.8100038286957e-06
-2.32531281461103e-06
-1.60249893770445e-05
-1.08786227470475e-05
-2.2962892264061e-05
-2.28708686533427e-05
-5.77920894755372e-05
-3.14809359501675e-05
-2.54580839566488e-05
-1.24940490673688e-05
-2.50992505821743e-05
-1.05169696553824e-05
-2.65801445720605e-05
-4.10415087631888e-05
-1.85640278264567e-05
-2.43964393091042e-05
-1.42712458869466e-05
-2.85945880715948e-05
-9.66502607984112e-06
-1.70703687367705e-05
-1.34192517887426e-05
-3.1769398874749e-05
-1.63577888502925e-05
-2.16442236531896e-05
-3.81918356836048e-05
5.82935576724754e-07
-2.19357164044522e-05
-2.24270034992849e-05
-2.10081375172117e-05
-3.35112013412896e-05
-2.54598804383406e-05
5.91572507088504e-06
-3.95571226532889e-06
-3.51458850533804e-05
-3.9262864921422e-05
2.39082471061844e-06
-1.09408840165292e-06
-2.9434899770479e-05
-2.60563037217129e-05
-1.97829815489324e-05
-2.26429517903792e-05
-8.98097231486998e-06
-3.08546339476669e-05
-3.67759233999748e-05
-2.37459652878053e-05
-1.88594733176795e-05
-2.30540071634548e-05
-1.39666274038503e-05
-3.48016620723416e-05
-3.49848193814438e-05
-9.57828976092566e-06
-2.49909131290174e-05
-2.69163865659671e-05
-5.49424073671427e-07
-1.22900665604035e-05
-1.24765963003831e-05
-2.4936416548431e-05
-7.92430741306832e-06
-1.94060747090986e-05
3.81950365070388e-07
-6.75216166227946e-06
-6.08248036478097e-06
-3.52022980025687e-05
-1.9272298725775e-05
-2.52310101980846e-05
-1.07218274872705e-05
-1.97605551345341e-05
-2.07830157407705e-05
-2.23656307614381e-05
-1.28257121536509e-05
-3.257855789271e-05
-2.49711261235093e-05
-3.6592371203059e-05
1.20298200577945e-05
-4.11502302945827e-05
-4.92896257890744e-05
-1.11675442715857e-05
-9.61437880947042e-06
-6.95283511828133e-06
-6.00852741183208e-06
-2.28607018284808e-05
-1.08957102629846e-05
-2.27204432470469e-05
-1.00766235651573e-05
-2.13209850975402e-05
-1.19654097890457e-05
-1.30797809830608e-05
-3.22776192856502e-05
-3.46668191987427e-05
-2.48506011911182e-05
-4.68583823002147e-05
-1.62954599468721e-05
-1.82003071095645e-05
-3.34515455396803e-05
-1.45696475555216e-05
-3.08316538209181e-06
-8.92976412521414e-06
-3.39553488270726e-05
-1.83934110053124e-05
-1.2716458424461e-05
-2.81997011763477e-06
-2.49440545140662e-05
-1.94307893835974e-05
-2.54482739467139e-05
-3.2980388214403e-05
-1.85890588057223e-05
-2.32230407543052e-05
-3.09727695845616e-05
-4.16520508992272e-05
-2.03892155673239e-05
-9.89971659475278e-06
-1.94764764766972e-05
-1.15985682902388e-05
-1.30102762760554e-05
-2.18612391132273e-05
-1.37777874156884e-05
-3.39167467910133e-05
-3.38769455663747e-06
-3.27440765729506e-05
-1.98212780057445e-05
-2.43519329279638e-05
-2.81877610157665e-05
-3.28274976313281e-05
4.41257996301103e-06
-7.47073281380731e-06
-3.3884199220694e-05
-4.84125320075046e-05
-9.13439346527896e-06
-1.54106518119385e-05
-4.57781667709542e-05
-3.6128360578306e-05
-3.80951663984074e-05
-1.01131940056976e-05
-2.61117808109624e-05
-1.2050901093645e-05
-2.27690766524055e-05
-3.47975231441337e-05
-5.43726438710053e-07
1.44381576640717e-05
-2.7563271752434e-05
-1.81824896253954e-05
-1.61888172343948e-05
-1.03578460192398e-05
-3.64685777216356e-06
-2.99338707387127e-05
-1.68049860304626e-05
-1.66216460674839e-05
-1.05605253009833e-05
-3.10880662335748e-05
-3.99829676478474e-05
-2.60935914208232e-05
-7.56413129983185e-06
-1.50333161032816e-05
-2.38558718705088e-05
-1.60831461922981e-05
-7.75338749638219e-06
-1.98708483579749e-05
-7.77990663938393e-06
-3.58259654747808e-05
-1.84877449543229e-05
-1.62126719268302e-05
-4.26984439388873e-05
-2.88274381338851e-05
-1.84327461113379e-05
-2.54321471939429e-06
-2.46686556586914e-05
-1.48840436215087e-05
-2.36529629565324e-05
-8.02166916818901e-06
-3.85435470699483e-05
-2.09178636639891e-05
-1.02594927274202e-05
-2.34054964477145e-05
-3.50300307250649e-05
-1.4969582329747e-05
-2.8374647314833e-05
-9.15519546699537e-06
-7.23242410952019e-07
-1.70571929995343e-05
-2.54862018488077e-05
-1.85987301957536e-05
-9.62939279049039e-06
-2.49440373632462e-05
6.32287747153917e-06
-8.42110707116567e-06
-3.40643391775628e-06
-4.46126984010705e-05
-1.69454273260436e-05
-5.74721432686166e-06
-3.86799210413372e-05
-2.8588410391494e-05
-1.35838312450289e-05
-3.10282938273543e-05
-1.19462580617622e-05
-1.82921067180928e-05
-2.83113558344987e-06
-5.80001756686765e-06
1.45273858584329e-05
-2.82254299238232e-05
-1.37858525422232e-06
-9.52223526138317e-07
-3.08555873700369e-05
-1.6670903235972e-05
-2.34219070530505e-05
-2.52616903270376e-05
-2.54218814752194e-06
-1.47066510770917e-05
1.85373876606366e-06
-1.22033088312511e-05
-2.38253902071487e-05
-2.55494425929561e-05
-9.48295435350956e-06
-9.24428922875942e-06
3.80411316448598e-06
-1.9992767225698e-05
-1.29096610311821e-05
4.15976385722693e-06
-3.25169435764647e-05
-2.59943496714671e-05
-1.86223563883143e-05
-2.3136373050994e-05
-4.6993074513427e-05
-8.8940966354706e-06
-2.46713463023353e-05
-3.90884233525103e-06
-6.53834184537721e-06
-1.41192044106943e-05
-2.60820260653206e-05
-6.38129031015357e-06
-1.85592192519304e-05
3.50344895153834e-07
-3.7134418889502e-05
-7.44681583004801e-06
-2.9039043524412e-05
-2.61253387292535e-05
-9.23545846640964e-06
-3.36814403258126e-06
-2.80681893345615e-05
-1.85992758496406e-05
1.19645309806052e-06
-6.54949761390157e-06
-1.96907421670225e-05
-4.10783529731234e-05
-2.63947563749311e-05
-1.43115680657112e-05
-2.83999285817076e-05
-1.38174576868315e-05
-8.33811794090189e-06
-2.96489641876219e-05
-2.95466412797324e-05
-3.77015444375561e-05
-7.63761836843347e-06
-2.70185537333176e-05
-3.08837219284223e-05
-1.62271795362738e-06
-1.385856541064e-05
-2.28218094089403e-05
-2.74286584045021e-05
-3.54373116239291e-05
3.03927418158813e-06
-9.04269643678597e-06
-1.64639545192307e-05
-2.02218915793036e-05
-6.38890827109539e-06
-1.89948353911741e-05
-3.06761441895091e-05
-1.25532477231546e-05
-2.02038748107879e-05
-3.30860799410356e-05
4.77553120363993e-06
-9.3196321637594e-06
-5.70276688336653e-06
-2.17357817910562e-05
-7.28102396565927e-06
-2.19740956327308e-05
-1.84038064986334e-05
-1.73820590365016e-05
-2.94138242582108e-05
-2.0564253121449e-05
-1.35567340381511e-05
-2.94214053208496e-05
-3.43035135011959e-05
-4.44951466285361e-05
-1.19821489785379e-05
-1.37078838650917e-05
-1.94810910138612e-05
-2.44607700650295e-05
-3.16573719429576e-05
-3.01011851739842e-05
-2.13372633108469e-05
-8.30763933613588e-06
-3.14411989377228e-05
-1.8246183434576e-05
-1.24846177630606e-05
-1.74511740529568e-05
-2.19555422849166e-05
-1.53097726111907e-05
-2.14945445143451e-05
-3.17969150232494e-05
2.95949412440893e-08
-2.0587840471841e-05
-2.13777199497786e-05
-3.96725041247207e-05
-2.74427347699705e-05
-2.94345218529514e-05
-1.4695961741292e-05
-2.98201255923893e-05
-3.72174225121465e-05
-2.62786126428971e-05
-2.91073222624735e-05
-1.82073186179293e-05
-2.80377737139548e-05
-1.68124166937415e-05
-2.42628239634956e-05
1.61398780384127e-06
-1.96052279380734e-05
-1.77127847632982e-05
-2.67077772155564e-05
-1.84943241838418e-05
-2.06595930945819e-05
-1.60870838533848e-05
-2.00955976840998e-05
7.71857387718337e-06
-3.91578206435067e-05
-3.65712365999969e-05
-1.89105050469048e-05
-2.52883812556577e-05
-3.09575445369413e-05
-3.79693392562571e-05
-4.14804716580899e-05
-2.3650117427177e-05
-3.97347332157764e-05
-1.13106061833129e-05
-5.37840958757339e-06
-9.62456594371917e-06
-1.28667247934869e-05
6.32599122229875e-06
-2.08190924559605e-05
-2.2630580850668e-05
-2.03451764770233e-05
-3.06431634736115e-05
-9.80294189139671e-06
-2.00869977394369e-05
-1.86172147428865e-05
-2.00849679787283e-05
-2.45568294800409e-05
-2.485982835049e-05
-3.15104193794401e-05
-4.76911472634626e-06
-3.55402280879262e-05
-1.050333947452e-05
-2.62726270347432e-05
-4.17280409632225e-05
-2.25870197934004e-05
-3.51068520323983e-05
-4.29530342681188e-05
-2.77888289093077e-05
-3.07992899740198e-05
-4.66340246869326e-05
-3.3942971946202e-05
-3.69605459920773e-06
-1.39435220116414e-05
-1.49265682031232e-05
-2.70085960498152e-05
-3.22344417035923e-05
-1.49005647317032e-05
-1.90516174321734e-06
-1.70399936157805e-05
-1.36847165881389e-05
-2.60830282546111e-05
-4.19519537787543e-06
-2.24072657169852e-05
-1.72742291791871e-05
-1.07583865278008e-06
-2.42355871591875e-05
-2.94372288471666e-05
-1.31925659165268e-05
-5.26123554216525e-05
-7.13176394855521e-06
-1.75663431873305e-07
-2.7425903648487e-05
-1.36820591650413e-05
-2.23951241181961e-05
-3.49498926598506e-05
-2.355367387747e-05
-2.64079783883631e-05
-1.6742153180624e-05
-7.52350423041954e-06
-1.09519755606424e-05
-2.59864635640664e-05
-1.80310002668191e-05
-9.38975450907658e-06
-1.2947278847968e-05
-2.51446221432593e-05
-1.89003243823936e-05
-1.35170655301839e-05
-1.14593193801838e-05
-9.35718691337373e-06
-2.37432396298669e-05
-7.49767526464577e-06
-5.42643708460932e-06
-3.37287663554117e-05
9.9150208340575e-07
-2.9352735976407e-05
-2.17339471152639e-05
-2.24125088154858e-05
-9.95801863039967e-06
-2.90058388898356e-05
-4.07922754403429e-05
3.0073429002481e-07
-2.83017506049686e-05
5.86311497653069e-06
-1.06214085865602e-05
-1.50201129343799e-05
-1.0874089429201e-05
8.9705332921904e-07
-2.80397029147412e-05
-1.74944079651389e-05
-3.18153412540026e-05
-1.18009715027752e-05
-2.18349399366686e-05
-3.83074749146575e-05
-1.95021686198632e-05
-2.57107722817875e-05
-2.99783036059496e-05
-1.18769711840186e-05
-2.81757241716827e-05
-8.20828213051228e-06
-3.84866425362153e-05
-1.65892502787165e-05
-1.42264298885672e-05
-1.70805505242282e-05
-1.8820654649302e-05
-1.14143369696477e-05
-3.09451803817057e-05
-1.83827125212711e-05
-2.03319495836869e-05
-9.80068067434457e-06
-2.73821755444506e-06
-2.26789646441346e-05
-2.3509309796045e-05
-3.13572143694594e-05
1.0857961545211e-06
-1.2644809522396e-05
-7.58143138992932e-06
-1.65914047353193e-05
-1.60998121492429e-05
-2.23908119100788e-05
-4.17875494971868e-05
-2.43613263455495e-05
-1.63927394888707e-05
-3.05850129672533e-05
-1.1011763734709e-05
-2.12117037100162e-05
-1.50858523703939e-05
-2.22078814267916e-05
-6.26033175542208e-06
-5.25261798985258e-06
-7.54655395537229e-06
-3.81599163009416e-06
-3.71107284684281e-05
-2.46772027689075e-05
-2.43651116155473e-05
-3.66558625421985e-05
-2.91347333048665e-05
-4.96143044538755e-06
-3.15597020595727e-05
-2.97580521479364e-05
-2.08095186655368e-05
-4.3438208943857e-05
-3.00927575912243e-05
-2.84995535881872e-05
-2.72566446231067e-05
-2.06135162120322e-05
-1.80665645395642e-05
-3.01637792659983e-05
4.93546796820506e-06
-3.19291480095918e-05
-8.46609757814011e-06
-2.83989708464606e-05
-4.52790789658778e-05
-2.32091904445812e-05
-3.64195310574067e-05
-1.89998691797936e-05
-5.10335796803184e-06
-2.16285157403284e-05
-3.18779934869532e-05
-2.02392009091183e-05
-9.21418974247963e-06
-1.65247747329602e-05
-1.90358689454991e-05
-3.65237239616866e-05
-4.44946249478078e-06
-3.95382032691987e-05
-3.07314743965035e-05
-4.14265464847947e-05
-1.18359369647664e-05
-1.06203534187766e-05
-2.17038053536644e-05
-1.30375911946784e-05
-1.5141293600928e-05
-3.57520527906816e-06
-2.17707337524641e-05
-1.69184395843689e-05
-1.62688159796092e-05
-2.27052934356608e-05
-1.97179611299394e-05
-1.02652864350402e-05
4.02052522786566e-07
-2.82045055720409e-05
-2.174435501892e-05
-3.37663437635152e-06
-8.46732982628045e-06
-3.18058290725847e-05
-1.89842161729872e-05
-1.01592080593959e-05
-2.84560567319394e-05
-2.17334454552798e-05
-3.21692840886685e-06
-2.0703923004732e-05
-2.54315943984438e-05
-2.20725845769161e-05
-1.26188035529592e-05
-1.76793861216786e-05
-3.2646951246726e-06
-3.39257645516114e-05
-4.29864908209737e-05
-2.81291149165881e-05
-1.19628688361046e-05
-8.20250751445811e-06
-3.02611667773677e-05
-1.71677220477009e-05
-4.63332325474751e-05
-2.80037290990501e-05
-1.47908387917191e-05
-2.82017882819525e-05
-1.83785125127019e-05
-4.19867974024342e-05
-1.29059311243404e-05
-1.53611628127259e-05
-8.45876019277267e-06
-2.0954293779949e-06
-3.19402229563019e-05
-2.53235539821517e-05
-1.55537810840909e-05
-1.42168223131143e-05
-4.11209688336141e-06
-2.10954732119305e-05
-2.09295475706542e-05
-2.35548976647277e-05
4.96480279566051e-06
-5.30778916003005e-06
-2.82383150735464e-05
-1.58046087356689e-05
-2.89776444396937e-05
-9.00291627312584e-06
-1.2665646591217e-06
-1.80035462309062e-05
3.04366799169534e-06
-4.27507389845554e-06
-2.13075438175028e-05
-8.31477638331259e-06
-1.38221138647251e-05
-9.50391290806506e-06
-1.81251420551183e-05
-1.79941380706118e-05
-1.34410235698336e-05
-2.56408352070737e-05
-1.28664236552603e-05
-3.69700988513027e-05
-1.71672709147442e-05
-2.58003936904064e-05
-3.09933458319608e-05
-4.56294095764423e-05
-3.0794072953627e-05
-7.34588142290263e-06
1.20420065257887e-05
-2.01265296414574e-05
4.82993696367533e-06
-3.90142753770293e-05
-2.13099266622776e-05
-8.46421987092707e-06
-1.64339673245028e-05
-1.02384447760812e-05
-3.47695270565108e-05
-3.65156670933711e-05
-2.14137007816783e-05
-1.8653908733241e-05
-1.3885863691292e-05
-4.31021117033061e-06
-3.87926243788506e-05
-3.30500530840188e-05
-2.04189269341204e-05
-2.1571281478328e-05
1.41766166506069e-06
-2.19994780055024e-05
5.82631406305082e-06
-1.35306572853855e-05
-2.75329505089163e-05
-1.75272965855284e-05
-2.25470606982166e-05
-2.78847150979306e-05
-1.48561927534916e-05
-1.11436989093444e-05
-1.36884011330048e-05
-1.77796227300616e-05
-2.84814208254803e-05
-7.95297561610571e-06
-1.09537466622979e-05
-3.55589418123754e-05
-1.61616344899128e-05
-4.08596554465299e-06
-1.69925009347382e-05
-1.11038699608464e-05
-1.10649943944894e-05
-1.63932809123832e-05
-3.99159862177978e-06
-2.76712534693175e-05
-1.26739051362392e-05
-2.59417794764265e-05
-1.74375382685278e-05
-2.52589791743084e-05
-2.75129872791301e-05
-1.97794409104589e-05
-1.09185682487749e-05
-2.46254370954143e-05
-2.31674614959717e-05
-5.41334146856507e-06
-2.6963818626097e-05
-1.31247660006346e-05
-1.43462005824182e-05
-2.97714951672008e-05
-1.68587828110063e-07
-3.6890150174905e-05
-4.59584764944918e-05
-3.62607948735297e-05
-2.28361481479314e-05
-5.41292961094007e-06
-3.14215739644785e-05
-1.62687717202045e-05
-3.36940948622565e-05
-4.02888159247941e-05
-3.38567534595834e-05
-3.33711941221914e-05
-2.24888023925813e-05
-2.69991990772658e-05
-9.25095257775321e-06
-1.73509932750229e-05
-1.09723211694991e-05
-3.87043536972139e-06
-2.21899650552921e-05
-8.85418445513522e-06
-1.43127017365552e-05
-1.72899541099094e-05
-8.11726846210294e-06
-2.41172062179043e-05
-3.28513241639151e-05
-2.47749306367288e-05
-4.4046473201427e-06
-2.16880419922876e-05
-3.25085337962269e-05
-1.91385175342029e-05
-1.87318138861925e-05
-1.06824709407169e-05
1.79296909475174e-06
-2.43172123483672e-05
6.05465200123338e-06
-2.02835798028297e-05
-1.65163841597133e-05
8.07046055529303e-06
-6.88919041373215e-06
-1.82462775704003e-05
-2.32271109314516e-05
9.69379676277256e-06
-2.46250809050169e-05
5.65251587737408e-07
1.00561923685523e-05
-6.47580107660951e-06
-2.41744142045132e-05
-2.75946751270218e-05
-2.13319857841911e-05
-9.70666004164643e-06
-5.95604179963157e-05
-1.64796351097099e-05
-1.2840342118708e-05
-5.35908159567303e-06
-1.34761209165506e-05
-3.28270610995812e-05
-2.31296510756444e-05
-1.1869500986805e-05
-8.21403314738105e-06
-2.94848740058216e-05
-2.59384071381249e-05
-2.83939226253419e-05
-3.48588534464115e-05
-8.35142550678929e-06
-3.00604529108263e-06
-1.92118196287637e-05
-2.45678833901571e-05
-8.17873950807975e-06
-1.58522883175871e-05
-2.45222957843229e-05
-7.31841558298999e-06
-9.22693410141923e-06
-2.0964302927871e-05
-2.84641060912108e-05
-2.4934114458014e-05
-1.98567264681111e-05
-1.1593079345477e-05
-2.15061933216928e-05
-1.46717284222871e-05
-5.79136679669278e-06
-1.6695082365598e-05
-1.61677675894441e-05
-2.97260962701683e-05
-3.77384316291244e-06
-2.12140440443837e-05
-1.02478432539356e-05
4.96697341478764e-06
-1.73890871884075e-05
-2.77486382836765e-05
-5.93968768336694e-06
-1.67484750078997e-05
-2.08318883000067e-05
-2.99671811657903e-05
-2.53285449870889e-05
-2.37920099270438e-05
-2.2256091372911e-05
-1.1897817353992e-05
-1.40090546868395e-05
-2.23601862381802e-05
-3.78503516758869e-05
-2.27730184807585e-05
-2.58206103479195e-05
-2.66984676279788e-05
1.30933894673672e-06
-4.86120916790079e-05
-9.47810951152328e-06
-2.25287318108408e-05
-9.36345201044216e-06
-2.40248027402457e-05
-2.33656519286315e-05
-1.460477109397e-05
-2.07697782662035e-05
-1.72558977737976e-05
-1.50626720934899e-05
-1.99206451452418e-05
-2.19442669156423e-05
-2.68932387380192e-05
-6.35692395060294e-06
-2.78670474224805e-05
-1.95839724742273e-05
-6.86632539565696e-06
-2.85935465334413e-05
-2.62815660320674e-05
-1.73896456687091e-05
-3.56436236018554e-05
-2.75447807641287e-05
-2.22808279572476e-05
-2.23166152796356e-05
-3.00418423709012e-05
-2.30728731643163e-05
-1.19926339918222e-05
-2.73411341723032e-05
-2.53480488100721e-05
-1.593701330534e-05
-1.76820373806135e-05
-1.05825718936572e-05
-3.73756831771052e-05
-4.21553408071168e-05
-3.43758451715318e-05
-2.73114890862853e-05
-1.21218049087236e-05
-4.62649367114581e-05
-1.5742966293087e-05
-2.96497941019445e-05
-1.89380334690689e-05
-1.87843175267716e-05
-2.42388021740323e-05
-8.78909311148109e-06
-3.29158363377936e-05
-3.4273929229574e-05
-3.42231726084028e-05
-3.70497535015898e-05
-1.93585279182532e-05
-2.88563392064042e-05
-1.6837626982539e-05
-5.6360303730149e-06
-1.55079760634482e-05
-2.62079242321158e-05
-1.79604742591238e-05
1.61802542354526e-06
-2.62979231646171e-05
-4.74687822170686e-06
-3.03985403887533e-05
-2.19027396851994e-05
-1.76964463513008e-05
-2.56675927323346e-05
-6.26124151591322e-06
-2.74295100667034e-06
-2.36267720846964e-05
-3.0705815014283e-05
-3.15202455768304e-05
-3.70744082984757e-05
-4.96055496673422e-05
-3.89006082475465e-05
-2.80645383852303e-05
-3.15097059282272e-05
-2.5883903497563e-05
-1.23727518189256e-05
-1.89341879001865e-05
-2.12148823653254e-05
-3.13559360869983e-05
-3.34145621014876e-05
-3.92385829992432e-05
-3.56231335505359e-05
-9.30520665591467e-06
-1.84702790716198e-05
-2.34202830369056e-05
-1.92602630280116e-05
4.7002765578731e-06
-2.73325265454476e-05
-1.20659081854e-05
-2.08947660181055e-05
-3.56518630766738e-05
-3.95714900040238e-05
-2.47133509656429e-06
-2.79616399164062e-05
-9.62489245390131e-06
-1.99115068865024e-05
-1.45642805329712e-05
-3.27304277455979e-05
-1.30228640973726e-05
-1.31644629264796e-05
-1.09335897135341e-05
-2.80834241600725e-05
-3.22077994578092e-05
-2.51339278469582e-05
-2.12517050691309e-05
-1.02703158437259e-05
-5.78754757129548e-06
-1.18285524091363e-05
-3.29646684960184e-05
-2.19176456504123e-05
-1.776718183767e-05
-1.86029457737608e-05
1.41216830726953e-05
-1.00022365800532e-05
-8.83804252755612e-06
-1.44447719817758e-05
-3.04050973421312e-05
-1.43026561299662e-05
-1.22647604692773e-05
-3.55314824006324e-05
-3.47910426450832e-06
-2.27797798137709e-05
-1.0673539586248e-05
-3.67475771787763e-05
-2.26137158521106e-05
-2.76994823278566e-05
6.13930677445847e-06
-2.2098786771481e-05
-2.11734060625605e-05
-7.80921807510813e-06
-2.16328932098481e-05
-1.39660205835448e-05
-2.90740140850534e-05
-2.34018984322628e-05
-2.633906232883e-05
-3.32958562315395e-05
-3.85823377052075e-06
-1.86399519203599e-05
-2.90380216324229e-05
-1.60046489848778e-05
-2.99626396788014e-06
-2.12569795136945e-05
-2.23969167554433e-05
-2.01602934472084e-05
-2.6653144736574e-05
-2.17978727763251e-05
-2.69822055985322e-05
-1.15987423395986e-05
-7.01424951532565e-06
-4.67354327041231e-05
-1.08008197583885e-05
-2.56032717348128e-05
-3.20317969370583e-05
-9.7569892831664e-06
-2.69350649764233e-05
-3.03390866485899e-05
-3.22695353874477e-05
-3.48799366223157e-05
-9.07504741083894e-06
-3.28083524396497e-05
-2.08356652812979e-05
-3.12262144436611e-05
-4.08689266788907e-05
-1.85945688848501e-05
-3.8099163570735e-05
-1.70868878528839e-05
9.97958192919453e-07
-6.20170379358256e-06
-3.35022488337055e-05
-3.06938561523783e-05
-2.74641440869522e-05
-1.4850305674801e-05
-1.14412257303521e-05
-3.23992331736294e-05
-2.01756542602551e-05
-1.75970554789342e-05
-3.02211596494899e-05
-1.4417152928701e-05
-2.49064905649937e-05
-3.48271881955662e-05
-1.699917113398e-05
-1.57909945277842e-05
-1.8875673255816e-05
1.1450605329723e-05
-2.31461737155082e-05
-2.15905174202511e-05
-2.79668425444492e-05
-2.39002789209673e-05
-3.51295192330618e-06
-2.31707589767038e-05
-2.00342472795331e-05
-2.7289350908062e-05
-1.29998316048255e-05
-3.20638879305929e-05
-2.69906844699096e-05
-4.13866242059019e-06
-9.59078420027589e-06
-2.78551122613935e-05
-3.49678106672474e-05
-2.78932169458525e-05
-2.68831576547587e-05
-2.78099906848976e-05
-1.18356472948238e-05
-1.45769519268901e-05
-1.51302817766577e-05
-2.03037046129037e-05
-3.635923181493e-05
-2.89525741628166e-05
-1.55760591147395e-05
-2.10097498225192e-05
-1.55957871465825e-05
-2.97388584234047e-05
-2.76928043249464e-05
-1.96462984157143e-05
-3.41256052974007e-05
-2.19908314824986e-05
-1.56236492036479e-05
-2.13573623266674e-05
-2.75448965206316e-05
-4.03141109324581e-05
-2.92802214344993e-05
-2.72225466607759e-05
-1.19792932947347e-08
-9.65064446276431e-06
-2.03940056457365e-05
-1.66807041302856e-05
-3.5573399481598e-05
-2.0352724800393e-05
-1.79064590768409e-05
-1.77000029307671e-05
-1.82237984207316e-05
-4.50501431063113e-05
-2.38422961809982e-05
-2.25604023867906e-05
-3.6185146628044e-05
-3.89272906235497e-05
-1.65393302529928e-05
1.36737005327048e-05
-3.11077162276233e-05
-3.68986160580528e-05
-3.57137946900069e-05
-2.61747699104882e-05
-2.44671584862904e-05
-2.40591145002423e-05
-3.18233619832011e-05
-2.69891008787385e-05
-2.43590720085901e-05
-2.87582915317892e-05
-1.60416990779042e-05
-3.43980843661113e-05
5.20059790146214e-07
-1.86632455254517e-05
-1.8083338008127e-05
-2.44884078573635e-05
-1.82322133774104e-05
-6.08285170721238e-06
-1.43913118760406e-05
-1.81729074255651e-05
-2.6437988990059e-05
-2.17026211628269e-05
-5.64824762482194e-06
-1.78138843270778e-05
-4.67229128721926e-05
-3.35296067707214e-05
-1.81217089084204e-05
-2.72269708155578e-05
-2.61967251558933e-05
-2.46247744840026e-05
-7.91266355655633e-06
-1.71695255071446e-05
-9.44748571951791e-06
-1.89711952917107e-05
-2.52804602009543e-05
-2.51008331894286e-06
-5.11262583205267e-06
-1.87683759766656e-05
-2.6347734951917e-05
-3.04547656062664e-05
-2.40609670270663e-05
-1.80044361603675e-05
2.87867413613257e-06
-1.82212351008856e-05
-2.96534759799532e-05
-1.84591955738837e-05
-3.67005818717836e-05
-2.01222153348691e-05
-1.85321504538972e-05
-2.33771787864572e-05
-2.61030413141438e-05
-1.75280640553934e-06
-2.14477110987413e-05
-1.97048313715411e-05
-5.43702976803013e-06
-1.18432014844611e-05
-7.22901218323017e-06
-3.71530511441362e-05
-8.3109536139409e-06
-1.60534068796015e-05
-4.31358919693246e-05
-1.38105415703692e-05
-1.58150386861799e-05
-2.6400890347109e-05
1.77530740177808e-05
-1.44613973710548e-05
-3.93130154648033e-06
-2.29308738241707e-05
-1.00748280554574e-05
-1.09984438201409e-05
-2.87827412735849e-05
-1.032847370436e-05
-2.04483000549393e-05
-2.3115814433008e-05
-2.97446940013471e-05
-1.44588096403928e-05
-2.02907399427149e-05
-8.52765058300788e-06
-1.08487831422089e-05
-5.4827424802942e-06
-2.2118600554376e-05
-3.0768881658575e-05
-3.4481470348969e-05
-1.09760295148914e-05
-2.2379238805096e-05
-3.00734085283603e-05
-3.06722300284082e-05
-4.26739255990463e-05
-2.67989615690631e-05
-2.2319861775477e-05
-4.36087482774286e-05
-2.56601636969209e-05
-3.26836695606355e-06
-1.74581833882959e-05
-3.63286243940652e-05
-4.43575008923149e-05
-8.18079133811128e-07
-1.37286128552239e-05
-1.68312320201104e-05
-3.00486922104761e-05
-2.24611269280138e-05
-1.58622842327478e-05
-1.37782537373357e-05
-3.16139996563351e-05
-3.07247263524736e-05
-1.66641445183047e-05
-1.33957802590368e-05
-1.45339635402083e-05
-2.13039961140402e-05
-1.6585629193875e-05
-2.11177485312361e-05
1.73446600303182e-05
-2.86178039462739e-05
-3.726956324286e-05
-2.9015272037451e-05
-1.23648727790765e-05
-1.18712072820107e-05
-1.34538998525277e-05
-5.52450827704637e-05
-9.42363911445345e-06
-9.56230204306103e-06
-2.94019099165663e-06
-3.94331953174145e-06
-2.00363470281814e-05
-1.78843044741584e-05
-1.94218033042487e-05
-2.04987806535922e-05
-1.37217534205779e-05
-1.4908894219848e-05
-2.86442676831138e-06
6.07056317932982e-06
-2.5532500616864e-05
-2.15485589504319e-05
-2.40273797190423e-05
-8.82367657766874e-06
-1.4667962972033e-05
-3.45213230793467e-05
-3.53601147985029e-05
-2.34022611374244e-05
-1.75004586340727e-05
-2.91709934273908e-06
6.04245014745776e-06
-2.59379017954462e-05
-6.23311588762045e-06
-2.03168161957771e-05
-9.62280426268301e-06
-9.71627804438419e-06
-2.74237491337746e-05
-1.60550912638869e-05
-3.17534867217809e-05
-2.97442157713953e-05
-2.01153312263575e-05
-1.84677365305629e-05
-1.38179748099077e-05
-2.90727871390329e-05
-2.3231987098606e-05
-1.83882903563504e-05
-8.65955369193987e-06
8.04442108150783e-06
-3.88914108369805e-05
-1.75113735533968e-05
-2.88842373418278e-06
-2.49249084478201e-05
-1.37124896845674e-05
-2.65680485980592e-05
-1.36949399954854e-05
-1.5942642977916e-05
-3.21205650634776e-05
-2.17517440659095e-05
-3.13737723490925e-06
-1.53256649565695e-05
-1.92548252760778e-05
-6.6602843889066e-06
-1.58359000262537e-05
3.26839598072499e-06
-2.85901047783849e-06
-1.77236698656616e-05
-1.0013517004939e-05
-1.64246697440618e-05
-3.59119104023627e-05
-1.09479024587351e-05
-1.9726395081305e-05
-2.13468116530086e-05
-1.02838018752696e-05
-2.65883086861881e-05
-2.24407353797682e-05
3.12815630516285e-08
-2.4223141063996e-05
-2.80840133927472e-05
-6.78492790170212e-06
-1.97020153337859e-05
8.59627068329155e-06
3.49932429232344e-06
-1.26740920673704e-05
3.78540696341351e-06
-1.4615446792644e-05
-2.78693060199781e-05
-2.48450427072096e-05
-2.14893208613952e-05
-7.88869376991515e-06
-4.87571099927819e-06
-1.64577788436617e-05
1.09722846713692e-05
3.8019490040601e-06
-2.18817615394005e-05
-2.53810670718925e-05
-1.45048513805489e-05
1.05189681861656e-06
-1.18493064572821e-05
-1.87299835925502e-05
-1.41373325458897e-05
-2.201999924535e-05
2.0121167996724e-06
8.18549609473141e-07
-1.34706832717967e-05
2.05604133038435e-06
-2.12499402937411e-05
-1.33047661939704e-05
-2.07995484895046e-05
-6.03310360839817e-06
-2.60370072543286e-05
-9.48243086557551e-07
-1.81327997807112e-05
-1.56616399333245e-05
-1.19388433790022e-05
-4.50422324785064e-05
-4.3609007846057e-05
-6.17556111157755e-06
-3.03825263828391e-05
-2.47033568054677e-05
-2.94403948173552e-05
-1.9242635696161e-05
-3.12633462892323e-05
-4.08081229357433e-05
-2.43860438678218e-05
-2.03591671242943e-05
-1.5848244896462e-05
-2.6704563888911e-05
-2.81695385032586e-05
-2.07514675344485e-05
-1.67940896210074e-05
-4.34817025132553e-06
-1.52997465436349e-05
-3.25625074586344e-05
-1.13352041576622e-05
-1.89648615483667e-05
-3.55161520894593e-06
-2.20559704975532e-05
-1.10403318889814e-05
-1.32170813375159e-05
-1.25407223706465e-05
-6.23591383626305e-06
-2.54155889831956e-05
-5.26634092971754e-06
-1.99482681759293e-05
-2.0261679754689e-05
1.2790087631354e-05
-1.69865532725843e-05
-2.48573973821462e-05
-5.45514385809625e-06
-2.76112818335718e-05
-8.23740526129875e-06
-1.96252116458758e-05
-1.38429948529553e-05
-1.36482208173469e-05
-2.21564128390285e-05
-1.75233213840988e-05
-2.70951500847609e-05
-1.68395659171013e-05
-2.1269079944304e-05
-1.58131899637446e-05
-3.88650773165321e-05
-2.32977832131142e-05
-2.13723475662781e-05
-3.69968348993095e-05
-3.81970440352826e-05
-1.65250586395664e-05
-3.77120340820226e-05
-4.44646367445196e-05
-2.707860543945e-05
-1.02559081520728e-05
-2.42952277796364e-05
1.50275563040435e-05
-1.48010644058457e-05
-3.45952630742837e-05
-2.95516601375597e-05
-3.76743243983763e-05
-3.43533278496703e-05
-1.32623484395981e-05
-1.99913511112667e-05
-2.91199099892566e-05
-3.33721541960837e-05
-8.02190389858253e-06
-9.03418543305401e-06
-6.53980503467276e-06
-2.96972048667713e-05
-2.10151019678359e-05
-3.13759923993626e-05
-6.66411748480644e-06
-5.9026585483956e-06
-1.61994082979119e-05
-1.34598729053492e-05
-2.04691071365449e-05
-1.52230333236093e-05
-4.57278739771861e-05
-4.28433395170827e-05
-1.9986036271399e-05
-2.50514689889194e-05
-1.57940343628481e-05
-4.73156346802048e-05
-1.35660677842598e-06
-7.07997160726487e-06
-2.2285764839515e-05
-9.50624849086561e-06
-9.28179654533475e-06
-2.51438848497538e-05
-5.30129812194504e-06
-1.89809519948393e-05
-1.32668325262966e-05
-1.47197589284078e-05
-3.02942871436591e-05
-1.26960945593765e-05
-3.84261658084302e-05
-2.54291358751264e-05
-2.75583918815038e-05
-1.59831254203101e-05
-2.47897819602054e-05
-2.91855084547576e-05
-9.11429687065801e-06
-4.11779055772789e-05
-2.28431749932255e-05
-2.17647377914979e-07
-1.94971951809003e-05
-1.615621160579e-05
-8.55730610729536e-06
-1.91475571271126e-05
-1.75460756858517e-05
-2.90207237070645e-05
-3.06312852967833e-05
-1.98615437431112e-05
-2.1819582067544e-05
9.84986828723208e-06
-2.07218742579555e-05
-1.61957583208716e-05
-1.22964156235979e-05
9.3559755325911e-06
-3.3414794557276e-05
-3.17623417132088e-05
-3.64851292670698e-05
-1.38188305865499e-05
-1.48309755603589e-05
-2.39314586510454e-05
-1.57591964962688e-05
3.17200652972446e-06
-1.53520584123744e-05
-1.50641241935575e-05
-2.88784010831267e-05
-3.20395140842777e-05
-1.48689501505944e-05
-4.05507263032362e-05
-3.2949445914638e-05
-3.24772201425513e-05
-2.32449564193982e-05
-3.61103932051479e-05
-2.97678070228139e-05
-2.87883851515319e-05
-3.01942079888302e-05
-3.38149099945307e-05
-8.70041287754424e-06
5.4733929660093e-06
-1.0130954276333e-05
-1.23353148103515e-05
-2.10905461273067e-05
-7.29667577706239e-06
-3.07161512896115e-06
-4.30943021373902e-05
-3.32129475537222e-05
-3.18363798167975e-05
-1.15502334201014e-05
-4.75845650112496e-06
-4.44761118353685e-05
-2.7431559436348e-05
-3.30254489757916e-05
-1.36255115966026e-05
-1.14769960199036e-05
-1.96047585040796e-05
-3.59000780399472e-05
-8.12733532275664e-06
-2.19498962787069e-05
-5.77608377179751e-06
-1.88133474992552e-05
-4.74175455783403e-05
-2.09862382622782e-05
-2.07394709968351e-05
-3.87891848223246e-05
-2.43852859624391e-05
-1.73385459817146e-05
1.70558037620269e-06
-5.56603157207816e-07
-1.55495245922597e-05
-2.08205697929373e-05
-7.50977523373442e-06
-1.5867367348957e-05
-1.95762887456505e-05
8.28385700393677e-06
-2.36542882581876e-05
-2.84918069397824e-05
-1.29399239390774e-05
-9.16457968619355e-06
-4.17798891840974e-05
-2.94713998232312e-05
-8.4547223955321e-06
-1.30801323157996e-05
-3.85802029625813e-05
-2.44870874384647e-05
-2.25823384396244e-05
-9.29155011969667e-06
-2.67239966234894e-05
-3.16802158457481e-05
-6.59066675929135e-06
-2.99244669743463e-05
-3.09403457937227e-05
-2.74659568437024e-05
-1.10276493042219e-05
-1.19279882208243e-05
-1.05358106997305e-05
-2.2227211891501e-05
-1.27316283581027e-05
-2.05351830673825e-05
-3.83974581530908e-05
-1.98075982494336e-05
-2.84458283480604e-05
-3.07059996625241e-05
-2.46530293031728e-05
-7.55221086250069e-06
-1.09637901062719e-05
-4.51195574150063e-05
-2.40779862125403e-05
-7.52441341254677e-06
-1.7429072282685e-05
-2.60534689758654e-05
-2.1999053041796e-05
-1.96539069088379e-05
-1.8552204207353e-05
-5.91283389432592e-07
-9.49566949843057e-06
-2.97626873783807e-05
8.94557361082053e-07
-7.61782865502592e-06
-9.17683809413699e-06
-1.66788805132135e-05
-3.01311618318868e-05
-2.41127896369824e-05
-2.7332635839471e-05
-1.48410525760136e-05
-1.41724623107733e-05
-9.16577327854126e-06
-4.02783868105684e-06
-1.13801750677891e-05
-2.0889384524351e-05
-2.92020148022333e-05
-5.46073422709701e-06
8.30007719672973e-06
-4.07843343143483e-05
-1.60745424380781e-05
1.26125263817597e-07
-7.76307933214231e-06
-5.49301637046404e-06
-1.43687564665494e-05
-2.48474854908154e-05
-1.41359950315871e-05
-3.16308432738879e-05
-1.15437017336625e-05
-1.95442644688092e-05
-1.50996993288627e-06
-1.91663508762256e-05
-2.01570555895147e-05
-3.09462224418455e-05
-2.12384649528435e-05
-3.95158880065556e-06
7.6100142038759e-06
-3.9516491249935e-05
-2.52495123803211e-05
-1.4426001808015e-05
-4.39151878346021e-05
-6.13837710996938e-06
-2.96327186162072e-05
-1.06702966875681e-05
-3.33614009762897e-05
-2.13893449085548e-05
-1.42687049402532e-05
-2.30059176941946e-05
-2.01378537266594e-05
-1.07244440456783e-05
-2.87201451868505e-05
-2.06419484169994e-05
-1.77201927984892e-05
-2.52110494707842e-06
-2.40250655307751e-06
-2.42937112941721e-05
-9.34549040188487e-06
-5.62865509480128e-06
1.09372800072555e-06
-2.74909820186791e-05
-2.58701782379322e-05
-8.89291982048136e-06
-1.38585982289929e-05
-2.22803458937702e-05
-3.50537206863621e-05
-1.22995190411055e-05
-1.95098694667122e-05
-9.96479333803434e-06
