# Supplementary material for: Research on computational propagation and identification of mine microseismic signals based on deep learning
Source: PLoS One. 2025 Oct 22;20(10):e0334641. doi: 10.1371/journal.pone.0334641 (PMC12543183; doi:10.1371/journal.pone.0334641)
Supplement: S3 Data — (ZIP) [file pone.0334641.s003.zip › 000100500002855.xlsx_0.txt_24.txt.txt]

-2.92549879682005e-05
-7.98841357449795e-06
-3.16992045851192e-05
-1.17832878185265e-05
-1.50576908988263e-05
-3.83670967504926e-05
-2.80726353297777e-05
-1.12608534778241e-05
-7.58230227382371e-06
-2.27189801282136e-05
-1.43086929714303e-05
-2.39688625638631e-05
-2.33454540916816e-05
-2.4215744956592e-05
-2.84407984881805e-05
-4.1870210232961e-05
-1.1961918786125e-05
-2.63076925022639e-05
-2.36200822328592e-05
-1.17835575741291e-05
-2.79117890430466e-05
-1.03675567179424e-05
-1.84522258941192e-05
-3.3247062690682e-05
3.83188575967741e-06
3.53000473416714e-06
-3.41820732097737e-05
-5.77460752282952e-06
-2.60119537263633e-05
-1.6522181226495e-05
-1.70834925693379e-05
-3.27096184846342e-05
-1.74828737441375e-05
1.79020622651295e-06
-9.37649738502765e-06
-1.58995475735706e-05
-2.40268060727719e-05
-1.73822366861042e-05
-1.72494992650115e-05
2.11174845344746e-06
-4.37342143998037e-06
-4.17506242040893e-05
-3.32826885436504e-05
-5.72328665039335e-06
-2.12331776617709e-05
-1.744928365439e-05
-2.4394458386866e-05
-3.46682183442496e-06
-7.38513036772139e-06
-1.15783598245152e-05
-3.66323814077445e-05
-1.54164866317995e-05
-2.4677140088923e-05
-4.94665904985136e-06
-4.93633823165447e-05
-2.26364915762753e-05
-3.08585245541005e-05
1.5855253809184e-07
-5.38714207141938e-06
-1.573050749649e-05
-3.12146014544227e-05
-1.12548932761209e-05
-1.49162083171968e-05
-1.62475423741721e-05
-1.84752080853604e-05
-4.26091502615379e-05
-9.43572642338155e-06
-1.18733217322722e-05
-2.93745199821303e-05
-4.15282293789625e-05
-4.10906527134339e-05
-2.31783031396724e-05
-3.97770560228274e-05
-1.46036243364791e-05
-2.69077721506384e-05
-2.70675638833202e-05
-4.12184342852162e-05
-1.9839312371674e-05
-9.05187248477688e-06
-1.61084158436516e-05
-1.6669000377524e-05
-1.22005816047732e-05
-2.74551859805848e-05
-1.56508494655751e-05
5.6915393577496e-07
-1.20649670093374e-05
-2.12634766811218e-05
-1.5123171080251e-05
-1.61703378191724e-05
-2.76840126880573e-05
-2.8069511350066e-05
-2.18851296653988e-05
-1.46603566583031e-05
-3.62626635154699e-05
-2.3142189568318e-05
5.0396300374701e-06
-1.32910217562485e-05
-2.37997784472213e-05
-1.45933099803044e-05
-2.60866287376096e-05
-2.6721608889773e-05
-1.17964612960859e-05
-1.21656267447785e-05
-1.84199916461472e-05
1.44581758436269e-06
-1.89143303574083e-05
-4.85502909453398e-06
-8.98547913855038e-06
-4.05607770555525e-05
-3.1318856347577e-05
-3.8481652125879e-05
-3.70155484640681e-05
-1.54216884673857e-05
-8.01530839653163e-06
-1.19579526825612e-05
-5.36838393228052e-06
-1.22973316402028e-05
-4.58074210668149e-05
-3.1988537631394e-05
-2.10710968090327e-05
-2.06562551333047e-05
-2.34359067145133e-05
-1.80491950744252e-05
-4.54753982905934e-06
5.80043003127427e-06
-2.49961405971832e-05
-1.14628442749675e-05
-3.56754227736778e-05
-2.40154108010327e-05
-3.21073046780085e-05
-2.23475519390553e-05
-1.68112224909851e-05
-1.68280777453925e-05
-1.33374315526817e-05
-1.87394788719847e-05
-2.32640135352114e-05
-2.27712474785487e-05
-2.0418946334614e-05
1.6764450404474e-06
-8.66614824060808e-07
-1.77949016512853e-06
-6.04057871030836e-06
-3.05861364523684e-05
-2.71725367202005e-05
5.08814057269318e-06
-2.18787673438841e-05
-4.19493917670796e-05
-2.51456348970267e-05
-2.95191330307852e-05
-3.24574048840004e-05
-8.6569239099089e-06
-1.3775661563503e-05
-9.30876166984599e-06
2.55079659570579e-06
-2.27987994106261e-05
-1.73818610012437e-05
-1.89429203540871e-05
-2.51684618858466e-05
-2.1136397452246e-05
-1.26595224665909e-05
-3.79822248804161e-06
1.53886109691244e-05
-3.37211889147157e-05
-3.13824979023098e-05
-3.15718869205785e-05
-2.37987416634362e-05
-3.04852229854794e-06
-2.97783312731738e-05
-1.04381400717715e-05
-1.12982401326928e-05
-3.58191291455201e-05
-1.69000569190302e-05
-2.06772137474554e-05
-9.11502754454596e-06
5.06263059882991e-06
-1.68442682511916e-05
-1.34212060240878e-05
-3.39649863399666e-05
-2.1086970518847e-06
-9.76358620575539e-06
-1.13384025647141e-05
-3.57674038182344e-05
-1.62541119237718e-05
-3.9308230908817e-05
-1.01389182986321e-05
-2.02276406965753e-05
-2.25010792403306e-05
-9.15666550973715e-06
-1.93038330260911e-06
-1.89250529359555e-05
-3.30743759357315e-06
-1.97906164794529e-05
-3.69617382718529e-05
-2.73657124414525e-05
-4.03100710581097e-05
-2.60514721067979e-05
-4.13412047455945e-05
-8.73646440017503e-06
-1.74372988879575e-05
-1.93486163443417e-05
-2.07828768740637e-05
-2.26486762582682e-05
-3.76813969912952e-06
-3.18765653737598e-05
-8.99799129857404e-06
-2.53562384754936e-05
-1.12763097815484e-06
-3.26731331011857e-05
-2.00264316209628e-05
-3.65229583413801e-06
-8.00151679362427e-06
-2.97784072672256e-05
-1.72553565396592e-05
-1.53838391357627e-05
-2.2954237268028e-05
-1.0193849878056e-05
-1.15576043880625e-05
-1.72502033865709e-05
-4.10832106842021e-05
-1.59009315387414e-05
-1.38514110621892e-05
-1.4290322175618e-05
-1.40287207562551e-05
-2.41519629374493e-05
-2.46103313529106e-05
-8.40344985723108e-06
-1.67146431431961e-05
-2.43066618650648e-05
-1.84779242975909e-05
1.26423870778322e-06
-4.38234745853854e-05
-1.31525130138932e-05
-2.49117680335258e-05
-2.5885656903909e-05
-2.19256466427152e-05
-1.31213421347064e-05
-1.06431946928554e-06
2.80806981508359e-06
-3.37759594616605e-05
-2.30359272315135e-06
-4.43085712743868e-05
-1.39090354167298e-05
-2.08502331706472e-05
-1.00219696395335e-05
-1.82744175593915e-05
-1.14169793470415e-05
-1.35762960053713e-05
-2.37638099232772e-05
-4.06084964918224e-06
-5.9547990490022e-06
-2.86136983201287e-05
-6.50026198535846e-06
-1.60009672758444e-05
-1.83411910059538e-05
-3.37385403504007e-06
-3.43846027527764e-05
-3.59239855789978e-05
-2.08773980555678e-05
-3.63840134386889e-06
-2.02343544973678e-05
-3.03981739198289e-05
-1.76211669522631e-05
-2.22400643095569e-05
-3.54960730855801e-05
-1.5243930769031e-05
-6.10476993074253e-07
-6.23828408775759e-06
-3.28392100203631e-06
-1.94631302888e-05
-1.07003916049373e-05
-2.47498415930442e-05
-6.20224657253443e-06
-2.89979589942994e-05
-1.6261225989836e-05
-1.61461416192972e-05
7.11414002899841e-06
-1.55879905248214e-05
-2.17316822662838e-05
-3.45588529004676e-05
-4.4047467529836e-05
-7.53029726327604e-06
-2.79636903154245e-05
-1.98202384318295e-05
-3.65192792980138e-05
-2.68408104371784e-05
1.12981931712636e-06
-2.08510072560676e-05
-7.97951463985077e-06
-1.53181355350708e-05
-7.93528856595352e-06
-7.49424774311203e-06
-1.50054902046642e-06
-2.17134757010844e-05
-1.94244570105762e-05
-3.71908309457186e-05
-1.00186336116211e-05
4.68192402943255e-06
-1.05033821678036e-05
-2.67965353516695e-05
-2.96519075080344e-05
-3.36157514085341e-05
-1.89268772702279e-05
-3.11420507801292e-05
-2.11965974476006e-05
-3.76363589348992e-05
-3.46153037047634e-05
-3.114071497101e-05
-4.32382664037985e-05
-2.83882492321545e-05
-2.9638307993624e-05
-1.00247713513823e-05
-3.58718434607204e-05
-3.27710317896108e-05
-3.70244281801013e-05
-1.68262594851354e-05
-1.70023931395578e-05
-5.57406165597836e-06
-1.11056327628425e-05
-3.16207059953929e-06
-2.10173426593815e-05
-3.91251240205132e-05
-3.70587471856062e-06
-1.18409036048402e-05
-4.48136788390779e-05
-2.52748392647651e-05
-2.696073684173e-05
-2.11208105206748e-06
-2.47274488509692e-05
-5.47350210990872e-05
-2.94933918484485e-05
-3.59727049948421e-06
-1.01441930768232e-05
-2.70805102766418e-05
-1.76228979245732e-05
-1.39469197132363e-05
-1.48474986422404e-05
6.29121503965002e-06
-1.14616856098646e-05
-2.11951141711761e-05
-3.03162324377727e-05
-2.361140595458e-05
-2.372996406952e-05
-1.70580892294855e-05
-2.49213215756438e-05
-3.98896710547039e-05
-1.53717641902871e-05
-1.33427035046876e-05
-8.36293448743718e-06
-3.01144616459943e-05
-1.66224181262217e-05
-5.81758711050278e-08
-5.14433308432014e-06
-3.2997626499742e-06
-2.50001173980686e-05
-1.59267276990523e-05
-4.96850111519057e-05
-1.03664666473732e-05
-2.98042075176043e-05
-2.21367977590769e-05
-1.53747804230051e-05
-6.12071404335956e-06
-2.4508182993221e-05
-4.34444916424687e-05
-2.96870079425723e-05
-2.93650185613971e-05
9.63858251344429e-06
-2.61657075678463e-05
-8.02669867341106e-06
-1.65247087419654e-05
-1.51965526089458e-05
-2.71306030015033e-05
-3.3031065828388e-05
-1.47796540914716e-05
-1.87145716160105e-05
-1.3373341498534e-05
-2.05881289626419e-05
-8.4094809389036e-06
-1.24524516636459e-05
-1.66098093900122e-05
-7.41180935307273e-06
-1.50575806571633e-07
1.38806485848967e-06
-2.47428061953724e-05
-1.73777978418475e-05
-1.84541685144626e-05
-1.62004375273508e-05
-2.2714663771153e-05
-1.71772279981795e-05
-3.43763926297429e-05
-4.27620579858261e-05
-1.26151624696008e-05
-3.02271816537364e-05
-6.5580927531739e-06
-6.06785790101328e-06
-1.22239671325131e-05
-1.46540537524681e-05
-1.11850769789593e-05
-1.22702237875382e-05
-1.90071402907852e-05
-1.41984670997736e-05
-4.30980376140762e-05
-6.589388017576e-06
-5.36594142212774e-06
-3.36700052600726e-05
-1.90519975033025e-06
-6.75272819312996e-06
-2.23583164673484e-06
-2.34437277423821e-05
-1.36500453836895e-05
-4.426835366486e-05
-1.98327478593673e-05
-1.21961973875101e-05
-3.88573591453189e-05
-2.22345802396314e-05
-2.72567084878963e-05
-2.96892577216756e-05
-2.41408846465832e-05
-2.9885924924248e-05
-2.49545369046084e-05
-2.42077726029053e-05
-1.97637406432019e-05
-1.47420449540591e-07
-3.05448960642387e-05
-2.41727376511854e-05
-2.61648495377641e-05
-1.76154270645144e-05
-3.14290364868766e-05
-3.71973769210806e-05
-1.03856165908478e-05
-2.18349936387954e-05
-2.21939048659865e-05
-2.55174087089944e-05
-2.02260852358131e-05
-1.65519661015196e-05
-4.11278133905237e-05
-4.16271196881215e-05
-1.29219373393003e-06
2.49487437743792e-07
-2.1003601713811e-05
-2.58345757070635e-05
-3.52491532913344e-05
-1.36729144552986e-05
-1.57046836787353e-06
4.78413492727662e-06
-2.66674204284687e-06
-2.97145620248427e-05
-1.15631233020233e-05
-8.30875758435368e-06
-3.09968574617361e-05
-1.54210005784357e-05
-3.84254535390318e-05
-2.19477216883959e-05
-1.01720798962819e-05
-2.62172857875897e-06
-4.29779773104799e-06
-9.8613680186376e-06
-1.94736596066487e-05
-1.15369276726471e-05
-2.83252792106694e-05
-1.99754905083668e-05
-1.76303693009187e-05
-2.13203624097171e-05
-2.15621833863991e-05
-3.02099115274121e-05
-1.58432513340773e-05
-8.41213823453943e-06
-2.34070172303729e-05
-1.23246040558818e-05
-1.55243139544156e-05
-1.60149249474e-05
-1.27143103203298e-05
-2.20153259332279e-05
-1.9333804585716e-05
-2.50326639915488e-05
-1.19615025170252e-05
-2.82499076237053e-05
4.34739531206411e-06
-2.18649252395838e-05
-2.5101642788005e-05
-1.55281501699649e-05
-2.52103241569547e-05
-1.1757157783413e-05
-1.9614930857272e-05
-4.57479439400461e-05
-1.11442921068335e-06
-3.70954377516073e-05
-8.99325316976525e-06
-4.61452754475318e-06
-1.41117183398725e-05
-1.55964801755263e-05
-2.23369665587921e-05
-3.3024979995922e-05
-5.67343584294871e-06
-1.57177510828137e-05
-4.74817984184053e-05
2.87787365362912e-06
-3.33100782823252e-05
-4.4888167591198e-05
-2.19051903021507e-05
-1.87902985131731e-05
-1.20754605296416e-05
-1.58957942601963e-05
-7.40254997637114e-06
-2.20176696041475e-05
-1.41827048925736e-05
-7.29780232743756e-06
-5.43226370389043e-06
-9.71694559195143e-06
-3.18422472875505e-05
-1.12052870610555e-05
-3.03694595750442e-05
-9.72781924386589e-06
-2.06985544944546e-05
-1.95995232869423e-05
-2.39545001928514e-05
-1.91852899076173e-05
-2.821316958867e-05
-1.85504979334195e-06
-2.20201561742338e-05
-1.37116673399681e-05
-2.24580420508723e-05
-2.1209850427423e-05
-9.29011018747551e-06
-3.9806719216957e-05
-3.73837314145738e-05
-1.9503173979984e-05
-9.52337310448202e-06
-8.96258645022308e-06
-1.66138012904084e-05
-8.15101307331012e-06
-3.63309847071138e-05
-4.84511099283389e-06
-4.55214308630623e-05
-2.97778720805435e-06
-3.21005705739406e-05
-1.70067807562598e-05
-2.44627115784091e-05
-2.14427494136892e-05
-1.85750245270819e-05
-1.27298846657894e-05
-2.4143277480368e-05
-4.27641364607255e-05
-1.8117105819233e-05
-1.7124331915579e-06
-1.08725024979765e-05
1.96807135915922e-05
-1.26539510597112e-05
-1.90624530374834e-05
-6.82269272297807e-06
-2.4741132718395e-05
-8.88937879424514e-06
-2.5232710293539e-05
-2.50821479091557e-05
-3.24884507926655e-05
-7.33646708848598e-06
-4.44768892044574e-06
-3.3537219988608e-05
-9.84918264627036e-06
-8.98137480859439e-06
-1.9353417447203e-05
-2.86649842978514e-05
-2.3245851639401e-05
-2.02871835713855e-05
-5.66688905122112e-05
-2.88618350884853e-05
3.2573345983213e-06
-1.28514152156856e-05
-1.9296435936516e-05
-1.27369352653177e-05
-2.85181013174079e-05
-1.39481021086738e-05
-1.95405097797947e-05
-3.91936354493569e-05
-1.63904690241446e-05
-1.17510330668269e-05
-9.52891989359266e-06
-1.58284750570452e-05
-1.91746039000417e-05
6.9188584061793e-06
-3.0600314013918e-05
-3.13835526530533e-05
-2.474939896626e-05
-3.69750312493695e-05
-1.6808542811726e-05
-1.3336773440136e-06
-1.14247504521065e-05
-2.92674552501399e-05
-1.33411424220253e-05
-1.33238591822572e-05
-4.9676248690436e-06
9.37544267062801e-06
-1.34527156306237e-05
-2.39560894745552e-05
-1.82487416263435e-05
-2.00367298539295e-07
-3.2079394292456e-06
-2.00091296598742e-05
-2.18423054470133e-05
-1.15809609438192e-05
1.01597996679029e-05
-2.35663083988819e-05
-2.55039723205123e-05
-2.19898569063276e-05
-1.17452229098712e-05
-3.66948242219094e-05
-1.2278439804786e-05
-3.53267280670107e-05
-2.5278644045527e-05
-1.93410078487731e-05
-1.58221905048611e-05
-2.83699309734221e-05
-2.81919149913609e-05
-1.91654451378496e-05
-2.0817097669892e-05
-4.17833637052044e-05
7.83902370914546e-06
-1.37678300515648e-05
-2.47305788657178e-05
-1.22060903118248e-05
-1.8276705898015e-05
-1.77256171986617e-05
-2.68545604903808e-05
-2.1069967967471e-05
-1.70660673748167e-05
-2.51309642377551e-05
-3.33812986786423e-05
-4.42074194101661e-05
-9.69013793767663e-06
-1.77508781770072e-05
-3.97719565407328e-05
-2.599213639257e-05
-2.00918767179656e-05
-2.69154952551784e-05
-1.87138746099658e-05
-3.48369662158609e-05
-3.03851037521635e-05
-7.95211096923372e-06
-3.17083583916687e-05
-2.50299855658731e-05
-1.73615070063895e-05
-8.30535592542352e-06
-1.25972600540009e-05
-4.44965806844767e-05
-2.21861765312307e-05
-3.59730152038511e-05
-2.48812859309585e-05
-3.27488845592293e-05
-3.98291225931843e-05
-1.82396213069251e-05
-7.43060726267829e-06
-4.10585163469898e-05
-9.48275036779957e-07
-2.53988209865942e-05
-1.6221424414412e-05
-1.36704417991935e-05
-3.21623425459443e-05
-7.78954218716055e-06
-1.12396042820043e-05
-4.31014172754703e-05
-3.46358416594214e-05
-2.91798922812626e-05
-2.21175020936342e-05
-1.31651097899366e-05
-3.15236095317871e-05
-1.85320040800328e-05
-2.98472628392031e-05
-3.51560829236303e-05
-1.75971369777739e-05
-1.99400293323073e-06
-3.75859517114058e-05
-1.27007569657331e-05
-2.70176106886155e-05
-3.8508115664618e-06
-6.43305113186529e-06
-3.88461889908944e-05
-9.26022029565916e-06
-6.21742795232545e-06
-3.1492502787372e-05
-2.14914173473262e-05
-2.06379649392935e-05
-3.80634839067694e-05
-2.18400285795617e-05
-4.00983174972187e-05
-6.54320944169984e-07
-2.19394480194759e-05
-2.30213514209524e-05
1.05334439546333e-05
-1.2684985836295e-05
-2.61758772522095e-05
-1.59101163877733e-05
-1.51838369551865e-05
-2.9625455711094e-05
-1.32099867888233e-05
-6.08051946359627e-07
-1.22394760682064e-05
-1.08466139406362e-05
-1.85603651446307e-05
-1.32230836191005e-05
-1.90371672665363e-05
-4.74881681675005e-05
-2.75195480589598e-05
-2.19597654187091e-05
-5.06087454734789e-05
-2.12738884420379e-05
-2.70580870951e-05
1.9386896260396e-07
-2.90182858468461e-05
-1.15095457443378e-05
-2.78671305141732e-05
-3.37754062108473e-05
-3.07450592433687e-05
-2.04954926954307e-05
-2.22172108805281e-05
-2.36343181789799e-05
-1.2786199016552e-05
-4.48338257298986e-05
-2.00752705431427e-05
-1.91479027652498e-05
-1.75489211887846e-05
-1.71890373556627e-05
-3.7546261695547e-06
-1.86505747919196e-05
-1.95211659645041e-05
-1.50489822922061e-05
-2.98174363787801e-05
-1.1554434873231e-05
-6.22648414925961e-06
-3.12917311083674e-05
-1.8383613190398e-05
-2.60656992629888e-05
-1.70425881586052e-05
-1.10792348186329e-05
-1.26350670389809e-05
-1.00769285469603e-05
-2.51025468442895e-05
-1.37922795189193e-05
-1.63093581736362e-05
-2.57570417768684e-05
-1.57024038113554e-05
-3.86041805079146e-05
-1.21289149967256e-05
-6.12458624656403e-06
-5.98723966847607e-06
-2.25328698496159e-05
-4.46567261356329e-05
-9.98970936939566e-06
-3.0146407208107e-05
-5.02464286937446e-05
1.16794549948894e-06
-2.67967180691904e-05
-4.10278938639185e-06
-1.77039171661621e-05
-2.16400870914083e-05
-1.25722083843597e-05
-2.64871574121616e-05
-3.11240484345308e-05
-2.21022967503595e-06
-9.25971903280034e-06
-8.66196731113151e-06
-1.43929093571875e-05
-4.55548540016738e-05
-2.48981445301191e-05
-3.42564196775243e-05
-1.28616285644825e-05
-2.29590051969735e-05
-9.58174309736758e-06
-6.92594865086508e-06
-2.38276880371496e-05
-1.60879859919627e-05
-3.46233690885375e-05
-3.32564263012089e-05
-1.61258719311133e-05
-1.71519276656276e-05
-1.9915549618824e-05
-7.20430914248325e-06
-2.17046573633009e-05
-2.39762572900548e-05
-1.6517235202976e-05
-2.08049610042147e-05
-3.80900873428295e-05
-3.11930620219472e-05
-1.05081938230709e-05
-1.8058080266295e-05
-3.00612353614923e-05
-3.59963737198049e-05
-2.7057323554108e-05
-2.31609980372322e-05
-2.63283757255275e-05
-8.83415734617874e-06
-1.53626487244806e-05
-1.80325520572274e-05
-4.83782190088493e-05
-1.68859491971387e-05
-2.56390851481076e-05
-2.32490987730807e-05
-1.73186864587523e-05
-2.15122948903998e-05
-2.78303669344067e-05
-2.96230184276497e-05
-2.16036584499405e-05
-3.1677513696658e-05
-3.26795009317778e-05
-5.60793613160019e-06
-5.95982565648698e-06
-2.73722825433268e-05
-1.56918981854309e-05
-1.79939994999794e-05
-2.06483221607727e-05
-2.18221993654369e-05
-2.22854607295192e-05
-2.0245271152179e-05
-1.87186298610229e-05
-1.61134659515339e-05
-3.19932794727135e-05
6.0995173735609e-06
-1.53462174860143e-05
-1.55942166219898e-05
-9.74132495141287e-06
-1.00579301104437e-05
-3.25874382203887e-05
-1.86206006857675e-05
-2.12092514617959e-05
-3.0339884078037e-05
-2.27704856516781e-05
-2.77454111769339e-05
-2.02704547577319e-05
-1.27739151010428e-05
-1.59017583320718e-05
2.03235416097813e-05
-2.42543749321803e-05
-3.1967222485416e-06
-1.64086031651602e-05
1.19747500629676e-07
-2.30394396534181e-05
-2.00562976374628e-05
-1.40845617530588e-05
-3.76416727155188e-05
-1.56729589861097e-05
-4.16734451599814e-05
-1.97623246294004e-05
-6.3313257867312e-06
-1.56509390053041e-05
-2.02914426822523e-05
3.44823854165341e-06
-8.65435949480612e-06
-1.7394388715653e-05
-4.04054007495874e-06
-2.72719710147568e-06
-1.64728588667564e-05
-2.01492556184277e-05
-2.99050872176386e-05
-3.01926814015851e-05
-2.79698346311348e-05
-1.96753477301952e-05
-1.61364610261376e-05
-3.21880785411226e-05
-1.98813541205305e-05
-1.72702250776488e-06
-1.24067355428483e-05
-3.10264401830595e-05
-2.6646813212159e-05
-2.31091130860874e-05
-5.55332215174372e-06
-3.30075669008746e-05
-1.52512500264633e-05
-3.14813265660636e-05
-1.75966767723703e-05
-1.69212202952231e-05
5.94560063040548e-06
2.4205455631262e-06
1.88148172011944e-06
-2.53577547118178e-05
-8.00316225101376e-06
-1.82602821430586e-05
-1.05459672681789e-05
-8.44770105460733e-06
-2.07995304711837e-05
-2.83151397587861e-05
-1.2169787844004e-05
-2.38608535268057e-05
-2.33036470599143e-05
-1.64064765548697e-05
-1.54046163329289e-05
-4.07236146402032e-05
-3.3266186595907e-05
-1.64152991651634e-05
-1.72260426270077e-05
-1.84137733749911e-05
-8.25024270100549e-06
-9.87519617509518e-07
-1.54496894582001e-05
-3.74903613751143e-05
-3.24872418393378e-05
-9.05623153684117e-06
-1.61567406545886e-05
-2.18218307143638e-05
-1.53036296450599e-05
-1.51199028335282e-05
-4.33278155600215e-05
-8.28126281083943e-06
-4.87110902756772e-05
-3.89746229374096e-05
-2.65922291920785e-05
-1.2007363394445e-05
-7.38636404350346e-06
-1.30778375761542e-05
-2.09389371234614e-05
-7.04733980180181e-06
-3.53004704924268e-05
-1.21236748150352e-05
-2.99812630571125e-05
-1.88599201276181e-05
-3.08266560933826e-05
-3.62299896375189e-05
-2.05457552528483e-05
-1.6368767616401e-05
-2.41929299240651e-05
-2.36773819941061e-05
-3.19181779001359e-05
-1.4949500125697e-05
-3.17040380689197e-06
-2.9233507948518e-05
-2.61955433440329e-05
-2.38105282041162e-05
-8.23189487431596e-06
-2.0500549974501e-05
-2.59452161027343e-05
4.15061273242274e-07
-2.30309375455602e-05
-1.34523234426089e-05
-2.85978717283638e-05
-2.35140619645342e-06
-1.81415212311197e-05
-1.39882764674134e-05
-2.32964779500804e-05
2.88161360113739e-06
-2.77345766800073e-05
-2.39229311515143e-05
-1.89833128000473e-05
-4.53359205128109e-06
-2.01549665511463e-05
-1.48238582697881e-05
-2.69409909516159e-05
-1.85107519431608e-05
-9.72654438581199e-06
-2.16763101636091e-05
-2.52635500094146e-05
-1.56311423419889e-05
-1.75347733967384e-05
-1.19512597976062e-05
-1.7047212375451e-05
-4.04769445374081e-05
-1.1670550478899e-05
-3.63987668165611e-05
-1.99557908361193e-05
-3.23856592141792e-05
-3.68052219928903e-05
-3.5517898958734e-05
-1.38607643598539e-05
-1.89384572449733e-05
1.60452387430118e-06
-3.05580094589452e-05
-3.49770705513984e-05
-2.84897316696141e-05
-1.28082186776267e-05
-2.59739082564338e-05
-1.66638182200858e-05
-3.01367162526745e-05
-1.36721992310718e-06
-2.88533872233473e-05
-2.31559103698801e-05
-1.59010670058006e-05
-1.61680574450631e-05
-1.39065557442082e-05
-8.58784006261203e-06
-4.11663627347593e-05
-1.17889345000905e-06
-8.07164550246057e-06
4.74523094446413e-06
-2.77273111779017e-05
-9.07823753335543e-06
-1.21562114707837e-05
-3.02939288850797e-05
-1.3962145951562e-05
-1.53407570898125e-05
-1.18412578411019e-05
-2.35355981073492e-05
-1.14763631393635e-05
-3.93853760676265e-05
4.16762933274572e-06
-2.35703477252661e-05
-1.30774741656012e-05
-6.04704111917971e-06
-1.80192000824952e-05
-7.27890777352989e-06
-2.48273654393412e-05
-4.24088713595199e-05
-2.89590304245572e-05
-6.62630043163555e-06
-2.14498681781642e-05
-3.39598830914095e-05
-2.958050718206e-05
-3.68612006670409e-05
-1.58527666082463e-05
-9.056182374812e-06
-1.82622961505946e-05
-1.94523145825911e-05
-2.41339415705519e-05
-2.98126181448664e-05
-1.98779739399778e-05
-2.88810551901759e-05
-1.61650289075121e-05
5.04438154058598e-07
-2.23110553783372e-05
-2.86486171332764e-05
-1.43474351471156e-05
-2.32378433103345e-05
-2.85962104524267e-05
-2.62646271461329e-05
-2.89985596619265e-05
-2.58523310573371e-05
-9.82397697551672e-06
-4.9591821246414e-06
-1.47270087985311e-05
-3.93688686770245e-05
-1.51774153076319e-05
-2.20978366920414e-05
-3.24522363500709e-05
-2.56476277820251e-05
-1.46404021385048e-05
-3.73460616855543e-05
-2.5434225705205e-05
-2.87555194443883e-05
-8.38777087069646e-06
-2.34498043471885e-05
-3.1438250750436e-05
1.61608891889408e-05
-2.95095633426098e-05
1.03217357603909e-07
-2.08726822353895e-05
-2.45560904975013e-05
-1.53684693098523e-05
-1.60942639807e-05
-1.42548134424412e-05
-3.69134155206313e-05
-1.59686276110699e-05
-2.5555055884532e-05
-2.88400253148939e-05
-7.08337583958536e-06
-1.61791504274653e-05
-2.35984343818651e-05
-1.25008094948222e-05
-2.66067431538183e-05
-1.36346294424037e-05
-6.25197199924092e-06
-2.55099520140043e-05
-2.33752615800977e-05
-4.34797534450941e-05
-1.1356030731476e-05
-3.2961584940169e-05
-2.2829162070807e-06
-6.22421888333112e-06
-1.42144044607198e-05
-5.07098982252937e-05
-1.10807780145433e-05
-1.92783206847494e-05
-3.37243365631871e-05
-2.22521863638572e-05
-1.75194935769462e-05
-2.16024849852185e-05
-1.34620006586523e-05
3.06008203827998e-06
-8.49585784042378e-06
-1.15387893216421e-05
-3.57349299209974e-05
-2.20507991610147e-05
-2.10311303637951e-05
-7.14420645078452e-06
-6.69918291678673e-06
-2.07323651550011e-05
-1.63348312755864e-05
-3.40581114943347e-05
-2.14765902515189e-05
-3.80994095744839e-05
-5.21616793037224e-06
-3.10433989715211e-05
-2.8634435434361e-05
-2.54074070961723e-05
3.40100835223325e-06
-2.15899128113957e-05
-1.01025963039912e-05
-2.7687823298461e-05
-1.73661491407306e-05
-1.82434388253164e-05
-2.31776303728785e-05
-1.27483539264588e-05
-3.66345454096566e-05
-3.09730973205553e-05
-2.70099860215316e-05
-4.50173815370346e-05
-1.12846915341046e-05
-3.46843077656195e-05
4.38578472109237e-06
-1.88217839806379e-05
-1.49554349093743e-05
-3.70238833447133e-05
1.93283151338899e-06
-1.20126799467231e-05
-1.30589342107622e-05
-1.02901514419249e-05
-9.8996313690483e-06
-2.32524531245233e-05
5.09201934902317e-06
-2.80848698970861e-05
-1.66875926304598e-05
-2.17901039796508e-05
-1.28823008646507e-05
-1.39051796911701e-06
-1.26485535712487e-05
-1.82450438422891e-05
-1.56053438610706e-05
-3.66286653014607e-05
-1.5319340168658e-05
-1.52652804121744e-05
-3.47645076976232e-05
-7.01594077724944e-06
-1.36140224573247e-05
-2.13047063991822e-05
-4.34518051591414e-05
-1.09984517535538e-05
6.45525562671756e-06
-3.23188716649693e-05
-1.68772373996986e-05
-2.55619390703106e-05
-2.27472126355725e-05
-1.80594799362285e-07
-1.96080608490075e-05
-4.04519204579e-05
-2.35099927307085e-05
-2.51589826624035e-05
-2.10585567214064e-05
-8.41266193540298e-06
-2.00649391393953e-05
-2.13097110779767e-05
-2.95306277567109e-05
-2.2814207417813e-05
-1.93865189347921e-05
-2.15501440401147e-05
-1.04068213332064e-05
-1.97736623152637e-05
-3.01328765182712e-05
-1.51575107213625e-05
-1.45747083454339e-05
-2.4925858451415e-05
-3.68481210323387e-06
-2.7739055382653e-05
-2.11946117211657e-05
-1.64445256896822e-05
-2.30684900460705e-05
-2.90634617325207e-05
1.08058787447755e-06
-1.0056578797407e-05
-6.51231768200261e-07
-3.7901527177376e-05
-3.26851671339542e-06
-3.69273273483278e-05
-3.12578680127184e-05
-2.39195643278833e-05
-4.1303529403227e-06
-2.52536172771282e-05
-3.19865083318403e-05
-4.57230055477827e-05
2.70776840438774e-06
-2.43983331683267e-05
5.16932152805931e-06
-1.52139217096723e-05
1.44359072860418e-05
-3.58381597975529e-05
-4.1916958842356e-05
-2.57636797164317e-05
-2.14437761943874e-05
-1.92182248653801e-05
-1.04486538846633e-05
-1.74647212410102e-05
-1.43140942823175e-05
-2.49362234550079e-05
-2.94741677889355e-05
-2.97534656030998e-05
-1.56685885709431e-05
-2.7931446203075e-05
-3.32588883064222e-05
-9.28840706089045e-06
-3.59538702963091e-05
-2.22953561839862e-05
-4.22819901780583e-06
-1.45785943252687e-05
-2.34928120420883e-05
-3.24146148344559e-05
-1.41031962157725e-05
-1.89825417638229e-05
-5.78140661896815e-06
-8.60505083475845e-06
-1.58086745671223e-05
-2.47099965119091e-05
-2.23891266933382e-05
-1.94821401795851e-05
-1.37539021189247e-05
-3.21321605239102e-05
-1.68393018724628e-05
-2.76385665106067e-05
-2.26672433375252e-05
-1.06108599334527e-05
-1.74791996511857e-05
-1.61083657291599e-05
-3.57820704422907e-06
-3.7741965308174e-05
-1.27304927863536e-05
-2.42253463623336e-06
-2.18802226630831e-05
-1.34986535185924e-05
-2.51034616616796e-05
6.5216286046593e-06
-1.71163469308665e-05
-1.54260432406024e-05
-3.14732719618032e-05
-9.72587806925499e-06
-1.41222768223524e-05
-1.7779488826319e-05
-1.33295145511438e-05
-2.45660488171322e-05
-5.79546236983296e-06
-1.35343296772392e-05
-1.41411411393208e-05
2.58579841185764e-05
-4.0485723785258e-06
-7.32463566551072e-06
-2.7231663274568e-05
-8.93898387296966e-06
-2.06357783313863e-05
-3.01723827579793e-06
-6.65591743154766e-07
8.6135591079139e-06
-1.86123404636417e-05
-2.86286703676238e-05
-2.47740967146306e-05
-2.52566162806814e-05
4.34071862413841e-06
-1.45292034598074e-05
-1.67708333066499e-05
-1.60188409382063e-05
-3.3763671161478e-05
-3.33037997822148e-05
-2.68217705914329e-05
-1.26015071989825e-05
-2.49928967890062e-05
-3.57390195371392e-05
-2.3169592678082e-05
-1.3063640829698e-05
-1.81347789708052e-05
-1.86163927792418e-05
-7.69683573922451e-06
-1.31210930791888e-05
-1.695737069031e-05
-2.98237495996872e-05
-3.66284969190775e-06
-1.99580416866571e-05
-1.30439832622899e-05
1.87581113119815e-06
-2.18115691042544e-06
-2.20572330694771e-05
-2.10287155246094e-05
-2.31843105762822e-05
-2.0685823835565e-05
-2.58602891013218e-05
-1.22787350152612e-05
-1.47347856899891e-05
-3.8066408554379e-05
-3.41815542571839e-05
-4.02065164557778e-05
-2.80381170537829e-05
-3.80120422761662e-05
-3.31189233913465e-05
-2.68043441148045e-05
-1.81554958518366e-05
-1.80337491414671e-05
-4.46048763633802e-06
-3.4942224388512e-05
-1.45168798613939e-05
7.61275951594273e-06
-8.12105292065598e-06
-3.18086881087004e-05
-4.45160300413095e-05
-2.34253540066108e-05
-2.071497408667e-05
-1.05744220163865e-05
-4.11647071843374e-06
-2.25226335161426e-05
-3.12775841783405e-05
-2.97030191568275e-05
-2.40450152495581e-06
-2.330601640805e-05
-1.50892373028755e-05
-2.14846993463782e-05
-3.30150188724769e-05
-8.64842652805601e-06
-8.10295667289687e-06
-2.41635046877341e-05
-1.98996267781371e-05
-3.50916784843811e-05
-1.74671855609308e-05
-1.39816038944802e-05
-1.47268230589835e-05
5.18534246899126e-06
-1.00972485423065e-05
-3.3394248760895e-05
-3.32409261195647e-05
-3.6401366008354e-05
-1.77613596255743e-05
-2.57882052566618e-05
-1.23553218408243e-05
-3.14174776692644e-06
-1.82061351919849e-05
-3.11364536127811e-05
-2.41111211875884e-05
-2.68318100167672e-05
-1.48143791314564e-05
-2.49979176343644e-05
-3.12790707829462e-05
-3.28703162790746e-05
-2.32253690856308e-05
-1.12994770527616e-05
-2.20564284181177e-05
-1.97412357571368e-05
-3.32624489255625e-05
-5.09939462212465e-05
-1.25636171035812e-05
-2.00371078978854e-05
5.69108839008261e-06
-3.39176206817806e-05
-1.57411432538478e-05
-8.21228520209557e-06
-8.93915164854979e-06
-2.95152371440373e-05
-2.38498064981791e-05
-1.78868412579205e-05
-3.72358295126409e-05
-3.13047485762598e-05
-2.4507441936066e-05
-3.48676202584093e-05
-7.55831987538886e-06
-2.80855185263141e-05
-3.01691044107722e-05
-2.27710811337552e-05
-2.11930260571448e-05
-1.07604570732421e-05
-2.38867647074688e-05
-3.58178603847933e-05
-9.60431861724885e-06
-1.22814415697636e-05
-1.14085872608137e-05
-2.85244009851558e-05
-1.98480778508136e-05
-2.2800379532349e-05
-2.97306629515236e-05
-1.09055518767487e-05
-2.92260770640408e-05
-1.59579801349846e-05
-9.05281518442913e-06
-2.4168250176788e-05
-1.86707515387961e-05
-1.31770703376536e-05
-2.57276462882787e-05
-2.08880838273021e-05
-2.12702449702386e-05
-3.46685033204362e-05
-8.21778845173168e-06
-1.8602040147473e-05
-3.80126350606248e-05
-2.659539794028e-06
-1.9661007490531e-05
-2.9968853797237e-05
-2.30539207983681e-05
-8.38298232273559e-06
-1.01375979344773e-05
-9.81789828663101e-06
-7.03847921564888e-06
-1.73338774307377e-05
-1.76306720721684e-05
-2.43350361702088e-05
-2.2318754514291e-05
-1.36423410409294e-05
-2.00014476753855e-05
-4.10037101602308e-05
-1.95803818895804e-05
-2.26567330930784e-05
-2.31050017270878e-05
-3.28894469938378e-05
-3.59900509526042e-05
-3.2787269246335e-05
-1.74616283434706e-05
-2.43454479809272e-05
-2.68493471897928e-05
-1.25369271496854e-05
7.85690180998877e-07
6.07656685569335e-06
-3.39640604308672e-05
-2.67570403789493e-05
-8.54712320037931e-07
-3.43683149420305e-05
-4.02288333259426e-05
-2.31923907655705e-05
-1.46898134811565e-05
-2.98852895113568e-05
-3.08312333012917e-05
-1.82822180114077e-05
-2.02832529843272e-05
-1.60637853300204e-05
-2.45263127473442e-05
3.93586938291169e-06
-2.11854856583432e-05
-5.63798941463604e-06
-4.10820521783695e-06
-2.03212385691619e-05
-5.10197972411805e-07
-1.68384605226527e-05
-8.32137577321671e-06
-2.42636048916593e-05
-3.11077476798189e-05
-3.94666255740624e-05
-1.8982781968892e-05
-2.45108968401592e-05
-1.5566591213736e-05
-2.48197857287231e-05
-2.97771657009665e-05
-2.20420221662075e-05
-2.48507507753443e-05
-3.38051249512713e-05
-3.07357102007445e-05
-1.4527763827679e-05
-1.91441034354345e-06
-2.75662934611319e-05
-2.36222553830383e-05
-2.64016436207196e-05
-1.84732613539724e-05
-2.65836136239906e-05
-2.14667530062404e-05
-3.03798993681704e-05
-2.26448167754209e-05
-2.60802319150588e-05
-1.09151770088655e-05
-2.48065290567383e-05
-1.63315572599165e-05
-1.40292227590143e-05
-2.13208575689079e-05
-2.18026303293342e-05
1.24476632648654e-07
-3.52696487380933e-05
-2.61237139252379e-05
-2.26019441796883e-05
-1.51717231488715e-05
-2.64534010390407e-05
-4.20030201858337e-05
-1.93341012561738e-05
-4.71637625214007e-05
-2.45847710561774e-05
-1.89570805649227e-05
-8.40070558842634e-06
-2.45736096848875e-05
-2.25422978156089e-05
-3.06828516709386e-05
-2.32051128625317e-05
-2.32356224082255e-05
-1.47522506680594e-05
-1.29068789190794e-05
-1.47894239389375e-05
-3.27741803033823e-05
-1.84317752727382e-05
-1.08362628171763e-05
-3.62794151266285e-05
-2.65877480487978e-05
-2.02493358446051e-05
1.49675120812533e-05
-1.09419657485932e-05
-1.1262953334278e-07
-1.85333636183342e-05
-4.06103558193285e-05
-2.56270772361458e-05
-2.40782484990941e-05
-1.92196579088776e-05
-6.15236316672916e-06
-2.24507692523702e-05
4.15505811258376e-06
-7.58882272861827e-06
-2.36421249789284e-05
-1.26690724369135e-05
-1.18544166359884e-05
-2.34421216568118e-05
-7.60620442515339e-06
-9.26993232247395e-06
-2.29487810891971e-05
-1.73646802411599e-05
-8.32676585844386e-06
-1.38554816698773e-05
-7.18981972117471e-06
-2.80251222028862e-05
-1.64866939520938e-05
-1.36425345249014e-05
-2.02249287350237e-05
-3.37943374814717e-05
-3.36566693798209e-06
-1.4857831965395e-05
-2.98060278611378e-05
-1.54236354020705e-05
-1.95158816158988e-05
-4.14628378863849e-05
-3.13839952662544e-05
-1.22228808779228e-05
4.06263523426549e-07
-2.18856180794516e-05
-7.27040612936024e-06
-9.67010365802851e-06
1.01027742245429e-06
-1.46063358318125e-05
-1.54976314694626e-05
6.01823533643037e-07
-7.63574846494315e-06
-3.68285608180781e-05
-2.01365459780684e-05
-2.72712581666327e-05
-2.98612672831262e-06
-4.0331909801603e-06
3.65935296307045e-06
-2.55677062855408e-05
-3.64489218607924e-05
-1.8801269897476e-06
-3.5901302332864e-05
9.22224635935211e-06
-1.37592101877858e-05
-2.76500430800963e-05
-2.25069703027634e-05
-3.23617947015817e-05
-9.48360558098008e-06
-9.64011776534578e-06
-2.26236917049132e-05
-3.18138565513353e-05
-2.15538731319994e-05
-4.63670964058413e-05
-7.92503608683854e-06
-1.6495018957833e-05
-8.49393695165273e-06
-1.54564772704728e-05
-3.16201599110865e-05
-1.79530151994137e-05
-5.97760328262131e-05
-1.65614943321949e-05
-1.15428082154504e-05
-3.3130329081861e-05
-2.50256802935202e-05
-1.89912127603466e-05
-7.04629992839977e-06
-3.37315552302116e-05
-1.55669952942003e-05
-7.97477535638491e-06
-1.62654808190417e-05
-1.30464875499006e-05
-3.32338992107882e-05
-1.92548939504433e-05
-7.3107387188947e-06
-1.28963469404167e-05
-1.52750450400932e-05
-2.14832747226874e-05
-2.52148530571798e-05
-2.42105512367811e-05
-2.05975409457937e-05
-2.23466043510638e-05
-2.41646292748028e-05
-3.71291680669461e-05
-3.04937920802302e-05
-2.78137425435821e-05
-3.33645476978443e-05
-3.18473483801983e-05
-1.54869845949885e-05
-1.56725918079176e-05
-8.18352050358161e-06
3.78985106631888e-06
-9.77389304160228e-06
-3.53391357973179e-05
-1.66242556078595e-05
-2.45389586317903e-05
-2.12547252995856e-05
-2.29156866705281e-05
-3.49290095081469e-05
-3.22582080859814e-05
-3.38183496309801e-06
-1.45870223056106e-05
-1.02610218169437e-05
-1.86099193111155e-05
-2.48082789005169e-05
-1.42542043711478e-05
-3.83683879826347e-06
1.13846302614889e-05
-4.63721031670883e-05
-9.50833075297537e-06
-1.9254783508865e-05
-1.04187806952221e-05
-1.9418288710162e-05
-3.3200798522972e-05
-2.19007330646562e-05
-1.32566654146709e-05
-9.96688073200392e-06
-4.09846271903062e-05
-2.12914928416864e-05
-2.83658034678911e-05
-1.34375289079625e-05
-1.47709007517265e-05
-3.34425575750353e-05
2.35246463500684e-06
-3.49003323955462e-05
-2.37628624286247e-05
-9.08416179228165e-06
-1.22353628494246e-05
-2.69994701503818e-05
-8.09017636856976e-06
-3.12973305182868e-05
-2.49507866422843e-05
-1.9425086183656e-05
-2.48549427625913e-05
-2.35934549453171e-05
-1.79543703882616e-05
-3.23856149944232e-05
-6.0548694720034e-06
-3.83042356065167e-06
-2.68379571037802e-05
-2.43158988887931e-05
-2.0463246434423e-05
-2.41543826969042e-05
-2.61370068827669e-05
-3.21578641885357e-05
-1.96367405765039e-05
6.95998033733059e-06
3.43000630045698e-06
-1.94093080594147e-05
-2.70237488119059e-05
4.19572790585156e-06
-1.33620159304028e-05
-1.93829976402215e-05
-1.40997848213123e-06
-1.9446719079803e-05
-1.1434986910793e-05
-3.55836486309345e-05
3.12465773040959e-06
-1.10031637835199e-05
-2.95777578319521e-05
-1.11895521228547e-05
6.65837477664856e-07
-2.09679496696824e-05
-2.03995662386116e-05
-9.39123415323769e-06
-3.44046444982789e-05
-1.72986007945799e-05
-2.05926849266344e-05
-2.16913287076594e-05
-3.50600710910467e-05
-1.37720692173463e-05
-2.66702110546714e-05
-9.78106443228118e-06
-1.93252623846445e-05
-3.2109938973464e-05
-1.22781907766353e-05
-3.24403104894583e-05
-2.93668517293018e-05
-3.75060343567002e-05
-2.0462876631426e-05
-2.74760764498267e-05
3.00551757605979e-05
-1.44352994664186e-05
-1.44715672593593e-05
-3.15928917190949e-05
-2.15332128296062e-05
-2.39680056090876e-05
-3.05208008303009e-05
-2.30277122921625e-05
-1.11707013489037e-05
-2.29811188567464e-05
-1.68366942736647e-05
-2.18065469965851e-05
-1.47246718602093e-05
-1.83355493262258e-05
-5.83472940493011e-06
-7.90532825788755e-06
-3.57296836627084e-05
-1.68309314902777e-05
-4.51423295962645e-06
-2.8640349597229e-05
-4.90649101185206e-06
-2.66584047264733e-05
-2.08317664279056e-07
-9.21247173825094e-06
-2.15273805227783e-05
-1.84109484172839e-05
-3.6998368164527e-05
-1.70517912385269e-05
-3.80713499630699e-05
-2.37680707507738e-05
-3.34496836081168e-05
-1.80186447823373e-05
-3.74680763698738e-05
-1.02639741429682e-05
-2.95566885816583e-05
-1.84364585362695e-05
-1.1888311852834e-05
-2.05128729800372e-05
-1.6637952810698e-05
-5.17130045949523e-06
-1.6852050677727e-05
-3.3176763247168e-06
-1.44733883494028e-05
-3.3749597040197e-05
-3.5848832955378e-05
-2.81135789634321e-05
-2.83899702358985e-05
-2.98904499048566e-05
-2.7658618269092e-06
-1.39050739462193e-05
-3.24837722047747e-06
-8.90517796317325e-07
-5.16271434806412e-06
-2.15785695734071e-05
-1.58990129472814e-05
-2.97268893597379e-05
-2.72079465308482e-06
-1.03774580359878e-06
-6.07920852153678e-06
-3.46782707578037e-05
-3.31642007224674e-05
-1.34600143091253e-05
-3.16964701864719e-05
-4.42923576698835e-05
-2.35904041799912e-05
-1.88251547967254e-05
-2.04953880293416e-05
-2.0844384023914e-05
-1.22071256983788e-05
-6.51376652976425e-06
-1.62148133877461e-05
-1.53780970110402e-05
-1.69384250391491e-05
-1.5229720837375e-05
-1.63302228377977e-05
-2.41822152179796e-05
-1.6388757674818e-05
-9.1203955379169e-06
-6.10406878791686e-06
-2.49075552164487e-05
-2.51032042190272e-05
-3.4869555737454e-05
-2.62369282707797e-05
-4.70231252378856e-06
-3.35985421359209e-06
-3.40087360569463e-05
-4.01341541317249e-06
-1.8271263318981e-05
-4.01606136442049e-05
-1.82597704413325e-05
-1.10207075841351e-05
-3.37344016527223e-05
-9.37683936227941e-06
-2.5122126758427e-05
-1.75953844245364e-05
-7.85065405244318e-06
-8.37650536880088e-06
-2.43426927242564e-05
1.46242385436235e-06
-3.50897347002126e-05
-7.61224641110208e-06
-3.04288693619158e-05
-1.8351148602288e-05
-3.4064532585049e-05
-3.21003310206486e-05
-4.63182670390578e-05
-5.72808348690706e-06
-2.53659126744398e-05
-9.6514932541005e-06
-3.22622425365354e-05
-2.34513541255193e-05
-2.51773682024942e-05
-2.66130964074446e-06
-1.77080468277841e-05
-2.00891643732263e-05
-1.35777538412167e-05
-6.84770710871761e-06
-2.04991011416385e-05
-3.20524998449288e-05
-7.88252370565006e-06
-2.82950528503571e-05
-1.49853544494357e-05
-2.82366577243045e-05
-3.30320045134836e-05
-2.90423091819428e-05
-1.82961563867548e-05
-2.25544183478722e-05
-2.83976471450917e-05
-2.07660367731102e-05
-1.32076728185265e-05
-1.54045741546119e-05
-2.80785805126749e-07
-2.05668506034042e-05
-1.98882453207047e-05
-1.91311647802921e-05
-2.40765755861249e-05
-3.65397600174112e-05
-2.34149782939965e-05
-2.31036297933172e-05
-6.5744248672474e-06
-2.63317587615387e-05
-2.03360811310063e-05
-1.09228151528252e-05
-7.18907860888241e-06
-2.11002481574578e-05
-3.31958364131783e-05
-2.6322007570759e-05
-1.36701862146167e-05
-3.93092668307345e-05
-2.90096533200968e-05
-2.34414292729884e-05
-2.5834605898714e-05
-2.01909025619453e-05
-3.01329457544512e-05
-1.73568455482e-05
-2.53174871624263e-05
-1.6128833018702e-05
-2.53393125933017e-05
-6.48535881577091e-06
2.1394192650598e-06
-2.31334486075062e-05
-2.12928691797137e-05
-2.53284227248992e-05
-9.2801120222633e-06
-3.30250188157831e-05
-2.55165363863851e-05
-1.70538028696633e-05
-2.83548817774666e-05
-2.51873493700992e-05
-2.1327531779799e-05
-2.28016624294259e-05
-2.30289241233659e-05
-3.06723481196206e-05
-1.28408747490088e-05
-4.43599284182265e-05
-2.461873283526e-05
-1.06184676911645e-05
-2.65226264045922e-05
-1.63042429785696e-05
-1.14819608041673e-05
-4.8031281168531e-05
-1.96615079124677e-05
-1.91044045196966e-05
-1.07027062634557e-07
-9.98651242476971e-06
-1.4608021454159e-05
-2.75417665231434e-05
-2.64220920288845e-05
-2.15541870937174e-05
-1.21848879654901e-05
-1.69426943057998e-05
-2.19383835628616e-05
-1.55090143316364e-05
-9.55411140094189e-06
-1.54260547543379e-05
-1.49259445543403e-05
-1.04592882778368e-05
-1.75547803021561e-05
-1.55369941031386e-05
-2.65968096725266e-05
-2.10877614020178e-05
-9.24535446598783e-06
-2.84205008287321e-05
-1.09685793398921e-05
-1.27865169520654e-05
-2.13947258272316e-05
-1.99492371176033e-05
-8.23187362237073e-06
-2.17334511837086e-05
-1.66445616097876e-05
1.03695308238758e-06
1.45138971858228e-06
-2.36351732840463e-05
-2.76871315781658e-05
-3.58817669809188e-05
-2.37821689918586e-05
-1.59063144145041e-05
-1.45207742589125e-05
-2.58011794793448e-05
-4.4542007691582e-05
-1.27843540915585e-05
-2.20204953845727e-05
-4.19721009201984e-06
-2.55039536633427e-05
-1.8832260732545e-05
-3.65450566291845e-05
-2.27450359503351e-05
-3.9027168166621e-05
-1.14867851513401e-05
-2.24378061748238e-05
-2.93397999454165e-05
-3.39292937195261e-05
-3.34541762540659e-05
2.12719295197134e-06
-1.47393604835856e-05
-2.53851089998098e-05
-2.78653220081094e-05
-7.4772500435366e-06
-2.0396625937269e-05
-2.43884241239327e-05
-2.44427874866813e-05
-1.16531141478906e-05
-5.91907956821207e-06
-1.6219362447968e-05
-1.40181404959964e-05
-1.13791809712132e-05
-3.23051159066588e-05
-1.71249217836845e-05
-1.77540941130465e-05
-5.20839147899513e-06
-1.74833755166118e-05
9.87190303605278e-06
-8.05766506572093e-06
-5.28626688708745e-06
-2.71630453465323e-06
-2.63492661479818e-05
-1.00033630444161e-05
-1.70304118777629e-05
-1.8221300698713e-05
-3.29224739458425e-05
-2.87185854084171e-05
-1.50774083338045e-05
-2.79328551876165e-05
-1.14536110793707e-05
2.41874780997804e-06
-1.23510854626882e-05
-1.81087172413041e-05
-8.14596066979835e-06
-1.60758902012105e-05
-3.44673947526184e-05
-1.52131756995306e-05
-2.87956586900449e-05
-2.17931029980111e-05
-2.69328668650072e-05
-1.41358060788259e-05
-2.8776542512809e-05
-9.86722060853629e-06
-1.8382022496172e-05
-2.5339921382068e-05
-1.14058409080763e-06
-3.96662542070971e-05
-1.47349904081144e-05
-1.15465207025146e-05
-1.2544724863436e-05
-1.63178194370062e-05
-2.39623674665188e-05
-1.34805794848433e-05
-1.23084608480273e-05
-4.67114569341679e-05
-2.12385990682033e-05
-2.07454626510523e-05
-1.54703374520888e-05
-7.83790347013394e-06
-4.23995966693103e-06
-1.01847624239958e-05
3.87573897688227e-06
-1.91535647451384e-05
-2.78892293001977e-05
-6.04864582587746e-06
-1.47745201372784e-05
-1.60802485330704e-05
4.22290752310894e-06
-2.51265591726791e-05
-2.79678095369764e-05
-1.17659483843003e-05
-1.74063906157149e-05
-2.46112212508014e-05
-3.01446142306214e-05
-2.46073370334047e-05
-1.24352283335693e-05
-6.21372784968194e-07
-1.19030913807444e-05
-4.211212034511e-05
-3.35862522788441e-05
-7.54712782649693e-06
-1.45642270924734e-05
-2.0025987812771e-05
-1.35490503925813e-05
-8.76305443884013e-06
-3.306098020947e-05
-2.04835969256614e-05
-1.82839551629957e-05
-3.10245496274822e-05
-3.52824553137834e-05
-4.03959743120041e-05
-1.87183191116834e-05
-3.37692800814496e-06
-2.90690602270122e-05
-6.6102120193363e-06
-1.97735817522314e-05
-2.79135182438929e-05
-2.00353029418641e-05
-9.84061579219984e-06
-3.20606391078911e-05
-1.87214005848707e-05
-4.49104890488539e-05
-7.78101329495047e-06
-5.15373668931421e-06
-2.13091513273519e-05
-2.40691332452982e-05
-1.0633969420223e-05
-2.48740325230484e-05
-1.5650068382692e-05
-2.5309093878547e-05
-5.38533751762416e-06
-5.47266229432266e-06
-2.56158084302749e-05
-1.21321339707246e-05
-4.37734344840915e-05
-2.58609810873686e-05
-2.07492180941546e-05
-4.74959494866356e-06
-2.48612679241665e-05
-1.35096941533442e-05
-2.13500966593237e-05
-1.55097531684995e-05
-1.7267148881993e-05
-3.27018423437888e-05
-1.86454046412029e-05
2.23348070978892e-07
-2.09694796372635e-05
-7.43468192267622e-06
-2.24914238435387e-05
-3.37467768337397e-05
-2.90825703320126e-05
-3.49738155901502e-05
-2.30702505086364e-05
-2.13526453794771e-05
-2.15841470866321e-05
-3.5294667922697e-05
-3.52599862312489e-05
-3.59901763141783e-05
-3.54169939543312e-05
-9.80659722172085e-07
-1.75399562727263e-05
-1.97450430727911e-05
-2.83382295097422e-05
-2.69994835117516e-05
-2.41997993729807e-05
-9.81933882037932e-06
-1.42153638342992e-05
-3.0728672013436e-05
-3.48489998495155e-05
-1.307628759822e-05
-1.00642591328431e-05
-1.31727044228958e-05
-4.8038288846556e-05
-1.42894317520197e-05
-1.35930039450893e-05
-3.2622324283335e-05
-2.18986701773869e-05
-3.35285907662428e-05
-2.80823118906613e-05
-2.57835693532044e-05
-1.85063345452859e-06
-1.68506171811208e-05
-2.31975664141907e-05
-3.46038723944398e-05
-2.38756724072235e-05
-2.29144155177536e-05
-9.32047126063913e-06
-1.01607076625337e-05
-2.69176031087137e-05
-2.41493919273455e-05
-2.74316956894141e-05
-1.54637157555052e-05
-2.80005452198208e-05
-7.32214703722345e-06
7.92123936925449e-06
-4.03184228895825e-05
-9.17624067627174e-06
-3.10930824598606e-05
-2.00012211713411e-05
2.12545385983072e-06
-2.22386449279582e-05
-3.28364100013176e-05
-1.85523495175932e-05
-1.74251930987071e-05
-1.25952231782232e-08
-1.3235711442579e-05
-1.4906277075523e-05
-1.60853146660302e-05
-2.76605030290549e-05
-1.52040333399722e-05
-2.89549729684172e-05
-1.92136609275955e-05
-1.65072696578236e-05
-7.20323753223295e-06
-1.96743798057905e-05
-1.67454946515603e-05
-1.30772673581115e-05
-2.5261179398365e-05
-3.90701913691832e-06
-2.5195495463074e-05
-2.91266503854612e-05
-3.97270994747418e-05
-1.83275302855507e-05
-2.85050732707608e-06
-1.31585522153015e-05
-3.57479832389658e-06
-2.2644247457352e-05
-2.19807061916982e-05
-1.16006741800275e-05
-2.21032902797634e-05
-5.20784068837157e-06
-1.96479399808737e-05
-2.65792316792335e-05
-1.99904515256032e-05
-1.87313273146305e-05
-2.71367073914066e-05
-2.01559237272501e-05
-7.68134896898975e-06
-3.44389544979969e-05
-1.476682025072e-05
-3.52286225517071e-05
-1.95661112948139e-05
-1.46169933169583e-05
-5.80891626111105e-06
-1.20424406366539e-05
-3.62400113535954e-06
-6.69037371905781e-07
-1.39088698299777e-05
-4.277097966061e-05
-2.1773753352096e-05
-1.42792287097563e-05
-4.02740310683872e-05
-2.6104950807288e-05
-1.40617934929049e-05
-8.58352733029682e-06
-1.17469587176043e-05
-1.45651696312204e-05
-2.26453139820946e-05
-1.68600495571691e-05
-5.28774027905285e-05
-1.51820980826276e-05
-2.07304145791668e-05
-6.2319899669067e-06
1.79160901265437e-06
-1.65369274905686e-05
-2.31268351755857e-05
-2.64938852375042e-05
-2.33814779648722e-05
-1.90307853885031e-05
-3.37956253079609e-05
-2.8541984194554e-05
-3.07356170047026e-05
-2.65006114724325e-05
-7.07247065664291e-06
-5.09124881822261e-07
-1.58133534027354e-05
-8.09787209823254e-06
-8.23165304978282e-06
-1.67933104588925e-05
-2.37808864613793e-05
-1.1345192724186e-05
-3.36449497350673e-05
-1.47735482084733e-05
-2.93668594192906e-05
-3.04472059023002e-05
-2.39707842693029e-06
-3.18032929585742e-05
-2.90517680757239e-05
-3.40783475546896e-05
-8.74808579388465e-06
-2.66044782028701e-05
-9.93414719895463e-06
-9.86623083304762e-06
-1.68641057661107e-05
-8.49659457859105e-06
-2.45951031644156e-05
1.20802245064842e-06
-2.94279532876798e-05
-1.38636558828503e-05
-3.26942404500896e-05
-8.4548524229718e-06
-3.43590641367554e-05
-2.09806510642072e-05
-1.15035807353509e-05
-2.57536713811783e-05
-2.23500085092935e-05
-3.59491575779256e-05
-1.08272079428734e-05
-4.00921793379003e-05
5.1157279378718e-06
7.81589936152539e-07
-1.42839886428494e-05
-2.73978740493672e-05
-1.00342060697768e-05
-8.70947214079169e-06
-2.53158579623945e-05
-2.41265288396079e-05
-1.60123378710423e-05
-1.96083626598299e-05
-4.22253898103764e-05
-2.75599079694843e-05
2.94907798922282e-06
-1.24191241756072e-05
-3.05417750552092e-05
-4.59386431102533e-05
-2.8586426508139e-05
-3.46100368776924e-05
-2.21244402737574e-05
-9.80265455350166e-06
-1.46266414888751e-05
-2.85731364607829e-05
-2.0970601621956e-05
-6.97197697504895e-06
-2.87221757521159e-05
-3.38676393344702e-05
-1.98870028553933e-05
-1.04485263866295e-05
-9.18684527758477e-06
-1.12933275039998e-05
-1.63010996609248e-05
-4.5014822285037e-05
-2.54124949514865e-05
-3.4566731174223e-05
-2.82898907744062e-05
-3.53713293658696e-05
-2.23074887738383e-05
-5.58592009749568e-06
-2.77018618624919e-05
-2.37004987266309e-06
-1.99565426602267e-05
-1.40803958439181e-05
-1.27679012934026e-05
-3.73369175380412e-05
-2.20576230724433e-05
-1.64903109727681e-05
-2.7530642604474e-05
-1.22811479481088e-05
-1.34594616407575e-05
-2.00629154049264e-05
-1.83416718378205e-05
-2.79518857795456e-05
-1.2318002917108e-06
-7.29570923754726e-06
-2.46179485529903e-05
4.69199109638317e-06
-4.60214263886908e-06
8.70950202371246e-06
-3.38049469926544e-05
-2.08488800995415e-05
-9.51401427988801e-06
-1.40119112852546e-05
-4.501285876801e-05
-7.82181716703736e-06
-2.45572697054144e-05
-4.1512562725421e-05
-2.00702143867445e-05
-1.3081013340282e-05
-3.73518283717817e-05
-1.24428072653112e-05
-3.09403182857227e-05
-9.66458055236246e-06
-8.0201325109659e-06
-4.06383279220964e-06
-2.65402904123387e-05
-1.19336622786594e-05
-1.26248829042759e-05
-2.70691855072586e-06
-1.86129743325191e-05
-3.56765125827279e-05
-1.270498328102e-05
-2.35020850512635e-05
-6.39918661653537e-06
-6.5121301344867e-06
-1.71422445893156e-05
-1.95366269242846e-05
-3.03037449710785e-05
-3.33863415482671e-05
-1.38620638224773e-05
8.48975410685381e-06
-2.06674489096205e-05
-3.61772072076642e-05
-1.2897990722081e-05
-2.12976104371866e-05
-6.85854944156813e-06
-1.17242048649465e-05
-2.23072335620385e-05
-4.13424445592264e-05
-1.34322099307932e-05
-2.04899295128939e-05
-1.64640619017749e-05
2.28252267285286e-06
-6.09244106337772e-06
-3.21661619166624e-06
-2.05049086198655e-05
-1.06953278254052e-05
-3.49727679449761e-06
-2.29650414652784e-05
-1.93017047685319e-05
-2.38467557969692e-05
-2.4462737992975e-05
-4.34801906191919e-05
-1.04291172807798e-05
-3.58926512610644e-05
-4.26506205643549e-05
-2.38170796514517e-05
-3.33195139548956e-05
-1.64813884047695e-05
-8.41773210226632e-06
-4.20282541948864e-05
-1.39718022561042e-05
-1.83271939379042e-05
-9.05316492544982e-06
-2.81422643827007e-05
-1.84039873536299e-05
-3.25082195260693e-05
-3.9036324835426e-05
-3.26226409829866e-05
-3.31161188771235e-05
-7.45202818696627e-06
-6.95330849161494e-06
-2.98092245301502e-06
-2.7580021139458e-05
-2.33210544833643e-05
-7.70214777232719e-06
-1.16876381416965e-05
-9.16521841934978e-06
-2.24427279362499e-05
-6.95535651742394e-06
-1.02614668215694e-05
-1.32543944341021e-05
-1.99637670480604e-05
-2.4159739930986e-05
-4.03130199420193e-05
-3.74368392432358e-05
-3.82375429871909e-05
-8.74668273132271e-06
-2.59695291512161e-05
-1.65170970869794e-05
-3.31248412019408e-05
-2.23658220393496e-05
-4.31483292762757e-05
-2.41287655281662e-05
-1.06958820265665e-05
-2.93522928387463e-05
-2.20078967503129e-05
-4.97288346506447e-06
-2.35423708321153e-06
-2.74495198178467e-05
-9.66378131667876e-06
-2.94861867464313e-05
1.23249766094804e-06
-2.13748992465232e-05
-1.89900854506947e-05
-2.76259846453663e-05
-1.83015098953219e-05
-8.06190567067205e-06
-1.55347895104616e-05
-2.57935942139306e-05
-4.96974831127896e-06
-1.19724752983179e-05
-1.6036329937503e-05
1.99357870570667e-06
-1.9975689791128e-05
-8.35830530247448e-06
-1.91293961890859e-05
-2.16865417600251e-05
-2.40086177060258e-05
-2.07895805170614e-05
-2.31524987900963e-05
-3.01623976555015e-05
-1.92031611173803e-05
-2.64183705834781e-05
-3.20099197009276e-05
-1.66312309615487e-05
-9.25331600270297e-06
-1.47738010201303e-05
-1.17495710923433e-05
-6.4737061314175e-06
2.22196867477678e-06
-2.71870113395019e-05
-3.32325256889224e-05
-2.77597296507517e-06
-2.64050244279209e-05
-1.26107607620175e-05
-1.64177805959553e-05
-1.86829481353275e-05
-1.24848834520383e-05
-1.14411556978588e-05
-1.14483635532791e-05
-1.62853608387877e-05
-1.24516909911299e-05
-2.03135415018767e-05
-3.21378788502637e-05
-2.90825199764123e-05
-1.10567446315926e-05
-2.16772128952872e-05
-1.43408373289925e-05
-9.65416678153842e-06
-6.90852069540668e-06
-2.51698244644929e-05
-5.20996828927692e-06
-2.92164647212202e-05
-6.67737010001187e-06
-1.25887659123632e-05
-3.5995626540595e-05
-1.0920156170773e-05
-4.94839949664591e-05
-2.55031344893585e-05
-3.12466887253887e-05
-1.51189844979776e-05
-3.02808318600961e-05
-1.08292164929814e-05
-1.24641855023748e-05
-2.37509424697794e-05
-1.16398553721857e-05
-3.19017231708709e-05
-1.83685203658713e-05
-2.14425902460438e-05
-3.80431734160156e-06
-1.28952570322793e-05
-3.37126410628157e-05
-2.98502433122276e-05
-2.80108901538662e-05
-7.32448511608644e-06
-1.30907089907969e-05
-1.63847046398265e-05
-2.31209622188491e-05
-1.1778140615954e-05
-2.07428602097858e-05
-2.2071258173905e-05
-1.81670701260601e-05
-3.49775146392114e-05
-1.8986729395567e-05
-1.13713065865287e-05
-2.54067021378331e-05
-1.69819130548879e-05
-2.49017469232911e-05
-1.99759044380493e-05
-4.7952044132886e-05
-2.67414846287257e-05
5.97365711225547e-06
-1.44049734068601e-05
2.255771036308e-06
-1.68440952628362e-05
-5.03806798630303e-06
-1.88670458647385e-05
-3.47364706362477e-05
-1.37200054230356e-05
-2.84167451399018e-05
-9.596544067005e-06
-1.73480378603388e-05
-4.03152151726597e-05
-8.40298393963149e-06
-3.56710168359766e-05
-3.06500568437251e-05
-3.26669009536642e-05
-1.17456854968162e-05
-4.71841294682139e-06
-1.47346272215074e-05
-1.18285539041906e-05
-3.74149996253985e-05
-2.35324546194435e-05
-2.23786784522234e-05
-1.52484204751127e-05
-2.36950515442263e-05
-5.73955690895753e-06
-3.47823235207352e-05
-8.99916213125174e-06
-1.05788869915425e-05
-3.31567421130278e-05
-4.43471650658344e-06
-3.93726506332275e-05
-2.73115920439615e-05
-1.22075305360872e-05
-3.8807688393716e-05
-5.32831600810772e-06
-1.77942437172664e-05
-1.9325933459879e-05
-9.27778068102902e-07
-1.69738631131233e-05
-1.78145676231812e-05
-1.80019173975443e-05
-1.59837970289152e-06
-2.37937424798879e-05
-1.22920188565553e-05
-1.36143779927628e-05
-1.6797091726572e-05
-1.94710167622281e-05
-1.6266302460227e-05
-1.09476702738731e-05
-1.91298928465065e-05
-3.59580225953506e-05
-1.76990354824749e-05
-1.69814026288194e-05
-2.84425587389061e-05
-1.37203303304166e-05
-6.92569141071681e-06
-6.49609476069196e-06
-5.705138968928e-06
-1.19609480839045e-05
-2.09073822845826e-05
-2.67264485459576e-05
-1.1827263486419e-05
-1.40585738724747e-05
-5.00242597339756e-05
-3.10572102121114e-05
-3.30286553578175e-05
-1.85068030469406e-05
-2.03822354388825e-05
-1.25896339740643e-05
-3.14923742803615e-05
-1.82913188481279e-05
-3.50521846477464e-05
-1.92364181105408e-05
-2.03463091159081e-05
-1.62237715485845e-05
-2.67658227203092e-05
-9.19952955484737e-06
-2.72850321365539e-05
-1.79252176793171e-05
-2.73869373459754e-05
-2.26353759595183e-05
-3.26234477114792e-05
-3.56307324486749e-05
-2.85984400405118e-05
2.58176543950803e-06
-2.48779996372097e-05
-1.29300109076105e-05
-6.85837180492417e-06
-3.26567933120341e-05
-7.03172578923903e-06
-1.36486756919741e-05
-1.64510264840156e-06
-8.89926532717201e-06
-1.75392459026087e-05
-1.15524050834585e-05
-4.59407987559144e-06
5.59341351246634e-06
-1.01663833630508e-06
-1.28347626256748e-05
-3.59742292646158e-05
-1.5688507745659e-05
-3.82461088413961e-05
-2.51112245897807e-05
-6.65098873648784e-06
-2.89035818212214e-05
1.87485448841329e-06
-1.83126206717454e-05
1.74595485249871e-06
-2.6547570834618e-05
-2.78992659290443e-05
-5.42858026283971e-06
-2.50516945439588e-05
-9.94449615639378e-06
-3.93998198371469e-05
-1.56219321415867e-05
-3.57508994899454e-05
-2.67989599490091e-05
-2.89480950579715e-05
-3.64215268477246e-05
-4.67935806276526e-05
-2.21680348527132e-05
-3.29659046603208e-05
-1.849170008969e-05
-8.17312344346217e-06
-1.37174342047938e-05
-2.00813233441797e-05
-1.7770850439975e-05
-2.87666301917479e-05
4.32045440103548e-06
-1.98021572569554e-05
-1.6427401688918e-05
-3.93983175606094e-05
-3.67389323069735e-05
-2.67548435413138e-05
-1.91801611147796e-05
-2.26676323313652e-05
-2.60291161596434e-05
-1.11739806975806e-05
-1.45989764115441e-05
-2.1242095858446e-05
-2.33656265124541e-05
-2.3481217212994e-05
-2.12315227332735e-05
-4.23809855159712e-05
-2.96429649212336e-05
-1.07297055846753e-05
-1.36722776396732e-05
-2.21911521262464e-05
-3.17771881713315e-05
-1.10018225043397e-05
-8.95301351078863e-06
-2.10458023344096e-05
-2.72352344534335e-05
-1.72256841920062e-05
-1.14635742341499e-05
-9.54016488952116e-06
-1.23156892834481e-06
-4.25271591892804e-05
-3.73437914207167e-05
-2.87417005867833e-05
-3.2226794324627e-05
-2.65822461399399e-05
-1.70529151645354e-05
-3.08049227974119e-05
-2.19904514556797e-06
-2.22699429266734e-05
-1.29341649327609e-05
-3.38902044272418e-05
-1.79566976441593e-05
-1.66067561909274e-05
-2.16127948100702e-06
-1.38402771380035e-05
-1.82227600381937e-05
-3.66300788421564e-05
-2.5687692275574e-05
-3.86928917448724e-05
-1.61288849257699e-05
-1.36125096108333e-05
-2.58103928082407e-05
-1.54318761761605e-05
-2.44880568668345e-05
-2.1310362506595e-05
-2.41350587280655e-05
-6.7392514408397e-06
-1.63278941341708e-05
-1.09820123315843e-05
-2.68779856506031e-05
-2.91915797484225e-05
-1.67368703427808e-05
-3.15315461845649e-05
-3.3383940899885e-05
-3.7397232580793e-05
-2.92646430009322e-05
-2.22600274858565e-05
-2.12316862024175e-05
-2.03224014862242e-05
-1.48650092918852e-05
-2.48315263841793e-05
-1.68290120232367e-06
-1.92119251034109e-06
-2.99487681198377e-05
-3.17055781654645e-06
-3.43514138838872e-06
-2.76101927311865e-05
-8.61635647133558e-06
-3.27616226226275e-05
-2.92157302332275e-05
-8.89715887498306e-06
-2.32712684856213e-05
-1.5234715817061e-05
-4.16001354765949e-05
-2.68675060774312e-05
-6.73988448267411e-06
-3.15264082319338e-05
-1.0238017504898e-05
-1.31147928503936e-05
-2.31669920642886e-05
-1.64172374436448e-05
2.02156950288671e-06
-2.70581335066925e-05
-1.15364126896793e-05
-3.4876599271129e-05
-2.2245768330258e-05
-4.86780964599532e-06
-1.62402955862701e-05
-2.79555024372081e-05
-1.53877003524486e-05
-3.25674873880685e-05
9.66210183194139e-06
-2.78643922560897e-05
-3.2194594528832e-05
-3.17381270802532e-05
-4.23080154908149e-05
-1.25176337298083e-05
-1.59690518992029e-05
-2.98495509125207e-05
-3.2563905914238e-05
-1.97923511348378e-05
-1.54005527134154e-05
-2.6521241090207e-05
-3.26353054606614e-05
-1.83296734322576e-05
-3.73296851064243e-05
-4.42967262439866e-05
-1.44314883553524e-05
-5.9696503868156e-06
-6.63221338186812e-06
-1.33858533372127e-05
-1.47207413380082e-05
-1.94587461522987e-05
-2.71474968902563e-05
-1.22908876446635e-05
-1.32006612880512e-05
-4.80013087348907e-06
-3.79643010905916e-06
-1.81413941113281e-05
-2.51411756229624e-06
-2.60543375390438e-05
-1.507730092278e-05
-1.60472320506763e-05
-1.91181794325835e-05
7.90695180359093e-07
-3.07309960711642e-05
-7.87137767015701e-06
-4.45419249092471e-06
-2.62986809995108e-05
-3.27837087745747e-05
-3.47366731532256e-05
-1.68197852664307e-05
-2.27812901710013e-05
-1.14853006715991e-05
-1.64238353217697e-05
-2.60056217067108e-05
-1.79907533593798e-05
-3.90063800688306e-05
-7.65585907209731e-06
-1.10447439405927e-05
-2.87143336657222e-05
-3.1715551612961e-05
-3.50081200429319e-05
-2.77267841334248e-05
-1.58782593111539e-05
-1.97970673450449e-05
-2.81908601293497e-05
-2.73396063502032e-05
-3.6096725679095e-06
-1.66489031805674e-05
-1.1362197192391e-05
-3.63939083826144e-05
-1.78784240643299e-05
-2.00692372989409e-05
-3.63747974761488e-05
-1.22824362603542e-05
-1.2302919576807e-05
-1.81003658449243e-05
-1.60757461841043e-05
-2.0641928721474e-05
-1.23199475697321e-05
-1.32853987300091e-05
-3.82535594829399e-06
-2.98818500936107e-05
-7.02127414970718e-06
-1.25169559352085e-05
2.00832398024408e-05
-2.44688195447009e-05
-2.80147183967472e-05
-3.17604082921657e-05
-2.74472497848494e-05
-3.0022279828593e-05
-1.53151147169878e-05
-9.80844782783422e-06
-3.32816201481541e-05
-1.53068613084064e-05
-2.84562095599202e-05
-1.65996418190088e-05
-2.24033170473151e-05
-3.40981967007634e-05
-3.76793638981671e-05
-1.55814074086296e-05
-1.75789262129961e-05
-3.13284516164461e-05
-1.02272795586494e-08
-1.47748337938778e-05
-3.47341131065759e-05
-1.71628802305757e-05
-1.00185317487568e-05
-2.69547581906586e-05
-2.47437892570624e-05
-6.8206345375584e-07
-4.2400493953008e-05
-1.56276952391362e-05
-3.74201822003039e-05
-6.88243732187317e-06
-6.45833471495514e-06
-1.61719211959218e-06
-1.51344029542297e-05
-2.02816548988853e-05
-1.91225747245111e-05
5.1810917242501e-06
-1.95557565143182e-05
-1.75880762607398e-05
-4.78739058017276e-05
-1.29699168154853e-06
-3.5587060009892e-05
-1.41822791518444e-05
-1.94516947014525e-05
-2.06385006622797e-05
-4.42288255027453e-05
-2.35978092780452e-05
-1.96855766815122e-05
-1.10202467374121e-05
-2.5902212425448e-05
-2.53883519572914e-05
-4.46427563020979e-06
-3.33969711382222e-05
-2.28910808094456e-05
-1.25263172388756e-05
2.02423353344058e-06
-2.57804501959235e-05
-1.52816892031308e-05
-9.26263318820391e-06
-7.91613039959178e-06
-4.16767362875247e-05
-1.76568176058631e-05
-1.5741004230328e-05
-1.97516914812629e-05
-2.3047196623604e-05
-2.86726178464526e-05
-2.73612307747389e-05
-2.81478290668435e-05
-2.89331105700257e-05
-3.08628946375962e-05
-2.36327020760912e-05
-1.38859844167705e-05
-2.25742138907955e-05
-1.93685854651462e-05
-2.43558219610007e-05
-1.76057960332693e-05
-1.86883352573666e-05
-2.99825941454323e-05
-3.33717843746447e-05
-6.92137734135493e-06
-1.31563831151269e-05
-2.30144819501909e-05
-2.180227436683e-05
-1.77159462731144e-05
-4.3752886756502e-06
-6.27195277958225e-06
-1.32378846142736e-05
-8.33811447655397e-06
-1.96478245490155e-05
-4.05077846435002e-05
-1.51361114124463e-05
-1.90052978274092e-05
-3.57109417282479e-05
-1.47605372418682e-05
-2.33926133973054e-05
-1.51617593749101e-05
-1.37487227541082e-05
-4.25330354302421e-05
-2.69117181552751e-05
-9.17662437896068e-06
-1.81070862512767e-05
-1.89199072758896e-05
-2.75330495960633e-05
-2.15885261150188e-05
-1.44449791049632e-05
-1.44005015113861e-05
-3.0139515360238e-05
-2.37689028647839e-05
-2.33131664950265e-05
-3.6408807333591e-05
-1.09691901911298e-05
-1.46399974508848e-05
-2.02336163576507e-05
-1.91817393715734e-05
-1.96796604201193e-05
-2.82599300020034e-05
-2.63325220799737e-05
-1.71183412472807e-05
-1.50354525742379e-05
4.58828063943836e-06
-3.26952244065427e-05
-3.47569236961804e-05
-1.49443019395414e-05
-1.72450880430367e-05
-2.9413158385867e-05
-1.76322466675968e-05
4.28508909039302e-06
-3.31446302743347e-06
-1.62913874414643e-05
-2.67462430671853e-05
-3.27808654647954e-05
-2.87049409280908e-05
-2.30524494889688e-05
-8.47287265355972e-06
-2.82090077921077e-05
-3.22057830290457e-05
-2.97058523325318e-05
2.74933228120953e-06
-3.87779832544744e-05
-2.95053981908118e-05
-2.22774017436863e-05
-2.72734894782254e-05
-2.47791145926681e-05
-1.63338598388199e-05
-2.96396410976397e-05
-2.98432844056508e-05
-2.00203637726437e-05
-2.02689006149648e-05
-2.29128430188142e-05
-3.03189538873597e-05
-1.21925427004111e-05
3.52528832495111e-07
-9.8916436353899e-06
-3.46274274631881e-05
-9.75315206075096e-06
7.0440856207983e-06
-1.28554234622846e-05
-1.20219840115568e-05
-1.03932291581782e-05
-1.92797625631353e-05
-8.26944731728663e-06
-3.6703176308101e-05
-2.45445241337645e-05
6.57495573764975e-06
-1.53229156919128e-05
9.16299546592551e-06
-1.83864062163172e-05
-7.47937685759159e-06
-1.7677978496752e-05
-9.76389145666493e-06
-8.0996705161616e-06
-3.62075275510239e-05
-1.46190235061903e-05
-2.41653843387686e-05
-3.10752020243653e-05
-4.39551687433693e-05
-8.48715411842602e-06
-9.67148269014518e-06
-3.07323615120006e-05
-2.08422412855997e-05
-2.21972107672781e-06
-2.47986807211283e-05
-1.5645496515668e-05
-2.83768474789744e-05
-2.99220241571159e-05
-3.16159664832837e-05
5.75472387225228e-06
-3.10475639001571e-06
-3.53197070455878e-05
-3.98369204373749e-05
-2.03435777690711e-05
-3.7256899432383e-05
-3.43130691921668e-06
-1.20613952081214e-05
-2.54554844710632e-05
-3.31215416511139e-05
-1.98191405926394e-05
-4.34708361611132e-05
-3.65671962682593e-05
-6.49216731821934e-06
-4.37810423995063e-05
-1.46339666078199e-06
-4.24171462020731e-06
-2.58098177459473e-05
-8.71075376232567e-06
-2.22046681298716e-05
-2.68974041209399e-05
-1.96063532471405e-05
-3.32721064219565e-05
-5.01431839390562e-05
-2.31916192964922e-05
-1.77137872952179e-05
-1.74362681484293e-05
-1.75565029774344e-05
-2.69902840045028e-05
-5.09725752382002e-05
2.72219723470952e-06
-2.42895166875231e-05
-2.73288816457639e-05
-2.04113375745452e-05
-1.79181367112184e-05
-2.7977471621893e-05
-2.24846968144515e-05
-1.58946983795802e-05
8.19641743340253e-06
-2.21769608249161e-05
-1.46906810160857e-05
-2.22982370299575e-05
-2.23825119648529e-05
-1.44865266041396e-05
-1.71725215068258e-05
-2.20490609863134e-05
-1.74203291936945e-05
-7.73578981691487e-06
-2.26513924829878e-05
-8.79406249808829e-06
-2.75185259966863e-05
-2.88302410686593e-05
-3.61102392838841e-05
-2.30869849690556e-05
-2.77920233995115e-05
-2.93400996598036e-05
-1.18693195053169e-05
-2.14138327085745e-05
-1.15265250293569e-05
-2.82618079931053e-05
6.43740961725353e-07
-1.37533270281553e-05
-2.13286962832627e-05
-2.751041857818e-05
-1.09993675015391e-05
-1.4943254206883e-05
-1.66306289558878e-05
-2.70507079315385e-05
-1.21485241089682e-05
-2.81532646472391e-06
-5.05176284547042e-06
-2.14544032326854e-05
-3.23439425276106e-05
-2.21594640027827e-05
-2.20183133336739e-05
-7.73023082378723e-06
-1.19009449156936e-05
-1.04734274404738e-05
-3.20847844370068e-05
-1.61157065201926e-05
-4.39403551848162e-06
-8.73612329190219e-06
-2.04844795369111e-05
-3.45239651119353e-05
-1.22261462107841e-05
-3.96760632162388e-06
-3.45739977913315e-05
-4.08862224041277e-06
-9.83669189264629e-06
-2.38538926965697e-05
-3.28604236676497e-05
-4.81342321129077e-05
-9.13882333913946e-06
-1.42025642297132e-05
-2.14436393987087e-05
-3.83050819360794e-05
-1.67600149111763e-05
-1.37589205933448e-05
-2.07718374929126e-05
2.2225261199639e-07
-2.75372854350137e-05
-4.10381791072457e-05
-3.26638386839985e-05
-2.54510678440072e-05
-3.14023310737082e-05
-1.78531077297107e-05
-2.93996831775098e-05
-4.47852694164962e-05
-2.49558359998055e-05
6.77473946057218e-06
-3.17100699124777e-05
-1.3271593930239e-05
-9.82178002281253e-06
-3.13636351264091e-05
-3.0605269913449e-05
-2.09721581846288e-05
-4.79474309250223e-05
-2.03965719802754e-05
-1.18995614533867e-05
-1.72326544887199e-05
2.46388069056479e-06
-3.38014045078441e-05
-2.4788983502091e-05
-1.49003904914835e-05
-1.61831731135152e-05
-2.34074626745512e-05
-2.94770421889965e-05
-1.09801161519979e-05
-2.50680890341045e-05
-1.02026814229631e-05
-1.04175799593253e-05
-1.63152277904521e-05
-3.04615460117025e-05
1.25878247450692e-05
-7.18251757814613e-06
-1.51049791228086e-05
-3.04554585553117e-05
-2.17316566096385e-05
-1.3065597292613e-05
-1.40544150674106e-05
-2.04609599224389e-05
-3.68587772731985e-05
-1.97908280351933e-05
-2.9038517713586e-05
-2.25383465251122e-05
-1.31631732674148e-05
-1.24002493972939e-05
-2.16907679278027e-05
3.81852305195433e-06
-2.89668526924448e-05
-2.69930405778951e-05
-1.58938878626374e-05
-4.21188262516169e-05
-2.64701613045153e-05
-1.38046633609811e-05
-1.58183763500537e-05
-2.14161288872712e-05
5.78317201428672e-06
-5.19535383667005e-06
-8.50765822346102e-06
-2.92397155154137e-06
-9.58792573331541e-06
-9.16698404838423e-06
-3.05879650673178e-05
-2.20863292784335e-05
-3.13412251900756e-06
-2.65249563942267e-05
-8.04202297438075e-06
-2.81040104771528e-05
-8.90632125288898e-06
-4.750696740037e-07
-2.82773601095537e-05
-2.52134668787568e-05
-6.52438958958715e-06
-8.02844494395129e-06
-2.79565421848023e-05
1.53450036754254e-06
-3.25465100512578e-05
-1.4774645088835e-05
-1.91182904213949e-05
-2.51410093792183e-05
-1.54489934343757e-05
-9.33579579366025e-06
-2.18326710036802e-05
-2.62428681364523e-05
-1.65278277764993e-05
-2.0093127663874e-05
-1.61445084690165e-05
-3.43837444774434e-05
-1.70215001210803e-05
-2.09403575625646e-05
-1.61332328800451e-05
-2.18471537789293e-05
-3.66140844383789e-05
7.87228502000843e-06
-2.66060062315086e-05
-2.43451408867026e-05
-1.69788978102977e-05
-2.11780014445071e-05
-1.65421596795922e-05
-3.83458710101737e-05
-1.69421992738647e-06
-9.91939645339997e-06
-2.6833638766442e-05
-2.12072358690076e-05
-1.20945489045206e-05
-1.70654200044656e-05
-2.09941736941829e-05
2.25015970176705e-06
-6.11531015354621e-06
-1.70865918480215e-05
-2.11853393678859e-05
-3.29332822179503e-05
-1.38089814971336e-05
-2.16893716829302e-05
1.2438863882037e-06
-1.36938035946669e-05
-1.2320341140183e-05
-1.61753621740349e-05
-3.37335537064438e-05
-1.73667990930994e-05
-3.18332540097194e-05
-8.11003538906419e-06
-1.88121632259108e-05
-1.72690620340573e-05
-3.04468560585054e-05
3.46066020140962e-06
-2.92156181350147e-05
-1.64976559653974e-05
-2.83298994513115e-05
-2.69183391856695e-05
-6.8611925608047e-06
-3.03539611652637e-05
-2.2989627242398e-05
-6.33203555782521e-06
-2.2180740058282e-05
-1.34531867207397e-05
-3.12864476992588e-05
-4.54815820685311e-05
-3.93707595398272e-06
-2.00652728485687e-05
-2.79823937519078e-05
-9.48557310683512e-06
-3.74701174923671e-05
-1.42104223325426e-05
-2.56973292730567e-05
-8.79262187607896e-06
9.50365691957791e-06
-7.9373205680759e-06
-1.62548141412294e-05
-5.1579349136779e-05
-2.05073701820219e-05
-5.87597732875259e-05
-8.89835231737205e-06
2.92235663779501e-05
-2.81071108073838e-05
-2.47360272003076e-05
-4.17460962323586e-06
-3.73145946196558e-05
-1.06989253360481e-05
-3.6200646935623e-05
-3.24804286765707e-05
-3.47093675695811e-05
-9.30629386770142e-06
-3.00585547368773e-05
-4.28742861538666e-05
-3.18362993315025e-05
-3.51701205609593e-05
1.26133190807331e-06
-2.12618021017364e-05
-1.63600855168016e-05
-1.54355588607123e-05
-2.49255646018462e-05
-1.35536082073217e-05
-3.02132578490001e-05
-1.66528082782687e-05
-2.36380998494172e-05
-8.40731776423613e-06
-5.41583905621447e-05
-3.15049959409695e-05
-2.17050394089231e-05
-1.35305445138454e-05
-3.26069561764246e-05
-1.08157057646098e-05
-2.88721539109346e-05
-2.76173148065319e-05
-2.15211980199522e-05
-1.1630677221795e-05
-5.00774101329085e-05
-3.2275748168916e-05
-2.06646227735351e-05
-1.21269459496662e-05
-1.70093798959663e-05
-3.89715332699635e-05
-3.51225378602506e-05
-3.87234476093008e-05
-3.82284590663213e-05
-4.37300902990591e-05
1.40323681402126e-06
-3.0136303456678e-05
-3.21918813280584e-05
-2.51561626541177e-05
-8.14139254612022e-06
-3.74632859000433e-06
-2.00451873287704e-05
-2.97651454067532e-05
-2.91993002612094e-05
-1.58140474187926e-05
-7.9070457908513e-06
-1.74533439795541e-05
-2.26824855360491e-05
-6.11674563184424e-06
-5.97159764512888e-06
-1.21161502957039e-05
-1.95488824428047e-05
-4.23987034723276e-05
-2.87204108494942e-05
-1.10157256056793e-05
-1.55702008411315e-05
-4.38487280074027e-05
-3.59122793071157e-05
-4.93890150216484e-06
-2.87330601326274e-05
-2.81916833896206e-05
-4.30540971553899e-05
-2.65231452620944e-05
-2.50188245520148e-05
-3.47308295978092e-05
-1.27311366274901e-05
-7.92745910636361e-06
-3.65496471086246e-05
-1.87385302977918e-05
-3.22752771176424e-05
-1.91053499721893e-05
-2.68756617224177e-05
-3.36494378584707e-05
-1.15675320625664e-05
-3.4525815909193e-05
-2.16847700876074e-05
-3.77138912003406e-05
-2.71290394571808e-05
-3.03176245051942e-05
-2.42660055172935e-05
-4.20915400436952e-05
-2.23049681812055e-05
-2.60965101533133e-05
-2.75623710289455e-05
-2.81054131192394e-05
-1.63103553593095e-05
-2.39598182324508e-05
-3.35888810473198e-05
-4.11255456244154e-05
-2.22745475859987e-05
-9.40982031983876e-06
-7.51703934776903e-06
-1.50495201102775e-05
-5.34017333037164e-06
-1.69562735369901e-05
-2.92602743174363e-05
-4.27483339371029e-05
-2.87409048718428e-05
-2.92799302167277e-05
-7.1724771700384e-06
-2.74697233987875e-05
-3.18510607177311e-05
-2.35300231622393e-05
-1.85074317947189e-05
-2.12263337812788e-05
-2.64630579312265e-05
-9.50190102072504e-06
-2.36175928045587e-05
-2.37000724704347e-05
-1.20259305224595e-05
-1.52756132320568e-05
-1.56837514209064e-05
-2.58581842981897e-05
-2.39574904205139e-05
-1.32379911364399e-05
-1.39369880348218e-05
-2.40436139602461e-05
-4.44996351260474e-05
4.34595493108979e-07
-6.59349981891604e-06
-2.16296387792747e-05
-4.09750901852363e-05
-3.19098663346554e-05
1.07654784109377e-07
-2.19990196881307e-05
-2.42441921036009e-05
-2.79331788177514e-05
-1.38443450003893e-05
-2.0128117563835e-05
-2.93049499406636e-05
-2.22488716569283e-05
-3.54760754726652e-05
5.91219487451348e-07
-2.06200331343055e-05
-3.27244789582086e-05
-4.40443975432357e-05
-1.3839004870991e-05
-2.19794044523568e-05
-1.47574669400157e-06
-1.67026781290771e-05
-3.35953603612087e-05
-1.16485213649684e-06
-4.23625665453109e-05
-2.85814762392423e-05
-2.63367403157595e-05
-5.73423924747876e-06
-2.75267599272352e-05
3.09098102012189e-06
-2.47415402458772e-05
-8.24515418513141e-06
-1.15386704125882e-05
-2.61839102819785e-05
-6.70963405742915e-06
-1.30454244131641e-05
-3.20137684956028e-05
-1.22075319998114e-05
-2.27670265961691e-05
-2.33953577331392e-05
-1.73088688999938e-05
-2.85015992792362e-05
-1.79987531120904e-05
-3.15899460716585e-06
-3.16431481285677e-05
-7.63109910434791e-06
-1.61287594592868e-05
-2.85491788273504e-05
-4.0677126261295e-05
-2.63115011478207e-06
-1.22906589476116e-05
-2.24702953472857e-05
-1.2139712905742e-05
-5.78951013957419e-06
-1.64526066117935e-05
-1.57242015700586e-05
4.74227743103421e-07
-5.24286954066685e-06
-2.65715397141344e-05
-1.91211567767704e-05
-2.41730124406932e-05
-3.77370175395936e-05
-2.43354679261786e-05
-2.39541955475782e-05
-4.08528193476216e-06
-2.18686508324993e-05
-2.17306760423647e-05
-2.80703276408505e-05
-2.92316042935142e-05
5.28975201554595e-06
-7.24164333402672e-06
-1.40859117206139e-05
-1.59178143134551e-05
-2.90826514058775e-05
-9.69823546780335e-06
1.21014044393884e-06
-3.63158558626449e-05
-1.9667097203971e-05
-4.02022468634602e-05
1.18768495300339e-07
-1.97143437233162e-05
-6.17729578743544e-07
-8.59632758174081e-06
-2.07828540382855e-05
-1.55967349888232e-05
-3.37772766260209e-05
-3.23100045286344e-05
1.09869972952969e-06
-2.26884195566297e-05
-1.77201161991339e-05
-1.58026184710766e-05
-4.61371943642567e-06
2.3168827065081e-06
-1.95159475240654e-05
-1.80474404919558e-05
-1.5711716482406e-05
-2.0279408364881e-05
-3.23523052086687e-05
-1.30017475851023e-06
-3.38440921734823e-05
-2.75478551529438e-05
-2.85776894421896e-05
-2.97131933607064e-05
5.79817136439614e-07
-2.63716299274694e-05
-2.06360049063239e-05
-3.06501360298043e-05
-3.25914922627897e-05
-2.33021063102875e-05
-4.20967564104266e-06
1.16952673436023e-06
-3.53299511073017e-05
-2.59506251443925e-05
-3.07321893306194e-05
-2.862964368289e-05
-6.30336387178587e-06
-2.52369129218417e-05
-2.06804547178262e-05
-2.93752155589606e-05
-6.68456739671627e-06
-1.53322922087096e-05
3.44992776240682e-06
-2.31594970507159e-05
-1.46283392982992e-05
-2.54569649750279e-05
-1.01324098839745e-05
-2.86868578282772e-05
-3.21096795534878e-05
-3.30171194046052e-06
-1.177759755248e-05
-1.20290036114401e-05
-8.11019749881418e-06
3.85953014860207e-06
1.59710580778354e-06
-1.74571619387081e-05
-2.22559690643683e-05
-2.28355347366746e-05
-2.25284698221027e-05
-2.01945918770504e-06
-9.50379610257767e-06
-3.27478258246393e-05
-2.82229121630118e-05
-2.10255554787505e-05
-2.00856935438847e-05
-3.46987009217765e-05
-5.92045757975908e-06
5.01891502258779e-07
-2.00919782769206e-05
-2.84167246582244e-05
-2.70590877697746e-05
-1.51916734748555e-05
-1.4956644341631e-06
-1.05904180432985e-05
-8.23332624385558e-06
-1.74235193941351e-05
-3.14571874902703e-05
-2.56741866909482e-05
-3.43030430729939e-05
-2.43958389744864e-05
-6.41075878194403e-06
-1.71644152553846e-05
-1.00357678940184e-05
-4.29556867777093e-05
-7.99123881215412e-06
-2.25302303847427e-05
-1.10077141887523e-05
-3.95545971327965e-05
-2.38091315548686e-05
-1.64772001982798e-05
-1.94169991155202e-05
-2.48740115223906e-06
-1.39652099646935e-05
-9.35445165389752e-06
-3.79836379808395e-05
-7.31147916198852e-06
-1.70893416573901e-05
-2.91357121418986e-05
-2.46617403832464e-05
-1.67010629207475e-05
-1.49808968288527e-05
-1.49153081309458e-05
-1.56114692368489e-05
-1.00111291038662e-05
-2.66154232888139e-05
-3.61182518825586e-05
-1.30964377092092e-05
-2.28645104203545e-05
-1.45489817963812e-05
-1.98071760568777e-06
-1.12691118346733e-05
-2.00893332782708e-05
-1.31272917795708e-05
-1.6208874307912e-05
-3.31810787256902e-05
-3.12964673080628e-06
-1.51589123126396e-05
-1.75286262001616e-05
4.37108488202968e-08
-1.58294730939976e-05
-2.25098738007297e-05
-9.36424454063004e-06
-2.97573213293801e-05
-3.62549426009201e-06
-5.85475112854477e-06
-2.24533671479176e-05
-1.41375657147337e-05
-2.57301626470583e-05
-2.17111209072515e-05
-2.76592826923783e-05
-2.54046027747773e-05
-2.16569319403178e-05
-3.06227496721649e-05
-1.15745386184562e-05
-2.21677413793334e-05
-1.98979938724881e-05
-1.01884855912741e-05
-8.82270081658526e-06
-2.36490039650947e-05
-1.33664897651415e-05
-2.04701326517605e-05
-3.0932364160627e-05
-5.7469140835826e-06
-3.09114070491233e-05
-1.99032264410577e-05
-2.41634455609838e-05
-6.0577192216905e-05
-4.01836832070719e-05
-7.35964954662774e-07
-1.34107659593366e-05
-4.61621256666417e-05
-1.29602582894833e-05
-2.99797911030892e-05
-3.01187406853408e-05
-2.29396408719525e-05
-2.61112273223435e-05
-1.93887005469755e-05
-1.14891364445598e-05
-1.49756694911511e-05
-2.49029551472283e-05
-6.38361716085697e-06
-2.21136318012579e-05
-2.92364328785469e-05
-1.62844329518032e-05
-3.33933038392823e-05
5.9534506760751e-06
-3.8746821447533e-05
-2.8851140875153e-05
-2.60892961462705e-05
-3.52904750167373e-05
-2.1305959735741e-05
-2.65730686979395e-05
-1.75388657316286e-05
-3.41721306827901e-05
-2.11445537911721e-05
-1.19982138979592e-05
-1.1998294499334e-05
-3.63169815379397e-06
-3.22698627494565e-05
-1.87318028125569e-05
3.11738854422249e-06
-2.86623831223048e-05
-6.6677069181275e-07
-2.60469776792699e-05
-2.51905468509236e-05
-2.78383431932678e-05
-2.27923549324182e-05
-1.60957485865313e-05
-1.17586297651137e-05
-1.7680389949086e-05
-3.40914053925619e-06
-2.2170868624074e-05
-8.5003229670706e-06
-8.51232493307107e-06
-2.82979064760691e-05
-2.33026550688355e-05
-1.58049463865799e-05
-1.6323946950222e-05
-2.15623538021271e-05
-1.10047583155168e-05
-1.47210137513959e-05
-3.06021075346319e-05
-3.32658713401282e-05
-2.05162211111719e-05
-1.05748097824514e-05
-5.19443699008219e-06
-2.61384374696458e-05
-2.4842813565811e-05
-1.28680149002668e-05
-2.71880842233851e-05
-9.6420930630886e-06
-1.12588313054673e-05
-9.73121588879643e-08
-3.78924548660182e-05
-1.75699871272319e-05
-2.36489110785552e-05
-2.76199750564214e-05
-3.29881580347182e-05
-2.42855684830226e-05
-1.93246827188096e-05
-1.62330290971416e-05
-1.7868486595678e-05
-2.01082700662695e-05
-1.83336567940043e-05
-8.74937206647909e-07
-1.52703487620535e-05
-1.06136562223948e-05
-8.74061560623534e-06
-3.7124271173167e-05
-2.29568664055406e-05
-2.69640297992533e-05
-3.55925399155594e-05
-2.70064428101573e-05
-1.90545901002752e-05
-4.25790228305354e-06
-3.36844380847607e-05
-2.30871301733455e-06
1.11138498539228e-05
-2.23741661815309e-05
-4.08710384788001e-05
-2.62898442572221e-05
-3.09151162364871e-05
4.51818087049622e-06
-2.46403831540568e-05
-2.73504537032356e-05
-1.71173174067126e-05
-3.11983627073183e-05
-1.57486527797707e-05
-3.40267481406438e-05
-4.15463545376097e-05
-3.64934174199854e-05
-3.10839642150211e-05
-1.08833667779513e-05
-2.53917678459793e-05
-4.05188837866016e-07
-1.12650558305047e-05
-6.22722367462672e-06
-3.5814714839215e-05
-2.62020777488801e-05
-3.45449456786827e-05
-1.84640023494937e-05
-1.74930850337936e-05
-9.88225271903442e-06
-8.62623178102923e-06
-1.15880813110527e-06
-1.19084515733678e-05
-9.32413042159804e-06
-1.99516316917188e-05
-1.30378483802501e-05
-7.4135873622181e-06
-2.44386448095775e-05
-2.82403326614001e-05
-1.31063748998516e-05
-2.11427242723428e-05
-2.74860946289537e-05
-1.96183923243092e-05
-2.84663184969959e-05
-1.66009264678975e-05
-2.65246873714684e-05
-2.21196803194226e-05
-2.28446987264617e-05
-3.70445192319182e-05
-2.13739898597786e-05
-2.89816778334486e-05
-4.02832850422434e-05
-1.49331453997286e-05
-2.79623417180783e-05
-7.88213668791882e-06
-8.80412725090461e-07
-3.70084049822148e-05
-1.22286206088648e-05
-1.86502556417518e-05
-2.18077418737286e-05
-2.08442332375181e-05
-3.428217062284e-05
-2.83074940627926e-05
-1.11485746386829e-05
-3.23462319594538e-05
-1.51333574010351e-05
-2.15740543651052e-05
-1.08459421678922e-05
-3.63034013224686e-05
-1.62967957861812e-05
-2.6318196449213e-05
-2.01646050646758e-05
-4.444276604843e-05
-2.39536534695241e-05
-3.20173979912526e-05
-2.35994996224663e-05
-2.93127673726841e-05
-2.05082515321732e-05
-4.00748213773214e-05
-2.05552938880489e-05
-2.84983087921307e-05
-3.76264090660679e-05
-3.21633929804035e-05
-1.9323272792943e-05
-4.31346069370754e-05
-2.35877116360179e-05
-2.52077011371045e-05
-1.81089331493667e-06
-1.18477430788424e-05
-5.70490197486108e-06
-3.12890852592184e-05
-2.19586969868153e-05
1.02485645681022e-05
-6.73146813790293e-06
-9.38094591657689e-06
-5.38439079395874e-07
-2.73301530204258e-05
-1.12213212136697e-05
-5.48627250313269e-06
-1.55021047803006e-05
-1.70744577135756e-05
-1.8762900230809e-05
-2.39362605505195e-05
-2.87192176211047e-05
-1.80023382091995e-05
-2.84848572414281e-05
-1.84508959446991e-05
-2.55230688723044e-05
-7.04921041107518e-06
-2.33934662284333e-05
-9.01970416655277e-06
-2.37061711260222e-05
-9.90107952692775e-06
-2.27253816704122e-05
-3.23483625803448e-05
-8.06021137727645e-06
-3.02493906481076e-05
-3.94924327790858e-05
-1.74183538574949e-05
-1.89253777963352e-05
-1.36624090244446e-05
-5.1520594132929e-05
-2.04883217388795e-05
-3.78900591168258e-05
-1.30911013420452e-06
-4.89201051071494e-05
-2.40367303764217e-05
-1.94070363301581e-05
-2.79310830473812e-05
-1.51580608154283e-05
-3.41645971715256e-06
-3.53090320515274e-05
-2.64770064416077e-05
-1.97306052476572e-05
-2.84547283361496e-05
-1.67754285829829e-05
-2.52940270883931e-05
-2.08255689864308e-05
-4.95867159064262e-06
-3.87828273682171e-05
-1.61297577186525e-05
-1.63685273882645e-05
-3.71748862739418e-05
-1.5072123097179e-05
-1.58570964242266e-05
-1.67494449033511e-05
-2.44980665570989e-06
-3.86829105319314e-05
-4.04023245600232e-06
-2.3506440994095e-05
-1.29155814551342e-05
-1.54778881827607e-05
-1.27883296637379e-05
-8.91093470485747e-06
-2.06446609026425e-05
-3.22298614073968e-05
-5.50922137926264e-06
-2.81112904918704e-05
-2.58645752227777e-05
-3.0395130256781e-05
-3.258538998591e-05
-3.45208974213431e-05
-3.23111923124472e-05
-1.88911521591877e-05
-2.43713062566053e-05
-2.7841710898671e-05
-1.19692543001845e-05
-2.80346025413749e-05
-1.63698312825893e-05
-1.73681932639466e-06
-2.14640936946917e-05
-1.52561342884946e-05
-1.45518259356948e-05
-1.25333724532093e-05
-1.18621004368982e-05
-2.34787284082964e-05
-1.64577061780407e-05
-1.78507163724439e-05
-1.5438548753594e-05
-3.53870748031605e-05
-2.40174999767408e-05
-1.26886291564272e-05
-7.89006983929503e-06
-4.46897982356314e-06
-2.73565013839381e-05
-9.83071814149254e-06
-1.36119956381179e-05
-1.20259678518793e-05
-9.0478922644756e-06
-2.963577722771e-06
-1.12379623402304e-05
-1.24446124087182e-05
-4.43079828270112e-05
-3.48342587584737e-05
-1.53879180796077e-05
-1.17816400053968e-05
-1.71076366602305e-05
-4.51839332420121e-05
-2.33540724046656e-05
-2.55144523156934e-05
-2.80255600467398e-05
3.2183108953053e-06
-2.03556988375643e-05
-3.52390294988996e-05
-1.97017338573622e-05
-1.90669285709102e-05
-2.34361087068225e-05
-2.7417843701108e-05
-1.75128553358007e-06
-1.13602510962804e-05
-2.3713738848514e-05
-1.24313310608665e-06
-2.07798596453676e-05
-4.76916532573028e-06
1.70961092526612e-06
-1.45728130095374e-05
-1.05623642394847e-05
-2.54638413192789e-05
-3.00979933991901e-05
-1.33873264603212e-05
-2.71969508403324e-05
-1.60993641297272e-05
-3.20240390721888e-05
-3.44557882864188e-05
-6.99289459930656e-06
-1.84809401641713e-05
-3.52638913719808e-05
-2.15231917712892e-05
-1.21704279484324e-05
1.56304659675008e-06
-2.55377245126798e-05
-1.45217391503665e-05
-2.138029003625e-05
-1.37060967584887e-05
-3.06986447727688e-05
-3.4451958114014e-05
-3.46985812661095e-05
-3.0667598429862e-05
-8.43989191743579e-06
-2.63935488683618e-05
-2.5748358668021e-05
-2.37223676094677e-05
1.30040254732848e-06
-2.7800215599002e-05
-1.33355451554858e-05
-2.73734873054934e-05
-2.54375365228848e-05
-1.82288537539618e-06
-2.70711677985178e-05
7.30966968354309e-06
-2.4368090250556e-05
-1.45464861098648e-05
-1.58947508343173e-05
-7.19472412124137e-06
-1.72695737414256e-05
-4.03685673680571e-05
-2.57955295120214e-05
-2.7635650148989e-05
-1.79438529763436e-05
-2.59798892415664e-05
-8.38282752640982e-06
-2.11774965598851e-05
-2.94681577627666e-05
-2.37222168027634e-05
-6.29392930925101e-06
-1.84263906008671e-05
-3.23050389101762e-05
-2.34518823420663e-05
-3.39112377325219e-05
8.31377820440843e-06
-1.65436106848284e-05
-1.89770062669192e-05
-5.41472624000448e-06
-5.79883035428124e-06
-4.91808229577505e-05
-1.74673633616125e-05
-2.24729202134906e-05
-2.30013102464493e-05
-2.1997381803358e-05
-2.61476186610111e-05
-2.46407586774563e-05
-5.80323702854748e-06
-1.40671340569981e-05
-2.01044613382344e-05
-2.90987037521772e-06
-4.47739393408895e-06
-3.01198620678802e-07
-1.6744854526511e-05
-1.76133992626893e-05
-1.90347275905668e-05
-2.5607410689629e-05
-3.85249594564798e-05
-2.00461725401523e-05
-7.40473549784609e-06
-1.42195986896991e-05
-2.17114525012885e-05
-1.9269149158988e-05
-1.46470549112399e-05
-1.44886954467889e-05
-3.79205952548364e-05
-2.79332269250767e-05
-3.45855570360849e-05
-5.08776001003818e-06
-2.04724660848025e-05
-3.77172557710547e-06
-2.4442548693375e-05
-1.51711849811036e-05
-2.33675537130101e-05
-1.31419097744685e-05
-2.52211540697512e-05
-7.74906545306581e-06
-2.22783063088158e-05
-3.56691861776181e-05
-3.7019342330366e-05
-1.95632281515978e-05
-3.11054577563351e-05
-1.6418022554103e-05
-2.46313910531501e-05
-1.15548320315847e-05
-8.30413239790552e-06
-1.30778024032701e-05
-2.61004450572675e-05
-9.96660487535737e-06
-2.01436498473785e-05
-3.53573970692763e-05
-3.06116595529408e-05
-2.07646838920418e-05
-2.64871023083795e-05
2.26581216389244e-07
-2.38834634049084e-05
-3.33252313842012e-06
-3.63419837784805e-05
-8.86089289108083e-06
-3.71577666903151e-05
-2.61600225598782e-05
-4.77665465596268e-06
-4.44524636851882e-06
-2.53447156276337e-05
-2.34434796778517e-05
-2.04403225451848e-05
-2.30259071095811e-05
-3.1035196562595e-05
-2.19246918339961e-05
2.0403787398921e-07
-1.53498918960115e-05
-3.76688219073333e-05
-2.84810590580957e-05
-3.41473713172259e-05
-7.52333864185241e-06
-2.12765793307924e-05
-3.52035614218733e-05
-1.96317633100562e-05
-2.93356924349993e-05
-1.43486022060497e-05
-1.22908262947457e-06
-1.43278405399316e-05
-2.6493746621309e-05
-2.99645004824344e-05
-2.27772788375254e-05
-1.78089821841086e-05
-2.2042415934392e-05
-2.81939365943458e-05
-2.14886824356125e-05
-2.04747992353315e-05
-2.32947334665978e-05
-1.42040505304955e-05
-1.86175510840479e-05
-1.54116090695096e-05
-1.34865206417703e-05
7.90403827954274e-06
-1.01315171202862e-05
-3.91321827695194e-05
9.88626642796622e-06
-8.33686563486376e-06
-1.27445718468735e-05
-1.96133418015906e-05
-2.04239856646688e-05
-1.52998461316812e-05
-3.51043476410442e-05
-3.08769476983122e-05
-2.5832263134936e-05
-1.17775223064437e-05
-3.47903579490755e-05
-2.44539611051774e-05
-2.75420628971578e-05
-1.46358792377153e-05
-7.8541909542145e-06
-3.29931318293783e-05
-3.13276427000058e-05
-2.50233794563453e-05
-1.85843034670337e-05
-2.82176942951531e-05
2.17320467848481e-06
-2.23618619118369e-05
-3.83053415007495e-07
-9.78594716180955e-06
-3.14297293717666e-05
-3.82353134593021e-06
-2.20060448143107e-05
-1.52040828575415e-05
-2.38043845450864e-05
-3.03954215015057e-05
-4.15124231273813e-05
-2.75546744675093e-05
-9.65170332816616e-06
-4.12341824310082e-06
-1.96857341690896e-05
-3.12261642194948e-05
-2.53940849852424e-05
-1.08254805652259e-05
-2.21187608637979e-05
-1.64981134753954e-05
-1.25910286679479e-06
-1.9849859290496e-05
5.48182606991436e-06
-2.01508583434146e-05
-3.1645370117927e-05
-5.68629043841704e-06
-6.89344223508587e-06
-1.13602362772523e-05
-3.37435094314292e-05
-2.84328793586907e-05
-5.2947321176187e-06
-7.77289967299876e-06
-5.25706151069214e-06
-1.03636424462165e-05
-4.0998285632524e-05
-2.37156764876294e-05
-9.94180425524637e-06
-2.11176581694872e-05
-2.09586507641044e-05
-1.44923517576515e-05
-1.29967106051231e-05
-4.24555382771584e-05
-2.24037719282819e-06
-1.99742197924771e-05
-7.25511166948462e-06
-2.45339803290131e-05
-1.21936080543629e-06
-2.94818532095497e-06
-1.91952987024359e-05
-2.05418371760325e-05
-1.88110457467796e-05
-5.62702093095543e-06
-2.54146355780896e-05
-2.83644872193763e-05
-2.03352727326966e-05
-1.38538842541121e-05
-1.26960250007259e-05
-2.38105114168649e-05
-1.67881041031417e-05
3.64154531676298e-06
-1.42686797142857e-05
2.90390438578956e-07
-2.40429260200745e-05
-2.15999229620958e-05
-1.83960372041145e-06
-8.21052011499965e-06
-5.2004544981073e-06
-1.75331589874741e-05
-3.78575273930883e-06
-1.46471003724888e-05
-3.27480224129763e-05
-2.07765462854795e-05
-2.48800360924724e-05
-2.30296048590412e-05
-2.82798725173735e-05
-3.34379548448886e-05
1.01437343029984e-05
-5.54205294901263e-06
-1.41878655442672e-06
-2.03357553137061e-05
-3.23676245003019e-05
-1.69725331333877e-05
-7.41809397890885e-06
-3.35331647650057e-05
7.08369990702481e-06
-1.76431665892315e-05
-2.71675615985414e-05
-1.61106458880748e-05
4.73508698232726e-06
-1.9859638896747e-05
-1.81554075225616e-05
-3.17730862854899e-05
-1.93705257268606e-05
-2.85935033130377e-05
-3.09847502536926e-05
-2.58773760035307e-05
-2.03830419618334e-05
-2.34592083230335e-05
1.1535456602128e-07
-3.40914935696882e-06
-2.97307098073573e-05
-3.78967410212744e-05
-1.66929755409528e-05
8.48526894418486e-06
-2.91177524391906e-05
-2.39874078472858e-05
-2.37395522152015e-05
-1.66535314436316e-05
-1.44493334050392e-05
-2.06419871069072e-05
-1.09748226031285e-05
-6.10867311078497e-06
4.91115726306912e-06
-9.58534905351857e-06
-2.18836088295819e-05
-1.40941413659376e-05
-2.35388823143799e-05
-1.00044395686017e-05
-2.5015701693348e-05
-2.41686810356036e-05
-1.58812030149627e-05
-1.33455995172017e-05
-3.93230255545202e-05
-3.03753142710805e-05
-1.46013972415785e-05
-4.09545468351448e-05
-8.02199127333647e-06
-2.21413714903381e-05
-4.14988313713184e-05
-1.82785649070621e-05
-1.93391579999168e-05
-6.18664618954285e-06
-2.86577824174404e-05
-4.14650901507114e-05
-2.7244874223795e-05
-2.72595906929151e-05
-5.4548011440744e-06
-6.44066223673625e-06
-2.32966079368719e-05
6.16746988379348e-06
-2.54741668263103e-05
5.12535406902748e-06
-2.09176928250935e-05
-2.95410106559717e-05
-1.79615155373375e-05
5.83828154844323e-06
-1.53884482132949e-05
-2.0461662398501e-05
-2.74411199137292e-05
-1.93681367106079e-05
-2.45281072370961e-05
-5.61794963410562e-06
-1.53126894602228e-05
-1.00427333273242e-05
-1.95923466651522e-05
-8.87238739240083e-06
-2.95776455991991e-05
-1.12138197915395e-05
-1.97591324772036e-05
-1.8800868166838e-05
1.20253892664975e-05
-1.73511451445385e-05
-6.24520375786579e-06
-2.80839381791818e-05
-9.48651368516196e-06
-1.22017865626719e-05
-2.48431045941309e-05
-1.49139280797069e-05
-1.28186855599089e-05
-1.5929370401317e-05
-2.94670319413961e-06
-2.00342085822953e-05
-2.21182723243107e-05
-3.12005988365649e-05
-2.72431415265403e-05
-4.25765883193811e-05
-3.48111924350788e-05
-3.04959172765592e-05
-2.16696434545883e-05
-2.04961195874954e-05
-4.00215468771088e-05
-1.36323707113452e-06
3.6133552635923e-06
-1.28802945874075e-05
-2.35277454061426e-05
-2.40048298667446e-05
-2.51252819102379e-05
-3.65291547346999e-05
-1.86286437153347e-05
-3.54305427477865e-06
-1.69397236521301e-05
-1.35195896925909e-05
-2.3766648760546e-05
-1.46760000988401e-05
-3.54807315810288e-05
-2.58669726542759e-05
-1.68035099491833e-05
-2.19221314233125e-05
-2.33714314527805e-05
-2.67100157139069e-05
-1.93593862083648e-06
-1.08013888684667e-05
-1.30213676368841e-05
-2.19407453337829e-05
-2.20627270318266e-05
-2.60647261499495e-05
-2.12128707543646e-05
-1.80311321949943e-05
-1.881239389717e-05
-1.81404434311723e-05
-1.43494851940072e-05
-2.21376092411875e-05
-5.46280398142618e-06
-2.37314554674974e-05
-1.15833726668137e-05
-5.33939288534723e-05
-1.51533124506061e-05
-1.21821718083625e-05
-9.40979786673291e-06
3.66400197042766e-06
-1.88794668459912e-05
-1.20278398331914e-05
-2.04183841771384e-05
-1.32429634024609e-05
-1.94768217618477e-05
-1.07530667540496e-05
-1.93313123803234e-05
-3.03735338123596e-05
-3.7452478659699e-05
-2.86633326999175e-05
-6.47419938711369e-06
-1.62613974920519e-05
-1.50931048281025e-05
-2.34962997905687e-05
-2.00476412385532e-05
-2.93901494166055e-05
-9.71581274367282e-06
-1.15724123094328e-05
-4.07739244247362e-05
-2.61527069561997e-05
-1.39911961348191e-05
-2.55169573256022e-05
-7.20596523815537e-06
-2.09518181958392e-05
-2.15820068978091e-05
-1.93552535440586e-05
-4.06804563284577e-05
-2.07415032310987e-05
-1.86473895369344e-05
-9.80612606507922e-06
-2.114475619536e-05
-3.06417181540524e-05
-1.93919477936388e-05
-3.22965673867426e-05
-8.9754758717721e-06
-1.40123600063502e-05
-2.69843182472512e-05
-1.96305854301834e-05
-1.30886843648076e-05
-7.8150902519596e-06
-9.28264696420683e-06
-3.75586967314918e-05
-7.81534611292869e-08
-2.71501766295892e-05
-5.61630420980634e-05
-2.44091838510658e-05
-2.1884210487884e-05
9.67065977086e-07
-3.53665866667094e-05
-3.21908162798312e-05
-5.87565796454202e-06
-8.19289895505884e-06
-1.86136471559093e-05
-1.07505945073289e-05
-2.0674204074991e-05
-1.78094794360526e-05
-1.1817490563548e-05
-8.8077561030122e-06
-1.69410313402994e-05
-2.28288695416374e-05
-1.20367658385483e-05
-2.19645844714017e-05
-9.41682726414625e-06
-3.28703286645047e-05
-7.60938592284963e-06
-2.92343562057653e-05
-1.45159635141843e-05
-7.52361669554435e-06
-8.65632293588177e-06
-1.57383646725857e-05
-1.35167834957485e-05
-5.97458687770048e-06
-1.65177267779799e-05
-8.19310033269662e-06
-5.77156017843301e-07
-3.65797555642605e-05
-2.08327737181294e-05
-1.24064177023793e-05
-4.09170473540459e-06
2.25560865493396e-06
-8.37117193809768e-06
-5.2008581926637e-06
-1.25779622768339e-05
-1.35853949792015e-05
-1.10147895079678e-05
-3.36095640939428e-05
-6.04763695212873e-06
-1.65631443983004e-05
-3.79519813229897e-05
-1.10802762539017e-07
-1.54995005779353e-05
-2.5009126427158e-05
-1.40735944541768e-05
-1.72044685783069e-05
-4.04701480967146e-05
-2.29665203735735e-05
-1.70280362011641e-05
-2.23469031372747e-05
-4.10163607831312e-05
-2.73962988410332e-05
-3.87901999532579e-05
-2.82673904632316e-05
-4.30224298010292e-05
-1.43650995555839e-05
-1.70294551967684e-05
-2.38833884941616e-05
-2.72662143541806e-05
-1.43092374299283e-05
-2.99387326270263e-05
-2.63239885575566e-05
-2.9204087375603e-05
-1.51401240287646e-05
-1.70690954503504e-05
-3.81157002112752e-05
-2.15046172421987e-05
-9.42275690806344e-08
-2.22107297761548e-05
-1.84201692431398e-05
-1.22390514261578e-05
-3.09168392142044e-05
-3.28431029384726e-05
-2.75478000448728e-05
-9.75100064285405e-06
-3.95677743498289e-05
-1.22455212693782e-05
-6.04017161250899e-06
-4.16085179762833e-05
-2.1194425707925e-05
-2.16052242809486e-05
-2.05624370202157e-05
-2.0124117908488e-05
-4.16484390877314e-05
-1.63294590069599e-05
-2.05920710582049e-05
-2.66525166082154e-05
-2.43080815131775e-05
-2.35621158084472e-05
-3.11856450170213e-05
-1.82890856148819e-05
-5.23347226082909e-05
-7.03199528493589e-06
-3.51099501172017e-05
-1.2155800378878e-05
-1.37760650743667e-05
-1.93882228387115e-05
-1.33363755708583e-05
-1.97098947058096e-05
-3.90488617678338e-05
-1.54572778490924e-05
-2.45389319315942e-05
-1.46140041304911e-05
-3.01301059096551e-05
-1.45717781596917e-05
-9.41707367589838e-06
-5.10320921139993e-05
-1.96276143077994e-06
-1.91583732060014e-05
-1.69494987001405e-05
-1.70996667970895e-05
-1.55672263591251e-05
-4.363089783938e-06
-2.75990968529264e-05
-5.62677382966171e-06
-1.66245866320825e-05
-1.61746764438337e-05
-2.43987848316562e-05
-9.08409611855751e-07
-1.7200011534175e-05
-5.72511483003599e-07
-3.84117096598733e-05
-2.08697528723608e-05
-6.71323599095539e-07
-1.6041869434272e-05
1.62950435109625e-06
-4.43856810325218e-05
-3.86774434998142e-06
-5.95350160879647e-06
-1.05314936328197e-05
-1.48809095827236e-05
-1.32564363764608e-05
-2.47804593065624e-05
3.11560347750457e-06
-1.83491851832235e-05
-3.495208589267e-05
-3.32492137815542e-05
-1.44107627317635e-05
-3.12965062383889e-05
-3.00405180844062e-05
-5.22370644031081e-06
-1.81991113714566e-05
-1.40262280532349e-05
-1.30481892574899e-05
-2.44026960885014e-05
-2.24091571754592e-05
-2.92808810370168e-05
-2.23599608436978e-05
8.51376220490014e-06
-1.35045640651363e-05
-1.59312920479782e-05
-1.61800267267359e-05
-1.75490495123785e-05
-2.06982973541622e-05
-2.08497012806068e-05
-4.07154787038462e-05
-2.88979395089881e-05
-2.26622685307499e-05
-1.64418094937127e-05
-1.84034009251526e-05
-2.33214437688302e-05
-2.48864604349185e-05
-1.30553780202713e-05
-1.35687135473824e-05
-2.34243492755822e-05
-1.20919024159733e-05
-1.06983846909342e-05
-3.34996874802379e-05
4.10125474674591e-06
-2.52374934599965e-05
-1.19056844298598e-05
-1.19845730698103e-05
-3.30917931689331e-05
-3.88316232278965e-05
-3.23848617459617e-05
-3.37749083626285e-05
-4.61875422691447e-05
-7.42566023279505e-06
-2.43934551810792e-05
-1.67960351129782e-05
6.18387470136811e-06
-2.23814048837787e-05
-1.96619002726836e-05
-2.04664562794368e-05
-1.03591747303379e-05
-2.24848789077502e-05
-6.43815251321453e-06
-2.04857641556073e-05
-2.52103637424982e-05
-3.26383400428449e-05
-2.53627033013776e-06
-2.72226587881144e-05
-2.6990905575779e-05
-4.07663892098105e-05
-2.39886914166257e-05
-2.52884000507111e-05
-2.15029453777817e-05
-4.3614820593743e-06
-1.55332856539483e-05
-1.18371412482859e-05
-2.79658881821182e-05
-7.16932546008649e-06
-9.08157348658547e-06
-1.84904675081906e-05
-3.40294520154981e-05
-2.8319951394281e-05
-1.63951863705303e-05
5.68707584480783e-06
-2.03649742680188e-05
1.00973422674864e-05
-3.18094764225687e-05
-1.7261268621525e-05
-2.6096073930063e-05
-5.98597895843199e-06
-2.9040094286658e-05
-1.95882651021631e-05
-2.02993050153077e-06
-2.96832726659669e-05
-2.55834913799165e-05
-1.39258427349374e-05
-7.78980907174413e-06
-1.68328808266708e-05
-1.24091076643395e-05
-1.62537180535305e-06
-2.24527152323045e-05
-1.99108163403218e-05
-2.341212561536e-05
-3.81579057954513e-05
-5.21844840652141e-06
-2.98171371851623e-05
-1.75933613089681e-05
-1.15370181547032e-05
-2.00874770929672e-05
-2.43803116467502e-05
-3.23969358585139e-05
-1.22408543248228e-05
-1.79332752221814e-05
-7.15720190211111e-06
5.33496229964199e-06
-8.25272267140935e-06
-2.59877679611392e-05
1.72997486747792e-06
-2.91134854135534e-05
-2.05904402185251e-05
-2.10743538141723e-05
-3.04929239932527e-05
-6.18922369398616e-07
-3.83362159158242e-05
-2.62466006705573e-05
-2.07907903148747e-05
9.21244985623634e-06
-2.03872582343724e-05
-1.49278328114367e-05
-2.43759065770641e-05
-2.4521810469895e-05
-2.08069577432058e-05
-3.28912021360889e-06
-1.607320773653e-05
-1.93869675958142e-05
-1.5754247666665e-05
-1.98677981270287e-05
-9.18904587250963e-06
-2.26065972728821e-05
-2.48066656423569e-06
-2.56637550516233e-05
-1.70446235578884e-05
-4.92470702644797e-05
-2.11916945404525e-05
-8.15773258535582e-06
-3.4479194715171e-05
7.31404943948809e-06
-7.53683274036316e-06
-1.62729599777624e-05
-3.55481418265759e-05
-2.41246462853959e-05
-2.46013543693478e-05
-4.75065622450772e-05
-2.22825838577581e-05
-1.25301103813955e-05
-2.71651639922933e-05
-2.70723008087692e-05
-7.9476129642315e-06
-7.57644683971896e-06
-3.41343383141015e-06
-2.33582601298377e-05
6.45602885101739e-06
-7.00960263451125e-06
-2.56989197089739e-05
-1.64073396640764e-06
-2.64861929700112e-05
-3.00416660856308e-05
-3.05846854703123e-05
-1.02437867377837e-05
-1.59694007622277e-05
-1.45918522585544e-05
-2.03657577044251e-05
-3.38106285503417e-05
-1.88997648674927e-05
-2.84842663382147e-05
-2.83274189088428e-05
-8.96718423829574e-06
-1.49175476688596e-05
-7.54276866054441e-06
-3.04647467971982e-05
-2.3559895873184e-05
-1.99803334509352e-05
-3.82525750439544e-05
-2.64196046171699e-05
-3.61269965415742e-05
-2.11652075662962e-05
-1.93811661990984e-05
-1.32795014385961e-05
-4.42907984037505e-05
-4.32324659767065e-05
-2.17550697501726e-05
-2.57285690077993e-05
3.6761601296084e-06
-2.58705553474623e-05
-1.14560358768005e-05
-2.93568457028661e-05
-2.22880816003196e-05
-3.81882302614761e-05
-3.65733320130761e-05
-1.73481311849398e-05
-3.04490247208098e-05
-1.88449441084837e-05
-1.64008413785744e-05
-7.88242476579051e-06
-2.48541245946687e-05
-2.97775291656363e-05
-2.48511415651359e-05
-1.77120533848674e-05
1.14416389991515e-05
-2.42304594728899e-05
-2.59940554129913e-05
-1.28743472405175e-05
-3.50631926361669e-05
-2.57476064009206e-05
-2.0515051915705e-05
-9.32327261526168e-06
-4.92952952770913e-05
-1.11955717114986e-05
-2.61707162038792e-05
-4.06320568782146e-05
-1.32161575203274e-05
-1.80679831066506e-05
-3.10737800804713e-05
-8.75806224796287e-06
-3.73607967939809e-05
-1.21566493614367e-05
-1.32882739340017e-05
-1.91951312502722e-05
-4.32213928882197e-05
-3.10522480557618e-05
-4.8777434945327e-06
-2.195944536372e-05
-1.99279072037145e-05
8.88983401104644e-06
-3.86275885826771e-05
1.08595479355715e-06
-2.24797225611839e-05
-2.5563110451727e-05
-2.2235107869289e-05
-6.79680296891995e-07
-1.08717056808392e-05
-3.98949436264534e-05
-5.08600973895209e-05
-1.59525222084181e-05
-1.80808860991879e-05
-6.81734366440296e-06
-3.14233833762492e-05
-5.00015189694396e-05
-1.39120741730436e-05
-2.72340800751476e-05
-2.24049275359745e-05
-1.63229683308327e-05
-1.71083471014196e-05
-1.83291131418638e-05
-1.04237638095648e-05
-9.00835307806466e-06
-3.61416148716083e-06
-2.63399105737848e-05
-2.24172007460347e-05
-3.03228201413103e-05
-1.20415882263e-05
-2.52864621122222e-05
-1.34039878969045e-05
-4.43674277757139e-06
-1.69763220908843e-05
-3.61966781343493e-06
-1.90845411943765e-05
-3.21755581953097e-05
-1.99950019070455e-05
-1.70976736860771e-05
1.14190247787877e-05
-2.32770149236847e-05
-2.82220527090975e-05
-8.7921399469372e-06
-4.54851326242779e-06
1.42740263685224e-06
-1.94442322107002e-06
-1.6066750467716e-05
-1.98522188094966e-05
-2.46184745841494e-05
-4.15075370898198e-05
-9.59836434829588e-06
-1.06072733450597e-05
-3.07549975188986e-05
-1.28100890623841e-05
-1.77081821481671e-05
-6.24049890081796e-05
-3.08121903267704e-05
-1.96485575905603e-05
-1.37557912947099e-05
-1.9633185279616e-05
-1.33034502124697e-05
-6.32566615633827e-06
-6.03784978306417e-06
-1.97266323270357e-05
-2.50135475288129e-05
-5.59078805057691e-06
-4.36022010710823e-05
-2.29370679127236e-05
-1.54105411256466e-05
-1.37496727516601e-05
-1.74739419863113e-05
-4.75234272238982e-06
5.8892906775111e-06
-3.16704901893106e-05
-1.76065389059732e-05
-1.34581086221497e-05
-1.78465366038956e-05
-5.74196677343545e-06
-1.27901456047644e-05
-2.39037898925768e-05
-3.62505855546545e-05
-3.31385878638578e-05
-2.70093137836293e-05
-2.7566232923604e-05
-2.83829798720225e-05
-2.9808694781067e-05
-2.5345411240489e-05
-1.54967141023816e-05
-1.70897882555973e-05
-3.40478171164753e-07
-3.60236727479515e-05
-6.32336404797968e-06
-2.65633103674493e-05
-1.73936865625744e-05
-1.63695855991361e-05
-1.341123489849e-05
4.99484289486094e-07
-1.86074087130839e-05
-1.39311306122911e-05
-2.1594815124577e-05
-3.0622621582662e-05
-7.18334926424144e-06
-2.44493625822202e-05
-1.81195848173363e-05
-5.71456111986999e-06
-1.57025095406518e-05
-5.06995834558171e-07
-4.18460777307345e-05
6.24734416838191e-06
-2.10064576649809e-05
-2.09815420742843e-05
-2.62330978603732e-05
-2.35794734564129e-05
-3.40382326546287e-05
-2.39828246319871e-05
-1.87854079784702e-05
-1.83553449997021e-05
-2.06255339027615e-05
-1.35505954744211e-05
-2.53712088787593e-05
-1.77047061116449e-05
-3.27060582517256e-05
-1.35736473680191e-05
-3.63430893811661e-05
-1.17342737404714e-05
-1.1636825643876e-05
-1.71562107214316e-05
-2.67215792607417e-05
-3.6271270282962e-05
-3.33691003885111e-05
-2.97288575926534e-05
-2.46792763366909e-05
-2.66318344969514e-05
-3.319580808423e-05
-6.68156426040736e-07
-1.49709637637865e-05
-1.65241616154916e-05
-3.00325358666438e-05
-3.34561597564814e-05
-3.66947355871583e-05
-2.3271332128545e-05
-2.89259474239301e-05
-2.9101086858969e-05
-2.08316407358472e-05
7.29318039896952e-07
-3.7425705389537e-05
-5.71848968858432e-05
-1.52575214828563e-05
-1.47134864106749e-05
1.32656319279104e-05
-6.02480896803703e-06
-1.94228441014228e-05
-2.12320464351114e-05
3.11030166295837e-07
-3.48489000155679e-05
-1.68352879707861e-05
-3.69194208390995e-05
-2.40101480379842e-05
-2.33688630138618e-05
-3.64973029283142e-05
-2.25814622604243e-05
-5.2513301623723e-05
-1.96900716408908e-05
-1.71245867933942e-05
-2.53102470952839e-05
-2.88140601546611e-05
-3.07727858386227e-05
-3.17236798175631e-05
-1.54084121472052e-05
-2.1458460094926e-05
-2.20555611352108e-05
-2.98821777809336e-05
-2.3849674861442e-05
-1.43138414352785e-05
-1.84150691950692e-05
-1.10700140343289e-05
-1.74794299816554e-05
-2.46185555635796e-05
-1.02035951592743e-05
-2.40192194034589e-05
6.75146210235192e-07
-1.6095980429128e-05
-3.5520776012724e-05
-3.29845230498798e-05
-2.92899819777084e-05
-2.11605067294892e-05
-2.76396342079749e-06
-5.16550294573369e-06
-6.18653816414749e-06
-1.27285828761216e-05
-1.92613964143977e-05
-3.90821179368283e-05
-4.40181668908326e-06
-1.83740337298591e-05
-1.39482935133329e-05
-1.42668801778943e-05
-1.44743613913447e-05
-3.44087089185747e-05
-2.22973563530439e-05
-2.43336762614275e-05
-1.91687063594778e-05
-7.71904679556555e-06
-1.71003502536465e-05
-6.51539120214824e-06
-1.94427325172958e-05
-1.66742586040888e-05
-3.32381917575923e-05
-2.59362876464954e-05
-1.65965781327279e-05
-1.09559291258985e-05
-4.40379209419815e-06
-1.46796784421564e-05
-2.62688187988143e-05
-2.17960410742954e-05
-1.66160787405087e-05
-3.22072737375759e-05
-2.89325183849463e-05
4.64109945371855e-07
-1.50130834095575e-05
-2.287710477711e-05
-1.42479499564491e-05
-3.03328464500374e-05
-1.17947633007008e-05
-2.31356047911962e-05
-1.67828076188824e-05
3.6575961514834e-06
-7.25776014238124e-06
-3.33758729582384e-05
-1.92916966166422e-05
-2.12328542248016e-05
-5.51980902594365e-06
-3.74623156401044e-05
-1.64630370804311e-05
-2.43110346252494e-05
-2.76651018243235e-05
-2.74296189540353e-05
-2.98189068262319e-05
-1.5282593293368e-05
-1.72835930822833e-05
-7.56695552717665e-06
-2.07015900711e-05
-2.31375981376328e-05
-1.53420932551387e-05
-2.24887947498538e-05
-1.60352446135608e-05
-1.99812606862645e-05
-1.33456550414745e-05
-2.64608581519893e-05
-1.34971587595297e-05
-2.75354403186194e-05
-2.69068222282359e-05
-5.23788523736413e-06
-8.59842602658886e-06
-3.0872194552621e-05
-1.97615002206446e-05
-2.31302625897817e-05
-3.76795723881895e-05
-1.94028228437113e-05
-1.59299542671339e-05
-2.38767768709222e-05
-2.08249835478694e-05
-1.32791717035507e-05
3.30619980969228e-08
-1.43275064986764e-05
-2.19532597067208e-05
-2.94483032734904e-05
-3.5173826775562e-05
-1.40013005609081e-05
-1.56596104059718e-05
-2.66622020755752e-05
-2.76433769919494e-05
-3.07138073030875e-05
-1.3815175968838e-05
-4.01670696540147e-05
-3.34028759575065e-05
-1.74828070667982e-05
-2.00857325328855e-05
-1.8909323282012e-05
-2.93297613086615e-06
-3.53707010444225e-05
-4.40894895091273e-05
-1.06714195589159e-05
-2.75666484638882e-05
-8.83133630031548e-06
-1.32860235880983e-05
-1.46187803107324e-05
-1.75296008323272e-05
-2.28332490317499e-05
-2.07135490687418e-05
-1.65433357377112e-05
-2.0261984661374e-05
-3.27200722856737e-05
-4.30680249723863e-06
-1.72303754429562e-05
-7.88628931925684e-06
-2.32764961167088e-05
-2.92906355534862e-05
-2.3509685261126e-05
-2.92267037769292e-05
-2.3033448044808e-05
-2.77202915426836e-05
-2.47715462372813e-05
-3.2454415201327e-06
-2.80626218322391e-05
-1.90167852374088e-05
-9.47408238505126e-06
-1.16734510074836e-05
1.06582565165702e-05
-1.35342644122986e-05
-4.70343777681341e-05
-3.03171790792141e-05
-3.42788170360495e-06
-1.99754391229692e-05
-2.11599782598158e-05
-2.91660542587567e-05
-2.21368830248267e-05
-2.3469717360312e-05
1.39152234755013e-06
-1.22420927562109e-06
-2.42260124186538e-05
-1.68716835725843e-05
-9.95335234839777e-06
-1.88071754588989e-05
-9.74828998288205e-06
8.30150847850708e-07
-2.35286524931441e-05
-3.52211205950673e-05
-3.56092970233862e-05
-1.68331312316062e-05
-2.59882461260143e-05
-4.09487192457333e-05
-2.33518853131492e-05
-2.33523642875313e-05
-1.12677486858979e-05
9.40809465735692e-06
-1.22128718378552e-05
-3.30463758569828e-05
-8.28807838591379e-06
-2.30537983681085e-05
-3.77993924192518e-05
-2.43983059689549e-05
-5.87944404505917e-06
-7.56505145948221e-06
-4.88051612669007e-05
-2.47882712552456e-05
-2.38549780833491e-05
-1.70566603931434e-05
-2.76051396649465e-05
-2.39591376077797e-05
-2.48986548336427e-05
-1.62185784716707e-05
6.45037742972703e-07
-1.54517853576235e-05
-8.61973655993011e-06
-3.38789161903915e-05
