# Supplementary material for: Research on computational propagation and identification of mine microseismic signals based on deep learning
Source: PLoS One. 2025 Oct 22;20(10):e0334641. doi: 10.1371/journal.pone.0334641 (PMC12543183; doi:10.1371/journal.pone.0334641)
Supplement: S3 Data — (ZIP) [file pone.0334641.s003.zip › 000100500002856.xlsx_0.txt_24.txt.txt]

-7.95424198827461e-06
-5.29400644456618e-06
7.11115563693933e-07
-4.26692966948976e-05
7.55950632177608e-06
-4.76572809332104e-06
-1.86717793937179e-05
-3.12553229391849e-05
-2.310693866475e-05
-2.07977995966439e-05
-4.42722426525304e-05
-2.37957662348137e-05
3.69516517099737e-06
-3.27420632365103e-05
-2.77955794659303e-05
-2.09133383579956e-05
-2.56684493241472e-05
-4.36517299100722e-06
-2.89260435409802e-05
-1.93282224326484e-05
-2.21744604666368e-05
7.51390510081552e-06
-3.32485982847052e-05
-6.70277331781592e-06
3.98636696240704e-06
-2.7288817657125e-05
-9.474931031071e-06
-2.33391610054256e-05
-2.28897816186064e-05
-2.52931515145382e-05
-1.95581058680471e-05
-1.57179060669036e-05
-2.74935747835918e-05
-3.12111238078309e-05
-3.34995490695982e-05
-1.83325151836929e-05
-9.79549672850261e-06
-9.25857341525241e-06
-6.78246903126058e-06
-1.16021839265183e-05
-3.61804092798391e-05
-1.79105410021659e-05
-1.81848120181993e-05
-2.66293230809304e-05
-6.46796544672259e-06
-2.60687350318839e-05
-9.65756564424244e-06
-5.87688858089581e-06
-6.76316635835718e-06
-1.88127410917903e-05
-2.74508204908392e-05
-1.51659457287619e-05
-3.56758945442019e-05
-3.54565268636855e-05
-5.3766997323115e-05
-1.69270989400457e-05
-1.50903184436224e-05
-1.17319448572824e-05
-3.10755631305307e-05
-1.64850238182339e-05
-2.53783702866911e-05
-5.72597992088249e-06
-3.30458126780264e-05
-2.42185845512819e-05
3.95254904131494e-06
-2.04779203697937e-05
-2.54287337926717e-05
-1.59300900138654e-05
-4.08423874484815e-05
-1.99397988663993e-05
-1.50642435997684e-05
-2.25138201121008e-05
-5.58366873441885e-06
-2.1330990159736e-05
-2.62557700123957e-05
1.11683336917342e-06
-2.85223249414873e-05
-3.08686001018446e-05
-9.73807291137631e-06
-9.56061920677504e-06
-3.00319536804665e-05
-2.09787021909994e-05
-1.28675396370163e-05
-3.27619534585134e-05
-7.34668865558224e-06
-3.90097796003052e-05
-2.98338099555559e-05
-9.42580759455541e-06
-2.31084955247479e-05
-1.00469249175459e-05
-2.46162016101061e-05
-1.52709131185055e-06
-2.11467599213014e-05
-2.82723414993519e-05
-1.03808759828607e-05
-2.90315089393871e-05
-9.50847961924922e-06
-1.47747666417652e-05
-1.31497713687893e-05
-8.06629826303149e-06
-2.90881732172115e-06
-3.65221124617939e-05
-1.57690857569337e-05
-1.20643716748938e-05
-1.11186719245555e-05
-3.08894567121113e-05
-3.69364748581609e-05
-1.2644448900129e-05
-2.54969028685865e-05
-1.92564712667844e-05
-1.99485051796892e-05
-2.43206144440491e-05
-1.13808815434962e-05
-2.0299638014323e-05
-3.27482803339466e-05
-7.63919943266058e-06
-2.37591677823981e-05
-2.10734664563712e-05
-3.7636621116008e-05
-1.338861766267e-05
-7.89051508600599e-06
-2.86994092016183e-05
-2.02432343953437e-05
-2.02728628523181e-05
-2.44069486605401e-05
2.98131251955867e-07
-4.472947348328e-06
-1.75185190901419e-05
-6.67331248263381e-06
-5.10659095665073e-06
-2.53746624762608e-05
-6.73971490573169e-06
-3.13941184943086e-05
-1.89677242313273e-05
-1.04092082387711e-05
-2.53980725510605e-05
-1.11356468456697e-05
-1.04653446505265e-05
-1.90163622997447e-05
-2.29531218733153e-05
-3.02061820023577e-05
-3.39327456791627e-05
-1.59662958176147e-06
-2.53297736043638e-05
-8.86374906842205e-06
-2.45931179887773e-06
-3.95742842675584e-05
-3.04902007416104e-05
-2.50495327629467e-05
-1.440669482456e-05
-4.67648517817265e-06
-1.20012444975873e-05
-1.23547486637914e-05
1.05972826429764e-06
-1.68128499882614e-05
-2.58102978295825e-05
-2.01064592452665e-05
-2.04867935658742e-05
-2.18431138852236e-05
-2.70313156696458e-05
-2.03938575575188e-05
-2.31437024575591e-05
-3.06257570105658e-05
-2.07138310473887e-05
-3.13397771550066e-05
-3.57684007533332e-06
-2.3965365498113e-05
-2.77193768797083e-05
-8.0319176603201e-06
-1.38091795301884e-05
-2.36415896138592e-05
-3.50597032771172e-05
-1.2019410491077e-06
-3.62247276698494e-05
-1.02811332057304e-05
-2.81342036433754e-05
-3.3637376476308e-05
-1.47019224580787e-05
-2.77694063855464e-05
-3.76706376344966e-05
-1.41817152769298e-05
-2.7092831544991e-05
-3.234833167558e-05
-3.18064985840984e-05
-4.61148008809176e-05
-4.32166711340635e-05
-1.87293571578185e-05
-3.21717121789692e-05
-1.59591384609893e-05
-2.35490436122807e-05
-1.63728769416883e-05
-7.08681144073606e-06
-2.37833606214217e-05
-1.52900603698462e-05
-2.58124929233513e-05
-4.39366301186626e-05
-1.75983637740011e-05
-2.76086411891581e-05
-3.27967350310993e-05
-3.38774668634747e-05
-3.62928982287157e-05
-2.85797710157562e-05
-3.14423635630616e-06
-1.40798503470858e-05
-7.08173246107322e-06
2.61028264049037e-06
9.01042463527767e-06
-2.02281307884587e-05
-8.18694897053833e-06
-1.07387317300363e-05
-1.75261113997409e-05
-2.87362516170018e-05
-2.83216295270364e-05
-3.64014441432321e-05
-5.74793011284435e-07
-1.66362332412147e-05
-2.73818843274809e-05
-3.41125927989609e-05
-1.5425139899411e-05
-2.20416774718971e-05
-2.43043243766815e-05
-2.3996928306548e-05
-1.19710202546765e-05
-2.50975752666519e-05
-2.9651108584368e-05
-5.45835453640329e-06
-1.42782410601386e-05
-1.71836876151635e-05
-1.44009974345833e-05
-3.11246308692347e-05
-1.57979749746903e-05
-6.34550303267827e-06
-2.98252600126272e-05
-1.49423993319596e-05
-1.60613004973002e-05
-3.37776732901914e-05
-2.99868780660516e-05
-1.75126991675642e-05
-6.50291087062717e-06
-2.81961796705133e-05
-3.27962672671726e-05
-2.08332780008744e-05
7.89271161574175e-06
-3.158394265956e-05
-2.93811053078408e-05
-3.48582174126703e-06
-2.4236979604792e-05
-2.56532064311629e-05
-3.25800085886733e-05
-3.27734187149019e-05
-2.07659011251959e-05
-9.91734791377819e-06
-3.43841976967112e-05
-2.07534048014573e-06
-2.52657660795459e-05
-8.04562043585126e-06
-4.26997803212311e-05
-2.74629765003193e-05
-3.77938157965843e-05
-2.19475304143421e-05
-6.8999763318477e-06
-1.38171768101151e-05
-8.21741987805201e-06
-1.84417176061735e-05
-6.76522474666841e-06
-2.8497476114793e-05
-1.502049366187e-05
-2.667715560817e-05
-3.05883056247902e-05
-6.54022360364117e-07
-2.13430788003125e-05
-1.33495370588453e-05
-1.76720348283498e-05
-2.58365260029177e-05
-1.86106401508087e-05
-1.67016877057118e-05
-7.59853394396975e-06
-2.57553660953922e-05
-1.50360908680565e-05
-6.72514590223001e-06
-1.83144306758114e-05
-5.37411104184859e-06
-2.19230016779103e-06
-1.67085020959004e-05
-2.85797178999671e-05
-6.42413402811044e-06
-1.76575751852168e-05
-2.90436388058117e-05
-1.86107172214267e-05
-2.6601818156773e-05
-2.64258736298038e-05
-4.31769060990508e-05
-2.85404543690085e-05
-3.77475642109036e-05
-2.55238335421035e-05
-1.59657924137498e-05
-1.1824406991464e-05
-3.20995183987249e-05
-3.690472142269e-05
-1.97187464810191e-05
-8.30250393978633e-06
-1.78124279164872e-05
-1.97219925512043e-05
-2.24386550993845e-05
-2.94080074206783e-05
-3.54661454510841e-05
-1.56230890743589e-05
-1.41972455499267e-05
-1.81109249770328e-05
-2.15763679819743e-05
-2.43464542788247e-05
-2.74900023037046e-05
-3.24631326783173e-05
-3.05894903802342e-05
-1.52303808156622e-05
-2.62902035726666e-05
-1.39762090924388e-05
-2.47809797899464e-05
-2.90731314668709e-05
-8.35984349166273e-06
-5.69094163078719e-06
-2.04162003533294e-05
-1.41389255083269e-05
-1.19278901145028e-05
-1.76488539030805e-05
-2.94720485940393e-05
-1.07777536080691e-05
-2.38131958481485e-05
-2.29432605956042e-05
-4.74560955789e-05
-1.71795333882718e-05
-1.68264702352671e-05
-1.51882945588867e-05
-1.7156901928888e-05
-2.00945828483773e-05
-1.38656465864012e-05
-4.23843372210795e-06
-1.81213306307302e-05
-2.11569538285967e-05
-1.01589102075164e-05
-5.32061945642328e-06
-3.11671750453452e-05
-1.56804076141431e-05
-2.09296811280204e-05
-1.78923516962308e-05
-1.92507429304154e-05
-1.15292150626438e-05
-2.46482957911957e-05
-1.34796628136645e-05
-2.12785861163706e-05
-1.71967486788553e-05
-2.79854762973575e-05
-3.0685515402313e-05
-9.22483787643815e-06
3.19168422998492e-06
-1.92006119374005e-05
-4.58047588191966e-05
-1.77959505549502e-05
-3.86342449317265e-05
-3.19781805631928e-05
-2.3383285747873e-05
-2.26048729208205e-05
-8.68636652019927e-06
-1.96787985335616e-05
-3.84384813072864e-05
-7.53028245424458e-06
-3.10691652313177e-05
-1.34977172209932e-05
-2.17551440390504e-05
-2.95010993993825e-05
-1.89827029174304e-05
-2.44329822871057e-05
-2.8746035192458e-05
-3.86951953369292e-05
-2.9704223086656e-05
-1.42202549504875e-05
-1.70025127433541e-05
-3.13921972793358e-05
-6.82365675149957e-07
-2.25832169208664e-05
-2.4982846083709e-05
-4.16507211523729e-05
-1.68176711909832e-05
-1.91352021183292e-06
-2.18735314838162e-05
-2.13365590903347e-05
-4.45363913217961e-05
-1.20590432330019e-05
4.46619720220832e-06
-1.54847518204101e-05
-1.3741055753073e-05
-1.97372708073767e-05
1.68247367079617e-06
-2.15303936701008e-05
-1.7714159418837e-05
-1.71178813344872e-05
-2.01039210269068e-05
-2.67126575790261e-05
-2.79527165801006e-05
-4.88432957093952e-06
-1.43345252643531e-05
-1.85878658037875e-06
-1.80041902654474e-05
-3.86662804269256e-05
-2.70556880655758e-05
-1.18592528276007e-05
-9.62172892829429e-06
1.30068165361915e-05
-2.34859595104537e-05
-3.05518135603793e-05
-2.31020107439583e-05
-1.7363968010989e-05
-1.22328823533065e-05
-1.8514643848091e-05
-2.02898489277707e-05
-3.41501369035667e-05
-6.53093445943325e-06
-2.92840878349548e-05
-1.82717320320496e-05
-1.99463912282015e-05
-6.67205590108469e-06
-2.10332384972908e-05
-2.49642572734047e-05
-1.49567929737249e-05
-3.72147713765797e-06
-3.37458639725587e-05
-2.62984554535847e-05
-1.69227391355209e-05
-2.94096479778788e-05
-3.8028847049844e-05
-1.51904385181815e-05
-9.11639105913863e-06
-9.97641383120895e-06
-2.2125940847595e-05
-2.20561209876707e-05
1.26436275942545e-05
-1.39742121119841e-05
-3.61437474364735e-06
-3.3764635993878e-05
-5.57071569124858e-06
-1.89407754867375e-05
-1.02113876887169e-05
-8.27680628264358e-06
-7.47467214635319e-06
-2.20319693483894e-05
-1.48146830621663e-05
-2.85135806022575e-06
-1.02987799385332e-05
-2.35472899212301e-05
-2.55454478931946e-05
-1.51222103854486e-05
-2.59473766092685e-05
-7.22232336318874e-06
-3.7119592160941e-05
-2.73287080596647e-05
-9.47807226907845e-06
-1.71872197421207e-05
-3.49173148145439e-05
-2.01016566090558e-05
-2.74435766916414e-06
-4.66674207287499e-06
-1.53141991474951e-05
-2.3229256360436e-05
-1.35184982652545e-05
-2.61119160093119e-05
-5.53731185881907e-06
-1.61951481774455e-05
-1.2045017094539e-05
-1.45413174554457e-05
-1.87951989099823e-05
-1.34140316111021e-07
-1.60424592110401e-05
6.41290171164858e-06
-9.81274636372423e-06
-1.81156757060063e-05
-1.61982327295033e-05
-1.59591592863738e-05
-2.91601034717776e-05
-4.51874524946938e-05
-1.10325425719534e-05
-1.56191190522997e-05
-3.47351304182258e-05
-6.21825529478753e-06
-1.59137925217605e-05
-2.8688151257508e-05
-1.70553521557296e-05
-1.22237869529882e-05
-2.01582976376926e-05
-2.67525197940246e-05
-2.73356545146621e-05
-2.6158300395419e-05
-8.89783211118927e-07
-2.96163741140561e-05
-3.32380482090556e-05
-8.57831670187783e-06
-1.30681435551904e-05
-2.90051552945325e-05
-3.01671875158028e-05
-1.34646666083091e-05
-1.01243188003855e-05
-2.25438874529937e-05
-3.78575722616096e-06
-2.79253544505169e-05
-1.86352959217192e-05
-1.6841890893563e-05
-2.63795451588952e-05
-3.69725516565401e-05
5.19129657691337e-06
-2.09932216376991e-05
-3.51338347654013e-06
-1.19478661207755e-05
-3.37998269875386e-05
-1.19401691545555e-05
-2.95771390742218e-05
-3.13950900088062e-06
-3.06373886902747e-05
-7.01693589907592e-06
-8.40739319644719e-06
-2.85733792047319e-05
-5.0058036779015e-06
-3.93515441046072e-05
-4.5119755455809e-06
-1.42008626844927e-05
-1.71464026032748e-05
3.00738685602669e-06
-1.1219121769039e-06
-1.73676494853582e-05
-3.62497754408222e-05
-1.91230781867485e-05
-4.75557288298623e-06
2.66751785987896e-06
-1.01821407712632e-05
-4.53231039647637e-05
-3.28802271942887e-05
-9.87764433897783e-06
-1.32609852882347e-05
9.94357663794617e-06
2.58823457669506e-06
-1.01501355486036e-05
-2.85388311250237e-05
-1.40341930282713e-05
-2.02146465719516e-05
-2.4967978490957e-05
-6.28816807285953e-05
-1.78012987770114e-06
-2.63019409237366e-05
-1.54112896822156e-05
-5.20836907526521e-05
-3.41176081689037e-06
-3.70752106755039e-05
-4.1386914868634e-05
-1.5462972448678e-05
-2.12632498124279e-05
-2.5934640480408e-05
-2.26174106774163e-06
-9.32860412286736e-06
-2.77013803415251e-05
5.26210482046697e-07
6.092295862515e-06
-1.78071016333263e-05
-1.18443795668037e-05
-1.84924794311845e-05
-1.68930659442317e-05
-4.80438092932644e-06
-2.54259249155245e-05
-7.27647246010653e-06
-5.70880323961968e-06
-1.81240925863137e-05
-1.02131511908083e-05
-6.02177586757915e-06
-1.96271738065585e-05
-2.34046817363296e-05
-9.74557982818225e-06
-1.67836193856385e-05
-5.2235197477749e-05
-2.79676662688949e-05
-7.90672420499831e-06
-2.14650775799617e-06
-2.34777144543287e-05
-2.81297311324474e-05
-2.9585242041485e-05
-3.14280848513261e-05
-1.16270738631434e-05
-3.68890826820551e-05
-1.26879591193929e-05
-1.0862646383741e-05
-2.57273863055943e-05
1.20310119057002e-06
-7.73710828670809e-06
-2.38575285637969e-05
-2.67859536961979e-05
-2.80600940564415e-05
4.87559630545904e-06
-2.10881300396651e-05
-1.24874225704474e-05
-1.61517818448092e-05
-2.9953006537111e-05
-2.67632485812867e-05
-3.04489958893968e-05
-2.71157028533867e-05
-7.89112820038085e-06
-6.98878234623791e-06
-1.94580693170751e-05
-3.08100079315383e-06
-1.0991951899658e-05
-8.3278838742421e-06
-1.64806209816781e-05
-2.20578796362625e-05
-1.18244558441958e-05
-3.5503769563026e-06
-1.99263488175057e-05
-2.26697922039671e-05
-1.60665217521909e-06
-2.24082963174874e-05
-2.85642286866111e-05
-1.83518136430322e-05
-1.56207696679057e-05
-1.8758074783555e-05
-1.69470774437954e-05
-1.30329273997768e-05
-1.91219930654191e-05
-1.53012836122965e-05
-1.45106500162509e-05
-1.50100288845475e-05
-3.17308762970218e-05
-6.65939295877186e-06
-1.98746507635262e-05
-2.42102406225309e-05
-2.22842273329434e-05
-1.08136236899304e-05
-2.16500804719163e-05
-1.91697086224393e-05
-2.85866513121722e-05
-7.39088172191164e-06
-3.09301647806459e-05
-2.04862886756197e-05
-2.49655379630804e-05
-2.73125562947025e-05
-2.97574833157855e-05
-2.20686687900079e-05
-1.91244389798345e-05
-2.79608690088192e-05
-3.81642700786796e-05
-1.50884121958238e-05
-1.74126518213894e-05
-2.76777751691477e-05
-1.30297084709672e-05
-2.54610449525598e-05
-3.88172145514835e-05
-3.3459510520687e-05
-4.09231732327257e-05
-1.98726246969582e-05
-9.36532876189066e-06
-3.59347285393212e-05
-1.66973676174807e-05
-4.03406879081075e-06
-2.96115847528481e-05
-1.60030496137241e-05
-1.21759557529018e-05
-1.84939019679268e-05
-3.28355130071131e-05
-2.50797580237291e-05
-1.14421816483391e-05
-2.08869706249783e-05
-2.60478057344136e-05
-3.88697425669708e-05
-2.01571537616989e-05
-2.23911179599606e-05
-1.02414152123286e-05
-7.20895433311971e-06
-1.14772215730301e-05
-1.94488511865975e-05
-1.21579926749981e-05
7.19094647786844e-07
-1.61331424533357e-05
1.13192399854363e-06
-1.30759971723115e-05
-1.35447385789723e-05
-2.17539810823074e-05
-1.06045642674674e-05
-3.31738174576696e-06
-1.48483191874441e-05
-5.49135394195162e-06
-2.63065614729658e-05
-3.39722748730718e-05
-3.81907120640919e-05
-8.03105180117098e-06
-3.14424126516003e-05
-2.55192231556367e-05
-3.14628985759521e-05
-1.91091665304134e-05
-2.83567321556303e-05
1.52948060551559e-05
-1.96902172751416e-05
-8.89490635984528e-06
-7.5040810903891e-06
-3.18990156654983e-05
-9.85897596168207e-06
-2.53230176872096e-05
-1.79834694838831e-05
-2.07825387644838e-05
-2.2694578809348e-05
-9.139346848871e-06
-3.23428714555118e-05
-1.1720907855762e-05
-1.49913175904562e-05
-2.67003293589931e-05
-1.95578047359351e-05
-1.36790717440382e-05
-2.24015666250141e-05
-4.26363808145202e-05
-8.90564764833666e-06
-2.82818566985145e-05
-1.77624282459538e-05
-3.21920436428863e-05
-3.47978801035442e-05
-1.26711791707725e-05
-9.85493941512556e-06
-1.95439620181743e-05
-2.87809305751289e-05
-2.20683920485118e-05
-1.09274785519809e-05
-6.93039313166074e-06
-2.15257975737646e-06
-1.35684449491571e-05
-4.16707033465095e-05
-6.35217704894888e-06
-2.35455979630423e-05
-3.22868805448425e-06
-2.6932202932945e-05
-3.23957940808223e-05
-1.12980264401728e-06
-1.87106976678837e-05
-2.51414155520626e-05
-1.22434275755537e-05
-1.14303006327421e-05
-3.1564024927647e-05
-2.34781036521769e-05
-1.55107516484281e-05
-2.2664631774725e-05
-1.9004073493622e-05
-1.89240442848589e-05
-1.21870082862482e-05
-1.68619989516702e-05
-2.86883339929766e-05
-6.56011346836099e-06
-2.94309566318527e-05
-2.54887966651812e-05
-2.32438448169872e-05
-2.88552615371659e-05
-1.9963587008693e-05
-1.43408899479702e-05
-2.0746013665994e-06
-4.7224808842952e-05
-2.33245230222265e-05
-2.43408846380523e-05
-1.79804410549129e-05
-4.61242616250312e-06
1.75867232617692e-05
-1.86671436441629e-05
-2.14990891252944e-05
-3.94159937957408e-05
-2.9614880542872e-05
-1.95524049244044e-05
-1.34101846087682e-05
-1.47501362023223e-06
-5.54534994005773e-06
-2.37438189562302e-05
-1.04208981036915e-05
-3.30349484327811e-05
-2.36404242257742e-05
-2.85912841323441e-05
-2.46580172858878e-06
-2.88333419413847e-05
-1.03814555490594e-05
-1.77029235185549e-05
-3.28043199949095e-05
-4.99005099490002e-06
-3.81252379753796e-05
-2.1993582392574e-05
-4.85190969581322e-06
-1.49109060520351e-05
-1.54137718218054e-05
-3.77149314939528e-05
-3.11544842399575e-05
-1.50894357705319e-05
-5.36187571356291e-06
-1.17243438717128e-05
-2.86364294745993e-05
-1.31260021330668e-05
-2.25065926896658e-05
-2.32851129156846e-05
-2.55283008174225e-05
-5.24220880611082e-06
-6.79499503906681e-06
3.19372717274944e-06
-1.98619596231979e-05
5.74410029291808e-06
-1.96366561957116e-05
3.64224841995295e-06
-2.24247494278603e-05
-3.65772632836892e-05
-2.74785346242926e-05
-1.81883081329483e-05
-1.74028925056746e-05
-2.66270356382864e-05
-3.91122655684539e-05
-1.98656294859441e-05
-2.66438853880108e-06
-1.88470978297066e-05
-9.49394457752335e-06
-1.02439232927615e-05
-1.98782368038566e-05
-1.09204522626563e-05
-1.37420509886198e-05
-3.02129543682748e-05
-2.32733859983578e-05
-2.67457861587076e-05
3.92630706050585e-07
-2.59717207961289e-05
-1.05514045359552e-05
-2.52252117055378e-05
-2.20216140236165e-05
-1.40719001666963e-05
-3.59558618681258e-05
-1.84888025673015e-05
-2.09587325885662e-05
-2.11865809185684e-05
-1.81646000905688e-05
-2.63206199301435e-05
-2.19514120950835e-05
-1.43668604253942e-05
-1.10067272662012e-05
-1.57899835754499e-05
-4.14758157645693e-05
-6.24145566908969e-06
-2.07808604573189e-05
-2.17921210039382e-05
-2.34093639184941e-05
-2.0288055769033e-05
-3.22516360816579e-05
-1.13511920719534e-05
-2.46184345127556e-05
-2.35737121241669e-06
-1.78264413298477e-05
-2.27235345636799e-05
-1.84685569801038e-05
-3.78241920797579e-05
-1.95035835034269e-05
-2.18686827647202e-05
-1.92490576094541e-05
-2.61483015917601e-05
-1.41577157754569e-05
-7.0625228528948e-06
-2.98359751244831e-05
-3.45737395459125e-05
-2.91901592727411e-05
-2.25194255610975e-05
-1.16354490181285e-05
-1.84239871968878e-05
-2.58995906368303e-05
-3.88705618984322e-05
-2.57167030428888e-05
-1.55920521867915e-05
-1.41072327037988e-05
-1.70461330882461e-05
-3.3946747313176e-05
-2.80322877104264e-05
-6.82296291253565e-06
-4.55085632847941e-06
-2.99990300622632e-05
-2.25072651091609e-05
-3.11434966556762e-05
-2.19495606792228e-05
-2.85371105823398e-05
-3.51429489179949e-05
-2.03737549568103e-05
-9.09473955297861e-06
-2.25170134472669e-05
-2.0726773450555e-05
-1.83038268875973e-05
-6.30954344254934e-07
-1.1681039044511e-05
-1.13613816672537e-05
-2.22697416194371e-05
-4.89581324147855e-06
-2.54785991127133e-05
-1.58155834379687e-05
-9.31584532255992e-06
-3.32932521111382e-05
-2.71493431577299e-05
-3.33437870918367e-05
-1.78731538986426e-05
-1.40323073584158e-05
-2.59130726668711e-05
-3.10679866596762e-05
-1.98165769556022e-05
-2.06689002318569e-05
-2.32727935176858e-05
-1.10916281070709e-05
-2.90124883447602e-05
-1.32581971196879e-05
-2.78572965640716e-05
-1.64797547307363e-05
-2.58570041773718e-05
-1.44195251387543e-05
-8.43158977312469e-06
-2.56436601572897e-06
-2.29200374475923e-05
-2.23173762362325e-05
-7.00910118260351e-07
-2.34499431270152e-05
-2.5787167021108e-05
-3.20371849948114e-05
-1.81573160710746e-05
-2.98603454138594e-05
-1.51785831330867e-05
-3.61916858947974e-05
-1.85622201907656e-05
-1.64239829102135e-05
-4.04428814654267e-05
-1.38648801495264e-05
-2.72403496278913e-05
-5.22455606124679e-06
-1.45143250805966e-06
-1.97236884118288e-05
-9.25726276534761e-06
-1.89979065913597e-05
-8.3122226041866e-06
-1.34661342303485e-05
-6.30177973875514e-06
-2.86211828198646e-05
-2.78149760073392e-05
-9.02394950775623e-06
-1.13582412489521e-05
-8.19940312938608e-06
-3.02283899414807e-05
-9.56624614046006e-06
-1.89649242526742e-05
-5.82851454158726e-06
-2.96464004388529e-05
-1.58604257194844e-05
-2.95065179146155e-05
-2.51020918242993e-05
-5.12400486610984e-07
-4.24365610043083e-06
-1.37768006236349e-05
4.41468798833142e-06
-7.01958963143922e-06
-1.54602799383094e-07
-3.09963188462507e-05
-1.66745968956156e-05
-2.71565611610889e-05
-3.12336991486612e-05
-5.74919494687169e-08
-1.77281568185261e-05
-2.52364682628091e-05
-2.29778345967669e-05
-7.58894612304367e-06
-1.23062538052392e-05
-2.61078113470643e-05
-8.08055498514508e-06
-2.44327916117509e-05
5.70294430405873e-06
-1.58258990236266e-05
-2.96280498386218e-05
-3.83564337949076e-05
-1.3389762466372e-05
-3.69822842216202e-05
-1.65033233172919e-05
-3.72435710768894e-05
-9.72292996910637e-06
-2.23456172216412e-05
-3.41348702410757e-05
-2.21747661709258e-05
-7.70402390837442e-06
-1.94937744445721e-05
-2.26876693107547e-05
-1.31170700757486e-05
-2.43730081974217e-05
-3.17158601215532e-06
-3.62431925821812e-05
-1.59431791054363e-05
-2.23864057701864e-05
-2.09340767728405e-05
-4.4185318516606e-06
-1.51210524286767e-05
-3.2745160762344e-05
-2.59130343214359e-05
-5.95172328749449e-06
-3.19374617614354e-05
-2.39697682065416e-05
-2.63335400970478e-05
-2.12834769110543e-05
-2.16194134484136e-05
-3.54243864651162e-05
-7.93825288026538e-06
-7.30392951695561e-06
-2.37926563935143e-05
-3.17067900906807e-05
-1.01133246928254e-05
-7.74092348902802e-06
-2.6484539935006e-05
-9.45209608880649e-06
-1.06777034401143e-05
-2.32416289934905e-05
-2.58471615769792e-05
-5.21011668315727e-06
-9.05257387006227e-06
-2.49468604540507e-05
-3.35879302709983e-05
-3.7837361882961e-05
-2.588591634908e-05
-1.71791398828236e-05
-4.49055888482332e-05
-1.66505837365994e-05
-3.33539386015795e-05
-1.19784391040278e-05
-2.20105858670859e-05
-8.10424199758721e-07
-9.93801036187908e-06
-9.23778307609112e-06
-2.87942091886864e-05
-2.01159922367723e-05
-9.5031143539017e-06
-1.64557958762477e-05
-2.63408167131841e-05
-5.63448144577387e-06
-1.64430217207546e-05
-1.79482585753578e-05
-1.39883633172642e-05
-2.13128851845838e-05
-3.30947929339106e-05
-2.65487403890443e-05
-3.33736185032536e-05
-3.11346994171991e-05
-3.03695529179401e-05
-5.34598735166893e-06
-1.54865272646376e-05
-5.6730108220427e-06
-2.43224850418143e-05
-2.17759579187467e-05
-8.32168565028902e-06
-3.35898260769688e-05
-2.42086205746697e-05
-1.98679346062154e-05
-2.02846957521448e-05
-2.64007862892399e-05
-3.28841641450328e-05
-8.83132302557062e-06
2.44566445606726e-06
-3.75137837814505e-05
-2.19699930358114e-05
-5.18307087022695e-05
-2.29912591748368e-05
-1.12651479169137e-05
-1.68740184598768e-05
-5.12979822378181e-05
-1.74896931747381e-05
-1.34217494020079e-05
3.08111519547517e-06
-8.90129152348464e-06
-7.12567121983075e-06
-3.06609859517682e-05
-2.55177347801686e-05
-1.65370965500595e-05
-2.48046849291983e-05
-2.33942321722624e-05
-3.74324938855368e-05
-1.53292406521573e-05
-1.08830775071278e-06
-2.19993867352243e-05
-1.72419644116121e-05
-2.27502302170671e-05
-1.60783622764742e-05
-1.71255338891495e-05
-2.02354099391936e-05
-1.06317791194238e-05
-2.09013082309311e-05
-1.95152425010791e-05
8.34175233389018e-07
2.31916984102064e-06
-4.26825429744062e-05
-8.18893233704799e-06
-1.69253047186288e-05
-5.82535783033786e-06
-1.53291687433799e-05
-4.35818736669181e-05
-3.47815074733303e-05
-3.25546530212572e-05
-3.36459377940969e-05
-1.43356206053859e-05
-2.68521793334867e-05
-1.9432523532498e-05
-1.27781189384629e-05
-1.82874350091541e-05
-2.69503495024325e-05
-3.08910091326373e-05
-2.07221530243154e-05
-2.3499383226164e-05
-2.40748520032286e-05
-1.65695376070912e-05
2.50529327705056e-07
-8.51652325285926e-06
-1.79192254735812e-05
-2.47941863802022e-05
-3.33389460822213e-05
-2.41361197077383e-05
-7.37769312643553e-06
-1.3248260771701e-05
-4.50521056065048e-06
-7.95098908367958e-06
-2.19692188320509e-05
-2.83587235551041e-05
-1.94384403164598e-05
-1.70982508997751e-05
-3.31312517658676e-05
-2.87453158649781e-05
-3.01549637167221e-06
-2.21071855668731e-05
-2.32510626886422e-05
-4.84691576766162e-06
-2.96381632341244e-05
-2.29331236322602e-05
-1.05620030095266e-05
-2.73666966745298e-06
-2.4228456803378e-05
-3.88035713374998e-05
-2.57414079103558e-05
-2.28665934406174e-05
-3.57816871314856e-05
-2.83303820201281e-05
-2.62957734932537e-05
-2.10956227081837e-05
-1.09527836614969e-05
-1.75420707086965e-05
-7.52912790127414e-06
-3.54804932665367e-05
-3.05266989803678e-05
-1.62663497627206e-05
-1.84058923412515e-05
-1.14746224903579e-05
-2.47505974363866e-05
-1.18336480472685e-05
-3.29802921376923e-05
-9.6075502181604e-06
-1.2344188380848e-05
-1.60537556838769e-05
-1.67876728791195e-05
-2.6646902701708e-05
-2.33732384238183e-05
-4.29784677663952e-06
-3.3689938662374e-06
-6.215733168726e-06
-3.20868016743151e-05
-2.15852120606345e-05
-1.8416983345145e-05
-2.89677332856611e-05
-2.0457232054378e-05
-2.23069853428326e-05
-1.47177115960179e-05
-1.92435036589754e-05
-2.4547527899749e-06
-1.15903216787324e-05
-2.15794776899902e-05
-1.81294439546811e-05
-7.90541211405428e-06
-1.04766742075844e-05
-1.29782727857095e-05
-1.5579099652863e-05
-2.03376561029927e-05
-2.67276767348337e-05
-1.49658755738315e-05
-3.12882351723938e-05
-2.31801840573234e-05
-3.20039832274993e-05
-2.76471252112402e-05
-1.35688217528802e-05
-3.86397037838591e-05
-2.67256873608868e-05
-3.4242157178702e-05
-1.58686639051966e-05
-3.75549856117771e-07
-3.49827314430628e-05
-1.34690978755266e-05
-1.72671553935901e-05
-2.18868402858072e-05
-2.00302305364795e-05
-1.70264078105583e-05
-1.256816579425e-05
-1.68170661383789e-05
-3.53371326654511e-05
-1.77475572797678e-05
-1.15417439333756e-05
-1.11310350454796e-05
-2.46763869828383e-05
-2.18130369729801e-05
-2.75812558448414e-05
-2.19288988613909e-05
-3.78521811349145e-06
5.63006153873659e-06
-2.43018310930243e-05
-1.4076491093654e-05
-2.23818173053533e-05
-1.30677322817138e-05
-2.50767832642888e-06
-1.88304887597557e-05
-2.18870499918054e-05
-1.48653699302205e-05
-2.83700873694714e-05
5.85741744449118e-07
-1.90729993386201e-05
-1.73978837422828e-05
-1.15149398472848e-05
-3.31186372680328e-05
-2.1200825329789e-05
-1.39784391231307e-05
-2.96895751387785e-05
-1.26170508222008e-05
5.29830477087815e-06
-1.71095643922984e-05
-2.25952054841488e-05
-3.08353774714198e-05
-2.26624685275366e-05
-4.40031353357121e-05
-1.61672387785953e-05
-9.98370791266846e-06
-2.0309460836186e-05
-1.90135557868926e-05
-1.68566446512894e-05
-1.04149456794717e-05
-3.73357986356625e-05
-2.57263957406392e-05
-1.94659007627784e-05
-1.4098271792648e-05
8.98598811842272e-07
-8.79881349045129e-06
-4.85921025736665e-05
-3.30624854315779e-05
-4.01202338318908e-05
-1.63229317730013e-05
-2.81265102109864e-05
-4.05900271084003e-05
4.14582815055084e-07
-2.03743075033054e-05
-1.89335265832795e-05
-2.75879318660297e-05
3.32800785315895e-08
-1.92586005782015e-05
-1.73403520143957e-05
-2.43830843669579e-05
-2.60263604594017e-05
-1.47669019649369e-05
-1.91886384843981e-05
-2.18217998728342e-05
-1.5520110299196e-05
2.04500488396258e-07
-2.12064304671582e-05
-1.51706623758524e-05
-2.33021216369991e-05
-1.15996716723363e-05
-1.93400668750996e-05
-2.94904774199161e-05
-2.57421195999354e-05
-2.84268767160547e-05
-2.72821968687343e-05
-1.51461141794727e-05
-1.35635413843757e-05
-1.45111816828145e-05
-1.98899930232707e-05
-1.40757638434573e-05
-3.46934437406086e-05
-3.16422152845257e-05
-2.4592245388894e-05
-2.45518403805402e-05
-3.05484289192007e-05
-3.27149828542213e-05
-1.59856527818986e-05
-1.12820831152653e-05
2.67915501848373e-06
-2.5314834820348e-05
-2.02192618652491e-05
-2.49422973280637e-05
-3.28281269669266e-07
-3.76465457046953e-05
-2.27887671886336e-05
-1.68697849390386e-05
-1.01613180065744e-05
5.20992303237659e-06
-1.59609603531087e-05
-1.98050332136367e-05
-1.52580014871106e-05
1.42007789314012e-06
-2.801924853611e-05
-2.75754550434483e-05
-2.38171230235666e-05
-5.09175155867807e-06
-2.78996957555348e-05
-4.24858222483433e-05
-2.33982868588824e-05
-1.96061476255744e-05
1.85262515540793e-06
-5.50761102588038e-07
-1.80989641406763e-05
-2.42589233507774e-05
-8.6003640577307e-06
-7.7696386841572e-06
-1.51042434887912e-05
-1.37126926358869e-05
-6.09580906511415e-06
-1.08441462916037e-05
-2.52919734466298e-05
-3.88924566762226e-05
-3.2224402252452e-05
-2.2952571633554e-05
-2.19302740965788e-05
-2.14543589871247e-05
-1.6577152436052e-05
-1.65952453906003e-05
-2.38664339890376e-05
-1.33549092232214e-05
-1.90812059759615e-05
-2.49397115699005e-05
-1.27106912712229e-05
-1.54885327103556e-05
-2.98732089292566e-05
-2.43635845651569e-05
-2.34170725485354e-05
-2.89348377590789e-05
5.77113205583942e-06
-1.87467661129297e-05
-6.66847108161343e-06
-1.34126196210172e-05
-7.95848167955653e-06
-1.60114069633484e-05
-1.77931690295149e-05
-1.22009757474351e-05
-8.40010940080981e-06
-1.70647802792717e-05
-2.20650965736323e-05
-2.70854452167746e-05
-1.82093976065982e-05
-3.24170189247642e-05
-2.39111303898822e-05
-4.11159741524682e-05
-1.43751179647928e-05
-6.91453201552138e-06
-3.20456487275941e-05
-2.33384027598499e-05
-6.82284193429417e-06
-2.38502705955561e-05
-1.00976610131074e-05
-3.7873378295423e-06
-5.56189074086565e-06
-3.35913663467072e-05
-7.82829372634767e-06
-2.59366981050116e-05
-3.39608061044345e-05
-7.22276674891934e-06
-9.20070875359592e-06
-1.08374380193307e-05
-2.27464864002938e-05
-8.79753203298517e-06
-1.50605544192839e-05
-4.27410094538942e-06
-2.09541637257836e-06
-1.25337334126486e-05
-2.64284657858463e-05
-2.60937081856125e-05
-5.86715954226505e-06
-1.40429898253702e-05
2.25671738171167e-06
-2.58737195636149e-05
-1.7822741591399e-05
-9.40166874390953e-06
-2.72525650964246e-05
-2.75703325141792e-05
-1.94256450141038e-05
1.93025696047214e-06
-2.32170958437868e-05
-1.11640496017362e-05
-2.76770100347669e-05
-2.48361081078827e-05
-3.81710713704389e-05
1.08265767542557e-05
-1.04629677454983e-05
-2.4235749342808e-05
-2.50765807380526e-05
-2.92924155156204e-05
-7.43741998622683e-07
-7.79826861009509e-06
-4.12474421554784e-05
-8.28350626803379e-06
-3.76864329659611e-05
-1.31981696932916e-05
-3.08656686261702e-05
-3.27853042587188e-05
-2.66503990431205e-05
-3.36566733143762e-05
-3.39890318525192e-05
-1.85473392433589e-05
-2.72874930029432e-05
-4.37162683395385e-06
-3.46319245539593e-05
-3.28416613893313e-05
-2.25729423297423e-05
-2.88154324312472e-05
-2.99282758819195e-06
8.92460096329611e-07
-2.50154513050035e-05
-2.73769925034137e-05
-2.54930283788063e-05
-8.50857584590526e-06
-2.8846776937178e-05
-3.04132842083451e-05
-1.87144573816289e-05
-3.50336998815689e-05
-3.09795153333653e-06
-1.61896234327881e-05
-1.63343286662973e-05
-1.41636611721436e-05
-4.98784929173561e-06
-2.65654559296283e-05
-2.03726263753767e-05
-3.07081689008876e-06
-2.13739077384493e-05
-2.53990251305494e-05
-4.13176416359895e-05
-9.41839776618506e-06
-2.10566547998867e-05
-3.60161476527603e-05
-1.14357239521449e-05
-8.26804866070875e-06
-9.92248928504e-06
-3.55392087131086e-05
-3.26850367090249e-05
-3.27399388165646e-05
-5.2824740438628e-05
-1.69438170405713e-05
-7.64594744180454e-06
-1.74419562772663e-05
-2.84867716324066e-05
-1.40215267140978e-05
-2.21636331217557e-05
-1.10934285720165e-05
-6.57385899439467e-06
-1.89671199917338e-05
-1.7197159179605e-05
-3.49958727244238e-05
-2.79791349435247e-05
-3.83757196176665e-05
-2.95465117536108e-05
-3.33987894284016e-05
-3.38465192903576e-05
-1.82899135830072e-05
-9.19965199917577e-06
-3.16924410343907e-05
-5.29297677091357e-05
-1.54130754336744e-06
-2.61019667696995e-06
-2.00222414325998e-05
-5.77705838066213e-05
-2.49574749940125e-05
-2.80135844650507e-05
-4.19820864786647e-05
-2.153821610639e-05
-6.08803923543272e-06
-2.87195369365145e-05
-3.2922083376751e-05
-1.21118003768893e-05
-3.83641387266458e-05
-2.13755158610982e-05
-1.42023069334706e-05
-1.75363424772844e-05
-3.33245575715438e-05
-1.47923336438227e-05
-2.3205611944313e-05
-1.09311118001879e-05
-1.08994335356086e-05
-1.13659242921706e-05
-2.19995723634337e-05
-1.27164901730635e-05
-1.74388415333128e-05
-1.84500259331078e-05
-6.52460842739578e-06
-2.78481344012163e-05
-1.320589045765e-05
5.1406970670066e-06
-1.32281771248733e-05
-2.18219539597626e-05
-3.32887226523792e-05
-7.87825889383939e-06
-2.35259324078388e-05
-2.19744140165662e-05
-1.01672395723561e-05
-2.14664878684558e-05
-1.6703318040103e-05
-2.70533559683292e-05
-3.52402407055907e-05
-1.23815589085772e-06
-1.55834354971248e-05
-2.71106663189857e-05
-2.87353579527726e-05
-3.97739664769779e-05
-1.38688594629017e-05
-2.79637722777664e-05
-2.11773445871908e-05
-3.9604541241952e-05
-3.08661766128964e-05
-8.52478991338696e-06
-2.69960744015877e-05
-2.48919526028953e-05
-1.52369790544971e-06
-1.49354142909099e-05
-2.70795019019376e-05
-3.45507375687466e-05
-2.07674494113403e-05
7.78483583576614e-06
-2.26648124360708e-05
-3.52401726808689e-05
-1.8801995178932e-05
-2.05536938404791e-05
-2.23336720394925e-05
-2.31958386779327e-05
-5.21602639989469e-05
-3.23233534662547e-05
-2.2510604953767e-05
-3.28020437133723e-05
1.65756720867075e-06
-7.28824523358283e-06
-1.94255384820476e-05
-2.61826569031075e-05
-2.42029677125439e-05
-1.78799778491543e-05
-2.91974555197843e-05
-6.10263129561559e-06
2.0114881708222e-06
-1.93392492737187e-05
-2.69960679844751e-05
-2.49340215749259e-05
-2.17056891477739e-05
-1.34897655412703e-05
-1.13274115303119e-05
-1.64886884518122e-05
-1.45821470211117e-05
-1.64541413683613e-05
-3.23296053703586e-05
-2.6297871251766e-05
-1.29286985504056e-05
-1.32044233789289e-06
-2.56678874912092e-05
-2.0120326800556e-05
-3.5451969556485e-05
-1.47033933918653e-05
-8.2191022737193e-06
-7.96040417271296e-07
-1.62210098830185e-05
-2.07447372668167e-05
-3.92073232407974e-05
-2.54752970378838e-05
-2.35083238226536e-05
-1.80855835906998e-05
1.97723442114434e-06
-1.21020758738747e-05
-4.20509823758114e-05
-1.52398247984168e-05
-7.55551955604546e-06
-2.66215765211944e-05
-4.98715075829455e-06
-8.91271536030635e-07
-3.4647263205728e-05
-1.02026654936593e-05
-1.75457224148476e-05
-1.81620457190785e-05
-3.48165446803428e-05
-2.13279549383105e-05
-1.50472522342628e-05
-2.72831852789588e-05
-9.08635755378745e-06
-1.04652137298783e-05
-2.16476615269858e-05
-2.58481826061507e-05
-2.17911369522171e-05
-1.14499365125744e-05
-3.95596548750391e-05
-3.11581979212902e-05
-3.29156250981273e-05
-2.36635103165082e-05
-1.28477370464862e-05
-3.00882834174433e-05
-1.00237901654742e-07
-1.53711879511919e-05
-3.06694996636605e-05
-1.80261539974532e-05
-3.95167542052532e-05
-2.91492051524421e-05
-1.58087220422444e-05
-1.83437357971883e-05
-3.03484765304307e-05
-2.76307374127028e-05
-1.6371347991479e-05
-2.28423994608824e-05
-9.80003557089134e-06
-5.14830560579627e-05
-2.76737568878443e-05
-2.8736037851074e-05
-2.56549241367354e-05
-2.59006680022703e-05
-1.76177850880494e-05
-2.07357251851938e-05
-2.87058552636457e-05
-2.159920225511e-05
-3.27481230286479e-05
-9.02113502807245e-06
-2.93174614234886e-05
-1.79882748908614e-05
-2.82362971701979e-05
-1.77065312585331e-05
-2.16552886910738e-05
-1.77688369646014e-05
-1.58527692984791e-05
-5.63747092844256e-05
5.59886782082253e-06
-1.27225978349993e-05
-1.40900871526193e-05
-2.33442524652888e-05
3.82564984265817e-07
5.74178931745467e-06
-3.99280570333194e-06
-3.27652816260714e-05
-1.2698297820055e-05
-1.32789499068253e-05
-2.17246627051171e-05
3.52182135859237e-06
-3.81694821810713e-05
-2.00085890436504e-05
-3.12001457456328e-05
-3.00727678663515e-05
-2.16353440940941e-05
-1.4137698849749e-05
-1.51619302936928e-05
-2.19618006666447e-06
-3.93650649330022e-05
-2.44022366815016e-05
-2.08659920150293e-05
-1.00967165764974e-05
3.51870682933664e-06
-3.37210017251407e-05
-1.04554377754381e-05
4.96325689211741e-06
7.88826997659367e-06
-5.09880009420183e-05
-1.40623875018175e-05
-1.76882698004116e-05
-3.88347665684637e-05
-1.09635484677365e-05
-5.44010722611172e-06
-2.02302147652483e-05
-1.10452792870304e-05
-3.66642042909212e-05
-2.25460355717307e-05
-3.25270767785787e-05
-2.66071732193342e-05
-2.11378704636887e-05
-2.61754353673656e-05
-5.50670329837076e-06
-1.02005930900919e-05
-4.28091910026667e-05
-2.30031457272222e-05
-2.07793575680769e-05
-2.47923231909706e-05
-1.38270685292398e-05
-4.7588626062288e-06
-8.8730376475756e-06
-3.92758020102523e-05
-8.06722066054026e-06
-3.00642116449646e-05
-1.49155741564113e-05
-2.22721787583909e-05
-2.49790883483578e-05
-1.6889980293312e-05
-2.14639326130946e-05
-1.02224800917134e-05
-3.11117749834411e-05
-2.15619986083644e-05
-1.65571727258541e-05
-2.37220186067944e-05
-8.36871868948182e-06
5.44124559779922e-07
1.67673795727986e-06
-1.89850674824547e-05
-1.82215040289503e-05
-3.13161479756103e-05
-2.74050346534068e-05
-2.77088562649123e-05
-3.17040574277935e-05
-2.35298971217058e-05
-2.9899038240184e-05
-1.08742813660469e-05
2.50497591603935e-06
-1.30684812092164e-05
-1.06544121205715e-05
-2.79828262943153e-05
-1.1589534515757e-05
-1.26249807536697e-05
-2.32901009609096e-05
-3.26837487853145e-05
-1.13467231511558e-05
4.31159299922611e-06
-1.41868769306976e-06
-1.1613146887229e-05
-3.08502568932447e-05
-4.07157400913535e-05
-2.77756610648108e-05
-1.76429142590243e-05
-3.77796316110943e-05
-8.51631261676638e-06
-4.10914855243873e-06
-1.61543841351479e-05
-3.01507138756903e-05
-3.52109923566238e-05
-3.45404429955835e-05
-2.21389155524183e-05
-3.33159758391943e-05
-2.28758029694097e-05
-5.44666885002807e-06
-3.92296353900078e-05
-2.50661488773531e-05
-3.57748565599958e-05
-2.45905796990582e-05
-2.12138148645348e-05
-3.35020167022488e-06
-3.65687581476321e-06
-1.98984034652021e-05
-1.50120235997074e-05
-1.10534077775216e-05
-1.79567096432204e-05
-1.74444729570964e-05
-3.80504254173911e-05
-3.68917309813154e-05
-2.6543660523057e-05
-4.27839059766378e-05
-1.02181366003941e-05
-2.15645828658869e-05
-1.81751136704005e-05
-2.07823846755188e-05
-3.5672176701997e-05
5.84425618183432e-06
-1.31610813278847e-05
-1.1087452073242e-05
-4.46208326131186e-06
-3.46524484000888e-05
-1.11827969558637e-05
-2.19869607425249e-05
-2.68644084276612e-05
-1.84290763436338e-05
-1.76358420365201e-05
-8.96908488996936e-06
-2.15579159134977e-05
-1.44617184385056e-05
-2.24633886231957e-05
-2.42432956347974e-06
-1.7036646567099e-05
-1.27362035402978e-05
-1.61989476185567e-05
-3.21641419353202e-05
-2.00237359652095e-05
-3.52635868822226e-05
-5.7084243668889e-05
-3.68699739841093e-05
-1.70198001362137e-05
-1.84173613710406e-05
-1.46812232708447e-05
-2.64643711508977e-05
-2.1661233274795e-05
-3.83064861181143e-05
-2.24795986577152e-05
-2.06200353382409e-05
-3.60683585124466e-05
6.72047512449465e-07
-3.24639568627823e-05
-1.45394896588767e-05
-1.03417823444313e-05
-1.45437151716601e-05
-3.5165769579079e-05
-2.26323560871576e-05
-2.79044166251252e-05
-2.01679869812089e-05
-3.00163359896911e-05
-1.3298893123128e-05
-7.53772253592189e-06
-2.00349413748776e-05
-2.64215992445577e-05
-9.94732071372125e-06
-2.45850831636519e-05
-2.9266938248131e-05
-1.74127567966529e-05
-2.82519996410159e-05
5.17739475261279e-07
-1.93978680190257e-05
5.66358474830677e-06
-5.24951013337593e-06
-2.25079074828827e-06
-2.10168904029934e-05
-3.6029171908554e-06
-2.07773894249409e-05
-2.95602700326428e-05
-1.57972020184428e-05
-3.03698836475e-05
-2.08433571159279e-05
-1.58494497705979e-05
-2.05742793709479e-05
-1.852586386971e-05
-2.87163810327495e-05
-1.58988330560946e-05
-2.56669039935044e-05
-4.59699052183021e-06
-3.23282136726617e-05
-3.38887700352964e-05
-3.23318889596934e-05
-4.67225320178174e-05
-2.00489452468591e-05
-1.7955572939897e-05
-1.34222108926276e-05
-9.70277200464881e-06
-2.39442724519383e-05
1.43189265774169e-05
-2.813534110669e-05
-1.68698267424149e-06
-2.27091474883442e-06
-2.20089803981085e-05
-1.61833901732583e-05
-1.04089055977968e-05
-7.99800900085146e-06
-2.95784678681675e-05
-1.55515934812198e-05
-2.94628559668091e-05
-1.35328731758974e-05
-2.2005445693164e-05
-2.61311791016168e-05
-1.56975028164377e-06
-2.42723927000052e-05
-1.79966300756557e-05
-2.68854467381261e-05
-1.86138710948621e-05
-4.76794010714028e-06
-1.23190584227876e-05
-1.24097181356734e-05
-2.22695099882386e-05
-1.1022282152849e-05
-1.42201402657109e-05
1.79637710164718e-06
-3.84384875519642e-05
-4.50121811708709e-05
-2.14371325824945e-05
-1.16191640881551e-05
-3.25846987735757e-05
-1.29417268536464e-05
-1.661292373652e-05
-2.55860886541747e-05
-4.30403596905897e-05
4.0012071668545e-07
-3.03547987646149e-05
-3.03829446109735e-05
-2.02164736563681e-05
-2.4004395833809e-05
-2.79871651238248e-05
-3.01301560692764e-05
-2.10302494937288e-05
-2.79714683670018e-05
-2.75912119303283e-05
-3.33914865206821e-05
-2.73146045210534e-05
-2.50590563997299e-05
-9.31962776607254e-06
-3.15420582379703e-05
-1.61509188493575e-05
4.99283536636204e-06
3.83105323507389e-07
-2.6058592494006e-05
-1.45973755245111e-05
-2.13840132997618e-05
-6.87360105075955e-06
-1.43811431882778e-05
-1.24812361619879e-05
-2.01912929669295e-05
-9.67375017940262e-06
3.04434920123615e-06
-2.62143062349701e-05
-1.15548007115179e-05
-1.27608798981532e-06
-3.43107767288938e-05
-3.57274400408535e-05
-1.98591023756655e-05
-2.55619712400256e-05
-3.13455283484668e-05
-4.2925511420401e-05
-2.70960344400751e-05
-7.64506941121411e-06
-1.94074935671533e-05
-1.37117631464281e-05
-2.61755167300009e-05
-2.65870745526322e-05
-2.17900439126248e-05
-1.76695970459732e-05
-2.59087431906234e-05
-2.60577221740753e-05
-3.13783610980656e-05
-1.68824543502478e-05
-3.80548665203756e-05
-2.61933655553008e-06
-1.5839633212177e-05
-2.21083463072713e-05
-3.37097253464409e-05
-1.13198088249091e-05
-8.55916590838573e-06
-2.53467134390845e-05
-2.58416637048559e-05
-3.15220917532854e-05
8.87360874387211e-06
-3.81102348285866e-05
-3.45818818037404e-05
-3.53330250142615e-05
-4.36880656166004e-05
-4.31352724922767e-05
-2.31077970619506e-05
-1.73833963115595e-05
-3.12171653394879e-05
-2.09256341898295e-05
-1.99668941547679e-05
-6.65853745165753e-06
-2.14052646919266e-05
-3.23872353645924e-05
-6.85894405600409e-07
6.4150119549104e-07
-5.33414991495261e-05
-2.24388996453101e-05
-1.72094522317929e-05
9.06151588078755e-06
-2.60741319440611e-05
-1.1032279205584e-05
-3.19227591824572e-05
-1.35638917365842e-05
-6.64046188971767e-06
-1.50339405707694e-05
-3.26466053680413e-05
-8.78431370435437e-06
-4.07400732430733e-05
-3.69152615534999e-05
-1.93297091969167e-05
-2.9218613695876e-05
-1.45410167637957e-05
-7.29510034380955e-06
-1.08761359497438e-05
-2.07645612905201e-05
-4.18145804115491e-05
-3.01942907003597e-05
-3.45282489754069e-05
-1.53464171122663e-05
-8.94574735733055e-06
6.15031449321242e-07
-4.19369001077461e-05
-2.74792936090033e-05
-1.40397088540142e-05
-1.43439207428067e-05
-3.9921154266792e-05
-2.05202413514342e-05
-8.39859636813708e-07
-3.01180359318182e-05
-1.16805818801033e-05
-3.10981877364373e-05
-1.591487007175e-05
-1.17743685865598e-05
-4.13944934651454e-06
-1.62280345342054e-05
-2.17881862760533e-05
-2.67506702425708e-05
-1.75488695532486e-05
-3.23176574424281e-05
-2.46116154331404e-05
-6.11250597779796e-06
-7.79979535173525e-06
-2.73142076211868e-05
-1.74711222254815e-05
-1.859614349036e-05
-2.4397271863826e-05
-3.33323853650707e-05
-1.94065802959063e-05
-4.90847749866487e-05
-1.47314503348358e-05
-7.20571967777906e-06
-3.28696328705563e-05
-1.23497896212859e-05
-7.84944894213666e-06
-2.39751860639427e-05
-2.08894103723757e-05
-3.67405275584099e-05
-6.36436590947129e-06
-3.08392039470496e-05
-2.59774066194117e-06
-1.97094981538285e-05
-2.0154198427304e-05
-9.25251555632291e-06
6.92731936699996e-08
-1.18024361978227e-05
-1.96521263744298e-05
-6.27259391947741e-06
-1.34049497397331e-05
-2.95740835952208e-05
-6.82310655756567e-06
-1.65646286951564e-05
-2.02308356408409e-05
-3.69967536796416e-05
-1.87502623007775e-05
-2.39371595439013e-05
-2.28713065626178e-05
4.70805218999399e-06
-2.30747967429682e-05
-1.69078929555553e-05
2.35667041191688e-06
-3.24044641729021e-05
-1.1255900420432e-05
-7.93702430813972e-06
-4.02157567149125e-05
-6.33161313930016e-06
-3.16617495833824e-05
-2.93974461606864e-05
-1.06180302454996e-05
-2.03372275799963e-05
7.34738214747704e-06
-1.53386087736333e-05
-3.01893265201802e-05
6.94334923649626e-06
-7.24248660084444e-06
-1.3233454586592e-05
-3.47194906583507e-05
-3.36624768164458e-05
-1.96211984965816e-05
-2.44883216088959e-05
-1.9719309955915e-05
-1.79201943238807e-05
-2.69778447653213e-05
-1.58658243510603e-05
-2.02988477831189e-05
-3.0583934136272e-05
-2.41372261071669e-05
-1.93402910262776e-05
-3.33182568478844e-05
-2.22962208356927e-05
-3.02761305035048e-05
-1.95838440095715e-05
-2.25858794227094e-05
-2.81032953153999e-05
-3.51145067773731e-05
-7.57392783868935e-06
-2.94396172172693e-06
-9.88166113667826e-06
-2.15842812344024e-05
-7.91939590261769e-06
-1.29119124828803e-05
-2.26766734780531e-05
9.96095708617862e-07
-1.89390577648811e-05
-1.50133427597558e-05
-1.15693287698587e-05
-1.69058274631366e-05
-3.80935922328851e-05
-1.67911413248108e-05
-2.36262349219677e-05
-1.82026915464849e-05
-2.2564689402978e-05
-1.90106349423522e-05
-8.22297143796996e-06
-2.45290444389727e-05
-3.63396590716792e-06
-1.0429810682665e-05
-3.01074016918041e-05
-3.02569552652523e-05
-5.30452246004927e-05
-2.09096378509497e-05
-2.16097941060973e-05
-1.94784938548509e-05
-4.17810394191504e-05
-2.8200683380067e-05
-1.68485545858766e-05
-2.63070551448548e-05
-1.50401571863094e-05
-2.04605138256193e-05
-1.51209149289384e-05
-1.19243212976529e-05
-3.11558332012904e-05
-1.37100536229384e-05
-2.5305805055905e-05
-1.84920650467014e-05
-3.49753782630541e-05
-1.5736903408106e-05
1.53740396749666e-05
-2.14418923117488e-05
9.49621906497729e-07
-1.33626367310609e-05
-3.21194777365222e-05
-3.28701605980076e-05
-3.6758991804337e-05
-9.8667394399344e-06
-3.30644704224538e-05
-2.9385205990703e-05
-3.08797371091267e-05
-1.05150931579896e-05
-1.87337099305477e-05
-3.1380849872204e-05
-3.29686630280753e-06
6.71642828526961e-06
-3.41148825471636e-06
-1.89457461960343e-05
-3.48113777074906e-05
-1.50538939922164e-05
-1.67724903849425e-06
-4.0762357408376e-05
-1.02655379036282e-05
-2.79632941987359e-05
-2.20507791335817e-05
-1.87107294293578e-05
-3.39915592348053e-05
-2.20019425768177e-05
-7.1367459824288e-06
-2.82790227469438e-05
-1.58591948049289e-05
-1.17898061090955e-05
-1.42716779821598e-05
-1.40042380845467e-05
-1.44222524039013e-05
-7.65500349179447e-06
-2.1568982577385e-05
-2.00262902200356e-06
-2.74013898436267e-05
-1.61968434919902e-05
-1.63068780548509e-05
-2.89159267792438e-05
-4.24244171319188e-05
-1.98372782470866e-05
-1.79568958978102e-05
1.42216378294527e-06
-2.70906532935311e-05
-1.97135722321927e-05
-1.57223164887582e-05
-3.37975422012327e-05
-2.24631133006783e-05
-3.45138600987629e-05
-3.18959172470294e-05
-3.51290371487181e-05
-1.61684195130067e-05
1.86540242467379e-06
-1.41512228669504e-05
-1.64053959239839e-06
-2.02488973333953e-05
-2.93214812504436e-05
-1.35576818061252e-05
-1.4723644330827e-05
-1.65487149893512e-05
-3.56554711314464e-05
-7.41791048428334e-06
-2.72977489582083e-05
-3.82330936454969e-05
-3.10860261511569e-05
-8.825162739521e-06
-1.01397465302771e-05
-8.4798802661457e-06
-1.21861844406443e-05
-2.67064746021767e-05
-2.90052680287471e-05
-5.76837149205627e-06
-3.64075405904217e-05
5.88147349272335e-06
-7.28316059731854e-07
-2.49086573112095e-05
-2.82615977163216e-05
-3.86887155399941e-05
-1.64011744953931e-05
-8.73470176129855e-06
-2.95586022173875e-05
-2.02874824094433e-05
-2.64140782928841e-05
-2.80781031576608e-05
-1.80477453325588e-05
-2.07967716633423e-05
6.78210376461029e-06
-1.6692928608391e-05
-4.00212714853863e-05
-1.83009982262053e-05
-1.79133850977821e-05
-3.23765656160393e-05
3.71774977645386e-06
-6.5020910223071e-06
-2.27084176389221e-05
-7.19529933637985e-06
-3.59990242193002e-06
-5.99784875209474e-06
-2.56902778263833e-05
-1.4121764488196e-05
-3.45013958583909e-05
-1.43010706914531e-05
-2.9977127784467e-05
1.77773720221768e-06
-2.01451774637748e-05
-2.54846601333819e-05
-1.88041926545009e-05
-1.44640295764308e-05
3.94328878168561e-06
-1.92099526350972e-05
-6.97869999116257e-06
-9.97266855828229e-06
-2.58692534999996e-05
-3.05747107342279e-05
-1.28801090397014e-05
-1.7217516392411e-05
-4.37464268177233e-06
-9.23869014514684e-06
-3.3021119016076e-05
-2.84193536007977e-05
-1.36044367867784e-05
-1.43149894528197e-05
-1.75512619246757e-05
-2.96860302951721e-05
-6.69181649877518e-06
-9.09950855636848e-06
-4.23295755019616e-06
-2.22440394914321e-05
-5.24849771814666e-08
-1.84578258205725e-05
-1.98578694292998e-05
-1.97670000796236e-05
-3.71973232071046e-05
-3.69813035862776e-05
-3.59777191521245e-05
-3.61535689186578e-06
-3.57285987179956e-05
-3.05648950855582e-05
-1.15659492290205e-05
-2.00595647434911e-08
-2.23946305938824e-05
-3.01364350830257e-05
-9.54880452211866e-06
2.99181706228722e-06
-3.32198790962643e-05
-2.6828364691391e-05
-8.90682936849834e-06
-3.31959724803363e-05
-2.09785246330098e-05
-3.16658793404956e-05
-2.53996404307872e-05
-1.36131420044146e-05
-3.28467703774261e-05
-5.85027022389635e-07
-2.95183711382055e-05
-1.15196419021719e-05
-3.5259665080554e-05
-1.48950970186872e-05
-1.43444163662141e-05
-2.12912121757052e-05
-1.39172193478167e-05
-2.84085981326646e-05
-2.69227762465082e-05
-1.87292937104929e-05
-2.27091212959672e-05
-8.86449208422327e-06
-3.01534996808822e-05
-3.580926524983e-05
-1.5794867006858e-05
-2.01061255520496e-05
-2.03819892283986e-05
-1.85956308919128e-05
-1.94571539948865e-05
-3.22653903860962e-05
-1.07370061762455e-05
-2.715776230125e-05
-2.97239999155852e-05
6.31869771329593e-06
1.59021515317754e-05
-3.82328340922418e-06
-3.17131290897423e-05
-2.56481365198021e-05
-1.11048679539779e-05
-3.2843548086492e-05
-3.36834222079941e-05
-1.26537486717913e-05
-3.29933556212413e-05
-3.7619577188676e-05
-5.66705708081089e-06
-2.4155580094634e-05
-6.68765900180617e-06
-1.02541796118612e-05
-9.10402813900936e-06
-2.4811972330849e-05
-1.62180854737466e-05
-1.11728833928402e-05
-1.60262103632705e-05
-1.76577680650581e-05
-1.19758566540259e-05
-3.5935383057997e-05
1.41269060371886e-06
-5.47855581202739e-06
-1.24092500272001e-05
-9.27904812582157e-06
-1.68202351301035e-05
-1.9391564255625e-05
-9.64086453682188e-07
-1.92387418958915e-05
-3.84469744973225e-06
1.48910534530491e-06
-6.80432202833645e-06
-1.57984196789591e-05
-2.36097027551577e-05
-1.79307232640547e-05
8.44628170751901e-06
-1.72020685210078e-05
-2.15294652486244e-05
-1.58350441816157e-05
-2.00388918831877e-05
-2.11016179998873e-05
-1.07643689340498e-05
-2.77021450974573e-05
-3.28962707428153e-05
-4.75068532773121e-05
-8.00956820517423e-06
-1.82829268244976e-05
-2.05200422842112e-05
-2.37493060109656e-05
1.13228419234126e-05
1.18947992453943e-06
-3.0628349145506e-05
1.79189481481007e-06
-1.21295128969642e-05
-3.90651601600043e-06
-3.82151020720204e-05
-6.42334592301397e-06
9.19647728597195e-07
-3.56701571218467e-05
-1.25836338029957e-05
2.06426033952374e-06
-2.43056048937538e-05
-1.19284177369662e-05
-1.99395972823713e-05
-2.12958144863678e-05
-2.34612113609156e-05
-6.50013336114136e-06
-1.98754626562519e-05
-2.90985295789665e-05
-1.50542652945842e-05
-5.90223647067228e-07
-2.11201891208335e-05
-1.58717453915148e-05
-2.0213143582405e-05
-2.13261611211038e-05
-1.76953703794183e-05
-8.2169385885e-06
-3.05165901465965e-05
-1.96587031870026e-05
-1.74883611606456e-05
-1.78159282864e-05
-3.88744880383433e-05
-3.16124338741924e-05
-1.48169635218933e-05
-1.99404175246981e-05
-1.87700409658565e-05
-4.42331748630763e-06
-1.88169433647379e-05
-1.53638484316221e-05
-3.91385539518106e-05
-1.26804134430397e-05
-1.9583977775974e-05
-3.21504496265222e-05
-1.45300437586324e-05
-2.52249127623996e-05
-1.42669018600986e-05
-1.21453254914733e-05
-1.75151814459184e-05
-1.87704241484604e-06
-1.48478291103708e-05
-3.05256976773323e-06
3.02795383237178e-06
-2.67861760230142e-06
-3.74896866758112e-05
-3.27059484583152e-05
-3.62425641069672e-05
-2.32801297759283e-05
7.36972405433764e-07
-1.89296506304583e-05
-2.74078304507793e-05
-1.32442325451875e-05
-1.74225780215099e-05
-2.24230019650965e-05
-1.08435012569411e-05
1.13703378762834e-05
-1.46687950544989e-06
-1.91241597107907e-05
-2.66630349965807e-05
-2.38098495068331e-05
-3.02057600861658e-05
-3.06987208608563e-05
-3.32437385958125e-05
-3.09284501185402e-05
-1.829914215654e-05
-2.39642914913539e-05
-1.97519065007087e-05
-2.2541852658612e-05
-6.33389682076546e-06
-1.17434171495269e-05
-1.92193351814082e-05
-2.40586947804688e-05
-1.71900966591867e-05
-2.07342141447568e-05
-1.9926833220302e-05
-2.78628587731632e-05
-4.21429340652719e-05
-2.58736777718361e-05
-1.2293194331474e-05
-1.42624135251819e-05
-1.06079254225147e-05
-7.97561424422532e-06
-1.3795519382314e-05
-1.8895339947632e-05
-3.66153248417004e-05
-8.54746019824522e-06
-2.27954908809064e-05
-1.16021530683387e-05
-4.77111955101302e-06
-7.5698738967563e-06
-1.45038823377541e-05
-1.9084180809635e-05
-9.20514980997576e-06
-3.40793633333769e-06
-1.95114759752463e-05
-7.06566362673905e-06
-1.72942596134324e-05
-2.70196390381697e-05
-2.11372881848915e-05
-3.51984896154214e-05
1.96152314700278e-06
-2.84156198901709e-05
-3.64992749153517e-05
-1.25407525655663e-05
-3.25348639101645e-05
-2.85718287403051e-05
-2.38626748267629e-05
-3.71522891171262e-05
-2.55516420415736e-05
-1.4639617920623e-05
-2.16853475849173e-05
-3.2354265187841e-05
-2.20132704019593e-06
-1.42094237106424e-05
-9.15234203410387e-06
-1.87444506362117e-05
-9.80894115168217e-06
7.92036083792165e-06
-2.19880443663482e-05
3.62692301077296e-07
-3.03459080428124e-05
-2.38389490938631e-05
-3.2002781474857e-05
-1.8321593678145e-05
-2.56015459547997e-05
-3.16601606269966e-05
-2.38971345349102e-05
-2.97160955485984e-05
-2.56666204579733e-05
-2.2628790386872e-05
-9.96329305077025e-06
-1.22484008575683e-06
-2.87884769633658e-05
-8.89076653518352e-06
-2.00547455429537e-05
-1.98725057667638e-05
-2.16670651447336e-05
-2.51074825373779e-05
-4.77706829688686e-06
-3.6477748358374e-05
-1.48519989241387e-05
-2.21927406851927e-05
-4.03125686091226e-05
-1.41252667682187e-05
-2.71610670316124e-05
-2.80109067274427e-06
-2.07016236435082e-05
-8.89573139618195e-06
-5.24199726303312e-06
-9.12836305614441e-06
-2.49529776308967e-05
-5.34172822754384e-05
-1.14772748616199e-05
6.62944177714042e-06
-1.73617783306834e-05
-8.07915557339088e-06
-1.82629078325847e-05
-4.01781741990673e-05
-3.76136821041616e-05
-3.02741864220205e-05
-1.69165595039121e-05
-1.29569441893586e-05
-2.23596208337098e-05
-2.50098776925976e-05
-4.60380404670401e-06
-2.45693962170401e-05
-2.76268227927178e-05
-3.56346123106211e-05
-1.5505740303368e-05
-1.36839665582591e-05
-2.96079606923073e-05
-3.55221190342996e-05
-2.35260693350585e-05
-1.69614542443521e-05
-2.37820439440446e-05
-7.36573122871734e-06
-1.61064271815007e-05
-2.52965711912306e-05
-2.10501298016478e-05
-2.45626738269111e-05
-1.86563120159579e-05
-1.36906065186241e-05
-2.14891443130702e-05
-2.78093481938292e-05
-1.89744185647163e-05
-7.57853321629682e-06
-2.4923347191916e-05
-2.3886123872712e-05
1.12398455137573e-07
-2.93223477438042e-05
-1.67166888471126e-05
-2.66581941982114e-05
-2.70742124588606e-05
-2.79844147069953e-05
-4.84425435038775e-06
-1.20136550641141e-05
-8.76156761899532e-06
-1.31938856445198e-05
-2.85776848792536e-05
-2.00071798561661e-05
-6.86919296525702e-06
-1.83427652289158e-05
4.60943402096322e-06
-2.51172466355357e-05
-2.59474958808715e-05
-9.92107164163175e-06
-1.12864060682488e-05
-2.73626428294479e-05
-4.71895907863402e-06
1.01057791691352e-06
-2.91719113004616e-05
-3.89218959993009e-05
-1.60297857615377e-05
-1.78802144326763e-05
-1.79864297957877e-05
-2.77077184041477e-05
-1.5120525737829e-05
-1.542736985962e-05
-9.69395074320992e-06
-2.62765184860891e-05
-2.57220378846735e-05
-7.70571145685386e-06
-2.34394176205479e-05
-5.22978741666088e-05
-1.56002086791754e-05
-9.4376956777603e-06
-1.194793871533e-05
-2.42699269983805e-05
-2.99729178314934e-06
-3.30918951618093e-05
-4.76304672950131e-05
-3.25061006837257e-05
-1.39908680550313e-05
-2.08872561424154e-05
-3.23709202739656e-05
-3.30689819342912e-05
-3.17783359845843e-05
-1.58195368269229e-05
-1.40024970239843e-05
-2.14879814326508e-05
-3.4637582026701e-05
-3.93636324418696e-05
-3.07809194710772e-05
-1.0812075467434e-05
-1.49081445651877e-05
-2.74042321991531e-05
-1.60140082649357e-05
-3.64394291873314e-05
-1.67321688057444e-05
-2.74716186574396e-05
-3.280106374666e-05
-4.11258391785685e-05
-1.90191019138617e-05
-2.4231738362263e-05
-1.75817450798966e-05
-1.3384887657651e-05
-2.311432929894e-05
-1.78070627627689e-05
-1.59591726602998e-05
-2.37067642766175e-05
-1.66882829935434e-05
-1.91714461550567e-05
-3.57065694388689e-05
5.23008428343345e-07
-1.08125828429119e-05
-2.14143086956666e-05
-2.4774056685046e-05
-2.60379516265214e-05
-2.79226127283295e-05
-8.07819717180995e-06
4.49082143854153e-07
-1.06227132863076e-05
-1.86004132742588e-05
2.92785382786187e-07
-4.58849258247282e-06
-1.59467450142618e-05
-6.97239046155665e-06
-3.33752640496281e-05
-2.2296560021227e-05
-1.8926765655146e-05
-1.17073128067866e-05
-2.26413504076613e-05
3.069062412519e-06
-3.00813149337182e-06
-9.85112199596551e-06
-2.10683770338541e-05
-1.6141745429989e-05
4.80806425982324e-06
-1.27712168969728e-05
-2.41850057447491e-05
-2.71064846738991e-05
-2.60274267301178e-05
-2.06791759872753e-05
-2.04082001668614e-05
-1.44151811668466e-05
4.95758248216401e-06
-1.80467003367067e-05
-2.05049566266567e-05
-2.07506530922072e-05
-2.67271887047527e-05
-2.00735150793985e-05
-6.60452935090228e-06
-2.19173829082225e-05
-1.57661779284131e-05
-8.00088641528641e-06
-4.31901842138044e-05
-1.99359090189719e-05
-3.23519679399236e-05
-1.79384065786842e-05
-3.14021906851321e-05
-2.85761184267611e-05
-9.24245257043828e-06
-4.19229718073404e-05
-9.91303116946215e-06
-1.19511816436852e-05
-2.2003256153395e-05
4.09146545169479e-06
-1.33768012487758e-05
-1.92641434012986e-05
-4.25741937549475e-05
-7.54993027828354e-06
-1.30630787244679e-05
-2.00908686400665e-05
-2.93229739455072e-05
-2.95880400478828e-05
-3.18007050748344e-05
-1.52346650136744e-05
-4.97438065317635e-08
-2.00147141520872e-05
-1.11838573631535e-05
-2.66200357569097e-05
-2.64475825264557e-05
-9.03880375286251e-06
-1.8877767796292e-05
-5.47850084599259e-06
-1.00040420804846e-05
-3.05770362558709e-05
-2.02477571267463e-05
-9.72595542831833e-06
-1.72549444153719e-05
-1.53512805925239e-05
-1.43905088523157e-05
-2.53668279055948e-05
-8.72160597214811e-06
-2.51930947987377e-05
-3.13662585432072e-05
-1.99614590998419e-05
-2.06262936180175e-05
-2.81581910460307e-05
-1.07766357452491e-05
-1.67093684873264e-05
-1.89578412401052e-05
-2.91258727633583e-05
-3.8237895975794e-05
-3.84050563257184e-05
-1.67432408431315e-05
-1.16922289184938e-05
-8.34788363390058e-06
-2.4118562205633e-05
-1.76183634831049e-05
-1.64568069634152e-05
-1.90493182130456e-05
-3.59363161992459e-05
-2.63749711340574e-05
-1.31697124317426e-05
-1.71655927685725e-05
-8.92873476896609e-06
-7.49947496731393e-06
-2.10756018896323e-05
-2.22479234666401e-05
-2.85473344787683e-05
-2.34398409551859e-05
-2.915395597282e-05
-3.96584831593877e-05
-2.39799032182663e-05
-1.20485507140434e-05
-2.74870439984237e-05
-8.10645214250233e-06
-1.46312679374846e-05
-1.32002143163343e-05
-4.33780684613986e-05
-1.97157050108241e-05
-8.06180291723492e-06
-3.1349052433688e-05
-8.20127333542157e-06
-1.69501612715958e-05
-1.79945783918203e-05
-1.23158560904977e-05
-2.8283270551966e-05
-1.23968744131129e-05
-2.1473161769008e-05
-4.58428973057263e-05
-4.33606617335948e-05
6.64261928833602e-06
-3.43554072869446e-05
-4.06577108195488e-05
-2.22437711862381e-05
-1.86754788508104e-05
-2.51418153591445e-05
-1.93382849761968e-05
-8.75777885157261e-06
-3.03846045152857e-05
-2.49248001152922e-05
-9.90541393382338e-06
-2.02165638505208e-05
-6.1037295406926e-06
-2.46133683063476e-05
-1.40087342761857e-05
-1.53229079606309e-05
-4.53305350452325e-06
-1.15354486887349e-05
-2.45907619800107e-05
-2.23746314560785e-05
-1.03345405919178e-05
-3.87513239507808e-06
-1.51520115970665e-05
-2.61457994639785e-05
-1.18052464744397e-05
-2.59328616299365e-05
-4.40476768167272e-05
-2.93181922181458e-05
-1.47324471485267e-05
-5.20990243461431e-06
-2.3703576060471e-05
-3.29849638026578e-05
1.50043586697423e-06
-1.85632201415004e-05
-1.37423512115956e-05
-1.9740157440524e-05
-1.10548730363545e-05
4.54190123806102e-06
-1.66756713234169e-05
-2.04763682098865e-05
-3.32117516740285e-05
-2.67591863333684e-05
-1.7690273405727e-05
-1.43080930411021e-05
-2.56700167593261e-05
-3.34642201389791e-05
-1.00932715399499e-05
-1.62619718941898e-05
-5.4140318099847e-06
-1.0980946828266e-05
-3.39105240911989e-05
-2.18856951372585e-07
-1.46913026999289e-05
-1.58427192533354e-05
3.11173167764545e-06
-1.56273344547943e-05
1.09705677148474e-06
-1.2015383612602e-05
-6.38277646026228e-06
-3.60449614028275e-05
-1.91658429235038e-05
-1.51599870181338e-05
-2.18271067313313e-05
-1.48674462480104e-05
-8.23224007881198e-06
-1.82948828318635e-05
-3.51483897833544e-05
-2.7386265858646e-05
-2.87125171255925e-05
-5.34764460402657e-06
-5.47722891411972e-06
-2.51294029029901e-05
-1.30297422662833e-05
-2.38211552913885e-05
-3.34250624252159e-05
-3.59984971989415e-05
-2.53523868268778e-05
-2.37633388069433e-05
-9.07446314882556e-06
-2.80839582287507e-05
-1.19562298666196e-05
-1.31917951510733e-05
-2.99694559670937e-05
-4.26141967940821e-05
-2.22847201789864e-05
-5.46107779924532e-06
-1.90982898866441e-05
-1.17216516169946e-05
-2.53046685334405e-05
-2.9494359536165e-05
-6.07320847117805e-07
-1.20773465285412e-05
-2.331900889893e-05
-2.12712446174131e-05
-1.15976712284943e-05
-2.40757650086146e-05
-8.74328400355783e-06
-1.87885104081364e-05
-1.36647024395827e-05
-2.5437682065651e-05
-4.32745404928227e-05
-1.79884906497294e-05
-2.71542303390388e-05
-1.72946602333326e-05
-2.23099417898065e-05
-3.83321879752056e-05
-2.7232020158146e-05
-1.4757788739275e-05
-1.10291683800388e-05
-2.31506466054305e-05
-1.82484068101834e-05
-2.75606438515603e-05
-3.43106566519867e-05
-3.36575622194818e-05
-1.94522265842933e-05
-1.05027947612917e-05
-1.86277521553529e-05
-2.52172494084869e-05
-4.2929131633223e-06
-9.75676295913963e-06
-2.30491009215982e-05
-1.20156108716969e-05
-1.42881003887425e-05
-2.83190846349151e-05
-1.16496941571354e-05
-2.28693074168416e-05
-2.36039073893962e-05
-3.37137826793659e-06
-1.84402277333695e-05
-3.91994660453101e-06
-9.41952926382476e-06
-1.9084897760668e-05
-2.48417550897525e-05
-1.002106528039e-05
-1.52186132954159e-05
-1.61587843514861e-05
-2.60901814400881e-05
-3.17340515753856e-05
-1.64650051236261e-05
-3.17674640852029e-05
-3.53521759900712e-05
-1.71551178293439e-05
5.04541012772206e-06
8.13095675303811e-07
-2.99830729646649e-05
-2.20465313985123e-05
-1.5604324607357e-05
-1.31855511339537e-05
-7.38476905542063e-06
-5.7892269147054e-06
-8.96658595625506e-06
-1.93916613766751e-05
-9.78123849277838e-06
-2.05051820046882e-05
-2.70065203045728e-05
-1.61333023001274e-05
-1.8991453119665e-05
-1.98850315140363e-05
-3.32214427856686e-05
-1.92023759835516e-06
-2.00581771866679e-05
-1.41747308969369e-05
-5.63995686435292e-06
-3.4669362772364e-05
-2.59635924834287e-05
-4.80191681771728e-06
-9.17543531027055e-06
-1.64851567809158e-05
-4.07633307503523e-06
-1.89175338607324e-05
-2.96866290417769e-05
-3.08665371979886e-05
-1.1943349374214e-05
-3.45897103274277e-05
-1.58142709622315e-05
-4.50435928112204e-06
-2.7906741032442e-05
-3.17648565385925e-05
-2.49738740211653e-05
-2.82695080018557e-05
-2.10216011107936e-05
-2.3428126457821e-05
-2.15636903061289e-05
-4.45142519995785e-05
-2.25282172382419e-05
-1.27192087855238e-05
-2.04216294397952e-05
-1.56673708863823e-05
-2.5366255555046e-05
-2.2829502263036e-05
-3.99184104063132e-05
-2.39204189712642e-05
-2.34928031960496e-05
-4.15397800533362e-06
1.88301059217535e-06
-2.50176773986496e-05
-3.88641897875695e-05
-2.63451072519947e-05
-3.32190700667712e-05
5.37645497693205e-08
-9.79604147939457e-07
-2.49125492837589e-05
-1.06548247042384e-05
-1.08476512424248e-06
-3.47824400251144e-05
-3.24464415354098e-05
-1.23179785106911e-05
1.72969807072419e-06
-1.33657931265471e-05
-1.79795848094657e-05
-2.0875109948125e-05
-1.24055152242686e-06
-5.53988791441943e-06
-2.30541435772871e-05
-4.16446256320977e-05
6.08582612773879e-06
-8.34399059547974e-06
-2.13465902002012e-05
-3.10771995619777e-05
-1.2306101437441e-05
-2.08072347933144e-05
-2.3332540414986e-05
-2.40514550620211e-05
-2.01314169529018e-05
-3.41906713428196e-06
-3.52453596681409e-05
-6.97157416426433e-06
-2.07656288414889e-05
-3.65255883604623e-05
-2.10784338468175e-05
-3.7943813228088e-05
-3.47611294797468e-05
-3.50263067453057e-05
-2.27738710896559e-05
-9.00364512373858e-06
-2.27789619180057e-06
-2.2271411147547e-05
-1.68681664741668e-05
-9.24832241245719e-06
-3.72258013645858e-05
-2.3261027225758e-05
-6.49373847206102e-06
-2.29982490669561e-05
-1.35433854486535e-05
-3.30690636202428e-05
-1.91446258749275e-05
-1.66142203480636e-05
-2.783870644252e-05
-2.30104906325778e-05
-1.49785808258312e-05
2.31748974233664e-06
-1.76256216228058e-05
-7.93777994613728e-06
-2.09277825870209e-05
-6.7549617161284e-06
8.5139801802306e-07
-8.09318445145602e-06
-1.24300827375374e-05
-2.79752522913326e-05
1.07318904861191e-05
-1.29693592624361e-05
-2.58959395280332e-05
-2.68195896941478e-06
4.23252434884462e-06
-3.21967025650749e-05
-2.24959643742705e-05
-1.83117334309421e-05
-3.54674791414735e-05
-1.14246311568039e-05
-1.71341687770049e-05
-2.42420054124725e-05
-1.38521315986785e-05
-2.04998223615636e-05
-1.41824664626286e-05
-3.77308171578815e-05
-2.65500253594295e-05
-2.67219309162744e-05
-1.74680263141754e-05
-1.1075906496659e-05
-4.26052405177909e-05
-1.48967458504475e-05
-1.10695739959706e-05
-1.69727798671564e-05
-1.25756788526596e-05
-3.48754816710129e-05
-1.09106960338367e-05
-2.46591596263364e-05
-2.02922317421017e-05
-3.13464825813237e-05
-2.64690490549962e-05
-3.24558170866324e-07
-2.90961496766194e-06
-3.32642395876137e-05
-2.49268163061402e-05
-1.55595604013356e-05
-2.82636995550781e-05
-2.36029033889605e-05
-3.47186246217125e-05
-1.75496516808769e-05
-2.29803380631023e-05
-4.36993989774308e-05
-1.9206588627671e-05
-5.21595653497299e-05
-2.12955345872219e-05
-2.23905232663895e-05
-7.16617999522335e-06
-1.15235377747148e-05
-2.85132509297648e-05
3.05316810175488e-06
-2.66440546028087e-05
-1.06524502949517e-05
-1.61362428336674e-05
-2.24711372841203e-05
-3.6399848849674e-05
-8.40848614071117e-06
-3.07248125325343e-05
-9.80328304967716e-06
-2.17449203246497e-05
-1.60445122390123e-05
-2.48805726559058e-05
-2.52762192411433e-05
-3.4538283440635e-05
-8.24178075680238e-06
-1.62413154486626e-05
-4.0962096302898e-05
-3.82961414668348e-05
-2.14298864175708e-05
-1.94570341460981e-05
-1.68232772558596e-05
-1.09535214242451e-05
-5.21550921952817e-06
7.23324961357089e-06
-3.3884204983834e-05
-2.20542737216942e-05
-9.41799232993434e-06
-3.54165563070993e-05
-1.8281537786281e-05
-2.1459129159403e-05
-1.16270544433965e-05
-2.78124820283822e-05
-2.94928379786516e-05
-2.92748475602719e-05
-2.44947536187089e-05
-3.95282913781016e-05
-1.66386135588513e-05
-4.03209486025359e-05
-8.11903654364887e-06
-5.22870014279318e-07
-1.63145545958287e-05
-2.33292508801687e-05
-2.81277185709562e-05
-1.13820733686856e-05
-2.63811781572365e-05
1.98565268853943e-06
-2.69376311710054e-05
-3.89140881833122e-05
-2.02046507982521e-05
-1.45163580709296e-05
-4.4064038499568e-06
-3.05983692768758e-05
-1.39257479721345e-05
-7.26975702093898e-06
-2.64762108027535e-05
-2.82752301539844e-05
-2.37165180271069e-05
-9.1789932780812e-06
7.58387883366675e-06
-2.46643416712571e-05
-1.5821579002264e-05
-8.88472955782452e-06
5.28380658025437e-06
-2.18029668606373e-05
-2.00227977498142e-05
-1.19751788207057e-05
-2.37380492824158e-05
-3.48763519295229e-06
-1.97839127684658e-05
-2.27093753240928e-05
-3.47840586952277e-06
-2.90282898523003e-05
-2.5804430212885e-06
-1.39242415426307e-05
-8.6707851363207e-06
-2.86579616992089e-06
-7.31154865144907e-06
-2.1701688545929e-05
-2.31188552395886e-05
-2.0986023874721e-05
-2.37435230907593e-05
-1.89056104423754e-05
-1.51051722106276e-05
-3.42074628462298e-05
-1.34118912647389e-05
-1.02507473570865e-05
-3.29692866428983e-06
-1.21862409667709e-05
-2.25717129818438e-05
-5.16788758522417e-06
-1.66071693905725e-05
-1.7698663129548e-05
-8.60416077338718e-06
-3.28738987284499e-05
-1.34704308842021e-05
-2.03565061616923e-05
-1.25662549452745e-05
-2.14916764128719e-05
-2.59798437561667e-05
-1.53138257215258e-05
-3.73031555102295e-05
-2.51303568795548e-05
-1.32112152857799e-05
-5.57678605835556e-06
-2.693054612396e-05
-4.14832149394368e-05
8.43637247554013e-06
-1.81672588841597e-05
-5.16917530038555e-05
-3.30604014585767e-05
-3.75733083894201e-05
-4.52285909630417e-06
-1.05729904126062e-05
-2.31188601856016e-05
-2.21155149567491e-05
-1.61530847772002e-05
-1.22750350893971e-05
-2.85283005352826e-05
-1.27484350910823e-05
-1.6834077041874e-05
-3.29238882451696e-05
-3.86265954690135e-05
-3.16454946615243e-06
-2.97676417618474e-05
-2.26436853808438e-05
-2.12886195841478e-05
-3.58377307438493e-05
-1.71157305752362e-05
-1.35871650856251e-05
-1.78172202271429e-05
-1.682593011142e-06
-3.53631968681916e-06
1.20528461568903e-05
-2.71758748335912e-05
-1.96161708562815e-05
-2.01306848811186e-05
-2.71424770384654e-05
-1.22079717650156e-06
5.62591880716828e-06
-3.19500998580235e-05
-2.6356443189518e-05
-1.79142142271051e-05
-3.40770038885887e-05
-2.64782804687753e-05
-4.34868567677067e-05
-9.83944364891771e-06
-3.46355786827567e-05
-3.31737454441402e-05
-1.56407162073008e-05
-2.50990255801986e-05
-7.55524017571646e-08
-2.50990351030671e-05
-1.19162030597254e-06
-1.76374300717974e-05
-1.74578893652823e-05
-1.12102944619969e-05
-1.52897059529777e-05
-2.00442939214796e-05
-1.18338183060894e-05
-2.6445255329906e-05
-1.87327348167086e-05
-1.23502685416469e-05
-2.57825778753232e-05
1.45948842677648e-05
-3.39826641081073e-05
-1.63698921592255e-05
-1.30610881739747e-05
-1.98458699525123e-05
-2.8358421046781e-05
-3.27697121466113e-06
-1.93425093414395e-05
-7.75231568918847e-06
-1.10384985089391e-05
-3.12469419684105e-05
-2.41132953919735e-05
-2.87103372879963e-05
-3.37928124706819e-05
-2.17913407293122e-05
-1.79321132459438e-05
-1.95337476660219e-05
-2.32473156867723e-05
-3.52857576795943e-05
-2.97359601445282e-05
-2.06955652737889e-05
-7.82420474155273e-06
-1.82373164895189e-05
-2.69864220469455e-05
-3.10242905268301e-05
-1.61971642772335e-05
-5.17888183833494e-06
-2.07498219321438e-05
-1.02710650030883e-05
-6.24212117500864e-05
-1.65828172062588e-05
-3.05160838148152e-05
-3.03215133002265e-05
-6.47057010005484e-07
-1.88523831937052e-05
-1.1729333852739e-05
-2.90579217504402e-05
-2.30000622629546e-05
-1.86743298304447e-05
-4.04172821995645e-06
-1.32773526219765e-05
-3.22797676460534e-06
-2.98136425318898e-05
-1.47708160913405e-05
-8.05483718089536e-07
-2.0121245380562e-05
-8.27039242326157e-06
-2.07808152640697e-05
-3.90262682382405e-05
-8.80187746524759e-06
-1.28149523977469e-05
-2.98345277160194e-05
-2.86222053728128e-05
-1.82701929847097e-05
-2.86468106411666e-05
-3.47574868955377e-05
-1.97998033654228e-05
-4.26756395757475e-05
-2.63522747017503e-05
-4.46955684776799e-06
-1.50001465863956e-05
-1.7582930833279e-05
-2.07191660956716e-05
-2.44647804343079e-05
-2.29865423018252e-05
-3.45051562939225e-06
-2.34937443250099e-05
-6.13138816012958e-06
-2.42372462930368e-05
-1.0943430283693e-05
-2.84706147538542e-05
-1.50926263915301e-05
-2.45862457520071e-05
-3.62173005980204e-06
-1.4348772038018e-05
-5.43721499757467e-06
-3.10686106683111e-06
-4.18416062507032e-05
-4.41589629942466e-05
-2.29614011877227e-06
-1.59489890287001e-05
-1.93152780675945e-05
-7.47912779441572e-06
-1.63710133875807e-05
-1.6515402820337e-05
-2.28466928630405e-05
-1.96549646496172e-05
-2.25864305397372e-05
-3.58556948731106e-05
-2.17782701661188e-05
-2.5777501022151e-05
-2.09565402201035e-05
-3.35997079221289e-05
-1.06431304269366e-05
-2.88860760410555e-05
-2.47793163946916e-05
-3.91552323508159e-05
-7.53544414989847e-06
-1.67838056621786e-05
-2.81818322749616e-05
-2.26256040485828e-05
-1.84895695702911e-05
-1.02594775235216e-05
-1.89952615280072e-05
-3.25291472716868e-05
-3.77345113834889e-05
-8.7933643096785e-06
-2.02990251161521e-05
-1.36628186964439e-05
-1.39507088816008e-05
-3.05166001330091e-05
-4.07768240663023e-06
-3.21349905206908e-05
-2.8504942279699e-05
-2.25822644256637e-05
-1.38301566055436e-05
-3.32152982188056e-05
-3.6722928606514e-05
-7.32535863533331e-06
-1.97272288395945e-05
-8.53936349052495e-06
-3.68025922975992e-05
-3.1768969476971e-06
-2.64840521264037e-05
-1.77117017403924e-05
-2.34780754704364e-05
-1.3605224036538e-05
-2.9918884906558e-05
-2.0600979027307e-05
8.9047555197007e-06
-3.97687476722527e-05
-2.1886469594154e-05
1.55083752255607e-06
-1.54061439371596e-05
7.56564101278524e-06
-1.49214514030442e-06
-2.71902050410955e-05
-1.56978005630169e-05
-9.26903338719631e-06
-4.14615137160477e-05
-1.61390141847254e-05
-6.47929414216686e-06
-2.97547001577237e-05
-2.21279641415516e-05
-1.47775152946527e-05
3.89257356688542e-06
2.00084432687164e-06
-2.21284956116092e-05
-9.46217203111211e-07
-9.09517790451578e-06
-2.19146191801546e-05
-1.41175533007565e-05
-3.40252464965125e-05
-2.32470018026479e-05
-9.49529922939067e-06
-3.02412742093004e-05
-3.39601267872162e-05
-1.67785220759142e-05
-1.08337107889984e-05
-8.6966355093544e-06
-2.5637522905714e-05
-2.86099332163197e-05
-3.01157003780488e-05
-3.33041014084771e-05
1.92473754461434e-06
-1.80717297458263e-05
-3.67475473763654e-05
-1.14496154517711e-05
-3.530343761056e-05
-1.02226832491646e-05
-2.86426374615261e-05
-1.89978079109017e-05
-2.31987264170516e-05
-1.80530510910529e-05
-3.15933799510961e-05
-2.13206140103492e-05
-2.27866265679614e-05
-2.40258599651849e-05
-1.57913592283957e-05
-2.61713178386905e-05
-2.08360941149022e-05
-2.52612066783773e-06
-2.09280909678119e-05
-1.23656416407631e-05
-7.62928634791839e-06
-2.05157344458307e-05
-1.24448377479431e-05
-1.32584370490533e-05
-1.10180030033145e-05
5.97030150147265e-06
-1.7014880230178e-05
-3.01015652972672e-05
-1.9758801753748e-05
2.86858525668688e-07
-4.73533391625038e-06
-1.37467210137109e-05
-2.02861658811739e-06
-3.70262000914715e-05
1.63077498673803e-05
-3.64300512923195e-06
-3.36480171994133e-05
-3.20995337177319e-05
-2.61757949666372e-05
-4.53262223664915e-05
-1.74009342354323e-05
-6.26679490025577e-06
-1.07296638848881e-05
-3.50633541419335e-05
-1.77585884877009e-05
-1.1321446188829e-05
-9.94399813171384e-06
-1.29936441789569e-05
-1.25399002455267e-05
-3.24890693761085e-05
-1.25369241514969e-05
-1.81253639774357e-05
-2.46264133727978e-05
-7.06239187901609e-06
-2.01613818365819e-05
1.3917264622925e-06
-1.6103577878419e-05
-3.29215992267326e-05
-2.74826288320438e-05
-1.24823636664226e-05
-1.84677332570555e-05
-3.78582285197596e-05
-2.35979074548273e-05
2.06854085168374e-06
-2.33701236164915e-05
-7.68887762103789e-06
-9.6845790936309e-06
-3.72909264587683e-05
-2.15191128571411e-05
-6.49450107584546e-06
-3.15234510115613e-05
-2.73823125617016e-05
-1.54813788163936e-05
1.01551483925933e-06
3.22432344111504e-06
-3.81345281442329e-05
-1.29591400928412e-05
-3.17108765313884e-05
-4.88690792316871e-05
-2.73198617792521e-05
-2.6563839233478e-05
-4.16753663578421e-05
-4.90731907733293e-06
-2.05124987767459e-05
-7.29414306830779e-06
-9.85397833001119e-06
-6.51827905165139e-06
-4.7619970938854e-06
-1.67959497292307e-05
-2.62580994797374e-05
-1.38457373684422e-05
-2.18632968077243e-05
-1.76838392778272e-05
-9.21699676939822e-06
-2.38136307953871e-05
-3.80078676713884e-05
-2.67704403424283e-05
-4.44454506365071e-06
-1.71647636610919e-06
-1.70876778236314e-06
-2.52590857469336e-05
-4.67626719513328e-05
-3.517415614041e-05
-3.103690462129e-05
-2.13817025132161e-05
-1.45336813675556e-05
-4.44958649131158e-05
-3.55335265570053e-05
-1.42772404230619e-05
-3.3976508991566e-05
-2.09191644164845e-05
-1.01532251852694e-05
-2.49029889519023e-05
-4.86057045299921e-06
-8.17476637368665e-06
-1.4547000335987e-05
-1.55964633493596e-05
-2.51224383614619e-06
-6.79446457654033e-06
-6.01466882634369e-06
-3.32220488412752e-05
-5.70719305961544e-06
-1.2515192159443e-05
-5.69044287790118e-06
-3.621705309745e-06
-2.19542985719061e-05
2.3855596550913e-06
-1.10971680416347e-05
-2.09703131711551e-05
-2.5245331379421e-05
-1.57941310331442e-05
-3.97951410179017e-06
-1.04358879399558e-05
-2.39266840334465e-05
-1.5967613744515e-05
-1.49029981710072e-05
-5.89593036340244e-05
-2.90102514105436e-05
-2.1224575320709e-05
-5.2639146710671e-06
-1.34585316898492e-05
-1.67686354178177e-05
-6.43257055497207e-06
-1.86057834357893e-06
-1.72856904850703e-05
-1.99958038442079e-05
-1.89442182932048e-05
-3.69428056945973e-05
-2.29321672998504e-05
-1.92314136272243e-05
-1.79576813393627e-05
-1.79918128351376e-05
-2.01230420676704e-06
-2.02831835951324e-05
-2.11523275642594e-05
-1.60186552220022e-05
-1.04153888595537e-05
-1.19914224248428e-05
-2.35314555427373e-05
-1.29626995647476e-05
-1.1838146814755e-05
-4.0426645212186e-05
-9.68087976336287e-06
-9.55672906369887e-06
-2.84425821407342e-05
-2.68134709784219e-05
-2.24278820552733e-05
-2.44142945681026e-05
-1.52344441677446e-05
-2.9984176865936e-05
-1.40303697497881e-05
-4.88772568616489e-06
-1.84575580625688e-05
7.18443813605485e-06
-2.91377290274649e-05
-2.02882561766633e-05
-2.58142659422875e-05
-1.86373372275029e-05
-2.5564160701906e-05
-1.8269328571386e-05
-2.35311055129171e-05
-6.18335284366414e-06
-2.69099521651127e-05
-2.01527592385319e-05
-3.05738755474425e-05
6.11582893342166e-06
-2.13491514124716e-05
-1.97722236326671e-05
-1.8831830944217e-06
-3.28271317646173e-05
-1.18502640540631e-05
-2.80384051937448e-05
-1.35159105825152e-05
-1.8302582101286e-05
-2.66717183191941e-05
-2.37662879176614e-05
-3.36740989398362e-05
-3.43723929392857e-05
-2.31410388821406e-05
-6.80562738900491e-06
-2.21243518578751e-05
-3.24825877353899e-05
-3.12267965892688e-06
-2.05382848975095e-05
-1.00240553359802e-05
-1.38714798832491e-05
-3.3717462824858e-05
-1.22450975343977e-05
-2.65536287883841e-05
-5.84188648596077e-05
-3.83923445492543e-05
-3.06392891788756e-05
-1.57926698312626e-05
-2.89705886147704e-07
-1.23566952080219e-06
-2.33493709875119e-05
-1.96848972290329e-05
-3.79113950429252e-05
-3.06626840898486e-05
-1.75463730682189e-05
-1.14379019274837e-05
-5.1515669371301e-06
-1.49503115257873e-06
-2.16354883887272e-05
-2.3555596799346e-05
-6.56735111878363e-06
-2.90591444641712e-05
-1.08818377922104e-05
-1.34176459675768e-05
-1.86738334805631e-05
-1.52309944989503e-05
-2.68847724733144e-05
-2.25444255450839e-05
-1.80939888205873e-05
-5.13406918345815e-06
-9.89416853267027e-06
-4.06887556535507e-05
-3.26211619307278e-05
-2.01658135484042e-05
-2.81905009075466e-05
-2.81155124516627e-05
-2.70495175173478e-05
-2.6243322068972e-05
-1.86080990951709e-05
-3.30647905369632e-06
-2.93152461202027e-06
-1.81539169632276e-05
-4.05237764930415e-05
-3.81732867214999e-06
-2.0742306780704e-05
-1.96342147075096e-05
-2.69738173630394e-05
-1.51585422210006e-05
-3.68190673670868e-05
-3.03088001456971e-05
-2.49442066673332e-05
-2.5798525266559e-05
-2.80848065462811e-05
-1.88090262109489e-05
-2.48283339526659e-05
-1.94068313477932e-05
-1.67520312853983e-05
-2.56616763485629e-06
-3.09246150356864e-05
-2.48523978956412e-05
-2.59600308330382e-05
-4.11552588152861e-06
-2.6392531905669e-05
-3.24785027321275e-05
-3.06235119602231e-05
-1.62184730044035e-05
-1.29435652079821e-05
-1.71720368399685e-05
-1.64341148658939e-05
-1.4184593000868e-05
-2.78248417859317e-05
-2.39150090360268e-05
-3.44204865352091e-05
-1.3536495296024e-05
-1.06211109690138e-05
-2.54326303917839e-05
-1.80927971291647e-05
-6.30339804601268e-06
-2.20708952914373e-05
-2.06738072163181e-05
-1.33169149374878e-05
-1.62106537975919e-05
-4.08590846232497e-05
-2.79242140738951e-06
-1.40107235413887e-05
-1.79193543070311e-05
-3.58612587268832e-05
-2.59267704174361e-05
-2.91246032479646e-05
-2.10420523658454e-05
-2.47315458716134e-05
-7.40923658037531e-06
-1.25842035764292e-05
4.57217615883062e-06
-4.68742690262613e-05
-2.88601247446207e-05
-3.58017004960321e-05
-1.2950116291336e-05
-1.83816211034102e-05
-1.7225998477605e-05
-3.35148458866224e-05
-1.46723919767544e-05
-1.82928359358561e-05
-2.68425878881335e-05
-1.18680706060163e-05
1.05579202897563e-05
-2.26535942713262e-05
-1.42484035827681e-05
-2.40382108569499e-05
-2.3629003325582e-05
-4.56366864650222e-05
-2.048161929979e-05
-2.97062256207358e-05
-4.3175827047995e-06
-1.5446433819268e-05
5.72666829211643e-06
-1.60834456881031e-05
-1.78179613799731e-06
-1.95712444695738e-05
-2.46981122805215e-05
-2.3619540416596e-06
-1.32999275188571e-05
-1.22198843458483e-05
-1.59915199255826e-06
-9.1186655267578e-06
-5.31847201832759e-06
-2.62486209130478e-06
-3.18513007520731e-05
-1.9127988275254e-05
-8.72256909346248e-06
-2.42040819886448e-05
-5.61736439114236e-06
-1.1088493473005e-05
-2.43268384041544e-05
-1.99082232576823e-05
-1.70494908877993e-05
-3.79584255557845e-05
-2.91914595947341e-05
5.56306736568819e-06
-3.372069685645e-05
-1.53863439998286e-05
-2.868819625592e-05
-3.87051714842936e-05
-8.36590649206918e-06
-2.18895584549736e-05
-1.67919147870677e-05
-2.81106191075662e-05
-3.05468614932638e-05
-2.9249166944079e-05
-3.67520142533515e-05
-2.49514964538677e-05
-1.26423618947107e-05
-3.45595696126299e-05
-2.75678125942051e-05
-3.33803018757176e-05
-2.81667021506001e-05
-1.38668095646381e-05
-9.6277583889269e-06
-2.78463819889995e-05
-3.61306013237992e-05
-3.45702404436975e-05
-3.06070305051384e-05
-7.68701282778842e-06
-2.94848845965183e-05
-2.30312716520812e-05
-3.22466460757838e-05
-1.97516904368941e-05
-8.64894448004251e-06
-1.90925159309593e-05
-2.07533766685377e-05
-1.42574488884443e-05
-1.78883293691375e-05
-1.00293976563985e-05
-1.15269257042676e-06
-2.96796564142905e-05
-2.03688680966315e-05
-1.85936202696063e-05
-2.52452976055349e-05
-1.7158047840828e-05
-2.6350865857906e-05
-2.09578752509465e-05
-1.38734362793414e-05
-1.8020633768263e-05
-1.27356612885245e-05
-1.58066605400702e-05
-2.4496066315506e-05
-1.80746262923769e-05
-1.44598855163221e-05
-1.3646404453048e-05
-5.72751321973551e-06
-1.32541082789792e-05
-2.28550669474576e-06
-9.73420272737555e-06
-2.4796687083294e-05
-1.03851471413486e-05
-2.15714023021216e-05
-7.58318784019784e-06
-1.29742016286173e-05
-7.48832929205606e-06
-2.04033015332558e-05
1.67393225143485e-06
-3.16000547150295e-05
-3.10721556944507e-05
-3.214902409206e-05
-2.76349911129998e-05
-3.26773278886922e-05
-2.48033797304863e-05
-3.00720647558044e-05
-2.56998587160543e-05
-2.59451137494088e-05
-8.74430079162141e-06
-3.49596895384351e-05
-2.09516750666679e-05
9.33630553870835e-06
-1.89753095078905e-05
-1.71986336275071e-05
-2.34244946612388e-05
-1.30979585198565e-05
-1.83116584698955e-05
-1.77225211661481e-05
-2.28070567175412e-05
-1.32203686994216e-05
-2.38047214658441e-05
-2.01263011774211e-05
2.76186361581594e-06
2.6199961707563e-06
-2.05842589237204e-05
-3.3200214902027e-05
-1.02197758021515e-05
-2.12695716399857e-05
2.98187788926448e-06
-3.76399226797559e-05
-1.281142027096e-05
-3.01970876676379e-05
-5.33166579776246e-06
-2.34752434651679e-05
-2.94111561553431e-05
-2.47132074907586e-05
-2.20869787788411e-05
-1.65152050157047e-05
-3.90114890664129e-05
-3.99860428704901e-06
-1.10418213525487e-05
-3.03878974119916e-06
-3.70067493109568e-05
-1.03012819275503e-05
-2.09699460275614e-05
-1.92713782303328e-05
8.17470268128204e-06
-1.02983079498768e-05
-2.78083307709515e-05
-5.42629612829849e-06
-3.21590036038176e-05
2.5825611916479e-06
-1.31972951750398e-05
-1.3513853534736e-05
-1.47074506593652e-05
-1.83864780868497e-06
-1.09485730021232e-05
-3.12333377610454e-05
-5.29424271888914e-05
-1.37295699227881e-05
-1.52820502993689e-05
-9.12043182994651e-06
-4.85372473481397e-06
-1.60180450453054e-05
-8.94461744369442e-06
-1.60099625803245e-05
-2.46394427947512e-05
-2.01877625510864e-05
-1.97934153499069e-05
-4.30137786692297e-05
-2.59194687585968e-05
4.59460193725429e-07
-2.00146448789006e-05
-1.39396690982771e-05
-3.36545512531648e-05
-2.01222880837232e-05
-2.87498388800585e-05
-4.49934593012961e-05
-1.64129641956907e-05
-2.00431824688854e-05
-1.72623098639097e-05
-1.48742179224796e-05
-1.995526472171e-06
-3.49211553091552e-05
-6.74741023733802e-06
-3.60942129557061e-05
-3.09878668695094e-05
-1.98793663051188e-06
-3.82725305799994e-05
-9.04474852122683e-06
-3.11938556948526e-05
-3.16967750814182e-05
-3.37859913075042e-05
-1.82789510638675e-05
-1.20006007532935e-05
-1.15494295974074e-05
-4.28226097425636e-05
-2.16351917034122e-05
-2.93621648588792e-05
-1.26079575345205e-05
-1.75561470984872e-05
-5.93915297180279e-06
-2.8693130018375e-05
-2.19272970376885e-05
-2.82814777496445e-05
-6.36091593517192e-06
-5.39601372461456e-06
-2.56488764536464e-05
-1.87464166783496e-05
-2.70406171657152e-05
-2.57995616923541e-05
1.01619565919871e-06
-1.20918152835485e-05
-9.44585434524439e-06
2.87889534580147e-05
-1.1692034391077e-05
-6.32823199006618e-07
-1.00334032665628e-05
-1.54959509419387e-05
-7.77644710053326e-06
-2.44902704964164e-05
-3.63192066428142e-05
-2.82382917750902e-05
-3.57075593845594e-05
-1.77355251222991e-06
-3.25477563806716e-05
-3.37058788468074e-05
-2.19326088806789e-05
4.43467774068081e-06
-1.26753299818539e-06
-3.27662080661177e-05
-1.49366738835181e-05
-2.28766952061503e-05
-2.23043430324265e-05
-4.19590261983091e-05
-1.13000450799004e-05
-2.86099027956842e-05
-3.05907557022613e-05
-4.44023771281192e-05
-2.57816165800168e-05
-5.62030052560735e-06
-1.73911386330753e-07
-2.34731487917604e-05
-3.56138160085268e-05
-1.06134795032294e-05
-2.04909398046577e-05
-1.39972070998799e-05
-1.69781981680986e-05
-9.75077359673381e-06
-1.92936467136988e-05
-2.51040046971768e-05
-2.04526938886472e-05
-3.36267697688593e-05
-2.7844451410751e-05
-3.35562562066087e-05
-1.84723190364741e-05
-1.01681768019068e-05
-1.85161506524298e-05
-1.05997571068818e-05
-9.83444926584437e-06
-2.8402251148685e-05
-2.25151693800255e-05
-1.43708515292623e-05
-1.40767129600506e-05
-2.31896132215266e-05
-4.65635263275727e-05
-3.08272245259989e-05
-1.98011586408689e-05
-8.29263792902665e-06
-9.56685264890554e-06
-2.93716873638498e-05
-9.61566767956732e-06
-2.32806559367428e-05
-1.12561115821793e-05
-1.1361911505762e-05
-2.80357605182897e-05
-2.28001143035721e-05
-2.69315319714717e-05
-1.71372077299814e-05
-1.51820143219985e-05
-1.50070034002354e-05
-3.61628323619675e-05
-1.66760985140159e-05
1.61747175872695e-06
-2.53844148139573e-05
-1.34262490928666e-05
-3.46472747760423e-05
-3.27871597017486e-05
-3.4314995673189e-05
-2.78452368324462e-05
-7.36875830856471e-06
-3.7252270236673e-05
-2.27545557514372e-05
-1.79229990310232e-05
-2.16269304330204e-05
-4.77910849160442e-08
-3.86791071704764e-05
-3.04813423555394e-05
-1.89743653844987e-05
-2.01643894624757e-05
-1.39523546626205e-05
-1.82403123684625e-05
-4.01802610227303e-06
-3.43166079173524e-05
-3.19123740342984e-05
-1.96024237427061e-05
-1.58465466715101e-05
-2.11364519709738e-05
-2.76351591738307e-05
-2.68011970680988e-05
-3.2762815333722e-05
-3.62442896508938e-05
-3.25221802990409e-05
-3.0855377571669e-06
-1.99524240426406e-05
-3.3340597074143e-05
-2.47041823352963e-05
-1.68235144523339e-05
-1.82306901127829e-06
-2.85489926560742e-05
-2.52842514616869e-05
-3.03274252267043e-06
-2.62617911153388e-06
-5.46904588216712e-06
-2.06705650791382e-05
-1.89913994047337e-05
-3.14632555391327e-05
-7.98160472148694e-06
-5.22625296933318e-06
-7.40173300727004e-06
-1.87197776027019e-05
-4.68940857194676e-06
-2.34693220249309e-05
-9.22527173180606e-06
-1.84985264335724e-05
-3.87902079106589e-05
-1.45294090378857e-05
-1.13107980052858e-05
-1.96087559478621e-05
-1.4867970014833e-05
-3.66270910408134e-05
-2.22091028363807e-05
-1.76804062067369e-05
-1.25966305045894e-05
-7.64061373642297e-06
-2.17752804162431e-06
-3.20680794260028e-05
-4.25048435194157e-06
-2.97378990952895e-05
9.54131607968187e-06
-2.83734689579925e-05
-2.13429930756315e-05
-1.25864044283091e-05
-3.53140141799682e-05
-1.1592034361129e-05
-2.30043275431892e-05
-3.24240169940972e-05
-2.63657700690249e-05
-4.05617937896067e-05
-2.3297679551175e-05
-9.49000400832532e-07
-6.77224142769345e-06
-2.39754580784586e-05
-7.5323422329663e-06
-1.65777811885221e-05
-6.84256585324882e-07
-2.67628801065842e-05
-2.39924075316905e-06
-1.83692954077365e-05
-2.31035149248226e-06
-2.02105755786483e-05
-2.06602053678655e-05
-1.82061204385732e-05
-3.82214244350228e-05
-1.93090140435391e-05
-3.56024717025178e-05
7.67061185934125e-06
-1.97809967549319e-05
-1.6867438513206e-05
-1.75192732350581e-05
-1.7003786150637e-05
-3.50785652183529e-05
-2.17956271145444e-05
-3.15404827431073e-05
-1.84358811147847e-05
7.38357331543345e-06
-8.69108803815812e-06
-2.269909927011e-05
-9.85734624084185e-06
-2.23213982355941e-05
-2.58890876678162e-05
-4.10494427197903e-05
8.21236222839391e-06
-2.84797123185053e-05
-3.2821969808099e-05
-1.80563792995909e-05
-1.50344758526002e-05
-9.12833310049365e-06
-2.06100340120525e-05
-2.47477016475824e-05
-2.60671968482093e-05
-1.84329864783446e-06
-3.78048378709254e-05
-3.37174127836337e-05
1.08183200525773e-06
-2.90050165937203e-06
-3.16168714891673e-05
-2.08528844283249e-05
-8.27732357902029e-06
-3.36058879721771e-05
-5.35294099142173e-05
-3.33068400100292e-05
-8.12700902374857e-06
-1.10672495457799e-05
-1.7343001454171e-05
2.34155351844121e-07
-1.91840004182747e-05
-2.20348745212555e-05
-1.53200176748453e-06
-3.00679633146222e-05
-3.0125529459126e-05
-2.0547193626438e-05
-8.77110644188627e-06
-1.24883589237453e-05
-3.56960220401792e-05
-1.79927722831114e-06
-1.41330883956591e-05
-2.27240073023125e-05
-2.11787716541652e-05
-3.9477006066059e-05
-1.8224534948128e-05
-3.23746348661687e-05
4.89622876006589e-06
1.65211448140493e-05
-1.3637323745311e-06
-2.75172280789099e-05
-1.56111058460232e-05
-1.24686047681984e-05
-2.46364974978622e-05
-1.284825893944e-05
-1.68943898690711e-05
-2.21258679051583e-05
-6.96327707249155e-06
-8.15427666445097e-06
-2.14409821396893e-05
-2.08752692427602e-05
-3.3343235871173e-05
-3.98421661045602e-05
-1.62521330701727e-05
-2.66202191695931e-05
-4.07655339052254e-06
-2.57951281402831e-05
-2.88133014678064e-05
-3.26801161532787e-05
-1.36796228534291e-05
-1.13918755237789e-05
-2.33588105591874e-05
-1.9002130889809e-08
-1.09462596819648e-05
-1.63331980995289e-05
-2.68216457245433e-05
-1.50262317846133e-06
-3.66452289103268e-05
-2.85026080815005e-05
-3.1728850664074e-05
1.93210817695777e-05
-1.85190542686031e-05
-9.27972892382516e-06
-7.86754969663177e-07
-2.13133209453794e-05
-2.86844896020735e-05
-1.0356412333734e-05
-9.61115130995075e-06
-1.7521927691002e-05
-1.70173049586226e-05
-2.11198819165356e-05
-2.91354304467367e-05
-1.05382763790454e-05
-3.10769772400669e-05
-2.47333631555423e-05
-2.74628873869831e-05
-1.80675050116591e-05
5.30933960421821e-07
-4.15502424960061e-05
-2.30126699560583e-05
-1.44539893553158e-05
-1.02676738144393e-05
-2.45778899532497e-05
-2.37375262958093e-05
-1.34169227680868e-05
-1.71685285837736e-05
-2.41599138281358e-05
-5.11164410697281e-06
-3.2996341298218e-05
-1.78570769649182e-05
-4.1454223476457e-06
-9.99785258901546e-06
-1.54003482867753e-05
-3.18406342269397e-05
-1.6900851763244e-05
-3.49821351580716e-05
-1.41938627627001e-05
-3.31686012024443e-05
-5.72146282468133e-06
-2.51989360550127e-05
-2.07236800708753e-05
-1.92111941186446e-05
-1.21178663361213e-05
-1.43222632469261e-05
-2.68443216214892e-05
-4.16719357707526e-06
-2.60319521000247e-05
-3.84620823371321e-05
-1.45241533519415e-05
6.53264009300386e-06
-3.10224780801061e-05
-2.20714404122119e-05
-2.77240631229259e-05
-5.67497518295894e-06
-2.03421781286836e-05
-1.6150561960471e-05
4.21993882486543e-06
-2.76681587453145e-05
-3.72127018127512e-05
-2.9164330360462e-05
4.99705916139584e-06
-1.56266865588255e-05
-1.10670935334376e-06
-1.29322131120376e-05
-3.91184395832107e-06
-2.49027376222504e-05
-1.41471577385428e-05
-2.87597556761159e-05
-3.5032523552168e-05
-3.13161190869728e-05
-1.25351117773047e-05
-1.30746524494943e-05
-2.11595199556566e-05
-1.0180182263216e-05
-3.91233387162126e-05
-2.22581859733153e-05
-3.41340218734882e-05
-5.65245603768003e-06
-2.15788920384664e-05
-3.84689007470025e-05
-9.94011622971078e-06
-3.71791181578107e-06
-1.23278448832089e-05
-1.51944383784721e-05
-1.9286574714872e-05
-3.03133654169642e-05
-2.6685555271356e-05
-2.32319573795188e-05
-8.37588276913283e-06
-1.82823166854886e-05
-4.11752181473376e-05
-2.30079544061044e-05
-6.60636439945312e-06
-1.43582540935712e-05
-2.41623226173097e-05
-2.31281686421005e-05
8.25342499155734e-06
-1.3820018852747e-05
-2.01299154064579e-05
-2.88824995820439e-05
-1.42992309948556e-05
-1.50171893154757e-05
-2.1990730955271e-05
-1.53187455551434e-05
-1.29676851486417e-05
-1.45076688443999e-05
-1.72642311905552e-05
-1.17878212973618e-05
-1.75332467177152e-05
-2.19275386314323e-05
-1.85137599711722e-05
-1.9803527716591e-05
-2.48699638148176e-06
-2.02655434797131e-05
-3.96025476112936e-05
-3.14189600058979e-05
-2.17246150765741e-05
-3.09857971410975e-05
-3.10341295637882e-05
-3.84570981353997e-05
1.52891001566468e-05
-2.3462569836198e-05
-2.69035851192348e-05
-6.89484561486517e-06
-7.85562665184092e-07
-2.28333012535585e-05
-1.25121938622522e-05
-2.69181629466272e-05
-3.35949500390266e-05
-1.64998981650069e-05
-5.62012401393263e-06
-1.96047958221942e-05
-1.332935947732e-05
-2.18747757404098e-05
-2.74760868202042e-05
-4.15884010567255e-05
-2.06666481503409e-05
-1.2403091721143e-05
-3.26040336796348e-05
-2.9601699110615e-05
-9.71186042310168e-06
-1.75499543461648e-05
-1.76882364328184e-05
-1.70363112468053e-05
-2.99233027085127e-05
1.49888702860327e-07
-2.1234320697431e-05
1.30804847386284e-05
-1.34680363216959e-05
-1.94312203907289e-05
-2.79300726742316e-05
-1.3859379453596e-05
-1.37441780280321e-05
-2.43287893724412e-05
-9.66764187810212e-06
-2.55263181698736e-05
-9.17577812359685e-06
-1.87577828096689e-05
-1.22641221417193e-05
-5.15184498147844e-06
-3.22251983413312e-05
-8.83062046687131e-06
4.5350002215023e-06
-1.41286789098524e-05
-3.11974714867022e-05
-8.62736026947469e-06
-3.40254608193965e-05
-2.09049226445959e-05
-2.15183789482365e-05
-1.00704218938515e-05
-2.06274967777582e-05
-9.39869924599414e-06
-2.29675962504425e-05
-2.72247834101946e-05
-1.26314439551162e-05
-1.93139995021854e-05
-1.68321873449859e-05
-1.67183065671009e-05
-2.51730460051332e-06
-1.62953319876992e-05
-1.89085788197316e-05
-7.8095369458641e-06
-1.87700054120682e-05
-6.84232819570414e-06
-1.99854536772152e-05
-5.88055239970144e-06
-2.87696204369186e-05
-1.18031934506178e-05
-3.11439429706078e-06
-4.71998507579331e-06
-1.39796261860014e-05
-2.35706343679903e-05
-6.69008066945766e-06
-2.13309322801611e-05
-1.31025250880718e-05
-4.42567332861416e-05
-8.13337065449677e-06
-2.38685472744657e-05
-2.75855390353699e-05
-2.58805511775467e-05
-9.51960077938196e-06
-1.9787722287958e-05
-2.00218689241102e-05
-1.85369212122905e-05
1.97316203954601e-06
-4.17412811927598e-05
-1.8347802138601e-05
-1.90766288030766e-05
-2.31583304901387e-05
-3.63246217219277e-05
-3.3246943497073e-05
-1.69611943664137e-05
-2.39471625275622e-05
-1.31025147477414e-05
-2.09519253368077e-05
-3.17371813954835e-05
-2.20377421825354e-05
-2.57730076362915e-05
-2.96488514108088e-05
-2.24841192177522e-05
-1.96570684984032e-05
-3.64193356968951e-05
-3.76693232238649e-05
-4.0157225720895e-05
-1.48872465585853e-05
-4.81625199791813e-06
-2.74492281425646e-05
-2.84077714963196e-05
-5.60550131929839e-06
-1.84886144045675e-05
-1.11149056604865e-05
-1.13521261142546e-05
-9.65089935870059e-06
-3.74642138429929e-05
-3.28788282114232e-05
-2.62701935383206e-05
-3.03155832985309e-05
-2.54980495353099e-05
-2.07573403161305e-05
-2.33068584001081e-05
-5.90919298597304e-06
4.06544095186511e-06
-2.4373823740366e-06
-3.76748797620336e-05
-1.44000640665323e-05
-2.21060825525491e-05
-1.37013458744489e-05
-8.11068340908858e-07
-1.99987001026264e-05
-1.01952003716419e-05
-2.63074999590354e-05
-1.20617207008093e-05
-1.99031358746055e-05
-2.80462774095703e-05
-1.12910563726039e-05
-1.83620373179399e-05
-2.42897550993975e-05
-2.81600714524362e-05
-2.30790769821449e-05
-1.31314467516338e-05
-3.40667734837916e-05
-6.5719581854053e-06
-2.42554221624425e-05
-2.77529683300364e-05
-9.70189699703627e-06
-2.40980739876664e-05
-2.27212000009363e-05
-3.4748188681711e-05
-1.3065719604866e-05
-1.50327938709269e-05
-8.20632002906409e-06
-3.34852457239932e-05
-1.61549070904673e-05
-2.34426555636932e-05
-2.76162480048897e-05
-2.06408562414261e-05
-2.11082424934066e-05
-1.05826277778325e-05
-2.8477034858247e-05
-2.87689118815473e-05
-5.36509244030855e-06
-3.52493088846799e-05
-4.01775436583539e-06
-8.32094949581437e-06
-5.80961484471349e-06
-2.9951709454625e-05
-2.40444634713487e-05
-1.08272595501723e-05
-3.2543429673921e-05
-8.78652472352917e-06
-2.03137147071852e-05
-1.37491759215862e-05
-2.97594516382955e-06
-2.71718948357782e-05
-1.79788205588646e-05
-1.66656962382028e-05
-3.95490282786413e-06
-1.46888721730909e-05
-4.11089076044939e-05
-2.50446664538912e-05
-3.1439326652335e-05
-2.03123245600775e-05
-7.78542378693626e-06
-1.44041978171694e-05
-1.22911860440206e-05
-3.06322941425931e-05
-2.65578882125227e-05
-1.45846370722112e-06
-3.68654743115637e-06
-1.72707062113626e-05
-1.91629929259052e-05
-2.77081924504847e-05
-2.09519465645883e-05
-2.71579363734493e-05
-2.52673611328552e-05
-2.63881060404922e-05
-2.47456531888174e-05
-1.63851564538368e-05
-2.35789660939059e-05
-3.67262785890258e-05
-2.98241495827188e-05
-4.50314461966621e-05
-2.38608777195797e-05
-3.68631410620926e-06
-2.57083902982074e-05
-4.58821375832052e-05
2.35541155550818e-06
-4.24457791642639e-05
-2.22456133795818e-05
-2.1503735340111e-05
-1.6851140289681e-05
-1.80314661468785e-05
-1.27301678538298e-06
-1.1104493412141e-05
-2.87711340128686e-05
-4.54064886866724e-06
-2.48337438448689e-05
-2.87722287396973e-05
-2.0016371585213e-05
-6.22089817629149e-06
-1.96121766824425e-05
-2.05762284128603e-05
-2.70013761899682e-05
-6.45477639200094e-07
-2.91032233246947e-05
-1.60294864899911e-05
-7.06359396597478e-06
-2.55047179791835e-05
-2.92168933295206e-05
-2.52644249497651e-06
-2.22888685197113e-05
-2.02349892536079e-06
-4.21809861994805e-05
-1.67334121537062e-05
-1.53077530369173e-05
-1.74574737512375e-05
-3.48905432541967e-05
-1.02352356060596e-05
-1.61613610346113e-06
-4.9275104939053e-05
-2.16560356468128e-05
-2.55603637651198e-05
-3.24669606407862e-05
-2.22565425090072e-05
-2.80844303839683e-05
-2.25972553959344e-05
-2.12174097396682e-05
-2.01294467643357e-05
-3.11030719300677e-07
-1.32126736006676e-05
-2.69404122287986e-05
-1.47967884347547e-05
-3.89693685294833e-05
-2.33516149461585e-05
-2.64239274030876e-05
3.4498629530567e-06
-2.79972969583155e-05
-9.55406189140987e-06
-1.73173899899904e-05
-1.40866132405656e-05
-2.26582557055591e-05
-1.72661806190765e-05
-2.35890586584315e-05
-1.66299482661236e-05
-3.29161368388342e-06
9.77103577413725e-07
-2.70021528389665e-05
-2.74363638193839e-05
-2.14557970504337e-05
-1.22596026721464e-05
-2.5812691560485e-05
-2.70173325371463e-05
-2.29772673625571e-05
-3.59843485777417e-05
-1.36563128051287e-05
-2.43126545998143e-05
-3.61193112568999e-05
-4.56639191644076e-07
-3.75276670915745e-05
-2.28093727176321e-05
-2.43779284404851e-05
-2.5857914337428e-05
-5.08860224138255e-06
-1.41460414404789e-05
-2.0767193862749e-05
-3.54251044151137e-05
-4.36835126564801e-05
-4.3130849227352e-05
-3.02919157476264e-05
-3.35591249443705e-05
-2.65523091899836e-05
-2.44855489986696e-05
-3.32413954386275e-05
-2.73514955080327e-05
-1.09531896339237e-05
-2.69175885128158e-05
-5.14514606321331e-06
-3.49812865056854e-05
-4.75581856276065e-05
-9.97447192257452e-06
-1.54923940631064e-06
-2.26504616418972e-05
-3.03014226693682e-05
-2.54581007158089e-05
-8.97485725674519e-06
1.33636066791938e-05
-1.76699043172403e-05
-6.52350990253375e-06
3.28443022339892e-06
-2.44251442168592e-05
-4.02677653707785e-05
-1.90733505988638e-05
-1.4454668579079e-06
-6.00306925534324e-06
-1.70501890637183e-05
-2.04268129988073e-05
-2.89635172531809e-05
-2.99210232000317e-05
-1.5775562356537e-05
-1.79095152073764e-05
-1.01159107282084e-05
-2.4691970665864e-05
-2.3376257677102e-05
-2.08052267814318e-05
-9.3972225164753e-06
-1.38636309460923e-05
1.01692954146511e-05
-1.24165711539566e-05
-1.02718139583191e-05
-1.78943968436403e-05
-1.35870250611998e-05
-3.41611346225385e-05
-1.88303531712983e-05
1.62502609488509e-06
-3.09511008895969e-05
-1.37838382060456e-05
-3.46877156630388e-05
-3.48465054391667e-05
-2.73187263184962e-05
-2.76816814713871e-08
-2.03943267562161e-05
-3.89103395136244e-05
-1.94221601807102e-05
-2.80419912747348e-05
-3.57559693925218e-05
-3.06074431562882e-05
-2.36335413062321e-05
-1.12966101111406e-05
-2.81088347995691e-07
-2.01388422179696e-05
-1.14756042676285e-05
-3.86015486682365e-05
-4.27804295976061e-06
-1.91433719659602e-05
-3.51550273256872e-05
-1.93782660474857e-05
-2.74588951520268e-05
-1.88713305177129e-05
-3.10763798540306e-05
-1.36956846042384e-05
-4.08293167282183e-05
-2.50263039151916e-05
-1.31388505165505e-05
-3.02545987745019e-06
-1.55246440787403e-05
-2.05879150746053e-05
-2.29357727068377e-05
-7.36155962440618e-06
-1.0248373852608e-05
-2.92175233140242e-05
-2.79403257059177e-05
-1.8586680977965e-05
-2.4407689575207e-05
-1.63869792454765e-05
-2.31813129678223e-05
-1.80692176486049e-05
-4.31139369274654e-05
-1.52349792468984e-05
2.83435758609722e-06
-1.667374302563e-05
-3.03948673670639e-05
-2.16872775033873e-05
-1.62861406781147e-05
-2.80654835644536e-05
-6.8726059579191e-06
-2.1040827339817e-05
-3.27730660249013e-05
-5.66392761803576e-06
-2.11798424668341e-05
3.26559567665535e-06
-2.98356850408562e-06
4.87563462782597e-07
-1.91727613383034e-05
-1.64365325485521e-05
-1.23469309551999e-05
-1.89581927628308e-05
-2.79242439572972e-05
-1.21342549979147e-05
-1.55028266527956e-05
-1.26177192323619e-05
-1.88726601663687e-05
-1.6671729058207e-05
-3.1625090022307e-05
-4.12094933943562e-05
-2.28159661383859e-05
-2.66635012896055e-05
-2.84213506207837e-05
-1.91709616921205e-05
-1.254472980081e-05
-1.75307690308495e-05
-2.14883749538333e-05
-9.45473609628027e-07
-7.72398375367373e-06
-4.53328942771282e-05
-3.32454394635957e-05
-3.63588045469042e-05
-3.30053316819928e-05
-3.93510437652801e-05
-1.32807855704665e-05
-1.90155372439227e-05
-1.66631433565122e-05
-2.67617472785367e-05
-1.33428830196795e-05
-1.84208476232542e-05
-3.10530375707807e-05
-3.82105268137014e-06
-6.50799389020794e-06
-1.51319494661786e-05
-2.15311205153847e-06
-1.90870785645042e-05
-3.15645056169528e-05
-2.4179196531668e-05
-3.16794345541517e-05
-1.18649961635295e-05
-1.94258741003795e-05
-3.32832101252458e-05
-2.5479584844217e-05
-1.16652899296861e-05
-1.39342316636907e-05
-4.17514020281898e-05
-4.33110900602272e-05
-3.643766846704e-05
-2.2212871656252e-05
-1.37684569667217e-05
-1.08659145700134e-05
-2.46762085604753e-05
-1.78312880414566e-05
-1.37415394211337e-05
-1.67048781635417e-05
-3.59390246856644e-05
1.27804737311365e-07
-1.94037823132798e-05
-1.50171518111993e-05
-6.24274476402007e-06
-3.22383364977882e-05
-1.76510506383121e-05
-7.55776848105208e-06
-2.20664422223001e-05
-1.48490778137382e-05
-2.40132618694729e-05
-1.16264343080515e-05
-2.12324088451638e-05
-2.82750199741032e-05
-3.27428669432401e-05
-1.98931604686054e-05
-2.83409872635241e-05
-2.64067289994124e-05
-2.56404576845156e-05
-2.69876314107375e-05
-1.42689927335699e-05
1.10237480938221e-05
-6.31049582023402e-06
-1.9976654341688e-05
-9.66897957974925e-06
-1.92689979867794e-05
-2.00155279031855e-05
-3.27333738042209e-05
-2.82269922571148e-05
-2.632237639022e-05
-3.33135379676568e-05
-3.66901639596809e-05
-1.78287888644023e-05
-3.63135725660999e-05
-2.15221149895104e-05
-3.28469448045094e-05
-3.22371810673462e-06
-1.28275030843015e-05
-2.62067402125226e-05
8.04970907092676e-06
-9.01944187655782e-06
-4.29218087458589e-06
-7.70421591243845e-06
-9.73182559311534e-06
-2.88004942073053e-05
-5.52113097450202e-06
-8.96036540943245e-06
-2.26776350510437e-05
-4.82274839197861e-06
-3.37451106414819e-05
-1.07699806078949e-05
-3.4351166957451e-05
-1.44884995774113e-05
-2.90842756766024e-05
-3.62476002922363e-05
-1.35819936104259e-05
-2.78649247313479e-05
-4.05115593943556e-06
-2.93034881439191e-05
-2.96363566270693e-05
-3.58969375970547e-05
-4.86960171155689e-05
3.85446380417383e-06
-2.8672427512252e-05
-2.56591700721128e-05
-1.34786267439529e-05
-2.0373607060226e-05
-1.48597577919545e-05
-1.88816279515097e-05
-2.4821123235557e-05
-3.1697556684843e-05
-4.85467199119518e-05
-1.50843995508704e-05
-1.58024187591793e-05
-2.79735866133414e-05
-5.99179819931456e-06
-2.79267464192847e-05
5.76795992426136e-06
-1.4169707633978e-05
-2.24607801041979e-05
-1.44518908174191e-05
-3.01643811836689e-05
-3.81701111316415e-06
-3.08463344398179e-05
-1.830965047285e-05
-1.16427796103322e-05
-3.1711516211517e-05
-1.53453974425782e-05
9.29057150307728e-06
-1.50753131691497e-05
-2.21029069537212e-05
-1.03021937328041e-05
-1.16540534448484e-06
-2.84778940414978e-05
-2.76749294910539e-05
-1.73617339355559e-05
-1.49351832692719e-05
-2.33467600893447e-05
-2.28924596071593e-05
-1.89484614555062e-05
-2.49216371381743e-05
-1.44635477551446e-05
-3.26217615740003e-05
-8.73737623368082e-06
-1.1701771540763e-05
-3.83302820079106e-05
-2.85631863067263e-05
-2.21285276561453e-05
-2.22566152727953e-05
-2.37265587435531e-05
-3.06288503896316e-05
-2.3016374881499e-05
-2.98174073810104e-05
-2.87171134383128e-05
-2.88920545174215e-06
-3.12174328856928e-05
-6.15194907368987e-06
1.63243481832708e-06
-2.3488275955441e-05
1.72424162135649e-07
-2.30328336452526e-05
-2.62181311468991e-05
-2.39890057839397e-05
-2.36826600866207e-05
-2.37741991569205e-05
-2.08914105627479e-05
-2.63966792676397e-05
-3.72557472834082e-05
-8.01435115892355e-06
-4.98528838011017e-05
-9.91119991637565e-06
-2.49269490593806e-05
-3.2906707119771e-05
-3.3740780982554e-05
-2.47687554951131e-05
-3.03540260655104e-05
-1.10161688749664e-05
-1.2419840202213e-05
-3.61176858464835e-06
-2.53745762220059e-05
-1.54771282604836e-05
-5.02379883945138e-07
-2.82179424630949e-05
-2.7222190415745e-05
-1.24852565850072e-05
-2.04350385013229e-05
-1.53257165469136e-05
-3.39704158006754e-05
-2.8660612099003e-05
-1.70883764740058e-05
-4.02583462719644e-07
-1.97570260349454e-05
9.8598713063131e-07
-4.06911873872847e-05
-3.54111915861587e-06
-1.563276963766e-05
-4.43553547933134e-05
-3.17771446447849e-05
-3.20579845457339e-05
-4.228539954959e-05
-2.25781024115217e-06
-2.04914194885016e-05
-1.97980025373601e-05
-9.61219253743038e-06
-4.1423367127247e-05
-3.75181102391334e-05
-2.95809398333375e-05
-2.85041901152735e-05
-1.40114467663638e-05
-2.00214690372861e-05
-2.06389448666209e-05
-3.80006491110615e-05
-4.39610957323316e-06
-1.14571092372991e-05
-1.98776352399315e-05
-1.45258796331842e-05
-2.26405603514107e-05
-5.16748424501243e-05
-2.98757527067775e-05
-1.66463760577802e-05
3.11440424675838e-06
-4.02639721404056e-06
-1.20591750989777e-05
-3.73395364503571e-05
-2.41254662889097e-05
-3.501444554952e-05
-3.20594781688882e-05
-2.02267627710483e-05
-1.96899697908609e-05
-1.46068017221852e-05
-1.16910022622888e-05
-4.19786944083571e-05
-2.65665850760171e-05
-7.74533904688738e-06
-3.98207989590189e-05
-8.2013183438833e-06
-2.54204843675528e-05
-2.9789705384382e-05
-1.35416233345259e-05
-1.09898067910989e-05
-1.82677378089992e-05
8.30801166281389e-06
-3.08481977142161e-05
-2.2100574355144e-05
-1.54933879243013e-05
-1.80769181660833e-05
-1.36928687531475e-05
-9.31255356051688e-06
-2.45897917486245e-05
-2.99970458898286e-05
-2.55267947418972e-05
-1.37169471977738e-05
-1.62307184877347e-05
-6.38393980675575e-06
-3.03082087814466e-05
-1.2822419200568e-05
-1.47547585097392e-05
-3.35939721474582e-05
-1.90030370906926e-05
-1.33049366974662e-05
-3.10770518178664e-05
-1.40747449094896e-05
-2.47661758967113e-05
2.30403007141704e-05
-2.28090555411498e-05
-1.88547102748297e-05
3.67421930215762e-06
-1.6757165191282e-05
-2.93137585240473e-05
-1.20143965155144e-05
-1.49215204580272e-05
-2.45634573274831e-05
-3.0399452597565e-05
-5.15713459626161e-05
-4.64206901432203e-06
-1.8414109635272e-05
-2.77737767141424e-05
-2.29665194324914e-05
-2.61789445761877e-05
-1.20297936367772e-05
-2.17789621459293e-05
-3.03268332871328e-05
-1.91054587005542e-05
-9.02905655704393e-06
-1.54286365460395e-05
-1.78478175108189e-05
-5.85173147721411e-06
-1.3630901968479e-05
-3.01249910831344e-05
-1.86982873458739e-05
7.49921993901574e-06
-1.15045172887739e-05
-1.27133850396326e-05
-1.81066850932267e-05
-1.50314103990949e-05
-1.55642453209872e-05
-2.46803310261594e-06
-2.72710360328531e-05
-1.42065011702157e-05
-6.49154577942611e-06
-1.90683860766168e-05
-2.16046658554843e-05
3.53977424087927e-06
-1.85996407953994e-05
-1.13480985995512e-05
-2.4860143330179e-07
-2.22921278257873e-05
-1.78454774256602e-05
-8.65690891296179e-06
9.44637582433234e-06
-3.67441850944173e-05
-3.6386451842168e-05
-2.03082069165219e-05
-2.30061601174003e-05
-4.15762003068608e-05
-2.41201940850326e-05
-3.59441370396781e-05
-2.5229562100337e-05
-1.97103274601093e-05
-1.69434119273191e-05
-7.02112299545165e-06
-2.31690693108849e-05
-2.70540250055128e-05
-2.28903633611534e-05
-5.18753289216366e-06
3.40505630701298e-06
-1.10895910758261e-05
-1.55035463220452e-05
-3.44184412189553e-05
-5.08168718312151e-05
-3.14227907273703e-05
-1.14087697350191e-05
-1.01886122090181e-05
-2.97541288926611e-05
