# Supplementary material for: Research on computational propagation and identification of mine microseismic signals based on deep learning
Source: PLoS One. 2025 Oct 22;20(10):e0334641. doi: 10.1371/journal.pone.0334641 (PMC12543183; doi:10.1371/journal.pone.0334641)
Supplement: S3 Data — (ZIP) [file pone.0334641.s003.zip › 000100500002857.xlsx_0.txt_24.txt.txt]

-8.24172669874489e-06
-5.0870102727857e-06
-2.41957065325317e-05
-3.2450893766916e-05
-1.82730330387098e-05
-2.47293140396386e-05
-2.16340856672292e-05
-1.76924676950826e-05
-1.48639452677152e-05
-1.45626384117401e-05
-2.45736666731946e-05
-4.24329627590409e-06
-2.45587054713527e-06
-1.61813136989844e-05
-2.06172990877514e-05
-4.36775206494521e-05
-4.2828907350646e-05
-2.16662557670438e-05
-3.97407679510859e-05
-1.5782251378876e-05
4.52821758335712e-06
-1.91879269377819e-05
-4.40296703085283e-05
-3.49338979878666e-05
-3.77821662088725e-05
-1.54965132188902e-05
-3.10192877539484e-05
-3.41844202197546e-05
-2.78852613601227e-05
-9.34721116619672e-06
-2.61926439773281e-05
-9.7123635106801e-06
4.22576203505997e-06
-1.19154796866558e-05
4.86307198763515e-06
-6.99766310027469e-06
-2.90150473737378e-05
-1.95634758694307e-05
-1.94678063024474e-05
-1.00458190323981e-05
-3.42611470245782e-05
-1.39732017554613e-05
-2.01455384163647e-05
-2.3039948210314e-05
-3.10436582882677e-05
-1.50821410568194e-05
-2.16860255912986e-05
-1.56507964307441e-05
-1.05311719904617e-05
-1.12085291087144e-05
-2.4135964030797e-05
-2.2646572254506e-05
-1.87970169934502e-05
-1.68125260674183e-05
-1.22042446887422e-05
-1.70020068395111e-05
-1.93983575453377e-05
-2.9289516808031e-05
-2.731489907192e-05
-3.09144625959076e-05
-2.17303173330556e-05
-2.70532985403131e-05
-9.18190578546111e-06
-1.91787285501256e-05
-1.83681423083902e-05
-2.74921801587298e-05
-3.17284628294221e-05
-3.08856996565115e-05
-1.80563289174941e-05
-1.2260431244675e-05
-1.26747947171466e-06
-2.69026978748862e-05
-8.58504200210221e-06
-1.42491063330823e-05
-1.19632696334752e-05
-2.09308507152671e-05
-1.57740513016387e-05
-1.02369923669448e-05
9.96475427860055e-06
-1.60723201164943e-05
-1.14664904165766e-05
-2.39390261895415e-05
-7.84883657613486e-06
-1.01312764020845e-06
-1.38977527456807e-05
-3.37207465959738e-06
-2.15532995370319e-05
-1.67936014802768e-05
-1.95299071264888e-05
-3.21483926524695e-05
7.42782827411476e-07
-2.99137519080548e-05
-1.16304380934909e-05
-2.61946943754604e-05
-2.37014140502286e-05
-1.7331421199145e-05
-3.05923865740414e-05
-1.49429158397665e-05
-3.27102425573403e-05
-2.25682393205963e-05
-1.31101919304029e-05
-1.56019753303964e-05
-8.01006702399086e-06
-1.34608218779024e-05
-3.68532214741908e-05
-2.52608827191999e-05
-5.95088437603273e-06
-1.59133849926275e-05
-8.31109719750421e-06
-3.28593545062435e-05
-2.51880832140691e-05
-6.82422816847547e-06
-8.23094394102814e-06
-1.9831432301365e-05
-3.74968114069895e-05
-2.30897587637073e-05
-1.39343745362143e-06
-2.50016535616706e-05
-3.92456292618137e-05
-3.90137447144648e-05
-2.49064613084525e-05
-3.16246042451088e-05
-3.10414651606654e-05
-1.74036697631457e-05
-2.73790409134501e-05
-1.41649611564319e-05
-2.7549505569303e-05
-2.49976793852448e-05
-2.6242801845627e-05
-2.18158174724708e-05
2.27853543975675e-06
-4.13813488690209e-05
-1.24139964922643e-05
-3.275689136763e-05
-2.04276302013362e-05
-2.08057602094345e-06
-2.46809638159321e-05
-1.70535410992601e-05
-1.51723651403993e-05
-8.33179544312056e-07
-2.22629407809327e-05
-2.44317328859284e-05
-3.17705307678191e-05
-2.91071495064219e-05
-1.64214721229034e-05
-3.15272509131145e-05
-3.02858262060797e-05
-3.62274185932908e-05
-2.72955555919751e-05
-2.40099656907288e-05
-1.0244044764901e-05
-4.62290766695115e-06
2.45772468808e-07
-2.310870926011e-05
-1.27854722086414e-05
-1.6225485320033e-05
-2.08696502852315e-05
-1.01690079034929e-05
-2.43968457587684e-05
-4.1661715484809e-05
-1.82072641133979e-05
-5.68620366855101e-06
-3.00363552206785e-05
-2.90171022648346e-05
-2.74854245072e-05
-2.37858142611586e-05
-1.02792861251687e-05
-4.27686851677375e-05
-2.03778000586202e-05
-1.50332464401363e-05
-2.56633423326395e-05
-3.36707165159318e-05
-3.86247803798784e-05
-2.65816065360633e-05
-4.10930499468414e-05
-3.20748799568693e-06
-1.40386630301206e-05
-2.02742275254309e-05
-8.9637910480459e-06
-3.4127536987556e-05
-2.72268420577714e-05
-2.77062662811836e-05
-9.84373496376723e-06
3.1361891822225e-06
-1.65597681898848e-05
-1.59573653699517e-05
-2.9277693580069e-05
-2.7879707003439e-05
-1.3154253009115e-05
-2.41138748172695e-05
-3.64556464994515e-05
-2.14324795281741e-05
-2.26516431241465e-05
-3.27901465901592e-06
-1.96532791953912e-05
-2.53219435390317e-05
-1.67657406383482e-05
-1.51570656987246e-05
7.22097947946785e-07
-1.56258149634127e-05
-3.13093252744601e-05
-2.33552611157018e-05
-2.94490779654054e-05
-3.32450286443208e-05
-1.98489204714106e-05
-2.07527407350842e-05
-2.46133166140512e-05
-2.07381479887317e-05
-2.25265993043637e-05
-1.1708385028931e-05
-3.22121233816326e-05
-1.69054335103216e-05
-2.59990042458037e-05
-3.76378672863653e-05
-2.56397363310811e-05
-2.10478485333505e-05
-1.17502312886891e-05
-2.18686042209518e-05
-2.49425023705004e-05
-1.89027427942782e-05
-2.39586349926138e-05
-1.64122345060661e-05
-3.05807074167395e-05
-1.20333018844049e-05
-1.21125336486166e-05
-2.97646662256348e-05
-1.06173203709547e-05
-2.72003885688789e-05
-9.32807709164449e-06
-1.4408474227882e-05
-2.61325603604807e-05
-2.14371200847596e-05
-2.05740533979669e-06
-1.41074599895474e-05
-4.32634438359693e-05
-2.29883066561737e-05
-1.51903469456121e-05
-1.89423779651776e-05
-2.55675877874017e-05
-2.85176480655507e-05
-2.22519821442621e-05
-2.0918246317853e-05
-2.32145734026972e-05
-2.56020919931653e-05
-1.03459168836344e-05
-1.94613587516746e-05
-1.76846042810793e-05
-1.15208444491045e-05
-4.10505588097743e-05
-6.74310058184673e-06
-9.72483624854427e-06
-9.33874462490953e-06
-2.65999994931307e-05
-1.4409769381126e-05
-2.30667381597067e-05
-1.33374028867905e-05
-5.15531218829074e-05
-1.82982255738691e-05
-1.0775145374461e-05
-2.54899843723621e-05
-2.22815390104843e-05
-1.95904250004533e-05
-2.06186238836477e-05
-1.68004015209115e-05
-1.40604951381586e-05
-7.26281391642376e-06
-2.48050110684913e-05
-1.45101875832635e-05
-1.50377018019412e-05
-4.7136963268079e-05
-4.01477330356832e-05
1.17067214461204e-06
-1.67424966402785e-05
-1.06493481766805e-05
-1.48623542458171e-05
-2.16615911133774e-06
-2.49446414468828e-05
-2.47100120914952e-05
-2.62709967649228e-05
-2.82119385635487e-05
-2.24003411038202e-05
-1.43106019904177e-05
-3.49844741234974e-05
-1.85933056635066e-05
-4.09174804818363e-05
-1.83940061902023e-05
-3.64626929792649e-05
7.4132137529887e-06
-1.5684623641302e-05
1.24650510980953e-05
2.8019408017679e-06
-1.71697608158843e-05
-1.05217436116315e-05
-1.5072714036104e-05
-7.64843112680258e-06
-1.55855339490529e-05
-1.99063975751581e-05
-3.38420297319467e-05
-2.20248200477256e-05
-9.33762653359469e-06
-1.17684294088364e-05
-5.57628861497611e-05
-3.260359902399e-05
-1.5455799219023e-05
-1.86470889807391e-05
-2.44384061179094e-05
-6.01276302541068e-06
-1.12925271490112e-06
-2.45531614193275e-05
-1.19176263300773e-05
-5.61789760425653e-06
-1.10870630718406e-05
-2.70791941093531e-05
-3.43389913755957e-05
-1.94380621112578e-05
-9.49926528263493e-06
-4.50395904593335e-06
-2.59242868005852e-05
-2.86586707539886e-06
-8.96192597596161e-06
-3.69956347293686e-05
-2.36824731488451e-05
-4.75610944406652e-06
-1.60857699398881e-05
-9.18991616351861e-06
-2.50596444755785e-05
-3.40509187084237e-05
-4.60148712286209e-05
-1.08742808593714e-05
-3.29958215741025e-05
-3.21690446606642e-05
-1.25397198706243e-05
-1.18259699716866e-05
-1.95393562210771e-05
1.68054959577632e-06
-2.05946120841662e-05
-1.41955553950447e-05
-2.43189528703119e-05
-6.97922242373864e-06
-2.22693671536082e-05
-3.67005755560487e-05
-2.31403030916373e-05
-2.8489086059495e-05
-1.44303932200894e-05
-1.98531265325601e-05
-4.26507781945308e-06
-2.09093698218269e-05
-1.19813611793487e-05
-1.56538360604678e-05
-3.06437343107729e-05
-1.96827774191313e-05
-1.1367700193503e-06
-3.94577074113146e-05
-1.23449385376616e-05
-4.45543654738553e-05
-1.36240764708179e-05
-5.54390155722734e-06
-3.91247774321582e-05
-4.73353690720687e-06
-1.523531884197e-05
-1.53658186850531e-05
-2.38626670033626e-05
-2.4763279216059e-05
-2.72432653448191e-05
-2.85355768572224e-05
-1.65198256642007e-05
-1.7109014059034e-05
-2.44054305984098e-05
-1.16398826433568e-05
-2.23394947895786e-05
-5.38870173688713e-06
-3.85499214047235e-06
-1.34876335048426e-05
-3.81362914589014e-05
-1.90660451443565e-05
-3.58481303241335e-05
-1.58129161870897e-05
-4.28542217451949e-05
-1.4564857508683e-05
-2.35114703132155e-05
-2.69711271675303e-05
6.63592938863191e-06
4.88970400199391e-06
-1.63126273216239e-05
-2.43901590536256e-05
-3.36137111525226e-05
-1.46668312904784e-05
-3.33867817451946e-05
-7.07521907348134e-06
-3.88844950498433e-06
-1.81337970185803e-05
-1.48428172884331e-05
-2.25615315823206e-05
-9.4806479304945e-06
-5.08428892027816e-06
-4.05877826182941e-06
-9.85961410709494e-06
-1.48645434454141e-05
-2.20949240295135e-05
-1.16480274467818e-05
-8.65765905875634e-06
-1.47234912272927e-05
-4.21708530666201e-05
-1.04390223833575e-05
-4.51276168699423e-05
-7.92550165142581e-06
-1.53614491279491e-06
-2.25617254741547e-05
-1.02374365181542e-05
-1.22464472284129e-05
-1.44232169612582e-05
-1.88693991711599e-06
-2.74012988607374e-05
4.37933831136924e-06
-4.69836693944333e-05
-1.48744116586322e-05
-2.44689212294318e-07
-1.60082624540993e-05
-2.66282782533737e-05
-7.44189015671167e-06
-3.86316916828773e-05
-1.19366065585194e-05
-3.55285854643622e-05
-3.47930221061849e-05
-2.72016180357681e-05
-3.11258931172308e-05
-2.53244374988556e-05
-1.62401382567609e-05
-1.56702336652538e-05
-1.00680695270337e-05
-2.70273415466403e-06
-2.42680518965505e-05
-5.46184916289796e-06
-2.00677702479609e-05
-2.15002613277305e-05
-2.90147429786634e-05
-3.16616536557957e-05
-1.16694549612979e-05
-8.77081763634543e-06
-3.02693359118642e-05
-3.42220757617661e-05
-7.347918610552e-06
-2.413567827281e-05
-2.35894237774054e-05
-4.30805633441058e-06
-2.67289859604523e-05
-2.89897614181084e-05
-3.61924610288634e-05
-2.30147205412178e-05
-1.18846111969588e-05
-8.34784863309418e-06
-2.72045015246834e-05
-1.57423249235866e-05
-1.39375268558178e-05
-2.59436738662213e-05
-1.35315741286563e-05
-3.35415121592017e-05
-3.05361434689952e-05
-1.65680184339906e-05
-2.12337263205394e-05
-2.4196930612198e-05
-6.93870773505318e-06
-3.30113559680743e-05
-9.39842328751553e-06
-1.12633070695822e-05
-4.69810101704563e-05
-4.96655255305859e-06
-3.30343260820948e-05
-1.26341489131031e-05
6.51279101430531e-06
-2.26068212907518e-05
-9.79058272712667e-06
-2.60677207331844e-05
-9.59222387011246e-06
-1.48185757984538e-05
-1.89308586962239e-05
-2.63988659729512e-05
-1.52397005130527e-05
-1.84915136368238e-05
-1.10791929812952e-05
-2.56268319442669e-05
-4.48312924593567e-05
-1.67272343304929e-05
-1.98584936369569e-05
-1.53687905921594e-05
-2.76358267654122e-05
-2.18489816691917e-05
-3.34425054219934e-05
-3.77733197296815e-05
-1.8552383839657e-05
-3.34934125219246e-05
-2.66092987619209e-05
-1.95281534087528e-05
-2.26220241864236e-05
-2.06491073121252e-06
-4.00695331259135e-05
-1.4880295995118e-05
-1.91417727910821e-05
-2.94375585256951e-05
-1.10719427062173e-05
-3.18062349853961e-05
-1.94967494935897e-05
-2.50130796360434e-05
-3.99959611142377e-06
-8.56343806418151e-06
-1.90371662575672e-05
-2.43947689360382e-05
-6.94240288474321e-06
-1.1761943395722e-05
-8.72261966061365e-06
-4.18798415496649e-05
-1.285194663002e-05
-2.44920541325319e-05
-4.33825529286358e-05
-1.47949678524086e-05
-3.00105632142929e-05
-2.59718982324907e-05
-3.53555911643317e-05
-3.53618000731373e-05
-1.64997724734881e-05
-1.11249286126333e-05
-9.90900833613581e-06
-8.91673942431908e-06
-1.26682487715049e-05
-1.34611555814972e-05
-2.04849680961298e-05
-1.53120809820802e-05
-3.03000117254181e-05
-2.79126547354339e-05
-3.56140436407775e-05
-1.60032327486308e-05
-3.07170342326479e-05
-2.78910854677848e-05
-1.73217280901719e-05
-4.05825600532393e-05
-1.93227502343607e-05
-2.34265576302677e-05
-1.18223675443987e-05
-4.56538798001479e-05
-3.29478944003227e-05
-1.96830688108939e-05
-1.08097708295889e-05
-1.34466612205704e-05
-9.97381471668857e-06
-7.92785085003582e-06
-2.65345294560987e-05
-2.32877713213737e-05
-7.50173059239572e-06
-2.26171313583663e-05
-2.06140996419855e-05
-1.95716827792689e-06
-1.41715187347482e-05
-1.7176586714183e-06
-3.17648804040126e-05
-2.94934197049448e-05
-2.85441075989342e-06
-2.54512721744452e-05
-3.29454985144498e-05
-1.90700742681234e-05
-1.92194028767518e-05
-2.56518682940489e-05
-6.48594368601048e-06
-1.79359017400906e-05
-3.10955557106219e-05
-1.19340718768972e-05
-1.77536428442836e-05
-1.62064548329577e-05
-3.01789271707676e-05
-2.71519833909836e-05
-2.04564233977059e-05
-1.38386742597888e-05
-3.70203170690269e-05
-7.17672063300008e-06
-2.3303143593781e-05
-1.58667264629359e-05
-1.57423513773368e-05
-2.54432119330541e-05
-3.31979490490471e-05
-1.21835554656324e-05
-6.72126066647707e-06
-4.75190334412588e-06
-1.71702076982249e-05
-2.57189983183923e-05
-4.33259320490612e-05
-2.21429666153393e-05
-3.49977346896749e-07
-1.33606024599889e-05
-3.26466677376407e-05
-1.71130211579433e-05
-1.2309489259037e-05
-3.68477496183149e-05
-2.2265383237123e-05
-2.52597180371754e-05
-3.43704374140168e-05
-1.38045383504922e-05
-2.31803995792704e-05
9.94956282312658e-06
5.30841111412665e-06
-3.77808190860359e-05
-3.38279896268031e-05
-2.48214291662293e-05
-1.58730839801017e-05
-1.43458033318349e-05
-2.70697408972113e-06
-1.75276902343596e-05
-2.09934664167174e-05
-8.21253843471136e-06
7.43685647771476e-06
-1.60760902299819e-05
-1.69571218891645e-05
-2.77422436063511e-05
-5.65002380219815e-06
-2.30010797296586e-05
-2.91432672820655e-05
-1.63729019582872e-05
-1.14488502286756e-05
-1.56303164706428e-05
-1.34852882964183e-05
-1.29154214850454e-05
-4.74901835381456e-06
-4.23839856871778e-05
-1.74364704542803e-05
-1.59560946583296e-06
-1.42595280837215e-05
-9.46987320892875e-06
-2.08855284662565e-05
-1.1326172071158e-05
-3.22042963765339e-05
-5.30106442706179e-06
-2.49243123489811e-05
-2.26382367343938e-05
-1.86462376422905e-05
-2.62622014833252e-05
-1.88657074504125e-05
-3.58648406858953e-05
-1.36832434004275e-05
-3.01844606782453e-05
-8.68814733540964e-06
-2.67148464428265e-05
-1.82603329054378e-05
-1.91197850596556e-05
-1.21200439931544e-05
-2.4613984975484e-05
-9.76059070478245e-06
-3.22429252798801e-05
-7.70187983661418e-06
-2.09709891399507e-05
-7.82259097251879e-06
-3.32538151227566e-05
-1.09208437839388e-05
-2.4638168029622e-05
-1.78172859275348e-05
-1.09909862109156e-05
-2.88773991401555e-05
-4.08721727204018e-05
-3.12540561886093e-05
-1.66952577543268e-05
-2.86450138775433e-05
-2.30941065891147e-05
-3.02153469053102e-05
-2.71050291346635e-05
-4.47961159530551e-06
-2.30707743843602e-05
-1.78304425551571e-05
-4.14463229168276e-05
-1.77776475527525e-05
-9.84580276333225e-06
-2.1148339429059e-05
-2.01374752497501e-05
-1.56116043363877e-05
-9.43806441502433e-06
-2.84973868217974e-05
-2.62973240156437e-05
-2.69879590918456e-05
-1.24347287343322e-06
-1.62439321753135e-05
-2.66902324656299e-05
-1.11042757150671e-05
-1.88226081688092e-05
-3.34210552557279e-05
-1.86613270655098e-05
-1.29951574490949e-05
-4.5444041386325e-05
-4.18970152503486e-05
-2.44906414083012e-05
-2.81501103826836e-05
-1.27364918871259e-05
-2.18044533508957e-05
-1.33026590848816e-05
-1.2411795897148e-05
-1.63948074232601e-05
-2.45919892086827e-05
-2.0845592783737e-05
-9.75331135882207e-06
2.38790778614483e-06
2.06794161784928e-05
-7.89771234620574e-06
-1.67437943569833e-05
-2.51689194433404e-05
-3.04244311158892e-05
-2.63619630333333e-05
-2.15547872447632e-05
-1.44016896600142e-05
-2.06878387766229e-05
-2.80927942536377e-05
-1.70223487086453e-05
-2.7658272449867e-05
-3.39311319756862e-05
-2.67710461707509e-05
-1.61660125423092e-05
-6.33614639434053e-06
-3.08639490914339e-05
-3.88790857999693e-05
-2.75916541131153e-05
-2.02155524346665e-05
-1.93243542394136e-05
-3.25932918096233e-05
-2.50169424594284e-05
-2.48682133563269e-05
-1.53383473311313e-05
-1.73260065982285e-05
-4.08481203975428e-05
-6.66623897756823e-06
-2.49568780447752e-05
-2.27188723657598e-05
-1.27767033266341e-05
-4.03615935480474e-05
-1.33336509885206e-05
-2.93765614553476e-05
-9.89480402425207e-06
-1.49347338613468e-05
-3.2637753073121e-05
-1.74062733748631e-05
1.36267284306631e-06
-2.89860153294821e-05
-1.72053946350652e-05
-1.28393558896793e-05
-1.14222358109034e-05
-1.1877863993952e-05
-2.42828973372265e-05
-2.63922428054132e-05
-1.74947175106192e-05
-3.07081681005635e-05
-2.05220178015987e-05
-6.52407621036264e-06
-1.98680948485906e-05
-3.00368509401301e-05
-7.48722095520692e-06
-8.19657233775774e-06
-1.79136363755302e-05
-1.87698529506468e-05
-1.55488209022003e-05
-2.33385811276606e-05
-1.40725682889237e-05
-2.57403584772847e-05
-4.38558218948229e-05
-1.11607780868079e-05
-1.97416046613752e-05
-3.98361088453538e-05
-5.34701519628483e-06
-2.9134886481746e-05
2.20978146000755e-06
-2.86963397057801e-05
-3.57578000866451e-05
-2.50233411912986e-05
-2.5138002476258e-05
-1.31581016487513e-05
-3.62196957740041e-05
-3.81857510464092e-05
-3.75702367817879e-05
-5.608552165991e-06
-2.66384818627513e-05
-1.36652795894076e-05
-3.57787584587865e-05
-2.41844385341298e-05
-1.86492934865211e-05
-2.52487525330425e-05
-6.45152947552045e-06
-1.97799394182549e-05
-8.04015249427458e-06
-2.96418670277599e-05
-3.38159806287247e-05
-3.45915005319787e-05
-2.2426074557225e-05
-3.47693515660118e-05
-1.14133746424463e-05
-2.00654418207743e-05
-1.69534690891695e-05
-1.57900826192717e-05
-4.55687698913855e-05
-1.82999789999621e-05
-2.73616160942387e-05
-1.29339667702063e-05
-1.16470942224271e-05
-1.76513664108277e-05
-1.70269829635369e-05
-9.16734425607996e-06
-2.52545448110929e-05
-5.26804526467884e-06
-2.56684967108684e-05
-1.74122764097642e-05
-1.8434059996341e-05
-3.66525115515407e-06
-2.08918132894959e-05
-1.93083357047726e-05
-2.84996832019382e-05
-2.238065725917e-05
-2.28665855605238e-05
-2.97416387808657e-05
-8.52841939921962e-06
-1.43077972109089e-05
-1.65370462824798e-05
-3.56222864819706e-05
1.04144050135038e-05
-3.25630714024904e-05
-1.21543673299863e-05
-4.60606651386669e-06
-3.3595861141161e-05
-3.24490685829099e-05
-1.59511051624735e-05
-1.4600300292452e-05
-8.26720314165732e-06
2.47542874946134e-07
-2.79234331622097e-05
-1.50052794332784e-05
-4.51145153036919e-06
-2.94920040663693e-05
-2.17815718895717e-05
-3.458934723448e-08
-8.94216817608726e-06
-3.13396732681663e-05
-2.30159914613242e-05
-3.20320954591901e-05
-3.07484639543062e-05
-1.94347871172089e-05
-2.00899422610454e-05
-1.48067372997618e-05
-3.7635846931784e-05
-1.84764752637275e-05
-2.87272668258881e-05
-2.74324507905212e-05
-5.08297263772602e-06
-9.21696526459611e-06
-1.51631032428631e-06
-1.41758864718252e-05
-1.85443193784427e-05
-7.46807322973239e-06
-1.75700783623027e-05
-2.29293960744183e-05
-2.23711895484621e-06
4.78097051356867e-06
-2.65273234182529e-05
-1.45120544051157e-05
1.17423229247817e-05
-7.33675174477576e-06
-7.48407512631822e-06
-1.5869131073823e-05
-1.70460191810366e-05
-6.40082601387316e-06
-1.07798079801784e-05
-2.79246615553124e-05
-2.94147029138401e-05
-1.87130144918328e-05
-2.4601553374849e-05
-6.39157431984945e-06
-3.14204480309212e-05
-1.03851404296781e-05
-2.69274189546065e-05
-1.16330956673189e-05
-1.09833273556411e-05
-9.01728622747766e-06
-8.38908257602147e-06
-2.68252997718387e-05
-5.45642546944829e-06
-2.1528904773473e-05
-2.34781817413428e-05
-2.44585672941235e-05
-1.75190922344454e-05
-1.36832429854136e-05
-4.45969259637413e-05
-1.02652423025415e-05
-2.60261477647917e-05
-1.40117072326504e-05
-3.19539183978433e-05
-2.44848200516297e-05
-5.78905209489031e-06
-4.82097873199746e-05
-2.10911620451177e-05
-2.10490715832839e-05
-4.21855004509626e-06
-1.47144921030856e-05
-1.73807821629685e-05
-8.40836505709889e-06
2.7747536466854e-06
-5.19163591460089e-05
-2.091755722351e-05
2.047210413661e-06
-2.2344734696137e-05
-2.66714383988256e-05
-6.5015271513379e-06
-1.68935352943428e-05
-2.45113234893506e-05
-2.00770986447231e-05
-1.3167039649467e-05
1.05550380780498e-05
-2.29819783970857e-05
-2.64072793998101e-05
-4.16462618562802e-05
-1.22129782843338e-05
-3.51169118481539e-05
-2.02008490364558e-05
-1.44169722401705e-05
-1.43927799954356e-05
-1.59641247262067e-05
-1.04516258252905e-05
-2.52987140870789e-05
-2.49486762099337e-05
-2.0821561503298e-05
-3.85646103428776e-05
-2.34293729166238e-05
-2.93943202577016e-05
1.5294075419363e-06
-5.7544537247744e-06
-1.74375620399731e-05
-3.0789740652358e-05
-2.28486578544436e-05
-7.97854233283137e-06
-2.65618807968222e-05
-4.05771443677885e-05
-3.42486227924773e-05
-2.05136096878241e-05
-4.06047547394634e-05
-3.32937138099423e-05
-3.05482526056882e-05
2.36126036517875e-06
-1.49466934227647e-05
-2.42859288393748e-05
-1.55085204166088e-05
-5.8132245887514e-07
-1.51779515708032e-05
1.16799234846832e-05
-5.39712920547314e-06
-7.73005254804474e-06
-2.69044022492184e-05
-1.17484411017102e-05
-4.12168184367218e-05
-2.37441880361635e-05
-1.61946545780158e-05
-2.08737001139011e-05
-2.02801711987713e-05
-1.93803350078547e-05
-2.53697905250636e-05
-1.74562348929626e-05
-4.77553192639496e-06
-1.16725940167184e-05
-3.26386987858422e-05
-2.94277237045594e-05
-2.0619434221315e-05
-1.66010091625744e-05
-2.61529926256597e-05
9.86126832276917e-07
-2.88380371289074e-06
-1.76407503959239e-05
-1.46601736553979e-05
-2.83406105100179e-05
-1.41947116320949e-05
-2.53980365945478e-05
-9.94642822015352e-07
-2.49270858666899e-06
4.083456840557e-06
-1.17377699350346e-05
-2.22039138309339e-05
-3.40958784353221e-05
-2.38669542659343e-05
-4.18393132607912e-05
-3.48847792535835e-05
-2.16846780252439e-05
-1.80120541762589e-05
-8.48012538407124e-06
-2.6492054090145e-05
-3.29272396879342e-05
-2.26382572181796e-05
-1.35034345944522e-05
-3.82236148682054e-07
-2.51768752132604e-05
-1.02961448490251e-05
-2.76504379693485e-05
-2.64861646290869e-05
-1.27811419082396e-05
-2.56727191993629e-07
-2.10957072216703e-05
-2.82522671690603e-05
-3.12801528251814e-05
-1.71298711460723e-05
-1.36557980319043e-05
-2.19427335797303e-05
-1.84431423961364e-05
-6.99705233209212e-06
-2.06343611655019e-05
-2.88500328623989e-05
-2.35405805559976e-05
1.0936469340024e-05
-2.59126208775816e-05
-2.91381100977004e-05
-1.09061656193183e-05
-4.7908280064776e-05
-8.71450756636614e-06
-5.97031954743826e-06
-3.93270702157426e-06
-3.29604175869689e-05
-1.85366712525204e-05
-3.06280745828059e-05
-1.03719970516566e-05
-2.02679844888402e-05
-1.97053094539253e-06
-2.78673456112318e-05
-1.97771548708859e-05
-2.29110564010015e-05
-7.43082288421319e-06
-1.20209683754617e-05
-3.00059690864934e-05
-3.14504137203977e-05
-2.06505779096225e-05
-3.29145913189757e-05
-1.46854023560045e-05
-1.96595390480745e-05
-2.23186115762955e-05
-3.0158013285952e-05
-4.98345787507086e-06
-2.02994146630128e-05
4.68306369177474e-06
-2.83102993612021e-05
2.71568173645451e-06
-2.73026486197748e-05
-3.54973213193573e-05
-1.28012139732192e-05
4.96162654584797e-06
-2.15297976289692e-05
-3.53370760396507e-05
-1.97298637282753e-05
-2.90827518891773e-05
-2.76179533393358e-06
-1.44381563737566e-05
-2.37385155872382e-05
-1.91716323454813e-05
-1.87554930911856e-05
-2.40490276317376e-05
-2.57456598331829e-05
-1.37984357098867e-05
5.67281744393729e-06
1.30140704761541e-05
-7.29362918048029e-06
-3.18460119181538e-05
2.60079296630535e-06
-2.46905151123378e-05
-2.3512085749523e-05
-2.4730640638948e-05
-1.4059273820938e-05
-1.75614111243615e-05
-1.21454622490927e-06
-2.2653012548082e-05
-1.37699962350319e-05
-1.91324343499435e-05
-2.42451017114683e-05
-4.10223451159857e-05
-1.68011038718421e-05
1.86857908223563e-06
-2.61254990821128e-05
-1.29426057521774e-05
-2.98904184819452e-05
-4.00574104494294e-05
-1.64761875252655e-05
-1.04452330550786e-05
-6.34981169060751e-06
-5.87213402039971e-06
1.81969574778096e-06
-1.69513829086136e-05
-2.8699646929281e-05
-1.24931957189329e-05
-1.75974123521831e-05
-3.77819286376209e-05
-6.14755261095189e-06
-4.4018473612841e-06
-8.40707000388248e-06
-2.20424036894989e-05
-9.79626560761696e-06
-2.9164125312835e-05
-2.20376014791529e-05
-4.02841367585034e-05
-5.2070538169306e-07
-1.70826558651295e-05
-2.44798931527672e-05
-3.43347719023759e-05
-2.43885049932636e-05
-1.01249841742987e-05
-5.99446712419247e-06
-2.17373615686081e-05
-3.15616374235859e-05
-2.27738644541761e-05
-3.49238134406696e-05
-2.41691316515075e-05
-3.98106703109942e-05
5.46493205423927e-06
-5.10114974694448e-05
-2.04555423551359e-05
-8.53222731903862e-06
-2.33451517430078e-05
-3.11056426785513e-05
-3.42658796502895e-05
-3.17071336651044e-05
5.29560221973506e-06
-3.13366553572253e-05
-2.16725148534885e-05
-1.9235084804787e-05
-7.9519187408262e-06
-2.96533781153623e-05
-8.04001624534567e-06
-2.39137280151122e-05
-4.89942015177619e-06
-6.83269961290149e-06
-3.74144498559587e-05
-4.62514560632014e-05
-1.90573911261284e-05
-1.46671176441628e-05
-1.09819098617761e-05
-4.05622679018043e-05
-1.80002758541037e-05
-2.32312543351681e-05
-1.84661926184446e-05
-1.51403741096554e-05
-1.62600772127262e-05
-2.35201957560271e-05
-1.01236822695886e-05
-1.75076640719957e-05
-1.62355662234853e-05
-2.78150170461053e-05
-1.54532189591132e-05
-1.76161445739099e-05
-1.89186677842196e-05
-2.55998561294745e-05
-3.0115482068748e-05
-3.46202624273228e-05
-1.97458059349402e-05
-1.56827020829472e-05
-3.12622791973276e-05
-1.54975216165927e-05
-2.89690967063188e-05
-2.76049342763955e-05
-1.77189318167858e-05
2.93935434665764e-06
-3.7522952334481e-06
-1.32312972698921e-05
-1.90216332186835e-05
-2.04660910744983e-05
-1.59131487392615e-05
-1.47192463490337e-05
-2.62153564226646e-05
-2.65261669759071e-05
-2.74297230201645e-05
-8.36091695034905e-06
-3.37173569446439e-05
-2.4764478961528e-05
-2.08238537849226e-05
-1.80200285981433e-05
1.04765748632585e-05
-2.18618122135054e-05
-1.38471790564766e-05
-1.46906409242233e-05
-2.51925121643871e-05
-1.74456727062728e-05
-2.66024545597555e-05
-9.22902990443769e-06
-4.26934770857639e-05
-3.66292304235027e-06
-1.4042673337133e-05
-2.38500289568677e-05
-4.16454713701547e-06
-3.08871225432906e-05
-4.34579590867368e-05
-3.19082070648088e-05
-1.77843848236162e-05
-2.39197294360866e-05
-1.71566626309792e-05
-2.62190482494962e-05
-2.88287233347431e-05
-4.03104210366916e-05
-1.98842278830801e-05
-1.48390462223034e-05
-2.05422098941108e-05
-4.67056933976136e-06
-2.6870868087972e-05
-1.02192140794349e-06
-2.59384355504044e-05
-7.20688853356541e-06
-1.99716025993456e-05
-3.86760119704666e-05
-1.94376544951485e-05
-6.15567116166505e-06
-2.52799736110513e-05
-3.17809875638593e-05
-9.65131939470688e-06
-1.61644015387185e-06
-2.5007221083816e-05
-1.52728044943765e-05
-1.40935920500329e-06
-1.98778079057723e-05
-7.58897462496941e-06
-3.65822280162852e-05
-1.47531212279526e-05
-2.5754154279884e-05
-4.22136617613106e-05
-9.58454561496133e-06
-9.30903779718708e-06
-1.94399701959452e-05
-1.9604112788949e-05
-1.70674772835476e-05
9.36401616169767e-07
-3.11382448466982e-05
-2.18841549969067e-05
-2.52286990122497e-05
-1.88098265043618e-05
-5.97916183830055e-06
-9.31536388549043e-06
-3.42841952467874e-05
-4.41418835735443e-06
-8.58089117960704e-06
-2.23344836431324e-05
-1.62954705306854e-05
-2.29899286412735e-05
-1.23230477612346e-05
-2.90869671952549e-05
-1.45779384272048e-05
-3.17004536057261e-05
-1.69520954715318e-05
-2.72168604212513e-05
-8.27580811943205e-06
-2.92533191771925e-05
-1.51409062735368e-05
-9.95247664775939e-06
-8.77704776902746e-06
-2.24977854428001e-05
-2.25566565355661e-05
-4.2024740621416e-05
-1.80738528514559e-05
-1.02648651927464e-05
-1.6099252444385e-05
1.33421919746395e-05
-2.99626485939682e-05
-2.46433647133008e-05
-2.26339307830035e-05
-8.98916290465511e-06
-2.10241952398582e-05
-2.67813772246069e-05
5.69883384635303e-07
-1.71009895754847e-05
-1.92328273367162e-05
-2.61163850211042e-05
1.07947682190443e-05
-1.99276223432453e-05
-1.67503374018008e-05
-3.69893418991827e-05
-1.34137693884282e-05
-1.55035014678025e-05
-1.37691316358479e-05
-9.5723282369371e-06
-8.62325800780146e-06
-1.64779748909863e-05
-2.33479128919712e-05
-2.33403372091825e-05
-1.26777080493856e-05
-4.58708909815904e-06
1.67481106690348e-07
-1.36447305329706e-05
-3.09654644439135e-05
-2.02806149412507e-05
-3.19141026201204e-05
-1.85613920416372e-05
-2.51383268473748e-05
-1.77725903163452e-05
-1.06774687727519e-05
-2.77037398779661e-06
-5.74549327489042e-06
-1.72242254735638e-05
-9.97470235489734e-06
-2.14239908132556e-05
-2.24119889544359e-05
-1.07128116901953e-05
-3.35066447787489e-05
-1.74216252065736e-05
-3.02812418362064e-05
-2.32656824906026e-05
-1.13540917784331e-05
-2.06423660669009e-05
-3.34867640280925e-05
-3.78521254886706e-05
4.20575274190163e-06
-1.67751243382805e-05
-2.78708540529353e-05
-1.45136118090482e-05
-2.71345682294309e-05
-1.62224878685247e-05
-2.8273763029973e-05
-1.13022798461002e-05
-7.5359766733138e-06
-3.54257781896187e-05
-1.90888744058763e-05
-1.80507760536752e-05
-2.97387867109686e-05
-1.50084672582256e-05
-1.10707076987309e-05
-7.51152198776359e-06
-1.20380879927018e-06
-1.76108667205835e-05
-4.12925941555089e-05
-2.97952052938146e-06
5.10839084043625e-06
-2.23717665548472e-05
-9.21440099958744e-06
-1.82608955101878e-05
-1.34998582444785e-05
-2.13094207983501e-05
-2.73612129268039e-05
-3.553750530644e-05
-2.56340820089361e-05
-2.01634848985558e-05
-1.1392077545271e-05
-9.85982522201179e-06
-1.92841971960405e-05
-1.59869524105548e-05
-2.28786859483813e-05
-5.04136520349841e-05
-8.50171453570913e-06
-1.82189615693587e-05
-2.09230378455545e-05
-1.07434737622266e-05
-6.65466891973055e-06
-3.2091651775959e-05
-2.72419751892637e-05
-1.25879522724538e-05
-1.55783932072998e-05
-3.27879377620348e-05
-2.32239539442099e-05
-2.81071415662325e-05
1.67134007519365e-06
-1.54850921347084e-05
-3.98578162507731e-05
-1.38818582885776e-05
-2.71685141805132e-05
-1.01855061727479e-05
-3.1799021533535e-05
-6.79775017768978e-06
-6.46558670225015e-06
-2.47341344831731e-05
-8.67587946475046e-06
-1.88363721539451e-05
-1.21983762250758e-05
-2.67439727260541e-05
3.97177295590518e-06
-3.50274904417968e-05
-4.17558956129555e-05
-1.4366929371282e-05
-2.6890717619395e-05
2.09644465556293e-07
-2.04751801556542e-05
-1.94073364641853e-05
-1.11570476636567e-05
-1.43153377131487e-05
-1.21947447536246e-05
-2.26219285814968e-05
-2.50258627970078e-05
-1.56477289258287e-05
-9.06478273919641e-06
-1.04666736253188e-05
-1.49795673961362e-05
-1.68106367730161e-05
-1.74418362095727e-05
-2.8520215738764e-05
-2.07886599455804e-05
-2.88063997282367e-05
-1.45125455946342e-06
-1.67776308621986e-05
-2.05544434796455e-05
-4.85829052525517e-06
-1.4875892752744e-05
-4.46626892137839e-06
-3.42648612070525e-05
-3.07123887169464e-05
-2.52264536123715e-05
-2.16589960667391e-05
3.26955685823203e-07
-2.00152908235047e-05
-1.78369490558406e-06
-2.91048997656645e-05
-4.67134514751892e-05
-1.929404844182e-05
-2.92725338747666e-05
2.4667680849894e-06
-2.03501439955236e-05
-2.44072777518135e-05
-1.31928476054776e-05
-2.63837991040669e-05
-7.90337674979236e-06
-2.01281170866884e-05
5.72867720138233e-06
-1.5569853530149e-05
-1.06367459876809e-05
-1.90603910816943e-05
-1.41235705225979e-05
-1.82292322009347e-05
-7.40440362887193e-06
-1.51945432299383e-05
-5.3273377101439e-06
-7.85230836652341e-06
-2.08908875288927e-05
-1.77251132121721e-05
-2.11128834094732e-05
-1.33202508409848e-05
-1.91444928271087e-05
-2.1238254012021e-05
-1.85875425758243e-05
-2.52213057110524e-05
-2.57380050136655e-05
-1.93586710181131e-05
-2.55641725476956e-05
-2.86486001902424e-05
-1.39529214348554e-05
-1.89445165298874e-05
-2.06597374878517e-05
-1.55630515052836e-05
-1.059099365466e-05
-1.75148736459187e-05
-2.1133390580423e-05
-1.55581966554048e-05
-8.18725316643047e-06
-9.03612696368533e-06
-8.0963039624993e-06
-1.88001038789355e-05
-1.13151548667776e-05
-2.46466153388628e-05
-2.49634276775483e-05
-6.49343519077632e-06
2.38376388987118e-06
-2.89468986813995e-05
-3.69732945668904e-05
-3.99847080164386e-05
-2.70818649011038e-05
-1.1422971996613e-05
-1.96236090438249e-05
-2.41257736691527e-05
-1.85759702920363e-07
-2.25541071476735e-05
-1.76963281613343e-05
-3.6303896257391e-05
-1.05981403917349e-05
-1.49780227891274e-05
-8.01240694518577e-06
-3.01595148740523e-05
-1.76951069642849e-05
-1.10130795541199e-05
-1.15923251255567e-05
-1.38089626308896e-05
-3.49366975364413e-05
-1.91348788875333e-05
-1.91868584311267e-05
-3.67236281409188e-05
-2.68633060624725e-05
-1.81653815199881e-06
-3.35848798972826e-05
-1.02670381571941e-05
-2.99378829707735e-05
-3.33526289930015e-05
-9.74221187563512e-06
-1.44069723084802e-05
-2.01265153455846e-05
-2.62472624276025e-05
-3.64999764010704e-05
-3.28993565100128e-05
-1.80004533765328e-05
-3.61293276779237e-05
-4.02283293202152e-05
1.05065966249814e-06
-2.77933975036834e-05
-9.49508420308838e-06
-3.05217162590188e-05
-3.10113157360647e-05
-3.1595544325509e-05
-1.5485965287495e-05
-3.3725301497298e-05
-4.78556864372583e-05
-1.54235055274106e-05
-2.37463157979827e-05
-3.24787690016564e-07
-1.79388189894116e-05
-2.8220021104076e-05
-8.33745264170246e-06
-2.49871280704501e-05
-1.49484447708414e-05
5.44930734193803e-06
-3.5623211402187e-06
-1.39313820073814e-05
-8.88589304990318e-06
-3.63585925845405e-06
-1.29999752411403e-05
-4.69598568238124e-05
-2.94035883968117e-05
-6.88242565231859e-06
-2.05661815416879e-05
-1.49035169242209e-06
-3.84278999359186e-05
-2.39481444853757e-05
-2.41303228782518e-05
-2.32773375749293e-05
-2.05848374689172e-05
-3.00311964235195e-05
-2.59935089058888e-05
-3.58514438675548e-05
-6.54735829322863e-06
-1.41851040469838e-05
-2.52814080141224e-06
-2.47995494363111e-05
-4.0259667454916e-05
-5.3464379724796e-06
-2.73948887830271e-05
-1.56633949534942e-05
8.56398644972338e-06
-1.49148328864037e-05
-3.43272916228997e-05
-1.73490042696008e-06
-1.69769978177591e-05
-2.77199860832571e-05
-4.08677258951035e-06
-1.2262017287843e-05
-2.99338826864542e-05
-1.2334008066843e-05
-1.2596027096504e-05
1.62853242560295e-06
-4.27274810553975e-05
-8.08002873147921e-06
-1.42369476296545e-05
-3.1591911655108e-05
-4.27549547946158e-05
-1.91402981035733e-05
-3.57757293471138e-06
-9.9858351439728e-06
-1.66777348804183e-05
-9.41022840324092e-06
-1.75786175597259e-05
-3.93414170239225e-05
-1.89045900860509e-05
-2.80310592715908e-05
-2.68249589366535e-05
-5.05222815505037e-05
-3.52154542999418e-05
-6.49966662215132e-06
-5.24290486074868e-07
-1.7276024601802e-05
-3.21135247279091e-05
-2.80520423735639e-05
-2.42351125455217e-05
-1.81851238293124e-05
-1.82426732001595e-05
-4.7153891589349e-05
-2.09515052321233e-05
-3.07663856230245e-05
-1.79634538823135e-05
-1.19928235390946e-05
-4.27038706129946e-05
4.37399024145659e-06
-3.78014281375628e-05
-2.57422913029045e-05
-3.53523783746335e-05
2.374382830935e-06
-2.59296243529285e-05
-2.2244047209743e-05
-1.57105027180052e-05
2.51409658303589e-06
-1.08497531773887e-05
-1.53190991647883e-05
-9.63837445001559e-06
-2.01979235811021e-05
-1.16082290786989e-05
-1.57084219103729e-05
-2.274926286198e-05
-2.63173383796767e-05
-1.04725876896087e-05
-1.70343891333923e-05
-1.42591482700015e-05
-2.04624099184953e-05
6.68996115649883e-07
-1.70169581084437e-05
-1.76119235939808e-05
-2.37638654184733e-06
-1.37889883790976e-05
-4.81920248233727e-06
-1.88942143798279e-05
-1.46656424693443e-05
-2.22066005750588e-05
-2.86633812661345e-05
-1.33358881470023e-05
-3.01602582616485e-05
-3.49620355452152e-05
-1.0951719752388e-05
-1.17507315593068e-05
-1.0199670046981e-05
-2.25367750808238e-05
-6.10726008839285e-06
-2.58434876739185e-05
-3.18538334127427e-06
-2.09345204232476e-05
-2.1818334889493e-06
-3.42184258358615e-05
4.62830526774415e-06
-1.62929691477972e-05
-1.47145309959246e-05
-3.57961945601684e-05
-2.69964915608839e-05
-4.34419343925493e-06
-3.21568912128826e-06
-2.56303722066062e-05
-1.15333994395792e-05
-4.0017791087554e-05
-1.815357065235e-05
-1.59830377121531e-05
-2.92550053038768e-05
-2.38049386069761e-05
-5.30731268737068e-06
-1.63076361341536e-05
-1.1609608200166e-05
-4.53251003381031e-06
-3.2124354504937e-05
-1.08781618536326e-05
-3.81984535572686e-05
-1.30554521248788e-05
-2.2261439540843e-05
-2.14290939565731e-05
-3.24358658203835e-05
-1.76886380613825e-05
-1.46663565847981e-05
-3.3939481473462e-05
-4.87524670247217e-05
-2.94947479142432e-05
-3.03724098151956e-05
-1.33275994878769e-05
-2.90144791764436e-05
-2.95843887294449e-06
-2.821912359483e-05
-2.61620341989253e-05
-1.81135188703621e-05
-3.84451937008503e-05
-2.89788804222744e-05
-6.80562141003964e-06
-3.88218163081038e-05
-2.32249732482983e-05
-1.27611808982138e-05
-1.18486960875513e-05
-3.3242800562205e-05
-2.44151449464212e-05
-1.06561669233469e-05
-8.87625607085535e-06
-2.21122455715628e-05
-1.65956633338698e-05
-4.89082054394586e-05
-3.29940576297326e-05
-9.57447387777014e-06
-4.22882481013914e-05
-1.57478256051608e-05
-2.28088136866297e-05
-1.6132369496739e-05
-2.8434905403725e-05
-1.06056963855765e-05
-1.93816322856963e-05
-1.10774727856988e-05
-1.89589145089056e-05
-9.69727538866023e-06
-1.8254489610393e-05
-4.89705133801032e-06
-6.10477363425687e-06
-2.79924303163905e-05
-3.1068678243125e-05
-7.70401302069289e-06
-5.60197189200547e-06
-1.90764386505158e-05
-3.22395229781793e-05
-2.95812649461749e-05
-1.94674418924819e-05
-2.82056949385713e-05
-2.72245237300633e-05
-1.16091176485751e-05
-1.65216354855399e-05
-1.38227436291614e-05
2.42052316455364e-07
5.52290561982321e-06
-1.73376398423573e-05
-3.93657341442292e-05
-4.32033442103023e-05
-1.56445114232872e-05
-2.92072083259905e-05
-1.67377155745404e-05
-3.50594583474824e-07
-5.42789411537158e-06
-2.90469828815555e-05
-2.51880613821896e-05
-2.40479103114362e-06
-3.3250617145776e-05
-1.61199793149069e-05
1.06350146416556e-06
-6.59296611136336e-07
-2.69838088804291e-05
-2.1439404063625e-05
-3.02007330535147e-05
1.04997876066777e-05
-8.54786650606537e-06
-1.73720409438276e-05
-2.77883501016401e-05
-2.25347901492374e-05
-4.82079873889353e-06
-1.91597689712726e-05
-2.99134714562832e-05
-2.29332417740221e-05
-7.88524943424969e-06
-8.8992594828977e-06
3.534206594364e-06
-1.69113486751673e-06
-1.34138894653451e-05
-2.82177767151707e-06
-5.28397726516163e-06
-3.11853293841085e-05
-1.96308461416808e-05
6.1600653911799e-06
-3.18538670296354e-05
-7.36033912933935e-06
-3.39777725324785e-05
-3.46251963677577e-05
-1.89416815671218e-06
-3.01107976917933e-05
-2.69740611421174e-05
-9.18964638559435e-06
-5.8606549624759e-06
-2.05466316120051e-05
-1.87344042085955e-05
-1.99616441743378e-05
-8.70174750547251e-06
-3.35040849377157e-05
-1.62223048818086e-05
-2.88405796370567e-05
-4.47477595404081e-05
-2.71111329601104e-05
-1.22560304142997e-05
-2.25229351304196e-05
-2.29844709997438e-05
-2.60144960081154e-05
-2.78812562167385e-05
-9.05685139473458e-06
-2.21129559761651e-05
-1.66907489850029e-05
-1.10012446921961e-05
-2.30173557216329e-05
-2.51078584248332e-05
-9.52859720570214e-06
-1.51919096334012e-05
-3.66073716303459e-05
-3.09263368993814e-05
-3.11796399562011e-05
-1.8969693431437e-05
-3.48627512876959e-05
-3.03310828323368e-05
-1.27208169317928e-05
-3.94848049131166e-05
-2.08801227135763e-06
-6.99022335635269e-06
-1.64981632376061e-05
-1.48413017367688e-05
-2.79610669539565e-05
-1.85514329470001e-05
-1.926534096446e-05
-2.15562798581879e-05
-2.76313652802938e-05
-3.88617636076776e-06
-2.69671970929258e-05
-1.78413805979585e-05
-1.06432663861095e-05
-2.7193688172665e-05
-3.5804546676789e-05
1.02639472837468e-06
-3.88941904810589e-05
-3.64674444152933e-05
-3.70353136802036e-06
9.00009439575361e-07
-2.15312138755433e-05
-9.72866290158984e-06
-2.82282724004467e-05
-2.99869734621034e-05
-2.21157740917675e-05
-1.06133694158956e-05
-1.19254647958019e-05
-2.50244337421849e-05
-2.99088357821553e-05
-1.72062353519926e-05
-3.17089829845826e-05
-6.04995043571466e-06
-1.79625505313031e-05
-2.39569337451928e-05
-1.53453329717047e-05
-3.77629457958877e-05
-3.75797244419005e-05
-4.42971005526655e-06
-2.33782528106625e-05
-2.75890409909324e-05
-2.43005062867764e-05
-3.56281000922891e-05
-1.11718400783647e-05
-2.06553800200159e-05
-3.12639457562953e-05
-1.25664590235464e-05
-1.46469353091825e-05
-2.21672984619393e-05
1.27562601587173e-06
-3.45030215463608e-05
-9.81694196256036e-06
-1.77234189056273e-05
-8.03119710945312e-06
-7.78382920986244e-06
-3.52282147427043e-05
-3.97926852273197e-06
-1.71916347982153e-05
-2.3921372513554e-05
-2.2469993545184e-05
-1.81201867006621e-05
-1.51196801384895e-05
-1.64946564817415e-05
2.3038131700668e-06
2.52975515059215e-06
-1.90578476985507e-05
-1.72485473990982e-05
-2.10712956477392e-05
-3.32608985255696e-05
-2.82360445565321e-05
-1.10763410468562e-05
-1.8492088987288e-05
-2.54659286879243e-05
-5.55395146866932e-06
-1.93777238871335e-05
-1.61205111547489e-05
-3.03754939260725e-05
-1.35189787317673e-05
-2.35056011453341e-05
3.35992338965894e-06
-4.67147465171946e-06
-6.78411377214212e-06
-2.7801693630065e-06
-1.83762078810126e-05
-3.20334721059433e-05
-1.26141348951375e-05
-3.42116353198298e-05
-1.96141860948665e-05
-9.32933620020898e-06
-3.08977819557252e-05
-7.64866651037309e-06
-1.60907356232628e-06
-3.26369030811999e-05
-1.74020560496167e-05
-3.14780735384413e-05
-1.75825513255925e-05
-1.74193852086941e-05
-3.03126927285264e-05
-2.41929859214445e-05
-2.95311976188931e-05
-2.74840580887375e-05
-3.89113580880859e-05
-2.76578687618279e-05
-3.58357891765521e-05
-1.43941024933101e-05
-1.2178756535918e-05
-1.29360350375872e-05
-1.8501220843739e-05
-1.82546894726466e-05
-3.01034062820752e-05
-1.76896486428958e-05
-2.94884302966397e-05
4.30149150747294e-06
-1.27105930909724e-05
-1.41718260969784e-05
-1.58743510279258e-05
-1.18284465509273e-05
-3.31395690319767e-06
-4.87242994033738e-06
-1.82547129616919e-05
-1.18177783141873e-05
-2.15531149002294e-05
-1.93550242570615e-05
2.41941067688294e-07
-2.31099804753366e-05
-3.58301465894662e-05
-1.11666660109289e-05
-2.84843824078899e-05
-1.53503121130615e-05
-2.45758746329235e-05
-3.57917186034152e-05
-5.72030792819297e-07
-2.05298026916816e-05
-1.97235555359737e-05
-5.31415161160257e-06
-1.85064911661842e-05
-1.33383212430141e-05
-2.11018031965422e-05
-2.09667655608972e-05
-2.38902812489804e-05
-2.28542472338365e-05
-7.14776885850906e-06
-3.04352321494327e-05
-1.91768885425019e-05
-1.81680735026518e-05
-1.54676336997206e-06
-1.73259218084542e-05
-3.21228113616954e-05
-1.55043456229565e-05
-2.57456021817202e-05
-1.23171587290756e-05
-1.23680669739012e-05
-1.40183859418053e-05
-1.75598563209473e-05
-2.94707315461283e-05
-2.20407530869573e-05
-6.43694068206527e-07
-6.21762587788684e-06
-1.3446206550527e-05
5.9324547995491e-06
-1.04383567133466e-05
-2.82551830813028e-05
-1.86838663630508e-05
-7.11471977817462e-06
-1.38166684904092e-05
-2.60761960439026e-05
1.23620981586525e-05
-1.96325530867995e-05
-2.82639470103058e-07
-1.45490154264041e-05
-2.63567504426311e-05
-1.05980791284783e-05
-2.30246024182217e-05
-3.49942687131781e-05
-4.26283977161615e-06
-2.88362110873588e-05
1.75107015771486e-05
-2.50963076505288e-05
-7.66159140522614e-06
-2.65193473105708e-05
-3.17777304662888e-05
-1.30890867296118e-05
-3.84346663743208e-05
-2.41577395271165e-05
-1.01826266013962e-05
-2.17233569267172e-05
-1.9041555940901e-05
-3.1268971601313e-05
-4.52445854210317e-06
-1.62098251124113e-06
-2.49915533229871e-05
-3.3714704034616e-05
-1.5356134946756e-05
-1.74658995506393e-05
-2.28941822705825e-05
-3.33077857636623e-05
-7.54882612416417e-06
-2.82027401224268e-05
-2.81171596194856e-05
-5.67607066313209e-06
-1.868000896867e-05
-3.86327293554945e-05
7.11327806975013e-06
-3.34028164670042e-05
-3.03324759311781e-05
-7.74557262177882e-06
-2.62005807438874e-05
-3.45227767637932e-05
-2.42819830883799e-05
-1.79596075014723e-05
-2.16529675580358e-05
-1.09422448467894e-05
-9.80790781396243e-06
-3.31745655644734e-05
-8.64983280342974e-06
-2.97120967902618e-05
-1.85155816431879e-05
-2.19889363771904e-05
-1.23254730788234e-05
-1.67169640826384e-05
-1.32615419662049e-06
-2.82894708616648e-05
-1.52958996745125e-05
-2.21287440577158e-05
-4.08115884905349e-05
-2.88646414068363e-05
-3.45913229275937e-05
-1.26795190655259e-05
-1.73372553006197e-05
-2.64912941293144e-05
-3.69916041068872e-05
-3.1698594634082e-05
-4.12908026057385e-06
-2.03876881865758e-05
-3.66235704641358e-06
-2.26128349286189e-05
-9.03535804678708e-06
-1.99451275537358e-05
-6.07457818859612e-06
-3.96235631027495e-05
-3.07052883509965e-05
-1.22343443191874e-05
-7.17536462940708e-06
-1.46745641455893e-05
-2.29194354268497e-05
-1.20975227761771e-05
-2.46529865609467e-05
-1.6786009097212e-05
-1.60558687883261e-05
-6.89269681961667e-06
-3.31978700709562e-05
-1.97237231572886e-05
5.62606499005409e-07
-4.52113755478327e-06
-7.26467358568824e-06
-3.55228215807345e-05
-3.67497052000487e-06
-2.76014012047221e-05
-2.78343876885097e-05
-2.41410796115265e-05
-1.06658855152998e-05
-2.34600170662522e-05
-1.92228575071615e-05
-1.90775322027347e-05
-1.75200387392284e-05
-2.22224684467419e-05
-2.96040501266684e-05
2.15420421846487e-06
-1.15967732914255e-06
-2.45398719324798e-05
-3.72509365149298e-05
-8.49237643722639e-06
-3.50637806358364e-05
-4.36000002379428e-05
-1.95395405401163e-05
-1.58662999056505e-05
-1.61859131212188e-05
-7.99025638761528e-06
-1.30953743608784e-05
-2.25792644420816e-05
4.24464570223459e-06
-3.62483081130944e-05
-1.44787685742665e-05
-3.82826629295575e-06
-2.56837889130395e-05
-2.41695530131312e-05
-2.07871683510473e-05
-1.91909401352914e-05
-2.14417375223303e-05
-2.44202455381205e-05
-2.14479675857093e-05
-1.93605538528944e-05
-2.38542716087204e-05
-1.32865611735115e-05
-1.70271476138025e-05
-1.97956097143294e-05
-1.60047888442662e-05
-2.16003154665599e-05
5.12495229355115e-06
-1.35403250498656e-05
-3.76675862173693e-05
-1.16777274263071e-05
-1.36492670520625e-05
-7.27415980902808e-06
-9.58760673705479e-06
-3.43841997520161e-05
-1.59649430418495e-05
-1.94261694909737e-05
-4.23697512198643e-05
-3.98499094388734e-05
-2.70266224788826e-05
2.16889992986694e-05
-1.00605184175552e-05
-1.64466448100595e-05
-3.10797744560043e-05
-2.54777389485249e-05
-2.69903632722032e-05
-2.73213872672474e-05
-1.48463144389956e-05
-3.14765582478221e-05
-2.71286935126188e-05
-3.23863583567498e-05
-9.23814194746954e-06
-3.25451373950169e-05
-3.67478809108771e-05
-1.3235852768179e-05
-7.81985348091952e-06
-2.47329238348454e-05
-1.64616957050549e-05
-2.96013624607674e-05
-1.24641596987784e-05
-3.39732395583657e-05
-3.53676553125545e-06
-2.31066876074791e-05
-1.85326443781084e-05
-1.73559852699186e-05
-2.43922197595061e-05
-2.9761541407001e-05
-3.60907351014003e-05
-1.7406242236798e-05
-6.04713520003142e-06
-1.49438863017195e-05
8.03014826911487e-07
8.36284562765038e-06
-2.63220386723074e-05
-7.64973306826311e-06
-3.17642146154039e-05
4.18604990752973e-06
-1.16670909522043e-05
-8.71316010714305e-06
-1.32201467377677e-05
-2.28846629000232e-05
-5.98026137264021e-07
-1.00737704076571e-05
-3.00527314876805e-05
-1.15257439650826e-05
-4.18570250421817e-05
-4.18004316168857e-05
-2.36525047184056e-05
-3.76089590429889e-05
-1.20181674942621e-05
-8.49783452952043e-06
2.44814096873702e-06
-1.90635156580165e-05
-1.97334026982352e-05
-1.64752994449807e-05
-3.07383412258733e-05
-3.92847258293316e-05
-4.56185170623913e-05
-1.65374395214552e-05
-3.85594435770854e-05
-1.02129995544809e-05
-1.61270474738197e-05
-2.95955704945386e-05
-1.61030745293062e-05
-2.08147085303049e-05
-2.74686691392248e-05
-5.08131335618342e-06
-3.45755457833525e-05
-1.87777565063816e-05
-2.7190243153582e-05
-1.06794252077909e-05
-3.56442674686528e-05
-1.71536623666166e-05
-1.8623755736218e-05
-2.70128411587347e-05
-1.98690907085517e-05
-1.87693425524791e-05
-2.27439023192025e-05
-2.60348145024558e-05
-2.55206762383124e-05
-2.51619254416731e-05
-8.23400775200029e-06
-3.35568267125928e-05
-2.62161045227344e-05
5.29175355234252e-06
-2.76951206150773e-05
-2.59864469182851e-05
-2.28237476917477e-05
-2.28594233660727e-05
-1.53161261755173e-06
-2.52722518228543e-05
-3.16856994847752e-05
9.25884197202439e-06
-3.99574632720868e-05
-4.34430127339608e-05
-2.11066078989007e-05
-1.4044040074248e-05
-4.0097573585943e-05
-2.18722023032301e-05
3.60711767335161e-06
-3.07982523253545e-05
-2.35454242159719e-05
-2.17334140057063e-05
-2.75246045895826e-05
-1.85216675833834e-06
-2.01806377460207e-05
-1.79068441607087e-06
-1.3645250376043e-05
-9.10121882856704e-06
-1.94476471481719e-05
-3.08893525007047e-05
-1.76028157881224e-05
-2.5278693572909e-05
-1.95433899418998e-05
-1.14283196211873e-05
-3.81837820464779e-05
-1.48750097783931e-05
-2.91618866306756e-05
-2.57409220810097e-05
1.05515433828711e-05
-6.47772543037902e-06
-1.03168936921303e-05
-1.84241351988568e-05
-1.35893951963283e-05
-2.7437984015897e-05
-7.03310585423808e-06
-3.31848669825866e-05
-2.27198370325668e-05
-1.39919682404997e-05
-3.21623310237766e-05
-4.20133034215747e-06
-5.45419534015574e-06
-2.76204896411174e-05
-2.22827879280021e-05
-1.20834443971782e-05
-2.2849733855518e-05
-2.10974754326786e-05
-5.28222155040497e-06
-4.44856159879462e-06
-3.48188352454016e-05
-1.89536486952795e-06
-2.27016160485145e-05
-2.0690045556882e-05
-2.34918845330073e-05
-1.59930506635902e-05
-2.10215593172338e-05
-2.29956136294464e-05
-3.41226304358785e-05
-2.1722481356822e-05
-1.23683041260282e-05
-1.11231312972874e-05
-2.44842797164992e-05
-3.13977043184231e-05
-2.3376507660936e-05
-1.49396310040799e-05
-2.77916778578479e-05
-1.02992978193958e-05
-4.81944482564423e-05
-2.4151588500415e-05
-2.72061387171863e-05
-2.07093478050344e-05
-1.18375416215729e-06
-1.05944275468921e-05
-3.01774193658474e-05
-2.52813040157484e-05
-4.18765703978638e-05
-2.72837299828093e-05
-9.86035671362313e-06
-3.46579196972326e-05
-2.59106403353169e-05
-7.6176042297805e-06
-2.4391772086623e-05
-3.20296473998399e-05
-2.97650086330675e-05
-3.72370423995915e-05
-3.40624940566828e-05
-2.6550638381551e-05
-4.30153674563558e-05
-2.38082907759774e-05
-8.84328657485989e-07
-3.94098952343477e-05
1.04419073818894e-06
-8.51328266518113e-06
-2.28288263651368e-06
-1.48272717936075e-05
-3.64698718976561e-05
-2.19441804577594e-05
-3.26658567514321e-05
-2.60564007228985e-05
-4.84120959903643e-06
-4.16302031966825e-05
4.69953227023598e-06
-2.26353404736224e-05
-2.18968672447873e-05
-9.52987747508909e-06
-2.24990836410954e-05
-3.20662591512841e-05
-2.26576779661203e-05
-1.2389427288703e-05
-2.15913659814373e-05
-2.53269239638433e-05
-3.93574464084375e-05
-1.64707643612283e-06
-2.96625154706526e-05
-4.37797330271911e-05
-2.6542144757973e-05
-2.79652735798235e-05
-3.2075327934192e-05
-2.78271001048808e-05
-2.09030639182884e-05
-8.31414106972494e-06
-1.29941946430822e-05
-1.83457444564842e-05
-7.33266273251532e-06
-3.93161969402876e-06
-9.59775134453571e-06
-2.32984298875329e-05
-1.49699125718322e-05
-1.91118943338891e-05
-1.57060148667722e-05
-1.29167741392006e-05
-1.08220071522525e-05
-5.37197116847837e-05
-1.67574360871299e-05
-2.32123152393726e-05
-2.1455912260834e-05
-2.78365759654382e-05
-1.77526700653355e-05
-2.78976676478259e-05
1.34534597830696e-06
-1.69070236878942e-05
-3.21497190586579e-05
-6.86102304388633e-06
-1.02702772884408e-05
-2.97593805114024e-05
-2.83022181809949e-05
-1.56486174625451e-05
-4.9790899230598e-05
-3.74070954937762e-05
-5.18122556237346e-06
-2.38340550813175e-05
-1.80937409292886e-05
-2.2781042070887e-05
-6.73804358552916e-06
-7.00462054952788e-06
-2.99758575447877e-05
-3.20849152539747e-05
-8.24913398471538e-06
-1.40682651476446e-05
-6.5429090238733e-06
7.70195625032107e-06
-9.48380996406891e-06
-2.1060305053174e-05
-1.75793432874876e-05
-1.16776037671441e-05
-2.74517716120125e-05
-1.78102931281148e-05
-1.26239849276073e-05
-1.00083078856814e-05
-1.59233103565219e-05
-1.05714601056204e-05
-2.17396251168093e-05
-7.78581908268826e-06
-3.55176854179663e-05
-2.38116983014473e-05
-2.39153371390213e-05
-1.52224392923549e-05
-1.44758172461272e-06
-1.49630533396135e-05
-1.86330581466265e-05
-2.50325942919848e-05
-1.97078023953721e-05
-1.86447215954119e-05
-2.26140806362772e-05
-1.29555018421245e-05
-1.51585709507753e-05
-1.72249504778545e-06
-1.27184259057455e-05
-1.84965856738075e-05
5.8341189738552e-06
-2.68144855192311e-05
-2.26091978382178e-05
-1.12386647036431e-05
-1.84945080368973e-05
-2.15473211353667e-05
-2.99187170934644e-05
-1.59919023845004e-05
-8.35724746600771e-06
-1.88485514910328e-05
-3.85250610940198e-05
-6.03922361902286e-06
-1.8172269536158e-06
-4.03674482082317e-05
-1.04804512040497e-05
-2.11723639079107e-05
-4.62973838443817e-05
-2.99162498565147e-05
-2.21035137251914e-05
1.30789902570071e-06
-2.50153517131253e-05
-1.77503104860828e-05
-1.60691437784451e-05
-2.04052559166355e-05
-3.37635811182116e-05
-8.99827083770332e-06
-6.15039466385971e-06
-1.2101631575511e-05
-2.20430967990973e-05
-2.07933622683295e-05
-1.14382028653931e-05
-2.2436546694961e-05
-6.29972293883769e-06
-3.60175717060796e-05
-1.68667248793088e-05
-5.14460671675098e-06
-3.51329703316403e-05
-2.38993222713859e-05
-8.96661543738924e-06
-2.74610240442547e-05
-5.03776892890722e-05
-1.84406343904324e-05
-2.32138796368674e-05
-3.81826593251923e-05
-2.45179728588053e-05
-1.40914527853673e-05
-2.74472004531685e-05
-2.80960384221793e-05
3.34394347333623e-06
3.67077881493402e-06
-1.91619996729028e-05
6.92567836177135e-06
-2.54419207333392e-05
-1.40251428123043e-05
-1.99753388106222e-05
-1.42570063094099e-05
-1.64287651069688e-05
-9.73760993955941e-06
-9.25174111392277e-06
-1.54894818886564e-05
-1.92991857909172e-05
-8.90205420390935e-06
-2.34001653857834e-05
7.32623563597346e-07
-3.09208291983126e-05
-8.32662102987333e-06
-4.46803190154262e-06
-1.66501494668301e-05
-9.45613414439437e-06
-2.53128855371307e-05
-5.72168543662608e-06
-2.65931725152427e-05
-1.592044950916e-05
-2.28238862180421e-05
-2.75544459143029e-05
-1.29593435461184e-05
-3.06710165265275e-05
-2.16723341128818e-05
-2.5190859787441e-05
-1.67036659095188e-05
-5.78675580777733e-06
-1.47272158603746e-05
-6.79586382131327e-06
-6.3879212931164e-06
-1.57660713662693e-05
-3.12792127353594e-05
-3.45863198626067e-05
-1.26807535536528e-05
-8.23789669400045e-06
-2.04667097354602e-05
-2.33320104976889e-05
-1.58903986212338e-05
-2.00240257145668e-05
-6.59438695486661e-06
-2.45540328632863e-05
-4.34646055554499e-05
-1.3534536108895e-05
-2.91806166682279e-06
-1.29406976566744e-05
-1.00511041914731e-05
-6.73683646635987e-06
-2.12946145876471e-05
-1.81847730415496e-05
-4.63275545918306e-05
-1.99232991258617e-05
-3.33966008694095e-05
-4.40874776583369e-05
-3.02298676348486e-05
-2.40483339927738e-05
-2.75100401864219e-05
-2.3094066472838e-05
-3.31254415635369e-06
-2.26701428042249e-05
-2.61574413702304e-05
-3.40145094374265e-05
-1.22565750754968e-05
-1.41783883945946e-06
1.40810263788219e-05
-3.04844635369178e-05
-1.65129169325694e-05
-2.46787073879902e-05
-1.54782212675204e-05
2.80603470667979e-06
-2.68655991450147e-05
-8.93810844554949e-06
-1.92898446764183e-05
-1.10796450668811e-05
-2.35661377924812e-05
-4.2615923381431e-05
-2.10380568593023e-05
-1.7725384251583e-05
-7.75265449889831e-06
-1.49260315855074e-05
-2.128892990005e-05
-1.49895306903089e-05
-2.71425888352817e-05
-1.59378046123356e-05
-1.77709842618896e-05
-4.36702748619291e-05
-2.14236582298921e-05
-2.69358467380094e-05
-3.15655520627834e-05
-1.1614355059413e-05
-2.76929417083512e-05
-2.56548588087292e-05
-2.34736433616982e-05
-1.4179895413135e-05
-3.6009428541699e-05
-2.67139952671657e-05
-1.44167629352043e-05
-1.39547371007135e-05
7.10645801674484e-06
-3.83943321146301e-05
-2.18891656163603e-05
-3.52454670901844e-05
-2.9526957185107e-05
-1.89593127024855e-05
-7.33425298451755e-07
-3.31542000142488e-05
-8.68562235139177e-06
-3.10131299468661e-05
-2.65930638128105e-05
-3.3255056693911e-05
-2.40314685707922e-05
-3.11040753498547e-05
-1.08608941949651e-06
-1.70196311944376e-05
-3.00109327935338e-05
-1.97610420555154e-05
-3.72310532437423e-05
-2.74518423065229e-05
-7.84146667203226e-06
-1.85304661020756e-05
-2.30162714617666e-05
-2.53673130003801e-05
-3.96199611725025e-06
-1.80619606683028e-05
-1.29560151467945e-05
-2.34464522378591e-05
-4.8717245842959e-06
-3.09241545108744e-05
-2.09108529319313e-05
-1.90638495449188e-05
-2.66996758153068e-05
-2.73202836400781e-05
-2.45008857793412e-05
7.97226268937495e-06
-1.52460344944734e-05
-1.50318187368063e-05
-2.95083798847069e-05
-2.00470911167808e-05
-1.36092691954542e-05
-4.73955934683846e-06
-2.29276030889937e-05
-2.52536127096231e-05
-1.01747015255764e-05
-2.03196075829295e-06
-2.46289930504992e-05
-6.54044360387562e-06
-4.32042915503733e-05
-4.36660971598541e-05
-7.04904781114885e-06
-4.39848686769305e-05
-9.88861516754476e-06
-1.39888847319492e-05
-3.44484684921484e-05
-1.54255039186929e-05
-1.04225219511434e-05
-4.78051803034477e-05
-2.15689881815156e-05
-1.29724160923609e-05
-1.31433714544541e-05
-1.14301126869006e-05
-1.68701521941294e-05
-3.28353658748563e-05
-1.6832978508477e-05
-2.90915186761736e-05
-2.32952299563176e-05
-2.58854614920733e-05
-2.69627132585827e-05
-2.4728008312679e-05
-2.70757062908554e-05
-1.31440349924135e-05
-1.38496307257965e-05
-2.64800960842443e-05
-2.49058558185826e-05
-3.49562186031917e-05
-7.8262469810156e-07
-5.11299330089017e-06
-4.63913977139222e-05
-2.53448360705806e-05
-3.30100906903541e-05
-2.4865190407304e-05
-5.67196588503286e-06
-6.11189736779944e-06
-1.98304284228389e-05
-3.48706635343384e-05
-2.18636658977827e-05
-2.91122158605655e-05
-3.07470722349682e-05
-1.93050761548158e-05
-1.53015687380411e-05
-1.52330458768139e-05
-3.26943022058928e-05
-2.34400703511349e-05
-1.57875522119676e-05
4.10799103206518e-07
-1.11795409019567e-05
-1.34582376343889e-05
-1.02811168735896e-05
-8.26380912179044e-06
-3.75494845315392e-05
-1.58150754736853e-05
-3.37288562768361e-05
-1.59353466696651e-05
-3.3366318852568e-05
-1.09721014889546e-05
-1.93089120607232e-05
-2.25073651848651e-05
-2.97832015591703e-05
-3.09408997020737e-05
-3.80309056438758e-05
-1.14603019888869e-05
-2.59821790101911e-05
-3.93500908858281e-05
-3.45384266839738e-05
-1.39742552918459e-05
-1.95642095852718e-05
-2.15462465422973e-05
-1.9295803880365e-05
-6.1452714057272e-06
-4.51178818927459e-07
-2.03278247344855e-05
-2.82850816179753e-05
-2.7080372192277e-05
-2.98168365747613e-05
-1.69716945021176e-05
-1.87860570833285e-05
-3.76265065989988e-05
-3.56727694956157e-05
-2.49716932683561e-05
-1.63437376116934e-05
-3.65504046393133e-05
-2.94488886866045e-05
-1.41333375262215e-05
-2.90601866804005e-05
-8.68443893701145e-06
-2.9249740397542e-05
-2.23640502203165e-05
-2.90630293815963e-05
-4.90513842231109e-06
-1.33204802687369e-05
-1.57463136327344e-05
-2.70859432757044e-05
-1.15754883836278e-05
-2.95667152733492e-05
4.20234844430691e-06
-2.39532935584526e-05
-1.94220530645286e-05
-1.72777459581877e-05
-1.66129973520833e-05
-1.31576480510864e-05
-2.58442896260727e-05
-8.71088940993878e-06
-2.04285345453012e-05
-1.24952289002989e-05
-3.00012579168932e-05
-1.21515215612544e-05
-2.34285595003984e-05
-1.82237017683168e-05
-2.37143634166164e-05
-1.92481496561303e-05
-1.66572728682596e-05
-3.50473891846666e-05
-2.3294899112262e-05
1.06634656090276e-05
-1.63932052009843e-05
-3.88930547714159e-05
-1.83016109033408e-05
3.69673102564221e-06
-2.12979641858031e-05
-2.67173237255986e-05
-1.74168628618138e-05
-1.41124861367208e-05
-1.75503314895629e-05
-2.64722401034394e-05
-1.77574884994587e-05
-3.84232257902064e-05
-1.97472237910265e-05
-1.9922318825982e-05
-2.73259455634123e-05
-2.68899920966978e-07
-9.76470494205139e-06
-1.11436707405664e-05
-1.86334637972391e-05
-3.28808351318778e-06
-3.33526685264304e-05
-1.87207624081988e-05
5.09317748291543e-06
2.94460570101979e-06
-1.95827534647441e-05
-2.7369321762375e-05
-2.91341503011098e-05
-7.05065473506926e-06
-1.53635318161891e-05
-2.47808327940562e-05
1.49180710212417e-06
-2.12827263232906e-06
-2.4145438854089e-05
-1.63530819351411e-05
-3.08553230981911e-05
-3.56391308839086e-05
-3.00791635509069e-05
-1.67914205821061e-05
-3.09812775019571e-05
-1.65937023317745e-05
-1.55867238434145e-05
-1.9211106797906e-05
-4.65664347354243e-05
-1.3863616018432e-05
-3.78912271628356e-05
-2.14442422994545e-05
-5.19220464042566e-06
-3.57415658457943e-05
-3.26424200111515e-05
-2.45506828443335e-05
-1.64665555649744e-05
-2.53631394332554e-05
-1.6086507458518e-05
-1.1885983179477e-05
3.9802958962467e-06
-1.50645256743952e-06
-1.23528134761622e-05
-1.14179669759735e-05
-2.82555031570322e-05
-2.39932110725112e-05
-1.46334938208738e-05
-1.9756393786965e-05
-5.48859790798746e-06
-2.19715067140755e-05
-1.93911461171557e-05
-2.16877329648021e-05
1.19184257490298e-05
-2.2609930284463e-05
-2.92033710610879e-05
-3.20184305022967e-05
-1.23056284721778e-05
-1.46402544220105e-05
-4.12501217780643e-05
-3.47591969683063e-05
-1.04849274533519e-05
-3.15158938640543e-05
-1.39794211111431e-05
-2.29932618035781e-05
-3.16846519494061e-05
-2.4493376084478e-05
-1.43144403454109e-05
-1.42993501414888e-05
-3.19323555354729e-05
-1.12011093886793e-05
-1.59742882359916e-05
-3.16267051909684e-05
-1.27789753812654e-06
-4.0189646840887e-05
-6.21054023794857e-06
7.35010968150617e-06
-1.71960952193825e-05
-1.85809952720309e-05
9.06128446160545e-06
-1.95380890093203e-05
-2.98905373732348e-05
-2.45639980334983e-05
-2.08879837312403e-05
-2.96941364095258e-05
-3.47178283953119e-05
-1.8318035100094e-05
-3.5443440752951e-05
-1.67523162008314e-05
-1.96784296441169e-05
-3.87421713115525e-05
-3.23067502061165e-05
-2.65745378328567e-05
-3.89774957372843e-06
-3.93282050805719e-05
-1.49208327860155e-05
-1.75467797302011e-06
-2.93304736379375e-05
-2.47154611605825e-05
-8.92178296375118e-07
-2.02502399545022e-05
-1.48740775052779e-05
-3.50195293753902e-05
-7.62321117980883e-07
-7.8822303954512e-06
-2.78659445008614e-05
-4.0677373499426e-05
-2.57877293251493e-05
-2.4987983928948e-05
-3.88869636647127e-05
-2.50443525184468e-05
-1.03934073981724e-05
-2.62732439779091e-05
-2.2399950517891e-05
-2.33552217670955e-05
2.39783640717503e-06
-3.26652680050715e-05
-2.17222041098523e-05
-2.00133047538952e-05
-1.88928974191688e-05
-2.20158158936071e-05
-1.39676096648629e-05
-3.9199421372213e-05
-1.45600242338271e-05
-1.78766787992366e-05
-1.65831815591423e-05
4.12584199262024e-06
-1.53342977295964e-05
-2.81527319365529e-05
-2.46149302192649e-05
-1.8308631351626e-05
-2.90409121600702e-05
-1.59748881608064e-05
-1.2788786953691e-06
-6.29962730829228e-06
-1.55458359288816e-05
4.59423676119062e-06
-1.91952431125348e-05
-3.38007736509116e-05
-3.19651518945755e-05
-2.3567895598736e-05
-3.65172031072503e-05
4.28801285585604e-06
-2.38803371731767e-05
-2.3668992523443e-05
-3.70723302885201e-05
-1.48175599840998e-05
-2.90261612374875e-05
-2.18750699290587e-05
-2.55908592184798e-05
-2.52475018443595e-05
-1.5806694294015e-05
-1.75265490981814e-05
-2.47821966361464e-05
-1.82720454379337e-05
-2.52592256182592e-05
-1.85050457751923e-05
-3.32328544687434e-05
-3.23040100124364e-05
-4.19394221852209e-05
-2.22228333489711e-05
-3.2323893945346e-05
-2.71060867465478e-05
-2.78504571539936e-05
-3.18980605301021e-05
-1.91606436128515e-05
-1.05274126945094e-05
-3.70359638839587e-05
-3.048461896297e-05
3.96655924765025e-07
-1.15640882517275e-05
-2.03128783127408e-05
-9.80664188317869e-06
-2.17138763908555e-05
-1.86898569452893e-05
-1.06235587959653e-05
-1.10570108348732e-05
-5.02289868666313e-05
-5.25020371658712e-05
-1.54983831035806e-05
-2.12013243518884e-05
-3.7566866703588e-05
-3.62115628245171e-05
-2.79885063442135e-05
-3.16371715898657e-06
-4.76577068966486e-06
-2.69690128163362e-05
-2.0614374694703e-05
-6.82375148512385e-06
-2.0361919441259e-05
-2.74481223284768e-05
-3.56259996191188e-05
-6.5290844449924e-06
-1.77263876598e-05
-2.97568745455365e-05
-1.63697594016243e-05
-1.68762284008093e-05
-4.31033639927742e-05
-2.44917868480992e-05
-2.9778389773532e-05
-7.67111756020347e-06
-6.19868146176917e-06
-9.08917797454388e-06
-3.33524427651272e-05
-1.8845013268262e-05
-3.64963463947754e-06
-6.13077676652797e-06
-2.04655791717963e-05
-1.94900692937112e-05
-2.76223205668751e-06
-1.31547172265692e-05
-3.48349532410605e-05
-4.35770571580549e-05
-2.82771298500747e-05
-1.99630889074496e-05
-1.95887102654995e-05
-2.81271132921177e-05
-2.79195778662542e-05
-2.43675457385527e-05
-3.11906025663965e-05
-3.50550879991466e-05
-7.62907727069487e-06
-1.48539146205847e-05
-1.74330095245474e-05
-1.27283723380384e-05
-4.41143479925436e-05
-1.50704532701954e-05
-1.16602176611821e-05
-1.27920299876184e-05
-3.27571087515042e-05
-4.21236857825552e-05
-7.13409467192637e-07
-3.04423201050953e-05
-2.19442584496875e-05
-1.79264672159219e-05
-9.77467942911403e-06
7.08025000835675e-06
-3.68024039609053e-05
-6.96799022292842e-06
-4.89372559948081e-06
-2.57003905567521e-05
-1.21800482000402e-05
-2.53561775367158e-05
-2.34383019995073e-06
-2.20382331887898e-05
-3.99037758180161e-05
-3.29082256493343e-05
-2.20842020232999e-05
6.69624805337934e-06
-8.0595119848614e-06
-4.84633250832434e-05
2.83856589363599e-07
-2.1043842520249e-05
-9.05629480461289e-06
-5.30278659528029e-06
-2.52218858578099e-05
3.47439277402065e-06
7.42108786009664e-06
-4.91349333898093e-06
-9.58863726465275e-06
-3.47818654316057e-05
-4.28567731212097e-05
-2.66104082478089e-05
-1.4085390182364e-05
-9.18073816226213e-06
-2.12566045180726e-05
-1.31316313502096e-05
-1.63307822925248e-05
-2.12149981369263e-05
-3.04865408481813e-05
-1.42851528333338e-05
-3.11483071688733e-05
-3.7717495297319e-06
-1.88227265937688e-05
-2.36582477337112e-05
-2.83521822695107e-05
-1.37043388922009e-05
-8.74012511733554e-06
-1.16561565059275e-05
-1.57724445880609e-05
4.6015835715678e-06
-3.11931036428335e-06
-3.16909469529545e-05
-3.90039448811687e-06
-2.50203173282267e-05
-2.19529170300712e-05
-2.88787629267891e-05
-1.91374732011469e-05
-1.26543661841017e-05
-2.85161483958538e-05
-5.53377305996237e-06
-2.57648818486294e-05
-3.3098714399635e-05
-1.65991640438252e-06
-2.46946174495449e-05
-1.52026258216539e-05
-2.44528180694918e-05
-2.16604219661404e-05
-1.96316685187723e-05
-4.0914120020043e-05
-2.81261590758015e-05
-8.38587006233133e-06
-1.85681059767692e-05
-1.56546327358183e-05
-2.87582280359352e-05
-1.17857965875987e-05
-2.90422152377918e-05
-3.30619327399766e-05
-1.46677644300589e-05
-1.61550948349142e-06
-9.29369271195575e-06
-2.10593538318261e-05
-1.60088048563813e-05
-1.34956459214655e-05
3.05294386424573e-06
1.25485814690644e-06
-3.53027038871019e-05
-2.97928360126084e-05
6.30355348483334e-06
-3.09806404487872e-05
-6.3055532992173e-06
1.90479795457868e-06
-2.03331572338441e-05
-5.91073942290938e-06
-8.30396613101886e-06
-2.31723957455641e-05
-1.94540471575735e-05
-3.43450571429888e-05
-1.64529194103537e-05
-9.54317802640281e-06
-3.47163959975132e-05
-2.49242018960925e-05
-3.32511439193077e-05
-6.09089553588764e-06
-1.01443492619623e-05
-1.46982557186834e-05
-3.54672195294763e-05
-3.22848800740435e-05
-4.23028458753575e-06
-1.59337115140764e-05
-8.08668403738139e-06
-2.22289902354015e-05
-3.73689318317604e-05
-2.34753942141074e-05
-1.23617037637172e-05
-1.17336032352619e-05
-3.45599709465695e-05
-1.54085012940308e-05
-2.76045546226733e-05
1.05109632137382e-06
-1.12264580201434e-05
-4.23968156756109e-05
-2.57863623865415e-05
-2.04054178906878e-05
-1.69029603428011e-05
-2.56925772632505e-05
9.64708836017641e-07
-2.96417873723109e-05
-2.17347065583482e-05
-1.04455047204234e-05
-4.46346304866075e-05
-1.15687537619391e-05
-1.44380938777492e-05
-2.16716189798684e-05
1.23412613375513e-06
4.81862877817494e-06
-2.92237974707643e-06
-2.74045456421148e-05
-2.52263766183551e-05
1.32306814102498e-05
-3.58454132292158e-07
-2.42724716165607e-05
-2.31066085056141e-05
-2.80829267848527e-05
-2.90260938284967e-05
-3.16226388520607e-05
-2.35067741184883e-05
-2.34385993275633e-05
-3.20162559751515e-05
-2.16081831234714e-05
-2.54516689948679e-05
-3.45511075161696e-05
-1.24389240084753e-05
-1.61598640131764e-05
-1.77252077784289e-05
-3.43826403956389e-05
-1.10413252264467e-05
-1.33003781707789e-05
-7.20301390746312e-06
-2.60501830344907e-05
-1.44750830151603e-05
-2.20477455515238e-05
-1.90619581906695e-05
-2.18421464421707e-05
-9.47804092505649e-06
-2.59431862274503e-05
-1.16752187097889e-05
-3.05500451933953e-05
-4.06383183769595e-05
-2.87703216347292e-05
-2.14557167069703e-05
-3.59145045142462e-05
-2.17158061491339e-05
-8.06800437752676e-06
9.55429582736381e-07
-5.49295212739541e-06
-3.56182015405852e-06
-1.98061141662716e-05
-4.58437230076208e-05
-3.56114530488591e-05
-2.8156407924413e-05
-3.02238358594044e-05
-1.50203627512181e-05
-1.86131715059524e-05
-4.845785487054e-06
-1.06914175748694e-05
-3.58109308982779e-05
-2.39111961675509e-05
-2.61771168562734e-05
-1.04572249059997e-05
-2.28246677929228e-05
-2.079204183897e-05
-1.87465787817243e-05
-3.69334054542825e-05
-3.67917193045899e-05
-1.69168393523749e-05
-1.95333865991286e-05
-1.96155203315445e-05
-1.00206911372577e-05
-8.40603512810312e-06
-2.03069715051104e-05
-1.52400471709195e-05
-8.78451247009194e-06
-2.19840425258146e-05
-1.70839746874808e-05
-1.43624824891161e-05
-2.2018630147333e-05
-1.64853231109237e-05
-2.101331913193e-05
6.8170896561987e-06
-1.14444265415995e-05
-1.09115907779463e-05
-1.49310381392419e-05
-1.71330862695476e-05
-1.51857552133959e-05
-3.21120504249137e-05
-1.96749233834457e-05
-3.46883900147233e-05
-2.5710508884228e-05
-1.77041441361621e-05
-3.44775281203711e-05
-1.91454438862317e-05
1.06878009488791e-05
-3.17587061546045e-05
-2.35846195566557e-05
-2.4067273545267e-05
-2.76915527057845e-05
-2.61284184979298e-05
-3.1628210821148e-05
-2.24563173254297e-05
-8.72899813119353e-06
-2.40254752909019e-05
-2.19494768651463e-07
-3.0822051792663e-05
-1.0756052135919e-05
2.63317796088002e-06
-1.49961827263157e-05
-2.45740484006489e-05
-2.73447672916722e-05
-3.16475504343382e-05
-2.58563032919719e-05
-2.54924589619146e-05
-1.6218078274555e-05
-1.8829422330746e-05
-2.36310652223697e-05
-1.77945577563189e-05
-3.53760595150195e-05
-2.29507584957614e-05
-3.60662369044358e-05
-3.63907920211575e-05
-1.68987581002644e-05
-3.17289340932081e-05
-1.08842949529365e-05
-9.19354320452945e-06
-1.6723364262071e-05
-1.95751966706477e-05
-1.4636423306386e-05
-4.00508044107056e-05
-2.94031033164774e-05
-1.65020130271681e-05
-2.64807492135118e-05
-2.95763111870863e-05
-1.06120569868178e-05
-3.16022781943199e-06
-8.413786098397e-06
-1.53699763238505e-05
-2.44797530676363e-05
-1.68215005596901e-05
-2.42608128200863e-06
-2.18561050345003e-05
-1.17704723762254e-05
-1.34942720271065e-05
-1.60752505414706e-05
-9.38864667345379e-06
-2.31831217387349e-05
-1.90479124696394e-05
-1.06271006766492e-05
-2.38775111468923e-05
-9.1011164014756e-06
-2.95509320525164e-05
-1.01447319167207e-05
-8.72097892344555e-06
-1.99268942347158e-05
-3.20448766314812e-05
-1.21282441615394e-05
9.04936853399573e-06
-3.00304860237773e-05
-2.27387924024553e-05
-2.87330144295927e-05
-2.2231743237043e-05
-3.32517197970268e-05
-1.43554280626812e-05
-2.00397143251563e-05
-1.87538950763175e-05
-8.56477855180861e-06
-3.04608295135144e-05
-1.32210566618492e-05
-6.09843165441478e-06
-1.88876929853405e-05
-1.23842806251249e-05
-5.05460526921718e-06
-1.41647172897794e-05
-1.20479444060157e-05
-2.87869998533391e-05
-1.86095699309161e-05
-1.55323191332051e-05
-2.48775441334979e-05
-9.92318809884889e-06
-9.85526737285952e-06
-2.71940153712763e-05
-2.02825823113422e-05
-2.34899622418462e-05
-1.811577206852e-05
-2.31262999996655e-05
-1.91982670537762e-05
-1.30138177809235e-05
-2.59976234804165e-05
-2.85800923913994e-05
-3.60499434450277e-05
-1.56573750711638e-05
-3.45780056013152e-05
-1.94686768720558e-05
-3.32930996683618e-06
-2.34396891016122e-05
-2.61856990247474e-05
-7.39881456171145e-07
-2.48428363563939e-05
-2.3603362933583e-05
-3.05976418833512e-05
-1.36152046091372e-05
-2.38647860440153e-05
-3.12904338041947e-05
-1.53411047627417e-05
-1.83675279414599e-05
-3.68469049174363e-06
-7.52675269591936e-06
-2.50857253495186e-05
-2.98827255115249e-05
-4.0679579810169e-06
-2.28683172615402e-05
-3.25155709851191e-05
-1.03381614121403e-05
-1.75922190919567e-05
-2.70730903524585e-05
-9.7991065257166e-06
-3.1318459870407e-05
-1.16927138430736e-05
-4.86619274601707e-05
-1.91308005368865e-05
-1.05904096780253e-05
-1.6395363541231e-05
-3.22803320927819e-05
-3.09436852686402e-05
-3.08280990726944e-05
-1.43816717527366e-05
-2.06856259501712e-05
-2.84736131573022e-05
-2.0928165555767e-05
-7.07688700432933e-06
-2.16769631594564e-05
3.52258049701969e-06
-2.5392275704735e-05
-5.29249548450005e-06
-1.3801503197263e-05
-3.00066342199119e-05
-2.94404131528046e-05
-3.02745546586317e-06
-2.448984899502e-05
5.01842242721906e-06
-3.84086279046284e-05
-3.20327356402822e-05
-4.36589316458019e-06
-2.56526267495945e-05
-1.39585604486505e-05
-1.79360797203335e-05
-2.15046218130536e-05
-1.09827106073027e-05
-1.59332462588581e-05
-4.24533178559731e-05
-3.99403480300642e-05
-1.58190988728329e-05
-2.21387761340249e-05
-2.1534371317385e-05
-2.87675104481479e-05
-3.47547813734788e-06
-2.65356002425236e-05
-1.06124485620237e-05
-2.09780547513758e-05
-2.89013952298707e-05
-2.32116293022079e-05
-2.47764594139343e-05
-8.84530621553676e-06
-1.47967525155628e-05
-3.67697272055813e-06
-2.92329557835383e-05
-3.36801392833746e-05
-2.48259755234724e-05
-5.03520880178013e-05
-4.91411369108895e-05
-2.13402609254493e-05
-1.4925714208138e-05
-3.44463473271247e-06
-1.69905688919897e-05
-2.26158266351509e-05
-3.6239424138819e-05
-9.27242617204648e-06
-3.69983934463181e-05
-3.37716386569353e-06
-5.10505445464706e-06
-2.24828458895618e-05
-8.48163450985733e-06
-1.57826475834287e-05
-1.20930555085863e-05
-1.01900076947476e-05
-1.83663682052057e-05
1.53185319299112e-05
-1.93636678634302e-05
-2.08462823590536e-05
-2.32847427390472e-05
-2.49061518924361e-05
-1.52862066484169e-05
-1.41637690583914e-05
-1.83734737755163e-05
-1.46635215989803e-05
-1.30617966239877e-05
-1.94880801605706e-05
-1.24245937724585e-05
-2.76741995042822e-05
-2.05499160946385e-06
-2.93260986284234e-05
-3.17468383943587e-05
2.46411084132266e-06
-4.09262748633425e-06
-1.25152364480993e-05
-1.54377177499411e-05
-2.4441997536392e-05
-2.6701742037608e-05
-2.30258005512845e-05
-2.35934161758813e-05
-2.026939307922e-05
1.41504638423e-06
-2.10829870798388e-05
-2.46624344171076e-05
-3.04326832008775e-05
-2.59476305439409e-05
-2.08078817987354e-05
-2.99006824464379e-05
-3.0816061229534e-05
-1.46549173358639e-05
-2.08509291394116e-05
-1.97075791916302e-05
-1.33217688739013e-05
-2.34510668578169e-05
-3.83298694575326e-05
-2.94814467036371e-05
-1.1082831676216e-05
-7.55097943014593e-06
-1.65195786880875e-05
-2.52297695045622e-05
-1.37678951578467e-05
-2.05490764135812e-05
-9.93693172076409e-06
-2.08229487876551e-05
-2.1196827899899e-05
-3.35806270508071e-05
-3.42387448924852e-05
-6.05383948792702e-06
-2.48077879745913e-05
-1.45480356078909e-05
-3.50047600991247e-05
-9.05112851344313e-06
-2.62637168432477e-05
-1.75017112722122e-05
-2.72548820423724e-05
-1.50188206145607e-05
-1.27566828520079e-05
-9.3738038891694e-06
-1.48286462641597e-05
-1.35870912160437e-05
-3.14258565598692e-05
-3.96827939421503e-05
-2.70324952044585e-05
-1.02399459093004e-05
-1.47104663405162e-05
-2.61937563284623e-05
-2.92537993037106e-05
-6.64853411065212e-06
-1.9988267509312e-05
-2.21485393445235e-05
-1.38262617023944e-05
-6.72330788881632e-06
-3.00952936290495e-05
-3.93010969545494e-05
-2.02626423036116e-05
-4.57289329801155e-05
-4.75722799727844e-05
-1.06735547341498e-05
-2.07279900614645e-05
-1.30555536209502e-05
-1.75948129519656e-05
-2.20754835065376e-05
-8.63671143524282e-06
-2.98598890565324e-06
1.2528435664102e-06
-1.16675323293326e-05
3.28820914528948e-06
-9.00397658682746e-06
-1.69330376524563e-05
-1.42419247528805e-05
-1.63229958602317e-05
-2.33618409959207e-05
-1.31211899209514e-05
-2.76466879617646e-05
-5.15947723534994e-06
-2.585491171947e-05
-3.1877854466211e-05
-9.09215761678083e-06
-2.2227000798732e-05
-1.73400422704974e-05
-9.18637021844278e-06
-1.7879260176751e-05
-2.98268466616301e-05
-2.07968395994455e-05
-1.48363809182009e-06
-1.52598643533659e-05
-2.109838911705e-05
-2.54234336579392e-05
-7.13335794945859e-06
-1.17627304192762e-06
-2.82714846930145e-05
-1.79088866635247e-05
-1.73251111314236e-05
-2.51575748562348e-05
-3.37536173486273e-05
-2.00142847090325e-05
-1.50203940339991e-05
-3.11407521037323e-05
-1.64461444038121e-05
-4.01944262767961e-06
-2.52233919223575e-05
-2.97214852561719e-05
-2.70984073992212e-05
-1.91435131156004e-05
-7.99443179469277e-06
-1.99338897747443e-05
-6.89440627956251e-06
-1.48534101938984e-05
-7.38410706074794e-06
-2.90753110942363e-05
-3.0850669258495e-05
-2.83395746993447e-05
-6.48035552337858e-06
-3.40920867444849e-05
4.12781086701044e-06
-4.57697225892632e-05
-2.09680827768624e-05
-4.58082314761435e-05
-8.78541664710717e-06
-3.20796961328978e-05
-2.17019964360561e-05
-2.35784084340746e-05
-2.59391564420536e-05
-1.60348924290211e-05
3.94388794675282e-06
-1.99970473555995e-05
-1.35467774028094e-05
-2.37774429204711e-05
-1.87487765520668e-05
-3.04921307447687e-05
-3.15781844937839e-05
-1.38108549661013e-05
-1.72185855749488e-05
-2.48124715814302e-05
-3.00797733284774e-05
-2.46583646270608e-05
-2.24518063416764e-05
-1.4783576213482e-05
-2.12794243701792e-05
-4.49160975771585e-05
-1.35383819643055e-05
-2.19234516819964e-05
-3.45227786322148e-05
-2.34764359611422e-05
-6.94402285223477e-06
-2.02875606705483e-05
-3.95376823227396e-05
-3.69432849070278e-05
-3.68965332244549e-05
-1.00173986278739e-05
-2.34091592908186e-05
-1.94998689399074e-05
-6.64189763006743e-06
-1.26171936625507e-05
-2.42346468034745e-05
-1.45442331993183e-05
1.74024680826834e-06
-5.2278242698384e-06
-2.9272291731345e-05
-9.53374362333015e-06
-1.58074043328915e-05
2.27392821169012e-07
-2.31317547233511e-05
-4.47785550742346e-06
-3.1996356550402e-05
-4.24311294344227e-05
-1.62850773466408e-05
-2.69205673124856e-05
-2.53896449208333e-05
-1.62032976121202e-05
-3.01665537699531e-06
-1.0675042928184e-05
-2.93395086209304e-05
-9.39496446944127e-06
-2.65416690318794e-05
-3.24589032534108e-05
-1.779339405205e-05
-2.80566807014158e-05
-1.16291223047338e-05
-2.56989796556059e-05
-2.96908938807941e-06
-8.14253869464899e-06
-2.70402543390026e-05
-3.87129299356371e-05
-3.81154088271023e-06
5.31662222812455e-06
-1.64140083363428e-05
-2.90890311948926e-05
-1.81458894624291e-05
-1.57737628905928e-05
-9.78624875166468e-06
-2.70357708366865e-05
-1.13826106856698e-05
-3.25490574254287e-05
-2.79062847237389e-05
-2.25401059428623e-05
-2.56936751125651e-05
-3.75006993577754e-06
-1.52139324576896e-05
-2.98303835961947e-05
-1.28258529254494e-05
-2.45793609282735e-05
-1.61325150658916e-05
-2.8578489591841e-06
3.89825283816203e-07
-4.13285272135317e-05
-6.89416643924189e-06
-2.81839563247436e-05
-1.25275135531361e-05
-2.02249209773046e-05
-1.9294897732597e-05
-2.58703901776415e-05
-2.23014930588795e-05
-2.91883545575232e-05
-2.56533306003223e-06
-1.89493297793014e-05
-3.5796696915467e-05
-2.02523978678191e-05
-7.39181998847829e-06
-1.34424868133429e-05
-2.62974640044377e-05
-3.46967328162349e-05
-2.49522570756622e-05
-1.03174065934978e-05
-3.04901869472446e-05
-1.84788846481099e-05
-2.86436349455554e-05
-1.76295896051956e-05
-2.04452163711266e-05
-1.7067009884715e-05
-3.43018409214573e-05
-2.58321021194774e-05
-2.77663553177374e-05
-1.46645363298119e-05
-2.44407029151691e-06
-2.43119379367566e-05
-3.21316819010561e-05
-1.71213240776024e-05
-7.02407618135111e-06
-1.60833165452483e-05
-1.91170756368365e-05
-4.22791144361753e-05
-2.94612002988225e-05
7.0465979006168e-06
-2.49642978711765e-05
-1.84218284413584e-05
-2.11176801250464e-05
-3.84270035800421e-05
-4.29491705770755e-05
-1.46853394477365e-06
-1.83988270379544e-05
-1.10136268363143e-05
-1.54713191216875e-05
-8.63405890667943e-06
-1.15148428095444e-05
-1.99483628517042e-05
-2.63541555744329e-06
-2.16686470697613e-05
-2.09621366638611e-05
-8.4875621107106e-06
-3.65234638448096e-05
-2.01112705919494e-05
-3.02069905449082e-05
-2.28051736774796e-05
-1.46973093258456e-05
-8.25648809578268e-06
-9.08042946743659e-06
-2.57616080199129e-05
-2.53894149332472e-05
-2.70222342956765e-05
-2.48955645459355e-06
-1.56457399080907e-05
-2.36571217826872e-05
-1.6243983789157e-05
-1.86254454735892e-05
-1.92065707736578e-05
-1.54954945893851e-05
-3.80521308576517e-06
-2.66369750078783e-05
-1.14496317219178e-05
-2.11369084198942e-05
-2.47603130246668e-05
-1.16331851146349e-05
-4.12229116873159e-05
-2.1062098442006e-05
-3.76363725722618e-05
4.26060728062021e-06
-9.46996559891983e-06
9.76712498152744e-07
-1.24887956244924e-05
-3.01814993241726e-05
-1.95580460008584e-05
-1.60501951098316e-05
-1.61896411153833e-05
-1.25910191628956e-05
-1.19894941074504e-05
-3.57679744261257e-05
-2.16629676193182e-05
-1.11182689159952e-05
-2.74962915019625e-05
-2.67664769005168e-05
-2.79195645444592e-05
-3.57910907421138e-05
-2.3964656890011e-05
-4.01758052965425e-06
-2.30335774424503e-05
-1.75408463598767e-05
-2.61477646594351e-05
-3.03278005577476e-05
-1.06440359135647e-05
4.56009504967529e-08
-2.06808575034287e-05
-2.70382284527568e-05
-1.73377542884291e-05
6.74808175810832e-06
-2.32730064977844e-05
-2.98823591130974e-05
-2.11375948168979e-05
-1.2910105399247e-05
-1.61913088009906e-05
-1.15885771220506e-05
1.68008302041552e-06
-9.22601957078241e-06
-1.46617668159842e-05
-6.43784321308629e-06
-2.168296149394e-05
-1.21214635263688e-05
-2.90105933796793e-05
-1.87654509221784e-05
-3.13097363647585e-05
-2.53283048732145e-05
-2.29602125240564e-05
-1.6115595035133e-05
-1.2223743769158e-05
-1.16096563928855e-05
-2.86498035926731e-05
-1.56297102878598e-05
-2.46238528907014e-05
-2.77982047294937e-05
-2.0391103739633e-05
-3.74706778509913e-05
-1.17957937821182e-05
-1.74339468486785e-05
-4.21627355436887e-05
-1.23876101407898e-05
-2.13849560033647e-05
-2.96393022911902e-05
-1.86665673519478e-05
-9.86715437935992e-06
-2.22768042740483e-05
-1.52554402546251e-05
-2.19950872694105e-05
-1.82914349258336e-05
-1.5454015521381e-05
-1.15836323350474e-05
-7.8143002563998e-06
-1.38988952510058e-05
-1.83359084213046e-05
-8.90520310282146e-06
-2.08525738662228e-05
-1.45811181599898e-05
-1.07581493254571e-05
-2.61385254284354e-05
-1.99036911386387e-05
-2.40216309069689e-05
1.27813137888421e-06
-3.47907505113066e-05
-2.46984485293068e-05
-1.15468195464065e-05
-1.89951772589803e-05
-1.8255498623087e-05
-4.57950147626254e-05
-3.46682984423295e-06
-2.00757094472863e-05
-1.68866002060511e-05
-1.62353296712203e-05
-8.66619933797962e-06
-6.20973583443523e-06
-1.87720702256674e-05
-1.65633392006778e-05
-2.14148372390737e-05
-1.57466476690549e-05
-1.858534404087e-05
-1.77697620566979e-05
-1.34791051825033e-05
-7.97921914984433e-06
-2.99304323778356e-05
-1.91222710345059e-05
-2.00157673087145e-05
-1.49742436869627e-05
-2.01712001348535e-05
-3.79490725687416e-05
-3.31792341880397e-05
-9.76517599539234e-06
-8.00799306953438e-06
-1.01486951000254e-05
-1.50004527995947e-05
-8.94143696683818e-06
-1.88925937425463e-05
-2.3815158642607e-05
-2.17696888202888e-05
-1.13343437639292e-05
-1.22007661469463e-05
-2.239644072764e-05
-2.19017203919353e-05
-2.15915168177293e-05
-1.51070833335902e-05
-2.60532298270527e-05
-3.4068039244206e-05
-1.85841914357056e-05
-2.41661061949108e-05
-1.57396160771939e-05
-8.55416114448868e-06
-1.64820221278563e-05
-4.75967321320691e-06
-2.28493255673533e-05
-2.04560353544052e-05
-1.50604277807092e-05
-2.18624488718226e-05
-3.35599820102157e-06
-1.6162528865341e-05
-1.95812100285308e-05
-9.16455409692896e-06
-3.12887500870381e-05
-1.07550535921077e-05
-1.09061618420269e-06
-3.32645800836322e-06
-2.12146866211557e-05
-6.39655605550464e-08
-2.49753849970136e-05
-3.13071823780027e-05
-3.03969875308054e-05
-1.5447000826419e-05
-3.1642683551696e-05
-2.29653929694545e-05
-2.98757711006909e-05
-2.19196937753091e-05
-2.86863167240558e-05
-1.10615172664817e-05
-2.04656963699359e-05
-3.09041918741713e-05
-1.97156689863826e-05
-2.01728484442632e-05
-3.43724238131269e-05
-5.05443240778928e-05
-3.02664863292154e-05
-2.12410449665994e-05
-4.10929243768834e-05
-2.81415216150872e-05
-6.24691071152238e-07
-1.78388835911717e-05
-1.05213414093565e-05
-2.50539314610997e-05
-5.40189006629535e-06
-3.37312908840047e-05
-2.10667889257827e-05
-9.45114560511032e-06
-6.05884740525032e-06
-2.13161245177963e-05
-1.16566035362707e-05
-2.7997659941507e-05
-2.12412401918502e-05
-1.80883220811705e-05
-2.2947206413851e-05
-2.26932517862104e-05
-3.54285461976895e-05
-1.22006967312454e-05
-4.22204290303756e-05
-2.93814073649115e-05
-6.58093850822884e-06
-8.4454454427933e-06
-2.38220973172519e-05
-1.55405370184494e-05
-4.50695789975531e-06
-2.03499848319694e-05
-9.97965820541076e-06
-1.2768800974423e-05
-3.39020354581536e-05
-7.07967427522869e-08
-2.96589902807807e-05
-6.50545372604429e-06
-1.11927848134789e-05
-1.79045938045241e-05
-9.11882908498792e-06
-9.71648284600411e-06
-3.42546882189068e-05
-1.30256700275026e-05
-4.24013887587372e-05
-5.61843401943764e-06
-6.67819123090986e-06
-4.67447226956541e-05
-1.84060568382836e-05
-2.11307702096545e-05
-1.95892615443797e-05
-2.85396570286595e-05
-2.70178664305375e-06
-9.71473012711071e-06
-2.1521560634082e-05
-2.42751591661057e-05
-6.58002725913526e-06
-1.51088228150722e-05
-2.08624365260485e-05
-3.30096782877309e-05
-2.0627421275182e-05
-9.7238383152024e-06
-2.2366207528473e-05
-1.04121496365936e-05
-1.14870140940282e-05
-1.37616753983579e-05
-3.97818425008326e-05
-5.38334300100592e-06
-1.27774244897833e-05
-5.28342165197232e-06
-3.79332351536512e-05
-2.70533764064064e-05
-5.86880375196289e-06
-3.46771268178693e-05
-1.40672603237654e-05
-1.56801283208691e-05
-9.26136891284025e-06
-1.43061064381471e-05
-4.52208935261968e-05
-9.71852929496835e-06
-9.65304739281354e-06
-2.52399872527043e-05
-2.40901549713792e-05
-2.02656663320337e-05
-7.08573295552347e-06
-7.96712082096524e-06
-3.39716242598149e-05
-2.35827929893806e-05
-9.34591545016064e-07
-1.56072047080668e-05
-1.25526275754696e-05
-2.50989688437116e-05
-9.08986912098483e-06
-1.8914301462437e-05
-1.82488499438141e-05
-2.42609883227778e-05
-1.89968156340503e-05
-3.11918316722166e-05
-7.99235483195321e-06
-1.44245065122954e-05
-2.39780830953584e-05
-8.85530272717927e-06
-1.85080593007316e-05
-1.66310900769355e-05
-2.00124201031941e-05
-1.05440680469399e-05
-2.42798946333631e-05
-1.88240405203353e-05
-2.80537025721443e-05
-1.1405011140852e-05
-1.14959154243959e-05
-2.9417094106608e-06
-2.63128138873847e-05
-1.63079719238087e-05
-2.82684625322453e-05
-2.57981323119623e-05
-2.88375287098498e-05
-2.65230928575514e-05
-2.08951379641294e-05
-1.57287324337748e-05
-2.08088163612508e-05
-2.43200352731907e-05
-2.72719733269741e-07
-1.63565481282726e-05
-3.18257871936253e-05
-3.30053051701455e-05
-1.25735824446341e-05
-6.05854428834493e-06
-2.19354158657864e-05
-2.9200735287536e-05
-7.87201032956711e-07
-2.34653832480597e-05
-5.03104028340507e-06
-3.49283419285392e-05
-2.64599766582912e-05
-2.6454023602718e-05
-5.42565113603521e-06
-1.78862743493676e-05
-1.88370573541983e-05
-5.12381112721194e-05
-9.49185220572139e-06
-1.00293618754086e-05
-4.28058221312294e-06
-1.91979202701497e-05
-2.50922630194083e-05
1.809039923e-06
-3.12586193467024e-05
-7.06644159694356e-06
-2.56429131246528e-05
-1.85650028937288e-05
-4.0689843353934e-05
-1.66943240138329e-05
-1.60185456576389e-05
-1.94771556978033e-05
-9.0587468836597e-06
-3.35834969976888e-05
-3.42174800338161e-05
-3.65664603983824e-05
-2.48807259687309e-05
-3.06893389413101e-05
-1.75152176736428e-05
3.80193339046641e-06
-8.7678587288962e-06
-7.13377355573189e-06
-4.53201004923673e-05
-2.03341064713148e-05
-2.82971554416064e-05
-9.11504027786278e-06
-2.30962722755133e-06
-7.05950547294403e-06
-1.94709777330693e-05
-4.79124462098154e-05
-3.08871617931043e-05
-2.57291886766067e-05
-7.47410569415035e-06
-7.93355761579453e-06
3.30939988488351e-07
-1.57914834441262e-05
1.10678798710515e-06
-1.77514619531184e-05
-2.46251077924368e-05
-2.43965074960274e-05
-3.56059941936445e-05
-2.73567475764018e-05
-1.8989240150829e-05
-5.48398886009409e-06
-1.48103361127585e-05
-4.29958373678774e-06
-1.21054187042046e-05
-3.65828978139067e-05
-2.73083063309304e-05
-2.0738312008548e-05
-5.05446139835007e-05
-3.12896343204698e-05
-8.55410173567559e-06
-1.63540530845399e-05
-1.33798324107703e-05
4.25163617647659e-07
-1.70776951700249e-05
-2.21022932654238e-05
-2.59823741549638e-05
-3.55743512616375e-05
-4.93357991267197e-05
-2.6483923863353e-05
-2.69867173962633e-05
-1.4201629062581e-05
-1.92737580141091e-05
-1.32051825460914e-05
-2.23482896322046e-06
-5.82580806939564e-06
-4.29060004443984e-05
-1.2185769517819e-05
-7.37994241011853e-06
-1.93989598040006e-05
-1.2566082598496e-05
-1.56741471164804e-05
-4.77487820146001e-06
-2.95371108462446e-05
-1.24491041979907e-05
-2.7811667300691e-05
-1.70370951622893e-05
-9.98237750743887e-06
-2.13000753147038e-05
-3.89046394453717e-05
-7.06488662630742e-07
-2.91000861114336e-05
-2.77911902208836e-05
-8.99223531559307e-06
-2.86324996392399e-05
-1.26932137558136e-05
-2.46013884758264e-05
-3.91608586269671e-05
-1.47057260118051e-05
-6.61399794065965e-06
-1.73043052843361e-05
-2.5823160628759e-05
-2.08920599019317e-05
-2.08698076127484e-05
-1.77032503700355e-05
-2.51239815388179e-05
-1.49118738092477e-05
1.37606025957128e-05
-2.89268386372699e-05
-1.47754744762217e-05
-3.71462698320976e-05
-4.3442024066707e-05
-2.01378482234015e-05
-2.64672294000144e-05
-1.21917740652536e-05
-1.88004529764407e-05
-3.93432156998029e-05
-2.99476439973598e-05
-2.70852870179608e-05
-3.68560134129254e-05
-2.11191087697832e-05
-3.55108158401355e-05
-4.55533155895006e-05
-6.45606523295675e-06
-1.20736124945381e-05
-9.04508761712883e-06
-1.29192641545737e-05
-1.94563982083947e-05
-2.11695262761071e-05
-3.26562688575054e-05
-1.78317922967546e-05
-3.53716067168907e-05
-2.38026610183046e-05
-1.20993052366115e-05
-1.25842716406512e-05
-7.828299332635e-06
-3.03320608822029e-05
-5.64771203555161e-06
-8.4988240838131e-07
-9.75333524311995e-06
-1.50234439352034e-05
1.5812609379248e-06
-3.06629839128622e-05
-3.5580004921637e-05
-4.40698888188518e-05
-2.21855072520153e-05
-1.47985995822063e-05
2.25886235701324e-06
-2.78002859158849e-05
-5.45722301455744e-07
-2.23099569253945e-05
-2.2630835184881e-05
-2.80425231995509e-05
-7.12697857640851e-06
-9.1709807374607e-06
-1.4292803471945e-05
-2.91791994868672e-05
-3.69934929019767e-05
-1.45032639013606e-05
-3.2509640557977e-05
-3.33274575056595e-05
-6.39454357941746e-06
-1.97402875367448e-05
-1.08795505666793e-05
-7.24784153300515e-06
-1.99299414063072e-05
-1.82191351674316e-05
7.02093861587433e-06
-1.20881688368578e-05
-8.56910191247331e-06
-3.99351942177144e-05
4.18758775756089e-06
-1.61806306098591e-05
-2.57098155661418e-05
-1.23511585218598e-05
-1.53618809991101e-05
-2.17639469128698e-05
-3.05936162445031e-05
-3.69517279447636e-05
-2.34619508440174e-05
-2.34412902787571e-05
-1.08785552993352e-05
6.22668272876485e-06
9.48077126350778e-06
-4.48346161361615e-05
-4.74004235410912e-06
-1.84637927504297e-05
-1.59749033692437e-05
-2.77987348990852e-05
-2.31123031235218e-05
-3.18791961880711e-05
-7.20969000635977e-06
-1.65803499145548e-05
-4.09318096313516e-05
1.07752626678279e-06
-3.60020318234308e-05
-2.73669225940866e-05
-2.56309729670417e-05
-3.00615250674311e-05
-2.45517159726997e-05
-1.98311470042096e-05
-1.49698417756704e-05
6.1512629932425e-08
4.00813036902908e-07
-1.92446290782287e-05
-4.15094766771939e-05
-1.53578685109999e-05
-1.61436195365103e-05
-6.82607011091422e-06
-2.60719833098635e-05
-2.3147748214568e-05
-1.34800218232145e-05
-2.81326012994569e-05
-1.88684609485087e-05
-3.80987819084181e-05
-1.81259437899686e-05
-9.76666928154529e-06
-3.03306786859944e-05
-2.59329774701686e-05
-4.39443588702944e-06
-7.57803792178345e-06
-3.73230386981665e-05
-9.18238704506623e-06
-1.27832371199547e-05
-4.4017871305136e-05
-1.44611674716195e-05
-6.72900976220648e-06
-3.68567997721788e-05
-1.94400419457197e-05
-3.15916381538128e-05
-2.9244734590888e-05
-5.4926457009378e-07
-2.26350763491244e-05
-8.31440722177895e-06
-4.2507858873346e-06
-8.30198717420206e-06
-2.47773911306051e-05
-9.6115017930904e-06
7.96424535000198e-06
-2.89478187771841e-05
-1.95976647111315e-05
-3.50303161180628e-05
-1.59507216327935e-05
-8.3650488849481e-06
-1.12971402260713e-05
-2.30753665745116e-05
-2.50723412536822e-05
-2.86057521270825e-05
-2.69701259899732e-05
-3.91323914005588e-05
-4.44815436398365e-05
-7.40167029856655e-06
-1.03538068732042e-05
-2.12939431657876e-05
-2.75040275242485e-05
-1.69744396402171e-05
-3.28849166382754e-05
-3.41055669445958e-05
-1.42141829631967e-05
-1.09890002663397e-05
-4.26438421670536e-05
-3.57843213494701e-05
-3.11561159501536e-05
-1.78462417379878e-05
-7.8540561092575e-06
-1.08607380631302e-05
-2.87524956982962e-05
-3.49341519632613e-05
-1.06924766948186e-05
-2.77785691666059e-05
-1.52575518247729e-05
-1.44840648250232e-05
-3.00865466044972e-05
-1.80017101885771e-05
-1.98003891307037e-05
-2.33372315076337e-05
-1.14321591903107e-05
-1.7734330268849e-05
-9.11133092672329e-06
-1.98869317489089e-05
-1.62745884505524e-05
-2.24143866085876e-05
-1.07281185283897e-05
-2.18248434686164e-05
-2.37404201349314e-05
-2.32961486516308e-05
-1.10930750932015e-05
-3.36832887750207e-05
-1.2516127294048e-05
-1.25137828243463e-05
-1.3491644670242e-05
-3.87680656784995e-05
-3.4801610910284e-05
-5.62801965502293e-06
-1.38597029558848e-05
-2.4528269726995e-05
-2.75394343468457e-05
-1.969451687093e-05
-1.68856313217774e-05
-1.70181655869898e-05
-2.71196512844494e-05
-7.19564204570751e-06
-2.59257638303117e-05
-2.46217408035365e-05
-2.25692299029297e-05
-7.98450865404145e-06
-2.44327327538581e-05
-2.93416111229683e-05
-2.11226610719717e-05
-3.53088707228686e-06
-7.43514944047481e-06
-2.17317121719442e-06
-2.85190359361635e-05
-3.91368892995779e-05
-2.38131734323383e-05
-2.99675534178708e-05
-2.51581760881538e-05
1.14684256878944e-05
-1.22025125243073e-05
-2.32498502795323e-05
-2.36193564475729e-05
-2.29065769351845e-05
2.82864100163691e-06
-5.29035540220928e-06
-2.15129665579615e-05
-4.16225222574588e-05
-1.957485890406e-05
-5.290322845053e-05
-1.48031622667579e-05
-2.00526023658544e-05
-3.73344096483086e-05
-2.50170872742001e-05
-1.16415597044909e-05
-1.46688857403229e-05
-4.28506814863885e-06
-1.23988847879806e-05
-2.1276522568493e-06
-1.45486056686429e-05
-6.5589545811675e-06
-3.44516013586664e-05
-2.45703991403636e-05
4.59466105592164e-07
-4.19991086816794e-05
-1.87988227673318e-05
-3.54167850245921e-06
-3.02749705058593e-05
-3.2065823729069e-07
2.72358086741019e-06
-3.32335105587279e-06
-1.48056950272825e-05
-3.64632967929046e-05
-2.33018591092101e-05
-2.94414918923527e-05
-2.68838679777127e-05
-1.18977921416175e-05
1.22076314384022e-06
-1.65418490629969e-05
-3.47261005324967e-05
-1.90329000257593e-05
-9.35711872150799e-06
-1.02992872991014e-05
-4.17647057555221e-06
-2.8752543507442e-05
-1.21531279591048e-05
-1.21845480851706e-05
-2.35410853256451e-05
-3.07754015945222e-05
-3.40385382562278e-06
-4.36301786171919e-05
-2.5884690455988e-05
-8.59784952912518e-06
-4.10359477240258e-05
5.618964718163e-06
5.18718735025816e-06
-2.13487350461559e-05
-1.45808101408967e-05
-1.08086064159486e-05
-1.34448172960713e-05
-1.82145554012946e-05
-1.76188840770856e-05
-2.30924285792577e-05
-3.38224791998835e-05
-7.4721437928371e-06
-3.72688220635831e-05
-1.32027493665012e-05
-3.64133448602048e-05
-4.17815681398747e-06
-2.40660420575065e-05
-1.98389798355345e-05
-2.41624054267761e-05
1.69571102308401e-05
3.07002949239323e-06
2.70486685269106e-06
-1.34924814082634e-05
-2.96494752064109e-05
-2.28071499766144e-05
-3.96341360850399e-05
-1.52212152289618e-05
-2.89352254450917e-05
-2.90439707915888e-05
-2.60226998183783e-05
-2.35310222510611e-05
-1.04412149122511e-06
-2.28947381084389e-05
-1.47480605355017e-05
-3.49131309694896e-05
-2.34336919976451e-05
4.20829340103617e-06
-8.95870295170492e-06
-2.60184307680061e-05
-1.76456038387288e-05
-1.84605343926241e-05
-2.31264797401703e-05
-3.07150066416786e-05
-1.03371056225077e-05
-1.83374809150908e-05
-5.09953085545755e-05
-2.26897287358591e-05
-8.43424462194027e-06
-2.53684503035092e-05
-2.68614719620479e-06
-3.25287841536016e-05
-3.1062836787589e-05
5.14933953994457e-06
-1.85197529069977e-05
-4.83504388983129e-05
-7.43546014466401e-06
-7.70809974551822e-06
-2.31639607163942e-05
-1.83530030671906e-05
-2.04850519045526e-05
-9.80802918183344e-06
-1.60434389355285e-05
-2.56951708260436e-05
-2.25720005381268e-05
1.13353987881888e-05
-1.77483401159064e-05
-1.61276850272331e-05
-1.32391696303956e-05
-1.72345216468893e-05
-8.98409324811656e-06
-2.68073033954298e-05
-3.30223063086813e-05
-1.52993529057153e-05
8.89105670221618e-08
-1.29871313598723e-05
-3.30741611565688e-05
1.37807894287227e-05
-4.12917193986068e-05
-2.40222138518255e-05
-3.91164102287084e-05
-2.16023793253955e-05
6.36208183138345e-06
-2.3678741056564e-05
-2.52277820821095e-05
-6.63677244173897e-06
-4.35541648303551e-05
2.30714478268607e-06
-1.85624441073909e-05
-1.80497048480033e-05
-2.31717389120907e-05
-4.18274678418527e-05
-3.53845683890391e-05
-1.38344055687241e-05
-4.00345871634061e-05
-1.8662805068298e-05
-1.87590033963024e-05
-1.96197256929373e-05
-1.71089398370137e-05
-6.72996704770266e-06
-3.3220674942983e-05
-1.7990766007122e-05
-2.41082846639085e-05
-4.9847640100549e-05
-1.89213525722924e-06
-1.30004572323411e-05
-1.65420361294888e-05
-2.66736654276917e-05
-2.71515892620228e-05
-3.60758601820363e-05
-1.95503388971578e-05
-7.15602256613012e-06
7.78244222221736e-06
-3.68203910836779e-05
-4.2220483550082e-05
-1.53215549068899e-05
-1.20749339838142e-05
-1.68427957999303e-05
-1.66022208497096e-05
1.61526469136677e-06
-6.9916066170914e-06
-2.86710500653601e-05
-1.53863474346523e-05
-2.00970094140443e-05
-1.71398359617178e-05
-2.32542812934945e-05
-5.27600313821771e-06
-2.36693669862149e-05
-3.35327401179471e-05
-1.62079085966382e-06
-7.21583511938082e-06
-7.29782426012845e-06
-7.9638055920851e-06
-2.35958825465294e-07
-1.41822884007449e-05
-3.55687730316933e-05
-3.07342972043034e-05
5.53373653732548e-07
-1.53458641895565e-05
-1.94603386170481e-05
-4.10402875506546e-06
-1.49296563484679e-05
4.88853431587287e-06
7.48488916198436e-06
-2.60803143041695e-05
-3.0639974272894e-05
-2.13549310016708e-05
-1.12536886399455e-05
-2.68067078815246e-05
-1.96865808286493e-05
-1.44603616695595e-05
-3.99527600026186e-05
-9.78744176748059e-06
7.101236589655e-06
-2.08952411086119e-05
-5.06762376401404e-06
6.15852894131011e-06
-2.9182158878424e-05
-2.85428342158908e-05
-1.30704395620394e-05
-1.53767313608782e-05
-2.22836490365926e-05
1.32409703904694e-05
-2.48144149973775e-05
-1.29402348393016e-05
4.54223420776823e-07
-3.02510755526642e-05
-3.40952508105165e-05
-6.39199119577597e-06
-8.22790777847266e-06
-4.6774038466952e-06
-2.48596463483432e-05
-3.18496075089648e-05
-8.43247490784823e-06
-1.50890765067548e-05
-2.7880920180348e-05
-1.966258497572e-05
-3.00485789578068e-05
-1.94071059866064e-05
-3.93232765432863e-05
-3.16754417578136e-05
-2.40881859527514e-05
-5.85886843527326e-06
-1.88206184014097e-05
-1.87701290201686e-05
-2.1647632091328e-05
-1.17554174330394e-05
-1.49301880471961e-05
-2.80709643180066e-06
-1.54741196334985e-05
-1.52467437727314e-05
-1.11453037000528e-06
-1.09901655642594e-05
-1.49500460647381e-05
-1.38089897327815e-05
-3.07722978557102e-05
-2.83057669581269e-05
-1.68971715077667e-05
-2.39541849989758e-05
-1.48991077942004e-05
-2.16336241173941e-05
-1.21170782995253e-05
-6.29259810754676e-07
-2.7390320478242e-05
-4.49832765247701e-05
-3.45428060517037e-05
-1.39544390156183e-05
-2.21287993793581e-05
-1.91670213345971e-05
-1.69414037710367e-05
-1.30442559955037e-05
-3.8162750213964e-05
-2.12443880678065e-05
-3.27622735163869e-05
-1.69314645283337e-05
-1.4682547099446e-05
-1.51721506924176e-05
-1.53739408176484e-05
-1.67399416303358e-05
-1.31179503948965e-05
-8.52959415311917e-06
-5.67573098092765e-06
-2.10431924874307e-05
-1.34742805901787e-05
-1.29704821996198e-05
-2.80228099380029e-05
-1.74135031479108e-05
-2.34421725935265e-05
-1.0793975555202e-05
-1.95371343649035e-05
-2.8219354446193e-05
-2.927026174722e-05
-4.46088410494278e-06
-3.23434800920592e-05
-3.06428097633853e-05
-1.37073947479018e-05
-5.74638150959626e-06
-2.42435378627461e-05
-2.24773797505226e-05
-2.64373859996335e-05
-1.14596881839879e-05
-5.11756986861512e-06
-2.27608845546195e-05
-1.937212831855e-05
-1.52920663905422e-05
-1.83128279793254e-05
-2.64362083808322e-05
-1.7069496680875e-05
-1.218614406834e-05
-1.60262068008336e-05
-1.12997935950702e-05
-6.42500525478716e-06
-2.52687836037179e-05
-1.01851537873805e-05
-2.04278798012159e-05
-1.51623026075732e-06
-2.55579776452626e-05
-1.38795605764167e-05
-2.63278802475601e-06
-2.34425954139235e-05
-2.60628180521149e-05
-9.7455939494672e-06
-1.39621507370578e-05
-1.53430062844424e-05
1.38439296303779e-06
-1.18139816578892e-05
-1.29795125380507e-05
-4.46453013490287e-05
-4.55703964894438e-05
-2.50743816053897e-05
-3.2734777800787e-05
-2.3355959783932e-05
-1.13630937198347e-05
-2.72660661355568e-05
-8.96870894404632e-06
-3.95625938949503e-06
-6.79483918311124e-06
-6.64321611295974e-06
-9.10341511251094e-06
-2.99318877472137e-05
-2.02931600273662e-05
-2.53552132929753e-05
-1.33973499633371e-05
-4.47302229286512e-05
-1.30809713655585e-05
-5.25338316510114e-06
-1.52030509511243e-05
6.82668459556097e-06
-6.99434483648656e-06
-7.48507390074544e-06
-1.04317877979803e-05
-1.82623795043611e-05
-1.33647511706054e-06
-6.69501508750037e-06
-1.91153231217548e-05
-2.05464452679597e-05
-1.41013049284641e-05
-2.33004053925693e-05
-2.15112664879537e-05
2.80339959768557e-06
-1.71267735070045e-05
-3.13543597853389e-05
-5.92804384568264e-06
-7.04754606614895e-06
-4.19635384315722e-05
-6.2809152215298e-06
-3.58053418027124e-05
-5.4866613281404e-06
-1.31894751515422e-05
-1.67037409554986e-05
-2.16605161131433e-05
-2.18021231588094e-05
-3.56036033552997e-05
3.32529469754009e-06
-2.71526303928736e-05
-4.8016657802898e-05
-3.96410545285163e-05
-1.25474850940984e-05
-3.94085758878173e-05
-2.3277125675156e-05
-2.78553992017266e-05
-7.12172840351365e-06
-3.20065476741569e-05
-2.81108787167736e-06
-2.57248278310857e-05
-2.19750101042175e-05
-1.41536904349808e-05
-1.51296909779864e-05
-1.01800021674866e-05
-2.39913758402519e-05
-3.31658189329057e-05
-1.09710969700923e-05
-1.82694629327241e-05
-2.11274733700144e-05
-2.71863782786605e-05
-3.35796251386347e-05
-2.87096230542707e-05
-2.14011289124019e-05
-3.34717205242616e-06
-1.80090702371549e-05
-1.9144289864299e-05
-6.54204600359451e-06
-2.72010637017246e-05
-4.26780606856026e-06
-1.01894277556496e-05
-1.86140749161694e-05
-4.69712910679148e-05
-1.52035318347098e-05
-1.2163856989252e-05
-1.54762147333123e-05
-8.93529221154155e-06
-3.53237393354265e-05
-3.69860884483503e-05
-2.39260666999105e-05
-8.89691993778869e-06
-1.3736557985077e-05
-2.50452571582685e-05
-1.03023263951152e-05
-4.58994721790924e-05
-1.73979698461025e-05
-1.84053602801407e-05
-1.71844865652234e-05
-9.56039353988625e-06
-3.59783308253273e-05
-1.92729796497166e-05
-9.37073251344027e-06
-2.88996931330464e-05
-1.93692129020895e-05
-1.79456810521982e-05
-1.09117619500817e-05
-2.11444573267248e-05
3.78906477982044e-06
-3.64241554494184e-05
-2.82908172605628e-05
-2.71682963037875e-05
-2.98572791782098e-05
-2.49523588082594e-05
-1.24969850533883e-05
-2.39339399046449e-05
-3.25994134121177e-05
-2.5835788907853e-05
-2.50332959580761e-05
-1.98849018113209e-05
-1.87373303444145e-05
-1.30654334320666e-05
-1.29485676964489e-05
-1.86388949881542e-05
-3.61002460988925e-05
-6.9664085139487e-06
-1.68593796536285e-05
-3.52864721000522e-05
-1.33383334258195e-05
-1.45764119864114e-05
-3.51401258303896e-05
-3.13054858856105e-05
-1.12996833524807e-05
-2.65052914165214e-05
-2.02445544273133e-05
-3.106823953384e-05
-1.42362283971786e-05
3.70926910963044e-06
-2.79810480142503e-05
-2.42762165467582e-05
-3.15018494611946e-05
-2.20557084299119e-05
-1.74275427898244e-05
-2.05191826193263e-05
-6.8824028693382e-06
-1.5524586562555e-05
-1.4594818631754e-05
-5.17208701094229e-06
-1.11781950977157e-05
-2.84693986219288e-05
-1.98139785186553e-05
-2.48902985936286e-05
-2.87316243821076e-05
-1.38058730751735e-05
-2.31497242362222e-05
-2.28196124131152e-05
-2.89812944738448e-05
-2.22692808445868e-05
-2.67585122037556e-05
-1.0429267888485e-05
4.67710242024377e-07
-5.52196427588249e-06
-2.21577572206339e-05
-1.7611798275698e-05
-1.32420941872447e-05
-1.45466007899195e-05
-2.55708081522189e-05
-1.6493642649671e-05
-3.24431034497467e-05
-7.26327766344266e-06
-3.34339541770607e-05
-1.54512957397194e-05
-3.82204271873589e-06
-2.2726281500405e-05
-1.28185046970737e-05
-4.98430961373955e-06
-1.6016401476373e-05
-3.49705041722174e-05
-1.47963686925091e-05
-3.64834555703071e-05
-3.96843593398236e-05
1.87857560665324e-06
-1.56378829196696e-05
-1.85480508790939e-05
-1.4066144667277e-05
-2.5270830283449e-05
-5.80749490476367e-06
-1.47966346854597e-05
-1.86360593246993e-05
-2.53963337780732e-05
-2.39186099258524e-05
-1.57095307126246e-05
1.37984763601973e-05
-1.52330239842084e-05
-2.22563649962106e-05
4.84065772112274e-06
-4.99038045959467e-06
-9.426039895001e-06
-1.2745512054893e-05
-1.95879082782145e-05
-1.34590484453747e-05
-2.99739165814705e-05
1.98938532441985e-06
-2.14686598160385e-05
-1.58192238155389e-05
-3.1754632180029e-05
-2.99402170124503e-05
-1.16680720708373e-05
-2.88040793706599e-05
-1.65200900781319e-05
-2.63921531533702e-05
-2.26340982252665e-05
-3.92730628860363e-05
-2.66137735463882e-05
-3.66384321328775e-05
-2.87880614938073e-05
-1.37158422789731e-05
-1.9204845478279e-05
-4.26284840772114e-06
-3.56424262129547e-05
-3.49596367506259e-05
-1.34370964044777e-05
-2.10246431480223e-05
-1.69528642892197e-05
-1.72600592072973e-05
-2.7480837375968e-05
-2.94585068961939e-05
-1.60028716970129e-05
-1.29072908453141e-05
-1.21148198335542e-05
4.17828031764842e-06
-5.22884464131047e-05
-3.62795299444363e-05
-9.54491478938389e-06
-1.76031661592638e-05
-2.84751001334072e-05
-1.62609518752287e-05
-1.45572702583578e-05
-2.6561279588289e-05
-2.18127623163879e-05
-3.16691613785877e-05
-1.47535064836256e-05
-2.33105755050282e-05
-3.25542238376021e-05
-1.28855763340675e-05
-2.01883013342363e-06
-1.0255979655744e-05
-4.4146867868474e-05
-1.73254901659866e-05
-2.56499331637953e-05
3.23356571198722e-06
8.22212587059931e-06
-9.6107364525028e-06
-9.04891398728575e-06
-3.39204878888962e-05
-1.52997908639289e-05
-2.03323514222039e-05
-3.20207089337565e-05
-2.67499578479275e-05
-1.68297628285189e-05
-1.32341213604935e-05
-2.46922183454113e-05
-2.16696715396069e-05
-3.34825489334514e-05
-2.65567086619191e-05
-1.5796864037948e-05
-1.1828093737631e-05
-2.02434203705007e-05
-3.57908975342272e-05
-3.98866139701463e-05
-7.3028839973627e-06
-3.38255743257032e-05
-2.70382088844599e-05
-2.46637439879622e-05
-2.76586656607032e-05
-2.50162531932964e-05
-1.78518305855117e-05
-2.94838988413627e-05
-2.43915361963601e-05
-2.81631665417066e-05
-3.0079055443991e-05
-8.13621901876797e-06
-3.99334658434802e-05
-3.18092102631512e-05
-2.8495591896847e-05
-2.56599506888646e-05
-2.38820607655381e-05
-1.93977370119331e-05
-4.88179053633473e-06
-1.32416147214868e-05
-4.07360910365836e-06
-2.80496064493831e-05
-7.90278377177402e-06
-1.07190765984276e-05
-2.14423095524225e-05
5.12805650004019e-06
-1.6214554484885e-05
-3.0145477433366e-05
-3.53314413632451e-05
-1.4050240106481e-05
-3.61288624498972e-05
-2.31250311418027e-05
-1.87821349518531e-05
-7.02760945442212e-06
-1.29283872149395e-05
-1.71008660307014e-05
-2.96034736114271e-05
-1.64620501518949e-05
-4.69356831307297e-06
2.63269630219219e-06
-7.58580853757893e-06
-1.80700428560253e-05
-1.74124700615061e-05
-2.15921310503319e-05
-1.48941184291355e-05
-1.55659691480269e-05
-1.54599017522022e-05
-1.6586682892413e-05
-2.72991855531256e-05
-9.84933319758254e-06
-2.20202479281701e-05
-7.94170750276479e-06
-2.26815240836965e-05
1.1110224095036e-05
-2.27650653685069e-05
-5.12273774743772e-06
-1.7630882075413e-05
-1.22685543088157e-05
3.34985455199014e-07
-2.09150931710128e-05
-2.87534284876931e-05
-3.65958560705479e-06
-1.12994751613878e-05
-3.83692330625397e-05
-2.80427151862548e-05
-3.35570539847694e-05
-2.77807899321816e-05
-3.69634203879558e-05
-1.74906317778896e-05
-1.17842495698762e-05
-3.20312052415264e-05
-3.77392320150011e-06
-1.21042789433853e-05
-7.24194881912557e-09
-5.92011960736671e-06
-3.6602728047526e-05
-1.9402016686869e-05
-3.25159669625426e-05
-2.19982901907825e-05
1.6354772611506e-06
-1.17593425192561e-05
-2.58896435887341e-05
-1.69634273755358e-05
-1.47804409111929e-05
3.37791006133199e-06
-1.5323256298278e-05
-2.57358290492894e-05
-1.4145725358549e-05
-2.42845509421899e-05
-2.73035220132168e-05
-2.92014184808723e-05
-4.53094044337413e-05
-5.37505020464069e-06
-6.2907150483552e-06
-2.63237976538212e-05
-1.19292877924277e-05
-3.15110317801929e-05
-1.06348960115885e-05
-1.43444969950721e-05
-1.55887821462347e-06
-1.18238160852818e-05
-1.42342652595941e-05
-1.46381086985363e-05
-2.36690448284769e-05
-8.13607896609388e-06
-1.43300207160981e-05
-2.11630603848254e-05
-3.82576178278462e-05
-1.52662662086668e-05
-2.48410884471633e-05
-2.15340682026284e-05
-2.14999982045761e-05
-2.89921597757711e-05
-2.3307343773447e-05
-1.89088435499834e-05
-6.85436544893453e-06
-3.52024797065797e-05
-2.48642343133089e-05
-1.15372526575131e-06
-7.78474279200531e-06
-3.37037676563848e-05
-1.61865831921087e-05
4.50068301496734e-06
-1.33917219478218e-05
-1.00591480861138e-05
-1.35127203168007e-05
-4.37015279645928e-06
-3.47099606402853e-05
-2.18571025923998e-05
-2.76855455072332e-05
-3.12000987838223e-05
-4.36701118385354e-05
-7.39855968504188e-06
-6.74050951213114e-06
-7.46162653614701e-06
-1.29577868954999e-05
-2.49734216370124e-05
-3.34262406823785e-05
-3.54838395504845e-05
-5.33172456986892e-06
-3.55010781424572e-05
-3.26967483127364e-05
-2.92735653509121e-05
-1.01215815719004e-05
-3.22234099085355e-05
-1.27068528720439e-05
-3.18603118808803e-05
-1.39057988799715e-05
-1.3189343059579e-05
-3.37349726895792e-05
-2.66575373086735e-05
-2.72911812524685e-05
-3.91825244787186e-05
-1.10200300305032e-05
4.86068606912627e-06
-1.51142007341112e-05
-2.77427871473366e-05
-2.1785671278332e-05
-2.44771310415807e-05
-1.72926288986694e-05
-1.08312399649319e-05
-1.76359772450973e-05
-2.3748179044379e-05
-1.33817504906833e-06
-1.99435522436058e-05
