# Supplementary material for: Research on computational propagation and identification of mine microseismic signals based on deep learning
Source: PLoS One. 2025 Oct 22;20(10):e0334641. doi: 10.1371/journal.pone.0334641 (PMC12543183; doi:10.1371/journal.pone.0334641)
Supplement: S3 Data — (ZIP) [file pone.0334641.s003.zip › 000100500002858.xlsx_0.txt_24.txt.txt]

-1.19843135174331e-05
-2.9389588462983e-05
-3.84010935377774e-05
-1.79386683480128e-05
-1.43707397198496e-05
-1.24074618340651e-05
-4.52230879780367e-05
-7.48876508457005e-06
-1.21317635382522e-05
-2.18976464167514e-05
-1.52193235800739e-05
-1.3975332358759e-05
-1.33209470541857e-05
-1.47825073324153e-05
-3.70604210948763e-05
-2.39581400408699e-05
-2.57611190013912e-05
-7.47652485443799e-06
-2.39061018131602e-05
-3.28601915256204e-05
-1.24050320891846e-05
-2.39043233931565e-05
-6.86116095114815e-06
-2.22886509013445e-05
-3.17341906704064e-05
-1.56204714324019e-05
-2.30147468935208e-05
-2.12657068489824e-05
-3.83727197737077e-05
-1.79032067135914e-05
-1.18810225755189e-05
-1.7853573386803e-06
-2.7122471202979e-05
-2.07041657822762e-05
-4.98984505834265e-05
-3.09742617655983e-05
-2.44104233900759e-05
-6.26323447066105e-06
-6.74881704685987e-06
-2.99366528967915e-05
-3.04201082039502e-05
-2.65357311369104e-05
-2.15837434407714e-05
-2.17588138984478e-06
-2.20407194905278e-05
-3.98295210511194e-05
-1.99140684305374e-05
-2.18166674325884e-05
-1.47823468321122e-05
-1.29590051730882e-05
-2.13935465195313e-05
-2.87155905890661e-05
-2.94518523297388e-05
-2.83860991206347e-05
-2.80871734466829e-05
-3.66745678099533e-05
-2.59398276029513e-05
1.11757922878396e-05
-4.24394929532749e-08
-2.35808697351445e-05
-2.56028733367416e-05
-3.32324400765725e-05
-3.68961635671894e-05
-2.10295003108897e-05
6.98219680140065e-07
-3.39403471530969e-05
-4.41470565354894e-06
-2.43048075970103e-05
-2.29154004932819e-05
-2.64673176839066e-05
-1.85358293199912e-05
-7.41688049181932e-06
-2.94749249302233e-05
-1.47170033791648e-05
-4.81274153211399e-05
-2.60026826987147e-05
-3.02811766117022e-05
-2.08122565647844e-05
-8.57670303333295e-06
-7.15360511816769e-06
-1.15547316371842e-05
-2.00518749234261e-05
-2.56610569370509e-05
-2.24397506684079e-05
-1.64479387313928e-05
-1.66767102129165e-05
-1.71389263597796e-05
-7.02304751958379e-06
-2.63526967002721e-05
-8.02604795909768e-07
-2.41270964642507e-05
-2.78041527137987e-05
-5.90204824710476e-06
-1.74349345082631e-05
1.23852031295899e-06
-1.13158097865764e-05
-3.53126649441546e-05
-2.01217390167574e-05
-3.18517069796334e-05
-3.06333351282891e-05
-1.4184077520116e-05
-2.50054459004728e-05
-2.722238775753e-05
-2.85184944441644e-05
-2.71380756196777e-05
-3.22368425671303e-05
-2.22291050350492e-05
-2.52915334872094e-05
-2.59853464296484e-05
-3.57906303111364e-05
-1.21113541431338e-05
-2.13886507507189e-05
-4.47909064307081e-06
-2.88878099454165e-05
-1.56421205462353e-05
-3.23813100275616e-05
-4.99482006003618e-06
-1.36523130615563e-05
-1.78712976343147e-05
-3.10206942393416e-05
-5.12762302011919e-06
-6.05160758245215e-06
-6.69355167034914e-06
-3.56273970063186e-05
-3.35380975414297e-05
-2.1925802563833e-05
-2.73402620963114e-05
-2.67691691494298e-05
-6.66529951966438e-06
-2.43365944667006e-05
-1.74454379091351e-05
-1.22691161956791e-05
-2.31015069234228e-05
-7.25882834543668e-06
-3.16610605718067e-05
-2.11519382104562e-05
-9.92150498614548e-06
-3.44390220222143e-05
-1.66709937610515e-06
-1.78783127152685e-05
-2.80110624738502e-05
-1.86599896963238e-05
-2.89209989354726e-05
-2.47698470022148e-05
-1.69189749091593e-06
-2.43741582482019e-05
-1.1489009972905e-05
9.2910945012459e-07
-2.84298651865293e-05
-2.00302608870087e-05
-1.96603566913309e-05
-1.27361249719767e-05
-3.04699541921816e-05
-1.94209796484041e-05
-7.7487748614833e-06
-9.42704939511359e-06
9.48151776836865e-06
-2.50284110774737e-05
-2.25991862440674e-05
-1.93203729330489e-05
-3.37492651128164e-05
-3.18965699205365e-05
-2.74422145545257e-05
-1.29332994101536e-05
4.0396592297774e-06
-5.61003697762003e-06
-9.2708789688868e-06
-1.48721168895247e-05
-2.92996981429321e-05
-2.50102285352042e-05
-2.27434601803485e-05
-1.54015251521708e-05
-2.04930089015476e-05
-2.40142729217935e-05
3.56542820945218e-06
-1.72869419631034e-05
-3.16237689720882e-05
-1.84785710104135e-05
-2.89551464794907e-05
-6.45794746077406e-06
-9.83972182933626e-06
-3.24935661520255e-05
-3.09826970074301e-05
-1.07438787643965e-05
-2.79285097314439e-05
-6.51085722619294e-06
-2.37372324375902e-05
-1.68189783399175e-05
-2.40302196972765e-05
-7.76778879095425e-06
-2.23489661061712e-05
-2.39913370134225e-05
-4.14115741356871e-05
-2.58437325105697e-06
-2.67515865944534e-05
2.83604774534761e-06
-2.12992256993811e-06
-2.89390506883467e-05
2.72967946093797e-06
-3.74119531401052e-06
-2.2146266664225e-05
-1.3362469464925e-05
-2.95507500597933e-05
-2.79345204314182e-05
-3.25487897222621e-05
-2.29310045551863e-05
-1.82072051898908e-05
-2.27018734531302e-05
-1.57724445100851e-05
-1.93686391213602e-05
-6.29120607638056e-06
-8.36601161072093e-06
-1.61534947315453e-05
-3.54709836870023e-05
-7.36704173167134e-06
-2.2018476226765e-05
-1.89054050726786e-05
-2.47786047712757e-05
-2.81694194086662e-05
-1.98821389150055e-05
-2.37761463108364e-05
-1.53455438833128e-05
-2.14503194183165e-05
-1.90183870385969e-05
-2.66523005842506e-05
-2.66163528459451e-05
-2.36731568015093e-06
-2.37684810125362e-05
-2.07618700273384e-05
-1.76913724403159e-05
-2.47721813079577e-05
-2.4959982432665e-05
-2.79535439273983e-05
-2.46565331746562e-05
-2.34807056865627e-05
-2.08937162649037e-05
-3.06316939808986e-05
-1.02825036613354e-05
-2.10030546461961e-05
-2.16667847289855e-05
-2.38179137184852e-05
-5.21705473674207e-06
-7.6988359279762e-06
3.76219179164757e-06
-2.81196465543813e-05
-1.89457310720858e-05
-5.12780397937438e-06
-2.82822930186092e-05
-1.57441308023795e-05
-4.52094305013982e-06
-2.31712919415078e-05
-1.07351081505208e-05
-3.36194473903114e-05
-2.45678144909198e-05
-1.00155828216403e-05
-2.43180937317893e-05
-1.64673473708725e-05
-5.34115858682132e-06
-2.04638061825311e-05
-2.34934903761323e-05
-1.75519354089458e-05
-3.68967966636603e-05
-2.4267047627208e-05
-3.27217403540353e-05
-1.49488825117408e-05
-3.3713859247472e-05
-2.49776917708967e-05
-1.28485812206404e-05
-3.71463971504505e-05
-2.10970382265033e-05
-1.98651705359625e-05
-1.86118181258535e-05
-1.15437645746341e-05
-9.54170595130166e-06
-2.34215171882486e-05
-3.91715563624124e-06
-1.62233325951347e-05
-1.65572355830074e-05
-3.31437557738734e-05
-6.79347576032011e-06
-2.43536480189851e-05
-3.24642247488451e-05
-1.07421425885321e-05
-2.60861588509722e-05
-4.27185780683038e-05
-3.89962492270936e-05
-2.27233871284007e-05
-1.42803571069555e-05
-2.88064872804287e-05
-2.82809429680788e-05
-2.74498583386e-05
-2.4428737061812e-06
9.12119959231961e-07
-1.15002627577784e-05
-2.45693244685836e-05
-1.21701570516801e-05
-2.12228188453535e-05
-4.54848326425105e-05
-2.14491225879293e-05
-1.941552211472e-05
-4.47582034696531e-05
-2.18628356843044e-05
-3.32673897745822e-05
-3.284955204005e-05
-2.18165952139022e-05
-1.22163004246829e-05
-2.43293461911145e-05
-1.10306142863882e-05
-2.66678065128019e-05
-1.90850910511332e-05
-3.20201012518457e-05
-3.10082258885595e-05
-1.55503234836256e-05
-1.53112567298851e-05
-3.51296191894747e-05
-2.26646625203751e-05
-3.66673271047835e-05
-2.32957717976442e-05
-2.82746092162883e-05
-1.95186404787282e-05
-1.52844343073606e-05
-1.62505348947422e-05
-1.80763049646346e-05
-2.80999767487536e-05
-2.52704358954833e-05
-1.77539324017598e-05
-1.74101161229323e-05
-1.29187360086459e-05
-7.21110265183844e-06
-2.85239233652683e-05
-1.24979698699069e-05
-1.82781996594248e-05
-3.07981383046657e-05
-3.38558209343617e-05
-2.88544734803119e-06
-3.37224748467672e-05
-9.45463011459797e-06
-4.01705791455376e-05
-3.01019949829131e-05
-2.96643720235595e-05
-3.11610667321269e-05
-3.28256347482484e-05
-2.16187854807984e-05
-4.06467011720006e-05
1.52746101997821e-06
-1.2689526616974e-05
-1.64291953456214e-05
-4.76331613687823e-05
-3.03522406142576e-05
-1.35107189690731e-05
-2.86061304842491e-05
-3.54403606380756e-05
-1.6354634089231e-05
-1.54972699437975e-05
-2.67617123214589e-05
-8.98331879494571e-06
-1.87875264710508e-05
-3.04647027806807e-05
-9.67723853299915e-06
-2.72733259438494e-05
-1.26425924192452e-05
-3.91170149419599e-05
-1.67203111140338e-05
-4.43614921744782e-05
-1.66440857166311e-05
-3.75508567570143e-05
-1.32021035573802e-05
-4.92071062835052e-06
-1.29747516907726e-05
-5.47621381043722e-06
7.25333513334475e-06
-2.19321887000151e-05
-1.93365206780794e-06
-1.08636894568767e-05
-2.26801612452267e-05
-1.22138885810188e-05
-1.17579319420504e-05
-4.14389743046853e-05
-2.57753211534901e-05
-2.98180591729077e-05
-2.8315418334404e-05
-7.03613920439305e-06
-1.65596374508635e-05
-2.5125163579009e-05
-2.57744396036179e-05
-1.17085004495931e-05
1.44984405687765e-05
-1.80187939184251e-05
-1.03402534496991e-05
-3.59715505038386e-05
-3.39210111432443e-05
-2.22094769652894e-05
-2.22657970483845e-05
-3.43517925964902e-05
-1.71649479461757e-05
-2.55592999235622e-05
-2.67640103996999e-05
-1.33228496987971e-05
-2.02346243228115e-05
-3.5814340406049e-05
-3.45999562245362e-05
-2.17156414933836e-05
-2.59685852743794e-05
-1.51952048448557e-05
-4.83246490741171e-08
-1.91335587197721e-05
-1.33015921376224e-05
-3.22521265522163e-05
-3.10009830393826e-05
-2.34382611055674e-05
-1.90585121582448e-05
-2.41072536898717e-05
-1.86910440227759e-05
-1.64123993750968e-05
7.71950687960188e-06
-3.58300881914928e-05
-9.52476161935371e-06
-3.07940291172558e-05
-9.86157792810844e-06
-2.02569600664042e-05
-2.35824507290211e-05
-3.54675712200092e-05
-2.11677034516253e-05
-1.63112264492865e-05
-1.38460715327408e-05
-1.59408541358535e-05
-4.26960693624089e-05
-1.30566179028681e-05
-2.14879968432651e-05
-3.36871780882424e-05
-1.78598517308177e-05
-2.88400745061069e-05
-1.56643266021444e-05
-4.17434733110864e-06
-1.44736420787823e-05
-2.36653522459436e-05
-5.16098780690017e-05
-1.6571476354623e-05
-1.98079869056609e-05
-3.99201881091034e-05
-2.55618477818547e-05
-1.559858708433e-05
-2.14160533169882e-05
7.75194322620463e-06
-2.0397847538661e-05
-4.62340391048926e-05
-1.67857795491669e-05
-2.18374062323784e-05
-4.19423709650872e-05
-2.28757553687316e-05
-4.0368389409859e-05
-1.43400045880512e-05
-1.46006626966302e-05
-1.46034522957544e-05
-4.34440407650336e-05
-4.04457976280008e-05
-1.65972893009011e-05
-3.61514030537238e-05
-2.73416413883192e-05
-2.4156471605681e-05
-1.38334303073104e-05
-1.28755959155037e-05
-3.10913913905776e-05
-1.41761862837346e-05
-1.38169660786181e-05
-1.2712679709661e-05
-5.8074072510538e-06
-1.27932437758734e-05
-2.64325127638489e-05
-9.71882285386411e-06
-2.12514412482323e-05
-1.89705977437203e-05
-5.28101953584288e-05
-2.02948905025941e-05
-2.21474095954161e-05
-1.73012608103239e-05
-2.95597652191616e-05
-2.66852784641517e-06
-8.73489147374409e-06
-2.47413888878277e-05
-1.16154412154129e-05
-7.94968973313594e-06
-5.8784835229299e-05
-2.52888786712757e-05
-1.94033104175908e-05
-4.14114462211028e-05
-1.96339233455926e-05
-3.8990675386209e-05
-2.26574196248958e-05
-1.34891528108223e-06
-4.16348879911365e-06
-1.98150127511188e-05
-1.312243871573e-05
-2.12824135044477e-05
-1.58507696500514e-06
-2.57263555430507e-05
-1.8929142955205e-05
-1.12984527478718e-05
-3.13670334490054e-05
-2.03844842572424e-05
-3.04610917312193e-05
-1.80225889623806e-05
-2.19357761624356e-05
-3.7203954791201e-05
-2.24672107750272e-05
-2.20434377077093e-05
-2.40929825676654e-05
-3.21046947697466e-05
-1.83866275974197e-05
-1.23803791253049e-05
-3.40199709065844e-05
-3.01960387362209e-05
-2.01714801492316e-07
-1.97840843277536e-05
-1.59356531501391e-05
-5.07390036336366e-06
-2.61427335055198e-05
-5.72357764334074e-06
-1.87044842481513e-05
-2.6196210728663e-05
-2.79464826426536e-05
-5.65905620380284e-06
-1.31078692075653e-05
-2.54546467614154e-05
-2.27733727185241e-05
-1.38645775218336e-05
-2.83372231238502e-05
-1.48055423529273e-05
-1.38738263190221e-05
-2.14771721771225e-05
1.01732150402197e-05
-3.98651834884741e-05
-1.71287607405826e-05
-2.1015435552845e-05
-1.95596541212054e-05
-3.5042680884544e-05
-3.25874117809977e-05
-3.39684408523682e-05
-1.10045665828475e-05
-1.63403693927704e-05
-2.53513121548033e-05
-3.52793921220212e-05
-1.08525144438207e-05
-1.29405760236485e-05
-1.94291589317091e-05
-1.09033464796398e-05
-3.18325644923066e-05
-1.57106540303921e-05
-3.52726064091035e-05
4.23657558090766e-06
-2.20170554892588e-05
-2.18743692945668e-05
-1.08042084469486e-06
-1.16894131392982e-05
-3.44420264589524e-05
-2.0721434410381e-05
-3.10331739295013e-05
-1.45393612417929e-05
-1.5926095771033e-05
-2.96850656396937e-06
-3.18918229672591e-05
-3.4749260247947e-05
-2.13600323284122e-05
-2.60696325101951e-05
-2.87735005996507e-05
-2.51014342030445e-05
-2.77662108529516e-05
-1.72239039400944e-05
-2.09098117738872e-05
-2.82578753410824e-05
-4.31172543828083e-06
-4.64825677328587e-05
-8.25753479266291e-06
5.42667380981721e-06
-1.45238093430573e-05
-2.06492194551126e-05
-3.8688030789925e-05
-1.41822154815524e-05
-4.74992355042819e-06
-1.50207479243862e-05
-3.64718298175722e-07
-2.11031486812589e-05
7.78837908840509e-07
-5.93129371680037e-06
-2.24054889666993e-05
-2.17197561840314e-05
-2.91842138194491e-05
1.49999859439841e-05
-9.69827514281508e-07
-9.30117195489306e-06
-1.48702385563561e-05
-1.65378526181361e-05
-2.66297967902686e-05
-1.73519240906464e-05
-1.81233159675946e-05
-9.01125923117283e-06
2.87844316821952e-07
-2.54683454508512e-05
-2.25012239413949e-05
-2.2211589547392e-05
-3.3215996369895e-05
-1.92589785051636e-05
-1.57259469396052e-05
1.8592613713868e-06
-1.44280418155744e-06
-1.70746873133767e-05
-2.75038649720224e-05
-3.10714234219676e-06
-2.31845193265319e-05
-1.8242331549424e-05
-2.79533008439537e-05
-2.01008042957941e-05
-2.16763683290451e-05
-4.14493139902443e-05
-1.00371330057007e-05
-7.60763921677403e-06
-2.27353058804125e-05
1.40591154769913e-05
-3.68199975328834e-05
-2.50068529916212e-05
-2.41865722519822e-05
-2.50252434835614e-05
-7.96160856640256e-06
-2.12630075271672e-05
-1.40643987455346e-05
8.53788160299987e-06
-7.91114048619834e-06
-1.28419733581588e-05
-1.53056807420569e-05
-1.02712169826597e-05
-1.5550510222329e-05
-1.74531847567774e-05
-3.60066390695756e-05
-2.90173703643397e-05
5.193243216054e-06
-3.1780727601324e-05
-1.86339917947934e-05
-1.79435021171285e-05
-1.95899582740577e-05
-4.72889379718208e-05
-2.28771328343246e-05
-1.29820535619071e-06
-1.34406735841714e-06
-2.48820391325381e-05
-2.62367912199061e-05
-3.350741294386e-05
-1.3934777925533e-05
-2.20928261635848e-05
-2.98375275414469e-05
-3.39788772627221e-05
-1.95248148336506e-05
-2.1810139702776e-05
-4.09935901814886e-05
-1.9508192362402e-05
-2.4051148808114e-05
-3.79935622044919e-06
-2.69860479241264e-05
-1.23699318132617e-05
-2.42565835377779e-05
-1.57090463293919e-05
-2.00004256288763e-05
-3.10860615977191e-05
-2.19216144411808e-05
-8.62948167878559e-06
-1.40731024806947e-05
-1.99385901565847e-05
-2.88601400890354e-05
-3.26576705934917e-05
-3.41678279064894e-05
-1.21151585764431e-05
-2.17545597306834e-05
-4.84811713851631e-06
-2.51804960819546e-05
-3.54885715424275e-05
-2.40536164854212e-05
-3.37299409087149e-05
-2.15591678842046e-06
-2.02072076609748e-05
-2.7627133824444e-05
-2.51271689063199e-05
-2.07471577110925e-05
-2.92719711411712e-05
-2.87350643888195e-05
-7.10861467811847e-06
-8.53485454442835e-06
-1.94780886767101e-05
-1.17054605699117e-05
-1.13825743070405e-05
-3.1845886252474e-06
-1.9983459797738e-05
-3.1617337282761e-05
-1.08300372540658e-05
-9.1866725652995e-06
-2.30338814509301e-05
-2.63930835260732e-05
-1.29968303485077e-05
-1.78377990998149e-05
-1.84762125366729e-05
-1.2501353803549e-05
8.79456755565321e-06
-3.30022234265209e-05
-1.27643529417401e-05
-4.23658664262569e-05
-1.67618383301115e-05
-2.28391269557842e-05
-3.82932215016524e-05
-2.61586945782949e-05
-1.713524979167e-05
-2.53807263315709e-05
-9.24388853569314e-06
-1.8743589091723e-05
-2.81359902042927e-05
-3.01288101223043e-05
-2.25561547194195e-05
-1.8867123244953e-05
-2.4082018424073e-05
-2.02974035295623e-05
-2.0843946044123e-05
-5.41909833954325e-06
-1.17939825687189e-05
-1.1379822570032e-05
-2.42299438823105e-05
-2.23751136497893e-05
-3.07624951983827e-05
-3.51634540085054e-05
-2.76526751602426e-05
-2.81383465061582e-05
-3.22494846496236e-05
-1.52043078984055e-05
-2.47357827904408e-05
-1.00098416157006e-05
-2.087677665008e-05
-2.71778024072679e-06
-1.3658712704881e-05
-1.73745769812409e-05
-4.47808458200279e-06
-2.12667489764315e-05
-9.39618827211915e-07
-2.95403650669457e-05
-1.83607248308779e-05
-1.26574784975783e-07
-2.04959169584537e-05
-1.43254776065017e-05
-5.84889024377252e-06
-3.01851709820495e-05
-3.06894759697205e-05
-2.30212498085023e-05
-3.47538775592148e-05
-3.5662769446147e-05
-9.45410138575161e-06
-1.67697643939133e-06
-2.56387432294617e-05
-2.88565303521221e-05
-3.70932093163505e-05
-2.68500029467983e-05
-1.09694961272316e-05
8.30271397309956e-06
-7.60179154696643e-06
-5.47646556314593e-06
-4.68376666294514e-05
-6.90103108883151e-06
-1.4501686151901e-05
-1.44028138130974e-05
-8.04339715020662e-06
-2.70823632931049e-05
-1.94095335242254e-05
-3.89736401290203e-05
-1.74757733072365e-05
-2.19718986128652e-05
-2.54149845279102e-05
-1.23864472493979e-05
-6.00083448176314e-06
-2.65233868515644e-05
-1.99309836619542e-05
-3.68545410536531e-05
-2.65402524644641e-05
-5.24978111866511e-06
-1.45468266955133e-05
-2.17984602975815e-05
-2.32321005737961e-05
-2.31200998211209e-05
-1.26762799258583e-05
-3.12786679277792e-05
-1.82658748519406e-05
-1.32058807093441e-05
2.74918111044414e-06
-1.1177459667804e-05
-9.96523217276932e-06
-1.4546336050471e-05
2.6581127437548e-06
-3.19074520491813e-05
-2.51761390525643e-05
-3.25185462881717e-05
-4.60030491989091e-05
-2.49677266731784e-05
-1.97435685702322e-05
-5.00000676244498e-05
-1.21672852812515e-05
-1.10868801182812e-05
-3.00815594008865e-05
-2.44048625666e-05
-1.87468305365654e-05
-2.91778956263425e-05
-9.87169066536174e-06
-7.30668283587939e-06
-3.64717113039509e-05
-2.19057972007182e-05
-2.76460156489092e-05
-4.9366100573815e-06
-2.79639508458372e-05
-2.24828027225679e-05
-3.6463065838109e-05
-6.42486947858229e-06
-2.09353200472624e-05
-1.13051611183336e-05
-1.39719112974659e-05
-1.4701773966263e-05
-3.69233885363092e-05
-8.66781875064214e-06
-2.74501351484082e-05
-1.69812801591849e-05
-2.80907902047771e-05
-1.6245666191139e-05
-3.62638375787143e-05
-1.54161415079766e-05
3.47497932901661e-06
-1.44701191852116e-05
-2.73742424807559e-05
-4.27926637189737e-06
-2.20184522595003e-05
-2.33974100446412e-05
-6.500294583781e-06
-3.29806473636554e-05
-1.08754038143086e-05
-1.74890464682171e-05
-1.50500057058565e-05
-1.42244410297164e-05
3.88078866688661e-06
-1.81787539577658e-05
-4.3787199642193e-05
-5.39467869571648e-06
-2.49145650281179e-06
-3.75467360438124e-05
-1.11335878904956e-05
-2.44762094551849e-05
-3.00467555194993e-05
-2.41029492013762e-05
-1.6719839917139e-05
-3.38863872596619e-05
-4.89501602126274e-06
3.64484835699703e-06
-1.44149910125691e-05
-1.85977827756143e-05
-1.80348987667077e-05
-1.5893395452386e-05
-3.90871815019959e-05
-8.36541090373712e-06
5.76775370187245e-07
-3.41802235824161e-05
-1.81577117366937e-05
-6.35895778725842e-06
-2.13132564106584e-05
-9.1850742232911e-06
-1.75585615573098e-05
-1.72524221312866e-05
-3.16490089474598e-05
-1.85099922953542e-05
-2.19683318394981e-05
-3.65621041230907e-05
-2.59057741405666e-05
-2.87086447567796e-06
-2.69955312877094e-05
-2.46230476650325e-05
-3.5038112343138e-05
-1.19370907615034e-05
-2.80111188230002e-05
-1.07385770449753e-05
-1.86852746769506e-05
-4.2402673377444e-06
-1.84272465920594e-05
7.2036820019772e-06
-4.09562425767095e-05
8.9392163656899e-06
-1.10011007159931e-05
-3.36547440242558e-05
2.82132656569536e-06
-3.69234454270186e-06
-1.62779122624427e-05
-1.3284877416858e-05
-1.63138447155882e-05
-2.04021522916695e-05
-1.80244048707664e-05
-3.80031700552184e-05
-2.65543703233231e-05
-2.25727004477491e-05
-1.68517372203972e-05
-2.37443422100295e-05
-3.06183597126865e-05
-1.8882640858456e-05
-2.94715810714972e-05
-3.77014947785248e-06
-3.01797061014272e-05
-2.89962466477835e-05
-2.65266926143993e-05
-2.18605320079694e-05
-4.89605444550451e-06
-2.76353454115487e-05
-1.22597188547981e-05
-8.92485918581523e-06
-2.11277638606584e-05
-3.56785902232476e-05
-3.14387947952399e-05
-1.21059940866664e-05
-1.65831540925482e-05
-3.48677928172895e-05
-3.41250582036509e-05
-2.83732999099075e-05
-1.49961268773278e-05
-2.75702981262475e-05
4.75200934951853e-06
-1.60786810843051e-05
-2.11527759373637e-05
-2.3127552122195e-05
-1.67404090053311e-05
-1.76087064879646e-05
-2.13604229700371e-05
-3.22712713450987e-05
-2.19433092295747e-06
-3.57232740341134e-05
-2.30730444645863e-05
-1.90754650152719e-05
-1.5958191202938e-05
-3.86111203183539e-05
-1.77770805413596e-05
-9.3529587074778e-06
-3.91308797384382e-05
-2.52229306493213e-05
-1.34332684656058e-05
-1.53530815683191e-05
-2.57246036187258e-05
-1.44038775054087e-05
2.04667168163245e-06
-8.08897456921585e-06
-3.73037144703867e-05
-1.90408270579411e-05
-1.31062533270793e-05
-1.69098158953014e-05
-1.74448574937686e-05
-1.78217014650969e-05
-2.04951669957889e-05
-6.80997689944073e-06
-2.5523147448848e-05
-2.73057934668743e-05
-1.0567542468212e-05
-3.63208875859665e-05
-1.859453308104e-05
-6.4270737195118e-06
3.8089536943303e-06
-3.38069914436563e-05
-5.21229715685991e-06
-1.47166464189245e-05
-2.03824695594203e-05
-3.26344343343058e-05
-1.22980286962191e-05
-2.06398205505387e-05
-2.49839754917345e-05
-1.67640536297866e-05
-1.6596533962341e-06
-3.2896572120398e-05
-4.92914189186878e-06
-2.33245168058382e-05
-1.17186180071894e-05
-3.49478598729162e-05
-1.39488939274839e-05
-9.42317808264249e-06
-2.45761425170136e-05
-3.11122295689295e-05
-1.04432508037745e-05
-9.64867821579254e-06
-2.07498146983324e-05
-3.10448637550446e-05
-9.58807362476238e-06
-1.42046518431438e-05
-1.73130848867844e-05
-3.4378804729723e-05
-1.29114937986205e-05
-2.63923430652387e-05
-3.78435580675366e-05
-1.00914085593319e-05
-8.19211528919809e-06
-1.80212354563747e-05
-2.16481620317339e-05
-2.30502998150675e-05
-2.37907056338389e-05
8.48212289099015e-07
-3.02775630896706e-05
-1.10543855623119e-05
-8.79507277239318e-06
-3.79437583952872e-05
-2.91131432392165e-05
-1.36094722460005e-05
1.54493770489299e-06
-1.0436799165109e-05
-4.39294504431825e-05
-2.73489270784605e-05
-3.83136737613212e-05
-2.084752117687e-05
-2.47676456524327e-05
-3.97515782550733e-05
-3.16390319102756e-05
-4.69671909608688e-05
-3.18803836170235e-05
-1.48039770955444e-05
-1.24756430215292e-05
-2.45611857838344e-05
-2.6616331201331e-05
2.21797007656978e-06
-2.5721274695491e-05
-2.1925067037383e-05
-4.14661267686778e-06
-1.30260639952834e-05
-8.17059343522079e-06
-1.09930746633019e-05
-1.68443010443479e-05
-2.34171698292538e-05
-2.83429373806175e-05
-2.84526901461965e-05
-1.7071118511558e-05
-2.09844396731348e-05
-3.12491676438628e-05
-1.98440809297107e-05
-3.30288260113719e-05
-2.61642136504173e-05
-3.59972977830758e-06
-3.71644434881496e-05
-2.32367148468805e-05
-1.61350968245134e-05
-1.52719610931413e-05
-9.41849203198277e-06
-2.26560002328317e-05
-2.13372041337201e-05
-3.90800132424309e-05
-1.49796352349944e-05
-2.50599189903834e-05
-3.22363406005167e-05
7.72749609197443e-07
-3.9611119672272e-05
-2.42458758216306e-05
-3.62610286645259e-05
-1.65117941394804e-05
-8.92102373698878e-06
-3.44871790919023e-06
-2.44862371859312e-05
-2.48255057298568e-05
-1.67450797165842e-05
-2.40161767080465e-05
-3.90272435368392e-05
-1.54814814652108e-05
-2.33943306430208e-05
-5.5247284924587e-06
-3.48903199717166e-05
-1.25223347554334e-05
-1.45445412599082e-05
-3.15741639154035e-05
-2.09969559585882e-05
-9.30173222801913e-06
-1.1651680709237e-05
-1.72588918777759e-05
-2.56022750420909e-05
1.65521451600404e-05
-2.1203908653849e-05
-1.41830414356837e-08
-2.03831057772027e-05
-2.27439690648185e-05
-4.17676283758263e-05
-2.04655452709693e-05
-2.44133059920162e-05
-2.0818066093074e-05
-2.90696725012545e-05
-5.32255506527367e-06
-8.24523704631399e-06
-3.24161716805647e-05
-3.34910011934929e-05
-1.54166909586965e-05
-1.89825331476877e-05
-1.6952553736808e-05
6.64348869186841e-06
8.20057879901381e-06
-9.77073611726248e-06
-4.15919336330407e-06
-1.98760186379833e-05
-4.7508332759945e-05
-2.14983098821149e-05
-2.9511627688496e-05
-8.80206467668508e-06
-5.4365728259478e-06
-2.61305661822414e-05
1.59980624964624e-05
-1.51789515116617e-05
-2.91055799327453e-05
-2.81936561358436e-05
-1.59685036039255e-06
-2.18972092159912e-05
-3.12727709418889e-05
-2.5485396829904e-05
-2.04181956763839e-05
-2.60168368650574e-05
-1.59319295332232e-05
-2.71020103191917e-05
-1.59197597207976e-05
-1.23532134606114e-05
-2.09435037048485e-05
-2.47745128261201e-05
-2.22983620387883e-05
-3.14614397620815e-05
-7.62146208761536e-06
-1.74804449337398e-05
-1.81280236859473e-05
-1.89255629559086e-05
-1.31578002375833e-05
-3.05490957863505e-05
-1.66923826103816e-05
-1.08265925455992e-05
-1.66001110482496e-05
-3.12525673715883e-05
-1.71137574365146e-05
-1.68539695535161e-05
-9.63228212782662e-06
-2.51564269199216e-05
-3.39312395185329e-05
-2.14329912925612e-05
-1.35059225308031e-05
-1.11085340674207e-05
-5.76478403151756e-06
-1.60353214571487e-05
-2.29526584936195e-05
-2.64051025051972e-05
-1.18126235935093e-05
-1.60173248574131e-05
-2.97125541290743e-05
-1.58572682983151e-05
-6.9572149360803e-06
-2.52455782269614e-05
-1.11221386124259e-05
-7.63900414435118e-06
-9.47855562647285e-06
-2.97047001940821e-05
-4.17540754904799e-06
-9.20973608752851e-06
-2.64646754355305e-05
7.39748960911069e-07
-1.72812942147478e-05
-2.90529638827018e-05
-2.59289019422867e-05
-1.9884050248304e-06
-7.19352261885455e-06
-3.18577745568807e-05
-4.29764427321111e-05
-2.87320723143363e-05
-2.79018305532394e-05
-3.53876610435488e-05
-4.94557371160501e-06
-2.59120388268387e-05
-1.63583178613507e-05
-2.29022367768309e-05
-2.25035833485298e-05
-9.91894014652944e-06
-2.23992532016834e-05
-4.01143020655794e-05
-1.26744952444608e-05
-3.21884412899075e-05
-2.88921068428294e-05
-1.88694092111466e-05
-2.14004497675726e-05
-2.2517690605154e-05
-2.85374770133326e-05
-1.8727067021486e-05
1.58569995699366e-07
-3.236045844148e-05
-2.7099233631373e-05
-2.53134545690881e-05
-2.13888138930746e-05
-1.85791231361693e-05
-2.05977524389987e-05
-1.92049955506265e-05
-2.70870396370588e-05
-8.42500944427693e-06
-3.49209674261415e-05
-1.56011724052245e-05
-1.49334347188066e-05
-2.36513410476426e-05
-3.69221824576496e-05
-3.32164468796873e-05
-2.86750643468169e-05
-2.13435928194848e-05
-2.06005088640491e-05
-1.32072056805448e-05
-1.55784174394643e-05
-7.1682303881975e-06
-2.43707259572532e-05
-1.64374471207366e-05
-5.37410301598487e-05
-3.32083477635984e-05
-2.64649136449586e-05
-1.64849016784189e-06
-1.13578164057766e-05
-3.27095271294494e-05
-2.16095464075829e-05
-3.75953678089772e-05
-9.93672043046691e-06
-3.62250385232701e-05
-1.25622199528309e-05
-2.15588494966038e-05
-1.54389788591092e-05
-1.71865033811439e-05
-2.73893757834973e-05
-3.02376950811023e-05
-5.57981893757183e-06
-4.2577148878927e-05
-1.15870647313184e-05
-7.7714720243107e-06
-3.27563489941046e-05
-1.95723878025662e-05
-2.93489114031303e-05
-2.17179017456932e-05
-7.28201511129844e-06
-1.67307618152715e-05
-2.40749911829644e-05
-3.16908165989222e-05
-1.60920276789519e-05
-2.37265673449326e-05
-3.76590624560165e-05
-1.9835325863651e-05
-2.55419750576794e-05
-2.18270481494169e-05
-1.81471531172066e-05
-3.42065088698921e-05
-1.0843056227258e-05
-1.41682218559609e-05
-1.0845612679151e-05
-8.68045212658765e-06
-3.33914463996845e-05
-1.98548058957397e-05
-2.72849308503099e-05
-1.38926789205395e-05
-2.02077249568118e-05
-1.51106527215266e-05
-1.87440882657389e-05
-2.42847601729657e-05
-2.12353934085195e-05
4.10713953788258e-06
-6.8443167119973e-06
-5.018079654748e-06
-1.00780748869143e-05
-1.06095756747151e-05
-1.82547923009233e-05
-2.00853089762383e-05
-2.19992022129033e-05
-1.9640176178741e-05
-3.33466465225788e-05
-2.61039955243487e-05
-2.64129037238243e-06
-1.9047998355157e-05
-1.90465447750203e-05
-2.81627735510966e-05
-2.196982494432e-05
-2.23839022727931e-05
-3.31900496514006e-05
-2.14792632840608e-05
-2.96738444242818e-05
-1.91351270001584e-05
2.77556107919891e-06
-1.26821619644273e-05
-3.48977837220024e-05
-9.46807277836298e-06
-2.45626911598615e-05
-2.64436010152881e-05
-1.15455483129972e-05
-2.05444665051972e-05
-2.25169442160183e-06
-2.30612707894222e-05
-1.29612440840902e-05
-1.34773660987568e-06
-2.91911890020827e-05
-1.87790856825855e-05
-5.34947179792397e-06
-2.07793180565802e-05
-1.15964319617076e-05
-2.97472586648636e-05
-6.13354102681128e-06
-2.04622219100202e-05
-3.9908893495627e-05
-4.13105383746434e-05
-1.52826577804815e-05
-3.50770389249646e-05
7.23687549110056e-07
-2.03842509496368e-05
-1.39691279369293e-05
-1.41865348392364e-05
-2.53111812118521e-05
-1.35118032220258e-05
-2.10210007876088e-05
-1.92876224895731e-05
-2.32921288861808e-05
-5.69932339547045e-07
-1.74238198021084e-05
-2.17972347875017e-05
4.91376786154538e-06
4.45659366052416e-06
-2.87998036650671e-05
1.09834683141428e-06
-2.22138332928066e-05
-2.66688999105594e-05
-1.21114344427137e-05
-3.4388225125203e-05
-3.21348107508774e-05
-8.06804399217812e-06
-1.35477009002787e-05
-3.19309538031416e-05
-1.49679298951535e-05
-3.52961546114666e-05
-2.67233261799433e-06
5.19183593350996e-06
-1.24589759672102e-05
8.91313434603882e-07
-4.06894805279511e-05
-2.419549335684e-05
-2.82779423876805e-05
-3.35887184548997e-05
-2.16269201863282e-05
-1.85335127167872e-05
-7.2058522698008e-06
-1.92096807270628e-05
-2.03376809535153e-05
-4.68910624775232e-05
-4.32814860703955e-05
-3.93233824994994e-05
-1.99490197992699e-05
-2.60379904787683e-05
-1.22780233394671e-05
-2.59365298904856e-05
-2.97095530222216e-05
-2.20151212241567e-05
9.61907539047217e-06
-2.48350357996751e-05
-1.22356160489384e-05
-3.01018734154548e-05
-3.38481268507288e-05
-1.60515615056621e-05
-1.37653640180737e-05
-3.59568165376346e-05
-1.86600234106306e-05
-1.6257473745482e-05
-1.8289102068952e-05
-1.99897400224541e-05
-2.57707414768647e-05
-3.91232680290533e-05
-2.56975255068004e-05
-1.34448088253996e-05
-3.86310158575201e-05
-1.01113215720833e-05
-1.20094428614857e-05
-2.49693426819717e-05
-2.34600561236788e-05
-2.61462630454958e-05
-5.76521647207502e-06
-2.17117255707455e-05
-2.89473825555249e-05
-2.48529434698379e-05
-6.45548859235926e-07
-2.46315741551954e-05
-2.40784281817914e-05
-2.79115283986273e-05
4.49557729831296e-06
-2.38766328876851e-05
-1.84958656430281e-05
-9.22779047477707e-06
-9.97661861702157e-06
-2.46579505870391e-05
-1.49173336655949e-05
-1.68753136251136e-05
-2.55901546655026e-05
-2.12202738158838e-05
-1.22154861385844e-05
-2.48926928673632e-05
-2.33988832123317e-05
-1.11276861298541e-05
-1.86812585524097e-05
-2.00542402607612e-05
-1.38611819825678e-05
-4.2696771403495e-06
-2.5702842134109e-05
-2.06229944243843e-05
-1.93780334415426e-05
-9.83346182090891e-06
-2.13798204528569e-05
-4.52697468474152e-05
-1.47413132349592e-05
-2.45602027964251e-05
-3.29453204365304e-05
-3.53108441938305e-06
-6.53085886908735e-06
-1.46473310317625e-05
-9.95406484344317e-06
-3.58359964296993e-06
-1.67905654896677e-05
-5.10443554357845e-05
-2.83111262717097e-05
-1.892838370696e-05
-7.14939107898898e-07
-2.57627212849368e-05
1.42324396337872e-05
-4.17774071856348e-05
-2.27866299050628e-05
-1.41331608690282e-05
-2.59071179060199e-05
-1.10817322546579e-05
-1.07938314267902e-05
-3.0478729563044e-05
-2.9276912374744e-05
-1.46553566599557e-06
-8.90850609115573e-06
4.90797534172645e-07
-4.15941358991443e-05
-1.57284237818271e-05
-2.62387446221335e-05
-1.03280833212716e-05
-1.46537201271761e-05
-1.66493108124897e-05
-1.5625395771523e-05
-2.92494606185646e-05
-2.92462680902233e-05
2.50986221992275e-06
-3.84359509868667e-05
-1.41716335866332e-05
-2.70653898213056e-05
-6.08471164565952e-06
-3.21767817942186e-05
-4.27381533214129e-05
-2.18799350639482e-05
-4.70601077643043e-06
-1.01533615786376e-05
-1.60954446769762e-05
-1.77284424296258e-05
-2.57121628956027e-05
-6.58155290173519e-06
-3.60727878525623e-06
-2.59437102114935e-05
-1.38409851657636e-05
-1.76921387044203e-05
-8.06427718356429e-06
-1.83259712488867e-05
-1.08654568043305e-05
-3.66082023971136e-05
-2.52686230677037e-05
-1.14969228503818e-05
-2.12705634073326e-05
-2.25144859219349e-05
1.48253236269996e-06
-2.78251809402983e-05
-1.85028073420076e-05
-7.09989481960477e-06
-1.70937447342481e-05
7.63478405585236e-06
-2.08933158602938e-05
-2.98444091637359e-05
-1.50993033795421e-05
-7.33660437246782e-06
2.18050544447629e-06
-1.66702914012325e-05
-2.61143546112064e-05
-7.51550720466562e-06
-2.85596467642218e-05
-1.38575795408302e-05
-2.6579888146209e-05
-2.79389985003169e-05
-1.82679832223774e-05
-1.19876313875824e-05
-2.18976006696321e-05
-4.39711742507457e-07
-3.96648819324975e-06
-2.30940132577831e-05
-3.42845082884609e-05
-2.36252184290512e-05
-1.59606237555025e-05
-3.07881522272384e-05
-3.31367416165694e-05
-3.06587606954384e-05
-2.53167479154039e-05
-5.31196711559912e-06
-1.54320703878215e-05
-2.35722528201572e-05
-2.52129471325952e-06
-1.02107428343466e-05
-1.40275301957819e-05
-1.25681268226421e-05
1.27843418872396e-06
-1.77906872026117e-06
-3.55455095594195e-05
-2.39751564142613e-05
-5.88074143841098e-06
-3.07591359947369e-05
-1.5562158859749e-05
-4.96333847975641e-05
-3.43236898404987e-05
-2.10151544358806e-05
-9.40696087526828e-06
-7.05634549882725e-06
-2.26877628392646e-05
-2.36117089263837e-05
-3.07373208957034e-05
-1.60412472734884e-05
-4.06792014833362e-05
-1.65557301962638e-05
-2.8361930103627e-05
-8.71102689728829e-06
-2.14354804639348e-05
-2.55659726411935e-05
-2.19454179161939e-05
-2.90524765040899e-05
-1.33578451359834e-05
-1.13446033509834e-05
-1.41912214207101e-05
-4.19120068550273e-06
-1.77366515577082e-05
-1.99540141195864e-05
-2.83940105692266e-05
-2.40142179216064e-05
4.92423142561027e-06
-2.85913958953668e-05
-1.21227299086265e-05
-2.06469941797738e-05
-2.98908455521371e-05
-1.2241020987927e-05
-1.08141310747975e-05
-2.42397069343307e-05
-3.89909754313254e-05
-9.27982168593521e-06
-1.24931591741607e-05
-6.55693184922164e-06
-1.46712255970164e-05
-1.84483400526372e-05
-2.08453224459917e-05
-2.8581448989254e-05
-1.70364381127646e-05
-7.74396328390801e-06
-1.85484417162929e-05
-1.24738601659446e-05
-1.86613962649719e-05
-2.73913901557997e-05
-2.8411082319505e-05
-2.05429725916636e-05
-1.92237520522542e-05
-2.5552844644337e-05
-1.92382482881919e-05
-2.60107074702382e-05
-1.57344905861048e-05
-9.61339303931612e-06
1.54301847095747e-06
-3.07436892095368e-05
-7.2423946939043e-06
-8.76227479682056e-06
-3.55394501514532e-06
-9.28641232009826e-06
-3.22539417665422e-05
-2.70291076075573e-05
-5.6509793908965e-06
-4.47454429870933e-05
-2.37426643644044e-05
-9.44749290546087e-06
-1.4823585427853e-05
-1.53045512093744e-05
-1.01205264136954e-05
-1.71649906279542e-05
-3.05425222744975e-05
-3.14127287039187e-05
-2.2738281333359e-05
-6.17503176576268e-06
-4.00021432051009e-05
-8.14456331127675e-06
9.45612519072775e-06
-1.17586942131992e-05
-1.59395543026605e-05
1.80921490408357e-06
-2.267734469408e-05
-2.13495649011945e-05
-1.84354738205298e-05
2.35896786784234e-07
-2.98782531393997e-05
-1.96804567489673e-05
-1.89745518325958e-05
-1.65975834519347e-05
6.44160302609902e-06
-4.30604922911898e-05
-2.00596597681143e-05
-6.67417802322487e-06
-2.66241405842694e-05
-2.69584768038803e-05
-6.16964980827101e-06
-1.70938489616477e-05
-3.55584428643168e-05
-3.48832606155032e-06
-3.09540649256805e-05
-2.19861551747647e-05
-1.81399816599558e-05
-3.85012943034463e-05
-3.08932319026868e-05
-3.13342111487222e-05
-2.41351116096606e-05
-3.22579864863577e-05
-5.11944103617192e-06
-2.25099995047315e-05
-1.51896007531696e-05
-1.38192683112398e-05
-3.50860844561683e-06
-3.08641756820165e-05
-7.7956048672447e-06
-1.39244650376633e-05
-2.00609349578656e-05
-3.01572456218932e-05
-6.87044641099028e-06
-2.72730846790769e-05
-2.12172792932107e-05
-1.76537043234238e-05
-2.97323689367638e-05
-1.12274752949286e-05
-2.3574948090094e-05
-2.45052630313675e-05
-1.22073002385021e-05
-2.72393515446639e-05
-2.32326670787931e-05
-1.1641773036295e-05
-1.37627733692895e-05
-1.13409593482579e-05
-1.76701569349294e-05
-2.91440592148529e-05
-1.01748504710316e-05
-1.67618989166888e-05
-2.92997217429314e-05
-3.68924999458136e-05
8.34590107173352e-06
-2.25668590057746e-05
-2.18472026477839e-06
-2.37469105760876e-06
-1.177267239204e-05
-2.02542217245119e-05
-1.10527360489462e-05
5.14668248349176e-06
4.93394404072554e-06
5.52476120610201e-06
-4.14858877264466e-05
-2.04586335075325e-05
-6.34248725900181e-07
-3.69348278073777e-05
-9.13900955875256e-06
-1.90905728211198e-05
-1.25696653041926e-05
-2.3597365375754e-05
-3.19572530970821e-05
-2.88954343849196e-05
-1.03944466143402e-05
-1.56280174985815e-05
-1.63741340140384e-05
-3.15649792860421e-05
-2.08437191578104e-05
-4.89264840774316e-06
-1.42388407652147e-05
-5.6533804337675e-07
-2.87876320489727e-05
1.50380408961388e-06
-1.10584724288051e-05
-1.92526404106064e-05
4.97958650984679e-06
-2.76707482617042e-05
-4.15085625984798e-05
-1.24028443870086e-05
-4.47280218937374e-05
-1.16778855788199e-05
-1.60745060872553e-05
-1.57522403130299e-05
-2.44966789601237e-05
-1.39578661614175e-05
-2.06248710019495e-05
-2.27335040025472e-05
-2.62875468361386e-05
-1.72156078055119e-05
-2.48741843220296e-05
8.13034706752947e-06
-1.79613878765652e-05
-2.07403009766347e-05
-2.01304673691897e-05
-2.20845725026495e-05
-1.63161175380449e-05
-1.94731704746634e-05
-3.44126010642748e-06
-1.82584945360093e-06
-3.85228056805053e-05
5.25832814075639e-07
-3.15479142227359e-05
-3.77819511774522e-05
-7.715369459451e-06
-1.71435129423905e-05
-4.16630577158208e-06
-2.4098931303105e-05
-7.72462111447402e-06
-1.95303621364416e-05
-1.0870322778682e-05
-1.93619458721311e-05
-1.319142215237e-05
-3.18730220024938e-05
-2.14139218942203e-05
-2.35118645933649e-05
-3.07370424789501e-05
-1.73099838692325e-05
-3.26555110549735e-05
-4.06494986684904e-05
-2.96200565792421e-05
-7.16300948246109e-06
-1.6194942396876e-05
-2.91311898917655e-05
-2.76144303291175e-05
-1.06934546247222e-05
-7.13181770753693e-06
-3.90664710332389e-05
-2.19110859858215e-05
-2.36738363307721e-05
-3.83835503899927e-05
-2.70057243725356e-05
-1.90954626756241e-05
-2.03845801866777e-05
-3.71013074389676e-05
-3.4350952914228e-05
-1.10756250410566e-05
-2.2006695622289e-05
-3.00846376676298e-05
-2.9097722146491e-05
-8.50479361624967e-06
-1.49749110018656e-05
-3.07282502193709e-05
-1.35261696911926e-05
-2.6466984027717e-05
-2.26319993826712e-05
-1.09928050428642e-05
-2.58841084835851e-05
-1.11993452240761e-05
-3.66588372946766e-05
-6.31065424023911e-06
-7.65287389398229e-06
-3.50194892945234e-05
-7.31517738846345e-06
-2.00351988811539e-05
-2.64064061031649e-05
-2.07847170641232e-05
-1.64898506730948e-05
-1.78007630590887e-05
-7.39180709033137e-06
-2.40458664767999e-05
-3.08647293475681e-05
-1.30676964986248e-05
-1.79058061380401e-05
-1.27140578966974e-05
-2.64087444566591e-05
-9.2106393900159e-06
-4.67005877479639e-07
-1.77109391073937e-05
-3.39272902387989e-05
-3.59872270796688e-05
-3.58564852654154e-05
-3.39476627171035e-05
-2.78786022630054e-05
-3.51951111832257e-05
-1.90908358222494e-05
-1.71867075821582e-05
-1.19535225636345e-05
-3.97629537433402e-05
-2.17571769587309e-05
-9.2505498700463e-08
-9.16641336791828e-06
-1.29544113421982e-05
1.46606364088005e-06
-1.0403737926616e-05
-1.19986693401713e-05
-1.53855325891176e-05
-3.04613133229759e-05
-1.70449412527185e-05
8.86717480215522e-06
-2.14755239039644e-05
-1.82470195922642e-05
3.65278649954044e-06
-2.42414940223412e-05
-1.61312938224788e-05
-2.1645177941943e-05
-9.99003439343313e-06
-2.73277244164828e-05
-2.85257108774364e-05
-2.04684326263784e-05
-6.55946264134755e-06
-1.82208792431745e-05
-6.62557916612318e-07
-2.63564740669017e-05
-4.11485572548014e-05
-2.1654764926572e-05
-7.98848562257201e-06
-7.85717712473142e-06
-2.8572567518375e-05
-1.32996355689803e-05
-1.41487278321945e-05
-1.37701321533087e-05
-1.87224615651411e-05
-1.57601476257124e-05
-2.52407840150015e-05
-1.75637871062093e-05
1.99837854916222e-06
-1.78128459961674e-05
-3.30447769666998e-05
-1.37137256900587e-05
-7.31175469937976e-06
-4.78161262346354e-05
-4.30621612746591e-06
-2.29399655150249e-05
-1.29765850489302e-05
-4.45106382187634e-05
-1.24524040129347e-05
-6.69615894579864e-06
-3.7591691663919e-05
-2.76995920720207e-05
-2.9687307963722e-05
-2.41676422916153e-05
-1.29865866411591e-05
-9.84277281000711e-06
-1.50810559146701e-05
1.03682406175485e-06
-2.96011529731383e-05
-2.20651158895993e-05
-2.56882961865668e-05
-1.19433108791352e-05
-5.95482495670956e-06
-1.59802498999142e-05
-1.3804623894999e-06
-1.72476545036481e-05
-2.7481219870396e-05
-3.21248949315612e-05
-1.55745951656415e-05
-1.70131598831646e-05
-1.41243478069142e-05
-2.6142588370886e-05
7.24519314702198e-07
-3.1258605987212e-05
-3.39495066052184e-05
-2.37526363765186e-05
-1.81434065939946e-05
-2.53761044455508e-05
-2.92859747901231e-05
-1.81298875991766e-05
-3.36618731675914e-05
-1.35615896676053e-05
-1.5845654830465e-05
-2.59685815708612e-05
-1.30043976994952e-05
-3.08412500827672e-05
-2.80413695000359e-05
-2.05777063445045e-05
-1.05615872178164e-05
-1.68722776649477e-05
-4.41049400226267e-06
-1.46134893236594e-05
-1.11600932788941e-05
-5.71455579944398e-06
-9.35268014330749e-06
-1.0237240228339e-05
-2.02547943605168e-05
-2.3587529918108e-05
-2.31194509562863e-05
-2.24757776122703e-05
-1.46357154419289e-05
-2.22947478467941e-05
-2.39803360473793e-05
-1.20894347381259e-05
-4.49764308748669e-05
-2.32613861220918e-05
-3.56270621045219e-05
1.33698893336881e-06
-1.62443330477791e-05
-3.63761416637337e-05
-3.62551684599967e-05
-2.68017034368779e-05
-2.05692560746628e-05
-4.76724321618698e-05
-3.613578036389e-05
-1.24042922501522e-05
-2.69844221207761e-05
-1.94102127531426e-05
-3.865626576684e-06
-1.99921487492429e-05
-9.96872898040514e-06
-1.09829418456056e-05
-9.37560943878943e-06
-3.10724558331963e-05
-2.53650403183941e-05
-1.69855910180261e-05
-3.25472798358953e-05
4.72784284682161e-06
-1.95974470052983e-05
-1.576957484458e-05
-1.99512673970558e-05
-2.55126887502672e-05
-3.85768103425496e-06
-2.95763219882656e-06
-1.16716460204578e-05
-3.09345928633739e-05
-2.0526247218789e-05
-3.3031979870565e-05
-1.6039680421485e-05
-3.44672430292072e-05
-2.77478296470481e-06
-9.67777456580232e-06
-2.57229383519763e-05
-2.07758790694052e-05
-4.82142272541821e-06
-3.6432353702659e-05
-1.87748588868979e-05
-1.81075933608702e-05
-2.32975402723031e-05
-3.27201390674544e-05
-2.07946175508725e-05
-8.27316342083324e-06
-1.55452606784024e-05
-2.11425989676666e-05
-2.33369744939334e-05
-2.14495140769717e-05
-2.590657612537e-05
-1.41908051385397e-05
-6.01294428360327e-06
-2.18470611319349e-05
-1.18022933443208e-05
-1.94269335957568e-05
-1.47410497608552e-05
-3.97230954567654e-05
-3.65280217495309e-05
-1.43762381515015e-05
-2.04139145132738e-05
-2.14260616051129e-05
-3.40424609969074e-05
-2.81618606478899e-05
-3.1071592991976e-05
-1.81075274140843e-05
-4.13278702308073e-06
-1.27534172850451e-05
-4.61936911893987e-05
-5.54258358741972e-06
-1.95812108659195e-05
-3.25752382648056e-05
-1.99691546898771e-05
-1.85491781147769e-05
-3.30730440832642e-05
-1.5035129785192e-05
-3.90542372573141e-05
-6.06358478633305e-06
-1.20453371096048e-05
-2.87078294120304e-05
-8.93293497270751e-06
-2.10696828653563e-05
-3.14982947638504e-05
-3.91647436677983e-05
-4.82367694280029e-06
-1.15959865447079e-05
-3.62087724076564e-05
-3.01988291482403e-05
-1.01446697753698e-05
-2.14310051509273e-05
-3.45035220592384e-05
-2.84286278442881e-05
-1.07156094208723e-05
-3.98602419086275e-05
1.03769155326007e-06
-8.38771576748819e-06
-1.41210361202294e-05
-5.82501816849338e-06
-2.8315435562729e-05
-3.84892214829753e-06
-1.24094096981984e-05
-1.35590044928052e-05
-1.76647020902857e-05
-2.80415650010793e-05
-3.6539722160248e-05
-4.36725004241924e-05
-6.87237880038855e-06
-1.85316835356604e-05
-1.780683306624e-05
-2.49408494668458e-05
-1.60884785544336e-05
-3.39260062306872e-05
-6.17143627007416e-06
-1.53385347213274e-05
-5.04507693605066e-05
-2.3099468739901e-05
-1.73950643179119e-05
-3.25212200425629e-05
-2.52816937857857e-05
-3.17123242372557e-05
7.55407395711666e-06
-9.39191394021259e-06
-2.87957661344107e-05
-2.49141448735015e-05
-3.51926379416153e-05
-2.29101994571779e-05
-5.82755453008609e-06
-2.20346492409405e-05
-2.89791586357957e-05
-2.83081578390468e-05
-1.3999703466395e-05
-2.36359278589312e-05
-1.91697257084353e-05
-1.13440197088174e-05
-9.69211693775835e-06
-3.08030347528588e-05
-4.05237761377881e-05
-6.20441842391183e-06
-2.21840975475926e-05
-2.28936328576534e-05
-1.57128750843562e-05
-3.90354072836278e-05
-4.23371648748753e-05
-2.26777171740364e-05
-3.83357234216154e-05
-3.26037114007041e-05
-4.19942321169025e-06
-1.20449362158366e-05
-2.22347003744642e-05
-3.36650949378995e-05
-1.73088117621176e-05
-2.25936365973504e-05
-3.00855549792579e-05
-1.05249031195328e-05
-1.32634450027887e-05
-3.59446669297937e-05
-2.59816252455568e-05
-9.88903523967518e-06
-3.32439138609515e-05
-2.21834121576987e-05
-4.0099311923636e-05
-2.09818972463222e-05
-1.50936934585576e-05
-2.30035552870965e-05
-1.68854464249322e-05
-2.13326128675891e-05
-2.00509003647774e-05
-5.13609182632497e-07
-3.13714327477757e-05
-3.24853629550495e-05
-3.01669107260488e-05
-2.61626576208383e-05
-2.2927667630337e-05
-2.29959373123821e-05
5.41065913020196e-06
-3.22430569975733e-05
-1.74614157369434e-05
-1.50417809549831e-05
-2.79774143471022e-05
-1.2538434693341e-06
-2.14947089078256e-05
-2.24345762225888e-05
-7.44184888500232e-06
-2.51899842655494e-05
-2.84315405494572e-05
-3.0726206008104e-05
-2.66242821694262e-06
-6.1679936569105e-06
-3.08993852066859e-05
-3.02766223916243e-05
-1.09649071892865e-05
-3.98293787276575e-06
-2.93010974391155e-05
-4.33460445609783e-05
-1.45390935561314e-05
-2.93385946016907e-05
-2.50079049680121e-05
-1.52294134501663e-05
-3.38432451344407e-05
-1.37819558514744e-05
-2.65678257894938e-05
5.58628782690002e-06
2.29195291306016e-06
-3.24164703236302e-05
-1.95574459975129e-05
2.20551167351641e-06
-3.66041823168871e-05
-1.96341331720351e-05
-2.33740081642909e-05
-7.43036171309649e-06
-2.24902048488357e-05
-1.13038326063702e-05
-6.64977358105962e-06
-1.11882835125139e-05
-2.84066673192467e-05
-1.06150871591906e-05
-3.68569075071552e-05
-1.82988098196251e-05
-1.79061774208271e-05
-3.54117102092511e-05
-1.81453716811887e-05
2.55137290738522e-06
-2.81796223578515e-05
-1.60056942082271e-05
-2.66951655300798e-05
-1.4724750464781e-05
-2.21579679150419e-05
-3.4219258130956e-05
-3.12902664173658e-05
-4.92771574157964e-05
-2.13439397700224e-05
-1.81246940903728e-05
-3.7716666903987e-05
-2.28858698038795e-05
-2.80563222945006e-05
-3.47686405239712e-05
-2.67389587059693e-05
-4.14680103118838e-05
-2.71260922712675e-05
-3.21025356168762e-05
-1.70239071728991e-05
-3.67674319524327e-06
-1.329314591627e-05
-3.43099523475792e-05
-2.54573019880909e-06
-1.71217974023122e-05
-3.11397709758144e-05
-2.27589818785177e-05
-1.82333114762107e-05
-3.13150002461106e-05
-1.59439751095601e-05
-3.28540458969538e-05
-1.99381135636955e-05
-3.46734358883848e-05
8.95316769145647e-07
-2.57489660476105e-05
-2.08105154599824e-05
-2.33113507293882e-05
-7.7554808931813e-06
-1.04067029254265e-05
-2.32864580368213e-05
-2.83350751393832e-05
-3.20032058626312e-05
2.33578507855108e-06
-1.63185281197989e-05
-1.33366285253932e-05
-1.57095711236124e-05
-2.26313364230731e-05
-1.97285888963692e-05
-2.4282469297538e-05
-1.73859744910273e-05
-4.09810685203376e-05
4.24490398974672e-07
-1.69359108241177e-05
-8.73309093544703e-06
-1.68454768939213e-05
-1.93437372548351e-05
1.02012236313151e-05
-1.79125979108747e-05
-1.5164956045952e-05
-2.58944277086797e-05
-2.96050488873855e-05
-2.81579937424502e-05
7.71662688416875e-06
-2.49719192672475e-05
-3.0516237059107e-05
-3.22504541182536e-05
-2.70807466775906e-05
-2.15030789974447e-05
-7.56744436720568e-06
-2.60741676938757e-06
-8.35106592885248e-06
8.4252522197533e-06
-1.83908070483002e-05
-3.02732023116772e-05
-3.19508527575128e-05
-1.89045866487607e-05
-2.06964832170829e-05
-3.99243033369977e-05
-2.30232356787117e-05
-4.29920642383176e-05
6.07021499920885e-07
-2.5667174109944e-05
-4.53758662208458e-06
-1.43547139298845e-05
-1.70273771211614e-05
-1.72549992235358e-05
-1.72924200725788e-05
-2.14515809778778e-05
-4.87373440898858e-05
-9.91263873970645e-07
-2.17918639114957e-05
-1.46383303068929e-05
-1.81500821149524e-05
-1.92581553422837e-05
-2.69702506979066e-05
-2.3846664122785e-05
-1.43530558913293e-05
-2.57255909244199e-05
-2.29233878755796e-05
-2.67396679066071e-05
-1.2616830424969e-05
-2.30881751083019e-05
-2.86740809136508e-05
-2.60281317444265e-05
-2.35287566192567e-06
-2.05419075410212e-05
-9.65514243691555e-06
-2.38361857219112e-05
-3.52100999940747e-05
-2.83689924809083e-05
-2.49616993629282e-05
-3.80464411349437e-05
-3.22147312676812e-05
-1.11625332562147e-05
-2.40617016276692e-05
-2.81212043492585e-05
-2.70640005836281e-05
-3.33949318459079e-05
-5.78153839190369e-05
-2.81361739754595e-05
-1.14247860992637e-05
-1.87104548981751e-05
-1.53354876713866e-06
-2.15869608601396e-05
-7.59606856263552e-06
-2.82254473228058e-05
-4.28019174662845e-06
-6.64286117846611e-06
-3.66135982521644e-05
-1.66138310324385e-05
-3.37822564161019e-05
4.68539939760894e-06
-2.13264636714599e-05
-2.44699625468095e-05
-2.22944980053582e-05
-2.80715311104906e-05
-8.43720712975016e-06
-1.91293943188115e-05
-1.91396183243525e-05
-7.69588918697529e-07
-1.4969198845448e-05
-3.04840662853629e-05
-1.27063922007209e-05
-7.19864551163584e-06
-2.74021694265233e-05
-2.69703527062859e-05
-3.68822817903325e-05
-2.99865942536256e-05
-8.45917394732423e-06
-2.29602050000663e-05
-1.73533800881994e-05
-3.71990151889821e-05
-1.09745454299608e-05
-1.67827424832384e-05
-9.06432179824063e-06
9.69225158856946e-07
-2.0842288545007e-05
-2.80170181030585e-05
-2.40065314169676e-05
-2.12922833332726e-05
-1.36399779625542e-05
-1.23283260598868e-05
-1.72158739478542e-05
-4.12973389885098e-05
-8.33574206505079e-06
-4.16648758989284e-05
-2.47871234111859e-05
-2.27612356519871e-05
-1.06158343962012e-06
3.91224752579696e-06
-2.64291244841033e-05
-2.55184094766782e-05
-1.20704245988006e-05
-3.53419754068874e-05
-1.60066245650806e-05
-2.63821096570816e-05
-1.11767285101646e-05
-3.90362288235119e-07
-1.85498814964544e-05
-2.91685423356545e-05
-4.62532780424262e-05
-1.10682526876091e-05
-1.11248531038359e-05
-2.5903341404692e-05
-1.22967945869386e-05
-2.62760750192475e-05
-1.52466711132313e-05
-9.84808940312489e-06
-4.38114577774855e-05
-8.00856208888832e-06
-2.29463581292443e-05
-2.84205761455385e-05
-2.63820474426459e-05
-5.06049480112578e-06
-2.34615106618975e-05
-1.61252225979536e-05
-2.72481527428524e-06
-1.35742709847235e-05
-1.50183645227898e-05
-1.87177408142026e-05
-1.05213014331287e-05
-1.34091695183194e-05
-2.45463755622665e-05
-3.73232082773528e-05
-1.45114580402385e-05
7.11705256528125e-06
-1.90365867322526e-06
-4.25720114520449e-05
-7.65673820058031e-06
-2.14051802927778e-05
-3.26475072145103e-05
-4.5881050619104e-05
-1.42787263992728e-06
-1.13573752645465e-05
-1.12951692689245e-05
-3.13765627129007e-05
-1.70526104046934e-05
-1.69313284313256e-05
-3.22330454047287e-05
-2.16235634475946e-05
-8.33172610736133e-07
-1.54104435425304e-05
-1.92112661650534e-05
-4.21440677829493e-06
2.88993209878826e-06
-3.15009728963301e-07
-3.24270706983644e-05
-9.27703744300722e-06
-2.73261200378154e-05
-1.98635615406212e-05
-3.33224863413035e-05
-2.87399035493316e-05
-2.99061840327076e-05
-2.12479252437612e-05
-4.53611857688472e-05
-6.24819938637493e-06
1.80081963077625e-05
-1.44088812800611e-05
-1.70363229083959e-06
2.13514955041924e-06
1.44413020994131e-05
-5.22955872327422e-06
-1.08289630187709e-06
-1.24973671689224e-05
-1.40906061894934e-05
-8.85291941655267e-06
-2.28408465454379e-05
-2.10600252826236e-05
-4.61728788518548e-05
-6.61832298128932e-06
-1.68680972101125e-05
-9.18728380270849e-06
-3.48845086176082e-05
-3.05954206082269e-05
-2.57557219290438e-05
-3.30872914448781e-05
-2.01735407519223e-05
-2.27685983210943e-05
-2.20240923613946e-05
-4.52596532666863e-05
-2.15561791089774e-05
-1.96551089354077e-05
-1.40962825902225e-05
-8.06418845226058e-06
-1.34931846001407e-05
-2.20868431369773e-05
-1.18207636941739e-05
-4.12717571696051e-05
1.91273754998471e-06
-1.42169083374074e-05
-2.58248768474445e-05
-2.52134910443393e-05
-1.54926838093337e-05
-3.20410762075888e-05
-1.69625288364848e-05
-1.33495263933335e-05
-1.1700165948075e-05
-1.24725218075362e-05
-2.16350687011915e-05
-2.04261445195681e-05
-1.14030434770299e-05
-1.59841278774606e-05
-4.40471409741135e-05
-2.9368157125142e-05
-1.66040921060401e-05
-2.34338308593e-05
-7.41136826577061e-06
-7.9828208221574e-06
-3.7280105997839e-05
-1.85748732201216e-05
-3.66826788520204e-05
-2.50020194968227e-05
-2.93720260108635e-05
-1.12017157286727e-05
-2.23902957217022e-05
-9.79540092640802e-06
-3.62151522155701e-05
-2.77403773423623e-05
-2.3035147940529e-05
-1.07554909244253e-05
-2.45217039861941e-05
-1.87578229835479e-05
-1.06312623922742e-06
-1.27518501974771e-05
-1.83116368117874e-05
-1.65976604216675e-05
-6.30030750222431e-06
-7.36982450833638e-06
-1.1798870088718e-05
-4.49734666943685e-05
-2.81300613958106e-05
-3.99398000363915e-06
-1.91442951538247e-05
-2.51674004561541e-05
-3.90920210436464e-05
-2.43184132100226e-05
-3.94747744706135e-06
-3.5053017426936e-05
-1.82556531709905e-05
-9.70285039574478e-06
-6.85845330554151e-06
-1.45047994578908e-05
-1.87638329322354e-05
-6.82410066724845e-06
-4.06573858936019e-05
-2.45927692929773e-05
-1.89712283327522e-05
-2.09029462530429e-05
-1.56983356972631e-05
-1.83943839169392e-05
-1.16151377760384e-05
-3.17970445676138e-05
-1.69167808234196e-05
-3.65942901184554e-05
-2.69717465381607e-05
-1.93912476117918e-06
-3.2013011524001e-05
-3.65746210593658e-05
-3.22070306498051e-05
-1.46187307037826e-05
-2.85001445575166e-05
-2.80202536314558e-05
-2.83508945741592e-05
-2.41209894082082e-05
-1.32150828823755e-05
6.20351244440052e-06
-8.76163078452748e-06
-2.39738517967559e-05
-2.4417008250992e-05
-2.06564212634999e-05
-1.32686375143278e-05
-1.50573145816193e-05
-1.48184382587584e-05
-9.91840944300335e-06
2.8743434054069e-06
-2.70753572146335e-05
-4.33342947120193e-05
-3.07775043660856e-05
-1.66486941749369e-05
-1.05916640242217e-05
-1.21445185037735e-05
-2.07519329235505e-05
-1.81801384398681e-05
-6.52675070421741e-06
-3.42540540842358e-05
-4.60976562784082e-05
-2.43470401943915e-05
-5.1104059323208e-06
-3.76015393796488e-05
-8.09210475493118e-06
-6.2753998071148e-06
-3.50241783650735e-05
-1.23006883523705e-05
-2.91136137908959e-05
4.55956292259575e-06
-3.89453971259862e-05
-3.47952925791368e-05
-1.56236131656755e-05
-2.37815567096421e-05
-3.08992535592619e-05
-2.63832498768734e-05
-2.54230962016959e-05
3.01832422162371e-06
-8.52127987871254e-06
-3.50171041854686e-05
-1.4227593950853e-05
-1.67933761577512e-05
-1.96595376537933e-05
-9.15362795752159e-06
6.19932378120002e-06
-7.29309442209484e-06
-1.0692340768772e-05
-4.75428527444118e-07
-2.54843724478228e-05
-1.92492202336639e-05
-1.63738101379406e-05
-4.15052709643966e-06
-2.52354989500732e-05
-1.79422496910987e-05
-2.65145888537453e-05
-1.68989202158896e-05
-5.65237290562718e-06
-5.90843132653362e-06
-1.33993679158109e-05
-1.83542805615681e-05
-1.07472018664183e-05
-1.71193832821071e-05
-3.72410221048816e-05
-2.8469775689676e-05
-1.43845156933736e-05
-3.10621469252371e-05
5.33246353800777e-06
-3.44563759083727e-05
-1.06977726902442e-05
-9.08327276599401e-06
-1.97175413046467e-05
-3.43958468296568e-05
-1.56505661722864e-05
-2.04871677446627e-05
8.0963897521919e-06
-2.08701498546492e-05
-1.64085056809639e-05
-8.54058788622856e-06
-1.96500853606845e-05
-3.32387760651111e-05
-1.20836799116131e-05
-7.26564629737939e-06
-2.35175054353577e-05
-3.87201975901557e-05
-1.56284099356768e-05
-5.28642735591053e-05
-3.01615054830594e-06
-1.06104434673614e-05
-1.74425011613938e-05
-4.35169291967467e-05
-2.75948439860019e-05
-3.6631064507816e-05
-1.20005866324642e-05
-2.36379336556588e-05
-1.09042977164614e-05
-3.07481674540347e-05
-1.57110063608078e-05
-2.02331143915994e-05
-2.68256432756201e-05
-2.30959507810796e-05
-5.53083370014019e-06
-3.38726397541732e-05
-2.46597777856657e-05
-4.52425567821094e-06
-1.03766576856677e-05
-2.65159974693374e-05
-3.44309969208181e-05
-3.42381354595472e-05
-3.4119729996352e-05
-1.13059567408281e-05
-2.26350685238878e-05
-1.27397936916205e-05
-9.74966538615926e-06
-1.96439374347162e-05
-1.45703321134696e-05
9.87238789599752e-06
-3.02859359237311e-05
-2.27997491008183e-05
-1.53855769427423e-05
-3.59607065951669e-05
-7.7345549631741e-06
-1.66035152189307e-05
-4.03741056073389e-05
-2.85402310654348e-05
-2.95908208796928e-05
-1.18653283655932e-05
-9.17596082942375e-06
-1.6263332563754e-05
1.22311457799845e-06
-3.53859425169728e-05
-2.8684608797819e-05
-2.18826189029143e-05
-2.89780740027985e-05
-3.3624369181312e-05
-2.61580275471922e-05
-1.66132309749165e-05
-6.79031298347696e-06
-1.94682414220551e-05
-1.48024813913664e-05
1.22356139247179e-05
-2.89964634937676e-06
-1.39845281437083e-05
-9.74478228696444e-06
-1.25463360405553e-05
-3.09008737679447e-05
-2.42433015719197e-05
-2.22404192331251e-05
-3.02272799261146e-05
-1.55650084949326e-05
-1.80838930384366e-05
-8.27191427544646e-06
-3.16252568191853e-05
-1.18620169138168e-05
-8.62655335566015e-06
-5.964911617146e-06
-1.30726156187845e-05
-1.64444766903023e-05
-1.94666048863666e-05
-3.15933638085671e-05
-4.12356319512125e-06
-2.267833394704e-05
-2.65798148736019e-05
-1.50400086561464e-05
-1.47304414463187e-05
-3.2313361521935e-05
-3.44921447876825e-05
-1.88508809820148e-05
-1.35160225408579e-05
-2.78270626599659e-05
-1.7308347124806e-05
-2.11440566772579e-05
-1.8381368621431e-05
-1.53549822885895e-05
-2.52490810395774e-05
-1.6573589019651e-05
-1.22824365152845e-05
-1.32886395217355e-06
-2.58314196450189e-06
-1.04286705126377e-05
-6.96513989854721e-06
-3.68594095035066e-05
-7.03403423002216e-06
-2.04040450901376e-06
-1.82807704358885e-05
-2.1470892036052e-05
-2.45573401395354e-05
-2.13532257294747e-05
-3.17626051201394e-05
-1.27025169015156e-05
-3.30936135312652e-05
-1.98799199661876e-05
-1.88090924369726e-05
-1.02672820708034e-05
-2.34501703147469e-05
-2.57782662979498e-05
2.60107439206708e-06
-1.03198472519991e-05
-1.86092468313432e-05
-2.94653108522279e-05
-2.25053350461191e-05
-2.38566027447891e-05
-3.37700555182741e-05
-1.90672900517353e-05
-1.37270793928996e-05
-1.60727917731729e-05
-1.18914663714184e-05
-1.86163246233929e-05
-2.61592748139995e-05
-1.62204897473494e-05
3.16434403677738e-06
-2.82430501002593e-05
-3.19044193588748e-05
-4.17031162807017e-05
-8.4384602727428e-06
-2.18681261032967e-05
-5.72763828174067e-06
1.17401786712834e-05
-2.72790513053964e-05
-1.45329775646281e-05
-5.53956499957755e-06
-3.05917646199991e-05
-2.64080171451717e-05
-1.22968003764624e-05
-9.03066369176012e-06
-1.20581374008996e-05
-3.6265598744029e-05
-2.3071449619072e-05
-2.69112489230024e-05
-1.8208798726618e-06
-1.41684766758045e-05
-1.82683856336124e-05
-1.60498247408623e-05
-2.49483660760099e-05
-2.5948898293578e-05
-1.59554332299224e-05
-3.66396643490767e-05
-2.01404581234542e-05
-1.45352034826411e-05
-2.41112228520299e-05
-1.71686248641589e-05
-1.7047177353734e-05
-1.52383119632711e-05
-1.35449021292222e-05
-2.53966600794116e-05
-1.84544436078221e-05
-1.67179973162568e-05
-4.02143092465889e-05
1.49577564532066e-05
-2.65719580284452e-05
-2.96340958622145e-05
-1.48031337275028e-05
-1.36535906875229e-05
-4.39002921956833e-05
-2.44962088473587e-05
-1.68586161263226e-05
-1.38610683925716e-05
-1.78077288365183e-05
-1.25421800952222e-05
-3.02822256343923e-05
-3.94911526527377e-05
-6.7776755766029e-06
-2.0772220222503e-05
-1.77332338781386e-05
-2.29988019950055e-05
-8.20834353785821e-06
-8.37291524492155e-06
-2.79374363867735e-05
-2.42483371825073e-05
-6.09318629578712e-06
-2.55101128077221e-05
-1.67743485622498e-05
-1.84635434299817e-05
-4.26645022716025e-05
-2.78317555925182e-05
-2.34455103573612e-05
-2.83059793589336e-05
-4.46531391440985e-05
-1.15328194305783e-05
-7.26234228696552e-06
-8.592595438633e-06
-1.82165217347949e-05
-1.63138850853244e-05
-2.79969214739798e-05
-2.10422814796141e-05
-2.14811008747733e-05
-2.80548602243004e-05
-3.63502358210389e-05
-3.64694868725773e-05
-2.11943094079383e-05
-4.0952042223531e-05
-1.91455377663974e-05
-2.11485480652443e-05
-1.74067541796898e-05
-2.39184207477714e-05
-1.7273583867661e-05
-2.29211988811407e-06
-1.82069742494232e-05
-1.20145994455752e-05
-3.95336450763509e-05
-3.47335933957584e-05
-2.1535209571076e-05
-7.08601887186533e-06
-1.48902041806558e-05
-1.32466208919056e-05
-3.59398266710828e-05
1.6948093104915e-07
-3.57771631422781e-05
-8.05994736234126e-06
-3.20202012005352e-05
4.25787995267921e-07
-1.5071235884626e-05
-3.65320003940138e-05
-2.42265889657106e-05
-1.68949654374236e-05
5.1840392552759e-06
-3.79512948464332e-05
-1.51488335858458e-05
-2.21413162026622e-05
-3.62097523591724e-05
-3.02275420889453e-05
-1.51264371345637e-05
-1.7820165494357e-05
-2.50232399663248e-05
-1.31782410406562e-05
-1.56811703923989e-05
-1.38136422150835e-05
-1.03186796139026e-05
-3.2580949030367e-05
-1.64737865975658e-05
-2.11522581557435e-05
-1.86580260760888e-05
-1.61150204762776e-05
-3.82944662417987e-06
-1.07184501607577e-06
-4.81438216085018e-05
-3.30764497249451e-06
-2.28845954643831e-05
-2.88184306284428e-05
-2.80858312899579e-05
-2.57422209031629e-05
-2.09560301373132e-05
-1.13283969635659e-05
-1.323571467964e-05
-6.56651559182159e-06
-1.27564131623398e-05
-2.73783402840186e-05
-1.76701650317789e-05
1.69960795623438e-05
-4.10277189314085e-05
-1.49038781179149e-05
-6.99875746530998e-06
-5.1088200009213e-06
-8.01593747179813e-06
-9.55529640398631e-06
-3.12691865554771e-05
-1.20662091940526e-05
2.14111143450816e-06
-2.04661281938629e-05
-2.86407191932164e-05
-2.52992057979959e-05
-3.05866555702086e-05
-3.34439810403519e-05
-1.88119109986975e-05
-1.1127857353892e-05
-3.75042318020206e-05
-1.50931658447826e-05
-2.42419893420789e-05
-1.34439776477239e-05
-2.50174797205756e-05
-1.26601137759206e-06
-2.5952749966858e-05
-1.14996366348623e-05
-3.59266454299531e-05
-3.81893904669744e-05
-2.67156765769391e-05
-2.89194898004515e-05
-1.05799243693341e-05
-2.87283843056779e-05
-3.93309219585509e-05
-4.62361858802942e-06
-7.25779385800695e-06
-1.04904817047691e-05
-2.19913608156045e-05
-2.43456746397497e-05
-2.55112785856037e-05
3.57166653051255e-06
-2.68645904219663e-05
-2.44535216167351e-05
-3.63183450995932e-06
-2.6072624709541e-05
-2.46802781838678e-05
-2.20042694251421e-05
6.16884519873553e-06
6.16410899059063e-07
-2.53172693220349e-05
-3.28219873066959e-06
-1.67285661191234e-05
-3.25903076381412e-05
-4.23913052638118e-05
-2.62205365322956e-05
-1.61177129122093e-05
-2.40747855675584e-05
-1.41093025050909e-05
-1.08806666470099e-05
-8.16588639467675e-06
-2.0012936593767e-06
-2.91225694719686e-05
-2.96162583787622e-06
-2.22567039546777e-05
-2.68212887697845e-05
-1.39777225775669e-05
-2.73705845747561e-05
-2.1220024284833e-05
-1.49979623658843e-05
-1.96815670107854e-05
-2.20029566911025e-05
-4.88297703441909e-05
-3.84982019547942e-05
-2.50024645539958e-05
-3.14060943924349e-05
-3.09632290113144e-05
-2.13163579449072e-05
-3.45807961186349e-05
-2.23781654994753e-05
-3.76804654486995e-05
-1.47604016531537e-05
-1.74349666738125e-05
-4.18306469177935e-05
-1.45574632539658e-05
-7.47333340138825e-06
-1.93971194437066e-05
-1.36407158241254e-05
-2.98978308563819e-05
-3.66714093706743e-05
-3.0836355987989e-05
-3.3220898930637e-05
-1.54445390804237e-05
-1.92374529770547e-05
-1.84856934134334e-05
-1.28747692688282e-05
-2.36536264963859e-05
-2.50232876345011e-05
-2.08671050504805e-05
-2.33292415267553e-05
-6.97561735417183e-06
3.6614305914912e-06
-1.61951833191318e-05
-1.28183846007106e-05
-1.40811955884443e-05
-1.82454761896775e-05
-2.15999527980923e-05
-3.12445638714006e-05
-2.24892188034709e-06
-1.43131683941934e-05
-8.18953781620984e-06
-2.89270562166258e-05
8.06574367296714e-06
-8.78576951038567e-06
-4.66179902284453e-05
-2.49222451393632e-05
-2.30703974204475e-05
-2.04914062626437e-05
-1.18928812256007e-05
-5.40690525775927e-06
-1.70421531390428e-05
-2.23579591917874e-05
-1.11804750932703e-05
-1.05753405359761e-05
-2.05319961123165e-05
-1.67417394404756e-05
-1.83053771950323e-05
-1.9807668574585e-05
-1.35198870991706e-05
-3.70813005957322e-05
-1.8487121385322e-05
-2.02018926245249e-05
-3.11020246158194e-05
-2.89208926657223e-05
-1.97773012347003e-05
-2.43401920156983e-05
-1.8983888195087e-05
-2.28510453540949e-05
-2.97327894101306e-05
-2.34189054876736e-05
6.48578406223429e-06
-1.46981295738189e-05
-1.15315016339159e-05
-2.11345426900961e-05
-3.28527649422294e-06
7.26252990490848e-06
-1.84927799017398e-05
-4.44643520610155e-05
-4.54712242696306e-05
-5.62396086149705e-05
2.58115432698471e-07
-6.0642464002209e-06
-1.52796478685132e-05
-1.9960364835278e-05
-3.94107523915881e-05
-1.02477520890958e-05
-4.15712130809421e-05
-1.87258397278392e-05
-5.37612552178252e-06
-1.60227628941261e-05
-2.26072754010722e-05
-2.18982092210298e-05
-2.58520653171559e-05
-1.35295693789347e-05
-2.2986068132246e-05
-1.20208878363471e-05
-1.80180281841822e-05
-1.21242129640332e-05
-2.74017081882658e-05
-9.64205366201387e-06
-3.27098756418745e-06
-2.73616850889508e-05
-2.28590401072554e-05
-1.64319559540199e-05
-1.6699913253089e-05
-1.59200171307561e-05
-1.76885966862463e-05
-2.21167808143862e-05
-2.08683379411194e-05
-2.04967073380537e-05
-2.37556715141281e-05
-3.1558290410147e-05
-3.68683124920896e-05
-1.16460582531967e-05
-1.02191016357587e-06
-9.39410218184868e-06
-3.05878042579261e-05
-7.32581849354259e-06
-1.74543456185941e-05
-3.6897410267151e-05
-8.23402998166358e-06
-1.17585700514643e-05
-1.84871730435974e-05
-2.40226276559998e-05
-1.33744873926127e-05
-3.28533619315195e-05
-7.53060451942649e-06
-1.72568521700098e-05
-2.79847709130218e-05
-2.98101122538823e-05
-1.8878525001723e-05
-2.86012990478902e-05
-1.41878872303002e-05
2.51155512290887e-05
-1.92703516921876e-05
-1.90617374926372e-05
-2.76413533564949e-06
-1.65834879482035e-05
-2.59366184163972e-05
-1.08167135022923e-05
-3.08158816924687e-05
-2.04225949012827e-05
-3.46287098556554e-05
-1.52421287178264e-06
-2.75357862607225e-05
-2.01525390520832e-05
-3.42229634328121e-06
-4.61521482205893e-05
-1.10943374808199e-05
-1.25319586652642e-05
-2.10416003669999e-05
-2.20217600136018e-05
-3.65575862961699e-05
-6.70736771051906e-06
-3.08361815333059e-05
-3.11347881395186e-05
-2.7926094666263e-05
-1.19206754776031e-05
-9.73033328798095e-06
-2.79510598282674e-05
-2.69985896341158e-05
-1.85026009951566e-05
-5.93333571887839e-06
-2.72136371504815e-05
-2.47768444783981e-05
-1.8714451712089e-05
-1.2138455078829e-05
-2.16035910225787e-05
-2.94676561206129e-05
4.76736166116632e-06
-2.03336994601559e-05
-1.51286745751605e-05
-1.70697059525504e-05
-2.51073704378201e-05
-1.47685344343861e-05
-1.1637906428122e-05
-3.14914765204017e-05
-2.83978223357234e-05
-1.48414980143708e-05
-3.52170372580467e-05
-1.78846578135103e-05
-6.32670570858552e-06
-3.73264254287116e-05
-1.65693456685898e-05
-1.79850249676298e-05
1.84150068172669e-05
-3.99663549952947e-05
-3.12689227452912e-05
-4.12412925609542e-06
-1.22833077875729e-05
-2.48535932186443e-05
-1.76016915500392e-05
-2.30255341041272e-05
-1.86208801054488e-05
-1.78566440229777e-05
-2.67320639045127e-05
-3.1077503659198e-05
-3.00617468389821e-05
-2.81151814429379e-05
-1.97327208143102e-05
-2.35429262797238e-05
-2.92481065602493e-05
-1.59251511067095e-05
-2.86652813575748e-05
-3.62096272546951e-05
-1.47205598941418e-05
-2.41532425028158e-05
-2.50837321068497e-05
-3.86088058348198e-05
-8.1061224447245e-06
-1.0667742096291e-05
-4.65195009228326e-05
-1.59169384726799e-05
-2.92364356074909e-05
-2.82344850469572e-05
-3.16497813228702e-05
-3.12641069924358e-05
-2.50014600527442e-06
-3.19615148624651e-05
-1.52554502624047e-05
-1.26456782876848e-05
-3.57725547690799e-05
-5.07329948891587e-06
-2.90241423938056e-06
-2.37087174477617e-05
-3.36847711688414e-05
-3.20669101794492e-05
-2.82184658778651e-05
-2.38561911706685e-05
-1.06765005334426e-05
-1.17864551077928e-05
1.11444981971222e-06
-2.37718664746779e-06
-9.50359405601986e-06
-1.26169020034536e-05
-2.11285644189172e-05
-2.08378855615317e-05
-4.76160505206375e-06
-4.25204246934849e-05
-2.6884442518051e-05
-1.1939337901381e-05
-1.15123037430906e-05
-4.61454859158806e-05
-2.34645368599658e-05
-2.99236035333015e-05
-1.57660980140829e-05
-2.16546195514446e-05
-1.55287969546747e-05
-3.6925601981244e-05
-6.57234506650924e-06
-2.61506226820452e-05
-3.89020979153631e-05
-1.71787161679232e-05
-3.99128357969169e-05
-2.28663700634008e-06
-1.3855125140803e-05
-2.31130406921934e-05
-2.2484293224239e-05
-1.9842134651594e-05
-3.48212747037448e-05
-2.61786045099983e-05
-4.50505123576316e-05
-1.48878772956928e-05
-1.26077764681484e-05
-9.04323484004322e-06
-1.19463275498447e-05
-2.84904173659945e-05
-2.32425356302123e-05
-1.88848525862785e-05
-8.98914759034965e-06
1.40364250565921e-06
-4.05919536325338e-06
-2.35548578825541e-05
-2.36842306343776e-05
-3.22784043219152e-05
-1.72169028222099e-06
-1.95731746655241e-05
-2.29218503793322e-05
5.70919566950231e-06
-2.04398890744198e-05
-1.01901834035715e-05
-9.08533084933374e-06
-3.35889398862996e-06
-3.12217223837587e-05
-1.77788082456213e-05
-1.10271985918372e-05
-3.32851119742485e-05
3.37381655692763e-06
-8.38602815973487e-06
-2.16115558570995e-05
-2.67805030185324e-06
-2.89486294817656e-05
-2.07529757051901e-05
-2.03725968602546e-05
-3.98775280293278e-05
-4.50956485217703e-06
1.38490219928024e-06
-8.29176314101429e-06
-2.07830075832223e-05
-4.38414885549728e-05
-2.94746499828399e-05
-2.28506468073284e-05
-2.72101115820319e-05
-2.47322238445586e-05
-1.02365921373745e-05
-3.79869721798997e-05
-8.64164469129152e-06
1.2203779717367e-05
-1.93831112232357e-05
-2.10238504335153e-05
-2.5914892988831e-06
-5.18052013325977e-05
-2.29394407632285e-05
-2.30896935123651e-05
-3.36441214923176e-05
-2.36580717696349e-05
-4.57609827155862e-05
-5.34271053055497e-06
-2.627270739521e-05
-1.84610097207506e-05
2.4467627847652e-06
-3.27346132251004e-05
-1.19245333591938e-05
-3.42947011370895e-05
-2.10705206712826e-05
-1.85451421863844e-05
-8.22713481481145e-06
-2.72386999638521e-05
-2.17713803411116e-05
-3.64163174148012e-05
-5.00152356685986e-05
-2.80684604671628e-05
-3.46071897784565e-05
-1.90165522923051e-05
-2.73490453153482e-05
-2.25928409529188e-05
-1.71568006665308e-05
-3.23686530680539e-05
-1.45302732792374e-05
-1.91193023940754e-05
-2.43960627530146e-05
1.06347426966374e-05
-3.67355382177784e-05
-1.39862118719794e-05
-8.13469691457954e-06
-1.81331811349956e-05
1.74763976536619e-06
-1.35717831673386e-05
-2.44126448248753e-05
-2.12273310678619e-05
-1.9154137856506e-05
-6.01110897013063e-06
-1.82895011180699e-05
-2.6860867561679e-05
-4.55448767336731e-05
-5.75852812679985e-06
1.29220900598355e-05
-1.25401933800333e-05
-2.44333464570154e-05
-1.52489678602929e-05
-2.14915092455468e-05
-9.52522954495241e-06
-1.21422088893516e-05
-1.05912888290991e-05
-3.38391676921043e-05
-2.0064082234259e-05
-1.61100701652251e-05
-1.93766669860179e-05
-1.96764166643326e-05
-2.38587279335843e-05
-9.82067037595633e-06
-3.08057814034595e-05
-1.93289158825445e-05
-3.07660098460953e-05
-2.5121709801765e-05
-2.58264710816631e-05
-2.54190403798382e-05
-2.53711797566535e-05
-1.82359958980968e-05
-4.20506962647271e-05
-3.88229078262269e-05
-6.84926342544556e-06
-1.39290117206917e-05
-2.18821631961519e-05
-8.22094429853341e-06
-3.83061319312095e-05
-7.64751876034041e-06
-2.66741269424255e-05
-2.14526399021349e-05
-2.28516614955366e-05
-2.45716071693589e-05
-1.79944366584549e-05
-1.26051285557837e-05
-2.42640189002592e-05
-3.68427543096947e-05
-3.0441376197108e-05
-3.8352949253748e-05
-1.60598231402379e-06
-2.10068029438035e-05
-1.18048306186751e-05
-1.73197972403686e-05
-1.82223722136108e-05
-2.02834317055088e-05
-3.78085913761086e-05
-2.00989448946606e-05
-5.60767120453343e-06
-1.67338706913891e-05
-2.44711366321891e-05
-2.23857707818439e-05
-7.44597215650786e-06
-1.01908602758661e-05
-3.46017466668144e-05
-2.50115259501174e-05
5.24965792141506e-06
-1.60178230697742e-05
-2.34092156841773e-05
-2.81541300653312e-05
-1.69574142472031e-05
-2.36909199851145e-05
-1.3581117359998e-05
-2.55412933235808e-05
-3.91187092415223e-05
-2.67766460553522e-05
-1.0779921748355e-05
-1.36513090917583e-05
-2.18390223319908e-06
-1.93150310014694e-05
-1.5944384958439e-05
-2.55660384895245e-05
5.5713337419321e-06
-2.70996294036521e-06
-2.59981669429078e-05
-2.67983747847583e-07
9.27188400664868e-06
6.1330554631968e-06
-3.33630917421346e-06
-1.06734102954364e-05
-2.57473871556637e-05
-2.66634446148937e-05
-2.87156237855786e-05
1.11968090749774e-05
-1.43427241447966e-05
-2.68396094914322e-05
-3.82348267453704e-05
-1.27205455902178e-05
-1.29689922707446e-05
-1.04370070809812e-05
-1.91976642245106e-05
-2.70779109976886e-05
-1.35010343960438e-05
-2.47144158648829e-06
3.52484166639939e-06
-2.31925059658471e-05
-2.25535249861003e-06
-2.79985679607293e-05
-8.65842856338697e-06
-1.13580546549471e-05
-1.81894075167494e-05
-2.51173746527149e-05
-3.73370622199006e-05
-2.68096358187527e-05
-2.23119501210775e-05
-3.00012232317975e-05
-1.16468839941531e-05
-1.04758200761457e-05
-2.33067540587882e-05
-1.60612472958384e-05
-6.00744818579395e-06
-1.3490686027392e-05
-1.41024150617624e-05
-2.42943439903556e-05
-8.30048266895239e-06
-3.17057441231279e-05
-2.03109619039167e-05
-2.5701174231813e-05
-2.40386273708363e-05
-2.20864754404575e-05
-2.9081875817754e-05
-1.87693086180071e-05
-1.19997603132719e-05
-5.28451649224488e-06
-3.51285153022848e-07
-1.23560936101689e-05
-1.56390066874508e-05
-2.89814205711583e-05
-2.1032675193227e-05
-8.37866210500759e-06
-1.91184101809339e-05
-1.43684269009238e-05
-1.10479738041013e-05
-1.59927550793889e-05
-3.04796255559538e-05
-1.55558372872816e-05
2.11629227592272e-06
-3.05917562117487e-05
-1.32930936820885e-05
-4.3168207134687e-05
-4.03753862692124e-06
-1.14990289913862e-05
-1.86202594897566e-05
-3.572740741447e-05
-2.07808302507741e-05
-2.67643689219357e-05
-3.60010728749034e-05
-2.52325546869244e-05
-1.64978965313691e-05
-2.47803701425651e-05
-3.61393522406065e-05
-1.61326384083068e-05
-3.85469522354164e-05
-1.54691892609871e-05
-2.08336947489215e-05
-1.87502506405447e-05
2.9172692853537e-06
-2.35404454475713e-05
4.34980724338751e-08
-1.03545993162099e-05
-2.63073165821313e-05
-2.59343511024893e-05
-2.89589610490862e-05
-1.8076846700406e-05
-5.55978214867936e-05
-2.8407171025178e-05
-1.14558876576765e-05
-1.50040015164699e-05
-1.5361372627176e-05
-3.2915346300772e-05
-7.72911780398621e-06
-2.2147436574891e-05
-4.50516099203076e-05
-2.41494942250486e-05
-1.36559860676057e-05
-1.66755050512374e-05
-1.09983486351366e-05
-2.27109014603925e-05
-4.41032124226337e-05
-2.89769750133009e-05
-9.58613157145763e-06
-1.68272271612017e-06
-2.63808720491697e-05
-1.52553829710262e-05
-3.62728592864792e-05
-1.76771647514224e-05
-4.02660951993283e-05
-1.33148810147656e-05
-3.23463775881728e-05
-3.90900005750942e-05
-2.21486566661397e-05
-4.03726455841711e-05
-1.38350674484106e-05
-1.53175049462596e-05
-1.13956990552295e-05
-2.64374874623207e-05
-1.9443942179032e-05
-9.90165106076966e-06
-3.36802969016074e-05
-3.43199292866047e-05
-9.48889959853987e-06
-1.43663105966251e-05
-5.28147286175759e-05
-6.51914620510945e-06
4.26208788042634e-06
-4.12374969336185e-06
-1.11909344698701e-05
-2.66370676154097e-05
-1.83030535283208e-05
-3.11222181284091e-05
-2.6407356557009e-05
3.36697527351905e-06
-2.75589723751183e-06
-3.16504543481812e-05
-2.61984491504349e-05
-2.54368631815401e-05
-2.71426984410598e-05
-2.35878932436571e-05
-1.22543965404975e-05
-2.86509077337635e-05
-2.84890876193434e-05
-3.57844169892888e-05
-2.76894701178088e-05
-2.10795030374163e-05
-1.45135612351789e-05
-1.50212618225998e-05
-2.15533892249357e-05
-3.87443834168593e-05
-1.13355692536802e-05
-7.58712743415598e-06
-3.22802210654448e-05
-2.46671211332663e-05
-1.28608757239239e-05
-2.7211625812003e-05
-2.92432552505906e-05
-2.18502746724191e-05
8.81914882044655e-07
-1.17284151795355e-05
-2.94156380600522e-05
-3.07447991500522e-05
-1.39045896599903e-05
-6.49084185829514e-06
-5.41285642477523e-06
-2.72176415656486e-05
-3.59049153261604e-05
2.85358161402572e-06
-1.64883059561881e-05
-2.88819640362595e-05
-3.04970944919386e-05
-3.39847602851522e-05
-2.06800770504324e-05
-1.71600393270583e-05
-3.40937386900813e-05
-3.344069166372e-05
-1.38023831290864e-05
-1.66754994614017e-05
-1.43640636828316e-05
-2.20602819380255e-05
-2.53005889912791e-05
-2.01899916015694e-05
-1.42552123794486e-05
-2.36215837672269e-05
-3.15772459616442e-05
-3.37368087601836e-05
-1.96321427484452e-05
-1.56670470704121e-05
-3.09754102088071e-05
-1.44356499717977e-05
-1.31135665611756e-05
-4.22457720667877e-05
-3.11843639268575e-05
-3.58768143064203e-05
-1.72410610931999e-05
-3.4646278599044e-05
-1.7214593688172e-05
-1.52874291818587e-06
-4.21252591927597e-05
-2.50953388515409e-05
-8.03407405180876e-06
-2.24753669079645e-05
-2.03810784539773e-05
-8.36461198098518e-06
-1.81343742520846e-05
-7.13979011281184e-06
-2.10885326491068e-05
-4.32787319508862e-05
-2.79128047333252e-05
-2.12957160221692e-05
-1.78927514222113e-05
-2.4155002163066e-05
-2.84611257013463e-05
1.07961290184351e-06
-2.04047491281911e-05
-1.39332039253353e-05
-1.35618596935294e-05
-3.12056318298046e-05
-2.00613050307541e-05
-1.48780674447939e-05
-7.39578442591845e-06
-2.66522255349485e-05
-2.17892687717304e-05
4.75998955688014e-06
-1.87541811967595e-05
-2.71714874686932e-05
-3.00901035177051e-05
-1.34690877404406e-05
-3.7280785577945e-05
-2.40679893175265e-05
-1.89591878993821e-05
-3.12229448525467e-05
-3.14587209575973e-05
3.16147936609892e-06
-3.01919851598784e-05
-4.78196873717227e-06
-2.2690691820484e-05
-1.50913503809705e-05
-2.77639240724572e-05
-2.27199584439597e-05
-4.97305450806635e-05
-3.82398389368831e-05
-1.34057709109597e-05
-2.33440331076443e-05
-2.76670617993836e-05
-4.37542502715746e-05
-2.28016390272262e-05
-2.05733373891415e-05
-2.05353715164693e-05
-1.11538753043953e-05
-1.42560818411879e-05
-1.28621755909166e-05
-2.68059130204664e-05
-1.32321354589472e-05
-3.16027422456099e-05
-2.53762888596476e-05
-9.17910797000032e-06
-3.16125108015635e-05
-2.89711649247087e-05
-2.03457189143956e-05
-3.21782627677094e-05
-3.76733103514888e-06
-2.53626783243086e-05
-2.00370769034888e-05
-1.79818654858453e-05
-1.93083227438192e-05
-2.88449433121571e-05
-2.31603090043203e-05
-4.11170641236656e-05
-2.79968881709304e-05
-1.05789095872482e-05
-1.51688222700964e-05
-1.75196531011829e-05
-8.13807759266865e-06
-1.07387706304189e-05
-5.50088399917562e-06
-2.52148152057181e-05
-2.50132351994999e-05
-2.03642157934513e-05
-2.28153877127952e-05
-2.16663789433856e-05
-1.67874753522185e-05
-1.84144238203601e-05
-5.97283846200946e-06
8.13206587573482e-07
-6.44149935585936e-06
-5.11727166409721e-06
-2.92995992141962e-05
-8.58560748655166e-06
-1.10235186912221e-05
-2.92473299790055e-05
3.86455486697284e-06
-7.33320960545321e-06
-2.73294679675783e-05
-1.46515679980715e-05
-2.87723780219617e-05
-9.50885327486934e-06
-1.90176388065077e-05
-1.52287323756927e-05
-1.40070731138914e-05
-1.5482432383495e-05
-1.43588961692883e-05
-1.17605589873393e-05
-3.82922148354148e-05
-1.49967983381765e-05
-4.11091563599241e-05
1.15434544473687e-05
-4.51219621533496e-05
-8.70627488979894e-06
-1.70869976746972e-05
-3.95012156149307e-05
-2.33218673098151e-05
3.9612350575339e-06
-1.59982248418062e-05
-2.76627765368554e-05
-1.54783380711889e-05
-2.44108481717878e-05
-2.90314282928997e-05
-8.67924290943147e-06
-2.13941852214815e-05
-4.18668951318543e-06
-1.98165929816981e-05
-1.49401738645756e-05
-2.72002406832683e-05
-1.48432618481276e-05
-1.62023499137343e-05
-2.12756574498235e-05
-1.35589890833565e-05
-3.14644761031315e-05
-2.58061964109314e-05
-4.70785996127136e-05
-2.16363412616068e-05
-3.53505539296292e-05
-3.50987956691353e-05
-1.4968856201285e-05
-2.40891540104352e-05
-1.78816679626405e-05
-1.58619033341873e-05
-2.53480909895146e-05
-5.95090258976956e-05
-2.34502869804618e-05
-9.19944606111842e-06
-2.46043684696272e-05
-7.82007573790675e-06
-2.00462931130096e-05
-1.62984738171622e-05
-4.58330817504734e-05
2.69776373575232e-06
-2.01410237413904e-05
-4.05704433565954e-06
-2.84413076966081e-05
-3.60556455220063e-05
-2.33733596073537e-05
-6.47268336232437e-06
-2.41986965113314e-05
9.39122082736223e-06
-1.3939866736884e-05
-1.33132953823083e-05
-2.07951396900529e-05
-1.47857800601264e-05
-1.99958116853455e-05
-1.94306016594617e-05
-2.11438547255918e-05
-1.66133015362102e-05
-3.16861762868954e-05
-4.10085415880562e-05
-3.68955644995489e-05
-1.8910713688185e-05
-2.56847124174234e-05
-1.84615914518123e-05
-1.92170492813035e-05
-8.54141647137286e-06
-1.51858726278598e-05
-3.33858063348143e-05
-2.05339162768554e-05
-2.4189637984358e-05
-1.55514887309065e-05
-1.87325830290497e-05
-1.74241946821977e-05
-6.14204058741188e-06
-1.66517611767593e-05
-1.31940124721661e-05
-1.61045601106997e-05
-1.72522515123331e-05
-1.39618393083692e-05
9.99149142721571e-06
-2.66718774030882e-05
-2.43235267886961e-05
-2.26033848221927e-05
-3.80756906044395e-05
-1.5181027639882e-05
-1.56167773730661e-05
-2.85602023933241e-05
-2.85760990648015e-05
-3.16404237899183e-05
-9.9361633794808e-06
-2.36828783689918e-06
-2.32010163606065e-05
-2.53501746577865e-05
-2.52082433021418e-06
-2.33297853745179e-05
-2.13493330396259e-05
-5.07349924020635e-05
1.77086580357845e-07
-2.28284892314983e-05
-8.22861327748496e-06
6.37982951355443e-08
-1.22129135419276e-05
-2.21871990600101e-05
-3.18680536720217e-05
-2.78080835623998e-05
-3.70724986507555e-05
-3.40297592996154e-05
-2.63887786618703e-05
-3.82945192509535e-05
-2.99595841735359e-05
-3.08941859782704e-05
-2.21979462988517e-05
-7.78522934987748e-06
-1.74554196217252e-05
-2.76457549356428e-05
-2.59249752089499e-05
-1.07034734470374e-05
-1.8521888067315e-05
-1.76842919286791e-05
-2.12870104138049e-05
-8.68622111404624e-06
-1.13106371557793e-05
-3.93752541071693e-05
-3.36772408792475e-06
-2.39202879182982e-05
-2.27721992680263e-05
-1.47256862024978e-05
-2.03280093799183e-05
-3.61099234966209e-05
-3.03595733088665e-05
-1.53919814743476e-05
-1.81597458724653e-05
-6.84101952265176e-06
-1.52457981378124e-05
-3.38539583402412e-05
-9.30227175535059e-06
-2.09652447801592e-06
-1.3312151888159e-05
-1.47935996301373e-05
4.2342102649754e-06
-1.83950806244445e-05
-1.34757872075137e-05
-5.45401328326273e-06
-4.6447451635957e-05
-3.08697176244674e-05
-3.4268123597901e-05
-3.42410500452343e-05
-1.08809064652689e-05
-2.83500251071893e-05
-3.65051547108675e-05
-8.88974569177215e-06
-3.28700580831965e-05
-2.42463340843063e-05
-2.93316632176461e-05
-1.29330427734658e-05
-2.42159894082157e-05
-2.16151945285505e-05
-1.3329237127872e-05
-2.3139776320336e-06
-2.88858853836619e-05
-2.43183399116897e-05
-2.04906077352973e-05
-9.14334114161489e-06
-1.44819435405263e-05
-2.75364920796484e-05
-1.98129878086491e-05
-1.23875714246335e-06
-6.35193361613547e-06
-1.21499720291861e-05
-2.45928700815229e-05
-2.00806894089331e-05
-2.89946907212671e-05
-1.67705437747792e-05
-2.65056712029538e-05
-2.38453318176885e-05
-3.16857004730406e-05
-2.70344115445348e-05
-2.72707738475854e-05
-1.41409949954586e-05
-8.66069497925979e-06
-3.20412223998771e-05
-3.34630405607302e-05
-2.46265572533066e-05
-9.31014729660744e-06
-4.80677122388607e-06
-3.45019050929671e-05
-2.57118347139818e-05
-2.75909418985734e-05
-3.80793232422618e-06
-2.11496478675225e-05
-1.77268160462413e-06
1.28462159380407e-06
-2.17438585406713e-05
-9.22220294706504e-07
-4.64352163589519e-05
-2.61676726435626e-06
-2.17923490362822e-05
-3.33607339790288e-05
-2.30920889172132e-05
-1.88224233209256e-05
-2.17081195402117e-05
1.29827631338763e-05
-1.91008799270114e-05
-3.12154511227731e-05
-2.60554219183866e-05
-1.7566085050009e-05
-1.24512292480512e-05
1.61854850990079e-05
-1.59430415837781e-05
-2.13378183153632e-05
-2.54664863378494e-05
-3.01475769245806e-05
-1.76210551030428e-05
-4.36466781198546e-06
-4.49546026619274e-05
-1.83266705801091e-05
-1.7460047165705e-05
-2.52014173117344e-06
-4.03363646203845e-05
-2.38075128753548e-05
-1.81041263374594e-05
-3.51512771169147e-05
-2.9556243975685e-05
1.19941690821063e-06
-4.10716933994845e-05
-1.7659935168245e-05
-3.76123669198154e-05
-7.83795549401219e-06
-1.13470542891481e-05
-3.57290905619137e-05
-1.19424699810734e-05
-2.2718489612503e-05
-7.64224481428266e-06
-6.90034727774943e-06
-2.04683050653474e-05
-2.64452133649516e-05
9.80665480135576e-06
-3.40318774931755e-05
-3.69025392962843e-05
-1.38582362777466e-05
-2.38860147453291e-05
-3.84163506577039e-05
-5.79169264189566e-06
-2.70549399390789e-05
-3.39092626805537e-05
-1.13373280675812e-05
-4.25129144842815e-06
-2.86919116294031e-05
-9.81393348401352e-06
6.2029007444298e-06
-3.60035083199652e-05
-2.06087851780856e-05
-7.38463286900448e-06
-1.47651806282135e-05
-2.62845680153432e-05
-3.01417346297713e-05
2.53293235605435e-06
-2.99655458384113e-05
-3.69253414029747e-05
-1.47872308768986e-05
-1.67657782838812e-05
-4.52348080289982e-05
-1.55333710227393e-05
-6.89255136839488e-06
-2.97321570098243e-05
-1.5401613117777e-05
-1.29967065997014e-05
-2.60338932317161e-05
-2.00424759416679e-05
-1.47867002637346e-05
-3.61662792394642e-05
-2.65392958559936e-05
-3.17378811415395e-05
-2.60561936051128e-05
-1.14788651144752e-05
-2.37702481128636e-05
4.86780767400052e-06
-2.44958794208648e-05
-6.87742591373806e-06
-2.57189775380568e-05
-2.0941768520818e-05
-9.14928261815357e-06
-8.36625206112191e-06
6.36716054376238e-06
7.39646502059597e-06
-9.94935151848868e-06
-1.12473789715574e-05
-8.15965334626366e-06
-2.87225972692746e-05
-1.61614592524517e-05
-3.46570286690757e-05
-4.43183422282872e-05
-2.23145152774482e-06
-9.97389987357687e-06
-1.39523127782309e-05
-6.3279356581536e-06
-1.23289601731076e-05
-7.21095736763385e-06
-2.41090917688438e-05
-1.94800401312993e-05
-2.05202069090164e-06
-1.88965791307764e-05
-1.95256071529549e-05
-3.28902141453379e-05
-2.94554264923101e-05
1.56184832508323e-06
-1.67221147439781e-05
-2.09562896939297e-05
-2.05453301763156e-05
-2.33353944075784e-05
2.24588994250172e-05
-1.38963489608238e-05
-3.80829564098087e-06
-6.71855694472856e-06
-1.51977128568986e-05
-1.84214204280121e-05
-5.63051734719516e-06
-2.77249105022797e-05
-6.23266025413636e-06
-1.45729892141382e-05
-2.88499859759843e-05
-1.87200698786936e-05
-2.78694463760878e-05
-2.1574216855979e-05
-3.31292719508319e-05
-7.79384228396189e-06
-3.35087788242232e-05
-9.92175275649098e-06
-2.69396276861262e-05
-3.08787637384986e-05
-2.32260880467066e-05
-2.43645993246896e-05
-1.72146530205336e-05
-2.41637631092983e-05
-3.22086985239123e-05
-2.17324871992676e-05
-1.25293595601792e-05
-1.9623924037065e-05
-2.73256791393839e-06
-1.85743578959748e-05
2.82847148258521e-06
-3.49970063095444e-05
-2.41546221130097e-05
6.93000248895332e-06
2.08565274939501e-06
-1.71532400782223e-05
-1.39301232631133e-05
-7.6178974184747e-06
-2.36582421327347e-05
-2.97234888835642e-05
-4.33701531353487e-05
-4.00693409947225e-06
-1.36408022431747e-05
-2.95022813383735e-05
-2.52388236752492e-05
-2.82188894870686e-05
-1.51384555249933e-05
-1.66353449624839e-05
-2.21949292655646e-05
-8.89187582808276e-06
-9.16511179992468e-06
-2.29435726391418e-05
-1.37184282976928e-05
-1.24047337798764e-05
-2.08752610992268e-05
-1.51545184451877e-05
-2.01087728346317e-05
-2.34679464824058e-05
-1.09368702583117e-06
-5.24444318291504e-05
-1.65149047069402e-05
-2.61303445615588e-05
-3.35359973949812e-05
-1.50115244546741e-05
-1.12499483132386e-05
-1.95067716601487e-05
-4.09372829315272e-05
-3.01914949006161e-05
-1.38751952699781e-05
-1.06393706685267e-05
-1.85452324777242e-05
-2.56901630928293e-05
-2.57309262080917e-05
1.39892351925209e-06
-1.87678390693696e-05
-1.83299895407925e-05
-3.91173496838083e-06
-2.98428661452436e-05
-2.39955498956511e-05
-6.39898076233433e-06
-2.75190992338071e-05
-1.80624059979957e-05
-2.42920186244308e-05
-2.5002447461517e-05
-1.52488827564581e-05
-2.48157767911147e-06
-1.34240667838412e-05
-1.04868276627193e-05
-1.9695408864869e-05
-1.76238217429415e-05
5.8361830785247e-06
-3.4658823743654e-05
-3.00679523842036e-05
-2.94565474024229e-05
-2.12987128580425e-05
1.40281604340271e-06
-3.82186899475939e-05
-2.00256788074677e-05
-2.61687372511693e-05
-1.62877443326133e-05
-1.40745945527561e-05
-3.33442452296624e-05
-2.587184308459e-05
-4.41100734418961e-05
-2.61089008368146e-05
-3.05652652218711e-05
-1.32739479170906e-05
-1.74467071836985e-05
-1.89401181599052e-05
-1.72362510863436e-05
-1.31732936716006e-05
-3.00691565717935e-05
-2.74336711267448e-05
-1.06619055782767e-05
-6.55578347347574e-06
-2.24235136328228e-05
-2.17657485856974e-05
-2.63445539678179e-05
-1.26012338824497e-05
1.5429550155424e-06
-2.29319722825359e-05
-9.4096536829715e-06
-6.90215518923559e-06
-1.42241353717632e-05
6.02858863537611e-06
-2.38914918638648e-05
-8.95085313375274e-06
-3.56751103821786e-05
-3.10866537013624e-05
-1.6752696431961e-05
-1.04022851122304e-05
-2.26375336129091e-05
-3.18887280913154e-05
-2.76398397567188e-05
-1.90749130252069e-05
7.24251716529998e-06
-2.83323903293116e-05
-1.28858332322875e-05
-3.85819707441338e-05
-5.17253498466243e-05
-1.96125596279065e-06
-7.83915295747223e-06
-2.16325175951168e-05
-1.27466481954404e-05
-3.56193970767026e-05
-2.18779216193734e-05
-6.17592161202479e-06
-1.81532651613405e-05
-4.16614934936279e-05
-1.11545359121809e-05
-1.53730344599933e-05
-1.49671219565118e-05
-2.10111588119702e-05
-4.29814378302384e-06
-2.74823041159923e-06
1.17604302247155e-05
-3.01832924613871e-05
-1.66771359360027e-06
-2.02811377332352e-05
-4.27653311009595e-05
-1.89133205156091e-05
-2.12310468543273e-05
-7.95055703106405e-06
-2.62462080651589e-05
-4.43941304817429e-05
-9.58566247294729e-06
1.09992027024569e-05
-3.36375478133818e-05
-1.41293480510421e-05
-1.43745428543751e-05
-1.64430175129989e-05
-2.24118275246048e-05
-2.83261294650184e-05
-1.79421375952842e-05
-1.43183011365675e-05
-3.46997452775951e-05
-2.12080916003476e-05
-2.89733435667742e-05
-2.94453867435127e-05
-1.44738122233687e-05
-2.01777787368356e-05
-1.35016106805924e-05
-1.24312048460263e-05
-2.84739995841218e-05
-2.11297181513657e-05
-6.78346059677209e-06
-2.51290142502541e-05
-2.35708793678278e-05
-4.37169653047328e-05
-3.79728819538071e-05
-2.06644339429399e-05
-3.52407169890675e-06
-1.09472433829859e-05
2.93553118745762e-06
-1.2457492829646e-05
-6.92172273359098e-06
-2.70700443804484e-05
-3.21512327204493e-05
-1.53229213417937e-05
-2.73025157638054e-05
-1.24692811690567e-06
-2.7496284628947e-05
-3.36186611179561e-05
-1.23529733656679e-05
-7.33195789677086e-06
-2.17958989363273e-05
-6.44971795965479e-06
-3.19050861460884e-05
-5.80242715996932e-06
-2.06462671576032e-05
-1.72257186963538e-05
-3.48180821094222e-05
-2.68893504419754e-05
-3.45992021683521e-05
-3.32360317005546e-05
-2.82096034881594e-05
2.93562888222046e-06
-1.49039212973962e-05
-6.85401457340682e-06
-2.54707298635701e-05
-2.17367151715198e-05
-1.93059186358084e-05
-2.74134642038168e-05
-1.08468864352641e-05
-3.17190048523423e-05
-3.12419386310416e-05
2.89430463780646e-06
-1.57470206996697e-05
-2.54398713848386e-05
-3.55270744132646e-05
-2.77779975964409e-05
-8.69997780803125e-06
-3.43486440781138e-06
-1.18287326676512e-05
-7.56059880596803e-06
-3.95901062703231e-06
-2.63644627871571e-05
-5.0871727039227e-05
-1.31616963826327e-05
-1.58213900332381e-05
-7.2191810162354e-06
-1.08901048949271e-05
-2.80760802842386e-05
-1.75933787348045e-05
-1.80454181365526e-05
-2.19091393883796e-05
-1.27145940926938e-05
-1.14382090107155e-05
-1.06729040685026e-05
-7.27151292087044e-06
-1.92268834406873e-05
-2.91984833928019e-05
-7.71785137296564e-07
-1.42797204244457e-05
-1.57604449061444e-05
-1.94241349384308e-05
-3.19407635847881e-05
-2.78273972541173e-05
-2.84699594881578e-05
-2.24685493092804e-05
-2.95186955470807e-05
-3.05576723127678e-05
-1.70675157622968e-05
-8.63966386503885e-06
-2.2684732361487e-05
-7.69740247531737e-06
-2.59098224349747e-05
-2.41710745926342e-05
-2.18199136473718e-05
-2.80123710758761e-05
-3.77353400402018e-05
-7.28628391677048e-06
-5.69135733209742e-06
9.90100414139056e-07
-1.67274943522241e-05
-2.54755543441489e-06
-2.46044988742088e-05
-1.41562892222596e-05
-3.80648136841033e-05
-3.29073682049962e-05
-2.36275066835787e-05
-6.97194699284179e-06
-1.04576562952833e-05
-2.94453424437541e-05
-2.165360998836e-05
-1.48982672928439e-05
-8.00289590737982e-07
-2.37204247479348e-05
-2.42873868625986e-05
-2.10810985842845e-05
-2.19958767344417e-05
-1.54817757102457e-05
-3.58312255377556e-05
-2.47112705637234e-05
5.35794602059207e-08
-3.04762108220637e-05
-2.07388525966766e-05
-1.01069435504806e-05
-4.79409985129291e-06
-4.07931006565145e-05
-1.03444881218691e-05
-2.71282932829972e-05
-3.65723360662249e-05
-2.74076628177365e-06
-4.10706403622918e-06
-2.90320894986438e-05
-2.06047359924547e-05
-5.78104962173586e-06
-3.5638319559293e-05
-3.40423683479117e-06
-3.74832170121634e-06
-4.14790246581118e-05
-3.10903633377625e-05
-2.70201385334488e-05
-5.68232986893073e-06
-6.53632637360335e-06
-2.62149471245193e-05
-1.21737630805629e-05
-2.00256358833153e-05
-3.85368376522748e-05
-5.05657752464328e-05
-1.6441522225591e-05
-2.94186844489879e-06
-1.36556485291334e-05
-2.30864463915509e-05
-2.81605609130915e-05
-1.00202434249821e-05
-7.03979346365556e-06
-2.65700065318353e-05
-4.04226946243762e-05
-1.01629098261295e-05
-2.87971697393194e-05
-2.38519542979036e-05
-1.65925325798429e-06
2.43799375398728e-06
-1.36596151108267e-05
-9.11382191937445e-06
-1.39147517045175e-05
-1.42806435789772e-05
-2.29250780511978e-05
-1.54417304732097e-05
-2.29833545618401e-05
-8.20051156522096e-06
-5.52587018701485e-06
-2.41715022300184e-05
-6.50326064097577e-06
-1.17833344307539e-05
-1.36121067697958e-05
-1.47048437012533e-05
-3.09641049345084e-05
-2.94052607310137e-05
-2.00942567943883e-05
-2.89722087828736e-05
-1.09650818675583e-05
-3.09229132471728e-05
-2.3840635842196e-05
-2.31507190669126e-05
-7.64295980966584e-06
-3.74972481411975e-05
-3.65506241434135e-05
-2.93402381841278e-05
-1.87067172537148e-05
3.8629937394061e-06
-2.70338748654367e-05
-2.04556713593771e-05
-3.46087744155066e-05
-1.99708727119643e-05
-2.93638970446842e-06
-3.0210995392707e-05
-4.19264508320167e-05
-3.8084333982543e-05
-1.08494803826766e-05
-2.92602995386998e-05
-2.59572238434053e-05
-1.84957989240301e-05
-5.47649294050095e-07
-1.97717898010179e-05
-2.6518460139916e-05
-1.45643324421791e-05
-2.80513550454544e-05
-1.53699090985256e-05
-1.88537879045272e-05
-2.17091744261243e-05
-9.26880013456309e-06
-2.84960793619305e-05
-1.36918673558734e-05
-2.3802372745896e-05
6.84769462705467e-06
-4.09090001379524e-05
-2.10563406768423e-05
-3.11314077860269e-06
-3.34508093305663e-05
-2.58251630687736e-05
-1.65681102793659e-05
-1.94977196731798e-05
-3.71420824759457e-05
-1.99282342984759e-05
-3.20553249528915e-05
-4.03450355181873e-06
-3.47874578199471e-06
-2.37024801041976e-05
-1.80408064371492e-05
-3.18813137459009e-05
-2.16285374725358e-06
-2.13599746642589e-05
-1.01997135394486e-05
-1.81014743939115e-05
-1.08460354829164e-05
-1.16052652089918e-05
-2.46455271827037e-05
-2.75538205864595e-05
-2.67576246483376e-05
-9.02724067146668e-06
-3.48999376961402e-05
-2.96631119524027e-06
-3.07221534896741e-05
-3.09021386971125e-05
-3.54561568948405e-05
-1.1591837239571e-05
-7.28491671662454e-06
-1.52136492903865e-05
-2.01486246830769e-05
-2.5382602092608e-05
-1.46659611615205e-05
-3.04479571780805e-05
-1.79938944405796e-05
-2.27544333241193e-05
-1.89170688290413e-05
-2.39469827456413e-05
-8.56130982547017e-07
-1.27098911208483e-05
1.26346766692675e-05
-3.20693043398129e-05
-1.93947863565931e-05
-1.94350039875941e-05
-6.91277706616819e-06
-2.82814686608192e-05
-9.22565238317559e-06
-1.36178092854214e-05
-1.54650026500057e-05
-1.82265093897832e-05
-6.08911154274326e-06
-6.40568444908181e-06
-5.09673625985224e-06
-3.32395269865016e-05
-1.8515445703658e-05
-3.00312043053096e-06
-3.01759238301235e-05
-1.68209457369368e-05
-2.78085028936428e-05
-1.79221307997941e-05
-3.47982859892416e-05
-2.54263906110829e-05
-7.38075354419357e-06
-3.06496135588949e-05
-3.76398157599696e-05
-2.69845992160858e-06
-1.54789573204048e-05
-3.1215558167655e-05
-2.69905438231463e-05
-2.5348008473723e-05
-3.7396556370943e-05
-3.13966487933332e-05
-2.73194615641098e-05
-7.27359764200347e-06
4.29145860278888e-07
-4.87131275023904e-06
-9.53227058227277e-06
-1.12403230318982e-05
-7.00953328101854e-06
3.13642433355493e-06
2.63827782245931e-07
-9.03116918873899e-06
-7.95625730822115e-06
-4.43779530991159e-05
1.09899685387585e-06
-1.97960476497732e-05
-1.05204814029439e-05
-1.79358679694314e-05
-2.63733593498695e-05
-4.14442001933487e-06
-3.35786554453846e-05
-2.5579100269646e-05
-2.232603950702e-05
-1.39547013098166e-05
-1.26345985338282e-05
-2.79095002205805e-05
-3.52697230259076e-07
-2.43170618349974e-05
-1.27545285010466e-05
-9.75949840918092e-06
-4.23111048260251e-07
-2.8703279379441e-05
-1.66193844253337e-05
-3.06429197148843e-05
-3.02022844558521e-05
-2.03687745873556e-05
-2.51231632872392e-05
-2.70533580484339e-05
-1.5976678751679e-05
-4.30936894369283e-05
-4.39878196044211e-06
-2.34278568967143e-05
-8.92850771885552e-06
-3.08967491436975e-05
-1.27472941396851e-05
-1.37295960245428e-05
-1.88157324919128e-05
-2.16870941604038e-05
-2.63480372623031e-05
-1.2880995662374e-05
-1.19021656600621e-05
-1.48044180561952e-05
-1.44077748963757e-05
-7.67365316932338e-06
-2.02463805251651e-06
-3.03276171156675e-05
-3.56237759805432e-05
-3.99280093136561e-05
-2.19292181777951e-05
-1.94977216369168e-05
-3.63868875868625e-05
-1.86091677993204e-05
-1.37211292379277e-05
-1.73263257115672e-05
-7.81502161330222e-06
-2.19005770063313e-05
-1.09989663123534e-05
-1.17922058452677e-05
-2.94857220076433e-05
-1.91881342858603e-05
-2.83543233244342e-06
-1.61439251915145e-05
-1.71293097094285e-05
-2.33844927219809e-05
-1.38468212390464e-05
-2.15248913889919e-05
-1.66816581647907e-05
5.90120704914203e-06
-3.76833405921614e-05
-1.75448829233699e-05
-3.36035840120342e-05
-1.21631123505972e-05
-1.47981974575776e-05
-2.10533949438191e-05
-2.64356657976632e-05
1.10724715513854e-05
-2.32294970618918e-05
-2.21985286698346e-05
-1.29509725885129e-05
-1.31482192330833e-05
-3.97381953075045e-05
-2.68051639557003e-05
-2.71939378847671e-05
-2.26575624462647e-05
-2.22548059537545e-05
-2.62967702965573e-05
-2.78171409670832e-05
-5.79307026456941e-06
-1.63767944715658e-05
-2.38855302176837e-05
-1.29576586656027e-05
-3.79829972485528e-05
-1.73472699131317e-05
-2.32303411696102e-06
-3.62277529858433e-05
-2.10213037289044e-05
-2.19583998399164e-05
-1.06659370386214e-05
-1.03974309483255e-05
-2.65225407622194e-05
-1.03953487832547e-05
-2.93043699441209e-05
-1.51897950019492e-05
-2.68123924964105e-05
-3.23716460383116e-05
-2.48382901667876e-05
1.30826516906412e-06
-9.23086605816852e-07
-1.68099638450362e-05
-2.11839359525487e-05
-2.17355021009885e-05
6.58690669322323e-06
-3.3782147058893e-06
-2.30926722652137e-05
-1.97010673940792e-05
-1.67219346944414e-05
-1.78556930863033e-05
-3.06857149631721e-05
-3.25929518847738e-05
-1.86458445670131e-05
-2.07956153563625e-05
-3.62865296201317e-05
-2.85617193103702e-05
-1.36680517925416e-05
-4.52388587063091e-06
-5.6403191301402e-06
-2.11666130358909e-05
-4.01859938346346e-05
-1.60601101661961e-05
-3.2776920242047e-05
-2.23578023776046e-05
-1.50334049549595e-05
-2.6128772880889e-05
-2.32095292909598e-05
-1.81338674305612e-05
-3.85672775023975e-05
-2.08670173074998e-05
-1.54357116562781e-05
-2.39932880218196e-05
-2.19115990659735e-05
-2.0686988495579e-05
-1.73873208766095e-05
-2.92160489733314e-05
-1.46860619621044e-05
-4.49461204451242e-06
-5.69015097985091e-05
-3.14699163965912e-05
-2.88690428462141e-05
-5.03028751886641e-05
-5.60643436469919e-06
-2.06567220105468e-05
-1.83541068141557e-05
-3.25230763124574e-05
-1.32784831148219e-05
-2.2130160987888e-05
-1.94317235040755e-05
-1.22977258557017e-05
-3.33501994032382e-05
-3.74306276384082e-05
-1.91699885205981e-05
-1.78159374700252e-05
-3.54983043210678e-05
-2.94984331166511e-05
-3.29356149718804e-05
-1.63874184260725e-05
-3.28223850101751e-05
-1.56937319703364e-05
-2.53674227608469e-06
-3.88738385654953e-05
-2.50113642042012e-05
-1.78897633859506e-05
-1.51160477163493e-05
-4.14293093948188e-06
-3.23272994557643e-05
-1.65600131540898e-05
-1.4058178243443e-06
-2.67895498816985e-05
-2.42654933932179e-05
-1.11748770514619e-05
-4.76788882743547e-05
-2.1080945291293e-05
-2.7969606260367e-05
-3.13908090871241e-05
-2.06258268444155e-05
-1.33979951350535e-05
-2.42081867841348e-05
-2.23028784452182e-05
-2.76257090348241e-05
-2.84288950962193e-05
-6.30828155501169e-06
-8.18959231231469e-06
-1.37792782364161e-05
-1.38597874088199e-05
-2.31377894453366e-05
-1.37178380065718e-05
-2.38205440336625e-05
-3.13451945616978e-05
-3.77540341087351e-05
-1.76529513899023e-05
-3.06097143742583e-05
-1.51197549790403e-05
-2.97622532850837e-05
-3.08032023470071e-05
-1.34329813769034e-05
8.87337443741191e-07
-1.79329661299372e-05
-3.99624463950723e-06
-1.24351714666613e-05
7.64773862696796e-06
-2.43169361916239e-06
-1.97863238419674e-05
-1.42360990790168e-05
-9.88166382971663e-06
-1.73516628033198e-05
-2.27854589903656e-05
6.40442179584176e-06
-2.01323421017385e-05
-1.34512432666763e-05
-3.70366223664492e-05
-1.43458201123769e-05
-2.86269573166913e-05
-1.39802939231712e-05
-1.73418109622699e-05
-3.49337209772332e-05
-1.57359857346282e-05
-1.04786263222164e-05
-7.00445416856917e-06
-2.72239052074336e-05
-1.1853643704245e-05
-4.37015875751083e-05
4.55974938470013e-06
-2.23867244251494e-05
-1.64288280172909e-05
-1.48737182946244e-05
-1.74538565258904e-05
-4.80353718303974e-05
-2.07958170340481e-05
9.83680193340827e-07
-1.83583215843389e-05
-3.76848223689077e-05
-2.54854508733196e-05
-2.51997422813783e-05
9.8500130895836e-06
-2.05215275071633e-05
-1.02944324642315e-05
-6.77968847708344e-06
-2.13029177612079e-05
-3.15303896254828e-06
-6.41452182478153e-06
-5.79767612982692e-06
-2.13878798204882e-05
-1.60759257064941e-05
-1.94967526879836e-05
-2.7300492766581e-05
-1.94755965434029e-05
1.97662864469739e-06
-1.62009284034214e-05
-3.02253064084751e-05
-1.27767711396073e-05
-1.60192777366447e-05
-2.99256636260607e-05
-1.98972166655983e-05
-1.51335397287682e-05
-2.22692439158527e-05
-1.92050513672847e-05
-1.09427284982886e-05
-4.26964301531703e-06
-1.76712435023086e-05
-3.48847426084177e-05
-4.11117975728321e-06
-2.07377976176209e-05
-1.41549893154849e-05
-4.57652973811666e-06
-3.31205789820917e-05
-7.36426184951598e-06
-1.21657538935595e-05
-1.82184479067195e-05
-1.28720804369509e-05
-1.51167021348622e-05
-3.63167538300265e-05
-2.5734062261053e-05
-7.74674489931273e-06
-9.87103153092513e-06
-1.7664550994579e-05
-5.90287320471888e-06
5.79887191781494e-07
-2.46901840271935e-05
-3.09774599567081e-06
-2.36489039045492e-05
-2.22358699307066e-05
-3.0569183662723e-05
-9.27769676069513e-06
-3.332680864829e-05
-2.27416036167874e-05
-2.03836275524699e-05
-2.12382709577103e-05
-9.19882959287734e-06
-1.4058033844403e-05
-2.61011139633117e-05
-1.51444047495374e-05
-8.58632441210038e-06
-1.03860011791996e-05
-1.32158842432461e-05
-2.40971023553854e-05
-3.55042154760233e-05
-2.71977071039855e-05
-1.50106311540094e-05
-2.01497472832249e-05
-3.29311645877991e-06
-3.39203718445592e-06
-1.84539203439936e-05
-1.97590314638808e-05
-1.91885961320665e-05
-5.62016926347821e-06
-1.4250614135188e-05
-4.50536635166489e-06
-1.84201473480216e-05
-1.21323951215651e-05
-9.56945572473033e-06
-4.31139353434997e-06
-1.80585615358101e-05
-2.19906173748248e-05
-2.3848196300056e-05
-1.68065279327263e-05
-1.72010974848081e-05
-1.12870352161741e-05
-1.40195087596224e-05
-4.01586586592336e-06
8.8332902817925e-06
-2.59631661411188e-05
-1.77408787168635e-05
-2.15303487322108e-05
-3.25605177804586e-05
-2.42715836592542e-05
-1.04701473875981e-05
4.22964064937822e-06
-3.84267524809889e-05
-3.41645783466645e-05
-1.79674358919622e-05
-3.50741826947741e-05
-1.32171682132107e-05
-2.52652990029949e-05
-1.22944784194713e-05
-2.08479871195987e-05
-2.40167804214762e-05
-1.98052504073544e-05
-2.13793517902058e-05
-5.24955688926546e-07
-2.30642506895988e-05
-3.53503303112636e-05
-1.64542920728203e-05
-3.887368815943e-05
-2.75727056478875e-05
-3.5071878903676e-05
-1.32150419933798e-05
-2.65699491287589e-05
-2.44748933811482e-05
-2.24135183203639e-05
-2.27348666673212e-05
-1.24205580128358e-05
-2.78168370561602e-05
-2.72562002757237e-05
-2.45022396131916e-05
-4.74118438308806e-05
-3.05584106139712e-05
-1.67307649841866e-05
-2.68796355270797e-05
-1.86187101826191e-05
-1.22670075838119e-05
-1.63490217162708e-05
-2.77481038544887e-05
-1.25905666952323e-05
-2.74859007614962e-05
-1.36551980963151e-05
-3.24583452487588e-05
-2.43739608524055e-05
-2.0476670912502e-05
-1.32022866345277e-05
-2.13218952247838e-05
-1.75948801220846e-05
-3.05659362482787e-06
-1.0294158673545e-05
-3.01023554258101e-05
-4.31357382474177e-05
-4.93481393060881e-05
-3.53165922788298e-05
-2.97757387281001e-05
-1.98447530356526e-06
-2.14596471864654e-05
-2.06304144637413e-05
-4.40450896250512e-05
-2.1124369658024e-05
-1.61357053186707e-05
-9.64614075283571e-06
-4.79505516724485e-05
-2.22212691695302e-05
-2.265826046491e-05
-3.40572719288573e-05
-1.38791200050509e-05
-1.17631476844919e-05
-9.07685910517453e-06
-1.89793026257882e-05
-1.67337292586975e-05
-3.56468009740049e-05
-1.23851734197624e-05
-3.08018003677304e-05
-2.25240372694745e-05
-1.33066649666279e-05
-2.34004289255617e-05
-2.18708542382813e-05
-3.28458630634516e-05
-9.13953923468888e-06
-9.5254476009299e-06
-2.15825344171276e-05
-4.68914814355754e-06
-1.56101205467429e-05
-1.56892937002607e-05
-1.87238009754021e-05
-4.42282965733449e-05
-1.6392668498535e-05
-1.49752049581398e-05
-3.39178124609855e-05
-5.65775395692693e-06
-4.44078938789524e-05
-3.33870022679035e-05
-2.00224044657241e-05
-2.78942358606853e-05
-1.79169615306287e-05
-2.18401041237555e-05
-2.18071178538402e-06
-6.0936562708618e-06
-3.42782611120678e-05
-2.64278139782169e-05
-2.71035177562445e-05
-9.97348962806919e-06
-1.99087945302136e-05
-1.02933879040794e-05
-3.69609733133193e-05
-2.27392091232464e-05
-1.2933469606035e-05
-2.28498584398076e-05
-2.90776479840312e-05
-2.2008005231355e-05
-3.14481183080247e-05
-1.35780920797116e-05
-1.01505971798861e-05
-1.55233015938798e-05
3.25502636498106e-06
-2.71140866069912e-05
-1.88211611738298e-05
-1.39031302866831e-05
-1.82642404981595e-05
-1.69796930110545e-05
-1.18559963272162e-05
-1.67550183654274e-05
-1.9874884308722e-05
-3.8324155178163e-05
-7.51737993921979e-06
-2.00800866284817e-05
-2.99008928583359e-05
-1.82650354757324e-05
-1.04200141367307e-05
-9.28006655554536e-06
-2.60849828280261e-05
-2.14575467514877e-05
-1.83442795488649e-05
-7.99068277717855e-06
-3.45176055544855e-05
-1.69676763363659e-05
-3.55065453732064e-05
-1.3593200225964e-05
-1.55532014136031e-05
-3.37471803211793e-05
-1.70163283954193e-05
-2.49484074614551e-05
-1.69632480953795e-05
-2.34941863049529e-05
-1.94377400555337e-05
-3.62807536154085e-05
-3.15620736500556e-05
-2.34894503200232e-05
-4.11361971473305e-05
-2.53704957786025e-05
-3.58880569391446e-05
-2.32108682665035e-05
-3.01561569963356e-06
-2.53506630339062e-05
-6.21118974383069e-06
-2.01522432567331e-05
6.69270900123802e-07
9.16662293565614e-06
-3.06576185014479e-05
1.08233072184383e-06
-2.98396131838122e-05
-1.35980271509948e-05
-6.64575889857012e-06
-1.26937717537581e-05
-2.46495426698163e-05
-2.80324383544654e-06
-1.18813913977696e-06
-3.48685079768224e-05
-2.70866719802137e-05
-2.68405008663571e-05
-1.98664679504384e-05
2.24451156527951e-06
-2.1280772456743e-05
-1.7177868009144e-05
-1.63625041248697e-05
-4.585576344641e-05
-1.35595619470113e-05
-2.63890354925381e-05
-2.63934323226778e-05
-1.38605055786873e-05
-8.03128698110497e-06
-2.01344566964786e-05
-5.9330746941441e-06
-5.18666365827319e-05
-3.23373936999565e-05
-1.42730056038253e-05
-2.47155524930841e-05
-2.52050818580903e-06
-3.18370790302149e-05
-2.5134498059357e-05
-1.73970804431431e-05
-4.4919601094957e-05
-1.00605950848291e-05
1.13197404920463e-05
-1.3052184341314e-05
-1.80311900465218e-05
-3.95310611072523e-05
-2.81844205830938e-05
-1.94067277900727e-05
-1.52302624596047e-05
-4.02239551765798e-06
-2.40269584622179e-05
-7.24771332910065e-06
-9.98191464562205e-06
-5.44111701722643e-05
-2.24504879236358e-05
-1.06095596508687e-05
-2.7139331508907e-05
-3.89426102774581e-05
-5.33769387772809e-06
-7.80500106121947e-06
-1.89424628045878e-05
-1.61619355737004e-05
-1.35225976439764e-05
-2.30359232732804e-05
-2.50714550434034e-05
-3.45860745577151e-05
-2.19176820637912e-06
-2.0826693504896e-05
-2.18410991681549e-05
-1.51231707891478e-05
-4.46222619785379e-05
-1.71318148108905e-05
-1.78604491640521e-05
-2.63222283486301e-05
-1.75199644248554e-05
-3.87596167266688e-07
-1.89937170963348e-05
-2.8283099557124e-05
-8.47799149642293e-06
-9.98371480928335e-06
-3.03164936997965e-05
-8.79915346158455e-06
-1.91178210657031e-05
-6.84462866037625e-06
-2.71757262988231e-05
-3.69124520412491e-06
-1.3386003405017e-05
-1.85119004545851e-05
-1.55629495989912e-05
-1.73869772734146e-05
-2.48237653226616e-05
-2.28179175667131e-05
-3.59412865739015e-05
-2.94367753161695e-05
-2.43803885106266e-05
-2.5548497693857e-05
6.90749656020173e-06
-1.28213909071234e-05
-2.31146564844242e-05
-1.63972430681514e-05
-3.23098268047725e-05
-2.68251769290939e-05
-1.89739339879274e-05
-2.03485113048902e-05
-2.43757664845974e-05
-1.57684994807358e-05
-3.25551536715999e-05
-2.55353022482455e-05
-1.00219953366797e-05
-2.20980427822239e-05
-1.60908657919707e-05
-2.18102028628101e-05
-3.01434745621008e-05
-1.36689201716755e-05
-1.39625271488711e-05
-1.68222190402213e-05
-1.29625960234125e-05
-1.72886115371913e-05
-2.61769990617478e-05
-2.81740117461419e-05
-1.70294310179577e-05
-1.55801313281603e-05
-1.86700079660606e-05
-1.21660069985266e-05
-2.0602699428354e-05
-2.74639691349497e-05
-2.20933972349605e-05
-8.24494755721153e-06
-4.04070828201063e-05
-1.55175117103618e-05
-1.01361216919192e-05
-2.17548967564886e-05
-3.33696469886735e-05
-2.29600062336408e-05
