# Supplementary material for: Research on computational propagation and identification of mine microseismic signals based on deep learning
Source: PLoS One. 2025 Oct 22;20(10):e0334641. doi: 10.1371/journal.pone.0334641 (PMC12543183; doi:10.1371/journal.pone.0334641)
Supplement: S3 Data — (ZIP) [file pone.0334641.s003.zip › 000100500002859.xlsx_0.txt_24.txt.txt]

-6.56651807706401e-06
-2.59154988606101e-05
-2.61330660372221e-05
-2.57383812410295e-05
-2.20711189222105e-05
-1.84749814596149e-05
-6.613058062513e-06
-2.46894261656091e-05
5.48568489622981e-06
-2.10729495706191e-05
-9.12966792565754e-06
-3.40094673489315e-05
-2.36710923457489e-05
-2.68679044605305e-05
-1.50711163372981e-05
-2.45226417722245e-05
-2.22913178161219e-05
-1.80812207150396e-05
-2.87432654290399e-05
-2.50175887532184e-05
-2.94740029317035e-05
-1.14517861740889e-05
-1.16509710577207e-05
-1.10908322411984e-06
-2.48977063330891e-05
-2.25384139558001e-05
-3.83122482649586e-05
-2.44678802990684e-05
-1.94383500579297e-05
-1.40750740133798e-05
-3.10999675437918e-05
-3.68328494963517e-05
-2.27744959710084e-05
-2.04369129257477e-05
-2.68739943349713e-05
-3.10715711257356e-06
5.16222933099332e-06
-6.7177961812167e-06
-1.29814780394608e-05
-2.20036420065389e-05
-3.22219258675016e-05
-6.58647820914075e-06
-2.14098316935829e-05
-6.89465835130639e-06
4.89418605937425e-06
-1.40110986238285e-05
-2.06016795961424e-05
-2.07762975717193e-05
-3.52994592749648e-05
-1.94432291831334e-05
-2.52720733900157e-05
-1.90547132726834e-05
-1.10404359873537e-05
-1.90682002853884e-05
-1.8823411680153e-05
-6.23769577408897e-06
-4.442701624872e-05
-2.09439735255086e-05
-1.20986691169572e-05
-1.62525876946208e-06
-1.55986504261428e-05
-1.77453389323297e-05
-2.80517659036958e-05
-3.86524312415635e-05
-1.89726080492969e-05
-1.45058896741227e-05
-1.38950126134028e-05
-2.31992340672103e-05
-2.77099697780773e-07
-1.20813495362836e-05
-5.28515766263841e-06
-4.12364999584777e-05
-3.84744938177572e-05
-3.09778679897205e-05
-1.05783505145255e-05
-2.18712503825965e-05
-1.29664904294975e-05
-2.31402866678232e-05
-1.11096650932818e-05
-2.02795120955955e-06
-1.78992933315333e-05
-4.60025962132049e-05
-3.21984535069705e-05
-6.72447932300629e-06
8.13129249289186e-07
-2.46887120864784e-05
-2.95028656354894e-05
-2.80194216760364e-05
-1.9466932038365e-05
-2.28329167198474e-05
-1.95711036600597e-05
-1.7867049108987e-05
-3.01155827313223e-05
-2.98907271791182e-05
-2.11864390443423e-05
-9.53867843444549e-06
-3.82620999238161e-05
-1.56569628030864e-05
-1.96395826970359e-07
-2.20833271205867e-05
-1.96013291869105e-05
-2.6851484805974e-05
3.08520613074375e-06
-2.11685845021414e-05
-1.3137809235148e-05
-9.68541107137593e-06
-9.84243099990043e-06
-2.30289497006892e-05
-2.24815002957309e-05
-4.18628347191731e-05
-1.27657953237213e-05
-2.56961025450623e-05
-1.54055685057014e-05
-9.2666481227532e-06
-1.26775916742494e-05
-1.07540035546434e-05
-3.67803486999822e-06
-2.35416402593493e-05
-2.0986156272547e-05
-2.68232792180878e-05
-3.31209291076454e-05
-3.07176284031811e-05
-2.75619603314564e-05
-9.44494476811921e-06
-2.56459117399996e-05
-1.52393432057428e-05
-7.60914593603967e-06
-1.36475779372743e-05
-1.0265500666733e-05
-1.5475089130799e-07
6.38983596306118e-06
-1.26804053460914e-05
-1.51326999094635e-05
-2.34953826699363e-05
-5.03541764986832e-05
-1.9009928153454e-05
-2.47941372843626e-05
-2.59935346007137e-05
-1.41666740558459e-05
-3.96681013607681e-05
-9.5956470428189e-06
-2.41169354294333e-05
-2.15224798764898e-05
-1.07498484154588e-05
-1.21612292498616e-05
-2.08264952428187e-05
-5.98448961743151e-06
-9.24388246364063e-06
-1.20089061729839e-05
-2.64828423525548e-05
3.68447523851961e-06
-3.47262181394924e-05
9.78453667991389e-06
-9.06593953891466e-06
-2.64215605130361e-05
-1.31682837435742e-05
-5.21443189899445e-06
-1.12584048091026e-05
-3.72383016459635e-05
-2.00242346491492e-05
-1.59425854548507e-05
-1.79565602072991e-05
-2.48930990816227e-08
-2.16070260764405e-05
-1.56652345869102e-05
-2.86979698355629e-05
-9.33575650703046e-06
-2.88856283030932e-05
-1.92836598571297e-05
-1.84699718965118e-05
-2.0822534944722e-05
-2.90070980578103e-05
-4.51003187213006e-05
-2.30264012737015e-05
-3.3678563865033e-05
2.37177192237377e-06
-2.44894138288512e-05
-2.98200446546846e-05
-9.7174367777943e-06
-2.2386764820493e-05
-2.62439100370449e-05
-1.88766514617628e-05
-2.41806984063817e-05
-1.91146989209997e-05
-1.07775822668644e-05
-3.26856392042214e-05
-1.94699240803352e-05
7.37533840731943e-07
-2.06279744660658e-05
-2.51504807406693e-05
-2.33883692758991e-05
1.66240716574912e-06
-3.03578173252535e-05
-3.27779329987308e-05
-2.10919092372037e-05
-4.6999190080861e-06
-4.23386588250783e-05
-2.47826308686865e-05
-1.21578461073291e-05
-3.45805405987641e-05
-8.30960511072018e-06
1.78444002411704e-06
-1.23321229739479e-05
1.84911862708166e-06
-2.04249955720404e-05
-4.2416254305179e-05
1.0809056643668e-06
3.60261818351118e-06
-1.26607857870181e-05
-4.93759622388552e-05
-2.83353084497586e-05
-2.15562442329218e-05
-1.0554602697985e-05
-2.88840149470794e-05
-1.26498791935262e-05
-3.00554219891219e-05
-2.13620156479234e-05
-3.28373851772154e-05
-8.72871030309454e-06
-3.01550949787134e-05
3.02965065481074e-06
-8.23147178044991e-06
-2.41048009803393e-05
-3.3868089413031e-05
-4.23617830701941e-05
-2.72730250130914e-05
-2.13516141201654e-05
-3.41132694359062e-05
-2.04503684409313e-05
-2.80227236437537e-05
-3.64713815780397e-05
-4.92382427715822e-05
-1.95778943246023e-05
-3.68167898713752e-05
-1.3779570382271e-05
-1.417442506062e-05
-1.13704378698467e-05
-1.12079665155834e-05
-2.37555209905098e-05
-1.74015095911091e-05
3.52818959690153e-06
-9.08596526572686e-06
-2.45677249132756e-05
-1.21401591648691e-05
-2.50447423224458e-05
-3.1917220422035e-05
-4.53394718861596e-05
-1.47429117686192e-05
-3.65805761660582e-05
-2.99658838908046e-05
-2.759128046975e-05
-1.45364937152722e-05
-2.96509897477678e-05
-2.1391501279338e-06
-8.47000021974753e-06
-1.09965903279976e-05
-1.09494714048646e-05
-7.39155164856298e-06
-8.29817538973248e-06
-4.68393511801648e-05
-1.65031355752129e-05
-3.35703408413947e-05
-2.00204627747961e-05
-2.09411649550651e-05
-1.36185148108449e-05
-1.00760259526194e-05
-2.20814767638145e-05
-5.77192272224142e-06
-3.89910185446961e-05
-2.48196452826874e-05
-1.94090601999443e-05
-2.45022594670632e-05
-2.22030846996321e-05
-1.11052253819808e-05
-2.77082924852328e-05
3.66414251329256e-06
-1.9713296195526e-05
-3.07689599096757e-05
-2.17135724241394e-05
-2.77366495090076e-06
-2.47687101403856e-06
-2.62082111150089e-05
-2.8520519830614e-05
-1.85374710781353e-05
-6.17930517192796e-06
3.25126599112101e-06
-2.1837890508627e-05
-3.39209030353276e-05
-2.18798240685059e-06
-1.58512294199587e-05
-1.33415257149982e-05
-1.02235539458625e-05
-1.62610034302327e-05
-3.05975659118139e-05
1.86512274600427e-06
-6.26035291443225e-06
-1.6246789200632e-05
-4.55011948752093e-05
-1.63412454985302e-06
-8.53430479116615e-06
-3.66703371666721e-05
-2.13936557060636e-05
-2.57185754204648e-05
-2.91242967134678e-05
-1.85935912173618e-05
-2.0426487527658e-05
-1.65713064729339e-05
-1.66965083647483e-05
-2.50200512754152e-05
5.06786985004215e-06
-3.01912122723686e-05
-3.74368980195039e-05
-2.74807882593175e-05
-1.46237991822664e-05
-1.09248651375749e-05
-2.00912925952138e-05
-3.93283505606698e-06
-2.17799487295778e-05
-2.46112796130453e-05
-2.73264256516887e-05
-1.94293740740096e-05
-7.22429040902535e-06
-7.49398433784214e-06
-2.12034440319974e-06
-2.91389087944182e-05
-4.49785512886554e-05
-2.06957424440596e-05
-8.76219502075411e-06
-1.3746173104565e-05
6.58305469221251e-06
-1.98368823596497e-05
-3.3910570442144e-05
-2.14603490720498e-05
-1.07093812800368e-05
-8.90297949175165e-06
-2.21101787143941e-05
-2.41319946206274e-05
-1.51467003171526e-05
6.48866467106892e-06
-2.90925801234666e-05
-2.66199506028482e-05
-3.68871458971334e-05
-1.61455118606349e-05
-1.46115669637362e-05
-9.6017455619713e-06
5.73020508723849e-06
-3.46588041686877e-05
-2.74686354966246e-05
-3.19475525173157e-06
-3.03499164695849e-05
-2.70692190854791e-05
-3.59643667089469e-05
-2.2819291589319e-05
-2.5211755204339e-05
-1.61023512833998e-05
-2.94738975959676e-06
-6.23227594294708e-06
-2.97051635660509e-05
-2.49757197646618e-05
-1.98020028234628e-05
-1.53542086391259e-05
-2.51829294438532e-05
-1.5259003210335e-05
-2.24337346449611e-05
-1.61490693542116e-05
-2.71713883987925e-05
-2.54108397059471e-05
-1.3250835679419e-05
-2.71982314659608e-05
-2.79652583834664e-06
-1.63491879846114e-05
-1.47379974578768e-05
-1.9968101228967e-05
-2.80735968495692e-05
-2.32807968675899e-05
-1.96045174945848e-05
-2.78482104088231e-05
-3.83918474502546e-05
-2.91413905520964e-05
-1.56633067681152e-05
-2.18784413158359e-05
-6.29302111601622e-06
-2.02386762413658e-05
-2.58116490977298e-05
-1.34010121688964e-05
-4.45799945183471e-05
-2.19897700955429e-05
-2.39262123397781e-05
-1.94170532282588e-05
-2.3099286000974e-05
-3.01691034062763e-05
-2.04426902023298e-05
-1.52510299066389e-05
-1.92706865335878e-05
-1.30008770922912e-05
-3.57591390746369e-05
-2.8810722419855e-05
-9.08954725839397e-07
3.71236199906465e-06
-4.10586668759696e-05
-1.65918049990782e-05
-1.69382792096705e-05
-1.94383700642188e-05
-2.94445992135642e-05
-1.81477717326024e-05
-2.60276102903035e-05
-6.05332000883756e-06
-2.66767710398748e-05
-3.03049950736281e-05
-3.21025111050443e-05
-2.29618205055728e-05
-3.5691888334508e-05
-2.84068708198528e-05
-1.0793359819471e-05
-2.61359249058923e-05
-1.46131110080185e-05
-2.84006111728135e-05
-3.23583800430086e-05
-2.02684065950409e-05
-2.83241090172771e-05
-1.18421870079444e-05
-2.16210399351709e-06
-4.87292720111172e-05
-2.58901831475408e-05
-4.93641387045207e-05
-2.04612509658324e-05
-1.80698470988249e-05
-1.56260293640254e-05
-2.60111370494397e-05
-3.16253429289292e-05
-8.67733634223806e-06
-1.80227143961661e-05
-2.64502723616384e-05
-1.37447586204197e-05
-3.89255429025675e-05
-8.70039227463497e-06
-3.11178009090466e-05
-3.47305131156093e-05
-1.25755861652031e-05
-1.91362288225903e-05
-2.75551553501351e-05
-2.08070107904695e-05
-4.338159594149e-05
-2.46928028548474e-06
-1.87237365931227e-06
-2.99130486989396e-05
-2.05982623407111e-05
-3.12211920025542e-05
-2.52828010053288e-05
-2.55653125902068e-06
-2.53165350635409e-05
-1.27333278914386e-05
-1.25302372827677e-05
-1.89668434502817e-05
-1.62543394258412e-05
-2.12283422678807e-05
-1.64413013308223e-06
-5.67042326067949e-06
-2.76330910143193e-05
-2.66688360425665e-05
-2.11060219677699e-05
-2.46756713895948e-05
-3.3121175303053e-06
-2.41194795073176e-05
-4.82538015261229e-05
-1.11053501831107e-05
-7.18421204276704e-06
-2.47398350391867e-05
-8.67483570916728e-06
-3.69882526307015e-05
2.06507100407159e-06
-2.92400071541148e-05
-1.44672706202032e-05
-9.78120796031073e-06
-2.7992724736706e-06
-1.06400494002371e-05
-2.62101643833521e-05
-1.27446370272699e-05
-1.72856987911746e-05
-1.93788933726424e-05
-3.50354368120313e-05
-2.63196867569346e-05
-1.28455200826752e-05
-4.23109879267858e-05
-2.18773832767376e-05
2.48441228459297e-06
-4.33598677790401e-06
-3.4560897352382e-05
-2.30019837560129e-05
-2.98763297204826e-05
-3.57472694311607e-05
-1.43382480556451e-05
-7.34161943876645e-06
-3.05720806934683e-05
-2.09507552099908e-05
-4.24072019222024e-05
-3.44329770531855e-05
-2.02248562838938e-05
-9.39138057476798e-06
-1.97719292072522e-05
-3.47872776903642e-05
-1.87428486293894e-05
-2.62188102170622e-05
-2.33258313522967e-05
-1.21103862359365e-05
-2.5886671490904e-05
-5.95374447284963e-06
-2.51115820039942e-05
-1.57026982853995e-05
-2.94080931163696e-05
1.00106921336948e-06
-3.04160426469688e-05
2.3155024518249e-06
-2.26512992784682e-05
-2.83313591223852e-05
-2.02436431935374e-05
-1.35229382664717e-05
-7.2865961421541e-06
-3.56996986550643e-05
-1.84030406429725e-05
-2.81471129448608e-05
-3.19152660578122e-05
-8.84940169381666e-06
-1.68500379736834e-05
-1.6751568958643e-05
-3.16470382735478e-05
-2.60010731696647e-05
-1.6548138665735e-05
-1.88167890970166e-05
-1.40600362092423e-05
-1.45193226891335e-05
-2.16267053447339e-05
-1.59133859348066e-05
-1.69985585685585e-05
-2.79250606056617e-05
-3.0605485595422e-05
4.70152448304241e-06
-2.2015054986993e-05
-2.4568777097912e-07
-2.77323990834319e-05
-1.58758059681984e-05
-9.77973750535467e-06
-3.5347837630943e-05
-6.31365328117056e-06
-1.78567852298552e-05
-2.1055342577396e-05
-3.43539639005354e-05
-4.13481751408344e-05
-4.29229654108768e-07
-1.87107583331714e-05
-2.35988395468843e-05
-7.62313496068994e-06
-2.51393037312577e-05
-2.92313669535442e-05
-1.68983094430011e-05
-1.52258771866603e-05
-2.73647855722965e-05
-7.94283746963887e-06
-5.83926986301343e-05
-3.37426433990447e-05
-1.24085371707223e-05
-2.37295184765514e-05
-4.13673303986516e-05
-1.1837937348583e-05
-2.86300729508613e-05
-1.9598941216921e-05
3.69651511317951e-08
-1.22840815541065e-05
-6.3661981452962e-06
-2.91012147270236e-05
-2.41538191827281e-05
-3.51119403532058e-05
-2.15680709525394e-05
-2.28113359783936e-05
-6.0046261640623e-06
-2.36982912382164e-05
-1.31921646235119e-05
-6.26512698311657e-06
-2.19776213015078e-05
-3.01838839585425e-05
-3.57098860839209e-06
-2.5388703100352e-05
-1.50992967175366e-06
-7.00898429682491e-06
-3.81005190054201e-05
-2.89463608779016e-05
-2.14207008099893e-05
-8.88253513921602e-08
-1.22490266247682e-05
-1.98228565559199e-05
-1.70806628205131e-05
-3.616485826433e-06
-3.64115781404941e-05
-1.43428321829019e-05
-7.60644847183553e-06
-1.73768317495231e-05
-2.08369711925301e-05
-2.98147960995355e-05
-8.72280962744279e-06
-8.60237911416485e-06
9.60607288911105e-07
-1.0879479611622e-05
-2.82262905692584e-05
-1.10853477621791e-05
-2.63881392476727e-05
-1.83108384110574e-05
-8.85925558969995e-06
-3.71875700774396e-05
-1.76237242288364e-05
-1.86803337573696e-05
-2.45397945333116e-05
-5.50955341904976e-06
-4.873383750095e-05
-3.19231237403887e-05
-3.16797149943943e-05
-1.55626827633419e-05
-2.30802329599183e-05
-2.26975801146935e-05
-9.56374081748026e-06
-2.60438600529558e-05
-3.38203221462496e-05
-3.26383608874207e-05
-1.80654128973286e-05
-1.36181311841135e-05
-1.56807577140024e-05
-1.85444705566581e-05
-1.87105326723077e-05
-1.12226708923975e-05
-4.17505966400612e-06
-1.95573773455048e-05
-1.90699444316528e-05
2.27798447435659e-06
-1.47711028975724e-05
-1.98824892757649e-05
-3.69158333697783e-05
-2.50571408529126e-05
-1.06778600665692e-05
-4.54791448859284e-05
-2.45190255924523e-05
-2.76778761129326e-05
-7.18026978139892e-06
-1.41578479391308e-05
-2.8326721136126e-05
-2.60425833790386e-05
-2.67131629379959e-05
-1.59385813402031e-05
-2.7913644852564e-05
6.50237167880279e-06
-2.22680273613466e-05
-1.79843888801751e-05
-2.09324009186396e-05
-2.66186273541251e-05
-1.38242138816288e-05
-3.12447945756558e-05
-2.59113726469081e-05
-3.07624574959953e-05
-2.12394189448098e-05
4.93908124744989e-07
-2.4487301900542e-05
-1.97201367201295e-05
-2.68808274111258e-07
-1.21841296281821e-05
-6.31814637298446e-06
-9.45375068428465e-06
-1.13734575014749e-05
-6.16622372308954e-06
-2.28926433465272e-05
-1.54304652798924e-05
-2.02014107710183e-05
-2.27796146603849e-05
-3.38888524334828e-05
6.51655087887665e-06
-3.7391630906474e-05
-1.14543815386968e-05
-3.27783986589838e-05
-1.45729822285748e-06
-3.79264702569027e-05
-3.208677280205e-05
-1.26289448679535e-05
-1.63175496261215e-05
-9.47403736836381e-06
-1.30176151760298e-05
-1.17892315682899e-05
-1.45145167776535e-05
-2.54846017629735e-05
-2.13020629667682e-06
-4.63521450381849e-06
-2.95967381247304e-05
-2.75201273122006e-05
-1.80769562665769e-05
-2.94272954192192e-05
-1.51292448792855e-05
-2.44269604906145e-05
-4.44937023516357e-05
-5.73605092433291e-06
-4.22431373112872e-05
-2.59303354409181e-05
-1.66985061665144e-05
1.05734520752959e-06
-2.91487058831004e-05
-2.95028145249338e-05
-3.05763154884806e-05
-7.06835459372558e-06
-7.97542573232288e-06
-8.71906300590237e-06
-3.89519688665505e-05
-1.94953076646263e-05
-3.61547085863883e-05
-1.89367329581365e-05
2.92693302770505e-06
-2.40257380694869e-05
-1.61142612522792e-05
-2.74107388350725e-05
-3.19973634801908e-06
-1.79765951461318e-05
-1.06683232462527e-05
-2.82295112455753e-05
-4.36332376013143e-05
-3.46918118457255e-05
-1.96036041085161e-05
-9.0272926459472e-06
-3.22600106105451e-05
-9.98389645115845e-07
-1.07741640993693e-05
-1.02744573969887e-05
-3.0819796250939e-06
-2.64466268054397e-05
-1.13950033224411e-05
-2.28854248132615e-05
-6.96615770806542e-06
-2.75104703818737e-05
-2.73428388551534e-05
6.61776546336271e-06
-6.15736303086005e-07
-7.61318788385538e-06
-3.10875388234877e-05
-3.86377055616559e-05
-3.4608408307683e-05
-1.4871728698771e-05
-1.22606617725592e-05
6.68505339401058e-06
-2.1578255704655e-05
-1.82236740392771e-05
-3.56622215691801e-05
-1.65315569523524e-05
-1.99695228699471e-05
-9.58801587974147e-06
-7.25610066970234e-06
-2.34435960241213e-05
-3.12854647669737e-05
-1.84681442911087e-05
-2.81644959072708e-05
7.83470872194255e-06
-1.63118900099242e-05
-8.94934155322537e-06
-2.4131105423068e-05
-2.80717188352734e-05
-2.2934836912664e-05
-9.93607193458044e-06
-1.50355624167108e-05
-1.16497741369993e-05
-1.355697305463e-05
-1.13254904518684e-05
-2.35191931277485e-05
-2.76513435776634e-05
-1.4375372458624e-05
-1.7265175234739e-05
-1.12340136196094e-05
-1.84715380788346e-05
-1.14932158431663e-05
-1.76388455456494e-05
-1.76802472158631e-05
-2.31870104067678e-06
6.55404036261557e-07
-1.67472782661216e-05
-1.89729498712712e-05
-3.61373674582089e-05
1.07857093946955e-05
-3.82297571899728e-05
-2.34955505382492e-05
-7.04474227918433e-06
-1.19734482938837e-05
-1.24390742956756e-05
-2.49849913367881e-05
-1.35348011754204e-05
-2.27878779896784e-06
8.77495252946601e-07
-3.10287637582317e-05
-1.37782675058178e-05
-2.16643541022322e-05
-1.35194341386253e-05
-3.6353827131995e-05
-2.58322126949594e-05
-3.36343000568754e-05
-2.23861533472249e-05
-9.46489385348447e-06
-3.06339879515684e-05
-3.12500893717898e-05
-2.00047344575591e-05
-1.19278090375793e-05
8.08160326024525e-06
-1.19651577093295e-05
-2.75243950560828e-05
-4.21904249620852e-05
-2.62119384201806e-05
-2.11094405076494e-05
-2.90475556604038e-05
-3.22879091041897e-05
-2.10763296678179e-05
-3.65898930738714e-05
5.56462776737552e-06
-5.68314931390108e-06
-1.41217864024046e-05
-3.02073692398635e-05
-2.31811365544255e-05
-1.87952161462444e-05
-1.56586405001375e-05
-2.89879899154582e-05
-2.37903524814118e-06
-2.04949685055127e-05
-1.91500542290603e-05
-3.18001598607703e-05
5.98221420823222e-06
-3.63484961648556e-05
-2.53286153957687e-05
-1.77254507584024e-05
-2.88277230554803e-05
-2.63129173864478e-05
-1.85547394196144e-05
-3.41200844908061e-05
-1.77676465200877e-05
-2.5993890027433e-05
-9.97491613841144e-06
-1.18096755998518e-05
-1.78978300228778e-05
-2.588111308427e-05
-1.62992302353417e-05
-1.51052258461036e-05
-4.22718851251244e-05
-3.27782999949403e-05
-2.05965195178587e-05
-2.60483264618777e-05
-2.09372879189463e-05
-2.37876521730649e-05
-2.77025187563751e-05
-5.11537242478985e-06
-8.47158235995781e-06
-3.78239711342304e-05
-2.02164160050976e-05
-2.49659670559541e-05
-3.36756462859939e-05
-2.76781277476246e-05
-2.68245778522542e-05
-2.26839119401398e-05
-2.18482624012377e-05
-2.32542947635751e-05
-2.26987696418443e-05
-2.46826963336103e-05
-1.09979946953896e-05
-1.55282446907258e-05
-1.09271652369826e-05
1.67360883827085e-06
-8.00682378319739e-06
-1.29958980778338e-05
-8.25521714721029e-06
-2.28391731647503e-05
-3.19787690515902e-05
-5.9699034606293e-06
-3.75678903590697e-06
9.39414409778661e-07
-3.71170909997924e-05
-6.93702491833656e-06
-3.78562782406312e-05
-1.41304165020663e-05
-2.89060181978298e-05
-9.78757602575201e-06
8.36161236322767e-06
-1.29638276044361e-05
-4.2102057184421e-06
-2.15470085564866e-05
-3.43353626084764e-05
-2.38272313108899e-05
-7.48720005590227e-06
-2.75499050612136e-05
-3.71064287817783e-05
-5.35695807035277e-06
-3.35080301476111e-05
-1.80119393320013e-05
-1.59035028000042e-05
-1.96806544778466e-05
-2.98511128756571e-05
-3.4784149003706e-05
-2.19037334699577e-05
-2.18216432880489e-05
-9.70826071564589e-06
-1.42007001646609e-05
-1.474253856359e-05
-2.45536512850048e-05
-9.99437152742675e-06
-2.5499829021932e-05
-2.38775831936108e-05
-2.10863545105881e-05
-2.79019422033343e-05
-2.40751481140331e-05
-2.71127472383376e-05
1.05744652519594e-05
-2.00120504232181e-05
-1.41261669330079e-05
-1.29043067553392e-05
8.01439721540161e-06
-3.9857890036447e-05
-1.19521176172899e-05
-2.25145958924315e-05
-1.00077956713022e-05
-1.2361681604588e-05
-2.72081879110339e-05
-1.75754294390927e-05
-2.49596190883308e-05
-4.50293580036465e-06
-2.30498674436723e-05
-1.13223961836647e-05
-2.96845303274574e-05
-2.22097734168217e-05
-3.68192760487077e-05
-2.98602904026928e-05
-6.41088060375469e-06
-6.27498314908563e-06
8.27001193732014e-06
-8.66161367866637e-06
-3.97562725683536e-05
-2.01066790603371e-05
-2.50375799667739e-05
-1.75756172690864e-05
-1.94135453574729e-05
-2.94133874976584e-05
-1.0826275744248e-05
-8.58568913568131e-06
1.98731795045481e-06
-1.42650001519438e-06
-2.22246074996073e-05
-1.17498148456495e-05
-7.97777051003531e-06
-2.92477517403555e-05
-4.50588745993011e-05
-1.36489922717542e-05
-1.51790593031663e-05
-1.93391061214431e-05
-2.94138857004544e-05
-2.24881528138089e-05
-2.54607156177682e-05
-1.82562917543812e-05
-2.85692323337324e-06
-1.30406903624961e-05
-2.03403461221802e-05
-9.08712452350572e-06
-3.24637732710881e-05
-1.86094607892257e-05
-9.22090994229511e-07
-1.95059843761787e-05
-2.59670832715457e-05
-1.4549467323922e-05
2.15888807530154e-06
-2.37910064796484e-05
-1.31856558037094e-05
-1.353573554693e-05
-1.86589526596884e-05
-1.71349994973168e-05
-1.01795754306168e-05
-3.34875425072626e-05
-1.34157137965267e-05
-1.3267796650436e-05
-2.71465401767499e-05
-2.22675955269273e-05
-1.83064263429718e-06
-2.47001121250284e-05
-1.83742574592772e-05
-2.08623446576708e-05
-2.37317760960344e-05
-1.70570681454378e-05
-3.96176767013715e-06
-3.55030709131174e-05
-3.25746498324565e-05
-2.54936814303219e-05
-1.54343186040486e-05
-3.01835680656161e-05
-2.81761895582212e-05
-2.75190957108583e-05
-1.96506483856485e-07
-3.17019498538192e-05
-7.1457591240354e-06
-4.92599013531448e-05
-1.97807575488272e-05
-2.37972811500178e-05
-3.6246736900356e-05
-4.86635188247025e-05
-1.27293603383774e-05
-9.37074533387248e-06
4.33944048421892e-06
-2.02673845300489e-05
-1.7853361621651e-05
-2.44117636902209e-05
-3.45044364288253e-05
-3.79756709292803e-05
-1.29589544052762e-05
-2.42890020746834e-05
-1.92466394431191e-05
-2.40135878751382e-05
-4.19424409781495e-05
9.46261405221492e-06
-1.75880730604878e-05
-2.42772083546142e-05
-3.63847405545499e-06
-1.43532357761281e-05
-3.05113741764286e-05
-1.45814734465187e-05
-3.24501877824527e-05
-3.65337046401172e-05
-7.00309838179645e-06
-5.27712854006198e-05
-3.03886633626043e-05
-6.45038164782373e-06
-6.74399598223474e-06
-3.28612514497037e-05
-1.67046328567161e-05
-2.3908343990592e-05
-5.5794132076064e-06
-2.25807522388423e-05
-1.52257012695607e-05
2.96291441386927e-06
-1.66793184595607e-05
-5.65180354440275e-06
-1.43630151750195e-05
-2.09078422796181e-05
-2.28570786425025e-05
-1.64639823909829e-06
-3.01557904727269e-05
-4.49968984729084e-06
-1.16732791716249e-05
-2.67781205141067e-05
-6.22669553372509e-06
-1.98695816458969e-05
-1.13363741927383e-05
-1.77634129710162e-06
-1.5709832293526e-05
1.33801289306805e-09
-1.39605746993466e-05
-1.92750148793572e-05
-1.16310393916269e-05
-3.93389120693778e-06
-2.18406774403224e-05
-1.62513220715419e-05
-5.58608671193203e-06
-1.86675017154076e-05
-1.65490472141415e-05
-1.38258014770447e-06
-1.00520863527047e-05
-1.81162510957304e-05
-3.2152528001367e-05
-1.60841388036426e-05
-2.71504163166915e-05
-6.3148455419008e-06
-2.79341191941965e-05
-2.25871161020152e-05
-1.43010926387593e-05
-8.98653198149971e-06
-2.55554510087088e-05
-1.21096155128255e-05
-5.38038823508752e-06
-2.4242979265701e-05
-1.11051894962489e-05
-2.23886176072164e-05
-2.60182448976076e-05
-3.00665759533152e-05
-1.30938397121471e-05
-1.85870619998759e-05
-3.44822121504847e-06
-5.515043001496e-06
-1.70801714386263e-05
-2.04133125472247e-05
-1.82353342473885e-05
-2.18673850581816e-05
-4.4862474963287e-05
-1.54635783720281e-05
5.70736084330989e-06
-3.51459719523858e-05
-6.7819055309387e-06
-1.02752044918501e-05
-7.01416316363747e-06
-1.78478110092754e-05
-2.98276166291497e-05
-8.42126544432478e-06
-1.71484705830045e-05
-8.97095144015567e-06
-6.48567559289975e-06
-1.40204989657341e-05
-3.12462004004714e-05
-1.42151633732574e-05
-4.71749767943281e-06
-1.8958435268089e-06
-9.74492032577525e-06
-9.55022330449838e-06
-1.90976052543239e-05
-1.51440950590227e-05
-3.25455028490029e-05
-6.91952563864041e-06
-2.36206627150022e-05
-2.82097897734771e-05
-2.25696409266233e-05
6.82491157580827e-06
-2.71618576536597e-05
-4.58422429522756e-05
-7.88701772956323e-06
-2.53241816773288e-05
-3.23407112140654e-05
-2.44797886656322e-05
-7.59261477246639e-06
-8.68982893677052e-06
-2.8286265623127e-05
-2.91537753501342e-05
-2.52915123955548e-05
-9.8166982864699e-06
-1.90479892451245e-05
-2.54468792105732e-05
-2.42248906873483e-05
-2.38704204234835e-05
-3.2178100338901e-05
-1.38990904863952e-05
-3.17514391453592e-05
-2.09215554228718e-05
-9.98777536598897e-06
-1.51852675352895e-05
-3.93929288038697e-05
-2.12796188684118e-05
-2.93775207772961e-06
-2.38684591510415e-05
-1.86053479654818e-05
-4.81821945228672e-05
-1.38980174202074e-05
-1.25477801459419e-05
-2.31682988213594e-05
-2.01170424360462e-05
-2.21469955857479e-05
-2.92494682962479e-05
-1.33799489596556e-05
-3.85178279379927e-05
-1.64170536956875e-05
-2.41024844061061e-05
-2.38619792944974e-05
-1.81674901188655e-05
-1.91739433403634e-05
-3.02700652354666e-05
-6.65697498265975e-06
-9.73939728741476e-06
-3.1992269719404e-05
-1.9063542631584e-05
1.16882906772863e-05
-2.22920547037004e-05
-3.13158772618206e-05
-2.72717663399871e-05
-2.73183384366832e-05
-2.0103672989265e-05
-3.30912424392618e-05
-1.31326738977124e-05
-1.00502323398157e-05
-2.69277661599592e-05
-2.22805404884731e-05
-7.82957351222173e-06
-2.04244975526461e-05
6.95435875020606e-07
-1.17786253732794e-05
-3.14098938551433e-05
-1.79839825042442e-05
-2.62318459015034e-05
-3.2332675448095e-05
-1.81269617171432e-05
-8.7230270609392e-06
-3.91415776871216e-06
-1.99648111130162e-05
-1.74798325718681e-05
-2.03707863813754e-05
-2.62809527037449e-05
-3.49683804472754e-05
-3.07602747349611e-05
-8.57762300005928e-06
-5.80101747999195e-06
-2.7430685852119e-05
-6.51130251850565e-06
-2.22386536512581e-05
-1.00844000747212e-05
-6.88429013424934e-06
-1.24313450180623e-05
-1.41610446555151e-05
-2.10298920144371e-05
-9.49618704695302e-06
-2.43068612476254e-05
-2.37051133184398e-05
-1.83266249546954e-05
-3.37001996340483e-05
-6.93753914819285e-07
-2.07009598742657e-05
-7.39673364748976e-06
-2.2996015042976e-05
-1.63917647663851e-05
-2.12498700633169e-05
-2.16544976474607e-05
-1.95960454785992e-05
-1.22893999096484e-05
-4.16914380542897e-05
-1.28842384721931e-05
-5.38726397711718e-06
-1.75354478563961e-05
-2.57082869052766e-05
-1.79331712615467e-05
-4.81238899900677e-05
-8.49550833787839e-06
-2.54647971201116e-05
-3.88677723377633e-05
-1.84691155246138e-05
-2.36524604076897e-05
-1.63007239050349e-05
-3.30901431251102e-05
-1.49226548883649e-05
-8.26220869116818e-06
-1.61496575766618e-05
-6.17978534711324e-06
-2.32260188547635e-05
-2.11297944455568e-05
-3.40610794531386e-05
-3.3199690877849e-05
-3.20313798735049e-05
-3.92299702862998e-05
-6.60118348256702e-06
-2.15963289482091e-05
-2.2785080611704e-05
-5.42721446572703e-05
-3.88732807096998e-05
-1.13316630627379e-05
-1.82099625053542e-05
-2.29411071861084e-05
-3.10755255247555e-05
-1.82198071195404e-05
-1.79086079981173e-05
-5.58342023234765e-06
-2.62174286503331e-05
-1.10135401645912e-05
-3.07324667644257e-05
-1.58267802360387e-05
-1.68272400923478e-05
2.24913612208143e-06
-1.88759238247281e-05
-3.04412928036551e-05
-9.21097796556261e-06
-3.24364269521651e-05
-1.11273135986171e-05
-2.1059957397346e-05
-3.00057175014482e-05
-3.25425613372756e-05
-4.9312635571922e-05
-2.4654077387009e-05
-2.22913743267463e-05
-1.54083953668526e-05
-2.50446902973399e-05
-2.5255774881924e-05
-8.65919966486762e-06
-2.21554359310796e-05
3.5637972397114e-07
-3.43135390810665e-05
-2.5534253480348e-05
-2.70609085805535e-05
-1.95157281576226e-05
-9.23817515931979e-06
-2.50715610226351e-05
-1.61373261690492e-05
-1.34407772489751e-05
-9.88222491549827e-06
-2.19636653442574e-05
-1.89420901342839e-05
-2.03823390924177e-05
-3.26528213495102e-06
3.68540575602576e-06
-3.06741110676748e-05
-1.31488727131061e-05
-1.94415958644735e-05
-4.01369422812656e-05
-2.88392926733393e-05
-1.70932686430132e-05
-1.29689818183545e-05
-1.58482893322563e-06
-1.40195518230982e-05
-3.64785386768086e-05
-5.07237392413228e-06
-3.69433571778153e-05
-1.18266874509476e-05
-2.3298600393872e-05
-2.64669912844773e-05
1.53674754658069e-08
-1.71296676494231e-05
-1.77160100058039e-05
-2.06909531331198e-05
8.77769357920054e-06
-3.02303762235868e-05
-2.17556607965432e-05
4.97075868196467e-06
-1.10808305858492e-05
-2.21549008517409e-05
-1.84270696194558e-05
2.39707760482469e-06
-2.20176141304696e-05
-5.62185488953602e-06
-1.4052579135486e-05
-2.00387216992807e-05
-2.0350338218156e-05
-2.46947073937297e-05
-2.53073065909617e-05
-1.39811765951137e-05
-1.32610675966823e-05
-1.68456947654205e-05
-1.06046279194348e-05
-2.18004622182705e-05
-3.69788923574766e-05
-1.47595010914455e-05
-1.40738891784404e-05
-2.84835514771203e-05
-2.0544033995896e-05
-2.11278174221198e-05
-2.99457303881548e-06
-2.02694792780735e-05
-2.35245657426594e-05
-1.62549905141399e-05
-1.39646732927532e-05
-1.81129206193803e-05
-3.29804992909851e-05
-1.12109063378503e-05
-3.59278006491342e-05
-1.83409850096232e-05
-2.68811928030748e-05
-6.21228688730932e-06
-1.59845597009178e-05
-9.83352491925485e-06
5.28291255359887e-06
-1.99834397286943e-05
-2.44853245421825e-05
-2.81317910745298e-05
-1.08390854669748e-05
-1.24592834739613e-05
-1.29387151518245e-05
-2.57725600975985e-05
-2.23318792241532e-06
-3.4746525566606e-05
-1.83842481338083e-05
-2.06810106260846e-05
-2.7150055635854e-05
-1.67553510728291e-05
-4.04746202580683e-06
-3.00959116288429e-05
-2.21155300996754e-05
-1.81950380060752e-06
-2.02710695716468e-05
-1.49108584580227e-05
-1.17896124373411e-05
-2.1162060018997e-05
-2.77404488288509e-05
-3.95983163260795e-05
-3.0165857250636e-05
-3.73182712986109e-06
-9.26940256460959e-06
-4.45317528626324e-05
-2.62313673940967e-05
-3.76235261825829e-05
-2.05100152020417e-05
-2.48604869853577e-05
-3.34450578940854e-05
-2.73658814437053e-05
-1.98162417300682e-05
-3.26863275221847e-05
-1.91911195783952e-05
-2.48885619367902e-05
-2.87235832874821e-05
-2.366421827185e-05
-3.13650405526748e-05
-1.36445003737638e-05
-8.35659227838902e-06
-1.04955916237731e-05
-2.94902399147121e-05
-5.40379051544699e-06
3.27283902181998e-06
7.21786488512731e-06
-1.94276401923501e-05
-6.06746296739542e-06
-1.86755823716153e-05
-2.20053580013138e-05
-1.60974508594298e-05
-1.41539829399862e-05
-2.46743210639032e-05
-4.39500686616406e-05
-3.00894038536328e-05
-1.37478383554703e-05
-1.46401428251625e-05
-2.5865258141516e-05
8.5246890598569e-06
-1.69340963274181e-05
-2.35005379834773e-05
-3.93125190299609e-05
-1.90760849291644e-05
-4.10322589556694e-05
-7.11343143521991e-06
-2.15134016633055e-05
-3.37941518377705e-05
-1.41279590706524e-05
-4.38669939849734e-05
-3.58603910134747e-05
-2.42915912827156e-06
-2.84441684989734e-05
-1.3143841219008e-05
-4.29714774984092e-05
-1.37707411251392e-05
-1.72814099118677e-05
-3.77788107835174e-05
3.04173252056659e-06
-2.03784552035397e-05
-3.38366026591674e-05
-6.48176924683428e-06
-1.12815166133937e-05
-1.91492048107308e-05
-2.4472757917408e-05
-3.57411508637707e-05
-3.54763145039628e-05
-8.51029760684121e-06
-8.99820217869966e-06
-2.17501383529233e-05
-2.84759060883857e-05
-2.96110430447166e-05
-2.15265527044236e-05
-1.55157059330462e-05
-2.9988949925376e-05
-1.85930802177523e-05
-2.43829248802778e-05
6.6564550391042e-06
-1.29222310857987e-05
-1.69115167457892e-05
-7.11888906077144e-08
-1.23069929597354e-05
-1.36317703385757e-05
-2.17594323001503e-05
-9.97060029869441e-06
-2.11895294490959e-05
-1.88972398865221e-05
-1.61380351760473e-05
-1.42775832417735e-05
-2.77954407413164e-05
-4.8478230696434e-06
-2.18596819838372e-05
-3.8139788416326e-05
-1.53055404496889e-05
-2.62064258649145e-05
-2.43953374029474e-05
-4.01309658633569e-05
-3.60663634924734e-05
-2.08255768022485e-05
-2.58455191212748e-05
-1.85439132515765e-05
-1.28498298323939e-07
-3.37807884337539e-05
-3.11515315198383e-05
-2.05891061448995e-05
-3.2952278001328e-05
2.95136195754017e-06
2.69819807316393e-08
-2.85616110376371e-05
-4.74336985832429e-06
-2.63103436440612e-05
-3.20196273577898e-05
-1.49148135881054e-05
-3.25261971205913e-05
-3.67835550880163e-05
-3.55216308210862e-05
-1.83523793335052e-05
-2.23737540253519e-05
-7.53975848933306e-06
-1.59555459516372e-05
-2.45582181452712e-05
-3.03957748881301e-05
-3.17722700348394e-05
-2.85583261652118e-05
-8.10607862810481e-06
-2.99038228752258e-05
-1.43344845884425e-05
-1.9811437775407e-05
-2.86449580163017e-05
-1.02481497115433e-05
-4.17929406761115e-05
1.29882208890167e-05
-2.35112706625222e-05
-3.11852924888308e-05
-1.88488084103399e-05
-7.05046937608074e-06
-1.81769727762651e-05
-9.07159718825344e-06
-2.52656257827041e-05
-1.71968607415897e-05
-2.7185192300116e-05
-1.58176641446506e-05
-7.97031292779242e-06
-3.32174476042549e-05
-1.5425341099708e-05
-2.9111057877466e-05
-3.23839623070946e-05
-2.04066528479856e-05
-2.19644422833634e-05
-5.62531489551097e-05
-1.86925728523686e-05
-3.13202991011752e-05
-2.2265983541174e-05
-1.51323801603958e-05
-5.62847652554285e-06
-2.85064321205229e-05
-1.87663200664459e-05
-2.9686597062291e-05
-3.67760482123544e-06
-2.15609439902506e-05
-3.91362103925448e-05
-5.7236958735094e-06
-1.3147117211953e-05
4.42238942362549e-06
-2.69984867595313e-05
-1.14543560946943e-05
-1.06066784157133e-05
-1.66537715747148e-06
-2.78956993155625e-05
-4.48314351143326e-05
-1.76079318790216e-05
-7.34745814983657e-06
-1.99630550137473e-05
-1.55219223912677e-05
-2.15832986349079e-05
-2.06469695045351e-05
-9.40044522942342e-06
-1.41954682809113e-05
-2.98915455232437e-05
-2.15443741849986e-05
-1.8130630294531e-05
-1.7512900538069e-05
-1.49899859799821e-05
-2.16598981587643e-05
3.44095586134444e-06
-2.70953358396615e-05
-2.68123091259798e-05
-1.51377992129873e-05
-3.66827533107304e-06
-1.44221953039731e-05
-2.40757714653412e-05
-2.60811634843733e-05
-1.22928565694588e-05
-8.45735029448705e-06
9.37093489607617e-06
-2.8357115254061e-05
-1.60632780542536e-05
-2.95741310490087e-05
-2.40350161263437e-05
-1.70269304792555e-05
-1.295210795799e-05
-2.12927973899498e-05
-1.03515929131226e-05
-1.50442146437475e-05
-2.59066302100166e-05
-3.0809117907874e-05
-1.46970972911981e-05
-2.04436285783853e-05
-1.28945183368089e-05
-2.74195205610754e-06
-4.46917351335455e-05
-2.14093965691765e-05
-1.81376019072687e-05
-3.72455733860454e-05
-2.11188758801067e-05
6.57655274817541e-06
-4.46455038125493e-05
-4.51342730461186e-05
-1.97712658854969e-05
-1.78009999068841e-07
-1.6581762847413e-05
-4.36258318162001e-06
-9.77498115583695e-06
-2.641728315798e-05
-1.17816434298252e-05
-2.48158821320859e-05
-1.76980605556739e-05
-4.17563480161266e-05
-4.74717009323631e-06
-3.52815256483185e-05
-2.85860450313573e-05
-2.42284568228159e-05
-7.23693037572156e-06
-3.47792012974804e-05
-3.20931769658374e-05
-5.14778809290311e-06
-4.74634607686409e-06
-3.40348832298524e-05
-2.43662991540614e-05
-2.21551377381644e-05
-5.43809537671139e-06
-3.16895569219548e-05
-4.0443968958807e-05
-2.80336238360792e-05
-2.41426904424387e-06
-1.28217268620871e-05
-2.26139954527272e-06
-2.19455201393598e-05
-3.50437618835565e-05
-2.96517892865499e-06
-3.13149161430754e-05
-2.98627603946009e-05
-2.05575388856509e-05
-1.62485739427769e-05
-2.7979790031232e-05
-1.57307726892776e-05
-3.69009269052609e-05
-2.0384996559058e-05
-3.2557428431747e-06
-1.92806025859729e-05
-8.63453080664612e-06
-2.52255845668446e-05
-3.99535050515052e-05
-2.43422664406136e-05
-1.43738547653438e-05
-1.04390932309226e-05
-1.06189633302203e-06
-1.93968630948981e-05
-1.95925263317121e-05
-1.50129915394959e-05
-2.64930727508786e-05
-1.80135154110093e-05
-3.05728288533106e-05
-2.81752074873284e-05
-3.46849405437019e-05
-3.93254989100847e-05
-1.85955117399647e-05
-3.90483938276395e-05
-1.98789773754583e-05
-9.90068647459387e-06
5.42055999068844e-07
-3.4215395191722e-05
-6.95365392319051e-06
-2.11558416957698e-05
-6.56225381979707e-06
-2.63083023562568e-05
-3.1655814990329e-05
-4.35177432529788e-06
-2.0050494902424e-05
-1.85661246149165e-05
-4.46166979799174e-05
-3.04590538239949e-05
3.11385061443885e-06
-2.55172911275441e-05
-2.87807513662003e-05
-2.6592536566151e-05
-8.02085867156632e-06
-2.29225067691241e-05
-1.30442114562405e-05
-2.88511263190856e-05
-7.79454403528377e-06
-3.20661816061678e-05
-1.11770295986842e-05
-1.95272982227557e-05
-1.62276473702518e-05
-1.35557283145665e-05
-1.27960593428381e-05
-3.56677492320183e-05
-1.92216438432586e-05
-2.33799209842574e-05
-1.43957921022088e-05
1.24791930210674e-07
-2.32363481223447e-05
-1.05211631028809e-05
-5.2210524096469e-05
-1.40246607880897e-05
-7.27752468805524e-06
-9.95977351503528e-06
-1.87723712777838e-05
-2.12378307084724e-05
-8.3448023514216e-06
-2.48541318780795e-05
-4.17958603737029e-05
-7.01073903389921e-06
-1.54023076014399e-05
-4.95033241972533e-06
-6.62608819599913e-06
-6.44875613904187e-06
-1.63363231339485e-05
-2.46878877773888e-05
-1.58237924018694e-05
-8.45057432372361e-07
-2.89696405866693e-05
-1.8629349239378e-05
-1.56197159778678e-05
-2.92677070392987e-05
-2.95316125464487e-05
-2.99308483645487e-05
-2.01149919980341e-05
-2.13174206171149e-05
-1.83109809279182e-05
3.29991124195287e-06
-2.53723988491994e-05
-3.45133635051908e-05
-1.07522848464543e-05
4.64522953571569e-06
-2.92347148643796e-05
-2.35992577451129e-07
-3.12181717464024e-06
-1.49646551716278e-05
-2.19235531880099e-05
-3.03709297829921e-05
-3.15756858701379e-05
-3.75021722401663e-05
-2.7466333290072e-05
-1.08319624721076e-05
-2.53443465590411e-06
2.20535714638936e-06
-1.33792073553606e-05
-1.53206276072119e-05
-2.19783376597976e-05
-2.2796495659656e-05
-1.2577915479479e-05
-1.77232198180882e-05
-5.55758790730135e-06
-1.97699825499166e-05
-2.21363092017326e-05
2.1483653746179e-06
-2.1454291687424e-05
-2.16069381278892e-05
-4.25632476520195e-05
-3.61359295155289e-05
-1.41347032754384e-05
-1.31091642687251e-05
3.06501630380504e-06
-3.11746900466885e-05
-6.13145236475232e-06
-9.4775729621096e-06
-2.21659118192897e-05
2.33356501078692e-06
-1.52028720809216e-05
-1.16019630212706e-05
-1.38520190347447e-05
-4.23904158913152e-06
-1.44940825764008e-05
-1.32691549836965e-06
-2.16225702644789e-05
-7.80112829668537e-06
-1.51981843077082e-05
-1.50033419909111e-05
-3.69589331262892e-05
-1.05398847587795e-05
-2.86939433279998e-05
-1.2499744739892e-05
-1.5263630050696e-05
-4.21149886352557e-05
-2.1240664323169e-05
-2.12056564976633e-05
-3.80501550985939e-05
-1.08274712381282e-05
-1.61652662494808e-05
-1.77118744652607e-05
-3.79766838640781e-06
-3.52841756169697e-05
-9.62176415049805e-06
-1.96105599165188e-05
-3.31957422052169e-06
-1.78149976473539e-05
-6.81909701131524e-06
-2.99065536926978e-06
-1.614620926378e-05
-2.17601406972172e-05
-1.48991221569104e-05
-1.57532293524593e-05
-1.16895211318665e-05
-3.66105649358573e-05
-2.31611413156869e-05
-3.55942580184697e-05
1.21642083350675e-06
-5.27257291250424e-06
-1.90701491147765e-05
-8.66163384063349e-06
-2.83280090171038e-05
-1.49811159212293e-05
4.63451996020997e-06
-7.69424795792975e-07
-2.0149771960855e-05
-3.60956052760678e-05
-8.41126914978534e-06
-2.10273202113363e-05
-1.93732526213641e-05
-8.50993688485234e-06
-1.92444405073355e-05
-1.16378321253716e-05
-2.44541166145081e-06
-8.94637466701254e-07
-1.59771007331954e-05
-5.40825421600266e-06
-2.39650932781595e-05
-1.34780240540319e-05
-4.47176034664845e-06
-1.10848757467637e-06
-7.79122035901672e-06
-2.49422876268348e-05
-4.64577234004256e-05
-2.0251643343621e-05
-3.85638577017016e-05
-9.55884930927622e-06
-1.27963359168206e-05
-1.84805188302739e-05
-6.04476414966654e-06
-1.93323290821254e-05
-1.97510425441862e-05
-2.71710471203798e-06
-1.96148108241963e-05
-1.86323579904478e-05
-2.76258504773843e-05
-1.08853967183482e-05
-1.28695975339056e-05
-3.99933103969179e-05
-3.3687076325445e-05
-1.42372888442881e-05
-1.78431177555305e-05
-2.42613963448868e-05
-2.15206807204693e-05
-2.19180412691108e-05
-1.89278505348523e-05
-1.92174611946759e-05
-3.21439010928709e-05
-2.09552756325768e-05
-1.56570874981491e-05
-7.75429617179985e-06
-3.519504898539e-05
-1.85582774996016e-05
-2.20243087730388e-05
-1.96351035395894e-05
-8.14566466705654e-06
-1.84051208768788e-05
-1.11924346475641e-05
-2.85666965539929e-05
-1.44050976068641e-06
-6.461222628485e-06
-3.32975141806988e-05
-1.34906696538684e-05
-3.6440184778505e-05
-3.22057108599254e-05
-1.11609543346943e-05
-1.75575249148327e-05
-9.10782479100816e-06
-2.13760910690439e-05
-2.6854533746502e-05
-9.50322997623404e-06
-4.69115550831775e-05
-1.43070721361851e-05
-2.70248237965003e-05
-1.5152014119223e-05
-3.36966174158022e-05
-3.13204562812442e-05
-1.62071716594514e-05
-2.99554329221155e-05
-2.17878814245873e-05
-3.40612139226937e-05
-1.39572616031114e-05
-4.28596017410009e-05
-3.39666266091265e-05
-1.31584099811042e-05
-1.17649018585689e-05
-1.561360750859e-05
-1.41396568751483e-05
-3.31824541862635e-05
-8.51374522905435e-06
-3.33872530151411e-05
-1.44066097703383e-05
-3.57557558470348e-05
-6.76489955488974e-06
-2.69529283770804e-05
-3.52286686648605e-05
-2.35473177121601e-05
-2.66224761135264e-05
-1.65429385202549e-05
-3.14643135953748e-05
-1.16932721201929e-05
-2.5900909361946e-05
-1.79998772451221e-05
-1.42516666638582e-05
-9.53474320340008e-06
-2.34189596045189e-05
-1.58458601947571e-05
-1.27695005778409e-05
-3.10575140851023e-05
-3.1896368039013e-05
-7.46973171354348e-06
-2.73652803417876e-05
-2.90534474145147e-05
-1.61707163416084e-05
-2.18789529045222e-05
-7.98927605116496e-06
4.13648903888201e-07
-2.14244311803619e-05
-3.83255280695567e-06
-6.77199996797973e-06
-1.70955176170386e-05
-4.19123587892752e-05
-1.72745640527541e-05
-1.0371260173733e-05
-9.29381560739349e-06
-9.25766418344022e-06
-1.84475427117558e-05
-1.25940078193553e-05
-3.24746478259337e-05
-1.69177049866093e-05
7.26267910505246e-07
-1.56253154816766e-05
-3.66466848170874e-05
-1.08365396513488e-05
-2.32815520475984e-05
-2.5192796595411e-05
-1.98910125389222e-05
-2.56415391067316e-05
-3.35587017958273e-05
-2.65626438099202e-05
-1.99948325658489e-05
-3.53150661155901e-05
-2.50491613352876e-05
-3.95155495671823e-05
-9.97776876500734e-06
-2.06854896285912e-05
-1.51834728821996e-05
-1.84553558616688e-05
-2.50148206685321e-05
4.53567746202793e-06
-3.85450791701235e-05
4.18276534338468e-06
-3.20162856066788e-05
-1.6792014756325e-05
-6.63463827846392e-06
-1.04188752718312e-05
-1.21707591325566e-05
-6.52873830592336e-06
-1.32126888278867e-05
-1.50072090387549e-05
-2.64104396217876e-05
-2.07346960352802e-05
-2.47987151481822e-05
-2.74572734125671e-05
-2.99531826702629e-05
-2.14562955957658e-05
-1.10521824454631e-06
-4.35774479091245e-05
-2.27018920036671e-05
-3.17764527298194e-05
-2.1982147932658e-05
-1.66113193867909e-05
-1.00033639743555e-05
-2.55750075033027e-05
-1.28147231684989e-05
-2.04827158951536e-05
-8.7962464017564e-06
-2.65583759023892e-05
-1.9075694255056e-05
-1.45294721604024e-05
-8.85386117063468e-06
-1.84693681966465e-05
-2.04702834209936e-05
-2.37263807436117e-05
-1.8660653389283e-05
-2.74529732575773e-05
-4.15808975000076e-05
-3.13968906162103e-05
2.84943503494251e-06
-1.18193779462992e-05
-3.78217005778303e-05
-3.13638392905614e-05
-1.87922392578126e-05
-2.16356792084486e-05
-7.86867240821463e-06
-1.76123854751852e-05
-2.44231785898996e-05
-1.52649005346408e-05
-1.8259278228781e-05
-1.97270231380293e-05
-2.79679835428081e-05
-3.16963154032586e-05
-4.42862861777269e-06
-1.46545292802391e-05
-2.66797077929756e-05
-2.99166073484545e-05
-7.26279403405021e-06
-1.82137976251717e-05
-3.54253231042984e-05
-1.23469885410838e-05
-2.77568086578962e-05
-4.59668939515415e-05
-1.84749170799831e-05
-1.04366384685624e-05
-4.10584433008867e-05
-1.59914063107761e-05
-8.69341415748001e-06
-2.1633016077251e-05
-1.66370954739072e-05
-4.48648901239063e-05
-1.94364763225783e-05
-3.81932413365838e-05
-2.30321862246806e-05
-3.78832435186374e-05
5.35894030693379e-07
-2.77676844656107e-05
-2.95516367968333e-05
-2.67818831325577e-05
-7.87063049933277e-06
-1.35757954714805e-05
-7.78468826995924e-06
-1.79645568552343e-05
-1.99915578829105e-05
-1.19841090973844e-05
-2.1094117240102e-05
-1.51173153097191e-05
-1.54131185294845e-05
-2.83480354093731e-05
-4.01880463832899e-05
-2.51928331132255e-05
-2.62217397263895e-05
-4.01648757861708e-05
-6.80727973048492e-06
-2.47919396785271e-05
-2.15171294090749e-05
-1.18313030438713e-05
-1.69470069388662e-05
-4.1032136507558e-05
-2.56814653139516e-05
-1.14921154605666e-05
-1.62220078240161e-05
-2.44590011130384e-05
-1.16027165003077e-05
-6.23583465216617e-06
-1.54907986843721e-05
-3.21829963309681e-05
-1.09360133435027e-05
-2.36476940393492e-05
-2.47137476012047e-05
-3.49038538910272e-05
-1.55469712446448e-05
-2.29867149311778e-05
-4.09210026589736e-05
-2.55709360405141e-05
-3.40543798198171e-05
-2.24000080145256e-05
-2.07154077707571e-05
-2.6258458793805e-07
-2.99488150092904e-05
-4.80340399605881e-07
-2.87493462856135e-05
-3.36403637880542e-05
-8.77183841761798e-06
-2.85348015898671e-05
-2.2973194477411e-05
-1.39072174889394e-05
-1.19733988350496e-05
3.1034576519312e-06
-2.27189099167762e-05
4.78391482107103e-06
-1.05496521389978e-05
-2.52606087972639e-05
-4.25355037791738e-05
-1.98543486607166e-05
-4.3580283546415e-05
9.80394005724345e-07
-2.60550704662679e-05
-4.05673533424069e-05
-4.34256434355275e-05
-2.02101958581477e-05
-1.73851062301696e-05
-2.00442968281509e-05
-1.27648279134019e-05
-7.63557255122199e-06
-2.33231786166778e-05
-3.0505593753822e-05
-2.2006858988668e-05
-3.37511828720767e-05
-2.59605524626074e-05
-3.34069712375517e-05
-2.19087803456459e-05
-3.76744336742122e-07
-2.6732753269186e-05
-2.84108132481351e-05
-2.59183475260115e-05
-1.49754787044466e-05
-1.67598007275926e-05
-8.50989922707927e-06
-2.39545179261427e-05
-3.45606431252548e-05
-1.47404722778496e-05
-1.18863443725258e-05
-4.04598236900117e-06
-1.36713672589886e-05
-2.22449919412015e-05
-1.10648835315612e-05
-2.30705811419472e-05
-2.2235060319996e-05
-1.49802233295601e-05
-3.56386509755572e-05
-2.55060607104261e-05
-1.94690592260581e-05
-1.20597520778377e-05
-1.05280755702137e-05
-8.5399276818197e-06
-2.13195657050831e-05
-1.63492140396367e-05
-1.52508665288007e-05
-3.44173048934782e-05
-1.97772113901623e-05
-3.56073227534792e-05
-9.73633094773935e-06
-9.87537191492679e-06
-2.14878047993287e-05
-2.85977769187583e-05
-1.95017105487568e-05
5.54237186195125e-07
-6.55487508194857e-06
-1.52607316384568e-05
-1.55917768760005e-05
-1.47407387740868e-05
-1.88115355581457e-05
-2.74737149315755e-05
-1.59934155397476e-05
-9.07999418251348e-07
-1.57052882902413e-05
-1.1576248231211e-05
-2.51864991172759e-05
-7.7164160261521e-06
-9.91989565305924e-06
-2.80990149862676e-05
-3.23834481511979e-05
-2.66621705751251e-05
-3.16881494231944e-05
-3.207983678106e-05
-2.34201812744282e-05
-2.41504671941294e-05
1.00648914206103e-05
-2.92230690467494e-05
-2.25078977393238e-05
-1.19120514709669e-05
-4.38647338077134e-05
-3.56876742294028e-05
-8.48433908873735e-06
-3.23578560671217e-05
-3.16035376352683e-05
-3.62921106372206e-05
-3.96678095109578e-05
-1.03802367006419e-05
-2.07448673823139e-05
4.21766462327343e-06
-2.04015318779704e-06
-2.13212895531633e-05
-1.43096302643768e-05
-2.90762010950175e-05
-2.84073922156041e-05
-3.03168475270006e-05
-2.77321839737673e-05
-1.87266435188406e-05
-1.9144022354122e-05
-3.22527383935557e-05
-7.44549198815251e-06
-3.03045279350912e-05
-1.84769212222749e-05
-1.50801958259502e-05
-2.99126174616687e-05
-2.77814989051088e-05
-7.81891061143506e-07
-3.96852966729121e-05
-2.53288057891724e-05
-3.75308927698955e-05
-2.12922137089797e-05
-5.70736665740695e-06
-2.357962412428e-05
-1.22018789460046e-05
-2.25156973362284e-06
-1.40574733438165e-05
-2.10401038193516e-05
-7.71011826342822e-06
-1.57188982887933e-05
-1.35582745234812e-05
-7.41985826535188e-06
-6.12280048814203e-06
-2.60165322187926e-05
-2.28645731203536e-05
-6.2020632040332e-06
-1.66923585326759e-05
-1.3502988563617e-05
-1.67362577787782e-05
-3.86522469960442e-05
-1.06123613914745e-05
-6.5963674494485e-06
-3.89964744913257e-05
-2.67575554424021e-05
-5.44771367202098e-06
-2.39391517017872e-05
-2.38729434617679e-05
-1.42272467606954e-05
2.99362298771707e-06
-5.36867930335564e-05
-3.27248828712048e-05
-1.43946010145383e-05
-1.85620492195635e-05
-5.76334527541341e-06
-1.96610767080364e-05
-2.87492200040468e-05
-1.90798325340014e-05
-5.95052707004133e-06
-2.22344188259593e-05
-1.58053513324581e-05
-3.96671971408696e-05
-2.68756867099579e-05
-8.85855385063417e-06
-1.32438750482359e-05
-2.51265931296054e-05
-2.22797894645534e-05
-2.46732088428425e-05
-2.99963918445853e-05
-6.63965886459069e-06
-3.18714969747916e-05
-1.04147824390829e-05
-2.38743344310285e-05
-1.47067250014371e-05
-1.86267594203084e-05
-3.28718337826856e-05
-6.11430460284913e-06
-8.51528038378827e-06
-1.8589832896013e-05
-1.23413808665313e-05
-1.3951219555718e-05
-1.94217059934834e-05
-2.25314135313171e-05
-1.42412547674694e-05
-1.22720337218891e-05
-1.13585694951221e-05
-9.8423324663922e-06
-3.40691395658604e-05
-2.31906002956088e-05
-1.77219664970898e-05
-2.33272167653014e-05
-2.39699062571361e-05
-3.25223669055527e-05
-3.42547247761071e-05
7.91277924491954e-06
-1.14194570423582e-05
-1.63418753712172e-05
-3.32909465449979e-05
-1.1985283034103e-05
-1.7934119220962e-05
-1.62471630283091e-05
-1.39024174547907e-05
-2.09916732348402e-05
-2.3562273523669e-05
-2.56771432874405e-05
-3.0946419071278e-05
-4.14569116581332e-05
-2.58957787441054e-05
-2.33065211733904e-05
-3.35798682719264e-05
-1.97056269432128e-05
-6.3370242713894e-06
-2.47690699707306e-05
-1.51709708792269e-06
-1.81510162169317e-05
-2.76946813464421e-05
-3.2289050201295e-05
-1.85342757442948e-05
-2.09583436540341e-05
-2.70154570267539e-05
-9.07329044360747e-06
-1.20531784107947e-05
-3.57844177669048e-05
-1.66791744666328e-05
-3.69872510053676e-05
-1.65394905784198e-05
-9.25832652488481e-06
-1.67086905097579e-05
-2.39961472406425e-05
-2.35949890302908e-05
-1.79777155203645e-05
-2.9122939467219e-05
-3.25405856936142e-05
-3.04226205264623e-05
-3.10369287658952e-05
-2.42259772305942e-05
-1.90601937960567e-05
-1.85307209205692e-05
-3.90548506019084e-05
-1.05590400163645e-05
-2.58818590774686e-05
-4.10992012707015e-05
-2.70919938582977e-05
-1.70551372147181e-05
-1.46949375789637e-05
-1.8149114766454e-05
-9.20123246844899e-06
-4.09883777071201e-05
-9.82365585607749e-06
-4.08760624089283e-05
-1.42592685706793e-05
-3.09635320984752e-05
-9.14314892441822e-06
-3.21983188084895e-05
-2.8979960360018e-05
-2.45665709931378e-05
-1.6549739060146e-05
-4.40093926582927e-05
-1.10375903626613e-05
-1.65203765200857e-05
-1.59204432005072e-05
-1.1257972133329e-05
-2.30301639263962e-05
1.14309693561632e-05
-2.23591659052726e-05
-2.15341070001522e-05
-3.2933742782904e-05
-2.15812952926077e-05
-2.88689553357401e-05
-1.31006416443592e-05
-2.62519612104487e-05
-2.34709993041728e-05
-2.4756964221511e-05
-2.01173383149185e-05
-5.08496814158833e-05
3.16492226778459e-06
-2.6806659062778e-05
-4.52477894272995e-06
-1.00945069241962e-05
-1.66716147451222e-05
-6.84707965726824e-06
-4.14357164174125e-05
-2.85027173232484e-05
-2.80508175018882e-05
-1.36693586279672e-05
-3.52241905683489e-05
-2.63707459979212e-05
-8.11322938123278e-06
-1.90783568425392e-05
-3.41971422093638e-05
-3.18380080001654e-05
-1.47257075217048e-05
-3.90685621289073e-06
-8.28564193618861e-06
8.99591121481681e-06
-2.08315044745942e-05
-1.34818180566437e-05
-2.63123075751582e-05
-1.39289003787541e-05
-1.56223392603965e-05
-8.75526302647906e-06
-2.45332255395075e-05
-4.74805196423069e-05
-3.21777839546887e-05
-2.07268109342608e-05
-9.85137441459833e-06
-4.38845478071555e-06
-1.09279813832543e-05
-1.98087293257248e-05
-1.58210269699355e-05
-3.85757733516278e-05
-4.48968518478167e-05
-3.51928970882236e-05
-2.758362856231e-05
-1.6593969289941e-05
-1.04851944395585e-05
-1.9427176877181e-05
-1.59986942626116e-05
-2.31957341138466e-05
-2.63696810460858e-05
-1.16516486512592e-06
-5.04486503806968e-06
-1.91791047472046e-05
-1.11252370006177e-05
-2.74364011062537e-05
-2.334466389151e-06
-2.02841380356225e-05
-1.88167502953039e-05
-3.33889532991388e-05
2.91438193996247e-07
-2.92580873315655e-05
-4.5237896533004e-05
-1.30638298937596e-06
-7.58207506353039e-06
-4.22327930815096e-06
-2.1787934894515e-05
-2.36895790213672e-05
-1.37984938265675e-05
-1.10440177344489e-05
2.2644582890523e-05
-2.83913893077897e-05
-5.05889435156169e-06
4.98783194282775e-06
-1.88993970753434e-05
-8.9152253375619e-06
-1.3235074214975e-05
-2.93537904089424e-05
-2.54775958877613e-05
-2.77859066750086e-05
-1.64658116868063e-05
-1.87462235784195e-05
-2.46884929247988e-05
-1.29539305141542e-07
-2.3356982138274e-05
-3.70106223658449e-05
-1.33799885990234e-05
-1.96720758692159e-05
-1.62240071303923e-05
-3.72101115788541e-05
-4.24418968902557e-06
-1.34724866789009e-05
-4.52924457350938e-06
-2.16459658228193e-05
-2.99544053505769e-05
-4.44912601308512e-05
-8.18103598393708e-06
-2.91284065440179e-05
-2.43423059461176e-05
-2.47675400141942e-05
-2.23360521663101e-05
-3.42837225375744e-05
7.21107005342861e-06
-2.32958538349766e-05
4.52969995757133e-06
-1.32594682766129e-05
-9.23149540637512e-06
-2.97619170160453e-05
-2.56767108522299e-05
-1.80305671151552e-05
-1.72602252948477e-05
-1.83779312238588e-05
-2.2762219459491e-05
-3.30041406559733e-06
-3.17449586854874e-05
-4.75343318312726e-06
-7.58246381499115e-06
-2.46801733738859e-05
-1.90470547880172e-05
-9.54184335720646e-06
-2.70982669154295e-05
7.23661505718433e-06
-8.79863996964137e-06
-3.77816285208216e-06
-1.65591075915917e-05
-2.47863684506238e-05
-2.92338119408273e-05
-9.17632169961895e-06
-7.69557242619742e-06
-1.65790714597048e-05
-1.51746824840431e-05
-1.02556003235896e-05
2.94165121817264e-05
-2.88552564913366e-05
-1.48168972119169e-05
-3.45927961225969e-05
-2.36818067539223e-05
-1.31142972253735e-05
-1.92655294008971e-05
-1.49406479657746e-05
-1.52800703841344e-05
-2.87765493907599e-05
-2.94818154042075e-05
-2.60867654693012e-05
-1.02398835051525e-05
-2.25044768417505e-05
-1.94557385557344e-05
-8.16711123994082e-06
-2.57625510280261e-05
-2.70471435076942e-05
-1.90363051638729e-05
-2.81500951909485e-05
-3.91313987902668e-06
-3.01595279943664e-05
-2.15160509737043e-05
-2.46374951547992e-05
-9.11493556935258e-06
-1.67725447727538e-05
-1.84430701538723e-05
-2.1648155642329e-05
-1.56709883228411e-05
-2.03144465389075e-06
-2.35688444668259e-05
-2.45870807236191e-05
-1.58808884783183e-05
-3.30990641143981e-05
-2.94256243755876e-05
-7.40389653147779e-06
-1.62361200358805e-05
-1.16692286187395e-05
-2.70056320735388e-05
-7.69087088886188e-06
1.23903549983621e-05
-1.02604613891434e-05
1.21020732412737e-05
-3.56971896837564e-06
-1.9954149538526e-05
-1.12501519957977e-05
-3.39346860453749e-05
-1.83222885099911e-05
-1.13278239750607e-05
-2.10266272524736e-05
-2.61438199868542e-05
-2.12480007202068e-05
-1.22265593727731e-06
-2.79693923242693e-05
-2.879247378637e-05
-2.4630012878049e-05
-3.40078531990404e-05
-8.99342806993593e-06
-3.04557946933279e-05
-1.93396486031507e-05
-3.69723481416905e-05
-1.32148073843004e-05
-1.5394943518516e-05
-2.11461565285715e-05
-3.12284603703638e-05
-2.18732489192959e-05
-1.88520455696551e-05
-3.75891736072048e-06
-5.7317995657759e-06
-2.85287080592776e-05
-1.0372399005072e-05
-1.42834113728977e-05
-2.35976997706984e-05
-1.59535311881097e-05
-3.24048863023223e-05
-1.88100733597138e-05
-4.27922432268645e-05
-1.32514729909587e-05
-2.06558728271795e-05
-3.2098099625357e-05
-2.13592132611709e-05
-1.83202880448766e-05
-2.06915490045936e-05
-1.31123021587997e-05
-2.96383684915451e-05
-2.36587520486341e-05
-1.83101854852745e-05
-4.11389362212197e-05
-4.69400409590426e-05
-1.95582899248669e-05
-1.34454170836391e-05
-2.07731438547464e-05
7.50445797444152e-06
-2.32994195638265e-05
-2.2618836438616e-05
5.29692214808825e-06
-3.52987640960432e-05
-3.88251730976565e-05
-1.37352448262022e-05
-3.8487084433219e-05
-2.55884853830311e-05
-2.3452198789646e-05
-2.29208636930627e-05
-3.62441953826751e-05
-8.63725765925091e-06
-5.99121127492218e-06
-2.59444200041069e-05
-3.14274371661174e-05
5.80216499149425e-06
-1.41428718558852e-05
-2.04202644655493e-05
-1.57908137248795e-05
-1.14083674127205e-05
-1.88798200533534e-05
-2.18234287606712e-05
-2.08045972311175e-05
-2.47741839141273e-05
-1.15229322906438e-05
-2.68389762044396e-05
-2.00491738442354e-05
-3.41784399501178e-05
-3.78642101339438e-05
-3.22223530711746e-05
-1.46736982043455e-05
-1.14827242206639e-05
-3.58950052474879e-05
-5.68720267456516e-05
-2.58575400456821e-05
-2.58513629553542e-05
-1.78394496226765e-05
-8.38390387533039e-06
-1.94241441698381e-05
-2.16119309860381e-05
-2.32156061306437e-05
-2.08258662896701e-05
-1.4622018426136e-05
-3.16381875331808e-05
-4.11750400729761e-07
-3.71418134026296e-05
-3.48341794785847e-05
-8.73709763915139e-06
-1.77042947500129e-05
-1.64710275458579e-05
-3.80582902682132e-05
1.29911230578865e-05
-2.83686945732159e-05
-2.43598680031688e-05
-2.79201077133672e-05
-1.65664874608111e-05
-2.653941913499e-05
-3.90640942303872e-05
-8.65290217802599e-06
-8.92239175399513e-06
-2.75889646316794e-05
-1.54487724780989e-05
-1.85985939559689e-05
-1.74069079380873e-05
-7.31669015806123e-06
-3.16438700650907e-06
9.80443382101759e-06
-2.25342052232021e-05
-1.68090601949076e-06
-1.6396989211522e-05
-2.46078192091531e-06
-2.40697310581059e-05
2.77476633847653e-06
-3.3181823925072e-05
-1.77804719154801e-05
-5.00537895808627e-06
-1.77342982114468e-05
-2.41571614409007e-05
-2.79605496335533e-05
3.28275828413067e-06
-1.17564809664488e-05
-8.46418682508185e-06
-1.91436184391124e-05
-2.74625488070357e-05
-2.15490278121037e-05
-7.20209692016273e-06
-3.79904890229053e-05
-2.39649879623864e-05
-9.84152718688308e-06
-2.72777947204036e-05
-1.18213064432488e-05
-1.41558364577967e-05
-7.74281308810295e-06
-1.64984075989653e-05
-3.16578513783061e-05
-2.94193140672506e-05
-1.61310361090853e-05
-4.00760569327371e-05
-3.37742254049402e-06
-2.59798966290401e-05
-3.30277651867893e-05
-1.59139697519697e-05
-2.58432430144224e-05
-3.6116449949398e-05
-3.71996104793314e-05
-3.76784470878658e-05
-3.19921146076174e-05
-1.38125047913597e-05
-2.19815432102892e-05
-1.69196227058278e-06
-1.94374092097654e-05
-1.01665246190338e-05
-1.79764220415355e-05
-2.97469995314166e-05
-1.42226425537687e-05
-1.86383813759041e-05
-7.05304393568474e-06
-3.41319759023906e-06
-3.18838779089341e-05
-1.9719222333944e-05
-1.31213191426009e-05
-1.94647321914684e-05
-3.14071329168026e-06
-1.36707860261132e-05
-2.77826406556779e-05
-1.79961275205186e-05
-4.9348631171479e-06
-2.86328928767194e-05
-2.08237851142316e-05
-1.55076651679305e-05
-1.15964256277224e-05
-7.7614821912181e-06
1.45895369982322e-05
-7.3311631384647e-06
-2.57510754779319e-05
-1.14097802437327e-05
-3.03452790692413e-05
-3.0257583992005e-05
-8.99511349481463e-06
-2.84220887595149e-06
-2.91991833536854e-05
-1.91925766047527e-05
-9.8661762611492e-06
-2.7487490066841e-05
-9.38456513904484e-06
-1.22943184317113e-05
-7.32943112561686e-06
-1.62746787018064e-05
-1.72179928173567e-05
-2.30246371005319e-05
-4.57318013635019e-06
1.35239850639866e-06
-2.81248658655911e-05
-6.48251817025688e-06
-3.96266144769731e-06
7.25185511723881e-06
-9.41938005133491e-07
-2.80987925456031e-05
-8.14836991843718e-06
-3.80585469009052e-05
-4.27934880091434e-05
-1.91756829476558e-05
-2.02984326266834e-05
-1.35911334057445e-05
-3.06214634567943e-05
-1.81323433105956e-05
-2.15547668509779e-05
-4.88320593700461e-05
-2.03376742587144e-05
-1.01598796641465e-05
-1.58131897987599e-05
-8.4213849621751e-06
-2.5084881899445e-05
-9.85317274330006e-06
-3.83328574271558e-05
-3.0917918903159e-05
-1.12995523980706e-05
-1.34630200023685e-06
-3.34238530621016e-05
-4.12493218479115e-05
-4.60923603589191e-06
-1.06877418095936e-05
-2.92873405374821e-05
-2.41051645458237e-05
-1.89508710974342e-05
-4.6175609756521e-06
-2.00015062811277e-05
-2.28212805456899e-05
-1.30537059554947e-05
7.67124165403519e-07
-2.37202532143073e-05
-4.7365087456489e-05
-2.89732992254604e-05
-4.92854689122324e-05
-1.58699225753474e-05
-2.52501493574355e-05
-1.88886701798713e-05
-1.86974679288278e-05
-3.16405357049607e-05
-2.26841660043409e-05
-1.26182410637081e-05
-3.67619364248332e-06
-2.17782873280728e-05
-2.20421143056741e-05
-5.02367866572054e-06
-3.66578864565845e-05
-2.03016033946337e-05
-2.61852644469545e-05
-3.45250981693137e-06
-4.30211929203014e-05
8.45787214256116e-06
-2.85349422109329e-05
-1.57861076512652e-05
-1.89068235294742e-05
-3.04468876234012e-05
-4.01662006462212e-05
-1.64221214890538e-05
-1.65602721342727e-05
-5.15722876785318e-06
-5.05751890679606e-06
-1.90416936026366e-05
-2.80593477879831e-05
-6.14890542070176e-06
-2.40644689701535e-05
-3.12348875799191e-05
-9.22711929375788e-06
-8.58703566157871e-06
-2.47268912936204e-05
-2.44844193058454e-05
-3.12337716690536e-05
-1.67197793071989e-05
-2.74017145378223e-05
-2.8492339364621e-05
-5.10585755442796e-06
-1.03449922377682e-05
-1.44054354153641e-05
-1.38880869011791e-05
-2.17676170080484e-05
-2.26330202472809e-05
-2.55998276474487e-05
-3.35996006866314e-05
-2.02631639747771e-05
-5.12615965767187e-06
8.43753900057538e-06
-2.44600415152866e-05
-1.2405155013304e-05
-1.36846658036458e-05
-2.84115414819153e-05
-1.84379338083043e-05
-2.61856442313058e-05
-1.6057557142397e-05
-1.33482523597045e-05
-1.00845438285389e-05
-1.03931168134351e-05
1.67400732190034e-06
-2.64967794802149e-05
-7.15697775433433e-06
-1.01752774757669e-05
1.8398503516401e-05
-2.37511623195644e-05
-2.61919851839882e-05
-2.11044936833346e-06
-1.72164497817251e-05
-1.61220383177446e-05
-1.05004569329056e-06
-1.43786046121449e-05
-2.00950038703369e-05
-2.14070532665806e-05
-1.3390211608263e-05
-1.41565479864671e-05
-3.08746070176769e-05
-1.34007012599319e-05
-3.05152605583918e-05
-1.67288070487987e-05
-3.17105025597464e-06
-2.56093867382523e-05
-1.69324518635418e-05
-2.51718642417528e-05
-2.02233728925876e-05
-7.78450025970418e-06
-3.64017172694092e-05
-1.0818315207233e-05
-1.41119244258602e-05
-2.75740589604778e-05
-3.16640030602001e-05
-2.1706789889652e-05
-2.80417936138452e-05
-2.83825655762197e-05
-1.43638964750404e-05
-3.13121685183266e-06
-2.41915412530493e-05
-1.82787610420253e-05
-1.52780852153003e-05
-1.78255793158095e-05
-2.84766542039773e-05
-1.55983723156417e-05
-2.78468682290216e-05
-1.82780000131077e-05
-9.38241930348935e-06
-7.82168002822932e-06
-2.46763654654535e-05
-3.8110082455973e-05
-1.71770104955345e-05
-2.86158522299062e-05
-8.40303045984707e-06
-2.13882431370196e-05
-2.11955267187468e-05
-8.57304335171147e-06
-1.79286418932172e-05
-2.62134185888779e-05
-1.52926864989796e-05
-7.1017172649108e-06
-1.74163898762682e-05
-2.81960305930662e-05
-2.07844462697792e-05
-3.45958044440484e-05
-1.88295297310773e-05
-2.55906331907823e-05
-2.71040775767933e-05
-1.98377922173018e-05
-1.37903056914461e-05
-2.0773960288839e-05
-1.87868177021269e-05
-2.87059983418295e-05
-2.66131742543454e-06
-2.66480485864224e-05
-2.16279035327705e-05
-4.07006468116085e-05
-1.12049875518142e-05
-5.0999235829465e-06
-1.81124225870009e-05
-1.60937049111462e-05
-2.05334122778001e-05
-6.26510359513935e-06
-1.98898417537393e-05
-2.8974319574343e-05
-1.01745270681544e-05
-2.22574044805466e-05
-2.4125165228713e-05
-2.79938080490066e-05
-1.25934113712765e-05
-2.41823144570274e-05
-2.13027937073733e-05
-3.64526886318933e-06
8.70352494671361e-06
-9.47548611227105e-06
-4.18334572424259e-05
-3.96127639953011e-05
-9.47144349846729e-06
-1.953534361524e-05
-2.21443463870653e-05
-7.65951403808234e-06
3.95238577431326e-06
-4.60060399571765e-05
-3.97693422737018e-06
-1.81037263666129e-05
-1.93964228904035e-05
-3.14818746081614e-05
-2.93380732399123e-05
-1.12727899098079e-05
-1.26838449030244e-05
-3.79961989567427e-05
-2.03824361296694e-05
-1.74574721352676e-05
-2.60720611067637e-05
-2.67547476409353e-05
-1.05383393096387e-05
1.14791216116459e-06
-1.86455605992285e-05
-3.10875160382723e-05
-1.7452653998298e-05
8.69656136167854e-06
-1.16022956592607e-05
-9.90706637022073e-06
-8.9371393188243e-06
-3.08157072950478e-05
-4.07913925458883e-05
-1.00808414980093e-05
-1.33125338608198e-05
-2.22213736757214e-05
-1.94700019696167e-05
-2.82897779162536e-05
-2.27784718411564e-05
-8.85447970190365e-06
-1.83579568563296e-05
-1.80573150754034e-05
-2.74828130543048e-05
-1.66932490688492e-05
-2.66154559656568e-05
-4.84031072109104e-05
-3.62737042395834e-05
-4.70721370936259e-06
-1.39197041320485e-05
-1.70693271827772e-06
-2.50153663134142e-05
-2.12088548009227e-05
-1.26212613806938e-05
-3.77383123693661e-05
-2.12018670460081e-05
-1.3691538789215e-05
-3.9573306805871e-05
-4.14665827557883e-05
-1.26951240775122e-05
-2.14372463315038e-05
-7.38696261486583e-06
-1.9241860713813e-05
-1.84104189350383e-05
-2.12590583283215e-05
-1.50240907278525e-05
-2.54666939785031e-06
-2.14454456038666e-05
-1.88071012999861e-05
-3.72973459157376e-05
-2.81821732572157e-05
-3.94821607314839e-05
-3.41061944275224e-05
-3.91849967494582e-05
-4.63614032965183e-05
-4.66160877312957e-05
9.60720417111014e-07
-1.58042087986099e-05
-1.76425197935093e-05
-3.50294562246893e-05
-3.40517207161691e-06
-3.55501943554532e-05
-1.20372191926724e-05
4.84694873888135e-06
-2.93751504521741e-05
-1.9960958960035e-05
-2.48934999078506e-05
-6.91419660182254e-06
-7.31243664851956e-06
-1.35733644696219e-05
-3.27979676678531e-05
-1.80456565144982e-05
-1.8877173523944e-05
8.76891397270814e-06
-1.23141938198017e-05
-1.56615180761051e-05
-3.04018139452033e-05
-2.24555097915046e-05
-1.42056400888833e-06
-1.83548524693808e-05
-9.04904351964122e-06
-1.59222469529957e-05
-1.70384378897275e-05
-2.88159789423692e-05
-3.19765867748894e-05
-2.94902473030133e-05
-4.36390970546262e-06
-3.27399352135499e-05
-5.39107155797255e-05
-2.049946513491e-05
-3.14841807608812e-05
-2.38496630580249e-05
-1.1328954116616e-05
-8.85467163894766e-06
-1.38401212854074e-05
-2.94308415866253e-05
-1.19311362614371e-05
-1.3817389507888e-05
-3.0129208963233e-05
-2.46413937976599e-05
-1.7349231928141e-05
-1.76957074944056e-05
-3.26532499393908e-05
-1.64881711691502e-05
-1.45743418531898e-05
-6.41523122266287e-06
-2.18653464760839e-05
-5.28538347433137e-06
-2.89050879745726e-05
-2.07723648594403e-05
-3.10486915747261e-05
-1.5622004072478e-05
-4.17874758029822e-05
-1.85217344933083e-06
6.67498165534769e-06
-2.59868561293733e-05
-2.50060510709453e-05
-1.54028064405907e-05
-2.99945577600469e-05
3.55796683509609e-06
-5.46314008290791e-06
-2.03680445302601e-05
-1.85392441919692e-05
-1.04278796919951e-05
-9.94350079143653e-06
-2.76218220368816e-05
-3.11636050401486e-05
-1.52656604471528e-05
-3.26925758578043e-05
-3.59021723332415e-05
-4.41997517978173e-05
-1.83541682360759e-05
-1.69668208372292e-05
-4.03421304933673e-05
-4.08503062051501e-05
-3.7483434790121e-05
-4.37367375564146e-05
-2.87775710446595e-05
-1.86466834736087e-06
-2.56476458563426e-05
5.94453165251221e-06
-1.87861673444642e-05
-1.03213366831056e-05
-7.17225323901735e-07
-6.2515680583698e-06
-1.08861971020943e-05
-2.76435388967861e-05
-1.57230404400644e-06
-2.2151177580835e-05
-2.16572105856675e-05
-1.70528716761892e-05
-2.49188868397737e-05
-3.15725158873631e-05
-1.32492852300783e-05
-1.92454202275212e-05
-1.66206361900674e-05
-2.79498684887624e-05
-2.87069778406422e-05
-2.97423601456712e-05
-1.60953328935709e-05
-4.94247155659233e-05
-9.61275992436347e-06
-3.68446311418817e-05
-3.25544032865886e-05
-5.78136513396155e-06
-3.37663786447045e-05
-3.687318425844e-05
-1.47329728193962e-05
-7.88091418535927e-06
-1.85348590069067e-05
-2.39086880059364e-05
-9.2663505646151e-06
-2.91732184313658e-05
-2.49906593509865e-05
-1.19808282301301e-05
-1.15741870271564e-05
-2.51599643159491e-05
-1.62101544407752e-05
-1.19196799104201e-05
-2.12413942138991e-05
-2.53541769712611e-05
-3.60900621340967e-05
-3.90368043926927e-05
-1.55253106881466e-05
-1.56073195570842e-05
-3.9165073735056e-05
-1.17567733763797e-05
-3.79270207749923e-05
-2.80403250006695e-05
-2.94017613065116e-05
-5.49418386495973e-06
-1.5864653777488e-05
-1.10869104723711e-06
-3.52615320521515e-05
-2.61877003293909e-05
-1.88536624287688e-05
-2.43403909726426e-05
-1.53119262451526e-05
-3.62882660098598e-05
-1.08241614061842e-05
-9.85816428921302e-06
-2.85390023198768e-05
-2.32868929927611e-05
-2.29742878940517e-05
-2.9296722436647e-05
-1.27500760573585e-05
-1.40774915311483e-05
-2.25301365357433e-05
-1.13481789198956e-06
-1.70605334742235e-05
-2.15914241795822e-05
-4.83617456773327e-06
-2.7197113684272e-05
-1.08810082777708e-05
-2.31204238641501e-05
-3.80471441511268e-05
-1.33685150420587e-05
-2.49300889269486e-05
-3.09407671671603e-05
-1.43393780339925e-05
-3.71888773230104e-05
-1.15006593036283e-05
-2.69028850524036e-06
-1.34764613750359e-05
9.97087201926926e-06
-7.1210893678955e-06
-8.63982868373523e-06
-1.72418476182806e-05
-1.23396771183812e-05
-1.23521080581119e-06
-1.9465240985019e-05
-1.33072691424739e-05
-2.00366768120466e-05
-3.98339662055685e-05
-5.51217335164637e-06
-8.37171387233985e-06
-3.02108263988008e-05
-1.62635176192473e-05
-2.10774889985889e-05
-3.3110000671679e-05
-2.8292663435904e-05
-5.02124959668411e-06
-1.35222588671155e-05
1.74951188872126e-06
-1.60524523895844e-05
-1.39235044996595e-05
-1.91123013146144e-05
-6.24595457153994e-06
-1.97811324162054e-05
-2.0077577845702e-05
-3.29953958912095e-05
-1.57335005178713e-05
-2.17483876914758e-05
-1.81774317627867e-05
-2.27209883465591e-05
-4.41184112201746e-06
-3.10918448187502e-05
-1.78669260008878e-05
-5.80097826541189e-06
-2.70739597633838e-05
-2.99296843888404e-05
-1.85660222396387e-05
3.92653697717044e-06
-3.78421047837216e-05
-1.21046752958034e-05
-2.78307215135063e-05
-2.46809259796884e-05
-2.63664355186591e-05
-1.59140673567998e-05
-7.59323287703826e-06
-6.82682367805885e-06
-1.8322534320449e-05
-3.38569018525808e-05
-2.84456544300742e-05
-2.61206372063362e-05
-1.494589572364e-05
4.5935281956115e-06
-1.45599590963493e-05
-2.80182892148482e-05
-2.28795893344526e-05
-1.04592357108602e-05
-1.60222392855494e-05
6.35478094971637e-06
-2.01449224728782e-05
-8.09811640799307e-06
-1.49965188603067e-05
-3.23773979374121e-05
-9.61746024812034e-06
-1.56433292984576e-05
-2.07391237263104e-05
-1.8027159358806e-05
-1.49326243831138e-05
-3.82952787427761e-05
-1.79705798137011e-05
-3.79993530232517e-06
-2.11001270487081e-05
-2.09077148079064e-05
-2.57274806717744e-05
-2.80147442575582e-05
-1.7189398792662e-05
-2.36373987884994e-05
-2.67028704910871e-05
-2.74764569887023e-06
-1.20082540786986e-05
-2.64895718681459e-05
-1.66047484453513e-05
-4.46107147917526e-06
-3.16094885312861e-05
-2.84839508381218e-05
-2.7300439852374e-05
-4.14178600245278e-05
-2.94185432579204e-05
-1.40175190122675e-05
-6.66357604773901e-06
-2.81871530241771e-05
-1.93875035666508e-05
-2.30088125436255e-05
-2.71066599973715e-05
-3.57074087084606e-05
-9.74033577762112e-06
-2.40707011334884e-05
1.95195222102428e-06
-1.45683844616999e-05
-2.75096910493004e-05
-3.04560904382632e-05
-1.57651616304568e-05
-2.38770687707035e-05
-2.66010959906849e-05
-7.66591584645642e-06
-3.95150706007009e-05
1.14727193450517e-05
-3.97454301278121e-05
-6.18533584049364e-06
-2.90469772001122e-05
-1.6899934464233e-05
-2.22718590350764e-05
-2.64427746108736e-05
-7.89635983681875e-06
-3.21201708048218e-05
-1.00355635242464e-05
-9.9852265646072e-06
3.09004188535744e-06
-2.33311957600951e-05
-3.1105804554707e-05
-1.59613199186755e-05
-2.78525853121832e-05
-1.89517317032977e-05
-3.75792695294569e-05
-2.62920129400471e-05
-3.61362493309829e-05
-1.25144860359481e-05
-2.29120881687582e-05
-2.29293377863055e-05
-8.23467682237861e-06
-2.93877720569924e-05
1.22298777569834e-07
-1.85864795532763e-05
-1.30692377804283e-05
-1.11883599825276e-05
-9.90189203808106e-06
-1.97470217211453e-07
-2.31388349263727e-05
-1.51064268014716e-05
-6.18787292805461e-07
-2.35729445067556e-05
-3.4327618580188e-05
-5.78438960653673e-06
-2.72708045936179e-05
-3.26416960367184e-05
-3.33600924743185e-05
-1.97237739350771e-05
-1.78861170406963e-05
-2.16001516932287e-05
-2.00093190562176e-05
-1.98291307455397e-05
-2.10381503217699e-05
-1.20876549674758e-05
-1.98207205841954e-05
-4.30688164534294e-05
-1.46402675212637e-05
-2.4658969173133e-05
-3.98461882221208e-05
-2.2571936298177e-05
2.48311788334165e-06
-2.16476021058958e-05
-2.02329803805433e-05
-3.20810657493819e-05
3.00724876449302e-06
-3.10540044737545e-05
-2.0760275918889e-05
-1.54549271116658e-05
-4.52990633897196e-05
-2.9436835397022e-05
-5.83073424857317e-06
-3.30480026747656e-05
-1.37416430723395e-05
-1.19242954843147e-05
-2.67837097220105e-05
-3.93957574466219e-05
-2.34870743698569e-05
-2.75587694804698e-05
-5.61279478342558e-06
-2.1216394763574e-05
-1.31872970025378e-05
-2.61365050910206e-05
-4.05153307202337e-05
-2.44307992834712e-05
-4.07146301587722e-05
-2.12634427900158e-05
-2.46318390072984e-05
-2.6580487950047e-05
-1.97256409317073e-05
-8.56674533339191e-06
-3.55819455512153e-05
-1.98585534198937e-05
-2.38784149772574e-05
-5.1807057412672e-07
-9.31605863481406e-07
-2.32370024130627e-05
-1.12185734554548e-05
-3.85948941563382e-05
-5.95392472505361e-06
-2.02000026110244e-05
-1.76723255704405e-05
1.33640277851379e-06
-2.57304940275538e-05
-7.53357023441865e-06
-3.65512774549829e-05
-3.36158201335784e-05
-1.94287738929753e-05
-2.20111565162825e-05
-1.48367285516196e-05
-3.10709006613293e-05
-1.64635175271247e-05
-3.45149160676804e-05
-1.7566101087981e-05
-1.02376774671818e-05
-2.48710751428862e-05
-1.00377359554086e-05
-1.7161424282191e-05
-9.59030714332871e-06
-1.10491389451372e-05
-4.01883841415261e-05
-9.67615072947337e-06
-1.81114337824592e-05
-1.23219872114977e-06
-2.24238534151574e-05
-2.82913057118936e-05
-1.05156799873668e-05
-1.68727589416637e-05
6.74206077256286e-06
-4.3474206808743e-06
-2.86235837408562e-05
-2.73913806091372e-05
-1.78084575729814e-05
-1.02576385692205e-05
-2.73343689301914e-05
-2.97353565305584e-05
-2.94042215380223e-05
-2.95042208507403e-05
-1.44856415314062e-05
-2.28678750235804e-05
-8.17050923946259e-06
-9.39828368421031e-06
-3.1862307266892e-05
-3.61497702162321e-05
-1.01060505162176e-05
-2.10920295756072e-05
-2.03665721887815e-05
-1.94390239205768e-05
-4.31191923266013e-05
-1.15546323345235e-05
-4.23355626397192e-06
-3.75285235368062e-05
-2.09339770432263e-05
-1.5386470183098e-05
-1.31432833489085e-05
-6.06291860461282e-06
-4.10722228211798e-05
-3.18309598377814e-05
-9.89233511017005e-06
-9.51305660771751e-06
-1.2739708489683e-05
-5.34768656870489e-06
-3.49778614526574e-05
-1.93544503031799e-05
-1.57245014525037e-05
-1.78225318796867e-05
-9.95133438182704e-06
-2.85816300950773e-05
-2.68418561263578e-05
-1.46357706951839e-05
-1.06983178217036e-05
-2.93927561074436e-05
-2.37805159299398e-05
-2.48768817221959e-05
-1.27949574396821e-06
-1.50469684432729e-05
-1.24020178036277e-05
-2.38090141253052e-05
-1.98649892565827e-05
-2.90689649104239e-06
-8.20722160250881e-06
-2.68231309823332e-05
-8.78688332069206e-06
-2.54020641950716e-05
-3.10821820012134e-05
8.4599536108075e-06
-3.82660461386007e-05
-3.10903680875435e-05
-2.23961822700224e-05
-2.18977282453806e-05
-2.41618402520008e-05
-1.55469664585845e-05
-7.54188516794612e-06
-2.36612901221936e-05
-5.47335960151706e-06
-2.65410639543e-05
-2.31897730487363e-05
-1.56368209904747e-05
1.82318632530921e-06
-2.90594845904477e-05
-7.14020207128192e-06
-1.83621387259029e-05
-1.83199567174112e-05
-2.16117506060293e-05
-9.75672658675955e-06
3.00380868518622e-06
-2.43807441573516e-05
-7.37814345376293e-06
-3.07606051188615e-05
-3.74118937297315e-05
-1.69724115796469e-05
-1.73211483844443e-05
7.71981883367537e-08
-1.70673656775462e-05
-1.31485935617594e-05
-9.8563291852829e-06
-2.16455327078685e-05
-1.28959911818311e-05
-2.08220033145823e-05
-4.00459719036165e-05
-5.72626429252941e-06
-6.74704991076474e-06
-1.72487844539586e-05
-4.04918164724894e-05
-2.12491310332065e-05
-8.64914528671032e-06
6.94668650254054e-06
-1.38761488134003e-06
-2.10601321362468e-06
-2.82169898713393e-05
-3.29549979873309e-05
-3.83803270557652e-05
-1.27994535737714e-05
-2.94401613598622e-05
-5.37317418244542e-06
-6.58259386300644e-06
-1.55549017608452e-05
-2.45637278018202e-05
-2.94779072278017e-05
-7.95500274728678e-07
-6.68178985971663e-06
-5.96395631013348e-07
-1.5678264803872e-05
-2.54260239290497e-05
-1.91571365303846e-05
-2.97401990675679e-05
-4.35744343068337e-05
-2.06713761382397e-05
-3.5505030758985e-05
-2.95160204828616e-05
-8.11205582484992e-07
-2.82313484793516e-05
3.66826422030352e-06
-2.11025900114701e-05
-1.55329778924e-05
9.37278263004901e-07
-2.17740644858438e-05
1.32705840347896e-05
-2.03625501726959e-06
-1.95236514792113e-05
-9.32466540124639e-06
-2.08132048529501e-05
-2.27258841117529e-05
-6.33859501953313e-06
-1.4963083816552e-05
-3.16912491370204e-05
-2.12741164970874e-05
-1.42385692901771e-05
-1.63970474491193e-05
-2.52172464396451e-05
-1.88508165820825e-05
-2.28289285090048e-05
-3.58957505095916e-05
-3.73519456459495e-05
-1.27874755749414e-05
-1.37651958851e-05
-2.86255165987709e-05
-2.64765631783369e-05
5.56842304324966e-06
-2.98147537669254e-05
-2.81549234044671e-05
-1.71173412414129e-05
-2.80834069715983e-05
-2.43901508509124e-05
-1.92290806264199e-05
-2.55241340198332e-05
-2.10174505174441e-05
1.56706125164583e-06
-1.24301712271099e-05
-3.35930933475646e-05
-1.8104045957462e-05
-2.86361663084703e-05
-1.4065856067861e-05
-2.26700832408445e-05
-1.10467345583435e-05
-3.10796290846291e-05
-1.56631656733972e-05
-3.88412803377206e-05
-2.50178840601807e-05
-2.09192298354127e-05
-4.52215355894766e-05
-2.27856943504091e-05
-7.2110628992788e-06
-3.29299901183284e-05
-2.74206150305492e-05
-3.58532225578028e-05
-2.92732788420029e-05
-2.58895967535123e-05
-2.10920309836149e-05
-6.89973748836344e-06
-3.61268481240507e-05
-4.56405734588762e-05
-3.00642474590222e-05
-2.54382092018108e-05
-1.46689251423307e-05
-3.76629180319111e-05
-1.58456950232313e-05
-1.61250421191672e-05
-6.30582863451976e-06
-3.20000847470865e-05
-6.76754469006062e-06
-3.16391163841019e-05
-8.08762335647031e-06
-2.38489637854956e-05
1.7659385385414e-06
-2.64367382016928e-05
-7.54429444198425e-06
-2.40905988644801e-05
-1.25624694846439e-05
-1.84981310402658e-05
-3.71435888480062e-05
-7.07785071725377e-06
-2.20093590624134e-05
-2.00574278315001e-05
-2.76158596875788e-05
-1.80054401227423e-05
-3.79612493112216e-05
-3.01302455477405e-05
-2.7178877377499e-06
-3.21881888674758e-05
-2.70123628026391e-05
-4.79784806977741e-05
-3.37875252985578e-05
8.67666762833328e-07
-1.41092636990058e-05
-2.35321828569815e-05
-1.60641865047101e-05
-5.08991056334583e-05
-2.91367730347335e-05
-1.27521239869315e-05
-1.57780612777831e-05
-3.07031070484136e-05
-2.29042929622889e-05
-1.59114440625477e-05
-9.2336127895165e-06
-1.32625338594715e-05
-1.57323613734225e-05
-7.97897127979542e-06
5.33845987478596e-06
-2.28555341361273e-05
-3.21060710499225e-05
-3.75253860391369e-05
-7.8630218073326e-06
-3.19759777250415e-05
-9.90522872681293e-06
-1.94292811228848e-05
-1.31547228589732e-05
-1.08096855512461e-05
-1.16601002274474e-05
-3.19180943434698e-05
-2.25677005174693e-05
-1.96314621157917e-06
-2.43415974669154e-05
-2.59596723950765e-05
-2.28337867291628e-05
-1.49638119262814e-05
-1.89730682754647e-05
-2.03323638858361e-05
-1.7192981132056e-05
-1.88543867550536e-05
-1.06958526817623e-05
-1.44962373650992e-05
-2.983243538986e-05
-3.24255706636367e-05
-2.25808869484283e-05
-2.74877443697687e-05
-7.19327130713378e-06
-1.36108599676352e-05
-1.97384359324181e-05
-1.72479970917471e-05
-2.31709520296752e-05
-1.21289511826763e-05
-1.70123485933235e-05
-2.00065133172234e-05
-3.62059966734841e-05
-1.29179745644925e-05
-3.04305179311796e-05
-1.25082812506798e-05
-2.16103882848913e-05
-2.85126795599432e-05
-1.69279612881237e-05
-3.73177216380351e-05
-3.28054215946972e-05
-2.73381566373956e-05
-2.72169929598932e-05
-7.64994905400842e-06
-2.7729973687807e-05
-7.14370825301188e-06
1.24801881200738e-05
-2.5036630104581e-05
-2.33413323513942e-05
1.09675718292658e-05
-2.74115845861125e-05
-3.07389179877643e-05
2.37129556282315e-06
-3.76841052938384e-05
-1.76122164754515e-05
-6.60562147745193e-06
-8.77177627816605e-06
-1.44539338006151e-05
-1.95462619462676e-05
-1.73196973789139e-05
-2.15422744489098e-05
-2.45662814203213e-06
-3.53930082339256e-06
-3.74911202619012e-05
-2.49361132534104e-05
-1.28187246484146e-05
-1.72632275387066e-05
-2.61595954149922e-05
-1.12977664309425e-05
-1.42181127614053e-05
-1.11614548686876e-05
-2.53385842714887e-05
-1.68810402929804e-05
-2.57853764085427e-05
-2.24753033907579e-05
-5.20412624227753e-07
-1.68144775853655e-05
-8.782088855714e-06
-1.9980054343526e-05
-3.39753813315542e-05
-2.45280867459247e-05
-2.40446428376051e-05
-2.41062627142745e-05
-2.37891979816773e-05
-9.44825061606473e-06
-1.79130769225852e-05
-3.0840524166281e-05
-1.82700297326672e-05
-3.60583124211148e-05
-3.82482647967957e-05
-1.35078139700129e-05
-9.61032419197624e-06
-3.54930507371675e-05
-1.8903449659209e-05
-1.65382160068911e-05
-1.16395774576194e-05
-1.76178290683154e-05
-2.32535626165491e-05
-1.97230156263707e-05
-2.77519375072091e-05
-3.21971687018728e-05
-2.01643074092629e-05
-1.34288070432092e-05
-3.43116381655972e-05
-3.06150179633552e-05
-3.2112070401132e-05
-3.58611348293037e-05
2.91012983069392e-06
-3.64302432572088e-05
-3.6332666319699e-05
-2.28856026678456e-05
-3.51927751084912e-05
-2.10625713945369e-05
-1.33472174119987e-05
-4.23819104629614e-05
-1.99321365311151e-05
-3.1439030997656e-05
-1.89911504045774e-05
-2.61040597290862e-05
-1.84121313573816e-05
-2.12382364134953e-05
-9.84328150207615e-07
-1.81879009240589e-05
-7.66979767534237e-06
-1.35544340229104e-05
-6.79546807962112e-06
-3.72743204858267e-05
-1.43608994993352e-05
-3.90573547329268e-05
-1.72126539485655e-05
-5.29219040960584e-06
-9.98222506376721e-06
-2.72960120281067e-05
2.45618693972992e-07
-1.19079406958218e-05
-1.14348673360978e-05
-2.88179688737632e-05
-7.792235984773e-06
-1.60291232803039e-05
-1.06451875172745e-05
-4.45721132634911e-05
-8.85179321517205e-06
-1.52166339583796e-05
-8.02749329536779e-06
-2.96046833266734e-05
-5.54559945617148e-06
-4.85364409902377e-06
-1.62792878564946e-05
-1.02864558631697e-05
-1.45431863486485e-05
-3.13860728041931e-05
-3.60023598746345e-05
-6.48590924867862e-06
-3.00218242841771e-05
3.77130612988713e-06
-1.28179463461105e-05
-1.93375636468509e-05
-2.0565127242595e-05
-2.55097805387235e-05
-2.3242909272657e-05
-1.11681566878754e-05
-3.99597209857624e-05
-1.96929811618009e-05
-2.23534982608134e-05
-2.05205329997371e-05
-1.25430605899666e-05
-1.22759338682145e-05
-9.61406574101536e-06
-2.38254705776402e-05
-3.19121153229942e-05
-2.87867000582217e-05
-2.8582542710346e-05
-4.31248733223406e-05
-1.77895240615592e-05
-6.47895680942614e-06
-2.99044811143879e-05
-2.54504040858583e-05
-1.53832782488219e-05
-1.34258433627072e-05
-2.44866250986368e-05
-2.72096549263117e-05
-5.78532250769507e-06
-2.08493636030707e-05
-9.90972308713317e-06
-4.38322957169943e-05
-1.16373728411419e-05
-1.80424131821846e-05
-3.22021591936113e-05
-1.17686426603826e-05
-2.00404349157786e-05
-2.50066800956513e-05
-4.25811215436815e-06
-1.66093703073736e-05
-2.37401335666962e-05
-2.18950896535745e-05
-1.51208791398394e-05
-1.15578568032988e-05
-3.38192692207205e-05
-4.90873348245032e-06
-1.26114262913984e-05
-4.32385998542743e-06
-8.74752808972969e-06
-2.43601311260488e-05
-3.62412166033025e-05
-1.80338456325392e-05
-3.02268002377202e-05
-1.98314003171279e-05
-1.67933335224683e-05
-4.17729716951887e-05
-1.62589152203405e-05
-9.41452829535003e-06
-3.64339773730389e-05
-3.38877033765986e-05
-2.74928754090777e-05
-2.69536149693472e-05
-2.28617321693094e-06
-1.28352418114178e-05
-3.45834288950222e-05
-1.97144034697156e-05
-5.66261152350409e-05
-2.44722757995663e-05
-1.37575581907984e-05
-2.46187528501109e-05
-2.48861291850204e-05
-8.25615915182448e-06
-6.71968256320301e-06
-3.25201306219673e-05
-1.00610662338419e-05
-1.78677166150298e-05
-1.84194731023522e-05
-7.06490375789258e-06
-2.87807718130321e-05
-2.3234075246172e-05
-1.58393764110269e-05
-3.43466346452407e-05
-2.20003511090127e-05
-2.15673082279987e-05
-1.23048544301531e-05
-1.77952824815381e-05
-2.66689143271304e-05
-9.73177843300138e-06
-2.33530600264546e-05
-9.4723974763351e-06
-1.12216237853644e-05
-2.42666010819885e-05
-6.99269437885058e-06
-5.01880396184541e-05
-3.16488514249844e-05
1.71618303348271e-05
-2.19433261541586e-05
-2.38362947567899e-05
-3.25909799544371e-05
-1.5187019167111e-05
-2.48217920506674e-05
-8.25443882392923e-06
-3.33333906662156e-06
-1.74657008191996e-05
-3.06683078515249e-05
-3.06819642780247e-05
-4.031908964305e-05
-2.15550510367791e-05
-1.77049787552214e-05
-1.1981849005503e-05
-3.60001057892267e-05
-1.31995863642445e-05
-1.02611156556967e-05
-6.43522826523219e-06
-1.45339610420072e-05
-3.51008849465526e-05
-1.21373511649044e-05
-5.37980126616354e-07
-7.57233496557134e-06
-7.69185364530159e-06
-9.5395988803558e-06
-2.67884690588145e-05
-9.36347589973034e-06
-1.82751714843874e-05
-9.58256458150957e-07
-2.38419051880902e-05
-4.79958739133309e-06
-3.2559047047799e-05
1.06220913251673e-06
-2.92042549777658e-05
-2.00499325782174e-05
-1.81745894653286e-05
-3.29834775850319e-05
-1.57532082190663e-05
-1.02233574644788e-05
-3.94168038082807e-05
-1.60909069873878e-05
-1.96549054566847e-05
-9.26834121992367e-06
-3.86561899261559e-05
-1.38252578880611e-05
-1.19607777858342e-05
-4.00048863747451e-05
-1.84032534189599e-05
-7.46349092004111e-06
-4.02222844446362e-05
-1.3454615958189e-05
-2.99898579601788e-05
-3.20149840631565e-05
-1.91385496498868e-05
-2.11757981550694e-05
-4.57550818529184e-06
-4.58842419486936e-05
-2.94438805439341e-05
-1.22355122343408e-05
-2.94935375127998e-05
-6.73615138884298e-06
-1.16132042601778e-05
-2.99955883392464e-05
-2.23526805530267e-05
3.41821445506663e-06
-1.66875271553542e-05
-1.95786427874376e-05
-1.29754405549677e-05
-3.21853970891393e-05
-2.36841738329458e-05
-2.85041582052958e-05
-2.13569803203037e-05
-3.34322887030835e-05
-9.00662133638358e-06
-3.68424153966168e-05
-2.08903009580549e-05
-1.84635891040878e-05
-2.96868194581924e-05
-1.5561459454113e-05
-3.77505493701639e-05
-2.75879904826595e-05
-2.38782602278704e-05
-2.16863268260708e-05
-2.30322302791506e-05
-4.59939467728348e-06
-2.93194129458358e-05
-2.50744781266504e-05
-9.66690907520551e-07
8.04634397648812e-06
-2.1892272420997e-05
2.13179347565261e-06
-3.42681313710053e-05
-4.31390177112195e-05
-1.37556145712154e-05
-1.69471299433508e-05
-2.30072988274999e-05
-2.02641746550494e-05
6.68389964885715e-08
-1.85819699613261e-05
-2.6466814633666e-05
-3.24940638708724e-05
-6.83204758043638e-06
-2.14939591957684e-05
-2.51808076515402e-05
-2.30436952940052e-05
-1.81540896772223e-05
1.29323571722929e-06
-1.2918181322911e-05
-4.18592769309207e-05
-3.1654697836704e-06
-2.35164110187278e-05
-2.80551543562065e-05
-3.32695817337464e-05
-4.10299461456311e-05
-1.03884949968962e-05
-2.98589664577918e-05
-3.14099658071252e-05
-2.3557004423774e-05
-3.37981428573627e-05
8.21278900355346e-06
-2.44780508402637e-05
-2.50095150712888e-05
-9.14298113637235e-06
-3.07533000579662e-05
-2.98462500735892e-05
-1.24451327333325e-05
-2.1900186868631e-05
-6.01654019643937e-06
-2.33591511706566e-05
-1.92718085378676e-05
-2.80680410408107e-05
-2.15196829177691e-05
-1.40298063529938e-07
-1.64557102859081e-05
-2.57971012301236e-05
-5.67038098416976e-06
-4.75833448595735e-06
-6.42430813078436e-06
-9.50521411235493e-06
-3.37889338130657e-05
-1.94423317102832e-05
-4.77020930878879e-05
1.84403099251711e-06
-1.14826821027116e-05
-2.97224306532745e-05
-3.06004712122592e-05
-3.48916218008476e-06
-2.59557253250495e-05
-2.97952957671493e-06
-3.61095247169319e-06
-1.52994799480317e-05
-1.43131527937092e-05
-8.77902988321717e-06
-3.08465952318947e-05
5.05091553435407e-06
-2.37070188793311e-05
-1.11693445551923e-05
-1.6982684180358e-06
-7.81986180745543e-06
-4.35181338835237e-05
-1.87033595329672e-05
-9.50182632104041e-06
-1.49609151995817e-05
-2.3474663812196e-05
-2.01130337098029e-05
-9.25958493662288e-06
-1.40770291128829e-05
-1.74196731391018e-05
-3.40113216808321e-05
1.36574183150373e-07
-1.76820397829505e-05
-1.9681244981836e-05
-1.90149570029545e-05
-3.67222274049513e-06
-1.53828115165338e-05
-5.10428746950172e-05
-2.82567608503636e-05
-2.13059826238933e-06
-2.19517031757046e-05
-1.73359112962936e-05
-1.12991226381102e-05
-1.63859665286636e-05
-1.84663048372122e-05
-7.81749533881977e-06
-3.75197185581193e-05
-3.27583874955038e-05
6.00267591554422e-07
-3.95986647975967e-06
-2.79076339024045e-05
-3.68098614492126e-05
-1.98537115802249e-05
-1.99216446026036e-05
-1.17614727057186e-05
-2.00449074568162e-05
-8.999370404482e-06
-3.32711838326666e-05
-4.78500817687515e-06
-1.6757499383926e-05
-2.25308233069816e-05
-1.51723921108932e-05
-1.34596522009998e-05
-1.82279798338684e-05
-2.86252235936301e-05
-1.67438951309257e-05
-2.04948294886659e-05
-1.6309655238501e-05
-3.25144931734943e-05
-3.07313403420435e-05
-7.91778687418191e-06
-1.4191458949399e-05
-1.47209665191658e-05
-3.3838891936936e-05
-1.20292331284757e-05
-5.98627311611662e-06
-3.57674437531237e-05
-3.04480084114226e-05
-1.92668619132267e-05
-6.82020627597919e-06
-9.1421996257119e-06
-6.77967756346344e-06
-2.30339743674473e-05
-1.52748688549673e-05
-3.00983469975165e-05
-3.27490612141714e-05
-2.29011781143228e-05
-1.96966934140949e-05
-1.51972246206385e-05
-2.74378679913031e-05
-2.64535083421657e-06
-1.5496664497949e-05
-2.41448887492512e-05
-1.14365149433488e-05
-3.09168520542152e-05
-4.11124556916253e-05
-3.75625567328364e-05
5.25291527785683e-06
-2.30416864219575e-06
-3.19830086498478e-05
-1.00807335829222e-05
-1.00558398570295e-05
-3.68115977916173e-05
-2.58558280304958e-05
-1.87475161228252e-05
-1.10671961984194e-05
-2.41842553702374e-05
-1.3193357087795e-05
-2.5804887712388e-05
-3.08905823298805e-06
-2.4680671749195e-05
-3.42489799678416e-05
-6.37698293916515e-06
-1.16354825030515e-05
-3.4314856831068e-05
-3.23798859780502e-05
-1.07031673239878e-05
-2.93964882168951e-05
-3.25027210385694e-05
9.37483229280377e-06
-3.37404148222479e-05
-9.53097938624042e-06
-1.76118489826256e-05
-1.57460329182164e-05
-1.39087103145592e-05
-1.44371484481882e-05
-1.56036568496311e-05
-4.36409576398762e-06
-3.14530570861867e-05
-3.22842648143911e-05
-2.15831478533777e-06
-1.08042530414895e-05
-2.89026977380292e-05
-2.65002729939265e-05
-2.44985039368482e-05
-1.88003646856223e-05
-1.6083835543184e-05
-2.62772497792802e-05
-2.18127417832816e-05
-2.82141510550541e-05
-1.76397809380285e-05
-1.02299910996834e-06
-2.83031583273241e-05
-2.44485522850176e-05
-2.32776767466192e-05
-3.42251496315623e-05
-3.98810778853282e-05
-1.68231573622129e-05
-1.31803453362656e-05
-2.93259440369993e-05
-2.78009830681855e-05
-1.44060496117582e-05
-1.60833308003901e-05
-4.12687508246278e-05
-3.95182417794704e-05
-2.08576815951705e-05
-2.11467686442892e-05
-2.83797126029074e-05
-1.11367860153764e-05
-1.96277649165194e-05
-2.9037403064919e-05
-2.44824906828835e-05
-3.04683730723297e-05
-1.28813398434812e-05
-1.21897321325732e-05
-6.9228792619075e-06
-1.57561418917541e-05
-2.10152712699008e-05
-3.07374451246555e-06
-6.43656275257036e-06
-2.02018185726873e-05
-2.56269290910094e-05
-9.47608909320338e-06
-1.75553831929137e-05
-2.58101751792184e-05
-3.16188369359765e-05
-4.0272619522171e-05
-2.86308588469473e-06
-1.48667579500793e-05
-1.57801301990439e-05
-1.32569728726358e-05
-2.52356611326853e-05
-1.44169063534104e-05
-3.02234961249898e-05
-3.28966428150768e-05
-1.47454398062011e-05
3.55490674460595e-06
-1.62302007056709e-05
-3.30615079943862e-05
-2.03996117330426e-05
-1.38752780755426e-05
-4.72799408626989e-06
1.96426042338153e-06
-1.88547045876796e-05
-1.5965899396308e-05
-1.72759196562728e-05
-3.29949033080382e-05
-1.9332058092801e-05
-4.69265990691649e-05
-6.29086155622115e-07
-2.5994234215162e-05
-1.97963462330427e-05
-4.65846221334756e-05
-1.78196895985998e-05
-1.58018025851117e-05
-9.62295358184637e-06
-2.83910455618539e-05
-1.35801190740161e-05
-3.48811269565152e-05
-1.94684615165428e-05
-2.4044231550765e-05
-2.49090050170343e-05
-1.57374514537559e-05
-1.82936626744469e-05
-3.21695512880341e-05
-4.99942632789248e-05
-3.82459149602289e-06
-2.33962281007557e-06
-2.03923862129479e-05
-2.83840521151513e-05
-2.95120999284147e-05
-1.76073355513849e-05
-1.76472891710529e-05
-3.17117538708812e-05
1.00119747860573e-05
-1.88232960957762e-05
-2.66234740503343e-05
-2.01567181733109e-05
-2.29351150390501e-05
-3.73649216094349e-05
-2.17993128634662e-05
-2.16072094411172e-05
-1.13736277343383e-05
-8.86691097911806e-06
-2.656342089422e-05
-1.70480991353213e-05
-7.66298584935654e-06
-3.03691713084483e-05
-2.73428311329126e-05
-2.13931469024717e-05
-1.63537224554357e-05
-3.23012762521087e-05
5.55158437082529e-06
-3.48075371898599e-05
-2.6126902320845e-05
-3.01231773650168e-05
-2.79387571414483e-05
-2.07678767741103e-05
-5.90336030977103e-06
-2.26422504173864e-05
-1.24427593372349e-05
-1.86496497972675e-05
-4.13026043004502e-05
-3.86828828631877e-05
-2.44210475968326e-05
-1.32159055694828e-05
-3.54547365142153e-05
-2.21750115754708e-05
-1.28044059006619e-05
-9.62419810174498e-06
-1.91914166194729e-05
-4.2230534006532e-05
-3.2452575627044e-05
-2.51954243241594e-06
-1.21836595517711e-05
-4.30351077951886e-05
5.38434808953714e-06
9.35981393339042e-08
-3.73043001291301e-05
-2.65743798890694e-05
-1.81635839370682e-05
-5.09947877354158e-05
-2.31601532337715e-05
-2.11356734828367e-05
-1.41099833466057e-05
-1.1937416729602e-05
-3.57346382721256e-05
-2.67482481472141e-05
-4.92617031916595e-05
-1.84199780274981e-05
-1.948142876467e-05
-2.75430130084038e-05
-8.1085497521885e-06
-2.74900852750742e-05
-2.85758452755821e-05
-1.24817835072305e-05
-3.19867082041074e-06
-1.39371239524964e-05
-1.46855167164406e-05
-3.29855347672928e-05
-1.56272497237119e-05
-2.25296683232282e-05
-8.07267372769899e-06
-1.52175014637479e-05
-3.01606398155657e-06
-1.21044995600328e-05
-2.73141952053565e-05
-2.24170023552908e-05
-4.14517539086955e-05
-2.81469905721706e-05
-7.03406089236725e-06
-9.36425400141274e-06
-1.65313097005166e-05
-1.99477326867387e-05
-1.42339709783608e-05
-1.58152476160417e-05
-1.47152953798224e-05
-9.14219138783005e-06
-9.42774254853138e-06
-2.95009340658706e-05
6.07740754727914e-06
-2.80571951904705e-05
-1.93445886208383e-05
-3.11662933405153e-05
-2.98777119313347e-05
-2.56306376188946e-05
-2.3572869253027e-05
-2.79080677065594e-05
-5.44060922652284e-06
-2.49794522314994e-05
-3.92410435022693e-05
-2.54051592362446e-06
-1.51683905828976e-05
-4.0010451793325e-05
-2.70242539645382e-05
-2.2927045946829e-05
-3.58410332165489e-05
-2.57083520849809e-05
-6.85376929954289e-06
-4.11440413749646e-06
-1.03094452099577e-05
-3.9976101329515e-05
-1.86599515305738e-06
-2.71673715456469e-05
-7.19541233878357e-06
-2.05113200661304e-05
-4.24970211619531e-05
-1.13492891305296e-05
-7.27504093266909e-06
-3.73011042750563e-05
-1.17913085357489e-05
-2.01425089986003e-05
-1.68863106716275e-05
-2.42776386886251e-05
-2.38685145933239e-05
-1.71208756288653e-05
-3.2131171819624e-05
-1.38256045389918e-05
-1.45067689824139e-05
-1.8306405150791e-05
-2.24083731667016e-05
-2.74380109543766e-05
-1.55075263428099e-05
-2.8937359894173e-05
-1.35522439914203e-05
-2.98918137330411e-05
-1.36581416661814e-05
-2.697734023052e-05
-1.62471045319685e-05
-1.57872476587166e-05
-1.38194388688951e-05
-1.26152648005014e-05
-1.8780306931019e-05
-2.41981229620925e-05
-3.0493408559975e-05
-1.24282295589851e-05
-3.99629140588853e-05
-1.9880046577927e-05
-3.02363397892588e-05
-1.60841303634924e-05
-2.78612861577585e-05
-1.10068468139542e-05
-1.76900464548331e-05
-3.21189963252301e-05
-3.34762473773866e-05
-2.98956099066539e-05
-2.73466002093993e-05
-4.08102354836139e-05
-2.84148299865088e-05
-1.43236683102179e-05
-1.82475377268016e-05
-2.65603125663825e-05
-3.57860713031243e-05
-1.90337672716838e-05
-3.63100540734917e-05
-1.89249817773839e-05
-1.26119541098389e-05
-2.55000682743798e-05
-2.4552664502619e-05
-1.04791394686864e-05
-1.89634593755407e-05
-2.42725048399876e-05
-2.6128621909526e-05
-9.24627103087387e-06
-1.16915328477722e-05
-2.42327864494184e-05
-1.8903623895185e-05
-1.1755662198562e-05
-3.54347272961785e-05
-2.51398749668621e-05
-5.58089968342852e-06
-4.88353079008537e-05
-1.73176153182517e-05
-3.61841099414729e-05
-4.56626111359692e-06
-1.70761450998349e-05
-3.70175611512601e-05
-2.47283328200953e-05
-3.22277912927056e-05
-4.69166796619428e-07
-3.0807526830755e-05
-3.9817976123115e-05
-2.12541759188002e-05
-7.97029905169406e-06
-1.56587499550218e-05
-8.58096059140252e-06
-7.31050065291413e-06
-6.0543891066577e-06
-9.12231020453557e-06
-3.48127460059241e-05
-2.61507654949934e-05
2.65647431878645e-07
-2.81478787078662e-05
-2.20928448328852e-05
1.08461443186643e-07
-2.29611356526381e-06
-1.5518022348539e-05
-1.74948829903463e-05
-2.68108349412975e-05
-4.16878057654678e-05
-1.30840730476445e-05
-5.41126037227601e-06
-1.58770605866487e-06
-2.40786621737183e-05
-2.2165352897074e-05
-1.76845618913777e-05
-1.64639220534568e-05
-2.23224173413366e-05
-3.46130781762623e-05
-3.85986318490417e-05
-2.19733946147892e-05
-2.28221333193565e-05
-1.7286936277533e-05
-1.23681475117364e-05
-1.65024363059409e-05
-2.80743626515382e-05
-1.34837861185083e-05
-3.34340570756067e-05
-3.11310494943614e-05
-2.91579245418524e-05
-3.09284986873358e-05
-2.56543128491828e-05
2.43214140186255e-06
-1.69135657158955e-05
-2.36511366590699e-05
-2.62705549896224e-05
-3.56111354351944e-05
-1.08651997579844e-05
-3.28955792553073e-05
-1.11608194098113e-05
-3.28065980915011e-05
-2.48248382765263e-05
-4.64659927837058e-06
-2.83541169103126e-05
-1.37293970967562e-05
-1.57643090756997e-05
-1.731144632883e-05
-6.11549972554494e-06
-9.82348954906098e-06
-1.54179528505206e-05
-3.46915226704886e-05
-1.78293509141142e-05
-1.81818414554089e-05
-3.8405604163222e-05
-1.59265954036439e-05
-5.29604901892103e-05
-3.87612304447096e-05
-4.25246686436116e-06
-4.71064489186082e-05
-2.34703609294099e-05
-3.37287095084616e-05
6.23208593351036e-06
-2.09109741668355e-05
-1.03526392863828e-05
-2.06440431369581e-05
-1.63759113042378e-05
-4.53236191382054e-06
-2.5841120437919e-05
-2.62444424886407e-05
-6.79094641517754e-06
-2.51421838591361e-06
-2.75811197424349e-05
-2.64813097897198e-05
-3.22935459479381e-05
-2.54375369927997e-05
-2.22321544494148e-05
-1.19376398099462e-05
7.24711723474509e-06
-3.30130678167041e-05
-1.30252612227216e-05
-3.81360749369615e-05
-2.01979542726953e-05
-8.86869816911403e-06
-4.67505164655105e-06
-5.60197721884219e-05
-3.21296720536534e-05
-7.30875703546871e-06
-1.64299444602753e-06
-2.4133271219359e-05
-4.34509501919077e-05
1.39688683505778e-05
-2.18251524108281e-05
-5.2142826487285e-06
-2.15827243893906e-05
-2.28377040569057e-05
-2.52115154645739e-05
-3.92081502652155e-06
-7.65312772209561e-06
-2.41764385012606e-05
-1.98056002896278e-05
-1.90362249063949e-05
-3.39921790193255e-05
-3.60635899195355e-05
-1.87009623753209e-05
-2.78927112938176e-05
-1.65986569130324e-05
-2.3844615687898e-05
-5.68382208165944e-06
-2.16284793631645e-05
-1.66880832191393e-05
-2.91580987059478e-06
-1.38797248047094e-05
-3.58296647854631e-05
-2.10542362479757e-05
-2.19996616196522e-05
-2.76250513014347e-05
-3.06674194823612e-05
-3.04268007893331e-05
2.99267473311602e-06
-3.3503809805137e-05
2.28447618573321e-05
-2.85863545089272e-05
-1.47968527665345e-05
-2.69495068154484e-05
-2.02858938159086e-05
-1.07061182503229e-05
-2.96073816543766e-05
-2.31652990706069e-05
-5.90164968046499e-06
-1.96746802499396e-06
-1.98563729370012e-05
-7.55518730785403e-06
-3.63393674226477e-05
-3.88096316344668e-05
-1.70926702223339e-05
-3.33813161777916e-05
-9.31657711095044e-06
-3.07162533003795e-06
-1.92930620689922e-05
-3.01138232456003e-05
-3.89789175495534e-06
-2.92573569186579e-05
-1.46640818425823e-05
-2.29755829149446e-05
-3.06315549339824e-05
-3.93898768217823e-06
-1.18485275342862e-05
-1.95877646290928e-05
-2.67923554798448e-05
-4.30608606917019e-05
-3.11648006284393e-05
-3.28605316850368e-05
-2.08805213523584e-05
-2.19697712951196e-05
-3.83436246456971e-06
-4.13968142536635e-05
-1.8030596055755e-05
-8.11920502497772e-06
-4.98383107651949e-06
-2.58735210573987e-05
-3.21851186853579e-06
-3.2439389911158e-05
-1.68335353358904e-05
-2.80909552592813e-05
-2.52741480279688e-05
-3.91667534542675e-06
-3.44759344999627e-05
-2.95116108044269e-05
5.9059910653034e-06
-3.5818370981667e-05
1.11550876950021e-06
-2.32158060768892e-05
-1.106068587221e-05
-2.63779148600978e-05
-1.21244074855541e-05
-1.75937647495914e-05
-3.26056436731481e-05
-1.32002477408113e-05
-3.1267667924393e-05
-4.92966814390617e-06
-1.90168196561533e-05
-1.09586203750165e-05
-2.91050102123361e-05
-3.50574734664897e-05
-4.75494625866626e-06
-2.22197640580955e-05
-3.7112812934517e-05
-1.49018595620667e-05
-1.80649772647692e-05
1.17855680385703e-05
-9.53470473356969e-06
-2.98314167786193e-05
-2.66956052439943e-05
-3.04869638767014e-05
-1.14713437072661e-05
-2.16432588946709e-05
-2.18424576710465e-05
2.40613306398699e-06
-8.97059481654134e-06
-3.20363393288145e-05
-1.32547010939042e-05
-1.89854437013063e-05
-2.1898113218158e-05
6.21955160739166e-07
2.94260455855589e-06
-2.89025225157117e-05
-1.92667455756091e-05
-4.94735944316433e-06
-1.69570688605891e-05
-1.04343151736778e-05
-3.27162388782746e-05
-1.12834305672635e-05
-2.88751056923644e-05
-1.46622033283782e-05
-3.29417656095593e-05
-2.03241206890049e-05
1.56443381992974e-06
-8.44103006852927e-06
-1.56008671160907e-06
-1.60062045805235e-05
-1.50120903217053e-05
-2.34665549028974e-05
-3.47465853652086e-05
-1.1213450564206e-05
-4.75559046249334e-06
-4.57404699084709e-05
-3.16112483329808e-05
-3.34346781809004e-05
-2.64624000379245e-05
-1.05583824014411e-05
-2.23716955044316e-05
-1.26624579786634e-05
-2.23952393624227e-05
-9.14298712231402e-06
-2.36610485008503e-05
-1.61226548490342e-05
-2.10568143375542e-05
-1.25237932577785e-05
-2.71130161858912e-05
-2.80458487033866e-05
5.82794290332754e-07
-1.55407520094902e-05
-1.00880572151647e-05
-1.63217792151752e-05
-2.25085913070782e-05
-9.12529655507815e-06
-3.60525098068346e-05
-2.67086318495895e-05
-1.58986093827646e-05
-2.72662108616663e-05
-6.93295224219011e-06
-3.14834798906087e-05
-1.33344851841599e-05
-1.67647032991839e-05
-9.1575198231478e-06
-5.68316617410722e-06
-9.50126768290402e-06
-1.62651052949098e-05
-1.28505543486012e-05
-1.0014420963921e-05
-2.03380604284161e-05
-9.50156755057553e-06
2.50200991179872e-06
-2.39330632069379e-05
-1.97588266235908e-05
-1.03113080854579e-05
-1.91493311900406e-05
-5.35715879232775e-06
-4.75927579402527e-05
-1.86599112168903e-05
-2.51925036954601e-05
-3.85725551206065e-05
-1.15261914738757e-05
-5.92393446759371e-06
-1.25491667672653e-05
6.42331088432498e-06
-1.82255925566104e-05
-3.07728966301725e-05
-2.09522240733101e-05
-7.25131495765637e-07
-9.94763475938646e-06
-2.88497720630679e-05
-8.98780364188688e-06
-2.16345861367879e-05
-3.84043119517252e-05
-2.11289940043852e-05
-2.83491060530396e-05
-6.04558835442077e-06
-3.35754570972044e-07
-2.18339221887695e-05
-1.55610078083081e-05
-3.71717883996617e-05
-3.18905694155423e-05
-2.42024457670579e-05
-1.7144000619303e-05
-2.1972977327773e-05
-3.78216530761343e-05
-2.01208636329204e-05
-2.76755470456447e-05
-3.28425988441882e-05
-2.51019682057034e-05
-1.39946476824918e-05
-1.15440443166953e-05
-2.84628004698431e-05
-2.30266247921024e-05
-1.24716395710022e-05
9.62948150445641e-06
-1.72598128429999e-05
-2.66128140830736e-05
2.06184839320688e-06
-3.30682606409467e-05
-1.78170488772572e-05
-1.04489110337606e-05
-2.88958839108699e-05
4.18624556061558e-06
-2.33887953747533e-05
-1.32300794174252e-05
-1.67609160905823e-05
-2.79528939246459e-05
-5.39430286106358e-05
-1.25597124214967e-05
-6.20407890839118e-06
-4.90784365013562e-06
-4.05665443600372e-05
-1.76696598232861e-05
-3.15684051110605e-05
-5.43354090293139e-07
-1.68908052831048e-05
-8.55085771655618e-06
-1.72627581178365e-05
1.76918357225127e-06
-3.52694694487921e-05
-2.58022798269139e-05
-2.2194794807671e-05
-2.93089927236518e-05
-1.31111051248816e-05
-3.73218067483465e-05
1.68537116898793e-06
-2.62365522540112e-06
-2.12546912191563e-05
-3.35732646957338e-05
-2.26871927926354e-05
8.89644028109954e-06
-2.76127283804449e-05
-1.0495142556012e-05
-2.98059148164673e-05
-1.7059058659216e-05
-6.42668152510277e-06
-1.11027298108854e-05
-2.02918533750161e-05
-6.54381053225705e-06
-4.52688558738173e-06
-1.08700565403317e-05
-4.12132401780321e-05
-3.14660189828569e-05
-6.72643396275261e-06
-1.86644207297882e-05
1.27720709936382e-06
-3.7931446978412e-05
-9.50782529379636e-06
-1.03078237049388e-05
-2.37975695200963e-05
-1.08355615413528e-05
-2.06944072394651e-05
-1.88983668935892e-05
-3.1454080404494e-05
-3.87710691331532e-05
2.19842493303375e-06
-1.97257474810716e-05
-2.80016895073797e-05
-2.40940966417559e-05
7.33251273150425e-06
-2.57311001393229e-05
-3.19619442596756e-05
-1.65066610379362e-05
-4.4815948824642e-05
-1.67509858672793e-05
-2.82545096305171e-05
-2.89041059643012e-05
-1.70542915337527e-05
-5.0767114998235e-05
-4.09142619365077e-05
-2.14199321368486e-05
-2.06834815918757e-05
-1.19118423912878e-05
-1.06089208588092e-05
-1.88697167311341e-05
-4.21435573646779e-05
-1.44653425875939e-05
-1.96301476646231e-05
-3.24805460398328e-05
-1.58887788133823e-05
-3.51594667754632e-05
-2.3873268935468e-05
-3.81626654144184e-05
-3.19638504814975e-05
-2.948822407759e-05
-2.69848184737901e-05
-3.3411342058566e-05
-3.02385404581825e-06
-6.29436888716757e-06
-1.52781686078763e-05
-2.93162889840349e-05
-1.63238389370623e-05
-2.84772018371674e-05
-1.54865328287401e-05
-5.86069661685296e-07
-4.46645676026833e-06
-1.11151661479794e-05
-2.42004867547128e-05
-1.90931582205773e-05
-2.7558143648054e-05
-5.6607077939514e-06
-2.40292751271529e-05
-1.28284690940937e-05
-2.84812039171626e-05
-1.2246127894226e-05
-9.73588075884201e-06
-1.15493875494323e-05
-1.83787694327187e-05
-9.03728921039849e-06
-2.93388655912377e-05
-3.11681923193219e-05
-1.91419164242894e-05
-1.26276856997936e-05
-1.57813566516803e-05
-5.70912580855372e-06
-2.2379748432701e-05
-2.53120895443815e-05
-2.90749457079085e-05
-3.58135725078281e-06
-6.05056699245902e-06
-1.97112815343278e-05
3.25320845499095e-06
-2.40704426518499e-05
-1.40271968666048e-05
-4.72632729622168e-06
-3.31649161757901e-05
-3.14403162273212e-05
-3.24531028185154e-05
-1.79942611018701e-05
-1.2115182176332e-05
-2.28436815230284e-05
-4.96379479363288e-06
-2.13167780553466e-05
-1.2717410085049e-05
-2.96106667392371e-05
-2.93280689308272e-05
-9.9018085574856e-06
-2.01881835756353e-05
-1.95204432093162e-05
-3.29719893122983e-05
-3.24672354877309e-05
-1.0366157172768e-05
-7.2094542501118e-06
-3.3102826134617e-05
-4.87791143476522e-06
-4.53225176458639e-06
-1.07669620397208e-05
-1.42619915401644e-05
-3.23198859221039e-05
-1.36971846855767e-05
-2.97810253178982e-05
1.05428105526326e-05
-1.33131521674068e-05
-3.19644681358267e-05
-4.16868348733081e-05
-1.21898089040812e-06
-1.70038709349067e-05
-2.48115076981756e-05
-2.45743820834322e-05
-2.07890222671904e-05
-2.07975381717301e-05
-1.31040106177964e-05
-2.82305048502446e-05
2.71647686582946e-06
-2.49020703637441e-05
-1.45705432263877e-05
-2.45654128015018e-05
-3.39184539958471e-05
-3.64135400638104e-05
-2.35951997077927e-05
-9.72184548676385e-06
-2.74465088519848e-05
-2.73634710079764e-05
-1.18101902261809e-05
-1.92815979226164e-05
-3.16236985616514e-06
-9.25986307896414e-06
-4.68407270211109e-05
-2.61600243040315e-05
-2.04905350926768e-05
-2.5858320551994e-05
-2.79278183923478e-05
-3.75287324614673e-05
-2.99072591800907e-05
-2.72936970300218e-05
-1.70547645978681e-05
-2.55261138049897e-05
-3.73980960339713e-06
-2.08908188293726e-05
-6.09151960353046e-06
-1.82707980257757e-05
-1.63609778174813e-05
-7.09997919990951e-06
-2.71723401148657e-05
-7.73180839046897e-06
-2.55220981288003e-05
-4.39529490222202e-05
-3.92293404606342e-05
-9.97323608750849e-06
-1.29465708514024e-05
-4.61203981257904e-05
-3.40497426530335e-05
-2.05063158932443e-05
-2.16032562978422e-05
-2.51693361921276e-05
-3.4698799751577e-05
-1.79846930127909e-05
-3.15126897312957e-05
-1.78120485603355e-05
-1.94237267032891e-05
-1.6601741587576e-05
-1.45275813610164e-05
-1.93393774104957e-05
-1.13318817857616e-05
-3.48325012479309e-05
-2.71126853202425e-05
-1.63751060970376e-05
-2.43914406443675e-05
-9.74026818584287e-06
-2.13733787480579e-05
-2.20555078684018e-05
-3.94428759545756e-05
-5.9927434721998e-06
-1.99269430650297e-05
-2.93205544712879e-05
3.1733522939789e-06
-1.2738998385189e-05
-5.42492526702194e-06
-1.47917813909382e-05
-1.69996044285094e-05
-2.33190309969272e-05
-2.31123929137391e-05
-3.1644437452434e-05
-6.9479723920783e-06
-4.05643805890545e-05
-3.2334158259067e-05
-2.66904154008623e-05
-1.29209746713994e-05
-8.78673838604832e-06
-1.15376233222256e-05
-1.8414601563932e-05
-1.8794672716509e-05
-3.28542613383941e-06
-1.08443210958819e-06
-1.49411311400379e-05
-1.19483065664042e-05
1.76493228881728e-06
-3.19158071454198e-05
-2.03336641730475e-05
-1.70016650704657e-05
-2.18580229615981e-05
-3.27895074885337e-05
-1.68198713218781e-05
-5.83309064371263e-06
-2.19327926528605e-05
5.34729720386265e-06
-1.07326920942948e-05
-2.12223538481517e-05
-1.34679340451113e-05
-1.66368695447608e-05
-4.36447010517743e-05
-1.43866436839239e-05
-3.82832568798835e-05
-1.4162441687447e-05
1.22643899613813e-05
-4.60947215634698e-05
-4.45423942143756e-05
-1.80775004256016e-05
-1.7043012999101e-05
-4.40620329259295e-05
-2.51575029620313e-05
-1.46464682957909e-05
-2.77042584963394e-05
-2.52809460666519e-05
-2.49245965947306e-05
-2.72820959550866e-05
-2.26923634846394e-05
-2.63173769533443e-05
-1.47317456032277e-05
-2.21393454916632e-05
-2.68521444399468e-05
-1.88114923718161e-05
-3.07849789732384e-05
-3.39267197729826e-05
-1.40442520046833e-05
-1.34477640940023e-05
-1.6893951261239e-05
-4.84806765422704e-05
-2.14813315164192e-05
-1.66400923669233e-05
