# Supplementary material for: Research on computational propagation and identification of mine microseismic signals based on deep learning
Source: PLoS One. 2025 Oct 22;20(10):e0334641. doi: 10.1371/journal.pone.0334641 (PMC12543183; doi:10.1371/journal.pone.0334641)
Supplement: S3 Data — (ZIP) [file pone.0334641.s003.zip › 000100500002860.xlsx_0.txt_24.txt.txt]

-3.30719320687028e-05
-9.27100684261152e-06
-4.23676287900722e-06
-1.06834829382357e-05
-2.25927633775642e-05
-3.73333264878422e-05
-2.35363154471035e-05
-1.35020071269716e-05
-1.57148633088936e-05
-1.63605086664423e-05
-1.71623519431808e-05
-1.96535249441982e-06
-3.18920565236521e-05
2.57245795224927e-07
-2.30646244174727e-05
-1.62060558991209e-05
-7.93065973675243e-06
-2.87111588884038e-05
-7.66260044690824e-06
-1.56094034899696e-05
-1.67830461598892e-05
-3.71036585779396e-05
-2.05675751009374e-05
-3.29385221544711e-06
-2.99597301846216e-05
-2.55973775327925e-05
-4.27663692087576e-05
-5.8552532288849e-06
4.82331677463414e-06
-1.49609978964604e-05
-4.18799245841298e-05
-2.45147160016942e-05
-7.56381264698774e-06
-1.80618411582347e-05
-2.30953008167445e-05
4.7353413715427e-06
-1.52818853609556e-05
-1.95140988946738e-05
-1.47068974434473e-05
-1.10387941118973e-05
-1.13968832337384e-05
-1.03255141311695e-05
-2.27082917735523e-05
-3.12990928531755e-05
-5.55644737717679e-07
-6.91168963219635e-06
-2.6304832177519e-05
-1.199416663976e-05
-2.84976790569525e-05
-1.65947368054543e-05
-8.21084650113492e-06
-4.01005535937113e-05
-8.38307186888992e-06
-3.8561255731461e-05
7.61334866914812e-07
-4.25711171595683e-06
-3.00346289256341e-05
-2.20610558467634e-05
-1.88122607122817e-06
-1.19100163480754e-05
-1.41680275807535e-05
-2.02469302282737e-05
-2.52570507418931e-05
-1.65482640758826e-05
6.57313813158295e-06
-1.27242510771446e-06
-2.67913369328004e-06
-2.18197276492949e-05
-4.47466742784523e-05
-5.5285975253294e-06
-2.36278535813514e-05
-2.36025866441414e-05
-1.27685031493534e-05
-2.88993436718483e-05
-1.01976942685607e-05
-3.20870024373838e-05
-2.62294174768458e-05
-1.90597565528905e-05
-1.72311260378609e-05
-1.16060219140823e-05
5.23521227279192e-06
-2.32540028914272e-05
-2.40427273465199e-05
-3.11748927530395e-05
-1.27369691001132e-05
-1.83377040313338e-05
-2.18694675102304e-05
9.09145978679016e-06
7.70084218972825e-06
-1.62433555880118e-05
-8.8921062048909e-06
-3.80869222224318e-07
-1.1469649680658e-05
-2.76469577851647e-05
-2.32161472963112e-05
-3.16709792551149e-05
-1.53055030306967e-05
-9.79638102934741e-06
-1.83439968187119e-05
-2.37105344083988e-05
-2.05860562676235e-06
-1.18893554502883e-05
-9.63584811072602e-06
-1.14897941384775e-05
-1.50988806180713e-05
-2.19518802637671e-05
-2.09007764009605e-05
5.464205527508e-06
-4.03344320955418e-06
-2.59816658312798e-05
-1.41594066909131e-05
-1.64917595420311e-05
-2.58848779604152e-05
-1.36241713938045e-05
-3.00699720324892e-05
-4.98730147118716e-05
-1.86613125615237e-05
-1.44238447149966e-05
-1.29271492994841e-05
-3.27010720245841e-05
-3.46860279267459e-05
-4.31913269438695e-05
-1.04343107822603e-05
-8.91840379692168e-06
-3.82453856270871e-05
-3.00045481361832e-05
-2.71468088134019e-05
-6.49449337252775e-06
-2.34217300978434e-05
-3.02806226189483e-05
-3.74700829649483e-05
-1.2759217771526e-05
-3.4757736318255e-05
-1.57332368523195e-05
-1.23007727270842e-05
-1.33062643797012e-05
-9.79516069457374e-06
-8.30736583599726e-06
-2.08376404666982e-05
-1.95498311214365e-05
-1.60299144200931e-06
-6.78842638354532e-06
-2.75941367102523e-05
-2.8301794703581e-05
-2.75096632877836e-05
-1.80491103352531e-05
-2.96811344427573e-05
-2.04654835741383e-05
-2.01191513831966e-05
-1.21893138530472e-05
-1.31067740767299e-05
-3.91611818721082e-05
-2.03732736650513e-05
-1.00444457858689e-05
-1.18473363481112e-05
-2.04582166115501e-05
-8.12136931459932e-06
-4.12376516720532e-05
-1.85508649211138e-05
-2.70982167112657e-05
-1.78157541952506e-05
-6.36691338606017e-06
-2.20058829640378e-05
-1.67283502852007e-06
-1.19458896079294e-05
-1.29037010453532e-05
-4.07701081311959e-05
-1.44163043878395e-05
-1.79191439538061e-05
2.01488501640988e-06
-1.84549492523828e-05
-1.68193126635378e-05
-2.25094389841064e-05
-1.92283082479028e-05
4.75992182068665e-06
-3.51708549988412e-05
-8.9097215959845e-06
-7.03487457650272e-06
-2.80526469842177e-05
-4.20449853965846e-05
-1.85086191252567e-05
-2.04465188898356e-05
-1.13708261627838e-05
-3.94190179120477e-05
-2.73254307337177e-05
-2.73174924449845e-05
-3.69454652573843e-05
-7.34704192209752e-06
-3.27691460902763e-05
-1.60207715668759e-05
-1.24113117699968e-05
-2.10268231167432e-05
-1.09347425099848e-05
-7.02549214292883e-06
-1.06451902579302e-05
-1.55111905745693e-05
1.44491203766123e-06
-1.18492636187476e-05
-1.70591489075693e-05
-1.0491498457254e-05
-2.02053864352085e-05
-2.05167437660151e-05
-2.89034459183892e-05
-2.96998068429502e-05
-3.30011446053185e-05
1.93714974167443e-06
-3.1304477207157e-05
-1.25512467847314e-05
-1.32768128305233e-05
-1.93820379466721e-05
-6.49118473941583e-06
-3.48269583756964e-05
-8.56537832655355e-07
-1.37428499309869e-05
-1.64234663158182e-05
-3.14657446791207e-06
-3.35721718657636e-05
-2.42486175516842e-05
-2.65546576130166e-05
-1.11387084375248e-05
-2.50123008535488e-05
-1.27075661896703e-05
-2.25194746855102e-05
-2.04344244362338e-05
-3.27072857913842e-05
-3.29513933118579e-05
-2.4812185141785e-05
-1.75410245733417e-05
-1.1144958116069e-05
-3.32795754462579e-05
-1.95806882667905e-05
-2.24236279287518e-05
-2.40993257072365e-05
-3.27876620159896e-05
-3.69966149402048e-05
-1.58124055878909e-05
-2.10314829624233e-05
-1.89307969035211e-05
-1.53652357372787e-05
-1.08144485911691e-05
-2.30829227373457e-05
-1.31438042899596e-05
-1.97007744141333e-05
-1.91629872611045e-05
-5.34159608195205e-06
-2.90936592778511e-05
-2.41864975432972e-05
-2.91670154167507e-05
-3.08039171777241e-05
-2.42062486389132e-05
-2.02623145728358e-05
-1.97778219264627e-05
-9.6200957276903e-06
-8.81864943646149e-06
-9.52879899936055e-06
-1.2352156237895e-05
-3.34961515922827e-05
-1.4394645634783e-05
-2.82917800127018e-05
-2.15241331364506e-05
-3.77561221352398e-05
-4.87531353950145e-07
-2.85436925697201e-05
-2.20490099496774e-05
-1.53710835779704e-05
-1.56303819242291e-05
-3.45351264440394e-05
-1.39152320662406e-05
1.32801650175473e-05
-2.38960758890198e-05
-2.22734287464996e-05
-2.22249255111603e-05
-2.0483959951623e-05
-1.7888654325569e-05
-2.79207912888942e-05
-1.82918317559446e-05
-4.02508766934647e-05
-2.11801239102423e-05
-8.18347642739348e-06
-3.68460681860829e-05
-4.2932748274435e-06
-2.2035782678797e-05
-6.079160763995e-06
-3.17310765167749e-05
-2.41612029808336e-05
-3.08792569341485e-05
-1.97848898362876e-05
-2.82251747788198e-05
-7.90671929351366e-06
-1.86331254278235e-05
-3.08260911568519e-05
-1.95886396135997e-05
-2.17386771680867e-05
-1.5512747167104e-05
-1.6961407047953e-05
-2.49590149381342e-05
-2.72241219128277e-05
-7.37307121606659e-06
3.50207524258261e-07
-7.5218303174782e-06
-1.22185408778406e-05
-2.0445346825462e-05
-3.04266292313537e-06
-1.28740364930385e-06
-7.77147126039102e-06
-9.70755800114017e-06
-1.40985054436217e-05
-3.04531478365668e-05
-3.56922977296606e-05
-2.9263107683811e-05
-3.65532529534583e-05
-2.02562163875232e-05
-2.001033486017e-05
-3.65792050259794e-05
-3.18149106479561e-05
-1.9392808693668e-05
-1.55972688376984e-05
-1.75821510869166e-05
5.60244752881585e-07
-2.4247182988411e-05
-1.85681730498716e-05
-1.32777143316153e-06
-9.64096873545503e-06
-1.103155589994e-05
-6.31095944020382e-06
-1.7999725448972e-05
-6.99280297221926e-06
-3.8171338138963e-05
-3.67908773156406e-05
-1.8785936363383e-05
-3.43638376496629e-05
6.67485798166335e-07
-4.02321584124798e-06
-3.90937099244018e-05
-1.37108532102462e-05
-2.12128071447506e-05
-4.23850674981962e-05
-1.17752308661892e-05
-2.23565255191512e-05
-1.47080200528973e-05
-2.31168537879637e-06
-1.74115648400051e-05
-2.7358492774266e-05
-1.47305679188531e-05
-6.05274947557892e-06
-1.10159784339322e-05
-1.11969716502287e-05
-2.85243848097941e-05
-3.87260884503923e-05
-1.11248077795096e-05
-1.91891567203056e-05
-2.54664832829188e-05
-1.29009968839008e-05
-2.75416235540232e-05
-1.85681443257068e-05
-8.86851512643295e-06
-2.23385150366426e-05
-2.55446333851751e-05
-1.76442188773478e-05
-3.40983849669023e-05
-4.40589305164861e-06
-1.59495984749509e-06
-2.85795617858706e-05
-2.55176655993887e-05
1.23006252243759e-06
-1.49035869924048e-05
-3.36740283230136e-05
-1.35116155108809e-05
-1.99195288351991e-05
-1.44033016692655e-05
-1.40143515294554e-05
-3.16338617932739e-05
-2.24849443961471e-05
-2.18397443448508e-05
-3.60313064573107e-05
-7.79495673847319e-06
-2.07662930883714e-05
-2.23949868854699e-05
-6.5143412057397e-06
-2.2697944658234e-05
-1.93716627691294e-05
-1.53232484041355e-05
-8.17177683541589e-06
-2.13929497719552e-05
-2.79096599600933e-05
-3.05121843059356e-05
-3.28750564232351e-05
-1.60016971139124e-05
-9.37715674208598e-06
-9.09493469230394e-06
-1.88281850451443e-05
-2.59407551232414e-05
-2.11226513822314e-05
-2.2831088153335e-05
-3.74073362882823e-05
-2.36217614364541e-05
-2.08339369827576e-05
-3.06843916971905e-05
-2.55395958883608e-05
7.88857892637217e-06
-2.62419938568464e-05
-1.77156956356785e-05
-7.99071182971691e-07
-3.0466554519174e-06
-1.22311922053143e-05
-9.19234800982716e-06
-3.14135812441263e-05
-3.62911902950042e-07
-1.02978598378964e-05
-1.79172310540853e-05
3.00072001494478e-06
-1.7455995462776e-05
-2.66561366905152e-05
-3.14650382385421e-05
-2.97877241596178e-05
1.12766753686424e-06
-1.90893338945184e-05
-2.1890044340329e-05
-4.27859118672449e-06
-1.86878879552837e-05
-2.73323602415831e-05
-2.19271086740613e-05
-3.10843398690995e-05
-9.39079859692831e-06
1.16813158268933e-05
-2.28987252836323e-05
-2.97587722047909e-05
-7.93074058482458e-06
-2.13926025410273e-05
-1.14905637263678e-05
-4.00931310627692e-06
-3.34473310875708e-05
-1.11016482521768e-05
-8.22529322670035e-06
-3.66874098261295e-05
-4.4167637977591e-06
-2.10129220493195e-05
-2.34232808430761e-05
-2.19038532045858e-05
-2.38682782041413e-05
-9.0217814963502e-06
-2.77609153460215e-05
-2.61689047163002e-05
-3.04472784007412e-05
-5.86158543270452e-06
-1.3407679736218e-05
-1.07970044269105e-05
-8.04086117990288e-06
-2.22187857050302e-05
-2.32563970714732e-05
6.58523910421642e-07
-4.37290247321914e-05
-3.55031640327845e-05
-2.97804683181479e-05
-1.81006397366244e-05
-2.25967833689906e-05
-2.16406124028808e-05
-3.06059669616084e-05
-5.83734532183076e-06
-3.21640743498773e-05
-3.27573470620065e-05
-2.96264371072709e-05
-1.58802585762919e-05
-1.88968734744014e-05
-1.85834462857154e-05
-9.53760997513176e-06
-2.82176476114264e-05
-1.86186987605759e-05
-6.5622685319347e-06
-3.86365876113292e-05
-1.54850171718956e-05
-1.57547917875286e-05
9.20622520755764e-07
-3.28687422348099e-05
-3.88616149380644e-05
-3.6457684552044e-05
-2.70416876286851e-05
-2.61891061647991e-05
6.45632554551903e-06
-3.71145069128814e-05
-2.97160421462326e-07
-1.58072138907489e-05
-2.09078869212666e-05
-2.41579832467891e-05
-2.98937872573256e-05
-1.00194337053725e-05
-1.26498488278258e-05
-2.26205740052325e-05
-1.56829504587262e-05
-3.2442041854301e-05
-1.49614114234775e-05
-2.25371442566211e-05
-1.3378624622899e-05
-1.58165977534739e-05
-3.38142492255697e-05
-3.7180804037167e-05
-1.83738506432041e-05
-1.93068572049428e-05
-2.56574836698736e-05
-6.76399577562352e-06
-1.1593577074739e-05
-1.79831977480332e-05
-1.56652116676035e-05
-3.50327402092325e-05
-3.47030500360203e-05
-1.10549359025286e-05
-1.19604817593505e-05
-3.2457660700188e-05
-2.95375282418621e-05
-3.1491208159026e-05
-3.01880766802169e-05
-4.67633984230282e-05
-9.63211327883783e-06
-1.83209285330794e-05
-2.52822837074334e-05
-7.52950417584716e-06
-2.38093905031071e-05
-2.03559460518664e-05
-3.84606674316702e-05
-1.83341382849964e-05
-1.23088712004083e-05
-3.02522973482535e-05
-2.06655686949478e-05
-1.6072913193001e-05
-9.177105427292e-06
-1.47894424802036e-05
-3.09527250762808e-05
-2.74534927788333e-05
-2.80208410753737e-05
-2.24418200223269e-05
5.1636161479186e-06
-1.86855240810361e-05
-2.25818600718981e-05
-6.71083369334932e-06
-3.9891321485295e-05
-1.26126580758132e-05
-1.03184344665836e-05
-2.39047155814955e-05
-2.67098195499929e-05
-2.09897280391682e-05
-1.52180693895285e-05
-2.91302583771613e-05
-9.86386957485163e-06
-2.52064748110159e-05
-9.88172430318104e-06
-1.8853141090729e-05
-1.78963310892613e-05
-2.07824487338001e-05
1.06109339975348e-06
-2.31856569806789e-05
1.37395056057218e-05
-4.96404055191206e-06
-2.58642629348171e-05
-1.83963822970285e-05
-1.9168383950602e-05
-1.99102024590701e-05
-2.44438696682718e-05
-1.30469362563197e-05
-8.07683128031092e-06
-3.14701352809214e-05
-1.06526914848008e-05
-1.62950696021809e-05
-1.32632082792466e-05
-2.21367325970833e-05
8.30572327751069e-07
-1.13447136844492e-05
-8.4258520706123e-06
-3.28684666067282e-05
-3.91694946617482e-06
-5.8514296141306e-06
8.18765006232489e-07
-1.81216804373641e-05
-1.681191446144e-05
-1.96549107751049e-05
-1.40130099882578e-05
-4.07961257234521e-05
-2.75007316745761e-05
1.74667326602428e-06
2.14908564394877e-06
-4.47408314242506e-05
-1.99092592636884e-05
-3.36119047921363e-05
-1.98302269878217e-05
-3.23299638112322e-05
-2.20374810666376e-05
-3.00417803572921e-05
-1.70541327375998e-05
-2.5630864456648e-05
-1.87100413805773e-05
-1.28743146389604e-05
-2.95729738677094e-05
-1.17607038461307e-06
-2.85604600974676e-05
-4.0118411831588e-06
-2.12760059198658e-05
-2.01992929612991e-05
-1.72900100559653e-05
-1.69079697339079e-05
-2.53965302732792e-05
-1.75257299270596e-05
-2.4078596183276e-05
-1.68235497311687e-05
-1.25966820001773e-05
-3.09976708039821e-05
-3.27429708635176e-06
-1.72839683731245e-05
-2.55360143567376e-05
-2.34616704123784e-05
-1.40555819124179e-05
-1.15910496750253e-05
-3.23527603892168e-05
-1.48119473559124e-05
-3.14196229346675e-05
-1.25369068219299e-05
-2.40134288645779e-05
-2.50651747224416e-05
-3.16960624757287e-05
-9.3864220211259e-06
-1.88169901653147e-05
-2.48184567262856e-05
-3.12893067174143e-05
-1.71150883900033e-05
-1.21195950678536e-05
-1.32412417810943e-05
-2.8401068966199e-05
-2.24206987786892e-05
-1.07274057446101e-05
-6.77076396379935e-06
-2.78298796538276e-05
-1.29037751079846e-05
-2.30849377071637e-05
-6.29465326916892e-06
-3.9871919909471e-05
-1.43607970288802e-05
-1.58995890314509e-05
-3.23663178910307e-05
-2.92896498165112e-05
-3.22939152800274e-06
-2.75598932450746e-05
-1.73543309118491e-05
3.43452899435379e-07
-2.09342629414788e-05
-1.5122165681149e-05
-3.54238875973607e-05
-1.18833185780865e-05
-3.63235664998009e-05
-1.46401810431132e-05
-3.2372360442985e-05
-2.49561722931209e-05
-1.94475267762411e-05
-1.15726180861724e-05
-7.25496116965994e-06
2.84665560617866e-06
-2.63418183676763e-05
-1.73318663139344e-05
-3.96029242537624e-05
-1.91227277676248e-05
-6.33962053296344e-06
-2.37447720103482e-05
-9.34898208650052e-06
-5.26740531827006e-06
-2.8868598505362e-05
-2.44567905724166e-05
-4.17437536182221e-05
-1.17570753634623e-05
-1.63709054900819e-05
-1.880458864585e-05
1.08034111229584e-06
-3.29081661955935e-05
-1.22220209827598e-05
-1.49026074127436e-05
-7.21315057453967e-06
-1.42131080438234e-05
-6.12503943695512e-06
-3.54214041909775e-05
-2.61979445255951e-05
-2.21092663568038e-05
-1.6636276012472e-05
-2.31943672786469e-05
-1.23073889853221e-05
-1.24702940858438e-05
-3.93188654555439e-05
-1.4352598142587e-05
-2.22621555110894e-05
-3.17634724647546e-05
-3.4034099039343e-05
-1.83059525871888e-05
-1.82842322450573e-05
-2.67199458836426e-05
-4.26512941032695e-05
-1.51077502753705e-05
-1.27054090456207e-05
-6.82271657698414e-06
-1.99921523760153e-05
-3.77816597513624e-05
-2.42764340378363e-05
-1.83837024729556e-05
-8.68471291432658e-06
-1.01315751094553e-05
-3.9906908604103e-05
-2.18498371822342e-05
-3.15595581745095e-06
4.82254389565188e-06
-1.08885006530755e-05
-1.61258763415205e-05
-2.19095922398618e-05
-4.36336822981129e-05
-2.39483730490081e-05
2.97616631627914e-07
6.47666427018124e-06
-1.30468653673953e-05
-1.65205334447972e-05
-1.45638277026334e-05
-7.79687997407254e-06
-3.34462823316753e-05
-1.34720489816215e-05
-2.59029802466729e-05
-1.47109185003619e-05
2.74291254877376e-06
-2.71689394025809e-05
-1.50704469009295e-05
-2.88022626561724e-05
-3.34323339994873e-05
-3.19779844962112e-05
2.97354296825289e-06
-1.15999232812606e-05
-6.50491987328725e-06
-6.640222137604e-06
-2.80147576984225e-05
-1.15319543723281e-05
-1.44269456257608e-06
-5.46352084166447e-06
-1.7774373746847e-05
-2.5934707806642e-05
-2.06833094762601e-05
-1.87476251337784e-05
-1.46691784014013e-05
-1.70740234132382e-05
-2.81491744869484e-05
-7.58507232654896e-06
-1.64642033941937e-05
-5.94040438487903e-06
-1.89166118116162e-05
-1.62134941332489e-05
-9.74548653038791e-06
-1.99299608108209e-05
-1.14861762137999e-05
-1.79885352429706e-05
-2.48217005693592e-05
1.56283428419762e-08
-2.25543727705067e-05
-1.57421896232122e-05
-3.06193546344146e-05
-2.93287007562706e-06
-2.45328844618249e-05
-3.59406203213658e-05
-3.47191604542626e-05
-3.49420246748024e-05
-4.09657470814312e-06
-3.4477887017482e-06
-1.7159897966765e-05
-2.84656016090808e-05
-2.64858503192703e-06
-2.23256963067809e-05
-1.42539493405697e-05
-1.15600966384611e-05
-1.26526199502638e-05
-4.04371141366563e-06
-2.34213710257486e-05
-3.12810514942152e-05
5.96902392765093e-06
-3.23135841612299e-05
-4.93047059042322e-06
-1.51298374800655e-05
-1.1669520077001e-05
-1.69098102813194e-05
-4.60977238943178e-05
-2.44017851112062e-05
-2.89013037179169e-05
-2.12345659552405e-05
-3.11762978427787e-05
-2.6402972656015e-05
-1.28281029970187e-05
4.64729463512377e-06
-2.72611594346268e-05
7.59620513819459e-06
-3.50467474697955e-05
-1.53995148194887e-05
-1.36449171015057e-05
-3.74490850277818e-05
-2.93824915288454e-05
-2.38022354484143e-05
1.65598855755315e-06
-2.25000604006838e-05
-1.81413094719304e-05
-8.3123340367421e-06
-2.3316736146751e-05
-1.19200826385764e-05
-1.12348033774557e-05
-2.15537988279173e-05
-2.48005991484e-05
-1.08661840452241e-05
-2.38811045170989e-05
-3.61409895710741e-05
-2.01584185916164e-05
-8.89348542740928e-06
-3.79967499823709e-05
-2.95557138039843e-05
-2.10654598962192e-05
-2.57413436685489e-05
-2.07989383062641e-05
-2.46596715618507e-05
-4.16614454546717e-05
-8.27648574769173e-06
-1.22398732960285e-05
-1.16200071993773e-05
-4.54995932856514e-06
-3.85015700413207e-05
-6.93625764990915e-06
-2.36334515913958e-05
-2.46784461874894e-05
-1.3411866939667e-05
-3.58671379773412e-05
-1.57244062298236e-05
-2.08659977135935e-05
-1.47864919140868e-05
-3.24297134271319e-05
-2.56668058156206e-05
-1.33472219720423e-05
-1.48536157335538e-05
-7.69238918719987e-06
-2.13031208624815e-05
-1.34568579112391e-05
-2.7647864743771e-05
-2.39956733901216e-05
-1.92603630552668e-05
-2.20113514889133e-05
-4.06304735010372e-05
1.60425348809885e-05
-1.59384869093603e-05
-2.20174825758537e-05
-1.21441178258727e-05
-1.52564692916852e-05
-1.91919177294694e-05
-2.04306630213332e-05
-2.81668512594666e-05
-1.18224360038262e-05
-5.71610766387142e-06
-2.59946876297413e-05
-2.6793058143319e-05
-1.395289539293e-05
-8.38182364871626e-06
-1.12998946418765e-05
-2.50311226061281e-05
-3.21402750905111e-05
-1.36723979007788e-05
-1.43903922983053e-05
-3.20372706052245e-05
-2.26490941601888e-07
-1.29935225645543e-05
-3.58495810736646e-05
-4.87528208822077e-06
-1.58806500525922e-05
-5.10722906598566e-06
-2.03054658490934e-05
-2.24591734765325e-05
-1.62756905055748e-05
-2.74801226962179e-06
-3.87608299578523e-05
-5.1521323724664e-06
-6.15209614062631e-06
-9.87298665609111e-06
-1.04591175041559e-05
-1.63630698899734e-05
-9.63432932573203e-06
-1.05540028765097e-05
-2.85564385155288e-05
-3.16384637520825e-05
-2.27302285205445e-05
-1.21705378006941e-05
-1.19039052361625e-05
-3.28865882294551e-05
-6.85648140336427e-06
-1.69781600768916e-05
-1.12778422652625e-05
-1.77820804193053e-05
-3.9778542662569e-06
-9.56361503306657e-06
-9.89922784662449e-06
-2.20530127578056e-05
-1.61538414695909e-05
-1.35008662079873e-05
-2.91669429021829e-05
-1.90712843054622e-05
-3.38365679971013e-05
-2.5896320005726e-05
-3.8810486145378e-05
-1.6528628529066e-05
-5.60643874985043e-06
-3.67329948069299e-05
-2.581705914461e-05
-4.57392951490455e-05
-2.14799654228763e-05
-2.09671473486986e-05
-2.22107692429474e-05
-1.82911625980479e-05
-4.50030372182603e-05
-9.76313806047448e-06
-4.27638633269593e-07
-1.1873583446097e-05
-4.16867897148425e-06
1.50790840594773e-05
-1.43413677974812e-05
-1.94093580185361e-05
-3.38940340946161e-05
-3.15141042228534e-05
-2.9661026202311e-05
-2.31096311455789e-05
-8.94606519768981e-06
-1.66990594434704e-05
-2.4764492359863e-05
-4.02255202149991e-05
7.10062873859698e-06
5.5997524432254e-06
-2.45943903421316e-06
-1.47481333599277e-05
-2.43565431107778e-05
-1.44601732264943e-05
1.01318872069982e-05
-2.32735473559921e-05
-2.88060533719931e-05
-3.66515272371752e-05
-1.87111282504749e-05
-1.59015992500419e-05
-2.56383007884421e-05
-7.92123750759931e-06
-2.71000041609045e-07
-4.09062495391594e-05
-3.26200334875319e-05
-1.62132901709323e-05
-8.36198807636034e-06
-1.62659533096612e-05
-2.51468492370497e-05
-3.52479401187877e-05
-2.00371143784154e-05
-4.61270454833078e-06
-2.30509744857975e-05
-2.88003737520732e-05
-1.56282909317044e-05
-2.70164828541171e-05
-1.94193329350401e-05
-3.22552339112289e-05
-3.07061235592904e-05
-1.84037825136469e-05
5.56278748012405e-06
5.43855112285354e-06
-2.44740428199064e-05
-1.98053773069286e-05
-3.52146527963157e-05
-2.33442780863238e-05
-2.01667702785523e-05
-1.68767894284944e-05
-8.43187219324178e-06
-8.66355618006733e-06
-4.55283547830272e-06
-7.4424653434368e-06
-1.97984974238337e-05
-2.02254364645575e-06
-1.95814960391052e-05
-1.80694546129638e-05
-4.10257399891086e-05
-3.01665294131251e-05
7.96271429073293e-06
-1.4717119080643e-05
5.87857023305878e-06
-2.34521825159628e-05
-5.38389479646635e-06
-7.28315288255722e-06
-9.12341429088911e-06
-2.1803018076358e-05
-6.34004318242202e-06
-2.12565619568059e-05
-1.68012486605322e-05
-1.40485284740681e-05
-1.04480455451925e-05
-2.67611767440974e-05
4.50088995530968e-06
-2.80029665833806e-05
-5.8634653198502e-06
-2.73155553591795e-05
-1.17450257228411e-05
-2.18885341879002e-05
-9.44787641999498e-06
2.98080016971294e-06
-3.38293727666134e-05
-3.51521200974778e-05
-3.22239051882837e-05
-8.16037269726208e-06
-9.32360309752153e-06
-3.12714003347911e-05
-1.32198309221856e-05
-3.91544111052298e-05
-3.83259582567544e-05
-3.06912472347297e-05
-1.40858139346019e-05
-2.66475028312189e-05
-2.96654533148027e-05
-2.37143407954169e-05
-2.52259916650213e-05
-3.06218232630503e-05
-1.0160500545694e-05
1.5023774829907e-06
-2.15010449130816e-05
-2.53037229715913e-05
-5.41508188443309e-06
7.33853313878424e-06
-4.20784895896191e-06
-2.96354685763602e-05
2.23131511312017e-06
-4.67475077534204e-06
-1.55526753742114e-05
-2.6270886996605e-05
-3.94812794257603e-05
-9.75647743155452e-06
-1.7965575604538e-05
-2.45472387914594e-05
-3.83499585171927e-06
-1.7587863369681e-05
2.02099293168779e-06
-1.0746992121633e-05
-2.85286824968301e-05
-1.67466073691304e-05
-1.91808250076732e-05
-1.76968413578766e-05
-2.3163203286795e-05
-1.57579542603323e-05
-1.27259334911134e-05
-3.64046207885178e-05
-1.88259859613386e-05
-1.80441571542426e-06
-1.58132936635181e-05
-3.14582812537861e-05
-4.1610190321493e-05
-3.71979260352246e-05
-1.23176356085938e-05
-8.87202119081372e-06
-2.89961365951458e-05
-2.52538158412171e-05
8.05618963580216e-07
-2.39913720058954e-05
-2.41998267666453e-05
-2.93774207997888e-05
-8.100245080223e-06
-1.29841436920736e-05
-1.22668094437935e-05
-1.10459942437415e-05
-2.19184027130317e-05
-2.01998926685836e-05
-4.82009591865531e-06
-5.64636093690314e-06
-2.27482820501149e-05
-1.84163368098775e-05
-1.72171414077238e-05
-1.52679560775881e-05
-2.45711745791691e-05
-1.44733524972933e-05
-3.21852380237003e-05
-1.61774037639966e-05
-4.61408141373039e-05
-1.5678102226621e-05
-2.05343046258086e-05
-2.46314696875318e-05
-3.93728566388292e-06
-2.37779257697424e-05
-2.20899111295949e-05
-3.7398130053051e-06
-3.41324950220192e-05
-1.18501898550701e-05
-2.11731242835581e-05
-4.27401936091055e-05
-2.53148356589109e-05
-9.86516550220609e-06
-2.43597215153152e-05
-1.08361525285978e-05
-1.9250094780711e-05
-3.00199436344585e-06
-1.14481577408536e-06
-7.90583216451602e-06
-2.86468459189033e-06
-2.02743563274409e-05
-1.15104021518865e-05
2.18191499831813e-06
-1.78024858451441e-05
-3.54992994502617e-05
-1.01254960045446e-05
-1.43089137629156e-05
-3.33015841478875e-05
-1.92626423007502e-05
-1.71771717406753e-05
-1.60126458564993e-06
-1.12232561758327e-06
-2.59654560282345e-05
-1.57465956774495e-05
-2.80236813852244e-05
-4.92983196385319e-06
-2.16382041201624e-05
-2.20122592221813e-05
-4.00110218648165e-06
-2.37647545376599e-05
-2.55295569837187e-05
-2.70281766691777e-05
-8.04243648112497e-06
-3.18571313473147e-05
-1.74631781532859e-05
-1.36140844619061e-05
9.88250020024646e-06
-1.16552047035152e-05
-1.18058275859577e-06
-3.24119896995989e-05
-1.64813616771904e-05
-2.54343903430027e-05
3.09679354755139e-06
-2.66693888437791e-05
6.02510816641453e-06
-1.09448938551509e-05
-2.30728898763648e-05
-1.07438730667877e-05
-3.0053588769382e-05
-1.73350526422579e-05
-3.60713132097006e-05
-5.02851039755642e-06
-3.3015419699659e-05
-1.04678576969301e-05
1.49239151723364e-06
-4.94596106004142e-06
-1.63352268346233e-05
-1.8251330915825e-06
-2.82110288060074e-05
-6.41462427827554e-06
-3.71384545735309e-05
-2.53975432494917e-05
-4.28111405161032e-06
-1.66487768240305e-05
-4.17009453895373e-05
5.35169310399811e-06
-1.00231948305553e-05
-4.11818420615966e-05
-2.11958864724697e-05
-3.30967482761985e-05
-1.43556358649811e-05
-1.71607508804337e-05
1.00862520470837e-05
-2.79824939813756e-05
-1.0741777047523e-05
-9.28561465733852e-06
-2.26955877180275e-05
-1.5796849671498e-05
-6.70998729714359e-06
1.2520843495137e-05
-1.7191515086392e-05
-3.45846010877183e-05
7.80776208592542e-06
-2.69634461240559e-05
-1.33807951314573e-05
-2.7867678662656e-05
-4.7430352707121e-07
-2.33788029087277e-05
-9.89147151902561e-06
-1.18250675611784e-05
-6.79390321110531e-06
-3.2613700725031e-05
-2.33760567435814e-05
-2.94843112099921e-05
-1.36042831992105e-05
-1.88435591624352e-05
-1.12326359598854e-05
-1.82121601734955e-05
-2.69602127186631e-05
-1.88145155879926e-05
-8.56376682944713e-06
-1.22363727942492e-05
-3.68878163862033e-05
-2.05207860340019e-05
-2.71408017880085e-05
-1.163060462324e-05
-4.40997807840214e-05
-1.00194447863201e-05
-1.50397075329381e-05
-2.03068765290587e-05
5.70744893021454e-06
-2.38055229529867e-05
-2.65631256450957e-05
-2.89830529314775e-05
-2.59642067405603e-05
-3.19113049596616e-06
-3.58696797939166e-05
-4.77205021391666e-05
-7.7318922124194e-06
-5.57291281278449e-06
-7.48313227986573e-06
-2.02181602159108e-05
-5.56462863156249e-06
3.74481650007372e-06
-1.37824798204802e-05
-3.05327467590524e-05
-3.23878499189695e-05
-1.28818548026806e-05
-2.22767812361438e-05
-1.90943123540882e-05
-1.97151430763388e-05
6.55795538101235e-06
-2.26865265784393e-05
-2.24623863125026e-05
-1.26236301163737e-05
-1.63275222087733e-05
-1.05565548608451e-05
-2.53909435553725e-05
-2.57715864141981e-05
-2.03535173061853e-05
-2.51092901170029e-05
-3.18800223809251e-05
-2.44943580226075e-05
-1.95577142878485e-05
-1.45894012655293e-05
-3.05862763638017e-05
-1.30340633712167e-05
-1.60770615292331e-05
-1.89089003133355e-05
-3.58861214469986e-05
-2.3277764134951e-05
-1.21519666410989e-05
-3.0437596046617e-05
-4.11807426653813e-05
-5.54813138728415e-06
6.72316569646173e-06
-5.62334534429609e-06
-2.30484745587756e-05
-1.76786821784143e-05
-1.54102170696202e-05
-6.79262790183334e-06
-2.18283555248044e-06
-3.3299444110757e-05
-1.45757126981921e-05
-1.16539477168787e-05
-1.45884453157336e-05
-1.26076938367321e-05
-3.20612210992327e-05
-3.24926496461777e-05
-1.40000695814065e-05
-2.4866976047101e-05
-1.86490313129901e-05
-1.67963990191739e-06
-1.33416313794718e-05
-4.58710483872107e-05
-1.43665016478863e-05
-2.31858611191809e-05
1.2038307330891e-06
-3.00004204691103e-05
-2.5307888101832e-05
-1.2932879041897e-05
-2.9294763626356e-05
-3.77338511340029e-05
-4.03566243397938e-05
-2.49341454405279e-05
-5.56641380253943e-06
-2.31571130924517e-05
-3.22205303775443e-05
-4.65918521035926e-05
-2.96476133195326e-06
-6.85470007276747e-06
-2.55046861048687e-05
-4.18642137321048e-06
-2.80743128464018e-05
-1.05168425566204e-05
-1.60356719695614e-05
-1.53482496356297e-05
-2.30343439332275e-06
-3.37848281021823e-05
-3.11270573739339e-05
-2.52087778271905e-05
-2.22303263794054e-05
-2.7777840414552e-05
-3.30737628356357e-05
-1.14239358279156e-05
-2.98838300420925e-05
-2.39527448411955e-05
-2.51513200024038e-05
-8.42886395334978e-06
-1.47425936544983e-05
-1.31905188656527e-05
-1.37575665917583e-05
-2.55035450355741e-05
-1.69971515731083e-05
-1.76570573339434e-05
-3.62998187582966e-05
-2.20963339942641e-05
5.69599210581243e-07
-2.16638560875569e-05
-2.95199225784623e-05
-2.83677903010041e-05
-7.46207086073e-06
-2.44042964326595e-05
-2.29767008023991e-05
-2.87742434338861e-05
-1.91201501869341e-05
-2.05545691334873e-05
-1.312769539503e-05
-2.83602847038544e-05
-2.22379375940124e-05
2.42252842991517e-06
-7.75378962261404e-06
-2.78435964614376e-05
-2.62750692879996e-05
-2.20410767382077e-05
-1.63596514267226e-05
-4.46879922908541e-05
-1.0801872991322e-05
1.1132259928238e-05
-9.1780532879583e-06
-2.95547613419224e-05
-2.64404598523094e-05
-1.21962526651469e-05
-9.65852424715198e-06
-7.61311911039866e-06
-2.55956354281851e-05
-2.29071937556922e-05
-2.44217089004287e-06
-2.74895482382526e-05
-1.63522960319049e-05
-2.68608217840254e-05
-2.21055205279073e-05
-1.1845879504772e-05
-1.53310803681917e-05
-2.49359961593767e-05
7.13478839743513e-06
-2.16135906795308e-05
-1.45829195103855e-07
-2.41907585390104e-05
-1.86680436613824e-05
-1.298855994998e-05
-1.27066886524367e-05
-1.80106894180569e-05
-2.92168475836124e-05
-1.60207290950836e-05
-1.7392749906131e-05
-2.4042606862045e-05
-3.07584222204362e-05
-3.094609826702e-05
-1.09718894224312e-05
-2.69119134359418e-05
-1.74384380730052e-05
-2.83682540078248e-06
-3.06998094429771e-05
-3.40194880376645e-05
-2.57922764226383e-05
-2.55825601255727e-05
-2.59300478899761e-05
-1.55959100869137e-05
-1.00036951083943e-05
-1.29027853336475e-05
-1.70531494529332e-05
-1.290362177264e-05
-1.31219627926255e-05
-2.65446540821673e-05
-4.52674142576681e-05
-4.17584791183021e-05
-2.35641856233216e-05
-3.9247829269371e-05
-1.72818792839407e-05
-2.64061648586308e-05
-3.09131346183357e-05
-2.98627246116146e-05
-1.81489446991662e-05
5.07204535010971e-06
-1.04332551362006e-05
-2.93173613970913e-05
-1.7264033857371e-05
-3.03807901050465e-05
-1.68849993879505e-05
-3.23853427923148e-05
-1.05153348183622e-05
-3.76218669579702e-05
-4.69895636023901e-06
-2.13830268642706e-05
-2.71382814128147e-05
-9.56155062902458e-06
6.50472257826666e-06
-9.54013688632418e-06
-3.26121957751766e-05
-1.94589299011309e-05
-1.54635113677546e-05
-3.14007312884826e-05
-2.6568096283344e-05
-3.62818974463668e-05
-2.35560418526137e-05
-1.95072865071654e-05
-1.89725862612925e-05
-1.46055899257379e-05
-5.19822051060624e-06
-2.15326819822551e-05
-2.27558683616848e-05
-3.63011694308037e-05
-4.220185962586e-06
-2.8692582983924e-05
-1.00937048552251e-05
-2.18595108426973e-05
-2.61939308717935e-05
-2.0327798219982e-05
-3.37671661614237e-05
-2.72403295134119e-05
-2.62492898846545e-05
-3.41348390947348e-05
-1.55299762827834e-05
-2.35489346808437e-05
-2.25549740299453e-05
1.26031598124318e-05
-2.36907662175135e-05
-3.31261955330838e-05
-2.97809692324521e-05
-2.46970812111603e-05
-2.44222849268961e-05
-8.98966783671172e-06
-1.63084862489433e-05
-2.06281603438757e-05
-3.13930436675908e-05
-2.920948948824e-05
-5.64170057506724e-07
-1.40026434420541e-05
-2.60843907318257e-05
7.34568511474036e-06
-2.12486713868597e-05
-2.01916121364348e-05
-2.71494462174263e-05
-1.96649449931878e-05
-5.92587044167693e-06
-2.29687672532908e-05
-2.40687998681702e-05
-1.39731364067843e-05
-2.49729314850298e-05
-2.2105084874035e-05
-1.99388000461393e-05
-8.81450564326557e-06
-2.34496280086703e-05
-6.43050303020462e-06
-1.72880633475066e-05
-4.76096102002917e-06
-2.70337027288036e-05
-2.50585677476695e-05
-3.54155963716958e-05
-1.14592367708298e-05
-2.33139210022767e-05
-9.77348150013618e-06
-8.88654781340317e-06
-5.39704053232569e-06
-1.70819967805565e-05
-2.01202633863153e-05
-2.82976552856721e-05
-2.21656933765595e-05
-2.88948426752411e-05
-2.0471246486727e-05
-4.12158987737507e-06
-3.88003387659983e-05
-1.7892445421068e-05
-6.19914397899694e-06
-4.02770552045389e-06
-2.20482545626115e-05
-3.86480357140488e-05
-2.47884115766985e-05
-2.3021241167444e-05
-1.36736513944432e-05
-1.60981385250818e-05
8.55062292848609e-06
-2.80353042656279e-05
-2.85844362395279e-05
-4.65436988858207e-05
-1.48671275268792e-05
-1.46449709258853e-05
-2.47413347354129e-05
-2.28568508127938e-05
-1.70083870774125e-05
-8.39231725152361e-06
-7.45834029830555e-06
-1.96237686884131e-05
-1.924453504771e-05
-2.14743150070077e-05
-9.02473014975793e-06
-5.52747302790467e-06
-6.84657577574481e-06
-2.7845085264866e-05
-2.74059871840306e-05
1.03469761557489e-06
-1.39820485992098e-05
-1.37888808728808e-05
-2.16471592049396e-05
-1.59481945629418e-05
-1.4397565217794e-05
-1.30687383268199e-05
-1.0209694331158e-05
-1.17717198428407e-05
-1.48976511120752e-06
-1.50054318127276e-05
-8.3783538234962e-06
-2.6537185192639e-05
9.4517665849569e-06
-1.91071553863852e-05
-2.53640348272729e-05
-1.85877943365489e-05
-1.76604554263366e-05
-2.12817301192498e-05
-3.25856236772434e-05
-1.65794717648919e-05
-2.70377951730652e-05
-3.45673690466461e-05
-2.63403916064087e-05
-2.81646900352128e-05
-2.57286529545712e-05
-3.76466762485271e-05
-2.36605748560251e-06
-6.86085503108049e-06
-1.84589212082491e-06
-1.32743472423258e-05
-7.44941922482633e-06
-2.06090164812897e-05
-1.95115478664607e-05
-1.75241120411307e-05
-2.26034905055755e-05
-2.85242116410324e-05
-2.76356278271055e-05
-3.17150713298495e-05
1.17027783329e-05
-2.37364365862167e-05
-1.92882399136518e-05
-2.85421865482423e-05
-6.78622270903967e-06
-1.56672804943101e-05
-2.50575953328926e-05
-4.41878501665326e-05
-2.76195830465963e-05
-4.08749404072972e-05
-3.67601062397371e-06
-1.34860666304592e-05
-5.15594813215935e-05
-2.72236253065226e-05
-3.30833610001738e-05
-2.06257995567924e-05
-2.64508945405129e-05
-2.86214656456706e-05
-4.72482506145615e-06
-1.65390443798659e-05
-1.67012784782349e-05
-2.37892137438576e-05
-1.26313919454219e-05
-1.57207413225594e-05
-2.52708505903422e-05
-3.03842376435697e-05
-2.09512091248836e-05
-2.42053907472484e-05
-2.02649793975692e-05
-4.68118351862434e-05
-2.09663563733445e-05
-7.52104263877509e-06
-2.99955019105686e-05
-1.3430220688381e-05
-1.53713810563122e-05
-3.42405366335974e-05
-1.10057162815076e-05
-1.58126443761325e-05
-1.22000224528654e-05
-2.20516568108487e-05
-2.69005595168259e-05
-2.18527335582907e-05
-3.70645944467121e-05
-1.36123409183053e-05
-1.48010121842564e-05
-6.13902081902968e-06
-3.11482773110383e-05
-2.21951988920731e-05
-1.59510336309424e-05
-1.15348029620612e-05
-9.01139686944658e-06
-1.95704067572711e-05
-2.53980501234496e-05
-1.21986911072847e-05
-1.46758172210275e-05
-3.21438677296309e-05
-3.62115890259176e-05
-1.63155424921789e-05
-2.22672281141883e-05
-2.48717089991878e-05
-7.42332711145949e-06
-2.4739870516111e-05
-1.39946890530254e-05
-3.07539364129703e-05
-1.65268806466864e-05
-2.80084094224805e-05
-1.41700657305098e-05
-9.91053495548138e-06
-3.16568086238527e-05
-7.63560882966077e-06
-1.95790317791492e-05
-3.70491388725054e-05
-5.33990724465121e-05
-8.28161299846537e-06
-7.57021642115192e-06
-2.62818124429915e-05
-2.05275556971167e-05
-1.23177070398807e-05
-3.11901024897699e-05
-3.09852876958847e-05
-4.73933451607018e-06
-3.02300937952915e-05
-7.50019569616014e-06
-1.86983163006064e-05
-3.10996986670966e-05
-2.78385919947462e-05
-2.95212694580689e-05
-3.27974945309934e-05
-2.34622511168466e-05
-2.39115580365867e-05
-8.76689201613532e-06
-2.64298602675807e-05
-4.76145049106327e-05
-1.47745093304743e-05
-2.21624645071539e-05
-2.82082710937863e-06
-6.02348464900555e-06
-1.68458823595384e-05
-1.6269987219986e-06
-2.26909050965306e-05
-1.30703273360725e-05
-1.40066856288066e-05
-1.65334349952235e-05
-2.05660952029584e-05
-2.09509976413517e-05
-3.00606704944177e-05
-2.90567452021075e-06
-2.14590441972271e-05
-5.24153846705723e-06
-7.29817957096044e-06
-6.45961845237011e-06
-8.46057579922037e-06
-3.91409965780486e-05
-8.88215698920404e-06
-4.33674127975401e-06
-2.13510077056464e-05
-3.07249139773259e-05
-2.53526318221091e-05
-3.69292584289254e-05
-2.34763111412048e-05
-2.94495043761061e-05
-6.36967800153819e-06
-2.25337107159744e-05
-2.86861454174825e-05
4.61936208791667e-06
-1.3751313061967e-05
-3.12774160286642e-06
-1.15309090816269e-05
-2.65545409688004e-05
-3.53919533085181e-05
-1.1829052503013e-05
-2.72520766993093e-05
-2.49026703717294e-05
5.63536466111793e-06
-5.78813700887897e-05
-2.83925537873093e-05
-8.82869000702885e-06
-4.8944713523045e-06
-5.82098516828418e-06
-1.66991137539404e-05
-4.73218384633634e-06
-2.09353048253463e-05
-2.09965409624846e-05
-2.23120824508357e-05
-1.65602979334052e-05
-1.4385301493283e-05
3.68193433764565e-06
-9.80379788459409e-06
-1.82929962054449e-05
-1.86353774519167e-05
-2.27507745809786e-05
-1.95427680010479e-05
-3.32361106991938e-05
-1.77888251900124e-05
-2.20807023255654e-05
-1.02640024973507e-05
-2.56296218066765e-05
-2.8098794006212e-05
-1.45406740347046e-05
-1.66508096568899e-05
-9.89912100911189e-06
-1.43047188775166e-05
-1.33419257386272e-05
-2.8687497150539e-05
-1.71265132913454e-05
-1.6957792364186e-05
-1.98975359071388e-05
-1.36802913488754e-05
-1.62062975427446e-05
-2.26033770000271e-05
-2.69369556692819e-05
-1.79673983772305e-05
-2.45518395830017e-05
-1.35758828382271e-05
-2.07521279654759e-05
-1.7445834930124e-05
-1.0950968456903e-05
-2.0305971796322e-05
-8.4712628354254e-06
-3.55799088524262e-05
-3.89383012405832e-05
-1.18774916550077e-05
-1.03475835478081e-05
-1.60555386657652e-05
-2.06181905959546e-05
-3.37126747978619e-05
-3.11377728005603e-05
-7.74288350968746e-06
-2.07239337917097e-05
-1.98388282565222e-05
-6.05784123663424e-06
-3.47550402786191e-05
-5.90717463006248e-06
-1.47538210622215e-05
-2.8643581508688e-05
-1.21723112829101e-05
-1.65459400367698e-05
-1.82666076830099e-05
-8.97797414492716e-06
-1.09836835785922e-05
-3.66409207030877e-05
-1.43916030519082e-05
-4.21003737697846e-05
-1.22131344141657e-05
-2.08115828569316e-05
-2.75850498092858e-05
-1.71652557065987e-05
-1.46797005943223e-05
-3.07264789444707e-05
-1.26316959022159e-05
-1.56155160976117e-05
-1.66809918651754e-05
-2.03191407394289e-05
-1.60758077776734e-05
-1.66191791724617e-05
-2.76178527509224e-05
-2.22729113629497e-05
-3.17835369744969e-05
-8.72943193981073e-06
-1.42070680135257e-06
-3.27498895597445e-05
-2.76073577495234e-05
-4.05832345987524e-08
-1.45056807865695e-05
-2.6422656317114e-05
-2.84486733719898e-05
-2.5577548464655e-05
-2.51499235098829e-05
-3.35837748791718e-05
1.30896589280435e-06
-1.0172826672916e-05
-2.79415263973372e-06
-1.56501469703816e-05
-1.42253195777236e-05
-1.6264372720051e-05
-1.68782474137026e-05
-3.27170808754645e-05
-6.13875731058736e-06
-1.56338374304108e-05
-1.01402772015371e-05
-2.35256127271215e-05
6.07510518196772e-06
-1.27156433338562e-05
-2.94220426642104e-05
-1.60947782152245e-05
-2.23728700318364e-05
-1.72499857294425e-05
-2.8416857082172e-05
-2.76341217577884e-06
-1.46514835351091e-05
-2.88829637957978e-06
-2.39278873718751e-05
-1.26229376431461e-05
-1.47164949384416e-05
-6.0750832544749e-06
-1.40056325019612e-05
-3.90497301965991e-06
-3.27030190495953e-05
-1.54012575469078e-05
-2.62785799243628e-05
3.69189933405292e-06
-1.36926201500638e-05
-2.09352127199605e-05
-2.84329727142007e-05
-8.53834294861152e-06
-1.82469347734129e-05
-2.73592063839283e-05
-2.36132413689779e-05
3.65919597969282e-06
-2.20225368826537e-05
-2.26143198378591e-05
-3.20036768752735e-05
-2.00185269130353e-05
-1.03123299473866e-05
1.98671140505993e-06
-7.88829769904438e-06
-5.48898206159047e-05
-1.33386119268667e-05
-5.95773911966482e-06
-3.68801878620725e-05
-3.46893441580927e-05
8.18289019034374e-06
1.2107231675232e-05
-3.50519738607913e-05
-3.11220343268578e-05
-9.08515105466441e-06
-3.93849042113572e-05
-1.4075588352318e-05
-8.28347376110591e-06
-1.48083146422705e-05
-1.32147014185065e-05
-8.88312792581398e-06
-1.01854811577551e-05
-3.12296708266791e-05
-9.42367609768588e-06
-1.45095210024133e-05
-2.42993757391808e-05
-2.00940665921052e-05
-1.92860878429777e-05
-6.05706868675179e-06
-2.61392129052028e-05
-2.07580185889508e-06
-1.30694448979664e-05
-3.40298079863477e-05
-2.89694880842861e-06
-2.94141278024401e-05
-8.66431295935049e-06
-2.65903531594694e-05
-1.90600161147227e-05
5.25905325029223e-06
-5.36494350438067e-06
-1.81750710814727e-05
-4.86113117910097e-07
-2.26101278130671e-05
-2.070856184094e-05
-2.41771215955408e-06
-3.42599690367554e-05
-1.2893730508307e-05
-2.72215764615047e-05
-4.41575434022657e-05
3.08430624294285e-06
-6.2898853879539e-06
-2.06333546319371e-05
-3.08800771047894e-05
-4.25547365335791e-05
-2.00991972946576e-05
-2.27677128910373e-05
-2.5337303075324e-05
-1.48104710851267e-05
-2.80179737097712e-05
-2.65390929753848e-06
-2.69212514779753e-05
-1.36789123152588e-05
-6.5453548562183e-06
-1.64535963182646e-05
-4.0822337496303e-05
-7.78703983120388e-06
-2.13567130873246e-05
-2.45999298081999e-05
-2.83809005186825e-06
-2.24082173814867e-05
-1.79464515974197e-05
-2.7664505913517e-05
-3.02195719108165e-05
-2.13799056566736e-05
-1.36435795396186e-05
-2.82001038923365e-05
-6.55833770285011e-06
-2.85048001718243e-05
-2.41648885312439e-05
-2.8823930165029e-05
-1.05496627961512e-05
3.70478163618813e-06
-1.8860806310992e-05
-3.37281397925079e-05
-3.05984940097216e-05
-1.55424706804812e-05
-1.74079433713141e-05
-2.07565606542655e-05
-9.21938260760248e-06
-1.55936771503428e-05
-3.55760586787389e-05
-2.45174047879212e-05
-3.35429125482848e-05
-3.04171343354586e-05
-1.38530497803463e-05
-1.03689778357679e-05
-1.32038437118859e-05
-5.26031890804855e-05
-1.60007973232665e-05
-2.08753158712536e-05
-9.2078128199791e-06
-1.53075248137675e-05
-1.45395925625497e-05
-2.83032315875529e-05
-6.83469756179869e-06
-6.66795880999296e-06
-2.91870084401499e-05
-3.47005153792311e-05
-2.17157080185296e-05
-1.4659175572694e-05
-2.72527163659813e-05
-4.07798709782329e-05
-6.38781422398401e-06
-4.62466315783949e-05
-3.57530815787063e-05
-1.29387270426371e-05
-1.91444626271109e-05
-1.84899750209255e-05
-1.63627580380526e-05
-2.62570461558366e-05
-2.15055972145095e-05
-2.44760853463978e-05
-3.91970285303022e-05
-1.27956871629622e-05
-3.8094926162273e-05
-2.25768261605989e-05
-2.82773513638176e-05
-2.46850233596025e-05
-2.2940893975722e-05
-3.26573739482034e-05
-2.16029158481913e-05
6.12919783984735e-06
-1.50971262959864e-05
-3.33523116244947e-05
-2.294851231414e-05
-2.89932044056127e-05
-1.26607574707221e-05
-2.5813748183781e-05
-4.32318126591316e-05
-2.20429367678842e-05
-2.79633992273786e-05
-2.39348353936732e-05
-4.12741447093145e-05
-3.10464787297328e-05
-2.56618799244015e-05
-1.48640390118002e-05
-1.5273661883408e-05
-1.73867998496279e-05
-3.04897495306528e-05
-1.81364236499361e-05
-2.18248050378054e-05
-2.05127475461051e-05
-2.88119404763126e-05
-3.92771867074758e-05
-1.8464159709337e-05
-2.33198049163164e-06
-2.74351495422027e-05
-2.88113668823938e-05
-9.44061472187531e-06
-1.41482366055654e-06
-3.90802817725147e-06
-1.02627183888583e-05
-1.70209581215581e-05
-1.45240436634272e-05
-1.58039887638401e-06
-4.35632898530319e-05
-3.95209063656169e-05
-2.80408847546632e-05
-3.44370215060622e-06
-2.69901495894549e-05
-1.29343778605275e-05
-2.54675852966668e-05
-1.8172593446281e-05
-2.14198081991728e-05
-8.71990671142896e-06
-3.55928690384504e-05
-2.18628856199558e-05
1.92778966791779e-06
-1.27386187654314e-05
-3.27141213706196e-05
-2.99068095566539e-05
-1.22520709435314e-05
-3.42622366294434e-05
-4.47550185874955e-05
-1.05234146994258e-05
-4.14675343951116e-05
-2.4735987404354e-05
-1.80732344091917e-05
1.51594110944816e-06
-8.99108557341707e-06
-3.83764316251181e-05
-1.50231042441499e-05
-5.26022964503992e-06
-1.56079752326801e-05
-5.00834684214402e-06
-2.22040247344856e-05
4.08027292841983e-06
-1.46233901178455e-05
-1.0702224477004e-05
-2.16147684420874e-05
-2.0195150243027e-05
-1.24936846521e-05
-4.26791854770943e-05
-3.37545738166164e-05
-1.73073219634976e-05
-2.45426980422938e-05
-1.86023792854816e-05
-2.57450741526008e-05
-1.27387796233931e-05
-1.38533186358193e-05
-7.94685704685642e-06
-3.26795017280154e-05
-6.42590386684677e-06
-3.27815781707047e-05
-3.74120181353402e-06
-1.27974897162171e-05
-1.09396679364716e-05
-2.37314212492601e-05
-3.31005787377058e-05
-1.24800103114869e-05
-4.3536984188318e-06
-1.72138175540964e-05
-7.52700955601587e-06
-2.87793315912288e-05
-1.96672548972832e-05
-4.28177630928035e-05
-1.54057848779428e-05
-1.54587662837362e-05
-2.82300236864479e-05
-2.92248881569674e-05
-3.00009056235552e-05
-1.50536540463799e-05
-7.83679969983359e-06
-3.05962126943531e-05
-7.25400979981747e-06
-9.81752718175706e-06
-2.30479818501803e-05
-1.91221930478414e-05
-1.39577602722388e-05
-2.10376614628895e-05
-5.04004450760355e-06
-1.77882643205255e-05
-3.02341683221311e-05
-3.35863870072969e-05
-2.76690219323034e-05
-5.29845176102418e-06
-2.26097103841978e-05
-4.02286186388697e-05
-5.04699112423596e-06
-2.90358386180172e-05
-2.13434891751394e-05
-2.49524968685614e-05
-1.79718158590166e-05
-2.68085056168449e-05
-1.99536814545038e-05
-3.08649465764855e-05
3.23080711253873e-07
-9.45233132950401e-06
-4.78893371185672e-06
-1.00582593607624e-05
-1.72905455472566e-05
-1.54299862553855e-05
5.8479587698849e-06
-1.4434776287489e-05
-9.01193032992953e-06
-2.68926366264407e-07
-2.32797424941373e-05
-4.21106965086773e-06
-2.28794727343339e-05
-2.49879865280071e-05
-3.57750263369744e-05
-2.05315594584582e-05
-2.409736223755e-05
-3.07715206304167e-05
-3.82140063202714e-05
-2.25814454572332e-05
-2.59862671302568e-05
-1.27609818620794e-05
-2.68149108606436e-05
-2.45431291240457e-06
-2.63975546466632e-05
-1.11003162813177e-05
-9.82045708763083e-06
-1.65139846062792e-05
-1.45950459830538e-05
-2.98216196583367e-05
-1.32493073207341e-05
-7.14317380420793e-06
6.38458554665787e-06
-1.88791180712866e-05
-2.57755356712615e-05
-2.50973221363579e-05
-3.10868263388974e-05
-2.42462219731434e-06
-4.41743665248953e-05
-3.74891206892823e-05
-1.55155112586034e-05
-1.22525898845821e-05
-3.91368604255883e-05
-3.28714159944452e-06
-2.43776489038535e-05
-2.08452989977729e-05
-1.71486811577762e-05
-1.67339538052022e-05
1.32917988124821e-06
-2.87403866468879e-05
-1.7908228992482e-05
-9.04791208200853e-06
-2.75140912177588e-05
-9.90716486059671e-06
6.13893699980602e-06
-2.42583512909814e-05
-3.16850942179859e-05
-1.89056505502712e-05
-2.0488096112229e-05
-2.16132854955941e-05
-1.22164076764647e-05
-1.87560535712098e-05
-3.98895157984941e-05
-3.61433346992761e-05
-2.13490860511588e-05
-4.66572603596551e-06
-4.44420343895586e-05
-7.01434807433871e-06
-2.34346952309309e-05
-5.00017394427214e-06
-1.8427769651285e-05
-1.45253733290486e-05
-1.84931758444674e-05
6.74003771782963e-06
-4.55741705176363e-05
-1.79382328735162e-06
-2.99964721150617e-05
-2.92911385830453e-05
-1.8880065576235e-05
-2.46176206909108e-05
-2.11080742230934e-05
-1.09392680757996e-05
7.05050173453003e-06
-1.52094844562911e-05
-2.90899677232954e-05
-2.46491389651887e-05
-1.44901480352334e-05
-2.57256871453357e-05
-6.04456615618785e-06
-2.4670515167235e-05
-1.17160756957703e-05
-2.70825405454353e-05
-2.28548032328493e-05
-1.82519792603951e-05
-1.18823372045355e-05
-1.88979701978725e-07
-2.39945688713086e-05
-1.01417793873644e-05
-1.4287423183697e-05
-3.27471763355156e-05
-3.21571027602351e-05
-1.52566098233294e-05
-1.26378798019808e-05
-1.39492003160291e-05
-2.43979116336652e-05
-1.10955320938416e-05
8.6588718488677e-07
-1.88124682307052e-05
-1.69697677481299e-05
-3.49471970966898e-05
1.38422635262027e-07
-2.88477062563219e-05
-2.70179556276987e-05
-6.86733198333879e-06
-7.42009362978743e-06
-4.07599166873628e-05
-1.9190846614955e-05
-2.52119471566439e-05
-8.47945876832449e-06
-1.13928596431008e-05
-2.23432385830698e-05
4.88376360670483e-07
-1.53476215186388e-05
-8.70131007303533e-07
-6.30167319098639e-06
-2.15508299297365e-05
-2.03475201522365e-05
-1.26904580504582e-05
-2.78765468470753e-05
-4.89591490372202e-06
-1.8306428060925e-05
-1.70797796138279e-05
-3.10101470718804e-05
-3.31677488616807e-05
-1.4413919156007e-05
-6.96389792985554e-06
-1.76809994631512e-05
-2.50100166794957e-05
-1.3764695055392e-05
-1.25568082621195e-05
-1.13740082808284e-05
-1.37035872382716e-05
-1.39447268365499e-05
-2.5986180621716e-05
-1.41593048991017e-05
-1.63077577836912e-05
-1.6199622730854e-05
-3.55511330998453e-06
-2.41294158045978e-05
-3.03985269825945e-05
-1.79930796857043e-05
-1.60561497736228e-05
-7.08569926876743e-06
-1.58099703762469e-05
-1.22249017184432e-06
-1.24764801259008e-05
-7.39215845541895e-06
-2.66196911420515e-05
2.9530815252479e-06
-2.23792398882379e-05
-2.50760084681674e-05
-2.44735774097949e-05
-3.74727368402289e-06
6.90248012017538e-07
-1.26364810070818e-05
-1.28532071466868e-05
-1.32921914602933e-05
-1.38941674386181e-05
-1.29342469899205e-05
-4.16808738079728e-05
-3.00450167025399e-05
-1.30412804150425e-05
-6.81864205642416e-05
-2.47694936448031e-05
-2.69807328290695e-05
-1.56147272445618e-05
-2.69106107933001e-05
-1.18803733669801e-05
-2.34151196369359e-05
-2.04658705291373e-05
-3.16490318950958e-05
-2.15794824332547e-05
-2.18922752806299e-05
-2.56367612478054e-05
-5.48798043074735e-06
-2.04114866150964e-05
-2.74497988850428e-05
-3.24271507671927e-05
-3.39754324337228e-05
-7.59495798708522e-06
-3.38697760899764e-05
-2.48666115364956e-05
-3.65985028734086e-05
-2.41655917593477e-05
-2.95222461152819e-05
-3.942741740123e-05
-3.68024874976479e-05
-1.82782960856898e-06
-3.35279985588874e-05
-2.27875692188476e-05
-3.401901198045e-05
-1.22743609358578e-05
-3.70988401378988e-05
-6.70682851385058e-06
-1.04823975661534e-05
-1.0956056675192e-05
-1.71439688476466e-05
-1.05413486111584e-06
-4.14488693029028e-05
-3.32785303377191e-05
-2.18925164530729e-05
-1.36416565834639e-05
-1.89780295586893e-05
-2.1976797729982e-05
-2.97966990839005e-05
-6.63868305704985e-06
-1.34011626147631e-05
-5.07818300782522e-05
-1.82917250619178e-05
-2.17577862854347e-05
-1.65743984430769e-05
-3.8938457087386e-06
-1.58328451925575e-05
-1.91632523639871e-05
-1.29023763797015e-05
-2.53243759360489e-05
-1.74890092061545e-05
-2.07796244470307e-05
-1.48000551709335e-05
-1.53661378718971e-05
-2.9599727282601e-05
-5.90702572178593e-06
-1.92724698039196e-06
-2.77755196459172e-05
-4.29361586457291e-05
-3.10395973937504e-05
-1.84151934543404e-05
-1.91192649772819e-05
-2.79270884158308e-05
-1.50911247767338e-05
-3.53926772517714e-05
-2.58879890979293e-05
-2.30484505780928e-05
-5.47782873768376e-05
-2.65704501190721e-05
-6.72434530383181e-06
-1.75459260820215e-06
-2.83569722495763e-05
-1.74624652008664e-05
-9.5136740641794e-06
-3.03248244130413e-05
1.2850450268452e-05
-2.17679137492462e-05
-1.62006681922956e-05
-1.21360779698156e-05
-2.56341652034331e-05
-2.41830770610971e-05
-1.44428004136791e-05
-2.75945823732512e-05
-2.30740373012534e-05
-6.33892622893075e-06
-1.08561765499075e-05
-4.81954771983804e-06
-9.08517658872192e-06
-2.3049155522844e-05
-4.84769403142503e-05
9.10760423689992e-07
-2.68530216530971e-05
-2.49975407267147e-05
-3.3967730928629e-05
-3.1528413818042e-05
-3.3173677430237e-05
-3.15400329566711e-05
-4.46022581394585e-06
-2.95024788978819e-05
-2.86614296188381e-05
-3.86864201741597e-06
-1.8007384611724e-05
-2.71819564847917e-05
-4.49098387639213e-06
-2.2862914620075e-05
-1.01482902414062e-05
-1.8393109289162e-05
-2.79924587721965e-05
-6.89098012351429e-06
-5.85913261467625e-06
-1.07008050995348e-05
-2.35929865457491e-05
-2.56859326169625e-05
-1.27112504834283e-05
-1.62879529629644e-05
-2.60106119521941e-05
-1.49117945759594e-05
-2.62427410655362e-05
-1.62619746030337e-05
-5.01461605378753e-05
-1.6636650908929e-05
-4.39477517098557e-05
3.05210110456057e-06
-4.62260468842485e-05
-1.26240877901324e-05
-2.60179564304402e-05
-2.07166137583252e-05
-8.13432395947251e-06
-3.5399544143718e-06
-1.50535983987326e-05
-1.34235081606468e-05
-1.85818521634297e-05
-1.08091284964461e-05
-1.28085186834729e-06
-3.06642218344719e-05
-1.53698149557807e-05
-2.70449774501604e-05
-1.58922564477137e-05
-3.40421031214274e-05
-2.46704191544637e-05
-9.14871710390438e-06
-1.93522698368493e-05
-3.34773192306591e-05
-2.68046851732635e-05
-1.96484854061941e-05
-1.10473472501938e-05
-2.18610413770545e-05
-3.81716767933119e-05
-3.12631268916148e-05
-7.53812441341058e-06
-2.86334740209045e-05
-2.72472237325722e-05
-1.32684814105998e-05
-1.64403636322654e-05
-1.11784036267718e-05
-3.31211070257336e-05
-2.58683189916887e-05
-8.43749622957628e-06
-1.89126748593907e-05
-2.29223818141894e-05
3.36197308996738e-06
-2.49948146473042e-05
-1.0264250684069e-06
-1.36726792563398e-05
-1.17211733254525e-05
4.61573974435731e-06
-3.52771888888569e-05
-3.32071231724223e-05
-1.37948264297618e-05
-5.25057571656846e-05
-2.45813204462456e-05
-1.29642000059319e-05
-1.21901953110079e-05
-8.30220025848886e-06
-1.38398975134401e-05
-1.71124920764637e-05
-2.19070840594005e-05
-2.95382111995882e-05
-1.79284145177461e-05
-2.34083697177544e-05
-3.36953833115635e-05
-1.15247536619904e-05
-5.04558726867232e-06
-2.46170196303175e-05
-1.56733495830892e-05
4.92331308317472e-07
-1.7023463851684e-05
-2.91685562740922e-05
-3.79850220479413e-06
-5.62916176261284e-06
-4.90952644263586e-06
-2.39793049751144e-05
-1.72072185762327e-05
-1.83997973540467e-05
-1.95875123835231e-05
-8.13310925618222e-06
-7.86813729350915e-06
-1.58573455811077e-05
-1.32982679132895e-05
-5.39027966297454e-06
-3.45024243300614e-05
-7.34866993045862e-06
-1.84849002174097e-05
-1.69765522221098e-05
-1.12990729225674e-05
-3.64101246658273e-05
-3.95659453104473e-05
4.40439022950353e-06
-1.35955861422547e-05
-3.29727461993769e-05
-1.0645146579369e-05
-3.38205589918368e-05
-1.92012762100406e-05
-6.79333247282912e-06
-9.23533271042826e-06
-2.64154357941289e-05
-1.93825250616105e-05
-2.1857617100527e-05
-3.23576918439202e-05
-2.01900211258903e-05
-1.35083206958959e-05
-3.34842110533828e-05
-8.90536995616219e-06
-2.18728877170259e-05
-2.8174216086282e-05
-2.1858919847295e-05
-2.90263586374344e-05
-2.22397470869384e-05
-3.33754472243299e-05
-1.6662430237316e-05
-3.42949016747768e-05
-1.98786561051829e-05
-1.99218935764874e-05
-3.43516652332584e-05
-3.5976508534976e-05
-1.68506573744898e-05
-2.8454676279886e-05
-6.64647278434501e-06
-1.31136182694558e-05
-9.45059241531958e-07
-3.87747828829771e-06
-2.67928102196927e-05
-1.9714316595576e-05
2.88481372463773e-06
-1.14930594723184e-06
-6.41035893859807e-06
-1.70054973715835e-05
-4.36886445661499e-06
-5.71750265241657e-06
-9.61462061884103e-06
-1.15669185575853e-05
-1.10971148865688e-05
-2.58758248627749e-05
-2.59289355589945e-05
-3.28192423272972e-05
-5.47458159137583e-06
-3.18432048807476e-06
-2.38068096528697e-05
-1.36432039604806e-05
-3.03129361006575e-05
-1.41903378983087e-05
-3.52932260855518e-05
-8.38417856885437e-06
-2.69138245553865e-05
-3.8661400057436e-05
-4.05531557391777e-05
-8.34413852638388e-06
-1.91486882792285e-05
-5.92634607678025e-06
8.3683174646766e-07
-1.30416865436957e-05
-3.30805474012661e-05
-2.81455509026736e-05
-1.66423831475195e-05
1.5679128754329e-05
-3.15506834757845e-05
-1.40540321497958e-05
-2.34124793130273e-05
-9.81984967237999e-06
-7.41343981745822e-06
-1.93531956201562e-05
8.91303621480536e-07
-4.99400603564508e-05
-2.66368347630524e-05
-5.7807912317121e-06
-3.71483179964142e-05
-2.59419420665951e-05
-1.53396689804519e-05
-3.90409514070304e-05
-2.75432496000159e-05
-2.02844134854246e-05
-1.09834736273676e-05
-1.60328214927646e-05
-1.13864350994907e-05
-2.07453398169177e-05
-1.76895750132128e-05
-1.42524905440115e-05
-2.1414058577387e-05
-1.22892866715436e-05
-2.78934983619933e-05
2.0414862489032e-06
-2.99244282621104e-05
-3.41876258294753e-05
-2.76773189812826e-05
-1.35847129108953e-05
-1.89251881518554e-05
2.15955034156607e-06
-2.52797865665849e-05
-2.64732237688195e-05
-4.03271652451706e-07
-1.71006855082863e-05
-2.57819476142349e-05
-2.39294604965364e-05
-1.52911759785094e-05
-1.92066761897545e-05
-2.49298874939795e-05
-2.22497593586855e-05
-3.69999366158439e-05
-8.30492617163172e-06
-2.39621112002253e-05
-3.22127526539922e-05
7.47749699796427e-06
-2.67928111029189e-05
-8.62199646155569e-06
-1.93440423994172e-05
-1.53086522090763e-05
-2.0291736607229e-05
-2.03388452948385e-05
-1.74119650152591e-05
-3.06874347105254e-05
-2.61470106793685e-05
5.09124189739782e-06
-1.78035733255515e-05
-1.2351384246807e-05
-2.74383705827577e-05
-1.872870662341e-05
-3.44588636158408e-05
-1.03080545269769e-05
-2.37444859953891e-05
-4.14370198337747e-05
-2.20105259603466e-05
-1.89273770106483e-05
-1.30340927771904e-05
-3.33481697940398e-05
-9.38581030102924e-06
-1.72365142425417e-05
-3.49766994441871e-05
-2.43069846680891e-05
-1.98698688277645e-05
-1.49891271469723e-05
-1.83322743930477e-05
-9.46786591709889e-06
-1.41380207034859e-05
-2.76957717038838e-05
-5.35335213636585e-06
-2.40387845514046e-05
-2.12026913807223e-05
-1.97329318114319e-05
-2.34151278944935e-05
-1.85002639463806e-05
1.50605310144133e-06
-4.20653080270934e-05
-2.3316280368861e-05
-4.28221916583631e-05
-1.22968414239547e-05
-1.3324024333224e-05
-2.93907013839459e-05
-3.05626936472814e-05
-2.64870769557468e-05
-2.71461908271807e-05
-1.13437108432618e-05
-2.73960436706122e-05
-3.68815428369527e-06
-2.07944932619859e-05
1.17697498118705e-05
-7.29863225184263e-06
-3.42089810461478e-06
5.56897563478083e-07
-1.61023757936228e-05
-1.87232769856944e-05
-2.92263298324514e-05
-2.13231406732439e-05
-1.46476836313407e-05
-1.98464990661084e-05
-1.44254413300546e-05
-4.21283419250553e-05
-1.61389920457958e-05
-1.04757149472968e-05
-1.35384566476954e-05
-3.38009822827247e-05
-1.43522344725066e-05
-8.86430554079355e-06
-1.04960026912064e-05
-1.83186320245376e-05
-4.09753989771887e-05
-2.495652790964e-05
-1.70400188270269e-05
-2.12036199582703e-05
-2.65364968156658e-05
1.40480479568287e-06
-2.56542668378947e-05
-2.38520588507966e-05
-1.87323710717423e-05
6.79981621654263e-06
-1.03246200962103e-05
-1.47529768690229e-05
-1.56104324759044e-05
-1.16691192914306e-05
-2.26292851681454e-05
-1.08591114757343e-05
3.69717552198313e-06
-2.27996946242989e-05
-1.66823965181405e-05
3.1898940473853e-06
-1.34111099684111e-05
-2.59563905830147e-05
-2.6743125195273e-05
-2.84574860714043e-05
-2.30555329807802e-05
-1.58500144689732e-05
-2.03872542792965e-05
-2.74634522966179e-05
-2.77197082231755e-05
-2.78867727395473e-05
-3.20137044445006e-05
-2.53990330055648e-05
-1.42637805285433e-05
-1.9360810706447e-05
-2.54416270595643e-05
-8.76512388848786e-06
-1.35627273891737e-05
-1.84617102848589e-05
-1.96044833935271e-05
-2.39034705468025e-05
-1.06750021804252e-05
-2.27032532189696e-05
-2.40171099647441e-05
-1.51714277081378e-05
-2.53093635038718e-05
-1.32934821487691e-05
-2.0457553594071e-05
-1.45435579900296e-05
-2.21908093340522e-05
-2.88417462306518e-05
-4.23661826911855e-05
-2.82962015764285e-05
-1.96468952653088e-05
-1.61834637428904e-05
5.57761308034364e-06
-3.04438489087711e-05
-4.26894418721523e-06
-2.24189719327039e-05
-1.97825180923369e-05
-1.2597710441705e-05
-2.34709577267601e-05
-3.5504622324458e-06
-1.1500180807953e-05
-3.1140298146072e-05
-2.95552622297448e-05
-1.62881916557309e-05
-3.98865051851925e-05
-3.58841832282825e-05
-1.6570094228448e-05
-2.36320440191187e-05
-2.06034819899385e-05
-1.0148564053877e-05
3.74065691440242e-06
-1.0117918964454e-05
-5.28586146570194e-06
-2.70674905755064e-05
-3.55247170339203e-05
-5.35731405473436e-06
-1.11099015778411e-06
-1.81331426089322e-05
-1.04631297738119e-05
-1.37962223226618e-05
-7.11729466171283e-06
-8.68816173683698e-06
-1.59697493298596e-05
-2.74213774642379e-05
-2.15377991842341e-05
-2.16563805491309e-05
-1.59993387457482e-05
-2.20402793563047e-05
-3.10817948740046e-05
-2.7772668870151e-05
-5.34389332979757e-06
-2.3454231327882e-05
-3.89405544793827e-05
-2.02918816071146e-05
-3.06354243291195e-05
-2.303179433999e-05
-1.71546586033089e-05
-3.82475931915353e-06
-3.30793823081501e-05
-1.15710429335892e-05
-9.20227359080559e-06
-1.2173506550678e-05
-1.64930166201003e-05
-3.00887239957884e-05
-2.73552101347158e-05
-2.29083595656601e-05
-4.90242172899906e-06
-1.94317190593132e-05
-3.06000777443504e-05
-1.13574699737692e-05
-2.63232616222513e-05
-1.33762056677936e-05
-1.05933133144216e-05
-2.4433455977421e-05
-3.46409462555326e-05
-2.33449278503572e-05
-1.68285876281739e-05
-2.81932015094055e-05
-3.65843292244936e-05
-5.20920861323823e-06
-3.55333024142331e-05
-2.00111026700989e-05
-2.58201805213216e-05
-3.28614030898717e-05
-7.31107593106408e-07
3.84163459553303e-06
-1.17595274244353e-05
-1.81014934284623e-05
-1.03946454599951e-05
-2.73971721164177e-06
-2.92779840731049e-05
-2.04050597805181e-05
-1.77754174731787e-05
-2.68819885645135e-05
-2.04015779417014e-05
-3.96760335406981e-05
-1.93422699052546e-05
-3.68491172527581e-05
-2.58401829778181e-05
-5.31668614139106e-06
-2.24860718116891e-05
-3.89817109493288e-05
-1.43465592911994e-05
-6.19029108297019e-06
-3.18718845551686e-05
-2.45060237918198e-05
-2.2652163001333e-05
-2.59923037898676e-05
-6.07687812715215e-06
-2.66018526121135e-05
-1.8260151955567e-05
-6.74416230027239e-06
-3.02396960765217e-05
-3.93741905371042e-05
-2.17252163514709e-05
-3.2916788537202e-05
-3.06249489457815e-05
-1.52736437753397e-05
-1.10602712725719e-05
-1.89416031109347e-05
-2.2040225283106e-05
-8.6815365529473e-06
-3.77167183664992e-05
9.41309610085392e-07
-1.99468187956656e-05
-4.61267410370929e-06
-1.59040220553548e-05
-4.48025435520924e-05
-1.19396918544611e-05
-1.00656650801311e-05
-1.46291550284214e-05
-7.37562265205422e-06
-1.71353777503804e-05
-1.86491210479975e-05
-3.73898775252661e-05
6.35175865213366e-07
-1.19726810801743e-05
-2.13897704751479e-05
-2.94846633209993e-05
-2.31330040424798e-05
-1.0716887622231e-05
-1.06527646390597e-05
-1.64826272701894e-05
-2.18347300369e-05
-2.25907013102665e-05
-1.91606018546579e-05
-1.69230817044111e-05
3.85884903384314e-06
-2.7707014787852e-05
-2.48530926168825e-05
-1.15028316083405e-05
-1.518605526407e-05
-7.7345217317563e-06
-1.28108292584429e-05
-1.85074242387593e-05
-5.61746510610625e-06
-2.72192088013702e-05
-2.30517828303298e-05
-1.45367879155693e-05
-1.26792995810945e-05
-3.51102494062631e-05
-3.07983479416984e-05
-7.11251538410312e-06
-2.43260617957129e-05
-8.11930208867637e-06
-3.2303468048427e-05
-3.93860771800443e-05
-2.03238989158998e-05
1.66383211214784e-05
-2.51735116575063e-05
-2.99496043003993e-05
-6.09660875213722e-06
-3.07638010667191e-05
-1.93554398173299e-05
-1.22053289241751e-05
-2.89096119234399e-05
-1.15284608909851e-05
-2.05822717892143e-05
-9.74512411478736e-06
-2.82229330982242e-06
-1.32707412000132e-05
-2.00063052753746e-05
-1.49339783148932e-05
-2.91343562468491e-05
-1.08761215792939e-05
-2.13769947382138e-05
-3.34862994867723e-05
4.90562504029988e-06
-6.04454736362497e-06
-1.74053871754302e-05
-4.71830593438668e-05
-7.65047575813416e-06
-2.23105698875459e-05
6.65312178365766e-06
-1.91109443122333e-05
-2.07842506729581e-05
-2.46708162040609e-05
-1.97013671968984e-05
-2.98722715166723e-05
-1.73231725157999e-06
-2.30518297652357e-05
-1.89670710688465e-05
-7.13173343101943e-06
-1.3432708751854e-05
-8.76246036852928e-06
-2.59332014625623e-05
-2.28493367516796e-05
-3.13537250296521e-05
-5.97654877795343e-06
-2.2479589524184e-05
-1.86552556695074e-05
-1.22223077873497e-05
-2.82477058686182e-05
-1.62220495123076e-05
-2.06799821056941e-05
-2.65109700197257e-05
-2.72322835929716e-05
-4.22627312728673e-05
-1.73712965249066e-05
-5.72175726593607e-06
-3.37809199133953e-05
-1.86631853439056e-05
-5.80685627492111e-06
-1.31480981367723e-05
-1.52839520664578e-05
-3.73319067574934e-05
-2.39552129286105e-05
-1.68142783669287e-05
-1.90318294932745e-05
-1.47849519058062e-05
-1.1911924976892e-05
-3.0680621332876e-05
-7.22875227536844e-06
-2.83822594775339e-05
2.09613694902998e-06
-2.1495872129726e-05
-2.47725283449196e-05
-2.7448902498997e-06
-1.73849304666462e-05
-2.88701631834508e-05
-7.3509823935559e-06
-3.29393205102212e-05
-8.3314422270936e-06
-2.20581430951658e-05
9.3756713034691e-06
-9.25375249089422e-06
-2.97958157076496e-05
-2.244477878305e-05
-3.973679060238e-06
-5.42630528581106e-05
-2.27743013352862e-05
-1.88185964085099e-05
-3.88311938682237e-05
-2.00564560253426e-05
-4.41661782313598e-06
-4.58884766443312e-08
3.07689572875429e-06
-2.22999463802804e-05
1.98062232444059e-06
-1.80074694341272e-05
-1.81530422907474e-05
-1.83499494101937e-05
-1.28807432986575e-05
-2.58981085436938e-05
-2.10795268241901e-05
-2.60212194244673e-05
-2.85492925217251e-05
-1.02311869286191e-05
-1.40301979487849e-05
-7.4782959960247e-06
-1.33481377528285e-05
-2.50458732617511e-05
-2.9135733321201e-05
-3.080608288422e-05
-1.21495041470281e-05
-9.71290782598992e-06
-2.3391419871808e-05
-3.02150647553105e-05
-2.70270682378042e-05
-2.68392617550971e-05
-1.9126164439861e-05
-1.94029105759764e-05
-2.1259311302014e-05
-2.44756496295448e-05
-4.02139485427852e-05
-1.66594493122459e-05
-1.76313047591152e-05
-2.12190166368332e-06
-1.16409923763748e-05
-2.68406742723874e-06
-1.17809772041295e-05
-1.96849011481959e-05
-2.58469421170317e-05
-1.63384240063907e-05
-2.70076608483899e-05
-1.36702084249248e-05
-1.68141076819547e-05
-1.96768146905523e-05
-2.07528179998e-05
-2.80692338710246e-05
-8.84044654965571e-07
-9.46597837052331e-06
2.77181709625819e-07
-2.91657768889629e-05
-1.8804666664402e-05
-3.00777391748911e-05
-1.34046796843571e-05
-2.16840963557843e-05
-1.54361359567644e-05
-3.11867044687831e-05
-2.55382538740069e-05
-1.24879990445853e-05
-3.47110090274792e-05
-2.30035255580242e-05
-2.65464255810699e-05
-5.46968930977967e-06
-1.19839840453282e-05
-1.53176319824437e-05
-1.17853920803402e-05
-9.40164944614031e-06
-1.19010979180643e-05
-1.34573065479168e-05
-9.18276870360803e-06
-2.8008998633097e-05
-1.28689914316754e-05
-7.47229440611289e-06
-2.05610927454885e-05
-1.97493148350966e-05
-2.64351404651996e-05
-2.71667591508796e-05
-4.22010465028221e-06
-2.49244343376683e-05
-3.04872367628526e-05
-9.05893767600156e-06
-1.6686906963215e-05
-3.50474702864016e-05
-3.28343912048734e-05
-3.80456810522489e-06
-1.19214540640066e-05
-1.79154374647925e-05
-1.91127557517683e-05
-9.20266271671452e-06
-2.70842986853255e-05
-2.04293093451131e-05
-1.63579341141954e-05
-9.73919892172375e-06
-2.36379373228418e-05
-2.22890098937178e-05
-3.41174188883877e-05
-1.19081032155268e-05
-1.8060210237137e-05
-2.04323363651899e-05
-4.53143162904434e-07
-4.65950679488036e-05
-2.66806574583371e-05
-1.9805172111351e-05
-9.58290484824483e-06
-1.6585697114203e-05
-2.73656303650357e-05
-8.70716054912621e-06
-8.50813041428772e-06
-1.35020233855281e-05
6.22737596595538e-06
-1.6119597535582e-05
-2.90839590676497e-05
-2.61696387511068e-05
-3.49548560195962e-05
-1.60136108835168e-05
-1.41856315313228e-05
-2.52170727767879e-05
-1.7106204850392e-05
-5.81659264751917e-06
8.25204479323606e-07
-1.61766343531828e-05
-2.17666784965208e-05
-1.7824454631792e-05
-1.70810695393366e-06
-1.5836097928009e-05
-7.88863226562641e-06
7.42575076539689e-06
-2.40943527431537e-05
-2.06897414037801e-05
-1.85685843580899e-05
-3.3299879403063e-05
1.75358468954503e-08
-9.90941083403017e-06
-1.39846173863453e-05
-2.93084234771493e-05
-1.05265170522622e-05
-2.68623818514581e-05
-1.42153248821304e-05
-3.28341199638854e-05
-2.46129727216692e-05
-1.99699267337938e-05
-2.6610217886144e-05
-1.43949344143551e-05
-1.46597540595082e-05
-1.67434521357295e-05
1.81894503597256e-06
-1.57007490978472e-05
-2.55622879092703e-05
-2.16752198482507e-05
5.51265871844843e-07
-4.57573383487649e-05
-2.79835218008767e-05
-1.9772989729384e-05
-1.31814058676404e-05
-3.70755016072977e-05
-4.50497883337839e-05
-5.90674031058018e-06
-1.61235359621751e-05
3.68578464939746e-06
-2.27902725962764e-05
-1.01748254543923e-05
-2.88368634909122e-05
-3.47985546650539e-05
-2.12833226921227e-05
-1.86843044951027e-05
-1.67895502855765e-06
-4.80950492519177e-06
-1.82044336885839e-05
-5.56942356118603e-06
-9.77828362075723e-06
-2.90194597037962e-05
-3.63334882650728e-05
-3.61656841948998e-05
4.55465688772072e-07
-2.14105387551771e-05
-1.39405751970773e-07
-3.68196783951904e-05
-1.05868317931123e-05
-2.57380205139628e-05
8.58821513167886e-06
4.15972073611796e-06
-1.63810366435143e-05
-1.7967846319323e-05
5.45665171568422e-07
-1.01529264113893e-05
-1.88578590021714e-05
-4.61647040820618e-06
-1.55420041328342e-05
-6.90339963175297e-06
-2.60310220595273e-05
-3.62671882097698e-06
-1.61158811130227e-05
-1.89287529847918e-05
-3.31255901849391e-05
-1.46668895418905e-06
-2.44872663572411e-05
7.20569238689525e-06
-1.20634357667829e-05
-1.72490663537694e-05
-1.88954430132015e-05
-1.37395696978121e-05
-1.75984481503762e-05
-3.25463600029798e-05
-2.9902577015678e-05
-8.65107292869723e-06
-3.31701042033639e-05
-2.37841008083096e-05
-7.23801478791325e-06
-3.46903009135742e-05
-2.76014768722779e-05
-2.11668086003532e-05
-9.37329603045941e-06
-9.16051395615807e-06
-1.37361547340952e-05
-2.42879512120635e-05
-1.39308448242251e-05
-1.90380053876564e-05
-6.10554272443556e-06
-1.73839033530917e-05
-3.57799169168914e-05
-2.02053734903844e-05
-9.79324495075205e-06
-1.66367467549992e-05
-9.03013223655875e-06
-2.95726260036053e-07
4.42730428204816e-06
-1.54554393341829e-05
-1.32811973826936e-05
-2.55105532196925e-05
-3.35088837164253e-05
-1.79600034085998e-05
-1.96950134699002e-05
-2.51868620560992e-05
-1.22692856615308e-05
-1.67256436099861e-05
-7.99612932045555e-06
-1.02885627294736e-05
-2.36886189586499e-05
-1.94251026640583e-05
-1.27061950099515e-05
-3.99989888394181e-05
-6.36774568772817e-06
-1.62273191098372e-05
-1.41162303820512e-05
-2.62164190410266e-05
-3.15150888708572e-05
-8.39948973128992e-06
-2.12934622566393e-05
5.28291467728419e-06
-6.50334262571774e-06
-2.04367193140628e-05
-3.37105935311009e-05
-1.35729012840774e-05
-4.32918258640452e-06
-1.90697838894159e-05
-2.60659386040885e-05
-1.22572406495791e-05
-2.020115831462e-05
-1.12421791006943e-05
2.26541805747147e-06
-2.81883503541644e-05
-1.78373173366024e-05
-2.11481632681464e-05
-1.87714668409708e-05
-6.06631886613047e-06
-2.9221397867655e-05
-1.33263090301955e-06
-1.59002986784421e-05
-2.0766271997161e-05
-2.28811340536186e-05
-1.80735795617037e-05
-1.11182728610437e-05
-1.04976086349206e-05
-1.5809289988141e-05
-2.73304209620955e-05
-1.86450755096625e-05
-2.07074325545623e-05
-2.0312829464266e-05
-7.07037961455707e-06
-2.78598825469162e-05
-3.12102633292936e-05
-1.8722807657565e-06
-1.10328642899329e-05
-4.34025285152337e-06
-2.24122100181025e-05
-3.63247877402443e-06
-2.38072397472641e-05
-1.12438798287553e-05
-3.39068707359026e-05
-4.1425425013222e-05
-2.6316705254176e-05
-1.36227646475138e-06
-2.11052943821838e-05
-2.10375936173326e-05
-1.32199232155256e-05
-6.36994401409689e-06
-2.1226746278811e-05
-3.79530346320831e-06
-7.31402456834255e-06
-1.91125997672983e-05
-3.45293541865507e-05
-3.16636835754208e-05
-2.71502894780531e-05
-1.69915679591091e-05
1.97589538674073e-06
-2.10494603064336e-05
-1.08254480110299e-05
-1.6890249362518e-05
-1.2627101615394e-05
-1.98361595352796e-05
-1.65051336437454e-05
-9.55250452665387e-06
-3.29186945470673e-05
-3.71212302855924e-06
-1.13649981564712e-05
-1.4960451830372e-05
-3.60513447356999e-05
-3.33521443846783e-05
-3.27296118218727e-05
-1.39478390073081e-05
-2.42038120927822e-05
-1.89430820301564e-05
-1.01779637970092e-05
-3.43413894900445e-05
-4.21997052476988e-06
-1.14387568030176e-05
-1.09738787822937e-05
-2.40931682623254e-05
-6.98441150145786e-06
-2.91116242165592e-05
-2.60414554468137e-05
-2.35358066165721e-05
-2.02094573116333e-06
-2.38754735409035e-05
-2.22406630427346e-05
-1.46391811161591e-05
-1.12735101413141e-05
-4.12047678614198e-06
-2.85757333300118e-05
-2.85422448380513e-05
-5.30996989749958e-06
-2.43777324912668e-05
-1.34753546901251e-05
-1.77282537173136e-05
-1.54542248446746e-05
-3.98759419452023e-05
-4.17478234129199e-05
-2.71707609752443e-05
-2.88239570550378e-05
-1.83496324476541e-05
-2.94260350249589e-06
-2.44032624040921e-05
-3.80910230661668e-05
-1.61884015686621e-05
-3.0490506906821e-05
-2.71113841557586e-05
-2.37390465727753e-05
-2.49599729986676e-05
-1.08976418126871e-05
-1.41037019959298e-05
-1.37359039354784e-05
-2.65453174282415e-05
-1.15704768176343e-05
-2.65539232057062e-05
-2.20707968400005e-05
-5.04086468064021e-06
-2.49987217314107e-05
-2.64870551941932e-05
-1.54611106454538e-05
-1.56440841524138e-05
-1.23589285354093e-05
-2.94995221338071e-05
-1.57494182629538e-05
-1.80754685945663e-05
-1.19773426021153e-05
-2.10840553823076e-05
-1.94028183882568e-05
-2.31175372070679e-05
-1.56120807581782e-05
-3.20500766288086e-05
-2.81206343500853e-05
-2.90629882160213e-05
-2.42563431199205e-05
-1.62284665906815e-05
-2.699152723192e-05
-5.18423047260313e-06
-3.02413837812046e-05
-3.32984382283164e-05
-1.92070243146236e-05
-7.25296012067629e-06
-2.20441636628685e-05
-1.25077981737886e-05
-7.86647293443039e-06
-1.6891450006848e-05
-1.01956485562737e-05
-1.19810704399134e-05
-2.27489375269025e-05
-1.05752378870284e-05
-2.372607396976e-05
-1.8158162520213e-05
-2.03497515100269e-05
-8.66804958178193e-06
-1.81120102108401e-05
-2.18754538716843e-05
-4.83984248480111e-06
-1.03501382542497e-05
-2.81435179504147e-05
-6.02979422686382e-05
-1.93497597733311e-05
-2.56364420572171e-05
-3.13539428587426e-05
-1.67982787779763e-05
-3.01334562897787e-05
-3.19009893228269e-05
-2.11946343134914e-05
-1.34872162273925e-05
-2.48838064173946e-05
-2.95613646946706e-05
-2.81603664361688e-05
-3.91765993906723e-05
-2.52067912430181e-05
-2.58674914276953e-05
-2.77500912172533e-05
4.21325894748958e-06
-2.79313038329194e-05
-2.03042823095319e-05
-3.37350826724608e-05
-4.56284725446957e-05
-1.19541423459515e-05
-1.0896786873692e-06
-6.76292543838936e-06
-9.63335921705936e-06
-1.0756986866203e-05
-4.12981486137716e-06
-2.49092255205913e-05
-7.57625780779968e-06
-1.39499252261595e-05
-4.15155949091449e-05
-6.7662206976927e-06
-1.24799802120799e-05
-3.36764548926497e-05
-2.7506394067885e-05
-2.52748773519303e-05
-1.22224552047432e-05
-1.3114070006904e-05
-5.08177246157541e-06
-1.61464573575446e-05
-2.9021444731368e-06
-1.19498505965159e-07
-2.02496745556099e-05
-2.99007609068473e-05
-1.27323881681908e-05
-3.64348886908436e-05
-1.96360193527313e-05
-2.28016420700775e-05
-2.29749931692414e-05
-2.68004830633538e-05
-3.98256674243595e-05
-1.54639924913293e-05
-9.68032585683075e-06
-2.78132610496205e-05
-1.1041786469256e-05
-8.29005684455909e-06
-2.09322304707288e-05
-1.84029108953634e-05
-1.56900048475817e-05
-3.53101692921327e-05
-1.71891961902033e-05
-2.0932925013985e-05
-1.34579212170596e-05
-2.91920955541944e-05
-2.27319986754493e-05
-2.31366755262883e-05
-2.44182839530939e-06
-1.45513425193627e-05
-2.91980558582642e-05
-9.84295035758265e-06
-9.08521663870176e-06
-2.40638403946722e-05
-1.48459674329431e-05
-7.63880892700744e-06
-3.05627766707235e-05
-2.13262894045364e-05
-2.60360310939975e-05
-1.99945374494252e-05
-1.03024121682922e-05
-3.65178717767151e-05
2.05856550359163e-06
-1.51805855963476e-05
-6.09086614795357e-07
-2.38374206791023e-05
-2.92714118960599e-05
-2.4264131318316e-05
-7.03146023862763e-06
-1.61436671029081e-05
-3.37051411034668e-05
-2.39071878721253e-05
-1.70833535070714e-05
-2.40777617976939e-06
-3.28188769549912e-05
-1.73638602560578e-05
-2.23483571175013e-05
-2.24311591784196e-05
-1.52316985143996e-05
-1.94197779737667e-05
-8.72731972085807e-06
-1.53643203786094e-05
-2.82684548779038e-05
-1.68203443772176e-05
-2.57683011236276e-05
-2.09696695239264e-05
-3.59236116634906e-05
-1.67057436518165e-05
-1.56416996723884e-05
-2.70458394704776e-05
-3.52513723722223e-05
-2.25935956937181e-05
-2.24036995480898e-05
-1.68436309340286e-05
-1.44073144787842e-05
7.44132588220342e-06
-1.6173440645363e-05
-2.28980599056885e-05
-2.5726187521415e-05
-2.39894809426578e-05
-2.51582810838611e-05
2.2517225806341e-08
-2.64787059824548e-05
-1.10215446905644e-05
-1.32062976414659e-05
-2.66210272267095e-05
-1.21053626531654e-05
-2.11255705235866e-05
-9.54262158355824e-06
-1.98139793251507e-05
-8.06004654266957e-06
-2.52163956714302e-05
-2.51550323052697e-05
-1.31879661034093e-05
-6.70273605923067e-06
-8.7506855577137e-06
-2.75071604948058e-05
-1.19060916630931e-05
-1.51537375778349e-05
-1.77205904145627e-05
-1.15642296762976e-05
-1.83255476222184e-05
-3.14938347049768e-05
-1.19970625803145e-05
-3.53007662523086e-05
-3.21929863262548e-05
-3.35864304453891e-05
-8.11176911709028e-06
-6.24738241933147e-06
-1.19452719660779e-05
-3.31286250395901e-05
-3.18490234249517e-05
-2.28318198349439e-05
-1.49700170815922e-05
-3.14646749771422e-05
-1.45833396984621e-05
-4.02376697266867e-05
-4.05385064240038e-05
-2.96859581084656e-05
-4.36524558098227e-05
-2.99947763074346e-05
5.04744119949369e-06
-1.8583203454749e-05
-2.38717202098902e-05
-2.26068860024511e-05
-1.71743809147896e-05
-1.10524274172867e-05
-2.06909106268626e-05
-2.27824225217344e-05
-2.6872587756168e-05
-5.0654927949657e-05
-8.87656571363573e-06
-3.36493409781833e-06
-3.16863921526721e-05
-2.17336330082902e-05
-2.32763530314493e-05
-1.10169367047113e-05
-2.2968722158775e-06
-2.73213962386703e-06
-1.26262656029501e-05
-1.75297158293901e-05
-7.32051051687327e-06
-3.0929143780754e-05
-4.31506264193554e-06
-1.33191767722724e-05
-2.257854532317e-05
-5.78209806048061e-06
-3.30379761701916e-05
-1.27140186762148e-05
-2.15912263696215e-05
-4.6717340027954e-05
-1.1387098614854e-05
-3.02283441167445e-05
-3.69080590476847e-06
-2.15277744299997e-05
-7.29196768492615e-06
-2.05694209122994e-06
2.03358486578959e-06
-2.16734466871109e-05
-3.83765033090361e-06
-2.72020019679787e-05
-4.9670478515913e-06
-7.06768563817618e-06
-7.90358646380945e-06
-2.39588941854727e-05
-3.56288471000282e-05
-1.75518532130217e-05
-5.2223097183656e-05
-1.20865150418224e-05
-2.32773580069082e-05
-1.09071800786357e-05
-1.41257632477229e-05
-1.02532732379161e-05
-4.22538343888241e-05
-1.50682861421204e-05
-1.37172698614302e-05
-2.02606580363678e-05
-1.99379239153437e-05
-2.73426170059101e-05
-1.86992169827194e-05
-2.75785876524124e-05
-9.49809088287779e-06
-3.41980731314218e-05
-2.40604596812991e-05
-8.67889558230456e-06
-2.58751785532278e-05
-3.41906627535542e-05
-3.39118640678521e-05
-1.06920044286124e-05
-3.14349201662896e-05
-3.31155378846958e-05
-2.77773911204436e-05
-2.92805047762197e-05
-3.21007201640904e-05
-2.29241209046925e-05
-1.87982657305981e-05
-2.72368746784986e-06
-7.45216250604729e-06
-2.20764802817961e-05
-2.7324380113881e-05
-2.00397864883775e-05
-1.97014116447664e-05
-2.69703404741976e-05
-1.54970115014307e-05
-3.16485984349087e-05
-2.13432546448758e-05
2.96092699426844e-06
-5.93649069353152e-06
-3.1851175116205e-05
-1.52366028558004e-05
-2.0524321373745e-05
-9.84341541512535e-06
-1.69346020559159e-05
-2.23030726489412e-05
-2.16377264671524e-05
-1.65769292354492e-05
5.17843531450182e-07
-1.61779785306801e-05
-1.08051996655848e-05
-1.45577317115896e-05
-2.14503557028969e-05
-3.4661779180426e-05
-4.02749108430407e-05
-1.05171880554381e-05
7.72660698556165e-07
-1.67293114780005e-05
-2.14351260193036e-05
-2.62310497492757e-05
-1.77268162103385e-05
-2.91131059694465e-05
-1.43984665242856e-05
-7.78722803904152e-06
-1.72252039377186e-05
-1.56288728877726e-05
-2.91925570092508e-06
-2.14030192621807e-05
-4.04373593285812e-05
-3.92907338725128e-06
-6.86419432920517e-06
-2.3021187522847e-05
-3.09572733216343e-05
-2.1287164065909e-05
-1.43745474087821e-05
-1.33799044035263e-06
-1.69176439775159e-05
-7.05199851492867e-06
-5.40667492137334e-06
-3.49698714535341e-05
-4.65724919779759e-05
-9.15430750756748e-06
-9.25748785863598e-06
-1.91670531978792e-05
-2.20141861354183e-05
-2.28681058019725e-05
-6.32061409280114e-06
-3.67543105173246e-05
-7.11409716073223e-06
-1.87248903384137e-05
8.55778696410044e-06
-2.52588980697292e-05
3.57775606412171e-07
-1.51423385709405e-05
-2.20058453269451e-05
-2.1261748271107e-05
-9.26524350327171e-06
-8.99729628968235e-06
-2.4337109876674e-05
-3.94785509679056e-06
-5.0522796408435e-06
-1.53640365935735e-05
-2.87233505082059e-05
-2.66979968451798e-05
-1.9190845527614e-05
-1.12829639496745e-05
-1.36314700698328e-06
-2.3839472790161e-05
-1.03833779132466e-05
-2.71452493543981e-05
-3.85976374610581e-06
-3.37439153246426e-05
-3.17707245195728e-05
-3.95345810880959e-05
-4.2416915117449e-06
-2.69251436307835e-05
6.17381557187109e-06
-3.182412667291e-05
-4.77956801667855e-05
-1.92169663779021e-05
-3.64876654674198e-05
-2.4011016050066e-05
-1.7657919743213e-05
-3.25135875562369e-05
-6.13027067094982e-06
-1.48565050496664e-05
-2.56672365140534e-05
-4.17833150381758e-05
-1.26930599668713e-05
-3.1696546714187e-05
-2.97934638190886e-05
-1.13358727519272e-05
-2.04787249748935e-05
-2.42875151491684e-05
-1.34138365049946e-05
-2.66206110731113e-05
-3.62475957691985e-05
-1.77428192814514e-05
-2.29078229338526e-05
-1.07929150696521e-05
-1.28776573432885e-05
-1.66416629370412e-05
-2.07360821618929e-05
-2.08034599592807e-05
-1.78578420453409e-06
-2.96890532880243e-05
-2.85827444448419e-06
-7.36381891289652e-06
-2.03622890649462e-06
-3.40399573431483e-05
-7.47298794149706e-06
-1.64248962903013e-05
-1.29413442191069e-05
5.80419483167307e-06
-1.5250480296605e-05
-3.37211259722428e-05
-4.28665553565929e-05
-8.15673528638304e-06
-3.46630215559346e-05
-5.49191504973878e-06
-1.05845100080257e-05
-3.05344009773264e-05
-1.12249644709442e-05
-2.24655331677335e-05
-2.65297896584181e-05
-1.97393900492544e-05
-2.4858727662112e-05
-1.91168683838712e-05
-2.22607009239137e-05
-2.30190687692983e-05
-2.87815322313269e-05
-1.3406495626394e-05
-3.14094595616881e-05
-1.32585522122841e-05
-2.86831555071997e-05
-5.75272857885674e-06
-2.66129212844211e-05
-3.63926444153828e-05
-1.53607785812612e-05
-2.57178908102042e-05
-8.77318199885186e-06
-2.58081311560099e-05
-4.90125396817916e-06
-2.86466996945084e-05
-2.8839252831727e-05
-1.67478409690601e-05
-4.16739061724312e-05
-1.36504033688568e-05
-1.49237733066107e-05
-8.56315714727444e-06
-1.0558719993586e-05
-1.08993039799712e-05
-2.61778208477351e-06
-1.16221068487108e-05
-1.35043691336378e-05
-2.59276433411296e-05
-2.20414636251091e-05
3.25008723673919e-06
-1.48392953739986e-05
-9.70971347277832e-06
4.08629311369462e-06
-3.14841875155013e-06
-2.39046411220935e-05
-2.08353646228982e-05
-2.07480853812863e-05
-1.02510143115102e-05
-6.90050661325352e-06
-2.36535931544906e-05
-6.65621491589246e-06
-1.28536583124339e-05
-3.05694359503615e-05
-4.61202079995509e-05
-2.7909174401821e-05
-3.32657283545622e-06
-1.56824944396967e-05
-1.85659030569557e-05
-2.47789454431405e-05
-2.86076714455491e-06
-2.01912364216366e-05
-2.18156562028666e-05
-2.06232191753587e-05
-2.29272620357518e-05
-1.73716691222727e-05
-3.49217376269148e-05
-3.4180537909716e-05
-1.65013443723215e-05
-4.21424539926586e-06
-1.82758970343407e-05
-2.38596577000381e-05
-2.02888550611726e-05
-2.72638415575314e-05
-1.53104386589127e-05
-2.33807718527647e-05
-2.56213532136806e-05
-4.77612012555536e-06
-9.65067074481006e-06
-1.47857085973876e-05
-3.97661247446648e-05
-1.83504508746553e-05
-8.86479993352397e-06
-1.45845497804104e-05
-2.68258862877557e-05
-1.48718741669956e-05
-1.19447565854764e-05
-1.2058733365873e-05
-2.15949557640179e-05
-1.45997614718988e-05
-8.74118735915133e-06
1.93907729511482e-06
8.57908245518042e-06
-3.0391494065942e-05
-1.05327227365389e-05
-3.41786188286577e-05
2.1589293517191e-06
-2.49629451642874e-05
-2.12807548303344e-05
-3.44252361360867e-05
2.49547085498511e-06
-1.24309930668713e-05
-1.15570955747924e-05
-3.84529457937847e-05
-6.51112385932444e-06
-1.7068440131432e-05
-2.85884983062282e-05
-1.71437911162307e-05
-2.24922610293591e-05
-1.03304515510298e-05
-2.76427932493369e-05
-2.4503860623049e-05
-3.09920112153937e-05
-1.67819711690442e-05
-1.89540895670864e-05
-6.55143219643493e-06
-1.94356356213542e-05
-6.51816212784914e-06
-1.9804278947355e-05
-3.7760585639951e-05
-2.08045459199987e-05
-1.22983608250449e-05
-2.92915525051737e-05
-3.28154326540554e-05
-1.14929422798838e-05
-1.36126550865057e-05
-8.35728582160672e-06
-2.21051429423015e-05
-3.44417332749661e-05
-6.65435119634516e-06
-1.84857848188616e-05
-1.14657352198428e-05
-1.62636755206973e-05
-7.89318793390985e-06
-2.85981000142191e-05
-3.09665262156628e-05
-1.23051729197578e-05
-1.2872435314764e-06
-2.06678157546421e-05
-1.34579573865934e-05
-2.20192572224294e-05
-2.29672120498337e-05
-3.34550085764644e-05
4.09679787538762e-06
-3.55805856215081e-06
-1.39313653102954e-05
-1.97570678050533e-05
-2.84679230996665e-05
-2.41463836980989e-05
-1.05881237512694e-05
-2.50145833418924e-05
-2.74370037779385e-05
-8.45708295292965e-06
-2.56768639015634e-05
-2.59221607410852e-05
-1.6813478999156e-05
-1.50901422179164e-05
-2.65274225409322e-05
-1.13731729882237e-05
-2.22524769110211e-05
-2.95331940203949e-05
-2.14635543767935e-05
-1.90852585560853e-06
-4.49263683754604e-05
-3.25442432728263e-05
-1.13161931879937e-05
5.34831135068384e-06
-2.31949556378661e-05
-8.89438477142119e-06
-1.26278305113128e-05
-3.0792546555989e-05
-2.20848982320751e-05
-2.89126995868321e-05
-4.08422650434239e-05
-1.60055845287202e-05
7.02697565168503e-06
-2.00414836328298e-05
-4.83166483967931e-06
-1.56876606925461e-05
-2.25785057024019e-05
-2.17632127648814e-05
-2.30654952845571e-05
-2.7274742885059e-05
-3.05757113592664e-05
-1.17003071761842e-06
-8.19461828341591e-07
-1.81054285759124e-05
-1.90319333728446e-05
-2.73582213855522e-05
-2.66160738458346e-05
-4.90932243030129e-06
-3.47735024587733e-05
-3.11943381325388e-05
-2.97355853886622e-05
-9.152047504265e-07
-2.32159793556079e-05
-2.8648011875544e-05
-1.37199631062437e-05
-2.1897161232715e-05
-1.21265904040229e-05
-1.45269099557803e-05
-1.13895927754866e-05
-3.3501293186215e-05
-2.23348030467519e-05
-2.05556640096036e-05
-1.34690059756201e-05
-1.96740133933283e-05
-1.4052868010136e-05
-8.33899954880806e-06
-4.04292352495873e-05
-3.41916070535512e-05
-2.22261276912434e-05
-1.2086062765554e-05
-3.81559880450851e-05
-1.12657297143218e-05
-2.5746480587154e-05
-8.92581922271246e-06
-3.4346084521336e-05
-3.20634995190701e-05
-2.76021895440993e-05
-1.60413235001935e-05
-2.59124194504759e-05
-1.65279069412866e-05
-3.25948954710328e-05
-1.66987984865707e-05
-7.4198788628395e-06
-1.18008101300236e-05
-2.18301068131277e-05
-2.15407237397922e-05
1.08772961320421e-05
-9.60439284483834e-06
1.94471448694322e-06
-2.04840878249858e-05
-3.05346980116495e-05
-3.3513045832478e-05
-3.58376884076987e-05
-4.34555890084932e-06
-2.0172143586016e-05
-1.81070980579044e-05
-2.66013495050335e-05
-1.71123088314679e-05
-1.88924071311012e-05
-1.59680731314789e-05
-2.83964818367547e-05
-2.60259341284475e-05
-1.08147215929007e-05
-1.31774525691653e-05
3.88759842061308e-07
1.07501515655691e-06
-1.77655269571688e-07
-1.18055696799421e-05
-1.48409061580753e-05
-2.2178038638925e-06
-3.19422728044645e-05
-2.08555385420425e-05
-2.67632827530496e-06
-1.86875518661699e-05
-2.36233314588937e-05
-2.6211423885218e-05
-2.63058343249777e-05
-2.89699705120658e-05
-1.33677908544108e-05
-2.74236666190954e-05
-1.1068485148532e-05
-2.30127306660791e-05
-9.36594915944198e-07
-8.35364788529471e-06
-1.98988548218869e-05
-3.04150078781671e-05
-1.70067968702708e-05
-2.15062755029357e-05
-1.0182747265694e-05
-1.80727845167136e-05
-1.19745420141181e-05
-1.69677584183394e-05
-1.17571645935601e-05
-2.38748728460096e-05
6.91550810509901e-07
-2.46570959482169e-05
-2.68211570223071e-05
-3.85334859410373e-05
-5.48393191148836e-06
-1.55088580637238e-05
-2.08915414875837e-05
-7.18336513295492e-06
-1.68277393388696e-05
-2.37671793760418e-05
-2.52837936784411e-05
-1.54720362709794e-05
2.79990385582669e-06
-2.81064440483354e-05
-1.77883609706386e-05
-2.60536643684533e-05
-2.34849397051903e-05
-1.48322470122186e-05
-2.09996030802138e-05
-3.46093335587973e-05
-3.45008030589704e-05
-1.76785881776308e-05
-1.82050936775171e-05
-1.08278074763774e-05
8.23649521110862e-06
-7.38540750736364e-06
-2.03011502263711e-05
-2.48472045438898e-05
-2.15795401063953e-05
-2.76323884881367e-05
-3.30226655325113e-05
-3.52272723662157e-05
-2.73530393909274e-05
-8.11883214116101e-06
-2.79380424160288e-05
-1.04558406252306e-05
-6.8176541630049e-06
-1.43645928562155e-05
-9.80216434365427e-06
-2.54703296088489e-06
-9.33626810996186e-06
-2.55881910574408e-05
-1.68546613341869e-05
-3.33327708942912e-05
-1.62371840963218e-05
-2.52709878704416e-05
2.21355077551414e-07
-1.79828173651481e-05
-9.25121469408884e-06
-2.78758390423445e-05
-1.21574191812546e-05
-7.5019618830433e-06
-9.98890602136449e-06
-2.02900896749899e-05
-2.57005911184252e-05
-3.15684055133397e-05
-2.06438011865878e-05
-3.14359642809891e-05
-8.66472021756201e-06
-1.11506953156886e-05
-1.46606588958563e-05
-2.34959482212531e-05
-2.30528815526574e-05
-1.41006770433765e-05
-3.423304359779e-05
-1.13324550109227e-05
-4.57006272077605e-06
-9.65199657194358e-06
-7.35151582355686e-06
-1.0840125918539e-05
-2.87386700563339e-05
-1.02882035660218e-05
-2.41619992942395e-05
-3.23404219137846e-05
-1.84420250790277e-05
-1.58033101821061e-05
-2.3041423771586e-05
-9.61846515696934e-06
-3.78064443245605e-07
-1.64934032298155e-05
-2.13477589703002e-05
-1.63359355531222e-05
-1.24071325114901e-05
-2.59958941809023e-05
2.56336341083866e-06
-8.06582758804411e-06
-4.69258555479742e-06
-3.10188533420162e-05
-2.25474769477877e-05
-2.83023015170597e-05
-3.01789027701527e-05
-2.38024222817059e-05
-8.39888790384175e-06
-2.44012723430941e-05
6.46165281182727e-07
-3.38845583487092e-05
-2.78033409012798e-05
-2.8007847236961e-05
-3.53601700595106e-05
-8.74355200448429e-06
-1.49717903818632e-05
-2.11363758022496e-05
-9.78395767374192e-06
-2.35396877999659e-05
-2.60919086741859e-05
3.8251990807227e-07
-9.82644919962581e-06
-3.16782042101462e-06
-3.52437322963948e-05
2.09468870508034e-06
-2.58355569643379e-06
-7.88758271447938e-06
-3.02636837576746e-05
-1.47304756171461e-05
1.62017427836772e-06
-1.77659115095507e-05
-3.34851314311174e-05
-1.21915165639853e-05
-3.10195177657253e-05
-3.65364824267231e-05
-2.44728544564041e-05
-1.02049490698256e-05
-3.71579474541871e-06
-7.62650767212117e-06
-1.85405588339922e-05
-2.41848053777782e-05
-1.91736985255533e-05
-1.96548656714001e-05
-1.85312969705852e-05
-8.73480825781053e-06
-1.40594428179234e-05
-1.6441414890737e-05
-1.43844167208556e-05
-4.9408270052673e-05
-2.12020234442433e-05
-2.39585977410521e-05
-1.66389139915737e-05
-3.09073973398546e-05
-3.95779172085251e-05
-2.8694020343187e-06
-1.21399789110628e-07
-2.11673640053645e-05
-1.58848254808984e-05
-2.05598401703702e-05
-1.66318158456868e-05
-6.94511779739642e-06
-2.98717647520728e-05
-1.35832466453524e-05
-1.48597282894852e-05
-1.47038293108522e-05
-2.09594285754004e-05
-1.49664658081598e-05
-7.91415147502421e-06
-1.84385111574507e-05
-1.11150969778932e-05
-1.7351243862787e-05
-2.22631957009064e-05
-2.16699336633442e-05
-1.20163657002951e-05
-2.13084900278601e-05
-1.86287955997162e-05
-3.78793530901253e-05
-2.08847816292142e-05
-1.39510673932151e-05
-1.83762416960771e-05
-1.42950065496768e-05
-3.15292052105358e-06
2.62204847969995e-06
-1.00677891684001e-05
2.19589493253652e-06
-4.3036624046425e-06
-2.71010439474936e-05
-3.75167483955057e-05
-1.64345284068065e-05
-1.99984766010701e-05
-1.2267696629121e-05
-1.27352452500995e-05
-1.41760905272306e-05
-5.9200706774406e-06
5.20026638370304e-07
-2.79064687112189e-05
-3.17567180312671e-05
-1.32684344846648e-05
-3.33357748880196e-05
3.22724394765915e-06
-3.196031082988e-05
-2.57749275935478e-05
-4.25757985467164e-06
-1.80744165690162e-05
-1.08386248308017e-05
-7.74185157584736e-06
-8.40611193427443e-06
8.86810758069172e-08
-2.3223408930917e-05
-4.32631726002993e-05
-3.0783228857788e-05
-1.75845138269511e-05
-1.49396017459849e-05
-1.53736769902378e-07
-3.05951918450658e-05
-2.15815630048995e-05
-4.73473101057269e-05
-1.67601619273465e-05
-4.5112424130925e-06
-7.49687639554785e-07
-1.9272030938216e-05
-1.94489341127998e-05
-1.76770643714141e-05
-1.15364573168619e-05
-1.58398709963706e-05
-3.95836324982978e-05
-1.53159563767741e-05
-2.06169471813233e-05
-3.40442894001355e-05
-8.65582351541552e-06
-2.20731577646473e-05
-7.48606123239626e-06
-4.48230072052795e-05
-1.53600025688641e-05
-6.55841489809572e-06
-2.27097159265049e-06
-1.91240588390296e-05
-1.35063404264857e-05
-2.33375091638804e-05
-1.39121275558147e-05
-1.88210273391952e-05
-3.16623983861673e-05
-2.37867464587586e-05
-1.63042599554299e-05
-2.16100285534628e-05
-1.90254230396008e-05
-8.78122831569049e-06
-7.80496265108921e-06
-2.54327051671885e-05
-3.38123745006345e-05
-2.80907361679796e-05
-1.40139094941573e-05
-2.7678372665549e-05
-1.00476359534767e-06
-1.05175717933504e-05
-1.60357644566799e-05
7.7427602883644e-07
-1.82617069396835e-05
-2.13614977659624e-05
-3.05916878678379e-05
-3.59321761866044e-05
-3.64439237878266e-05
-1.45112230050951e-05
-1.79857430681144e-06
-1.93338082180686e-05
-2.04914835106766e-06
-2.11835225742987e-05
-3.10142814164122e-05
-2.77994733447663e-05
-3.08169334757493e-05
-3.79023240002172e-05
-1.98936063537646e-05
-1.57315469676215e-05
-9.42670400947903e-06
-2.29067721364047e-05
-1.59549374203344e-05
-2.81723593265663e-05
-1.49057393990362e-05
-7.3069936860394e-06
-1.96951162511717e-05
-9.13279634993721e-06
-2.43463278748163e-05
-2.04459453622139e-05
-8.53533796116053e-06
-1.21912143642242e-05
-1.99638975266869e-05
-1.2578585329836e-05
-3.61585640858286e-05
-1.88881804487984e-05
-1.26393957933704e-05
-1.89122106042696e-05
-1.39085641295239e-05
-3.46723387962779e-05
-3.76825677905426e-05
-1.86452513345411e-05
-3.73252825659903e-05
-3.32766909368465e-05
-1.67437227439728e-05
-2.55615328799579e-05
-1.43035980968736e-06
-2.46691266836515e-05
-4.57322872044217e-05
-2.5708100081385e-05
-1.40528936198493e-05
-2.25167553378333e-06
-2.34463185706627e-05
-2.81613668375093e-05
-2.77384538187457e-05
-2.53158416076778e-05
-1.8929572297696e-05
-9.09360548435684e-06
-1.56712259852543e-05
-4.16772472855992e-05
-2.61401081286588e-05
-2.09719046003273e-05
-1.98711917331179e-05
-1.89431379037072e-05
-1.57412136741616e-05
-2.5332837376668e-05
-1.48878424160913e-05
-2.10153846869752e-05
-2.22905727285225e-05
-5.05156488640307e-06
-4.07543042264927e-05
-3.45708187448487e-05
-2.70615144762677e-05
-2.54159219442763e-05
-1.40758899824893e-05
-1.84444048250536e-05
-7.41871469996446e-06
-1.74188881027415e-05
-9.25464641996297e-06
-1.59564949988924e-05
-2.46999376463491e-05
-2.84382199882126e-05
-1.04810407539226e-05
-2.65811889916482e-05
-3.0316335569017e-05
2.46065529398298e-07
-1.50823735727766e-05
-1.88006541889182e-05
-3.6228606502896e-05
-2.73858936231122e-05
-3.17224818736158e-05
-1.09816774272416e-05
-3.7086311941129e-05
-4.95230480064157e-06
-1.71945025579285e-05
-7.02162813284954e-06
-3.92740495010477e-05
-1.5759165673285e-05
-2.56023656550538e-05
-9.56665237104342e-06
-3.30508077724444e-05
-3.26157624878777e-05
-1.42591187669505e-05
-2.59411445661202e-05
-1.84509535894806e-05
-2.65408391165472e-05
-2.82829682283956e-05
-7.3798427720449e-06
-2.86600003066803e-05
-3.63081895162065e-05
-3.20140262270954e-05
-1.04450486616975e-05
-1.1516739802114e-05
-2.13194686108026e-05
-1.61027309889977e-05
-4.05887659815329e-06
-2.08462938381934e-05
-3.44252691250613e-06
-4.01780781250283e-05
-3.20870825715415e-05
-3.22522506987777e-05
-1.21115658987184e-05
-3.37299518309936e-05
-1.05114391589865e-05
-3.24371820356147e-05
-8.41373090942362e-06
-1.80549665697419e-05
-3.12449818054393e-05
-1.87222737636605e-05
7.85237658331647e-06
-1.74171836885765e-05
-2.36810292727881e-05
-3.15307161735656e-05
-1.52519677639307e-05
-1.96840867922504e-05
-1.38298463511082e-05
-1.49451503553616e-05
-1.00795435994516e-06
-1.77053119008576e-05
-1.02339978371144e-05
-3.7864329151289e-05
-1.07294086892975e-05
-1.54627641681518e-05
-4.58687969786213e-06
-2.79335835150994e-05
-2.78745336261062e-05
-4.92668611457524e-06
-1.80268392502916e-05
-2.19666617433632e-05
-1.83605399191694e-05
-1.93254424118693e-05
-5.3603267413997e-06
-2.99911689077464e-05
-1.22158984471263e-05
-3.78246347802209e-07
-2.30207083365934e-05
-4.12077491460921e-07
-3.7089604843529e-06
-2.53586033326631e-06
-2.09369482308553e-05
-5.72609074292537e-06
3.11907633878436e-06
-2.9814784799481e-05
-1.03596183801017e-05
-1.36046774383005e-05
-1.81353107355854e-05
-2.49370979686164e-05
-3.16624190592471e-05
-1.72764102137582e-05
-2.60531147804785e-05
-2.87438272911824e-06
-3.05619927175154e-05
-2.77215951084226e-05
-3.20992671610087e-05
-2.60837385868165e-05
-1.893197163577e-05
-3.62470630116153e-05
-2.46340702883202e-05
-2.79690269068161e-05
-2.87959494877812e-05
-2.16328860367719e-05
-1.9605923425227e-05
-1.90964824867545e-05
-1.54891648359422e-05
-1.47014722359497e-05
-1.67633411377839e-05
-2.12829135033875e-05
-2.18021780397984e-05
-2.41332702956021e-05
-2.32865141514721e-05
-1.1803941658757e-05
-1.56785500166263e-05
-2.56836720814663e-05
-1.22114033368383e-05
-2.43880864187166e-05
-3.56163948428499e-05
-2.15890450623675e-05
-1.20521945783914e-05
-1.69481624645624e-05
5.17674747006887e-06
-6.98649115961353e-08
-2.5048634931339e-05
-1.30227143476951e-05
-1.44552021524921e-05
-2.03183816829725e-05
-4.38929795108726e-06
-1.88573269677951e-05
-2.34437821098543e-05
-1.72807650250259e-05
-1.30042877574284e-05
-1.99735604029835e-05
-2.93589180880158e-05
-2.21120177258314e-05
-2.59280517277701e-05
-2.15568457388664e-05
-1.39585601895906e-05
-2.42757974603673e-05
-2.36156502405303e-05
-3.45247997536845e-05
-1.30352978146898e-05
-1.81040814195815e-05
-2.11483038174294e-05
-2.70775523525428e-05
-2.56129643244548e-05
-8.56418836418871e-06
-1.64920759306407e-05
-2.44288106131714e-05
-1.69154475248498e-05
-4.90486843257034e-05
-2.33692917747574e-05
-8.42856682573226e-06
-2.63815352150129e-05
-2.23045549580015e-05
-7.19132103775056e-06
-1.52987825655507e-05
-1.48384009497016e-05
-2.02786529933893e-05
-9.64282901897922e-06
-4.38921394871903e-05
-1.24804989341504e-05
-3.16812940478586e-05
-3.20757673419213e-05
-2.24734310521734e-05
-2.82201115304838e-05
-1.10847187361244e-05
-2.62493213199969e-05
1.54299006198899e-06
-1.48005188067548e-05
-1.43216966848214e-05
-5.01727771133592e-05
-2.14589429716953e-05
-2.88170452785584e-05
-6.64105587062397e-06
-3.89708404816231e-05
-1.89443494368966e-05
-1.71017308287215e-05
-1.77572166153287e-05
-2.22831041984835e-05
1.42609450656093e-07
-3.33545195612285e-05
-1.62171346429049e-05
-1.27727536041571e-05
-1.84390586074245e-05
-3.62664972907587e-06
-2.16167920935517e-05
-3.65947543435594e-06
-2.03433708132924e-05
-1.14399064008046e-05
-1.94324755969897e-05
-2.30480623038021e-05
-1.26671002983529e-05
-3.17262126830697e-05
-3.94249473850257e-05
-3.67702967805639e-06
-6.93699266683689e-06
-2.81307104402197e-05
-2.40786602863457e-05
-1.58711485371367e-05
-2.91515319732413e-05
-1.8037436547046e-05
-3.6894282711101e-05
-1.81566558761011e-05
2.3212085893465e-07
-7.12895575789639e-06
-1.07076915223881e-05
-3.32594618796493e-05
-2.26393101941518e-05
-2.96286899785413e-05
-2.42251534577183e-05
-1.80609046935344e-05
-2.88014566708211e-05
-2.18636452205821e-05
-7.7039158397546e-06
-2.44325457328147e-05
-1.32416350487088e-05
-9.91000516085419e-06
-9.85806114068916e-06
-2.06236253830396e-05
-1.82231160461137e-05
-8.02137017488332e-06
-1.73537707183249e-05
-1.6574065620867e-05
-2.70872807048635e-05
-2.36328575006861e-05
-2.75048520973294e-05
-2.77548838520184e-05
-4.12938426679986e-05
-3.06588863179509e-05
-3.95440286884051e-05
-3.64139154566547e-06
-1.53768066150399e-05
-1.97311515008956e-05
-2.5603877982723e-05
-2.45518369046486e-05
-1.33725730992079e-05
4.66428088396747e-07
-1.95147839737105e-05
-3.30510844737945e-05
-3.71654746657838e-05
-1.10115556894873e-05
-4.35054668664417e-07
-2.8895451188991e-05
-2.92634567167147e-05
-2.23384580750725e-05
-8.03788279729358e-06
-2.02966963059704e-05
-2.72530280323521e-05
-4.78796972529504e-05
-5.58272704146416e-06
-1.07802928494e-05
-1.97725917034579e-05
-2.09534196592316e-05
-1.72914640323659e-05
-1.37855191351316e-05
-1.72556276753268e-05
-6.24339375031729e-06
-1.03994672814178e-05
-3.0305250294607e-05
-4.06130396557844e-06
-7.19196157846259e-06
-1.32342169234721e-05
-6.80860774545678e-06
-3.00065769693121e-05
3.86982467999041e-07
-1.60020475313272e-05
-1.73951391730772e-05
-1.50542785978087e-05
-4.11385671986248e-05
-1.44829634790425e-05
-3.53859617919635e-06
-2.17497327392206e-05
-2.36799280925783e-05
-6.12472322055381e-06
8.77684146526266e-06
-2.9961978861521e-05
-1.3714207157883e-05
-1.82524960457997e-05
-2.44427407159483e-05
-2.79077461668503e-05
-1.30029622530236e-05
-2.6482419143324e-05
-6.84424863679811e-06
-2.7650495178463e-05
-1.64841492440143e-05
-3.56708432497962e-05
-1.59997708008604e-05
2.31366820981783e-06
-4.25888137351708e-05
-3.11168560039263e-05
-1.35183354931186e-05
-2.32833563319568e-05
-1.72870256739972e-06
-2.6403590066233e-05
-1.58057495613395e-05
-1.49217864309315e-05
-2.87315830781242e-06
-2.13890938233428e-05
-4.2870421979089e-05
-1.52552533420522e-05
-3.20523403011221e-05
-2.19586426601496e-05
-2.01676696339358e-05
-1.29759378234041e-05
-8.52490023786359e-06
-3.2934722245749e-06
-5.01223102196149e-05
-3.63957813034759e-06
1.43689346626005e-06
-1.83740181653871e-05
-2.26156879882393e-05
-1.28831573449674e-05
-3.02634229967451e-05
-1.2382154765391e-05
-2.11623364598932e-05
-3.62927159096992e-05
-2.08583996293733e-05
-3.37765414539738e-05
-2.77982131874103e-05
-8.53943230537676e-06
-1.53440591772483e-05
-1.72417394147854e-05
-3.87050891607498e-05
-2.58055150612334e-05
-3.71050526936237e-05
-2.23874155992505e-05
-1.95129135803883e-05
-2.75454261820109e-05
-3.04633385463385e-06
-1.60688364148422e-05
-1.83991410909736e-05
-2.65408654576355e-05
-1.420459175649e-05
-1.54621911128917e-05
-3.01202671769458e-05
-3.58613044631861e-05
-2.22335003782964e-05
-1.07909889006352e-05
-1.34594739701119e-05
-3.06211381264022e-05
-1.76159764025848e-05
-3.07743934348043e-05
-3.31952621168653e-05
-1.90522889589718e-05
-1.86671269089378e-05
-1.22643895917651e-05
-1.82218360909798e-05
-2.6553024336292e-05
-1.79736706275432e-05
-2.46087617123492e-05
-2.83091212720708e-05
-2.49071783842942e-05
-1.65646180745255e-05
-1.48675523498376e-05
-1.27795596167255e-05
-1.13106612347823e-05
-2.23846281667468e-05
-8.79978028624943e-06
-1.27173832078541e-05
-2.95828092402461e-05
-8.2498127065342e-06
-1.95039229923287e-05
-2.64179499730911e-05
-3.21887935421578e-05
-3.24397064084759e-07
-5.94461254655991e-06
-2.35946747563194e-05
-1.09049170317573e-05
-1.28590035430069e-05
-1.9143987137711e-05
-2.6726388755843e-05
-2.59528051183258e-05
-3.58546678162771e-05
-2.35751475884198e-05
-6.87240792107553e-06
-2.63723184350371e-05
-1.32895467235505e-05
-2.51318964476121e-05
3.46186007967081e-06
-1.48736474466464e-05
-5.00774242655111e-05
-1.55657219732921e-05
-3.73160996135989e-05
-1.63329486246815e-05
-1.69980578189463e-05
-1.61819467445413e-05
-7.41725438490833e-06
-9.0592142715321e-06
-2.08779908967337e-05
-6.14021637414549e-06
-1.70493596073302e-05
-6.65601203551001e-06
-1.96492416375591e-05
-1.17240551113455e-05
-2.59523471478368e-05
-8.34844195512809e-06
-2.05128806477897e-05
-7.48960123131667e-06
-1.51186537045931e-05
-2.68318390068805e-05
1.31121593495545e-06
-3.88621569368425e-05
-2.3281446346514e-05
-2.89353231883314e-05
-3.61002819744404e-05
-2.4943989301765e-05
-1.36131208083524e-05
-3.21756212283179e-05
-3.71931077643747e-05
-1.82623198874778e-05
-1.93690837169431e-05
-6.812710485242e-06
-1.95767971434149e-05
-3.40785986908008e-05
6.40961317526952e-06
-9.39768608716872e-06
-7.55261922954686e-06
-3.02791476960105e-05
-3.17166323587096e-05
-2.60922152115038e-05
-1.18987713678667e-05
-6.83633260393565e-06
-2.23689438541503e-05
-3.50527185051412e-05
-2.23808587532671e-05
-9.44057383586091e-06
-9.22872968383535e-06
-6.38948278984548e-06
-1.68458193242815e-05
-9.55865598143402e-06
-1.1955970261156e-05
-2.00430920247963e-05
-1.80052454922379e-07
-6.63036709554607e-06
-3.20914093273708e-05
-1.07315391619093e-05
-1.48166923013077e-05
-2.47442114926612e-06
7.85729476380248e-09
-2.8847790052411e-05
-2.42576157211038e-05
-1.01067698605306e-05
-3.08649644936158e-06
-2.68854971476718e-05
-3.64784883237957e-05
-2.91402318760849e-06
-1.96299642403766e-05
9.12881494933488e-06
-3.60419050916224e-05
-1.60644433380785e-05
-8.03934591097022e-06
-3.75501540736054e-06
-1.06970321831926e-05
-2.35084429529913e-05
-2.13892420258519e-05
-2.05474074008267e-05
-1.09426646049606e-05
-1.50224867881348e-05
-1.49451733502987e-06
-2.49868675111213e-05
9.7982304247491e-06
-2.27604194463908e-05
-9.78779165834775e-06
-9.38220052825345e-06
-3.62820767674884e-05
-4.0375616049844e-07
-5.58108595017895e-06
-1.64772026519803e-05
-3.14900289222873e-05
-4.51411843911273e-06
-1.9830687587326e-05
3.86646278038009e-06
-2.63671639407017e-05
-1.73969333201282e-05
-2.57732309789247e-05
-2.06065883640788e-05
-2.77798132899031e-05
-2.00610812438846e-05
-3.70012417965979e-06
-1.81737593243513e-05
-7.99957871580127e-06
-4.20333761317446e-06
-3.1924801903852e-05
-2.52233818682777e-05
8.30406435084753e-06
-1.12005747868202e-05
-2.98169139119516e-05
-3.82417829079014e-06
-2.58141404094834e-05
-2.83628627773761e-05
-1.59684141934756e-05
-1.69332797474981e-05
-2.21190966543739e-05
-1.44104817291159e-05
-2.37730341563745e-05
-1.37334880447998e-05
-1.04032512728677e-05
-2.52709981270125e-05
-1.9189425668235e-05
-1.22665033132949e-05
-4.44557075378499e-05
2.91731998836342e-06
-2.23845968294428e-05
-5.36073304528628e-06
-2.87762318495837e-05
-3.76460991925656e-06
-1.9591749995006e-05
-3.25499466973936e-06
-1.83724968897334e-05
-1.23165024854476e-05
-7.95966754154858e-06
-3.0677211131877e-05
-2.94772735120479e-06
-2.24776069106135e-05
-4.64729057728009e-06
-1.51101540583716e-05
2.20114798019607e-06
-9.75534233966138e-06
-1.75507520546153e-05
-1.69282521797167e-05
5.04101549087312e-06
-2.24744440432275e-05
-1.35537839951348e-05
-3.87303898672286e-05
-1.86373993328426e-05
-1.32118179155368e-05
-2.43254157923805e-05
-2.34911672398498e-05
-3.74044901202506e-05
-9.87755798325384e-06
-1.30924575199872e-05
-2.1013241551943e-05
-1.71749181742903e-05
-1.6923394325018e-05
-2.20925062236106e-05
-1.7357204526874e-05
-1.56123529658535e-05
-1.52781284436578e-05
-3.30230024955451e-05
-1.17957343953536e-05
-9.24666996697484e-06
-2.93476808169937e-05
-2.1550477816022e-06
-1.85896173689804e-05
-3.34090807543416e-05
-1.737143993548e-05
-1.95503169842832e-05
-2.48093029656427e-05
-2.77348125558055e-05
-2.94021558023057e-06
-2.01767496995239e-05
-1.36093396384064e-05
-7.44947302157081e-06
-2.9352371410116e-05
-1.42069142460807e-05
-2.60755084729109e-05
-1.66372599212793e-05
-1.35037137267915e-05
-4.02963436645562e-06
-5.59906119528918e-07
-1.78719280280784e-05
-1.21455291282916e-05
-1.90730605593713e-05
-1.22448250989908e-05
-1.33900637990224e-05
-1.26587560234925e-05
-2.48403733232176e-06
-1.89402626406889e-05
-1.67743711169779e-05
-3.1924207871302e-05
-1.88427017042396e-05
-3.5695353024456e-05
5.27802422791837e-06
-2.92512108145745e-05
-1.49015825864003e-05
-2.92888272275393e-05
-6.65023624761909e-06
-3.05653663820555e-05
-1.59742545210396e-05
-1.5934252775224e-05
-1.53217737592952e-05
-1.85488237104288e-05
-2.70967515996066e-05
-1.90722120669033e-05
-2.10801942102744e-05
-3.46859668460626e-05
-1.36494421056315e-05
-1.00410370172362e-05
-2.97826761206495e-05
-1.88403228811832e-05
-1.02078746126352e-05
-2.27502566727075e-05
-1.53915707940755e-05
-1.2268998948663e-06
-2.45478337313321e-05
-2.67406354413209e-05
-1.90250204468956e-05
-2.70521928202649e-05
-1.19880029650346e-05
-8.24529717508021e-06
-3.3962925906796e-05
-1.37149365922654e-05
-2.31610090804111e-05
-2.41316829081093e-05
-2.32278360691595e-05
-2.27271679224952e-05
-3.31570764210254e-05
-1.0602537118885e-05
-3.66430150613596e-05
-4.44613642607604e-06
-2.30005842669881e-05
-1.20671605097237e-05
-2.09532600309284e-05
-1.41702664700563e-05
-7.5105546249568e-07
-2.76157429978006e-05
-2.46558700604769e-05
-2.23338591653951e-05
-2.72298135065153e-05
-1.78944008251038e-05
4.78535998863596e-06
-1.15648353805855e-05
-2.6057830210215e-05
-5.95777250871034e-06
-4.77604051360053e-06
-2.25684140248479e-05
-1.38405082914923e-05
-2.00403894836424e-06
-2.46557435465369e-05
-1.07998516653394e-05
-1.98086120350905e-05
1.3745662680518e-06
-2.34968643261954e-05
-1.00620629460762e-05
-7.56358044649565e-06
2.41097823438774e-06
-3.84806472727972e-06
-2.27578887761147e-06
-2.46367852242069e-05
-2.95935823117771e-05
-3.39616178717371e-06
-2.26938314552157e-05
-2.18708566075069e-05
-2.17409734475878e-05
-1.34201196284653e-05
-3.2054654862505e-06
-1.57066560767187e-05
-2.02604274200277e-05
-6.0491173635906e-06
-3.00972851993094e-05
-9.40913388701185e-06
-9.41059121075433e-06
-1.0841023195451e-05
-8.87200191830327e-06
-8.57449862965767e-06
-1.03961993567905e-05
-2.53573319486139e-05
-9.14916739156358e-06
-1.63161106981459e-05
-3.26763990519209e-05
-2.27565091229223e-05
-3.0099173043679e-05
3.3719111267702e-06
-1.62678838349276e-05
-2.43432410315585e-05
-3.91898452412085e-06
-4.68888686847131e-06
-1.58999996489659e-05
-1.9574368713721e-05
-2.30691457431657e-05
-6.30607642795042e-06
-3.25647606332208e-05
-1.9443558450618e-05
-8.36099010639405e-06
-1.52767755788379e-05
-2.83637829509071e-05
-1.24853450292883e-05
-2.67027897136692e-05
8.33377687234312e-07
-1.36950828184195e-05
-3.32128076447815e-05
-5.88058320666455e-06
-1.96699147567543e-06
-2.3396567409683e-05
-1.90594574556985e-05
-2.79757492712993e-05
1.05980681310935e-05
-3.84601256063949e-05
-2.53038927853864e-05
-2.62140571806353e-05
-9.08771269370102e-06
-2.601936661216e-05
-1.52954764562411e-05
-9.68566918851581e-06
-1.07900897083104e-05
-2.03737563419163e-05
-3.05465530797109e-06
-3.47804373513492e-05
-2.95879334725304e-05
-1.66301703312748e-05
-1.82658674809519e-05
-2.0254798386634e-05
-4.21594320394743e-06
-2.9134059778878e-05
-4.23605673839991e-05
-3.15605829685965e-05
-9.63370798075271e-06
2.24522284603248e-07
-2.55481666580618e-05
-1.31687280105186e-05
-9.5131171485021e-06
-2.52673360383691e-05
-6.78202216897702e-06
-3.3871361607186e-05
-2.57783355185168e-05
