# Supplementary material for: Research on computational propagation and identification of mine microseismic signals based on deep learning
Source: PLoS One. 2025 Oct 22;20(10):e0334641. doi: 10.1371/journal.pone.0334641 (PMC12543183; doi:10.1371/journal.pone.0334641)
Supplement: S3 Data — (ZIP) [file pone.0334641.s003.zip › 000100500002861.xlsx_0.txt_24.txt.txt]

-1.42267664648457e-05
-2.63919837605999e-05
-1.44615074967509e-05
-4.04767178793813e-05
-1.95894564608134e-05
-2.68806646491829e-05
-2.25175304407704e-05
-2.14826462869889e-05
-1.35719021464064e-05
-3.24567470744387e-05
-4.54148168616715e-06
-9.90310529594774e-06
-1.95751894431701e-05
-8.71456121860022e-06
-2.0876759291114e-05
-3.45269205079952e-05
-6.86908775131191e-06
-1.10117164922994e-05
-1.45366173802734e-06
-5.63971591525648e-05
-3.50264788771699e-05
-8.07167796431878e-06
-1.67590033527734e-05
-1.97268800422862e-05
-1.58417852547774e-05
-2.56503156206255e-05
6.50870719382133e-06
1.85146064145425e-05
5.2269256262953e-06
-4.17968871564681e-06
-1.60127626042817e-05
-5.7875846301914e-06
-1.38533981333693e-05
-9.7805574626648e-06
-2.63471492444936e-05
-2.02120184996049e-05
-2.54711281877127e-05
-1.08745229364265e-05
-1.182248808172e-05
-1.83100215811522e-05
-2.53032517455453e-05
-2.16356826162508e-05
-1.31566542291373e-05
-1.13621693643644e-05
-2.1591779015157e-05
-1.86985543441491e-05
-2.03161280478857e-05
-1.46305641592948e-05
-2.78594811531439e-05
-2.15175055567723e-05
-1.80076905098315e-05
-2.95094880557249e-05
4.38242840128023e-06
-1.2827914998978e-05
-1.62769383688011e-05
-2.56442623506201e-05
-1.18821424324547e-05
-2.54208546452872e-05
-3.05513733264068e-05
-3.2618624771058e-05
-3.800870137648e-05
-1.86039528308337e-05
-3.02164194567677e-05
-1.35643110265255e-05
-1.52677643945614e-05
-3.57511846137288e-05
-2.65548113854176e-05
-3.66238420498455e-05
-2.26570269996884e-05
-1.99612378888434e-06
-1.86570438780845e-05
-1.76175789505978e-05
-1.77525543987743e-05
-2.56132490042165e-05
-1.53305915335432e-05
-1.43170889700163e-05
-1.39109779726316e-05
-1.2581544873741e-05
-1.23483736218942e-05
-3.90260979354989e-06
-3.27589740350711e-05
-2.03370065181225e-05
1.10710049599716e-05
-1.87825800692414e-05
-4.0551628373078e-06
-3.54855484562009e-06
1.968719889514e-06
-2.32608848118093e-05
-7.46309913377444e-06
-1.88375428467988e-05
-9.67220007004011e-06
3.5025008995377e-06
-2.46600805635298e-05
-7.98422131029678e-06
-1.54548222838028e-05
-1.0079781036039e-06
-3.33374736555115e-05
-3.13632134628106e-05
-1.87911543468222e-05
-3.52377458725095e-05
-3.04885265750031e-05
-2.32526246999202e-05
-1.46904259062141e-05
8.89027891268981e-06
-2.07339432057112e-06
-2.52827776217249e-05
-2.20024510616018e-05
-2.93762193735411e-05
-2.36648201294375e-05
-2.41317990352646e-05
-1.75590155793999e-05
-1.47143824992557e-05
1.64910578773895e-06
-2.27831538720821e-05
-3.21201635371145e-05
-2.70346773714468e-05
-1.86939760422553e-05
-1.07592369995636e-05
-1.03476601017693e-05
-3.67899143824164e-05
-2.11202226715502e-05
-9.23548405360271e-06
-2.49222841094583e-05
-1.54709412012373e-05
-1.51208817610772e-05
-7.07523712681417e-06
-3.04834429031574e-05
-3.09534520398832e-05
-2.18690028187392e-05
-2.45555563963941e-05
-2.82838649657041e-05
-2.6201592721578e-05
-8.51927111084092e-06
-3.05024901181773e-05
-3.26088485323655e-05
-4.05692248323716e-05
-2.83891081891599e-05
-1.08241875549524e-05
-1.98937843501126e-05
-2.19120167122215e-05
-2.17076747769389e-05
-1.83275902681895e-05
-1.9957081183825e-05
-3.14336133998007e-05
-2.58103966317162e-05
-3.67306331306392e-05
-4.04657451782665e-05
-1.59053237661557e-05
-1.20531136902893e-05
-1.63306793678778e-05
-9.33086684497418e-06
-1.26416621714289e-05
-2.10536904700864e-05
-2.90795448247398e-05
-2.06501867683266e-05
-2.53332106490814e-05
-1.25394079339112e-05
-2.66111398286562e-05
-7.05976124952937e-06
-2.45006834186331e-05
-5.24333514743172e-06
-1.53311623225311e-05
-3.65086433211467e-05
-3.23172024755423e-05
-1.09859133402199e-05
-1.7257782928264e-05
-2.35510289866237e-05
-4.78958953983109e-05
-3.6940839018835e-05
-3.73272375282306e-05
-2.0972637962485e-05
-2.03692428977062e-06
-2.14539435328839e-05
-3.05453841817497e-05
-1.03341382606559e-05
-2.25321828606757e-05
-1.74502368812696e-05
-2.80645489868661e-05
-1.77757091645564e-05
-8.99378717332645e-06
-3.86854030670294e-05
-2.4241734416417e-05
-2.11873451509224e-05
-1.84511501807256e-05
-2.52190749525858e-05
-1.89042107892071e-05
-3.12651892965068e-05
-2.3318186963605e-05
-1.64835773284677e-05
-6.64180843273891e-06
-8.58303767349164e-06
1.02830600512976e-06
-2.00313815471317e-05
-2.36158724169382e-05
-5.4302720549793e-06
-2.55099413545191e-05
-1.54815136058036e-05
-1.35089248705735e-05
-1.80498688443998e-05
-3.49583930908436e-05
-1.14263651686619e-05
-3.0456883482023e-05
-2.8239194379358e-05
-2.25790941119268e-05
-3.64831048676501e-05
-1.12951461240782e-05
-1.15672163883365e-05
-1.09858979331154e-05
-1.1635920126396e-05
-1.19424196701622e-05
-3.29505389548104e-05
-2.84469693515561e-05
-1.93831658501925e-05
-1.2085541854105e-05
-2.19051548753452e-05
-3.79023733590609e-06
-2.3057876275489e-05
-1.94580229100317e-05
-3.42446888833559e-05
-1.81674694431521e-05
-1.18872143339862e-05
-1.36009715464641e-05
-1.84642808206713e-05
-1.36353247155445e-05
-1.9887793869568e-06
-1.47524087824057e-06
-1.26637635518138e-05
-1.06493449594577e-05
-2.49771428046073e-05
-6.12849006660201e-06
-1.64226725841575e-05
-5.76278066668024e-06
2.30997877770219e-06
-2.72852883501652e-05
-2.40644585158381e-05
-2.20605816796878e-05
-8.11603503017598e-06
-2.10865232200892e-05
-2.36635567447096e-05
-7.47719556391225e-06
6.77465249979256e-06
-4.002838994195e-06
-3.35762245482644e-06
-1.17212466894505e-05
-9.44033599936302e-06
-4.46139824674853e-05
-1.9522132243277e-05
1.02219787294439e-05
-2.04220785381138e-05
3.49780463092166e-06
-1.88319250019592e-05
-2.27154125352452e-05
-2.85802355928129e-06
-1.95006571354973e-05
-2.27261928059731e-05
-1.64942440440051e-05
-2.4638146773222e-05
-2.62160837286071e-05
-2.70726578409838e-05
-1.68592458808306e-05
-4.74115079036397e-05
-4.85165156401564e-06
-3.30561920545732e-05
-1.20614244807472e-05
-1.34032032688134e-06
-2.80247159075255e-05
-3.63698308898646e-05
-1.87557734996971e-06
-2.2861415721663e-05
-1.20785621579527e-05
-7.3028399466546e-06
-1.83316995585394e-05
-1.67353855937638e-05
-1.24814440882614e-05
-4.9763586175644e-06
-5.0172744390901e-05
-1.70807877807109e-05
-1.48370472989847e-05
-2.35442498714616e-05
-8.95640222563172e-06
-2.82886628912343e-05
-6.06832223335775e-06
-2.54945536506337e-05
-4.28807612136447e-06
-2.04991842223052e-05
-3.26134429887289e-05
2.77165378942467e-06
2.93596504563536e-06
-2.13094840957232e-05
-2.13507000028506e-05
-1.68629369820662e-05
-5.45762807893124e-06
-8.0456263991128e-06
-4.71001608282871e-05
-2.27990327712909e-05
-5.27328037799329e-06
-2.97121935216789e-05
-1.46763540344622e-05
-2.32445852175546e-05
-1.53793400373513e-05
-1.47441110725825e-05
-2.78291954968769e-06
-1.06510576884266e-05
-2.73757932860389e-05
-3.36537988510427e-05
-1.47452881789536e-05
-2.02719265721534e-05
-2.34745320723066e-05
-8.72438962999132e-06
-2.82075188450984e-05
-3.15610925661816e-05
-2.95889973712683e-06
-3.82143061860504e-06
-2.80316145846417e-05
-5.94189253962962e-06
-1.06836182826932e-05
6.80039761339099e-07
-2.80134053310963e-07
-2.70554891905519e-05
-8.75853749788126e-06
-7.00657796214399e-06
-5.28144677099018e-07
-1.83301108356976e-05
-1.56112732427494e-05
-8.47398265414786e-06
-2.15930551850633e-05
-1.77520247714913e-05
-8.95993144816179e-06
-2.31795013909435e-05
-2.96872884459105e-05
-2.05874353328076e-05
-2.41988108767905e-05
-2.5212836491323e-05
-1.13745679194511e-05
-1.14229576794733e-05
-1.21878117883567e-05
-2.0234959067843e-05
-1.20636649243761e-05
-6.7106403507464e-06
-2.14818676265134e-05
-1.56841713721312e-05
-9.9603659722767e-06
-3.01457117595055e-05
-1.37682376510781e-05
-3.59146513060904e-05
-3.02801177087432e-05
-2.91387129465405e-05
-1.44546859011298e-05
-1.04211004883061e-05
-3.76484985286036e-05
-2.32977816788536e-05
-2.21584196560057e-05
-1.35643557761992e-05
-3.02635471651216e-05
-2.9852035050835e-05
-2.07943208050236e-05
-3.82283598574343e-05
-6.28483988132808e-06
-2.85154790843572e-05
-2.1881353937596e-05
-2.15223221286227e-05
-1.90155260759361e-05
-8.1668172786245e-06
-8.74084039041285e-06
-2.43072307249416e-05
-2.81634246792023e-05
-2.65349740381413e-05
-2.36163864875253e-05
-2.38461068199874e-05
-2.69177013023013e-05
-4.50299830980264e-05
-9.78062245110255e-06
-2.07543540474726e-05
-1.24594321274576e-05
-2.44759276003604e-05
-1.9181571497322e-05
-1.48353349589804e-05
-3.0932519844295e-05
-5.50841147613903e-06
-1.55345508022615e-05
-1.45598899974898e-05
-2.38277145524768e-05
-1.69423905738902e-05
-7.3758054229671e-06
-2.00449790225476e-05
-2.88986141773999e-05
-4.49955423352614e-05
-1.93265398244516e-05
-4.05960221680497e-05
-2.96818389212723e-05
-2.17345616947697e-05
-2.37429697205122e-05
-3.44113384089404e-05
-4.31021692643132e-05
-3.00302782526023e-05
-1.14379937524527e-05
-1.04668922999416e-05
-1.80002843028027e-05
-1.15568484997892e-05
-3.4385012930479e-05
-2.94548383190262e-05
-3.24511739099197e-05
-3.87192214327828e-05
-2.27491612728528e-05
-2.97997441259017e-05
-1.50408389390968e-05
-3.74234648158014e-05
-9.04748282880409e-06
-2.00878082544863e-05
-1.92812274122877e-05
-4.42332069442246e-05
-1.6385725884947e-05
-2.20325373832535e-05
-3.55975440327301e-05
-1.7437236646817e-05
-5.93503867083395e-06
-1.00922319830217e-05
-2.30753284743289e-05
-9.41991759301687e-06
-1.82942061334278e-05
-2.81224079293489e-05
-8.98059860899344e-06
-2.97734761932087e-05
-3.9144147580599e-05
-2.25506269720032e-05
-1.23659012597094e-05
-1.66648752834317e-05
-1.67568175744385e-05
-5.15239430917332e-06
-2.14508140739299e-05
-2.14614108947754e-06
-4.50821062927868e-06
-1.46465553909119e-05
-1.27820391766724e-05
-2.489976905669e-05
2.85824155414327e-06
-1.77051822065376e-05
-2.39518152466735e-05
-2.34376825263961e-05
-3.22934154036215e-05
-3.14698708651261e-05
-1.63352339039086e-05
-2.03045060782368e-05
-2.32832367034394e-05
-2.61063309359991e-05
-1.98572845803985e-05
-1.18410823456275e-05
-1.53449619654024e-05
-1.71460124028885e-05
-8.42369870166223e-07
-2.92758256725912e-05
-7.1634684045945e-06
-1.59379537439311e-05
-2.83551234185396e-05
-9.43766672676989e-06
-2.681409145537e-05
-2.41871011700217e-05
-2.46265933621414e-06
-2.16582663701159e-05
-3.63778293485172e-05
-2.1879373930931e-05
-6.24115770468161e-06
-2.0723801903484e-05
-4.0964274497225e-06
-9.00887848929521e-06
-1.01473738584865e-05
-1.9312537237214e-05
-2.15872961287695e-05
-2.50710243536138e-05
-5.60439592413804e-06
-8.49185218681465e-06
-2.12051247939046e-05
-1.72352982293699e-05
-9.27030972969016e-06
-2.7454331048865e-05
-3.54212741536278e-05
-1.74553773291469e-05
-2.22663925651815e-05
-3.13899826610345e-05
-2.08108061156824e-05
-1.54176750496745e-05
-4.70474649926296e-06
-3.48036895183777e-05
-1.11856589780401e-05
-1.1637554690522e-05
-2.8185333710411e-05
-2.7298283065862e-05
-4.79449849121065e-07
-2.00478627679073e-05
-4.78100392287697e-06
-3.14242683393342e-05
-2.49125007247636e-05
-1.37988649534286e-05
-2.36599965145092e-05
-1.74037618487591e-05
-2.84015067408735e-05
-2.92001255519835e-05
-3.32079143534695e-05
-2.29533129674744e-05
-2.70377759575202e-05
-6.94670254084779e-06
-1.3200630999917e-05
-2.1336558352016e-05
-1.57807473435014e-05
-3.99234849612812e-05
-1.51109391998182e-05
-8.53387534278276e-06
-3.20334513800035e-05
-1.97767362228748e-05
-4.40246730262607e-05
-1.18947351373774e-05
-1.69518412526838e-05
-2.46314341184669e-05
-2.33046905295867e-05
-2.25306386909846e-05
-7.60837014209989e-06
-2.4859690034418e-05
-7.71119742438353e-06
-2.01452867769123e-05
-2.03392572239224e-05
-2.84020701418435e-05
-3.00582504649625e-05
-2.26679494735709e-05
-4.75826337401485e-06
-3.34983980803989e-05
-9.9145350537748e-06
-1.55426250248783e-05
-1.17830840009526e-05
-3.59273401002517e-05
-2.82995610241332e-05
-2.06354686856292e-05
-2.37837100597564e-05
-2.11280599616905e-05
-2.00215054054442e-05
-1.44130872304064e-05
-2.36644318245695e-05
-1.98605664325744e-05
-9.61340929271723e-06
-2.08257032533583e-05
-1.01194127094011e-05
-1.95979598797978e-05
-3.91976445463566e-05
-1.18891566664104e-05
-2.35543337714531e-05
-1.37618054675138e-05
-2.8333739573648e-05
-1.8720288906884e-05
-2.18427301642069e-05
-2.35124970104154e-05
2.94376733834639e-06
-3.1366287643366e-05
-3.86473523466254e-05
-8.2488400083225e-06
-1.44947808919533e-06
-1.00507432404937e-05
-2.73007984456139e-05
-1.80445227463185e-05
-5.90441996972654e-06
-2.9928371665692e-05
-2.81736640040631e-05
-2.25725515236809e-05
-2.36115780707031e-05
-8.25676374615677e-06
-6.50611307821948e-06
-2.52039681574541e-05
2.48922603269466e-07
-3.4717764721e-05
-2.16867416950855e-05
-2.15994722251308e-05
-2.6429305588503e-05
-1.03808672719504e-05
-2.92167030750445e-06
-1.73006374686035e-05
-3.64394822246737e-05
-1.7098587464588e-05
-2.87432380655078e-05
-2.77156719924143e-05
1.56970295292604e-05
-1.96695465328014e-05
-1.9377897043119e-05
-1.4149546168883e-05
-8.32219351025572e-06
-4.32756777946207e-05
-1.78771663685465e-05
2.22539001533343e-06
-1.32747017292351e-05
-2.31086900615966e-05
-1.24272446192827e-05
-1.81151154299467e-05
4.93077052388006e-06
-2.29956728846634e-05
-3.07465266304711e-05
-2.40175090091985e-05
-3.24717773701407e-05
-2.03385758283792e-05
-3.82913463729855e-05
-1.37258253252079e-05
-2.29769081221219e-05
-2.6970347061465e-05
-2.75950176459372e-05
4.73559069236778e-06
-5.43402777593711e-06
-1.64189889404322e-05
-1.57721845317793e-05
-1.8961893423632e-05
-2.03319320870195e-05
5.60780319483567e-07
1.64882322476031e-05
-2.85048851749295e-05
-6.31769031291501e-06
-1.39423079664233e-05
-7.9176108972507e-06
-1.37390939232478e-05
-3.44191308360875e-07
-3.071688512012e-05
-4.44504938216608e-05
-2.45936827212902e-05
-3.54315627115336e-05
-9.46171878035776e-06
3.06587191636375e-06
-2.76878255706746e-05
-4.36715226620785e-06
4.82470192887172e-07
-1.46460426031251e-05
2.50436216911086e-06
-2.38259009579218e-05
-3.11332195298341e-05
-1.62248796031144e-05
-2.6258667809706e-05
-1.64495381170059e-05
-2.228831556846e-05
-1.69846382532586e-05
-1.78817110911959e-05
-8.69680757951792e-06
-1.96005597970087e-05
-1.93190076599193e-05
-2.4372407350549e-05
-2.07560406025054e-05
-1.20666973904325e-05
-3.24662396355585e-05
-2.32546053093503e-05
-3.11643676603915e-05
-1.61699170255928e-05
-3.95473866525529e-06
-1.01038652169008e-05
-1.30263563173765e-05
3.73431295941814e-06
-1.64005892591261e-05
-1.24682902595591e-05
-1.96441237695432e-05
-1.85785335407955e-05
-3.07626114569523e-05
-2.29349886033778e-05
-1.91056524790296e-05
-3.67225999025143e-05
-1.40732347288096e-05
-6.83648929167096e-06
-2.50353458156767e-05
-2.02645076951627e-05
-9.98222984228937e-06
-1.87511612204412e-05
-4.46837589559877e-06
-1.37471491084612e-05
-2.93278178339371e-05
-9.29496315692333e-06
-1.07915743444238e-05
-1.32912229589419e-05
-2.25185925578426e-05
-1.06919664458082e-05
-2.4316911691858e-05
-1.88492458738746e-05
-2.74080013610155e-05
-3.34297847526777e-06
-2.25751978629689e-05
-2.16534570038954e-05
-1.90561820428964e-05
-1.65550237596644e-05
-2.45277814660784e-05
-5.14647315344014e-06
-2.25265020220618e-05
-2.53437925281838e-05
-3.59192375408946e-05
-1.51842922327907e-05
-2.07653802918668e-05
-1.70121252887869e-05
-3.57980412482099e-05
-2.66645803452971e-05
-5.90857627296796e-06
-3.0284654180158e-05
-1.96754587037636e-05
2.08303853158754e-06
-1.99649711848717e-05
-3.34009576277663e-05
-1.576787365851e-05
-2.84951081622424e-05
-2.11164452504015e-05
-2.75994427934808e-06
-1.29131397129837e-05
-1.49225451658172e-05
-2.32066288501905e-06
-9.02522512024914e-06
-1.96683728423584e-05
-3.22576401658244e-05
-1.20445772663608e-05
-2.56979153498869e-05
-2.36136956944822e-05
-3.02742036373647e-05
-2.02671231393315e-05
-1.54358316056066e-05
-4.63542244743455e-06
-8.52587249701973e-06
-3.13438327551613e-05
-1.02117720832682e-05
-8.28516299776321e-06
-3.64696651116412e-05
-1.30156845710951e-05
2.70003636543683e-06
-3.28207893045643e-05
-1.60153338261811e-05
-2.97887037823179e-05
4.00405947723901e-06
-2.26733108658823e-05
-2.4092591074248e-05
-2.64030832886608e-05
-3.76996670659472e-05
-1.32244252206504e-05
4.59390672244821e-06
-8.01464960516862e-06
-2.43425630837567e-05
-1.69604192196813e-05
-3.07951218458641e-05
-2.76017933257285e-05
-3.15873961597729e-05
-3.52743093442082e-05
-3.84026573145566e-05
-1.46070630515943e-05
-2.68970235517031e-05
-1.70757004595078e-05
-1.96095410920008e-05
-1.22131688339404e-05
-1.84148200212396e-05
-2.86839246291034e-05
-2.1537162695476e-05
-2.06462955571552e-05
-9.91221130138784e-06
-2.37506749302925e-05
-2.63141810091555e-05
-5.63547617928602e-06
-4.89787828582405e-05
-1.0547142119211e-05
-1.55940452070169e-06
-2.58980259309952e-05
-1.37021593664626e-05
-1.68894669590204e-05
2.32587474036061e-06
-1.59407607753007e-05
-6.09817225174435e-06
-3.88568439988869e-05
-4.51739111460529e-06
9.34766301893772e-06
-1.01792741921356e-05
-1.68320028114381e-05
-1.9720502159661e-05
-2.00519890907047e-05
-1.50581585579341e-05
-1.50827388011788e-05
-1.44292356585522e-05
-3.05515632211385e-05
-1.49848186661198e-05
-8.62763909134156e-06
-3.36810153476725e-05
-3.10592551598544e-05
-6.35320253043608e-06
-2.25793097001793e-05
-7.84720823944249e-06
-1.67100340341987e-05
-1.34434654866619e-05
-1.1444232157692e-05
-1.85848529508427e-05
-2.4462169516763e-05
-3.41943144446355e-05
-1.72582655049126e-05
-4.53174427923646e-06
-1.42233262071644e-05
-2.17481556634305e-05
-1.48737555135451e-05
-9.0789234211243e-06
-2.50118103283107e-05
-2.42443384616972e-05
-2.28120525479092e-05
5.99095426021362e-06
-1.93431548753102e-05
-2.38461429158706e-05
-3.93532898283585e-06
-3.05034323184984e-05
-1.62181860535903e-05
-7.47873080438319e-06
8.55392232385529e-07
-2.28457902940472e-05
-1.76868381873619e-05
-1.61893739750314e-05
5.16048137204207e-07
-2.75853216443878e-05
-7.06234034476809e-06
-2.2322208048576e-05
-1.8009425931548e-05
-2.66142809473049e-06
-2.50933589542182e-05
-6.95124450384262e-07
-1.87368339009454e-05
-1.23266434458849e-06
-3.18191857725207e-05
9.44077145956452e-07
-2.07040258597052e-05
-2.40014069094697e-05
-2.27097537979804e-05
-2.28516000407831e-06
-2.29183376997938e-06
-2.24201188672493e-05
-1.54088648357195e-05
-1.55309549319628e-05
-6.70560747385871e-06
-9.42979743378094e-06
-5.4773101573012e-07
-2.35575164967517e-05
-1.77836790484498e-06
-1.23326873825246e-05
-1.94991850423831e-05
-1.63915723531032e-05
-1.05514692093111e-05
-2.33381071281381e-05
-2.66305584275719e-05
-1.75798977424488e-06
-1.8597622295024e-05
-1.59630992101277e-05
4.6290078985277e-07
-1.23418254991564e-05
-2.07439100385445e-05
-1.93222986954977e-05
-1.54282111603362e-05
-1.37417097660165e-05
-3.32088550763072e-05
-1.45285653043034e-05
-4.19041847617348e-05
-2.73523113446083e-05
-1.29345594577458e-05
-9.94067209307689e-06
-2.23112556939224e-05
7.73983226382009e-06
-1.24014672638382e-05
-1.52461267241609e-05
5.45235042206537e-06
-5.34569453244152e-06
-3.34591171607378e-05
-1.53053152674311e-05
-1.35691360182518e-05
-2.04274208033399e-05
-1.34139460223153e-05
-1.86634015129639e-05
-7.74002583204514e-06
-3.92730721252244e-05
-2.58709015989846e-05
-1.85923593301602e-05
-2.14928658204892e-05
-1.03225201919486e-05
-3.62778563936163e-05
-1.79469573352068e-05
-2.62180673814984e-05
-9.75298631418243e-06
-1.19662609494773e-05
-2.35872937626533e-05
-1.99262245483692e-05
-3.8743214865696e-05
-4.91965788493767e-05
-7.71507607889112e-06
-5.4347553443814e-06
-3.18433460738667e-05
-5.2362060531175e-05
-1.0897486415221e-05
-2.19984978512216e-06
-8.08858443603761e-06
-2.37939791315085e-05
-5.14525333393499e-06
1.88221952574118e-06
-2.37504567582805e-05
-2.36786383336817e-05
-1.80503910359967e-06
-1.47754785508144e-05
-2.15643582840295e-05
-7.42259869451791e-06
-3.66000702947284e-06
-1.84601247317896e-05
-7.70669067712114e-06
-3.56870699096103e-07
-2.87910974784013e-05
-2.31784735704751e-06
-2.6312836019501e-05
-6.49584956249742e-06
-2.0587227834707e-05
-1.50441930688456e-06
-8.95490612257399e-06
-2.05793900298155e-05
-2.92901940738875e-05
-1.12909240352429e-05
8.5556376814465e-07
-2.06297049100119e-05
-4.05157086876728e-06
-3.14465386724226e-05
-3.14282102795843e-05
1.16668773009972e-05
2.70624197892316e-06
-3.94814122369331e-05
-6.03727590503116e-06
-2.49858868899391e-05
-1.4498379106345e-05
3.17824482834116e-06
-3.35975649498744e-05
-8.49028897464714e-06
-1.36993078735701e-05
-2.00268503236141e-05
-1.2403504385471e-05
-6.11355406673931e-06
-2.29232941957137e-05
-3.97084208712682e-05
-3.75370349537582e-05
-1.3125719099859e-05
-2.25086298226048e-05
-1.43463361142613e-05
-2.58825934099248e-05
-2.0637626078721e-05
-1.46185811950717e-05
-2.62486850890319e-05
-2.21578942344777e-05
-2.25077276011629e-05
-3.11197565272197e-05
-2.21449017629428e-05
-1.99766672869538e-05
-2.5139249676753e-05
-7.56435484510315e-06
-2.58353654499353e-05
-1.65476196884622e-05
-1.37219570484017e-05
-1.24895942887969e-05
-2.96487856356874e-05
-2.59458937361261e-05
-2.37144204202237e-05
-1.42403830629582e-05
-2.61594413805644e-05
-2.12508270903149e-05
-1.07147772033736e-05
-1.25555260358548e-05
-1.19961846567401e-05
-1.73558174077406e-05
-2.81144684159682e-05
-2.4048515465724e-05
-1.4221125274317e-05
-2.96206762922059e-05
-1.24330402371147e-05
-2.54834058311028e-05
-1.86301077224281e-05
-2.17194271882245e-05
-1.95836294861711e-05
-1.2529434343443e-05
-4.01840740005721e-05
-5.61785473147206e-06
-1.16717527328922e-05
-3.00830536878675e-05
-2.3082332781514e-05
-1.03991045135366e-05
-2.05993745852458e-05
-2.7311298792998e-05
-7.69080318269943e-06
-1.88235359752541e-05
-1.50374854529464e-05
-8.72655077100791e-06
4.94611642214733e-06
-1.71845354265882e-05
-6.56339537057849e-06
-2.74426768505221e-05
-2.13018711575954e-05
-2.38289110519821e-05
-2.66949594887762e-05
-2.46742053365322e-05
-2.68093080169912e-05
1.19241059241197e-07
-1.68935051802751e-05
-1.86899539706605e-06
-1.19506372873731e-05
-1.33086972701344e-05
-2.67330146889851e-05
-5.74985718876773e-06
-1.69374597990198e-05
-2.61610025092813e-05
-4.47229084739215e-06
-1.48990069922729e-05
-2.35144827702462e-05
-3.3673743733091e-05
-1.77759728428515e-05
-3.18193094912099e-05
-1.50931084602659e-05
-1.01715976905047e-05
-9.27795396422263e-06
-1.376289634241e-05
-4.3711468022796e-05
-3.15186887552726e-05
-5.15339684916769e-06
-3.18275800237378e-05
-3.139451213732e-05
-2.40388351310723e-05
-1.6091018975457e-05
-1.03093637865543e-05
-1.37630833445396e-05
-1.89667121391105e-05
-6.40132223533417e-06
-5.99363327360003e-06
-2.75151458696941e-05
-1.66903985833744e-05
-2.63697973692585e-05
-6.92071406495015e-06
-2.01910718144163e-05
-2.07679310185259e-05
-1.58322929708828e-05
-3.34348619756029e-05
-2.83313190049772e-05
3.71107823053492e-07
-2.15453443239491e-05
-2.98584170480852e-05
-3.00834816053509e-05
-1.92805475669707e-05
-2.69432562713116e-05
-2.42021370764095e-05
-2.11527701914636e-05
-1.443590411124e-05
-1.14831702815846e-05
-1.2744398644421e-05
-1.50152861125917e-05
-3.16188713345254e-05
-3.28089650793114e-07
-3.17555891233999e-05
-2.15924756040547e-05
-3.91521334143445e-06
-2.04449331530641e-05
-6.78474681249264e-06
-3.23989633132729e-05
-3.42340091106617e-05
-3.67349618585136e-05
-1.7531332866643e-05
-2.48773643519727e-05
-3.35884930204133e-06
-1.93725920316291e-05
-1.06093775390938e-05
-1.15511594325194e-05
-1.66138743214399e-05
-4.98906682140386e-06
-3.42175633783212e-06
-2.80814667821151e-05
-7.952281533672e-06
-1.77359386463421e-05
-1.86776622459771e-05
-9.34206309162818e-06
-1.20110253239621e-05
-2.9859584012025e-05
-2.94671445856198e-05
-1.33513735511839e-05
-3.13463648045505e-05
-3.48739066119567e-05
-1.27653475003042e-05
-2.1481672736209e-05
-1.44084821469934e-05
-6.71910368208535e-06
-2.88862722438537e-05
-9.64808821101878e-06
-3.2991319143189e-05
-2.86913258280089e-05
-1.90281218536884e-05
-1.77859017845131e-05
-2.11472866618843e-05
-1.81906697292628e-05
-2.52611559051029e-05
-3.10311862173774e-05
-1.86239728870199e-05
-3.49462198439475e-05
-1.07104769582082e-05
-1.35766197826294e-05
-2.06887152546416e-05
-2.10466912185155e-05
-1.65479753650687e-05
-3.29395564572704e-05
-2.3960843449004e-05
-1.77310490453811e-05
-2.66622371233421e-05
-1.01671875846129e-05
-3.17922277812789e-05
-3.92384413219327e-06
-1.96230494199635e-05
5.20083190228279e-07
-2.57673114260116e-05
-2.22415203734048e-05
-1.85057043219723e-05
-1.7063219468753e-05
-4.36944384674522e-05
-2.46675821026468e-05
5.45673093807891e-06
-2.1127876269823e-05
-1.59949485626854e-05
-3.55359500913765e-05
-2.07409745836399e-05
-2.34541649680941e-05
-1.31681419946834e-05
-1.30211564782229e-05
-1.99309563762244e-05
-3.00464158903196e-05
-3.09880901126969e-05
-1.55375501378822e-05
-3.85651211407058e-05
-2.22122389622382e-05
-1.87241623902514e-05
-1.03080504043683e-05
-1.49676563229195e-05
-1.64573147898378e-05
-2.36833831463933e-05
-2.13902057524533e-05
-2.9702482039328e-05
-7.52790447419725e-06
-2.42042149073862e-05
-2.07858914087929e-05
-3.12326075356518e-05
-1.73733387921877e-05
-8.99165536852604e-06
-2.85839525504116e-05
-2.2415994500123e-05
-3.93992577734871e-06
-2.93445256205415e-05
-2.68961303812666e-05
-2.7452508724838e-05
-5.2049256831056e-07
-1.82918993694665e-05
-9.50076575214921e-06
-2.65533734312299e-05
-2.91327079628853e-05
-2.82773361402671e-05
-2.51763491769752e-05
-4.22711861155991e-05
-3.40511734739406e-05
-2.20424217261447e-05
-2.05640060772713e-05
-2.36905398320956e-05
-4.64268527858251e-05
2.40481219605991e-06
-1.43697610103152e-05
-2.70903076199452e-05
-2.82578373107793e-05
-3.88159713478691e-06
-2.92017274891567e-05
-1.44035898892716e-05
-1.10773916025996e-05
-1.08833443774216e-05
-1.74959965617639e-05
-9.47107182769536e-06
-8.90828640380873e-06
-1.24540104269043e-05
-4.02715031137212e-06
-5.61125544416033e-06
-3.38849601029667e-05
-2.26169276367961e-05
-9.06219885955101e-06
-1.67061856209258e-05
-4.25371510363289e-05
-2.34060097766021e-05
-2.12759889151359e-05
-1.71581292198037e-05
-1.51232426063779e-05
-4.36279119232395e-05
-1.92393766818064e-05
-1.16996256936095e-05
-2.92418177768473e-05
-2.93274387362115e-05
-3.0859593770359e-05
1.17942384825056e-06
-3.43312940455703e-05
-2.04922537477812e-05
-3.10664855339895e-05
-1.69591169772648e-05
-2.89101714103564e-05
-6.55294784306244e-06
-1.04630576965093e-05
-2.03088142451268e-05
-3.2009385946326e-05
-1.75771113208445e-05
-1.23388094419564e-05
-8.59507806429966e-06
-1.09021446015802e-05
-5.57463268137335e-06
-3.08686377668874e-05
-3.05660318039241e-05
-3.94685629231715e-05
-4.28026834530459e-05
-2.06833970583594e-05
-1.40528483432319e-05
-4.3166751025205e-05
-9.51373418606362e-06
-1.18410720523383e-05
-7.12147404258195e-06
-1.07149348123508e-05
-4.11118716956912e-05
-1.54405597355945e-05
-3.65653294232041e-05
-2.10931254475479e-05
-5.97808792475197e-06
-2.38141984782053e-06
-2.22491902200713e-05
-2.6724677721554e-05
-2.33326711834425e-05
-1.63494399776976e-05
-2.86649644893178e-05
-2.97069736798224e-05
-2.60157261707524e-05
-2.28052644917548e-05
-1.49643522214753e-05
-1.80026917915893e-05
-5.14898017806028e-06
-1.28684503057466e-05
-8.90052349490068e-06
-3.10550513999365e-05
8.18279431912484e-06
-1.49266652341311e-05
-1.18113369530797e-05
-1.03612156748652e-05
-2.5477944729266e-05
-1.45930662192386e-05
-2.60264123972796e-05
-1.7247006768411e-05
-1.44673868070189e-05
-1.72559483443574e-05
-9.52063363507386e-06
-6.77744884528659e-06
-2.06122647133412e-05
-5.57652269567316e-06
-3.86161628711942e-06
-1.89693370895653e-05
-1.97288217697718e-05
-1.06239408843711e-05
-3.83608160210524e-05
-3.34781764539688e-05
-2.85108840746169e-06
-2.51717126992463e-06
-3.43979114042681e-05
-1.95771381888437e-05
-2.06620831198424e-05
-2.54163311639792e-05
-2.27443413977905e-05
-1.69586675342399e-05
-2.55988305212495e-05
-8.23526395457294e-06
-1.42071515548738e-05
-1.6380070880103e-05
-1.53637267565482e-05
-1.8222172645291e-05
-1.09999355494719e-05
-2.08774592379452e-05
-2.50701087774171e-05
-2.83694310782846e-05
-2.07559191861832e-05
-1.26097205525496e-05
-2.7213393379084e-05
-1.94521975846422e-05
-2.12213209936735e-05
-7.66817225943592e-06
-1.08596573600901e-06
4.54611038333282e-06
-2.78935229399377e-05
-4.08388167706418e-05
-3.05929961823256e-05
-2.19367063216283e-05
-1.49570681920595e-05
-1.13566956993155e-05
-1.11033959075521e-06
-1.3470393697697e-05
-4.03010773851723e-05
-1.66375103568935e-05
-1.32949690756602e-05
-2.39461554737648e-05
-2.31611868364902e-05
-2.92513220367219e-05
2.72399117879162e-06
-6.53974079918458e-06
-3.74771708017824e-06
-2.01492568493173e-05
-2.17485133002649e-05
-3.07853535820996e-05
-7.04954926377243e-06
-3.49042716806835e-05
-1.17638934036951e-05
-2.42114332529706e-05
-2.31393054060112e-05
-2.83555255191286e-06
-3.16101047790103e-05
-1.13831505982921e-05
-1.19257880494969e-05
-2.96478123890679e-06
-1.95074088002218e-06
-3.34137037154058e-06
-1.52277674750853e-05
-3.11525779953607e-05
-3.513710493034e-06
-2.57408388697702e-06
-1.7401083637518e-05
-8.66092134250486e-06
-1.05874522732754e-05
-2.87477991121649e-05
-2.7633354878439e-05
-2.83942548709688e-05
-1.36817708032028e-05
-1.30998190528886e-05
-2.39485801397698e-05
-1.85436701062387e-05
-1.0743616727614e-05
-1.31353406042199e-05
-1.57483570455648e-05
-1.48515068932538e-05
5.33592567801011e-06
-6.58106808146658e-06
-1.73447094235163e-05
-2.76103891693667e-05
-3.51856658932649e-05
-2.00500766405574e-05
-1.9775017634843e-05
-1.57172080546889e-05
-2.42750904434522e-05
-1.64030690899207e-05
-2.62570842438346e-05
-2.56709421610265e-05
-1.09061316230007e-05
-2.69418299715021e-05
-1.19039378865891e-05
-2.48892130536858e-05
-1.44067266268161e-05
-2.42407267051861e-05
-3.36396078484386e-05
-2.80076040898652e-05
-1.37958197799465e-05
-2.22968474872199e-05
-2.22820348998068e-05
-2.87453706161023e-05
-3.09904845513624e-05
-2.70302375373768e-05
-3.15840826728972e-05
-1.08322218693711e-05
-1.88587664065082e-05
-1.68192378487466e-05
-1.52003437434572e-05
9.51105950918599e-06
-1.80339335617259e-05
-2.07017825631931e-05
-8.15052214287599e-06
-1.4640997515233e-05
-1.46176172329121e-05
-1.77788145316616e-05
-1.52469659773613e-05
-3.16078776396735e-05
-3.0141045667612e-05
-4.16991202796908e-05
-2.72968259641586e-05
-1.30558893025414e-06
-2.49370493966756e-05
-1.06998821414864e-05
1.03145528752507e-06
-1.2179646099086e-05
-7.02830000229823e-06
-7.6033126764456e-06
-2.94805097068748e-05
-3.03065375153979e-05
-3.04616729804007e-05
-4.48071317997326e-05
-1.32480110773137e-05
-3.96200068074672e-05
-2.9456948958576e-05
3.57832740898831e-06
-2.58970515854546e-05
-9.49903506313701e-06
-9.00993097896152e-06
-1.64248916770237e-05
-2.0501685884908e-05
-1.12592520455588e-05
-1.71450690955044e-05
8.01837334314109e-06
-1.39609320555766e-05
-2.33417546247399e-05
-1.9284671787129e-05
-1.2177452966506e-05
-1.51632099032834e-05
-2.22660910085114e-05
-1.15267485942878e-05
-4.1402828743459e-05
-2.02023282917443e-05
-3.20122147472136e-05
-6.87187880144102e-06
-1.1792284334666e-05
-2.69140567261239e-05
-2.57401455713309e-05
-7.50818437486371e-06
-2.57969769664012e-05
1.72150603412602e-07
-2.3765182066523e-05
-1.66811380950487e-05
-2.87460967121017e-05
-5.3304228494124e-06
-1.73522358550208e-05
-1.89301603381729e-05
-1.11872510893398e-05
-2.01082472550944e-05
-2.59986101693278e-06
-1.27231037038835e-05
-1.91868821420862e-05
-1.54098340490232e-05
-1.69112452741061e-05
-1.49480659539679e-05
-2.43638055457962e-05
-1.58391195239216e-05
-3.3086474210614e-05
-2.97602916407824e-05
-1.64183939201691e-05
-1.40443173238948e-05
-2.80404458676656e-05
-2.30265276478272e-05
-1.17562135054113e-05
-3.39520761159387e-05
-6.42192823384386e-06
-1.76419103422337e-05
-2.44416532126503e-05
-1.90372628245569e-05
-3.51869412356867e-05
-1.68469281604274e-05
-6.65135973968313e-06
-1.49150842676984e-05
-1.15411424433656e-05
1.25537876973518e-05
-1.5179003572038e-05
-1.09316371101615e-05
-8.47751624562896e-06
-1.79101409654538e-05
-1.97587825460617e-05
-9.01532433393158e-07
-2.62607394501583e-05
-1.38957847220862e-05
-3.52311860350524e-05
-2.04167928872778e-05
-2.82998170259937e-05
-1.16005449758478e-05
-1.68625137579674e-05
-2.59426320949951e-05
-2.34054094240404e-05
-3.83492622219615e-05
-1.79285253864178e-05
-2.31530742230701e-05
-2.47813911400768e-06
-1.78143021523423e-06
-2.16916417408424e-05
2.82023108266881e-06
-2.68896961046678e-05
-2.09306363696404e-05
-8.11487290067501e-06
-1.21080437582375e-05
-1.4978372832001e-05
-1.36419562450858e-05
-1.4573084179985e-05
-1.96903364258511e-05
-2.33397695959076e-05
-9.63454410243085e-06
-3.28210061851066e-05
-3.21714918967046e-05
-2.62000008737194e-05
-2.45876518855848e-05
-1.87773723401865e-05
-1.56782876010105e-05
-3.77136939888015e-05
-2.06539815775537e-05
-1.79050159237945e-05
-3.26672036230048e-06
-2.30674153623858e-05
-3.84471695926821e-05
-2.24248652274234e-05
-2.69324581436789e-05
-2.05418708623325e-05
3.63215390355747e-07
-3.83661228457923e-05
-2.3103169394092e-05
-8.89974027941478e-06
-3.77212050244102e-05
-2.21734826377422e-05
-7.54867096561329e-06
-1.16778452006392e-05
-1.94771153586431e-05
-5.09903532747481e-06
-2.41287919093986e-06
-1.98349109265477e-06
-1.51030591787246e-05
-1.97334674806996e-05
-1.09300787076189e-05
-1.02211255766382e-05
-2.29369562241094e-05
-3.00779916079885e-05
-1.3119938131799e-05
-1.40196021216759e-05
-1.39122274188729e-05
-9.66398615697062e-06
-1.54681617181865e-05
-2.34050222373646e-05
-1.53291798321813e-05
-1.79024753638814e-05
-1.32538324238428e-05
-8.12665353004819e-06
-6.24200307215036e-06
-3.58929658561024e-05
-3.0608377951889e-05
-1.02575180222665e-05
-1.66271902890683e-05
-8.51460065832248e-06
-6.63037840053136e-06
-1.21339709966904e-05
-2.28964750381298e-05
-2.50626250163365e-06
-3.28225540305873e-05
-3.04325399427783e-05
-1.62751556841083e-05
-3.52774606679283e-05
-5.65988378658945e-06
-1.37843477415108e-06
-2.63546183080723e-05
-1.86369336264626e-05
-2.29626914186644e-05
-1.83426008801351e-05
-1.00373611949961e-05
-2.53647134280109e-05
-2.31820539989487e-05
-9.37934630126293e-06
-1.38828031384385e-05
-1.29409677594426e-05
-5.60271907252387e-06
-2.02089323387472e-05
-1.65480611234586e-05
-3.18228804116009e-05
-1.79637776366135e-05
-1.13481379268277e-06
-1.546102018946e-05
-1.19786136031374e-05
-2.69735048303698e-05
-2.80498908867072e-05
-2.44444660945181e-05
-1.08496041359554e-05
-3.37747270100938e-05
-8.85660043727933e-06
-2.15223689293782e-05
-2.86156556085277e-06
-1.64593973109544e-05
-3.6463253612489e-05
-3.15161105592737e-07
-2.01974814678851e-05
-1.09473859729764e-05
-6.05743954719345e-06
-2.37570144549085e-05
-1.79237532502312e-05
-3.28578106557518e-05
-1.90508318117703e-05
-2.60658064909514e-05
-2.99245947844138e-05
-6.49945716307478e-07
-2.67424455869677e-05
-2.78299073656751e-05
-2.87399800936193e-05
-3.45289894287373e-05
-1.68509348779388e-05
-1.08195439785044e-05
-1.35019631452349e-05
-1.94745372876927e-05
-1.99796108693132e-06
-4.22758219159277e-06
-3.17326769703843e-05
-2.72062372501864e-05
8.93655805727412e-06
-2.33863047192767e-05
-1.93725926389039e-05
9.45145333808075e-06
-3.23774301250436e-05
-1.92404680972156e-05
-1.10818576489009e-05
-1.40803475554155e-05
-1.29382413964538e-05
-1.91964805859381e-05
-6.7680515064873e-06
-2.83402760150396e-05
-1.38840867696255e-05
-1.9749506599277e-05
-1.60907122831346e-05
-8.73468388496468e-06
-3.46625171191361e-06
-3.41656593626584e-05
-3.15797101768914e-05
-8.89607463810193e-06
-6.39857305666313e-06
-1.50332913742353e-05
-9.03683547951921e-06
-2.15653410197152e-05
-2.96992334642121e-05
-1.85981096453624e-05
-2.48579385094532e-05
-8.93633526017757e-06
-3.83197534090856e-05
-1.48909173175167e-05
-1.56250832442735e-05
-5.05949916667132e-06
-3.88434338337635e-05
-1.37271818207325e-05
-2.71122146511375e-06
-3.20493248317852e-05
-7.65752921884117e-06
-2.27912212442338e-05
-1.09288941259037e-05
-2.93567480020573e-05
-1.15254097276452e-05
-5.08542328355355e-06
-2.51879415225255e-05
-1.22924903824932e-05
9.1972169614862e-06
-3.00473762059131e-05
-3.93133337143818e-05
6.52489710122015e-06
-1.38782554985093e-05
-6.1819647021839e-06
-3.14190550888582e-05
-2.57386102950479e-05
-6.88616770356038e-07
-9.76107058249822e-06
-3.85642267137373e-06
-1.640108469225e-05
-3.19497853416742e-05
-1.52927538421773e-05
-3.17341410637964e-06
-1.57395971002306e-06
-2.36498078354105e-05
-6.35157538250874e-06
8.81166199209745e-06
-2.03965727812389e-05
-3.74575607740842e-05
-2.22440017940232e-06
-3.79142338516997e-05
-3.34896758563704e-05
-3.28489818718493e-06
-3.19126488730077e-05
-2.16772983632494e-05
-2.28590572068654e-05
-2.19026045711469e-05
-1.83843787864539e-05
-2.00681520653673e-05
-2.29345871397043e-05
-1.64254864733622e-05
-2.03554200178459e-05
-1.91869993172033e-05
-6.39863281657309e-06
3.54352111007198e-07
-1.32060931321214e-05
-2.34795255979903e-05
-2.42591276414474e-05
-4.30892447607057e-06
-1.41685416878395e-05
4.25599496976584e-06
-2.91311815496681e-06
-2.22129161075367e-05
-3.26868529853183e-06
-1.58763620086355e-05
-2.30595287575445e-05
-1.04983312225891e-05
-1.58772411472175e-05
-2.17537148446253e-05
-2.37377666504723e-05
-2.17365796170964e-05
4.99498758092616e-06
-3.46768858634175e-05
-2.91026402207338e-05
-1.76870890190448e-05
6.45928756717549e-06
-2.61782315342868e-05
-1.06848491958038e-05
-6.21974633240303e-06
-1.73850409297375e-05
-2.25312217379538e-05
-4.04118349597313e-05
-1.17569310044037e-05
-2.67421808426083e-05
-3.32900370963181e-05
-1.50535849925329e-05
-2.41462909818848e-05
-1.34616293851231e-05
-2.86340491497401e-05
-1.50284402262731e-05
-4.15450402699078e-06
-3.41364473111445e-05
-2.27938445949578e-05
-2.77379144629927e-05
-2.85843399088678e-05
-2.93678896283675e-05
-3.42156786701365e-05
-3.48499126178952e-05
-8.8868939981798e-06
-3.58259711616774e-05
-2.19791030452015e-05
-2.67167956075259e-05
-2.61036448811168e-05
-2.55208520361884e-05
-3.02639035923851e-05
-3.45483999741958e-06
-1.31632119047951e-05
-1.71065555301789e-05
-1.7858065903372e-05
-1.7205087060808e-05
-1.18010755669692e-05
-2.66356072051938e-05
-2.9552094124797e-05
-2.4617168034665e-05
-2.17423561223276e-05
-2.17368083189888e-05
-2.67660378438391e-05
-1.20357239408052e-05
-2.43728040499655e-05
-1.67548340111854e-05
-4.05636559092966e-05
-2.05285076502765e-05
-2.93525511318818e-05
-2.20096987198512e-05
-6.0509540357676e-06
-9.35679302509836e-06
-7.51138406041687e-06
-2.2342411527676e-05
-2.71129084583371e-05
-3.39579767498908e-05
-1.7326274269244e-05
-9.77844696243284e-06
-3.26612586296264e-05
-4.96584120157544e-06
-2.2118206879385e-05
5.15390587626067e-07
-5.09884494553925e-06
-1.41205984242088e-05
-4.27315138225265e-06
5.52542362514113e-07
-3.26902882568257e-05
-2.09288763389801e-05
-2.07219155195279e-05
-1.98445125806779e-05
-1.9855822791176e-05
-9.39160243390518e-06
-1.78358397247261e-06
-4.66738410380512e-06
-3.17179028891346e-05
3.41583730421037e-06
-1.34070270219484e-05
-2.51027710808806e-05
-5.17716286259395e-06
3.03242476533652e-06
-7.23772371365954e-06
-7.44660347965232e-06
-2.85187520206104e-05
-2.67566393571184e-05
-1.25387310725674e-05
-1.21985064544367e-05
-1.70732741718786e-06
-1.02789695726636e-05
-3.91811954622488e-05
-5.72051589290401e-06
-1.13639080195633e-05
-2.59801376052643e-05
-7.86403827730742e-06
-1.00492345905188e-05
-1.44481647877501e-05
-5.7258844926499e-06
-3.01266078798848e-06
-1.72854851733284e-05
-3.68900125429669e-05
-1.02236630802793e-05
-7.24316460476191e-06
-7.26284402396928e-06
-2.17992181379482e-05
-2.42433950787113e-05
-1.47289405412398e-05
-1.5179733891578e-05
-5.06072144396403e-06
-2.10884947220041e-05
-6.28712784477242e-06
-3.00610969242974e-05
-1.28230941485137e-05
-1.49096350126968e-05
6.54987680785063e-07
-3.14768787017106e-05
-3.29478955253413e-05
-2.22485652059405e-05
-2.59112737485054e-05
-2.47215445778712e-05
-1.21673257430541e-05
4.51377880937631e-06
-2.18909008886914e-05
-2.64614648303652e-05
-2.24381280828106e-05
-6.80110327989368e-06
-2.95644540940355e-05
-1.89023923708188e-05
-1.02621728293923e-05
-2.36891410247987e-05
-3.17304388072245e-05
-2.54993972389963e-05
-2.49775817709501e-05
-1.54633939792099e-05
-3.57061161363413e-05
-2.7055767198447e-05
-1.70882232151811e-05
-3.82403570160186e-05
-8.06335058463218e-06
-9.31061964564081e-06
-1.08529477229823e-05
-1.69544385524759e-05
-7.90786082303912e-06
-2.46883687948459e-05
-1.81832202356103e-05
-1.04016571225678e-05
-3.48669596130641e-05
-3.57453694061061e-05
-2.19327628732325e-05
-1.12687422117078e-05
-2.38566352016378e-05
-1.67900536097019e-05
-1.45632997046459e-05
-5.24146745718837e-06
-3.4341260957838e-05
-6.79164424401515e-06
-8.67832210873167e-06
-1.1284505079712e-05
-1.74085806042141e-05
-1.52734582689586e-05
-9.98298200219146e-06
-1.46221633934584e-05
-5.84873823053683e-06
-1.64094504368927e-05
-2.86463470191381e-05
-1.54853074372977e-05
-2.34616266254335e-05
-1.10124783946042e-05
9.07560490203185e-06
-2.02569649973137e-05
-1.08552053557768e-05
-2.1174772333801e-05
-1.48517002629332e-05
-2.63197378176034e-05
-2.62915516727021e-05
-1.82009248506417e-05
-1.58620652449869e-05
-2.75475442560014e-05
-1.95817915441998e-05
-8.90893479919903e-06
-2.73676396215039e-05
-2.03746337089643e-05
-1.52579268597321e-05
-3.0662305623928e-05
-1.1204147292645e-05
6.97549518745675e-06
3.14803734315871e-07
-2.01918340527359e-05
-3.14022268144029e-05
-2.80442994806799e-06
-3.64685622273987e-05
-1.13465921673851e-05
-2.76052740233442e-05
-3.06397345559868e-05
-1.74921279087163e-05
-3.15476827757673e-05
-1.87939508495178e-05
-4.24285843785057e-06
-3.61466082638278e-05
-3.09040621536728e-05
-4.42950010259022e-05
-1.06852620298438e-05
-3.07485418784033e-05
-1.87161590809322e-05
-1.25373874262826e-05
-2.32533709805809e-05
-6.02110743595958e-06
-3.621099883623e-05
-3.52167530584591e-05
-5.15287544430249e-06
-2.50499280431912e-05
1.03930243105708e-06
-1.26843865132843e-05
-1.47716049773889e-05
-1.46200171444559e-05
-1.55049289463754e-05
-1.81499605390037e-05
-1.5665506619422e-05
-2.71815874566978e-05
-9.17700717685843e-06
-1.98417379171483e-05
-1.56889462164578e-05
-2.96300535198726e-05
1.71675751400606e-06
-1.73332440209375e-05
-1.91252089363741e-05
-6.80370085187768e-06
-3.06234370459174e-05
-1.27313159130366e-05
-3.37459545477756e-05
-3.74822421635783e-05
-1.94114968421565e-05
-3.73295176395871e-05
-2.20797483865166e-05
-5.44523235197013e-06
-2.35889559747327e-05
-4.15492430075451e-05
-1.11494421438401e-05
-1.30745469587592e-05
-1.6969370098881e-05
-2.83546882702183e-05
-3.17332610344328e-05
-6.70213376355518e-06
-1.95630449340831e-05
2.35494044430631e-06
-1.01757893346957e-05
-1.66241613689316e-05
-3.52182870943183e-06
-4.95825596050707e-06
-1.61173022786065e-06
-2.5976749438643e-05
-2.75432554969287e-05
-2.66823006630821e-05
-1.43084179919143e-05
-2.4400929185195e-05
-1.08523108825685e-05
-1.32112089692395e-05
-1.92218524456958e-05
-2.4976559198749e-05
-4.30031697177985e-05
-3.14949911858414e-05
-2.80664615087337e-05
-2.49342911103427e-05
-1.8327379934052e-05
-1.3566643061991e-05
-9.51620036162448e-06
-2.20780906203797e-05
-1.9567883279577e-05
-1.43908462853467e-05
-2.16339633519775e-05
-1.62778953591566e-05
-3.33120728780779e-06
-1.45295282830248e-05
-1.93108054246535e-05
-9.58570829072439e-06
-8.09650110113082e-06
-2.43562855827174e-05
-2.2388589198639e-05
-1.35668871013509e-05
-3.80794132350562e-05
-2.89005770165538e-05
-1.66176194344943e-05
-1.88006722843824e-05
-2.11809147393345e-05
-2.71319356119339e-05
-3.69850283227681e-06
-1.74140079846879e-05
-1.23786403990163e-05
-1.70812004886703e-05
-1.24276352871751e-05
-7.1885798990956e-07
-3.08466198124668e-05
-3.34302823083448e-05
-6.71208138220782e-06
-1.51939911104141e-06
-3.40848570035616e-05
-4.7103206877189e-05
-2.51407015621368e-05
-1.22583210120652e-05
-1.89364424733782e-05
-1.4333125964948e-05
-1.87582126279836e-05
-1.84958561160454e-05
-3.04491745746398e-05
-2.50725887614031e-05
-2.970201901382e-05
-1.80368671898586e-05
-1.17373066654339e-05
-2.21739481869161e-05
-1.22231338134736e-05
-2.11137472328458e-05
-2.61594862837378e-05
-2.19976872036629e-05
-3.32899704912571e-05
-1.26216986269061e-05
-4.34237347218164e-05
-2.10892900762895e-05
-2.31154728007727e-05
-1.37629230307394e-05
-8.73453262398721e-07
-3.80416587984693e-05
-1.57863411500626e-05
-1.85877831717867e-05
4.60249223864483e-06
-4.46505784542992e-06
6.58095092291042e-07
-2.08422894917764e-05
-8.740773870334e-06
-3.06520619934339e-05
-2.79330219513739e-05
7.60651448814404e-06
-3.32380585953793e-05
-3.6259422813128e-05
-2.92746358116046e-05
-3.48686012661862e-05
-1.07449173032841e-05
-8.3429107204071e-06
-2.05150707068792e-06
-2.33813456316213e-05
-3.8666403251129e-05
-1.83657667833858e-05
-2.35750022489118e-05
-1.92693140699124e-05
-3.33247396893901e-05
-1.31740916434093e-05
-3.6758255675725e-05
-1.87464062189764e-05
-5.81590496173654e-06
-1.10402400979617e-05
-2.41263231326595e-05
-6.59921833091909e-06
-1.23262727193971e-05
-3.70000564552433e-06
-1.39613149703826e-05
-2.69939977593584e-06
-4.01572335321121e-05
-7.15350228656898e-07
-2.47922007321621e-05
-2.48773917473283e-05
-1.87577850763478e-05
-4.3697628564981e-05
-1.8943461138958e-05
-3.11188570204927e-05
-1.17756365649815e-05
-2.76835858732755e-05
-2.14535620977557e-05
-2.54647433574157e-05
-2.85375681281339e-05
3.96380520695751e-06
-2.16254325434919e-05
-1.19298783602821e-05
-2.00824683509548e-05
-2.4605410325872e-05
-1.7268871652449e-05
-1.98423745222486e-05
-2.01686470491553e-05
-2.8525053090694e-05
-3.03953250293283e-05
-6.9344354692733e-06
-2.34478935238278e-05
-3.04557470138957e-05
-3.18205007431762e-05
-8.98532933326457e-06
-3.84482161674375e-05
-1.53715061901304e-05
-1.47543893041175e-05
3.5036760159509e-07
-2.07373769437692e-05
-3.3313070122145e-05
-2.46729444612056e-05
-2.7414898252874e-05
-1.71536115390343e-05
-2.34500714024456e-05
-1.52216598578054e-05
-4.18551802066498e-05
-2.65020585697393e-05
5.16711434264531e-06
-2.85017940661006e-05
-2.20170828654184e-06
-3.17568264984355e-05
-1.85477870232569e-05
-2.86970870291691e-05
-3.31535508154468e-05
-1.62942754315633e-05
-1.97921475050466e-05
-2.72097774665892e-05
-2.15749866336266e-05
-3.47452929494185e-05
-1.40498758567749e-05
-1.43551075520188e-05
-1.63201630581646e-05
-9.62764034465348e-06
-3.38860097444597e-05
-6.82182470125763e-06
-2.99794200322319e-05
-3.72157679782257e-05
-2.96756253810009e-05
-6.27906434266043e-06
-3.56742730511274e-05
-1.16091678983516e-05
-4.50208015983835e-05
-2.69221668643528e-05
-1.18790420879333e-05
-3.73676186516187e-05
4.67351791384588e-07
-3.23780969604576e-05
1.81804995921841e-06
3.95189456741625e-06
-2.8180811441751e-05
-1.76859993416384e-05
3.61733786188282e-06
-2.9323663477454e-05
-2.49567301162379e-05
-3.39838130122651e-05
-1.98130277530968e-05
-3.20003340619233e-05
-2.38510855483013e-05
-2.27610473498458e-05
-1.86353728391571e-05
-1.17464948085688e-05
-4.07744917657369e-05
-2.24691209420711e-05
-1.03448386009828e-05
-3.40817036218793e-05
-2.8188918601357e-07
-5.35578275460912e-06
3.88818245595836e-06
-2.29559651517547e-05
-2.39499465395755e-05
-2.20266442111062e-05
-1.98427892934448e-06
-1.02793052385862e-05
-2.64975576532273e-05
-1.02596216581061e-05
-1.95477775023685e-05
-1.95031485899468e-05
-1.50746544583937e-05
-2.35842916779601e-05
-1.8579314508999e-05
-4.4318082918387e-06
-2.3804346479002e-05
-4.73565923051356e-06
7.99050823014808e-06
-5.8988648237509e-06
-1.82747829803998e-05
-4.90127073699529e-06
-1.01070993485172e-05
-1.92013565420236e-06
-2.82951807688647e-05
-2.09134497361618e-06
-1.8872933616129e-05
-7.1304777601496e-06
-2.15314049266048e-05
3.90358256247772e-06
-1.74158808269883e-05
-1.57877663593567e-05
-3.2054807240161e-05
-7.70883690044025e-06
-1.32744044561715e-05
-1.92582163606813e-05
-1.41689140976745e-05
-1.65983207320661e-05
-1.5103561130274e-05
-2.59438618664747e-07
-7.06810742389011e-06
1.66725171208932e-06
-2.31369185589305e-05
-3.54858378378684e-05
-3.05846603274416e-06
-5.48247690793911e-06
-2.17198144817715e-05
-6.78114924520366e-06
-1.23350512555477e-05
-2.35287592558167e-05
-2.50485083562395e-05
-9.52859096399514e-06
1.09810215495324e-05
-2.02677293246785e-05
-3.19256648106219e-05
-1.85850174542026e-05
2.31801301424876e-09
-4.46104708023568e-06
-3.28032563709612e-05
-5.33790949341603e-05
-2.82565785753012e-05
-8.88149474351144e-06
-9.83804726774218e-07
-1.70211782389365e-05
-2.16079750811846e-05
-2.27468968818771e-05
-3.10251509942093e-05
-1.22376020693664e-05
-6.44964943508285e-08
-5.25770351224238e-06
-2.38908804372866e-05
-1.12507763106691e-05
-3.00741363834987e-05
-1.4416095066079e-05
-2.55691374319469e-05
-1.25542264636514e-05
-1.4314545655049e-05
-3.10142884990984e-05
-1.1032865413911e-05
-1.97683014264295e-05
-4.10223441832567e-05
-2.74828395208708e-05
-2.81044295488182e-05
-1.27567729528538e-05
-1.36554695317154e-05
-3.12345240545574e-05
7.69433020038761e-06
-2.36518472283721e-05
-2.48071227293832e-05
-3.89931014156992e-05
-1.95705233184251e-05
4.37805006516693e-06
-8.54541720531514e-06
-2.7505585126366e-05
-3.2594648881839e-05
-1.06484682667138e-05
-2.8373435416624e-05
-1.36995896194689e-05
-2.45329310664616e-05
-1.40679164488569e-05
-2.02343042586038e-05
-1.56922463064449e-05
-2.79466595058377e-05
-2.44302100055927e-05
-2.1838778728698e-05
-1.0892175015875e-05
-6.96545145804721e-06
-2.16771703623585e-06
3.0416038021043e-07
-1.12511962360401e-05
-1.29259591413811e-05
-4.11885037676608e-06
-2.36707627093952e-05
-3.07807332172282e-05
-3.88043553174747e-05
-2.27798697531614e-05
-2.50781382232828e-05
-3.89909455535297e-05
-2.97209252376826e-05
-1.06701686583588e-05
2.56066530224231e-06
-2.34112339421537e-05
-1.0845820591394e-05
-1.74783532692429e-05
-3.42075585421651e-05
-3.44584571153142e-05
-1.12272198023051e-05
-5.32656524951261e-06
-1.75851485438383e-05
-2.32090714883745e-05
-4.30772058863482e-05
-1.34060497252287e-05
-3.68314079344576e-05
-1.45141236541599e-05
-1.35663522925582e-05
-1.60294468362665e-05
-1.05653990835327e-05
-3.18390125944342e-05
-8.52704160053001e-06
-8.86109353592162e-06
-2.3350286778147e-05
-1.01620946243657e-05
-1.82258960019586e-05
-2.95197601260779e-06
1.25114121754012e-06
-2.73330147421167e-05
-1.68600637172524e-05
-1.93412620403464e-05
-1.20349408455636e-05
-1.63827262259821e-05
-8.75539173020719e-06
-1.87346357338764e-06
-2.19695151960043e-05
-4.35483595343861e-05
-5.5006593400752e-06
-2.90550972981315e-05
-1.51275796089645e-05
-2.60944790270907e-05
-1.83261780912893e-05
-3.01776844561059e-05
-2.11138085840203e-05
-1.7233216457791e-05
-5.71499141200098e-06
-1.0036184502294e-05
-2.3683355846877e-05
-4.7252783056801e-06
-3.53778386937855e-05
-7.99137379623821e-06
-2.40098986095063e-05
-1.47804019231393e-05
-1.36747848936882e-05
-2.56859253717198e-05
-1.03622273039488e-05
-1.59432463630076e-05
-1.99987782076246e-05
-6.53554012658328e-06
-2.10350555156558e-05
-7.54381471135681e-06
-1.19532187809694e-05
-2.20351783358189e-05
-2.5904034805265e-05
-1.69303197573718e-05
-1.76000996508931e-05
-1.19233326249551e-05
-2.64947120992672e-05
-2.8057087033265e-05
-2.33959153079048e-05
-1.66134400687657e-05
-2.85969441696619e-05
-2.2962802618086e-05
-7.00399918361793e-06
-3.61504821519548e-05
-1.62631045857383e-05
-6.41893422031047e-06
-9.1119262485405e-06
-1.8946804475138e-05
-1.98548674985839e-05
-7.36080247070123e-06
-3.49446611642462e-06
-1.24218688733429e-05
-9.43029905749595e-06
2.1891816696789e-06
-2.51367792586058e-05
-7.90636945494754e-06
-2.57050835738755e-05
-1.16513907617232e-05
-1.58890124514105e-05
-7.1705034477366e-06
7.93236071825449e-08
-1.46948956711301e-05
-9.48701597394152e-06
-1.22684899330141e-06
-1.45333297774497e-05
-3.23690900701529e-05
-4.25672436385917e-05
-2.10857331829531e-05
-1.48500116961732e-05
-1.37473212161439e-05
-8.78025446501632e-06
-2.51500908394789e-05
-3.27117893251724e-06
-1.76806263893032e-05
-2.10805524066305e-05
-1.51447248844964e-05
-2.79244373209252e-05
-6.2926456551745e-06
-7.02459471951737e-06
-2.20129981119415e-05
-6.26857824309193e-07
-2.52892609195309e-05
-9.50991635807459e-06
-1.91180362016109e-05
-2.2784906777915e-05
-2.91635708930333e-05
-1.89607008138871e-05
-2.87039501695673e-05
-6.39591796384112e-06
-3.00561693281944e-05
-1.95738004236635e-05
-3.307977860358e-06
-8.16888897502529e-06
6.08207739121934e-06
-1.16511298418448e-05
1.24934791468749e-05
-2.00648421114184e-05
-2.00858864653043e-05
-2.80976363680721e-05
-2.97156467542541e-05
-1.28098397029501e-05
-1.3707710717154e-05
-1.08201194922193e-05
-6.61988903553891e-06
-2.04974862906107e-05
-2.26421149325878e-05
-1.07391074091772e-05
-3.13853521440189e-05
-3.16130873127586e-05
-5.77365212204398e-06
-1.99079248276331e-05
-9.52316864170018e-06
-7.10412394616856e-06
7.81342157412932e-07
-2.03354995814459e-05
-3.56834160546515e-05
-1.66112469876567e-05
-7.46715168366381e-06
-1.63329447464343e-05
-3.38979541003347e-05
-1.80774752499918e-05
-1.55749078352017e-05
-9.75292824203989e-06
-2.35527926640644e-05
-2.6382579948223e-05
-7.64037555902236e-06
-3.15454237384837e-06
-1.64260779519721e-05
-3.67403885859464e-05
-6.76830264096022e-06
-2.69942892137852e-05
-1.20646578123087e-05
-1.34626192866647e-05
-8.56619646766633e-06
-1.96421632656805e-05
-1.70721729561038e-05
-3.83983353446298e-05
-3.28259007514219e-05
-1.85176504798146e-06
-2.84041430366972e-05
-3.48527140631588e-05
-1.8129491807862e-05
-1.5789794592847e-05
-4.92062964936098e-06
-2.17049893493966e-05
-3.30512339336769e-05
-2.9951523482451e-05
-8.04186531726316e-06
-1.38879486611692e-05
-2.73349920465558e-05
-1.45748259669843e-05
-1.80873792282863e-05
-1.23921786815649e-05
-3.86684817179546e-06
-2.39265596601233e-05
-1.48213942743347e-05
-1.98513234522052e-05
-4.38520373247856e-06
-1.17782599841661e-05
-1.77561077334642e-05
-2.55216256277379e-05
-1.65890763308775e-05
-1.32470108199428e-05
-2.94198402696255e-05
1.78183983997817e-06
-1.56900048008308e-05
-2.40262309383679e-05
-2.7038878993284e-05
-1.30451044980287e-05
-2.23868891050154e-05
-1.5377870955594e-05
-3.08642688748465e-05
-2.72629486838687e-05
-1.2232112233898e-05
-8.877629977642e-06
-2.24880769141196e-05
-1.40213234117305e-05
-3.32458376529625e-05
9.48265725315321e-06
-3.7259166728466e-05
-9.6964651854854e-06
-2.97082338493207e-05
2.73286038302971e-06
-2.82099436964015e-05
-1.76772885027653e-05
-9.32919098575248e-06
3.31884556148416e-06
-1.36364152095147e-05
-2.05710526323749e-06
-1.12944692327422e-05
-3.91911260506626e-05
5.79823633377386e-06
-4.23280207221411e-05
-2.83875013787392e-05
-2.44314759482564e-05
-1.96741489181485e-05
-1.86955924668487e-05
-4.61271938873255e-05
-2.62935821260782e-05
-1.11434695657168e-05
-2.35120194326173e-05
-1.84753132940181e-05
-2.62725718925562e-05
-1.68185948168414e-05
-3.36940073684487e-05
-3.18889638520242e-05
-1.99809061346977e-05
-1.30219339582845e-05
-2.73642328474414e-05
-1.12600510982559e-05
-1.08520907760583e-05
-2.36884153713876e-05
-2.4632514201302e-05
-2.12911969143369e-05
-2.10841005903804e-05
-1.83153293753086e-05
-2.76987250692224e-05
-2.44433097480904e-05
-2.09823345902488e-05
-9.20019148176919e-06
-3.08054299392537e-05
-2.67546583022055e-05
-2.9686418011535e-06
1.96266518317962e-05
-2.94381695395335e-05
-1.99749704781348e-05
-2.74363644558772e-05
-3.05158192787092e-05
-4.71634600504624e-06
-2.22631363842474e-05
-1.00075259590102e-05
-1.01743569041502e-05
-1.66601622243728e-05
-3.0484616026547e-05
-1.96265388489269e-05
-2.3165979473823e-05
-1.81377402480344e-05
-3.66146694904602e-05
-2.29971202679855e-05
-3.26142974826386e-06
-5.10108328486765e-06
-2.63461952740692e-05
-1.676662874521e-05
-2.95117084863213e-05
-2.26865644174842e-05
-3.03373900801998e-05
-4.57445441594015e-06
-1.41729596469058e-06
-1.16821358520955e-05
-2.02684850748323e-05
-1.49183556998457e-05
-3.44091650317715e-05
8.63472684697714e-07
3.8364485781362e-06
-3.50586236086723e-05
-1.83117803561303e-05
-7.06239198772718e-06
-4.41831067294281e-05
-1.96461358106192e-05
-1.876858001344e-05
-2.67190434379405e-05
-4.79433518687984e-06
-1.32441370390594e-05
-1.12101787443256e-05
-3.37098081185461e-05
-2.02255325874578e-05
-1.67741557177847e-05
-1.01538884414457e-05
-1.96966677459095e-05
-1.89858304934459e-05
-3.13813363161079e-05
-3.14694446872378e-05
-3.10843045227385e-05
-1.692127102361e-05
-1.40087858458403e-05
-1.95646460920209e-05
-4.50289770222485e-05
6.67585988942742e-07
-1.85313127553968e-05
-1.06057758172574e-05
-1.79254666489259e-05
-3.0742654493418e-05
-6.61550549841325e-06
-1.92834615632075e-05
-5.48684548367876e-06
1.3242746922808e-06
-4.54706457737469e-06
-2.21552248334262e-05
-1.80202290382718e-05
-4.87376004406838e-06
-3.69942193539327e-05
-3.73951013026074e-05
-6.3487828127077e-06
-2.80902085676703e-05
-1.50115159899709e-05
-4.79483342636065e-05
-2.81176704955709e-05
-2.63089691343391e-05
-6.9393755192925e-06
-1.76862957970793e-05
-1.23571657777087e-05
-5.48461850001266e-06
7.06589011076165e-06
-9.91804503711001e-06
-2.32935218591326e-05
-4.12935282450309e-05
-3.70159583912532e-05
-2.51273849092819e-05
-3.18494396183036e-05
-1.73998584903182e-05
-6.89248230887655e-06
-2.69653335748534e-05
-1.2262780377335e-05
-4.67470733197451e-05
-1.36915606747649e-05
-8.72722974307036e-06
2.46150330008486e-06
-9.62596654940798e-06
-1.72655170661038e-05
-1.37689894588146e-05
-2.63438191175637e-05
-2.36862803913418e-06
-1.45682242081146e-05
-9.94034890876914e-06
-3.30194866049426e-05
-2.71591778959135e-05
-1.57524543127816e-05
-1.57645663455712e-05
-2.31997689058755e-05
-2.33317057733745e-05
-2.44579210948375e-05
-2.79971112106683e-05
-2.53587530112997e-06
-3.18206156538563e-05
-1.2834071304297e-05
-3.01461504889195e-05
-4.9809683441341e-05
-4.52126084831576e-05
-2.91081549286857e-05
-6.85548213733738e-06
-1.13808113288245e-05
-3.14071569190895e-05
-1.64282290060173e-06
1.45339050875081e-05
-2.93382352752456e-05
-2.80634235520045e-05
-2.64388101164529e-05
-2.75635927331171e-05
-2.27046904284932e-05
-3.04738861091341e-05
-1.78568824100381e-05
8.03591481161837e-06
-1.51547996383837e-05
-1.32850364475322e-06
-2.66031940421302e-05
-2.82005601807142e-05
-1.50917016611358e-05
1.82879691547053e-06
-1.0124708146879e-05
-2.70638628665099e-05
-1.57993987515403e-05
-1.6859652679383e-05
-1.81095362377701e-05
-2.81406715657219e-05
-3.00417912978037e-05
-3.26288792675898e-05
-1.48208297831671e-05
-2.44197042654353e-05
-7.66051525191582e-06
-1.57261002695011e-05
-1.50110763807151e-06
-1.85843587558469e-05
-4.07203338308944e-05
-2.77889663177642e-05
-2.16763902412497e-05
-2.68361016400506e-05
-2.60274402733497e-05
-1.02341410353973e-05
-1.70396412085352e-06
-3.8263719758874e-05
-1.86422418445458e-05
-3.51696294101965e-05
-3.1517723933686e-05
-3.09381302180784e-05
-1.44537901542571e-05
-2.83506141659264e-05
-2.91444092301134e-05
-2.46774722982692e-05
-1.85759247226235e-05
-2.39232691834647e-05
-9.65953437370457e-06
-1.86109067743948e-05
-3.4957172925395e-05
-1.44629134151865e-05
-4.70948040534674e-06
-3.36911027697825e-05
-1.01355299974362e-05
1.91388878961946e-06
-5.05530428872827e-05
-1.84383473862763e-05
-1.05477217803955e-05
-2.83589906330913e-05
-1.09213504172082e-05
9.35393989242317e-07
2.77728550305602e-07
-2.49703137623406e-05
-3.05164637986289e-05
-1.53624250746581e-05
-2.90048827257102e-05
-4.17882256049106e-06
-1.57390097967341e-05
-1.03805440056516e-05
-2.05422855078052e-05
-9.92296947058083e-06
-2.73313344178068e-05
-3.57264034043301e-06
-1.4700352703364e-05
-6.12879372195607e-06
-2.53727750216875e-05
-1.18047264509189e-05
-1.08447766186076e-05
-1.24571063901206e-05
-2.16940127682811e-05
-1.99208096096987e-05
-1.68740944631798e-05
-4.1208812484967e-06
-4.28909267983142e-05
-2.84760866409384e-05
-1.76157425464641e-05
-2.54158941455789e-05
-4.65055846872809e-06
-1.84341303216965e-05
-2.59238958890926e-05
-9.88879702656698e-06
-4.77417025358074e-05
-3.5423828199176e-06
-1.04306859325885e-05
-1.60225560917783e-05
-2.32692320665884e-05
-3.79176141842336e-06
-3.69051165615961e-06
-1.78423449512573e-05
-2.07369522869931e-05
-4.02726689970943e-05
-1.07625698610745e-05
-2.33239814824592e-05
-2.31657749811493e-05
-3.37985567848088e-05
-4.16997337720328e-05
-1.62682928154884e-05
-1.60842854953835e-05
-1.50883256483405e-05
-1.22263601342184e-05
-3.71985606023853e-05
-1.34891129149789e-05
-5.03523535299307e-06
-6.58482906180151e-06
-3.56278477716272e-05
-1.41593575321816e-05
-1.94447129102415e-05
-2.98050789516261e-05
-2.93270647959781e-05
-9.09523509346391e-06
-7.7363323899644e-06
-3.52698350169337e-05
-1.14759653874094e-05
-3.80579364741974e-05
-2.30690880578312e-05
-9.80040258311698e-06
-2.93564833786785e-05
-9.89651367366292e-06
-9.75940685022877e-06
-2.67332846086069e-05
7.62550259952418e-06
-7.05523140251265e-06
-2.32241374454867e-05
-1.53515791774008e-05
-9.31802169876872e-06
7.29670414006654e-07
-1.83596289458715e-05
-3.21486863103198e-05
-1.54319433543684e-06
-1.35036231226743e-05
-1.16044357266051e-05
-1.82986983443944e-05
-2.51258994427678e-05
-2.71180791197095e-05
-1.95598861828621e-05
-9.20453712823976e-06
-4.38493755600604e-05
-1.14749761945035e-05
-4.06907999768526e-05
-1.67171782066757e-05
-1.54162736717969e-05
-9.90942709822179e-06
-1.75742800959638e-05
-1.76842416192567e-05
-1.41682538118546e-05
-5.56902192295229e-06
-8.89552123189965e-06
-1.89087486318229e-05
-1.90259035444594e-05
-2.42812766793798e-05
-2.74787096149962e-05
-4.32787765827142e-05
-1.39803615769888e-05
-1.93950932570345e-05
-3.91227141398744e-05
-2.02306058741642e-05
-2.62829364748034e-05
-4.59648344252961e-05
-5.53614758685194e-07
-4.93116405649619e-05
-2.64659932848209e-05
-2.21545438228391e-05
-1.5917227402075e-05
-3.75221167045975e-05
-3.12666825984957e-05
-2.52145851778772e-05
-6.81024649033109e-06
-1.93990271002151e-05
-2.35533267443693e-05
-3.63929666944725e-05
-2.32905682892144e-05
-1.44464741273215e-05
-7.64452725989522e-06
-2.04450338790583e-05
-1.340163385082e-05
-1.67008691003483e-05
-1.20088303574534e-05
-2.01386614025791e-05
-3.08374010459138e-05
-1.53012713003256e-05
-2.92337226626832e-05
-3.0557233618366e-05
-2.68525652780503e-05
-1.91917346212784e-05
-2.10090374889648e-05
-2.99786529212013e-05
-2.96262262647053e-05
-3.13961837601232e-05
-1.90310424882599e-05
-2.16916916791296e-05
-1.85401988530734e-05
-2.63579418757338e-05
-2.57539571387351e-05
-3.1821479568628e-05
-1.11387973768663e-05
-2.26259537576388e-05
-2.40716537574038e-05
-1.08994819256849e-06
-1.94892114887387e-05
-3.7460676723992e-05
-1.12257464756697e-05
-1.14838410288077e-05
-1.89849502490167e-05
-8.16938840425104e-06
-2.20742008492649e-05
-3.89583761043348e-05
-8.90206597723669e-06
-4.24861964548252e-06
-1.70923118247499e-05
-1.62495350077726e-05
-1.30597951112599e-05
2.12579210040176e-06
8.60621748164418e-06
-2.51521126912856e-05
-1.10213493641342e-05
-1.12050500689802e-05
-9.28978234631485e-06
6.38450595897465e-06
-2.81095402145984e-05
-1.25978489102355e-05
-2.44383967841835e-05
-1.76568388655554e-05
-1.6862930497704e-05
-2.94084209966729e-05
-2.21421948584566e-06
-1.07080776123681e-05
-3.37580059142047e-05
-3.01423010105154e-05
-1.84845827631292e-05
-3.1923891850465e-05
-1.30841529652564e-05
-2.58234600794392e-05
-2.27025083998871e-05
-1.95615779419133e-05
-2.83248793262056e-05
-2.31966146520194e-05
-7.26409852627218e-06
-1.81690965193051e-05
-2.01900813596849e-05
-7.03727637417344e-06
-3.35230231778369e-05
-1.91139164830739e-05
-1.95173010129741e-05
-3.39485750433155e-05
-2.84351076492201e-05
-1.89330596663625e-05
-2.31835199012336e-05
-3.34325526250477e-05
-2.24579824939912e-05
-1.37806693516109e-05
-2.82290361945078e-06
-2.46393534847437e-05
-1.64027180750876e-05
-3.79782671066397e-05
-2.94874498301406e-05
-2.41501000399766e-05
-2.62838120253879e-05
-3.21515590281095e-05
-8.39163536665004e-06
-3.82329137186947e-05
-3.35156460863447e-05
-3.62707827465047e-05
-2.51838916552362e-05
-4.02471636232954e-05
-1.90698539770609e-05
-1.0316375300941e-05
-1.37328024689068e-05
-2.02160828706417e-05
-3.27817781474408e-05
-2.60361304116836e-05
-1.59239612922662e-05
-2.34391006966728e-05
-4.86748136953637e-06
-3.6700458544681e-05
8.0492234887186e-06
-1.41128144675564e-05
-1.95930525858564e-05
-1.54653014167035e-05
-2.57333618404614e-05
-2.07602812700561e-05
-1.80910205672192e-05
-6.48324686988079e-06
-1.241789446935e-05
-1.74507082043227e-05
-1.44771410595522e-05
-1.51223658962949e-05
-3.12029806137447e-05
-2.95537757430731e-06
4.92370437178941e-06
-3.61032038584092e-05
-1.66217654724525e-05
-1.65755326912854e-05
1.52096846504864e-06
-2.71863122745328e-05
-3.30724362508931e-05
-1.47770129174867e-05
-2.65718440252966e-05
-2.36085721984339e-05
-1.27351637675393e-05
-2.35741862876594e-05
-2.72210089110186e-05
-1.06232410933452e-05
-2.89012676671519e-05
-1.34879302817226e-05
-3.13052834142937e-05
-2.25125897508375e-05
-2.13046565957508e-05
-3.20918218313956e-05
-3.16690634115405e-05
-1.38942746673507e-05
-2.1130412941627e-05
-1.8803387984961e-05
-1.73186642379113e-05
-1.40274828204656e-05
-2.55508738922568e-05
-5.25790830248357e-05
-1.76597789286519e-05
-2.89118925316206e-05
-5.84656459106843e-06
-4.3489519104277e-05
-2.13009313410884e-05
-2.09100791244423e-05
-4.04903719225172e-05
-1.99849781148199e-05
-1.08592769165478e-05
-2.15853822790078e-05
5.31350236548147e-06
8.80580399255292e-07
-1.64566457190353e-05
-2.4368125534441e-05
-4.18028716509021e-05
-1.22831164975287e-05
-2.9785894126988e-05
-3.59627746920184e-05
-2.06445763567073e-05
-2.58993809892652e-05
-7.19888061529755e-06
-1.55960945123802e-05
-2.52437520697004e-05
-3.83896631177704e-05
-1.98516367958928e-05
-8.91408227577185e-06
-2.16445393561031e-05
-1.28966430154958e-05
-4.39484881270217e-05
-3.62911530878174e-05
-2.37970132814137e-05
-2.20296087152265e-05
-1.79148553285471e-05
-1.8803604617395e-05
-3.2200846822744e-05
-3.97680863290008e-05
1.3513242384273e-06
-2.27163228648247e-05
-8.11864487216523e-06
-2.21029894243476e-05
-2.07007506709687e-05
-2.36965941724488e-05
-3.07398070395972e-06
-1.98655915239942e-05
6.02965025439359e-07
-1.1547759314356e-05
-1.39091360901651e-05
-4.80046836010419e-05
-1.69089636972274e-05
-2.11783327614496e-05
-2.49120542511799e-05
-1.00266604240123e-05
6.2891039399476e-06
-2.07658336912757e-05
-2.85029078786959e-05
-2.86717997398495e-05
-1.71461358944762e-05
-3.08209071680384e-05
-1.95859370749811e-05
-1.25154132245387e-05
-2.43802888787365e-05
-2.02920607649223e-05
-2.3652200462232e-05
-1.34009538286514e-05
-2.13231232039552e-05
-2.31591194630933e-05
-2.19629080763181e-05
-2.30121013716074e-05
-1.06613086348754e-05
-3.15598483610985e-05
-1.63141269819074e-05
-2.24311879908915e-05
-6.51708833725598e-06
-1.51682826624843e-05
-1.84169401298287e-05
-2.18966773229454e-05
-1.80943707075907e-05
-3.59656959002957e-05
-2.86161267643188e-05
-3.2296564644855e-05
-1.34045055694419e-05
-1.55039054419258e-05
-2.04223123122912e-05
-2.46422551095728e-05
-2.30891562111717e-05
-3.04126107428082e-05
-2.02838828960948e-05
-3.30830396915581e-05
-2.98236913027333e-06
-1.82705680763118e-05
-2.9377841460337e-05
-2.83326283816336e-05
-5.06780257117094e-06
-4.73994805982744e-05
-6.10143912401868e-06
-2.93248129298982e-05
-8.83765250363452e-07
-1.1425969298679e-05
-5.88009905556229e-07
-2.2128776750254e-05
-9.82435650517715e-06
-1.9426356743102e-05
-2.04297576356967e-05
-8.8726024250523e-06
-5.42804117290799e-06
-2.26688879157909e-05
-2.39177810438473e-05
-2.27939670553975e-05
-1.54769268837647e-05
-1.64151627229081e-05
-2.24721864816935e-05
-1.94765991128016e-05
-1.61368536133839e-05
-2.43587850929959e-05
-3.48478058398076e-05
-1.36030261306203e-05
-1.54198504352398e-05
-7.96892471669884e-06
-2.81370831330779e-06
-3.60384498100172e-05
-5.17682862790391e-06
-1.84586775746033e-05
-1.83205204035384e-05
-1.68514656491565e-05
-3.63797667087216e-05
-3.64853805435139e-05
-1.59941826483571e-05
-3.11198334461126e-05
-3.13516713717927e-05
-3.30540976455006e-05
-7.58475613072267e-06
-2.82696110351716e-05
-2.94487870290714e-05
-2.60413117336817e-05
-1.82443526888448e-05
-2.30531775302753e-05
-1.82244278637362e-05
-2.03614325802441e-05
-2.67578349174442e-05
-1.58027557539434e-05
-1.53406656869262e-05
-1.3613810324221e-05
9.74507646062972e-07
-6.56550349798042e-06
-1.98062273536519e-05
-2.03890372252624e-06
-1.84888410307999e-05
-2.76600146525056e-05
-4.42156338112961e-06
-1.26732090750076e-05
-2.58442288604861e-05
-1.08032668493791e-05
-1.92615032583968e-05
-2.78533947155679e-05
-2.26559975942654e-05
-2.63705342174878e-05
-2.51301715949321e-05
-1.41489145132034e-05
-1.2326463433352e-05
-2.86102363976318e-06
-1.84915340984686e-05
-1.84752974431742e-05
-2.4696505967067e-05
-1.83641101664981e-05
-5.827083205734e-05
-3.65769001047237e-05
-2.27808143076169e-05
-2.45583136158585e-05
-3.11082648171308e-05
-2.3984005638659e-06
-1.38093491186493e-05
-3.57154128583731e-05
-9.89981451975139e-06
-2.92864213584356e-05
-1.14207923766568e-05
-1.90696535883264e-05
-2.03041253457483e-05
-3.22002441280918e-05
1.49476993472666e-06
-2.11652794122378e-05
-6.09067929728212e-06
-2.34875247177278e-05
-2.36960442475694e-05
-1.65469766506494e-05
-1.11527650199826e-05
-5.96610029120387e-08
-2.66239010490126e-05
-1.95650337178776e-05
-8.46448508995343e-06
-2.9679824734162e-05
-9.41123271647209e-06
-1.76866769643667e-05
-2.38600530787136e-05
-3.0303282427828e-05
-2.68162343264796e-05
-1.32606102060577e-05
-3.31665951216485e-05
-3.24452748397019e-05
-3.3587653822169e-05
-1.90849331032754e-05
-5.25120390982111e-05
-1.57347540928682e-05
-3.7191661505854e-05
-2.69782010701881e-05
-2.64828015838544e-05
-2.67296824060269e-05
-2.33641194903639e-05
-1.46320406553049e-05
-2.57903407105503e-05
-3.0749910475867e-05
-1.89362147986648e-05
-2.83558162980875e-06
-2.58570827758315e-05
-2.39005431146468e-05
-1.22807277014802e-05
-2.83974252653693e-05
-9.96531238167131e-06
-2.57020451484766e-05
-1.70095224594651e-05
-3.75105329487884e-05
-2.07329559534149e-05
6.12419140256454e-06
-1.40365571953315e-05
-1.25141326201834e-05
-2.22894134567945e-05
-8.83200035004182e-06
-2.30303678161934e-05
-2.30115252467827e-05
-1.95937090967444e-05
-1.79459008302091e-05
-3.19034246133299e-05
-9.4222542226088e-08
-2.51768411538515e-05
-3.05569499208564e-05
-2.35960872990105e-05
-7.73583561175542e-07
-1.89793999657317e-05
-3.04246816467706e-05
-9.40193666060733e-06
-8.47222646032849e-06
-2.53219336205837e-05
-2.67563290259809e-05
-9.14632165239971e-06
-9.76025176813002e-06
-2.41194356948671e-05
-1.70785450153028e-05
-1.20388094850933e-05
-1.63663433127997e-05
-1.2429141702972e-05
-3.45818525022062e-05
-1.79007137734493e-05
-2.52849523187323e-05
-2.44951973069808e-05
-3.63518727372946e-05
-2.83618157535535e-05
-9.37036819853313e-06
-2.14088826714966e-05
-1.28965272868832e-05
-2.94328303676265e-05
-7.23070045745794e-06
-1.16680345534282e-05
-2.14045186081252e-05
-1.80188141412451e-05
-7.03854782847896e-06
-6.41411334362928e-06
-6.4936334126237e-06
-2.07461267685616e-05
-1.9783704480616e-06
-1.82461490302168e-05
-1.43860482942044e-05
-3.178916636087e-05
-3.06606945300882e-05
-9.13924687350173e-06
6.61903153123542e-06
-3.37473473058732e-05
-2.3515349398361e-05
1.5439695218132e-06
-3.20108532703442e-05
-3.06814655184157e-06
-9.46562881167324e-06
-1.56172866860366e-05
-2.30848582913134e-05
-1.66288690012509e-05
-3.18165985595429e-05
-2.44541599328883e-05
-1.17816943313894e-05
-1.50137383572724e-05
-5.23810912191563e-06
-1.76154147729537e-05
-1.08479888654397e-05
-1.05098968859309e-06
-5.38313836173677e-06
-1.94581604391759e-05
-4.58995730878995e-05
-3.49734308437205e-05
-3.54293641083211e-05
-2.1424632917281e-05
-8.30647846424984e-06
-2.17466850636582e-05
-2.41808581262154e-06
-1.60359599075879e-05
-4.12724995464397e-05
-8.51852861051956e-06
-1.24767151870966e-05
5.6157318175791e-07
-1.85192980827765e-05
-8.97306981628325e-06
-5.7611133162077e-06
-1.69399339012831e-05
-2.03064231766996e-05
-3.96605349225886e-05
-2.19036959251375e-05
-1.67963940703455e-05
-2.11956765519342e-05
-1.56332090143824e-05
-6.91935840714529e-06
-9.29133123284503e-06
-2.7731163738768e-05
-2.45815729806599e-05
-2.97467715674067e-05
-2.31109527819217e-05
-1.95862915452371e-05
-2.19185047332146e-05
-1.60760462919694e-05
-4.08523044135175e-06
-1.68614884417415e-05
-1.83252887175091e-05
-9.04230665215441e-06
-8.16314682705889e-06
-2.75001064551554e-05
-3.52712217983449e-05
-3.41023199868342e-05
-1.71859299884333e-05
-2.59523936689791e-05
-2.76196514358478e-05
-2.55998136125573e-05
-2.08651466040786e-05
4.20510964149737e-06
-3.35516392462618e-05
-2.92546968613751e-05
-2.83382700685618e-05
-6.10049092480387e-06
-2.3859470225311e-05
-1.61330545871632e-05
-2.36813147986531e-05
-2.58828474143368e-05
-3.76124821032745e-06
-1.54019791453853e-05
-1.37121395886025e-05
-2.04734554689943e-05
-2.18147375893703e-05
-1.25423188263396e-05
-3.10098398201053e-05
-7.1883102678311e-06
-1.60774771408407e-05
1.77804676373068e-05
-7.96969135043296e-06
-1.34063655888257e-05
-2.17111530269702e-05
-2.10517679518417e-05
-1.61564144591739e-05
-2.75908470255697e-05
-1.00547668911369e-05
-1.21824108847997e-05
-2.13353789748852e-05
-2.01742205114428e-05
-2.20519745729873e-05
-1.71400913832183e-05
-8.06561851977064e-06
-9.50169485431554e-06
-1.24252436250122e-05
-1.72380183308924e-05
-9.94912316871234e-06
-2.44278686158551e-06
-4.90416525804437e-06
-3.11826791625209e-05
-2.27675924999376e-05
-7.74222674342551e-06
-3.43093606603608e-05
9.18801162498265e-07
-1.16831746145386e-05
-1.50426400704696e-05
-2.61620947301809e-05
-3.31360039726312e-05
-3.07462967595363e-05
-3.11247503035938e-05
-7.16927126936739e-06
3.30913093757544e-06
-9.75624117065158e-07
-2.40824252451366e-05
-2.69129473748496e-05
-1.53895099321921e-05
1.53375131569571e-06
-3.74553388389471e-05
-3.04488055260665e-05
-3.04644793333708e-05
1.00518220282725e-05
-1.63050434515421e-05
-3.94569667778897e-05
-3.53443820595942e-05
-7.32220738050205e-06
-2.28000304634611e-05
-1.59852945796447e-05
-3.19691276202475e-05
-1.23686349965595e-05
-1.45713035580633e-05
-1.32302078133201e-05
-4.27224351035796e-05
-2.63626762528216e-05
-1.63321152792212e-06
-1.73415259962824e-05
-1.67899108790562e-05
-1.82259235952787e-05
-1.77078999713226e-05
-2.72200718963665e-05
-3.02896711785455e-05
-4.02697341418935e-06
-1.60244552076464e-05
-7.41834917481065e-06
-1.86034747948593e-05
-1.23122344663533e-05
-8.85758153603365e-06
-6.68856977552618e-06
-3.85332942217863e-05
-1.74135030153594e-05
-1.79623781560606e-05
-1.56608713777708e-05
-2.11064486360281e-05
-1.14594956113844e-05
-3.03595934999395e-05
-1.44115645536145e-05
-3.2640136030808e-05
1.10646049588278e-05
-2.00965303551472e-05
-1.01760126038217e-05
-3.1104744571661e-07
-3.22735570220766e-05
-4.77454513523403e-06
7.78617319943734e-06
-1.60660650259983e-05
-6.93349739829612e-06
-1.30528479765896e-05
-6.19857407883501e-07
-2.60997791796501e-05
-1.62797165779767e-05
-1.6115245696649e-05
-6.86677753695228e-06
-3.37071068673091e-05
-3.34930662332461e-05
-3.66919887797925e-05
-2.71458888444884e-05
-3.30170271745629e-05
-3.61677477677533e-05
-8.28835041463523e-06
-8.98456821375569e-06
-5.71238785794608e-06
-2.08563354924249e-05
-3.5784526779353e-05
-2.33423939854642e-05
-2.42450939236333e-05
-1.42405321218233e-05
-1.17162946859586e-05
-3.39422123954406e-06
-8.6071555499017e-06
-2.40438683844297e-05
-1.75419372094483e-05
7.65047263646454e-06
-2.06278819663856e-05
-3.58806021744101e-05
-2.71460274942034e-05
-2.09436822947509e-05
-5.55008409970799e-06
-1.37864581936484e-05
-1.94496092683066e-05
-2.67710676579772e-07
-5.98730304506132e-07
-2.4992081946266e-05
-3.35845618071537e-05
-1.76954275528388e-05
-1.71396442581662e-05
-1.35422335473394e-05
9.99967263052155e-06
-1.92164198996178e-05
-1.05383011736009e-05
-1.55016145513746e-05
-9.07465842595788e-06
8.23832821616126e-07
-8.05797555725629e-06
-9.31815334621407e-06
-3.23157654567958e-05
-1.38076209498518e-05
-2.31702201561255e-06
-2.99606732917583e-06
-1.46636023743724e-05
-3.25639360882056e-05
-1.17669985908343e-05
-8.14795682016691e-07
-1.35181331065603e-05
-3.06167053408522e-06
-1.96923413122768e-05
-2.16632393914129e-05
-1.32556226049541e-05
-3.4627434060107e-05
-8.08489986044854e-06
1.99468980510073e-06
-2.95633438886753e-05
-1.27228182648886e-05
-1.62929528779826e-05
-1.41232523545951e-05
-2.57103083797815e-05
-6.14179952630894e-06
-1.1600491410698e-05
-2.30239312025744e-05
-1.99714807795426e-05
-2.62420445028496e-05
-3.75545308754417e-05
-1.45704268624802e-05
-2.42435321445021e-05
-1.07189435416093e-05
-2.60409137105264e-05
-2.12585181684672e-05
-1.47819146190188e-05
-2.03938236711249e-05
-3.75149997724459e-05
-2.6157238330872e-05
-1.90924026078936e-05
-1.59115857378257e-05
-8.09847425914335e-06
4.67730011061545e-06
4.37791541641686e-06
-3.09604221362342e-05
-2.51348449853609e-05
-2.57875610839987e-05
-3.02487932528494e-05
-1.35192325019292e-05
-2.80920677135154e-05
-2.61271713876257e-05
-1.37391977403425e-05
-2.30070802168056e-05
-8.79393697836828e-06
-2.4966329596992e-05
6.75287273195738e-06
8.52924119371718e-06
-2.12436609960507e-05
-2.18956637050696e-05
-1.92070791544599e-05
-3.65172614647257e-05
-3.12497605779892e-05
-4.8255286648482e-06
-8.96200047029196e-06
-2.08215427584386e-05
3.34675057000927e-07
7.72936357523872e-06
-1.70872143172871e-05
-1.3042905693474e-05
-3.07273424948787e-05
-2.13001203585811e-05
-2.36131253850715e-05
-2.1653939177197e-05
-1.57642688710083e-05
9.64188046325437e-07
-1.0046990955196e-05
-2.94230498024854e-05
-1.45974065787648e-05
-2.77646289404644e-05
-6.77891565506587e-06
-7.71215126711547e-06
-1.52270831924999e-05
-4.16900570390207e-05
-9.352998528545e-06
-3.37783699338668e-05
-2.91844599853512e-05
1.87009442194768e-06
-2.70998114124215e-05
-9.54049237825142e-06
-2.90035923995614e-05
-4.32199782277583e-05
-7.28247603525138e-06
-1.12238918267233e-05
-1.38230568078748e-05
-5.29967969916469e-09
-9.29641477170405e-06
-4.94596046543752e-06
-1.16319676239785e-05
-2.98289747555899e-05
-1.11589166383574e-05
-1.07928301291092e-05
-1.64806409533138e-05
-2.31574310894565e-05
-2.47151240794206e-05
-1.4735697653572e-05
-1.30285224636213e-05
-2.05724469776063e-05
-1.42538900431246e-05
-1.60148453483032e-05
-2.78673308689967e-05
-1.39395138311038e-05
-1.82760610019002e-05
-8.76208977833193e-06
-1.52162326639489e-05
-1.70731383047669e-05
-3.09566575288306e-05
-2.6807395955473e-05
-2.02971909676451e-06
-2.65737060156368e-05
-1.92220635247881e-05
-1.8634079317247e-05
-3.26602286647537e-05
-2.62026727913907e-05
-2.0658568674813e-05
-2.14519993391958e-05
-1.62823050283244e-05
-1.38695842578013e-05
-5.37252524383887e-06
-2.26478778438384e-05
-9.37918431499473e-06
-1.78347631684494e-05
-3.40784993706398e-05
-1.21891866755201e-05
-1.57320983547406e-05
-3.36031979620729e-05
-2.2105800910232e-05
-8.34635459736981e-07
5.89098193541183e-06
-1.82967577881852e-05
-3.95237946246764e-05
-2.15397890178876e-05
-3.53489114954439e-05
-3.30638123389007e-05
-1.78106072037426e-05
-4.31303097039093e-05
7.50161184563385e-06
-1.30352657600042e-05
-6.89515904607998e-07
-6.42993284642475e-06
-1.87693215181937e-05
-2.58008739187069e-05
-3.51977031583303e-05
-3.29310063897907e-05
-3.48431645029927e-05
-3.14214458171205e-05
-2.56036405636387e-05
-2.74188786486159e-05
-1.65781864654957e-05
-2.51332015852355e-05
-8.60621425768159e-06
-1.55399310030269e-05
-3.00643294932283e-05
-1.47538547917604e-05
-6.90423619952615e-06
-2.10276371786222e-05
-2.96300229511395e-05
-9.29012383839583e-06
-3.41235036042875e-06
-3.05190136000921e-05
-2.59219699414286e-05
-1.34711957587627e-05
-1.13706366211196e-05
-3.01598376426694e-05
-1.41624523902283e-05
-2.03813566979297e-05
-1.05689343610069e-05
-2.59065705541894e-05
-2.62767964127207e-05
-1.72302110562e-05
-3.94604432936637e-05
-1.91788104487668e-05
-1.36136499653635e-05
-9.81742424161055e-06
-3.69994245465071e-05
-1.57352205574755e-05
-1.59608730703583e-05
-2.37375135810194e-05
-2.81890869098994e-05
-8.33161208664986e-06
-1.71839884369776e-05
-3.11714590658459e-05
-1.32767846019739e-05
-3.24574137168239e-05
1.47506252232771e-06
-1.84257682863809e-05
-3.25295958999951e-05
-3.47130626556526e-05
-1.46526988231442e-05
-2.72765217870648e-05
-1.09662776999718e-05
-2.61875080881587e-05
-1.8869274590745e-05
-1.75573098726824e-05
-1.30449260676959e-05
-3.70830526664024e-05
-1.44712403948683e-05
-1.92702909601152e-05
-2.6017588027814e-05
-2.08346939448557e-05
-9.12865025255095e-06
1.30075678806291e-07
-1.90695917140016e-05
-1.75691967956149e-05
-9.4794104033849e-06
-1.07285726161979e-05
-9.31615553632509e-06
-2.18789307742441e-05
-3.46377967047416e-05
-2.42513622767161e-05
-3.07707320653949e-05
-3.92132952521083e-05
1.89637487798667e-06
-1.5745923353532e-05
-4.98591189346091e-05
-2.40357949115391e-05
-1.82863257942497e-05
-1.01575088080122e-05
-3.40640720195387e-05
-1.77775108563684e-05
-2.35899596292162e-05
-2.04758443135074e-05
-3.95051225175871e-05
-1.71952632546992e-05
-1.85989908004711e-05
-2.78698911487151e-05
-1.42463691997042e-05
-1.10142419079823e-05
-6.54421662964163e-06
-4.60571386060562e-05
-1.93497502957877e-05
-2.17297717691595e-05
-2.13400161580394e-05
-1.17939834170672e-05
-1.8906683019162e-05
-9.50562148019358e-06
-1.11115915966524e-05
-4.50048115864301e-05
1.78081941792184e-06
1.05537575886664e-06
-3.22192509489206e-05
-1.57251304154248e-05
-1.326640460006e-05
-1.85501643092986e-05
-2.10192439047348e-05
-2.3486116377229e-05
-3.85421635168717e-05
-2.10530831731517e-05
-2.15798305117208e-05
1.63330170051774e-06
-5.89571233966696e-06
-3.93629532047602e-05
-9.85373834710243e-06
-1.00907294456903e-05
-1.68884390082176e-05
-1.59318827911828e-05
-2.43722160629163e-05
-1.09544000360582e-05
-2.01546525820381e-05
-1.89993027363158e-05
-3.99509324828655e-05
-3.5731573532355e-05
-1.94909711697573e-05
-3.18469882094893e-05
-4.14780053659221e-05
-1.76667251815825e-05
-1.63672496188062e-05
-1.68291515889388e-05
-4.74929801478588e-06
-1.33233678693605e-05
-1.29992147798306e-05
-1.11629961022333e-05
-1.6368126932914e-07
-2.44611983489034e-05
-1.16823148293486e-05
-3.42185691053047e-05
-4.12350338722107e-05
-1.29424806938347e-05
-1.15576666380423e-05
-2.99107405318296e-05
-6.82569678052328e-06
-5.43990808608856e-05
-1.28208642569355e-05
-2.97558371453941e-06
-8.26760063481857e-06
-1.61404980726439e-05
2.0315791060843e-06
-1.42629045982263e-05
-1.95207222069446e-05
-2.10968805917748e-05
-2.20898805653045e-05
1.5703250765761e-06
-2.7620686907663e-06
-1.80194486461292e-05
-1.62171870493717e-05
-2.99302524978943e-05
-2.07611935769474e-05
-2.41893606641599e-05
-2.27967802726155e-05
-2.05980943166602e-05
-1.1306268382648e-05
-1.05227212590492e-05
-1.1075274348466e-05
-1.65551751386925e-05
-2.21198440978534e-05
-3.43386698889147e-05
-3.36350358396554e-05
-2.38532520721642e-05
-2.47452519394443e-05
-2.9637193979724e-05
-4.61105698751013e-05
-1.12670876810745e-05
-3.78295405744932e-05
-2.11575742246955e-05
-2.34646770592111e-05
-1.58529128213861e-05
-9.14968985688062e-06
-3.24116003710708e-05
3.95023882636042e-06
-2.91213630382105e-05
-2.53411491072867e-05
-1.16773034976807e-05
-1.0768036882075e-06
-3.5282063321056e-05
-4.52952789970396e-06
-2.71135462399538e-05
-2.80199812320587e-05
-3.58950741608831e-06
-3.78574400526007e-05
-2.08677368200872e-05
-3.64303104866598e-05
-1.42044901524556e-05
-2.60239995052129e-05
-2.97307794867982e-05
-1.51142596703795e-05
-1.86741816950424e-05
-1.93388015755913e-05
-1.37236362697233e-05
-3.088610481195e-06
-1.79087094567708e-05
-3.89274426603364e-05
-3.04320376312391e-05
-3.26270653213737e-05
-2.4273384852738e-05
-1.37303751473362e-05
-2.02098897913841e-05
-9.74586661737438e-06
-2.86765747637858e-05
-2.84690471201464e-05
-5.20807602127506e-06
-1.33910640193761e-05
-1.98716049344391e-05
-1.93667523612459e-05
-1.61410742352875e-05
-1.59919680203713e-05
-2.78570343702536e-05
-2.66535242877191e-05
-5.67752252674665e-06
-3.03317760602072e-05
-1.86295353337051e-05
-1.04964847919187e-05
-7.47143176810017e-06
-1.37996919973942e-05
-2.30563614794159e-05
-4.80539445516702e-06
-1.70311862139608e-05
9.52528843636438e-07
-5.30955738313074e-06
-4.14942100754697e-05
-3.64977976080824e-05
-1.42584454455948e-05
-1.90477594165971e-05
-1.83624141795632e-05
-1.93725037612826e-05
-1.29914124600089e-05
4.44908014665906e-07
-1.15582089871193e-05
-3.12677195928371e-06
-6.56440759677169e-06
-4.22263221546281e-05
-1.63105047718853e-05
8.53750155397482e-06
5.50429878250062e-06
-1.64340254653846e-05
-2.2409645628095e-05
-3.24343243390469e-05
-3.27710802384948e-05
-8.14612383397621e-06
-1.25180190458264e-05
-4.27627502712821e-05
-2.60648088730596e-05
-2.84464166210497e-05
-1.89243900106719e-05
-2.61064452388418e-05
7.03143316781021e-06
-4.74725417560419e-06
-4.65421482709823e-07
-5.91085261869764e-07
-2.65456012353325e-05
-2.63910876364711e-05
-1.67573649723225e-05
-1.48499931363654e-05
-2.66528995415572e-05
-1.80599562115274e-05
-1.20907903730014e-05
-1.58748551628747e-05
-4.37551102818624e-05
-2.38840667512238e-05
-1.15720090340516e-05
-1.43320895394068e-05
-8.87792375529854e-06
-1.49082902150786e-05
-2.86040695230607e-05
-4.00815775494998e-05
-1.47763810199032e-05
-4.73640490815962e-06
-1.94178453205287e-05
-4.871227464272e-06
-2.0321329497946e-05
-1.17627638415019e-05
-2.37125897254924e-05
-2.1766596027096e-05
-1.28402501369809e-06
-1.26799050378063e-05
-5.75153488339709e-06
-2.55968790441598e-05
-2.25234037460635e-05
-2.3179425932331e-06
-1.43616814753274e-05
-2.83962702153845e-05
-1.55134437956037e-05
-1.8361805460691e-05
-8.34382364934912e-06
-5.96741462844346e-06
-1.709537795609e-05
-1.72194554617889e-05
-8.76235766378718e-06
-9.80072411020864e-06
-7.70314940199794e-07
-3.41534898818552e-06
-2.84341134588457e-05
-3.24063700973965e-05
-2.47423094047975e-05
-2.23022546978706e-05
-1.66843447272347e-05
-2.99535293799956e-05
-3.52114556289497e-05
3.91330707340111e-06
-4.74122720802181e-06
-1.90293423907122e-05
-1.92072020455074e-05
-2.61509960560282e-05
-8.75660259366255e-06
-3.99162639578145e-05
-7.07424038813997e-06
-1.85549777177435e-05
-2.7188319750244e-05
-3.63050677510173e-05
-1.68172000186496e-05
-3.79064187148747e-05
-1.59567568579083e-05
-1.37160148847752e-05
-9.62640327352856e-06
-2.04130657964365e-05
-2.11179475662245e-05
-1.02508630492539e-05
-1.42299285352033e-05
-7.37130126335089e-06
-2.63079838119634e-05
-2.79366897203637e-05
-8.13792858070546e-07
-1.56784609253946e-05
-2.74892236964182e-05
-1.69433441164997e-05
-1.68729039179271e-05
-2.44381962948197e-05
-1.76607755964468e-05
-1.74891073315241e-05
-2.08340612664084e-05
-1.97722523615793e-05
-3.14354769438331e-05
-1.10873880202203e-05
4.08669834443311e-06
-7.73364798563272e-06
-2.28055955330467e-05
-1.76333984213763e-05
-1.10426905774685e-05
-3.59926297910621e-05
-1.7798528948002e-05
-2.10884558748612e-05
-6.8865973931264e-06
-1.88487215777777e-05
-6.87171329506691e-06
-2.26500741723198e-06
-4.0754673527582e-05
-1.77973341018424e-05
-1.52242975669648e-05
-2.56322783522958e-05
-1.9218166671191e-05
-2.77319621809508e-05
-2.64336528375691e-05
-6.91327891791215e-07
-3.91974522392081e-05
-2.55320962223029e-05
-1.09370168795153e-05
-2.66969807272728e-05
-2.68143619493537e-06
-8.78453958270017e-06
-3.09656237723109e-05
-2.47987617383592e-05
-1.44762506630004e-05
-1.56266668076213e-05
-3.28693594441067e-05
-1.02274091674629e-05
-2.30751514995287e-05
-1.86490455152134e-05
-2.13997219994584e-05
-1.47787390632164e-05
-2.63769789213939e-05
-1.70489917874846e-05
-9.13717258557641e-06
-2.24216357519278e-05
7.05363691626376e-07
-2.63308489422915e-06
-1.49592725937692e-05
-1.62183889872793e-05
4.99068256038113e-06
-2.68139539682736e-05
-2.45901075143363e-05
-2.95189556719981e-05
-1.77933229386861e-05
-1.65104097754218e-05
-1.52032429414828e-05
-2.76800910808862e-05
-2.42745614450772e-05
-1.13493384708211e-05
-3.28729139816673e-05
-1.16956838055434e-05
-3.75235895728882e-05
-2.5097784179506e-05
-1.92494745031547e-05
-2.28981382647455e-05
-1.77863141693474e-05
-1.69504896295241e-05
-1.7623183310354e-06
-2.05230698575732e-05
-1.35589605490061e-05
-4.58217654774297e-07
4.79915351360906e-07
-9.55698253657178e-06
-1.60853385261557e-05
-3.28785624930673e-05
-3.16530857344924e-05
-3.23425500728312e-05
-2.33418002082228e-05
5.01352235377237e-06
-1.93121766059683e-05
-1.38960966882692e-05
-2.77152564261802e-05
-2.86794084516084e-05
-1.84612903101493e-05
-1.5537551790462e-05
-2.60313727682422e-05
-2.69318179633455e-05
-3.70012884506744e-05
-3.28810673828517e-06
-1.85659611494685e-05
-3.02314008356442e-05
-3.08139795702333e-05
-1.56823445969678e-05
-1.90680758741314e-05
-4.96253069819831e-06
-2.73696969976164e-05
-4.43406726265392e-06
-1.82528267220062e-05
-2.87211266790606e-05
-1.98578779715631e-05
-1.20301874928127e-05
-1.32503164220976e-05
4.25037051835472e-06
-2.44747410380905e-05
-3.53412766820739e-05
-3.62006903143922e-06
-3.05399953859842e-05
-3.66181971873622e-06
7.60688734478279e-06
-1.06882721897154e-05
-1.55760626877492e-05
-3.11926330614949e-05
-3.75894506056326e-05
-1.54914085599212e-05
-1.1407415799099e-05
-4.00942275685277e-05
-1.48945590994044e-05
-1.46624111326847e-05
-2.25922224660877e-05
-8.75173402019874e-06
-8.35089037219839e-06
-3.34797430825263e-06
-1.39324483733567e-05
-1.59426036005962e-05
-2.94614391762778e-05
-1.50325430072627e-05
-8.67428062391257e-06
-1.68073504571957e-05
-1.39784844640393e-05
-5.55021263412689e-07
-2.1653348581542e-05
-4.28251040387477e-05
-3.02038578728901e-05
-2.50866755175393e-05
-1.35874498250699e-05
-2.78237192544531e-05
-1.79328852571778e-05
-1.56158661727199e-05
-2.37809362591056e-05
-1.37174081973751e-05
-1.52474654819836e-05
-1.97450336580792e-05
-1.14287437834522e-05
1.33606610147909e-05
-3.73248282101331e-08
-6.84287598304053e-06
-5.90370219362205e-06
-2.48461886250326e-05
-2.22272918969717e-05
-2.97461942572808e-05
-8.39623065849641e-06
-2.60624919129552e-05
-5.95995835393033e-06
-1.68709404811188e-05
-3.37600637431815e-05
-1.59258730928951e-06
-1.24173925451371e-05
-2.03582732512699e-05
-6.51557347307635e-06
-3.42322009448155e-05
-1.5820340366448e-05
-3.36106680135817e-05
-1.73337087507164e-05
-2.94721895771582e-05
-3.12743982135142e-05
-3.36797653828673e-06
-2.87193501144522e-05
-2.60239821215896e-05
-4.64562073548176e-07
-1.03285623808236e-05
-1.88148914829546e-05
-1.49877162385007e-05
-2.40367553934693e-05
-8.34953477574864e-06
-3.67929137691053e-05
-2.28684770011004e-05
-1.45739607928878e-05
-2.80826744968451e-05
-3.05440076566059e-05
-2.91098285157211e-05
-1.56404576529023e-05
-3.74183339237553e-06
-4.1316242769518e-05
-2.61747187525365e-05
-1.43130215032033e-05
-3.66065780316434e-05
-7.22067038723962e-06
-1.40940439886415e-05
-2.79431313862272e-05
-3.08237126837826e-06
-3.06432167387384e-05
-4.05184226025474e-05
1.56648303916518e-07
-2.45065294280594e-05
-1.65596475492153e-05
-3.92918791851574e-05
-1.90626610222094e-05
-3.87096044399424e-05
-2.63198425873405e-05
-1.04721175828711e-05
-5.03036417032803e-05
-2.1824314595849e-05
-2.40913365255159e-05
-2.49217798141453e-05
-1.53586174203771e-05
-9.9232336748459e-06
-2.67513499550674e-05
-1.08190720365147e-05
-1.12919764201084e-05
-2.62455609110588e-05
-3.97788343005553e-05
-3.45826659208517e-05
-3.35732536200273e-05
-1.80036363229473e-05
-2.52688038880416e-05
-2.22342473323554e-05
-2.81318311536329e-05
-1.10761062641783e-05
6.91772015598365e-06
-2.32686585858543e-05
-2.0306571837674e-05
-4.482526965318e-06
-1.56044421375575e-05
-1.88023642528335e-05
-3.0393753655908e-05
-1.93703578681197e-05
-3.71840682354946e-05
-2.60011367036375e-05
-1.18179150381962e-05
-1.08460314983314e-05
-1.93852319161562e-05
-1.65947880079697e-05
-1.91362289146665e-05
-1.32594244912989e-05
-2.62889534172911e-05
-2.39200031426667e-05
1.05813627665408e-05
-2.19091272490933e-05
-2.82127424642213e-05
-1.02888546182973e-05
-2.51430440038471e-05
-2.98993835928114e-05
-6.28122891218882e-06
-3.56791807578134e-05
-5.07816988754559e-05
-1.36311245238746e-05
-8.43827907200503e-06
-2.68958555937131e-05
-2.56640938264239e-05
-3.6162887371365e-05
-1.70049307542632e-05
-2.70712529396301e-05
-1.26662174173472e-05
-3.43909945629746e-05
-2.49673694982883e-05
-2.21401641854817e-05
-2.33168553396546e-05
-2.29949725818843e-05
-1.92165036552858e-05
-4.94876812367926e-06
-1.43083186341903e-06
-1.19771045143765e-05
-1.8275464411276e-05
-1.97677612050918e-05
-1.80503036806461e-05
-4.12368055248102e-05
-2.123406662377e-05
-3.45037631437338e-06
-3.69166973107718e-05
-4.52390082731093e-06
-2.26579814434587e-05
-9.71053283206669e-06
-2.35225293127588e-05
-1.92412686657912e-05
-5.9522353679468e-06
-5.68399189234118e-06
-9.1583291433591e-06
-1.25546149780119e-05
-1.18083484524404e-05
-3.55006454891098e-05
-2.9680325055493e-05
-3.1340481658098e-05
-1.87740530987041e-05
-1.2039827696884e-05
-4.46827773981e-06
-4.05218339255994e-05
-1.25174832853816e-05
-1.2610711998498e-05
-1.45518775856276e-05
-2.82271960432421e-05
1.33108507431571e-05
-1.84857602311212e-05
1.33193573825046e-06
-1.02497040731192e-05
-2.9396552409766e-05
-2.04020402199426e-05
-2.431154166403e-05
-2.05956111265614e-05
-2.03387806516335e-05
-7.0393815933761e-06
-4.55602513860261e-06
-2.69523689668875e-05
-2.34022115633464e-05
-3.28863264901766e-05
-2.44831841733631e-05
-1.69616315717743e-05
-1.03639870379641e-05
-1.6216374992807e-05
-2.1561326462615e-05
-2.5242971851359e-05
-2.27272045832261e-05
-2.34701376975174e-05
-1.77833482515252e-05
-2.11656654303005e-05
-1.93185448063248e-05
-1.9303709966807e-05
-2.74254815725685e-05
-2.3598640274709e-05
-2.33289945140835e-05
-2.16952350394096e-05
-9.19054221971008e-06
-2.36040673549096e-05
-3.20621263678945e-05
-2.20599682179563e-05
-1.18688930038984e-05
-2.7200422521015e-05
-3.00501691991771e-05
-2.57591398994955e-05
-2.27702119930142e-05
4.70263503242695e-06
-8.65861030917575e-06
-2.7760243466423e-05
-2.7220010284032e-05
-3.11348167503499e-05
-2.09624218866585e-05
-1.4067219121343e-05
-2.71765304452399e-05
-2.55615991417203e-05
-1.44637705217241e-05
-2.78263385914951e-05
5.68795449525804e-06
-2.25265078653122e-05
-1.75153330660828e-05
-1.96555468106077e-05
-1.01487510025678e-05
-2.58477663503883e-05
-1.87211688853437e-05
-1.66279098213919e-05
-1.50374685039813e-05
-1.57618110939946e-05
-6.24683322170995e-06
-2.95185930274103e-05
-2.00001800338849e-05
-1.43104298345462e-05
-5.36591552887342e-06
-5.3609218818033e-06
-1.56767201853811e-05
-2.23060155387328e-05
-1.80994583399721e-05
-2.42033218228609e-05
3.09277176275848e-06
-2.70023658338586e-05
-2.2308770183476e-05
-2.3837456779586e-05
-2.72299703933174e-05
-2.36380580989168e-05
-2.53108729880431e-05
-1.52517682598193e-05
-1.45304663853368e-05
-5.7499097087955e-06
2.02881810884801e-06
-8.38379529001537e-07
-1.10965922271713e-05
-3.34970140065206e-05
-6.9166508336068e-06
-1.07695930934353e-06
-1.46549113434043e-05
-1.08287103389518e-05
-2.58333431107917e-05
-1.33380584110634e-07
-5.1326836648621e-06
-1.8884244309059e-05
-5.74740550137592e-06
-2.50829061273469e-05
-1.88262612601724e-05
-2.50215991706898e-05
-3.72569004514945e-06
-9.10369009708534e-06
-1.80379280500639e-05
-2.25367223630924e-07
-2.18612840907209e-05
-1.93962844199524e-05
-3.82020822453258e-05
-2.22989279509444e-05
-9.10220874359716e-07
-7.71885148077533e-06
-1.13533368216046e-05
-1.61139308485361e-06
-1.47875257488617e-05
-3.73380690123545e-05
-2.62835342858231e-05
-4.67063187659004e-05
-2.99965223868433e-05
-1.34943194551917e-05
-2.23276270427894e-05
-1.24175746027169e-05
-1.40565018980139e-05
-2.11627574293564e-05
-1.99857590386326e-05
1.10913391759503e-05
-2.81544990309776e-05
-1.28263852352284e-05
-3.40884232610025e-05
-1.76300856789009e-05
-2.79830071461962e-05
-3.69310215666314e-07
-1.29920861255646e-05
-1.30384719279665e-05
-7.87521150061512e-06
-2.99857919430254e-05
-2.58653329646755e-05
8.79293293934652e-06
-2.52978947195204e-05
-3.66521635607255e-05
-3.23022753117117e-05
-2.425949471175e-05
-1.5905418415733e-05
-2.84031230025229e-05
-2.28374666045032e-05
-2.18259885781534e-05
-2.99666301085791e-05
-1.06693238851101e-05
-1.06930306652062e-05
-3.55520265563314e-05
-1.51559530211958e-05
-3.46042795232077e-06
-2.33696509113468e-05
-1.12438079597425e-05
1.82556824944907e-06
-1.61181789594314e-05
-2.00985634923415e-05
-1.65047540830049e-05
-3.03201969836999e-06
-1.84713742326449e-05
-9.43508502838571e-06
-1.7382415155118e-05
-2.88984864770807e-05
-3.14537831805361e-05
-9.35505207762151e-06
-9.66128193846955e-06
-1.05190944886486e-05
-2.89512472532622e-05
-1.27415694183773e-05
-3.01105185576165e-05
-1.62668552773226e-05
-1.60183383886819e-05
7.20482785532207e-06
-7.79387447520365e-06
-1.85831733959396e-05
-8.96729367225086e-06
-1.52427544716135e-05
-2.56234671121066e-05
-1.75258368101757e-05
-1.69035971335329e-05
-3.27983804446729e-05
-8.87876691082941e-06
-1.91340672538001e-05
-3.02298941798086e-05
-2.00480055026833e-05
-1.94544942280488e-05
-2.71949297143848e-05
-1.77704550526843e-05
-1.81006499305024e-05
-2.54480519000804e-05
-2.64692579297953e-05
-2.43102976035706e-05
-2.74164923270821e-05
-1.78131906360353e-05
-1.42520921520464e-05
-1.91288457907358e-05
-2.18408013009658e-05
-1.30137873721042e-05
-4.47622356686945e-06
-1.72578472010597e-05
-2.85182725919944e-05
-1.92107314790067e-05
-3.18521957424745e-05
4.36520134650907e-06
-2.88063606142741e-05
-2.35396876507261e-05
9.71904700707302e-07
2.40027489269409e-06
-7.33616633959852e-06
-3.38759159749047e-05
-8.60741571062696e-06
-1.60817271803085e-05
-3.97509394944245e-05
-2.25360715094448e-05
-3.27747956109605e-05
-1.76073328908302e-05
2.74660520116763e-07
-1.21008842598953e-05
-8.95362321764131e-06
-1.44845903051699e-05
-2.31618904225309e-05
-1.25629292618393e-05
-2.5334938782449e-05
-6.24125962468449e-06
-1.23308162023527e-05
-6.67055566452544e-06
-6.03571105064957e-06
-1.22993290712241e-05
-9.42505712139692e-06
-2.71657199617517e-05
-2.48896887002606e-05
-2.42029774270396e-05
-2.5131125093706e-05
-3.80919039676795e-06
-1.52355828473491e-05
-1.4349954952889e-05
-1.64071578150205e-05
-8.79210467292069e-06
-2.41956142679418e-05
-3.57455261019712e-05
-8.29832862498959e-06
-1.49086961206975e-05
-2.89409782564698e-05
-1.80101894440229e-05
-1.21041929300717e-05
-3.56807945931283e-05
-1.54798257228524e-05
-2.26045238110512e-05
-1.02190938940325e-05
-3.85791992957038e-05
-8.25310162857694e-06
-1.38377566902727e-05
-7.8765453216275e-06
-4.56540877658838e-05
-3.11656849207401e-05
-1.56495868989759e-05
-1.42798701859235e-05
-2.04149082558874e-05
-3.35152869984417e-05
-1.5282672208133e-05
-2.82670826404418e-05
-1.86841671692937e-05
-1.12898344667577e-05
-1.13166638223015e-05
-2.98623515141938e-05
-2.60686203624546e-05
-1.29336189278897e-05
-1.67602256818565e-05
7.16887877870084e-06
-1.38955498215662e-05
-1.88580647479457e-05
-1.99881364819093e-05
-4.18550798361596e-05
-1.12411970701444e-05
1.14254609007216e-05
-2.47348796328613e-05
-8.87097834397154e-06
2.04052089830656e-06
-1.21186998945984e-05
-2.232909911559e-05
-3.03434500835159e-05
-1.56270611134888e-05
-2.48884370552666e-05
-2.96045594061505e-05
-1.02282855473863e-05
-1.96365712073447e-05
-1.56580342012183e-05
-8.93263569083163e-06
1.56593720075388e-06
-3.56010591778613e-05
-2.17317322775118e-05
-1.01256279506296e-05
-8.61871915804155e-06
-1.10411337965653e-05
-5.91793771264188e-06
-8.35809584796911e-07
-1.89362757835582e-05
-1.40752635789534e-05
-1.79701140676639e-05
-6.02439211620607e-06
-1.96369441830252e-05
-2.86748573827806e-05
-1.95992145232133e-05
-2.36208654358236e-05
-2.23512882571841e-05
-9.40813957207253e-06
-1.67549529596625e-05
-3.14037456493782e-05
-1.52189331750785e-05
-1.755798372634e-05
-1.86984263085506e-05
-2.45045617680244e-05
-3.15595831067178e-05
-7.88622118181645e-06
-2.63523584401502e-05
-1.1491961006163e-05
-1.9560702600292e-05
-1.37267086144055e-05
-2.75185024268184e-05
-1.12304714088279e-05
-1.62538478815856e-05
-6.15410368368752e-06
-6.92641373390763e-06
-2.11649567006762e-06
-2.87356583857897e-05
-1.11955566471438e-05
-9.74160277027277e-06
-3.31711792188445e-05
-2.286330690609e-05
-3.04680162048104e-05
-2.27169676207437e-05
-2.53958762304687e-06
-1.19911656352095e-05
-3.06075965673073e-05
-5.92873461967642e-06
-1.16111564610052e-06
-2.35959868393139e-05
-1.29801120766839e-05
-3.50941181690101e-05
-1.95402335442102e-05
-1.67115752434511e-05
-3.40592971066866e-05
-2.41693436003209e-05
-1.02218897838701e-05
-8.42852107041188e-06
-1.52671882671376e-05
-2.89513595957582e-05
-7.36364859843143e-06
-1.33255893282524e-05
-2.17038682454136e-05
-2.04261655805918e-05
-1.1881627484039e-05
-3.30995112008392e-05
-8.86649331812049e-06
-3.26147825994017e-06
-3.13306260700327e-05
-7.57004587994374e-06
-1.23743075109889e-05
-1.45119976030831e-05
-6.67177724901781e-06
-5.36519856140807e-06
-3.67357694388669e-05
-8.35000295908088e-06
-2.0570580395696e-05
-2.40438294254447e-07
-2.93717884525144e-05
-2.87741262379817e-05
-1.0419087811418e-05
-2.48747015040479e-05
-3.30549810446592e-05
-1.34575504067112e-05
-2.15775691303676e-05
-3.50344936799989e-05
-2.08332774623762e-05
-9.76620911671098e-06
-1.94249899189226e-05
-2.54492127558105e-05
-2.02309365708529e-05
-3.19221112097586e-05
-1.53554500847585e-05
-4.06147725220051e-06
-1.3037017773271e-05
-4.8952879487212e-05
-9.20196683197657e-06
-4.01184483633029e-05
-1.05996302080261e-05
-2.71980754728242e-05
-1.94011884813392e-05
-3.73568528644127e-05
-2.61644171037359e-05
-2.8737986488558e-05
-2.13159734106319e-05
-2.79324832412062e-05
-3.13231987396137e-06
-1.07662351806241e-05
-2.77241922272146e-05
-3.42110526132631e-05
1.2612445339905e-05
-1.10135041460445e-05
-5.5188958289099e-06
-1.77610059105223e-05
-2.17757655161685e-05
-9.10216751709002e-06
-2.87061300099813e-05
-1.28927002155706e-05
-2.03455759929072e-05
-4.00910838534446e-05
-1.40312824882994e-05
-8.42023932021177e-06
-2.14815389034553e-05
-2.5858078731529e-05
-1.95876418163517e-05
-9.73409128491662e-06
-3.51082367101072e-06
-2.84901267481904e-05
-2.05563034105437e-06
-3.09639000517262e-05
-2.17784923721512e-05
-1.24925045120814e-05
-1.33643589828399e-05
-3.36462507291628e-05
4.39803434585196e-07
-2.60038697011784e-05
-1.60397732680973e-05
-1.30513742407736e-05
4.6934191072486e-06
-3.24958452771361e-05
-7.76297017893296e-08
-2.96898812337322e-06
8.83635549581799e-07
-9.66763805715342e-06
-1.76394243841026e-05
8.14610428636386e-06
-1.32888837844596e-05
-1.7521286699638e-05
-2.27043786919368e-05
-2.14806113878616e-05
-3.55716884153516e-05
-1.62862234434174e-05
4.49804707464733e-06
-2.11914736906465e-05
-2.56628258690238e-05
-2.61277070935543e-05
-1.34237909730465e-05
-3.24461333615485e-05
-4.52455027129594e-06
-2.90196276852357e-05
-1.4217475286845e-05
-1.64560812522555e-05
-2.93547618297955e-05
-1.40881985773415e-05
-2.60501540566394e-05
-3.45605505948266e-05
-1.08437019559376e-05
-1.33555454739224e-05
-2.34016578978525e-05
-2.67255366368623e-05
-2.02543805711289e-05
-2.46104714892545e-05
-1.02189854497829e-05
-9.61155103729279e-06
-3.30308705669021e-05
-2.1713971955227e-05
-4.99550555543692e-05
-1.47170671019726e-05
-1.75410139624513e-06
-1.32614676163731e-05
-3.22001444757881e-05
-4.50988876877088e-05
-2.14152755363477e-05
-2.4225128600018e-05
-2.61556697528313e-05
-1.61252343369677e-05
-1.54426508030868e-05
-1.76829629253953e-05
-1.69246057017258e-05
-1.20940821608819e-05
-5.76697854459909e-06
-2.15972196827215e-05
-1.39847602135566e-05
-2.77244491079488e-05
-2.82969741603112e-05
-1.77051275735732e-05
-1.45400422381959e-05
-5.2646678119297e-06
-4.81055523278381e-06
-3.37429382610118e-05
-8.32410645293207e-06
-2.69103416546518e-05
-1.42569283697712e-05
-3.79781643519664e-05
-1.95478514674734e-05
-7.69591451387236e-06
-2.39073017971414e-05
-1.81992829305111e-05
-1.96382932474847e-05
-1.80168378260988e-05
-1.49438174505638e-06
-3.82043567327919e-05
-2.16446678430942e-05
-2.89916808934258e-05
-1.04714111852635e-05
-2.72569222771696e-05
-3.12502551022408e-05
-3.30723920126441e-05
-1.42746144195241e-05
-9.4426483056663e-06
-8.3983922475193e-06
5.20552961249884e-06
-4.71312489615984e-06
-1.90672584718382e-05
-7.0838029061035e-06
-2.61969084471554e-05
-1.49436295751058e-05
-2.0531226388072e-05
-1.81914333414659e-05
1.1401420118438e-07
-1.98712789185513e-05
6.20489634885941e-06
-1.15660607791829e-05
-7.32820301338296e-06
-1.65606573835842e-05
-9.70117136403774e-06
-2.90099418022306e-05
-1.84625228412039e-05
-1.35781200337677e-05
-2.88182719921639e-05
-2.28433516704263e-05
-2.01387054168818e-05
-1.72303201757973e-05
-3.45809950668145e-06
-2.44664003942424e-05
-1.63129127721898e-05
-1.96509716835139e-05
-1.3626313600651e-05
-9.03819021267828e-06
-2.42125794271239e-05
-2.33641907578007e-05
-2.37901226934818e-05
-1.3970198146494e-05
-1.53008375632573e-05
-2.02069376714709e-05
-1.53142199824918e-05
-1.95993820815751e-05
-1.48561757251548e-05
-1.93307677297541e-05
1.06396806309097e-05
3.17760384939675e-06
-2.33158153138385e-05
-9.13740596935117e-06
-1.56352752942078e-05
-4.05949534476017e-05
-2.87884468164237e-05
-2.4625291095252e-05
-3.56054816764049e-06
-2.26514880221777e-05
-3.78827620646198e-05
-1.38603584921033e-05
-6.07132542679928e-06
-2.42058188516942e-05
-1.03012759355214e-05
-1.53423942549145e-05
-3.35424474563096e-06
-1.37874875060896e-05
2.31396910366313e-06
-2.06894929238577e-05
-1.88364324076603e-05
-1.84131759242732e-05
-8.38515341435054e-06
-2.62470527420903e-05
-2.7286973345312e-05
-2.49427185759452e-05
-1.11960760882322e-05
-1.58691715313145e-05
-3.87270937411388e-06
-1.80040581396694e-05
-1.36495300141246e-05
8.64140375399753e-06
-2.19377106454631e-05
-1.46783211265318e-05
-1.11990761368807e-05
-4.01478164886095e-05
-1.42055165245378e-05
-2.53689838702659e-05
-3.00093017514898e-06
-1.39362991650559e-05
-3.76567979882703e-05
-9.40590326829835e-06
-2.27906857806405e-05
-1.71739264420986e-05
-1.14384416569023e-05
-9.22790836016038e-06
-2.36416133577803e-05
-6.86835447629952e-06
-1.72590272969835e-05
-2.69465010283302e-05
-1.41559247981741e-05
-2.55726004291932e-05
-1.68171159514093e-05
-2.75961772107505e-05
-2.20232074395671e-05
-2.49043787829399e-05
-1.65066910378575e-05
-3.00056443585533e-05
8.45209315444608e-06
-1.92434866452679e-05
-1.94650013461677e-05
-2.96949194460309e-05
-2.8548828269919e-05
-8.67951972814428e-06
-2.49359444934944e-05
-2.52164640489173e-05
-1.98906302714342e-05
-2.38755105817695e-05
-1.53716613116455e-05
-2.95597860105079e-05
-7.01187089530361e-06
-9.56513068872105e-06
-6.22338510697473e-06
-3.61449372217069e-05
4.45503871305175e-06
-1.86766284140235e-05
-1.08498714235275e-05
-3.32224291469925e-05
-2.8017969923301e-05
3.47402096221505e-06
-2.03228792778741e-05
-2.75523857879273e-05
-1.84075400305334e-05
-1.47264279716332e-05
-2.12119497267979e-05
-9.2110870750883e-06
-2.88177689277465e-05
-1.4554546594005e-05
-2.26376103424046e-05
-2.0801474774783e-05
2.06111837765146e-06
-2.31618169455751e-05
-2.55647612627289e-05
-1.83516176420217e-05
-1.82882388344601e-05
-1.74148007575479e-05
-3.72085044656344e-06
-2.43273705181394e-05
-3.7742278572789e-05
-2.13511760229035e-05
-1.7903350047434e-05
-2.42186372562282e-05
-1.43337227700164e-05
-3.44083533368745e-05
-1.33611083399755e-05
-2.69483748995412e-05
-3.02662752894146e-05
-1.62170861574285e-05
-9.8779943538595e-06
-2.97215393648482e-05
-2.31953788074523e-05
-1.09110749589212e-05
-7.76051354650624e-06
-1.44938845621825e-05
-3.2312883463913e-05
-2.52999197932999e-05
-2.11015655051623e-05
-8.99893671132255e-06
-1.48868377937096e-05
-2.02558782297422e-05
-1.94199936767399e-05
-3.09391754074139e-05
1.50965919211271e-05
-5.04676351519411e-07
-2.80438508266887e-05
-2.61025344733051e-05
-2.67060368272824e-05
-2.68470617420798e-05
-2.12026753549879e-05
-2.45503920624962e-05
-4.49168077555756e-06
-1.77013363923047e-05
-8.83384629475054e-06
-1.7965832846712e-05
-4.14372477274408e-05
-2.02967824247321e-05
-2.39939961930469e-05
-6.46384505408463e-08
-1.93303257409455e-05
-6.65385820151372e-06
-3.376031153909e-05
-1.83425570907507e-05
-5.08340199300884e-06
-1.73885796121648e-05
-1.73496481719306e-07
-1.06135266141756e-05
-2.16289970440056e-05
-1.44427191580838e-05
-5.15189446037404e-06
-6.97682080147604e-06
-1.27988099112116e-05
-1.74005138245862e-05
1.2061398426237e-05
-1.35350375381305e-05
-1.04635942213427e-05
-1.27190114429406e-05
-2.05671245020602e-05
-3.04857821978302e-05
-2.71799944836173e-05
-3.19192484475166e-05
-3.34059267655028e-05
-1.82250842697221e-05
-1.87574957055224e-05
-2.42506387526634e-05
1.61965934674157e-05
-9.97912839056658e-06
5.61888192524605e-06
-1.37412929853905e-05
-4.14909613362162e-05
-1.25128546766866e-05
-2.61508487577432e-05
-7.42098517247562e-06
-8.33620389446216e-06
-2.01663096646657e-05
-2.23738420529117e-05
-1.2569464037413e-05
-2.76088891815762e-05
-5.04258714856617e-06
-7.93021636800138e-06
-2.63981769978628e-05
-8.37706498978486e-06
-1.05845472533422e-05
-9.57054794096137e-06
-1.94242082237958e-05
-2.48772590321874e-05
-1.92221487067816e-05
-4.30942559801043e-06
-2.58506652068641e-05
-3.89826558930385e-05
-2.3684854205986e-05
-2.55223911484494e-05
-2.12590113265268e-05
-1.18493628396386e-07
-1.08130339540645e-05
-2.5825848894035e-05
-1.84914877172874e-05
-1.96129070663362e-05
-3.7737039027966e-05
-2.51971847917799e-05
-8.32450890478489e-06
-2.53882052840351e-05
-8.53768281981318e-06
-1.1307532183189e-05
-4.59108831750535e-06
-6.93152863497209e-06
-6.69301871457287e-06
-1.86916983297399e-05
-1.8473073831914e-05
-2.3575759229947e-05
-2.63321516677236e-05
-1.69974580765445e-05
2.7838775054139e-06
-2.93396845156903e-05
-1.80846750847119e-05
-2.11900479047007e-05
-2.06325285842295e-05
5.59797272917839e-06
-1.60078398865981e-05
-3.57261785447941e-06
-1.55888785576853e-05
-3.63348123150352e-05
-4.36773041922019e-05
-1.91419801954108e-05
-6.54915384842926e-06
-7.96911373078237e-06
-1.34046212539248e-05
-2.75559945416978e-05
-2.7076996327434e-05
-9.66407556340749e-06
-2.52119249746785e-05
-1.96516029056865e-05
-1.74563058807832e-05
-2.37871511920216e-05
-1.87231274189288e-05
-3.01752907353053e-05
-3.32423748074107e-05
-1.98666310487277e-05
-3.17653303082049e-05
-8.06670096276056e-06
-7.7679946455193e-06
-3.0456827079358e-05
-3.27711598459846e-05
-1.44092441795493e-05
-2.05020159841282e-05
-1.48131572107218e-05
-1.30753319168678e-05
-2.68183789700619e-05
-5.35805001814458e-06
-2.84577429922427e-05
-4.00072124936674e-05
-3.36467584464279e-05
-1.87826688801146e-05
-3.21004731719327e-05
-2.62049945504258e-05
-1.6859443680736e-05
-1.19658976289076e-05
-6.03466814258055e-06
-1.74206058792161e-06
-2.30840793048497e-05
-5.83412046706546e-06
