# Supplementary material for: Research on computational propagation and identification of mine microseismic signals based on deep learning
Source: PLoS One. 2025 Oct 22;20(10):e0334641. doi: 10.1371/journal.pone.0334641 (PMC12543183; doi:10.1371/journal.pone.0334641)
Supplement: S3 Data — (ZIP) [file pone.0334641.s003.zip › 000100500002862.xlsx_0.txt_24.txt.txt]

-1.04410249799036e-05
-3.54965682322542e-05
-9.42498535742137e-06
-2.53295021140381e-06
-2.14592243684935e-05
-2.85275630866283e-05
-1.41899646371261e-05
-1.90276000693455e-05
-3.67183807955053e-06
-2.23689947864355e-05
-1.01415026199301e-05
-1.08048581223349e-05
-3.47829565727543e-05
-1.38700744468e-05
-2.59965589228336e-05
-1.33189097156875e-05
-3.76103708741198e-05
-1.63959790523355e-05
-1.5653893075487e-05
-3.52064041160006e-05
-2.05354258054523e-05
-4.15496055575606e-05
-2.21142293974979e-05
-2.12011804410246e-05
1.75042640359829e-06
-1.28951089431511e-05
7.53027450691458e-06
-2.82853359582672e-05
-1.32435257380709e-05
-1.92936450784232e-05
-3.81624019989074e-05
-4.6194703369529e-05
-2.04750198619622e-05
3.22636821644863e-06
-1.60918689704183e-05
-1.13288166009301e-05
-1.32281115715095e-05
-2.460564662043e-05
-9.66333022638783e-06
-2.48964093669794e-05
-1.61624531133755e-05
-2.01075747114508e-05
-3.31233546741332e-05
-3.94428337307985e-06
-1.90998192094853e-05
-1.69648394942017e-05
-1.46900229824446e-05
-2.24830518802188e-05
-3.4463445187786e-05
-1.37599071290771e-05
4.63931477183569e-07
-2.33023545587584e-05
-2.48382900129554e-05
-4.04740476004276e-05
-2.31015014971231e-05
4.6854613964018e-06
-8.66750461124464e-06
-3.19754525309281e-05
-2.37567734241179e-05
-2.25139508255782e-05
-5.28450545447589e-06
-2.4025090246835e-05
-3.77721197943213e-05
-2.20097487782189e-05
-1.25718875342977e-05
-2.61542442930143e-05
-1.64906509332929e-05
-2.70650613258933e-05
3.50833639020829e-07
-1.51839151556462e-05
-1.23838683776774e-05
1.42697877223809e-05
-3.19757698134578e-05
-9.0204709303397e-06
-2.9229347867562e-05
-4.7297692630426e-05
3.72990779159827e-06
-4.82449806821127e-06
-2.07720791009801e-05
-7.25309490617774e-06
-2.01512454238605e-05
-2.76233830292802e-05
9.23362430547756e-06
-2.3732092965702e-05
-4.11226829824237e-06
-2.47680809953083e-05
-1.63107412912679e-05
-3.14805678159997e-05
-2.6112311912395e-06
-2.44544069493334e-05
-2.9692274965277e-05
1.76697138362703e-06
-1.61644890050743e-05
-2.45762083685478e-05
-2.29568849224269e-05
-2.51182641300293e-05
-3.30780058337871e-05
-2.47140347916071e-06
-1.98611179330634e-05
5.07638636891369e-06
-1.40242678887861e-05
-2.05019397914198e-05
-3.09758716750677e-05
-1.37529003304508e-05
-4.17975285563458e-05
-2.70198695134763e-05
-2.10923633901208e-05
-1.42347117165397e-05
-1.82532720431937e-05
-3.7338480667935e-05
-1.77256474560039e-05
-2.36485409111057e-05
-3.75608359913684e-05
-1.74964953147803e-05
-2.37976137370682e-05
-7.61659986351494e-06
-1.38421522637905e-05
-1.7821967121924e-05
-2.53513203830655e-05
-1.53004748678761e-05
-1.94985947687933e-05
2.16453430356731e-06
-2.71554704889259e-05
-1.80867720730938e-05
-4.98300390280629e-06
-8.19186013124387e-06
-2.53285881158078e-05
-2.68991672040076e-05
-2.66761719440826e-05
-1.22792106977928e-05
-2.91589444855605e-05
-3.19668399994579e-05
-1.99270409386063e-05
-5.36036970526818e-06
-1.49657339902055e-05
-1.24271278920194e-05
-4.24090386845438e-05
-4.07566373081721e-06
3.59822177344584e-06
4.08420228830812e-07
-3.30443820767354e-05
-3.95032529197599e-05
-1.41070689125021e-05
-2.43292860359433e-05
-1.6023811249135e-05
-2.42494170570624e-05
1.64228678327104e-06
-2.21442197031769e-05
-2.31143701948299e-05
-1.5132299911252e-05
-1.82632705858716e-05
-3.56008620895004e-05
-2.46653752025551e-07
-1.66903243899598e-05
-2.04032256026498e-05
-2.11457716853857e-05
-2.22998458580722e-05
-1.58667673450109e-05
-2.2525287731102e-05
-1.2521397465194e-05
3.52268655970147e-06
-2.5520882027279e-05
-3.58892732046208e-05
-9.84741952385063e-06
-4.57782016670422e-06
-1.05143915628055e-05
-1.1018929705098e-05
-3.00765342848919e-05
-9.63511197069329e-06
-2.67645523386963e-05
-2.83088595832921e-05
-1.6123962124885e-05
-1.7328576188055e-05
-1.75932047915051e-05
-8.14780646139936e-06
-1.40374585763189e-05
-3.78442953578159e-05
-2.28964653848307e-05
-2.99354959325709e-05
-2.0447817017068e-05
-3.16197632030034e-05
-1.69465525975307e-05
-1.28726153810252e-05
-1.52376771359302e-05
6.46605767310781e-07
-2.18145638291636e-05
-3.24228249752642e-05
-2.93157417408371e-05
-1.92309091529875e-05
-1.68119063562295e-05
-2.7664935174737e-05
-4.0112620719471e-05
-2.35764286090425e-05
-1.44678477980854e-05
-1.18925252291404e-05
-1.60332418455049e-05
-5.74684760171259e-06
-1.35685473467399e-05
-2.56504824504413e-05
-2.73885932159338e-05
-1.39169393534221e-05
-1.18254199279823e-05
-1.65305755783647e-05
-4.21629463468063e-05
-1.86493203554499e-05
-1.86651492525896e-05
-2.37424328905811e-05
-1.34884943755389e-05
-1.10643944025072e-05
-5.40205207396858e-06
-2.38517665453682e-05
-2.85542006971109e-05
-1.84841487461741e-05
-1.22148613580469e-05
-1.15054629488737e-05
-3.7795103503518e-05
-1.79777527970534e-05
-5.76422328100574e-06
-1.33591011199232e-05
-2.97856950449893e-05
-1.28591412541664e-05
-1.62566514984669e-05
-1.55727608407883e-05
-2.89007506224133e-05
-1.51827232968564e-05
-1.90570406941807e-05
-1.71078913772849e-05
-1.82186961420962e-05
-3.53300369220791e-05
-2.80596748857009e-05
-2.12952876873201e-05
-3.70235743589078e-05
-4.8757548635568e-06
-3.34863464032102e-05
-1.92791508316774e-05
-7.87473540776638e-06
-1.39306984933297e-05
-2.77498535625207e-05
-3.01062579011549e-05
-4.05637310831318e-05
-4.13110552929314e-05
-1.70650447705597e-05
-4.53088964674917e-06
-2.57739575092086e-05
-3.06776808929196e-05
-2.24192008045207e-05
-3.8929864877092e-06
-2.14602300141939e-05
-1.00435158047187e-05
-3.42330830646635e-05
-2.69799814804998e-05
-2.24538883236331e-05
-1.30515365168743e-05
-1.65634136484466e-05
-3.27099364757849e-05
-3.20007474634064e-05
-1.51666145518408e-05
-3.16765644828174e-05
-2.07451912960277e-05
-2.38235190852032e-05
-3.28752954007358e-05
-1.14934617025028e-05
-3.84966089081148e-06
-3.60892489283832e-07
-1.82113478782153e-07
-2.50635229891593e-05
-3.42781843589818e-05
-3.59006866486814e-05
-5.72554081635041e-06
-2.21425549779811e-05
-7.92065057342501e-06
-2.19191514901056e-05
-2.1733260455075e-05
-3.0322790941213e-05
-2.98386508205826e-05
-2.92655601608339e-05
-1.28370103356961e-05
-1.56313975149921e-05
-2.36059069997901e-05
-1.54408650872442e-05
-1.8462803589222e-05
-6.44969708903887e-06
-1.33916021303007e-05
-1.85997134505502e-05
-2.88045939947913e-05
-4.31652809027227e-05
-1.97986797850992e-05
-1.25516053744189e-05
-1.96144392976149e-05
-1.33812875268777e-05
-5.43675249211054e-06
-3.23756354795715e-05
-3.20017434153601e-05
-8.37412079379294e-06
-2.72484532604969e-05
6.05764041017152e-07
-1.48270874520183e-05
3.20969040799936e-06
1.28200138438289e-05
-1.03161943755699e-05
-1.85418787628039e-05
-1.23576861754048e-05
-2.75588778783969e-05
-3.57863699364227e-05
7.57468380183657e-06
-2.3314467104545e-05
3.62361963957054e-06
-1.67653692116753e-05
-2.66602033006796e-05
7.1234821900654e-07
-1.21964579455105e-05
-3.66208570897293e-05
-9.83469724702255e-06
-2.49707463882316e-05
-1.87946902372991e-05
-3.91887199411675e-05
-2.2126368370161e-05
-2.9918701493256e-05
-2.10001622734836e-05
-2.11729870626373e-05
8.73474798162357e-06
-1.53441644819128e-07
-2.58192468595132e-05
-3.82537231784438e-05
-4.10875254856608e-05
-5.22470562616376e-06
-2.78603106868253e-05
6.23124061011861e-07
-3.4178169342131e-06
-2.0107315177448e-05
-1.7023442476739e-05
-2.70030593115773e-05
-1.38332457817395e-05
-3.00188094108984e-05
-4.93643664452589e-06
-2.58196683570927e-05
-1.88083540422469e-05
-1.33746745442626e-05
-2.88648472510812e-05
-1.65713538107949e-05
-2.21291596085522e-05
-3.09362996551163e-05
-9.9584193125728e-06
-3.49149415103894e-05
-2.43231656540374e-05
-1.93846623791124e-05
-2.79787210307802e-05
-2.29427218502732e-05
-4.45741631793644e-06
-3.19325409021123e-05
-2.84553339742538e-05
-1.14330897947668e-05
-3.2404594396034e-05
6.43946847060059e-06
-2.60500771554386e-05
-1.69945245288883e-05
-2.77974348459083e-05
-2.4899439887192e-05
-1.09849770753038e-05
-1.04584214856186e-05
-2.31971991439746e-05
-4.08095911720976e-05
-2.4332747852293e-05
-1.86556428004408e-05
-2.947336088976e-05
-1.30401413090229e-05
-2.38753054329121e-05
-2.82729330607215e-05
-2.15607067654989e-05
-1.29078557712459e-05
-5.83818354023543e-06
-3.55721012267714e-06
-1.38947310207479e-05
-1.9891690086094e-05
-2.18312124985219e-05
-1.55682107390823e-05
-1.47633637829251e-05
-3.86147195499387e-05
-1.41525794886622e-05
-1.57919195909852e-05
-2.80072750744711e-05
-2.81188962521037e-05
-1.67717137268416e-05
-1.34847113498412e-06
-2.37388223257395e-05
-3.03729175966217e-05
-2.66326964546035e-05
-4.54926086446732e-05
6.54155574454754e-06
-2.21177916269496e-05
-2.06580403626822e-05
-1.59596273533951e-05
-2.22466821018127e-05
1.126918257729e-07
4.64616841944358e-06
5.0908840204047e-07
-1.0804093336928e-05
-1.37639777347243e-05
-1.29322674757917e-05
-1.91843568618139e-05
-2.83475376366561e-05
-4.35158839255738e-05
-2.7655190524043e-05
-1.51400938761564e-05
-2.75854324622509e-05
-2.3102302398424e-05
-1.3539098946331e-05
-1.51328164536324e-05
-2.0726577000664e-05
2.07861293333098e-06
-2.12965114795794e-05
-1.76169627116225e-05
-3.8310976352113e-05
2.46901530294051e-06
-2.42928057452324e-05
-3.16983143041892e-05
-6.48212291639435e-06
-1.78695702949901e-05
-1.46644110923617e-05
-1.36792891214717e-05
-1.64564044939375e-05
2.11417427388438e-06
-1.77196433044963e-05
-1.69956490893352e-05
-9.72791538076791e-06
-9.97330134968246e-06
9.07248611272855e-07
-7.50519507462116e-06
-1.73060239534328e-05
-1.52213454880592e-05
-1.12465798948633e-05
-1.10177428347979e-05
-2.48272700266365e-05
-5.48859995134218e-06
-3.2457158721262e-05
-6.81934100650236e-06
-1.59968427512781e-05
-1.86348459083722e-05
-9.81962987596552e-06
-2.37689838783959e-05
-2.20811990045854e-05
-2.09216866998243e-05
8.09611915224124e-07
-7.59901084856289e-06
-5.87275497139657e-06
-3.6774558102659e-05
-1.27474076033408e-05
-2.58001530905743e-05
-3.63559820188814e-05
-4.36475895275993e-05
-3.71488751744933e-05
-2.08867384930874e-05
-1.94915128461791e-05
-2.60081375085121e-05
-2.34789492501895e-05
-1.9598261034602e-05
-2.90014513182959e-05
-3.39011124753475e-05
-4.16766799810137e-05
-1.73835326091292e-05
-1.72799752866686e-05
-1.58282979179638e-05
-2.30261964186332e-05
-4.83841451526585e-06
-1.52082839327098e-05
-1.34355227786025e-05
-2.65273771785092e-05
-2.71596933876635e-05
-1.53531261219753e-05
2.40415204198727e-06
-3.2315418529327e-06
-2.22860105535124e-05
-2.63459038722555e-06
-2.89474441282673e-06
-7.23008351721979e-06
-1.84992367385476e-05
-7.46531899350544e-06
-1.75373183005765e-05
-1.37943990089647e-05
-9.91610670009822e-06
-2.44507164967033e-05
-2.49754394289438e-05
-2.15184635408696e-05
-2.38330199316218e-05
-1.0304594233893e-05
-2.72915156155445e-06
-3.0325708310573e-05
-1.04670459321563e-05
-1.41660025872811e-05
-2.96523611417066e-05
-8.66569152144155e-06
-2.74421809307342e-05
-3.75099502775448e-05
-2.18821894250999e-05
-1.00416223544201e-05
-1.34765589182681e-05
-2.88666695092196e-05
-2.63900891357301e-05
-2.50262949635886e-05
-2.80759057887426e-05
-2.00067300302384e-05
-3.1865890347378e-05
-2.5990243601856e-05
-3.1257893002928e-05
-3.54991836900859e-05
-4.39881849487971e-05
-6.48332536073477e-06
-2.74522973255048e-05
-2.10858518061016e-05
-1.02632603729831e-05
-2.14179439965021e-05
-8.63751822462663e-06
-2.4640697925626e-05
-2.03870601083357e-05
-3.89023371708324e-05
-1.69251077468085e-05
-2.98482515980514e-05
-2.49232666862405e-05
-1.02106287890181e-05
-1.77267677732352e-05
-3.83880860390696e-05
-2.49628212879124e-05
-1.42043883011357e-05
-2.08208708382505e-05
-2.29597465553394e-05
-2.73248229148776e-05
-5.1446958056941e-06
1.93033433469395e-06
-4.31665476391037e-05
-2.34376220973758e-05
-1.56513516952645e-05
-2.44063041958719e-05
-2.66408554260307e-05
-1.99729219839695e-05
-1.97059571113118e-05
-5.06682630692778e-06
3.90595454601201e-06
-2.55389714004959e-05
-7.35987040631915e-06
-3.80209775187497e-06
-2.31233064475813e-05
-5.87841550038473e-06
-2.74799532184615e-05
-2.1111932961851e-05
-1.73739085875212e-05
-1.11936339750985e-05
-8.65399807407739e-06
-1.11356353970161e-05
-1.90355948509222e-05
-1.42376207145384e-05
-1.87546791604937e-05
-3.85059952436108e-05
-2.59622995753533e-05
-5.96291213556355e-06
-6.40204207507161e-06
-2.64748510265379e-05
-1.71527905477734e-05
3.63009375356455e-07
-1.28083665297183e-05
-1.9088798708582e-05
-3.15277224885623e-05
-2.02445534138484e-05
-2.68640560258129e-05
-9.47628334432844e-06
-3.63516773526005e-06
-1.58968630978025e-05
-6.6023470470956e-06
-1.80769011638377e-06
-1.21818935214249e-05
-3.36052008055243e-05
-1.64542077908969e-05
-2.18837645925343e-05
-2.01006650277926e-05
-5.98021728373884e-06
-1.27049094730074e-05
-2.31640114420047e-05
-1.90398765448382e-05
-1.76737097763939e-05
-1.39307456288449e-05
-2.83605776187519e-05
-2.21897530444013e-05
-1.15949590789357e-05
-2.21320138514853e-05
-1.81618630753186e-05
-2.74822329441895e-05
-2.613370047868e-05
-3.63420693746634e-05
-1.51273676903687e-05
3.18959124923459e-06
-1.77118066802307e-05
-3.04486642696573e-05
-1.5198026102104e-05
-3.1450044372726e-05
-1.9018446179647e-05
-1.30857851521557e-05
-1.92817595722829e-05
-1.33384628981802e-05
-1.0758058858532e-05
-1.40413830625106e-05
-5.98667454029573e-08
-1.76227610557902e-05
-4.29452684805873e-06
-1.69443673735882e-05
-2.25526969907717e-05
-1.22987199415359e-05
-1.63774211134682e-05
-1.15190041798574e-05
-2.09895686353682e-05
-7.3033365089391e-06
-2.31498187026276e-05
-1.54200507854723e-05
3.0890872017129e-06
-2.17407191384942e-05
-2.73385333023177e-05
-5.40804896657529e-06
-2.29117675715741e-05
-2.6542627954998e-05
-5.89645566172964e-06
-3.69907268844189e-05
-2.53520344687402e-05
-4.98569151924603e-06
-3.65182130112467e-06
6.12588950228247e-06
-2.97575282337266e-06
-3.38843416364049e-05
-5.18836700241737e-06
-3.67333666047948e-05
-7.69659415803605e-06
-2.05032013349648e-05
-1.97196396317779e-05
1.96425565513837e-06
-1.64457117990039e-05
-2.65446581309597e-05
-4.19006919670609e-05
-1.69289973730029e-05
-1.3326855226721e-05
-1.44692792395822e-05
-8.26231641039234e-06
-3.32232689438572e-05
-3.46348041587661e-05
-3.17337296721579e-05
-7.1207729733694e-06
-3.25497471123248e-05
-8.61220125024394e-06
-3.38198272412261e-05
-1.20947719126832e-05
-6.30552633913449e-06
-1.40670230579501e-05
-2.01085838000015e-05
-1.86744912319461e-05
-2.40282003468979e-05
-2.47034914508303e-05
-1.33696529083868e-05
-4.1672876954679e-05
-1.81150777523674e-05
-1.25508005951553e-05
-5.93486015036409e-06
-3.02521275650755e-05
3.69429352741778e-09
-1.15993687812148e-05
8.58167623347946e-06
-1.13431102908596e-05
-9.49930275779321e-06
-2.98194447464982e-05
-2.0303031893923e-05
7.10972996273754e-06
-3.39361145765829e-05
-1.41023628288909e-05
-8.99639407473149e-06
-2.06180432895313e-05
-2.96532349877418e-05
-3.46650895716644e-05
-5.80497242194265e-06
-1.53342227703481e-05
-1.47028406449978e-05
-1.69708165935348e-05
-1.30338395199259e-05
-2.69902774647659e-05
-2.30855664319377e-05
-3.29185560980767e-05
1.09692824737435e-05
-2.72250419239169e-05
-2.33521689888117e-05
-1.90723187623484e-05
6.69070626108623e-07
-2.72240650304716e-05
-1.7394856175907e-05
-1.472634328968e-05
-2.4086990015521e-05
-1.54233617663825e-05
-1.27395603124258e-05
-1.74746830624822e-05
-1.16407454022327e-05
-2.06280569752194e-05
-3.99697959769994e-05
-1.40438562244717e-05
-9.9971712945467e-06
-1.72180581007084e-05
-6.69731552996143e-06
-2.75093472794293e-05
-2.97434995489164e-05
-1.30743343193378e-05
-5.4983532113353e-06
-2.33838302223355e-05
-1.29076154692706e-05
-6.32708568401314e-07
-3.69562600522713e-05
-2.01084164890754e-05
-1.01333139543353e-05
-8.68855022807129e-06
-1.97098282801321e-05
-2.74287031729353e-05
-2.77930388875227e-05
-2.77337819968618e-06
-7.38695102860785e-06
-1.93883275321419e-05
-2.47188668965453e-05
-2.54195029584394e-05
8.1353482391336e-07
-2.4729601127693e-05
-1.2935650206628e-05
-2.32103004360168e-05
-8.2849023519865e-06
-2.96765832389795e-05
-2.09299001712911e-05
-2.93968564629748e-05
-2.36869391607883e-05
-1.78570979585674e-05
-2.20882451044495e-05
-4.55931845387167e-05
-8.75138376462423e-06
-3.13404935927023e-05
-3.24252488200976e-05
-1.03676252378896e-05
-2.92223390170435e-05
-3.61328140092845e-05
-2.34212009165284e-05
-1.41193580729076e-05
-2.63651857381103e-05
-4.02613810737942e-06
-5.70615904042184e-06
-1.30391299575391e-05
3.29286535519571e-06
-2.54431931881721e-05
-3.22375673343449e-05
-8.50276780407836e-06
-6.73462644378273e-06
-2.27601692624261e-05
-1.27226872765116e-05
-8.17316498380698e-06
-1.70332064968039e-05
-1.54194144668444e-05
-1.23847117824986e-05
-3.31266798469349e-06
-1.45399364217432e-05
-2.7026655014815e-05
9.07217154892096e-06
-3.33176812305051e-05
-9.17526252787779e-06
-1.88897182221845e-05
-1.84759885501395e-05
-2.26724424674327e-05
-1.25290514343206e-05
-1.97774271802576e-05
-1.67770398475625e-05
-2.74743094151326e-05
-1.20010418269944e-05
-1.54432338100137e-05
-2.42095550853051e-06
-1.50566822444127e-05
-2.07103393810755e-05
-3.57323868000344e-05
4.38272041633609e-06
-9.74572962379758e-06
-1.48000663127261e-05
-1.65189558284689e-05
-1.54795849333012e-05
-4.10545337456949e-05
1.10282287267387e-06
-3.49654989745435e-05
-2.60270938416265e-05
-2.58692690709896e-05
-1.99628614395428e-05
-2.90247222434056e-05
-1.59395640302325e-05
-2.3253577792484e-05
-2.94817548684572e-05
-2.734291640296e-05
-1.88595570796649e-05
-1.60657030606992e-05
-2.7783334522485e-05
-3.8932745495706e-05
-1.39377248665759e-05
-1.02095850966136e-05
-1.3455909444745e-05
-1.04570748461833e-05
-1.89431532894669e-05
-1.25568963554321e-05
-2.61162066161356e-05
-8.09876741308117e-06
-1.53780249066312e-05
-4.3574621057647e-05
-1.66506156427953e-05
-2.66682434735747e-05
-2.06594809566757e-05
-1.22380167438011e-05
1.80845706579665e-06
-2.23998988884317e-05
-8.52965614700823e-06
-2.11067106787053e-05
-2.43744766361305e-05
-6.58630642031668e-07
-3.72303310660297e-05
-1.36103717764276e-05
-1.31466358829497e-05
-2.21727819231784e-05
-3.90336710966012e-05
-3.12067225177029e-05
-2.7095947302127e-05
-3.2182818634756e-05
-2.87781043874173e-05
-1.51946007401698e-05
-2.4094640200657e-05
-2.05773393044751e-05
-2.96786219269105e-05
-1.66423912590904e-07
-3.08405612209429e-05
-1.77644027871974e-05
-3.27595097143067e-05
-3.12486813336202e-05
-1.20147212286148e-05
-2.00453810667055e-05
-2.24829793277831e-05
-1.95775736350527e-05
-1.2161309124389e-05
-3.54086276288922e-05
-2.68239698236525e-05
-2.02073620240275e-05
-1.65578539876197e-05
-4.39157000262062e-05
-2.09893146846558e-05
-2.59865170369427e-06
-2.01039796045384e-05
-1.45287967202387e-05
-3.70275723737054e-05
-3.02155661915544e-05
-1.30650245757685e-05
-2.94043823707312e-05
-2.01948727295814e-05
-1.20421358683714e-06
-2.33534086929237e-05
-1.28806543343818e-05
-3.18942835900919e-05
-3.91692962127092e-05
-2.4434114695266e-05
-1.90463049862228e-05
-3.27795302670517e-05
-2.01137765528363e-05
-3.12901500054172e-06
4.56605049451032e-07
-2.37323608155253e-05
-2.28761912647681e-05
-1.13680594862016e-05
-6.2505568074954e-06
-1.86034715827408e-05
-1.84208332260549e-05
-2.59869633139314e-05
-2.84848284443057e-05
-1.62395830552641e-06
-1.02489655468165e-05
-3.05644553089041e-06
-2.43400870218693e-05
-1.57151221040501e-05
-3.06950861533736e-05
-2.05169587853079e-05
-2.74765493811106e-05
-3.00709530173499e-05
-2.57223288691219e-05
-2.01701133252319e-05
-8.86727675874721e-06
-9.00528315230835e-06
-6.78852656871441e-06
-2.11917391123115e-05
-1.41481213705226e-05
-6.3699333952878e-06
-2.98388670238063e-05
-2.66562245578622e-05
-1.39996206414969e-05
-2.61046648905917e-05
-3.10963345549679e-05
-7.11788247580313e-06
-4.47117830995675e-05
-2.1890012067765e-05
-2.65166202289959e-06
-3.18475013565137e-05
-1.92724863204564e-05
-2.32731990277724e-05
-2.13304070526365e-05
-1.11395744087851e-05
-3.12367633059214e-05
-1.52427541748216e-05
-3.19643824381358e-05
-1.44255168092459e-05
-2.28743054188805e-05
-2.98495356016847e-05
-5.08033938350201e-05
-8.92471831474814e-06
-1.58767354445439e-05
-2.67532653716689e-05
-2.66088399579571e-05
-1.54597325158119e-05
-3.19683425463122e-05
-7.94231541127848e-06
-3.39808064913107e-05
-3.23036929671553e-05
-4.02310075856423e-06
-2.19772628473491e-05
6.09403899020892e-06
-2.23510980108427e-05
-3.78851235709683e-06
-2.96747584523811e-05
-3.11795980999319e-05
-1.03033965366298e-05
-1.49729149932376e-05
-2.00257359309282e-05
-3.21311743727512e-05
-9.55064654873962e-06
-3.31697579624988e-05
-1.63448360654563e-05
-3.2471239451977e-05
-2.82517330671112e-05
-2.24580131116557e-05
-2.35610280517994e-05
-2.28351705037107e-05
-2.16200739976195e-05
-8.58759616050016e-06
-7.32241653127616e-06
-2.84508784820745e-05
-1.03144505209531e-05
-3.7695721444471e-05
-1.41157755784024e-05
-5.25980717089736e-06
-2.03858130858024e-05
-1.6067211551651e-05
-2.61602435786521e-05
-2.10588978926284e-05
-4.15476812851271e-05
-1.9894719684576e-05
-3.23480299874525e-05
-1.91233825238198e-05
-3.18129297944015e-05
-4.21991420300601e-05
-2.58754164087199e-05
-4.09243708345845e-05
-4.38343425972717e-06
-1.55980562277471e-05
-2.97163104815369e-05
-1.21463297764725e-05
-5.56080005572565e-06
-1.44056062939603e-05
-3.67074045647397e-05
-1.29174377784757e-05
-2.2476234137817e-05
-3.02269809447432e-05
-1.90888110383165e-05
-2.37434040196837e-05
-2.53346311663397e-05
-8.30850678967525e-06
-3.15876957447971e-05
-1.50448564743161e-05
-2.37047390622565e-05
-2.06745142779016e-05
-6.60093360209443e-06
3.98896119947782e-06
-4.89664581736361e-05
-2.14751250276153e-05
-2.30502200643171e-05
-6.041557986014e-06
-3.40228324349198e-05
-1.91146377403996e-05
-1.74335643675864e-05
-3.86993604392216e-05
-2.4648913359839e-05
-1.22415194259936e-05
-1.99719579477006e-05
-1.19030953167156e-05
-1.24873289606213e-05
-1.92908859572601e-05
-2.14128214792339e-05
-1.45928837514769e-05
-1.14514302024473e-05
-1.39516708892896e-05
-7.87940711207988e-06
-1.172861523487e-05
8.38887430344033e-06
-3.75550366266888e-05
-1.93257101048719e-05
-2.91998453676798e-05
-1.89296481942257e-05
-2.41118786076477e-05
-2.21561320359585e-05
-1.70812683564624e-05
-7.05251759611823e-06
-1.79997914154877e-05
-2.66298684092995e-05
-2.4954593186055e-05
-2.46173049885512e-05
-2.43608597392693e-05
-2.68465935251909e-05
-6.46774906370338e-06
-1.27476679743942e-05
-2.97603258684052e-05
-2.8189861061643e-05
3.25427704397501e-06
-1.01200877096106e-05
-2.50210591724631e-05
-9.54844733245438e-07
-1.53995296077682e-07
-2.52946193619659e-05
-3.23646804789081e-06
-3.68941590631843e-05
-4.48795213078508e-06
-3.08403131653279e-05
-2.03403722990534e-05
-5.19732746383445e-06
-1.73915933488658e-05
-9.84582522342888e-06
-1.19331266317061e-05
-8.083112818172e-06
-1.50897973142811e-05
-1.66569800839586e-05
-3.4209997199449e-05
-1.70139947376248e-05
-5.55382358190425e-06
-2.96100380382574e-05
-1.58136529140527e-05
-1.61933892802217e-05
-2.64174787275937e-05
-2.19307062523011e-05
-3.82610650837195e-06
-2.42299598216411e-05
-2.06239769043199e-05
-1.97035401576128e-05
-9.98178356384078e-08
1.0905621560274e-06
1.22566051420176e-06
-3.57321708809241e-05
-3.91506746652312e-05
-1.98918110580105e-05
-2.54296497896016e-05
-9.59292978641116e-06
-2.88407530506358e-05
-2.25339537145588e-05
-3.56115951665939e-05
-2.69761857932903e-05
-1.37491947886816e-05
-2.46028955547952e-06
-1.49711621732928e-05
-1.46896738176908e-05
-3.02398842954904e-05
-1.47417357277848e-05
-2.02217497270261e-05
-3.26770199475795e-05
-1.64653245303901e-05
-2.44920377370135e-05
-1.17717513576222e-05
1.39531881790964e-07
-2.26521174272437e-05
-7.91259081694502e-06
-2.69840095487753e-05
-2.13239254348414e-05
-2.44259738143706e-06
-1.16445070307849e-05
-5.38874382154148e-06
-2.49997531936047e-05
-6.6391017285999e-06
-2.45010923807127e-05
-4.77652644608656e-05
-2.39676968020841e-05
-2.29908528097922e-05
-1.31589498985643e-05
-2.98105083354293e-05
-3.55634626164791e-05
-8.49978285015869e-06
-5.80024327039389e-06
-2.65455714130042e-05
-2.1507788532104e-05
-2.68912709786027e-05
-2.41414726447898e-05
-2.26293428747083e-05
-3.1386506417753e-05
-1.31217072304201e-05
-3.77863118468937e-06
-1.71319469432041e-05
-3.15952309600047e-05
-2.65426000875489e-05
5.93273633163004e-07
-1.2972351239242e-05
-1.93736973661222e-05
-3.05703401532633e-05
-2.00856466538745e-06
-1.7488264006248e-05
-1.47286929848824e-05
-4.08771336445342e-05
-2.72164908394069e-05
-1.93860469623725e-05
-2.51402415655766e-05
9.49355004878429e-06
1.05510003040311e-05
-4.03201177527855e-05
-1.559744519629e-05
-5.08881962625743e-05
-4.22217297507291e-05
-7.15104393955642e-06
-2.1374767541123e-06
-2.7119040969169e-05
-3.15020825521519e-05
-7.8120427930734e-06
-2.13562563967165e-05
-3.65868580194712e-05
-1.37982056688107e-05
-6.10177808290672e-06
-2.41848192717201e-05
-1.34509414764031e-05
-2.83243407129916e-05
-1.72414026535354e-05
-3.83180366340481e-05
-1.99394254069582e-05
-1.16609862657717e-05
-1.69613322590826e-05
-3.30918937491386e-05
-1.6794715289115e-05
-1.85284845364885e-05
-1.12777641374095e-05
-1.33480248674626e-05
-1.71191063270682e-05
-1.77831451120605e-06
-2.93063735204041e-05
-2.88585970767187e-05
-1.62806573797702e-05
-5.02344068171075e-06
-1.18922929766669e-05
-2.22888023972175e-05
-2.89427112085814e-05
-2.24280801593889e-05
-1.80511021813797e-05
-2.40515872497458e-05
-3.46036461255277e-05
-1.372536801006e-05
-2.05323910616982e-05
-2.30359325013348e-05
-1.90794061361115e-05
-2.25303900488427e-05
-1.41974183622429e-05
-1.8727765078633e-05
-2.51534009750161e-05
-1.37614368575159e-05
-1.69800749312336e-05
1.19626395608421e-06
-2.01135066027491e-05
-1.96574693016207e-05
-2.22650447354304e-05
-1.11811073462715e-05
-2.02946968368484e-05
-2.10268463745915e-05
-2.64323206350181e-05
-1.37183993675444e-05
-2.34023099829319e-05
-3.37399976206033e-05
-2.6463089523112e-05
-1.94884104722785e-05
-5.24649646022292e-06
-8.4915589462126e-06
-8.20183969877318e-06
-1.5542275970852e-05
-1.57606760026588e-05
-2.461077434864e-05
-2.93893366187349e-05
-7.22162561841505e-06
-2.40295824675536e-05
-2.05661663136563e-05
-1.79830930383026e-05
-3.06301068931115e-05
-3.61355873909715e-05
-4.4096735796125e-05
-2.51665413835302e-05
-3.45723842872409e-05
-3.28868207783697e-05
-2.76437029556316e-05
-2.50657892420889e-05
-2.87507683858482e-05
-7.09462462718777e-06
-2.13374044558145e-05
-9.15323437693824e-07
-9.47683290197541e-06
-2.34140908543856e-05
1.57817075253874e-06
-1.27951431484447e-05
-1.04247317290907e-05
-2.43310667112452e-05
-3.5478692695936e-05
-2.68744119216289e-05
-5.63492180549328e-06
-1.51220987553173e-05
4.02913802796948e-06
-2.52457353967312e-05
-2.1589890253476e-05
-1.62061325575951e-05
-2.61671282768294e-05
-2.46830699446913e-05
-3.06205796965359e-05
-1.42167550983755e-07
-1.76753209107039e-06
-1.86765443512277e-05
-2.46555439216846e-05
-3.12516344635801e-05
-1.25060580329741e-05
-1.14940795343131e-05
-1.38431291843154e-06
-1.3204982493388e-06
-1.36704944835959e-05
-3.91072540709845e-05
-2.77780714652166e-05
-1.90846221487315e-05
-9.05972013966273e-07
-1.15880911285353e-05
-4.49771324523999e-05
-2.49170480558781e-05
-2.84656431108719e-05
-2.25676358626667e-05
-2.28122277844996e-05
-2.82216234053371e-05
-4.10119009287733e-06
-1.455641710078e-05
-2.56413249089639e-05
-1.89762327562837e-05
-2.81636311112713e-05
-2.50999981365586e-05
-1.49246326142234e-05
-2.76742452433533e-05
-6.51199960114696e-06
-3.00334535654356e-05
-6.50255977341191e-06
-2.22397285816226e-05
-1.78731972048761e-05
-2.35746542777691e-05
3.65338093702504e-06
-4.39635335199749e-06
-1.94714411230033e-05
-2.57572147580204e-05
-2.10589950722682e-05
-1.45259569924978e-05
-2.70079501002045e-05
-2.12235783525113e-05
-2.15271439031396e-05
-9.41925656608718e-06
-1.86352800345827e-06
9.21039170471452e-07
-3.32348332190313e-05
8.24325108429692e-06
-2.81963359950005e-05
-3.00227522467316e-05
-2.19559109674201e-05
-4.50283554640106e-06
-2.88312589296658e-06
-1.3129770815684e-05
-2.97231799339982e-05
-2.94256538838169e-05
-2.26162214124288e-05
9.29654636042911e-07
1.00381562219529e-06
-1.03959660007866e-05
-3.09819004424466e-05
-9.52467617682058e-06
-2.43106841375504e-05
-1.7022792189233e-05
-2.22648226187621e-07
-1.34354941730294e-05
-1.93698031558442e-05
-9.33347345224909e-06
-2.14671637778712e-05
-2.54269809973492e-05
2.05435625795849e-06
-1.7537246186451e-05
-1.73388125621034e-05
-1.39746216710972e-05
-2.70804065808376e-05
-3.76832476118875e-05
-2.5574119969163e-05
-4.33887190459215e-06
-9.39686663309775e-06
-3.49922279693459e-05
-1.42546951799036e-05
9.06319819542618e-06
-5.52334826590633e-06
-2.12591899357125e-05
-4.11337111139237e-06
-2.91204689324904e-05
-2.62635595477502e-05
-8.05755280218192e-06
-8.32298893986179e-06
-3.57683926526805e-05
-2.10332118459221e-05
-1.65094559517287e-05
-3.63460398533984e-05
-5.66304271028587e-06
-7.84571641317129e-06
-2.69115385796709e-05
-2.25343329486965e-05
-1.89047237350441e-05
-3.56010262511929e-05
-3.05862221079546e-05
-4.19956404148061e-06
-9.37647795040577e-06
-1.76445893674824e-05
-2.25798997921576e-05
-1.59081011484971e-05
-2.68053334082855e-05
-2.49858863341047e-05
-1.80352330313951e-05
-2.9402974812768e-05
-1.21639485674543e-05
-8.12744536785909e-06
-2.64677250193295e-05
-8.0592021208858e-06
4.81690237396996e-06
-2.69484656519869e-05
-2.50656225274912e-05
-3.19746845044375e-05
-1.12835999345323e-06
-1.4542387432572e-05
-2.02745412482001e-05
-1.87794498092455e-05
-2.24595102297383e-05
4.74522420216547e-07
-8.51845892901363e-06
-3.21020155964808e-05
-2.13209104209167e-05
-1.14785953949016e-05
-2.53418373552606e-05
-3.64570012208131e-05
-2.96433465843868e-05
-1.4598218853848e-05
-1.70408365382288e-05
-1.58744838669165e-05
-1.92774298262316e-05
-6.25412960501591e-06
-1.60268742632466e-05
-7.61517316325914e-06
-2.55711356201959e-05
-1.64508534190016e-05
-3.59415337742919e-05
-2.30990993097191e-05
-2.14086532340813e-05
-2.16502148181863e-05
-1.8523766429685e-05
-1.5880088470981e-05
-2.31386018178859e-05
-1.22139133280875e-05
-2.35461211011196e-05
-3.64854158965662e-06
-1.73025297720481e-05
-2.46668132539872e-05
-2.33455276077698e-05
-1.93352712789055e-05
-2.34915859458052e-05
-2.59677086023314e-05
-1.28483047310442e-05
-1.82441141129112e-05
-2.30032802692912e-05
-1.59311395381711e-05
-2.90149870678717e-05
-1.36633718752304e-05
-3.83331707589557e-05
6.83734824817665e-06
-9.0265305922357e-06
-8.54293669167389e-06
-1.57439594823534e-05
-9.07190956101446e-06
-2.61370768085283e-05
-4.48455550699006e-05
-3.09985778705204e-05
-1.68234930482665e-05
-2.22939266199413e-05
-4.77791908201691e-06
-1.72411919373088e-05
-3.6270551359253e-05
-1.88648425253835e-05
5.05401919993731e-06
-3.13566623898834e-05
-2.10364246777503e-05
6.43283086966714e-06
-1.91379876602127e-05
-2.93868732777513e-05
-2.8874051680763e-05
-1.55639809283587e-05
-6.84672366940371e-06
-4.1724484498996e-06
-7.11641434089901e-06
-2.72147776288144e-05
-1.21891533839507e-05
-1.4587790057511e-05
-1.59164730061115e-05
-1.44749206954225e-05
-2.19033581007205e-05
-1.60631168315935e-05
-1.41127726968441e-05
-2.49302841461173e-05
-5.59380317504393e-06
-1.49941759788208e-05
-2.62968641863837e-05
-7.97666094938073e-06
-1.71424233749539e-05
-1.07619763381064e-05
-3.48588871495768e-05
-7.56638611593371e-06
-6.03704737151946e-06
-2.14643128907842e-05
-2.89481343330031e-05
-2.37609701388759e-05
-1.92315219060222e-05
-2.84468220043134e-05
-2.91547606303716e-05
-2.66389517669242e-05
-3.65380324629476e-05
-3.19306752166263e-05
7.20568629050174e-07
-2.02816807449852e-05
-2.64474476146828e-05
-1.70205245220992e-05
-2.85040121009196e-05
4.84797168773152e-06
-2.86313002023198e-05
-7.27422375079378e-06
-1.63459441698382e-05
-3.02051619363615e-05
-1.98129857182273e-05
-1.33344191883668e-05
-3.50492499281711e-05
-2.93150905510368e-05
3.91767573515278e-06
-1.70101352179889e-05
2.72478202815086e-06
-1.96812959179853e-05
-4.3302660378509e-07
-2.56339719778641e-05
-2.06059922780517e-05
-2.15176215896668e-05
-3.19053340361419e-05
-2.09932701096286e-05
1.03652517338742e-05
-2.17345151764341e-05
-2.26734108273817e-06
-1.45661312267056e-05
-1.95463619600093e-05
-1.24416716180302e-05
-2.60530343526156e-05
-1.45807023708454e-05
-3.68127535744798e-05
-1.1038523273411e-05
-1.11649070039498e-05
-8.90838187437131e-06
-2.51771248899554e-05
-2.60945196269616e-06
-2.67720469261467e-05
1.63000833488789e-06
-3.39521062492148e-05
-2.66535204758914e-05
-2.83720280384741e-05
-2.35964814536734e-05
-4.46430376636927e-06
-3.23393961540309e-05
-8.12670416365889e-06
-4.13376217797899e-05
-1.64642108571716e-05
-1.47363640431018e-05
9.23513465675476e-07
-1.76089676552557e-05
-2.83213611050416e-05
-3.57577230277373e-06
-1.96418470845908e-05
-3.50184233905023e-05
-1.50613093534917e-06
-2.09133355329959e-05
-3.78582712709429e-05
-5.321636463654e-06
-4.11657487115818e-05
-2.43461790279409e-05
-2.84351260259698e-05
-2.42077531899707e-05
-1.77548358724033e-05
-1.05524165704525e-05
-1.14331448607837e-05
-1.63540102551517e-05
1.15837846656682e-06
-6.95547704432413e-06
-8.67489233716082e-06
-6.99125204108767e-06
-2.61760645535615e-05
-2.66189210356598e-07
-1.60886758411047e-05
-2.20226515014228e-05
-3.18746445998965e-05
-8.56342258071803e-06
-1.57705075874347e-05
-5.75252478251261e-06
-1.51820804932821e-05
-1.58784745794525e-05
-2.23332898930391e-05
-2.88701151851454e-05
-2.00500737406833e-05
-9.5359524812871e-06
-2.91678714303717e-05
-1.05698935863024e-05
-2.28142624180741e-05
-2.23727747956892e-05
-1.91919947732988e-05
-1.85519621385472e-05
-2.3980254527301e-05
-8.42104067314962e-06
-2.96120315139665e-05
-9.59226516049458e-06
-9.0443224884561e-06
-1.88968179550384e-05
-3.0856986763575e-05
-2.97009750333092e-05
-1.21746753443046e-05
-2.40320501819168e-05
-3.02720606876367e-05
-6.42082358292803e-07
-2.11562465551141e-05
-2.14286675586313e-05
-8.34223180673326e-06
-2.75154262388257e-05
-1.49830492565571e-05
-3.34169344582781e-05
-2.80791360214911e-05
-2.03618702416893e-05
-1.43937305454388e-05
-2.49169892708328e-05
-2.37317623787732e-06
-3.93615820068193e-06
-7.37108596416814e-06
-1.47191919626024e-05
-1.47579325599088e-05
-2.44704457095728e-05
-1.89757719501208e-05
3.11115235164655e-05
-1.78315521234181e-05
-2.1904114791245e-05
-6.13500462486479e-05
-3.20244973153947e-05
-6.05763067007099e-06
-2.81186415835164e-05
-8.79353804550985e-06
4.87249715443478e-06
-3.14925991928404e-05
-2.30321541131812e-05
-9.34043987509881e-06
-7.1394325342086e-06
-2.88399800060008e-05
-1.50341035748271e-05
-2.64178514690762e-05
-1.9837776408606e-05
-7.00696486692942e-06
-2.81309921161288e-05
-2.50030317343109e-05
-2.65866984076385e-05
-8.30346435256908e-06
-3.34619242604218e-05
-1.17171184643769e-05
-1.38927465077676e-05
-2.86135432924516e-05
-7.84994261523275e-06
-3.54681529853991e-05
-1.71116361088826e-05
-1.26203430885375e-05
-2.91760343780417e-05
-3.28229221141035e-06
-9.37689871763435e-06
-2.50459743752438e-05
-8.16537628094972e-06
-2.68810140614496e-05
-1.85781824718556e-05
-1.49663577460016e-05
-1.19726858132481e-05
-2.45334661849334e-05
-1.40780310742312e-05
-1.88085199105194e-05
1.51349979359018e-06
-2.35010367599704e-05
-1.55399575324356e-05
-3.42232253114196e-05
-2.74839713690605e-05
-2.49119918226537e-05
-1.31904746111813e-05
-2.75323243132591e-05
-3.99257193598039e-06
-2.54219037294313e-05
-1.63301742175116e-05
-3.67044498392432e-06
-2.84463207657773e-05
-4.05250445646313e-05
-3.58341247098177e-05
-1.11109544600153e-06
-1.52193703974189e-05
-1.73025463901356e-05
-2.06899447904012e-05
-1.92987672015975e-05
-1.47992316903604e-05
-1.87339001910606e-05
-3.75104673793111e-05
-2.80898323363986e-06
-2.72531907878807e-05
-2.3777403682045e-05
9.57977257362904e-07
-2.56546235509983e-05
-1.21988831565802e-05
-1.38367629276647e-05
-2.20850702161508e-05
-3.42103213357138e-05
-3.07890034156009e-06
-1.47085535293763e-05
-3.09883168368521e-05
-1.13342276239037e-05
-2.61873624331836e-05
-6.73437973422143e-06
-1.30201595013885e-05
-2.21069409919681e-05
-1.37980599094928e-05
-1.78177730323721e-05
-2.83821763809664e-05
-2.7768752014475e-05
-1.84413538442479e-06
-3.29372028088508e-05
-2.31439734077409e-05
-3.78408663113572e-05
4.54053353351667e-06
-1.90137944880552e-05
-8.00053419332434e-06
-2.5186344186196e-05
-2.5332724473278e-05
-2.79921407906045e-05
-2.27459624360489e-05
-7.11822909151138e-06
-1.43344114988085e-05
6.56866369114861e-06
-7.68532303335555e-06
-1.04221555736783e-05
-3.63614276882689e-05
-3.1418732292586e-05
-2.34791835792825e-05
-1.84681727693683e-05
-2.09599270199328e-05
-2.02897958048984e-05
-2.56065512607955e-05
-2.79532249058911e-05
6.53414125606495e-07
-1.39778997868815e-05
-3.68339036150735e-05
-2.53339274352532e-05
-2.04295211980932e-05
-1.88960974922935e-05
-1.22880665650639e-05
-3.25346509501239e-05
-5.46143686314038e-07
-2.65572505225278e-05
-1.77401871905943e-05
-1.78054293822766e-05
-9.4468149959194e-06
-3.31932317079584e-05
-4.24596395953065e-05
-2.15703743436931e-05
-1.37682020034374e-05
-2.69271408134318e-05
-2.18475775505824e-05
4.99644446753951e-06
-3.16103826637483e-05
-2.90203000763448e-05
-1.19227023198052e-05
-1.17216695614195e-05
-1.56305156902447e-05
-1.49847559446591e-05
-1.98669639716985e-05
-1.85751848401924e-05
-9.12252756219498e-06
-2.45728326292641e-05
-4.698968842528e-06
-2.89206618376743e-05
-3.08090991526921e-05
-2.40543617250407e-05
-2.81728793899596e-05
-3.24020309916429e-05
-2.41591030432186e-06
8.37730265559549e-06
-1.49323289234224e-05
-2.48045490194915e-05
-1.02665408544481e-05
-8.26589346821436e-06
1.93834610438712e-06
-3.21940501334719e-05
-1.23941785809981e-07
-1.56719351099754e-05
-5.26422326101799e-06
-3.14931615606287e-05
-7.08535121844575e-06
-2.29799832973184e-05
-2.61675461441402e-05
-1.16978651943801e-05
-2.11828868868885e-05
-1.59543398592368e-06
-2.00836374902946e-05
-2.8165080113311e-05
-1.11458056930316e-05
-1.17874673626045e-05
6.49908368033265e-06
-3.96534598398361e-05
-3.52176738198603e-06
-1.4535978485906e-05
-2.06672961256233e-05
-1.03551620220705e-05
9.19019049318947e-06
-2.97409112559967e-05
-1.62340096853888e-05
-7.42368534218309e-06
-2.03857961034981e-05
-3.12335821590888e-05
-2.70661673262369e-05
-3.69315604591151e-05
-3.09420751851255e-05
9.01224697768678e-06
-1.63263153074158e-05
-2.28674909369954e-05
-1.94448543289229e-05
-3.46176741163223e-05
-2.94678806818865e-05
-2.51909241295692e-05
-1.86224726150066e-05
-2.57673700221212e-05
-2.06448829546215e-06
-2.78362356565278e-05
-3.06286167279362e-05
1.99374525023067e-05
-1.56440987654683e-05
-2.52232049987287e-05
-8.86578988224656e-06
-6.67839404566709e-06
-2.02284903068602e-05
-3.40071721619525e-05
-1.2607607471903e-05
-6.1255714454659e-06
-2.72321655832276e-05
-1.58407556103248e-05
-2.08330345469815e-05
2.40192883364544e-06
-7.01977714926473e-06
-8.82638382280999e-06
-3.66591491046177e-05
-9.57190066209634e-06
-1.9862774173161e-05
-2.75935912230895e-05
-1.73010006599763e-05
-5.19378949404313e-06
-5.58556290813538e-06
-4.23124719285383e-05
-2.47933257948491e-05
-5.8715011376184e-06
-1.79231093588341e-05
-2.39413767810961e-05
6.31258502264148e-06
-3.01156162246588e-05
-2.50591691420176e-05
-1.40350367162176e-05
-2.44466333015584e-05
-1.54279538186963e-05
-2.42074052356704e-05
-1.63586772981133e-05
-2.221797857333e-05
-2.34561692257437e-05
-2.65760028993627e-05
-4.65435855608478e-06
-3.61615359151526e-05
-3.32709576837012e-05
-2.693120916931e-05
-2.29184984553072e-05
-2.18823343542102e-05
-6.11348279356536e-06
-1.0952276971892e-05
-2.51437388842655e-05
-2.69354801207661e-05
-3.35123081797251e-05
-9.24459879431615e-06
-2.11012337655493e-05
-8.19561505535781e-06
-9.26099946242186e-06
-2.20443566968292e-05
-9.21559455985202e-06
-1.19831946977939e-06
-2.23828229111032e-05
-1.75783602436476e-05
-1.18298084228276e-05
-1.12752253819446e-05
-2.85693261292183e-05
-2.64781757807673e-05
-2.5902597955591e-05
-5.84081660471087e-06
-3.74950429912045e-06
-2.47343579949266e-05
-1.71467502774247e-05
-2.01560499387907e-05
-2.33230640203802e-05
-1.44201148514564e-06
-7.56949120904165e-06
-7.95373281019174e-06
-1.65408787973329e-05
-1.86770399200927e-05
-1.43028264698876e-05
-1.00383174328414e-05
-2.35983749202119e-05
-3.16609240180596e-05
-1.70217595654599e-05
-3.99050195490496e-05
-2.24287939139489e-05
-2.21076673779216e-05
-3.80908737666946e-05
2.15807428672838e-06
-1.37436568415359e-05
-1.40301281593768e-05
-2.48695560435765e-05
-1.97576695628885e-05
-2.80621583631221e-05
-2.01692091281371e-05
-2.57447822079655e-05
-1.25184134050896e-05
-1.16603561393805e-05
-2.53623719426563e-05
1.23384017180701e-06
-1.89014711278882e-05
-1.30326332437465e-05
-8.14454415714136e-06
-4.3894926024115e-05
-2.57954935973319e-05
-2.3140640834136e-05
-2.39536381578482e-05
-7.09365377452727e-06
-8.46094175757218e-06
-8.76632474963906e-06
-2.14867225146209e-05
-1.56602702216126e-05
-1.48755742198872e-05
-2.64420584537352e-05
-7.89445519188713e-06
6.52844098729564e-06
-2.78830070681247e-05
-2.78906480922308e-05
-1.90976822557626e-05
8.78234360816714e-06
-1.01903983925179e-05
-1.44100725455772e-05
-1.92729550688501e-05
-3.80159065102961e-05
-1.34876202826277e-05
-1.20661774566646e-05
8.77518328602307e-07
-2.50582186537312e-06
-1.91282225920326e-05
-4.21421376037949e-05
-3.12080941267647e-05
-1.8573770578042e-05
-6.01942754498782e-06
-2.41127677367754e-05
2.71731452419759e-07
-4.16829089477466e-06
-2.59559271145338e-05
-1.30429345105796e-05
3.02523027743671e-06
-4.29384566291342e-06
-1.52008571364669e-05
-8.28787968865165e-06
2.92353178756208e-06
-2.97462620961451e-05
-2.0163542591832e-05
-3.36185771698659e-05
-1.76908848586477e-05
-6.33401582080779e-06
-2.33871882771814e-05
-3.80087219459033e-05
-2.76067343307969e-05
-3.33480210545023e-06
-1.37712725618233e-05
-3.56705909809231e-06
-7.47859781855264e-06
-7.75791111914291e-06
-2.36182500675852e-05
-1.25728564165656e-06
-2.2941177433703e-05
-3.15208655565465e-06
-6.9444450076549e-06
-8.83482840922673e-06
-1.9170139889297e-05
3.08968407837977e-06
-1.04365339710657e-05
-1.73034585745387e-05
-7.49709887691038e-06
-1.21727933828839e-05
-2.14793014139512e-05
3.66099289390726e-06
-2.96251969770842e-06
-8.34560247906848e-06
-9.43784731567626e-06
-1.22544465725713e-05
-7.88000474300809e-06
-4.14361492252835e-05
-1.2441960635425e-05
-2.97685699974704e-06
-9.54361614841839e-06
-9.53972174077349e-06
-2.62369289466567e-05
5.99247559687311e-07
-2.6241278738135e-06
-1.86094475347994e-05
-3.04623110718839e-05
-3.12289666078122e-05
2.01555179276871e-06
-1.72656200950934e-05
-1.61740183724457e-05
-9.27771157270507e-06
-1.70400969661843e-05
-1.56970819477781e-05
-3.09103573245699e-05
-1.44123210735037e-05
-3.41995154089705e-05
-2.91902643625218e-05
-2.49314241630863e-05
-1.56055044601049e-05
-4.18481508678316e-05
-4.13264940411159e-05
-3.42458033793161e-05
-2.54706378258015e-05
-1.39857272159561e-05
-2.06114812405535e-05
-1.13404899388895e-05
-1.08948389392613e-05
-2.94425422901082e-05
-2.43232878765229e-05
-1.58853988540118e-05
-1.46933282870968e-05
-2.55611719036904e-05
-9.45142549735523e-06
-4.23867414672509e-06
-1.58321217671289e-05
-2.69919799832322e-05
-4.05236270547153e-05
-3.42946920961225e-05
-2.62693141118486e-05
-4.73006879457353e-06
-1.70979750907887e-05
-1.89160327174314e-05
-1.27541580961549e-05
-1.32178260188006e-05
-1.52441956949309e-05
-1.15329703169909e-05
-7.15328052213434e-06
-4.74067586256442e-06
-2.7700392955187e-05
-4.64388031799691e-06
-2.22097607924095e-05
-2.42311834202712e-05
-1.34428628861729e-05
-2.09899789589024e-06
-2.69442826004885e-05
-4.86455254605605e-06
-3.34201720324169e-05
-1.82022331224299e-05
-1.76381791097265e-05
-6.34944861463597e-07
-1.06810377577801e-05
-1.77975426150655e-05
-7.66861109546218e-06
-3.63533088048751e-06
-1.02009226098894e-06
-1.55755682427841e-05
-2.15197959945875e-05
-1.60369933051285e-05
-2.5413895026427e-05
-3.38496411536497e-05
-2.97910754502877e-05
-8.29801465822378e-06
-8.41298241503959e-06
-1.34675184101541e-05
-2.21659966582206e-05
-5.98769864394021e-06
-4.18545973228345e-06
-3.27006200863045e-05
-2.43766511869975e-05
-9.58655610757419e-06
-3.00136512610879e-05
-9.15832470780716e-06
-7.64558780212645e-06
-1.83445309507563e-05
-1.24545125678337e-05
-4.44184572472283e-05
-1.90484230263079e-05
-7.90209846895989e-06
-1.4563029176828e-05
-9.81782586550489e-06
-8.35034268632039e-06
-1.84376037006678e-05
-1.2915861722905e-06
-2.96342057627225e-05
1.8005924330309e-05
-2.19961703210296e-05
-2.5116043889935e-05
-1.78515871304484e-05
-9.47594962727475e-06
-2.58730438757528e-05
-3.12847979084998e-05
-2.92168446664033e-05
-5.69703860340742e-06
-2.39088229792017e-05
-2.09899251541366e-05
-1.1705115354496e-05
-1.527178665447e-05
-3.5010998421726e-05
-2.15380077790105e-05
-1.48137837123686e-05
-2.25064817770146e-05
-2.06999466152643e-05
-2.83621398813336e-05
-2.14990453582875e-05
-2.08852159257408e-05
-9.80886125461484e-06
-1.17969820963445e-05
-1.85125236918227e-05
-6.71397067296201e-06
-2.25902912117453e-05
-2.19139675520305e-05
-2.04653313809514e-05
-3.4695226558376e-05
-1.77271285677607e-05
-1.25444373497547e-05
-1.29704193420062e-05
-2.71629821508331e-05
-5.83754134326304e-06
-3.3047257471784e-05
-2.09754293209747e-05
-3.20947643756004e-05
-1.77359911137552e-05
7.94404641855753e-06
-2.25924470879501e-05
-1.46790147965309e-05
-3.54771836628847e-05
-7.22072916014631e-06
2.98674656274507e-06
-1.19522377326365e-05
-1.56541264288694e-05
-1.91534349639721e-05
-1.02052830687293e-05
-1.18185435988619e-05
-6.09274092450449e-06
-3.58573834779928e-05
-7.98285410797896e-06
-2.2023833404894e-05
-2.1102517578281e-05
-2.35999382051379e-05
-9.88011338496632e-06
-2.88683988980127e-05
-1.89177996648443e-05
7.3552806258333e-06
-3.39002710415466e-06
-2.10522077810193e-05
-2.24189237353048e-05
-4.49132740439386e-05
-2.75222686915204e-05
-1.87818216678468e-05
-1.55123086938514e-05
-1.40677956766717e-05
-1.88397413508523e-05
-2.56567982072522e-05
-1.84784762949664e-05
-3.25801802514412e-05
-2.39811578591968e-05
-2.93018384666725e-05
-1.79726985513023e-05
-1.16903162798052e-05
-3.00360824337574e-05
-3.53354895981157e-05
-4.29053675940906e-06
-9.46971979369413e-06
-2.35267504274906e-05
-2.07807234224898e-05
-1.38214987152754e-05
-4.26103601667038e-05
-1.91881315974035e-05
-2.11013068393654e-05
-2.1120389169863e-05
-5.2071864746089e-06
-1.67855608068507e-05
-2.20131532807906e-05
-1.9441713847561e-05
-1.79267399463357e-05
-5.76455965649826e-06
-2.98006695683043e-06
-1.23246938065655e-05
-1.55370833169346e-05
-3.58483495740042e-05
-6.72203080276349e-06
-2.09410177240592e-06
-3.6387299607538e-06
-1.29566953457406e-05
-2.60208488423504e-05
-3.15833997734734e-05
-4.78579646586052e-05
-2.0370920755639e-05
-1.97097946288122e-05
-1.74091402067897e-05
-3.25480241308748e-06
-1.23714157700509e-05
-2.96550983268545e-06
-2.5259185380221e-05
-1.86777031251592e-05
-3.45744065910043e-05
-4.37772618794132e-05
-3.92045357476192e-05
-1.53430527467509e-05
-1.74018927079732e-05
-2.08536921588396e-05
-2.34160444508079e-05
-1.72197179845485e-05
-2.7265081301908e-05
2.23460490561889e-06
-1.63603547196618e-05
-1.28541545537376e-05
-2.3654672460982e-05
-2.9381823023215e-05
-2.5186629846326e-05
-1.69483847992343e-05
-6.03287471019192e-06
-4.54705669552104e-06
-1.78436851949388e-05
-1.17738525414781e-05
-1.6701720291698e-05
-2.35973932144664e-05
-1.51773404796194e-05
-2.9213260322266e-05
-2.07765987810202e-05
-2.47630183719881e-05
-3.67832338363186e-05
-1.85753912444968e-05
-2.47231543997497e-05
-2.71218466582987e-05
-1.25972245096802e-05
-2.57995617026244e-05
-2.59766266588064e-05
-2.50477098287416e-05
-1.5080410868264e-05
-1.87386958723032e-05
-4.79067547546482e-06
-2.545242000475e-05
-1.59988205325877e-05
-4.01215467234524e-06
5.68246212124132e-06
-9.57873646509161e-06
5.78755542342055e-06
-9.88978792584831e-06
-5.54855946654026e-05
-2.94092083170296e-05
-2.66309397255238e-05
-2.88395656209058e-05
-2.07306420124376e-05
-3.66597784848495e-06
-2.5492990240397e-05
-2.81301568046839e-05
-2.60567512710885e-05
-6.14502247970041e-06
-1.33958564937787e-05
-2.20314779568822e-05
8.91368029474496e-06
-1.10256260710774e-05
-9.14780180677629e-06
-2.55581865389382e-05
-2.21092847037337e-05
-7.1146579908018e-06
-1.06483987196012e-05
-3.50025771415192e-05
-5.77490163150028e-06
-4.64085797708425e-06
-1.76172654374127e-05
-2.7188278786687e-06
-1.70926196031341e-05
-2.32333323756299e-05
-2.40879952041208e-05
-1.27970148106221e-05
-1.9593929915201e-05
-3.90953332797239e-05
-2.47400398399745e-05
-2.44172824208668e-05
-3.52240675057235e-05
-2.49288320479364e-05
-3.43304729415535e-05
-2.90517905770747e-05
-8.65979727082742e-07
-2.58243218792249e-05
-1.17803708841774e-05
-3.31308461226286e-05
-3.71035636329356e-06
-2.71897500140523e-05
-2.45161683250429e-05
-2.91084307394959e-05
-9.61140836762787e-06
-1.74078453529827e-05
-1.69353177868355e-05
-2.94235921190083e-05
-2.63307949700838e-06
-1.52096011769297e-05
-1.37090377660651e-05
-5.79402475245084e-06
-1.3397160805652e-05
-2.82625396722507e-05
-1.32300642609284e-05
-7.26048826310383e-06
-1.41373959745263e-05
-3.13882370919086e-05
-3.03731013036098e-05
-3.25750197096813e-06
-1.15213046839194e-05
-2.13638512264456e-05
-2.63302286102401e-06
-3.26748416796762e-05
-2.040719424379e-06
-2.17024178785434e-05
-3.11204897474678e-05
-8.04714738909849e-06
-7.17162976976105e-06
-2.63788658853233e-05
-2.48893024971193e-05
-1.90352719306085e-05
-1.94570600651404e-05
-2.58870647578865e-05
-1.40658966392734e-05
-9.26203834410907e-07
-2.6240119653865e-05
1.02743872080856e-07
7.016443143746e-07
-3.56277369118189e-05
-4.27480614052927e-05
-2.43347000592562e-05
-2.59450676444218e-05
-1.56685711090084e-05
-1.98798133922731e-05
-2.27023092669e-05
-2.49563351808118e-05
-1.21744744043705e-05
-1.39661848108304e-05
-1.74828071992425e-05
-2.26455994321022e-05
-1.13679736385471e-05
-1.47350115612398e-05
-2.17092998382605e-05
-2.65513884690459e-05
-1.62993415593288e-05
-1.48431618588248e-05
-2.8939063502515e-05
3.4977526515476e-06
-1.49058886917555e-05
-2.12603297957209e-05
-2.95995586017509e-05
-1.17281093779617e-05
-1.64961994537305e-05
-2.44535529555628e-05
-1.99619739709979e-05
-1.63195606990906e-05
-1.77808191221239e-05
-2.33023721997597e-05
-3.52801348163041e-06
-1.72428711529629e-05
-2.53036613758711e-05
-1.6728907220593e-05
-3.53619597342999e-05
-6.05814235024973e-06
-4.25527588703186e-05
-1.54926888889617e-05
-1.8480306653539e-05
-1.75541650102963e-05
-1.80489536072525e-05
-3.36691409699621e-05
-3.68036296313461e-05
-2.20340631844607e-05
-1.82495569585339e-05
-2.81590431495994e-05
-2.88252422381164e-05
-2.30985752255762e-05
-5.29024148686925e-06
-3.46905230783075e-05
-1.97105873284735e-05
-3.05315255482786e-05
-1.94284482957764e-05
-2.9372293189107e-05
-1.12659659715687e-05
-1.5710789567928e-05
-1.2810155412509e-05
-1.98132663808903e-05
-3.67309609064238e-06
-1.63041340876628e-05
-4.29557121640769e-05
-2.13891910884225e-05
-1.31230905559739e-05
-2.51726918535993e-05
-2.29247470361767e-05
-2.50529601934292e-05
-2.32942706567602e-05
1.52386648506734e-06
-2.63133435976432e-06
-2.11220002099026e-05
-1.54379426839685e-05
-2.36003188087728e-05
-3.66556717641129e-05
-2.0791546182976e-05
-2.67219293211917e-06
-2.15989255493132e-05
-1.91112141721003e-05
-2.25472571336695e-05
-3.13864953489783e-05
7.41182295530767e-06
-2.97587182628924e-05
-2.7002049228589e-05
-1.32587605457252e-07
-2.62978880802565e-05
-3.3892275032124e-05
-1.13670266658744e-05
-2.16154171211673e-05
-2.38986974802363e-05
-1.53641857870557e-05
3.44774551113754e-06
-1.31464853131291e-05
-2.90597080737283e-05
-1.23239022801588e-05
-1.7609501366698e-05
-2.80104909302548e-05
-3.3873493690582e-05
-2.63672721573962e-05
-2.64609637230441e-05
-2.29903121090564e-05
-1.24539776157445e-05
-1.18123533179229e-05
3.14977061925291e-06
-1.62164394812302e-05
-2.04561133404917e-05
-2.51282653757213e-05
-2.57629487257787e-05
-2.35367496348293e-05
-3.66100266017405e-05
-3.81821305377044e-05
-1.34164363469838e-05
7.87118891235372e-06
-1.27490476723632e-05
-3.54503296360795e-05
1.68176550766247e-07
-2.0867615425437e-05
-3.50895094683552e-05
-1.65293602302368e-05
-2.91740826185974e-05
-2.55827699718685e-05
-2.14231571613755e-05
-1.35539451144245e-05
-2.95084980800258e-05
-1.93258115006225e-05
-1.39860084658628e-05
1.77087515742763e-06
-3.31943244606205e-05
-1.71574219065743e-05
-2.73615214912158e-05
-1.98924395579066e-05
-1.66124336353158e-05
-2.47938040183616e-05
-2.60759978794091e-05
-1.48875873955024e-06
-6.43236464128211e-06
-1.56711168275165e-05
-2.13904890094343e-05
-1.50979802995664e-05
-2.98874768431617e-05
-1.28780091500136e-05
-2.38897920572299e-05
-3.78119152087201e-05
-1.42157988239745e-05
-1.504418750742e-05
-4.89619684134265e-06
-1.539162255587e-05
-3.48570117571581e-05
-2.15594359807178e-05
-1.83148496571959e-05
-2.97606255460376e-06
-3.1096742139103e-05
-1.86864545108356e-05
-1.55140336536468e-05
-2.03967675310242e-05
-9.56750698712141e-06
-1.02730003518316e-05
-1.74205234720318e-05
-1.18809106093258e-05
-2.70188743481213e-05
-3.48966445342597e-05
-1.54127566857719e-05
-7.32214331834551e-06
-2.45189606348587e-05
-1.31190501411685e-05
-1.63420458428542e-06
-9.82244019445033e-06
-4.74728280091991e-05
-1.60657987577563e-05
-1.97855713593077e-05
-3.3642046505164e-05
-1.89265278178652e-05
-9.30018713169497e-06
-3.61167404367959e-06
-4.33895458830858e-06
-2.85473847786699e-05
-2.95786993298131e-05
-8.74283543796341e-06
-2.95014402222927e-05
-1.92381776719658e-05
-2.55076764541082e-05
-1.38172936303894e-05
-2.49583515310996e-05
-3.66754098556858e-05
-2.7414938830723e-05
-1.4573517296504e-05
-1.26685854881206e-05
-1.34184712116788e-05
-8.87163950012602e-06
-3.8089658672806e-05
-3.11838319751085e-05
-1.2635988975152e-05
-2.81150261416773e-05
-1.66847068038709e-05
-1.03055769599383e-05
-1.61169422797239e-05
-1.48403221980153e-05
-2.74010935242274e-05
-3.03334812773542e-05
-1.35623813614506e-05
-1.52982614917126e-05
-1.89555162898556e-05
-2.82194667654571e-05
-3.30716856059912e-05
-3.06793875428921e-05
-6.13284529688955e-06
-2.14217593848887e-05
-2.25166502757247e-05
-1.9885332746621e-05
-1.6165201690446e-05
-3.98830484308304e-06
-7.74294091174973e-07
-1.84410095500627e-05
-1.84221284025337e-05
-1.15157505526399e-05
-3.13190176781131e-06
-4.78153936351122e-06
-3.17902561162309e-05
2.36972957504345e-06
-3.28311082223527e-05
-2.90448320040033e-05
-2.55566706926624e-05
-1.80172411473282e-05
-2.89089752787675e-06
-8.99576478167026e-06
-4.32090028104059e-05
-1.14386122751828e-05
-2.05382230792342e-05
-4.05128125017364e-05
-3.9498665837263e-05
-3.23164786753683e-05
-3.35830143655703e-05
-1.19701080309755e-05
6.52602188629416e-07
-2.47662910557198e-05
-2.33519153346651e-05
-2.27922149818517e-05
-1.98543487287447e-05
-2.07951029138285e-05
-1.96688732734985e-05
1.09290996392637e-05
-1.23741272632464e-05
-2.10007872320334e-05
-7.93437725320377e-06
-2.35554188014017e-05
-2.76809217874625e-05
-2.2500695988566e-05
-2.59262560008173e-05
-2.72121600792955e-05
-1.89665053704832e-05
-3.4473298650365e-05
-1.17848341796803e-05
-3.77847764147375e-06
-9.14330157747729e-06
-2.5938694170595e-07
-1.8117975552614e-05
-2.20287730787536e-05
-2.06162065826753e-05
-3.16289888051714e-05
-2.59469391102109e-05
-3.0491003855104e-05
-2.15810835332573e-05
-3.93199790272861e-06
-2.05409795062602e-05
-1.54914129038557e-05
-2.62760257465942e-05
-2.40054983947567e-05
-3.59817537590114e-05
-2.52325832337868e-05
-3.54935986903402e-05
-3.02138424327811e-05
-3.18074954470081e-05
-1.57868295144495e-05
-1.15864279634833e-05
-2.90941160331542e-05
-1.71358827895943e-05
-2.62740489590033e-05
-2.03538850800231e-05
-2.20908588120129e-05
-2.56180062737478e-05
-2.85238324313752e-05
-3.09377407851878e-05
-2.78681618177394e-05
-2.25922763383042e-05
-1.40264393752562e-05
-2.99228026752969e-05
-1.76460562210973e-05
-1.4903243804525e-05
-2.01851652262706e-05
1.44372482561312e-06
-3.15909706716074e-05
-3.37785292226625e-05
-1.36797853359094e-05
-3.63878032643666e-05
-1.05867278189115e-05
-1.35287811356828e-05
-3.04433972690106e-05
-1.17981843247577e-05
-1.97110537781969e-05
-3.17224800845927e-05
-2.42083444388291e-05
5.13474513553001e-06
-1.37967561140602e-05
-2.61513215586417e-05
-8.63911538106486e-06
-1.1040193877034e-05
-1.32475231757549e-05
-1.61984220640365e-06
-3.14418143828278e-05
-2.75750706339651e-05
-3.43580237780344e-05
-1.13955860953709e-05
-1.26546028980366e-05
-2.59371645908006e-05
-1.69524884255111e-05
-1.68097760550307e-05
-1.1907140660709e-05
-2.05325955156927e-05
-2.95428713301468e-05
-2.10491521632773e-05
-1.85180020993763e-05
-5.43119844863897e-06
-1.77881577098948e-05
-1.28620675049736e-05
-2.30290672053622e-05
-2.29031349849499e-05
-1.05729679112579e-05
-2.37313376011399e-05
-2.12722930942699e-05
-2.56515712228087e-05
-1.28792373221341e-05
-4.19872849014594e-07
-1.90659075689989e-05
-1.2004440944153e-05
-3.71833321031161e-05
-1.1110115148237e-05
-3.77929567860447e-05
-1.4452635411735e-05
-2.11662701195521e-05
-1.3046357773475e-05
-3.27148634480971e-05
-1.53319316586751e-05
-3.10831450023822e-05
-1.56591721791073e-05
-1.00388788460899e-05
-1.19287417196935e-05
-3.17547954187737e-05
1.66595865662628e-05
-2.97978552698594e-05
-2.76827531486943e-05
-1.54839866945189e-05
-4.82686917976156e-05
-8.51563147173415e-06
-1.71707830692783e-05
1.66343350120645e-06
-2.07522149071319e-05
-1.01751421510122e-05
-4.62617888598452e-06
-1.70962196012693e-05
-3.02990796718794e-05
-7.20997162609674e-06
-3.04202916896558e-05
-4.19740101144475e-05
-1.28159141153907e-05
-2.20598087902375e-05
-5.73763077994976e-06
-2.11117283739128e-05
-4.27433180062898e-05
-1.52923014394143e-05
-5.41968216596742e-06
-3.23544754767114e-05
-1.08153669207709e-05
-1.22069489141889e-05
-8.34000289409639e-06
-4.92535413448233e-05
-1.15970714900007e-05
-2.22741937885401e-05
-3.50329583115527e-05
-2.09117179388099e-05
-2.94352157203799e-05
-3.29434439600506e-05
-1.27104240613644e-05
-8.37191168105825e-06
-1.11965186707446e-05
-7.91971601147713e-06
-2.69471236778528e-05
-3.19392418525217e-05
-5.93942387259249e-06
-2.30959820628277e-05
-1.72666859466098e-05
-1.00039653545253e-05
-3.37563719819809e-05
-3.21120984574185e-05
-1.72316247664539e-05
-2.52645229374956e-05
-2.84358954365101e-05
-3.82808482422213e-06
-1.90884407017961e-05
-1.99563150974643e-05
-6.67704723789332e-06
-1.43349440758462e-05
-1.83373247663048e-05
-2.42908883900017e-05
-2.23247173139044e-05
-1.36248943261375e-05
-1.49885693871302e-05
-2.07569105055169e-06
-1.49299292563932e-05
2.27508492271312e-06
-8.02849680559074e-06
-1.49211685381811e-05
-1.9710941792768e-05
-3.48667762556582e-05
-1.25133432202096e-05
-1.83086137629279e-05
-2.34452164939847e-05
-1.42492092662009e-05
-1.15788815226328e-05
-9.64958900472307e-06
-4.48282159999698e-06
-7.7005622078524e-06
-3.578621930193e-05
-2.19855529229147e-05
-2.1036481104065e-05
-1.86519946463046e-05
-1.19307332393209e-05
-1.9494061399211e-05
-2.35608968825265e-05
-1.57976986899369e-05
-1.51674781024805e-05
-2.68676877598153e-05
-2.05362123305446e-05
-2.83220728961163e-05
-2.86987748384101e-05
-2.38503406031387e-05
-1.63912719350124e-05
-1.6468908059884e-05
-1.92197046359543e-05
-2.28217275915658e-05
-9.5605115486155e-06
-3.34808215618103e-06
-1.02724172004909e-05
-1.0534601546896e-05
-2.46182982536597e-05
-2.16082784286616e-05
-1.57353407974575e-05
-1.47343161662048e-05
-2.47581321217083e-05
-5.43850788529659e-05
-3.83451560224969e-05
2.36240550280807e-06
-1.77684961168019e-05
-2.67799394331734e-05
-2.66121139012179e-05
-1.25132317431502e-05
-1.54386552181556e-05
-2.26132181969421e-05
-1.98427313234644e-05
-1.96085610621422e-05
-5.31519064844988e-06
-3.93312765183619e-05
-1.22739900170161e-05
-9.88527031262814e-06
-1.86487530235511e-05
-1.09144709654291e-05
-2.07741941474824e-05
-2.1514394324491e-05
-2.01654592041413e-05
-2.59639308384096e-05
5.93217097216551e-06
-1.24341954137083e-05
-5.31972476876367e-06
-8.72433701656012e-06
4.3582497361765e-07
1.37605567497906e-07
-6.45125092848123e-07
-2.1527719672283e-06
-2.97083689148698e-05
-1.59154950911928e-05
-2.92202291510471e-05
-2.87442132366812e-05
-4.78941795452293e-06
7.1036654197229e-06
-1.96350798734162e-05
-2.39659225262002e-05
-1.94690668137526e-05
-1.24334841231434e-05
-1.36346623169144e-06
-1.76113503071736e-05
-1.09851722850067e-08
-2.81334894400105e-05
-3.01488997357889e-05
-2.84508607202239e-05
-1.22290647146606e-05
-2.51501071312528e-05
-8.01935040860014e-06
-3.65577897663309e-06
-3.08016869432657e-05
-1.66091480028932e-05
-3.29541050218922e-05
-8.07551470059277e-06
-1.28322079186633e-05
-7.41011797590478e-06
7.48844076541515e-07
2.66702587718915e-06
-3.16071608736995e-05
-1.31575384249692e-05
-2.295563414303e-05
-2.82218199704934e-05
-3.41994662356775e-05
-2.91370764250176e-05
-2.17649365336875e-05
-1.95751650726731e-05
-3.85365658718474e-05
-2.19879193309319e-05
-1.28858769227451e-05
-2.60485011705076e-06
-1.21842368792542e-05
-2.1966247862207e-05
-6.68873607808087e-06
-2.4730281171579e-05
-2.99862476073721e-05
-1.00643052993864e-05
-2.47604781377668e-05
-1.85178928664469e-05
-6.02438497726334e-06
-3.18917899802038e-06
-1.8319645265913e-05
-3.52537626728635e-05
-3.23684503480597e-05
-1.7668403680862e-05
-1.6626848403548e-05
-1.50838622940324e-05
-1.57286538999729e-06
1.60781805326938e-06
-3.02042363414212e-05
-1.72843009500517e-05
-1.54868419444337e-05
-7.18367794196754e-06
-4.65628987569467e-06
-2.83345506932294e-05
-3.26546581285448e-05
-2.77084745677435e-05
-1.82020697212912e-05
-2.20850288410616e-05
-3.99698992288932e-05
-2.35962073857202e-05
-2.11778459038854e-05
-1.15242899971061e-05
2.39996429789488e-06
-9.59339136166721e-06
-1.22843051160355e-05
-3.14287012745227e-05
-8.73709245373964e-06
-2.37010371118059e-05
-1.05814785526381e-05
-1.27630942357054e-05
-2.39054014790947e-05
-1.59194153316395e-05
-1.76043147757466e-05
-7.1482301010691e-06
-7.74990757850188e-06
-3.49222702090871e-05
-4.14167616875914e-06
-2.49729464797654e-05
-3.67179975891758e-05
-7.1937760697593e-06
-8.42781027122461e-06
-3.68731202114361e-05
-8.66256679427719e-06
-2.97380567939372e-06
-1.08284561197183e-05
-1.71353272817556e-05
-2.18558392460316e-05
-1.42798812840814e-06
-9.4455982905827e-06
-1.06657182991647e-05
-3.76310232393158e-05
-1.65733394156258e-05
-4.19285543854476e-05
-1.43141391776003e-05
-2.47155236965341e-05
-1.61490011037575e-05
-6.21808184664336e-08
-3.38533377166137e-05
-2.49421877572688e-05
-2.50949394891567e-05
-2.52325101863151e-05
-2.1779672720509e-05
-3.14933407132345e-05
-1.91255963939148e-05
-3.94220541297319e-05
-1.74107936308704e-05
-4.17808044861308e-05
-3.02249247550761e-05
1.00385645928533e-05
-1.88179218200132e-05
-4.67887356598978e-06
-1.46113525930762e-05
-1.22487879370482e-05
-4.45018427207932e-05
-5.80656082750623e-06
-4.33045404898614e-06
-3.14649529554205e-05
-2.59593709615657e-05
-1.27381056104054e-05
-8.3871882795841e-06
-3.59135674854033e-06
-2.17302939901941e-05
-2.25848843155549e-05
-3.39326298880196e-05
-2.12317158538146e-05
-2.58005420935325e-06
-1.11992475672907e-05
-2.76997225462912e-05
-3.40982522620837e-05
-2.17305939176412e-05
-2.88495182505585e-05
-1.37893128698188e-05
-5.99595078111072e-06
-1.90534296863365e-05
-4.47545837189502e-06
-4.51293852608362e-05
-6.14088450240704e-06
-3.06212291215348e-07
-2.36191824475394e-05
-1.98871535216594e-05
-3.53285444600153e-05
-3.03579875218925e-05
-1.39865573064446e-05
-1.13992206733674e-05
-1.39128989184278e-05
-1.90982266018729e-05
-2.96818320718523e-05
-1.45275381018625e-05
-2.08664976952471e-05
-6.1736070542214e-06
-1.51649318792216e-05
-2.99332956345996e-05
-1.65168568170266e-06
-3.63262421391148e-06
-2.28536866247259e-05
-2.18233147841233e-05
-3.11464101319801e-05
-2.13845606024225e-05
-1.33849620596089e-05
-3.66732216379992e-06
-2.03787575403956e-05
-2.36023567986206e-05
-1.80149862456695e-05
-2.2396201544158e-05
-3.80116332798456e-05
-3.20942843585835e-05
-1.87933465609145e-05
-4.22287964480595e-06
-2.62156313154909e-05
-1.27277536108176e-05
-1.56010794863362e-06
-3.86627085101271e-05
-1.70088841099233e-05
-3.9170527682014e-05
-3.75563769582901e-05
-1.23932914417353e-05
-8.05013395312351e-06
-6.55892345763649e-06
-2.48178787924951e-05
-1.71460086421294e-05
-3.53984263265765e-05
-1.77592942956179e-05
-2.60911243748787e-05
-2.53673916987003e-05
-3.16587222485773e-05
1.05205741191631e-05
-3.27955835142495e-06
-2.82626044648365e-05
-1.58594119296449e-05
-2.45622516532314e-05
-1.61438178964764e-05
-2.64297938127224e-05
-2.98356867891359e-05
-3.21064613334254e-05
-1.83399741993872e-05
-1.09116091511161e-05
-2.70570530145047e-05
-2.62856876076586e-05
-2.97831116682044e-05
-1.34482829372965e-05
-1.91640289399031e-05
-3.87283728926232e-05
-1.81267501545754e-05
1.47395305322271e-06
-3.88780257466408e-05
-3.31078730429196e-07
-4.38378987282152e-05
-2.9008705561397e-05
-3.71690215328498e-05
-2.09623679806139e-05
-1.13918001484309e-05
-2.1293330296943e-05
-1.18770830332644e-05
-1.93579349824107e-05
-3.14634017166958e-05
-3.37742158039702e-05
-3.51004542249153e-05
-3.11358684611267e-05
-1.99661831043061e-05
-2.85747197002529e-05
-9.01719793439901e-07
-1.54870716206275e-05
-2.34959502370049e-05
-1.26939750567555e-05
-2.99756338984774e-05
-9.11667058129812e-06
-1.5417053461485e-05
-1.4726777904386e-05
-4.01774675681501e-05
-3.81610174642459e-05
-2.26757300613775e-05
-1.66362010550108e-05
-2.43750464553946e-05
9.84844013376579e-06
-3.17238816200721e-05
-2.3526908239618e-05
-2.6463496747807e-05
-1.73881833144234e-07
-1.51293953063208e-05
5.75869179400558e-06
-6.37090026736485e-06
-2.38557502316706e-05
-3.13960371931897e-05
3.93508482201878e-07
-3.80758547707113e-05
-3.59573495588079e-05
-2.42231546529433e-05
-1.67792510606841e-05
-3.37784486954717e-05
-1.98968207326425e-05
-2.3418335956049e-05
-3.49605540187844e-05
-2.22075188207719e-05
-2.22878691741913e-05
-8.3873854620655e-07
-2.62137214091883e-05
-3.13074434273551e-05
-2.03917307940048e-06
-1.38761269678663e-05
-3.81298333175837e-05
-1.64152856953297e-05
-2.59928130241729e-05
1.43181459256473e-06
-2.09229723591118e-05
-2.53379331432641e-05
3.61632967558749e-06
2.39343185501629e-06
-8.65985628844131e-06
-1.03402286936319e-06
-2.8947459767011e-05
-2.44325661736676e-05
-2.26907124778972e-05
-1.06401319457954e-05
-1.65065789787643e-05
-2.87656103233807e-05
-2.66624298580334e-05
-2.10883006894552e-05
-2.39758235036592e-05
-3.16821820499418e-05
-1.44417166040353e-05
-4.03198654109854e-05
-3.92438032022833e-05
-2.03513161570115e-05
-1.85647358426018e-05
-1.10695094535973e-05
-2.45304640602043e-05
-2.85123797882396e-05
-1.60593404937167e-05
-2.91339220083774e-05
-2.22539263667926e-05
-1.40610785702933e-05
-1.3045638193757e-05
-1.30520042994496e-06
-1.1012048287106e-05
-1.68568979410067e-05
-3.19796040242904e-05
-2.06437142052081e-05
-3.51986469386066e-05
8.5382109605351e-07
-6.811623222745e-06
-1.87719739250629e-05
4.75999759413652e-06
-1.89827715745601e-05
-2.8768000201916e-05
-1.47985918054169e-05
-1.39392663023763e-05
-2.60939025926659e-05
-3.32803691135941e-05
-3.615289648362e-05
-1.44736695901039e-05
-3.38815150867443e-05
-1.63053715391832e-05
-1.21245719024091e-05
-1.96294322210352e-05
-2.34039964475144e-05
-5.29078625142712e-05
-2.00305303958609e-05
-1.32845727466167e-05
-2.64744256010966e-05
-1.83907761974764e-05
-2.5246511938499e-05
-1.55800409372026e-05
-1.9644574491079e-05
5.18510279445082e-06
-1.72282165937689e-05
-1.18852811773305e-05
-1.85067822785917e-05
-1.2604306241757e-05
-1.96689161508779e-05
-2.05607949651964e-05
-2.33151360963399e-05
-1.54313095173734e-05
-2.57696166758049e-05
-3.53408694273311e-05
-3.19199478643771e-05
-2.85106253454138e-05
-2.41680650412835e-05
-7.63336873375945e-06
-1.95260266204217e-05
-1.08160651464729e-05
-1.64784632151797e-05
-3.66617850027814e-05
-9.18697025189564e-06
-1.57692844028658e-05
-1.76851266058917e-05
-1.16942461492033e-05
-1.57898139977884e-05
-2.18098252129445e-05
-3.38606598474915e-05
-1.14870955251373e-05
-2.88888309195742e-06
-1.40028774135906e-05
-2.6485443689874e-05
-2.09387152635618e-05
-1.57740443270831e-05
-2.28646198327666e-05
-1.6444258037493e-05
-2.20287513552565e-05
-4.92428194690773e-06
-1.85282232650841e-05
6.66730703812374e-06
-1.26434056318355e-05
-2.42445997225744e-05
-9.485734191825e-06
-2.90141405256155e-05
-3.82098818507319e-05
-2.39146429724724e-05
-1.22027352655279e-05
-2.55588419541486e-05
-1.37679429144063e-05
-3.37479392388046e-05
-3.81486065647686e-05
-1.51182953220913e-05
-1.66022472869242e-05
-4.02583905475147e-05
2.39931514665973e-06
-2.52200131159348e-05
-2.41083183217573e-05
-1.16030632212958e-05
-8.38402582893768e-06
-1.26214821307901e-05
-2.47241976812662e-05
-7.22294646259835e-06
-1.52920765862228e-05
6.90861092583076e-06
-2.04104805862983e-06
-3.00454090025903e-05
-1.15989082902845e-06
-3.2742400838434e-05
-7.33683982915962e-06
-1.2065675879501e-05
-2.78016046920649e-05
-1.95207814435701e-05
-2.9034036333694e-05
-7.18929246907753e-06
-3.45763341908028e-06
-2.7736908650198e-05
-3.22065168819375e-05
-2.27894049397721e-05
-2.06468480888274e-05
-1.71338580920074e-05
-4.77979289433791e-06
-2.27440591040758e-05
-3.37542913626681e-05
-2.85572058092428e-05
-3.44178404727302e-05
-9.83907579620751e-07
-7.64076641029291e-06
-2.50163972501953e-05
-2.375933138277e-05
-1.08839546448632e-05
-1.63636869635487e-05
-2.90483029744378e-05
-1.12304389263206e-05
-2.57708351454736e-05
-2.21817536749061e-05
-3.70681739516098e-05
-4.26038711875911e-07
-1.40120803411858e-05
-3.65085021593221e-05
-1.0764666789238e-05
-3.45769850043843e-05
-3.98560430466136e-05
-2.44696135530922e-05
-2.29835031081946e-05
-4.13182587807653e-06
-8.50626153565242e-06
-4.61557637841199e-05
-1.12360465446474e-05
-2.07734631056264e-05
9.20512151878013e-06
-1.68896829930651e-05
-1.7976163635589e-05
-2.11111416940581e-05
-1.78909571391715e-05
-2.46645379852958e-05
8.46714007881616e-06
-5.4192574290442e-06
-1.15430194187375e-05
-2.46358612631721e-05
-1.96704166804197e-05
-1.6184591363443e-05
-1.92731314567218e-05
-1.90557187105121e-05
-3.13613121496099e-05
-1.55325044488121e-05
-1.63635748151859e-05
-5.83473247789227e-06
-3.11213290609614e-05
-1.97304305357045e-05
-2.37688512971405e-05
-2.18238893800133e-05
-2.23616084569086e-05
-8.92144452277564e-06
-2.72328552027859e-05
-2.4393967441296e-05
-1.04298853970379e-05
7.35069345221525e-06
-2.50514041528396e-05
-2.61640732277984e-05
-2.63464701142697e-05
-2.69978960363783e-05
-2.32153453196339e-05
-3.79812203269003e-05
-2.55609878434688e-05
-1.3230654039771e-05
-1.76702754947251e-05
-1.93313034418992e-05
-2.19604921737491e-05
-3.45531345289173e-05
-4.15035370882338e-06
-1.50204732200007e-05
-3.80678405466386e-06
5.53897821500061e-06
-2.73897990720005e-06
-7.03803598568128e-06
7.00584697277488e-06
-2.67336791529243e-05
-5.71260405312756e-06
-1.93304336370027e-05
-1.28341508235803e-06
-4.12481737289434e-05
-2.46170303031198e-06
-2.36205935956935e-05
-2.9188710614247e-05
-2.45309043183715e-05
1.79605729285517e-05
-2.63658450379581e-05
-3.06656315476974e-05
-1.63390402283838e-05
-1.70545261966989e-05
-1.78432556272962e-05
-1.95303993249182e-05
-2.35003783096412e-05
2.37913009693905e-06
-2.7604158435226e-05
-3.28364398496082e-05
-3.75091079171262e-05
1.76374780266549e-05
-1.26523858936354e-05
-1.74924819671094e-05
1.30239471847023e-07
-2.84528088779676e-05
-3.19559870195714e-05
-2.8873132833073e-05
-6.23529470942392e-06
-2.40748072364712e-06
-5.00175249129659e-06
-1.26440988285166e-05
-3.19914997992878e-05
-1.00368439246971e-05
-1.83125991868884e-05
-1.24426345230515e-05
3.2701183685869e-06
-3.67875123285691e-05
-2.19680655901289e-05
-3.18495158348272e-05
-1.81346233761934e-05
-1.83403780923931e-05
-2.36670524774225e-05
-1.79939555760847e-05
-2.64622113008086e-05
-4.24329446120648e-06
-1.94747915895691e-05
8.07669151671454e-06
-2.3646899285829e-05
-7.18383685132705e-06
-4.35359594993397e-05
-1.1141848966403e-05
2.09995378017209e-06
-3.66775523255429e-05
-6.61729616471812e-06
-5.69943187472881e-06
-1.50970895283163e-05
-1.95060973745568e-05
-1.71666747907537e-05
-2.1843248674388e-05
-2.13816523820354e-05
-2.13239230788527e-05
-1.34844081702389e-05
-2.98823621161807e-05
-3.29948013210185e-05
-3.43481455299626e-05
-4.69917916941411e-05
-3.77648652288642e-05
-1.41648952754959e-05
-2.00322615066271e-05
-3.31132598091065e-05
-1.66440419022361e-05
-3.60338193889745e-05
-3.95117207318082e-05
-4.11823737902616e-07
-1.81339573125602e-06
-1.93424170008096e-05
-3.53773439255865e-05
-1.42580241901148e-05
-4.17943090601511e-05
-3.2928060977375e-05
-1.03555999033167e-05
-6.19413359747743e-06
-2.08479786536557e-05
-2.32623434979204e-06
-3.12508000458757e-05
-1.27523049603683e-05
-2.30064212416161e-05
-1.21191670157169e-05
-2.55618977064585e-05
-3.09261207779297e-05
-2.70936900232649e-05
-8.29415174929595e-06
-1.8164810937012e-05
-1.46773507879266e-05
-2.76446183316318e-05
-1.51887726520161e-05
-2.99103005801648e-05
-3.12151870008181e-05
-3.28998712094628e-05
-6.52389102310046e-07
-2.46487783786203e-05
-6.77528128547e-06
-1.48486112812597e-05
-1.00060568093848e-05
-3.40810315878054e-05
-6.30646681976659e-06
-2.18661726481465e-05
4.15553992628439e-08
2.02900529891301e-06
-4.36928273559365e-05
-1.39663148106973e-06
-3.17502881265189e-05
-2.62028928777307e-05
-2.46606279094132e-05
-1.58918380044101e-05
-2.54598607893719e-05
-1.60672579431044e-05
-4.54965774196857e-06
-2.46930649472586e-05
-4.01112857929393e-05
-2.30889283016218e-06
-2.54848338064219e-05
-2.15004447707079e-05
-9.77107496042453e-06
-2.64251136015714e-06
-7.38586665107003e-06
-2.29960908648593e-05
-7.16609185100497e-06
-2.42431023657524e-05
-3.32653678522649e-05
-5.2223663133771e-06
-3.85168714227523e-05
-1.12561543350673e-05
-2.30493560988894e-05
-1.72009444621645e-05
-5.38443749847591e-06
-1.53218391788973e-05
-3.28914276057594e-05
-1.25314556030195e-05
-5.48237334533884e-05
-2.56393588028167e-05
-3.17552240720796e-05
-2.18717639009198e-05
-2.54273139689997e-05
-1.41030331666562e-05
-2.78723546032963e-05
-3.96206659874951e-05
-1.47627030107371e-05
-2.63476347632335e-05
-2.30727883031186e-05
-8.67868477278532e-06
-1.37945292706454e-05
-1.32770206960499e-05
-1.71572397762453e-05
-3.47820379985679e-06
-1.06555513528634e-05
-1.66913590292271e-05
-3.86076698583081e-06
1.10671367928779e-05
-2.01575685177856e-05
-2.12085261683133e-05
-3.06695901979316e-05
-1.76520496477188e-05
5.56545722392818e-08
-8.08216733691138e-06
-1.99094798611913e-05
-5.35057462339911e-05
-1.42771263178021e-05
-1.78596077089968e-05
-2.061273660118e-05
-3.29357659754142e-05
-3.87853063620589e-05
-3.54212052967585e-05
-3.56821801266685e-05
-8.00567829666463e-06
-3.12724477049375e-05
-2.44389944036869e-05
-1.19940939562207e-05
-2.21829149211045e-05
-6.36120756715135e-06
-1.9526050715886e-05
-2.73522736818925e-05
-3.26214923994688e-05
-2.55415246406675e-05
-4.47401930788312e-05
-1.44258417158273e-05
-1.66562636388793e-05
-1.09275740264585e-05
-1.54786688405275e-05
-1.17157805537146e-05
-2.2274846064256e-05
-1.14027271869941e-05
-1.81011058820158e-05
-2.32835095849513e-05
-2.28642462536229e-05
-2.50412633562985e-05
-1.98721780289278e-05
-3.02206132626852e-05
-1.89025872672805e-05
-7.87938738399792e-06
-1.31302675900277e-05
-2.21688163414351e-05
-1.80312640889052e-05
-3.14255345347082e-05
-2.40331375342036e-05
-2.86803590970238e-05
-2.05370081079362e-05
-3.25375917458381e-05
-1.57794496942176e-05
-1.65178844805853e-05
-2.85463719383778e-05
-1.97168628927505e-05
-1.37044673430031e-05
-2.26251784629687e-05
-2.17038046149983e-05
-3.49442903858788e-05
-1.91326160539825e-06
-1.72837600287458e-05
-4.01619040963027e-05
-2.34808599567439e-05
-2.59757552636161e-05
-2.86805820691493e-05
-1.91209380823218e-05
-1.11168983341759e-05
-1.32046949308635e-05
-1.51645474980831e-05
-1.83262814428314e-05
-1.6492432594351e-05
-9.42683503771997e-06
-1.60662161297208e-05
-1.59307591630965e-06
-2.20293572239426e-05
-2.94446264966841e-05
-1.02132918605068e-05
1.45728436792923e-05
-8.98677020799572e-06
-1.83566354196884e-05
-1.9444832456945e-06
-5.45126940901173e-07
-9.22827323943961e-06
-1.80854197683487e-05
-3.4051781774912e-05
-8.09502941087529e-06
-2.24325759306382e-05
-1.54295923782913e-05
-1.16476144798233e-05
-2.31892144879067e-05
-4.69962822702615e-06
-2.96768249471577e-06
-3.18677149099653e-05
-3.14609892946586e-05
-1.08617498960975e-05
-1.39465755370169e-05
-1.25395324994177e-05
-2.57926469840559e-05
-2.39483024023348e-05
-2.01529681978696e-05
-2.0292216714097e-05
-7.7551540181717e-06
-3.22852153705936e-05
-1.3849232703694e-05
-2.61304123582145e-05
-7.55099706047472e-06
-3.36073264758143e-05
-2.56829125364883e-05
-3.00110889318139e-05
-4.29996594311574e-06
-3.3289641165577e-05
-1.70025863823838e-05
-2.10448531569522e-05
-3.13947899029245e-05
-2.16841194162243e-05
-3.4633983000699e-05
-1.96657673126828e-05
-1.44130433227543e-05
-1.88727713115673e-05
-3.00949780658234e-05
-1.25439789919376e-05
-2.08540741599998e-06
-2.15224416674382e-05
-1.8974185057311e-05
-7.53996917436651e-06
-3.56074655947336e-05
-2.57830006880043e-05
-1.94510580722329e-05
-2.63774585701036e-05
-9.16042913038425e-06
-2.43685018009265e-05
-1.19561268530656e-05
-1.81603310909699e-05
-2.50990602806499e-05
-1.58648317968912e-05
-2.29711800002793e-05
-1.83368029219304e-05
-1.25455921350963e-05
-3.79703425147247e-05
-7.36530551831315e-06
-9.39577110952689e-06
-2.18274461611626e-05
-1.11762819336143e-05
-1.2540807705214e-05
-2.6129897015642e-06
-3.31093691611393e-05
-1.19747001658648e-05
-1.59527685557567e-05
-2.25729616829501e-05
-4.3340836023253e-05
-1.72039666969331e-05
-2.09121081806264e-05
-1.50419220415601e-05
-1.83470897313594e-05
-4.34805599552305e-05
-2.49134550323869e-05
-2.47407437833346e-06
-2.26725628320271e-05
-2.84353682936968e-05
-3.19410158919054e-05
-2.79491983119568e-05
-2.01244067850658e-05
-2.64975228843258e-05
-1.76152917708934e-05
-2.96778725883095e-05
-1.46728142226556e-05
-9.1106015478919e-06
-2.27498194981719e-05
-3.2934542982863e-05
-8.80774073323057e-06
-1.91187232291136e-05
-1.30041397905767e-05
-1.14188748054885e-05
-1.51285540968083e-05
-3.09674777694676e-05
-1.34598137228534e-06
-2.64879357746051e-05
3.96676698501701e-06
-2.38649088896141e-05
-1.84299025893619e-05
-2.62540686660334e-05
-2.0634719540971e-05
-2.24377721381549e-05
-2.00997515191638e-05
-1.36793457838707e-05
-3.82166068016488e-05
-3.49786284163867e-06
-1.81136528278443e-05
-2.10462055642887e-05
-2.58600101628261e-05
-2.09314252506575e-05
-3.25226621147519e-05
8.43879922821427e-07
-3.07377090117359e-06
-2.64348838159195e-05
-7.14527654639438e-06
-9.13806559123583e-06
-2.56261428141161e-05
-1.068634575822e-05
-2.44745432726939e-05
-3.78041361011673e-05
-1.8481347989631e-05
-4.04764885560895e-05
-2.0271704266823e-05
-2.06551546386505e-05
-1.32509075122913e-05
-1.80751675956701e-05
-2.51960680176256e-05
-3.17807334022594e-05
-9.05103652429277e-06
-1.43891002686917e-05
-3.1993319397537e-06
-3.00001018276157e-05
-1.46009442123846e-05
-3.1892578629189e-05
-2.20537902218143e-05
-1.59769587130993e-05
-2.18724133664071e-05
3.49241749839277e-06
-1.41592633160908e-05
-5.2738130681223e-06
-3.10364167132173e-06
-2.07578488726956e-05
-9.79167887517111e-06
-1.37157151057107e-05
-3.01726656610003e-05
-1.28695299012688e-05
-9.09941622205656e-06
-2.58292896337462e-05
-2.05379973453618e-05
-9.36832881358516e-06
-9.07096449044778e-06
-3.18028472743493e-05
-1.47887450009579e-05
-2.96662623935542e-05
-1.29472842155852e-05
-2.5340145724223e-05
-1.96942098588393e-05
-1.10776181582702e-05
-7.9970414332567e-06
-2.84610672825115e-05
-2.01047754768659e-05
-4.22899383256054e-05
-1.44600296894866e-05
-3.04594601852467e-05
-1.00034729314636e-05
-1.60818042186867e-05
-1.03886008011545e-05
-2.98991368710741e-06
-2.36826754478808e-05
-2.07567079761554e-05
-3.52365266816967e-05
-1.30462926870973e-05
-1.54305787812158e-05
-1.37430159137257e-05
9.86006160268314e-07
-2.09284610675938e-05
-1.25428012931783e-05
-3.62297034142623e-05
-2.01849984468321e-05
-7.01123748256587e-06
-2.30731116446105e-05
-1.62829353030425e-05
-1.91710433587758e-05
-9.95609506174973e-06
-2.879091467106e-05
-1.88665841238336e-05
-1.09479687759349e-05
-2.2649691606785e-05
-1.1699155479597e-05
-3.13398139472501e-05
-1.51216046820992e-05
-3.37255230434753e-05
-1.30424397476487e-05
-1.98074755994764e-05
-3.16006498285386e-05
-1.72363423998036e-05
-1.35021793427177e-05
-1.1187680875059e-06
-2.13382356778238e-05
-2.02298571250403e-05
1.09196048303967e-06
-9.07192005900641e-06
-9.95559112385298e-06
-2.71608659268537e-05
-1.64425244791018e-05
-2.76739571092665e-05
-6.42633103308224e-06
-2.07804283468213e-05
-2.98827208705845e-06
-3.0416924842113e-05
-1.91392134940661e-05
-1.87347339590643e-05
-1.26008740361218e-05
-1.67662753715773e-05
-7.36273851882071e-06
-2.98279808229385e-05
-1.57749768611749e-05
-2.74135726371198e-05
-3.57413989558833e-05
-2.74552371686247e-05
-6.18325795631e-06
-3.53443612508081e-05
-2.18614488749311e-05
-2.00374412133303e-05
-1.8151716081566e-05
-2.73248444231474e-05
-2.77494613390461e-05
-1.51802280994406e-05
-3.41027564601669e-05
-2.17997506149958e-05
-4.34892881321384e-05
-1.16625139419147e-05
-3.07466358637166e-05
-1.09986709083528e-05
-1.52378618145559e-05
-1.61743670693427e-05
-3.22346702110006e-05
-1.76191004031293e-05
-3.17788696998261e-05
-1.58088224095038e-05
-2.02727477849995e-05
-8.3657342068125e-06
-3.1273731688585e-08
-1.56558038639339e-05
-8.27369425834966e-06
-3.11144557747372e-05
-1.92006667583622e-05
-1.82063033132698e-05
-7.94919202777241e-06
-9.71675123170781e-06
-3.46293350392669e-05
-1.58775849428815e-05
-1.81130504805366e-06
1.26243505121829e-05
-1.58283128257185e-05
-2.78088256694992e-05
-3.77298537316386e-05
-2.28032722216533e-05
-5.81707324643538e-06
-2.59769583428312e-05
-6.62073331194932e-07
2.83215730396513e-06
-4.21573206644089e-05
-2.02297732446904e-05
-1.52425004090292e-05
-3.11005724807707e-05
-2.56577388002019e-05
-2.90484444143558e-05
-3.20211328737807e-05
-2.30683624247975e-05
-5.44823079076403e-06
-2.70241128355794e-05
-2.24262303213202e-05
-2.66146916594158e-05
-2.88224854187866e-05
-3.59315254130994e-06
-1.11717316045496e-05
-1.71269204909228e-05
-2.75577705196912e-05
-3.35419251650964e-05
-1.98393306779846e-05
-2.02676714504028e-05
-1.22042276919628e-05
-3.18451812669954e-05
-7.44133923095384e-06
-1.30006337118552e-05
-2.06224655588566e-05
-2.67697710633445e-06
-2.71362546492943e-05
-2.2888737084812e-06
-2.25252069749845e-05
-9.56338002436877e-06
-2.25061204987457e-05
-2.62008682935036e-05
-1.51084927002656e-05
-2.18685533203317e-05
-2.23283218133968e-05
-5.56521450269455e-06
1.76078999137812e-06
-2.30769628741994e-05
-1.8264672303516e-05
-2.78057911247568e-05
-7.50550074689626e-06
-3.90727266308409e-05
-7.96564808290289e-06
-2.21120538576422e-05
-1.63326687242602e-05
-1.52138622491934e-05
-8.89044899025926e-06
-2.18932565081158e-05
-1.54593188177845e-05
-1.09451590773192e-05
-1.01509410795819e-05
-1.97220054949658e-05
-1.98215025037188e-05
-4.2579192333285e-05
-1.85510581278155e-05
-1.858669631439e-05
-3.46864518864151e-05
-2.74388919149708e-05
-1.4575408191181e-05
-8.49331982610561e-06
-2.06487977129598e-05
-2.79017734007067e-05
-2.81355593838883e-05
-4.32181506799951e-05
-8.23818627054804e-06
-2.22488347299529e-05
-1.78534432767877e-05
-9.12578072444938e-06
-1.00833124541283e-05
4.07636568354285e-06
-1.28565119678566e-05
-1.33283226101432e-05
-1.51471544604481e-05
-7.01037546616533e-06
8.80930687535266e-06
-1.6908163456783e-05
-1.83506658502794e-05
-1.502749883134e-05
-2.29645035622369e-05
-2.84930414979417e-05
-1.17323128521834e-05
-2.41719209382921e-05
-1.13595113824147e-05
-1.7493928946873e-05
-2.046531324016e-05
-1.42841688974653e-05
-1.26288798264023e-05
-3.03824816290359e-05
-1.61007688189529e-05
-2.01529175565023e-06
1.51235710534183e-07
-3.66002017614581e-06
-2.54941564860691e-07
2.36906200706067e-07
-1.53608489805148e-05
-9.07136025154518e-06
-9.21314391366915e-06
-1.66123645022131e-05
-2.77946916604333e-05
-3.7438316723294e-05
-1.26248592089555e-05
5.43034704978766e-06
-4.49302462021788e-05
-2.22095110249799e-05
-1.34057802320183e-05
-1.96409921018073e-05
-1.486757914204e-05
-5.5235397164956e-06
-1.15459226124677e-05
-3.60815891385993e-06
-1.78349578601982e-05
-2.31979072706372e-05
-1.7039766608565e-05
-1.33707384932923e-05
-2.14278202773196e-05
-1.177418319718e-05
4.97014600342872e-06
-6.11471349141854e-06
-1.84826315429816e-05
-2.76919018925009e-05
-2.04477450721016e-05
-1.00620861267162e-05
5.51981645510403e-06
-2.02588732531973e-05
-1.59328603041277e-05
-1.10577252742761e-05
-4.12640192724696e-05
-1.71922405126029e-05
-1.59755215989883e-05
-3.18600667650616e-05
-1.8609346640232e-05
-2.1082732807809e-05
-2.05132685036681e-05
-1.58001104920453e-05
-2.02142221240992e-05
-2.1433251215927e-05
-1.37924563776818e-05
-1.22008014739158e-05
-1.62295673582315e-05
-2.37982496428156e-05
-4.99225993740974e-06
-8.4334414490582e-06
-9.15543805090287e-06
-2.73126277469765e-05
-2.12019915129256e-05
-1.41172097134332e-05
-2.22560038537947e-05
-1.92512373992276e-05
-2.6473740583931e-05
-1.44746671137892e-05
-3.18814492611551e-05
-1.50669734910626e-05
-2.77382515523335e-05
-2.10425007010102e-05
-1.48758852589252e-05
-1.28926841088744e-05
-1.30592925453033e-05
-1.35090439623604e-05
-2.34002822509023e-05
-2.55988788574684e-05
-2.57076692055963e-05
-6.50421681453243e-06
-1.51581583403468e-05
-1.46514777967466e-05
-2.83069322424106e-05
-2.13925896294104e-06
-1.7987546434138e-05
-2.02121263633302e-05
-7.30571591664509e-06
-2.80229255228475e-05
-1.04934787259652e-05
-2.88164909876434e-05
-2.09239665139791e-05
-1.26058741066613e-05
-4.38250730534642e-06
-1.48168957544483e-05
-1.8808652164368e-05
-2.56747522605266e-05
-4.53287560938556e-05
4.62083559675841e-07
-2.12133573226551e-05
-3.07298040949023e-05
-2.08575320528084e-05
-6.97065481667164e-07
-3.48918426820026e-05
-1.15757093536932e-05
-3.66825080894608e-05
-1.12088491978754e-05
-6.8368879282506e-06
-3.3025716161391e-05
-2.81642102388024e-05
-7.28520249704022e-06
-4.04711210948991e-05
-2.80077066858818e-05
-1.9005151386791e-05
-3.27114490501784e-05
-2.06808189987997e-05
-1.78075607256171e-05
-1.06690685540097e-05
-1.61478843076361e-05
-5.68049697800018e-06
-1.58742490033984e-05
-2.20432059417107e-05
-1.88436408252342e-05
-2.708150579899e-05
-4.80460136884943e-06
-1.90024196088681e-05
-2.14868698337238e-05
-1.68756167769998e-05
-3.44380008064671e-05
-2.63812583904581e-05
-2.67780132426832e-05
-2.15575075316599e-05
-4.08972448551656e-06
-2.55795777757737e-05
-2.19288521188795e-05
-1.12203978977143e-05
-1.09776148596856e-05
-1.5057636814489e-05
-2.9409557492985e-06
4.73221611876215e-06
-1.24932943905321e-05
3.87154157840252e-07
-1.87109149911938e-05
-2.36827790305106e-05
-1.90313993319427e-05
-8.30009710731528e-06
-2.98306690852902e-05
-1.72611612266615e-05
-1.17838735269577e-05
-4.01084366673141e-05
-1.22942374350427e-05
-1.09489522588521e-05
-3.31175436352914e-05
-5.35446512883824e-06
-9.30176808726511e-06
-1.65921856317414e-05
-1.13129775024933e-05
-6.77224620362937e-06
-1.58880321408271e-05
-9.80290238924727e-06
-2.34044569423854e-05
-1.3116425266193e-05
-2.50238401035837e-05
-3.54474646804952e-05
-2.43475477343535e-05
-2.02851684809488e-05
-7.86886595224004e-06
-2.12757440864148e-05
-1.748271762117e-05
-3.92745361841956e-05
-1.7233971408375e-05
-2.26866333416794e-05
-2.82142983211374e-05
-6.19976945746944e-06
-3.2474794894393e-05
-3.61186722709682e-05
-4.06983554731096e-05
-2.24141760207155e-05
-1.57325863784917e-05
-2.06740009670365e-05
-2.41826535763987e-05
-1.28089988544293e-05
-1.65312182382569e-05
-3.96915399616403e-05
-2.64711530348364e-05
-2.25743607203771e-05
-2.40855662993815e-05
-3.65935392600775e-05
-3.96237125879212e-05
-3.53778505611907e-05
-4.41577981158539e-06
-4.12227226307228e-06
-2.50612243469861e-05
-1.97622001631641e-05
-4.0433672309416e-05
-3.47853611056827e-05
-3.10888615519133e-05
-1.70573007386931e-05
-1.94217346399297e-05
-2.55033839562557e-05
-1.51285340090904e-05
-2.96134532089917e-05
-1.51462331010902e-05
-1.14945647361674e-05
-1.46297954351397e-05
-3.24154330717424e-05
-2.05351573004804e-05
-2.9465639636616e-05
-4.12657973866006e-05
-3.43580546788951e-05
-2.58623950826742e-05
-5.23293119841049e-06
-7.54556142634312e-06
-7.089305390137e-06
-3.22867192223535e-05
-1.43766736222125e-05
-1.38203320318991e-05
-1.51625733230774e-05
-1.61521105004678e-05
-2.08828214558665e-05
-4.02008894428567e-05
6.26865945227258e-07
-1.94080343736658e-05
-2.58270228613446e-05
4.9935536122626e-06
-2.27086147087776e-06
-2.68139636516131e-05
-1.97833244367545e-05
-1.98985166615703e-05
-1.43096563779722e-05
-1.95131817342661e-05
-1.14084222435162e-05
-1.3322616737216e-05
-1.86128335462746e-05
-2.96883941198655e-05
-1.45366274006347e-05
-2.65159747048813e-05
-1.67566724733333e-05
-1.53713911108101e-05
-2.39518853292879e-05
-1.33139088738362e-05
-2.80364650392548e-05
-4.0933854825515e-05
-2.73962498026541e-05
-2.82574994279329e-05
-2.77333067246579e-05
-2.80985007038194e-05
-2.20138662467016e-05
-2.21751443228558e-05
-2.54269992072402e-05
-2.44177216537958e-05
-3.26190817487537e-05
-2.80411444631495e-05
1.67662364833994e-06
2.7181713376459e-06
-2.57871857960698e-05
-4.56489608775959e-05
-9.15538879775965e-06
-7.19899711733044e-06
-2.09388604674951e-05
-2.31965000365755e-05
-1.32936994536538e-05
1.12183205169865e-05
-5.86353336167621e-06
-1.0543872205027e-05
2.17534111705159e-07
-3.69890721592463e-05
-1.10009932257949e-05
5.09295524980811e-07
-3.08717659376153e-05
-2.77557794701477e-06
-1.02726637175774e-05
-1.09990756882588e-05
-1.86206108871362e-05
-2.40244310639216e-05
-1.55355529933531e-05
1.83482288006852e-06
-2.34391533843818e-05
-2.65601868029585e-05
-2.63309449494121e-05
-6.07776594084348e-06
-1.88163316319633e-05
-3.11697422534495e-05
-2.49712881987144e-05
-3.19003555212829e-05
-3.93717718272915e-05
-4.33137854339788e-06
-2.73741519557691e-05
-2.02190851094131e-05
-5.10097421663528e-06
-2.03584201789194e-05
-3.05966992312176e-05
-9.23421090485247e-06
-1.24733242996063e-05
-2.03153905190435e-05
-6.87647784725964e-06
-9.60145073414862e-06
-5.74761920175316e-06
-4.45071865580804e-06
-5.39494348931303e-06
-2.09939211323919e-05
-3.92059675530322e-05
-3.75016857080976e-05
-3.5400294011747e-05
-2.24675996279545e-05
-2.32248074887236e-05
-8.22380302897318e-06
-2.24701023499004e-05
-3.14691522201495e-05
-2.10554320911526e-05
-2.39624953929872e-05
-1.27523149274949e-05
1.8405982471768e-06
-1.21612106770653e-05
-3.30392936429392e-05
-3.35392837243077e-05
-1.60731657993234e-06
-2.16379037805393e-05
-1.59770906234022e-05
-2.7166167761364e-05
-3.99958947518087e-05
-2.45343299806696e-05
-2.47858447124723e-05
-3.11191366953667e-05
-1.60295841002384e-05
-4.78269195030633e-06
-2.68818030951477e-07
-2.27401811783946e-05
-1.52275661666436e-06
-2.21790917227363e-05
-3.20166377210524e-05
-2.01979875065091e-05
-1.62299922606296e-05
-6.83566867561032e-06
-1.58572625443556e-05
-1.9928391004304e-05
-2.70978476255164e-05
-1.45872396680231e-05
-1.27728994034506e-05
-8.23768158635134e-06
-1.53585519900575e-05
-1.85971477294025e-05
-2.49942585083759e-05
-1.16863125128991e-05
-7.90719485877511e-06
-1.57599482384815e-05
-2.73936878049604e-05
-2.43370442744549e-05
-3.44524451421259e-05
-9.40123854384999e-06
-2.17896731508228e-05
-1.43910273907085e-05
-1.02020705888424e-05
1.63443347331609e-06
-7.12768284367645e-06
-2.31851172606903e-05
-1.30198671091653e-05
-1.94774695480474e-05
-3.01450316406841e-05
-1.48075974249307e-05
-3.03623457754066e-05
-2.51136232280825e-05
5.21660439086846e-06
-1.28039961695574e-05
-1.98211276505838e-05
-3.02591598517527e-05
-3.05873189308768e-05
-1.76759820593023e-05
-3.20181572927153e-05
-3.6785152514909e-05
-3.09329178741411e-05
-3.87287862697185e-05
-1.40809993322558e-05
-6.62437523686451e-06
-2.82116380031745e-05
-2.97852169395315e-05
-2.65610149715508e-05
-3.14365755470117e-05
-2.9245539719977e-05
-2.84836614700989e-05
-1.64002134519891e-05
-8.3211648603321e-06
-7.52619315476347e-06
-2.4213714732916e-05
-2.09503257694826e-05
-1.60870893992493e-05
-1.45298101535e-05
-2.58889096608042e-05
-1.10952204382859e-05
-1.36073105625121e-05
-2.32014955143528e-05
-1.66073925835663e-05
2.21730360165748e-06
-2.32218679627547e-05
-1.33301680429584e-05
-3.36969693393939e-05
-3.55669834631015e-05
-8.68805903108582e-06
-2.84048443989796e-05
4.53437562374808e-06
-2.27891358673295e-05
-1.69524419435059e-05
-1.51763852378389e-05
-9.32755360582083e-06
-4.3178206430477e-06
-2.68311822913133e-05
-3.47675910249292e-05
-1.16627188440048e-05
-2.53784131686351e-05
-6.10416039300227e-06
-3.26978269913289e-05
-2.19410775040875e-05
-1.15990360518043e-05
-2.37734076749953e-05
-2.75391571439888e-05
-2.34269518751682e-05
-9.71882819892518e-06
-9.43374897431377e-06
3.71411062749718e-06
-3.14925592287753e-05
-1.87543648019409e-05
-3.38592740388613e-05
-8.9546598304171e-06
-2.72791388530879e-05
-6.88341841869698e-06
-1.53249255545681e-05
-8.49581961687914e-06
-3.85557158415901e-05
-5.05982309452241e-05
2.39380484842024e-06
-1.89545483887214e-05
-1.84549250328416e-05
-3.27107020026987e-05
-1.89649098443063e-05
-2.73919583265561e-05
-1.83089823478806e-05
-1.84005255100848e-05
-1.93272393753021e-05
-1.63660249291224e-05
-2.9086722259641e-05
-3.15290821744193e-05
-2.02585341975062e-05
-2.07861845641843e-05
-2.63588818297757e-05
-3.52594801964456e-06
-2.07924133758709e-07
-1.46952749121323e-05
-2.37663129856388e-05
-1.77520461714461e-05
2.79403669397707e-06
-1.64123442985186e-05
-2.36039767603302e-05
-3.93540640867303e-05
-3.16908764391854e-05
-2.96622951220737e-05
-2.13397436578477e-05
-2.73836883149135e-05
-2.00108363909472e-05
-2.66680709343798e-05
-2.98836586771125e-05
-1.0576731968878e-05
-2.03765739200276e-05
-9.95702198777019e-06
-2.42481162264837e-05
-1.957921769592e-05
-3.34580103833083e-05
-3.8766945084006e-05
-4.0448672533157e-05
-1.65556021140657e-05
-3.70939187312748e-05
-1.89974270673104e-05
-3.04646157269982e-06
-5.0454094285211e-06
-1.92975287224444e-05
-2.26856408993676e-05
-2.35988020315928e-05
3.37900832331889e-06
-3.87767469639402e-05
-1.51730107234051e-05
-1.52836434202656e-05
-1.1783673071626e-05
-2.45118780842003e-05
-2.91917135718893e-05
-2.25521333467899e-05
-1.96006809719572e-05
-7.72692450767502e-06
-2.08187084316568e-05
-3.42772202647687e-05
-9.88924976002292e-06
-1.95948163118962e-05
-1.36389889301769e-05
-2.06008683323115e-05
-2.64337583723754e-05
-1.34794286685661e-05
-2.58275170899824e-05
-5.71981386397556e-06
-2.83513869628554e-05
-3.08353734697555e-05
-3.16846388508437e-05
-2.82743389792085e-05
-5.21912076581375e-05
-3.17818063392077e-05
1.0908632919148e-06
-2.24982876323048e-05
-2.0565668903356e-05
-2.66673741735334e-05
-2.34098664393342e-05
-7.30662719215356e-06
-1.31004128920674e-05
-1.60705767757562e-05
1.78490939192189e-05
-1.53624125191385e-05
-2.09788550174811e-05
-6.14399126743149e-06
-1.1650391584521e-05
-2.44244699531342e-06
-2.96739143339038e-05
-2.87646175010347e-05
-9.2726676934799e-06
-1.56678841988369e-05
-4.70339500453845e-05
-1.72913440064613e-05
-9.38501892273535e-06
-2.58942792157798e-05
-1.34653174473438e-05
-1.197692580851e-05
-3.43890552659514e-05
-2.399933952507e-05
-3.16831189340877e-05
-1.92404359087218e-05
-2.37673575268061e-05
-3.00711978398963e-05
-2.49984848550571e-05
-3.93905697106747e-05
-4.22638886326024e-06
-1.5437187174494e-05
-8.18227230999163e-06
-3.09036617627588e-05
-3.41690209141886e-05
-2.09600823042696e-05
-7.03962607829902e-06
-2.48160199842306e-05
-3.21936947496805e-05
-2.2204170832301e-05
-1.84463440153208e-05
-2.92312578624303e-05
-2.2542679462601e-05
-2.44533407648887e-05
-2.27711101074613e-05
-5.8132824929545e-06
-3.72307525873252e-06
-1.38189994361258e-05
-9.86668582564615e-06
-2.57492296367999e-05
-2.4482183424495e-05
-1.35025403617029e-05
-3.02864935741189e-05
-4.24121976457887e-05
-1.25467156433495e-05
-1.57835394651117e-05
6.77175643087827e-06
-8.12067899942544e-06
-2.52080217983389e-05
-1.63381155692406e-05
-4.02204824777933e-05
-1.62534171779791e-05
-1.07723050824319e-05
-1.89779533197158e-05
-2.64109701854011e-05
-1.47725360650205e-05
-8.74341365054749e-06
1.89293067960411e-05
-1.26357189899552e-05
-1.65924844419845e-05
-1.48324544467361e-05
-4.07913189492773e-05
-2.5374444007255e-05
-1.72714253926978e-05
-2.5341120951556e-05
-8.66389675322941e-06
-3.61634301151084e-06
-2.17992863920175e-05
-3.11266504799526e-06
-4.66493934667616e-06
-1.39042942906815e-05
1.93009051488377e-06
-9.59706475948904e-06
-4.75665452912079e-06
-2.9779418915378e-05
1.65933189237423e-06
-5.09273531474616e-06
-4.08445713844183e-05
-1.71653384936557e-05
-2.59570632615822e-05
-1.05049041916425e-05
-1.32688379314655e-05
-1.83456400229001e-05
-1.69982295486525e-05
-1.59407110936599e-05
-1.85464298611037e-05
-1.33617033322792e-05
-2.36898371449287e-05
-4.67245096098131e-06
-1.34088710785447e-05
-2.10567438377423e-05
-2.87925815662388e-05
3.26769847419513e-06
-2.7229075182365e-05
-3.12240134730967e-05
-3.84014547868212e-05
-7.37088426969516e-06
-1.54984586378801e-05
-1.56180581693225e-05
-1.73108305169485e-05
-1.70869331780073e-05
-2.62198494719003e-05
-4.40464597996016e-05
-1.32815519945005e-05
-3.59143563749029e-05
-4.17176361538781e-05
-4.72551653111219e-05
-1.21201998125959e-05
-2.81524386933917e-05
-2.99851678062872e-05
-2.34413429666339e-05
-1.35751063312389e-05
-1.40123849245589e-05
-2.23869144729966e-05
-1.7175286582565e-05
-2.21431338780318e-05
-2.03232923019525e-05
-6.11041377855787e-06
-3.53024627877075e-05
-2.33576097310239e-05
-1.11822562241291e-05
-1.42820143759068e-05
-1.4813628697854e-05
-2.38815964446063e-05
-2.21726876941236e-05
-3.89821506181171e-06
-9.57745602660385e-06
-7.33438729718851e-06
-3.09269531105496e-05
-3.34311020389312e-05
-3.03120279877876e-05
1.99255539923143e-06
-8.83050721769696e-06
-3.05926805914832e-05
-9.60234179190669e-06
-8.44539997146157e-06
-2.65730378080355e-05
-3.13135578968319e-05
-3.10895772892835e-07
-9.03851334496671e-07
-1.74227570904882e-05
-2.16912437522977e-05
-1.15089316018376e-05
-1.55814552883159e-05
-9.17034784353304e-06
-1.84699445663127e-05
-1.22651505849587e-05
-2.60235544898868e-05
-1.07157280734439e-05
-1.25496723585425e-05
-2.91129342765137e-05
-2.93772379802859e-05
-2.83771716865142e-05
-2.32959494829147e-05
-1.6727600235765e-05
-2.39176802901419e-06
4.52990822126244e-06
-7.86682089252595e-06
-2.24362001192634e-05
-2.33741913486608e-05
-9.34136821004419e-06
-1.18173793627772e-05
-3.35116206070217e-05
-2.27356277022671e-05
-2.78139603803213e-06
-1.40537798466468e-05
-1.84575018785963e-05
-2.54387688876989e-06
-1.55204255020394e-05
-1.31488776119755e-05
-1.70731035964093e-05
-1.39802773719466e-05
-2.86609059628025e-05
-1.28683936714969e-05
-1.21416324947969e-05
-1.52291139744521e-05
-2.66975100885248e-05
-3.30012747917608e-06
-3.46201889075719e-05
-2.14265205574651e-05
-7.57878932866685e-06
-2.46818888727708e-05
-2.29005982801812e-05
-8.17591754662369e-06
-4.50338917533333e-06
-1.92518620746385e-05
-1.93179532865986e-05
-1.31418403152425e-05
-2.42026089195228e-05
-2.96318819141297e-05
-1.6352605512943e-05
-1.40405628084128e-05
-2.73426297463504e-06
-2.91188441205036e-05
-3.51692978425852e-05
-2.66068632352883e-05
-2.3830656851047e-05
-2.89278527109549e-05
-5.99092769747346e-06
-2.94226803539168e-05
-2.6768221572036e-05
-1.99620003859332e-05
-2.26930319613852e-06
-2.8930451516148e-05
-2.26939655743324e-05
-3.47821811968478e-05
-1.36604417139611e-05
-9.55781917376288e-06
-9.7695529319875e-06
-1.19096932183664e-05
-3.18843765665627e-05
-8.07803993530171e-06
-2.38124920182943e-05
-3.97587545451486e-05
-3.05549196423951e-05
-2.34743444645184e-05
-1.66264428597147e-05
-3.20418832113876e-05
-8.99944715260346e-06
-2.24496195626803e-05
-4.15342552897091e-06
-4.47698270724433e-05
-2.40517173431928e-05
-3.13872874838983e-05
-2.27310507762468e-05
-1.3627800920906e-05
-1.21761847930367e-05
-9.70456212014886e-06
-9.84041349401697e-07
1.31587719133557e-06
-2.0751248076559e-05
-3.51351702980191e-05
-1.67989180277135e-05
-3.14845707526899e-05
-2.47293122748434e-05
-3.02624405631989e-05
-1.92515026658384e-05
-1.84738454962003e-05
1.50102867569525e-06
-2.87175428929082e-05
-1.67065534606461e-05
-1.92343687615712e-05
-6.14970239669188e-06
-2.54905229913256e-05
-2.90258928841136e-05
-6.49015121144883e-07
-1.69088053050013e-05
-2.03076071940126e-05
-8.73946429481686e-06
1.53273451729032e-06
-1.75110314602287e-05
-1.31149074562152e-05
-2.52377713650638e-05
-2.22090228269032e-05
-1.53986094083801e-05
-1.43758275607208e-06
-7.81984236729712e-06
-2.70506890363474e-05
-1.65871117311604e-05
1.47218940039964e-08
-2.87454544297522e-05
-1.583355921089e-05
-2.14824141038306e-05
-3.05860711323876e-05
-1.49981680273524e-05
-1.02573061693336e-05
-2.47236248971858e-05
8.86746460838598e-06
-1.36768780092355e-05
-1.52457247631376e-05
-8.81707675094657e-06
-2.65773857820705e-05
-1.84420306992454e-05
-2.46263608991817e-05
-3.03236708831138e-05
-1.87530237664252e-05
-9.26600032884053e-06
-1.49197839216861e-05
-2.779814328489e-05
-2.27332666047362e-05
-1.28322499581013e-05
-1.28425115850079e-05
-1.299360271618e-05
-4.31961467878225e-06
-4.25279553165568e-06
-2.11941737062815e-05
-1.98404330151873e-05
-3.56804020541113e-05
-1.65531796495774e-05
-2.30505136367539e-05
-9.5859706111056e-06
-1.4248695682027e-05
2.92180483895079e-06
-1.66821259109214e-05
-3.02625991117601e-05
-1.489340232323e-05
-1.20457207024346e-05
1.02642450764167e-05
-1.76328576975249e-05
-3.17027129522948e-05
-7.51805702729915e-06
-1.84085457131909e-05
-1.28017244862023e-05
-1.05230698787332e-05
-2.74515563168183e-05
-2.26905559439101e-05
-2.49977061755861e-05
-9.68895384201299e-06
-1.89254752126259e-06
-3.21741044252675e-05
-1.17731169456255e-05
-2.37567097284291e-05
-1.1630185779928e-05
-1.91142556581143e-05
-2.60492703947172e-05
-1.74345726194974e-05
-2.85587515158385e-05
-9.69280398197762e-06
-1.67432705082998e-05
-1.23908303780978e-05
-2.5430897520047e-05
-7.86431637948522e-06
-2.64555254534106e-05
-1.36543585452592e-05
-2.86941259026935e-05
-2.52275368855302e-05
-3.7967744122102e-05
-2.44300192265466e-05
-1.36373105135987e-05
-2.33958384084362e-05
5.95465066385233e-06
-1.69950447200747e-05
-1.16445147757061e-05
4.3388312292869e-07
-3.01319622462143e-05
-4.21002942609678e-05
-2.04400241324514e-05
-2.85180841736985e-05
-6.13400622620138e-06
-3.91754570118649e-07
-1.96156755729628e-05
-2.37414081063781e-05
-2.02121350289106e-05
-2.75215107513391e-05
-1.67182021229487e-05
-3.3422139623253e-05
-1.9067078346612e-05
-3.31749959088559e-05
-2.78463669989875e-05
-1.15857190128105e-05
1.61874363307553e-06
-9.52790996413e-06
3.85481341610115e-06
-2.92051118482461e-05
-1.97867163417324e-05
-1.29754683792072e-05
-8.48093726113863e-06
-1.55742385598156e-05
-1.7491767568259e-05
-2.10241878361093e-05
9.97679859320542e-06
-3.5454142559575e-05
-8.01375279493131e-07
-2.20312844282626e-07
-3.03865441902668e-05
3.24155460654264e-06
-1.59290659937953e-05
-1.92169127088141e-05
-2.52371563055922e-05
-2.94642938370245e-05
-2.40577169279578e-05
-2.55936163504003e-05
-2.55551377280908e-05
-1.13029166643678e-05
-4.41278239777821e-06
-2.25674882802509e-05
-1.28532786241894e-05
-6.94902388628742e-06
-9.17452209713942e-06
-1.94848592199908e-05
-2.24261858562001e-05
-1.56697051960686e-05
-2.39553135789331e-05
-1.77681746191498e-05
-1.2411637059794e-05
-6.09350906886733e-06
1.84482280959853e-06
-1.86162405345047e-05
-2.53056483848662e-05
-2.92144016120309e-05
-2.31444870130686e-05
-1.28941865513671e-05
-2.20655135538977e-05
1.82247696989778e-06
-1.89284230715411e-05
-1.01682108802721e-05
-9.20091943786591e-06
3.50237977138906e-06
-2.37840570192464e-05
-2.47154135309813e-05
-1.61542951724491e-05
4.91652397207829e-06
-8.58122831688091e-06
-3.13687519280053e-05
-3.08002026338779e-05
-1.55770616303546e-05
-2.02395846236867e-05
-2.68864400942427e-05
-4.21064825479812e-05
-1.41584709500058e-05
-1.14040719008281e-06
-2.84754612235122e-05
-1.91206223802692e-05
9.7403406298535e-08
-1.4353401038427e-05
-2.54724692762703e-05
-1.25105541036718e-05
-1.08238906963539e-05
-5.49033731364002e-05
-1.0350393650532e-05
-1.5471639922013e-05
-2.92485082816918e-05
-2.60044887398438e-05
-2.08945928446309e-05
-2.02396871696334e-05
-1.90615967826026e-05
-3.40185876553278e-05
-2.36500788031004e-05
-4.46367339517409e-06
-1.99123025250847e-05
-6.13239530194168e-06
-2.91884116569656e-05
-4.6130671530085e-05
-2.3743896049545e-05
-2.40964159552806e-05
-2.13114687804112e-05
2.25198093500119e-06
3.52560668967043e-06
-1.31946169554077e-05
-9.84027889429604e-06
-3.60689569199802e-05
-7.8594904674292e-06
-9.64376106770096e-06
-6.04725347478404e-06
-3.50458505713409e-05
-2.5498809292878e-05
-2.45290140642218e-06
-1.81110821464e-05
-1.98935608530062e-05
-1.95140878036674e-05
-2.42650076993783e-05
-3.18728041942653e-05
-2.88577583995469e-05
-2.01232464657726e-05
-3.26010748163753e-05
3.07105727902687e-06
-1.51443981971379e-05
-2.74054788834176e-05
-3.41145566126342e-05
-1.87240555352087e-05
-9.7246179010193e-06
-1.42698518088166e-05
-2.44374443552364e-05
-3.38567767522742e-05
-9.72262806306325e-06
-2.39052367473545e-05
-1.30569429745298e-05
-1.16219908676559e-05
-2.41247234100729e-05
-3.62320149734581e-05
-3.39316675409823e-05
-3.37967230819251e-05
-1.53440796549517e-05
-2.04273847421186e-05
-4.18794193750814e-06
-1.46969911669039e-05
-9.66076465636359e-06
-1.51453001035307e-05
-4.91148297772409e-05
-1.98602383696288e-05
8.81636821886089e-06
-2.11507231659495e-05
-3.84512245858913e-05
-1.95151786865334e-05
-1.45419680282821e-05
-9.74040100868804e-06
-3.99671779210568e-05
-3.13149289489054e-05
-1.1664852934655e-05
-1.44615878794034e-05
-1.42331897490615e-05
-1.84753405782435e-05
-1.59927894939731e-05
5.01198478817159e-06
-2.56394878328131e-05
-1.72000456721886e-05
-6.27146117570515e-06
-1.8920686676048e-05
-3.67733528402746e-06
-2.10183959810099e-05
-1.0637829433031e-05
-2.59196127543332e-05
-2.51318802034928e-05
-2.27021039454506e-05
-1.63098589669799e-05
-4.15443570074956e-05
-1.40010575559737e-05
-1.3947986318771e-05
-3.2183734542648e-05
-1.65500705417461e-05
-3.30698282037264e-05
-1.3086969237941e-05
-2.44141048678904e-05
-2.62298769256977e-05
-3.01671680323246e-05
-8.76690482406742e-06
-3.25520504511418e-05
-2.19567307719139e-05
-2.37048760049186e-05
-4.11547492409299e-05
1.85928225896016e-06
-4.11076880681248e-05
-5.3082082028865e-06
6.52053807566011e-07
-2.60432028908013e-06
-3.80570410248631e-05
-1.57710223672019e-05
-2.15830320077931e-05
-3.03580199847235e-05
-1.88800206937467e-05
-2.34406273706673e-05
-2.64102989748082e-05
-1.46796940364717e-05
-4.44002847605948e-05
-1.97505159123333e-05
-1.90424438106524e-05
-1.63351779790496e-05
-3.81472738517212e-05
-1.21404592719586e-05
-2.32205748769385e-05
-6.02380581821266e-06
-1.59658730695172e-05
-2.6651435304822e-05
-1.41222351403252e-05
-3.06752836558205e-05
-1.89614237276176e-05
-1.13329598485292e-05
-1.40111322421226e-05
-3.84912523300633e-05
-2.16833613271659e-05
-2.0641746940531e-05
-2.79597430968637e-05
-8.71652356117963e-06
-7.34610581573382e-06
-3.25123735449797e-05
-2.15290847689096e-05
-3.22919047603504e-06
-1.4916737665981e-05
3.99451905044266e-06
-7.63082236087133e-06
-1.53845095197774e-05
-1.71899810761059e-05
-6.36615718320629e-06
-2.31575207960216e-05
-1.44490974053552e-05
-1.26597541948651e-05
-2.53951620383882e-05
-1.309300308558e-05
-1.51105906297283e-05
-2.45786174346706e-05
-1.64271411231825e-05
-2.58584885615857e-05
-6.66656995586041e-07
-2.88205258830435e-05
-1.75299105100265e-05
-2.19997693681884e-05
2.23881267589476e-06
-1.3596318784204e-05
-2.64962547689016e-05
-9.03456510403494e-06
-3.13596584984057e-05
-1.02204684687581e-05
-3.33769989220755e-05
-8.92634149912617e-06
-1.48184061958316e-05
-2.97026231131594e-05
8.23017576309078e-06
-2.71147215449041e-05
-1.29310361961882e-05
-2.80354929304885e-05
-2.93403262890169e-05
-1.12113361330273e-05
-1.76200639601674e-05
-3.90267531710334e-05
-5.54699911813599e-06
-1.33543294661202e-05
-9.77540910750917e-06
-2.5063237393e-05
-2.1093863566933e-05
-1.52968710620982e-05
-2.53560038875843e-05
-1.88643979215813e-05
-1.83246692401835e-05
-7.07863441960964e-06
-7.90374082287108e-07
-2.52735633077713e-05
-5.51204356682098e-06
-1.08548040318648e-05
-5.13828304286135e-06
-4.30455783789444e-05
-1.50882947485798e-05
7.70015264755123e-06
-2.08918842562008e-05
-2.22947009427869e-05
-3.58796289455392e-06
-2.9246675746601e-05
-1.86402659363402e-05
-1.66680041631718e-05
-8.34324692981491e-06
-7.89861436027957e-06
-3.0355476333619e-05
-2.38161786522078e-05
-2.15574495215697e-05
-2.7653988613238e-05
-1.3375388239508e-05
-1.12020989935447e-05
-1.05137674459596e-05
-2.51846473238299e-05
-2.98538740177975e-05
-1.39394830327784e-05
-9.55328830175204e-06
-3.57583661565093e-05
-3.03007197773891e-05
-1.90051914999018e-05
2.52734567704106e-06
-4.3025122356838e-05
-2.13310005959359e-05
-6.28312936198891e-06
-8.5883541495348e-06
-1.40516052205861e-05
-3.02104791510472e-05
-1.98995492014686e-05
-8.10169185384636e-06
-4.96231953406062e-06
-2.50053671602378e-05
-1.677076311809e-05
-1.02034165918054e-05
-2.97070668788992e-05
-3.01244689345651e-05
-2.96332193878607e-05
-3.37126649222037e-05
-1.29552736701249e-05
-1.71478642215258e-05
-4.55882050182373e-05
-2.87759122570445e-06
-2.37776905713598e-05
-3.70400958620612e-05
-1.3755549782173e-05
-9.93626334763486e-06
-1.6388637772914e-05
-4.45688759601206e-07
-3.2528696055738e-05
-3.00333790211352e-05
-3.04971651917541e-05
-1.26526056913954e-06
-1.37691108084126e-05
-2.49657465960109e-05
-9.65300985452867e-06
-1.6899615577887e-05
-2.46965025400767e-05
-8.11170553073603e-06
-2.717582645252e-05
-3.03861877988023e-05
-2.47802584752754e-05
-2.12144973149087e-06
-2.39925839215613e-05
-2.97810330575934e-05
-2.91635192272341e-05
-3.46904841387266e-05
-1.5795509012366e-05
-1.64887126663205e-05
-2.30145745509706e-05
-1.21666477249221e-05
-2.19975263312804e-05
-2.75504019306972e-05
-1.60893800684905e-05
-2.47242746595209e-05
-1.49745607075549e-05
-2.60154920659409e-05
-1.3056299998158e-05
-3.5938438826886e-06
-1.92373161477412e-05
-2.05467183869602e-05
-1.34377510009317e-06
-3.21648061654295e-05
-1.54329188251523e-05
-1.23671316051612e-05
-1.14178019238189e-05
