# Supplementary material for: Research on computational propagation and identification of mine microseismic signals based on deep learning
Source: PLoS One. 2025 Oct 22;20(10):e0334641. doi: 10.1371/journal.pone.0334641 (PMC12543183; doi:10.1371/journal.pone.0334641)
Supplement: S3 Data — (ZIP) [file pone.0334641.s003.zip › 000100500002863.xlsx_0.txt_24.txt.txt]

-2.09158864573532e-05
-2.01933059228962e-05
-2.57938534977672e-05
-1.24129507917257e-05
-1.94596539703976e-05
-1.36351644227283e-06
-2.32360011861346e-05
-2.70100299875349e-06
-4.87564722455591e-06
-1.60041394107706e-05
-1.8175115175262e-05
-1.3164167376949e-05
-4.01757110073978e-05
-2.83787097289476e-05
-2.98549061924198e-05
-1.59377848189329e-05
-2.85248421069033e-05
-1.96256121172892e-05
2.52005364541276e-06
-7.27574749247404e-06
-2.11784936945439e-05
-2.90268895589987e-05
-6.91751811190163e-06
-1.23419238261813e-05
-1.7379686941539e-05
-1.39813751789959e-05
-1.30717757752578e-05
-2.99084886303857e-05
-3.10828229615312e-05
-2.4618376694289e-05
-3.37727630793589e-05
-2.67059340039159e-05
-1.30900886112632e-05
-2.80911295052653e-05
-5.30090179948818e-06
-2.48583227689876e-05
-5.40942911180552e-06
-2.47515174928364e-05
-1.46525568825322e-05
5.38913152564164e-06
-2.01549099988689e-05
-3.56153991961954e-05
-1.39083633897924e-05
-1.47547625788837e-05
-3.49735943187254e-05
-2.64455505303978e-05
-1.93143547109618e-05
-5.81990484406265e-06
-2.77452097694439e-05
-4.08446328813768e-05
-3.08086419696403e-05
-2.31881752017762e-05
-1.18116761723621e-05
-9.91235614587949e-06
-1.0375991259566e-05
-2.8651001186282e-05
-1.90909279828785e-05
-3.80303056298073e-05
-1.92697331821148e-05
-1.71188462333815e-05
-2.7271151511279e-05
-3.34612377519178e-06
-1.05584342312414e-05
1.66131945758971e-06
-2.71955955081669e-05
-1.4223784742154e-05
-2.09147387275994e-05
-2.34998817579702e-05
-2.3716949977614e-05
-1.57732449027287e-05
-8.26064413797121e-06
-8.73385042534109e-06
-1.90722269672603e-05
-2.21633541876278e-05
-3.05544025832592e-05
-1.37610256656978e-05
-6.85694325581611e-06
-1.38488020305895e-05
-8.62275527902753e-06
-4.58968509013111e-06
-1.00074910549602e-06
-2.16910481837543e-05
-5.91443900930775e-06
-1.42428332143566e-05
-1.97350170004425e-05
-1.08037935812337e-05
-8.48767490882172e-06
-6.68267696519615e-06
-1.13407854971518e-05
-1.26978568456884e-05
-3.13473864740208e-05
-2.34401771415649e-05
-1.38345556641e-05
-4.62311173637908e-06
7.1161284053502e-07
-3.45537150585888e-05
-1.06099598544695e-05
-3.50910446159124e-05
-1.9348672910319e-05
-1.50191160120648e-05
-3.27793461359495e-07
-4.82760141610983e-06
-1.29373865741603e-05
-3.84423323524652e-05
-2.78678091463675e-05
-1.19171849844523e-05
-4.4919500881999e-05
-2.13597775737125e-05
-1.97885744321712e-05
-1.22476140234385e-05
-3.62859864369934e-05
6.56028081471005e-06
-2.2569692582845e-05
-2.27428771330753e-05
-2.01642560546575e-05
-7.21302465233317e-06
-3.1475537263032e-05
-1.44523132609886e-05
-1.7004459515141e-05
-2.61004198686712e-05
-1.9089415339872e-05
-3.96382798163447e-06
-2.16633726016217e-05
-8.72895827190873e-06
-4.25586603446785e-05
-2.79564751767821e-05
-1.58714322330981e-05
-3.84576832806287e-05
-2.14709517878744e-05
-2.11659583484788e-05
-5.89301839113877e-06
-1.26454683303706e-05
-3.18283075526079e-05
-2.14877078920202e-05
-2.5168181921226e-05
-1.90219855243948e-05
-2.59492407284176e-05
-4.55589221380881e-06
-5.98641583407528e-06
-7.87974850758876e-06
-2.35028058659834e-05
-2.0824122830192e-05
-1.93826909146126e-05
-3.0739406505495e-05
-2.13381594377409e-05
-2.98942748300167e-05
-1.29093962836581e-05
-1.94877874935979e-05
-2.29752099827993e-05
-1.75819844727113e-05
-1.58972345077642e-05
-3.1615460488289e-05
-9.72148451040741e-06
-1.54050831839926e-05
-3.72216987195601e-06
-3.72078285460747e-05
-2.67367303688256e-05
-3.07957588103941e-06
-9.95091615505129e-06
1.04117397797851e-07
-1.02074883514456e-05
-2.83096845660137e-05
-2.28434505300122e-05
-1.39062724351367e-05
-3.03710117326805e-05
-3.70631438474869e-05
-1.66280483280847e-05
-3.92772815515546e-05
-2.29032529009778e-05
-1.07929902381635e-05
1.80367358662299e-06
-8.65711441580352e-06
-2.56641992682578e-05
-2.4832744304328e-05
-1.58037548257478e-05
-3.66518443163764e-06
-3.86056351967857e-05
-1.72674583292762e-05
-1.04762831029367e-05
-2.48495566414754e-05
-2.32683538792777e-05
-2.02674281174624e-05
-3.14382385954321e-05
-2.82038948927879e-05
-2.23475520100837e-05
-1.19388359815528e-05
-3.0238759307697e-05
-2.06023786675649e-05
-2.49303232458744e-05
-2.10385752766723e-05
-2.37440903887426e-05
-6.84854912287932e-06
-6.84342296622334e-06
-3.04393557029281e-05
-2.89883893755537e-05
-4.3530218860466e-05
-2.91863382910984e-05
-2.49677457116399e-05
-8.77242536593045e-06
-2.35771325125256e-05
-2.15059876032018e-05
-2.69985794833828e-05
-1.75354942428309e-05
-2.21280500135553e-05
-1.50355326925452e-05
-1.24841614132881e-05
-1.82289243514928e-05
-3.79734702882219e-05
-1.99945619451994e-05
-1.01939536751795e-05
-1.80730203965649e-05
-2.32971649694117e-05
-1.31001761630626e-05
6.94737418677117e-06
-8.05910029814572e-06
-1.7353725793617e-05
-1.07424344669657e-05
-1.69461471781813e-05
-2.00813768008591e-05
-2.54827029411344e-05
-7.4029313532314e-06
-1.87343976289655e-05
-1.77378601129401e-05
-2.51526747203516e-05
-4.00478125528705e-06
-2.68564199863637e-05
-2.15323980542192e-05
-3.52670271395681e-05
-1.00688677235736e-05
-1.75166139839139e-05
-1.46521313842717e-05
-2.03970391741927e-05
-3.1200186140922e-05
-2.81625952600706e-05
-1.62056626696514e-05
-2.29542556948715e-05
-3.98838506757882e-06
-1.74736866060515e-05
-1.59376356732732e-05
-1.2502725736722e-05
-9.07041119369285e-06
-8.91039181119879e-06
-2.75161187671011e-05
-3.45143762578534e-05
1.83466940329449e-06
-1.64607373292843e-05
-8.33606435892858e-06
-3.74051863996138e-05
-3.41892615674491e-06
-2.41675710136873e-05
-1.17727380054267e-05
-3.71783050976317e-06
-3.90042454519114e-05
-2.24700983311851e-05
-1.5009893521984e-05
-1.61229776656686e-05
-3.35054047259351e-05
-1.24002970382466e-05
-1.85459144541436e-05
-9.52571529458788e-06
-1.46908058411866e-05
-2.22114220653248e-05
-3.43628902834012e-05
-6.1885151951349e-06
-3.78327539356189e-05
-1.77650470025489e-05
-3.30967462576108e-05
-1.00293351606855e-05
5.59003955758394e-06
-2.80095502820824e-05
-7.68530107378943e-06
-1.80760697022176e-05
-1.50105544304937e-05
-8.74854696950197e-06
-2.493140958525e-05
-7.80166061452364e-06
-2.25811985561983e-05
-1.42497886985327e-05
-8.09320064886489e-06
-2.20169066013741e-05
-8.97222662417792e-06
-3.49873206521965e-05
-2.85263647090268e-05
-8.78634919202289e-06
-2.85186115095982e-05
-2.74343613947853e-05
-3.39354416119314e-05
-2.6623110488587e-05
-4.30892725940547e-05
-3.3596066750386e-05
-4.43606418754967e-06
-1.82894752115737e-05
-1.78906093163855e-05
-2.98903166682857e-05
-6.37485213868566e-07
-2.44331468012312e-05
-1.17604477821566e-05
-2.33318459885047e-05
-3.10918584159657e-05
-1.27477047511931e-05
-1.60525920793334e-05
-2.38046649326183e-06
8.77436888995736e-06
-1.29282953456018e-05
-9.02181907591616e-06
-2.31477165386617e-06
-6.83252916153274e-06
-2.30274937587024e-05
-2.83468471162207e-05
-1.36542049025999e-05
-8.52895143944068e-06
-9.92794535554811e-06
-1.66018788090427e-05
-2.00262292502511e-06
-9.08568846764003e-07
-1.52952504559857e-05
-1.90255525497566e-05
-2.38627944263164e-05
-3.31518420867561e-05
-6.33934131285461e-06
1.88628758068158e-06
-1.54345280340988e-05
-1.78076342429009e-05
-3.83580460425855e-05
-2.02308988215772e-05
-1.86362742176063e-05
-2.40031598429117e-05
-1.70764145541743e-05
5.39362287943243e-06
-3.78832868960104e-05
-3.16463066669534e-05
-1.13680377695057e-05
-2.48063611002976e-05
-1.29264349414124e-05
-5.40280983548466e-05
-2.74232409360029e-05
-7.55910811592318e-07
-9.92429785449258e-06
-2.33377399185551e-05
-2.13547585205843e-05
-9.2162958124901e-06
-7.10601142611949e-06
-1.27084742082979e-05
-2.6290616723234e-05
-2.4840748696322e-05
-1.39645889734704e-05
-1.81492754873298e-05
-1.41097327238284e-05
-1.24143102376827e-05
-6.9714637668692e-07
-8.37520897443464e-06
-6.62704809836004e-06
1.02471207799999e-05
-1.40790720564175e-05
-2.70913537922897e-05
-3.50045484280078e-05
-8.38712260568179e-06
-2.48415416818974e-05
-4.54382426234147e-06
-9.85585416194716e-06
-2.62842691799556e-05
-2.34269228829563e-05
-1.60755882842545e-05
-8.8606848476544e-06
-2.00615622937207e-05
-3.40920354053555e-05
-3.25869062421144e-05
-2.07761174304291e-05
4.62792726704126e-06
-1.13532143051585e-05
-1.51229659543004e-05
-3.27890604458366e-05
-3.29763579034034e-05
-2.34745020135586e-05
-2.53715524552634e-05
-6.10541062730489e-06
8.8901544713773e-06
-3.07152562652888e-05
-1.41630696893256e-07
-1.23647399155891e-06
-2.57505665026005e-05
-2.52026382611654e-05
-2.86872127740902e-05
-2.00209585903015e-05
-2.64079627727124e-05
-9.33023801590197e-06
-1.47325768773885e-05
3.73691625144679e-07
-1.88096875885447e-05
-2.80120070048853e-05
-8.79294811858075e-06
-2.66728047711214e-05
-1.31884458539005e-05
-7.40297021084078e-06
-9.60049081688183e-06
-3.23279401345292e-05
-7.96314651508962e-06
-2.98819264016336e-05
-1.48291112335529e-05
-2.52422552120934e-05
-2.55263657514822e-05
-2.89780791982331e-05
-1.40285520832256e-05
-3.34619849301758e-05
-2.39133365069453e-05
-2.80625102284581e-05
-1.13857731015806e-05
-1.27043014837614e-05
-9.35293411239904e-06
-1.56266192838707e-05
-2.54795659755689e-05
-2.78957019542873e-05
-3.67042385115147e-05
-6.79701359108578e-06
-1.40947991339571e-05
-1.50301518939807e-05
-4.85947901895355e-06
-1.68361693559178e-05
-2.50701005067752e-05
-4.01396438960307e-05
-1.64689262328416e-05
-3.4854548791377e-05
-3.17460934561986e-05
-2.21047628670327e-05
-3.46436312262387e-05
-1.7333379073381e-05
-4.92508240508299e-06
-9.0579138102423e-06
-1.35349975629969e-05
-1.26232558385467e-05
-1.51182902624303e-05
-2.16467007251832e-05
-1.85958797433374e-05
-2.96908650824729e-05
-6.90049843100306e-06
-3.05734460164948e-05
-1.37274596064527e-06
-2.3211185100651e-05
-1.44737944498438e-05
-2.86435963007033e-05
-1.75945448059774e-05
-3.29288070746042e-06
-2.51454031260663e-05
-1.53200928583411e-05
-6.18730161739364e-06
-8.72313917310308e-06
-3.25864910673883e-05
-2.81592546535247e-05
-2.75451232127244e-05
-3.25053605197603e-05
-2.11205168178194e-06
-1.69615964579793e-05
-4.56249910017411e-05
-4.17686663159655e-06
-3.6949287661184e-05
-3.46177503352324e-05
-6.85857664061319e-06
-1.50693578183034e-05
-1.19643513056265e-05
-3.20840218359401e-05
-2.67081647398011e-05
-1.02518331304859e-05
2.69198164024028e-06
-1.62791275909475e-05
-3.83423313670661e-05
-4.54949092429713e-05
-1.61519838436331e-05
-6.54419458127223e-06
-2.4965157752961e-05
-2.02428859489965e-05
-2.60422649636691e-05
-2.88175010700136e-05
-2.76082957650818e-05
-8.2543261603249e-06
-3.44757990175151e-06
-3.37280208103183e-05
-2.58131133405064e-05
-1.83212243743353e-05
-1.28416487179628e-05
-2.44325893651953e-05
-1.20874482249271e-05
-3.96586095326658e-06
-3.08048594859551e-05
-1.38661468103657e-05
-2.46928549780767e-05
-2.2304304878939e-05
-3.22529376557813e-05
-7.32880485974014e-06
-1.00534950734297e-05
-2.48260295511423e-07
-2.77293320392319e-05
-2.57332064189558e-05
-3.32419096667929e-05
-1.88418299779018e-05
-1.12680317803634e-05
2.16252410308085e-06
-2.98941386475988e-05
-2.27289262935739e-05
-2.57984549629836e-05
-2.02127119611372e-05
-3.44114902809501e-05
-2.22882622148076e-05
-2.18914420413825e-05
2.09539903939006e-05
-3.03400866478419e-05
-3.43165811950089e-06
-3.00938363787984e-05
-2.36905994131645e-05
-2.83318087872669e-05
-2.00973939346612e-05
-5.49991600157398e-06
-2.52094843268675e-05
-2.13999248397342e-05
-2.84082775246073e-05
3.17323929288109e-06
-2.46359386956877e-05
-6.67110180367488e-06
-3.04317868093459e-05
-1.79104303061574e-05
-8.66492681410898e-06
-2.46747621239987e-05
-2.21292589854367e-05
-1.96617650226916e-05
-2.05263100702962e-05
-3.00878501041063e-05
-1.84039401201017e-05
-9.76565467598756e-06
-2.20494269112244e-05
-8.36404910037626e-06
-3.56259650941915e-05
-2.22327795039195e-05
-1.9260619040322e-05
-4.25936445298625e-05
-3.3117681195168e-05
-2.54686803790943e-05
-1.75919076219595e-05
-2.79591486183614e-05
-2.52722601520105e-05
-1.27093763178438e-05
-2.05487233778791e-05
-8.75638282293502e-06
-2.31759512365008e-05
-3.17506730819635e-05
-2.09096280490988e-05
-2.24758993940136e-05
-3.97112326732853e-05
-2.99947514836511e-05
-1.54660021493672e-05
-1.996071342074e-05
-4.24843471650594e-06
-2.81249421216709e-05
-3.99370767544017e-05
-1.10145424197507e-05
-1.71080069096138e-05
-2.41893549237844e-05
8.64055056454104e-06
-2.1315412044729e-05
-1.11296645890219e-05
-8.72791175733933e-06
-1.13849879577283e-05
-2.60330063251428e-05
-6.78377038192021e-06
-2.90242781027193e-05
-5.05843686793259e-06
-2.68569147954546e-05
-3.8293241999933e-05
-8.8837783735006e-06
-2.69453750135077e-05
-3.68925598172206e-05
-2.62898318547565e-05
-2.8939618722795e-05
-6.10165431507343e-06
-1.77056510324672e-05
-2.84793508354742e-05
-2.39369855883084e-05
-1.94459291693773e-05
-2.80496595971765e-05
-7.73249733688556e-06
-1.84064111007034e-05
-1.03442785470672e-06
-2.65454623601411e-05
-1.8934524164479e-05
-2.29545071751674e-05
-1.10114237977814e-05
-1.99623741590595e-05
-2.43596506216985e-05
-9.70872326774329e-06
-1.69879667201002e-05
-3.08965585236164e-05
-1.27155738303846e-05
-1.48052839656044e-05
-9.64266440988904e-08
-1.99484207602549e-05
-9.69091422754336e-06
-1.4327061402839e-05
-2.72613928342395e-05
-1.3341405307393e-06
-2.92268889926961e-05
-2.01203323310197e-05
-2.17443181514904e-05
-2.4272002062281e-05
-1.53655718351523e-05
-2.73378988061382e-05
-2.77472797902953e-06
-3.21061528503328e-05
-1.70238719451529e-05
-2.68173500540241e-05
-1.45648380260299e-05
-3.01784132859606e-05
-2.11690584778595e-05
-2.29470263486322e-05
-3.61365831836184e-05
-1.03993437550138e-05
-1.58693792350433e-05
-1.20384437656305e-05
-7.05104154565836e-06
-1.16871569296982e-05
-3.18870558812505e-05
-1.74083004615764e-05
-2.45671450711731e-05
-1.95814031474217e-05
-2.7145565167325e-05
-1.36138504722271e-05
-2.93082781507743e-05
-7.83628600285762e-06
-2.10894104075256e-05
-1.56374826394353e-06
-3.00322604728231e-05
-1.21645256766016e-05
-9.32458086461611e-06
-2.21538666834179e-05
-2.2050248228229e-05
1.19856835296198e-05
-2.63082774411533e-05
-2.16054228652479e-05
-4.08117847145045e-06
-2.86426433995215e-05
-3.93462758967166e-05
-1.61872041319882e-05
6.31375035483166e-06
-3.02325773368092e-05
-1.74734626863376e-05
-1.64156331223754e-05
-2.06901926731368e-05
-1.28229768026947e-05
-2.62563957016094e-05
-1.41835505365959e-05
-1.72627851236697e-05
-4.15036339949479e-05
-3.54758553718403e-06
-1.58477044428774e-05
-2.08840353739045e-05
-5.48013043547679e-06
-3.23666370270781e-05
-2.51183832301775e-05
-3.16052512680367e-05
-2.72202315285232e-05
-1.64984332341403e-05
-1.4891100090119e-05
-1.49982191388705e-05
4.98389333916379e-06
-9.62656364817778e-06
-1.32386588888297e-05
-3.47489430771673e-05
-1.88597105870913e-05
-9.51418703896598e-07
1.04948512706907e-05
-2.64673468271315e-05
-2.25842711886509e-05
-1.89193893296805e-05
-1.85747509884173e-05
-2.74889610997841e-05
-2.66677632894883e-05
-2.39997801978075e-05
-5.53135715852566e-05
-9.56852490741666e-06
3.26373735767021e-07
-1.52881454625367e-05
-2.32096557889285e-05
-1.09141394368769e-05
-8.89581292903105e-06
-2.87757816967533e-05
-1.22342810631874e-05
-1.93462595865231e-05
-6.67033003308548e-06
-3.71049881462222e-05
-7.18760225269023e-06
-7.79875522309272e-06
-1.95663216305621e-05
-2.31012334882146e-05
-2.95624584059514e-06
-2.58431513999329e-05
-2.36495343157047e-05
-1.76670532720347e-05
-7.00425227485115e-06
-9.6901398319949e-06
-1.41584747014822e-05
-1.59938519065083e-06
8.24275367940957e-06
-2.49842340321615e-05
-2.58881343173988e-05
-1.88086066409302e-05
-1.37805304513115e-05
-2.8640976873538e-05
-3.47645222550718e-05
-2.04515316177375e-05
-2.0774501504001e-05
-1.6391430627351e-05
-2.15395365570084e-05
-3.08767887165826e-05
-2.48191617285517e-06
-1.5639241088166e-05
-9.7393631971978e-06
9.2033524107897e-06
-2.54084218146876e-05
-1.46748940887069e-05
-1.61583744747497e-05
-4.12164995649777e-06
-3.2310402112477e-05
-1.31275188136423e-05
-1.32226143325796e-05
-3.15608820607719e-05
-7.86267006070871e-06
-9.33008688227358e-06
-4.07227540969479e-05
-3.05090877627422e-05
1.70737477855233e-06
1.87966654171863e-06
8.04357253581973e-06
-1.59333333783317e-05
-2.06451941906726e-05
-1.77225670224855e-05
-1.40245440335957e-05
-1.04285551674543e-05
-1.71474120185871e-05
-8.7254465701163e-06
-1.75230468248313e-05
-1.76094303091479e-05
-1.43965482242988e-05
4.47920328331533e-06
1.08460737803412e-07
-3.05844863403623e-05
-1.76712358812662e-05
-1.16671559875459e-05
-6.1399167768293e-06
-2.00701710306216e-05
-6.98432206782233e-06
-1.63595459145386e-06
-2.60935540424927e-06
-1.64594571445214e-05
-1.77253841685314e-07
-1.17666562654481e-05
-1.24752162747084e-05
-5.57196911493511e-06
-1.67014695891764e-05
-3.61280324722377e-05
-2.8597023142649e-05
-1.40724139005553e-05
-7.20372529939518e-06
-9.84521659153324e-06
-1.25690842082454e-05
-2.31325156049561e-05
-3.10964329512211e-05
-2.42008434293096e-05
-1.95814663099739e-05
-2.71388660060933e-05
-1.28062916732318e-05
-3.4532906554138e-05
-2.22618365313964e-05
5.9801040051416e-08
-9.2508414481679e-06
-1.17212738051482e-05
-1.22526471309343e-05
-3.31677025479654e-06
-1.54960939574101e-05
-1.86283824801291e-05
-1.97700014986569e-05
-1.00154863199715e-05
-1.7162133752182e-05
-1.83138339162877e-05
-1.55123008255357e-05
-1.58083528986547e-05
-1.50331671791688e-05
-7.04115269592744e-06
-2.200925423087e-05
-1.86912085513466e-05
-1.71809849926493e-05
-3.47741071755721e-05
-2.11834713096875e-05
-3.01400901871533e-05
-7.32310868784644e-06
-2.58691224665269e-05
-3.3454705768992e-05
-3.22468724272966e-05
-2.80243928543682e-05
-2.05022859112174e-05
-6.04467335798333e-06
-6.70089076088075e-06
-9.16040197195137e-06
-2.21325050881081e-05
-1.62298901411405e-05
-2.83174129169489e-05
-2.84786384231211e-05
-2.39850225324949e-05
-3.83840699264992e-05
-1.73725463056928e-05
-1.69668561940183e-05
-2.35357246508671e-05
-2.24856534425893e-05
-2.67665770184718e-05
-1.44748847676489e-05
-1.90803893095074e-05
7.46471920035889e-07
-1.10541920375051e-05
-2.21523874817493e-05
-2.93274995510358e-05
-2.11687242425555e-05
-2.26961439308943e-05
-2.09088592487632e-05
-1.60228759399505e-05
-1.21523023328339e-05
-1.47067130044142e-05
-1.16909242381238e-05
-1.28574539958909e-05
-1.41667154946133e-05
-1.74379963409243e-05
-4.38938749267587e-05
-1.78909274935025e-05
-1.56995604115796e-05
-1.04772726206568e-05
-2.19187053986859e-05
-1.47405569496233e-05
-1.77015805344168e-05
-1.58823904646569e-05
-1.29972005563484e-05
-2.13974832260547e-05
-1.60399847393946e-05
-1.90700905821279e-05
-1.79009654875399e-05
-1.96976096288123e-05
-9.36095222219102e-06
-2.27472381113066e-05
-3.11629897161882e-05
-1.51622652270717e-05
-1.16375615762793e-05
4.13718643748316e-06
-1.96621743598715e-06
-1.71596142375903e-05
-1.68714919177822e-05
-2.7644484166485e-05
-2.43361506073937e-05
-2.20040557996652e-05
-2.65068172384475e-05
-2.40744300748973e-05
-1.64575584083118e-05
-8.45897875016362e-06
-3.9912066275382e-05
-1.65577944286826e-05
-1.21552750266759e-05
-2.78610421674816e-05
-1.55044252231904e-05
-1.08663295785183e-05
-5.8565243296898e-06
-3.92070844376199e-05
-1.29405075526777e-05
-2.33444985533211e-05
-2.25743364928835e-06
-1.49007301196339e-05
-2.23177518395898e-06
-2.349538771947e-05
-1.81125904735745e-05
-2.41962235461189e-05
-3.74472331474913e-05
-2.50863359632191e-05
-1.39114052888495e-05
-2.98296930333814e-05
-1.20128352177473e-06
-1.36595025311312e-05
-2.53373965151322e-05
-1.96990376606703e-05
-2.28054505560025e-05
-2.80904251008867e-05
-3.01694477512682e-05
-2.56471451768673e-05
-2.03839159050856e-05
-1.28954606684596e-05
6.09641871544666e-06
-2.56344184897444e-05
-4.33749517962653e-05
-3.87970317449727e-05
-1.68834584934689e-05
-9.85623301200746e-06
-2.26003434046899e-05
-1.67502280996803e-05
-1.78223980698044e-05
-5.82276807260634e-06
-2.25570753379515e-05
-1.3348326242564e-05
-2.6303702115483e-05
-2.77510566652017e-05
-3.4732759678821e-05
-1.64734484709535e-05
-7.29060818261274e-06
-2.03264425082874e-05
-1.88216913757432e-05
-3.12193566586462e-05
-1.84132035233807e-05
-2.76656963641046e-05
-1.67021016554217e-05
-2.48667692654214e-05
-9.72655347984618e-06
-4.48027916818688e-05
-1.72966871551257e-05
-6.76892858774346e-06
-2.28877786870003e-05
-4.65574697384182e-05
2.82403744309147e-06
-1.35070036650046e-05
-2.06283654681003e-05
-7.46967327861517e-06
-2.93784957568272e-05
-2.43652713213314e-05
-1.17963581579333e-05
-2.97152990781851e-05
-3.27072362300217e-05
-1.42603253554062e-05
7.19594369895256e-06
-2.07630867810271e-05
-1.48580720788461e-05
-2.62599187989463e-05
-1.53595815183375e-05
-2.20587473809221e-05
-2.03706498010957e-05
7.21059781877035e-07
-2.37345336639578e-05
-5.31924418264555e-06
-2.40443992874928e-05
-2.40351299388889e-05
-6.91863996846391e-06
-1.7680967600493e-05
-1.06071124387307e-05
-2.30840545482219e-05
-1.71670006777496e-05
-1.20196166323215e-05
-1.48671590684321e-05
-1.62899578880712e-05
-3.82858613108321e-05
-1.24700882540716e-05
-2.93501535872781e-05
-9.67290109438312e-06
-1.94243629141085e-05
-1.99012631889705e-05
-1.88268980518386e-05
-9.36911238035627e-06
1.72573613835346e-06
-9.2440645570341e-06
8.09680569494595e-06
-2.09565897421833e-05
-2.57670925396398e-05
-1.39868913297475e-05
-1.38721609098919e-05
-3.8671687376312e-05
-2.46970131997392e-05
-3.91183863737312e-05
-7.20257629859161e-07
-2.95577951451307e-05
-1.78073909795538e-05
-3.21394049536263e-05
-1.98758508211748e-05
-1.59959197092099e-05
-2.69929360638385e-05
-2.56047094907986e-05
-1.30212467835564e-05
-2.08919996814862e-05
-1.36331796066858e-05
-3.10779343591614e-05
-2.38855392018132e-05
-2.16627117476483e-05
-2.08125915599874e-05
-1.0223100808508e-05
-2.31124717141861e-05
-9.83201164137825e-06
-2.00768943306621e-05
-5.71870615763597e-06
-5.55749920409287e-06
-3.21652781353042e-05
-2.78278332865271e-05
-1.50088773808555e-05
-1.49724730919371e-05
-2.70398917127462e-05
-1.35441824863282e-06
-1.64899189594876e-05
-2.27105049792058e-05
-2.92719294398495e-05
-4.16232316601282e-05
-1.89362213960534e-05
-1.0078893432203e-05
-1.71353624974656e-05
-3.14450670713107e-05
-3.0904684113284e-05
-2.13813258676766e-05
-7.35283584936429e-06
-1.43292145613836e-05
-1.23165055466618e-05
-2.11253673231073e-06
-2.83577768599115e-05
-2.24297201527805e-05
-1.09349737822024e-05
-1.96986524382564e-05
-1.60005624407086e-05
-2.07867285991406e-05
-9.23254775301093e-06
-5.63084024712537e-06
-2.41491746350279e-05
-8.37095653894611e-06
3.07815010567129e-06
-2.96056765343296e-05
-3.09068546008936e-05
-2.47177909623963e-05
-8.87437366164867e-06
-1.99337537365009e-05
-3.66878900227849e-05
-3.20203217902256e-05
-2.1866492229027e-05
-1.81247552189408e-05
-2.02161883202062e-05
-3.02176836065621e-05
-7.81732832723875e-07
-2.84392020217591e-05
-1.57881095647743e-06
-1.71689629082545e-05
-5.02782770306147e-05
-1.28994141965024e-05
-1.69178265031788e-05
-5.88299304162064e-07
3.94275891479824e-06
-1.49075880677337e-06
-1.35251311650276e-05
-2.02672959064222e-05
-3.27766530921884e-05
-1.18473895723891e-05
-2.04002577403599e-05
-1.97970630664095e-05
-2.28719847755225e-05
5.52188409779556e-07
-1.47262291018794e-05
-1.17897302286677e-06
-5.97798631992577e-06
-9.34230987222402e-06
1.03904920234153e-05
-9.65251485587149e-06
-1.64006119792528e-05
-1.04177111491612e-05
-1.69290969310344e-05
-2.75945981507163e-05
-9.01559832050212e-06
-3.65855632550556e-05
-1.35854024696551e-05
-1.08985364825339e-05
1.50656382027849e-05
-3.35783586358807e-05
-1.77532218574398e-05
-3.32770738086842e-05
-2.73082241301708e-05
-3.72431933465601e-05
-1.99908869140743e-05
-1.88843610965881e-05
-8.85124135272173e-06
1.9181190033823e-06
-1.43695604378501e-05
-2.67203991183214e-05
-2.80175958278278e-05
-2.8968823623541e-05
-6.56050294188116e-07
-4.6023523435409e-05
-1.63763656253747e-05
-9.95993701642605e-06
-2.38678545381448e-05
-1.23813627459902e-05
-2.71880077146131e-05
-1.99170962573087e-05
-2.14618220857203e-05
-1.69645773182714e-05
-4.56482147763095e-06
-2.80919497432153e-05
-3.13493943170919e-05
-7.62368175513266e-06
-1.22869400800898e-05
-2.60697737677763e-05
-4.15184568516512e-05
-1.84844039870159e-05
-4.06044197500918e-05
7.85007715103782e-06
-2.09230366940199e-05
-2.85119481335573e-05
-1.64343988846083e-05
-2.7500134415326e-05
-1.37466737370116e-05
-3.59641614419493e-05
-6.44092782885492e-06
-5.45945899166023e-08
-2.10307298273546e-05
-1.13310988954762e-05
-1.37586824968209e-05
5.21183666959229e-07
-1.88811087371403e-05
-2.75907570751568e-05
1.39521090999502e-07
-2.4032426033991e-05
-1.51878298092044e-05
-3.09101447531779e-05
-2.31974065918261e-05
-4.19649748254156e-05
-1.22965447655578e-05
-1.45040796214596e-05
-2.23412815213313e-05
-2.51596481031989e-05
-9.55985440944536e-06
-1.31261782497335e-05
-3.14812888913932e-05
-2.5219439103099e-05
-1.93392615845104e-05
-4.41807710683655e-05
-2.39308775415505e-05
1.36835836904691e-05
-3.89084658522083e-06
-3.2476878945759e-05
-2.45341067056288e-05
-1.84740544533363e-05
-3.02951216947686e-05
-3.95410077500003e-05
-2.14808414395419e-05
-9.54595682108242e-06
-8.28392819460542e-06
-8.33339118000411e-06
-4.53181085485483e-05
-8.89900528553338e-06
-2.30081850929032e-05
-2.29213780795218e-05
-2.8601935015026e-05
-1.32390112131207e-05
-2.92827706787133e-05
-1.75942232456127e-05
8.27835878005735e-06
-1.50818648488827e-05
-1.27250109374249e-05
-2.99104018529501e-05
-1.95496241909035e-05
-3.27199510982274e-05
-1.90512545301821e-05
-1.75047410507985e-05
-1.33175345893008e-05
-2.31160579751563e-05
1.81479278596065e-06
1.28383723421315e-06
-2.66150004055269e-05
8.65476570303792e-07
-4.8937855776187e-06
-1.814208676375e-06
-1.41945743496326e-05
-1.19547360289148e-05
-4.60451340364981e-05
-4.28461480244936e-05
-3.3377631988997e-05
-2.34437140068974e-05
-1.81619451129328e-05
-3.64118520047313e-05
-4.62709632111438e-06
-1.41182663517422e-05
-3.18201482540854e-05
-1.24345897298174e-05
-1.25793347786696e-05
-1.87666715334346e-05
-2.22850032063985e-05
-3.05563287785319e-05
-9.87692764217143e-06
-2.30878216378962e-05
-9.65486105400654e-07
-1.74871709994996e-05
-1.06168168617327e-05
-3.02115814112228e-05
-3.80808869022342e-05
-4.7478828315761e-06
-9.81158037030806e-06
-1.87669354415382e-05
-4.76118999442472e-05
-1.62522752127088e-05
-9.31426809215017e-06
-8.39996980572143e-06
-7.67428222932424e-06
-1.54766804524256e-05
-1.48407845695766e-05
-4.12707702886478e-05
-1.72877217156245e-05
-1.36157932265701e-05
-3.12760077682876e-05
-2.5877391853357e-05
8.52724593526029e-06
-1.47033623741052e-05
-4.52800818822612e-05
1.2282264733355e-06
-2.22894532327083e-05
-1.5299984979041e-05
-2.10678460986096e-05
-2.37235390671662e-05
-1.65671967682727e-05
1.11345363556186e-06
-1.66579839904873e-05
-1.05843833080958e-06
-1.43980347840144e-06
-2.51740519903665e-05
-1.60143586271369e-05
-2.30450360855467e-05
-1.1116697564906e-05
-1.47732025407707e-05
-1.11954472223865e-05
-1.24677040034291e-05
4.06950990509058e-06
-1.4406113632358e-05
-1.82830556337512e-05
-1.41179544998338e-05
-3.2696961169965e-05
-3.18030307826408e-05
-1.71607024707109e-05
-2.39205174460347e-05
-3.9054597121634e-05
-7.29856946038422e-06
-1.13970457754962e-05
5.21705874515909e-07
-2.22472673344521e-05
2.66665085307213e-06
-1.77312364315575e-05
-2.95569170275309e-05
-2.67737236929115e-05
-1.80077162796077e-05
-5.23802375241767e-05
-2.01207534503659e-05
-8.46019845714809e-06
-2.84756558868569e-05
-1.40101220525292e-05
-2.73226722878523e-05
-3.85185269423275e-05
-2.49825746728419e-05
-2.31689960454502e-05
-2.47240198397768e-05
-7.98953810926099e-06
-2.06277362132852e-05
-1.10331308832524e-05
-1.84372923876607e-05
-8.40101946410344e-06
4.17276223507432e-06
-2.01541435962655e-05
-2.03283785385013e-05
-2.58595823123228e-05
-1.30699189442562e-05
-8.83709847836915e-06
-9.10277639626999e-06
-4.2306301122754e-05
-4.19513928274218e-06
-1.66166898774416e-05
-3.53165310764457e-05
-1.97041166791862e-05
-1.62285723343964e-05
-2.89569937217858e-05
-9.30638603063596e-06
-2.25586578305865e-05
-5.22314415992085e-06
-1.02674593769161e-05
-1.94328268728787e-05
-3.90786673662174e-05
-2.66523420290856e-05
-1.67810199808861e-05
-2.53261804754226e-05
-2.20201452376812e-05
-6.88471751014369e-06
-9.81313492990596e-07
-5.8406239214174e-06
-1.50181060994427e-05
-2.48360152679374e-05
-3.12789744150883e-05
-1.81574933791464e-05
-1.7837442178411e-05
-2.5645055582681e-05
-4.74194803796714e-06
-1.12803328761199e-05
-2.80575228209678e-05
-2.2510241179765e-05
-1.12392998597674e-05
-7.12912542599421e-06
-6.46896683946892e-06
-1.1623920279142e-05
-3.49115818823298e-06
-2.73143110324015e-05
-4.94528749801796e-05
-2.29072193442432e-05
-2.73287345090128e-05
-2.3967388394926e-05
-2.54387717471851e-05
-1.68167625830225e-05
-1.90881707345044e-05
-1.59703296255121e-05
-6.77088352579345e-06
-1.20149958320728e-05
-2.07144129375185e-05
-2.72829282079493e-05
-1.89402721387069e-05
-7.32268778371891e-06
-3.24190342351252e-05
-2.71872693544984e-05
-2.1792929613579e-05
-2.8184960112639e-05
-1.17797799665372e-05
-1.01459134850185e-05
-2.71557172174767e-06
-1.47227824411071e-05
-4.32885588421299e-07
-5.59782204635956e-06
-2.05848999460334e-05
-2.89142453713212e-05
3.16596495137411e-07
-1.29639991730546e-05
-1.63042299852388e-05
-4.12354696792733e-06
-2.64894656319552e-05
-2.45358102771942e-05
-8.89022829848268e-06
-2.11574782094643e-05
-1.35819079125474e-05
4.67870715680831e-07
-2.40108667518789e-05
-2.2019585772238e-05
-6.1351032110631e-06
-2.74208620481538e-05
-2.72963910954774e-05
-1.3054589969274e-05
-3.11972084108679e-05
-1.91084995319391e-05
-1.76662227787327e-05
-1.55905841869097e-05
-2.06838936722007e-05
-6.40945762674873e-06
-9.14513580371976e-06
-7.41024216273073e-06
-4.18877365292385e-05
-1.97867947471596e-05
-1.41898306738217e-05
-1.65203487225953e-05
-2.3882672808745e-05
-6.16266237173423e-07
-1.98643010101757e-05
-8.19854804203862e-06
-2.73925177864141e-05
-2.63868675216413e-05
-1.67056556337785e-05
-2.65375742304978e-05
4.52645713045922e-06
3.65005645134076e-06
-4.3230696218079e-06
-1.33198205362846e-05
-1.62266033928944e-05
-2.22931912621959e-05
-1.53115415442314e-05
-1.79292387241974e-05
-2.85998268581376e-05
-1.72116148063582e-05
-3.45483180056521e-05
-3.64421937340244e-05
-7.50308981523836e-07
-2.86324661556041e-05
-4.39550876917878e-05
-1.16837175180857e-05
-1.83578541882647e-05
-2.8195101083401e-05
1.36394370540375e-06
3.15177689226793e-06
-2.33484321622877e-05
1.14595570969404e-06
-1.51725687702225e-06
-3.64357409924286e-05
-3.20795000025736e-05
-8.97819598379473e-06
-1.7003828112645e-05
-1.08709769329442e-05
-5.40575163596985e-07
-1.42085286339076e-05
4.40241533402094e-06
-5.8473556408255e-07
-2.61290471932826e-05
-3.44932323548282e-05
-1.62171520928217e-05
-1.92341380565975e-05
-1.06087266479237e-05
-2.7028998306764e-05
1.18674310170668e-06
-2.55088000626278e-05
-1.46118679648163e-05
-1.55028021257761e-05
-9.58363342987936e-06
-3.21846085925333e-05
-2.56804655800811e-05
-2.71359726931099e-05
-3.76396880072344e-05
-2.04115146185512e-05
-8.31451921952354e-07
-4.07415748869796e-05
-3.29218623010883e-05
-2.74302473896294e-05
-5.53051448193046e-05
-1.57219006147815e-05
-6.19813864442871e-06
-8.37197359100245e-06
-3.48988665196081e-05
-1.54874260423372e-05
-2.08992968777056e-05
-2.92991608508672e-06
-1.90137044435254e-05
-9.07022330336352e-06
-3.84202491385472e-06
-9.73225944319225e-06
-1.95997742395098e-05
-4.16741665106077e-05
-3.36107291970381e-05
-9.34308861983601e-06
-2.93922072803152e-05
-1.04994585876615e-05
-1.83923342435688e-05
-3.56660992876339e-05
-4.78442780281966e-06
-1.74979783284663e-05
-4.11517305910883e-05
-2.24518182572379e-05
-2.87783334943078e-05
-2.48442111890452e-05
-1.30387118737485e-05
-8.44741556608844e-06
-2.63640844893168e-05
-3.05331455136346e-05
-4.56454444322517e-06
-1.81087396065271e-05
-3.17383992212958e-05
-2.32371720323725e-05
-1.06255588048494e-05
-1.58503170664425e-05
-1.92564153744507e-05
-1.87346566795357e-05
-3.4031968601329e-05
-2.69361525202953e-05
-1.11786261032139e-05
-1.92254622596749e-05
-1.25074259565278e-05
-1.53116544855508e-05
-3.47008519797201e-05
7.09065997742576e-06
-1.86012546187063e-05
-2.14793258530105e-05
-1.51788046613635e-05
-6.54899366071154e-06
-2.51579390172572e-05
-2.18137964643631e-05
-7.71145194491098e-06
-1.15419181603961e-05
-5.02904897388164e-05
-3.60987012863157e-06
-1.9476072854527e-05
-3.69781456015768e-05
-2.84299977755883e-05
-3.15805792401341e-05
-1.98127741818881e-05
-2.49181991255636e-05
-3.53346388220292e-06
-3.9418127556131e-05
-1.39441097661885e-05
-4.34531613218737e-05
-1.35808717274584e-05
-3.3475970086107e-05
-2.80416371468173e-05
-4.19789335910716e-05
-1.55418808892753e-06
-1.56546803621216e-05
-2.00472519170537e-05
-1.99146021170129e-05
-1.28499179539076e-05
-2.84652552582297e-05
-9.69372451568217e-06
-2.16828506674117e-06
-3.0546018180242e-05
-3.77280595429659e-05
-1.25928886587429e-05
-2.26790704829735e-05
-1.50360638754135e-05
-3.27735446920057e-06
-4.97094451673131e-05
-2.86970283967566e-05
-1.04722476217845e-05
-2.75458276726357e-05
-1.15128470519476e-05
-7.69648932638119e-06
-2.90962093427422e-05
7.75335677397722e-07
-3.18849432217101e-05
-1.19148732165041e-05
-3.1952774485768e-05
-2.05283490799564e-05
-9.62656841381304e-06
-2.39234956550045e-05
-1.73464073295845e-05
-1.56166823102241e-05
-2.77980894603907e-05
-1.60379872855569e-05
-2.23729347720214e-05
-2.14392517023593e-05
-3.88095063836283e-05
-1.93999581962836e-05
-4.05863991301317e-05
-1.43778956587335e-05
-2.86864377640247e-05
-1.72400103201861e-05
-2.62967324418667e-05
-1.2668455602145e-05
-1.70080713412653e-05
-1.5845039781157e-05
-2.20709065623857e-05
-3.65872754961003e-05
-2.0356105891572e-05
-1.79456221964496e-05
-1.62814736746049e-05
-4.83008184256191e-05
-3.97455688585912e-05
-2.70455304026823e-05
-1.54995287180357e-05
-2.3300511936236e-05
-2.63879694845867e-05
-3.18445078536367e-05
-4.16965648813384e-06
-1.70982611515239e-05
-1.03657517654623e-05
-1.52656476773173e-05
-8.64092836388585e-06
-1.90535086646671e-05
-1.70156810006087e-05
-1.09019958829521e-05
-3.39845506074279e-05
-3.30437355841992e-05
-2.02299456240419e-05
-2.93046900605697e-06
-9.12417475062969e-06
-3.00820779211563e-05
-1.15508591123992e-05
-1.84725884934731e-05
4.12137148623806e-06
-2.30935958851247e-05
-1.39576938481565e-05
-1.2737418470151e-05
-1.43494692205771e-05
-2.17829842459349e-05
-3.18259836143704e-06
-2.85895225964168e-05
-2.38449599649945e-05
-2.35625136516575e-05
1.8092861210042e-06
-1.829029209255e-05
-3.3035995513396e-05
-1.31950676218418e-05
-7.37339021948537e-06
1.81461742120105e-06
-4.22997472035718e-05
-3.06683660644943e-05
-1.35703892794488e-05
-3.06590464745612e-05
-3.58978575055673e-05
-1.42111333353168e-05
-1.72210418356757e-05
-2.44050805089218e-05
-5.29245104200032e-05
-5.56920403433192e-06
-2.18649843964001e-05
-7.83318860430248e-06
-1.69610332619051e-05
-7.38814121287059e-06
-2.29238051090149e-05
-3.6669457425048e-05
-2.53340121684262e-05
-3.89576336754343e-05
-6.55202526625099e-06
-3.55860253204139e-05
4.9617340185366e-07
-1.43163277712304e-05
-1.70340778214564e-05
-3.04006836535466e-06
-5.77038321469596e-06
-2.47923445799987e-05
-3.10242804834652e-05
-4.9484404713053e-07
-2.23254995467593e-05
-1.84423978428598e-05
-1.14214944663089e-05
-1.93546827870215e-05
-5.07951965269477e-06
-4.15938732581405e-05
3.56530676312599e-06
-3.13752472934763e-05
-1.3272338721508e-05
-4.03723588953003e-05
-1.89530032575669e-05
-2.80173020981475e-05
-2.46585253719224e-05
-3.40451150020185e-05
-1.71838411239188e-05
-3.60439399677041e-05
-1.65932070399936e-05
-2.49242277618515e-05
-5.06679636228421e-06
-9.94960294647849e-06
-2.31842399426729e-05
-1.35118032832562e-05
-1.45852645653182e-05
7.21026469829107e-06
-2.2704616130899e-05
-2.57685164087096e-05
-1.08058957886375e-05
-6.51903006073117e-06
-6.22808127373098e-06
-1.79559657155008e-05
-2.44929095539834e-05
-1.48894478120732e-05
-3.24798668422079e-05
-2.58982119244372e-05
-2.09375269350289e-05
-2.108310115896e-05
-2.99701098586671e-05
-2.83764319675755e-05
-3.02945002976278e-05
-7.62572390550624e-06
-1.57019948542141e-05
-2.71154322849241e-05
-4.68694418329028e-06
-7.56374565059471e-06
-3.62746403666138e-06
-2.6243764711602e-05
1.53062193541186e-05
3.87192630218138e-06
-2.32383600055144e-05
-1.71410062150193e-05
-1.98737786329601e-05
-2.40779058593603e-05
-2.98280500821537e-05
5.76989597338677e-06
-3.11122507405022e-05
-3.34051477517198e-05
-1.47115392663086e-05
-2.5341671544754e-05
-1.68492739207721e-05
-2.16904853428148e-05
-3.49555216213712e-05
-1.70239448258791e-05
-3.95214332202374e-06
-1.1041272318181e-05
-1.04310030034196e-05
-2.84816956849917e-05
-4.64673235894405e-05
-1.15510272427014e-05
-2.48054609013743e-05
-2.47950425900661e-05
-2.4508276585519e-05
-1.48319816400031e-05
-2.75949639350847e-05
-1.49875274987029e-05
-2.29342144534027e-05
-2.24907505981257e-06
-2.51424152697107e-05
-1.26899419093273e-05
-2.82054073227427e-05
-2.28838022669015e-05
-9.96417296777425e-06
-1.56700313173786e-05
-3.53437382766857e-06
-1.54934692060632e-05
-3.02040110802342e-06
-3.08842677139054e-05
-2.05423679435354e-05
-4.136673209739e-05
-2.58321050656276e-05
-1.41919780736109e-05
-1.13870159214571e-05
-1.81170327325462e-05
2.07476151132331e-06
-2.57332601141662e-05
-1.71559698375122e-05
-6.61568948837803e-06
-8.13705357517536e-06
-2.99922881793696e-05
-9.12427431545989e-06
-1.60068309380511e-05
-1.88976742825105e-05
-1.35251209292107e-05
-1.00623521539981e-05
-1.39328895266974e-05
-2.18681911031564e-05
-2.23420787781278e-05
-2.41668483075127e-05
-2.14259888482408e-05
-1.85164048310019e-05
-4.42338953561161e-05
-2.32585382819515e-05
-2.42091714205414e-05
-2.95606446397427e-05
-1.29596723340627e-05
-2.99801082927169e-05
-2.06860644679598e-05
-2.88633156119806e-05
-2.09948895513186e-05
-1.62952954736485e-05
-1.40740667738015e-05
-2.09794195906156e-05
-2.58169929575853e-05
-1.83814329277718e-05
4.92149606202733e-06
-3.28265885396318e-05
-1.88327093246233e-05
-6.47937874363406e-06
-4.93018588015228e-06
-1.15475663612342e-05
-1.42257024009078e-05
-2.19961556960578e-05
-8.0799262708637e-06
-1.03672331667971e-05
-8.91630110511344e-06
-3.27069769056677e-05
-1.93145746297757e-05
-1.99906435838883e-05
-2.11845689341404e-05
-1.49090188988819e-05
-2.24991841712588e-05
-1.0155529011064e-05
-3.53999117003796e-05
-3.26592807131048e-05
-2.42860316873343e-05
-7.33607750626708e-06
-1.83476949617541e-05
-1.76560581586652e-06
-7.53563911486774e-06
-2.48725307251948e-05
-1.54796161576142e-05
-4.3302122676959e-06
-1.39598551989543e-05
-2.08084708967545e-05
-1.512787483174e-05
-1.92857016629719e-06
-9.68370483507972e-06
-1.49947831378258e-06
-2.76261993414444e-05
-8.38551677958094e-06
-1.19638893078844e-05
-8.73290920660727e-06
-3.11112456303131e-05
-3.05523287694248e-05
-8.60187483823134e-06
-1.95334669695412e-05
-2.09596894457266e-05
-1.52146541917708e-05
-1.71968054045619e-05
-1.79840319071857e-05
-2.36831393536391e-06
-3.59945242879057e-05
-8.96985094738871e-06
-2.47093956187627e-05
-9.22710534283514e-06
-1.38503695006539e-05
-3.90022749660423e-05
-1.00600664464546e-05
-1.49887164064955e-05
-3.9016621068807e-06
-1.87877238289812e-05
-2.26886967402466e-05
-1.27035281333892e-05
-3.10730970563008e-05
-7.57354073642059e-06
-2.98730394448761e-05
-2.05400296025055e-05
-5.16883751270611e-06
-3.72383173675361e-05
1.7421293531205e-06
-1.47661101869531e-05
-1.57578036928314e-05
-2.13818181522851e-05
-5.77254382125308e-06
-2.78568756454456e-05
-4.78765143107791e-05
-2.18657093844211e-06
-3.00149272067022e-05
-1.27138398770084e-05
-1.6025880764261e-05
-1.27146088535661e-05
-1.77608254835041e-05
-1.84235954100719e-05
-1.71125334699468e-05
-2.18407121147711e-05
-1.15174921618427e-05
-2.62263433046917e-05
-1.35505674667381e-05
-2.13741504382136e-05
-2.01526566498187e-05
1.12146261055682e-06
-1.57805576062179e-05
-1.30091337536358e-05
-8.30328386417363e-06
-2.49180377640861e-05
-1.40735385877675e-05
-2.25568860785112e-05
-3.5736086925868e-05
-2.83917041457801e-05
-7.18353388049888e-06
-1.63090139205028e-05
-2.25846021322766e-05
-3.19520183939308e-05
-1.26509595155007e-05
-2.29989453690957e-05
-2.23291623796079e-05
-2.46294438133384e-05
-2.25474330449744e-05
-2.11244797935834e-05
-1.40219253666465e-05
-1.06694430715322e-05
-1.46677893897752e-05
-6.51581521510502e-06
-2.98174654737979e-05
-1.34013178236232e-05
-1.19743000767495e-05
-9.66398588989734e-06
-5.66495213800157e-06
-3.12782196699824e-05
-2.44013706054038e-05
-1.85369084814652e-06
-3.10905720784805e-05
-3.02518562214237e-05
-2.88901917649888e-05
-4.08805148147777e-05
-2.76823857691039e-05
-2.7556824055747e-05
-4.47943295718432e-05
-1.40294466202864e-05
-1.95442950679314e-05
-2.7324913673833e-05
-3.50422706408941e-05
-1.38013670944276e-05
-1.48597808578979e-05
-2.29997604472656e-05
1.81588072921811e-06
-1.35237488613173e-05
-4.5955094559353e-06
-1.56532228404921e-05
-2.25099630419622e-05
-3.03090699713303e-05
-2.65735016106897e-05
-3.94899970301565e-05
-1.44167732109404e-05
-1.47893769747759e-05
-9.58519514850784e-06
-1.75867589147031e-05
-2.35299012368872e-05
-1.9153723926687e-05
-4.43006292565412e-05
-1.46420418310744e-05
-1.54926937840118e-05
-4.0408125552355e-05
-1.28550179509024e-05
-2.23822323303903e-05
-2.326063540241e-05
-1.07080363715368e-05
-1.08200097535357e-05
-6.67839927800751e-06
-3.06567062786574e-05
-4.18471427262645e-05
-2.351709325611e-05
-4.96039558930175e-06
8.94557402951033e-06
-2.45054946756831e-05
-1.86792458261722e-05
-1.6411268493008e-05
-8.76478544082645e-06
-1.15979531486455e-05
-1.9960098520213e-05
-2.14521230029337e-06
-2.11038457431631e-05
-3.05686147711624e-05
-2.93419731198215e-05
-1.64925118205291e-05
-3.31881526354429e-05
-1.23013662839115e-05
-3.58337167145469e-05
-2.73806013037267e-05
-1.14761765493969e-05
-1.13460997304604e-05
-2.7108679685712e-05
-1.92123608326803e-05
-1.83435469378522e-05
-5.1936935346435e-06
-1.20284480333709e-05
-5.01001117549317e-05
-2.42154471786268e-05
-8.28831528172144e-06
-2.6605672169838e-05
-1.61952590373329e-05
-3.36596940391949e-05
-4.16417894509142e-05
-1.45886164913186e-05
-2.14672225472893e-05
-1.03644559347402e-05
-1.56451655445273e-05
-2.64787632179318e-05
-1.52507932457849e-05
-2.66802685007353e-05
-1.79163553370259e-05
-2.10756288312776e-05
-1.87320753363958e-05
-3.01815169720613e-05
-1.57441295185646e-05
-3.47361765048661e-05
-2.65302291624541e-05
-2.44777441068477e-05
-2.99967477343719e-05
-4.20685617737787e-06
-3.73571003115783e-05
-1.32121275747785e-05
-4.27921484244835e-06
-3.60365318263805e-05
-4.54474225300043e-05
-2.28772689589931e-05
-1.28900179221543e-05
-1.77502628699486e-05
-2.5478707191397e-05
-1.91970369323453e-05
-2.53686931206433e-05
-1.83375411138128e-05
-1.29658421450519e-05
-9.26308873798104e-06
-2.81898116401514e-05
-1.07187364709726e-06
-4.06785070422719e-05
-1.40754767919779e-05
-3.24648385130014e-05
-2.18441163392571e-05
-3.60629097382655e-05
-9.97942657989433e-06
1.15832053975144e-05
-3.3882127742004e-05
-2.41483789300291e-05
-1.16331464702004e-05
-4.30847369868562e-06
-1.54115824738652e-05
-2.38137730545482e-05
-4.79245871246013e-05
-2.24594040707114e-05
-2.24595666908718e-05
-1.00646913017281e-05
-1.92600261518259e-05
-2.35802989466332e-05
-1.35745010593258e-05
-4.24378498797785e-05
-2.7965674204015e-05
-2.11429753796897e-05
-1.27686489778131e-05
-2.30999250640277e-05
-2.74434696546274e-05
-2.11041700682407e-05
-1.34342358773501e-05
-2.15541709955511e-05
-1.26985861411841e-05
5.54429352890916e-07
-1.43325579104419e-05
-6.5422967309243e-06
-1.42549114020359e-05
-1.23333520492027e-05
-1.83008709848152e-05
8.84433440226839e-06
-4.33261389491591e-05
-1.56862339491093e-05
-1.50653724491166e-05
-8.77523575517683e-06
-2.97771234516309e-05
-3.05914342511682e-05
-2.26089618015677e-05
-1.18349637522183e-05
-2.28315295768315e-05
-1.31342117376967e-05
-1.2994987729096e-05
-2.11579006046998e-05
-9.03077721318308e-06
-2.36853252606379e-05
-2.18757788492774e-05
-7.48847071062741e-06
-2.40143108612332e-05
-2.34914242766684e-05
-4.50620791445966e-06
-3.12615542565679e-05
-3.22118356853035e-05
-7.89938486162033e-06
-2.12564484933602e-06
-3.49043439374657e-05
-3.67883376033454e-05
-2.65444474605236e-05
-2.19989315772928e-05
-3.99986539393053e-06
-4.04689506542142e-06
1.71189571393259e-06
-3.53474344754044e-05
-1.48608399665412e-05
-1.8799682510476e-05
-2.50055302012056e-05
-4.23763512778409e-05
-1.52300777875966e-05
-3.53552742252325e-05
-1.83557311102227e-05
-2.10844251615089e-05
-3.06014586557304e-05
-2.99338389153803e-05
-5.24351368914149e-06
-2.14134988369697e-05
-4.09361658496866e-05
-1.95224298065595e-05
-7.64972409310376e-06
-2.73297865517937e-05
-3.24777879446232e-05
-3.74349856067988e-05
-2.40212956804993e-05
-1.11072701245851e-05
-2.88707991533036e-05
-1.26287675306126e-05
-1.08058049835457e-05
-2.02101167377241e-05
-1.77499361991371e-05
-7.29160603118412e-06
-2.48825954110585e-05
-3.77430000562636e-05
-1.05385492814804e-05
-1.32755953456561e-05
-1.83666014755288e-05
-2.11596827732255e-05
-3.82053593839078e-05
-2.18152224399811e-05
-2.59295587047496e-05
-2.54862333615905e-05
-6.66346861293375e-06
-2.73480918736703e-05
-3.81184941790425e-05
-2.0340539745698e-05
-2.9347803997626e-05
-1.15303673012553e-05
-3.25570582942817e-05
-2.58030473121679e-05
-3.43162693761003e-05
-1.35291935768394e-05
-5.41545126231918e-06
-2.50372475070688e-05
-1.38548023817953e-05
-3.29250329510003e-05
-2.69200744671443e-05
-1.35833580544098e-05
-1.8249910990444e-05
-1.58906177683751e-06
-2.0445275175046e-05
7.14578271780634e-06
-1.04251052547885e-05
-3.88618823893943e-05
-1.93599748739728e-06
-7.22831262549746e-06
-2.43972606877962e-05
-2.857245424151e-05
-1.84630566226318e-05
-4.08420030490646e-05
-3.38911616065211e-05
-1.7619303210426e-05
-2.17866110671111e-05
-3.04119275149769e-05
-2.11827709613824e-05
-1.19708041332013e-05
-5.87477981896014e-06
-5.02740036030287e-06
-1.6980011608651e-05
-7.70661165821251e-06
-3.659730462597e-05
-2.05940412580328e-05
3.08648073374923e-06
-2.94449594222774e-05
-1.46109804675348e-05
-1.36452291235969e-05
-1.91579833823754e-06
6.70260954921936e-06
-2.46017518244843e-05
-1.43383050807062e-05
-2.54390940961907e-06
-4.20581481611608e-05
-2.21569245324875e-05
-4.13010424987411e-05
3.91534901245437e-06
-1.27369266091902e-05
-5.8459638515215e-06
-1.47607173180128e-05
-1.00264640065168e-05
-3.9040858609214e-05
2.44232402217784e-09
-1.25583738248988e-05
-2.58342730538718e-05
-3.72541263421016e-06
-3.28516280268462e-05
-2.13911483631769e-05
-4.55124511907499e-05
-1.32293200054484e-05
-6.35121495632043e-06
-3.3518141204531e-05
-2.07924865618745e-05
-4.04549879405088e-05
-3.35832020253968e-05
-2.47756173383162e-05
-1.1845738249452e-05
-2.95433965148411e-05
-1.37918192750821e-05
-4.01143187404963e-06
-1.94969359084102e-05
-2.30050812959471e-05
-2.1105892536861e-05
-3.61207917524626e-05
-1.99027288192815e-05
-2.60197172969771e-05
-1.95626226680307e-05
-1.43351949232811e-05
-3.78997050655132e-05
-8.39676356005209e-08
-2.95716279710725e-05
-1.71846774192025e-05
-2.51407350574708e-05
-1.5795872500853e-05
-2.20405401226196e-05
-2.90614934277382e-05
2.61423995642417e-06
-1.92609853811609e-05
-2.52241477468027e-05
-2.0986252705275e-05
-3.04918018522582e-05
-1.35009375975396e-05
-3.52624830420299e-06
-2.48047379444421e-05
-2.43065026592293e-05
-2.84939203069471e-05
-1.54448782100718e-05
-1.54169188191542e-05
1.19197853915944e-06
-2.77745801474149e-05
-1.54480209848615e-05
-6.45159996398933e-06
-2.07701884193159e-05
-1.7219995024474e-05
-1.99871172029452e-05
-2.88500413678471e-05
-2.01314424595354e-05
-3.57453124505518e-05
-3.0812705747349e-05
-3.74268645886011e-05
-9.879467207337e-06
-1.04297550481784e-05
-2.54165028838633e-05
-2.22872109132136e-05
-3.64548292752137e-05
-2.95674434056465e-05
-1.42219509903893e-05
-2.11958971999854e-05
-4.2898602733912e-05
-9.09229009465369e-06
-2.91386165758758e-06
-1.53365065559654e-05
-9.69479672466008e-06
-1.32350392944483e-05
-4.52926560403494e-05
-6.82169113727542e-06
-3.28486677026834e-05
-3.30023048519356e-05
-2.08707072929479e-05
-2.67748539828154e-05
-1.4344417262891e-06
-2.90241044274256e-05
-4.84055540138811e-05
-1.7509156456175e-05
-2.40881110471749e-05
-1.50638782742906e-05
-2.48356200926128e-05
-2.15921960097672e-05
2.05506539467812e-06
-4.25142023401151e-05
-8.59516343542822e-06
-2.32588554308394e-05
-1.97452862556078e-05
-1.58630117741531e-05
-3.14156589180217e-05
-5.15724876471526e-06
-1.00772835200306e-05
-2.57627235976309e-05
-5.25779609007313e-05
8.16858691264589e-06
-1.96441044016149e-05
-3.56395611581004e-05
-3.19551365393496e-05
-1.5833943471732e-06
-1.2740841434337e-05
-2.66069077512699e-05
-1.03708494239437e-05
-2.44294937721162e-05
-8.08668178080022e-06
-1.64137229627659e-05
-1.68341788700163e-05
-3.3116027218814e-05
-8.6525971903743e-06
-2.60503957879915e-05
2.8772914855884e-06
-9.50039187940189e-06
-5.12353627353974e-05
-2.59454674070011e-05
-1.58740491930298e-05
-1.47265005701026e-05
-3.18423334229516e-05
-2.85259764305187e-05
-3.13525889861346e-05
-2.77390719267969e-05
-2.07455319598738e-05
-2.14111298282353e-05
-1.63541602038522e-05
-2.04787711607839e-05
-9.30220825189049e-06
-3.03255295224087e-05
-1.73973839675792e-05
1.51956763949997e-05
-2.31819398368529e-05
-1.88775400523187e-05
-2.28088612105169e-05
-1.75405898254995e-05
-3.64579667167354e-05
-1.15630173964711e-05
-2.40472154346371e-06
-2.89422442603765e-05
-1.5766788399033e-05
4.37019110528108e-06
-4.72499594674744e-05
-3.73363153300879e-05
-3.0126349332688e-05
-2.70468063417018e-05
-4.51118164930693e-05
1.04876828043962e-05
-4.63446200211313e-05
-3.04404986215811e-05
-1.6034324855141e-05
-1.48830056702217e-05
6.61940929718688e-07
-1.10510442945948e-05
-1.67778697712118e-05
8.00268103758708e-06
-9.2574522136462e-06
-4.98072434576787e-05
-4.03893285406615e-06
-2.12472755551085e-05
-2.51931918671746e-05
-2.64189730011687e-05
-3.00258313357869e-06
-2.46360773591608e-05
1.25355645552307e-05
-1.22477708274616e-05
-2.70954890623993e-05
-1.1067998234164e-05
-8.02770874999878e-06
4.94607876173002e-06
-1.55857764800305e-05
-7.46432729437001e-06
-2.34973305534323e-05
-1.52607773363763e-05
-3.00883274365236e-05
-2.63502509916074e-05
-6.40921631529936e-06
-6.68002807936415e-06
-2.31031798043815e-05
-3.12165996373598e-05
-1.15607324040909e-05
-2.74123255033481e-05
-1.95365796782541e-05
-3.38783472825988e-05
-2.89846127443579e-05
-3.97658607341476e-06
-6.60256580063341e-06
-4.26726027059129e-05
-2.21390865908349e-05
-3.00112404168433e-05
-1.06512738778328e-05
-4.32585679145367e-05
-2.73385029984129e-05
-2.05964167031039e-05
-3.15205432321933e-05
-7.14816294029272e-07
-1.59774632874766e-05
-2.87005470883368e-05
-1.51968572412419e-05
-3.26467601901763e-05
-2.40324373456e-05
-2.45047546890423e-05
-2.76107762811622e-05
4.28707059059386e-07
-1.78214212936769e-05
-1.82714179662692e-05
-2.90570784841462e-05
-1.38742459947737e-05
-5.64591424219101e-06
-1.07907934206346e-05
-3.13239534811702e-05
-2.92360696423906e-05
-2.67262137298861e-05
-1.53081684382305e-05
-1.74522599577123e-05
-1.55096718560256e-05
-8.95841546170543e-06
-1.17827649769698e-05
-1.33296713118104e-05
2.90189819772634e-06
-5.5779340011127e-06
-8.20555474343749e-06
-2.03685160265917e-05
-2.70755639947614e-05
-2.00748592357612e-05
-2.21509446152118e-05
-1.32205355370512e-05
-3.26403448080151e-05
-5.70274039603645e-06
-1.65919206016686e-05
-7.22422407963993e-06
-9.91419192928856e-06
-1.61669757818272e-06
-4.41763261831972e-06
-9.00304079003123e-06
-2.16627231589877e-05
-2.35911912137552e-05
-4.41944430138234e-05
-1.03862109746229e-05
-9.51543215725736e-06
-8.63824713483296e-06
-3.79801213022544e-05
-1.37486127842904e-05
-2.21295192671363e-05
-1.92569600709591e-05
-2.15659566758046e-05
-1.55721325330675e-05
-5.90534238816308e-06
-1.31138729897518e-05
-9.20516103767216e-06
-1.3872549853888e-05
-3.9446619789875e-05
-9.91543736576615e-06
-2.24672129981305e-05
-2.12841427916272e-05
-2.9063689715632e-05
-2.43574562382143e-05
-3.59233007947215e-05
-1.38789953234688e-05
-3.03723396495747e-05
-2.49455814202275e-05
-9.62629931576565e-06
-7.01965411345159e-06
-3.6011201806145e-05
-3.06081990608122e-05
-1.22189555733576e-05
-1.14353256466264e-05
-2.76026284345076e-05
-1.43219949697404e-05
-8.76222989176047e-06
-2.27209300408823e-05
-2.15283040754849e-05
3.54454875799814e-06
-1.57402566745105e-05
-3.15005047864266e-05
-3.66284748453149e-05
-2.8612010264029e-05
-3.95230725526826e-05
-2.18404710877278e-05
-1.47973192350209e-05
-1.54786608603762e-05
-1.16396701163899e-05
-4.39012625728157e-05
-1.25350055490732e-05
-1.81238326634211e-05
-2.05857473298401e-05
-2.0069397990745e-05
-2.1716266017999e-05
-2.59477825817011e-05
4.91343425433771e-07
-2.45656621900429e-05
-9.14347994666957e-06
-2.08328778182841e-05
-2.72712195240366e-05
-2.46032390406864e-05
-1.96420399604316e-05
-1.71536536347918e-05
-8.62179677537136e-06
-4.68208652726752e-06
-2.91412035831375e-05
-2.3904254128499e-05
-2.47734634188179e-05
-7.53957037977622e-06
-1.80894653318638e-05
-3.7998977966447e-05
-8.3997330645696e-06
-2.38646202688592e-05
9.72180414474691e-08
-3.87204048400112e-05
-1.75315819685572e-05
3.14367376192895e-06
-2.31811759790044e-05
-2.832519092006e-05
-3.47083125636176e-05
-3.28241279543755e-05
-2.03417640830372e-06
-7.50831013028457e-06
-4.64863922102697e-05
-1.54167856187322e-05
-1.59577290405183e-05
-2.3881057691802e-05
-2.28769477089117e-05
1.4118713549999e-05
-3.00725887670754e-05
-1.65910620073985e-05
-6.9847002239686e-06
-1.99957548556998e-05
-1.97659969504456e-05
-1.30354120618092e-05
2.49296124164365e-06
-9.75813977269024e-07
-1.12208833941454e-05
-1.66059319931982e-05
-5.84654109575047e-06
-2.48728196635444e-05
-1.01079009642465e-05
-1.00744915430574e-05
-2.43708782080897e-05
-2.23962819240812e-06
-6.58945489820909e-06
-2.62558209263716e-05
5.74307845262545e-06
-2.00084797327098e-06
-1.13926824765911e-05
-1.47544813026351e-05
-4.02555273041585e-05
-1.72432075627628e-05
-3.20157457431117e-05
-1.61822559532633e-05
-1.36644478691932e-05
-1.25679800820007e-05
-3.25189338290174e-05
-1.6248665662026e-05
-5.17691890651735e-06
-2.45302197086492e-05
-2.14960687233477e-05
-3.40830910918534e-05
-1.43198478277751e-05
-2.59414405281965e-05
-3.58949656016253e-05
-2.07719079480905e-05
-3.16797694572876e-06
-1.00968615570103e-05
-3.72380603136419e-05
-1.27813134793385e-05
-1.50373895195758e-05
-2.39871627064419e-05
-2.85828553701798e-05
-6.73395618044339e-06
-3.05848596385864e-05
-1.48819970406954e-05
-1.99258864750398e-05
-1.81479633026497e-05
-2.00421518075524e-05
-2.47231211284352e-05
-1.29194937191674e-05
-1.78828058285025e-05
-1.6812141604533e-06
-2.78369532002901e-05
-2.42966920677632e-05
-4.57418091989136e-06
-9.68174893118469e-06
-5.73707423941638e-06
-2.83367518133869e-05
-2.73924884569422e-05
-2.14426149862924e-05
-2.30917407806169e-05
-2.09761388218678e-05
-3.38540652630232e-05
-1.9396373103248e-05
-1.88351860241012e-05
-7.55389324153619e-06
-1.74491678658374e-05
-3.99998240511399e-05
-3.4807712518177e-05
2.58864601034025e-06
-3.19461372615159e-05
-3.34685935389464e-05
-1.77671797171947e-05
-3.71697046474773e-05
-1.21284093301529e-05
-1.82836235717903e-05
-1.76079594092025e-05
-2.8752922381395e-05
-2.83141391869238e-05
-1.15067699666588e-05
-2.27942045042599e-05
-1.44763926349426e-05
-1.91899090823636e-05
-2.37563535854022e-05
-2.43130566593135e-05
-4.35686526560503e-05
-5.03676338230733e-06
-2.11362240614961e-05
-1.64695933314496e-05
-2.24136311365223e-05
-2.6782397582483e-05
8.24709654941279e-06
1.71708946348344e-05
-3.67008949916425e-06
-9.63525376577728e-06
-2.13063427883697e-05
-2.55726330483147e-05
-3.37855620596547e-05
-2.98371919102023e-05
-1.75764752295498e-05
-2.22129004932856e-05
-2.11455446949595e-05
-1.77770723295745e-06
-1.844259034712e-05
-1.81697807339716e-05
-4.08881267529928e-05
-2.030581781041e-05
-1.46018439351947e-05
-1.21409374285278e-06
-1.32027744496208e-05
-2.38431322578351e-05
-1.2551305971274e-05
-3.99227870485682e-05
1.30369951855574e-06
-2.49867715709373e-05
-3.14963420202384e-05
-1.07367739235357e-05
-5.78587105680343e-06
-2.78297231047146e-05
-3.82958761744578e-05
-2.32258149421608e-05
-3.02754736700353e-05
-2.2154094320557e-05
-3.22888536084816e-05
-5.15653831863163e-06
-1.74008087787801e-05
-9.2364102374745e-06
-1.42708561543262e-05
-2.1056090280488e-05
-2.05440208570974e-05
-1.4519939458317e-05
-1.23375836455826e-05
-2.62481467002858e-05
-5.03039966958946e-05
-1.76775470167644e-05
-1.49210031026394e-05
-1.4193492970093e-05
-1.76597333828621e-05
-3.92667814963643e-05
-9.41395883056839e-06
-9.07160022603099e-06
-1.40806828466956e-05
-3.11156158733379e-05
-3.8806577947937e-05
1.54865637247751e-06
-1.95144225791699e-06
-3.07399413514045e-07
7.00036432444116e-06
-1.14198130769408e-05
-7.86189818378696e-06
-3.30881542708224e-05
-2.15900590132481e-05
-2.28536196513012e-05
-1.64910057997766e-05
-2.23654876644974e-05
-1.64102820732925e-05
-3.31440763249316e-05
-4.43157368946268e-06
-1.40492929869822e-05
-2.05522346525871e-05
-1.68921990841212e-05
-3.4442742568453e-05
-4.32123281709625e-06
-2.73917507041746e-05
-6.70506332337029e-06
2.71251330507968e-06
-3.35870011261355e-05
-3.15870716247116e-05
-2.10593100784121e-05
-1.13827697495636e-05
-1.70470113508282e-05
-2.26547576706044e-05
-2.78658467278436e-05
-1.5603133048124e-05
-1.71013096416457e-05
-2.57588188033047e-05
-2.70188507926036e-05
-2.01744851959766e-05
-3.99780340090807e-06
-1.28659476414506e-05
-1.99786745858065e-05
-2.371624010468e-05
5.33614581076898e-06
-3.19302145597613e-05
-1.28881878215937e-05
-4.60281605756019e-05
-2.03892972282718e-06
-2.18751516673968e-05
-1.47365708620328e-05
-2.53810121672408e-05
-2.09025442915231e-05
-4.50461735620526e-06
-4.11876218018722e-05
-2.68435860701952e-05
-2.30928954204319e-05
-2.71752977022189e-05
-3.9676545167105e-05
-1.79342843745948e-05
-2.50889019033175e-05
-2.31773960240865e-05
-1.6933815690098e-05
-3.13705103587149e-05
-4.06223809609817e-05
-2.90703132291638e-05
-1.15921046779201e-05
-3.87459314880458e-05
-1.33313027786272e-05
1.00839056452928e-05
-4.07919542140416e-05
-3.88177250946056e-05
-2.22205322465683e-05
-2.84764676967237e-05
-2.25287738496468e-05
-4.55278221689111e-05
-7.09904652684796e-06
1.33458702161674e-05
-3.02338509803221e-05
-1.40243512120957e-05
-2.11700142956243e-05
-2.58054153859841e-05
-2.4338592070899e-05
-2.70481919546595e-05
-2.49857443142245e-06
-1.38646109495927e-05
-2.60203611356471e-05
-2.15740666611415e-05
-6.73640593741431e-06
-3.22232246501034e-05
-1.36872121400463e-05
-1.5712692249831e-05
-3.21342002313195e-05
-2.06888814843654e-05
-1.37757599557626e-05
-2.38120335017744e-05
-1.14368789473287e-05
-1.77594576286092e-05
-3.03069000395273e-05
-2.63987509416584e-05
-5.85416378536962e-06
-4.8621915651423e-06
-6.44300519062506e-06
-2.1687238374061e-05
-1.47998434782383e-05
-1.14847352407346e-05
-2.95944535605416e-05
-1.86848528793568e-05
-3.65447343391609e-05
4.13548058485613e-06
-5.14319410827967e-06
-1.42631842192206e-05
-1.02119357283416e-05
-3.32035769902632e-05
-2.03027976526274e-05
-7.46930131371432e-06
-1.49916670173524e-05
2.84933267943815e-06
-1.47915775424304e-05
-1.85007346118337e-05
-2.2221207733242e-05
-2.97797094271808e-05
4.8959247801379e-06
-1.54847472782321e-05
-4.53091435238809e-05
-2.94925872484901e-05
-2.92307715315228e-05
-2.76101434595868e-05
-1.12828760499232e-05
-1.42094890250188e-05
-2.37046457342543e-05
-2.7115583552017e-05
-9.13057293072902e-06
-8.30001369945378e-06
-2.06212252123745e-05
-2.27929144150187e-05
-2.2230700073174e-05
-3.32906494294054e-05
-2.29922412908831e-05
-2.58451774877894e-05
-1.31966867767456e-05
-4.46367766394284e-05
-2.55944499652238e-06
-1.79449230959867e-05
-2.91038611511009e-05
-6.60074439620101e-06
-1.61459167306476e-05
-2.27356933697369e-05
-9.51992160015819e-06
-3.15624817786429e-05
-3.08090590747682e-05
-7.78265430604319e-06
-7.16528854590244e-06
-6.30388048097744e-06
-8.10227868447155e-07
6.74703766821949e-06
-3.40506982632348e-05
-1.03648721764001e-05
-3.66630930395557e-06
-2.98717067428414e-05
-1.99034225930046e-05
9.63046333606654e-06
-1.18986941825709e-05
6.34812970579067e-06
-2.66804230243633e-05
-1.21105789484436e-05
-2.54308249456945e-06
-1.33549362143858e-05
-6.43302033895599e-06
-1.14289145415384e-05
-6.2488188412236e-06
-2.72232842557862e-05
-2.54861933031316e-05
-1.30666088198922e-05
-3.71121560122152e-05
-9.53359458704716e-06
-2.11026919944053e-05
-2.1327235498933e-05
-1.80413715518865e-05
-1.7430178596935e-05
-1.73369999533998e-05
-4.33265572320708e-05
-2.44422675255748e-05
-1.23723958730084e-05
-8.63010443419878e-06
-3.55183024576147e-05
-2.21773225696621e-05
-1.45861064814384e-05
-1.55430217406931e-05
-3.51775668147849e-05
-1.82129521259361e-05
-2.17174984580641e-05
-9.94968907981591e-06
-4.53249817834219e-06
-1.72713240958102e-05
-4.4020187995542e-06
-1.25859757550493e-05
-8.89835040775489e-06
-1.38581317756083e-05
-2.21028348400194e-05
-1.46525313051911e-05
-2.54324019255453e-05
-2.18009427535266e-05
-2.69615055720496e-05
-2.82359781558978e-05
-1.37208446118068e-05
-1.610506577805e-05
-7.51373253986333e-06
-3.82123067423324e-05
-3.02865762650167e-05
-2.3697515222108e-05
-1.40769247146697e-05
-2.17025014256495e-05
-4.65926485868507e-05
-2.6310825829777e-05
-1.61210524032596e-05
-2.31871045942145e-05
-5.26007982677127e-05
-6.48405987426323e-06
-2.98302359784812e-05
-1.55901278350881e-05
-1.86203779202079e-05
-2.18722445743461e-05
-1.95555027301214e-05
-4.41914983711959e-05
-2.64036318568946e-05
-1.58979467121405e-05
-1.76023942463205e-05
-2.52581850801287e-05
-2.15638519616672e-05
-2.29006751230736e-05
-3.00334200032212e-05
-2.18612417996175e-05
-1.4579158287212e-05
-1.95495400894401e-05
-3.32033223400953e-05
-1.16546260821784e-06
-2.95519296983959e-05
-1.68165322526061e-05
-1.02467632015163e-05
-1.71592097419141e-05
-4.46150978254976e-06
-1.73483017560075e-05
-1.9379712900505e-05
-2.06246088389753e-05
-2.77633952562188e-05
-3.16641873747908e-05
-1.76701924964932e-05
-4.7222663498111e-05
-1.94173042048982e-05
-1.34646802211886e-05
-3.44497012038501e-05
-8.28149604131985e-06
-8.22437710542597e-06
-1.72315052499915e-05
-1.78329153879238e-05
-8.17160606578394e-06
-3.09025622742372e-05
-4.87537157561433e-06
3.26572196148011e-06
-1.5487248166306e-05
-1.47690559580488e-05
-1.21014730603933e-05
-2.21000370580596e-05
-2.36647769339491e-05
-2.1024211912917e-05
-3.26074681818883e-05
-1.66358794769439e-05
-2.29336798282206e-05
-1.3465173202732e-05
-3.09376151746318e-05
-2.1395465829556e-05
-1.70154689205691e-05
-1.31337162309175e-05
-1.01443901427454e-05
-2.21750850729692e-05
-8.62572470437161e-06
-1.58344439766101e-05
-2.45123176214745e-05
7.7800111802814e-07
-2.49056403733497e-05
-2.70509413918206e-05
-1.5800569873646e-05
-3.33145898078755e-05
-3.26323108474931e-05
-2.83730211807766e-05
-1.15586940796455e-06
-5.53575194474156e-06
-3.99110588190661e-06
-6.90435303053106e-06
-1.46590143695978e-05
-3.36737250330714e-05
-2.55119834558312e-05
-1.87316863526227e-05
-1.580505592944e-05
-2.4115795169244e-05
-2.51969559425405e-05
-1.73696379216349e-05
7.91832461039389e-06
-3.33640304041077e-05
-1.8856676130711e-05
-6.34447009222556e-06
-2.86428118633756e-05
-1.4750810115846e-05
-9.18934251874065e-06
-1.32709330009007e-05
-1.93195800579046e-05
1.27743075686938e-06
-2.13534493336845e-05
-1.36394532213485e-07
-1.94671640917612e-05
-1.832676070337e-05
-2.88970177136553e-05
-1.97729707577807e-05
-2.80524696017891e-06
-2.35183377747184e-05
-1.2000564399593e-05
-1.0659545304006e-05
-4.63189040964281e-05
-3.09289966440748e-05
-1.79729151059276e-05
-3.10382959414434e-05
-1.45740080832398e-05
-2.22729718754415e-05
-6.3628696228275e-06
-3.97112400946444e-06
-1.16510434993515e-05
-2.9522144048008e-05
-2.68898595463758e-05
-3.62254653734956e-05
-1.5238705490514e-05
-1.21286390913451e-05
-2.73685979611518e-05
-1.05294904103239e-05
5.00500946995527e-06
-1.33822897867742e-05
-3.77161889971579e-05
-2.69033023077859e-05
-1.89517527662008e-05
-1.08660903054696e-05
-2.00868986588543e-05
-2.57263372937713e-05
-1.36793975318075e-05
-2.37897325504476e-05
-2.7360227473642e-05
-1.35327335938296e-05
-3.35781775024539e-05
-1.64518787048431e-05
-2.31471189140383e-05
-2.53317193275766e-05
-2.81790154152961e-06
-3.52107635194621e-05
-1.82035545114312e-05
1.55181125240013e-06
-1.96755040531322e-05
1.81592980966523e-06
3.69320559799924e-06
-3.52646840873412e-05
-8.59271509329151e-06
-3.21367418087319e-06
-2.66159088308549e-05
2.11496017666822e-06
-1.24450049542056e-05
-3.35137053600727e-05
-5.65839832756039e-06
-2.77436073123995e-05
1.52527137757472e-06
2.43001360269451e-06
-5.11889039828481e-06
-1.37021487799946e-05
-2.34191176763539e-05
-1.43327243911738e-05
-7.05784002922159e-06
-9.94016430182485e-06
3.40942219437807e-07
-8.90975515619211e-06
-3.52998091032156e-05
-1.3817782968558e-05
-2.9763048175875e-05
-6.5589150736857e-06
-2.16499410321816e-05
-2.2919531366167e-05
-8.68425056909176e-06
-2.64460169604919e-05
-1.11980405516115e-05
-1.14544987689154e-05
-3.70574594945443e-05
-2.57717622709115e-05
-1.49368012668145e-05
-2.64184760865631e-05
-3.10329647123687e-05
-2.58643895425832e-05
-1.2588859643426e-05
1.11081796573311e-05
-2.62312909367542e-05
-1.52746759985525e-05
-3.25465827827202e-05
6.34095312127797e-06
-1.905450184722e-05
-3.68259852060284e-05
-2.57805031684721e-05
-3.09766013253086e-05
-3.28095029114129e-05
-2.60921516809031e-05
-3.02058783305467e-05
-2.29355221641637e-05
-1.81921407297904e-05
-1.35949048974761e-05
-9.82785736923014e-06
-1.6090780665701e-06
-2.59801790798804e-05
-9.2751614342664e-06
-1.93901601259786e-05
-9.16149195273785e-06
-8.80179862286141e-06
-7.68453357555257e-06
-2.70645616752369e-05
1.38137248149765e-06
-5.89829843163536e-06
-2.47695070908136e-05
-8.05638355861672e-06
-3.02276848829282e-05
-2.30983915562035e-05
9.12318746396694e-07
-2.51482277599021e-05
-1.87357429374253e-05
-3.20948318076679e-05
-1.52768508187425e-05
-2.16434269934375e-05
-4.20901511946498e-05
-1.54576469334801e-05
-2.21129000618658e-05
-3.67418140761638e-05
-4.63873340624753e-05
-2.05193899361367e-05
-3.92295625907694e-05
-1.711916760251e-05
-2.14685456596059e-05
-2.29354338394383e-05
-9.68600688080649e-06
-2.81054891446269e-05
-1.06383524080424e-05
-2.99661642889512e-05
-1.96298741190311e-05
-2.06655264202803e-05
-1.84710151603321e-05
-1.41254414938671e-05
-1.20049046128544e-05
-1.3859509504092e-05
-3.82614354189508e-05
-2.77395107069112e-05
-1.18518824508081e-05
-2.79171529982774e-05
-1.39815824971016e-05
-1.28403513584555e-05
-1.02002927215023e-05
-2.21225615859411e-05
-2.00318879836146e-05
-1.2102318878653e-05
-3.00820445266417e-05
-3.24175960647902e-05
-1.66790056557566e-05
-1.82712123530879e-05
-2.39963369690285e-05
-7.92187893000631e-07
-2.4503092029075e-05
-1.3453065990519e-05
-1.35268878276141e-05
-1.25121790591472e-05
-1.76871015155315e-05
-3.95260968108181e-05
-9.71755056546202e-06
-2.7643489172569e-05
-7.4426385110937e-06
-1.864308617512e-05
-2.09275056567733e-05
-2.74065452112201e-05
-3.33313336385592e-07
-4.18936005157315e-06
-1.50582402296294e-05
-1.4616368878115e-05
-2.13630682903922e-05
-8.47219387217853e-06
-1.64459732809435e-05
-3.81394668869506e-05
-1.33589652621704e-05
-1.93247585423823e-05
-2.56643874875829e-05
-2.03253490980835e-05
-3.90116154894916e-06
-2.33833370092722e-05
-1.26809114779304e-05
-1.99457154947429e-05
-3.24715072715799e-05
1.93507875715041e-06
-2.60411025099412e-05
-1.64894177856034e-05
-3.39270198928461e-05
-4.04563332809463e-05
-1.80296131968337e-05
-1.0463163242318e-05
3.27595887942617e-06
-2.08426687309577e-05
-4.19238801219616e-05
-9.05948356555187e-07
-2.30329443550073e-05
-1.12793311489019e-05
-1.08311348244539e-05
-3.88266155010347e-05
-3.8452787576994e-05
-2.05817117161731e-05
8.91401970553213e-06
-8.42984334988766e-07
-1.68579194729374e-05
-1.53653910861113e-05
4.62603314415661e-07
-2.05425442393212e-05
-3.99782155148006e-05
-2.15916907021484e-05
-2.85082256191838e-05
-2.63551804014864e-05
-1.23728744435827e-05
-1.72482633802471e-05
-4.12925366127976e-05
-4.887512010219e-06
-2.47944569551886e-05
-5.50880814778865e-06
-2.03628789644787e-05
-2.75307624454461e-05
-1.27091523588267e-05
-3.95438452741021e-05
-1.64947409420521e-06
-6.65798765632203e-07
-1.29468286979491e-05
-5.83956049510566e-07
-2.66187879690168e-05
-2.01504761912165e-06
-2.07194049349793e-06
-3.14160312274063e-05
-3.55180027033261e-06
-2.90646806323427e-05
-3.30883472121864e-05
-3.64635039745717e-06
-3.11511502051124e-05
-3.24623029235557e-05
-2.56794255066493e-05
-1.02534285344204e-05
-3.79498395107925e-06
-7.31409149143604e-06
-1.01540613639358e-05
-1.30828904930393e-05
-1.36485621040912e-05
-3.42416890438817e-05
-2.4993564171643e-05
-2.30262171538572e-05
-2.03248950373326e-05
-2.49359356862531e-05
-2.22599759235456e-05
-2.60405214974073e-05
-2.92490681055358e-06
1.99892750207275e-06
-2.73875765428934e-05
1.92705574900922e-05
-2.30222562085376e-05
-9.93635253898634e-06
-2.73595062147277e-05
-3.71387381798492e-05
-3.30966511499057e-05
-2.30399555674122e-05
1.78470510214183e-05
-2.88958138020992e-05
-3.33245119936844e-05
-2.63283604580813e-05
-2.00877165726072e-05
-2.401965496889e-05
-1.05640845354467e-05
-1.04106990966143e-05
-1.06906299549147e-05
-2.08632978366912e-05
-3.5105507941713e-05
-2.4045765409184e-05
-1.28422564166609e-05
-2.1568718657645e-05
-1.41168231768012e-05
-1.67796650853799e-05
-1.58509637064845e-05
-1.28176347275903e-05
-1.60210070655875e-05
-1.12477681891082e-05
9.23441828285426e-08
-1.22852525814669e-05
-1.78221123753862e-05
-3.75126344652521e-05
-1.31555928634699e-06
-6.1167237256235e-06
-2.87512365612334e-05
-2.95644122427059e-05
-2.95109510603534e-05
-2.86013899375091e-05
-1.86738146514843e-05
-1.15787401340237e-05
6.41036007120286e-07
-3.12875379343895e-05
-1.42038985741921e-05
-1.59939290111493e-05
-1.99647784744075e-05
-1.99021711092825e-05
-1.48029529310556e-05
-3.78264308209833e-05
-2.90021403065913e-05
-1.17349837359499e-05
-1.53032260171085e-05
-8.30372937136638e-07
-3.05270410233858e-05
-1.42788205687152e-05
-2.03942481803065e-05
-2.76794995641618e-05
-4.99277352626998e-06
-4.51489201221417e-06
-2.81277459217896e-05
-2.01706477163407e-05
-7.92042098677247e-06
-3.32693737809062e-05
-1.80249564369515e-05
-3.15189063937668e-05
-2.61522379477091e-05
-2.1995764938826e-06
-2.28003488139268e-05
-1.98754163989668e-05
-3.45722650548163e-05
-1.49694159296882e-05
-1.17589747332341e-05
-1.93785853195354e-05
-3.23276682858188e-05
-2.28182437724313e-05
-3.17125659684724e-05
-3.24400772380188e-05
-2.31708965436949e-05
6.91215874994792e-06
-2.13246139150181e-05
-2.79969307914962e-05
-1.49637094349914e-05
-1.57604673885698e-05
-3.62970059782183e-05
-1.81066985840785e-05
-1.39472426418858e-05
-1.81659080654335e-05
-2.22168264409903e-05
-2.79980485830994e-06
1.09834652976925e-05
-3.34320767610447e-05
-2.52912154729906e-05
-5.12349593934479e-06
-8.94415893595106e-06
-1.4262071997389e-05
-1.64713113124591e-05
-2.91169614593839e-05
-3.50031003933401e-05
-3.60149850989906e-05
-6.11322142948881e-06
-3.93364363838316e-05
-1.56902390164796e-05
-2.19550845748341e-05
-2.06749096289777e-05
-1.51186874549155e-05
-3.11767958218087e-05
-1.2176539616873e-05
2.36661814022484e-06
-1.96663311065426e-05
-2.53934427764182e-05
-2.02307033025762e-05
-2.43149325059117e-05
-2.61113386487402e-05
-1.85159564411815e-05
-7.106160388692e-06
-3.00682749011972e-05
-2.23135216941075e-05
-1.63301744515394e-05
-2.36604841903415e-05
-7.93584124097443e-06
-2.0815094405912e-05
-4.29315969231924e-06
-1.20783863370794e-05
-1.26760649659368e-05
-1.91102300724934e-05
-1.43202056398577e-05
-1.24434825499355e-05
-1.81681592567937e-05
-1.45795695860461e-05
-8.63253944385052e-06
-3.54154258467423e-05
-3.67003761329929e-05
-1.65605218022588e-05
-3.38229979457256e-05
-2.04144143913297e-05
-1.21782043260766e-05
-6.80688137632484e-06
-2.47324903373536e-06
-1.90001831502052e-05
-2.02035743536267e-05
-2.14315187994928e-05
-2.43069313224335e-05
-2.2841632841161e-05
-1.29996497343731e-05
-2.18572931587017e-05
-6.60953227794091e-06
-3.34644760075745e-05
-2.77556417145988e-05
-9.44108362294882e-06
-5.07732125145906e-05
-5.2844866595723e-06
-1.29755749965355e-05
-1.50727775255035e-05
-4.14467949259208e-05
-1.68341534711741e-05
-1.55629474180373e-05
-2.20242132628627e-05
-3.92492202387495e-05
-2.34665356528222e-05
-4.51698631280345e-06
-1.43854870089574e-05
-2.1003217551553e-05
-1.56871430308965e-05
-1.15437808194512e-05
-4.59964399235428e-05
-2.56221160569485e-05
-4.7221582039863e-06
-1.38354770038686e-05
-2.11157131380434e-05
-3.84273197572452e-05
-1.66523980717056e-05
-1.20109054752238e-05
-2.2509487735942e-05
-2.51405754811848e-05
-7.35427947098714e-06
-2.09980117530193e-05
-3.59550628256932e-05
-1.62765498885534e-06
-1.88812970087379e-05
-1.95903740193138e-05
-2.90509995368789e-05
-6.80512236745589e-06
-1.19478446822355e-05
-1.8640459054175e-05
-1.51063409685598e-05
-6.84969405298723e-06
-2.19661828354732e-06
-2.21997227925126e-05
-2.29680285710379e-05
-1.82628535793656e-05
-2.47530169146868e-05
-1.3078948118345e-05
-2.06484480281637e-05
-2.49085646702777e-05
-2.12969616017232e-05
-2.50474603204067e-05
-2.63278112791121e-05
-1.06550570808486e-05
-1.94911923248704e-05
-3.5097205845008e-05
9.52348947030254e-07
-1.05001826084765e-05
-1.72153570647407e-05
-3.72128622504123e-05
-1.40456629792419e-05
-1.76126560587427e-05
-2.59466163253265e-05
-8.95189409859661e-06
-2.33372545341892e-05
-2.6403158354894e-05
-1.87624749971835e-05
-2.75141878433865e-05
-1.6189321351764e-05
-2.0538812096631e-05
-2.03488038257135e-05
-1.82980922304649e-05
-2.34546583291607e-05
-8.10985748343465e-06
-1.20704988467053e-06
-2.28709181116941e-05
-1.70538819209849e-05
-1.23148717135256e-05
-1.31461392083016e-05
-1.41868623466784e-05
3.24127650370308e-07
-1.29812704643381e-05
-1.91892675396633e-05
-3.33238224095264e-05
-1.48044440447918e-05
-2.57682204436666e-05
-8.59923864471337e-06
-2.52841119962895e-05
-1.5278303358461e-05
-1.64661091025965e-05
4.88320391776773e-06
-3.23196989680996e-05
-2.69414047536745e-05
-8.55088009157026e-06
-2.35997909987068e-05
-1.00448058744962e-05
-2.37317007581255e-05
-1.98794579599901e-05
-2.1877420856012e-05
-1.86544868959178e-05
-7.07833072884235e-06
-2.33066107111399e-05
-4.21455739461152e-05
-3.22282397017732e-05
-2.86524110691693e-05
-7.72656381198565e-06
-1.1579011418942e-05
-2.73849415266828e-05
-1.84333506149044e-05
-3.24830413115035e-05
-7.00235983731226e-06
-2.31542964106068e-05
-1.72483359160597e-05
-6.36135384391682e-06
-2.68884077925452e-05
-2.63138394938725e-05
-1.70786011362655e-05
-2.18227580061528e-05
-1.9705026304565e-05
-1.98188294437262e-05
-1.42466974743182e-05
-2.32713781130651e-05
-2.49863795660677e-05
-4.53122924627472e-05
-2.28071450408268e-05
-7.33942853955329e-06
-2.25720492553227e-05
-2.36967079558413e-05
-1.910394447675e-05
-1.11438053851377e-05
2.51019988934358e-08
-3.48238282038431e-05
-9.47593994452179e-06
-2.46208453274819e-05
-2.21898634710956e-05
-2.99680998722546e-05
-1.32525683539482e-05
-4.18045043408996e-06
-3.31209235134451e-05
-3.85088028374847e-05
2.41609192356916e-07
-3.76642497146991e-05
1.19679686122092e-06
-4.51318345888757e-05
-1.52244520355571e-05
-1.22999223453276e-05
-3.91217460265343e-05
-1.59286508388035e-05
-1.79208621239929e-05
-2.11572234519152e-05
-1.87452087961877e-05
-7.03141243546168e-06
-5.63551668211128e-06
-1.41885577594302e-06
-1.36168760080282e-05
-1.09683697733143e-05
-3.58384367901881e-05
-1.12680726552405e-05
-1.35478053662065e-05
-1.24489427194888e-06
-1.62271677791417e-05
-1.7702727754666e-05
-2.70274067046688e-05
-4.08905479445202e-06
-2.24644822018077e-05
-1.37275241324252e-05
-1.69066560338968e-07
-2.81908945124025e-05
-2.01458189045387e-05
-1.71842490408061e-05
-2.63208757431587e-05
-1.92008694609542e-05
-2.44112286713091e-05
-1.72032814589279e-05
-1.5623850289327e-05
-2.15965621785384e-05
-1.61638681946691e-05
-1.32373981779666e-05
-1.21955829371848e-05
-2.11652062833696e-06
-2.98725663391132e-05
-4.25776605823501e-06
-2.47478085443407e-05
-3.59635441984418e-06
-1.95092165281649e-05
-2.712055058091e-05
-2.92772759009137e-05
-2.4763374777924e-05
-1.23099470563262e-05
-4.2494607331737e-06
-2.02064221238787e-05
-1.89484271308807e-05
-3.12413403608129e-05
-3.35034845033986e-05
-2.49606661928562e-05
-8.48695997248492e-06
-1.56814665031693e-05
-1.75536529456371e-05
-1.17922444054714e-05
-1.46225270841946e-05
-7.65300007547268e-06
-2.45025524853327e-05
-9.88797820027479e-06
-1.73418786347282e-05
-2.68807674220238e-05
-1.85338846397312e-05
2.58994994341875e-06
-1.87296585371751e-05
-3.18981552208785e-05
-7.46237945533274e-06
-5.54826849156579e-06
-3.62779278128626e-05
5.36059430521801e-06
-1.46820432894206e-05
-1.85481224085043e-05
-2.02185207804007e-05
-3.79572111827412e-05
-3.43530457739595e-06
-2.67999667763227e-05
-2.12629006359693e-05
-1.22161067827669e-05
-1.90397664489165e-05
-1.10761389188854e-06
-2.74818942518617e-05
-1.42477812537989e-05
-2.32780331058125e-05
-1.1965437000974e-05
9.1629550223135e-07
-1.14676521423895e-05
-1.74681990721014e-05
-3.48919842066632e-05
-1.42627428035277e-05
-4.66794233838085e-06
-1.97489124159223e-05
-1.88488825017404e-05
-1.10724810691975e-05
-3.09442728024972e-05
-3.06496207077247e-05
-1.37989835330801e-05
2.74616007310111e-07
-2.0461819468134e-05
-2.30105584556308e-05
-1.10710483682902e-05
-4.82367972550634e-06
-1.65743739197045e-05
-1.88310581174482e-05
-2.27611890917961e-05
-3.41902041607907e-06
-2.05538129996436e-05
-1.09262076383036e-05
-3.51948247021424e-05
-8.40062202725783e-06
-2.87494116540304e-05
2.13348465296832e-06
-1.2990434904717e-05
-3.75974390270006e-05
-3.95566699383656e-05
-2.34066586143339e-05
-2.72831551272753e-05
-3.26052435769685e-05
-1.92224155926541e-05
-1.66043720790889e-05
4.13278565421634e-06
-4.7937853950153e-06
-1.09688453819234e-05
-1.00168384203838e-05
-2.01408433892448e-05
-2.49920138330866e-05
-2.43967944246653e-05
-1.69756047696006e-05
-3.1935454921818e-06
-4.10932802591114e-05
-2.30829841743082e-06
1.37639535025268e-06
-2.16123628313861e-05
-2.27577910755782e-05
-9.48324444418407e-06
-1.62197164392034e-05
-1.16622572468959e-05
-1.34659071743263e-06
-1.68611305870846e-05
-2.61913100248254e-05
-1.65247497224097e-05
-1.42551570200586e-05
-1.23862544221542e-05
-3.04450034892112e-05
-1.20631958155578e-05
-1.696608497393e-05
-2.79434743978332e-05
-7.61286121756161e-06
-1.53510072871582e-05
-2.1745595649092e-05
-2.20483432503754e-05
-1.11205229292266e-05
-8.67074968947967e-06
-2.47574923504871e-05
-1.97655551908631e-05
-2.04499985319159e-05
-6.00591765968002e-06
-1.92178140659105e-05
-6.43195562916769e-06
-3.26210370358814e-05
-1.8501340929499e-05
-8.95053811232724e-06
-1.34029688333575e-05
-2.66819067761444e-05
-1.35300917209523e-05
-2.37090844864099e-05
-1.86154151664305e-05
-2.07287264554757e-05
-3.67950702858085e-05
-1.31840084745489e-05
-1.43332138622759e-05
-8.94354063717547e-06
-8.84669117688664e-06
-3.05756908475678e-05
-9.53497914947767e-06
-3.74469728215599e-05
-3.01477108879782e-05
-1.3102411671403e-05
-1.72022024504442e-05
-2.88170707716234e-05
-3.06485806415192e-06
-2.77601925576728e-05
-2.79360864765001e-05
-1.50781018482707e-05
-1.19468219210367e-05
-1.53241771565135e-05
-2.51503197232288e-05
-1.78932533887871e-05
-2.74151783674008e-05
-3.71525838824927e-05
-4.55620311520069e-05
-1.56617738362766e-05
-1.85046512654519e-05
8.67460665424482e-06
-2.79122396709545e-05
-1.41111022147179e-05
-1.81508380282601e-05
-8.78452851711254e-06
-2.86095042025557e-05
-2.13093028910451e-05
-2.10271015348156e-05
-1.07488118912335e-05
-2.49617702865659e-05
-7.7966441450562e-06
-5.34447670404413e-06
-3.11820486843958e-05
-9.76337068503128e-06
-2.43578754926295e-05
-1.49189696305116e-05
-3.98153739280895e-06
-5.11469085472986e-06
-2.10519917522688e-05
-2.99725948639604e-05
-3.14774275977824e-05
-1.81652607581512e-05
-1.13095534840528e-05
-3.91012032112314e-05
-8.71581439771665e-06
-1.83003465778496e-05
-1.95848559679233e-05
-1.78790723791954e-05
-3.03684922578606e-05
-4.82002858700473e-06
-1.42673629533257e-05
-3.57277172836133e-05
-2.20084670990164e-05
-3.744024847712e-05
-2.7387877837118e-05
-2.55743648184287e-05
-2.34745713629735e-05
-1.80977418842848e-05
-6.65476263873732e-06
-5.12675738833352e-06
-1.47608580487139e-05
1.37519384756067e-06
-2.1941841863058e-05
-1.77517923147889e-05
-2.94600353705586e-05
-8.20443973414933e-06
-3.12269418851266e-05
-3.66733912683415e-05
-1.78363624324326e-05
-2.42829270226616e-05
-2.69930578052264e-05
-9.50976265926242e-06
-1.97307811477479e-05
-2.21465920125124e-05
-1.89702437630812e-05
-1.27814481026827e-05
-2.68692541719463e-05
-3.72233294535814e-05
-2.03284460628037e-05
-2.18135476358965e-05
-1.82414826754987e-05
-3.79447409728285e-05
-1.34623934826913e-05
-2.71606408793509e-07
-1.43081207994968e-05
-2.22679087884423e-05
-1.4643998170086e-05
-2.64505912367338e-05
-2.88855710818145e-05
-3.07728098672555e-05
-1.76475228862551e-05
-3.13785645325837e-05
-2.86324309672644e-05
-8.16122144763826e-06
-1.34209509098658e-05
-8.6076850508195e-06
-2.8475424607849e-05
-1.93351453317756e-05
3.22880067842465e-06
-9.90373157778952e-06
-4.54119116063931e-06
-3.26936162124902e-05
-1.21910289675491e-05
-1.85299614288926e-05
-1.25915052871292e-05
-2.65829000248721e-05
-3.01978048597139e-05
-3.27478988794011e-05
3.00730828773138e-06
-3.53372500004209e-06
-1.36989163111746e-05
-3.08088678628924e-05
-3.22975881183942e-05
-1.08327953491451e-05
-2.61865032688683e-05
-2.53348340517378e-05
-2.13569323297773e-05
-1.68405847275075e-06
-2.41615689272354e-05
-1.6324025386452e-05
-1.8741306263968e-05
-2.41599911143315e-05
-2.67654340942971e-05
-7.06019308118031e-06
-1.76566903410045e-05
-2.18561235630995e-05
-1.81201256323988e-05
-2.2851106619043e-05
-1.30919963633366e-05
-1.34975441482483e-05
3.24124325402223e-06
-1.31481985118195e-05
-2.10577299726677e-05
-3.14992497683806e-05
-3.15373465786679e-05
-2.2302803966614e-05
-2.39200691238065e-05
-2.37729683304308e-05
-4.14639770708948e-05
-2.26822818767516e-05
-3.7162246796814e-05
-1.24969258125901e-05
-1.90623720607918e-06
-3.29631109295184e-05
-5.19001268442829e-05
-1.20148343799124e-05
-1.96814757002207e-05
-2.92854849335331e-05
-1.65648725484702e-05
-1.31384063992992e-05
2.41485178264115e-06
-1.94160334008627e-05
-1.54083620854008e-05
-3.47122990645222e-05
-3.95423957558447e-05
-1.77066821389749e-05
-1.74463719142466e-05
-2.21430792529809e-06
-3.18901845152052e-05
-1.99045515966742e-05
-1.86766124673365e-05
-2.15438223629138e-05
-1.43027210069086e-05
-3.76927283589883e-05
-3.29779467885176e-05
-8.756070139994e-06
-1.23196228751214e-05
-5.78692646513032e-06
-2.58165015484327e-05
4.38547736705657e-07
9.80191249724238e-06
-1.21403887737482e-05
-3.48221119945988e-05
-1.85847319961841e-05
-1.07318113305861e-05
-2.22383738693166e-05
-2.8602003726685e-05
-1.5954762501862e-05
-2.05807202199561e-05
-2.29815363691517e-05
-1.29809228938738e-05
-2.48880865704259e-05
-1.88238621507745e-05
-7.86130866767688e-06
-2.65816617872766e-05
-3.31795115982341e-05
-2.96841352169632e-05
-2.4161716987939e-05
-7.42765540262763e-06
-1.7570657626738e-05
-1.16573935316856e-05
-2.70334696209252e-05
-2.25246148041961e-05
-2.10459097671824e-05
-1.56447453602052e-05
-2.12254498513831e-05
-2.43446708623182e-05
-2.58798764337435e-05
-2.3647721580886e-05
-8.70863408239793e-06
-1.13902569181875e-06
-4.23564990646251e-06
-2.68910858637213e-05
-7.95298174853362e-06
-2.35701746601036e-05
-1.49469155400497e-05
-1.99783757077998e-05
-9.09548624245162e-06
-2.57944111298759e-05
-1.79950406056889e-05
-2.0296997324283e-05
-6.3620304808139e-06
-7.44860399044473e-06
-2.86625239119655e-05
-3.40689720905131e-05
-3.69912775229552e-05
-1.45335848841556e-05
-1.73846870230657e-05
-1.35803504765333e-05
-6.42829760100854e-06
-1.74928506746024e-05
-4.57762925273972e-06
-6.87694793303102e-06
3.33896640728385e-06
-4.223259040615e-05
-1.08109680454114e-05
-1.19094952814774e-05
-3.48566004751385e-05
-2.85923685247532e-05
-1.13895007951731e-05
-3.84434985517899e-05
-3.82030904762993e-05
-4.29493693997182e-06
-2.95575761290756e-05
-1.97422960027361e-05
-1.22200594145889e-05
-3.40447158290379e-05
-8.88767638152676e-06
-3.69520996949218e-06
-2.02831619929895e-05
-7.12856187554733e-06
-2.33156965179962e-05
-1.62132165791715e-06
-2.30169220975242e-05
-2.49795275101372e-05
-1.20815758468877e-05
-1.64301410554791e-05
-1.85608822045466e-05
-4.00381409070432e-05
-2.56365351903043e-05
-2.16263170567925e-05
-3.67440671908141e-05
-1.77328977039549e-05
-1.0362457251785e-05
-1.89031318368128e-05
-2.33717406355788e-05
3.7522310830691e-06
-1.67151949880309e-05
-1.39262588609518e-05
-3.54589604106058e-06
-2.02699271672907e-05
-3.68816478735195e-05
-1.63799351579085e-05
-1.747832676771e-05
-2.76484637828648e-05
-1.28138991855468e-06
-1.51586375985264e-05
-2.69583440996535e-05
-1.72678314670986e-05
-3.97850703097304e-05
-5.05645646059107e-06
-1.32504955111717e-05
-2.21901099813095e-05
-9.06268187676159e-07
-1.57154251239768e-05
-3.64536529495664e-05
-2.18418305115659e-05
-4.17297937104734e-05
-1.623234598204e-05
-5.29742636625951e-06
-1.20236464265091e-05
-2.38819477256213e-05
-2.77808172360348e-05
-2.57726671628179e-05
-1.59428654668086e-05
-2.77623900963331e-05
-8.29041490194047e-06
-6.7620289572991e-06
-1.82404323098281e-05
-1.75732820973852e-05
-8.28554147433417e-06
-1.11731169412536e-05
-1.1599080667906e-06
-2.16074394610975e-05
-1.81119168784523e-05
-1.91978999233842e-05
-3.91982479576886e-05
-2.17168216323189e-05
-3.82710877410842e-05
-1.08636769605457e-05
-1.60890792902946e-05
-1.79740049065124e-05
-2.79194917163335e-05
-2.65781469408534e-05
-2.04257789030267e-05
-2.34367444749733e-05
6.62277909062945e-07
-3.079276902303e-05
-1.62901203387766e-05
-1.19225949818504e-05
-1.02456013303057e-05
-1.60403477788765e-05
-1.55014136731314e-05
-1.44595011294314e-05
-3.35676569276057e-05
-1.39316087094749e-06
-6.16457292386025e-06
-1.26660261447663e-05
-1.85616369051074e-05
-2.54367189992763e-05
-7.95246922487031e-06
-2.27113350527094e-06
-3.40899917023362e-05
-2.49007862853038e-05
-2.8635628413152e-05
-3.21002978991518e-05
-2.85251059300808e-05
-1.26193764924959e-05
-4.30253874695127e-05
-1.79305962322283e-05
-4.54745255340114e-06
4.90244432802456e-06
-2.37288822510177e-05
-3.20160596005604e-05
-1.20166050076964e-05
-1.82763696838747e-05
-3.37283837377623e-05
-2.78825102729262e-05
-2.79784499188318e-05
-1.22012021051118e-05
-1.33712745111619e-06
-4.18347332249433e-05
-3.63922664832668e-05
-1.69953830109004e-05
-2.96173795107613e-05
-8.97000978073087e-06
-1.98500982448276e-05
-2.43602544312293e-05
-2.0019208601803e-05
-3.02734985235891e-05
-7.52370349923088e-06
-2.77110617401973e-05
-1.47282038623748e-05
-8.87804794208877e-06
-1.80526121256948e-05
-3.10882426978709e-05
-2.42903700260237e-05
-2.15517878122068e-05
-1.68622516201974e-05
-2.92684753563434e-05
-2.22689803754079e-05
-2.704603969892e-05
-2.05063506786223e-05
-3.01969166693588e-05
-3.33362935013335e-05
-1.65616217737916e-05
-2.29631442489363e-05
-1.22539252909541e-05
-1.2412910125289e-05
1.18511982845255e-06
-9.29506828531542e-06
-3.31686149267534e-05
-2.52321271390651e-05
-2.89800579680335e-05
-1.41877258382763e-05
-4.31190521872146e-06
-2.09102001188705e-05
-2.75853655594381e-05
-2.39860893876015e-05
-1.18185640164832e-05
-2.49649570322304e-05
-4.03650232531729e-05
-2.82042204935125e-05
-3.11208614585809e-06
-3.74118775347847e-05
-3.99668528252322e-06
1.03887132926101e-06
-3.42692374968518e-05
-2.7996925492628e-05
-1.49751746114001e-05
-3.1000362960972e-05
-8.57821392795872e-06
-1.1462634303641e-05
-8.13996472554027e-06
-4.08255568405893e-05
-9.10999728001899e-06
-2.57133948853943e-05
-2.18635662494327e-05
-2.07266794717343e-05
-1.6161219969982e-05
-2.28429346318022e-05
5.77842233851678e-06
2.21910792408256e-07
-2.18163384051573e-05
-1.28951542498736e-05
-1.99774152116184e-05
-2.24156536927158e-05
-2.60332911283923e-05
-5.40339977041834e-06
-7.86432093427604e-06
-2.09902452273411e-05
-9.96027724349776e-06
-1.38825317686851e-05
-1.07931546892874e-05
-1.37524666514414e-05
-1.37767160167938e-05
-2.18103219655819e-05
-3.3575718085472e-05
-4.86866278411184e-05
-1.70738990811396e-05
-2.18624939330689e-05
-1.63827766306588e-05
-2.55858089270406e-05
-2.17022911575318e-05
-1.41957606755834e-05
-3.70968446910785e-05
-1.70854457536383e-05
-2.7037220817704e-05
-1.00676388381052e-06
-1.85639854278455e-05
-1.84605048111032e-05
-2.19673392849597e-05
-2.02789896365166e-05
-3.63754299822759e-05
-3.13769005573207e-05
-1.69537792188878e-05
-1.30075861440594e-05
-7.01711933177817e-06
-1.71975765552902e-05
-1.10078530901103e-05
-6.19113837471167e-06
-1.40122079704589e-05
-1.75200601715614e-06
-1.83013745093184e-05
-2.88988389740474e-05
-3.01866923755543e-05
-3.56517271884091e-05
-1.49804336773e-05
-3.65425049387077e-05
-1.85019475644253e-05
-6.84939894842449e-06
-3.68298904055093e-05
-2.00993392205667e-05
-2.28389519578785e-05
3.1185073454058e-06
-1.40133165136949e-05
-3.71335944351218e-06
-2.49956645948719e-05
-5.14248979264599e-06
-3.16758248095771e-06
-3.83310379268858e-05
-2.07461359890942e-05
-1.18302591390181e-05
-2.48474799839763e-05
-2.47264641668745e-05
-2.23523239344281e-05
-1.76029347586699e-05
-3.5412677522623e-05
-1.76682563342774e-05
3.67589116247259e-07
-2.06360394240297e-05
-2.85488496575261e-05
-2.00043101868508e-05
-2.21863595655064e-05
-5.39586505771123e-06
-2.13871254207177e-05
-1.93916993005199e-05
-1.44580947465447e-05
-1.72963963475893e-05
-1.14176650253388e-06
-2.01262571044832e-05
-1.44674642996032e-05
-1.22778368985677e-05
-2.21345912916216e-05
-2.2720731840237e-05
-1.3865178469211e-05
-2.01097095085728e-05
2.48947653147514e-07
-7.21125673497834e-06
6.59158021395582e-07
-2.91593926065815e-05
-2.1776484026495e-05
-3.27440898270188e-05
-2.21668844226303e-05
-1.78867574594477e-05
-5.47343722528456e-06
-1.86638897814521e-05
5.24215199408248e-06
-1.94859881529368e-05
-2.25345875169683e-05
-7.33444387776813e-06
-2.04601523289659e-05
-2.94870614990824e-05
-2.07838064034721e-05
-1.88736058863277e-05
-2.39173713580981e-05
-3.54915978036313e-05
-5.44277085932418e-06
-2.28209578206022e-05
-3.12418933965986e-05
-2.66606749275606e-05
-3.64340797797109e-05
-2.92163882254903e-05
-1.9021513952287e-05
-3.71231821069825e-05
-2.11361775824806e-05
-1.21720115819161e-05
-2.31552960544934e-05
-3.88750367054039e-05
-7.83957704683756e-06
-1.78327068576293e-05
-3.48939108749937e-05
-9.05959230087566e-06
-1.6214496054287e-05
-1.63288120730026e-05
-1.68269941982333e-05
-1.52815162685951e-05
-5.26875683165291e-07
-1.9829948272552e-05
7.85581025392644e-06
-1.5572177066949e-05
1.78897856380878e-06
-1.88474371622463e-06
-7.72293400483312e-06
-1.01572815268647e-05
-5.17187352494574e-06
2.79237149692054e-06
-2.05500831139275e-05
-2.71316264067931e-05
-1.48350236535066e-05
-3.46442597464873e-05
-1.98793916536289e-05
-1.88970600117053e-05
-2.63322215186323e-05
-1.71954135757764e-05
7.52231326550849e-06
-1.82216633682861e-05
-2.14127613358172e-05
-9.28380888379567e-06
-3.51086392918215e-05
-1.29873471702561e-05
-3.36598851065202e-05
-6.68446653074034e-06
-1.23058052153298e-05
-2.56531662512022e-05
-1.81300103248764e-05
-3.82271168775891e-05
-2.64499708061193e-05
-2.13265455422356e-05
-1.90214305460995e-05
-1.44467632841678e-05
-2.60317785045716e-05
-4.63174105366358e-06
-1.49120819669243e-05
-2.55691542454632e-05
-1.93493397261105e-05
-2.63070246171011e-05
-2.56538469406666e-05
-2.59349414114962e-05
-1.11877218418031e-05
-1.69838941574049e-05
-1.38820639283851e-05
-1.22419098599589e-05
2.77301063731984e-06
-6.74722241207192e-06
-1.72753164282432e-05
-9.96420402032047e-06
-3.68022579571934e-05
-2.32391311491025e-05
-1.4783468758319e-05
-1.14498939363868e-05
-8.1746198339323e-06
-2.04208070063486e-05
-4.42419979056048e-05
-3.48978757911115e-05
-1.6602151491623e-05
-4.94578067627271e-06
-2.24755525061493e-05
-1.754173674891e-06
-3.42775781828635e-05
-3.51574503667208e-05
-2.7940061197278e-05
-1.5599143320644e-05
-2.53869603514451e-05
-4.85240586598052e-06
-2.19860297228625e-05
-3.44137871111144e-05
-2.63875555408931e-05
-1.51568596642957e-05
-1.96604178419354e-05
-1.88380823103918e-05
-1.87589336913524e-05
-2.72450906642838e-05
-1.47141362888077e-05
-2.27298902604533e-05
-2.20129555205836e-05
-1.00071765770881e-05
-1.87805411622469e-05
-1.96692928613557e-05
-2.91059265088126e-05
-1.66060134325654e-05
-1.96185468972294e-05
-3.1585369922923e-05
-3.4310463252377e-05
-1.64631820459608e-05
-2.56086058908304e-05
-1.00306357711596e-05
-1.74877485042914e-05
-3.58570686878406e-05
-1.52059368948919e-05
-2.92440547326781e-05
1.19280355001806e-06
-3.65206336072036e-05
-3.15923692482995e-05
-1.60551413987937e-05
-2.17127960076839e-05
-4.49934779101315e-05
4.60624206157688e-07
-1.39053649650619e-05
-1.94969004489886e-05
-3.14312910465912e-05
-1.96244406138943e-05
-2.57858105829763e-05
-7.08216128730952e-06
-4.45956837128946e-05
-2.01624623013062e-05
-8.16625017869196e-06
-3.95665809623431e-05
-4.04954069608206e-05
-2.34283701094447e-05
-1.64767766730598e-05
-4.26994789556693e-06
-1.80778418070849e-05
-2.29001889708145e-05
-3.70819489351337e-05
-4.3817862467031e-05
-1.01024947621136e-05
-1.2191141805135e-05
-1.92913943658011e-05
-1.88758260487873e-05
-2.82082901116299e-05
-2.67466085997166e-05
-7.1550401192293e-06
-2.56216054241995e-05
-2.08650955718848e-05
-6.01051539626837e-06
-8.48244402144599e-06
-1.3006910997782e-05
-2.00636498950458e-05
-1.64108599068743e-05
-8.06061448276819e-07
-1.17876542806302e-05
-1.43451081483303e-05
-1.66518096224324e-05
-3.72988601150942e-05
-3.6304509648513e-05
-8.39921629104218e-06
-2.67307518278392e-05
-2.27978080862766e-05
-1.68259360042262e-05
-2.98241429800333e-05
-3.34926720285427e-05
-8.22322288913022e-06
-4.04296263541206e-05
-1.50239693362265e-05
7.71011044506835e-07
-1.36028442067987e-05
-3.02693701232881e-05
8.66020160610887e-06
-1.21525265214921e-05
-1.909598123864e-05
-2.01160001877256e-05
-1.08089040025524e-05
-2.95678258016233e-05
3.61584437043844e-07
-1.73435031006909e-05
-3.22106124653956e-05
-3.28868312613349e-05
-2.41788246570448e-05
-2.3787879138098e-05
-1.33470971707397e-05
-2.26389711495157e-05
-2.41108801375463e-05
-3.64832528642674e-05
-5.70518205990957e-06
-2.13710477783794e-05
-1.56377947522805e-05
3.64071168995108e-06
-2.38021587623342e-05
-2.29195617472295e-05
-3.24937521882951e-05
-1.53690761621893e-05
-1.47973651591238e-05
-1.91895102830905e-05
-1.84855069489526e-05
-1.98646359395431e-05
-1.40848326133268e-05
5.31201161211664e-06
-3.16140964205988e-05
-2.63758578837923e-05
-2.22669923237286e-05
-2.64667425954378e-05
-3.27695359554213e-05
-2.16517346365175e-05
-2.62768346538088e-05
-2.72975754712217e-05
-2.59899940585234e-05
-1.56848123827622e-05
-1.91191411256973e-05
-2.54928288330397e-05
-5.87631316646004e-06
-1.67221197679049e-05
-2.27675383131925e-05
-1.5308419494577e-05
-2.09285971578301e-05
-1.42573469084509e-05
-2.01966401462025e-06
-1.39572101105656e-05
-2.08126070380867e-05
-5.55580654540027e-06
-3.23323905690968e-05
-2.06937921680063e-05
-1.14711294146238e-05
-1.6637878155603e-05
-1.55526399203141e-05
-9.96828887520504e-06
-2.01570450913087e-06
-2.62283643446176e-05
-1.59721403093029e-05
-2.29068555457489e-05
-1.67210550077354e-05
-2.76208618881509e-05
-1.0134423969763e-05
-4.13908170318486e-05
-1.13604505106512e-05
-1.3394542076817e-05
-1.74218422226744e-05
-2.82872544039231e-05
-1.41062149967545e-05
-3.12814677814763e-05
-1.1303256880617e-05
-3.50031544394389e-05
-2.82708328324626e-05
-1.67648335351296e-05
-2.84777902598956e-06
-1.39290431422761e-05
-3.48534050950521e-05
-1.49138586832877e-05
-2.58952635894241e-05
-1.04790115769749e-05
-3.25605559523523e-05
-9.72964801282289e-06
-2.34990955238119e-05
-1.31447430516403e-05
-9.89645597757347e-06
-2.1464435057284e-05
-7.42473574685652e-06
-1.65212928188263e-06
-2.68384608190678e-05
-9.80544931225416e-06
-2.67789805870869e-05
-2.14379795079573e-05
-3.82196029211255e-05
-3.80188142878651e-05
-1.22404233771311e-05
-4.59554297231003e-05
-1.93275222714658e-05
-8.08516619514862e-06
-5.52743626925137e-06
-1.91707345252296e-05
-1.0188173861311e-05
6.22773858369793e-06
-2.27797658816335e-05
-4.4016334310795e-05
-2.25126599317875e-05
-2.78483188537748e-05
-5.47512025157831e-06
-8.76679687117459e-06
-1.76742705789897e-05
-1.80807809812151e-05
-2.49163172770301e-05
-2.79631385930017e-05
-1.01920114099152e-05
-2.50256501400103e-05
-1.16454850217638e-05
-2.24294799210378e-05
-3.11232039805485e-05
-2.82701411735197e-05
-4.74703774579955e-05
-1.11324835411368e-05
-4.76467676325619e-05
-3.80248525162334e-05
-2.27757242888351e-05
-2.96922092119248e-05
-2.96120468176657e-05
1.31176542923391e-06
-1.53326874599843e-05
-2.11661103295566e-05
-9.22374835426989e-06
-4.21949997577491e-05
-8.67811123400442e-06
-1.76413361580538e-05
-1.53085422232824e-05
-1.29006827321769e-05
-4.11273624804647e-06
-3.34907622475485e-05
-2.48291112586269e-05
-2.2669069121454e-05
-3.05849942871574e-05
-3.89168966901315e-05
-1.0655002676858e-05
-7.23523857359414e-06
-4.13365120389576e-05
-4.89972359195095e-06
-3.42963223471271e-05
-2.03421283115643e-05
-2.92848816672934e-05
-2.85830158431607e-05
-1.66526037296976e-05
-2.22644209755309e-05
-2.54015409897299e-06
-3.64543509529648e-05
-4.40764757283938e-05
-1.28591329829633e-05
-1.8328968508109e-05
-2.38382599416503e-05
-2.70833475103804e-05
-8.3269967548372e-06
-1.53084902139515e-05
-2.07871287784461e-05
-2.08182588090433e-05
-1.5430604866005e-05
-1.90597778165306e-05
-1.2084370757431e-05
-1.94735385480159e-05
-1.00602000079795e-05
-2.60375350371596e-05
-1.90919307728539e-05
-1.16796274560372e-05
-3.43528759794288e-05
-2.98429943591399e-05
-2.76576700358887e-05
-3.57169352129245e-05
-1.81735981577499e-06
-1.35046014693539e-05
-3.17947959306722e-05
-3.67875128134435e-05
-4.2066942958539e-05
-3.38926056043291e-05
-3.82621517550185e-05
-8.71123821637338e-06
-2.42857167359258e-05
-2.58726529410684e-05
-3.46706705417721e-05
-2.46277596436147e-06
-2.16150283322141e-05
-2.29074667061225e-05
-9.6304444469978e-06
-1.85393598121239e-05
3.12359923449677e-06
-1.27334918827103e-05
-2.39439128056295e-05
-9.50490819820784e-06
-6.95209613720584e-06
-3.12237465999152e-05
-3.29354377689288e-05
-2.00650355405699e-05
-2.52785228469874e-05
-1.37423793553211e-05
1.97839151807427e-06
-5.53813773104579e-06
-1.45355274200848e-05
-5.26200623130081e-06
-2.15434957387904e-05
-7.72633028633899e-06
-2.52294229449701e-05
-1.70574277436867e-05
-5.06791062402249e-05
-3.32541702207952e-05
-2.39004536232403e-05
-1.55345964027089e-05
-2.4322774557419e-05
-1.53561080912841e-05
-1.57162536840964e-05
-2.60691207541485e-05
-4.115128686223e-05
-2.33498186010953e-05
-2.45871033766803e-05
-1.86370242487066e-05
-1.02225844553399e-05
-2.98371978072558e-05
-2.87430014811642e-05
-2.56005686397826e-05
-2.00646475866534e-05
-3.93114170458036e-05
-2.39963082580039e-05
-9.18178110050773e-06
-3.82759370658874e-05
-4.64753042051617e-05
-2.0999103492426e-05
-1.94715475390491e-05
-2.2059418415526e-05
-1.46021390512486e-05
-1.65984984283003e-06
-2.2749121946395e-05
3.30633135413876e-06
-2.97357421973424e-05
6.84297181481546e-06
-2.85970944057974e-05
-1.42023788147169e-05
-2.54616357614522e-05
-2.78674714775891e-05
-2.66710030267094e-05
-2.00667526490753e-05
-3.72221809399305e-05
-3.83855492048045e-05
-3.7184429401529e-05
-1.88259571964832e-05
-1.64919455184059e-05
-9.32379608256337e-06
-2.2399078480223e-05
-1.41042143866911e-05
-6.45123064662493e-06
-2.57998590998354e-05
-1.99991888973471e-05
-2.54454147432746e-05
-1.85462697253183e-05
-3.58053100421864e-05
-2.96565698249696e-05
-3.53452297327322e-05
-4.14112830657667e-05
-4.68271068312331e-06
-2.67574849095061e-05
-2.57621390141438e-05
-3.77333630032273e-05
-1.87539078331815e-05
-1.50257404489846e-05
-2.24425626752948e-05
-2.0050513852139e-05
-3.06404068245583e-05
-3.25628134884064e-05
-1.13779794626596e-05
-3.62172317513293e-07
-2.43071351680931e-05
-3.39319873306462e-05
-8.96530548966121e-06
-3.19300687184812e-05
-2.83410469764794e-05
-3.52215770432676e-05
-2.73241643359902e-05
-7.17788154809726e-06
-2.93685072935671e-06
-3.01795911927161e-05
-4.57744574384253e-05
-1.87850529478365e-05
-1.14441281489436e-05
-1.09182698942388e-05
-3.16052138786716e-05
-1.98523302899111e-05
-2.38443825171346e-05
-1.03861725505579e-05
-1.38980493683357e-05
-1.69414092958596e-05
-2.96666440450783e-05
-3.49389354182011e-05
-2.54308866281955e-05
-6.81038606728572e-06
-7.42686474528758e-06
-2.49781320130791e-05
-2.53060504441676e-05
-2.33315095666382e-05
-1.89508127137183e-05
-4.57330643173576e-05
-1.36327764466388e-05
-3.92173941049465e-05
-1.90786781347921e-05
-2.17481362114472e-05
-1.86693599044333e-05
-1.53933437697987e-05
-3.07377735908436e-05
-2.34861444408446e-05
-1.61390795980591e-05
-1.68087870529407e-05
-2.72451949212746e-05
-2.76051088143573e-05
-2.22987615543456e-05
-1.70159306712904e-05
-1.20887480208637e-05
-1.45738248651102e-05
-1.60806429254297e-05
-7.08688446503499e-06
5.10212429202504e-07
-1.64037757568823e-05
-2.51851144522529e-05
-1.58925132429549e-05
-2.82912059233445e-05
-2.59604776828801e-05
-2.67377348337412e-05
-3.05316936803794e-05
-1.9001958755537e-05
-2.71007287895335e-05
-1.40336439839092e-05
-2.93442893435495e-05
-2.32589401840997e-05
-4.84404278197688e-05
-1.46874957816807e-05
-1.65480192387362e-05
-4.31978578653018e-05
-1.41116744506303e-05
-2.35022824146135e-05
-4.31137735970233e-05
-2.29573036517877e-05
-1.91847077830253e-05
-3.11967004100698e-05
-2.96001266606709e-05
-1.91566701146088e-05
-3.36842421944375e-05
-1.52944249776475e-05
-3.72162365630681e-05
-9.54925777756491e-06
-3.42565778058745e-05
-1.57011793358821e-05
-5.74330569804616e-06
-7.38303588096717e-06
-8.20135945146521e-06
-3.28009350652919e-05
-2.05865453175882e-05
-2.25281712761619e-05
-1.98599747758616e-05
-7.31852820377899e-06
-3.19937121154314e-05
-2.12491381664922e-05
-1.91813718857569e-05
-2.04677111706873e-05
-3.51499189718312e-05
-1.0177403446979e-05
-1.26362259928065e-05
-1.19507398356026e-05
-7.2567222170949e-06
-1.62381193677816e-05
-2.60585364435734e-05
-1.45621516062116e-05
-1.17595146222904e-05
-9.22301540615658e-06
-2.54814452405198e-05
-1.97484143866213e-05
-2.9490038089763e-05
-2.52474071998282e-05
-3.08459150872229e-05
-1.78336712306657e-05
-2.13545258594215e-05
-4.88230460483083e-06
-1.97770204523901e-05
-2.45911160075911e-05
-1.09226918659977e-05
-2.0964043780471e-06
-8.10631716780054e-06
-8.04742226932733e-06
-4.50088363073253e-06
-3.3887978405611e-05
3.59676070634955e-06
-8.84060302486553e-07
-2.37928208587811e-05
-2.95253098387496e-05
-3.05268297225194e-05
-6.13651790600268e-06
-5.27557676647469e-06
-2.41952692937763e-05
-4.44378315270341e-05
-2.82129518147825e-05
-3.35170005698599e-06
-4.25351009191724e-06
-2.47186315673392e-05
-2.60011855577489e-05
-2.34840505209128e-05
-8.95886471080104e-06
-1.60188166207588e-05
-1.64076729413815e-05
-3.83515541830803e-05
-1.85119994177112e-05
-1.81642322603989e-05
-2.13103710574268e-05
-1.97913493944005e-05
-2.51810047722066e-05
-3.41975870857036e-05
-3.16596476155843e-05
-1.07599833042677e-05
-2.49928840408939e-05
-3.72319874956678e-05
-2.43915067688175e-05
-2.29095124847968e-05
-3.96266268048237e-05
-2.03393771251763e-05
-9.81009271140385e-06
-2.13610473381775e-05
-2.69875179644145e-05
-4.64623815235697e-06
-1.74025757349088e-05
-3.58782184144691e-05
-3.47916319346103e-05
-1.46434696907759e-05
-3.68991887094214e-06
-9.90438211294023e-06
-3.85950871291456e-05
-6.1406352620054e-06
-2.81198278729723e-05
-2.06552014410265e-05
-9.22240852163703e-06
-6.33777923365046e-06
-2.23305278580475e-05
-9.08981736863643e-06
-3.14499286386909e-05
-2.8090156020969e-05
-2.76017826990701e-05
-2.8395931900946e-05
-2.62095292589296e-06
-8.6067328205442e-06
-3.65921428873374e-05
-3.1931903924547e-05
-1.72714161960821e-05
-1.65855563803896e-05
-1.25657919845288e-05
-3.32602508202639e-05
8.39952846541161e-06
-1.62711304060574e-05
-1.80498301788173e-05
-1.00697212914236e-05
-1.25415063402929e-05
-4.69660771258792e-05
2.59721314122229e-06
5.86613667090185e-06
-2.90305326101838e-05
-1.95879232091585e-05
-2.68252145166145e-05
-9.95710172056805e-06
-1.1608883633802e-05
-9.88538821167366e-06
-9.77298999604886e-06
-2.97181784256438e-05
-9.14205871390206e-06
-3.41311019573709e-05
-3.2288110765999e-05
-3.36728071149968e-05
-3.52605196393236e-05
-2.59501372454108e-05
-2.9731684401084e-05
-1.95314575350302e-05
-1.79181322603073e-05
-4.74977522851157e-05
-1.30450052147722e-05
-2.34434864009045e-05
-3.30649282055562e-06
-3.86455762135516e-05
-3.49665472577664e-05
-2.90621048657362e-05
-3.41049499374932e-05
-3.05914510443595e-05
-2.10896001880658e-05
-8.06470424636819e-06
-4.039609480897e-05
-2.41448770342301e-05
-3.83356784126137e-06
-1.65394072225402e-05
-2.42322980755126e-05
-3.36881258903399e-05
-1.07385179511785e-05
-1.78916250826017e-05
-1.1165756934083e-05
-3.74320049758733e-05
-1.324552338374e-05
-4.33536112309271e-05
-1.4664649538874e-05
-2.95831383666547e-05
-2.02127623204102e-05
-3.03372227356767e-06
-5.38831915076717e-05
-2.52551208438921e-05
-2.10107461609154e-05
-7.00008861982417e-07
6.21613564345586e-06
-1.71022282901345e-05
-4.62595998275546e-05
-4.38294928801687e-06
-1.41339482046391e-05
-4.0157816319067e-05
-3.48216341392077e-05
-3.51662106593977e-05
-3.15376853990414e-05
-1.41901866733597e-05
-3.42052029825578e-05
-1.74770301597802e-05
-3.15957669456975e-05
-1.51730064689458e-05
-1.31710264897582e-05
-2.89830659989315e-06
-5.76038678333421e-06
-4.80951630456114e-06
-2.17100027268706e-05
-4.11053560169366e-05
-2.16087893624346e-05
-3.24205785682527e-05
-3.53078647019748e-05
-7.96444660448708e-06
-9.66892583579404e-06
-3.73822214223559e-05
-2.55339324491365e-05
-1.82288549960425e-05
-1.54172921133802e-05
-1.4756242068048e-05
-2.13878979532251e-05
-1.20048174662042e-05
-1.32591388465616e-06
-1.95054293303028e-05
-2.51991651215367e-05
-2.65984276243769e-05
-3.28444714136993e-05
-1.57849261614948e-05
-1.02539574770504e-05
-1.03616438723687e-05
-1.46924620173005e-05
-4.72495527958673e-06
-3.39651531545737e-05
-5.12093486549505e-06
-2.21907003314451e-05
-3.7828582410133e-05
-1.77358725048032e-05
-1.0381524257929e-05
-2.70837875860455e-05
-2.46184381179869e-05
-2.39774312383786e-05
-1.93697572009537e-05
-2.3909836368996e-05
-3.17023648816864e-05
-2.8665271444919e-05
-2.59493084023302e-05
-2.63455064185401e-05
-1.45149494987229e-05
-1.79386312772835e-05
-2.35833918623202e-05
-1.95162912173087e-05
-3.45853776388742e-05
-4.36534390021536e-05
-3.89690903036562e-05
-7.97234549919105e-06
1.21371395122254e-06
-2.00321345267405e-05
-1.19926469863462e-05
-1.49594439413071e-05
-2.15522324346485e-05
-3.01528262117656e-05
-2.21724367226013e-05
-1.56425973984719e-05
-2.07944887872384e-05
-1.03075725126773e-06
-2.40833522163553e-05
-1.67181585827717e-05
-3.00388562708459e-05
5.30947081203447e-06
-3.71076675714262e-05
-2.04442391020498e-05
-1.26641856456737e-05
-2.22091670006236e-05
-2.23977219200737e-05
-1.76636834856144e-05
-1.54979311542518e-05
-2.76955603086289e-05
-3.40046191930357e-05
-4.16746645472821e-06
-1.68612102958772e-05
-2.66083359573248e-05
-2.43528677015492e-05
1.42658192617662e-06
-2.02602610612694e-06
-4.4534400739456e-05
-5.04459748269179e-05
-2.83786358111537e-05
-3.053653742521e-05
-3.40675492956082e-05
-1.59899107687717e-05
-2.6165584415327e-05
-1.42079686155514e-05
-2.26766162655974e-05
-1.88474795649787e-05
-4.50816932391019e-05
-1.35444042866278e-06
-3.40306189440228e-05
7.25492784261532e-06
-1.66782684140696e-05
-2.76459733852133e-05
-4.38624882075053e-06
-1.85630307013569e-05
-2.02568877554324e-05
-1.74937263819417e-05
-2.99959379921712e-05
-3.69433066593231e-05
-2.05420230519745e-05
-6.16459153370255e-06
-1.36342852678171e-05
-3.08459913623462e-05
-1.87439780539042e-05
-3.68679291166055e-05
-1.51216302955093e-05
-2.44151534526836e-05
-2.55950994028988e-05
-3.13545267568902e-05
-1.48328331900432e-05
-1.69660192321848e-05
-2.59890102142846e-05
-1.48974680480949e-05
-2.3609556112799e-06
-3.70605888091437e-05
-2.8146726620325e-05
-3.21913646884129e-05
-4.58939911614378e-07
-7.38267098168017e-06
-2.9313253509723e-05
-2.66152595026159e-05
-2.34780235602143e-05
-3.98753723227893e-05
-2.91548455942104e-05
-2.41249676622444e-05
-3.37077028558106e-05
-1.6714138456496e-05
-5.10400501042092e-06
-2.68395086849382e-05
-1.5559682858939e-05
-3.43845912313301e-05
-1.92162929142015e-05
-3.34703022188054e-05
-2.51554030888858e-05
-2.77008855243303e-05
-7.19432616741696e-06
-6.94640730592101e-06
-1.69478454930526e-06
-1.24597068784603e-05
-2.51252973806242e-05
-1.32757222704959e-05
-7.66603625312451e-06
-2.0226754462232e-05
-2.14194014441052e-06
-3.04687320955215e-05
-1.71079972195843e-05
-1.01475693312178e-05
-3.17636837138221e-05
-2.00466818623391e-05
5.26303232828834e-06
1.22510511819395e-05
-3.30824927192514e-05
-2.5853799423396e-05
-1.94087942863812e-05
-2.67705339463389e-05
-8.55929527237235e-06
-2.41444603878927e-05
-2.07557239017746e-05
-1.55250491191047e-05
2.29558742988875e-07
-1.87905839186719e-05
-1.35702774208929e-05
-7.76909516173658e-06
-3.11202083437687e-05
-2.88854002642253e-05
8.30252171381955e-06
-1.64505407832594e-05
1.7554901820299e-06
-3.34683352494299e-05
-1.53912932345099e-05
-2.01113891917697e-05
-1.39988687792075e-05
-3.73342222585506e-05
-1.742161531618e-05
-2.15562428047445e-05
-4.48850385941539e-05
-6.39204340576053e-06
-3.81530837996897e-06
-3.51290331774344e-05
-2.15288505001277e-05
-2.14350348851613e-05
-1.81083232503926e-05
-1.79029002561876e-05
-2.93049566268403e-05
-1.98048952044607e-05
-2.6205689744271e-05
-2.91099067758457e-05
-2.87206268865527e-05
-2.49992772894466e-05
-2.1922861300502e-05
2.1446815109228e-06
-1.02537269814289e-05
-1.49562422750291e-05
-3.17823953222936e-05
-1.31864688110516e-05
-2.78166236716181e-05
-1.88721446107958e-05
-2.18926970386544e-05
-3.0098786221539e-06
-3.65759243801713e-06
-1.07800491225981e-05
-9.32179833347042e-06
-2.3168004998888e-05
-4.28754228754888e-05
-7.90875734223746e-06
-2.25403328176752e-05
-2.29982996320293e-05
-1.50084174452035e-05
-3.11602299665842e-05
-1.38764053707298e-05
-2.68804375676919e-05
-1.66873350320781e-05
-4.21304524777028e-06
