# Supplementary material for: Research on computational propagation and identification of mine microseismic signals based on deep learning
Source: PLoS One. 2025 Oct 22;20(10):e0334641. doi: 10.1371/journal.pone.0334641 (PMC12543183; doi:10.1371/journal.pone.0334641)
Supplement: S3 Data — (ZIP) [file pone.0334641.s003.zip › 000100500002864.xlsx_0.txt_24.txt.txt]

-1.07238266521635e-05
-2.71726642849255e-05
-6.9489515541044e-06
-3.53583236230538e-05
-1.13163273170259e-05
-1.37745221642623e-05
-2.55087233721149e-05
-2.76996912126382e-05
-2.17230798882364e-05
-6.37815140378667e-07
-1.53964752440988e-05
-1.89817519146363e-05
-4.02396840031067e-05
-1.31312438828699e-05
-1.86337372206634e-05
-2.03025626384717e-05
-3.66163654987673e-06
-3.71711002502177e-05
-2.99199568493976e-05
-3.61316099503269e-05
-2.44219013160678e-06
-2.1950115370569e-05
1.81931330772241e-05
-1.63030411494388e-05
-8.30001019175812e-06
-5.75471605834013e-05
-3.92576838728865e-06
-2.4657180404489e-05
-2.42989490428218e-05
-2.22290208786053e-05
-3.55016299272908e-05
-1.087739531331e-05
-2.03075054433329e-05
1.06535966228135e-05
-2.11981709126469e-05
-1.8045762452664e-05
-2.89773403020036e-05
-5.27423889229766e-05
-1.64738473841649e-05
-2.23700650933607e-05
-3.62837083096638e-06
5.87634833660972e-06
-6.37386630040673e-06
1.17484775541674e-05
1.33294930355861e-07
-3.04400140334779e-05
-2.43865282960369e-05
-3.71005846954028e-05
-1.45259977786457e-05
-3.63290944054373e-05
-5.31484325653602e-05
-3.37847977234576e-05
-1.74939338536433e-05
-1.75512450639651e-05
-7.4403411062764e-06
-1.67879008864978e-05
-1.63404429941597e-05
-3.57713834949743e-05
-3.63708847703954e-05
-1.45702071818403e-05
-1.6710058694466e-05
-1.09744791636401e-05
-1.73830743241634e-05
-1.62593220170133e-05
-2.31237206787902e-05
-3.57322227968161e-05
-7.50385610364463e-06
-1.38730844396029e-05
-1.44465621937435e-05
-2.56689576426909e-05
-5.26788850391653e-06
1.67142500013285e-06
-3.49942568551603e-05
-1.26901821399558e-05
-3.58794430459041e-05
-2.80068789212379e-05
-3.87732297564586e-05
-3.04481038864794e-05
1.15550214732263e-05
-2.88348202748172e-06
-1.88707674253509e-05
-2.10873309825166e-05
-1.9550777631875e-05
-1.87111298829868e-05
-2.92503873529725e-05
-4.46468927521689e-06
-3.68654409638011e-05
-1.66877920460932e-05
-8.42772305980753e-06
-1.823129147443e-05
-3.02692211344242e-05
-2.05011257817442e-05
-2.25396796118664e-05
-1.31725951206468e-05
-2.03137123953353e-05
-1.1451742737865e-05
4.05662115291959e-06
-1.11028287858501e-05
-3.22697701377199e-05
-2.8889418564535e-05
-2.7912817274311e-05
-1.3425919001025e-05
-6.30199875554265e-06
8.34418810559162e-07
-1.6490161314615e-05
-2.97038021394889e-05
-2.72113822921949e-05
-3.86421696596566e-05
-1.59360950056499e-05
-2.6514544614572e-05
-2.41092305921477e-05
-2.08490335170883e-05
-2.37627017576088e-05
6.52849110164739e-06
-2.9334216898894e-05
-3.42051401216141e-06
-2.09921570260017e-05
-4.53717670804742e-05
-2.63738900206866e-05
-1.81042081153721e-05
-4.48958022067076e-05
-4.53299091901104e-05
-1.59264036533542e-05
-2.43746321359049e-05
-1.10946791946794e-05
-3.5769226107415e-05
-1.81420810260892e-05
-1.40870915068488e-05
-1.67507472863879e-05
-2.75304082596029e-05
-2.88726118714755e-05
-2.19713273449368e-05
2.38833301965771e-07
-2.36353932728014e-05
-1.28748137162074e-05
-1.57910595671626e-05
-1.9082576313681e-05
-1.52754391756497e-05
-2.25548881014564e-05
-1.479866271859e-05
-1.56019244010198e-05
-3.05713006418699e-05
-2.88353666808368e-05
-1.86909949149221e-05
9.01291672512323e-06
-1.51570726704795e-05
-2.12064839279317e-05
-2.4685116078821e-05
-5.42517799451384e-06
-9.70987743525181e-06
-1.89654888980072e-05
1.42778234940222e-07
-1.39054757889545e-05
-3.22725420112071e-05
-8.40597915769315e-06
-2.15165246102305e-05
-3.56807946855476e-05
-7.19451630798797e-06
-1.27394112798632e-05
-1.55230479927623e-05
-1.25693756555731e-05
-4.43599282343185e-05
-2.00564563860566e-05
-8.01252648527807e-06
-1.92509977679558e-05
-8.81675918976392e-07
-6.02672672706335e-05
-3.47651988523989e-05
-2.13876088764545e-05
-2.89387554630651e-05
-3.23617674597432e-05
-1.33198362798486e-05
-1.40382621604873e-05
-2.35744886275573e-05
-1.26153767338162e-05
-4.99584934267558e-06
-6.52648309521986e-06
-1.15027294237114e-05
-1.61560166875125e-05
-1.64285834722736e-05
-1.82243644691999e-06
-1.13463472143003e-05
-1.93598132290103e-05
-1.20306495565727e-05
-5.03770090803895e-05
-2.7295353117477e-05
-2.14932851043417e-05
-3.00907874707789e-05
-2.3587622348023e-05
-2.30978021530923e-05
-2.63030993000275e-05
-3.40800333003159e-05
-2.96841642908486e-05
-1.40222261047803e-05
-7.15068528536911e-06
-2.56464231841793e-05
-2.02688338428053e-05
-1.22981913911852e-05
-2.9994175876068e-05
-1.5070134625766e-05
4.888642908298e-06
-1.08262272520054e-05
-1.87163399296449e-05
-4.26357348525852e-05
-8.16110080280634e-06
-4.0003269095212e-05
-2.88391216833035e-05
-3.24128055968097e-05
-6.44196700611944e-06
-1.0728466250987e-05
-1.56805947770124e-05
-3.57754491179678e-05
-3.30071867363465e-05
-1.32577567569528e-05
-2.56576015688297e-05
-3.34384729304281e-05
-6.8894246598219e-06
-1.42250552382061e-05
-2.75639948195147e-05
-5.42535435086443e-06
-2.96773963729164e-05
-1.80958418251419e-05
-3.28300043402904e-05
-7.11806813144787e-06
-1.90782284111785e-05
9.84608608844116e-06
-2.3360378097415e-05
-2.69322443063568e-05
-1.04869702144347e-05
-7.48976581471024e-06
-2.79326711556375e-05
-8.33176464072399e-06
-1.83554040249868e-05
-2.81342425092335e-05
-1.98076808349731e-05
-2.40857638901605e-05
-4.42649259377599e-05
-4.30022095686064e-05
-1.70107635360033e-05
-4.10898968082576e-05
-1.18774023562297e-05
-1.58563720261185e-05
-2.55239270882492e-05
-5.56201089274461e-06
-1.43128424095263e-05
-4.51373137930211e-06
-1.05350427161611e-05
-4.92895386967336e-06
-1.99113918315729e-05
-1.56780597789394e-05
-1.92604252583828e-05
-1.48675798166352e-05
-3.93755825434759e-05
-3.02755725521271e-05
-1.10377421197581e-05
-3.72757526328619e-05
-1.27438294131174e-05
-1.55143706221254e-05
-6.44284935040661e-06
-1.40807748589446e-06
-2.76361549574528e-05
-1.550817613079e-05
-4.89038407844774e-07
-3.34817356812855e-05
-3.02110738579851e-05
-2.64465511872486e-05
-2.38349470597535e-05
-8.96032125022046e-06
-2.31355041842831e-05
3.84148748690677e-07
-2.2833981241271e-05
-4.20540970654733e-05
-2.12948728166833e-05
-6.39057376061992e-06
-1.11442653403303e-05
-2.69992551766889e-05
-8.71640986559548e-06
-3.0498122569733e-05
1.06594930537635e-05
-3.80671716471772e-05
-2.33410964158308e-05
-3.11597260170363e-05
-2.22109064397104e-05
-6.71921785987148e-06
-1.71009802576708e-05
-1.9011496832833e-05
-4.93339372832691e-05
-1.12236335916738e-05
-2.9515995734761e-06
-2.58346592315021e-05
5.27338510594058e-06
-2.30743019577476e-05
-1.97282775146708e-05
-1.02611176962162e-05
-2.19080996045097e-05
-2.91269180337584e-05
-2.98225462249759e-05
-3.45634100584932e-05
-2.18491689139096e-05
-3.19224255734688e-05
-2.48943987363499e-05
-1.86680861511177e-05
-1.6542080861592e-05
-1.87306343519174e-05
-2.24881131357895e-05
2.87305178023877e-06
-5.43781314214816e-05
-1.95290226971737e-05
-3.44638943965649e-05
-1.65380918068427e-05
-1.96387223759436e-05
-2.08842059640958e-05
-2.47050567641664e-05
-6.19465999837613e-06
-1.18936959665796e-05
-1.10822431719275e-05
-1.62378144988832e-06
-2.38194231301857e-05
-1.52074143101767e-05
-1.65604350666595e-05
-1.82513699704163e-05
-3.8888582746496e-05
-3.4761468766592e-05
-2.70897003218045e-05
-1.11044033116598e-05
-2.83248498386737e-06
-2.22157103620643e-05
-2.56094443346421e-05
-3.89345491863769e-05
-4.6044588528682e-06
-1.31645171172996e-05
-2.93759723506687e-05
-1.81453275773903e-05
-2.22127257111963e-05
-2.45472435018379e-05
-1.73983037109389e-05
-4.18821077730247e-05
-3.56922187817502e-05
-1.56776377125838e-05
-4.38444880968318e-06
-9.69903485294196e-06
-2.07768019806675e-05
-2.76366333262539e-05
-3.09620647177633e-05
-1.54848800943479e-05
-8.09721598839499e-06
-2.54442329400136e-05
-2.30655837554085e-05
-9.06013664556508e-06
-2.01841819155363e-05
-2.88807316509393e-05
-2.4654902840339e-05
-1.22752623762584e-06
-2.74118432032758e-05
-1.85702463359786e-05
-3.62976348593093e-05
-3.60270804674713e-05
-1.13239907489098e-05
-2.62553632623508e-05
-2.62966967657032e-05
-1.03139185216991e-05
-4.06711936601133e-05
-3.80487264373652e-05
-1.92706666126496e-05
-1.22530633402131e-05
-1.23426375688586e-05
-1.13798562043536e-05
-6.12256411709001e-06
-3.3268042223917e-05
-1.88753910607581e-05
-1.87178363288938e-05
-2.86369458825315e-05
-3.18766547388012e-05
2.87952121307545e-06
-1.92166212819019e-05
-3.02564739625742e-05
-2.04852857849609e-05
-1.78924098051563e-05
2.98974594888655e-06
-2.80920062498091e-05
-3.37438940520285e-05
-1.68352184886756e-05
-7.50912097500337e-06
-2.15098758468153e-05
-7.41129051371764e-06
-2.81281464908835e-05
-7.37604035339425e-06
-1.65660316602744e-05
-2.35693806794437e-05
-2.06651969861523e-05
-2.31314413599632e-05
-1.11371494157779e-05
-4.99406859235282e-06
-2.02240467643009e-05
-7.8372280571147e-06
-3.4764236095801e-05
-1.25108082583996e-05
-2.43545613304569e-05
-1.88516463209785e-05
-1.60185247135522e-05
-2.32069650540214e-05
-2.96088842413097e-05
-2.04718497146737e-05
-1.24625686527922e-05
-1.62635301894036e-05
-9.48647199849897e-06
-1.45333047382018e-05
-1.66431177514919e-05
-2.31714849707197e-05
-2.64497877803945e-05
-1.53279572460987e-05
-6.54696252576224e-06
-9.43633732727184e-06
-2.95069405064293e-05
-1.38334350258219e-05
-2.15765274371251e-05
-2.12873475191114e-05
-2.66166542459334e-05
-1.59229497778547e-05
-9.97850405383043e-06
-2.76860518291858e-05
-1.29691049350663e-05
-3.36911854176227e-05
-4.67710360228508e-05
-1.28528520962586e-05
-1.82653784842111e-05
-1.10153140112074e-05
-3.2560240607448e-06
-1.11538270017847e-05
-2.04601110603214e-06
-2.80401460786373e-05
-1.71584875683691e-05
-1.30807776466402e-05
-3.66277157506903e-05
-2.19660292229209e-05
-3.24925558085401e-05
-2.34591862883779e-05
-3.44001124740158e-05
-1.0332222077903e-05
-1.41347745522148e-05
-4.20235873491929e-05
-2.09533728345922e-05
-1.08922610030772e-05
-1.99949600998897e-05
-1.80369729338838e-05
-1.81141927933969e-06
-1.7774095130515e-05
-3.65832586288738e-05
-3.25474141073365e-05
-3.86328745040635e-05
8.14679778965657e-06
-2.42064472215838e-05
-1.55115610391627e-05
-1.47331111817113e-05
-2.79099832438008e-05
-1.43284492980097e-05
-2.92253903371377e-05
-2.84717636155595e-06
-5.78166578495794e-07
-1.1488433967828e-05
-1.87908620378958e-05
-1.51075871971994e-05
-3.36836007776667e-06
-4.09591874753504e-05
-2.58918744856163e-05
-3.63469527123569e-05
-3.27833061448075e-05
-3.22459624594618e-05
-1.7361430855332e-05
-3.86792151060481e-05
-2.94526461969025e-05
-3.66083456982858e-05
-2.03144932046404e-05
-2.87445266393876e-05
-2.95516003027148e-05
-6.22417160706704e-06
-2.02991224737199e-05
-2.58430944453014e-05
-1.64002301693258e-05
-2.75347006379368e-05
-2.35549584795809e-05
-1.6555624365005e-05
-2.56807355227699e-05
-4.92575951381424e-06
-2.61501433701226e-05
-3.05467032938704e-05
-6.94120644786135e-06
-2.99380727640955e-05
-6.07636159229742e-06
-4.58338965136597e-06
-3.66275660038843e-05
-9.6419588686563e-06
-8.58275964593684e-06
2.10382098147391e-06
-8.57923681877926e-06
-3.20210657478971e-05
-1.52099384763506e-05
-2.65536935376613e-05
-7.01573159976466e-06
-2.64460797417009e-05
-1.23236074440293e-05
-1.70935814259728e-05
-3.40215853555803e-05
-1.20304517815876e-05
-3.31327524786179e-05
-2.21545524257155e-05
-1.15505683769742e-05
-5.03968443240264e-05
-4.17401986104732e-05
-2.08101094300667e-05
-3.31731858964308e-05
-2.31316655263348e-05
-1.07854092013516e-05
-1.50003855296021e-05
-2.81820696006731e-05
-1.90716685627265e-05
-1.56107746215021e-05
-2.19549063253098e-05
-2.42203184344525e-05
-3.29678064547207e-05
-2.90723935401448e-05
-3.97608182354808e-05
-2.19520445146038e-05
-1.72287812020365e-05
-4.44349717513689e-05
-1.01548600841198e-05
-1.01641902627229e-05
-4.7581404149249e-05
-2.80975044233486e-05
-9.71492491108869e-06
-9.22729981388197e-06
-2.69378960278692e-05
-1.70238024771137e-05
-9.03230220512448e-06
-2.98417896586084e-05
-1.46878170369074e-05
-7.44287988197558e-06
-1.87438927007673e-05
-1.69721096382074e-05
-4.56857910643817e-05
-9.05861020321635e-06
-3.90327928893752e-05
-3.19404587042879e-05
-5.430796611843e-06
-1.95902247943572e-05
-1.39026616650494e-05
-3.21568562733913e-05
-2.33194133164854e-05
-2.53398375172535e-05
-2.42764758261868e-05
-2.87363850539336e-06
-1.64173182950994e-05
-1.55658284050061e-05
-1.82429007066269e-05
-1.10502496419959e-05
-5.70284977745043e-06
-4.00407619788597e-05
-2.75873124963298e-05
-6.33913017593534e-06
-3.33085962198248e-05
-2.97145074911169e-05
-1.87410040265523e-05
-5.10568549405561e-05
-1.78315824649926e-05
-2.96540871245903e-05
-2.18636170402887e-05
-3.35786639178094e-05
-3.70719380201612e-05
-1.55602652547309e-05
-2.00919855045074e-05
3.16234694184422e-06
-2.16123814825613e-05
-1.97258821191619e-05
-8.67013378278042e-06
-3.12522485260193e-05
-5.01286058624075e-05
-1.85514041753393e-05
-3.25888508899958e-05
-2.12085286578169e-05
-7.71189446720828e-06
-1.70956525452192e-05
-3.4119822281333e-05
-2.74495628851927e-05
-1.52484362717051e-05
-1.80250341570373e-05
-1.59258042987235e-05
-1.56097815998277e-05
-1.73876706906193e-05
-1.43035474234823e-05
2.55591268682786e-06
-3.15090656657432e-05
1.1622596040126e-06
-1.74723364734433e-05
-7.20131036497814e-06
-1.40306261583131e-05
-2.18143867026958e-05
-1.60374454355782e-05
-3.24673899228708e-05
-3.78567609893815e-05
-2.06188737369564e-05
-2.28536584543467e-05
-2.99543527106607e-05
-2.84989708764457e-05
-4.60969736839986e-05
-2.9074311978023e-05
-5.95004108228376e-06
-3.00940072822427e-05
-2.0333128154509e-05
-1.89240338391116e-05
-2.50510413024176e-05
-6.35646515204387e-06
-1.09843245808528e-05
-1.07497078497348e-05
-1.38923529509404e-06
1.20554953764391e-06
-1.27033839133167e-05
-2.86961324664269e-05
-2.63324321309091e-05
-2.26851489185213e-05
-1.73607568905208e-05
-3.28306703756158e-05
-1.95987497751045e-05
-8.50196421841408e-06
-2.85432296960221e-05
-2.47664271056206e-05
-1.51080229038804e-05
-3.87257241997561e-05
-6.67937602256022e-06
-1.48332183818879e-05
-1.69513438987404e-05
-3.0351359697596e-05
-2.5335151344304e-05
-5.2694056823792e-06
-2.68698895992408e-05
4.5606116599108e-06
-1.11523413935297e-05
-1.10815366017833e-05
-2.0839930846087e-05
-1.26957709365248e-05
-1.62484745338859e-05
-1.70063268845432e-05
-2.26675574426619e-05
-3.32587592851513e-05
-1.18859228958411e-05
-7.23695583359805e-06
-1.12988811493403e-05
-1.66583607783248e-05
-1.22169923924602e-05
7.62932009155599e-09
-1.87363814053568e-05
-2.18010802788736e-05
3.43501027214597e-06
-1.64999738590956e-05
-1.47724786224988e-05
-2.02767621638599e-05
-2.27192908549224e-05
-8.55301119060355e-06
-1.87028769496922e-05
-1.39026507007173e-05
-1.7561945482395e-05
-2.11779652600942e-05
-2.32768503585597e-05
-2.3522962640177e-05
-3.19140529696802e-05
-3.33864450805792e-05
-3.58232753946328e-05
-6.03600027332087e-06
-1.79658305536317e-05
-4.38138710245572e-05
2.93379045101708e-06
-2.02924477146747e-05
-9.59866276857172e-07
-2.72603434092337e-05
-1.34094274814871e-05
-1.10028580489752e-05
5.65204872972246e-06
-3.06767780051012e-05
-2.67665889347974e-05
-3.87998644405946e-05
-3.57583588580678e-05
-3.12912330843516e-05
-1.11692058003252e-05
-1.37740246936437e-05
-4.58180611572113e-06
-1.575466223212e-05
-2.49852833272292e-05
1.73370838118971e-05
-2.769487658309e-05
-2.92237177850621e-05
3.00971934168875e-06
-3.55915639674767e-05
-3.53503434833935e-05
-6.012078976173e-06
-7.31416179439854e-06
-1.04484140726179e-05
-1.94090869611889e-05
-2.69714321350933e-05
-2.33930078896552e-05
-1.64310446836314e-05
-3.87643542175731e-05
-6.98406538594082e-06
-2.86935694468275e-05
-4.93051183046385e-05
-1.85784417681167e-05
-1.04369742223095e-05
-2.50283379465844e-05
-3.35305986298474e-05
-2.75211150406475e-05
-2.39299154606275e-05
-3.22075171317254e-05
-2.40942815079431e-05
-2.09945680792663e-06
-1.40656328234148e-05
-3.32452112003163e-05
-1.91795186876563e-05
-1.38855537317745e-05
-2.25741627293856e-05
-3.08430754148672e-05
-1.7092537508993e-05
3.85831986873447e-06
-1.30912994040475e-05
-1.29126354906167e-05
-1.86614518141796e-05
-4.32345066097853e-05
-1.08225592062088e-05
-2.63026642540124e-05
4.98729916533106e-06
-2.76166180114671e-05
-1.78524559141037e-05
-2.13252100957422e-05
-2.61904175238239e-05
-6.97253134985761e-06
-7.03342462622669e-06
-2.35367826771314e-05
-3.93697500674111e-05
-2.32971853715033e-05
-2.4208131289124e-05
-2.08277527444069e-05
-1.70600526859429e-05
-5.37023263910282e-06
-6.12715882175238e-06
-1.90205644753512e-05
-2.24698173676091e-05
-3.50267867448379e-05
-6.28603554968575e-06
-2.87632666151718e-05
-3.1431892090371e-05
-7.84255469024873e-07
-5.10850536686593e-06
-2.30929246605668e-05
-3.31062790534753e-05
-1.72499564831935e-05
-2.49196575264196e-05
-8.45213147728535e-06
-7.32875077753832e-06
-1.52728319388473e-05
-1.75158256325709e-06
-3.81451582006598e-06
6.75825396726691e-07
-2.42122519813159e-05
-2.27470457305295e-05
-3.18616381086543e-05
-2.50569037137005e-05
-1.17535570380717e-05
-2.61423121914545e-06
-2.59271892609944e-05
-2.69864686291429e-05
-1.01758319759863e-05
-1.34324810180762e-05
-1.52406872072965e-05
-1.84827186555348e-05
-1.55856435991828e-05
-2.01284225234771e-05
-1.21614416234729e-05
-1.32324889781231e-05
-2.55157613707197e-05
-3.68484585017967e-05
-1.06175558512207e-05
-2.3705488356416e-05
-3.17272855220314e-05
-2.45155720965251e-05
-2.01708516546912e-05
-2.14209763748967e-05
-2.16412873146941e-05
-4.70451016875864e-05
-4.04471559914684e-05
1.05233726266221e-06
-2.96998229681481e-05
-1.70112683553441e-05
-1.44445274627784e-05
-9.05089456668584e-06
-2.46845388641336e-05
-2.34816808043508e-05
-2.59007614173632e-05
-2.86855539898163e-05
-1.11141100176931e-05
-1.03721988147449e-05
-5.32783710478408e-06
-2.40748964521424e-05
-3.24882151340366e-05
-1.70277475239158e-06
-3.13321576135721e-05
-3.30472046440551e-05
3.15426284019634e-06
-2.46771827995763e-05
-3.60164235410511e-05
-2.46506204047806e-05
-3.93183459798107e-05
-4.62870161022246e-05
-3.17199105219074e-05
-1.02862658115599e-05
-1.61418720438523e-05
-4.6290112381152e-06
-1.15898150676399e-05
-2.02635497538007e-05
-1.53570475473519e-06
-1.19270761420817e-05
-1.00731026909925e-06
-7.86098012572279e-06
-3.58952715428313e-05
-2.51364549086105e-05
-1.32704196326086e-05
-2.63386098962149e-05
-9.37664090499184e-06
-1.76250880428522e-06
-5.53405747934597e-06
-4.54426484989927e-05
-2.9256846208151e-05
-2.06328469881474e-05
-1.9587868241373e-05
6.13364234265093e-06
-3.23218108811734e-05
-3.70601257446101e-06
-2.6460136150141e-05
-2.42376246977887e-05
-2.53856699495895e-07
-3.74206136951754e-06
-2.15379631472223e-05
-2.6643632931378e-05
-3.28955423648483e-05
1.32260846601909e-06
-2.7163952445844e-05
-3.75932740446125e-05
-2.08947102216818e-05
-1.99828200512005e-05
-4.5355274990434e-05
-1.95102158348974e-05
-3.42601343993834e-06
-2.74462123283224e-05
-2.56394065493738e-05
-3.75503008903245e-05
-2.14174650579824e-05
-1.07285253683176e-05
-1.73770643687656e-05
-5.28661369287774e-05
-2.12644617496875e-06
-1.53422877984495e-05
-3.19336177215742e-05
-3.27003218793006e-05
-5.98171989157011e-06
-2.94717923573412e-05
-1.28060082395038e-05
-2.86462692029374e-05
-2.90213697705301e-05
-3.94484831142618e-05
-1.74754634651712e-05
-2.49488623983475e-05
-2.70799111479886e-05
-1.55082147355438e-05
-9.36239376319497e-06
-4.50220841294769e-06
-2.36149418622794e-05
-1.37952678901078e-05
-1.79063630691694e-05
-1.12271517659936e-05
-3.75765919101624e-06
-5.757980512985e-05
-2.5587943784048e-05
-3.47664935145777e-05
-7.07711768531849e-06
-2.354551728756e-05
-4.47722092519424e-05
-2.15075348565998e-05
-2.71756080515726e-05
-1.84631157243603e-05
-4.49223254250103e-05
-9.42767633326622e-06
5.77887798711635e-06
-1.5810886224638e-05
-2.09785744415954e-05
-3.07419370156362e-05
-1.9649735741293e-05
-6.83112601033321e-05
-4.23736326777038e-05
-3.26941147397295e-05
-1.92630610172312e-05
-7.47800892090651e-06
-1.51621176563832e-05
-2.82886396717006e-05
1.00292375756432e-05
-3.39304669286104e-05
-2.31405174478886e-05
-1.43764731178664e-05
-3.80653349116988e-05
-3.21432929052667e-05
-3.3156874245583e-05
-5.27395084547459e-06
-7.91632435684812e-06
-2.23389075790287e-05
-5.99309692276685e-06
-2.40468209052586e-05
-2.6608697514989e-05
-1.75127252717797e-05
-1.04956085872535e-06
-3.24652277395573e-05
-3.68427761867024e-05
-2.22083910708189e-05
-8.91246951546954e-06
-2.72588509227344e-05
-2.73104580648464e-05
-1.98886151608812e-05
-1.42339500900512e-05
-2.62381895390611e-05
-2.86074718778724e-05
-1.18801691908608e-05
-4.82307958684155e-05
-1.84528200727621e-05
-2.19970626484085e-05
-1.1906767040478e-05
-9.84620340343827e-07
-1.36585445646488e-05
-1.73723963677133e-05
-1.72268594697586e-05
-6.66318913988151e-06
-6.41911792178641e-06
-1.66740791339942e-05
-2.96125645070709e-05
-2.95357555514665e-05
-1.27261313506517e-05
-2.37539849551756e-05
-2.54066470319904e-05
-4.35505172456027e-05
-2.67858759547362e-05
-8.52744694856624e-07
-1.56544684142231e-05
-3.86330141549951e-05
-4.67961431157448e-05
-1.08334617673049e-05
-2.44464181909078e-05
-1.06135844249679e-05
-6.31403981238063e-06
-2.39889410468076e-05
-2.94792170147295e-05
-1.33357638378414e-05
-4.3675640899947e-05
-3.45041424639233e-05
-4.47300639823869e-05
-2.50171462258391e-05
-2.20112705230143e-05
-1.81354695538484e-05
-1.65574769810506e-05
-1.8362276115534e-05
-1.23744318947938e-05
-2.02463844810696e-05
-1.54910448913174e-05
-2.51623530942372e-05
-1.97670485250105e-05
-2.24647635268026e-05
-1.67718776394119e-05
-1.51028466665765e-05
-2.64154115793475e-05
-1.41477972631405e-05
-2.58670712130682e-06
-5.84892111370391e-05
-1.81342841740913e-05
-1.63838869047611e-05
-1.60331703503386e-05
-7.88448087430598e-06
-3.95282576931277e-05
-3.46507569678933e-05
-4.62283059686985e-06
-7.57488842590212e-06
-1.53978974416217e-05
-3.02197716573391e-07
-3.50624910919413e-05
-1.49150039535036e-05
-2.56003001177569e-05
-1.87637038759684e-05
-5.7254063987482e-06
-7.47046380322165e-06
-2.62892683560688e-05
2.16516988807466e-06
-1.75889411327377e-05
-3.24247359605869e-05
-1.99332414577347e-05
-1.62339072527707e-05
-4.96380225134916e-06
-4.67833007903112e-07
-3.36168937708996e-06
-2.0642459836043e-05
-2.16211920338814e-05
-2.74550782414014e-05
-2.27192583743207e-05
-1.79816366680817e-05
-1.96901971507778e-05
-2.00815383240484e-05
-3.15382778524388e-05
-3.93514055141816e-05
-1.04820016824831e-05
-3.73615505402309e-05
-8.44795581998218e-06
-3.36195003362927e-05
-1.49402668074776e-05
-1.96837306162313e-05
-6.09552022541728e-06
-1.63333784077004e-05
-2.83589407044344e-05
-3.41869373940457e-05
-3.40215482117768e-05
-3.33058175959189e-06
-3.67695841995682e-05
1.09802627456397e-05
-1.87365046679039e-05
-2.39141623819034e-05
-2.75569170179975e-05
-1.15403075591477e-05
-1.07539261796209e-05
-4.35191657907871e-05
-8.99514731389806e-06
-3.04111588073236e-05
-2.46960597938238e-06
-2.08890529034065e-05
-3.53715513629613e-05
-1.33652634999025e-05
-3.99358585701824e-05
-8.11346067420028e-06
-2.86401075640766e-05
-1.17961435933809e-05
-2.06153327096103e-05
-2.17457538123222e-05
-3.88512201161723e-05
-1.9896649224417e-05
3.34186192959706e-06
-2.65443252596013e-05
1.18011807696895e-06
-1.92022478016399e-06
-9.36999254821739e-06
-2.77215217618696e-05
-3.73966310996633e-05
1.94063692883631e-06
-6.3176770795437e-06
-2.23259013758442e-05
-2.98659879304829e-05
4.47162547829202e-07
-2.25153629392686e-06
-2.33133987116384e-05
-4.63276749973646e-05
-1.92898704874547e-05
-1.61640835236202e-05
-8.47866285858811e-06
-1.74210418056411e-05
8.79977411010956e-07
-2.93603598417993e-05
-2.94991230031263e-05
-1.51761178340794e-05
-2.18856889022585e-05
-2.44398119715137e-05
-2.88730812269651e-05
-1.19640928765846e-05
-1.39576337570564e-05
-3.04465687212794e-06
-3.59192532440443e-05
-1.72960055958719e-05
-1.81886459284466e-05
-3.2153648657965e-05
-2.19666820174206e-05
-2.99861460391577e-05
-2.05660574746791e-05
-1.14917502766999e-05
-2.84580039074111e-05
-4.43810673699452e-06
-1.07177552397162e-05
-2.31605913040067e-05
-3.91378081048907e-05
-2.33637770924954e-05
-3.51679499565323e-05
-5.81359916445413e-06
-2.13779928219166e-05
-9.81534577494061e-06
-3.80921418875696e-06
-1.25069949844781e-05
-2.92409160714761e-06
-2.39605165584998e-05
-1.57699793860654e-05
-3.37900925922071e-05
-8.24354613533259e-06
-2.33275557336311e-05
-3.21200219917416e-05
-2.89612788134213e-05
-2.45419187491382e-05
-1.15465776431794e-05
-3.18432005810852e-05
-7.57599085212274e-06
-1.97642895768095e-05
-2.65850062547284e-05
-1.47592237267915e-05
-2.09948838229522e-05
-2.74440299172871e-05
-4.38040605291578e-05
-8.06345575533679e-06
-4.55862140396604e-05
-3.10730318090166e-05
-3.52348704193586e-05
-1.19104800437712e-05
-4.64987611326935e-05
-3.34528945258637e-05
-2.50266066938389e-05
-3.28203450103728e-06
-2.08221634546207e-05
-2.02601469847522e-05
-1.971516383239e-05
-2.7010889901547e-05
-1.59580865125535e-05
-1.42313776021219e-05
-1.4709025615581e-05
-2.57799502698164e-05
-1.02694718285846e-05
-1.9077040623611e-05
-2.71943180647042e-05
5.21999082463176e-06
-2.58781938102611e-05
-2.55493339431718e-05
-3.75523174946032e-05
-3.73464516223383e-05
-2.27200018636796e-05
-3.17116136895707e-05
-2.25852196331367e-05
-1.29997126159074e-05
-2.19231560669806e-05
-2.47057375065429e-05
-1.15543697878071e-05
-8.9682147451805e-06
-3.72323299445489e-05
-1.79436800146832e-05
-1.44521245489698e-05
-2.7565860923963e-05
4.69158992808101e-06
-1.1535251096859e-05
-1.02035605570725e-05
-3.12487850636348e-05
-1.52700285415336e-05
-1.31019239828144e-05
-3.34790256051247e-05
-1.39358776254341e-05
-4.31151812461922e-05
-2.06266250996673e-05
-1.68699433311778e-05
-3.54184097668822e-06
-1.52817663451052e-05
-2.38900360542036e-05
-2.02197906547697e-05
-2.63297903445652e-06
-1.13713576262254e-05
-2.39581192917965e-05
-3.31740580555862e-05
-3.23847199058804e-05
-1.41439361346051e-05
-3.82888421660891e-05
-4.66043159329382e-05
-3.01821168177938e-05
-1.56408583926373e-05
-1.894467719339e-05
-1.60976497311067e-05
-7.94704701282922e-06
-2.43115627623429e-05
-1.98910379345209e-05
-2.70422205752772e-05
-3.07122444358401e-06
-1.1408208002701e-05
9.46211194404502e-06
-1.36143614300797e-05
-2.61833428564107e-05
-1.05406422251826e-05
-5.50402802619748e-05
-3.37641591590592e-05
-1.29613996710228e-05
-2.14514737100554e-05
-8.75496859215397e-06
-1.18214395186725e-05
-1.10689680542739e-05
-2.61720785278055e-05
-1.96034162900449e-05
-1.99874242988424e-05
-1.71919850518105e-05
-4.73107675820136e-05
-5.64357997187211e-06
-2.38722003506297e-05
-8.99688953977335e-06
-2.69063803928829e-05
-2.16788324134563e-05
-1.88598529266597e-05
-3.19845447836074e-05
-2.99066632190389e-05
-2.44809640083931e-05
-1.93799365334811e-05
-1.37968216041733e-05
6.86313369644991e-07
-2.82202380194075e-06
-1.88785519918462e-05
-3.25902792224198e-06
-3.74357364998599e-05
-1.64326506737199e-05
-1.84650274565496e-05
-3.03534653577926e-05
-7.9642857517906e-06
-1.84424544995897e-05
-1.5033091354803e-05
-4.10214446792947e-05
4.49846441442972e-06
-6.82409652536055e-06
-3.35572606536016e-05
-1.12344181255041e-05
-2.63064266101962e-05
-4.40889326162787e-05
-2.67201413466699e-05
-4.83422755645718e-06
-2.28847499328737e-05
-9.30135435344324e-06
-2.6935261567036e-05
-2.33951218296389e-05
-1.55871091360269e-05
-1.86464050319106e-05
-4.20010670891133e-05
-2.5491697574419e-05
-2.06537092244361e-05
-1.89928264918548e-05
-1.90058295695346e-05
-2.43047729558974e-05
-3.26951404370001e-05
-1.51816381647914e-05
-2.01166705825729e-05
-3.33871836854296e-05
-1.27742098282353e-05
-7.70052885695332e-07
-4.47789910218813e-05
-1.12346821415207e-05
-1.89481964442307e-05
-3.32679612157325e-05
-3.43395013904237e-05
-1.64495116249563e-05
-2.80918224056037e-05
-1.47113826486968e-05
-2.78452522199128e-06
-1.90442381908058e-05
-2.09573658294546e-05
-4.5024030288432e-05
-1.18437624428161e-05
-3.03168742119764e-05
-1.64481700075481e-05
-3.08406151673045e-05
-1.18909331953545e-05
-5.90283761400996e-06
-1.08872329610653e-05
-3.80702215169604e-05
-3.55216780568974e-06
-2.01891701877615e-05
-2.79935406580825e-05
-2.92669468408615e-05
-2.25271755623753e-05
-3.41613123232833e-05
-4.6696930061665e-06
-1.77075904849695e-05
-3.01143344751216e-05
-2.4188575085682e-05
-1.99624097622241e-05
-3.15321651575444e-05
-3.66854233230211e-05
-4.46618805345195e-06
-2.61429083872243e-05
-1.50558992729627e-05
-3.00966681366366e-05
-1.42913469223715e-05
-1.83464304744943e-05
-2.59374049472575e-05
-9.48975045763552e-06
6.36180063118675e-06
-1.33988658710956e-05
-1.96254890648452e-05
-4.69162371798656e-05
-2.25427309004722e-05
-1.31726457547758e-05
-1.97143838472812e-05
-1.18165630637306e-05
-2.26975386740168e-05
-3.79689082166503e-05
-3.32658494364166e-05
-1.02484112433016e-06
-1.63149460772273e-05
-4.9277885817488e-06
-1.81782724870056e-05
-1.63958409010546e-05
-1.59780789234897e-05
-2.34256982460034e-05
-2.00148379996339e-05
-2.16151976298844e-05
-2.29398377010459e-05
-2.27569316399061e-05
-1.8495173055721e-05
-2.63790335512921e-05
-2.22994851840595e-05
-1.83571546741571e-05
-2.64086756979437e-05
7.52456867151782e-06
-2.55984664547425e-05
-2.1655457213201e-05
-2.12655850052468e-05
-1.34273311262805e-05
-4.08806847234009e-05
-3.9437842656655e-05
-1.16897330667684e-05
-6.2077042486938e-06
-2.62252104441342e-05
5.35566095597804e-06
-1.9424219378586e-05
-1.44258867980095e-05
-2.28574326001731e-05
-6.25307233291023e-06
-2.65749970891877e-05
2.59979261360731e-06
-4.78241355278663e-06
-3.76138349595566e-05
-2.98511140777247e-05
-1.34437126313836e-05
-2.51367814941639e-05
-1.12197293467707e-05
-1.57558647245274e-05
-5.53424889312044e-06
-2.25377623154919e-05
-2.29452448074632e-05
-2.2695288102217e-05
-9.4197998317937e-06
-2.1334143251057e-05
-1.62690987124563e-05
-3.4833896370204e-05
-3.65885333402625e-05
-2.57220544938237e-05
-2.89337243541381e-05
-1.67022620821078e-05
-2.41895462778006e-05
-2.70883442593175e-05
-1.92972745515617e-05
-3.20834447643007e-05
-1.33385250145431e-05
-1.0592601098901e-05
-1.41071553165096e-05
-4.03721814619613e-05
-1.79573669050971e-05
-1.9000210726622e-05
-1.67407521467828e-05
-6.74976554224716e-06
-1.34116916502677e-06
-4.26894657279607e-06
-1.0724738517352e-05
-6.79586221873256e-06
-1.51523768493442e-05
-4.2782335741359e-05
-2.67568965884329e-05
-2.2288450274935e-05
-2.7774160517649e-05
-1.62170398656681e-05
-3.11551254845557e-05
-9.66106392401877e-06
8.2262781183053e-06
-3.80394826612175e-05
-1.23915771547343e-05
-1.68347214344681e-05
-2.85605019100199e-05
-1.08238270122255e-05
-1.06674455953093e-05
-2.57913024447277e-05
-1.91826871769522e-05
-2.96453871956036e-05
3.39644483037056e-06
-2.34598656891518e-05
-7.45357073622055e-06
-4.12062660502588e-05
-1.59861179096695e-05
-3.2289899281091e-05
2.2776622989383e-05
-2.77179616779171e-05
1.029570234602e-05
-1.94509318191388e-05
-2.37204498087793e-07
-2.49751961793221e-05
-2.32490448135626e-05
-3.48878288132456e-07
-2.59336131056733e-05
-2.1008881917603e-05
1.65004807013087e-06
-2.81227029453985e-06
-8.07170258309222e-06
-9.29622966341735e-06
-1.80676084269288e-05
-2.73839926472489e-05
-2.11962702355216e-05
-1.25209847807495e-05
-1.23796358897135e-05
-2.78906175440477e-05
-3.3517295925413e-05
-1.3184862321129e-06
-1.90579971273816e-06
-2.97280637706785e-05
-1.84002261883079e-05
-1.10627244844834e-05
-2.65291232634646e-05
-3.71696971541893e-05
-1.05737931052082e-05
-6.81293418606864e-06
-3.4578963977257e-05
-2.42141418562205e-05
-2.30202423414565e-05
-1.98404561546164e-05
-2.89325347641699e-05
-3.15548187554832e-05
-9.42499452502813e-06
-2.36301495742927e-05
-1.81281738601515e-05
-4.03148804938442e-05
-3.27730555158077e-05
-1.0146928511097e-05
-1.31041647039037e-05
-4.70409653861547e-05
-2.61921021462144e-05
-1.54343348873721e-05
-2.37934584665456e-05
-4.21454535111544e-05
-2.93975726277538e-05
-1.21577012035925e-05
-1.43304748148547e-05
-1.92392583324523e-05
-1.11069013331522e-05
-3.50180172052798e-05
-1.37516042694355e-05
-1.79668227280805e-05
-2.36434205796485e-05
-2.65246483350703e-05
-2.09585908556898e-05
-3.83855819651883e-05
-3.12942640372261e-05
-1.63935234588942e-05
-2.41687198441053e-05
-2.644111174938e-05
-7.24423539736081e-06
-2.16753842037139e-05
-1.10234447313713e-05
-1.43892606361919e-05
-2.30781235926544e-05
-3.03016968111511e-05
-2.17163881301132e-05
-2.77868585833057e-05
-2.9323120220587e-05
-2.02855892545021e-05
-1.55115876969622e-05
-8.35973940807928e-06
-2.50993239681975e-05
-1.75586608038603e-05
-1.91477836364166e-05
-3.61323949573523e-06
-1.57951278228898e-05
-1.13984535366618e-05
-1.46196277357136e-05
-3.61351880613378e-05
-1.10142377753023e-05
-1.39677903924796e-05
-9.72510306249091e-08
-3.95308916979763e-05
-1.5291046651235e-05
-7.38860346224472e-06
-3.25403239728466e-05
-2.76449506997804e-05
-3.04775212167434e-05
-2.4283959297199e-05
-1.55857552628785e-05
-3.43277258327689e-05
-1.55561199241399e-05
-2.53855299881147e-05
-1.19540654107131e-05
-6.04968537800205e-06
-1.51510656220358e-05
-1.13686447856308e-06
-2.88638178482188e-05
-3.22173565533798e-05
-2.72022344015455e-05
-1.3903387434613e-06
-2.19482512748335e-05
-4.47428142694474e-05
-2.70737598268602e-05
-1.76058758452637e-05
-4.61092777314894e-06
-2.76502812695507e-05
-4.19030162441338e-05
-1.24778850443749e-05
-1.42430326790857e-05
-3.01862218421683e-05
-1.96073985893776e-05
-2.89226875734573e-05
-3.09195629310505e-05
-7.53426289470081e-06
-1.8458809412091e-05
-4.41291310264581e-05
-2.83474866288559e-05
-8.71674945718106e-06
-1.44418752198746e-06
-3.16851356676452e-05
-3.09897864467529e-05
-2.54670088399826e-05
-3.3294029669561e-05
-5.52623227343194e-06
-3.95604728880872e-05
-2.75025738264528e-05
-1.84649852843116e-05
-1.82121980504807e-05
-4.98863099663262e-06
-4.76478505081688e-06
-2.29376597833836e-05
-1.5109745365877e-05
-1.86758673651623e-05
-2.75359624068376e-05
-1.48506151356782e-05
-3.03007721349354e-05
-1.37167596247758e-05
-4.687247354006e-06
-1.19442045673034e-05
-2.57487268648196e-05
-3.02152442122404e-05
-1.69052238941675e-05
-1.93944941151735e-05
-5.61362177773799e-05
-3.36370954233188e-05
1.28084666592629e-06
-2.52392185658073e-05
-2.25680584447294e-05
-7.38224246380203e-06
-1.81670250625814e-05
-1.50723947515419e-05
-9.8692985832138e-06
-3.96760768889581e-05
-3.23839334633702e-06
-1.3647838178286e-05
-2.36216789554252e-05
-4.08578585648692e-05
-1.34748067418785e-05
-1.25630683909967e-05
-1.79355127188107e-05
-2.42432756967757e-05
-3.06352769128308e-05
-9.07818043140494e-06
-4.794917153418e-05
-1.10795246110492e-05
-1.2233657903593e-05
-1.56522372251437e-05
-2.4155385857055e-05
-2.19582924386946e-05
-1.94202829278532e-05
-1.55018762056271e-05
-1.91677269430531e-05
-3.59977303882796e-05
-1.34154484160362e-05
-2.54398143918379e-05
-1.3282825471209e-05
-2.57451163759676e-05
-1.25481121357419e-05
-4.15547586262777e-05
-1.91260743851161e-05
-7.35234973518668e-06
-3.41485170350841e-05
-2.9788647218503e-05
-2.2001710730724e-05
-1.20333559674283e-05
-4.45574950839209e-06
-1.26471502150322e-05
-2.16325311455616e-05
-7.05398692978885e-06
-2.34406080207241e-05
-1.56280251289465e-05
-3.19720119479008e-05
-1.64372252717759e-05
-2.91161997415463e-05
-9.5631499103482e-06
-1.64370467869052e-05
-2.8821518602381e-05
-1.78695413548964e-05
-1.82223190156845e-05
-3.98878742491467e-05
-1.46502523883705e-05
-9.77184458635957e-06
-1.49759566083401e-05
-8.46758178636822e-06
-2.98707079951383e-05
-2.20640295097133e-05
-2.99085235689172e-05
-4.51260007361652e-06
-2.20235941764021e-05
-1.99276562800821e-05
-2.93437138775358e-05
-5.58381067529446e-06
-3.49402283029585e-05
-2.71236095617069e-05
-1.22233276740614e-05
-1.98818427786569e-05
-2.32646742560098e-05
-1.64602089874938e-05
-3.05964597423224e-05
-7.69394604319741e-06
-2.33658672362091e-05
-3.3478567728125e-05
-2.7541471837208e-05
-2.64097767325258e-05
-3.03436113787988e-05
-1.7053169516577e-05
-2.4830921087657e-05
-2.71341160401133e-05
-2.28028197435746e-05
-2.53883777378146e-05
-1.4668587026849e-05
-1.27256793491709e-05
-6.44066547339702e-06
-3.9319825114518e-06
-3.65552676724512e-05
-2.27399999422234e-05
-1.58505071452734e-05
5.05414508338432e-06
-2.35740478705753e-05
-2.70954022476361e-05
-2.08399947834816e-05
-4.15870797242879e-05
-1.31878849611386e-05
-7.39348452945877e-07
-3.98800542932808e-05
-2.55161784670104e-05
-3.45495255296707e-05
-5.53396013482342e-06
-1.53708283991255e-05
-4.58826745806868e-05
-2.14599647569384e-05
-3.58595967796404e-05
-1.74189421510039e-06
-4.17303353903203e-05
6.47978869966172e-06
-3.71785481328108e-05
-1.0236368464091e-05
-1.63736524120542e-05
-1.42280155242761e-05
-2.69972012524764e-05
-3.4815808057697e-05
-8.52674136891385e-06
-2.0602782719962e-06
-3.19704795320757e-05
3.50496053375012e-06
-1.17463681950839e-05
-9.82476901938918e-06
-1.34765418186293e-05
-2.15888050031024e-05
-1.55508925692215e-05
-3.92738705945004e-05
-1.69569840040832e-05
-2.42226998387762e-05
-1.40444681384553e-05
-1.69566028002441e-05
-2.32076182511467e-05
2.7386855493351e-06
-2.22250093598509e-06
-5.93910157128649e-06
-2.31615526243293e-05
-8.11630595144974e-06
2.9156152800312e-07
-4.27959369396212e-05
-2.70744322721835e-05
-2.56000908404348e-05
-1.10794890244273e-05
-1.94804506618705e-06
-3.16999302161822e-05
-9.96743090110849e-06
-2.48975465634757e-05
-2.1945250319244e-05
-2.61615666792465e-05
-1.49722316534728e-05
-9.23313629079173e-06
-4.36580106268132e-05
-1.59279504704186e-06
-1.87676602283897e-06
-2.37918557155898e-05
3.09413309798546e-07
-2.32424078913696e-05
-1.3443849328067e-05
-3.09761452150287e-05
-1.63013230513994e-05
-2.71437727739248e-05
-1.48224589978227e-05
-3.46493333516154e-05
-2.46444314767438e-05
-2.2664745322559e-05
-1.08579530353365e-05
-7.76193372196158e-06
-9.87399007621704e-06
-2.73416471608792e-05
-2.66122363510861e-05
-2.1878486506385e-05
-6.47320393567784e-06
-6.42173654610121e-06
-1.08035540717217e-05
-1.63453934063426e-05
-1.17657015379997e-05
-2.81632159614336e-05
-2.32317912023521e-05
-9.18745135612904e-06
-5.37257499348887e-06
-9.79528173869838e-06
-3.08152452880928e-05
-3.23689986345501e-05
-1.82289134174435e-05
-2.4008015519833e-05
-5.73005947479458e-05
-3.61460107396828e-05
-2.08099250279247e-05
-2.66111834739257e-05
-1.86018172905088e-05
-3.47665742572381e-05
-1.48291497078757e-05
2.13534838255061e-05
-1.20208623092601e-05
-3.27873368344345e-05
-2.64574828591534e-05
-1.24604538766936e-05
-1.72595185725015e-05
-1.30920011875069e-05
-2.79967345511867e-05
-1.14014377783326e-05
-2.54895389324841e-05
-1.46078310430958e-05
-3.73358079556064e-05
-2.7476447666542e-05
-1.68487556513048e-05
-1.60722840684562e-05
-1.55845360753765e-05
-2.76771771133708e-05
-8.23070273770051e-06
-1.31285784806503e-05
-2.46118573702139e-05
-3.38845331761858e-05
-3.74479506877414e-05
-2.75250454166788e-05
-1.32963109473895e-05
-1.89766005655068e-05
-2.8657523444576e-05
-2.25798846290407e-05
-6.62404365682072e-06
-2.28316785589012e-05
-1.38487464043933e-05
-2.85670030421733e-05
-4.42177583819137e-05
-1.22376725803561e-05
-2.82073897372118e-05
-2.88256836173177e-05
-1.33957502996205e-05
-2.32987845256926e-05
-2.48130769694667e-05
-3.15568006299799e-05
-4.08492544626234e-05
-1.83425915909937e-05
-1.80347582776904e-05
-3.67216372717596e-05
-2.96984514976821e-05
-1.09275670561498e-05
-1.56663322112945e-05
-9.08786820762355e-06
-3.17407253259172e-05
-2.83967971351133e-05
-2.68056645856268e-05
-6.4924040224752e-05
-3.85265985540594e-05
-3.20865269123098e-05
-2.75012218182791e-05
-1.79901510325883e-05
-3.03677341197468e-05
-1.29928960338537e-05
-3.16298242354395e-05
-4.44607162284292e-05
-2.11095914644277e-05
8.03826020413642e-07
-2.77518771580979e-05
-1.89147544015688e-05
-1.31764571078593e-05
-2.40760192092461e-05
-4.88937198650461e-06
-1.75662251473655e-05
-1.07048144177527e-05
-1.51351728651375e-05
-3.58777142589665e-05
-1.99641613494043e-05
-1.61250092850341e-05
-2.82187756171084e-05
-1.85933923938423e-05
-2.52211717205372e-05
-2.08321063765666e-05
-5.75168793923336e-06
-1.78933464335029e-05
-1.71981631540532e-05
-2.41880732596291e-05
-5.35358406776108e-06
-3.11923362759694e-05
-1.71590707629692e-05
-2.61851167891955e-05
-1.383892510068e-05
-2.38857619099396e-05
-3.04056122199017e-05
-3.87990655114004e-05
-1.54363340015222e-05
-1.63199691532468e-05
-1.81544004673844e-05
-3.72611938645977e-06
-2.45095000770884e-05
-1.18640179131112e-05
-3.0730692075736e-05
-2.15738784260583e-06
-2.78723465693008e-05
-1.58740874420017e-05
-1.37574926082203e-05
-2.26019156302258e-05
-1.76945426884494e-05
-3.55818105703484e-05
2.69472348739712e-06
-1.8728881788212e-05
-3.82458011183925e-05
-3.82964482617789e-05
-2.28484836456554e-05
-3.71311163015286e-05
-1.98447079893905e-05
-1.00615227794063e-06
-1.82520340278371e-05
-1.90845219821317e-05
-2.75999739342696e-05
-2.66306566665747e-05
-3.4478486341597e-05
-3.92406973304073e-05
-1.44824608217913e-05
-2.45140533365736e-05
-8.25795108301629e-06
-1.88797843015757e-06
-2.4522417860563e-05
-1.72784691696845e-05
-1.90813036745188e-05
8.73547669907482e-06
-1.68109590684218e-05
-3.20467823035456e-05
-2.84048132019502e-05
-1.60195275994092e-05
-1.34844112077806e-05
-1.16452430114279e-05
-9.61587454372361e-06
-1.55632808857263e-05
-1.63127108327538e-05
-2.64276949223123e-05
-2.46362231643098e-05
-2.05682363763536e-05
-2.66250825083669e-05
-1.4539642497803e-05
-9.61922685116133e-06
-2.46269891683618e-05
-2.33775902967714e-05
-9.62178828925243e-06
-9.28630744880037e-06
-2.75991991791655e-06
-2.53757522290726e-05
-3.37439721739675e-05
-2.86124111207991e-05
-2.57489052651677e-05
-1.30257851461297e-05
-2.66034121157127e-05
-2.41125187229912e-05
-4.59712197012297e-06
-3.78466931680765e-05
-2.16350208163324e-05
-2.04161186981365e-05
-2.55162766663933e-05
-2.55058610018761e-05
-1.69236465268646e-05
-2.30441632197615e-05
-3.3017823052923e-05
-3.01325691361619e-05
-8.08635625630828e-06
-3.04872077475167e-05
-6.36117325965524e-06
-3.67904624674896e-05
-8.84114582704841e-06
-3.37687663633154e-05
-4.25066780037192e-05
-2.16236435724915e-05
-2.58307700371627e-05
-2.45048786446901e-05
-2.28185548803544e-05
1.07749052329862e-05
-2.55817857610031e-05
-3.26590838581328e-05
-2.03797945529517e-06
-3.6529695915797e-06
-2.45203399612638e-05
-2.73756354321252e-05
-2.1602941307703e-05
-3.08752923486509e-05
-1.28253183886766e-05
-7.93423455570189e-06
-2.6461115547148e-05
-2.54440130228767e-05
-2.73061130162311e-05
-9.52308465766796e-06
-2.28038001121557e-05
-4.92290175699163e-05
-1.27535391230646e-05
-2.98291042439706e-05
-1.09417995458898e-05
-1.55486734601482e-05
-1.14947993959084e-05
-1.23981060875691e-05
-2.25926007867386e-05
-1.76015843276189e-05
-3.007218903074e-05
-2.4743288298613e-05
-1.92961811191942e-05
-2.24790820374296e-05
-4.17244446649403e-05
-2.94105420135048e-05
-3.60179693602339e-05
-2.77536239122509e-05
-4.6233989166952e-06
-2.18541568210582e-05
-3.81557006695519e-05
-2.58182197585017e-05
-1.07052689737627e-05
-4.25701505177391e-05
-3.40067266010141e-05
-1.96803936153913e-05
-2.03178351838501e-05
-2.51165207492014e-05
-4.81419415115742e-05
-8.47107280261379e-06
-2.49989912846661e-05
-3.42066043118097e-05
-1.45037899935978e-05
-2.4085000158396e-05
-2.74067139210007e-06
-2.6640166560174e-05
-4.37219331643989e-05
-2.57539975899565e-05
-3.11279036222469e-05
-2.6309846911942e-06
-1.82099592700841e-05
-4.18335294535388e-05
-1.5172659277716e-05
-2.238291168137e-05
-2.77167557384618e-05
-3.4945911277894e-05
-2.98962282169426e-05
-9.09778911790214e-06
-2.09991777170092e-05
-3.18266290673725e-05
-3.88177939398791e-05
-1.52761364535741e-05
-1.94822489082764e-05
-3.809110434969e-05
-2.46496353232985e-05
-2.71263784147132e-05
-1.50390318086273e-05
-1.82331173038822e-05
-1.96394183006541e-05
-2.94307563874843e-06
-2.05306590885537e-05
-2.56611216845714e-05
-1.92481053621828e-05
3.80509635878071e-06
-1.96498080805269e-05
-3.32095746738285e-06
-1.0229706291827e-05
-2.50366931239924e-05
-1.95121326854308e-05
-4.21228051105284e-05
-2.0407731186049e-05
-1.23003787245771e-05
-2.22050856659054e-05
-2.60305053418799e-05
-2.3513446709763e-05
-3.16383954009386e-05
-2.95412603934e-05
4.3457536735542e-09
-1.76975232072372e-05
-2.68939890445032e-05
-3.12116438713904e-05
-1.69563183082297e-05
-2.05844576449109e-05
-2.1892261089773e-05
-5.0887439828725e-06
-2.55183600252833e-05
-1.58878005654299e-05
-7.02495239189529e-06
-1.25803585902955e-06
-2.41978447891782e-05
-1.2165770058407e-05
-4.41778564330861e-05
-1.62737501771488e-05
-3.80445202797192e-05
-3.92942290278841e-05
-9.37353108053937e-06
-1.38677707342775e-05
-1.20731195727987e-05
-3.15199704935406e-05
-5.51080892382649e-06
3.16346376098176e-06
-7.245868222069e-06
-9.73724837623621e-06
-3.29479996240023e-05
-1.43776469327392e-05
-6.7402489237216e-06
-3.98635321536685e-06
-6.43631868380582e-06
-9.13324765394151e-06
-1.88996676503677e-05
-5.16063299523844e-05
-2.57710269049136e-05
-1.32873220493802e-05
-2.55381021378118e-05
-3.53397891086697e-05
-6.75793804349409e-06
-2.20996345460793e-05
-1.24104507456158e-05
-2.4493415315253e-05
-7.22457828831263e-06
-2.49409330557952e-05
-2.09248332812357e-05
-9.35360376589583e-06
-2.27232474701122e-05
-1.1712460162285e-05
-2.67153535472588e-05
-3.36061175892692e-05
-1.13531427281586e-05
-1.60328264534807e-05
-3.92714830333147e-05
-2.71875772844122e-05
-3.69435485853889e-05
-2.9326005097735e-05
-2.15264544830011e-05
2.56794960009579e-06
-1.13351895331118e-05
-3.11614752970281e-05
-7.93605696596943e-06
-1.54965770123312e-05
-1.06173395118523e-05
-3.21430136762329e-05
-2.64298195293603e-05
-3.24025003666544e-07
-2.55855585336553e-05
-1.05785973059603e-05
-2.55604324857773e-05
-1.44353895960922e-05
-3.05973428139641e-05
-2.18816588722531e-05
-1.33002921215476e-05
-1.93750793181552e-05
-1.83278906852955e-05
-2.11392223976412e-05
-3.55949652171656e-05
-2.79454637477503e-05
8.2500031023755e-06
-1.45980094753591e-05
-2.58302507684445e-05
-4.01736610141019e-05
-3.62594356848433e-05
-2.86181899584717e-05
-3.92394916892719e-05
-1.96471246682536e-05
-1.13355287987578e-05
-1.49560862416241e-05
-9.95167658697034e-06
-1.55057385033354e-05
-2.08384976599473e-05
-1.94851257991262e-05
-3.33606088330514e-05
-2.38369425664224e-05
-5.09629838554174e-05
-3.21618551953544e-05
-9.05550706611779e-06
-3.06004080175009e-05
-2.00957056291753e-05
7.61310686726527e-06
-2.41697748260322e-05
-2.67926379286066e-05
-2.15315440790095e-05
-4.12815405715509e-05
-1.95493265841335e-05
-2.10293993065714e-05
-1.37191383706075e-05
-1.68561985871492e-05
-1.69510156154044e-05
-2.91867453423727e-05
-1.64856321833182e-05
-1.56509651457678e-05
-3.55949297361473e-05
-1.3131549370397e-05
-8.6080232302486e-06
-1.42050950500355e-05
-3.21531248970105e-05
-2.65442914205296e-05
-3.29822368172094e-05
-3.35354504723465e-05
-2.36897377541207e-05
-2.39364156161082e-05
-3.65571618243674e-05
-4.29925943819397e-05
-3.65029935493422e-05
-3.17225587825324e-05
-1.49925201061788e-05
-2.48823306857258e-05
-1.86889091012365e-05
-8.8909777824961e-06
-2.89954078910055e-05
-1.76766098175197e-05
-8.17333813754045e-06
-8.8489553408586e-06
-4.16263699498046e-05
-6.67034195333977e-06
-2.64073034566294e-05
-2.08430085778036e-05
-1.05501965392973e-05
-2.7707785089995e-05
-2.12749006186333e-06
-1.26891622088283e-05
-2.59561649025496e-05
-2.90535307103728e-05
-1.7396844871489e-05
-1.88728287423871e-05
-1.21677490690602e-05
-2.36275203205134e-05
-8.41236141248602e-06
-1.21772288253879e-05
-2.58264076328269e-05
-1.50687690438144e-05
-2.55706454908085e-05
-2.00721737057449e-05
-2.01156978026064e-05
-2.99498539122107e-05
-1.76122804725649e-06
-2.09747154863673e-05
-3.99773971160127e-05
-4.06696908008562e-05
-1.87519777393675e-05
-1.47398195199738e-05
-3.72536805060191e-06
-1.41912171910723e-05
-1.33439538840248e-05
-4.0412304555494e-05
-4.28920047238292e-05
-3.9307724992744e-05
-1.72978659492708e-05
-1.7402472467608e-05
-1.9978123193644e-05
-3.93669782448673e-05
-2.69543937552405e-06
-1.98734037096513e-05
-2.71258766085868e-05
-2.48617055190334e-05
-2.10819589366521e-05
-1.83371070335933e-05
-9.46678798232648e-06
-2.45210831254434e-05
-2.44942132517953e-05
-2.82325437700609e-06
-2.35055110623137e-05
-7.85111315253935e-06
-3.1574395278162e-05
-4.43784210773157e-06
-1.74203066312336e-05
-7.32933936791662e-06
-3.020586293257e-05
-1.00055363051145e-05
-6.31406118661774e-06
-1.8257811507683e-05
-2.81263915803687e-05
-4.29785930012034e-06
-5.9594639352148e-06
1.04746396410063e-05
-1.58425539417052e-05
-2.36287682291321e-05
-1.64245779198616e-05
-2.78008516460308e-05
-8.19178914636307e-07
-7.61747404889235e-06
-2.75725141582356e-05
-2.95921366831075e-05
-2.71899200634328e-05
-1.21352976450829e-05
-4.62760541222261e-05
-4.69808582827282e-05
-1.81766276476191e-05
-1.84955899842553e-06
-3.83391560571616e-05
-2.7303292837835e-05
-2.4875894186179e-05
-8.9426187847391e-06
-4.92225339408201e-06
-1.30057502040995e-05
-1.92919661518283e-05
-1.73654275289437e-05
-2.15037350971589e-05
-8.16841414126563e-06
-2.28618232099603e-05
-2.14134679323536e-05
-1.22501071819787e-05
-5.58343731533806e-06
-2.29012699527731e-05
-1.93501879652677e-05
-2.53488387352699e-05
-1.97722332552128e-05
-2.6408195334093e-05
-2.59777006108462e-05
-1.73668170523039e-05
-9.36508219808143e-06
-3.58647393032109e-06
-2.06151775720528e-05
-1.0799886306175e-05
-8.35984195129914e-06
-1.12727558225803e-05
-2.32232543525451e-05
-2.43534459506568e-05
-1.69412100796365e-05
-2.79135583035081e-06
-2.44657409341144e-05
-1.62730890311502e-05
-2.24081489134823e-05
6.4590409901321e-06
-2.44605372087573e-05
-1.79515348767733e-05
-2.10656723958032e-05
-2.52543690802763e-05
-2.05984259133693e-05
-3.22863520979572e-06
-1.28262923850118e-05
-2.52583646869399e-05
-3.97658997195387e-05
-7.62350070405392e-06
-2.32223063264261e-05
-3.10029889273982e-05
-2.65788443519588e-05
-1.88780810602841e-05
-3.86755795963639e-05
-2.29880392476892e-05
-3.03358539431928e-05
-1.47892759260417e-05
-7.5285035772423e-06
-1.59905877760767e-05
-2.5598443191556e-05
-4.86758637861273e-05
-2.64662926208468e-05
-1.63344691046829e-06
-3.52545112665849e-05
-3.84983556156686e-06
-2.12039650713401e-05
-1.09082049911053e-05
-2.84957377820182e-05
-1.284592153153e-05
-2.4679313856912e-05
-2.64644370063008e-05
-4.35771422494989e-05
-3.48425358928756e-05
-4.51494887592603e-05
-9.66380772630622e-06
-2.16939970199978e-05
-1.77823274367389e-05
-3.11099354952196e-05
-3.38368137471352e-05
1.21958493759805e-06
-3.08556285507053e-05
-3.86621356358882e-06
-6.30375045040666e-06
-2.47212723440785e-05
-5.92908716764521e-06
-1.7566731710639e-05
-9.51965003660186e-06
-3.85082538233077e-05
-2.61833585799128e-05
-1.16067879824986e-05
-1.2703020567796e-06
-1.8711712095519e-05
-3.65418424091089e-05
-1.31372686379208e-05
-2.86046577565496e-05
-3.44819309495254e-05
-1.68528726349669e-05
1.77745678729005e-06
-2.38504986655334e-05
-1.99657563994513e-05
-2.30055767110611e-05
-1.28024265156434e-05
-7.40800337718449e-06
-3.03245522676192e-05
-6.78363830178688e-06
-8.0935002982411e-06
-3.25035910443469e-05
-2.51823540379044e-05
-2.03197034354393e-05
-1.90478861504541e-05
-2.77844647679597e-05
-1.19593644195125e-05
-3.01791240782026e-05
-3.13930448676076e-05
-1.70627296800955e-05
-9.51829051705717e-06
-3.51586761289063e-05
-2.90045589197054e-05
-1.26747093954848e-05
-2.67455254647186e-05
-3.23642977669218e-05
-4.16688705170206e-05
-1.40105382130319e-05
-2.2123374691403e-05
-9.2519446606123e-06
-5.56481626688233e-06
-3.46843345185424e-05
-2.49535852584845e-05
-2.04316568831191e-05
-1.65649802100888e-05
-2.18445929195334e-05
-2.30166518410992e-05
-3.41195755891291e-07
-2.42579599780311e-05
-3.95550291316808e-05
-3.25441737754771e-05
-3.32305445319684e-05
-2.46105306442725e-06
7.03414721656239e-06
-3.06038042491985e-05
-9.74106103751313e-06
-1.13452096496817e-05
-2.40082624700253e-05
-2.45881647304249e-05
-1.75218720386821e-05
-7.78980905814582e-06
-2.1161909571295e-05
-1.5200938078461e-05
-3.30972688166319e-05
-3.13216410526405e-05
-3.58352197752332e-05
-2.44463416016936e-05
-2.44361680755524e-05
-2.54156818659884e-05
-3.40714334968381e-05
-1.45887251358075e-05
-1.56767474810693e-05
-2.21898057869421e-05
-1.45279160286393e-05
-2.93114959750937e-05
-3.42242244547617e-05
-1.08692860218525e-06
-1.4695391436827e-05
-2.18039452805626e-05
-7.92512925787482e-06
5.4106606703342e-06
-3.10736452751331e-05
-2.66689803279619e-05
-7.08907515618577e-06
-2.38826444490693e-05
-2.88065999703423e-05
-3.84154036921287e-05
-1.22713188382247e-05
-1.56003974876549e-05
-1.65687709426673e-05
-2.82171129467631e-05
-3.25790665881579e-05
-4.1485208956188e-05
-2.03261292226934e-05
-2.2423248421408e-05
-1.71988092954386e-05
-1.07222596340897e-05
-3.17040985704131e-05
-3.34193409930895e-05
-2.79826863660857e-05
-2.57077234617094e-05
-1.04526984416741e-05
-3.16440320890198e-05
-2.07742055199407e-05
-1.32918479514739e-05
-1.19778267228304e-05
-3.95821743239272e-05
3.34634775799897e-06
-3.58690997474307e-05
-2.54693305109367e-05
-2.81721772638297e-05
-1.24341155253693e-05
-1.23283864766387e-05
-1.29035316704614e-05
3.05212454231542e-06
-3.3321588400566e-05
-1.54432292211707e-05
-3.91036396752874e-05
-3.34884356965266e-05
-2.08904730706542e-05
-3.47418876197347e-05
-2.05526594788293e-05
-1.77436190906211e-05
-1.20355647221018e-05
-3.11404591926795e-05
-3.25593436709194e-05
-1.4887998553454e-05
-2.98587768210452e-05
-3.24378165648135e-05
-2.72929248293556e-05
-1.30143915674539e-05
-1.95029838487184e-05
-2.78653336168064e-05
3.71240454501366e-06
-2.56135884800952e-05
-1.20804565069421e-05
-2.7270406626907e-05
-3.85359195818262e-05
-2.0338752265823e-05
-1.04455668581479e-05
-2.26138181087638e-05
-2.68963420030397e-05
-3.38481876795804e-05
-4.85746535317195e-06
-2.84849041196404e-05
-1.06319939899944e-05
-1.2599464711712e-05
-7.0984529632259e-06
-3.20249651123218e-05
-1.32491129803982e-05
-2.71661450904781e-05
-1.86214148150413e-05
-1.2568230522736e-05
-1.71449579334451e-05
-5.63238572584336e-06
-2.45879707328987e-05
-1.04643129455283e-05
-2.9714868898547e-05
-2.15647300201384e-05
-1.66917696155673e-05
-3.78815767909541e-05
-1.36638407177971e-05
-1.88479157812992e-05
-2.07384374431345e-05
-1.96959723836055e-05
-2.22307585265321e-05
-5.51829741173731e-06
-1.86656319603897e-05
-3.33556357617666e-05
3.43157708118258e-06
-3.5674552992904e-05
-9.98332329765592e-06
-2.73711984267269e-05
-1.33565108038353e-05
-1.17194331506953e-05
-3.77816631077239e-05
-1.41233628424581e-05
-4.37548508509737e-05
-3.18736354846799e-05
-2.43579267556193e-05
-6.19788323457718e-06
-3.38963969671945e-05
-3.8035573619421e-05
-1.71133265014662e-05
-4.14639064231258e-05
-3.17555162088138e-05
-7.8088422318883e-06
-2.53657141762714e-05
-3.39257491832951e-05
-2.5005479680505e-05
-3.70229299787906e-05
-1.83057700129761e-05
-6.86275169641027e-07
-3.23663636506282e-05
-2.07105973358807e-05
-8.21612618596076e-06
-1.31695417015846e-05
-2.55898331250404e-05
1.11076966328479e-05
3.59180428396872e-06
-1.89184562719465e-05
-3.81146649725285e-06
-3.59812004170501e-06
-1.2907674797201e-05
-9.62749051380996e-06
-3.12694118218983e-05
-3.1243255870681e-05
7.95918641736311e-07
-1.11081268764973e-05
-2.31173655412009e-05
-1.17470018089028e-05
-2.84426168833457e-05
-2.43420280558563e-05
-1.9762409108498e-05
-3.44519898714801e-06
-1.57726515900527e-05
-3.66142322677041e-05
4.13022245494039e-07
-2.00851013976941e-05
-3.01253150448235e-05
-1.14333102932715e-05
-7.4642057338111e-06
-3.36036860129394e-06
-6.19940407567286e-06
-3.27556537842897e-05
-1.77971313279459e-05
-4.13633234518963e-05
-1.05768614996074e-05
-1.60679024642455e-05
-1.65418250828569e-05
-1.79235234406725e-05
-5.58692038052567e-06
-2.36045524915699e-05
-2.77908638327744e-05
-3.94507467842967e-05
-2.56195243545e-05
-3.18857425103241e-06
-3.02679908297029e-05
-2.35336768358027e-05
-1.33083541912773e-05
-3.20681183522735e-05
-4.62536888438787e-06
-3.09930946960819e-05
-4.20913042930091e-05
-4.01655311640324e-05
-3.19015847030983e-05
-1.2217939467012e-05
-2.97323782459042e-05
-1.01251915552027e-05
-2.5104747840314e-05
-8.26563436906731e-06
-1.88860414766575e-05
-2.16487016788713e-05
-9.96798162164899e-06
-1.6303988136909e-05
-1.99732188790937e-05
-5.91566100853171e-06
5.88989068700717e-06
-1.73638692392419e-05
-1.6328572629025e-05
-4.53585949544858e-07
-3.06806394416212e-05
-1.18102917604506e-05
-1.11318402908659e-05
-2.76673723054597e-05
-2.27929370851649e-05
-3.07740539388692e-05
-2.92613613119391e-05
-1.94657549636299e-05
-4.22759825917405e-05
7.85289483043593e-06
-4.08356238199439e-05
-1.21101077875086e-05
-2.46235019331364e-05
-2.19774153571264e-05
-2.72324608382677e-05
-3.21023984457106e-05
-2.20887524131622e-05
-2.69998244134766e-05
-2.58992514177906e-05
-5.71046802992341e-05
-3.1575483007281e-05
-2.86612217572159e-05
-2.63200335884875e-05
-2.33712289854492e-05
-1.89829117559955e-05
-2.90872132007862e-05
-2.97830639756346e-05
-8.64206152900319e-06
-2.00590861210706e-05
-1.04940892693489e-05
-2.0178379115247e-05
-3.0290581835846e-05
-1.71001673056845e-05
-2.28341099590603e-05
-4.99761326152084e-05
-5.59249107253169e-07
-2.45772498034307e-05
-1.30682966633005e-05
-8.72094558241189e-06
-3.23492372693363e-05
-1.94580769228193e-05
-6.91244386468335e-06
-2.28187070707026e-05
-1.3441580449664e-05
-1.81371739165865e-05
-1.65165775802092e-05
-3.36472275307918e-05
-8.75459373788917e-06
-2.39488189429193e-05
-1.20307360744113e-05
-3.4714082874956e-05
-2.82374004864166e-05
-2.02496570890312e-05
-1.63933386190955e-05
-1.60626377530398e-05
-2.08209737091399e-05
-1.60663143146677e-05
-2.1236289942759e-05
-1.20448531872247e-06
-3.53954509941415e-05
-2.27497564866435e-05
-2.60725345963565e-05
-4.82987140829227e-05
-1.32852926346194e-05
-2.34870184299412e-05
-3.93418693335498e-05
-4.74474746135763e-06
-8.86328053858627e-06
-2.04415902864183e-05
-2.50772212565368e-05
4.98196382600931e-06
8.54961673774579e-06
-2.97457445163553e-06
2.49426082357099e-06
-2.39034579700557e-05
-2.44006343725314e-05
-4.14148232582439e-05
-2.55883972121278e-05
-1.66200237002452e-05
-2.4780672137724e-05
-4.78455076670919e-05
-1.6718142020338e-05
-2.3842629533205e-05
-2.54977483189603e-05
-4.8504349980491e-06
-2.41094226420862e-05
-1.94403373705592e-05
-2.42926088942095e-05
-2.24149942642111e-05
-1.5518066673899e-05
-2.65931561399616e-05
-5.93324113223428e-06
-2.80087942430413e-05
-3.00560446348587e-05
-2.15970525685947e-05
6.48154302376577e-06
-2.20668271034216e-05
4.0830286848732e-06
-1.75967026493756e-05
-4.46581947377595e-05
-2.79955309979077e-05
-9.82786430432187e-06
-1.95174693842508e-06
-2.22438503568413e-05
-1.57597940571553e-05
-2.1520787002005e-05
-1.76583816063779e-05
-1.10248630718332e-06
-4.29365540365571e-05
-3.41543472714617e-05
-2.9514761297649e-05
-1.20649116949912e-05
-2.38092732938486e-05
-9.04979289616262e-06
-4.33405628449682e-05
-1.14425114634346e-05
-2.70535688401637e-05
-9.71956151064949e-06
-4.63599668496249e-05
-2.02322826517341e-05
-1.15472752770816e-05
-1.60108999950276e-05
-4.1197811204835e-05
-3.5010875168885e-05
-1.83422248905321e-05
-2.04965972616087e-05
-2.99337880864467e-05
-1.22261674290755e-06
-4.16500006031894e-05
-8.27996951890256e-06
1.91150298233937e-06
-9.62329274613854e-06
-1.62939776843967e-05
-1.82485461908434e-05
3.85399049202583e-06
-1.43183892968539e-05
-2.79313618896861e-05
-3.18674179776088e-05
-6.64321316325041e-06
-2.08476575772188e-05
-3.63263303849869e-05
-2.71141423903188e-05
-2.88000204910251e-05
-1.62336753693063e-05
-9.34885598860778e-06
-2.3866604555552e-05
-3.84146102448402e-05
-9.45330046061957e-06
-9.0219068876621e-06
-1.89761941225382e-05
-2.97069241936946e-05
-2.007273493887e-05
-3.86869834732572e-05
-6.36146718735876e-06
-3.60587080304352e-05
-3.22127277193585e-05
-2.15383150959511e-05
-3.77469371848073e-05
-4.27939740181832e-05
-3.06016610554122e-05
-1.66360056042914e-05
-1.05738909491855e-05
-3.84995205854448e-05
-5.35961117459556e-06
-3.74828730733017e-05
-7.78321612642705e-06
-1.3578808875021e-05
-3.4083098358509e-05
-2.78223562380778e-06
-3.38564193925811e-05
-2.82261649404197e-05
-3.96048740272967e-05
-3.17668742132734e-05
-2.37176855825253e-05
-1.58770951305311e-05
-8.0337713796326e-06
-3.8829104464012e-05
-3.27961862504865e-05
-5.97211198486339e-06
-2.97332917977333e-05
-2.54475774758364e-05
-8.74445065806186e-06
-2.98896454789603e-05
-1.28384570854028e-05
-1.39397507290085e-05
-6.07507837011536e-06
-1.98864152988108e-05
-1.14990969579067e-05
-2.20942416435261e-05
-1.20758502793572e-05
1.56760849813736e-06
-8.28556553164282e-06
-1.96711981384046e-05
-2.25040591562694e-06
-3.54578710796218e-06
-2.32633783803309e-07
-4.03920855679354e-05
-2.10054784947573e-05
-3.79227495149962e-05
-4.34358870672293e-06
-2.86663958620255e-05
-1.17402060191568e-05
-2.13663128147801e-05
-2.84798351435745e-05
1.14653001389195e-05
-2.29636684240672e-05
-2.46214290852466e-05
-1.4023817719547e-05
-1.17875921561686e-05
-8.97987146958999e-06
-2.19416396678399e-05
-2.65996321986746e-06
-8.80387294657854e-06
-1.54169676009969e-05
-1.55140922405393e-05
-1.0224176565507e-05
-2.88731510034478e-05
-3.70170831218877e-05
-2.97419115898679e-05
-1.10963652409621e-05
-1.87184047423743e-05
-9.11563101402263e-06
-8.50800166367376e-07
-7.94396881063233e-06
-1.63054397448579e-05
-2.17443110699781e-05
-2.51907188915605e-05
4.40649403475795e-06
-2.41789113379307e-05
-4.50481794090418e-05
-1.54701070387058e-05
-2.14767282531129e-05
-1.74930968944227e-05
-2.21158358195567e-05
-2.3999506632242e-05
4.36891379849327e-06
-1.46262572777868e-05
-5.13631566826124e-06
-4.63958653777356e-06
-1.9768171224607e-05
-2.56721758475862e-05
-1.42737850045552e-06
6.95961504513749e-06
-3.99289277720559e-05
-3.38204767729837e-05
-1.99102168700648e-05
-1.58520238407048e-05
-2.4314747370133e-05
-3.18452272680233e-05
-1.84382877366846e-05
-1.58038656052458e-05
-3.85108647088288e-05
-2.44881913177455e-05
-2.05444354137404e-05
-2.41836264633433e-05
-1.05843584018752e-05
-2.39986459396364e-05
-2.39579633016601e-05
2.18412875502706e-06
-1.02090260355949e-06
-3.76339031470914e-05
-2.93208833745662e-05
-1.93314397210145e-05
-2.16525315954609e-05
-2.34433729679375e-05
-2.41943288543715e-05
4.98287981237525e-06
-3.89413908386358e-05
-1.70631192181793e-05
-8.01897782148669e-06
-2.29935163521404e-05
8.24307431255116e-07
-2.85588967790399e-05
-4.31244667234816e-05
-3.34824673205363e-05
-1.29314513193663e-05
-1.60116627885498e-05
-3.7107728200737e-05
2.80834693430074e-07
-7.86097062912741e-06
-3.20846122081484e-05
-1.60219053357755e-05
6.28650774067762e-06
-4.49777445649188e-05
-9.96782032125677e-06
-2.17611686681301e-05
-3.06926327685452e-05
-2.789592221874e-05
-2.76404518391499e-05
3.72439957529754e-06
-2.57940410470728e-05
-2.72707252484486e-05
-2.14413089181211e-05
-1.84066204845728e-05
-1.84901049142364e-05
-1.41325608805465e-06
-5.41676363357362e-06
-1.59396803380399e-05
-9.46995259674214e-06
-3.04115246789427e-05
-3.1677047820358e-05
-2.98642604412563e-06
-1.89270836573443e-05
2.71243627379709e-07
-4.26640051565445e-05
-4.48057827728615e-05
-2.14471887771164e-05
-2.07476963459215e-05
-2.64522886989719e-05
-3.42001396023921e-05
-4.30673764438043e-06
-2.42021156581353e-05
-1.74386866036737e-05
-2.66515950828332e-05
-9.11184373891807e-06
-2.94444803004987e-05
-2.11985454577011e-05
-2.89244024729227e-05
-6.91195212425772e-06
-6.90685080271395e-06
-3.9579329169517e-05
-3.53743240351621e-05
-9.63519356460334e-06
-2.74557489029209e-05
-9.02025927655909e-06
-1.37379110520427e-05
-7.06797703895353e-06
-9.49925083957254e-07
-1.69226710525772e-06
-4.31611909416239e-05
-7.56189639709174e-06
-2.13037162931926e-05
-1.69875274086693e-05
-1.70478906759375e-05
-3.84248428672117e-05
-2.86524613477251e-05
-7.73463085727298e-06
-1.96959169156802e-05
-3.48219234494183e-05
-2.51122314150114e-05
-3.08397946840536e-05
-2.39564101970252e-05
-2.74885484160654e-05
-3.46198351778536e-05
-6.96991636368887e-06
-1.14808698898234e-05
-1.22208628238601e-05
-1.52669282547815e-05
-2.55527493725454e-05
-1.10809481042937e-05
-2.96931035745713e-05
-2.04796076750681e-05
1.56715438845673e-06
-2.5492140176249e-05
-8.57222107056351e-06
-2.62885654016731e-05
-1.42835840874239e-05
-3.57050294760881e-05
-2.1376114311694e-05
-3.49203627645598e-05
-2.99508136221409e-05
-3.959974113477e-05
-1.93805326331397e-05
-1.09376125997674e-05
-2.76421193005828e-05
-1.33595131981776e-05
-2.30860545153688e-05
-3.22097265197219e-05
-3.44078526463575e-05
-1.94070756778962e-05
-3.47733772916675e-05
-9.87259143895591e-06
-7.90499697541515e-06
-2.01843985927653e-05
-1.55382498666152e-05
-1.07239991584348e-05
-1.36709461504112e-05
-2.10666726198754e-05
-2.38319250224878e-05
-2.07644748071317e-05
-1.84107554805255e-05
-4.83856599308374e-06
-1.80209141978671e-05
-1.1328502846817e-05
-1.61063603813503e-05
-1.06844854532715e-05
-2.60922693170705e-05
-1.23757605574952e-05
-3.39647125027447e-05
-2.37677553565291e-05
-4.84510515732729e-05
-2.19944464693866e-05
-3.31820589196363e-05
-1.51609720098221e-05
-2.01649509028063e-05
-1.2105861145872e-05
-2.62550332621801e-05
-2.68827618285584e-05
-2.62659242461978e-05
-2.81285544239501e-05
-3.48616265958676e-05
-2.14506462904839e-05
-4.22321020864016e-05
-3.24922801365714e-05
-6.14484203409951e-06
-2.2575896099461e-05
-1.24390426029109e-05
1.41387534762563e-05
-5.02950829765961e-05
-2.59476437385602e-05
5.55677364418793e-06
-1.91566217565248e-05
-2.49178054830758e-05
-2.89469858424237e-05
-5.00646914698614e-06
-7.27761595531624e-06
-3.06974442613819e-05
-1.36243586872616e-05
-1.1363215865462e-05
-1.74413534456653e-05
-6.15285965297166e-06
-3.13580173582963e-05
-3.03375691529316e-05
-5.79962777549666e-07
-2.14737088954548e-06
-2.24593844702913e-06
-2.32336495549911e-05
-3.92668343901e-05
-2.38158075873032e-05
-5.32736358016073e-06
-3.86966486986482e-05
-1.26291322247145e-05
-4.47727467612297e-05
-3.54381737346244e-05
-1.76369383302695e-06
-9.56826240468906e-06
-1.9217428511986e-05
-3.97353846257884e-05
-1.51043496030541e-05
-3.31183473207976e-05
-2.12597110951467e-05
-4.93139211697257e-06
1.56663160526977e-06
-7.14172687871235e-06
-9.71342662572689e-06
-2.67182929121748e-05
-4.0530480389966e-05
-1.23732442962373e-05
-2.66187544984574e-05
-2.15122469323902e-05
-8.60271653266577e-06
-2.1866254486436e-05
-2.63884059202596e-05
-1.40758141532698e-05
-9.60722181602581e-06
-3.3444100300684e-05
-3.02728568364624e-05
-4.19830568253609e-05
-1.43109042687839e-05
-9.9370799934388e-06
-1.71161033431415e-05
-1.34669912302359e-05
-1.59374151508859e-05
-1.19523128670212e-05
-3.72060602014305e-05
-2.62352317932646e-05
5.11414696911057e-07
-1.51893032234306e-05
-9.57592115569829e-06
-1.91179265603855e-05
-3.6659187913292e-05
-3.04244481276797e-05
-2.21942061596996e-06
-1.12640547140182e-05
-1.7423961878686e-05
-3.49630359385729e-05
-7.45592215991032e-06
-2.30223799531422e-05
-4.1785987452836e-06
-1.93829475173858e-05
-4.03469400247817e-05
-3.18670713795364e-05
-3.04165593498373e-05
-2.77085761500284e-05
-6.48822326892434e-06
-1.08687729533404e-05
-1.94966251175685e-05
-2.64748783057985e-05
-4.10489376245928e-05
-1.44132095287428e-05
-6.25057707102624e-06
-1.92528462021204e-05
-2.00536198770034e-05
-1.79622047598229e-05
-3.08438227710424e-05
-2.59016269897125e-05
-3.29138338538662e-05
-1.91909374635234e-07
-2.10965827395096e-05
-1.95140228536201e-05
-3.23532009322147e-05
-1.12902539176479e-05
-4.38522115404366e-05
-3.55344853667495e-05
-4.43262890019273e-05
-3.81048857316397e-05
-1.64261324920954e-05
-2.02973219981688e-05
-1.86756887295471e-05
-1.84696032193568e-05
-1.58056633094545e-05
-2.09613155776295e-05
-1.7671624858067e-05
-3.07579004230656e-05
-3.41221965075981e-05
-3.41042661291304e-05
-4.28139140075817e-06
-2.232755384568e-05
-2.03554350037908e-05
-6.70070267139341e-06
-5.27339067580136e-06
-2.67343292035418e-05
-2.37186847595731e-05
-1.94958145732837e-05
-3.22814706000348e-05
-7.73134724649969e-06
-4.01993795890787e-05
-7.47380620336907e-06
-1.35024455027396e-06
-1.16095071934465e-05
-1.35493046409799e-05
-6.35354946302272e-06
-3.15778206733506e-05
-5.71870822528009e-06
-4.81350269076547e-05
-3.09267846599641e-06
-1.93278723397022e-05
-1.77452492499857e-05
-7.92758562739603e-06
-2.86989431526532e-05
-1.7458202878479e-05
-7.0217181833617e-06
-1.58267830058886e-05
-1.24205132510607e-05
-4.01545419216546e-05
-2.82001857369284e-05
-2.36749411750343e-05
-1.56156633050951e-05
-1.55725919881923e-05
-6.90376063410898e-06
-1.67068512334344e-05
-3.70786066407422e-05
-2.19504406948265e-05
-8.36698488865755e-06
-2.97503106545834e-05
-4.46229063333283e-06
-2.53298307608932e-05
-5.72679632509939e-06
-1.14239628419076e-05
-2.45116161160766e-05
-1.25578671782964e-05
-3.89565662912145e-05
-1.98014263667551e-05
-2.56647783355068e-05
-2.47105270746503e-05
-3.40110915396124e-05
-2.3325226900022e-05
-4.16645333842908e-05
-2.60906826414762e-05
7.45691538914644e-07
-2.04747741496246e-05
-1.16322183346469e-05
-2.5225053905506e-05
-1.51297644731141e-05
-3.50744885760407e-05
-2.85328236491854e-05
-2.06340090006545e-06
-2.5259733720935e-05
-1.09094924514792e-05
-1.71964391568817e-05
-2.16413436761334e-05
4.82892702720879e-06
-1.58057865896439e-05
-3.4072177917094e-05
-2.57632836645686e-05
-1.74007309513091e-05
-3.60534402427512e-05
-3.80693030775924e-05
-1.87451841591882e-05
-3.03020009178663e-05
-2.06926862064996e-05
2.25490199658388e-06
-2.51540392044931e-05
-2.22222257400169e-05
-1.78404027497146e-05
-1.70006363377605e-05
-1.54750748466607e-05
-1.68913486318978e-05
-3.04817016838448e-05
-2.07646594581324e-05
-2.40289423687126e-05
-1.316094940108e-05
-1.53445821644938e-05
-2.46844665325328e-05
-2.69211276312181e-05
-2.41941142193961e-05
-2.12194151985493e-05
-3.18129852441107e-05
-1.41790190487248e-05
-3.95010908718143e-05
-1.76463496328177e-05
-2.77206785106542e-05
-2.99250487396038e-05
-3.02601732494818e-05
-3.36378309318668e-05
-2.14777320151497e-05
-3.47218887327636e-05
-1.60564500488628e-05
-1.83418393224374e-06
-9.64458992485918e-06
-2.11976622874196e-05
-3.39514420046353e-05
-9.82005753672866e-06
-3.2855447127947e-05
-3.32988568194071e-05
-1.16098707382477e-05
-6.05352847239885e-06
-2.64633083017788e-05
-2.08645747316438e-06
-2.35991148030656e-05
-2.35555231404176e-05
-2.10519887187715e-05
-3.32810201216143e-05
-1.53634374110567e-05
-1.17100913051376e-05
-5.09818637255709e-05
-1.216809447586e-05
-1.81900961802948e-05
-1.35500767473952e-05
-2.12968167729249e-05
-2.41735051348272e-05
-2.63643745807846e-05
-2.30142177183678e-05
-1.10414107966258e-05
4.24563741888099e-08
-1.70423047631116e-05
-2.69362355795627e-05
-3.84324601967423e-05
-2.64089627712586e-05
-1.86055659685198e-05
-1.69419818383224e-05
-3.04436901623912e-05
-1.92491730558541e-05
-2.01918456568987e-05
-1.61615827269248e-05
-3.29379950733595e-05
-1.46778327254482e-05
-2.54287544566618e-05
-2.73553972058174e-05
-2.57653807372198e-05
-2.23619882856379e-05
-2.52787864464992e-05
-3.71341494343309e-05
-3.45818507203803e-05
-1.80685300668646e-05
-3.42260327565934e-05
-2.6811517321915e-05
-2.07525367314207e-05
-2.1910746487409e-05
-1.96498383970612e-05
-2.28526007316614e-05
-2.59807114873728e-05
-1.84175036669926e-05
6.25771153801961e-06
-3.26539804167815e-05
-2.10299848478476e-05
-1.77664494600662e-05
-2.17669714678998e-05
-1.09677869883256e-05
-2.36174586987923e-05
-2.63421857478391e-05
-9.26155494803029e-06
-1.73800247174575e-06
-1.28562401063148e-05
-4.45419103835791e-05
-1.98201821190856e-05
-1.85590077365939e-05
-1.63891282539916e-05
-1.16841486537389e-05
-1.97348510334065e-05
-2.24972305038676e-05
-1.55269112182432e-05
-2.1586597617195e-06
-3.68479811063407e-05
-2.54961529433038e-05
-2.54233330718597e-06
-1.97944995845281e-05
-8.54733812159343e-06
-2.66723304548273e-05
-1.48389569195776e-05
-2.7116116329537e-05
-3.47678650394607e-05
1.44062039479903e-06
-5.152013919316e-06
-2.81258599322859e-05
-7.7454325367189e-06
-4.72077609134198e-05
-3.74460606475644e-05
-3.96021085578569e-05
-3.45901363246901e-05
-1.64079955554668e-05
-2.80934032465263e-05
-7.31124501207782e-06
-2.14666414015312e-05
-1.53293809525455e-05
-3.42534280081319e-05
-1.64385676476574e-05
-1.73147969206211e-05
-1.70319440247866e-05
-1.24766927901108e-05
-2.30474605733463e-05
-1.33271540386562e-05
-1.72193282163748e-05
-1.82868960530556e-05
-1.51409084715886e-05
-4.02697958889638e-05
-2.67639130100085e-05
1.34355751676071e-05
-1.80449297352957e-05
-2.69570305444991e-05
4.08852053729323e-07
-9.65944737155157e-06
-3.45467626855513e-05
4.17986037555242e-06
3.85697490450311e-06
-2.04444489897375e-05
-4.66240068553553e-05
-3.40725178666864e-05
-3.068451496085e-05
-6.53744224166654e-06
-2.77246385003757e-05
-2.08944905997143e-05
-1.56257893769273e-05
-2.94862317083653e-05
-9.10709640653517e-06
-8.70394347182549e-06
-7.01085993633016e-06
-3.00281866695724e-05
-1.7830702656539e-05
-3.09075992699021e-05
-1.69271842927631e-05
-3.01370932430838e-07
-2.34287541883559e-05
4.65700272459776e-06
-2.62117247204938e-05
-3.50326096228107e-05
-2.12649677172143e-05
-2.07499332202551e-05
-2.4864461261295e-05
-3.07434291854651e-05
-1.84079930443588e-05
-2.52766609195752e-05
-5.80540618712717e-06
-4.49844875516609e-07
-1.70201940911446e-05
-3.45556147446226e-05
-2.93742387136642e-05
-2.54569764455822e-05
-3.94066004757901e-05
-8.31610477310658e-06
-2.54417926293431e-05
-4.0982046724746e-05
-3.49711373120347e-05
-2.8858832195489e-05
-3.46828226881273e-05
-4.0857999771151e-05
-3.80174208266829e-05
-2.79367393997569e-05
-2.70812844018397e-05
-7.65095844542394e-06
-1.81463227107591e-05
-2.86428067427132e-05
-3.09327820258567e-05
-2.07565042279528e-05
-1.0620079920526e-05
-1.20022110742743e-05
-1.16887796158767e-05
-1.42136373234287e-05
-1.38195795645952e-05
-4.27695708308428e-05
-1.34026153927227e-05
-3.6430826682829e-05
-4.10456288290317e-05
-1.26948637224573e-05
-1.16665697056867e-05
-3.11017347237863e-05
2.47268279939349e-06
-2.2752466730654e-05
-1.03383075305183e-05
-2.34498766145228e-05
-4.5201316060989e-05
-3.51632784244749e-06
-3.67517542668027e-05
-2.51136040835643e-05
-1.68843473277193e-05
-3.00351058802869e-05
-2.09899350922759e-05
-1.93560578444503e-05
-1.65322343602018e-05
-1.15067548505119e-05
-1.21065852864243e-05
-1.68914422919848e-05
-2.9429692801187e-05
-2.44966108445287e-05
-1.68696148582589e-05
-3.16406665288793e-05
-2.28797089371603e-05
2.35320945517864e-06
-2.43039074330703e-05
-4.46426396879586e-06
-2.33390564324328e-05
-4.3947921728585e-05
-1.13873921523054e-05
-3.05021026482309e-05
-3.59969367363892e-05
-1.93146557973508e-05
-1.86084898654849e-05
-4.77420196482819e-06
-1.28650110655408e-05
-3.22324280420217e-05
-3.15188389747139e-05
-7.43755526509286e-06
-2.29270198715787e-05
-4.69304541555672e-05
-2.12579853789672e-05
-2.80594507780431e-05
-9.51461266382995e-06
-3.50654148783865e-05
-1.77755093864886e-05
-2.95774862852964e-05
-2.66628220856954e-06
-3.62762379742133e-05
-1.45103520709126e-05
-2.82049252849844e-05
-1.79694357992763e-05
-1.82231709840743e-05
-3.04729885289019e-05
-1.77547554607045e-05
-1.4872196124227e-05
-4.43748799310808e-06
-1.88253062319848e-05
-1.19986795400996e-05
-1.39244960862301e-05
-1.37949934991599e-05
-2.4737522851258e-05
4.79438920997582e-06
-2.55535097321852e-05
-1.78591542975677e-05
-2.49267295927381e-05
-1.18116182192276e-05
-2.57713568260622e-05
-2.38136252352678e-05
-1.04612441162808e-06
-2.66275780428583e-05
-2.52306780554162e-05
1.52874282433297e-05
-2.06636227395694e-05
-3.25260689777306e-05
-1.45509595871762e-05
-2.90607345037314e-06
-2.76585193400177e-05
-3.63981652632739e-05
3.1990240856015e-06
-1.76791525671721e-05
-1.62536935902355e-05
-1.22824911648654e-05
-3.03193113886823e-05
-3.20760305872062e-05
-1.02130785685953e-05
-2.8202751489104e-05
-1.79782325961897e-05
-2.2091646664654e-05
-2.45045438382919e-05
-3.17009119064673e-05
-4.81342277154542e-05
-1.92292779752274e-05
-3.16040001772529e-05
-1.11710901162923e-05
-2.44905542834755e-05
-3.28299183337808e-05
-2.5221609034747e-05
-1.33387265468067e-05
-2.70099157247086e-05
-2.31361026720261e-05
-2.33233536791259e-05
-2.81377864259432e-05
-1.94095945791916e-05
-1.39414818193154e-05
-1.57080171568252e-05
-3.04406995282227e-05
1.72680725104136e-06
3.25449031438538e-06
-2.41436148769185e-05
-3.71612694871533e-05
-2.02086607253947e-05
-9.44741907625743e-06
-1.90902663027679e-05
-2.2637227253644e-05
-3.53415695771286e-05
-3.01467630276962e-05
-2.3713190148749e-05
-2.32711023579091e-05
-3.91485353712062e-05
-3.2303232983901e-05
-1.70675035707656e-05
-2.31374858225264e-05
-2.70094077542135e-05
-2.1645160719895e-05
-2.07504514720044e-05
-3.15803349281133e-05
-9.22343919148911e-06
-2.62069053348562e-05
-3.3662600581691e-05
-1.71912115633689e-05
-1.27294627295056e-05
-2.21536909664768e-05
-5.82229527718806e-06
-3.48510755679454e-05
-1.14052195581269e-05
-2.6179071151983e-05
-1.32371290120548e-05
-1.29489276048868e-05
-2.92722011530669e-05
-3.23371205339552e-05
-3.90357685722374e-05
-2.2249130438122e-05
-2.46317462214879e-05
-2.26316632231706e-05
-3.31523107069332e-05
-2.59316536299535e-05
-4.1457212368852e-05
-1.76197435742466e-05
-2.0336048985935e-05
-2.00328510679264e-05
-5.16965140879326e-05
-1.08283512761815e-05
-3.53687189492324e-05
-1.49373986970736e-05
-2.08579490288623e-05
-3.96263081436282e-05
-5.92584157332936e-06
1.53181430751574e-06
-1.72656413372367e-05
-2.40242086219262e-05
-3.28385438291758e-05
-4.11284986842106e-06
-1.145417070599e-05
-2.38461238247142e-05
-6.65731051612757e-06
-2.01699580660213e-05
-3.14057057674798e-05
-3.23857984676727e-05
-2.3796209707846e-05
-2.19669204232049e-05
-3.0135204889028e-06
-2.3950814705231e-05
-1.0756197630438e-05
-7.39637660595341e-06
-1.87548939871555e-05
-2.18110052183348e-05
-3.54958384631615e-05
-4.08695195791578e-05
-1.67860907405974e-06
-8.77825037762884e-06
-9.59575662455694e-06
-2.88416454283213e-05
-2.90830054777633e-05
-1.16066967817993e-05
-2.60559347473532e-05
-1.73510922503221e-05
-2.28872873712975e-05
-2.83136978244748e-05
-1.78225697719027e-05
-2.45003416360221e-05
-1.22583048886218e-05
-3.46356160196558e-05
-2.35513253573257e-05
-1.51806146914373e-05
-2.07622503611906e-05
-2.30413960453111e-05
-2.31104229368083e-05
-3.65006858917623e-05
-3.62955573584614e-05
-3.94308818083847e-05
-2.2446453242555e-05
-2.98881823033643e-05
-1.75096757193272e-05
-4.64084473673663e-05
-2.81212274127652e-05
-3.38647793360369e-05
-1.9031802040996e-05
-4.25394189655838e-05
-1.87914843292867e-05
-3.07002122739189e-05
5.31366930705693e-06
-3.79508458034114e-05
-3.52607829613839e-05
-1.95792794117246e-05
-1.62096853983095e-05
-1.90746074043659e-05
-2.80659582796275e-05
-2.6830141780324e-06
-9.27402150092354e-06
-3.26914941030971e-05
-1.45349865648443e-05
3.50458309262133e-06
-1.19702072436523e-05
-2.18276476771502e-05
-2.05667554138439e-05
-1.89803149075945e-05
-1.45363774022104e-05
-6.45380863099487e-06
-2.99194132830203e-05
-5.61472324323068e-06
-2.2007339935589e-05
-7.94142282310621e-06
-1.01889176100634e-05
-2.45475433792903e-05
-5.74813112192164e-06
-3.8151071970116e-05
-2.83972616822869e-05
-2.88141957214797e-05
-1.51156210679231e-05
-1.98423964216166e-05
-2.49299170035362e-05
-3.81785006126609e-05
-1.21931712706244e-05
-3.48054756449665e-05
-3.57510398577249e-05
-1.73427135690488e-05
-1.74739403938721e-05
-2.31774125496736e-05
-9.2685424597907e-06
-5.77773350341361e-06
-2.95129743113935e-05
-1.69162227966103e-05
-1.61424012965051e-05
-3.32247219566631e-05
-2.32874557448981e-05
-1.477827613214e-05
-2.79172054822197e-05
-4.89638861557525e-05
-9.06957434199567e-06
-2.32481609070685e-05
-1.97944095227486e-05
-3.94330219215459e-05
-1.83012640321168e-05
-9.9249737847326e-06
-1.03669106457862e-05
-1.93468845175217e-05
-2.00844103264977e-05
4.91949979637112e-07
1.06574998205657e-06
-1.1331541829263e-05
-2.77403757507985e-05
-2.81037365569414e-05
-1.04866570114826e-05
-2.75030421572794e-05
-2.71701745165203e-05
-2.63341949145982e-05
-3.44758602214615e-05
-1.68834748131002e-06
-7.11357480978052e-06
-1.66553836818029e-05
-1.68847148680871e-05
-1.51849137266998e-05
-1.45267479817823e-05
-2.26627324879077e-05
-1.52396318498094e-05
-4.04359495401823e-05
-5.62928287724905e-06
-1.45955517164803e-05
-1.60442361398898e-05
-2.1523792545028e-05
-1.24695347985099e-06
-8.17174119469609e-06
-2.57459467894808e-05
-1.53519591819202e-05
-2.66001359702287e-05
-6.62945422731237e-06
-2.30191448951608e-05
-2.90904264731869e-05
-7.41418991947547e-06
-4.08839905307446e-05
-3.56175061208277e-05
-1.20953613449211e-05
-1.52304021802197e-05
-4.16299874444318e-05
-3.41170055444812e-08
-1.4607625656186e-05
-2.61260709697768e-05
-2.31196926838686e-05
-3.9568478433363e-06
8.85472821479905e-07
-6.02084676526891e-06
-2.42137539278129e-05
-3.95695920978514e-05
-2.62393278759407e-05
-2.15184370882167e-05
-1.66059231001055e-05
-2.09867527677559e-05
-2.20927211082874e-05
-1.80594939942693e-05
-6.21855095709277e-06
-3.28215286179726e-05
-1.75037661175801e-05
-2.09031554483001e-05
-1.84661062868243e-05
2.16990966766518e-07
-2.40089382102845e-05
-3.15725422477754e-05
-4.3514831878653e-06
-1.81179726737607e-05
-1.273524632122e-05
-4.49362530714838e-05
-3.37601178918353e-05
-1.30603992800504e-05
-9.61127886729793e-06
-2.79704464380377e-05
-3.35192363724023e-06
-1.6179579530783e-05
-3.05854946367247e-05
-1.50545599192712e-05
-3.34562370179974e-05
-1.24256868984996e-05
-3.73860357300858e-05
-1.62157809145642e-05
-4.95268196358269e-06
-3.00380867315355e-05
-3.9680073107745e-05
-1.50465837518742e-05
-2.65256802254784e-05
-2.7248239072112e-05
-2.99642707687864e-05
-1.79118878783766e-05
-3.34274857824879e-05
-2.18076940605979e-05
-2.38057162088282e-05
-3.55618286666824e-05
-1.34119064992271e-05
-2.14467284616425e-05
-7.97556310113074e-06
-2.26740000399863e-05
-1.03869047303857e-05
-2.5287300808395e-05
-3.09637042260918e-05
2.35610263445525e-06
-1.02912573894297e-06
-1.41248088651397e-05
-2.52082874581777e-05
-2.96032191196908e-05
-2.90631761230549e-05
-1.30745758163887e-05
-4.83033712016333e-06
-3.11298606864263e-05
-1.82102564693143e-05
-1.68276812933729e-05
-1.25618119199187e-05
-2.84816906000685e-05
9.59513204604563e-06
1.31215315940617e-06
-2.88910466167326e-05
-1.09806092702714e-05
-1.899107745817e-05
-1.74583025919589e-05
-3.50938830750401e-05
-1.59328677945442e-05
-1.53986269296048e-05
-9.80432120008725e-06
-2.23594262860042e-05
-1.76283544281225e-05
-4.73521207185893e-06
-6.50087742187062e-06
-1.57426116922091e-05
-3.26076522337771e-05
-8.74774338040054e-07
-4.3744471783953e-05
-2.21417237706743e-06
-2.90163467282277e-05
-3.77774009383913e-05
-1.26000672451886e-05
-3.32711977754486e-05
-4.58069895225603e-06
-1.53257351185641e-05
-2.33302411997697e-05
-1.98497910703727e-05
-2.38014288967213e-05
-3.47482942303687e-05
-1.51139476053636e-05
-3.44104879389924e-05
-8.37390561181518e-06
-7.11895806186974e-06
-1.9177642082644e-05
-2.24767064420487e-05
-2.16652557079435e-05
-2.25076597008845e-05
-1.43954465318932e-05
-3.18828732413439e-05
-2.97184680112306e-05
-4.03992720411237e-05
-3.2150153145504e-05
-2.52109135704954e-05
-4.46701442741239e-05
-2.83665866364876e-05
-2.43822619336075e-05
-2.91183916453448e-05
-1.25029948004345e-05
-3.32783970206311e-05
-2.76214728472241e-05
-1.49608292574031e-06
-1.22737236196949e-05
-3.04870146473106e-05
-2.55827744518424e-05
-2.7118630180656e-05
-1.03587518810528e-05
-3.13360172840265e-06
-2.70212993597834e-05
-1.51507741373885e-05
-2.83144986754748e-05
-1.96075015950053e-05
-3.30128581099697e-05
-5.1865770736378e-06
-3.1262044574195e-05
1.34005968923717e-05
-1.33144667913201e-05
-1.79294910849261e-05
-3.69998419857599e-05
-2.10396332511582e-05
-3.68295922396137e-05
1.60416668865783e-06
-2.25207789915816e-05
-8.55545248232396e-06
-1.0258891587384e-05
-3.56478885929597e-05
-1.20791709915847e-05
-2.79288414361307e-05
-3.91794844552074e-05
-2.25547154910843e-05
-4.3137639420336e-05
6.68314882747299e-07
-1.66906119041894e-05
-3.1904244049661e-05
-1.84312715425411e-05
-2.50445175138828e-05
-2.80599885708434e-05
-3.15933288761499e-05
-1.35121405246459e-05
-1.61303058172425e-05
-8.35555404116301e-06
-2.57453529033666e-05
-3.06204727202212e-05
-2.85134117311357e-05
-1.5883894086971e-05
-4.25329975450892e-05
-2.74364762924797e-05
-2.41299398855818e-05
-1.65588032884492e-05
-2.99952138008607e-05
-2.00251306397516e-05
-4.08931980065186e-05
-3.68565984181316e-05
3.97248649867833e-06
-1.92976793121027e-05
-3.15601183741703e-05
-3.15275890366091e-05
-3.19179348756567e-05
-2.55764409283932e-05
-2.3317041986089e-05
-2.87368301769415e-05
-2.39726941515283e-05
-1.61156385205869e-05
-2.98957428698195e-05
-1.00810308940922e-05
-3.23929246829074e-05
-2.9669382203884e-05
-2.96991233528815e-05
-1.62314355584165e-05
-1.52873595572149e-05
-1.51181018261537e-05
-3.42439040572502e-06
-1.05823936558658e-05
-3.38210634272604e-05
-2.66750747388696e-05
-5.09946758900167e-06
-2.13969711069501e-05
-2.97413760932551e-05
-1.25746406866588e-05
-3.46089434505947e-05
-1.49859719766658e-05
-3.88558171067403e-06
-2.78433915469851e-05
-2.46916922384843e-05
1.71941599568893e-06
-2.22636639809979e-05
-5.72453606889733e-05
-1.40868600348912e-05
-2.42186930024281e-05
-2.70132226140384e-05
-3.79048537326518e-05
-2.1034725276046e-05
-6.95634798073248e-06
-1.23391085638191e-05
-3.81913147729162e-05
-1.0988322714655e-05
-1.68344715275489e-06
-2.21070350288859e-05
-1.20522316592278e-05
-3.00763327009687e-05
-4.9586414967872e-06
-1.1507344069742e-05
-2.44637311337171e-05
-2.32903166382099e-05
-2.62424304243769e-05
-8.48352788023264e-06
-3.12922453998026e-05
-2.88827467073658e-05
-2.06184299592843e-05
-2.7763551273975e-05
-2.09080519240204e-05
-2.26496055655209e-05
-6.1863109556066e-06
-2.318143878893e-05
-3.36241198468016e-05
-2.88024398853818e-05
-2.12337719185595e-05
-1.66166646612637e-05
-8.29228879963547e-06
-3.31501146051794e-05
-1.47969549047032e-05
-3.79404541594124e-05
-3.78793774068699e-05
-2.0773174859684e-05
-6.27692116493727e-06
-1.33986752411073e-05
-6.92850497934473e-06
-2.34849709590298e-05
-2.88032781645172e-05
-2.1709737384611e-05
-2.95829891815865e-05
-2.5942494217257e-05
-2.86232024803704e-05
-2.08185554748109e-05
-1.98249935129362e-05
-3.22614250101135e-05
-2.90445980961993e-05
-4.51471180069412e-05
-1.05644039267289e-05
-4.59374016353807e-05
-2.67929417585571e-05
-9.31648097018311e-06
-2.02965454628983e-05
-1.86471238079985e-05
-1.67904678816745e-05
-1.37215067484472e-05
-3.6969810011922e-05
-3.30592827524302e-06
-1.45796945011155e-05
-2.60905200501459e-05
-1.88571247112257e-05
-2.88571431334697e-06
-1.76387496093445e-05
-1.03574438387396e-05
-1.94203689136857e-05
-3.2637806393039e-05
-2.9095931719834e-05
-1.33679808815992e-05
-3.48356271552142e-05
-1.11387760326015e-05
-2.56047517431349e-05
-4.05923093669894e-05
-1.62265805106301e-07
-3.11272469766211e-05
-2.45302241851021e-05
-1.55886730301208e-05
-9.20323363866054e-06
-2.73911119407591e-05
-3.01918287476364e-05
-9.55411921158184e-06
-2.35448320491085e-05
-2.87377648383514e-05
-1.15483050565953e-06
-3.91087460450959e-05
-1.51169389639279e-06
-6.3962591375759e-07
-1.77168998782591e-05
4.52248497717533e-06
-3.04595371515158e-05
-1.62754767246054e-05
-2.57453837777158e-05
-1.96793275782294e-05
-1.29149818268919e-05
-2.51829784102222e-05
-1.82034039628651e-05
-8.42454139941063e-06
-1.67903167467789e-05
-1.83174325670755e-05
-3.10689729569677e-05
-7.63039628124059e-06
-2.33746134847303e-05
-7.34122336702851e-06
-2.66476075185088e-05
-2.78883624217393e-05
-1.09264195366231e-05
-4.70275681148833e-05
-2.11199849035882e-05
-3.03529607473333e-05
-9.31117194404869e-06
-2.26817923847038e-05
-1.58954201590471e-05
-2.84326385256414e-05
-1.04536024307823e-05
-4.15200224684066e-05
9.21434857160551e-06
-3.17729854789752e-05
-2.99891963002477e-05
-1.18979764326905e-05
-2.59809101427389e-05
-3.10738713320464e-05
-2.9900096358347e-06
-2.21049211108255e-08
-2.75867074229555e-05
-3.82749499547497e-05
-1.63938196523448e-05
-1.87180062763714e-05
1.06353473086682e-05
-1.8576789594322e-05
-3.10990407090775e-06
-6.63479587114531e-06
-1.86369016722153e-05
-7.23530964383408e-06
-1.5533394243003e-05
8.19360471038728e-06
-1.60600150128209e-05
-8.56816670662551e-06
-3.17606393180248e-05
-1.29043438364008e-05
-1.23242189478666e-05
-4.57527971961534e-05
-1.39766106863669e-05
-1.44004871026538e-05
-2.90755046286203e-05
-1.69896065496722e-05
-2.9027645338319e-06
-2.08575107639986e-05
-2.18943564834307e-05
-7.94003021369771e-06
-7.06923550305758e-06
-1.94873297436409e-05
-1.86638341525107e-05
-1.9480197463117e-05
-4.07075409813891e-05
-9.98521247338381e-06
-1.992218311908e-05
-3.75578553844252e-05
-1.57941041127535e-05
-3.04263367649537e-06
-2.39431157262355e-05
-1.16249483980916e-05
-3.04833144940897e-05
-1.16248380470383e-05
-1.49727135459936e-05
-8.66242357269262e-06
-1.00166209697218e-05
-1.60331027459945e-05
-1.05064782590852e-05
-2.0492818802111e-05
-2.1250201308976e-05
-1.21057879896141e-05
-1.95454459219058e-05
-2.8478468349464e-05
-9.06145888636171e-06
-1.7587414022224e-05
-1.89567831288852e-06
-1.8185439056837e-05
-2.19407145155866e-05
-1.0306843143494e-05
-4.55790461411547e-05
-2.34569518865749e-05
-3.45363951880638e-05
-2.56911037899269e-05
-1.65975704782909e-05
-8.1176683236118e-06
-6.89195441516711e-06
-1.69260311318766e-05
-1.3473858949169e-05
-1.19004494640787e-05
-2.4847225245837e-05
-2.41625993122779e-05
-2.56281956374096e-05
-2.06999660603236e-05
-3.34823714448311e-05
-3.515593501958e-07
-2.23496768930737e-05
-1.37162748318528e-05
-6.84655809706201e-06
-2.94666948294466e-05
-1.42069605976049e-05
-3.92597330866604e-05
-7.64349663198546e-06
-2.14350033926063e-05
-1.09326654678677e-05
-1.87350729146081e-05
-2.84454338333647e-05
-2.85911767085182e-05
-2.28955445518757e-05
-1.78927908686489e-05
3.56650226415191e-06
-2.08111837296687e-05
-1.41091635501725e-05
-9.15648211067167e-06
-2.30799567591103e-05
-2.85626754143121e-05
-7.96575766472514e-07
-7.977621990881e-06
-1.90847125604205e-05
-3.13660808886722e-05
-1.12588205537531e-05
-2.92666096198721e-05
-1.80098598909e-05
-1.60457055422117e-05
-1.98254552370189e-05
-1.91970103956026e-05
-3.46703538047669e-05
-9.99806176445035e-06
-1.54123716956533e-05
-1.4219230436537e-05
-2.18698409151623e-05
-2.64874798388541e-05
-2.59149973456272e-05
-2.63371282334321e-05
-2.63380629229779e-05
-1.79331604141354e-05
-1.08580855171589e-05
-2.82502515891891e-05
7.52065816873746e-07
-4.54220199089224e-05
-1.54645721893276e-05
-3.5217482413019e-05
-1.84956463180765e-05
-3.60400214958326e-05
-2.89923059226388e-05
-3.5642414708042e-05
-7.3137025805235e-06
-2.7917122366907e-05
-2.96877732059427e-05
-2.92942558212497e-05
-3.53653979820082e-05
-1.78033920274658e-05
-1.85756899715421e-05
-9.46041277456239e-06
-1.12758388133643e-05
5.19144018343103e-06
-2.62289700145138e-05
-1.44103381170893e-05
-5.05806224449583e-05
-7.79766333300944e-06
5.08076458077367e-06
7.19117394795605e-06
-2.07128753073049e-05
-1.20246539745395e-05
-2.1211514654122e-05
-2.02698933491864e-05
7.82547345668911e-06
-3.13782507788003e-05
-3.83973552605563e-05
-3.99957996288906e-05
-3.95695240590263e-05
-4.12933218020187e-05
-2.87724361931606e-05
-4.59068337543894e-06
-2.73695951972527e-05
-3.25814536554939e-05
8.33327275710601e-07
-2.32461265109051e-05
-9.53024937465948e-06
-1.64364653102601e-05
-1.65195413752531e-05
-2.94165399151894e-05
-3.48683609607347e-05
-2.36030091217429e-05
-1.95395919578152e-05
-1.94005654540707e-05
-9.81251771470416e-06
-8.20000355044475e-06
-1.99257042853243e-05
-1.75255465273553e-05
-7.70476753948624e-06
-1.196170649971e-05
-2.75760584157949e-05
-1.17328194552943e-05
-2.21508123467307e-05
-4.00385114111245e-05
-1.32101908881746e-05
-2.13537136594922e-05
-2.67735298891257e-05
-1.46538613645137e-05
-4.05720816276821e-06
-2.54550131183034e-05
-2.78464981861529e-05
-2.59155222654333e-05
-2.02865061337598e-05
-9.92168282536511e-06
-1.82614561001738e-05
-3.34426120594688e-06
-3.53820208182482e-05
-1.73352614982364e-05
-2.9357412277135e-05
-1.70501861921148e-05
-7.07069337775561e-06
-8.44059056946511e-06
-8.06029129588153e-06
-1.36952347443421e-05
-1.91783045055008e-05
3.39575710247701e-06
-7.46581713842248e-06
-5.57248014081857e-05
6.63488387542768e-06
-1.03989783301675e-06
-1.77785770390111e-05
-1.75829658705252e-06
6.03004440516127e-06
9.02864717222253e-06
-3.21029988492738e-05
-2.17852502976352e-05
-3.71822360501464e-05
-2.1514891970771e-05
-5.39805296674814e-06
-2.47277484238066e-05
-3.41251959084698e-05
-2.18880003358652e-05
-2.85797279901098e-05
-2.08764374809223e-05
-1.00809320189697e-05
-8.96138011170667e-06
-1.65751540320446e-05
-1.9667933144802e-05
-1.66976017002914e-05
-5.44696494736496e-06
-9.34345750571122e-06
-4.82240004356088e-05
-2.49953176684478e-05
-1.97897716117971e-05
-3.93079053430765e-06
-1.87113985528948e-05
-2.66708804039592e-05
-1.02984008898847e-05
-2.58396125518126e-05
-2.24294418397406e-05
-2.5917488990263e-05
2.80036614737572e-07
-3.54576499931657e-06
-1.54618686708458e-07
-2.32132969531671e-05
-1.61897515792508e-05
-2.95825914621268e-05
2.15412197923535e-06
-3.304997898992e-05
-3.15346231743765e-05
-3.37305196858704e-05
-2.05793475830117e-05
-1.58957954315612e-05
-1.60633593239225e-05
-2.65497363344956e-05
-1.02756047909557e-05
-1.7634397734564e-05
-4.8849163214837e-06
-1.03590942060979e-05
-1.79018513624574e-05
-2.36741377945813e-05
-1.12570355798524e-05
-2.54379920034992e-05
-3.29721631012353e-05
-2.99906651712999e-05
-4.30569838672171e-06
3.59411499416324e-06
-3.45687841706341e-05
-1.85739444795063e-05
3.43462319382952e-08
-1.87282610942083e-05
-1.77555787421231e-06
-3.68768400098282e-05
-2.14327066377338e-05
-1.86206892438273e-05
-4.997370184307e-06
-1.58956263769468e-05
-2.90959355486672e-05
5.99837978426195e-06
-2.05467105605178e-05
-1.33446527826082e-05
-2.20528655059356e-05
-2.62937992790229e-05
-7.5510788948243e-06
-1.18259293630279e-05
-2.42761814344491e-05
-3.55036971533983e-05
-3.83713020014702e-05
-1.73734541338131e-05
-1.74632304079049e-05
3.55648165630772e-06
-4.40194815081762e-05
-1.15157550393709e-05
-1.71772944111226e-05
-1.39100120084411e-05
-1.5808425749095e-05
-3.91596873862527e-05
-1.53874063214508e-05
-2.9558279202799e-06
-1.34017105726766e-05
-1.87118373776777e-05
-2.42732612031296e-05
-1.44582659834644e-05
3.52819743844005e-06
-1.58089076215916e-05
-1.500346469833e-05
-3.08204964649273e-05
-4.05046216067402e-05
-4.18807761596622e-05
-1.68803861649739e-05
-1.27706955141375e-05
-2.91625160686436e-05
-4.31349758561506e-05
-1.41838558650545e-05
-1.23530779034076e-05
-1.25205678915947e-05
-1.59332330870603e-05
-1.53278582299136e-05
-1.9577541170828e-05
-2.32117927026054e-05
-3.15759848486216e-05
-7.79389087825486e-06
-2.47079254495389e-05
-2.86323317124546e-05
-2.89720993363502e-05
-4.75449896948973e-05
-2.70545928654283e-05
-1.11319557057129e-05
-2.49428874102456e-05
-1.95631727957545e-05
-1.31081134906112e-05
-2.0169061921912e-05
-1.1096731022971e-05
-3.96635553365705e-05
-2.87216988107768e-05
-1.69288536802129e-05
-2.97387041535093e-05
-3.95490250774667e-05
-4.89111262892638e-05
-2.12181930508145e-05
-1.65600169097933e-05
-3.41724228782395e-05
-1.91435815291653e-05
-4.5584864594853e-05
-3.05288354392408e-05
-2.62579329180732e-06
-8.4766297300759e-06
-2.85311162074802e-05
1.3039011674961e-05
-1.71097915734184e-05
-1.7266839889762e-05
-3.90069265534539e-05
-2.59785968390802e-05
-3.22448096002158e-05
-2.79557803829224e-05
-1.913160356739e-05
-4.57020531118573e-05
-3.38830229898384e-05
-2.09272343966672e-05
-1.96914898022505e-05
-2.40444107906314e-05
-1.56739719882948e-05
-5.72381599823809e-06
-3.11033227164798e-05
-1.10833051496943e-06
-1.46071110120203e-06
-2.55082606458712e-05
-1.44444219554552e-05
1.08457041835347e-06
-1.54220659796212e-05
-4.85274252839173e-05
-1.06458328077194e-05
-8.76946393099744e-06
-1.48252398357806e-05
-2.47380350315072e-05
-8.42765440863978e-06
-2.10601374515624e-05
-1.9310256715318e-05
5.1167662837698e-06
-2.0314166950193e-05
-1.39074883526194e-05
-1.66165330466017e-05
-1.6368464050684e-05
-1.85119410537332e-05
-2.25050311087052e-05
-9.5146705785115e-07
-2.03224137069804e-05
-1.28818502181732e-05
-4.49292309402414e-05
-1.42781383283974e-05
-3.70449438353068e-06
-4.02668986373186e-06
-2.62413544192715e-06
-2.01572757327761e-05
-1.89412693934125e-05
-1.40014596666061e-05
-7.07638114439496e-06
-1.35050812540324e-05
-1.86188927043279e-05
-1.21882523402438e-05
-3.52699530793236e-05
-8.14092825897147e-06
-2.25730067681372e-05
-1.94732256061999e-05
-1.36106086260609e-05
-1.00762747387606e-05
-1.58080429735569e-05
-2.16319922349743e-05
-3.10845812358488e-05
-2.35876343702874e-05
-2.74129350459905e-05
-1.89689811109883e-05
-2.22816245491306e-06
-7.0278451776359e-06
-2.84211151179185e-05
-4.51212193535623e-06
-1.2254752883078e-05
-8.45400089063708e-06
-3.10831502818433e-05
-3.36514444954631e-05
-5.41014058629117e-06
-4.040161780468e-05
-6.03816400772479e-06
-5.79063741229911e-06
-7.20497797386316e-06
-5.675988754828e-06
-8.13888480157979e-06
-2.8291004974099e-05
-4.33004769362736e-05
-2.55525694188059e-05
-4.97598379932903e-06
-2.75662118915039e-05
-1.41929218835717e-05
-1.5620061295402e-08
-3.05261591905006e-05
-2.72052807611476e-05
-2.70992018677111e-05
-3.83404412610242e-05
-3.69543713892033e-05
-1.21256416677754e-05
-1.91001956804596e-05
-2.91195780924847e-05
-3.81587478872071e-05
-3.1421580559518e-05
-9.76312971288048e-07
-2.68663245761922e-05
-3.56147196228078e-05
-2.54705420541983e-05
-1.93690638207397e-06
-1.18539844122396e-05
-1.74684478092349e-05
-2.31435672880505e-05
-4.22742693560921e-05
-1.73838671318602e-05
-2.31557059442179e-06
-1.53597929611008e-05
-2.07380775366454e-05
-2.03511390467533e-05
-1.2135396677531e-05
-1.25959131201283e-07
-4.28652418773499e-05
-2.93339591702406e-05
-2.2799181928358e-05
-3.00147423033216e-05
-2.37576088473622e-06
-5.67436902212225e-05
-1.79755555964666e-05
-1.62262739066996e-05
-9.97619177343532e-06
-2.50878669070058e-05
-1.04137318255675e-05
-8.65222452932633e-06
-1.72497281046086e-05
-2.61173296822233e-05
-1.94447598544291e-05
-1.85762680488805e-05
-1.17528678187666e-05
-2.4925262963537e-05
-4.05077219561874e-05
-1.71874679433075e-05
-2.93253729497036e-05
-9.30167891973593e-06
-1.55527375244091e-05
-7.41157542312946e-06
-4.57384378270546e-06
4.82447231001481e-06
-1.60143481868437e-06
-3.10787088883387e-05
-1.90852615498564e-05
-1.98179319621698e-05
-3.10759789614592e-05
5.85587943836891e-06
-9.67235021989154e-07
-3.56851585498605e-05
-3.46349836388779e-05
-2.39213622641105e-05
-3.50176389531061e-05
-1.74039245329467e-05
6.66197848878272e-06
-4.00432204969655e-05
2.06444035629119e-06
-2.55200716612995e-05
-3.70144399851486e-05
-1.67926524651196e-05
-1.65994081800762e-05
-3.0931275515472e-05
-2.08489150151352e-05
-1.04192985234809e-05
-4.34647316047809e-05
-1.4229622667075e-05
-1.52037334208073e-05
-1.60999292365771e-05
-8.01943746324193e-07
-3.34570981054694e-05
-2.17293505386811e-05
-1.93713250068319e-05
-2.38588104009708e-05
-3.27156512978017e-05
-2.66743356142935e-06
-1.68219481940864e-05
-2.47050214805001e-05
-2.61273206366999e-05
-3.35841214874811e-05
-3.62255511784632e-05
-3.14604484720498e-05
-1.76280359687912e-05
-2.89363043663402e-05
-1.31424075607416e-05
-2.76352289219191e-05
8.26214065970872e-06
-9.81774538124163e-06
-3.02336709954051e-05
-1.5067676927042e-05
-1.73207056628963e-05
-2.48101358383956e-05
-3.26188883802934e-05
-1.98203710598463e-05
-2.09124341856212e-05
-7.71468579466151e-06
-2.62258053999382e-05
2.72410623694051e-08
-1.94967901501652e-05
-1.36179442002073e-05
4.59397793802476e-07
-2.63288111746678e-05
-1.56943346983971e-05
-1.75303202168794e-05
-2.26127702968822e-05
-8.06224806205322e-06
-3.88565285649176e-05
-2.91733806603641e-05
-2.71621896476007e-05
-5.4896180798192e-06
-2.26067054966777e-05
-3.38174155162648e-05
-2.17478638025615e-05
-2.53013605583794e-05
-3.64609057841047e-05
-3.52324327886374e-05
-1.58770261167547e-05
-2.0556048744625e-05
-5.47662598379065e-06
-2.28384783497589e-05
-4.41229729255958e-05
-7.84676530534676e-06
-1.59734250145233e-05
-1.41240440061838e-05
-2.23028287353657e-05
-2.46438749727252e-05
-2.25792653090043e-05
-1.55998098567267e-05
9.29253642519515e-06
-1.32504842318542e-05
-2.07913869179941e-05
-2.44131536707899e-05
-3.64366813956149e-05
-3.6238165348941e-05
-2.40612157237004e-05
-9.4546770863729e-06
-2.49561426957628e-05
-3.19536504379509e-05
-3.75988228924422e-05
-4.04807312379889e-05
-1.25234496196961e-05
-3.5590558059575e-05
-2.07451227781952e-05
-1.38357158402616e-05
-2.89596889989875e-05
-2.31794613211412e-05
-9.97715622487115e-07
-4.54260502974021e-05
-6.8792746493808e-07
-4.83632574748741e-05
-2.61798438700517e-05
-1.11973364353379e-05
-2.1760816714591e-05
-2.0392449063559e-05
-2.83999267478848e-05
-1.30876896352311e-05
6.82386598071833e-06
-2.32222480342043e-06
-2.94950004826321e-05
-2.24575633259776e-05
-2.48959946542432e-05
-2.42502955571174e-05
-1.49570449090673e-05
-4.17545586223882e-05
-4.83668858231555e-05
-1.98032507585387e-05
-1.88114950498579e-05
-1.15988007342288e-05
-3.34260599455144e-05
-1.19559302149872e-05
-2.26095914519583e-06
-5.7576078005022e-06
-1.31860338965781e-05
-1.28024139755623e-05
-2.8080892561196e-05
-2.20827654534207e-05
-4.29342381167447e-06
-1.39435710117871e-06
-2.37087608975299e-05
-5.04526848493254e-05
-1.56352088421755e-05
-2.40539740686893e-05
-1.00081549745834e-05
-7.77994203252656e-06
-2.63745338823171e-05
-2.54009425790863e-05
-1.29565242653163e-05
3.38028159180455e-06
-4.24308720779828e-06
-2.17815012980514e-05
-9.18308820327608e-06
-3.60568301231267e-05
-2.50582144522777e-05
-2.56604751554343e-05
-1.44108932848874e-05
-1.63899834725789e-05
-3.07941581995857e-05
-1.79622328402305e-05
-9.47257482889132e-06
-5.71182030665005e-06
-1.53380723370445e-05
-2.65366307578116e-05
-1.62020818567064e-05
-2.15118934380884e-05
-9.93544796617988e-06
-2.08974890312991e-05
-3.93396546085845e-05
-1.61399281987861e-05
-1.12079449920646e-05
-3.32545564096861e-05
-5.66835199014462e-05
-3.14799527864982e-06
-9.13731161444536e-06
-1.0729353339819e-05
-1.63734510270796e-05
-4.13859274551122e-05
-1.67703629082614e-05
-3.93070206052392e-05
-2.54743621893625e-05
-3.5724421201298e-05
-3.08535418413616e-05
-2.69564793440727e-05
-2.50731733593709e-05
-2.86076073668085e-05
-2.15842934623004e-05
-9.85166054342511e-06
-2.4340154785396e-05
-6.8492569366038e-06
-1.21803083735191e-05
-1.9389833435304e-05
7.06216054455452e-06
-1.13399066462743e-05
-2.39282090316793e-05
-2.65804276323837e-05
-1.35027030360495e-05
-1.74998025385423e-05
-2.9779642333339e-05
-1.94215996686214e-05
-1.19259969752884e-05
4.08654578435509e-06
-2.4111707242446e-05
-2.56811105255694e-05
-4.04004308449122e-05
-1.72426096394201e-05
-2.85290082985987e-05
-3.11872142813357e-05
-3.90537571216388e-05
-3.42399110338899e-05
-4.19362348657639e-05
-2.58796008965775e-05
-7.93222890615866e-06
-2.25021801093102e-05
6.64279680483544e-06
-2.43064467459276e-05
-2.1186829643597e-05
-2.45863336008068e-05
-2.10919715947412e-05
-1.99714475809201e-05
-2.20991825013943e-05
-3.11282404919435e-05
-3.78690342128539e-05
-1.3342929340039e-05
-3.63507220022581e-05
-2.23145324761718e-05
-6.43756220199924e-06
-2.04713522689533e-05
-2.08191623500948e-05
-2.08796432353825e-05
-1.3797096296267e-05
-3.36916551080574e-05
-2.55717241397413e-05
-1.81792991719632e-05
3.33331000703746e-06
-3.33258820143373e-06
-2.07205840095749e-05
-2.91574019940254e-05
-1.6498879635415e-05
-2.33385801155757e-05
-1.03642399144793e-05
-1.88035175415701e-05
-2.32039384097714e-05
-1.14102444789288e-05
-2.7703940506649e-05
-2.765773393745e-05
-3.10519173572976e-05
4.24734950334628e-06
-4.62224494347024e-06
-4.62053078983687e-05
-2.738587664065e-06
-4.26476803400413e-05
-3.71694203762457e-05
1.8908634443776e-06
-2.82943794600924e-05
-3.25962814480382e-05
-2.20381443067303e-05
-3.07476137352778e-05
-2.51355831357127e-05
-2.64469092938632e-05
-5.84184573601502e-06
-2.4848609522824e-06
-3.10299325238944e-06
-2.00716107598693e-05
-3.62016009051739e-05
-2.5996283762089e-05
-1.83246553010702e-05
-2.0672781202534e-05
-1.67291338230693e-05
-1.0017241377642e-05
-1.55867093424806e-05
-7.8219899452485e-06
-1.23546426246162e-05
-2.14346623563243e-05
-2.85184684050352e-05
-3.25986002310305e-05
-2.88270226909984e-05
-1.6946736831107e-05
-2.13976182234029e-05
-1.01037007803624e-05
-2.42323043004377e-05
-2.04565766317476e-05
-2.21549032511433e-05
-4.26598450354423e-05
-1.38224234212976e-05
-3.50971608378104e-05
-2.64271875403795e-05
-1.71816004507481e-06
-2.4874010997184e-05
-2.85898852530753e-05
-3.992005946913e-05
-1.85038698020161e-05
-3.99277234387322e-05
-3.20903003313792e-06
-2.03310454099126e-05
-1.7971617325552e-05
-2.3418465054828e-05
-2.98908893595517e-05
-2.50856404018688e-05
-2.96015865029694e-05
-2.50931676554331e-05
-1.47199865463662e-05
-2.16706805206162e-05
-1.44363583778865e-05
6.30789644094346e-06
-1.80684031581061e-05
-9.57628549801532e-06
4.0082689535404e-07
-4.99132095072051e-05
-2.03765709855193e-05
-5.40420274245764e-05
-3.51823719165176e-05
2.39230910686795e-06
-1.96582964917016e-05
-2.16170714122623e-05
-9.08027744333936e-06
-2.01456974870263e-05
-3.83794115448936e-05
-3.43222682466322e-05
-4.39112876085154e-05
-2.51280607578469e-05
-3.24825415968951e-05
-2.22385685179161e-05
-3.0394782100213e-05
-1.7713403900005e-05
-1.17858946959821e-05
-2.86859188702162e-05
-1.14417514528698e-05
-2.04289004887433e-05
-3.52912561765516e-05
-2.18269508865632e-05
-1.67912048677847e-05
-2.03349772980223e-05
-3.59186182170263e-05
-2.33366008551561e-05
-7.72195097961146e-06
-2.48521325753099e-05
-9.07675281973289e-06
-4.83812618566775e-05
-2.42013012931026e-05
-3.96896304061008e-06
-3.06902997080077e-05
-1.0079115911235e-05
-2.04071834017484e-05
-2.51526987788007e-06
-1.27054420919489e-05
-2.17207888413974e-05
-1.59196859493343e-05
-6.78341817522895e-06
-1.80339512409651e-05
-1.33389035274523e-05
-1.11748698503648e-05
-8.13963185049827e-06
-1.74119702246501e-05
-2.84954748197254e-05
-8.25245258768529e-06
2.07203879436009e-06
-7.25775405442298e-06
-2.45644026765544e-05
-2.88981412936834e-05
-8.84434662058291e-06
-2.17345536101297e-05
-1.20710889444932e-05
-4.93932586529162e-05
-1.99353471261335e-05
-1.71238746408853e-05
-5.92756412860808e-06
-3.8904223964905e-05
-2.4739938720323e-05
-1.71632194096215e-05
6.52150578703968e-06
-5.48612007642005e-06
-3.33433232854691e-05
-2.72203612643394e-05
-2.51519557208312e-05
-5.66493352437769e-06
-1.32909820699968e-05
-2.6066260421021e-05
-1.88678111045093e-05
-2.8360225634005e-06
-1.08291815407548e-05
-1.85044142083385e-05
-2.26541491009379e-05
-1.7959137438857e-05
-1.10362635533792e-05
-2.00383619424732e-05
-3.43188182996664e-06
-3.05312373059275e-05
-2.82792080104907e-05
-2.6794672872981e-05
-3.60207801958331e-05
-2.83094593211109e-05
-2.03909076456136e-05
-1.58358970080505e-05
-2.35706366764377e-05
-2.1609655128231e-05
-5.09059030743578e-05
5.70382984802655e-06
-3.3261447147032e-05
-2.83283678886976e-05
-5.77531823055662e-06
-1.61249465583007e-05
-2.62032882735855e-05
-2.90808928941374e-05
-7.62698509018208e-06
-3.02664109810847e-05
-2.02730691304698e-05
-8.41290203494963e-06
-3.31961135116741e-05
-1.08626232033622e-05
-3.85533722257959e-05
-7.72616189808412e-06
-2.46192594159876e-05
-3.30387303087282e-05
-7.01509990558003e-06
-3.44144796662828e-05
-2.41475253731228e-05
-2.97858848640924e-05
-2.93297799458805e-05
-1.59712162200043e-05
-1.70238112662911e-05
-1.81714799674514e-05
-1.46545996187654e-05
-1.86454236181488e-05
-1.95462102423e-05
-3.5326799872955e-05
-4.55886656190545e-05
-1.70457218286515e-05
-5.06443417295962e-06
-2.7520359871032e-05
-1.82934262046253e-05
-3.07346585353236e-05
-3.50108271634801e-05
2.41740740101485e-06
-5.76854437478355e-06
-1.06813482335649e-05
-4.15678236223602e-05
-1.97234351224512e-05
-3.83335670451895e-05
-2.24675928274121e-05
-1.12224210367942e-05
-1.67786267361022e-05
-7.46037918660302e-06
-4.74732930375286e-05
-7.4918373954172e-06
-8.62428382500919e-06
-9.30949825397943e-06
-2.92071899199166e-05
-2.2114254096991e-05
-5.3349005668049e-06
-3.32039601358539e-05
-3.41175011625574e-05
-3.32758274315701e-05
-8.48801022486394e-07
-2.42406464384897e-05
-2.35735768675901e-05
-2.55094399878812e-06
-3.92117913525711e-05
-3.46179363041925e-05
-5.03998393605294e-06
1.09740860322739e-05
-5.18611658500843e-06
-1.57569119237269e-05
-1.15590002943161e-05
-1.44700001543775e-05
-9.98005369195216e-06
-2.51133920363993e-05
-4.43636609278673e-05
-1.4837196583465e-05
-2.30405722741815e-05
-2.1353880937649e-05
-1.7552877643395e-05
-9.72704357856348e-06
-4.1113926637851e-05
-2.17613736782202e-05
-2.57851473651841e-05
-9.96819603089991e-06
-1.61238458868193e-05
-1.51791123366724e-05
-3.26094447062421e-05
-2.46450481135731e-05
-1.32676585413555e-05
-3.05810360482739e-05
-3.78096679660558e-05
-1.45253360711729e-05
1.03091234074219e-08
-6.39102534345467e-06
-7.98378895008297e-06
-2.14870209495806e-05
-1.14669384448599e-05
-3.38091470706524e-05
-2.92841235325775e-05
-2.66073797483306e-05
-1.15217824637329e-05
-2.4728956815829e-05
-1.41045145830024e-05
-1.88460129592306e-05
-3.35677722632409e-05
-7.32858520313131e-06
-1.97966122417582e-05
-2.72780328460564e-05
-7.34011467928507e-06
-2.31132008396298e-05
-2.46508394841693e-05
-4.00149227220163e-05
-2.09004730147127e-05
-1.98805329948369e-05
-4.11340080784544e-05
-3.95089960388875e-05
-2.46892606460819e-06
-2.58893341442267e-05
-1.9056096621463e-05
-4.86478458170577e-06
-4.56274724339252e-05
-2.77744305974069e-05
-6.94978897646034e-06
-1.62945862841681e-05
4.45884603904203e-06
-1.44282174392251e-05
-1.30139230437318e-05
-9.07382427660791e-06
-2.72020847857071e-05
-1.65818993929098e-05
-3.01613792825293e-05
-5.05335251662673e-06
-7.66125938056265e-06
-2.89248801167995e-05
-3.43949895979492e-05
-4.94342259330258e-05
-3.34935486252547e-06
2.9899692332978e-06
-1.5476377955612e-05
-1.69263683182476e-05
-1.92022563584806e-05
-1.6885002541436e-05
-2.88888609416296e-05
-1.53822577226129e-05
-2.57489894913411e-05
-1.75446962186473e-05
2.39921102427003e-06
-2.21297694569874e-05
-8.6257822226506e-06
-3.85255958525029e-05
-3.90651721306853e-05
-2.15210104227287e-05
-9.04169806411018e-06
-3.37699824495915e-05
-4.14467669561212e-05
-1.46511098312551e-05
-2.2905956622511e-05
-2.99599629520228e-05
-1.70712192760287e-05
-4.802921207233e-06
-3.66160073936006e-05
1.97856216810084e-07
-1.257940240263e-05
