# Supplementary material for: Research on computational propagation and identification of mine microseismic signals based on deep learning
Source: PLoS One. 2025 Oct 22;20(10):e0334641. doi: 10.1371/journal.pone.0334641 (PMC12543183; doi:10.1371/journal.pone.0334641)
Supplement: S3 Data — (ZIP) [file pone.0334641.s003.zip › 000100500002865.xlsx_0.txt_24.txt.txt]

-2.25253954645278e-06
-1.87543847892234e-05
-2.6870742221e-05
-2.15429634782659e-05
4.89566427442036e-06
-2.51091202689774e-05
-1.28942037302464e-05
-1.66453897902188e-05
-3.17393996706528e-05
-6.80894902316929e-06
-2.66197808177808e-05
-2.81160986247672e-05
-2.06311688345317e-05
-1.92101318840357e-05
-5.73356152119e-06
-3.59066797006709e-05
-1.21281797109588e-05
-3.09439556456666e-05
-2.76346764026409e-05
-3.13873220111759e-05
-1.46626791118599e-05
-4.59312216254843e-05
-2.70461453788526e-06
-3.74095799437866e-05
2.48328217852428e-07
-1.78818808681791e-05
-2.71282594532145e-05
-4.61126100706633e-05
-1.58186812330706e-05
7.34254518232112e-06
-1.039687983093e-05
-8.1850417657847e-06
-1.7863076319027e-05
-2.04237733436611e-05
-4.13507793131178e-05
-1.31562080142899e-05
-2.32436624050198e-06
-1.98285921114147e-05
-1.45976547652071e-05
-3.11921119793778e-05
-8.51092252196827e-06
-1.55775732473972e-05
1.07150974861676e-05
-2.12518553950166e-05
-8.58902942458834e-06
-4.18987314446694e-06
-2.10377327878239e-05
-1.42709161541277e-05
-2.62442828246606e-05
-2.95484387108824e-05
-2.0151552828039e-05
-3.11468227781137e-05
-9.64689784004137e-06
-3.15549966153904e-06
-8.68831467158996e-06
-2.11331119898716e-05
-4.30443465873428e-05
-2.5219487936568e-05
-1.48995794910395e-05
-2.54522675649052e-05
-1.52248605739666e-05
-2.9155381442477e-05
-4.99435770240376e-05
2.45384637249813e-06
-1.15969863563258e-05
-3.18501988760447e-05
-4.48328683376056e-05
-3.02414135291287e-05
-1.30878754404436e-05
-2.03057416766938e-05
-1.15633509917651e-05
-4.8349014503072e-05
-3.20143638112445e-05
-3.05499049511367e-05
-3.69614590205234e-05
-2.24176128350183e-05
-2.69161303444776e-05
-2.79148732982913e-05
-3.38590592724425e-05
-3.60643285706217e-05
-1.9759954127243e-05
-2.135184856822e-05
-2.64634381634928e-05
-1.48100104210422e-05
-3.06443728855379e-05
-1.79466227608155e-05
-4.98962195652309e-06
-4.49648061442474e-05
-1.10441975309039e-05
-1.82847137011235e-05
-3.11000026681297e-05
-1.80498649386349e-05
-3.19526017712465e-05
-1.02654689191646e-05
-2.48810530443727e-05
-2.00540076195025e-05
-3.17774838301414e-05
-2.59211987060176e-05
-1.28872520851661e-05
-2.92248156497717e-05
-2.03994154729608e-05
-1.9758083880732e-05
-4.44183472441814e-06
-2.78754233702003e-05
-1.92856373547764e-05
-2.84798054556089e-05
-8.63884464752104e-06
-2.57123372938997e-06
-2.95828983454439e-05
-5.74811565532024e-06
-7.34700035108079e-06
-2.49745881762809e-05
-1.35513760977112e-05
-2.84996224947899e-05
-2.65778833577859e-05
-1.6083474031928e-05
-3.19153298555148e-05
-3.70104782242981e-05
-2.93919965739248e-05
-1.66341727849796e-05
-1.04438548988391e-05
-5.59202567031946e-06
-1.39226089184518e-05
-5.6157621370094e-06
-1.08718280948259e-05
-1.15510925018858e-05
-2.10589555492254e-05
-1.28306467966829e-05
-2.16468266638754e-05
-1.15601867991365e-05
-1.80472972883192e-05
-1.88960210766889e-05
-2.45146595117909e-05
-2.20219429719005e-05
-1.20944596598778e-05
-3.71921917429701e-05
-1.93314141280636e-05
-2.65807562392585e-05
-1.25590319155112e-05
-3.78956508484965e-05
-9.61176335453852e-06
-2.22978738273601e-05
-4.17116832757048e-05
-2.74089107992699e-05
-2.15961215426098e-05
-1.85928439217507e-05
-2.0009558817407e-05
-2.88407373877336e-05
-1.45063164983422e-05
-2.20665673337543e-05
-3.4192153641301e-05
-2.44466657752981e-05
-2.54572058463102e-05
-2.96331791811545e-05
-2.21920279190756e-05
-3.50643791676509e-05
-2.87055790490002e-05
-1.68774307441741e-05
-1.67423293343115e-05
-3.58021635665498e-05
-1.21837055791529e-05
-1.29417659238173e-05
-8.67163275397262e-06
-1.67916402822665e-05
-2.13163946148718e-05
-3.45576120052848e-05
-3.34505288201438e-05
-5.0204358602677e-05
-1.96975934411177e-05
-1.68763549465734e-05
-3.8406999408353e-05
-5.54424069933565e-06
-2.74578062585975e-05
-3.51140010479856e-05
-1.60919000004291e-05
-1.75459598947846e-05
-1.83269199629496e-05
-1.73876863764677e-05
-3.06034176557853e-05
-1.86745603748497e-05
-1.70900058800495e-05
-1.01063620083704e-05
-6.4836747942612e-06
-2.40590672616713e-05
-1.87222166935971e-05
-2.92119397042549e-05
-2.06861504512747e-05
-3.17687419106931e-05
-9.52243518757772e-06
-1.14165549514662e-05
-3.98152757947694e-05
-2.0826474305183e-05
-1.38289505414823e-05
-1.616318062556e-05
-3.5392248863515e-05
1.4403352581647e-06
-4.11552836088954e-05
-2.15361811999054e-05
-1.87606529439892e-05
-2.63094267215799e-05
-7.1788150447364e-06
-2.74591141131653e-05
-3.33730966332745e-05
-2.06121889504403e-05
-1.55319671470367e-05
-2.32816449092053e-05
-2.10973425591852e-05
-2.332850273745e-05
-1.51875205161392e-05
-3.94734552562693e-05
-2.19926675603961e-05
-8.93610630226172e-06
-2.42891924603508e-05
-1.04326524685898e-05
-4.81848612491758e-06
-1.7321425636018e-05
-1.22855317554761e-05
-7.64369901079027e-06
-6.05514910211577e-07
-1.63353207994522e-05
-2.0407679355879e-05
-2.56631355046833e-05
-2.47025969067932e-05
-1.14613165149517e-05
-1.83766751087939e-05
-2.38925091905012e-05
-6.84153422131721e-06
-3.75153081191057e-06
-7.30742376109859e-06
-1.50254481618675e-05
-4.0639322235076e-06
-3.31560195631753e-06
-4.33313580791808e-05
-1.85593932172773e-05
-1.610658079107e-05
-7.71231813584331e-06
3.45526954680813e-06
-1.50289433353485e-05
-2.06042153113582e-05
-1.05728479780821e-05
-2.89006442625981e-05
-3.39823961751068e-05
-2.45521538081314e-05
-7.61509303901825e-06
-2.53842754927752e-05
-1.42230821267201e-05
-2.93719105661486e-05
-1.42028080445645e-05
-2.29773087750555e-05
-1.87453145675362e-05
-3.21915156464158e-05
-4.5397294115477e-05
-2.67190735117811e-05
-2.26012988798386e-05
-4.27402629263284e-06
-1.8707973065386e-06
-1.79025836516335e-05
-3.19250339167395e-05
-4.01333664755502e-07
-3.94464257325696e-05
-3.9875024603543e-05
-1.96173529487521e-05
-5.6709757405963e-06
-2.36532619548662e-05
-1.26643641350461e-05
-3.99284596766165e-05
-1.56459665639244e-05
-3.88483045946914e-06
-2.14359386531782e-05
-3.00104468566539e-05
-8.94800561077914e-06
-1.98444392250718e-05
-2.51813016978666e-05
-1.06805149240124e-05
-3.9519541736716e-05
-2.18831931770942e-05
-2.69293792713009e-05
-1.61600778580991e-05
-7.5477537845469e-06
-2.50211171195867e-05
-3.3644898176572e-05
-1.55797593294149e-05
-3.90423733936664e-05
-2.39906210224294e-05
9.21211411657036e-06
-2.01833190635955e-07
-1.39274556301677e-05
-3.12863780435146e-05
-1.71100165139658e-05
-1.44573929856655e-05
-1.3684144110745e-05
-3.8887847094828e-05
-1.7996724217074e-05
-2.92475091125043e-05
-1.51733281596995e-05
-4.325261520172e-05
-2.62390762746512e-05
-1.44856620329587e-05
-3.80436179944683e-05
3.305421099924e-07
-3.48683696149596e-05
-4.6820747948678e-05
-1.87642546924013e-05
-4.56966713973648e-05
-1.34972644828763e-05
-1.86759786241641e-05
-3.16366536383509e-06
-9.55430702108938e-06
-3.66543865190431e-05
-1.34804059269973e-05
-1.27812809364845e-06
-1.03667350991437e-05
-1.3189062012694e-05
-1.71569837553376e-05
-2.24754598361544e-05
-3.8163111103274e-05
-7.30926317793267e-06
-1.21750579836491e-05
-2.9426585095105e-06
-2.31664681381196e-05
-2.03209888389311e-05
-1.51041525836705e-05
-1.28323384469638e-05
-2.1666711369624e-05
-5.37420041341528e-05
-2.79670602963763e-05
1.01509573018015e-05
-1.98187492830506e-05
-1.6503210292741e-05
-2.64806569124048e-05
-2.75224918289617e-05
-2.32257912775797e-05
-1.83436350073132e-05
-2.68553871910955e-05
-3.58062226443249e-05
-1.20482473253201e-05
-4.5878527688428e-06
-3.57629516935014e-05
-3.36245046828807e-05
-4.09691158818434e-05
-1.03424154648508e-05
-1.93118223754289e-05
-1.04967682622173e-05
-2.19341228935468e-05
-1.63636398121347e-05
-2.63128166056299e-05
-2.03174565734868e-05
-3.29058860430822e-05
-1.92578271582379e-05
-1.47946128372716e-05
-2.10868351087679e-05
6.17212052120534e-07
-2.83312666136051e-05
-5.83505411165828e-05
-4.79582035274439e-05
-2.53644545364538e-05
-4.84182534368321e-06
-8.64377932580531e-06
-2.64315703679581e-05
-1.32681474015957e-05
-3.49530908910773e-06
-2.10891099443835e-05
-3.98621225528805e-05
-2.88318700043966e-05
-1.02690090753169e-05
-1.90023165289914e-05
-2.68676457242369e-05
-6.64548630660531e-06
-9.92761303712881e-06
-2.7219826215415e-05
-5.18352876239944e-05
-4.35853429598316e-05
-4.31233885877826e-05
-1.18158825534779e-05
-2.51887366338388e-05
-1.45101344575648e-05
-1.66316436307704e-05
-3.78517020840356e-05
-1.96401245080366e-05
-1.1392471049768e-05
-1.90904452479107e-05
-3.59845563170899e-05
-1.68657406954511e-05
-3.37493979235913e-05
-3.87535132394124e-05
-1.2809995191219e-06
-2.68258186842072e-05
-1.55216022990757e-05
-3.02650161749363e-05
-2.46538656476856e-05
-2.65001717582319e-05
-1.96151973635309e-05
-1.91160051332503e-05
-9.13463126448919e-06
-1.68513732029011e-05
-2.57772489024669e-05
-3.49179618472096e-05
6.36188251579646e-06
-1.65129550894106e-05
-2.73516861441113e-05
-2.98684476254181e-05
-1.35015684905694e-05
-8.19523391807858e-06
-3.20533954838404e-06
-3.09905562165234e-05
-1.11333315009707e-05
-1.33978346339452e-05
-2.77966781757349e-05
8.68495290219869e-06
-3.37043492849585e-05
-2.803371890566e-05
-3.0320441741914e-05
-3.33524170210867e-05
-1.11776831485307e-05
-2.0190772644744e-05
-2.08513176784539e-05
-1.73112750490749e-05
-2.52278077239384e-05
-2.3278920081811e-05
-3.98603911796842e-05
-2.79604432851347e-05
-1.28524625048198e-05
-1.55491900247013e-05
-4.24427974219645e-05
-1.03042537831669e-05
-1.58449065413463e-05
-2.25365516531131e-05
-3.63157320516795e-05
-2.99362604280613e-05
-2.81864617002711e-05
-3.11476271491805e-05
-2.80604310147049e-05
-3.75151883384911e-05
1.5467432711518e-05
-1.7639606889143e-05
-7.19605487124817e-06
4.76788298965731e-06
-2.01200078049347e-05
-1.37603889548316e-05
-6.07356213700543e-06
-7.70639542444982e-06
-1.13256137691907e-05
-1.36180244314025e-05
-3.77838120589147e-05
-3.22833705192964e-05
-2.03066669791069e-05
-1.7203510569772e-05
-2.0987190824767e-05
-5.47275743378339e-06
-8.86712671921502e-06
1.25240773858509e-07
-2.32557080638017e-06
1.35060987320248e-05
-2.98481584553607e-05
-1.33613174901163e-06
-1.27283676358021e-05
-2.58516535811497e-05
-2.87840983458786e-05
-2.35960200905762e-05
-1.59544217682936e-05
-2.49490067041499e-05
-1.44510091625295e-05
-3.06770987770704e-05
-2.28624633715695e-05
-8.58041470644188e-06
-2.05094334826571e-05
-1.65605086266259e-05
-4.23383907074015e-05
-3.23001148969622e-05
-3.1707487973863e-06
-3.6771662660954e-05
-1.00290510760773e-05
-2.13209633987341e-05
-6.02158420627386e-06
-3.13612527834362e-05
-8.98021653769956e-06
-7.92884533210161e-06
-1.34873432200647e-05
4.20046263604624e-06
-1.21807166305788e-05
-1.08686824060368e-05
-1.63630821700294e-05
-3.46015375835752e-05
-1.182217998606e-05
-2.90589224241821e-05
-3.40540166152295e-05
-2.30003050286761e-05
-2.77546751767313e-05
-6.31617756245742e-06
-2.5853828887254e-05
-1.25326606689169e-05
-1.78357314877662e-05
-9.58007597974707e-06
-4.02742346404278e-05
-3.74485173328353e-05
-1.40418483895692e-05
-3.07208539258395e-05
-1.08023354573594e-05
-2.05869893233637e-05
-3.62716824328473e-06
-1.25679244724654e-05
-1.52812428575178e-05
-5.41787397931118e-06
-2.50505286624391e-05
-1.41077675187908e-05
-2.61427913257741e-05
-2.0034217597715e-05
-4.55438393263407e-05
-2.28448575644222e-05
-3.72342108995586e-05
-1.93419509471619e-05
-1.08195124394136e-05
-3.8602083446106e-05
-2.84472465437196e-05
-2.24478774335168e-05
-1.5072976016758e-05
-2.27678405013588e-05
-1.18796292310194e-05
-2.51021424711435e-05
-1.23098628537789e-05
3.1187447746082e-06
-3.52364544126686e-05
-2.41742129591143e-05
-1.8104584618104e-05
-2.18267034287116e-05
-2.70588126322611e-05
3.26382182073224e-06
-7.71459493193582e-06
-2.3149907922597e-05
-1.84973372879073e-05
-1.6662976532404e-05
-3.56739473859685e-05
-1.69286076927479e-05
-2.04936187544416e-05
-2.88987401793357e-05
-1.40882156964594e-05
-2.30765253543381e-05
-2.51572635397107e-05
-3.47699770917117e-05
-2.59145968587762e-05
-2.10636851343763e-05
3.33148672926328e-07
-2.63803730977325e-05
-9.60065931375462e-06
-1.97672659919435e-05
-4.03685607228688e-05
-1.99753984826141e-05
-2.34656552250192e-05
-1.7757348147458e-05
-9.16356311849571e-06
-1.52663637426181e-05
-1.84892363935995e-05
-2.48382817961871e-05
-2.43534274923612e-05
-2.39671973017144e-05
-1.6162752856158e-05
-4.54681221284377e-06
-1.69683444232742e-05
-1.22184304834728e-06
2.07778615724412e-06
-1.00633481813597e-05
-2.14896193444344e-05
6.91624704287199e-06
-4.17557900911819e-05
-4.60858112455598e-05
-2.00262451490057e-05
-8.43590997544828e-06
-2.52112489952608e-05
-2.01934466369716e-05
-1.73471115602307e-05
-2.61468260172844e-05
-1.57371944810816e-05
-1.02063402382652e-05
-2.88483008587549e-05
-2.80420282776384e-05
-2.18423866497682e-05
-1.87659003133094e-05
-8.36371586513701e-06
1.69091993165767e-05
-1.10166751619075e-05
-8.47781073585772e-06
-1.46901232060393e-05
-2.403264826025e-05
-4.46696920789372e-05
-2.45107052334085e-05
-3.07807810589562e-05
-1.76746821820081e-05
-3.30421806268953e-05
-4.64125751869163e-06
-2.59180843017454e-05
-2.09174381875434e-05
-2.63086953286327e-05
-1.43864089339472e-05
-3.82519165757281e-06
-2.1129250394857e-05
-2.64970563344535e-05
1.41201584230266e-05
-1.73455791688829e-05
-1.18835098822034e-05
-1.04657278748816e-05
-2.2697703408757e-05
-1.72115984738153e-05
-1.81486510576307e-05
-3.76714545711088e-05
-1.15543594076847e-05
-2.36878703619443e-05
-3.8797372029747e-05
-1.62604953952141e-05
-1.28584208954249e-05
-9.79366256989164e-06
-1.19254140800764e-05
-4.25455398791607e-05
-2.66650317859201e-05
-4.29779284241968e-06
-2.43198101592531e-05
-7.63165110273082e-08
-2.36728929518755e-05
-1.87560678262008e-05
-1.90468692836435e-05
-1.76520785670055e-05
-1.09872198281607e-05
-3.06062218236095e-05
-3.25031348579571e-05
-1.62090855334538e-05
-3.03096702357421e-05
-1.4496467666554e-05
-1.81064473288816e-05
1.04581932694347e-05
-1.34934156836827e-05
3.18292540628137e-06
-1.73183755907e-05
-2.31169295701692e-05
-3.97353327586049e-05
-2.75141835481556e-05
-1.66511009481031e-05
-1.10332888093287e-05
-3.48049355090278e-05
-9.79325710749599e-06
-1.05066212370378e-05
-2.87159966078918e-06
-1.20895188289368e-05
-2.55334394545267e-05
-1.02978214509079e-05
-3.10356508723416e-05
2.21952445713931e-06
-1.89518010526152e-05
-7.7876749728202e-06
-5.53315393001061e-06
-1.58431193701604e-05
1.23820565972142e-05
-1.58076211598931e-05
-3.22301529712563e-06
-2.33519627210476e-05
-2.50175244455077e-05
-5.40156169951581e-06
-3.52485145158412e-05
-1.61900950397426e-05
-2.30981638038355e-06
-1.29126331993454e-05
-2.56438512455581e-05
-8.49080192064047e-06
-1.73000027384579e-05
-2.84573975760819e-05
1.08519796510452e-05
-3.07124185476226e-05
-1.46572434543267e-05
-1.57239258459155e-05
5.81849076556764e-06
-3.70520737167089e-05
-3.84142591503823e-05
-3.0967124269593e-05
-3.08637029815244e-05
-1.93340754810923e-05
-2.75260212457099e-05
-2.8535341892017e-05
-3.26485220477717e-05
-2.65153062649785e-05
-1.01591657649752e-05
-1.94003219194461e-05
-2.60052699845596e-05
-1.43781457725999e-05
-8.98262622591479e-06
-3.39686930980274e-05
-2.40030894312125e-05
-1.26824060223211e-05
-2.74971424200854e-05
-2.24444080023427e-05
-1.72706699499385e-05
-3.0963126437327e-05
-1.77023434097717e-05
-1.01559176046498e-05
-2.27523642745246e-05
-1.0405640809544e-05
5.61924911409713e-06
-3.19214784617421e-06
-2.14850380320895e-05
-1.06922672236679e-05
-2.32984962086444e-05
-4.32007100748805e-05
-3.86080862414386e-05
-1.61198520346896e-05
-2.4793910864825e-05
-1.04612436545019e-05
-1.91563607717878e-05
1.30808796695228e-06
-3.08754157704786e-05
-2.77361455815832e-05
-1.95023645072407e-05
-8.83581426128651e-06
-2.57384683696757e-05
-4.56414320768815e-05
-2.7384492150985e-05
-3.19269361417619e-05
-1.54256302799103e-05
-1.5031826810071e-06
8.44640044941218e-06
-3.18260220039926e-05
-1.74639735415482e-05
-1.07741335324957e-05
-2.38807757360591e-05
-6.6740385425848e-06
-5.11124271038154e-06
-1.57693100838083e-05
-3.97784271864984e-05
-2.43358871036066e-05
-1.14389362969507e-05
-1.90971583906075e-05
-1.3474659537481e-05
-9.48071799685032e-06
9.68119211655414e-06
-2.07702202892058e-05
-6.41317356719151e-06
-2.33770903271296e-05
-3.43347877667554e-05
-1.52167795897703e-05
-2.21717930555349e-05
-4.43108477600855e-06
-2.40118950970829e-05
-1.69837666063414e-06
-2.25144815144587e-05
-2.29172298359671e-05
-2.85133361094718e-05
-1.95163177253421e-05
-2.01185119877219e-05
-3.55192549571043e-05
-3.56087621422234e-05
-9.76408591372174e-06
-3.5019727570718e-05
-3.55277180463888e-05
-8.25132016846264e-06
-2.55967179802297e-05
-1.49748800841286e-05
-3.57479082833969e-05
-2.38362961779651e-05
-2.31435155649496e-06
-2.15905937394001e-05
-2.24220179926692e-05
-3.4572947558157e-05
4.15171129094456e-06
-3.54250883409144e-05
-1.67147060048864e-05
-2.78823742477297e-05
-2.56405830001338e-05
-4.50731963990634e-05
-3.61838686649021e-05
-3.27555680071678e-05
-2.00289989423542e-06
-2.06513784682714e-05
-2.68452125204945e-05
-1.63727729858543e-05
-2.6181965979704e-05
-4.51899387103248e-05
-3.03625264386617e-06
-1.18726338089522e-05
-2.8943624089661e-05
-2.35680327587965e-05
-1.79445827846861e-05
-2.8445820624212e-05
-2.00680795715424e-05
-1.5769634315033e-05
-2.80271439684651e-05
4.37865250549203e-06
-3.10172848795836e-05
-3.88233921242942e-05
-2.71776416872777e-05
-1.3625414671911e-05
-8.36572223471824e-06
-3.48825264160371e-05
-2.93614953295231e-05
-2.72535803112439e-05
-2.29720352399934e-05
-2.209894051835e-05
-2.61913139973176e-05
-3.72083412320415e-05
-4.91593681442531e-05
-1.78658852323684e-05
-1.00487822449752e-05
-8.15353643144835e-06
-1.22205345816881e-05
-5.09943612539138e-05
-7.41470686738613e-06
-2.64421394236967e-05
-3.09806884937881e-05
-1.46434667177364e-06
-4.32632352163406e-05
-7.67695370467577e-06
-1.43477068628266e-05
-3.59245251964484e-05
-3.42735018749968e-05
-1.29450003989096e-06
-1.63661092673687e-05
-3.10034503767747e-05
-3.26168177934577e-05
-2.64003282135471e-05
-2.4984735679788e-05
-2.21429837374424e-05
-1.72713891921835e-05
-2.79203871909965e-05
-4.3729098809613e-05
-1.47759558888346e-05
-2.03188339236337e-05
-3.51885626113675e-05
-1.71975309718586e-05
-3.19740300893508e-05
-1.97141400615196e-05
-2.5503903579302e-05
-9.01136128725404e-06
-2.35288134631987e-05
-1.76355201496245e-05
-2.42158849403841e-05
-1.7611033052053e-05
-1.46672669838807e-05
5.09463503500073e-06
-2.19654968712785e-05
-3.43254560709252e-05
-1.77970723749288e-05
-5.51448530164461e-06
-5.81936191781732e-06
-2.61639681141236e-05
-1.83446183498023e-05
-1.79174124581033e-05
-1.48477591365284e-05
-9.04581427024288e-06
-2.53192562670165e-05
-2.56927146494527e-05
-1.42560260884271e-05
-2.84571476228434e-05
-4.39280186046778e-05
-3.50986914989587e-06
-2.29284700494446e-05
-2.04911767376316e-05
-2.44791084338914e-06
-1.57823081833482e-05
-2.73715091975036e-05
5.94481193712795e-06
-1.9077052040465e-05
-2.35992130488826e-05
-1.84625232024682e-05
-2.73377986292336e-05
-4.61397993207496e-05
-1.13763390498524e-05
-3.98459009967212e-05
-1.55358436255236e-05
-2.63183754471405e-05
-2.03082131448759e-05
5.54201236201054e-06
-3.16964046468536e-06
-3.16091647732452e-05
-1.29910255430053e-05
-2.32355556939646e-05
-2.14440233836291e-05
-2.22588566154158e-05
-2.54626452582169e-05
-2.41801778255233e-05
-4.15300333868482e-05
-1.55425895154785e-05
-2.33418721658325e-05
-1.73817902475588e-05
-2.42332097524115e-05
-6.71205272542596e-06
-2.52472160113183e-05
-4.10295772115889e-05
-2.08536417839335e-05
-1.49458615891575e-05
-3.62723529117855e-05
-3.90770278146928e-05
-3.98972041955461e-05
-2.19675896760305e-06
-1.0655320485803e-05
-1.58298535075642e-06
-1.19467498118165e-05
-6.4994048303652e-06
-1.52078514379627e-05
-2.24484467211373e-05
-1.60915267226942e-05
-3.64570666034674e-06
-3.07274618625968e-05
-1.83085898302338e-05
-3.7029073479169e-05
-3.37144013436764e-05
-7.00121042450871e-06
-1.21274774555789e-05
-2.89704944174092e-05
-2.21950091245048e-05
-1.74054337261655e-05
-2.96721114494185e-05
-1.59454481643292e-05
-7.97929835354308e-06
-9.84859006120295e-06
-2.06650028998756e-05
-1.6921465562206e-05
-1.82140329431892e-05
-1.50041609820225e-05
-5.19676095796479e-05
-2.25072171154788e-05
-1.17841166681543e-05
-1.8737699244308e-05
-1.779226404178e-06
-2.02728407851773e-05
-1.82815679156014e-05
-2.15902705245787e-05
-1.92442911968546e-05
-2.83323030490619e-05
-3.08432643378539e-05
-1.72403864837829e-05
-2.79825723427961e-05
-3.54104305783689e-05
-2.88118240076795e-05
-2.90681295063661e-05
-2.87638213096878e-05
-3.17249832028314e-05
-2.44999201622429e-06
-4.20031641946451e-05
-2.37943150150029e-05
-2.04821751067135e-05
-7.65481515303937e-06
-2.21244002761712e-05
-3.22318288590981e-05
-1.01901521954813e-06
-3.21601935899545e-05
-3.2839837536406e-05
-1.98866020772436e-05
-3.05335270113809e-05
-9.57255223106531e-06
-1.8903690205082e-05
-2.53890393930498e-06
-3.72129652867039e-05
-2.60508317320196e-05
-1.59522635925835e-05
-3.93639427385233e-05
-1.49040989875558e-05
-3.12229329684979e-05
-1.35942346080829e-05
-2.84553377463828e-05
-4.02184775241297e-05
-1.3453291752656e-05
-1.77418580323878e-05
-1.65357252918542e-05
-2.75243697602764e-05
-3.4894577512881e-05
-9.04239987884689e-06
-1.22857216631441e-05
-1.83269517803468e-05
-6.74684709584699e-06
-2.35810897380496e-05
-2.58646505445436e-05
-2.93013758493969e-05
3.31130624630174e-06
-7.95845314299929e-06
-3.21176790995605e-06
-6.8473010257324e-06
-3.32494872009579e-05
-3.57378769462351e-05
-2.20334066818102e-05
-7.18059486859382e-06
-2.08506306026806e-05
-4.49030251218172e-05
-2.68004019003792e-05
-2.40531979496604e-05
-1.15177607837292e-05
-3.32238748165754e-05
-4.72545927775808e-05
-2.79305233549197e-05
-1.3738206738674e-05
-2.84651642685389e-05
1.79692297104424e-06
-7.15492836715641e-06
-1.89739420330923e-05
-8.05397817478993e-06
-3.1524709853984e-05
8.34367518065715e-06
-9.268019749897e-06
-1.17245391631539e-05
-8.22669062986966e-06
-2.08369115986967e-05
-3.1008394079257e-05
-4.18615256814054e-06
-2.37450151997011e-05
-1.4659153388573e-05
-1.31979698507642e-05
-5.3519123518174e-05
-1.07065804807312e-05
-1.48227291099047e-05
-2.01342675198141e-05
-2.94867031554064e-05
-2.99056280617689e-05
-2.93579240255843e-05
-2.66585267286022e-05
7.38251691718413e-06
-2.18031703246772e-05
-1.81848662047356e-05
-9.7583776804854e-06
-2.72157001817936e-05
-3.19553644436865e-05
-2.77070357557316e-05
-3.46558682327062e-05
-1.77080189457931e-05
-2.54467348242293e-05
-3.97751824365064e-06
-2.96115612688856e-05
-1.57251554302083e-05
-1.04187747503578e-05
-2.59370570611732e-05
-2.52339535768438e-05
-2.44997748893916e-05
3.3710362359899e-06
-3.09019294072482e-05
-9.52930047073941e-06
-1.48188590685935e-05
-7.21618359465482e-06
-2.79308866193808e-05
-2.02630363717775e-05
-3.2341871952117e-05
-2.31788658645262e-05
-9.78179164299616e-06
-2.51089032739278e-05
-8.96523534212276e-06
-5.17584379970812e-06
-2.58944501941361e-05
-4.04750764657379e-05
-2.50964674105326e-05
-1.4000329998137e-05
-1.36862079853039e-05
-3.2183974190861e-05
-3.54456338979107e-05
-9.76530705923117e-06
-1.53532605517547e-05
-1.23673433929913e-05
-4.20126104086106e-05
-3.0455681774644e-05
-3.75865981555602e-05
-2.35969981416661e-05
-2.50632695376187e-05
-1.95823227741799e-05
-3.36354980433234e-05
-1.83498163813819e-05
-2.39131376077542e-05
-1.03839069185311e-05
9.64747782919973e-06
5.28688106160135e-07
-2.7226467398213e-05
-2.47224501563171e-05
-1.96876749127615e-05
-3.77871391076082e-05
-1.0069345905582e-06
-1.09367329063071e-05
-2.15557264762642e-05
-1.64269325543079e-05
-8.08635473570048e-06
-2.32986453368806e-05
-3.7514211289535e-05
-9.45390381625177e-06
-3.85022450797193e-05
-1.48590090521788e-06
-1.27113673095641e-05
-2.42873050569146e-05
-1.97262736084664e-05
-2.77249268718817e-05
-2.74750585449662e-05
-3.65796368321831e-05
-2.4237379733043e-05
-7.63344198974614e-06
7.18150801536466e-07
-2.00217932339552e-05
-2.70488537599851e-05
-2.57742081050202e-05
-1.3504817355751e-05
-1.3918402966141e-05
-3.08626997594441e-05
-8.86585183190973e-06
-1.01082059982727e-05
-7.86425463771721e-06
-1.87055836991747e-05
-2.62342785311423e-05
-4.44625720581676e-06
-1.29141361173384e-05
-4.24874572933037e-06
-1.96612706909168e-05
-2.40446317193706e-05
-2.3942886342861e-05
-1.75044258199735e-05
-1.0304763208022e-05
-2.68551003170483e-05
-3.81512806215493e-05
-1.60285640859566e-05
-3.1121249703984e-06
-1.46527586103916e-05
-1.18194672339866e-05
-1.02369024314195e-05
-3.43966140694939e-05
-3.62382394212217e-06
-1.46816152078238e-05
-1.06120166475489e-05
-7.09030607920145e-06
-3.54253452218138e-05
-1.9199121089489e-06
-3.08320642932251e-05
-1.74052494766342e-05
-1.46901304557664e-05
-1.76769322314986e-05
-1.17522189312337e-05
-6.61996883657436e-06
-1.83996636109771e-05
-1.68971792564505e-05
-9.82117632838979e-06
-3.07880065160689e-05
-1.81637638710671e-05
-2.20205025447113e-05
-4.9534844479963e-05
-2.47369396161264e-05
-1.12727443930179e-05
-3.29683032012702e-05
-2.80957241429859e-05
-2.76134129380672e-05
-2.11690147896857e-05
-2.71515252356349e-05
-1.72426807280785e-05
-4.40452671243914e-05
-2.06616962403493e-05
-2.40437535621688e-05
-2.71701127558234e-05
-2.50146097388117e-05
-1.37915069253367e-05
-1.34245580767874e-05
-2.35093650308284e-05
-1.05388541265415e-05
-1.57827201959201e-05
-3.94424237257816e-05
-2.41819735039617e-05
-1.15877122973617e-05
-1.40013655140709e-05
-1.16362741414239e-05
-2.58494800483121e-05
-3.58461475154656e-05
-2.67292194499464e-05
-3.23957981926044e-05
-2.26292480657945e-05
-1.16583288059758e-05
-3.16557426571051e-05
-1.93739811309063e-05
-1.53354877902438e-05
-4.11159099658294e-05
-1.74021207912178e-05
-8.19815688657008e-06
-2.4899319046966e-05
-1.12316159490389e-05
-1.12148783060535e-05
-1.8743535535377e-05
-7.51515900455552e-06
-1.88997835987157e-05
-2.32621871435516e-05
-2.04826434359821e-05
-2.21917466095449e-05
-8.91246634612651e-06
-3.3054736904597e-05
-2.39372821918815e-05
-9.71213181338831e-06
-3.95245485497051e-05
-2.88621446833527e-05
-2.05616086832552e-05
-1.66847965391279e-05
-2.8719623539513e-05
-1.11421303832802e-05
-2.01344911304521e-05
-3.55894944856395e-05
-1.5881343708968e-06
-1.00101375247687e-05
-1.14192897991942e-05
-1.51234041591457e-05
-2.3160023109744e-05
1.14516727986614e-05
-1.60171600255811e-05
-2.64667643355732e-05
-2.03382892969914e-05
-3.94672062573398e-05
-1.50247478246405e-05
-3.48362147160441e-05
-2.17691523918038e-05
-3.69791307176201e-05
-1.00600197483621e-05
-4.18605068337695e-05
-4.9941199887044e-06
-4.33494220830299e-06
-2.61512595955533e-05
-4.15065413607376e-05
-2.11657075715516e-05
-1.00218922183821e-05
-4.32684210777004e-05
-3.90455719224086e-05
-2.52146479179396e-05
-2.72608728662678e-05
-2.73705303009285e-05
-2.02683023847042e-05
-1.43643827712832e-05
-1.67898461347837e-05
-3.686019835219e-05
-9.66342636332002e-06
-1.11929726038523e-05
-4.43768264631585e-06
-5.08433747576062e-06
-5.05920844881621e-06
-7.12139841204538e-06
-1.24312171990221e-05
-4.36807875109188e-06
-3.040419324027e-05
-1.75188592259466e-05
-3.48573701463507e-05
-3.86720149123179e-05
-2.6397378328553e-05
-1.73786223721916e-05
-1.54022626651301e-05
-2.25228113167181e-05
-1.56748755330348e-05
-5.37253886553901e-06
-2.25652679339371e-05
-3.54121929867116e-06
-1.5939933253536e-05
3.95699258322077e-06
-1.66637273418464e-05
-1.53257336732949e-05
-3.83557323026443e-05
-2.18098886441949e-05
-8.25971270064105e-06
-2.06136658961991e-05
-1.31575999908144e-05
-6.0836801998669e-06
-1.39032839003734e-05
-1.08706775748974e-05
-3.44127334433924e-05
-2.72377002702742e-06
-1.20656998685051e-05
-1.85341037461466e-05
-2.91195269992158e-05
-2.39437284491602e-05
-1.70086264467387e-05
-4.72240247196264e-05
-4.61698617816545e-05
-2.14308473973538e-05
-1.86027763527014e-05
-2.70722648408811e-05
-5.91135900657631e-06
-2.65918236946178e-05
1.04778373967498e-05
-1.12549598954808e-05
-3.22485072630433e-05
-1.91084662930239e-05
-8.92896128111519e-06
-2.69191342771401e-05
5.82731110821456e-06
-2.13965422006421e-05
-1.60183380480206e-05
-2.19760526036684e-05
-1.27500905263411e-05
-4.18648294512966e-05
-2.47695954170979e-05
-2.52955081893826e-05
-3.60919199742826e-05
-1.26428570970342e-05
-1.92021125394432e-05
-1.68543595029631e-06
-3.25869927583607e-05
-2.78134543538756e-05
-1.00726112773443e-05
-2.94625772751221e-05
-2.79481295704291e-05
-1.89937793755374e-05
-2.96623188565207e-05
-2.70857774800922e-05
-9.64346820012146e-06
-2.7188030378773e-05
-3.26498965792539e-05
-2.40453688817222e-05
-2.02951661234246e-05
-8.12444196111935e-06
-5.22622530209241e-06
-3.10877731270554e-05
-1.47010160392312e-05
-2.88892717837728e-05
-2.37569592743328e-05
-8.97876260630894e-06
-3.89107801684151e-05
3.16208917530964e-06
-4.199342601855e-05
-2.04915226577508e-05
-2.12204773362809e-05
-3.60226542158301e-05
-4.81444148851067e-05
-1.97079885575187e-05
-2.83543769207158e-05
-2.53031414733852e-05
-6.75883193641523e-06
-2.76360931964604e-05
-2.60741783274574e-05
-8.96927655276191e-06
-9.06983643294155e-06
-6.60125576652562e-07
-3.0881096383199e-05
-1.72310515229293e-05
-2.15430847753638e-05
3.07962418216629e-06
-1.65626375006533e-05
-1.91950168578793e-05
-3.005007523453e-05
-2.07222759437354e-05
-2.35327188003341e-05
-2.78661956215405e-05
-2.77225632301963e-05
-3.3953582264236e-05
-3.18563928668682e-05
-2.6157319231245e-06
-3.0038907298305e-05
-1.3964092241668e-05
-3.31285974835433e-05
-1.42386816253684e-05
-4.3602606069388e-07
-1.0297447422116e-05
-2.72843464357338e-05
-2.84023330621547e-05
-2.50567975398565e-05
-4.02245109523157e-05
-5.10571926077495e-06
-3.14411032465588e-05
-1.24721588615798e-05
-6.0322829829204e-05
-3.44577775984202e-05
-6.91548964855154e-06
-1.71383959803164e-05
-1.38946371004253e-05
-3.94454018243527e-05
-1.73253639057213e-05
-2.7257040581733e-05
-1.51628353252747e-05
-9.99440722776269e-06
-1.14326798007409e-06
-2.25046711004604e-05
-2.13068373658538e-05
-2.1578258064526e-05
-3.40004859173834e-05
-1.91855156801904e-05
-1.63398834779458e-05
-3.53138894118967e-05
-3.77519297483992e-05
-5.3035807391663e-06
-1.82974002394518e-05
-2.44541948103832e-05
-2.41267442373862e-05
-4.64654333456602e-05
-3.24063916880166e-05
-3.02455999221301e-05
-2.91087713780867e-05
-1.41692873650916e-05
-9.83247174415492e-06
-1.5443805325671e-06
1.73847010017852e-06
-9.67283916172608e-06
-3.23341934867667e-05
-3.85290552505144e-05
-1.25127756488733e-05
-8.31580731960198e-06
-3.49841005697848e-05
-3.68374771435218e-05
5.11112976540425e-07
-3.42278494021725e-05
-3.21862414838397e-05
1.26035464309502e-05
-1.96449367395302e-05
-1.47673432055111e-06
-1.23497206118547e-05
1.14900771564234e-06
-2.90158822454852e-05
-3.11634442742753e-05
-1.45455772879051e-05
-8.44229798744197e-06
-1.25550556154212e-05
-1.22238212464508e-05
-1.29659353038687e-06
-3.39437919883045e-05
-2.15807627326788e-05
-9.14684718733557e-06
-8.71861926202986e-06
-1.2551815078558e-05
-2.16531031030619e-05
-3.01907008203465e-05
1.82893286695234e-06
-3.02106789468299e-05
-2.2552574708585e-05
-8.97568654484723e-06
8.89481097667229e-07
-1.51335032838704e-05
-3.28967546325374e-06
-3.38857665928282e-05
-2.42157805980506e-05
-1.98637738710511e-05
-4.13392700327552e-06
-3.3805396781891e-05
-1.48963055546395e-05
-1.30562262361335e-05
-2.78282859419381e-05
-3.4169938038257e-05
-2.2018850595403e-05
-2.71292945498883e-05
-3.71552055038462e-06
-3.0320861718698e-05
-1.60657126465112e-05
3.73359828515804e-06
-3.14208196305774e-05
-1.85574830249433e-05
-4.00099115993695e-05
-2.1420715978294e-05
-2.99340496107123e-05
-3.15825959865091e-05
-2.55719699345348e-05
-4.65765200900913e-05
-2.26193659901887e-05
-1.29730935916588e-05
-2.35719612675146e-05
-1.71365899533693e-05
-1.33764170364642e-05
-2.46182953193596e-05
-2.56686277612856e-05
-1.45697625190991e-05
-2.70992201887535e-05
-1.92350071411764e-05
-1.22256718360816e-05
-3.63042000439679e-05
-2.57821337299053e-05
-2.50162220880835e-05
-5.7997197801672e-06
-3.73774650424037e-06
-3.41868338447168e-05
-1.70426418527751e-05
-3.39134140692289e-05
-1.637264238178e-05
-1.06187719457951e-05
-3.15267251196389e-05
-1.38507934869111e-05
-2.01412851793978e-05
-2.81734451238101e-05
-2.1784468574814e-05
-2.1676436022854e-05
-2.68061282784184e-05
-1.88865649212467e-05
-2.65098458125925e-05
-2.35685425963953e-05
-2.49417156772464e-05
-2.06652125907295e-05
-3.06336887757482e-05
-3.02316390875482e-06
-2.07813000451674e-05
-2.058243366978e-05
-7.50065187267078e-06
-2.26704956255711e-05
-3.81129878086293e-05
-2.89731729003654e-05
-4.34928802174235e-06
8.86531145880409e-07
-1.74169660319038e-05
-4.13642143908614e-05
3.99760419379952e-06
-1.74277471739789e-05
-2.13430976663208e-05
-2.73732124423755e-05
-1.09654424871439e-05
-4.38802005306688e-05
-1.68043300795375e-05
-2.00073137932228e-05
-2.26823511369506e-05
-2.26612162760203e-05
-2.78128434320586e-05
1.26518623634627e-05
-3.86949524869831e-05
-1.10415948238225e-05
-1.76956010239631e-05
-2.89799978141873e-05
-3.18946691799174e-05
-2.29372372064565e-05
-4.70967626521686e-05
-1.2252678662368e-05
-9.00474045282258e-06
-3.87365831027345e-05
-2.34688645875253e-05
-2.88476711558474e-05
-3.50404813091396e-05
-2.69698245861881e-05
-2.25422906931161e-05
-3.02295474528832e-05
-1.10755373767544e-05
-2.01705634262219e-05
-2.92940955559706e-06
-4.37970472210397e-05
-1.0591208796858e-05
-1.12129603082349e-05
-2.53221432202029e-05
3.96354997357796e-06
-1.51814622364502e-05
-5.72415552942645e-06
-8.40395581030189e-06
-2.64043679397695e-05
-2.20343737745474e-05
-1.58646656407623e-05
-1.31754333302685e-05
6.8973219782239e-06
-2.4420096269693e-05
-3.22067014001704e-05
-1.28370872985507e-05
-2.08373395231677e-05
-2.26676894369068e-05
-2.97879860722251e-05
-2.08513684375279e-05
-1.0753776727005e-05
-2.72178154981025e-05
-2.33308530837337e-05
-1.64127717089805e-05
-3.77401097878529e-05
-2.29797533730982e-05
-3.70664047137012e-05
-3.24060430263324e-05
-2.12212398626929e-05
-2.52322507458786e-05
-2.12029762540626e-05
-2.15179704090871e-05
-2.31895100768082e-05
-2.43475081203899e-05
-3.61150931864723e-05
-1.73797691696848e-05
-2.68631055652073e-05
-3.20502900178166e-05
-1.2710471936014e-05
-1.56503787844173e-05
-2.36446937609024e-05
-2.84098984058794e-05
-1.01695007469352e-05
-9.08316268413565e-06
-2.82932656016495e-06
-3.52266336512476e-05
-2.9921224281357e-05
-4.00246263440182e-05
-2.52564552927154e-05
-1.59906310617282e-05
-2.55183857558805e-05
-1.87886383667622e-05
-2.43926390712154e-05
-9.44709706605983e-06
-4.56073440942702e-05
-2.74809034106198e-05
-1.76986790608371e-05
-2.06766424601085e-05
-1.4576924833985e-05
-2.20881894909141e-05
-2.50404366258672e-05
6.42740056092544e-06
-1.81114347585291e-05
-8.03667856679857e-06
-1.9289448549163e-05
-1.47592778815586e-05
-4.3240117645381e-06
-3.46565132287911e-06
-2.18574656480355e-05
-2.84162636430131e-05
-1.89504516145506e-05
-1.57197679615448e-05
-2.73026747015471e-05
2.59494807155682e-06
-1.30939895545292e-06
-4.22629362916688e-05
-1.05362424772505e-05
-2.39053557980502e-05
-2.4650415459713e-05
-4.08936734813442e-05
-1.84708739421144e-05
-2.60884652668618e-05
-3.43763282716197e-05
-1.65476469817871e-05
-1.19967373879707e-05
-2.33256236764422e-05
-2.37652466336619e-05
-2.83082759030164e-05
-2.40210356559845e-05
-1.14152115143239e-05
-1.42902718049938e-05
-1.94741772788692e-05
-4.18492112479525e-05
-2.97421372570857e-05
-1.46647539328936e-05
-3.97228303609045e-05
-1.47755825968178e-05
-1.02713131982798e-05
-2.40897953864892e-05
-5.5920466524986e-05
-2.21915427743256e-05
-1.31662660501479e-05
-1.41292897513846e-05
-2.88170580032734e-05
-6.42507855841975e-06
-3.52074567299448e-05
-1.0942541419686e-05
-2.27518417641187e-05
-2.35667014296476e-05
-5.2261907612695e-05
4.46287662992387e-07
-2.14040151034515e-05
-1.47827862644182e-05
-2.51583751839827e-05
-2.63280964776438e-05
-1.94315414172648e-05
-4.29074255427864e-06
2.96085952157372e-06
-1.62980139234794e-05
-9.40311257413352e-06
-1.97242819995544e-05
-2.90621292408106e-05
-1.18560922955158e-05
-3.14142522107778e-05
-4.93170050433929e-05
6.16174251442563e-06
-5.73960243760045e-06
-1.64193750567873e-05
-2.14509626572663e-05
-2.40464277964477e-05
-2.50513352422357e-05
-2.13522500009043e-05
3.74553296600066e-06
-4.02574554695791e-05
2.28057366798854e-06
-2.56226017051813e-05
-2.92949964671819e-05
-2.89100405332124e-05
-2.59532748927851e-05
-2.03006253667592e-05
-6.68396880537706e-06
-1.61058985631157e-05
-2.1209250086066e-05
-7.5477329449394e-06
-1.11587696995161e-07
-3.88481081507808e-05
-3.28547902447612e-05
-5.75567108380398e-06
-2.13458366453968e-05
-4.8099459785819e-06
-2.85801115311925e-05
-2.27987346876013e-05
-2.24729607981502e-05
-1.80300908127904e-05
4.97001542277085e-06
-1.80892004424563e-05
-1.66696620542679e-05
-1.95931714916261e-05
2.69123269620306e-06
-3.65776429390658e-05
-2.84265161663482e-05
-4.25158973884403e-05
-4.58213986356864e-06
-1.096632472657e-05
-1.94923473443358e-05
-1.85215408010687e-05
-7.3489244139711e-06
-2.59189510740524e-05
-1.21650876860216e-05
-2.31061672723153e-05
1.32526050379911e-05
-1.1068588685628e-05
-4.56938163036121e-05
-1.04511071749304e-05
-1.19516310605163e-05
-1.51468554981933e-05
-2.608928312351e-06
6.27552985144762e-06
-3.02322516757029e-05
-2.92501546323295e-05
-1.97115528111374e-05
-1.62051314719649e-05
-3.25321920700981e-05
-2.9839664775901e-05
-2.11092243342193e-05
-5.47538107018603e-06
-5.08957130476824e-05
-1.45262503742269e-05
-3.74490030267711e-06
-1.1747608121864e-05
-2.46260073113641e-05
-3.00772407057571e-05
-1.67797539852957e-05
-3.07089793968729e-05
-1.30446423911215e-05
-2.19163160574111e-05
-8.15671248517728e-06
-2.24429439920699e-05
-2.83934110581351e-05
-1.03576398584413e-05
-2.56233821592318e-05
-1.82942191039184e-05
-2.85586490695391e-05
-5.12265311448723e-05
-2.33040307200983e-05
-1.72167697428971e-05
-3.27039459731294e-06
-2.95064215513978e-05
-1.36658125588199e-05
-1.94456145448586e-05
-1.27793474151486e-05
-3.6115666190479e-05
-4.30754985243467e-05
-2.0128891480674e-05
-1.82969634405114e-05
-9.02245914978059e-06
-3.87201593509337e-05
-1.90598473372914e-05
1.6246415976092e-05
5.90638386059461e-06
-1.80818637401933e-05
-1.85023981835572e-05
-2.67655499222967e-05
-1.35416772676288e-05
-9.94334161132505e-06
-2.67254062057101e-06
-2.24864011693173e-05
-7.58342860695121e-06
-1.86849948951236e-05
2.15380397066517e-06
5.59778582149884e-06
-1.2114428523344e-05
-4.36609445718559e-05
-2.84783453899138e-05
-3.26260104066808e-05
-4.9543751082079e-06
-2.36580491708218e-05
-1.72627788442642e-05
-5.28696821071228e-06
-1.14637609917094e-05
-2.75737003217912e-05
-7.09924167414285e-06
-2.82335383796402e-05
-2.72650166447153e-05
-1.78585805299073e-06
-1.78505286421657e-05
-2.5832578933719e-05
-5.35149622673796e-06
-2.57839363389884e-05
-3.91915198864725e-07
-9.11184312902241e-06
-1.33980397520573e-05
-2.89362165245733e-05
-2.3055525032942e-06
-2.71868933020457e-05
-3.67441516731565e-06
-1.72969292090542e-05
-3.7342200080401e-05
-1.80898042871447e-05
-1.90320098573686e-05
-1.30023005068195e-05
-3.13287957464702e-05
-2.65305013001465e-05
-3.75900650684901e-05
-3.33922073036642e-06
-2.96467280741159e-05
-3.47322330871885e-05
-2.71104741851032e-05
-1.69313071133812e-05
-1.21096971044207e-05
-7.0717909698407e-06
-1.9169048444723e-05
-2.62959164353793e-05
-1.52578865181007e-05
-1.52894185067097e-05
-3.01888021428296e-05
-1.90587187564704e-05
-2.04877790424536e-05
-8.6945408565578e-06
-7.29650981580152e-06
-1.79340579489292e-05
-1.15467131314978e-05
-2.79611572804506e-05
-7.30548303027759e-06
-1.94745444383531e-05
-2.36589628017766e-05
-3.50960553986897e-05
-3.05740137348012e-05
-9.73938603896739e-06
-1.12148091496758e-05
-2.71617373532217e-05
-2.40931205972791e-05
-6.15294295654061e-06
-1.99927612591057e-06
-1.35904343607108e-05
-1.94889757846348e-05
-2.27142210935372e-06
-1.06208774033942e-05
-2.81757218689263e-05
-1.04629946742251e-05
-6.79449512013837e-06
-1.41330047195383e-05
-2.60208450017754e-05
-2.10498560133005e-06
-2.77019973127003e-05
-2.49145803391186e-05
-1.46825516510697e-05
-2.7942667807987e-05
-3.38478141012851e-05
-8.81107267344964e-06
-1.41636784250737e-05
-2.60033981161093e-05
-3.41427321187786e-05
-2.1775656374843e-05
-3.93551603162991e-05
-1.92086239921461e-05
-1.7959383667665e-05
-1.13806742087802e-05
-1.15464194738924e-05
-2.21312006071842e-05
-7.71839311371222e-06
-2.44743165536722e-05
-3.74390321073078e-05
-2.9887020721874e-05
-7.38838214941257e-06
-3.55130078133856e-05
-3.39819350959287e-05
-2.7760627160711e-05
7.01257935325705e-07
-2.11140371333518e-05
-2.7890730352069e-05
-2.19504794310596e-05
-4.67583309239445e-06
-1.87394686941505e-05
-1.69466148458229e-05
-1.48959196636905e-05
-4.11788824934713e-05
-1.72619866756635e-05
-3.49320863776297e-05
-2.17617283088395e-05
-3.39174331042684e-05
-4.54485649446381e-05
-2.74017433871631e-06
-1.15429911505135e-05
-1.64189337946152e-05
-3.32738325195056e-05
-1.56574788546701e-05
-2.40417248805585e-05
-1.40069615077052e-05
-2.55384548986008e-05
-2.97305102525439e-05
-4.4802758667694e-05
-1.19829714383652e-05
-1.68130786138804e-05
1.63892783606498e-07
-2.48376046649331e-05
-1.21097320001883e-05
-5.1140331882075e-05
-2.74457188680019e-06
-1.57937076256896e-05
-2.70689961834305e-05
-2.35869491339304e-05
-2.24470766660871e-05
-1.44974321810601e-05
-1.7717334220148e-05
-2.43787827065208e-05
-1.34309514957906e-05
-4.83082833307884e-06
-4.17777638189416e-05
-2.58839908294215e-05
-1.81614516334205e-05
-7.81877054604481e-06
-1.73871407371146e-05
-1.10217952950759e-05
-3.38692522672897e-05
-1.0285330443451e-05
-2.86645095489181e-05
-2.06396057956745e-05
-2.67512475632091e-05
-2.92017188497458e-05
-2.18261860804825e-05
-1.87710671837666e-05
-1.60809127508701e-05
-6.08173161195399e-06
-1.72493446433831e-05
-1.17969238852311e-05
-2.38236707280411e-05
-1.98320856771583e-05
-4.36960276365386e-05
-2.26565457641934e-05
-3.29890249433521e-05
-1.50730636235878e-05
-2.07233456173582e-05
2.59585146569172e-06
-1.17608590106339e-05
-2.08875286013195e-05
-2.23125463572881e-05
-2.98093106785903e-05
-7.77982352172692e-06
-3.16553009963766e-05
-4.08335942363731e-05
-2.45988957350277e-05
-1.84637432198319e-05
-1.13377720466428e-05
-2.18846968491568e-05
-8.96395190747366e-06
-1.35121811630916e-05
-2.2693230044697e-05
-3.51807703313738e-05
4.57301641656404e-06
-2.14477561407997e-05
-2.67111817975754e-05
-2.17348216286642e-06
-9.20001197945766e-06
-2.62243359561718e-05
-2.97046860879336e-05
-3.30312906805188e-05
-4.17434824300538e-07
7.81598269202679e-06
1.34379803999052e-06
-2.076576878999e-05
-1.99703233630392e-05
-3.16721547080635e-05
-1.48044777736032e-05
-2.24052666979552e-06
-5.59307332394513e-06
-3.01262412251232e-05
-7.47325998153908e-06
-1.84576502449587e-05
-1.53085633249072e-05
-2.20211165529176e-05
-1.3566489226065e-05
-1.37781874679533e-05
-2.96721823925755e-06
-1.92614668991625e-05
-1.83932402575881e-05
-2.43754906261918e-05
-1.39503455427323e-05
-4.09468478216556e-05
-3.30263257466449e-05
-2.37748210771974e-05
-1.07270537088756e-05
-1.39475342705094e-05
-2.68430658341459e-05
-1.07144062149626e-05
-1.88571624944829e-05
-1.25603591551896e-05
-1.96690386438924e-05
-2.61341474899713e-05
-2.37374690025078e-05
-1.72780381445177e-05
-1.81485546854135e-05
-2.43790640311331e-05
-2.424725103523e-05
-2.82886938452442e-05
-5.71350206001884e-06
-1.78086038330535e-05
-1.97524002204599e-05
-7.1417999643158e-06
-2.18745913148632e-05
2.28208466160067e-06
-2.62772046824294e-05
-2.463745342753e-05
-1.94866107250136e-05
-1.50421741766183e-05
-1.80199715427827e-05
-9.12208419529675e-06
-1.41134298855218e-05
-1.06610026793642e-05
-3.19200009890262e-05
-1.45452886459682e-06
-1.0578219231566e-05
-1.75915788387918e-05
-2.43026552389736e-05
-2.53524376675482e-05
-2.00527559455446e-05
-1.83154782500402e-05
-4.66868339134359e-05
-2.21594207634694e-05
-2.16240071560575e-05
-2.60537865358501e-05
-2.47792198461746e-05
-5.23058629259074e-06
-3.0337383102711e-05
-2.92738800455185e-05
-2.8103641024351e-05
5.01733653772666e-06
9.56669133651409e-06
-1.12831351133422e-05
-1.79545571526475e-05
-3.24133402486935e-05
-2.13005584710518e-05
-1.8830308751111e-05
-3.37662636728587e-05
-1.14663374320839e-05
-3.3895433661736e-05
-3.13410447493617e-05
-1.4560759647776e-05
-2.10414673926692e-05
-2.37978292967434e-05
-2.18677604936336e-05
-1.05415698505586e-05
-4.41556452054019e-05
-5.35605919595183e-06
-1.46389697392157e-05
-2.43829288936654e-05
-2.16016716222789e-05
-1.82613787477299e-05
-4.50981271901283e-05
-2.75515293313016e-05
-1.25447264896951e-05
1.62012631317693e-06
-1.1338224310505e-05
-1.34273142820565e-05
-1.83394518817957e-05
-2.11671655471156e-05
-3.10379629460431e-05
-4.93536966026067e-05
-3.93623073429331e-05
-2.5088391489995e-05
-1.98677103425811e-05
-3.09211210716263e-06
-2.59865832158982e-05
-1.45110083267207e-05
-2.10513512997159e-05
-1.52311603042184e-05
-3.50176978088027e-05
-2.52510078817272e-05
-2.17683537164432e-05
-2.25498602089779e-05
-3.71773662058553e-05
-2.23748427284704e-05
-1.62805048443699e-05
-1.52949822641107e-05
1.51429830308746e-05
-3.21769330332481e-05
-3.90669563316011e-05
4.99087381022173e-06
-9.82499329895248e-06
-9.68311778013964e-06
-2.55524714815841e-05
-1.07351633424349e-05
-1.31684380088944e-05
-1.80175344521846e-05
-2.96624517543005e-05
-2.20202423377906e-05
-2.58907460301793e-05
-4.46317166038926e-05
-1.66881555155128e-05
-1.72782129858356e-05
-3.38798341961808e-05
-3.44550624217333e-05
-2.33350665417617e-05
-1.26170024951652e-05
-2.13277317928731e-05
-1.97359289581911e-05
-2.37743762790228e-05
-2.22737559873038e-05
7.18605080399551e-06
-1.43851680873715e-05
-4.5868478729552e-05
-2.52066697799231e-05
-2.01797422388947e-05
-2.29617165106754e-06
-1.94458039667986e-05
-1.03813395072366e-05
-1.5816651384137e-05
-2.15329139449037e-05
-2.56365506556388e-05
-3.74954281248675e-05
-2.11848471732221e-05
-1.89080420015635e-05
-1.72560074060819e-05
-1.17319963269878e-05
-2.39091712785299e-05
6.21862065652844e-07
2.07127921350141e-05
-2.06932379767564e-05
-1.26849661344781e-05
-1.92362060739261e-06
-1.28317779554224e-05
-2.17191237562918e-05
-1.65462627989674e-05
-2.69606111547168e-05
-2.18767048851014e-06
-3.17112655124648e-05
-6.97681155236269e-06
-1.94121822921009e-06
-1.87879011261419e-05
-5.59691111683152e-06
-3.26465570138265e-05
-2.50143356193977e-05
-2.73009256091091e-05
-4.38497594155792e-05
-9.06110503533602e-06
-8.8641216917162e-06
-4.04505890771439e-05
-5.38055124047989e-06
-1.44951486068377e-05
-8.43441324125015e-06
-1.33793036678954e-05
-2.44854769096951e-05
-9.05789134699578e-06
-2.27616864457282e-05
-4.58550327684018e-06
-1.96656775794875e-05
-2.24637768633998e-05
-4.46103154125446e-05
-1.32121091517823e-05
-2.68453921602449e-05
-1.85465437501212e-05
-2.05821849781081e-05
-4.18414927034783e-05
-1.81416373596539e-05
-2.30666238893091e-05
-2.33663612746311e-05
-3.41223498705248e-05
-3.01881478204965e-06
-3.37452309107405e-05
-3.19768349514363e-05
-2.69708061739093e-05
-3.62656735878984e-05
1.86902808501407e-05
2.15212890681182e-07
-1.20220628805216e-05
-3.29375290081958e-05
-4.95049930867994e-06
4.69697590068052e-07
-2.07838705314772e-05
-2.97399914284957e-05
-1.40470202823142e-05
-4.87118001855769e-05
-2.78855738422771e-06
-1.99653584903728e-05
-2.9439311046157e-05
-1.4129710371768e-05
-2.95750650134171e-05
-3.28209269475374e-05
-1.2822349284587e-05
-9.19636238259254e-06
-7.05385403041679e-06
-4.12508723419169e-05
-2.37794588924658e-05
-2.04590934390036e-05
3.13405083750574e-06
-4.42492497389086e-05
-3.57821688803498e-05
-3.38837724946342e-05
-2.91257394735406e-05
-1.47886211324764e-05
-1.69864557096684e-05
-3.08973227962733e-05
-4.42429672011993e-07
-3.56166205526259e-05
-2.88808736682557e-05
-8.28572898563598e-06
-1.55456804741406e-05
-2.54723782282563e-05
-2.0193196043616e-05
-2.14213251267215e-05
-3.40089188666186e-05
-1.50204989026276e-05
-3.22251261557689e-05
-2.76949163450663e-05
1.79240801852255e-06
-3.34691920521524e-05
-4.92009724838382e-05
-1.76368033442382e-05
-2.25686338365565e-05
-2.29876972465647e-05
-9.59741500916649e-07
-1.87364446177762e-05
-2.30844711413613e-05
-2.60801348031483e-05
-2.59382983137847e-05
-1.2078056119236e-05
-6.75679441687062e-06
-4.21839403409851e-05
-1.98577891625376e-06
-1.18920842472504e-05
-1.4941648806624e-05
-2.50087941568412e-05
-2.18559885635209e-05
-2.63588532133137e-05
-2.76961000224671e-05
-2.00209882048081e-05
-1.93877774110468e-05
-1.16269553920711e-05
-1.13273158549861e-05
-2.99954162308686e-05
-1.56013961111891e-05
-2.92951715945324e-05
-5.66435257043674e-05
-1.49111969217204e-05
-1.0182238876153e-05
-7.35660450913657e-06
-3.56021085051364e-05
-2.22942630108527e-05
-6.62354036959354e-06
-1.94578477745868e-05
3.1436092374328e-06
-3.68332945677137e-05
-1.68147553590213e-05
-2.06999670574106e-05
-3.9511439098519e-05
-2.2459332651645e-05
5.31879750190646e-06
9.06699264507966e-07
-3.11403953571891e-05
-4.26347787378054e-05
-2.61559387517535e-05
-1.27708565701447e-05
-3.39875253906931e-05
-2.45909205920963e-05
-2.63481720637783e-05
-8.50738444516364e-06
-5.48791232036409e-06
-7.78152179761759e-06
-2.39518046497238e-05
-3.46173734592409e-05
-2.16824051597714e-05
-2.25548358902082e-05
-2.5308426954695e-05
-1.21500650595952e-05
-1.18141508167673e-05
-7.06008409363289e-06
-2.24604048121203e-05
-2.20759475211371e-05
-8.24264002756144e-06
-1.42757369322225e-05
-1.82949511733675e-05
-3.0281264967044e-05
-2.43190986066306e-05
-3.15001894187414e-05
-1.9697786609732e-05
-3.52820446494508e-05
-2.62740748917992e-05
7.78803322059919e-06
-2.74745416635473e-05
-1.59656683710324e-05
-2.32130267540223e-05
-4.37468559143578e-06
6.56939510483382e-06
-3.48322870837715e-05
-2.7667478029109e-05
-8.69893853482057e-06
-6.93219768498143e-06
3.19288185736455e-06
-2.43351435805098e-05
-3.03638022689819e-05
-1.6074412438577e-05
-2.17386486945609e-05
-1.44377825650691e-05
-1.99065184217511e-05
-1.96819561719204e-05
-6.72147069750469e-06
-1.21774090573539e-05
-1.57651260831289e-05
-1.6453027342118e-05
-3.27222579956522e-05
-4.71297577622069e-05
-2.36087756078521e-05
-9.61457173595374e-06
-2.79599757761014e-05
-2.64934693764835e-05
-1.18621680893885e-05
-2.90148086530591e-05
-1.73967558849559e-05
-1.78600571319042e-05
-2.12462066116449e-05
-5.08304706384653e-05
-1.08315074787727e-05
-2.39490188788866e-05
-1.86808668157891e-05
-3.37093203117439e-05
-4.02797188504225e-05
-1.74672220603192e-05
-1.04167621980472e-05
-2.35991262994674e-05
-1.52556678364405e-05
-2.10386147343236e-05
-4.1217865604351e-05
-2.18933877740142e-05
-3.26658051107997e-05
-2.12796507636937e-05
-3.0216659708607e-05
-2.43472719590612e-05
-3.43385927155637e-05
-1.63772335229103e-05
-1.75815500249726e-05
-1.52177196250152e-05
-3.16789861277766e-05
-1.30550870819642e-05
-2.53755771150813e-05
-2.98594278698762e-05
-3.87508904632245e-05
-2.45358080830671e-05
7.15416229898153e-06
1.51261867553563e-06
-6.37176267775439e-06
-2.73497360005826e-05
-2.19554339081688e-05
-1.43265654049439e-05
-5.46659397496978e-06
-4.24009461161125e-05
-1.26247590695589e-05
-2.72216772272941e-05
-2.1135652092039e-05
-1.79966996885826e-05
-2.84799531851297e-05
-7.53688525806285e-06
-3.10524792480843e-05
-1.08689563844955e-05
-1.93401559335883e-05
-2.17930270559445e-06
-1.25443010037846e-05
-1.89174807968615e-05
-2.54758278081037e-05
-3.18075250576596e-05
-3.00778836010874e-06
-8.85873383653837e-06
-5.60972322188709e-06
-3.97567562669207e-05
-1.02891145284827e-05
-2.05020267845813e-05
-2.52437925879895e-05
-2.50572731847212e-05
-3.10000661779525e-05
-1.82766623836076e-05
-1.10835184970727e-05
-2.43096645385833e-05
-2.63486376162062e-05
-3.19618301650302e-05
-2.68526957671179e-05
-3.18955663972335e-05
-2.86525771763996e-05
-2.41533844230625e-05
-3.19830834778258e-05
-8.30833006908751e-06
-1.6366988473446e-05
-3.28347866314585e-05
-2.24612879436632e-05
-3.11822363399481e-05
-1.94173018050757e-05
-2.91050502999083e-05
-9.13942564104775e-06
-2.00915727060584e-05
-2.75128749260288e-05
-2.44150664405446e-05
-2.14199274065628e-05
-2.51108287076293e-05
-1.19310117703532e-05
-1.64170641288852e-05
-1.54306427981283e-05
-2.38510787280909e-05
-1.64066205843512e-05
-2.34339300854926e-05
-1.5077215068637e-05
-1.54308091488483e-05
-2.63214465098961e-05
-3.12434414073924e-05
-1.90551323834119e-05
-4.16624495961878e-05
-1.00748815361695e-05
-2.61944979278336e-05
-1.36413186939482e-05
-2.87593020277655e-05
-1.98608448119139e-05
-2.8287641036363e-05
-1.8815700388867e-05
-2.51201161628735e-05
-2.28952936160355e-05
-3.87973623949416e-05
-1.77479782817327e-05
-2.96418937173921e-05
-3.60625586896233e-05
-1.35224337946399e-05
-3.6503219305746e-05
-2.91828505385905e-05
-2.86239025410812e-05
-2.09788838755319e-05
-1.41075677341877e-05
-8.71366353415319e-06
-2.19852160971943e-05
-2.41078946999275e-05
-1.15590692391345e-05
-2.29178705182726e-05
-2.31123936378418e-05
8.83369288937924e-06
-2.1201643495762e-05
-1.87298929211939e-05
-8.31712488734895e-06
-2.50514351418845e-05
-2.86117118310516e-05
-2.61517714942096e-05
-1.39573164157992e-05
-5.91661511770312e-06
-1.48558238211439e-05
-2.71634112383459e-05
-2.15803153745493e-05
-1.21752716735489e-05
-1.92535013384188e-05
-1.45621609466951e-05
-1.99122451586967e-05
-3.3379455401621e-05
-5.68577007250574e-06
-1.07832109652001e-05
-2.19753310546961e-05
-1.53086239245735e-05
-1.82079946193356e-05
-1.176153252368e-05
-2.13789064726255e-05
-1.63012418113229e-05
-2.18537832773971e-05
-2.65920011744671e-05
-7.25241200269954e-06
-1.75753237373441e-05
-4.14967427361753e-05
-3.00533774518046e-05
-1.82705332721196e-05
-3.75529348272599e-05
-2.75926768795988e-05
-9.86883477401507e-06
-1.01515591965227e-05
-1.61341778149284e-05
-4.57673501913873e-05
-2.69126028804685e-05
-2.66900814463242e-05
-2.73509422501771e-05
-3.86313875694671e-05
-2.60583366012616e-05
-1.55980381765449e-05
-4.10284175059615e-05
-3.36452594293246e-05
-4.0110611013539e-06
-2.19489966408922e-05
-1.61641018203462e-05
-2.86564339588936e-05
-1.77179940563216e-05
-7.75500316387514e-08
-2.64786542058291e-05
-2.83990225703543e-05
-1.4670561808927e-05
-2.91886243878668e-05
-4.24123463133519e-05
-1.0029867301562e-05
-2.01506550363412e-05
-4.31971765646512e-06
-1.32651343767152e-05
-1.09421548972964e-05
-3.36839462377951e-05
-2.45079860410796e-05
-9.91497615998546e-06
-4.54151703327288e-06
-1.26733549256227e-05
5.36489929009569e-06
-1.91894585823282e-05
-2.23580290438796e-05
-2.71259453118418e-05
-2.08755925572445e-05
-2.35374637495579e-05
-4.01372196354327e-05
-5.51341816859841e-06
-2.94071580034763e-05
-1.687451715675e-05
-3.06643020052789e-05
-3.14148996186212e-05
-5.15024148946311e-06
-1.99014221772041e-05
-2.08687182868299e-05
-3.61177319734565e-05
-2.08322049962444e-05
-5.66263064698516e-06
-2.12158851893142e-05
-6.16385970577859e-06
-1.68234613962421e-05
-6.97122466427398e-06
-2.98718853702395e-05
-1.51036398844339e-05
9.5489932313115e-07
-2.34625110930998e-05
-2.63999962529747e-05
-1.64295390978302e-06
-4.09572143177718e-05
-1.56984152196644e-05
-3.1732614424342e-05
-1.25475535823582e-05
-8.50162630191494e-06
-1.44923597381642e-05
-2.9911966682128e-05
-3.4535502176536e-05
-2.97705234607074e-05
-9.10433090448308e-06
-4.3190219996376e-05
-2.58504101332499e-05
-2.91852147541879e-05
-2.5678845408406e-05
-2.95837358817235e-05
-2.35125814072625e-05
-1.80845978523906e-05
-1.03035501997673e-05
-1.11445615723418e-05
7.80540103970527e-06
-2.7969974047655e-05
-2.56468249171423e-05
-2.37353701402794e-05
-2.49914508648488e-05
-2.54157367918623e-05
-3.02669474459352e-05
-3.84633843298272e-06
-4.2562266064192e-05
-1.67133091410502e-05
-1.19855388081879e-05
-2.09106722917657e-05
-6.12534921977154e-06
-1.30453520326594e-05
-1.19847784663898e-05
-3.25307308319854e-05
-4.49120767779585e-05
-1.41921012335203e-05
-6.26968295085789e-06
-2.52943246030925e-06
-1.41195594534682e-05
-1.53437454142816e-05
-1.62265189603387e-05
-1.04677671317678e-05
-2.46176450534046e-05
-1.17860148463102e-05
2.41983266888461e-06
-9.62791341489691e-06
1.67393354294863e-06
-3.2240745489718e-05
-7.83579980736979e-06
-2.946925920128e-05
-2.46548749792807e-05
-1.43908343957667e-05
-1.27612169540774e-05
-1.83760448469435e-05
-2.39424203701432e-05
-1.46474215474583e-05
-1.90620668470944e-05
-4.23901470606976e-05
-2.81155276402501e-05
-1.67957168004942e-05
-3.68908440006381e-05
-3.3038489035567e-05
-1.25238542055413e-05
3.66113165943683e-06
-9.12014686349794e-06
-3.52178850204006e-05
-1.12450331516544e-05
-2.44047101507516e-05
-4.69323941922657e-05
-2.71586393315531e-05
-2.96513621391084e-05
-2.72340277407922e-05
-2.54496444198666e-05
-2.43278864855918e-05
-1.33633098382651e-05
2.69059110338076e-06
-3.07734446420887e-05
-2.49996627781364e-05
-4.01750891483827e-05
-1.47365087154597e-06
1.42954390850176e-06
-2.99943145927716e-05
-1.43843833733847e-05
-1.62369749496275e-05
-5.74865328925939e-06
-8.34617484205464e-06
-9.54151431658854e-06
-4.17309569853748e-06
-2.41172209279842e-05
-1.16545307885607e-05
-1.92081225077287e-05
-1.10201362103598e-05
-3.31278358047788e-05
-4.20712443598932e-05
-2.20062294531723e-05
-1.65593768297598e-05
-2.42153238656933e-05
-2.46421122136676e-05
-1.62052410698526e-05
-7.84261165219927e-06
-1.34535007942242e-05
-9.91386201814073e-06
-2.81632163044726e-05
-1.60024275950568e-05
-1.71924236632393e-05
-7.50240156340825e-06
-2.51152110643499e-05
-1.70979275518648e-05
-1.97899839956994e-05
-1.85104324050967e-05
-2.75435629993248e-05
-3.32285158769188e-05
-3.81379470754531e-05
-2.26043440954299e-05
-4.07925558691008e-05
-2.5465249766497e-05
-2.58297510825236e-05
-1.89083620926393e-05
-4.61430567825685e-06
-1.86641435397624e-05
-1.19185690456552e-05
-3.22811283061576e-05
-2.14011959841544e-05
-2.17520505943577e-05
-2.119457861248e-05
-4.90535732115209e-06
-2.0284546249108e-05
-1.11638410638153e-05
-2.78648912794643e-05
9.05433365800751e-06
-2.22364350735979e-06
-2.95354757038309e-05
-3.44150316708908e-05
-3.29829338995231e-05
-1.61767326016945e-05
-2.2425221364679e-05
-1.38013787468676e-05
-2.07505697340183e-05
-2.72642884924555e-06
-8.28811825204207e-06
-1.39897748109016e-05
-6.7083745358644e-06
-1.03726046262025e-05
-2.71868083335882e-05
-1.26595227751275e-05
-2.77932504832939e-05
-1.60923762026017e-05
-1.84713325619701e-05
-2.5885144121423e-05
-7.32259750618702e-06
-2.43570199555777e-05
-1.53850420848999e-05
-5.99574861891561e-07
-1.28011782996715e-05
-1.8658698716039e-05
-2.40273023170596e-05
-2.55771551730822e-05
-5.67608035618135e-06
-3.09738248337992e-05
-3.39933401657502e-05
-1.80081085537161e-05
-4.16336088591969e-05
-6.74224651801039e-06
-2.22190879317587e-06
-6.61683922087332e-06
-3.74127058705855e-05
-1.28519045394398e-05
-2.11063658235275e-05
3.79258924626578e-06
-3.08308624283697e-05
-4.36946002070172e-05
-1.28614954092153e-05
1.46087815726956e-06
-6.9429431276212e-06
-2.86132574328087e-05
-2.55585076575339e-05
-3.06923769084019e-05
-2.01232849828875e-05
-2.86722457697114e-05
-2.54024928577544e-05
-1.5809349529465e-05
-2.51426275957902e-05
-2.46964655959134e-05
-3.17800780267764e-05
-1.95923640832253e-05
-3.38347096221956e-05
-2.31262592261017e-05
-2.54395484436668e-05
-6.83242099138168e-06
-2.00944689184312e-05
-1.78916539375937e-05
-3.70053451327406e-06
-1.33797325764969e-05
-3.16301767082432e-05
-2.63327882589225e-05
-2.65617662185982e-05
-2.36944340309552e-06
9.82950025218431e-06
-1.9315883234747e-05
-2.0930120895479e-05
-1.81876798291037e-05
-1.30367685896801e-06
-1.86948205766701e-05
-2.56148474632127e-05
-2.80126699734709e-05
-2.66124379676146e-05
-2.86613790654785e-05
-1.28912849422218e-05
-2.50657541070126e-05
-1.41286559429624e-05
-6.59279951788306e-06
-3.96705507323546e-05
-1.72263023780742e-05
-2.27360304802849e-05
-4.25903017625391e-05
-3.40471631995176e-05
-1.86046518054279e-05
-3.10176852624525e-05
-3.77521170764137e-05
-9.10253170095934e-07
-1.56663626492898e-05
-2.58765745841099e-05
-2.28958548018718e-05
-3.33241969450086e-05
-2.91925884985817e-05
-4.57233797098422e-05
-2.72630898847879e-05
-3.65254606143625e-05
-1.30807928263782e-05
-2.51203082495659e-05
-4.80607420636819e-05
-1.6605979103179e-05
-2.14295587474687e-05
-3.0531064716761e-05
-3.78296254430123e-06
-3.2579697158413e-05
-1.51223704941919e-05
-1.42872196238691e-05
-2.72142289338118e-05
-2.20585567292323e-05
-1.15801416495585e-05
-7.6484896881666e-06
-2.37765703785789e-05
-6.19801531071568e-07
-1.93242715157401e-05
-2.32698685623607e-05
-1.85759121229492e-05
-1.64137529591212e-05
-2.6070109903193e-05
-2.21568980626501e-05
-2.61055704126656e-05
-1.9742345959031e-05
-2.01959492255623e-05
-2.79878304965713e-05
-1.26952476626339e-05
-1.4244511055413e-05
-1.18955363629684e-05
-1.87101236452286e-05
-8.17470538236544e-06
-1.89283146746618e-05
-4.24221829758897e-05
-1.20637754572518e-05
-2.55811828643695e-05
2.75858055123355e-05
-2.17245075068152e-05
-3.02000869553475e-05
-1.38410508101076e-05
-3.1796469354411e-05
-4.18105623356338e-05
-3.22879672981074e-05
-2.74908956105457e-05
-2.68420235529538e-05
-2.35588614569959e-05
-8.66875179923118e-06
-3.03282831686659e-05
-2.96889617322142e-05
-2.41089327784351e-05
-3.05783987034512e-05
-2.1856568052561e-05
-1.82629945023114e-05
-3.46643888962003e-06
-1.73830376281255e-05
-1.47991054005966e-05
-5.30557681324546e-06
-6.44468596713593e-06
-4.43265518869776e-05
-1.4073218110362e-05
-2.70267343390825e-05
-4.00858693940531e-05
-3.2529092508657e-05
-1.79514292161027e-05
-1.55639726678577e-05
-4.09331952165364e-05
-1.61948023982297e-05
-5.36713144317432e-06
-2.58353324666316e-05
-1.42512429060776e-05
-1.87328837825176e-05
-4.48372847679911e-05
-8.44311636610196e-06
-1.7304840897627e-05
-2.4219903644914e-05
-3.08730700186746e-06
-3.47586476700513e-06
-1.63464072669795e-05
-1.77076430039456e-05
-1.98019031188367e-05
-3.21838283686129e-06
-2.23864615033717e-05
-1.10753442094821e-05
-1.09389720238854e-05
-9.18961096652148e-06
-2.3746214296325e-05
-7.3590430496336e-06
-1.95757320514312e-05
-3.72630031652803e-05
-2.80373028935623e-05
-3.2261450373545e-06
-2.76368485821093e-05
-3.32319198482567e-05
-1.93914167532762e-05
-2.97430066861646e-05
-3.04417805092557e-05
-2.161213661602e-05
-1.22307259430141e-05
-2.2518513359015e-05
-2.08388406707322e-05
-2.03297714693325e-05
-8.01780199477879e-06
-2.745127911991e-05
-4.19296383525328e-07
-3.62611377654349e-05
-3.52026913717432e-05
-1.92676453486008e-05
-1.34832602402028e-05
-3.75371067814753e-05
-3.55969163560095e-05
-5.44604266886464e-06
-3.20554738035643e-05
-4.80956334136677e-06
-1.99652491688141e-05
-7.53967934832232e-07
-2.70147038364632e-05
-2.71804745706151e-05
-1.701806740401e-05
-1.1681829080896e-05
-2.19255767900325e-05
-2.39275925590638e-05
-3.16136802959834e-05
-3.66326694629594e-05
-1.39528412877199e-05
-3.58919529930071e-05
-1.13408136338121e-05
-7.15510403742941e-06
-2.10115753773578e-05
-1.94303495554067e-05
-1.73081890436654e-05
-3.61130191809472e-05
5.28489004077347e-06
-2.95815983717497e-05
-3.07644042219022e-05
-2.99668929204063e-05
-3.39104295577308e-05
-1.73745254368265e-05
-4.83243458128737e-05
-3.9879831676365e-05
-1.0240658635604e-05
-2.46079085035125e-05
-1.83997380638801e-05
-1.77057160004676e-05
-2.37745619664699e-05
-5.99619877964751e-06
-1.48010481216186e-05
-3.38523288020122e-05
-1.62050239950397e-05
-1.90040607965526e-05
-2.65833188695683e-06
-2.36811093984031e-05
-2.65165889340499e-05
-3.34476461743978e-05
-3.33314094455383e-05
-3.53575202962769e-05
-2.30275179448594e-06
-2.3809810658714e-05
-3.67076545935742e-05
-3.64018581318761e-05
-9.28667387043605e-06
4.48659363162853e-06
-8.99726980183034e-06
-2.84836688007728e-05
-2.52587209704504e-05
-1.43238537243619e-05
-2.25525415857047e-05
-2.3066272817674e-05
-2.22386274366289e-05
-1.1925605437015e-05
-1.31231179032688e-05
-2.41320603156011e-05
-8.05451019283765e-06
-3.51929037645866e-05
-2.95913216604623e-06
-1.44931772676969e-05
-3.37207517716403e-05
-9.5811016117573e-06
-5.4241046684195e-06
-2.58810194870151e-05
-2.53399507275447e-05
-2.98842363188077e-05
-2.06349394970409e-05
-2.30100274352978e-05
-1.74263627877182e-05
-3.21534187137653e-05
-7.87429755177399e-06
-9.75813101406659e-06
-7.35931675241441e-06
-1.95182570324265e-05
-1.45859599703101e-05
-4.44136579889281e-05
-2.39830438798701e-06
-2.25067226965444e-05
-4.27106000881765e-05
-9.2233095588508e-06
-9.91162631047353e-06
-2.10566508599475e-05
-1.04898206134432e-05
-2.13597710173691e-05
-1.69111027704461e-05
-2.57949933348398e-05
-3.50449913340917e-05
-1.70133335146345e-05
-1.6161204240306e-05
9.33492720186302e-06
-2.3160285927728e-05
-3.90070979400521e-05
-2.70243308964828e-05
-2.08804080618551e-05
-3.67894453087957e-06
-1.67012492514649e-06
-2.54835744237509e-05
-2.10934314633464e-05
-2.28405644535878e-05
-1.80359184244574e-05
1.3349232368347e-05
-3.16962898288276e-05
-2.95607876916296e-05
-3.91573217154425e-05
-1.56442659836027e-05
-2.98856690037669e-06
2.66521256109543e-06
-3.04273868717187e-05
-4.2476510282222e-05
-3.80557065707494e-05
-1.62824629095484e-05
-1.75130775531173e-05
-3.2062356900367e-05
-4.88859378157914e-06
-6.82812464473869e-06
-3.17733560444308e-05
-4.01895333501397e-05
-1.30602307111099e-05
-1.81207723991432e-05
-3.33393792514038e-05
-1.56936758704308e-05
-1.53191714131781e-05
-3.05376737126729e-05
-3.5870309289326e-05
-2.18422525259677e-05
-2.48983795418854e-05
-1.40394501459242e-05
-1.58450631576839e-05
-3.75971202609715e-05
-2.88801919447504e-05
-1.98364357307778e-05
-1.15058670787096e-05
-2.96026903050628e-05
-1.47185371982745e-05
2.16300209955596e-06
-1.12323918076413e-05
-3.68721225271063e-05
-1.2976272294363e-05
-1.2761563293334e-05
-2.06899909195168e-05
-2.00400342797258e-05
-3.20209327928741e-05
-4.15841053182995e-06
-2.82523960869321e-05
-1.92539653961973e-05
-2.1317168903094e-05
-1.92353452129241e-05
-1.1276851398187e-05
-2.21759852946941e-05
-1.06206483373671e-05
-2.15300786899464e-05
-1.45530445157933e-05
-3.89231230209282e-05
3.03187757834581e-06
-2.60515697908853e-05
-1.68165599852912e-05
-8.89895967228128e-07
-1.59882435401907e-05
-9.64573198528115e-06
-3.6517521660455e-05
-2.1831749854976e-05
1.99737030985766e-06
-9.28667791114394e-06
-2.22932008320642e-05
-3.75955719947764e-07
-1.45006539017179e-05
-1.61799339362515e-05
-1.85025206488615e-05
-2.748330155405e-05
-1.69571385771309e-05
-9.80932539270346e-06
-3.0886199069674e-05
-1.67518776610191e-05
-9.37288164105249e-06
-2.32955325969651e-05
-1.03151843607234e-05
-3.15391725024102e-05
-1.79148049439344e-05
-4.01913662272656e-05
-2.36731436566462e-05
-3.24653572455533e-05
-3.56155412440845e-05
-4.61739717938479e-05
-1.58629406576373e-05
-2.20364856912161e-05
-1.89080684721176e-05
-1.77999541932282e-05
-3.28677608649795e-05
-4.5586213642218e-05
-3.70899774136377e-05
-8.00151555604566e-07
-9.42182066142837e-06
-4.16061571952485e-06
-1.91265489292273e-05
-1.74233239436438e-05
-3.42480008966981e-05
-1.67203746573005e-05
-2.95487946005269e-05
-2.2573995899797e-06
-4.40123523995726e-05
-2.20783105433394e-05
-1.75563774847565e-05
5.37565847031273e-06
-2.74543545131296e-05
-9.64014727919238e-07
-1.85669034144497e-05
-7.5065413815389e-07
-3.10294763263939e-05
-2.11269087640851e-05
-2.25230992004527e-05
-1.15934491195324e-05
-3.78591438837473e-05
-1.39858872665534e-05
-7.50135711025782e-06
-1.43420396887529e-05
-3.92342707568838e-05
-3.64297312012057e-05
-9.24779200688461e-06
-1.22707081456187e-05
-1.67228851269971e-05
-5.37575377767313e-05
-3.67152307395527e-05
-2.78707681073333e-05
-2.57757181233201e-05
-3.16371770120866e-05
-2.45567421327502e-05
-3.69064763304987e-05
-2.71241198358239e-05
-4.78242454032242e-05
-2.75134304869773e-05
-2.47619607126782e-05
-7.32101632100322e-06
-7.64653394565718e-06
-5.74661020431656e-05
-2.68281996949649e-05
-2.87406809967072e-05
-1.51424174334126e-06
-3.45410471321056e-05
-7.47218221572688e-06
-3.71742704981046e-05
-2.08865878846748e-05
-2.10243132471203e-05
-2.82393524240494e-05
-4.73783243831173e-05
-2.78121493701663e-05
-2.69739777611881e-05
-3.53580702027223e-05
-3.07844079077932e-05
-2.03107692924192e-05
-3.34426394174272e-05
-7.18241569373266e-06
-2.83920490808121e-05
-2.87763208375157e-05
-2.13989541106194e-05
-1.79769224689684e-05
-2.99714763225749e-05
-4.18606546671153e-06
-2.11304903102437e-05
-2.10695643554994e-05
-2.4892550243992e-05
-2.88975050966554e-05
-2.23769391413512e-05
-1.7246689075841e-05
-1.97566577579119e-05
-8.6521776229976e-06
-1.52698744105178e-05
-3.95640868977302e-05
-2.14914991020772e-05
-6.00855833117004e-06
-3.81816672054169e-06
-2.26586990806635e-05
-1.81253171678491e-05
-3.19573072700822e-05
-2.03252037726829e-05
-3.28142974900263e-05
-2.47852018923314e-05
-6.4919019318762e-06
-2.39083388643962e-05
-3.80412699699276e-05
-2.83450251996156e-05
-3.16780064152243e-05
-3.32616799318666e-06
-1.97787098484621e-05
-1.94639579595323e-05
-3.15634619691983e-05
-2.65217814872726e-05
-4.34503217966507e-05
-2.90862634361926e-05
-1.51178480433307e-05
-1.37822385655999e-05
-1.44530407620474e-05
-2.27418032533417e-05
-7.55311668459112e-06
-2.39293590390971e-05
-2.94473849822554e-05
-3.24577708212026e-05
-1.91465537600917e-05
-2.31375180035152e-05
1.12689903489961e-05
-1.78595431083892e-05
-1.05254556410419e-05
-6.95632181262691e-06
-1.30351945274437e-05
-1.7857375869149e-05
-2.22796392059531e-05
-2.37488183599667e-05
-2.72042090450544e-05
-1.95160514790126e-05
-1.35037177273491e-05
-4.14936987240628e-05
-3.4417307654153e-06
-1.54645071620663e-05
-1.06769122709978e-05
-1.96043126824427e-05
-9.01014031582977e-06
-3.05750059335099e-05
-4.56819625657062e-06
-2.22907563542655e-05
-2.25929984357466e-05
-3.10914379582896e-05
4.86259540731008e-06
-2.7014182442325e-05
-2.09835419829937e-05
-1.66972835108282e-05
-1.81751102253771e-05
-1.86669834000076e-05
-4.30026517680312e-05
-4.06216692643304e-05
-3.01833942598066e-05
-2.09666715548595e-05
-1.90783244847333e-05
-1.25143684713562e-05
-2.42328128404717e-05
-3.20061772371848e-05
-6.47067747920061e-06
1.32759107402703e-06
-3.58390545019266e-05
-2.74635645398883e-05
-3.60773542848064e-05
-3.05579614422006e-05
-9.72343805997734e-06
-1.18426787514818e-05
-1.66984985228564e-05
-1.34530113550841e-05
-6.22910300979459e-06
-4.16389532027602e-05
-2.20322506931863e-05
-2.05309660438631e-05
3.1526200675254e-06
-2.24385346128617e-05
-1.30682401935851e-05
-3.82934957216559e-05
-5.10781954785416e-05
-2.95266906247367e-05
-2.96560014232887e-05
-3.11393400870952e-05
-2.8412707317959e-05
-1.84206043790924e-05
-1.2920715117369e-05
-9.49931162199149e-06
-8.20909955949683e-06
-2.32612029219118e-05
-1.9362029109198e-05
-2.89697369433571e-05
-1.03554234697915e-05
-1.87412862137893e-05
3.54222143460476e-06
-1.5514554211666e-05
-2.3653780726895e-06
-4.4318579208055e-05
-3.46636249553238e-05
-1.06946483430987e-05
-1.77510181152445e-05
-4.54864249597003e-06
-6.62300506752546e-06
-1.53596719595207e-05
-1.61924846155113e-05
-8.79347186770924e-06
-2.62474184314686e-05
-1.95922328836213e-05
-2.43960561151423e-05
-3.07930232028219e-05
-3.22851320450962e-05
-2.77679413329933e-05
-3.57870906094617e-06
-3.86510150389489e-06
4.49425336914347e-06
-5.56057533922155e-07
-3.76533277409853e-05
-2.14468363046297e-05
-3.42170942548337e-05
-3.61249332277503e-05
-1.51226609560194e-05
-2.46393342926309e-05
-2.65416359201262e-05
-1.64639396054149e-05
3.96114416313245e-06
-1.05870847110895e-05
-1.1982281546752e-05
-3.51954977325484e-06
-3.71567420913832e-05
-3.03897791734867e-05
-4.25168041204159e-06
-1.04646479189339e-05
-1.11047696828544e-05
-7.75038922482968e-06
-2.05210986769366e-05
-2.84384788895226e-05
-7.54549727190399e-06
-1.22766519792738e-06
-2.11399118040962e-05
-6.24998925059939e-06
-3.75719736644923e-05
-1.82805189151318e-05
-1.52794770426943e-05
-3.83821359392448e-05
-3.17885475848037e-05
-3.41983496646976e-05
-3.46807173525677e-05
1.26467828958857e-06
-5.57002495094766e-05
-3.07507568662225e-05
-3.77059547587491e-05
-1.59299691918494e-05
-3.35000479802129e-05
-2.53741370977408e-05
-2.23592640576344e-05
-1.4078745103429e-05
-2.53953746225995e-05
-1.71886082616366e-05
-2.38572984958532e-05
-1.0095273160179e-05
-2.58884945719939e-05
-2.14177408950101e-05
-3.18385775378584e-05
-3.48168912726215e-05
-2.84219643286828e-05
-9.70881930630032e-06
-1.88217245673702e-05
-1.68819100241328e-05
-2.02563140722534e-05
1.08222348436632e-06
-2.04003844576914e-05
-1.03216840779028e-05
-1.73268297468055e-05
-3.21447773451377e-05
-2.36112905841841e-05
-1.82258316427165e-05
-4.0582953915495e-05
6.58555629744063e-06
-1.57266777719751e-05
-2.12508302422365e-05
-2.9606845768621e-05
-8.32612328795374e-06
-2.45652429668545e-05
-1.85011271240076e-05
-2.25021855769706e-05
2.48768224711269e-06
-1.57176602990852e-05
-3.06826374991889e-05
-1.03723335126343e-05
-1.06846221332794e-05
-3.22011829617739e-05
-2.17748820352863e-05
-1.81419315737528e-05
-1.78849894141936e-05
-1.7818339728636e-05
-3.90931485079205e-05
-3.15298939433127e-05
-2.4415644914713e-05
-1.22397038551349e-05
-2.02838139646849e-05
-2.85252867541357e-05
-3.41690132196266e-05
-1.8457017890233e-05
-3.22525494718481e-05
-6.50436109622639e-06
-2.7002440111801e-05
-1.71349120571143e-05
-1.89620738853704e-05
-1.79215038785519e-05
-2.89809562799323e-05
-2.65962862812309e-05
-1.71532223401797e-05
-1.88242784298995e-05
-1.81568574836353e-05
-2.45065416975433e-05
-3.3358720606066e-05
7.08211189409473e-06
-7.28393960430801e-06
-3.18374600786956e-05
-4.53516786314608e-05
-1.71017822846836e-05
-2.51116391989504e-05
-3.03463702266454e-05
-4.57364511583121e-06
-1.0222899588744e-05
-1.88951918403442e-05
-1.42489216686387e-05
-3.54975813800059e-05
-2.25555523656125e-05
-4.06929141933578e-05
-2.87386688459201e-05
-2.18312060090129e-05
-2.55695591800257e-05
-7.26366114563048e-06
-4.71938175070447e-06
-2.36526237899292e-05
-1.64545929684459e-05
-1.55741224501086e-05
-2.34672084980297e-05
-8.07404329442069e-06
-1.19224348926622e-05
-2.56092230763804e-05
-3.04891960985425e-05
-2.82004051494541e-05
-1.95199567818085e-05
-3.50808013674449e-06
-4.50755125638047e-05
-3.31201052800888e-06
-1.28050294137367e-05
-3.31049146114853e-05
-5.99904065451167e-06
-1.63075362154854e-06
-1.20993476293275e-05
-3.10828500469374e-05
-2.07604905308633e-05
-6.69824547604156e-06
-5.69994457785658e-07
-1.08864996845685e-05
-2.85369099685102e-05
-1.25793751197567e-05
-1.03629448251274e-05
-1.68199457348111e-05
2.55825928513321e-06
-1.44167296153573e-05
-2.31971015862333e-05
-3.91465955937283e-05
-1.83002189856986e-05
-3.57706592093674e-05
-3.34355188172842e-05
-2.05824357380606e-05
-3.15849663447779e-05
-5.56320274132508e-07
-1.31678147253347e-05
-9.8337380694388e-06
-2.93787130345869e-05
-3.39913721382317e-06
-1.65540621284031e-05
-1.70561092145246e-05
-1.99007118974121e-05
-2.58082783425543e-05
-1.58806526282536e-05
-4.13708519662149e-05
-1.97201395083108e-05
-2.57031834219129e-05
-3.09382361505596e-05
-2.17513379088349e-05
-2.20787420557372e-05
-2.29546583181979e-05
-1.91466206868122e-05
-3.71454766144586e-05
-1.70558252137417e-05
-2.77526957715905e-05
-1.2749391193359e-05
-3.0863680712801e-05
-2.91309946555752e-05
-4.75495083167272e-05
-3.04552122839257e-05
-2.59735515511828e-05
-1.83769349680204e-05
4.1831386579287e-06
6.09643632411581e-06
-7.70641127257556e-06
-3.20204505990959e-05
-6.81169534042116e-06
-3.02218702474825e-05
-1.78213135238048e-05
-6.76531949898137e-06
-1.87956154679662e-05
-2.3000520263155e-05
-2.49328881124329e-05
-3.25014058355528e-05
-2.33037030904404e-05
-1.70359449394955e-05
-7.24460479757435e-06
-3.06362112306768e-05
-2.0627836591212e-05
-1.57945525319626e-05
-1.57127956000262e-05
-2.10554067473531e-05
-6.82036632256935e-06
-2.96230892813317e-05
-3.3630583374437e-05
-2.93345892921987e-05
-2.67814209061898e-05
-3.13828981775063e-06
-4.85882799530473e-05
-1.88570158016576e-05
-3.21459985255744e-05
-4.0343927013006e-05
-1.58565341174229e-05
-3.15651092391945e-05
-2.91400299657051e-05
-1.59042916138984e-05
-8.38973381344332e-07
2.26570150596851e-07
-1.69525300022777e-06
-2.39722923306227e-05
-3.26005291882512e-05
-4.66029093653837e-05
-1.22864035301592e-05
-2.95175190799216e-05
-3.41102576443144e-05
-4.40069341945637e-05
-2.53045823398637e-05
-1.13944232595047e-05
-1.59869170748788e-05
-2.31968025679824e-05
-3.62091406222729e-06
-1.98257326360747e-05
-2.45681335468296e-05
-2.99178833378867e-05
-3.16245065176327e-05
-2.39711613009205e-05
-2.47656779602654e-05
-5.15820548936832e-06
-2.88589037413468e-05
-1.22547734106253e-05
-2.05490639167501e-05
-8.4512324895671e-06
-2.02010139169067e-05
-2.12519359546551e-05
-2.10498761077525e-05
-1.66432881631947e-05
-3.38863242016869e-05
-1.8416153708922e-06
-2.60865494840622e-05
-7.1877984508265e-06
-1.41988138659077e-05
-2.67006314559632e-05
-2.725346352392e-05
-3.25343144467824e-05
-4.11578087613831e-05
-2.99201889346861e-05
-1.4050650540811e-05
-3.61844343976436e-05
-1.37732279962838e-05
-2.97787039274766e-06
8.04511866009696e-07
-3.6085036840476e-06
-2.45164351041734e-05
-3.02228272879498e-05
-2.85971725724626e-05
-2.15925922715071e-05
-2.98160329959289e-05
-2.87102992073968e-05
-1.3519830364754e-05
-1.67823094361399e-05
-1.37206786510158e-05
1.09891774701402e-05
-2.09206622494024e-05
-1.84274734238711e-05
-1.69916053190146e-05
-2.69911145176877e-05
2.07941835864418e-06
-1.52641392099491e-05
-2.16869644295998e-05
-2.55129988944792e-05
-3.1094520827538e-05
-2.90682274803168e-05
-3.21090530242845e-06
-3.28363014470837e-06
-1.12377767805429e-05
-8.0953767959448e-06
-1.78434304467912e-05
-4.48282487817769e-06
-1.1872251104612e-05
-1.50490279565017e-05
-2.22051710537637e-05
-3.21082653535449e-05
-3.32387134391648e-05
-2.39267797925371e-05
-2.04670879125867e-05
-9.55802987977787e-06
-1.94663537043079e-05
-3.11345919996255e-05
-7.83157416317109e-06
-5.06302439738518e-06
-1.70122521061133e-05
-1.21289642207125e-05
-1.75493272872247e-05
-1.45198823601999e-05
-2.8768891506016e-05
-2.43800980051268e-05
-1.59721642945909e-05
-1.14297874022429e-05
-3.75388874050666e-05
-2.51283643698381e-05
-2.0429138539304e-05
-1.23223360768922e-05
-2.23708328178946e-05
-2.0655014972595e-05
-1.66860744070604e-05
-2.54986533202172e-05
-2.12376273591744e-05
-7.82862535108966e-06
-1.69475823286704e-05
-1.40320739190479e-05
-1.61078094834524e-05
-3.97852175695593e-05
-1.73086280716283e-05
-1.60243447129591e-05
-1.16456306171837e-05
-3.96790011884405e-05
-2.03938597812655e-06
-9.11559375375386e-06
-1.54146186966979e-05
-3.55305478252774e-05
-1.64300081054125e-05
-4.60426986838003e-05
-4.10944248076459e-05
-1.46169769668249e-05
6.0310244343899e-07
-3.19579540876496e-05
-2.34982643865621e-05
-3.79683606558287e-05
-2.81135163759872e-05
-1.88924064075327e-05
-4.72377567300037e-06
-2.07613045620648e-05
-2.7307310883048e-05
-1.84769282955652e-05
-3.7748040745933e-05
-9.37785402583629e-06
-2.01402438422521e-05
-2.01412736050166e-05
-2.27268783443565e-05
-3.34626642180818e-05
-1.51125927996966e-05
-1.5053263097205e-06
-3.66624158626819e-05
-3.47692340783771e-05
-2.51574155151156e-05
-3.44707117658518e-05
-2.70741253108627e-05
-1.66771974913903e-05
-1.71725139492709e-05
-9.96588383785717e-06
-2.6104167887631e-05
-1.66093894286544e-05
-2.25438998418031e-05
9.0692670049735e-06
-2.48617400834032e-05
-2.61238574888949e-05
-3.95132493732266e-05
-2.20243726200273e-05
-2.77666611599654e-05
-3.28907840290849e-05
-2.5632396429022e-05
-1.72206838710866e-05
-1.53431717689319e-05
-3.45757938412112e-05
-8.1189092848059e-06
-8.90301304333568e-06
-9.58942796272488e-06
-3.92774862851306e-05
-2.36990935210509e-05
-3.77764611705484e-05
-3.66758984337897e-05
-1.16648933923422e-05
7.16465115208662e-06
-3.68735670299899e-05
-1.04779238325754e-05
-3.04979654666387e-05
-7.16123688431812e-06
-9.49878677965683e-06
-2.07534072601542e-05
-2.5540102271073e-05
-9.565257466299e-06
-2.26868710969696e-05
-2.8352658068435e-05
-3.845383579824e-05
-1.81714652276844e-05
2.34941175396371e-06
-4.01826072858777e-05
-1.77972855442047e-05
-2.12245040697736e-06
-3.04382545584344e-05
-2.36143493194653e-05
-4.48245837906785e-05
-1.94874894953283e-06
-1.01551394434222e-05
-2.19390762302642e-05
-7.40925468719201e-06
-2.46884919365803e-05
-3.78029051900954e-05
6.96066953918524e-06
-9.71360433533285e-06
-1.05320219877737e-05
-1.72327198198175e-05
-1.53369134339434e-05
-2.40264832549083e-05
-1.90420082808742e-05
-3.92289778862892e-05
-2.56487510878353e-05
-1.65625044447429e-05
-2.38779618352428e-05
-3.50475122154571e-05
-2.35823216259127e-05
-1.0576532182643e-05
-2.23139055766564e-05
-1.86130459868534e-05
-2.43861289403001e-05
-1.13707010098523e-05
-1.96632942464827e-05
-1.87257264406105e-05
-1.71419557109942e-05
-2.05118235329903e-05
5.61148129295975e-06
-1.08306867279717e-05
-2.43342094574943e-05
-7.82138118769238e-06
-2.2886587268947e-05
-4.63992003843089e-05
-2.9137690627219e-05
-2.40431084779039e-05
-1.97086908558511e-05
-4.1264274302181e-05
-2.94554659446854e-05
-2.1786709735838e-05
-7.37473602984612e-06
-2.67528127437532e-05
-2.17296867686684e-05
-1.47167943354499e-05
-3.06851877204202e-05
-3.05066083867358e-05
-1.85405213100438e-05
-8.90178180220284e-06
6.48526931773071e-06
-2.86407422466209e-05
-4.0322627486257e-05
-6.54947565703424e-06
-1.04725639835554e-05
-3.62299803988471e-05
-1.84586609611078e-05
-2.90920093373147e-06
-3.4178681033467e-05
-1.23069053403291e-05
-3.01504841841118e-05
-2.98403553300657e-05
-3.3030107350259e-06
-2.35865040679921e-05
-4.27181860314276e-05
-2.70730594713606e-05
-3.88315133495855e-05
-7.07365686738221e-06
-3.86936914358981e-06
-4.51604532713457e-06
-2.54915965682773e-05
1.31049837446839e-06
-3.54778849466668e-05
-6.56037770920719e-06
-1.64562038743661e-05
-2.9368066127959e-05
1.45165916546662e-05
-2.16166929783968e-05
-2.43023585824102e-05
1.45961668394472e-06
-1.28348692495547e-05
-1.76562693938748e-05
-2.74155336134549e-05
-9.43737189010887e-06
-2.74078646456987e-05
-3.84776290303278e-05
-3.81352123432388e-05
-2.84630631963127e-05
-2.16280585539839e-05
-1.74839888833568e-05
-2.18628769814998e-05
-1.31969169146267e-05
-3.1837356995255e-05
-1.91491850439647e-05
-3.91878303584537e-05
-1.16711552803977e-05
-2.8503102487828e-05
-4.09836721027462e-05
-1.97472340992284e-05
-2.62286206976631e-05
-3.80900071301074e-05
-2.26449269763166e-05
-2.8722439241983e-05
-1.75522781434036e-05
-4.66061250662133e-06
-4.17910101721635e-05
-3.19112153035772e-05
-6.26573621151418e-06
-3.11400378983443e-05
-2.71245313163691e-05
1.86540305129387e-05
-2.38749610697822e-05
-1.19159370889412e-05
-1.06525495140754e-05
-2.38902151382933e-05
-2.03626882597818e-05
5.64411284061021e-06
-1.9215016709949e-05
6.60148532935289e-06
-2.169874429321e-05
-2.3997116065538e-05
-2.30095200383183e-06
-6.61923894934158e-06
-2.85312316331718e-05
-2.6501081512438e-05
1.07824353008076e-05
-2.1283826720739e-05
-2.88300146607418e-05
-1.26504657310536e-05
-1.6132878309673e-05
-2.28870209931452e-06
-2.57718724004815e-05
-4.45022428744749e-06
-2.96293909243572e-05
-1.4735541252167e-05
-7.91182204992464e-06
-1.47745344777126e-05
-3.50681918805156e-05
-2.79257300824684e-05
-2.95024592792154e-05
-1.12018250685093e-05
-1.24011415147924e-05
-4.09888745768814e-05
-4.06632367403084e-06
-3.82655006131614e-05
-1.22215402306411e-05
-2.22529428580706e-05
-7.37569033595915e-06
-3.02580300774263e-05
-2.17030284741419e-05
-7.75377565022615e-06
-1.9957678381478e-05
-2.13141591572888e-05
4.1851984374849e-06
-2.80393261931766e-06
-2.20809237210779e-05
-6.85599000431119e-06
-2.95771322164812e-05
-2.19351722489467e-05
-7.70836360999849e-06
-1.59693223447545e-05
-9.00308560035122e-06
-2.55957435427977e-05
-3.25066559817045e-05
-2.50944871747683e-05
-1.02367207495313e-05
-5.17824355158775e-06
-1.73655327843263e-05
-3.94764682733621e-05
-1.88368230715601e-05
-1.56963333279618e-05
-1.68107012943277e-06
-5.11154055094591e-05
-3.58446200857032e-05
-2.86834994513639e-05
-2.33511475942275e-05
-3.3410887684931e-05
-1.53916623608034e-05
-7.29476872216057e-06
-2.54638272886304e-05
-1.14276262657202e-05
-4.20313774508988e-06
-1.18644921757421e-05
-2.2965862462743e-05
-1.40573624735452e-05
-2.31568649342571e-05
-1.03105896519919e-05
-1.24366302451732e-05
-2.12964173509583e-05
-3.10969274802699e-05
-1.63454542773261e-06
-3.98314933820796e-05
-1.22491354339479e-05
-9.42304700015007e-06
-5.41015022225993e-06
-1.64226693044038e-05
-1.91229654692149e-05
-4.12340951235584e-05
-1.05110949503432e-05
-3.73450432979613e-05
9.04214325800165e-06
-1.6477357294057e-05
-2.71227676828865e-05
1.28737850803278e-05
-1.35400535725473e-05
-2.74547052286726e-05
-3.68193838463675e-05
-9.95656244471044e-06
-1.95543308085463e-05
-4.81705681763923e-05
-3.3277447561358e-05
-3.27639213954018e-05
-3.36230810322343e-05
-2.40591380794764e-05
-7.03083298656576e-06
-1.27098563159227e-05
-4.09680738288314e-06
-2.77061642825794e-05
6.89446727600734e-06
-3.50410300676279e-05
-3.01983445456686e-05
-1.70843338956085e-05
-3.66298584316296e-05
-3.01398267028774e-05
-3.4809659879797e-05
-2.81351453763653e-06
-5.67868725757876e-06
-2.43571827254022e-05
-2.40646370628846e-05
-1.12510881214697e-05
-2.73643080386794e-05
-2.465553075495e-05
-2.02732937327643e-05
-3.37973782906804e-05
-1.97224845235037e-05
-1.5199835131112e-05
-2.84439724352996e-05
3.07503496748853e-06
-3.54826785337944e-05
-6.25034463418001e-06
-2.35042353779622e-05
-1.73614012268776e-05
-3.66845465301623e-05
-4.11267654473537e-06
-5.51531730190898e-05
-1.85543683005419e-05
9.94722312775587e-06
-4.21199843796166e-05
-8.56864355920952e-06
-1.9942912545801e-05
-3.69396592694086e-05
-3.43399401794225e-05
-4.31891911091623e-06
-3.40379844526117e-05
-1.66331206741626e-05
-3.33913816804758e-05
-1.08875559840785e-05
-2.16710913140983e-05
3.8169052157658e-06
-3.41174777612067e-05
-4.86858474068141e-05
-2.84444415859497e-05
-3.09800743127835e-05
-3.55178250403915e-05
-1.58480882878304e-06
-6.78509780086971e-06
8.96961324231783e-07
-2.84633618594393e-05
-2.66629569018139e-05
-2.68601624853929e-05
-2.71670763878316e-05
-4.58785928798431e-05
-3.28514321357395e-05
-2.05967065952064e-05
-5.28002239631446e-06
-2.71301018233493e-05
-3.27890493701114e-05
-2.07610761721419e-05
-1.13233216639825e-05
-3.73495628419834e-05
-1.97953417760417e-05
-4.6384573476518e-06
-1.46921414779641e-06
-8.78748547099486e-06
-3.8095167352181e-05
-2.87006135303027e-05
-2.99827007097082e-05
-3.87792311299458e-05
-4.39702591455203e-06
-2.41253354579297e-05
-1.33307996462769e-05
-1.7095966120294e-05
-1.47318187078054e-05
-2.82862300089596e-05
-1.76914471826473e-05
-4.17754378398892e-05
-2.12754272289383e-05
-2.37926291755732e-05
-2.50438206985864e-05
-5.98004890870896e-06
-5.90272000233169e-06
-8.76330868529021e-06
-5.23353173892401e-05
-1.16635664895934e-05
-1.54095582399837e-05
-3.18006870989982e-05
-2.77759593886368e-05
-3.01022223129212e-05
-1.25594149378456e-05
-1.3178818858374e-05
-1.20029024615322e-05
-4.87373658099862e-05
-2.71275473416105e-05
-2.76162265887988e-05
-1.51902665828613e-05
-4.37200553278163e-05
-2.21147366621639e-05
-4.35982991623012e-06
-2.35142862212497e-05
-3.88155896706054e-05
-9.05681762019196e-06
-3.3841326971357e-05
-2.06695913007017e-05
-1.35336966568971e-05
-1.91280962364761e-05
-1.91791626103436e-05
-3.45345773335874e-05
-1.94914339465408e-05
-3.45326575127317e-06
-2.47435541859665e-05
-2.71849818640288e-05
-2.35973879572146e-05
-6.05321530366566e-06
-1.59873956878274e-05
9.87687659057771e-06
7.31880467883e-07
-2.79730490504798e-05
-3.60465763444336e-05
-9.91728663315391e-06
-3.90732627832921e-06
-7.48667846647813e-07
-1.64321540800201e-05
-1.87385469893341e-05
-2.44765932103231e-05
-1.38990960735079e-05
-1.91674172856313e-05
-1.75843607365614e-05
-1.08246027551833e-05
-1.04495608369716e-05
-2.64491445142839e-05
-1.87561800049742e-05
-4.18557703976443e-05
-2.89628728170966e-05
4.04992719427307e-07
-2.15802427302407e-05
-1.51755505042035e-05
-3.57273588817042e-05
-2.35912925281051e-05
-4.60891696146204e-05
-1.20385795560636e-05
-1.24638455284006e-05
-3.5972558516345e-05
-2.18765609774465e-05
-2.54245029512449e-05
-3.31225408395406e-05
-3.45266233258178e-05
-1.87944244139158e-05
-3.52679142852499e-06
-1.7439108307198e-05
-5.132414006377e-05
-3.70243963937683e-05
-2.21120755944291e-05
-2.08677165148411e-05
-4.43096115281667e-05
-1.1618982192299e-05
-3.69731521341249e-05
-6.78293563902244e-06
-3.48591530963432e-05
-1.64625407543356e-05
-2.36589023577151e-05
-1.55929504004703e-05
-1.77567108671432e-05
-1.33062969813538e-05
-7.50141140427689e-06
-2.66549581652271e-05
-8.83007708179227e-07
-1.92931840675192e-06
-3.76407465565337e-05
-2.48068015510842e-05
-2.44478909196848e-05
-7.47548384294071e-06
-3.03721922082887e-05
-1.49936676156345e-05
-1.9125051845071e-05
-1.31574525119714e-05
-7.04945601298959e-06
-3.59634160621956e-05
-4.1865311562374e-06
-1.43175438112829e-05
-1.93359049050365e-05
-3.4489093944906e-06
-2.85117449049616e-05
-2.31703158230939e-05
-1.12841700194884e-05
-3.31273857941071e-05
-3.03822882014028e-05
-2.06504390982886e-05
-1.91933226573286e-05
-2.3497648920554e-05
-8.04767620248633e-06
-4.10838915861099e-05
-3.63825980378653e-05
2.34040944781512e-08
-3.3611202605216e-05
-4.27817680492697e-05
-1.27190825791994e-05
-2.50066469591684e-05
-3.92472641309404e-05
-2.27724729794134e-05
-2.92792925873822e-05
-1.62388742619317e-05
-6.05989113387409e-07
-1.3875545865957e-05
-3.41456295971996e-05
-1.6865658231594e-05
-1.36496434023738e-05
-4.00010342053521e-05
-7.20978836549273e-06
-1.43786280408472e-05
-3.22232103324442e-05
-4.15031469060831e-05
-4.89273276730055e-06
-7.03519853715639e-06
-4.24447370654656e-05
-2.18805468180864e-05
-4.07083305505169e-06
-1.22367527369922e-05
-9.863149600213e-06
-1.11140609528592e-05
-1.9431336787963e-05
-8.34354929045284e-06
1.03617826568335e-06
-2.47057695874972e-05
-2.30272833518629e-05
-1.93494013261604e-05
-8.99043956381676e-06
-2.7464706535206e-05
-2.24101311625359e-05
-4.58491726348755e-05
-2.31250669554016e-05
-3.49489662142638e-05
-2.14536025082653e-08
-2.20096511236452e-05
-1.08720231157263e-05
-2.37319539215747e-05
-2.8072988123167e-05
-5.09592566210798e-05
-3.68226838324355e-05
-1.88753000536808e-05
-2.30361353061465e-05
-1.63506602780356e-05
-3.30335369492724e-05
-3.17549941739042e-05
-1.17014645992954e-05
-9.21603344957214e-06
-2.51061824578055e-05
-8.84586020473691e-06
-3.22933620103356e-05
-5.5455648285125e-05
-3.36612496765482e-05
-1.45113419238305e-05
-3.9627857829926e-05
4.33784655298874e-06
-1.82375337658046e-05
-2.23160991826997e-05
-2.21876161556653e-05
-2.88579892862639e-05
-2.01582936905783e-05
-3.17799059867581e-05
-2.32924745811247e-05
-1.89475726699439e-05
4.10348086494719e-06
-3.25502508182168e-05
-3.28535676174132e-05
-3.69406327857294e-05
-6.61264448238813e-06
-1.55069018312949e-05
-3.00498635663403e-05
-1.20693047617872e-05
-3.75074487961588e-06
-1.75267494989033e-05
-2.26508414926905e-05
-2.62890735689218e-05
-4.32815593659754e-06
-3.50074241699871e-05
7.85131629865594e-06
-2.66238842277463e-05
-2.38516800577062e-05
-1.84619494411571e-05
-5.2555298859292e-06
-4.60265903583148e-05
-1.87774569552087e-05
6.11210518684534e-06
-3.35505614158491e-05
-2.26002925647276e-05
-9.23355277907258e-06
-5.15299546922065e-06
-3.5380631365221e-05
-3.5106755503664e-05
-2.73263311127958e-05
-3.23401137261228e-05
-1.97688418819932e-05
-3.6310800543977e-05
-6.008096573843e-06
-1.32787644826426e-05
-2.01330723817414e-05
-2.25272111145192e-05
-2.16768578571849e-05
-3.19865410677405e-05
-1.6693031090795e-05
-2.30233282095182e-05
-1.04379481181298e-05
-9.01285072706559e-06
2.74366157364501e-06
-1.88874271488401e-05
-1.7010890579734e-05
-2.19933862759999e-05
-3.98484725657081e-05
-2.79235459423527e-05
-3.93347773182011e-06
-1.12214486045901e-05
-2.32367285007685e-05
5.29363350241626e-07
-9.26291563851857e-06
-3.92310796350341e-05
-2.02811029999525e-05
-2.47279404956874e-05
-2.13478103558785e-05
-4.16185845221534e-05
-2.7580107518104e-05
-2.18240370162534e-05
-2.13034267448737e-05
-3.63780106530069e-06
-2.90361626800795e-05
-7.17540363562107e-06
-2.24540541487571e-05
-7.17246633459859e-06
-2.44051444778608e-05
-1.14702153870027e-05
-2.05716058453047e-05
-1.39674543639549e-05
-1.93771656036876e-05
-3.19902134122822e-05
-2.55662130913583e-05
-6.99397229470998e-06
-2.51309925125549e-05
-1.65129744339061e-05
-1.39651670749593e-05
-1.2130713922192e-05
-1.39099693396803e-05
-1.64851572147178e-05
-3.40324060750367e-05
-1.59212867390826e-05
-5.30041493200713e-05
-4.93980673760353e-05
-1.82432300994302e-05
-1.21984313050757e-05
-1.12204511001704e-05
8.68647098431472e-07
6.68170610146786e-06
-2.85105879142817e-05
-8.08273535969e-06
-1.48708445899239e-05
-2.43880740191095e-05
-1.4188859792692e-05
-3.51092775724993e-05
-1.54262377892405e-05
-1.14478174775975e-05
-1.63780126187584e-05
-4.61356877667104e-05
-4.182424694672e-06
-1.39919371726559e-05
-2.75178884327348e-05
1.31858320440608e-05
-1.19462886845416e-07
-2.14057686947042e-05
-1.52577256294937e-05
-1.41429586647536e-05
-2.85314057934576e-05
-8.69308914720138e-06
-3.05534140622449e-05
-2.65238865154355e-05
5.87274643386239e-09
-1.4376580690942e-06
-9.07345713462531e-06
-1.58056278898978e-05
-5.01527469263167e-06
-1.80389116586987e-05
-1.53213588629163e-05
-9.14967542069685e-06
-9.90160261907907e-06
4.76929917148411e-06
-1.10001761765485e-05
-7.75327649404551e-06
-4.51070544227038e-06
1.17170917578695e-05
-3.08587666147149e-05
-2.67556257513264e-05
-1.16626972783065e-05
-3.63820790690183e-06
4.60304496032302e-06
-9.69415477795354e-06
-2.42644008389415e-05
-1.77135528834601e-05
-1.7057793927572e-05
-2.33279119661345e-05
-2.6572960159731e-05
-5.28557323078814e-05
1.27848784592769e-06
-2.14260168898317e-05
-4.79565109750616e-05
-1.70677145523025e-05
-1.49443926310113e-05
-1.41282421046312e-05
-2.46961532894859e-05
-1.3769542884117e-05
-3.09398536541559e-05
-2.77090602431849e-05
-2.82938241415739e-05
-2.65510631741146e-05
-2.03527891353456e-05
-9.32355488850122e-06
-2.32407314801758e-05
-2.11177200945309e-05
-2.42545091353583e-05
-2.04627294041997e-05
-3.60416832957824e-05
-2.91777327935173e-05
5.58929777194556e-06
-7.92156247875218e-06
-3.0019519052201e-05
-2.64024012743272e-05
-2.51584663262054e-05
-3.25721457321678e-05
-1.0589240613306e-05
-2.70426767011283e-05
-1.67577712452683e-05
-3.10044872929749e-05
-2.85611552962537e-05
-2.79125137720096e-05
-2.08042028384304e-05
-2.18284309685549e-05
-1.04473999135264e-05
-1.79446912636703e-05
-4.01271496859717e-05
-1.77724703804158e-05
-2.25979648886131e-05
-1.43659048650067e-06
-4.88564685358821e-06
-3.63823972573097e-05
-2.93751982344198e-05
-2.08184424608329e-05
-2.25887657774791e-05
-2.5599357751797e-05
-2.98804524630855e-05
-2.67379543871038e-05
-3.45437828154845e-05
-1.27373528705443e-05
8.18312490609468e-06
-1.59191159891019e-05
-2.64126423863572e-05
-2.46445201066533e-05
-2.60698133130669e-05
-1.30024066046521e-05
-1.198248583638e-05
-2.45635368128934e-07
-1.69495079506681e-05
-1.86725394614182e-05
-1.79673863715822e-05
-1.66263382389391e-05
-2.47221607260283e-05
-3.88480944282332e-05
-1.25455130079538e-05
-2.7323473459266e-05
-3.07225894126478e-05
-1.67798700413648e-05
3.74610245401263e-07
-1.40984828511992e-05
-4.07523250649262e-05
-3.74002493293603e-05
-2.93174614776637e-05
-2.67275356191734e-05
-1.58831972224687e-05
-1.63059495956665e-05
-3.67336909819992e-05
-2.20380553755624e-05
-3.88973259439223e-05
-3.04934586138429e-05
-1.54278568274872e-05
-9.76063635070789e-06
-5.30461528010307e-05
-1.38124294238566e-05
-3.46566679890119e-05
-2.54834995967945e-05
-2.10543025326724e-05
2.39296325094316e-06
-3.92816124494152e-06
-3.67545077042638e-05
-1.20686509156825e-05
-3.4036556469039e-05
-8.72893113967376e-06
-4.79305117775291e-06
-3.123688165963e-05
-1.09085221333338e-05
-7.16996725140717e-06
-2.89038415538454e-05
-4.26088722625376e-05
-7.12394848944901e-06
-3.0811026324872e-05
-2.65209300106604e-05
-3.00844286402158e-05
-1.95580590060826e-05
-2.90582522588238e-05
-3.44207463322677e-07
-4.39970670592212e-06
-2.43039070340046e-05
-1.69994523029421e-05
-4.20749351922416e-06
-2.4473034072519e-06
-1.65803884801099e-05
-3.32771665408648e-05
-4.65813655843365e-06
-1.86556463791676e-05
-2.12803118026798e-05
1.93813886304317e-06
-1.24597675681053e-05
-3.7581729371539e-06
-3.95804643747553e-05
-3.20252415581515e-05
-1.96815628565681e-05
-2.09192840745101e-05
-2.29188573755106e-05
-2.68200564019469e-05
9.84953316554751e-06
-2.90568665720727e-05
-1.12504917990733e-05
-1.92633624900045e-06
-3.22997066969608e-05
-9.70354872615892e-06
-1.2773504150891e-05
-1.84015266951e-05
-3.19959951256965e-05
-9.88557293141853e-06
-1.93194102981536e-05
-2.44463156164564e-05
-2.12188991173865e-05
-4.7946178910448e-06
-4.96690660084164e-06
-1.26666830194868e-05
-7.50469517744182e-06
-1.99887027785957e-05
-1.96897487222408e-05
4.68906597453284e-06
-2.53403440335406e-05
-1.68272303109158e-05
2.73804621239842e-07
-1.14498179124937e-05
-3.2554417421707e-05
5.10500114256919e-07
-1.48592368048352e-05
-2.50966892085561e-05
-1.76498275424632e-05
-3.62570314738745e-05
-3.75501380807156e-05
-2.27731522000174e-05
-1.53650708007272e-05
-3.5278051211711e-05
3.59442693609582e-06
-3.06888740053511e-05
-4.27919432784101e-05
-3.06327011585753e-05
-3.05892005296203e-05
-3.74531143350392e-05
-4.60902507964652e-05
-3.83499881619471e-05
-2.07110827076061e-05
-1.42309101180702e-06
-1.46708133149645e-05
-1.31484172609222e-05
-9.29235095450126e-06
-2.17373514800951e-05
-1.52013072852941e-05
-2.16453257127307e-05
-3.47972931209509e-05
-2.10420871103808e-05
-7.64933683237289e-06
-9.460551976559e-06
-3.68118921975326e-05
-1.92468661418516e-05
-1.29713050260133e-05
-3.25384400702844e-05
-3.75072683748841e-05
-2.51366661091686e-05
-7.1592967330857e-06
-2.02438080176182e-05
-1.46142156946607e-05
-1.81357745036124e-05
-1.33134622990981e-05
-1.36043492869324e-05
-3.93090263357102e-06
-2.47310150410533e-05
-2.50824972653396e-05
-2.38029225119261e-05
-2.33315421154803e-05
-1.55212834854073e-05
-5.11452787404205e-06
-6.36893202538496e-07
-2.44933928062408e-05
-2.9780911491761e-05
-2.32201471405569e-05
-2.87790844977335e-05
-1.29556560864897e-05
-2.01546682113701e-05
-3.33434979444935e-05
-2.55757662728437e-05
-1.18095041729095e-05
-1.69974436333873e-05
-1.75993436793449e-05
-2.10558607057655e-05
-2.9993631973909e-05
-1.49899226931185e-05
-2.20709557936692e-05
-1.90633019442268e-05
-1.68169831932919e-05
-9.85894605956636e-06
-2.05094713959638e-05
-2.78826793961407e-05
-2.83310045928559e-05
-3.27210014099228e-05
-1.79677370016061e-05
-2.34649118285282e-05
-1.29141183193759e-05
-1.80076501962433e-05
-4.79271190173433e-07
-3.20665146922781e-05
-3.38637248039421e-05
-3.1316546555221e-05
-1.69853614015265e-05
-1.93859100357613e-05
-2.00896993497067e-05
-2.9012985070898e-05
-6.59518805364007e-06
-2.49624207066062e-05
-2.73343232893879e-05
-9.8945085013776e-06
-3.01319279691714e-05
1.53190226311245e-06
-2.02993164215336e-05
-2.31534713576904e-05
-4.55822005141078e-06
-9.78605484931676e-06
-4.04826209253052e-05
-1.6513224632537e-05
-9.13393427654805e-06
-9.8488814814277e-06
-2.73662726145138e-05
-1.10493634719627e-05
-1.46517203483149e-05
-2.6618271812621e-05
-1.58866354709738e-05
-1.95320497558771e-05
-3.59714454041311e-05
-6.92082440907957e-06
-2.82721409392935e-05
-3.52456656171462e-05
-1.74290024248797e-05
-1.94087258800451e-05
-3.22468058872293e-05
-5.68498705227666e-07
-8.58495392260303e-06
-8.578152241254e-06
2.88382545580304e-06
-1.65104795730111e-05
-2.13637661400858e-05
-2.66121186764681e-05
-1.80321877706332e-05
-2.4219652155691e-05
-2.59157054963719e-05
-2.65080247165236e-05
7.52956634857039e-06
-4.9913888621436e-05
-2.43348416989986e-05
-2.26826738989763e-05
3.72179697468703e-06
-2.36737968023977e-05
-2.03908164199022e-05
-1.87481611486512e-06
-1.8337328170346e-05
-2.02663945038841e-05
-4.55427847196258e-05
-2.17313784577439e-05
-3.81976088866919e-05
-3.21179340053558e-05
-1.3149975568305e-05
7.13221873877824e-06
-3.41330126824095e-05
-2.29859783846565e-05
-2.52193397007973e-05
-1.48034335413339e-05
-1.94953178977662e-05
-2.69733577063711e-05
-5.25317290821905e-05
-3.5647817926875e-05
-4.35142473702881e-06
-2.48184594919844e-05
-2.2759943006683e-05
-2.41776164075231e-05
-2.25774845142235e-05
-2.9626104132624e-05
-3.63116042602594e-05
-1.96259990172379e-05
-2.17758370662621e-05
-1.13823612736758e-05
-1.14468246207062e-05
-1.48832027392375e-05
-1.27605521470369e-05
-3.7050337916319e-05
-3.36845152728016e-06
-2.64768266926819e-05
-3.7040781637635e-05
-1.82345324525212e-05
-6.26374023828716e-07
-2.45589262691069e-05
-1.72665064889431e-05
-1.12705465709236e-05
-3.05886593294616e-05
-2.97872953353943e-05
-1.5335073877432e-05
-2.24822662206556e-05
-1.37556238989164e-05
-2.31256718095396e-05
-2.43677762929704e-05
-2.87658191359402e-05
-2.88490445251814e-05
-4.3200211697301e-05
-9.73045971882875e-06
-2.49753156261822e-05
-9.60756494509171e-06
-2.83391470916022e-05
-1.20516487657576e-05
-3.02199781633643e-05
-2.14579361034911e-05
1.57215816817715e-05
-1.76955289398616e-05
-1.49259652332215e-05
-1.65048537464492e-05
-1.74508783724929e-05
-1.38704045691561e-06
-1.81485976825603e-05
-1.77987474375841e-05
-1.42065094206198e-05
-3.10760295956046e-05
-1.29286127883751e-05
-3.07439308940131e-05
-1.24149843632007e-05
-1.86359330701566e-05
-1.80349024275474e-05
-3.75517286666041e-05
-2.31341564592947e-05
-1.26522302898871e-05
-2.10899200933801e-05
-3.81491128044972e-05
-2.55051689909643e-05
-1.28173578921994e-05
-2.38115450520564e-05
-2.34984400507444e-05
-3.12464601695509e-05
-1.32951833181329e-05
-3.84952815703804e-05
-1.39599756450681e-05
-4.56595504223373e-07
-2.8564664539948e-05
-1.44984348850597e-05
-9.09793978078108e-06
-3.63447379226086e-05
-2.87669466588476e-05
-5.18380755473843e-05
-1.50389166026947e-05
-2.81492637444589e-05
-4.21485099388676e-05
-3.87605445586405e-05
-2.34938549959175e-05
-2.86000635479196e-05
-2.14294055771189e-05
-8.26660814928545e-06
-1.0295068200839e-05
-3.34826084671228e-05
-2.12208143241037e-05
2.21272734749732e-06
-1.17265139090666e-05
-2.87918853618557e-05
-1.50763806604183e-05
-9.09204707655859e-06
-2.78997933126755e-05
-1.10645109282002e-05
-3.76293041440451e-05
-6.32217785728974e-06
-1.57963268346413e-05
-3.63403897140997e-05
-1.97143644609308e-05
-1.77572741743634e-05
-2.70207825467072e-05
-4.84593638402205e-06
-2.70075979855812e-05
-2.34936714078272e-05
-3.61900422451228e-06
-2.61291651575941e-05
-1.45204981609859e-05
-3.99965796945453e-05
-2.81949370523696e-05
-1.36664967742122e-05
-2.67375699867545e-05
-1.32335630832478e-05
-2.71740548026016e-05
-1.87415352733614e-05
-3.22856057939026e-05
-3.74080149053265e-05
-3.21641982323975e-05
-2.82843237618374e-05
-1.88500584964397e-05
-2.38076292144104e-05
-5.26603076208879e-05
-2.39276591910008e-05
-4.10203976981385e-05
-1.16686191854769e-05
-1.37474375013951e-05
-1.8351381129295e-05
6.61548858337876e-06
9.27825084048867e-06
-2.1456103147943e-05
-6.71666468236942e-06
-6.43280828560259e-06
-1.22044943930075e-05
-9.74671930855128e-06
-2.03184351088206e-05
-2.92894858339439e-05
-2.33663733851628e-05
-4.28515313252403e-06
-1.53338926576196e-05
-1.49592596944283e-05
-1.79035610466184e-05
-7.28702497177681e-06
-2.3103610651425e-05
-6.53400756045904e-07
-4.02976324805245e-05
-5.68418229835071e-06
-1.71344909253782e-05
-1.11044307925234e-05
-7.54626101252557e-06
-1.4331731966283e-05
-6.38496688013444e-06
-2.59517024669578e-05
-3.58796901862238e-05
-1.22996250869865e-05
1.88311147493003e-08
-3.08794315680244e-05
-1.40350112201033e-05
-3.26616349399805e-05
-2.87358355743818e-05
-1.35525667276559e-05
-3.43368449350729e-05
-1.62566142971388e-05
-1.50558131067949e-05
-1.75572628533697e-05
-1.79381096393199e-05
-2.5869797384255e-05
-3.73084135345323e-05
-2.85409221273351e-05
-1.79292990114701e-05
-3.15560827928612e-05
-1.7612128910555e-05
-1.34829758044853e-05
-1.23975345959203e-05
-1.90926078830979e-05
-2.8466331669456e-05
-1.82084986048931e-05
-2.99603293382099e-05
-1.95964026238191e-05
-2.83025468902976e-05
-3.40989671726538e-07
6.07734443053948e-06
-1.52459231756263e-05
-2.14293758885047e-05
-3.01321681252492e-05
-1.93011976243715e-05
1.08476184530907e-07
-1.73766043284821e-05
-2.38078198831806e-05
-7.14681065467245e-06
-1.21323498276819e-05
-2.97390792532593e-05
-5.94466558589513e-06
-3.15838124984615e-05
-4.79798204045913e-05
-2.27061190324089e-05
-2.02133388222931e-05
-1.91045953843363e-05
-1.76178450619939e-05
-3.27475803893589e-05
-1.74039035959892e-05
-4.22550422802053e-06
-2.73714178735981e-05
-2.76928010959874e-05
-7.86160909996658e-06
-1.47321107399214e-05
-1.53578589249373e-05
-1.62117162751488e-05
-3.43830013283043e-05
2.07722928982946e-07
-9.16260664801212e-06
6.02510603994667e-06
-4.13741962853474e-05
-2.43367364529169e-05
-2.44738552531783e-05
-2.44666234823491e-05
-1.34080008783806e-05
2.04124598966625e-06
-1.34051922567308e-05
-2.92253026650937e-05
-3.07205866788731e-05
-2.59018655396858e-05
-1.60546185716447e-05
-2.11200422374233e-05
-2.90481446939651e-05
4.79277147772535e-06
-5.06376303161526e-06
-1.12280968088022e-05
-1.12956280630676e-05
-3.73072218009594e-05
-2.36251521813913e-05
-1.20437930021016e-05
-1.11098920542165e-05
-3.19662237000723e-05
-8.7138743247148e-06
-2.01609842357535e-05
-1.90132194464848e-05
-2.78138122318321e-05
-2.50189109731052e-06
-2.44267445816158e-05
-1.99750157082591e-05
-1.71645555102708e-05
-1.37821131591769e-05
-4.11901707540045e-05
-2.06673473324994e-05
-1.14489850967072e-05
-2.27954267479162e-05
-2.66742916402232e-05
-1.43619639039221e-05
-1.17425034201284e-05
-2.8016810016469e-05
-2.99156722411675e-05
-2.43542502873496e-05
-2.1424338680544e-05
3.2751969942371e-06
-3.14495387761415e-05
-9.77030171468693e-06
-2.54309531269935e-05
-2.82122847432983e-05
-3.2956444558968e-05
-2.44247381353003e-05
-1.9760439034625e-05
6.30987154848779e-07
-1.02263854634366e-05
-1.30739516929789e-05
-3.37347261229104e-05
-1.06132404671866e-05
-1.87550155709749e-05
-4.40781807755934e-06
-3.78841811878694e-05
-1.94916091651495e-05
-1.75799392087037e-05
-2.1336888726605e-05
-2.77003230345608e-05
-1.65385392792389e-05
-2.00767845235944e-05
-3.48595927825929e-05
-1.71789378508821e-05
-1.29600459112931e-05
-2.51755641042819e-05
-3.63170347997778e-05
-2.01129018866264e-05
-2.80952457261242e-05
-1.33455589413975e-05
-2.15551422908226e-05
-2.48802512577451e-05
6.05790466479641e-06
-1.25694193948808e-05
-5.75922586209657e-05
-2.23933790160015e-05
-1.98751740998397e-05
-2.48219826876391e-05
-1.80692552467359e-05
-4.35671960918073e-05
-4.2205884117407e-05
5.47832101453908e-06
-3.4369415579707e-05
-3.78157817717217e-05
-2.16252929327205e-05
-1.91875202695539e-05
-2.63070358367249e-05
-2.62977653525561e-05
-2.32742761685203e-05
-3.21123006559042e-05
-3.146128382919e-05
-3.2804822044382e-05
-1.01899021433585e-05
-3.9457010359671e-05
-2.35611936812204e-05
-1.23271941514418e-05
-3.19122911397219e-05
-2.04809818166728e-05
-8.8318641826703e-06
-1.87547957937125e-05
-4.83576905743262e-05
-2.99790896356031e-05
-2.64159032641089e-05
-2.09352670432289e-05
-7.41138632539705e-06
-2.64654966976715e-05
-2.91491698008584e-05
-1.83856982014053e-05
-2.17203832754424e-05
-3.3811645977283e-05
-2.17436338838725e-05
-2.15445348114813e-05
-3.39352737722942e-05
-6.17380888640524e-06
-2.12380191534041e-05
-5.38736614406418e-06
6.34766142466503e-07
-1.90783553952692e-07
-2.08262921909894e-05
-1.12953492943424e-05
-2.49746901910899e-05
-3.20037459889028e-05
-1.79804991086979e-06
-2.19036985216825e-05
-1.61104475980507e-05
-4.58557359403027e-06
-1.52225270294597e-05
-4.20426512893343e-05
9.89071117719281e-07
-2.68587478864683e-05
-1.35117425069208e-05
-1.84144691505607e-05
-2.00011762483931e-05
-2.6777109209494e-05
-4.379220867278e-05
-2.05709993880471e-05
-3.96787603895877e-05
-4.23676859283231e-05
-2.67013845744085e-05
-1.92841628936378e-05
-2.01433715872798e-05
-3.53667899972227e-05
-3.62969977263548e-05
-2.13983065491228e-05
-1.79251523277884e-05
-9.95430435419077e-06
-1.25923685297207e-05
-1.50008780032996e-06
-5.16647792374867e-05
-2.59184702963679e-05
-6.4672668764467e-06
-1.86881189806839e-05
-2.01429301548115e-05
-2.80699863544706e-05
-4.15157727171076e-05
-3.16601336623638e-05
-1.7896036906789e-05
-3.44733104816432e-05
-3.32318335954736e-05
-5.38868613017548e-05
-2.09820044665613e-05
-2.52474916993153e-05
-2.61451306486437e-05
-2.74243474454152e-05
1.93177918456514e-06
-1.25836222165466e-05
-2.50089677619865e-06
-3.51570261860117e-05
-2.62158776400572e-05
-3.24721992037441e-05
-3.59697766977073e-05
-1.57891940690367e-05
-4.96465449061113e-05
-3.14390412745465e-05
-2.23585055525921e-05
-1.23816003454287e-05
-1.80615215557078e-05
-2.19888939023881e-05
-1.69355314198452e-05
-2.70068577986532e-05
-2.17716388299015e-05
-1.04314067284326e-05
-1.99501811963219e-05
-2.90837620392062e-05
-1.81137448425298e-05
1.07080610998584e-06
-2.95646574475127e-05
-1.44290037735229e-05
-3.78694275396208e-05
-1.89706275993088e-05
-2.62788604004628e-05
-5.10664467970189e-05
-1.33550113764078e-05
-1.63965718409153e-05
-1.68000899920601e-05
-4.44778122652542e-05
-9.27563860386654e-06
-2.09252615824054e-05
-1.89874745642311e-05
-1.60052933277614e-05
-4.31877758727684e-05
-2.72810573290489e-05
-3.63858505884085e-05
-1.70222133982374e-05
-1.65751128593729e-05
-1.86694035858753e-05
-1.31236617260958e-05
-5.7029441326299e-06
-4.26270265049063e-05
-8.25193970062764e-06
-2.81508894358831e-05
-5.1398302141712e-05
-2.04535640604678e-05
-1.97869835274242e-05
-2.20611389603994e-05
-4.49350807599504e-05
-2.47760182544638e-05
-1.91191399022823e-05
-2.9083902736634e-05
-3.7945501289413e-05
-1.75863094866088e-05
-6.38588639503862e-06
-1.60834269208267e-05
-3.38759033186249e-05
-1.25818380450982e-05
-1.68036954004233e-05
-2.31436049757652e-06
-1.05773532405355e-05
-1.9726088811559e-05
-4.71393160759473e-05
-4.51987181797828e-06
-1.32882955826036e-05
-1.59338915821086e-05
-1.86781146051741e-05
-3.60764770599795e-05
-3.31407638614113e-05
-2.37342571515626e-05
-1.42385921938613e-05
-4.50719372035211e-05
-1.70854272938031e-05
-2.48282284297238e-05
-4.72633396717003e-05
-1.84557073921457e-05
-3.30459079747765e-05
-8.88068132183273e-06
-2.34033251504659e-05
-2.09723519710763e-05
-3.26541713235527e-05
-2.3627453971792e-05
-1.34327741231205e-05
-2.89043719768263e-05
-4.08782655013868e-05
-3.58705158097069e-05
