# Supplementary material for: Research on computational propagation and identification of mine microseismic signals based on deep learning
Source: PLoS One. 2025 Oct 22;20(10):e0334641. doi: 10.1371/journal.pone.0334641 (PMC12543183; doi:10.1371/journal.pone.0334641)
Supplement: S3 Data — (ZIP) [file pone.0334641.s003.zip › 000100500002866.xlsx_0.txt_24.txt.txt]

-2.24916052850679e-05
-3.97939292820644e-05
-2.29729614316797e-05
-1.81922788057463e-05
-2.21888789556929e-05
-1.57965926190113e-05
-2.37725150283199e-05
-2.45837720678459e-05
-6.27122465154312e-06
-1.95522769949896e-05
-1.41249101279433e-05
-3.89428702607648e-05
-1.35746324360225e-05
-3.63197559368634e-05
-9.979767614177e-06
-1.3411509586455e-05
-1.42348877447584e-05
-2.21234295714621e-05
-2.51579031471735e-05
-2.48248531690666e-05
-3.5188742767094e-05
-2.01080564599268e-05
-2.7116540918639e-05
-1.64807196481214e-05
-2.25482200382423e-05
-8.18354399481204e-06
1.69026915706637e-06
-1.34713899524831e-05
-4.84311406632452e-05
-4.64212070444999e-05
-1.39166312150629e-05
-1.5005683663263e-05
-1.6967330418491e-05
4.05933942637292e-06
-1.91820936212772e-05
-3.10343819277571e-05
-3.94323135748525e-05
-1.32608768554975e-05
7.43453997223231e-07
-2.80598318052336e-05
-1.16346146189545e-05
-1.03359661764604e-05
-5.32694762617437e-06
-1.12139116201228e-05
-3.06100851604851e-05
-2.02984489652932e-05
-1.89670151693747e-05
-2.46565521899922e-05
-2.03291241584123e-06
2.30253109245578e-06
-2.72264682899314e-05
-2.38001701206437e-05
-1.08010295603966e-05
-1.16884341870845e-05
-5.93200999426405e-05
-2.80290728091555e-05
-1.92212296022109e-05
-2.93828022672636e-05
-2.70716331897246e-05
-9.07974503696073e-06
-1.28092591602845e-05
-4.09912497346225e-05
-1.06579408324588e-05
-2.35765758564268e-05
-2.08532251616297e-05
-1.61441181400782e-05
-2.77049890868654e-05
-1.43563216354659e-06
-2.79627539376034e-05
-2.86675513651717e-05
-2.56884370179504e-05
-3.35775957480739e-05
-1.19601702668853e-05
-2.20414642430694e-05
-3.4470635634296e-05
-3.81280160988729e-05
-1.38723385162725e-05
-2.44368638230344e-05
-5.83270116056598e-06
-4.7822065688423e-05
-2.84451211229309e-05
7.94852075073107e-06
2.61003206184349e-06
-2.13638170035559e-05
-1.57770542986824e-05
-3.47430434145761e-05
-3.38038598036801e-05
-9.6978278152398e-06
-1.49127537746838e-05
-2.56840025402807e-05
-2.22073558752157e-05
-7.31214172285953e-06
-8.16668385737313e-06
-1.18379762522735e-05
-2.1939067947116e-05
-6.30400170704276e-06
-2.65735686898626e-05
-1.90997118449796e-05
-2.40408323558726e-05
-2.41741432221316e-05
-1.63097414503828e-05
-7.18809337088817e-06
-2.15568117912305e-05
-2.63241036151745e-05
-2.25368382757619e-05
-2.14333461327799e-05
-1.07305736452113e-06
-1.34403915397533e-05
-3.85969226772577e-05
-2.41760935057822e-05
-1.47130969342694e-05
-1.18135343026275e-05
-3.65763992474289e-05
-9.47805860679615e-06
-3.5230668233971e-05
-2.05072651594927e-05
-2.66287128589263e-05
-2.81305087122427e-05
-2.53681552915642e-05
-2.20820148840148e-05
-2.55922726620419e-05
-3.04632496857046e-05
-2.95492885662482e-05
-2.91366011114477e-05
-1.40540597314998e-05
-1.65195694974292e-05
-2.40622742528523e-05
-4.39980872394434e-05
-2.19154838731326e-05
1.95530110163106e-06
-3.31877009092064e-05
-3.30621252900764e-05
-1.6571230350712e-05
-1.89671463240836e-05
-2.22107240996108e-05
-2.2102531587685e-05
-3.72237745102228e-05
-2.30371895787971e-05
-2.58520725642753e-05
-8.29068386625009e-06
-3.40194455544177e-05
-3.81279729539865e-05
-4.18457855450606e-06
-2.83943754752487e-05
-2.52575182544497e-05
-1.05001757371711e-05
-5.03988696244893e-06
-1.21015819169085e-06
-1.99749682949282e-05
-3.09586973411426e-05
-2.05448159015097e-05
-6.58953514379112e-06
-3.20180550581224e-05
-4.67473227851978e-05
-1.04313858677915e-05
-8.79940005886828e-06
-3.17310190746082e-05
-3.29209846763029e-05
4.54908482787145e-06
-2.56575093342885e-05
-4.83691483700607e-05
-4.23693670270866e-05
-1.17750965941564e-05
-1.23234681338617e-05
-1.42296595172306e-05
-1.85998987119119e-05
-1.26599153108234e-05
-7.80237345031998e-06
-2.72042457724368e-05
-1.06302989748969e-05
-9.94777630232042e-06
-7.75073713416754e-06
-2.1059797560854e-05
-2.42493558533861e-05
-4.60948614578006e-06
-3.1590080218998e-05
-1.20485959028507e-05
-2.72023182447249e-05
-2.43228602275069e-05
-2.08040982963771e-05
-2.04209689750099e-05
-2.98869722319075e-05
-3.04849424860608e-05
-1.81738822413877e-05
-1.88507920138629e-05
-1.8001765583809e-05
-3.46055517472497e-05
-3.45908831210603e-05
-4.28171108326899e-05
-3.00409579845108e-05
-2.53374952817656e-05
-5.77763060036691e-06
-2.3895926482989e-05
-1.86882045822511e-05
-1.2664359682062e-05
-7.46281685886374e-06
-4.46511214469648e-05
-1.87607920641817e-05
-2.29361621353045e-05
-2.13772613737833e-05
-3.58352244840284e-05
-1.92396794314702e-05
-1.05045980484039e-06
-1.57265699446986e-05
-2.72521470246209e-05
-3.56742778063128e-05
-1.70086236761918e-05
-2.0606394703915e-05
-1.84902476143456e-05
-2.90268925622363e-05
-1.56169097968633e-05
-2.8042453876632e-05
-4.27565920680408e-05
-3.56523961013093e-05
-2.97697332947364e-05
-1.68035008882883e-05
-2.890275869992e-05
-2.55835124101893e-05
-2.88432608205041e-05
-1.22264585513393e-05
-2.58241129116121e-05
-2.60077207393412e-05
-1.15446167800458e-06
-5.09779148096866e-06
-2.58113717192374e-05
-2.55021488557012e-05
-2.31151616935856e-05
-1.07936817011866e-05
-1.07630360143789e-05
-3.19084828748405e-05
-2.9965467847991e-05
-2.14498637533779e-05
-3.28125549707283e-05
-2.02758989319076e-05
-9.82927430274735e-06
-1.90454799474583e-05
-3.75793563318707e-05
-2.75618173541183e-05
-1.28279777924489e-05
-1.25387992270093e-05
-1.30862001111322e-05
-2.05137781057193e-05
-7.25378266461712e-06
-3.69907260700041e-05
-2.26807374302491e-05
-3.3128081267467e-05
-2.49757174028716e-05
-2.96680480862622e-07
-2.27336908308599e-05
-1.70174091396538e-05
-1.91586812442829e-05
-1.20541362662302e-05
-1.15100048333946e-05
-5.03694479217986e-06
-3.47101426897944e-05
-2.05341415334152e-05
-2.83985509340156e-05
-2.52505727739724e-05
-3.15052156623681e-05
-2.79723718580663e-05
-6.53253852975164e-06
-2.00732439899388e-05
-3.05520644345422e-06
-1.48352795817464e-05
-3.08858179766361e-06
-2.02827379109859e-05
-2.73256799964242e-05
-1.35766908409395e-05
-1.12029179612652e-05
-1.85770803049166e-05
-2.33102322673832e-05
-1.4389643429894e-05
-1.70191197127368e-05
-3.03549182969559e-05
-4.44440800998976e-06
-3.227761198674e-05
-3.03116269336164e-05
-1.51610211793834e-05
-3.50730054254256e-05
-1.16040268695789e-05
5.80645146454974e-07
-2.13247575587485e-05
-1.34423277662498e-05
-1.23911898925196e-06
-2.44302495601274e-05
-1.03887793938469e-05
-3.26092455361083e-05
-3.86768747218047e-05
-6.66853170816822e-06
-9.40021978640333e-06
-1.14572122969389e-05
-4.10205732448112e-06
-1.29654022582112e-05
-1.24966091351691e-05
-3.45022730670614e-05
-1.69555461582461e-05
-2.40377824262165e-05
1.46790177002926e-06
-4.22389451770228e-05
2.15866247735219e-06
-3.63682738374016e-05
-8.55860356906338e-06
-2.40290801837883e-05
-3.08515622046698e-05
4.47630543264051e-06
-1.79814649642589e-05
2.67766095162926e-06
-1.65389990010617e-05
-2.54823750235101e-05
-2.65173334025211e-05
-2.12255203338518e-05
-3.05035650136442e-05
-2.52682232840499e-05
-2.80556427149647e-05
-4.57330506492608e-05
-1.47937263932222e-05
-5.14695160879194e-06
-2.69724470146857e-05
-1.68990968777731e-05
-3.33283678564053e-06
-2.71833268018042e-05
-2.15992783564182e-05
-1.55067253803857e-05
-1.0223353954903e-05
-3.19267258217529e-05
-1.87561075291888e-05
-2.58801015956392e-05
-3.19580339324474e-05
-3.30655074931411e-05
-2.70388351226934e-05
-1.78924454728408e-05
-1.14041733846565e-05
-2.58569574450451e-05
3.73666805629096e-06
-2.08319538495327e-05
-1.62501674546073e-05
-3.64087343403291e-05
-2.03283281572108e-05
-3.24226190029721e-05
5.52401971109692e-06
-1.51562754125756e-05
-1.44178789221392e-05
-1.72533191676617e-05
-2.32177174876983e-05
-1.9868143247728e-05
-3.12420682189442e-05
-3.06554969620158e-05
-2.97473330145109e-05
-3.53153227230371e-05
-2.03682959005367e-05
-5.37270761942263e-06
-3.0419270293368e-05
-3.12624874309985e-05
-1.99609632092417e-05
-4.15912007916793e-05
-1.07976297712928e-05
-3.51580810328597e-06
-1.08497544612885e-05
-7.94780814167431e-06
-4.04665267345204e-05
-2.69614235197679e-05
-4.65823929091566e-06
-4.40428846975788e-05
-2.55957019657107e-05
-1.95379340316451e-05
-1.1909145939317e-05
-1.43691816651962e-05
-2.64511941332628e-05
-1.48029803652211e-05
-2.89149388809666e-05
-2.5789322736987e-05
-1.01450203387101e-05
-1.86866123111166e-05
-4.89243995677535e-05
-2.97478128554275e-05
-2.68603872981008e-05
-2.83380475033639e-05
-2.16205014321735e-05
-3.76501044288427e-05
3.26529191160203e-06
-3.58223010059305e-05
-2.49635011865621e-05
-1.03241905656798e-05
-5.67816891063923e-06
-2.11557074929514e-05
-4.42162299565149e-05
4.46169908429808e-06
-1.27099029583613e-05
-4.64931114777449e-06
-3.25617792318491e-05
-2.38099709185044e-05
-2.76229681380771e-05
-2.10636815441383e-05
-1.77205420746631e-05
-5.52429285657426e-06
-4.31505784852496e-05
-4.45584089503192e-05
-2.60740952237855e-05
7.02402759799845e-06
-1.9053678705201e-05
-2.17227853884141e-05
-3.09114851694456e-05
-3.82316084406415e-05
-1.00157559243326e-05
-4.04165337422396e-05
-2.23795623721579e-06
-1.20681264271207e-06
-3.49964497599392e-05
-3.34396169943229e-05
-3.39723627298741e-05
-3.05993543128588e-05
-1.7939147154e-05
-1.83017889048818e-05
9.59153809656603e-07
-3.26142406506145e-05
-3.17684570589606e-05
-3.30445890366879e-05
-1.29251877681656e-05
-2.29338089057122e-05
-9.26472201227186e-06
-5.97864774702326e-06
5.08298998592241e-06
-2.78931688722037e-05
-2.94777464603282e-06
-1.48600722722624e-05
1.07801048164799e-06
-1.23750637538901e-05
-3.56419700620139e-05
-1.93167386527095e-05
-2.31749407901891e-05
-2.86689628395949e-05
-1.39918793416432e-05
-2.19029259234832e-05
-2.48664467466332e-05
-1.40841283374678e-05
8.00758377987043e-07
-2.84631700463798e-05
-7.95006945908459e-06
-1.63016043246218e-05
-2.03197668928592e-05
-1.55916690625844e-05
-3.45005414399713e-05
-3.24099719919188e-05
-2.14924070959627e-05
-3.08834065297185e-06
-3.42586319981135e-05
-2.52568987767256e-05
-3.19651220866848e-06
-2.92756975522491e-05
-9.4294815026137e-06
-1.2558210423591e-05
-4.60529164201407e-06
-1.93942601766422e-06
-1.07474321455193e-05
-1.04024727822885e-05
-1.43575961746307e-05
-6.82281184377938e-06
-3.27293288270138e-05
-2.56285804090023e-05
-3.49487951289471e-05
-3.23432725100101e-05
-3.52204672835617e-05
-1.17732892566827e-05
-3.04840865490843e-05
-2.89416065753572e-05
-2.28453852222774e-06
-3.39287405393924e-05
-3.69788648382178e-05
-1.40263427411993e-05
-2.42098881469204e-05
-7.99312258511244e-06
-1.06868886840958e-05
-7.4659307885959e-06
-3.11793386906469e-05
-1.98253280551767e-05
-1.24756939742717e-05
-7.04474173547036e-06
-1.49251947691089e-05
-2.57480218054646e-05
-1.8221498833259e-05
-1.97592636673751e-05
-3.44254615686121e-05
-2.91978906602759e-05
2.16459762469824e-06
-1.4749976717767e-05
-3.05544554835085e-05
-1.44749551093322e-05
-3.93357950054988e-05
-9.3042296762308e-06
-1.27078809103615e-05
-3.23766091620928e-05
-2.77588212932847e-05
-3.60919260143773e-05
-2.00202165358509e-05
-1.03555236805695e-05
-2.85183515761497e-05
-8.25540544848793e-06
-2.76375182694408e-06
-1.24159486002067e-05
-1.24454912771171e-05
-2.85136852050657e-05
-3.81478057329851e-05
-2.82673487783284e-05
-5.43727738971673e-05
-1.1687717458934e-05
-2.84675592889731e-05
-2.16576736311676e-05
-1.59463178787669e-05
-3.74730662886587e-05
-4.36273902123064e-05
-7.35494596593114e-06
-1.22974271104577e-05
-3.27974746120781e-05
-1.85665856083695e-05
-2.26935620234301e-05
-1.20877730404149e-05
-1.2558374558076e-05
-2.76961300991014e-05
-1.35762338377243e-05
-1.31545956918321e-05
-2.59662585335818e-05
-4.35158780169033e-05
-9.08761862651477e-06
-1.33342869328427e-05
-4.38937430302409e-05
-2.75753724834014e-05
-2.07839184178557e-05
-1.27390577681844e-05
-1.74404084059201e-05
-3.61830725562935e-05
-3.86010388625331e-05
-1.42330687658419e-05
-2.19379088500658e-05
-1.70434402918448e-05
-4.30134481462589e-06
4.42637994507994e-06
-1.44181571023871e-05
-1.5545552133331e-05
-1.19772719106813e-05
-6.73267982780634e-06
-1.82896083451967e-06
-7.39976772081741e-06
-3.27881074073829e-05
-3.56675227490048e-06
-1.03669574001265e-05
-3.04106864689039e-05
-5.11331241361335e-05
-1.87697458289925e-05
-2.23228464441077e-05
-1.79391116509462e-05
-1.42777403928193e-05
-1.50224975355946e-05
-8.3140369831493e-06
-2.93138419657096e-05
-3.03672572757131e-06
-3.9801016523141e-05
-2.39063013305313e-05
-2.69715404061192e-05
-8.77335477910126e-08
-3.14108768968647e-05
-5.10335230212604e-06
-2.50098716793998e-05
-1.59643797563822e-05
-2.68744056537536e-05
-3.04133248704335e-05
-3.01329022942741e-05
-2.05082125648486e-05
-3.54222506763327e-05
9.2366604438624e-06
-1.76591626823e-05
-1.19631113971777e-05
-2.05185067487237e-05
-3.21750470974785e-05
-8.1712543182777e-06
-2.55203606949458e-05
-4.48830301197113e-06
-8.28196687033936e-06
-3.24380429622173e-05
-4.72401289295749e-05
-2.2068211668324e-05
-2.76430420813295e-05
-2.38458878223834e-05
-2.33178738735501e-05
-1.50642895046761e-05
8.65555487365713e-06
-2.34398644697917e-05
-3.17131208027736e-05
-3.08000731749649e-05
-2.9733441594098e-05
-4.21678295089796e-06
-2.15382151317712e-05
-2.95117555765257e-05
-2.41394491513467e-05
-1.48899643576332e-05
-2.8457600910294e-05
-6.4907119324906e-06
-3.27230546925051e-05
-2.74429360314399e-05
-3.35188768876361e-05
-1.3957091873818e-05
-1.71368032061321e-05
-8.95772551369546e-06
-2.62688535884026e-05
-4.5593699085015e-06
-1.16653325152558e-05
-3.16161761577732e-05
-1.66920008380935e-05
-2.89981834194435e-05
-8.82818084107069e-06
-1.15476181096574e-05
-1.35918744970432e-05
-1.08286428750054e-05
-2.27118479333817e-05
-3.30782619135805e-05
-1.24154460723376e-05
-4.08188558816302e-05
-2.64507978892953e-05
-7.1072527275626e-05
-3.12378865273825e-05
4.41260861437584e-06
-3.07318224166484e-05
2.34049234019746e-06
-2.87655270867425e-05
-1.3015217370324e-05
-1.14463870933744e-05
-2.95823977804819e-05
-1.96414572618133e-05
-3.79345821339044e-05
-3.54244207266658e-05
-2.42115183810033e-05
-1.38982732975741e-05
-6.67683598354776e-06
-2.75127480446218e-05
-4.10820226726868e-06
-3.29477200414254e-05
-2.35282102112201e-05
-2.25479098965637e-05
-1.40120264140548e-05
-3.08404493476706e-05
-4.09009958137441e-05
-3.85953169642398e-05
-1.66126342989829e-05
-2.4062471372157e-05
-1.40876517644086e-05
-1.45019692809044e-05
-4.79862058646423e-06
-3.25297057749411e-05
-2.5895512082131e-05
1.79359249536186e-05
-2.79829200175012e-05
-2.64190382588011e-05
-4.82266323937856e-05
-2.55483371609367e-05
-1.75776839247853e-05
-2.41282814521831e-05
-1.61275033808032e-05
-3.06315704904171e-05
1.56117502587094e-06
-1.77168695930256e-05
-1.5586531561164e-05
-1.45551162121509e-05
-9.80961069363844e-06
-3.38210103303232e-05
-1.23610543963731e-05
-1.40166300775577e-05
-3.74726556286864e-06
-3.64229419836064e-05
-6.01970577606975e-06
-5.1879974332779e-06
-1.63668532851571e-05
-1.33843988866082e-05
-2.42518721778182e-05
-2.82231766702812e-05
-2.27815309536743e-05
-4.64283599686568e-05
-1.67845862992617e-05
-3.17063023826073e-05
-1.9615587313476e-05
-2.0178282796961e-05
-7.45150431404899e-06
-2.20984146828417e-05
-2.71012541928699e-05
-2.03324991422171e-05
-1.53342876020282e-05
-1.36108876344281e-05
-2.99597955066771e-05
-3.86287479718958e-05
-3.26581890144121e-05
3.83185336572607e-06
-4.5602115087732e-06
-4.96148099337612e-05
-1.07806932534281e-05
-3.81199383384186e-05
-2.23621682358804e-05
-1.94384110149263e-05
-3.21747568850438e-06
-2.12665789836652e-05
-1.25799173785122e-05
-4.09270275579689e-06
-2.23826108961872e-05
-1.15424735960513e-05
-1.87580626316927e-05
-3.20578814346086e-05
-5.89460913557456e-06
-1.7598720486275e-05
-5.60459745142087e-05
-1.45081791924246e-05
-1.83702222535959e-05
-2.89997264678139e-05
-2.88932052608707e-05
-1.56332102230015e-05
-2.38029599679543e-05
-2.93581958282812e-05
-3.25181847628602e-05
-1.99935090889856e-05
-8.57005543505756e-06
-2.11317550531272e-06
-1.48409201452877e-05
-1.93856325924405e-05
-1.25987896410365e-05
-3.67475017626031e-05
-1.28123534043082e-05
-2.7916759526146e-05
-2.31699953205725e-05
-1.3389722878685e-05
-3.583221613474e-05
-2.73000397620932e-05
-2.44915600912046e-05
-1.97781927088318e-05
-2.42306062492078e-05
-2.6184223490219e-06
-2.7451466626651e-05
-2.52634246022399e-05
-1.00366576819189e-05
-1.56155380818469e-05
-9.21029348360326e-06
-2.5308355888214e-05
-7.35460595528627e-06
-2.51917184361756e-05
-4.23484175348624e-05
-3.33120140770489e-05
3.78491945049888e-06
-3.57864888764112e-05
-4.5232532168762e-07
-4.44522455001356e-05
-3.05397343487478e-05
-2.25079004731909e-05
-2.09045850782417e-05
-5.54175720114135e-06
-4.36321057769922e-06
-1.34391088234041e-05
-3.74763001566383e-05
-2.21673207448803e-05
-3.78472618694735e-05
-4.87941518754968e-05
-2.39966748077816e-05
-2.26433744919289e-05
-3.40071958506459e-05
-3.23405012860003e-06
-3.4108827945805e-05
-2.36236430182664e-05
-5.65428420349193e-06
-2.0384070126439e-05
-1.99687099238792e-05
-3.0284995180288e-05
-1.04112860499305e-05
-1.21298209171504e-05
-1.20234188698928e-05
-2.47734165619202e-05
-2.32511964197553e-05
-6.51294814754629e-06
-1.85423913043543e-05
1.48984512647804e-06
-1.60731714758355e-05
-2.29403841830331e-05
-2.33537365279791e-05
-2.95617499539012e-06
-2.20435626493352e-05
-2.15935291460093e-05
-1.59887513317074e-05
-2.57368534577551e-05
-2.83994968800313e-05
-2.63080760956434e-05
-2.32002455009453e-05
-3.1748370741662e-06
-1.88691685496525e-05
-2.9193408330797e-05
-2.96115209794589e-05
-2.48433775201607e-05
-3.26535267372807e-05
-1.50189018741064e-05
-2.74063480097259e-05
-2.9186757546826e-05
-3.07787864013017e-05
-3.67556895389795e-06
-1.42109807638588e-05
3.97713665386692e-06
-3.20334622245604e-05
-3.89887525727359e-06
-2.49386296905456e-05
-2.58287181751925e-05
-7.15245965120895e-06
-1.7188328462218e-05
-1.00039287102207e-05
-3.2802801124404e-05
-1.06488141204301e-05
-1.70256902882152e-05
-1.62371406535274e-05
-3.16192346301143e-05
-5.79581429226162e-06
-3.12686059419213e-05
-9.7224698939151e-06
-5.30397086314506e-05
3.27033667749647e-06
-9.2398626359149e-06
-2.66725060616147e-05
-1.47920672059392e-05
-1.55286499037416e-05
-8.66494590303611e-06
-2.74009611496201e-05
-7.55968588043559e-06
-3.64286033635844e-05
-1.06355887612773e-05
-3.93481262918909e-05
-2.12790105762281e-05
-2.56393850627632e-05
-1.45958812633452e-05
-3.05827311879346e-05
-1.84667277103594e-05
5.19431844163833e-06
-2.6549077172125e-05
-2.3326001953989e-05
-1.96437277970657e-05
-3.03149680090862e-05
-1.93225881973686e-05
-5.68630790213692e-06
-1.10741919360717e-05
-1.38168117968899e-05
-2.00156164516459e-05
-1.43754857289952e-05
-5.52967389392621e-06
-1.79851318199787e-05
3.69939934163234e-06
-4.25918620441572e-05
-2.06574443054605e-05
-7.09986199228561e-06
-1.57500736317433e-05
-1.47586470912022e-05
-2.00415045057832e-05
-2.68468673843188e-05
-9.13783976861072e-06
3.04298734699229e-06
-2.66964824613032e-05
-2.67204978156754e-05
-1.77284533631088e-05
-1.90911124343666e-05
-5.63660809516487e-06
-2.58271960131378e-05
-1.22500861237786e-05
-6.28095159133533e-06
-1.65164955695385e-05
-1.7998103529317e-05
-2.43749724784213e-05
-1.86112044754459e-05
-5.27152849009419e-06
-3.33653524236753e-07
-2.71632889272871e-05
-1.06230995627714e-05
-8.96050567268897e-06
-3.17182304117383e-05
-3.60294928527787e-05
-1.56025451030347e-05
-1.5054459923586e-05
-1.36655447228711e-05
-1.30570158069129e-05
-2.88232625317433e-05
-1.27152924492837e-05
-3.09721588166762e-05
-3.3171811054357e-05
-3.15825047471055e-05
-4.19592931108958e-05
-1.83353814071346e-05
-1.93987915403021e-05
7.64196695869054e-06
-2.41196647279874e-05
-2.30593765554643e-05
6.81087645526804e-06
-4.37623087528133e-07
-9.6120343989596e-06
-3.50491206984396e-05
-2.15392172136272e-05
-1.68063050172944e-05
-8.2749201201924e-06
-2.97280493780327e-05
-1.65730631987358e-05
-1.12776739105215e-05
-1.15634102589668e-05
-2.07730989852402e-05
-2.74583489645401e-05
-2.28377223877279e-05
-1.53857925702701e-05
-3.62210360009343e-05
-1.47179750755495e-05
-1.95812243777063e-05
-3.87723078813271e-05
-1.38013665529341e-05
-2.32764333831035e-05
-9.42465057859739e-06
-3.24819545430883e-05
-1.75330578535931e-05
-1.63709829647121e-05
-1.98493331425313e-05
-1.22926872952278e-05
-2.12692798744608e-06
-1.95229747936062e-05
-2.97789052389086e-05
-1.10920059138455e-05
-3.38460820445877e-05
-2.4049506804346e-05
-1.1222743322059e-05
-2.11885305765303e-05
-1.69045431862595e-05
-3.56952052015708e-05
-1.32536989206649e-05
-2.4517556913723e-05
-1.16679892422069e-05
-1.59080867026935e-05
-1.472290264786e-05
-1.02480044508007e-05
-1.20103288569198e-05
-5.76176642042642e-06
-1.51472855296093e-05
-2.981582971838e-05
-2.4985389092578e-05
-1.99449615836575e-05
-1.44970460544533e-05
-2.08003261528955e-05
-1.49695577009744e-05
-4.84562812060733e-05
-2.3712763496037e-05
-2.25928068563077e-05
-2.35587808320011e-05
-1.85043226657978e-05
-2.33596844694901e-05
-1.18929831758504e-06
-5.0217958163813e-06
-2.91098334330161e-05
-1.87315543525671e-05
-1.80563981635316e-05
-2.50432531116387e-05
-2.58386600447259e-07
-1.77567510825798e-05
-1.66174643026318e-05
3.50295668436055e-06
-2.44689605168109e-05
-2.32376412795319e-05
-4.01203585610613e-05
-2.88286316350965e-05
-1.14638001257298e-05
-4.1652029799097e-05
-2.88404936540295e-05
-4.09694634558731e-05
-1.53490621973637e-05
-2.22837680946368e-05
-1.9301777998656e-05
-4.24282265827138e-07
-2.97929922871956e-05
-1.88268479693177e-05
-1.90633077596546e-05
-2.08052566491682e-05
-7.01626425839832e-06
-2.18423370200604e-05
-3.02230762532401e-05
-3.13545502906532e-05
-1.29649339917433e-05
-1.90581427675611e-05
-1.80092877584956e-05
-2.80099549528801e-05
-2.06498648058873e-05
-2.24494497091136e-05
-1.5339772720503e-05
-2.24788114006677e-05
-1.79281152439915e-05
-2.43245562800411e-05
-4.66368909810305e-05
-1.11272128943692e-05
-4.06026586371502e-05
-2.72153203871232e-05
-2.70219218748695e-05
-1.29007489329368e-05
-7.66471928752157e-06
-3.64528386576692e-05
-1.03700847249776e-05
-4.99321632127567e-06
-2.67921610816885e-06
-1.25309660214933e-05
-5.81992164634507e-06
-9.45485103980149e-06
-1.73967581909706e-05
-2.35489932263487e-05
-1.00752927732534e-05
-1.05622331305251e-05
-6.04571820184487e-06
-1.20634546431363e-05
-1.90296470027961e-05
-1.12050169873357e-05
-1.77086317487043e-05
-2.28692340947653e-05
-1.74992468362256e-05
-1.75487124673455e-05
-3.64728304379996e-06
-9.76445488359736e-06
-4.08189991911574e-05
-3.78505712082132e-05
-3.39103324977873e-05
-1.88138182841416e-07
-3.72512381818468e-05
-1.88233294842228e-05
-3.00581229090981e-05
-1.80807760490109e-05
-3.87985513440852e-05
-1.05037136695391e-05
-3.66453620001364e-05
-3.40690243387219e-05
-2.67200749755225e-05
-2.57202238193875e-05
-1.99096423511638e-05
-1.28311566631929e-05
-1.97418189501676e-05
-9.56255113656002e-06
2.02936071762167e-07
-2.35866803799231e-05
-3.51252691594514e-05
4.82066659234743e-06
-1.50152790792529e-05
-6.82553284241227e-06
-1.64966440173425e-05
-1.13595429064932e-05
-1.22603948792911e-05
-1.49893880955785e-05
-1.22014264579518e-05
-2.26613425063248e-05
-2.4310272934067e-05
-1.40144368082753e-05
-2.27963411366336e-05
-2.21946084958673e-05
-1.301957301363e-05
-3.39127318280989e-05
-3.3814868624683e-05
-2.85432476194266e-05
-2.69781168845603e-05
-3.04082024426874e-05
-2.935244143533e-05
-1.66988862331087e-05
-1.89473337867671e-05
-2.51112360251052e-05
-2.1162051201435e-05
-1.16748557303501e-05
-4.19465143538023e-05
-2.35419692416811e-05
-2.89035506913545e-05
-2.03844650753923e-05
-2.25534473975068e-05
-1.78188014239343e-05
-3.11350655883333e-05
-1.45568532658368e-05
-4.64553654273154e-05
-9.85873250945671e-06
2.94187788902658e-06
-5.83862818912836e-06
-1.27270807099563e-05
-6.35121078153636e-06
1.91736531833173e-06
-6.98075918208079e-06
-1.22648961324308e-05
-2.09771702748952e-05
-1.21541259020472e-05
-3.01470094357648e-05
-1.30047287665396e-05
-3.02250879540344e-05
-2.65334511439333e-05
-2.08634406349625e-05
-2.57551513527351e-05
8.29719916480564e-06
-2.49028667804929e-05
-3.60005683918477e-05
-2.3857079747679e-05
-3.17249436353856e-05
-4.08578095098987e-06
-2.73237401484913e-05
-1.74975502946964e-05
-4.19607452275764e-05
-9.54084414351449e-06
-2.8750958221723e-05
-1.18840803181913e-05
-2.28665267605628e-05
-1.58813582642087e-05
-4.0819717227343e-05
-1.61830325098868e-05
5.8456468400944e-06
-3.79871082880968e-06
-1.17367534417509e-05
-3.47793020948145e-05
-2.91377051699329e-05
-2.52677750239352e-05
7.44184933152395e-07
-1.47789607273732e-05
-1.28471048313643e-05
-2.99384012345141e-05
-2.90969279032417e-05
-1.85188063151606e-05
-2.82519938662621e-05
-1.28596813482194e-05
-2.354827014309e-05
-1.27951197123291e-05
-2.58131329574211e-05
-2.44070875839735e-05
-1.51646388630264e-05
-3.76236535990253e-05
-2.85644457464524e-05
-2.23319429400932e-05
-3.29581762093087e-05
-2.03895564778475e-05
-1.91136073728556e-05
-4.61091352093961e-05
-1.63174834635817e-05
-1.58637083886037e-05
-2.93039010439723e-05
-1.69877892472699e-05
-4.91669288232258e-05
-2.59658789964278e-05
-2.65652757190086e-05
-1.87739220576306e-05
-3.45452289732512e-05
-1.99567019762408e-05
-2.37391014908724e-05
-4.47873243754335e-05
-1.51937240102216e-05
-2.32946985890783e-06
-4.0297132936862e-05
-2.13917867594126e-05
-2.89400028695861e-05
-5.88782951921192e-06
3.9748811905367e-07
-3.20286649775496e-05
-2.84437982546297e-05
-2.10042439284114e-05
-2.67281941623642e-05
-2.26369048534371e-05
-1.58621196324354e-05
-2.70026477887167e-05
-9.72752143767402e-06
-3.29458636915041e-05
-1.45016696892696e-05
-3.01942454208317e-05
-4.0025963543223e-05
-3.35737769970069e-05
-1.56986349794688e-05
-1.31158098308252e-05
-2.73782007697793e-05
-1.97529711125327e-05
-7.33590602647753e-06
-2.67849187264636e-05
-1.18021804688523e-05
-6.2126710533377e-06
-3.65924269582515e-05
6.86280188261166e-06
-2.80194373219745e-05
-3.22907675831483e-05
-5.06451749170916e-05
-2.53230999178301e-05
-3.2355256767181e-05
-2.9278936924972e-07
-1.28412635375374e-05
-2.44293740872044e-06
-2.33406340314756e-05
-2.68371752779643e-05
-1.41731136110406e-05
-2.76760329924594e-05
-2.49834810632969e-05
-1.63999150398932e-05
-2.65750599284078e-05
-3.04206666185675e-05
-1.51162535559601e-05
-2.17904300776556e-05
-4.83059773884036e-05
-6.34567340088619e-07
-2.3965087663967e-05
-5.51668315437571e-06
-6.93875486976658e-06
-2.61054966655811e-05
-3.47936284617041e-05
-1.87266339582819e-05
-5.07630550158399e-07
-4.35642843785516e-06
-1.87989899346355e-05
-4.16012833600166e-05
-2.92774106445975e-05
-2.35886486318142e-05
-1.38321808246439e-06
-9.90070331962117e-06
-2.53208038669281e-05
-3.42952765245344e-05
-3.66367930591249e-05
-2.3229841420152e-05
-2.66686593156715e-05
-1.61127830148398e-05
-2.8963950115776e-05
3.92619712045673e-06
-1.71554805658943e-05
-7.43526372877457e-06
-3.2025277367349e-05
-1.48556662064511e-05
-4.86134229478401e-06
-1.26167891516414e-05
-3.32855780965418e-05
-2.27568714278633e-05
-3.99131951392966e-05
-2.20588942633614e-05
-2.10108066085214e-05
-2.84860428758689e-05
-2.31297371228268e-05
-2.53093839895606e-05
-1.01052163128125e-05
-2.14010768244635e-05
-3.70047556032812e-05
-6.26640637997635e-06
-3.71263383870044e-05
-2.09532517354564e-05
-2.25952226830502e-05
-2.59961754246179e-05
-1.69327060983402e-05
-1.66012677560288e-05
-3.7278102954524e-05
-8.38499258189776e-06
-5.24576563219858e-06
-1.77229612003934e-05
-4.01827910361726e-05
-2.81403045920617e-05
-1.88558474087327e-05
-1.49452246188271e-05
-1.32949882935209e-05
-5.90342741916316e-06
-1.01916981442307e-05
-1.1043834104557e-05
-8.38343934473507e-06
-3.35556920822645e-05
-4.33070270555607e-05
9.1170508961671e-06
-1.56420510770036e-05
-1.10489337356017e-05
-9.45492929279688e-06
-3.32552709416726e-05
-1.59345629953958e-05
-1.31544500443605e-05
-2.10369773220856e-05
-2.8972318047283e-05
-3.530710414234e-05
-5.65495300826774e-06
1.8513932744379e-06
-3.13538769059417e-05
-6.86461001488357e-06
-2.04835091527141e-05
-2.24891743815828e-05
-2.34516163339017e-05
-2.30932607899971e-05
-2.9197554232878e-05
-1.37256828133537e-05
-2.41190809097715e-05
-3.97292683799578e-05
-4.63420243810334e-05
-2.97955540021554e-05
-2.89045151124775e-05
9.84409602401238e-07
-2.35456082429252e-05
-1.95651460006742e-05
-2.67077631867309e-05
-2.39698402715611e-05
-3.52589209197427e-05
-1.59348331115886e-05
-2.37604700000291e-05
-3.56771391944479e-05
-3.57838844420692e-05
-1.69366494551941e-05
-2.61672797915494e-05
-2.88839825920451e-05
-2.93784708420732e-05
-3.06626501963504e-05
-6.08197529458405e-06
-2.20503575375275e-05
-1.73237897134111e-05
-5.60741256310094e-06
-2.14642023429447e-05
-3.12134827187649e-05
-3.9774318027348e-05
-2.27649615212298e-05
7.66294094418746e-07
-1.65485532472605e-05
-3.27695870614078e-05
-4.24717368162872e-05
-2.08843506747764e-05
-3.44607222574253e-05
-3.69491677345917e-06
-2.27231291539308e-05
-2.94119798218103e-06
-2.40294144792e-05
-7.96242046287804e-06
-1.5499222135944e-05
-2.01183067840286e-05
-2.32322449506387e-05
-2.11315595837878e-05
-3.71744788800877e-06
8.54842864909641e-06
-3.93712693500766e-06
-1.68362427962777e-05
-9.38790661478201e-06
-3.85290690598004e-06
-3.84566157259138e-06
-2.99463346767655e-05
-3.04288632344599e-05
-9.62063811262592e-06
-8.57158059645966e-06
-3.29744927039769e-06
-2.28089685558641e-05
-3.00593366615741e-05
-2.68562682740845e-05
-2.63562502229784e-05
-1.7812165683845e-05
-1.85466034336185e-05
-1.86415361115725e-05
-2.28501395296529e-05
-4.1894324010675e-06
-2.29249682837672e-05
-2.23709294006367e-05
-8.49480984285389e-06
-3.28673078099807e-05
-2.37232610806335e-05
-1.74577306249402e-05
1.51998229398485e-05
-2.71605585855321e-05
-2.46391309242596e-05
-7.19429237769804e-06
-2.43881970224945e-05
-4.14267165289332e-06
-1.71585970972597e-05
-1.19233169024173e-05
-2.10228156523248e-05
-6.02539889260358e-06
-8.16931481355353e-06
-1.90116834087476e-05
-2.28017497333957e-06
-3.51984503255998e-05
-3.22956048993308e-05
-1.64690179967607e-05
-8.44716607067253e-06
-3.58189254136091e-05
-1.81189146067126e-05
-3.21320304614562e-05
-4.67760709941551e-05
-2.04980104285245e-05
-5.83571446516799e-06
-1.96046490089656e-05
-2.16861626257875e-05
-4.72725199779428e-05
-1.83597019296413e-05
-1.2557123429847e-05
-1.56115613285026e-05
-1.23885191809533e-05
-3.98530743912417e-06
-1.39442727213349e-05
-2.43037339629126e-06
-3.70839753719472e-05
-5.06081616426597e-05
-2.84350852675842e-05
-6.41465118214459e-06
-2.68881790392401e-05
-9.23521240542266e-06
7.08596671758571e-06
-1.34018037544978e-05
-7.05688852788879e-06
-2.61405052335161e-05
-2.53555075159273e-06
-1.05598830288851e-05
1.96649296981422e-06
-3.09670115047779e-05
-3.07957928287944e-05
-2.26127800061121e-05
-2.13093075681026e-05
-4.15277497859872e-05
-2.66759312036286e-05
7.69306934592562e-07
-1.9627367855843e-05
-1.26608767778801e-05
-2.37914392455948e-05
-3.31194725354602e-05
-2.1497322386938e-05
-2.17696742451716e-05
-2.00501442126112e-06
-3.99606796046819e-05
-3.44670899332236e-05
-1.80095382564273e-05
-1.01950129726334e-05
-1.48562313514458e-05
-3.61064382259903e-05
-1.96403206394279e-05
-2.50479655159214e-05
-2.5687356430222e-05
6.74988363559307e-07
-2.17593924291342e-05
-4.69269030112785e-05
1.78943236887798e-06
-3.54895967330202e-05
-1.33427734043191e-05
-1.28769881431218e-05
-3.86643258985787e-05
-1.1485616590313e-05
-1.41117282072198e-05
-1.71296629018248e-05
-8.38734684838364e-06
-1.34457331579121e-05
-3.9889293622463e-05
-2.81580953443205e-05
-1.13992492495326e-05
-2.3959243136428e-05
-9.75854503880437e-06
-2.3645254503223e-05
-3.58037717814832e-05
-2.28974416123868e-05
-2.21520723446244e-05
-2.6991544395944e-05
-5.49287665314154e-06
-1.2654072013843e-05
-1.73131465328362e-05
-2.84758453425983e-05
1.07929804221969e-05
-3.18759940948887e-05
-5.38678932116341e-05
-8.2091662613024e-06
-2.69030676873759e-05
-2.1769731153589e-05
-3.71401680095214e-05
-3.97669542547148e-05
3.61997793522379e-06
7.98197209095414e-06
-1.90429870921896e-05
-1.64163683914876e-05
-6.76070497207939e-06
-2.60893614117356e-05
-2.89704638256901e-05
-2.12721433690953e-05
-2.33109345132685e-05
-1.51468868723746e-05
-3.22883640443982e-05
-1.6749866224994e-05
-2.44840253240533e-05
-1.73381238942564e-05
-2.60003141687902e-05
-2.69212546121855e-05
-1.94623588841034e-05
-2.88438808898603e-05
3.68104902573006e-06
-7.0178204646607e-06
-3.10016768682045e-05
-4.52457198701373e-05
-5.00658483325207e-06
-3.00377182384197e-05
-3.42966997661391e-06
-2.00645173455051e-05
-1.81030710183569e-05
-2.98958465334423e-05
-9.21018141107272e-06
-1.02491498492962e-05
-3.1596008597313e-05
-6.48033432616914e-06
-1.95280548241133e-05
-6.86570114565885e-06
-2.66055353954365e-05
-2.43729031275799e-05
-2.24984666293052e-05
-4.69401901823775e-05
-3.19846059298013e-05
-2.48350155743748e-05
-4.87094593088969e-05
1.6657229600708e-06
-7.74890517131201e-06
-2.79613246005291e-05
-2.49262046034413e-05
-4.32490009579777e-05
-3.79977989700748e-05
-2.75200301947758e-05
-1.52827176655613e-05
-3.91352177606553e-05
-4.29129235116934e-05
-1.93038569308078e-05
-2.89172644462638e-05
-3.72546801879753e-06
-4.20349804242189e-06
-1.62464924686965e-05
-1.99354050131045e-05
-1.35525555778314e-05
-3.90326991155597e-05
-1.47465951489248e-05
-2.67668624727452e-05
8.86292439938227e-07
-2.39633200812216e-05
-2.65162830307275e-05
-5.02510192121331e-06
-1.95249330878826e-05
-9.46942119131666e-06
-2.64258554620746e-05
-6.22973541733964e-05
-3.98124156553681e-05
-2.9893909444146e-05
-1.30618796028123e-05
-8.61856872209868e-06
-2.19110181613905e-05
-2.09685566292536e-05
-1.96305778633529e-05
-8.35205033153064e-06
-3.38434267845071e-05
-1.67230560366796e-05
-2.31188369300129e-05
-4.64247457425639e-05
-7.20290277247694e-06
-1.90456935703115e-05
-2.53611140671649e-05
-1.04749490861747e-05
-2.47028035769654e-05
-2.47183449790004e-05
-1.22876150150698e-05
-1.69491781086684e-05
-1.78506190556551e-05
-4.34766459484537e-05
-8.93012596600907e-06
1.33037649358473e-05
-2.31119360937845e-05
-2.24067730057307e-05
-1.32137531522717e-05
-1.379660731529e-05
-4.42644843393024e-05
-2.8474744143749e-05
-1.68696765525403e-05
-2.58575474286159e-05
-3.052762474945e-05
-9.08964414841917e-06
-3.94678753532677e-05
-1.63166268620455e-05
-4.1350852635569e-06
-1.78557397103955e-05
-3.11088934142058e-05
-2.28107786633047e-05
-3.95024202860152e-06
-1.95673350071246e-05
-1.51328935234196e-05
-1.89122245050378e-05
-1.85295386149524e-05
-1.82178585525981e-05
-1.5410027530748e-05
-2.07049717590164e-05
-1.91852685782392e-05
-2.33468253041691e-05
-2.42336875789648e-05
-2.78425268526314e-05
-3.37585481613743e-05
-1.48644676426257e-05
1.89483598121866e-05
-2.37741529388255e-05
-6.76498045913517e-06
-2.63646643799775e-05
-1.50493745819429e-05
-1.94186553467741e-05
-1.95116285046792e-07
-2.76565162472653e-06
-1.39837306069432e-05
-3.19843806220124e-05
-9.03210907039375e-06
-1.13270870068047e-05
-2.70283341861538e-05
-1.54803543636957e-05
-1.19320141632414e-05
-1.51342414274285e-05
3.48551503459785e-06
-1.08153925616354e-05
-5.6199162437875e-06
-2.40997731574256e-05
-1.53654017181524e-06
-2.4060275642009e-05
-7.1622918274078e-06
-1.28393420945935e-05
-1.02230770306783e-05
-1.1842480315167e-05
-1.06950344311834e-05
-2.3453682237186e-06
-2.25510453234757e-05
-2.56958788513527e-05
-2.6104306445256e-05
-3.12904642779219e-05
-2.2060080230526e-05
-1.88526690243084e-05
-7.0337290897671e-06
-1.51243190075063e-05
-1.35639381241157e-05
-1.90569476422167e-05
-7.82500390070708e-06
-2.34023446399241e-05
-9.5023289354938e-06
-4.2536006455527e-05
-4.0230901301628e-05
-1.72567276126063e-05
-1.78330267449054e-05
-9.18093615609667e-06
-1.94594170387587e-05
-3.9930356367383e-05
-3.16338510194672e-05
-2.33539247157219e-05
-3.8417290784727e-05
-4.72503582156613e-05
-3.85898143090027e-06
-2.18667640439561e-05
-3.99572650353598e-05
-3.88722065273127e-05
-2.05282268805049e-05
-4.6566432536615e-05
-1.31147947862723e-05
-3.13843256348765e-05
-4.78467538534943e-05
-2.3614988476219e-05
-2.96344752371222e-05
-3.41230377019587e-05
-3.56525589106788e-05
-1.56117797336482e-05
-2.8403031438203e-05
-2.8973593650008e-05
-8.11164070906168e-06
-2.36683976367136e-05
-6.02930318696545e-06
-2.30480275255712e-05
-2.70465151664416e-05
-2.32126545963297e-05
-2.30332407363711e-05
-2.95579335333303e-05
-1.52197004438116e-05
-5.98368173116439e-06
-2.0770269080218e-05
-3.41243760247689e-05
-1.37448759288613e-06
-4.5953888928733e-06
-5.92387044318641e-06
-8.01265586232658e-06
-3.84738009380943e-05
-2.14276799429767e-06
-1.67515971669388e-05
3.55780876626787e-07
-2.43976397155482e-05
-3.73128200949596e-05
-1.57150841140046e-05
-1.05891878727039e-05
-2.90069111977576e-05
-3.68786949329907e-05
-1.38690378057234e-05
-4.80768163192e-06
-8.70188862188043e-06
-1.43555565456268e-05
-1.52476596052646e-05
-2.36050610258077e-06
-4.58493774157004e-05
-2.18772712957042e-05
-4.83747234789473e-05
6.25256610691023e-06
-8.89384210220791e-06
-3.80094514703317e-05
-1.57665199169041e-05
-1.55883617374936e-05
-3.09453646106603e-05
-2.61271862047093e-05
-2.54786677377246e-05
-3.25643699789897e-05
-2.73795024912507e-05
-3.55250705754296e-05
-3.1445301081593e-05
-6.50212862167717e-06
-3.0349484310326e-05
-1.59272555513558e-05
-2.23357027052467e-05
-3.22533081894765e-05
-3.45986373866603e-05
-1.7578915603704e-05
-3.29003610183536e-05
-3.22384124194217e-05
-1.96242854989573e-05
-1.58564570028249e-05
-1.81801740834636e-05
-1.74007109277727e-05
-2.31974186445972e-05
-9.29349608288729e-06
-1.93727788221872e-05
-2.70862026029986e-05
-9.10933247899912e-06
-1.15337170054123e-05
-2.56499466040051e-05
-7.16577066168716e-06
-2.75726022679858e-05
1.32192204452097e-05
-3.59065744973949e-05
-1.44292296847737e-05
-2.01925350800702e-05
-1.7303714443833e-05
-4.32575786656255e-05
-2.33832403688263e-05
-3.0027014490731e-05
-4.29953440188194e-05
8.96756812062302e-06
-3.53268344560835e-05
-3.19393844354981e-05
-1.10872721812154e-05
8.7705264005485e-07
-1.77224044922601e-05
-9.47415454457174e-06
-2.83034191329334e-05
-1.10596546133912e-05
6.73636053938772e-07
-6.23066291286974e-06
-1.04746739986107e-05
-3.00749505929771e-05
-1.22475291151989e-05
5.34762072113444e-06
-1.90633231561541e-05
-1.80634732386118e-05
-2.85127721848166e-05
-1.78073009274603e-05
-2.95080221675016e-05
-2.74273454169432e-05
-4.15307247063147e-05
-1.33440369854931e-05
-1.30648004491607e-05
-4.90323998690512e-05
-2.83685864109945e-05
-2.8904552736849e-05
-2.89347285253329e-05
-2.950220118488e-05
-1.22588180252855e-05
-6.05509511847076e-06
-3.30234620243151e-05
-4.14931813315086e-05
-1.37079080666543e-05
-1.37981531476919e-05
-9.05022912791394e-06
-1.97578822838971e-05
-6.49269707088873e-06
-2.61227843050892e-05
-2.08381235894595e-05
-1.94362310276231e-05
-1.63933279405451e-05
-1.15419379117523e-05
-2.88562733824759e-05
-2.83874726978759e-05
-2.23267875460357e-05
-2.71136213240027e-05
-3.74376607851495e-05
-2.11463390659884e-05
-2.89883727800075e-05
-3.87508831074128e-05
-3.42881215318541e-05
-2.17306645366619e-05
-5.81061180572685e-06
-2.55024890570243e-05
-3.9147133576208e-05
-2.06083155580612e-05
-3.38693906662248e-05
-2.47723343643381e-05
-7.07834639361203e-06
-9.63326494275926e-06
-3.04740352345318e-05
-3.22863053159446e-05
-2.10581719162132e-06
-2.05761149007899e-05
-4.19252240318962e-05
-2.66999195616706e-05
-2.40198496992816e-05
-1.33229996409986e-05
-5.94746392640101e-06
5.26953807209918e-06
-1.17857176618444e-05
-1.48383329269227e-06
-2.48155950882825e-05
-1.34438796303112e-05
-5.84645290687455e-06
-2.92964606350335e-05
7.22362158798914e-06
-2.58653848433228e-05
-5.51601086206858e-06
-2.28061409365062e-05
-1.56039608837304e-06
2.49347363832357e-07
-2.6829020392631e-05
-1.26572863908219e-05
-2.74990528206e-05
-1.27472800812234e-05
7.67201396979898e-07
-1.11859659199665e-05
-3.49817879626595e-05
-1.01468329002462e-05
-5.20534106123428e-05
-1.69062009843286e-05
-2.99152291117297e-05
-2.86142062384955e-05
-2.27167091944538e-05
-1.80872983507477e-05
-2.48747761127995e-05
-1.93135443709417e-05
-3.18880865445606e-05
-4.51678200321198e-05
-3.06846648589234e-05
-2.88985084966992e-05
-2.3213362388104e-05
1.36026586618963e-05
-1.63325384450454e-05
-3.92170450982189e-05
-2.49072102655149e-05
-3.9727880609119e-05
-1.68948300054042e-05
-2.24137226578097e-05
-1.8195154825304e-05
-3.53547710059933e-05
-9.67522186705682e-06
-1.77597073141211e-05
-1.57145985257191e-05
-7.94472034052363e-06
-3.33132252918695e-05
-2.64596554420738e-05
-2.71530643334944e-05
-1.53972178429289e-05
-2.80847332287692e-05
-4.29939552758431e-05
-1.34132529057091e-05
-1.45993380366941e-05
-3.05661952242109e-06
-1.65418706532046e-05
-1.09011561747533e-05
-5.666469243363e-06
-1.13762549623199e-05
-2.29203313297264e-05
-2.16930129825915e-05
-6.09791163124149e-06
-3.73633378003214e-05
-1.83234772194389e-05
-2.26116639224828e-05
-1.25273343515195e-05
-9.74272200343273e-06
-1.14549693691587e-05
-2.37460534009914e-05
-2.53001379296292e-05
-2.08479356848288e-05
-1.98355550886541e-05
-3.21425087454795e-05
-1.41723455564399e-05
-1.70686350752748e-05
-3.99164783075616e-05
-2.110628952019e-05
-9.88872216160803e-06
-1.48052389713221e-05
-1.04452486619372e-05
-1.50711229564993e-05
-1.51212018582613e-05
-1.91439738294159e-05
-9.70675809558402e-06
-6.88391982784402e-06
-2.706299914581e-05
-8.61777295673047e-06
-1.63755359063146e-05
-2.40710760452317e-05
-3.01290130359109e-05
-2.38951064674724e-05
-2.66558573108484e-05
5.32466691460299e-06
-8.7344422520059e-06
-3.62688789089104e-05
-1.02272686576467e-05
-4.25416587191787e-05
-1.36597203537625e-05
-2.15128066879772e-05
-1.91590257863009e-05
-1.19479084469907e-05
-2.16812509541238e-05
-7.75826109358067e-06
-1.31475129154489e-05
-9.25443307875443e-06
-2.8379641429653e-05
-3.25246995042613e-05
-2.9840179212968e-05
-4.20885493475606e-05
-2.5186667341282e-05
-1.3247866161992e-05
-2.68040760408909e-05
1.0662667194334e-05
-7.45584315611334e-06
-5.45931062635013e-07
-1.73737568131547e-05
-2.4303079850125e-05
-1.4866232118181e-05
-1.20304744140607e-05
-2.33079391281226e-05
-2.51915952419447e-05
4.46733870995078e-06
-2.33314006281611e-05
-2.61852916455901e-05
-2.32823037917601e-05
-2.70883947548941e-05
-4.59898217245718e-05
-7.3930085269798e-06
-1.43755962599462e-05
-2.43217057442812e-05
-2.17725749002144e-05
-3.87273098855408e-05
-1.06443386035209e-05
-1.33513239528155e-05
-3.81887459659141e-05
-2.82623611958755e-05
-1.53208676100229e-06
-1.78213018912927e-05
-1.73177065413595e-05
-2.0150765634621e-05
-1.5135469016346e-05
-2.96554878100809e-05
-1.57677256338769e-05
-2.37176144689215e-05
-2.10906293419081e-05
-2.58748890715678e-05
-2.27673347508074e-05
-1.70426708225308e-05
-4.5213612802938e-05
-2.28344594522893e-05
-3.08418942239041e-05
-2.17117352015853e-05
-2.05734820421958e-05
-2.99821349941943e-05
-2.56955873041922e-05
-1.27442003177526e-05
-3.66356491172247e-05
-2.76456004270059e-05
-3.96383474473499e-05
-1.13725785857594e-05
-2.30885723816955e-05
-2.98918912916135e-05
-2.24218514935325e-05
-1.9355486784347e-05
5.57618235991454e-06
-3.69168189872006e-05
-2.81574997289994e-05
-1.92826942069223e-05
-3.18129495408988e-05
-1.55514731289952e-05
-1.23942532401601e-05
-7.93941290422626e-06
-1.43023481104553e-05
-3.01716027035422e-05
-1.12160781522371e-05
-2.62675159433388e-05
-9.7739861281016e-06
-2.12282610766529e-05
-1.14129794891588e-05
-1.86792097365857e-05
-1.94415317352009e-05
7.31733110286214e-06
-2.53590060003002e-05
-1.24086176693364e-05
-8.03495884034622e-07
-1.76768135973103e-05
-4.54306176277778e-05
-3.11160785783418e-05
-1.06174114530842e-05
-4.38407521002527e-06
-1.27406802535103e-05
-7.49058981301399e-06
-4.38976065712189e-06
-9.42313188295182e-09
-1.52437458025854e-05
-2.5169319516125e-06
-8.33342281080832e-06
1.70907209552296e-06
-4.51603741951789e-06
-1.24228985809479e-05
-1.64587748332719e-05
-4.27702283383709e-05
-1.86954612697856e-05
-9.97480613497147e-06
-1.29556340707789e-05
-2.14057904181338e-05
-2.33644951431767e-05
-1.36431239177044e-05
-2.7772726182632e-05
-2.64205146111221e-05
-3.69991493120768e-05
-2.93933379359986e-05
-3.16624923143351e-05
-1.47001041390583e-05
-3.27400678193828e-06
-3.17098136891988e-05
-3.73379824979585e-05
-1.4955586422238e-05
-1.79365658683618e-05
-3.23165217420955e-05
-1.67710615060269e-05
-2.24925548764593e-05
-1.72205898575694e-05
-1.35629267633093e-05
-3.36408554983544e-05
-2.2009506732264e-05
-3.47464167602446e-05
-4.54257520108499e-05
-2.71627903052568e-05
-1.61824766828789e-05
-1.23746376316578e-05
-1.69520645478031e-05
-2.07427166008989e-05
1.57215705076172e-05
-2.55390131578552e-05
-1.33665526631243e-05
3.59658182478774e-06
-2.25861137523995e-05
-3.61341618161285e-05
-2.65327916599318e-05
-1.2308360913611e-05
-1.49435659564811e-05
-2.82864832824348e-05
-8.9137022453354e-06
-2.81523566781982e-05
-8.98825002261583e-06
-2.60749933523684e-05
-3.20084276808897e-05
-2.62951473240312e-05
-2.41502525509778e-05
-2.79774850836257e-05
-2.77862017184802e-05
-1.27751080633252e-05
-2.76490838278674e-05
-1.7969032531784e-05
-1.58224831442753e-05
-2.23074863311532e-05
-2.06268906782744e-05
-1.48854772397854e-05
-2.68580410185444e-05
-3.45754338405248e-05
-6.7256758763357e-06
-2.97541129579864e-05
-3.15699287796421e-05
-1.71595947598462e-05
-3.60801469621401e-05
-2.58367277613962e-05
-2.72661546492096e-05
-1.50747940215759e-05
-2.28901225312752e-05
-2.57714914594631e-05
-1.92685944567068e-05
-9.7030657194483e-06
-1.66392312246626e-05
-6.16560617087566e-06
-1.12800896003663e-05
-2.90961832023274e-05
-3.14915359819672e-05
-2.87790431637887e-05
-2.46843571918083e-05
-2.7893155438199e-05
-3.09729991759076e-05
-3.3747315556744e-05
-1.99801193410218e-05
-4.82994307959227e-06
-1.00151396331088e-05
-1.64536731791578e-05
4.86155251157939e-06
-2.24317893393438e-05
-1.1789137548665e-05
-2.80288416228046e-05
-3.41314333090994e-05
-1.51932853173621e-05
-2.5954467642878e-05
-3.80831402671557e-05
-3.43765279737454e-05
-3.55513332297111e-05
-1.94989902924769e-05
-1.61845267035249e-05
-3.21503353883596e-05
-2.61089152169128e-05
-4.21287822343275e-05
-2.55466230623935e-05
-7.83298622949144e-06
-3.49520477945482e-05
-1.98793581452004e-05
-1.48470023663564e-06
-3.16363243167274e-05
-1.46830238946932e-05
-1.47748271664897e-05
-1.23511581507118e-05
-9.43064300732017e-07
-4.0084473400102e-05
-1.71776579628634e-06
5.08246743449631e-06
-3.67218589071732e-06
-4.70274491362985e-05
-1.68899997892557e-05
-1.71294452847025e-05
-3.42738574954573e-05
-2.23940983816233e-05
-2.83156892382442e-05
-2.16950605928484e-05
-1.81036229410028e-05
-2.03115572810761e-05
-2.85353212537932e-05
-3.03856226666939e-05
-5.91307724598271e-06
-3.69948949653772e-05
-2.53084637682112e-05
-6.58331219311481e-06
-1.54758767586948e-05
-2.15987968810059e-05
-1.55225274018582e-05
-1.63177299909737e-05
-8.38660727578438e-06
-1.86639190448435e-06
-2.094854630626e-05
-4.00136443606337e-05
-2.44613771112533e-05
-1.48524519525819e-05
-2.92978537853413e-06
-8.51892391263973e-06
-1.80708515461672e-05
-2.65853722129694e-05
-1.38808903639237e-05
-5.46705689016727e-06
4.27151285497331e-06
-4.06389894763405e-05
-3.92511814510544e-06
-3.83682006808642e-05
-1.78645449955645e-05
2.04027782856194e-06
-1.55219615995818e-05
-1.21821347255074e-05
-3.33973858971525e-05
-1.54656362355577e-05
-1.95643267762894e-05
-3.33831586379794e-05
-7.30024229446016e-06
-1.06007205309129e-07
-3.40256723900104e-05
-2.47403811247232e-05
-4.19268087620997e-05
-1.11324146776184e-05
-3.16384914657454e-05
-1.45294874817993e-05
3.32274198134707e-06
-3.22025683484933e-06
8.69017509740661e-07
-2.64529007689706e-05
-1.90063637286967e-05
-1.02217776786309e-05
-2.31209846801041e-05
-4.57199821420932e-05
-5.59936050438957e-05
-1.37098812776718e-05
3.16016643522942e-06
-1.17780785021898e-05
-1.30262773312821e-05
-3.43740000771173e-05
-2.53308368126761e-06
-2.01608233695855e-05
-1.75943685121054e-05
-1.71075242886901e-05
-2.45590898397774e-05
-6.28585540432188e-06
-4.65635094327842e-07
-2.80119030056061e-05
-1.6673202675597e-05
-4.53928313122021e-05
-1.02660911175701e-05
-2.81726748495089e-05
-7.85863348765566e-06
-3.59382751248152e-06
-2.42261319939039e-05
-2.97023273388783e-05
-2.53273715983229e-05
-2.70457281055066e-05
-3.61285761139332e-05
-3.09338532852317e-05
-3.31699432492914e-05
-1.98550620216686e-05
-2.57329286370287e-05
-1.38834225863855e-05
-2.95159791865554e-05
-2.87444431473668e-05
-2.13437483633483e-05
-8.24772224599581e-06
5.90649294244958e-06
-1.07273486394133e-05
-1.9655471619753e-05
-6.96815867676806e-06
-2.72538515164701e-05
-1.33556974823638e-05
-3.6513283769099e-05
-2.27629896437593e-05
8.85570540956192e-06
-2.79263020959359e-05
-1.16326628427775e-05
-4.00187985490226e-05
-2.56195950301956e-05
-4.51306249414252e-05
-3.94311141897601e-06
-6.84915824057913e-06
-1.57852246387623e-05
-3.64951508969349e-05
-1.61008089983166e-05
-2.14150973651174e-06
-3.89964098884263e-05
-1.19111669207611e-05
-9.08189866682085e-06
-2.54197593659918e-05
-4.47433786138613e-06
-3.08094066269195e-05
-1.52757019191352e-05
-3.70649843945036e-05
-1.29423902096193e-05
-1.83872975631971e-05
-2.30336824875323e-05
-2.39568296747089e-05
-2.29894097920678e-05
-1.66211087782948e-05
-2.51372091921641e-05
-1.44429864924827e-05
-4.06752667222878e-05
-3.72378129923532e-05
-1.08257394280243e-05
-3.20152085564691e-05
7.86914462975443e-07
-2.07221214730306e-05
-3.4117037553193e-05
-1.58437697476868e-05
-3.34932916780943e-05
-2.17773056491659e-05
-1.53268874072347e-05
-1.02392221731841e-05
-2.16356683002498e-05
-1.70013900924586e-05
-1.05444354600105e-05
-5.22014043220154e-06
1.04498550785629e-05
-7.13666596073717e-06
-1.90612824494911e-05
-1.84947882209654e-05
-3.15683011660821e-05
-1.58583341832363e-05
-3.01069391082889e-05
3.40672324521933e-06
-1.54147352202863e-05
-3.04904124916969e-05
-3.15722305417061e-05
-3.31951245621175e-05
-2.30791305510883e-05
-5.58225305234008e-06
-3.12970085279938e-05
-3.2283726484243e-05
-2.16487462404518e-05
-1.54379027530963e-05
-1.63967255141364e-06
-1.29044423336978e-06
-5.7241178418236e-05
-1.63025426322684e-05
-3.53306110297718e-05
-1.15566548757359e-05
-3.27947377624485e-05
-1.97577287273422e-05
-8.75997158655065e-06
-3.64044576920451e-05
-2.89758319416855e-05
-2.56470452911039e-05
-1.82387613147335e-05
-1.63072571295077e-05
-2.40133453913348e-05
-2.61213463700728e-05
-1.31200130510708e-05
-3.66559198737877e-06
-1.52453360577701e-05
-1.68744732803172e-05
-7.62382186640375e-06
-2.53731855656181e-05
-1.801122856591e-05
-2.14277466790678e-05
-2.12376041388047e-05
-1.40015135562673e-07
-2.37645359474952e-05
-2.71331301218153e-05
-1.29344084310651e-05
-5.7132305844572e-06
-3.28835329150008e-05
-2.42189591358433e-05
-1.66997700535586e-05
-2.89276680949399e-05
-2.80807985678229e-05
2.73423163398469e-08
-1.83474975278286e-05
-2.49112943432605e-05
-9.89138830750522e-06
3.59813447477506e-07
-1.46148917650392e-05
-2.94860494495991e-05
-1.47991359022311e-06
-1.73023965280051e-06
-1.64982473431013e-05
-2.80264928873254e-05
-4.08072882089141e-06
5.78044661341619e-06
-9.78614671173271e-06
-1.87930027297641e-05
-2.76353103110562e-05
-1.23330850599073e-05
-1.41642654967028e-05
-8.41699056522333e-06
-1.72953378715358e-05
-2.30379619153878e-05
-2.96212242884588e-05
-2.79119155454146e-05
-3.37301024319897e-05
-1.57371742489767e-05
-1.52269009186488e-05
-3.53357608348711e-05
-2.20187885532121e-05
-2.10456870536923e-05
-2.48344813019873e-05
-3.43665219475348e-05
1.25036764931353e-07
-1.59196877867427e-05
-1.39055600885278e-06
-3.58994348431438e-05
-3.49947129272433e-05
-2.71205939274517e-05
-3.26201286415844e-05
-3.59765182780917e-06
-2.43422907420354e-05
-1.75824636631401e-05
-1.84612530214385e-06
-4.86976441033173e-05
-3.40477988056971e-05
-2.85398714730559e-05
-2.41101456025893e-05
-2.62499614737912e-05
-2.76439314258344e-05
3.37783953048254e-06
-3.90239838227269e-05
-9.22671835909526e-06
-3.58090709467162e-06
-1.34459368917026e-05
-2.45119391664e-05
-2.47377820218066e-05
-1.09237463597057e-05
-3.11505152407531e-05
-1.1022375658532e-05
-1.97509388818684e-05
-2.20970001026464e-05
-3.62208989437452e-05
-2.20446177173274e-05
-3.36409116802632e-05
-2.2169392182384e-05
-3.88511959267887e-06
-1.23122512929891e-06
-1.42640161797811e-05
-4.087964076894e-05
-2.11445648592659e-05
-2.7152866812703e-05
-7.3956977813048e-06
-4.22194561047852e-05
-2.1816046936109e-05
-1.38139058981064e-05
-4.16466348503449e-06
1.2062198579375e-07
-1.17389534122986e-05
-4.62835817666487e-06
-3.54298728722982e-05
-1.94434776587537e-05
-2.0850280832586e-06
-3.0438156103427e-05
-3.50417135618832e-05
-1.93251978546495e-05
-1.33699743766639e-05
-1.92199434723686e-06
-3.31579897955659e-05
-3.03601467673463e-05
-3.18776222805355e-05
-3.10252391506448e-05
-1.84636705305094e-05
-2.08004778239799e-06
-2.04218781982757e-05
-2.55327187809512e-05
-2.31401429229149e-05
-1.40055122928395e-05
-1.3537229907175e-06
-3.28706729055322e-05
-2.61888146124466e-05
-1.57531236976328e-05
-1.0301077112176e-05
-2.59217316285508e-05
-2.57742418909234e-05
-2.23207191791253e-05
-3.15886790818239e-05
-2.12970459156841e-05
1.57241017991754e-07
-1.75209355965177e-05
-1.96215989689581e-05
-3.30887491857326e-05
-1.96970889642362e-05
-2.70686160664527e-05
-3.03972056639878e-05
-2.76477974090664e-05
-1.59495604195049e-05
-3.14718799503706e-05
-1.68362969562718e-05
-3.29151942223832e-05
-3.11440484911363e-05
-2.32638622496887e-05
-5.10737500087343e-05
-8.88872747239498e-06
-2.05158119139397e-05
-1.02133631080513e-05
-4.21212458112102e-05
-1.30858541461002e-05
4.46018527673978e-06
2.45287672091906e-06
-1.34826704970511e-05
-3.26264387326076e-05
-3.64205429985354e-05
-1.61628260065369e-05
4.44303220680894e-06
-2.8784980376911e-05
-2.17659875771972e-05
-3.48132035050838e-05
-3.13628300208124e-05
-4.92817939663254e-06
-1.6167978219166e-05
-1.35582754502018e-05
-3.19572977527382e-05
-2.62508250792216e-05
-1.93202370952514e-05
-9.97182029049377e-06
-2.23503883852042e-05
-4.43726670840875e-05
-1.9789388716687e-06
-2.54804387864174e-05
-3.19444560523679e-05
-3.65455279525237e-05
-3.81957378794034e-06
-1.96213221827088e-05
-2.72715399927491e-05
-1.84855745865477e-05
8.43726114054926e-07
-1.22505243097939e-05
-2.39312576741692e-06
-1.64686757983434e-05
-2.14793949878586e-05
-2.72651666357499e-05
-3.5766467420907e-05
-2.56530377933261e-05
-1.99738416926825e-05
-2.88633417574482e-05
-5.90454927178931e-06
-1.92117359669364e-05
7.93013759277538e-07
-1.6752988929207e-05
-3.71868902677402e-05
-2.56072627508546e-05
-3.03576351161187e-05
5.07887925148228e-06
-1.88534213273127e-05
-2.10324046882658e-05
-1.6312779014772e-05
-3.99060751244232e-05
-3.74364067886996e-05
-2.24582228194189e-05
-3.74419360048579e-05
-2.54219919050607e-05
-3.06880606274268e-05
-2.1555569614636e-05
-7.80662669869463e-06
-2.41466578932477e-05
-2.4381017030915e-05
-2.06899664442111e-05
-7.01914490791343e-06
-3.59645897479301e-05
-4.14686797393601e-05
-2.36977715549903e-05
-1.62794841688e-05
-8.81388318281655e-06
-1.13689631686813e-05
-1.06988273249084e-05
-6.84091190809174e-06
-1.41411408945377e-05
-3.86167355603202e-05
-1.83353357798736e-05
-2.71307826385863e-05
-6.86053850585697e-06
-3.94842209275727e-05
-8.48483071187514e-06
-2.29728619060597e-05
-1.1247691114745e-05
-2.78101557867604e-05
-1.39955530832186e-05
-2.30821075345134e-05
-1.28351924660758e-05
-1.93181177890456e-05
-1.87187903319858e-06
-2.0591655450819e-05
-2.50368281676101e-05
-1.30967470087635e-05
-2.10547538331228e-05
-3.08082007768423e-05
3.86878172655219e-07
-3.07546330942386e-05
-1.93555337394658e-05
-1.94485636942414e-05
-2.57179089379475e-05
-2.18413697096378e-06
-3.62295894447464e-05
-3.15713410975977e-05
-3.00094509883446e-05
4.18084724835833e-06
-4.51264877512202e-06
-9.67086456747843e-06
-2.31621120152567e-05
-1.04182749232868e-05
-4.2869811913602e-05
-1.92301270091608e-05
-2.65156437278895e-05
-3.56689859593318e-05
-3.05077978827887e-05
-2.18526563943477e-05
-5.07968263774412e-05
-5.09677167074421e-05
-1.157876167908e-05
-1.55742262882778e-05
-9.73339262486644e-06
-1.02514495782858e-05
-1.28029654269588e-05
-2.7599590016894e-05
-1.34062385841912e-05
-1.56944396673992e-05
-1.01925510944565e-05
-2.49313636580358e-05
-1.28323610237295e-05
-3.61068203557271e-05
-2.13532734247237e-05
-3.54631604062206e-05
-2.35393900644447e-05
-1.03351284390428e-05
-5.41367298622189e-05
-1.51293495954528e-05
-2.86284921248528e-05
-1.56103652279965e-05
-3.68563116354576e-05
-4.15474899871848e-06
-2.06004515106489e-05
-1.81474433166362e-05
2.40774316729075e-06
-2.84834008243651e-05
-1.93777118756872e-05
-2.67217905495806e-05
3.00423907625714e-06
-1.33693089823458e-05
-1.31649069822293e-05
-1.28321288788339e-05
-1.9041644856274e-05
-5.78513845699828e-06
-3.51087758089448e-05
-2.33516636821051e-05
-1.10716305770949e-05
-2.91017457975366e-05
-1.05559126731619e-05
-9.90078332354573e-06
-2.39718959185804e-05
-1.92068951450656e-05
-2.6250966283127e-05
3.66852836850983e-06
-1.58515650116955e-05
-2.54883335724737e-05
-1.45186374305487e-05
-1.78848829261353e-05
-1.68267121138548e-05
-1.95960681418735e-05
-8.30070992761023e-06
-1.19806169763316e-05
-2.62698425357492e-06
-1.7719872294895e-05
-1.31600531677723e-05
-2.06443014207701e-05
-3.70461072619698e-05
-1.33076095141841e-05
-2.46487647295118e-05
4.05389848556415e-06
-2.61380228661578e-05
-3.99376168205244e-05
-3.60543520180069e-05
-2.32319620937829e-05
-1.15384342604816e-05
-1.77129287930979e-05
-2.3425463003439e-05
-1.42029702655618e-05
-1.71923171439642e-05
-1.66340535186009e-05
-3.38795311074803e-05
-6.67349115945248e-06
-2.98121481114785e-05
-4.97333861765881e-06
-2.3721992722187e-06
-2.92671862555369e-05
-2.18991652543656e-05
-7.98583606335183e-06
6.2718127245089e-06
-2.80477479608859e-05
-1.22923135033568e-06
-7.41703541639889e-06
-2.11651300301111e-05
-1.29174527573041e-06
-2.7808185242276e-05
-9.67650245603291e-06
-3.09526933527901e-06
-1.30071836968606e-05
-2.5361536383238e-05
-1.71787375698906e-05
-1.29435123595526e-05
-3.90286641600261e-05
-2.67631383555618e-05
-1.39256306321492e-05
-3.43033336010061e-06
-2.56829687887014e-05
-2.12494932222243e-05
-2.617730449562e-05
1.31005601241572e-06
-2.17095714471195e-05
-1.88219138658054e-05
-2.06075175935726e-05
-1.44323305762424e-05
-2.1123658402514e-05
-3.79144837179372e-05
-3.03003656758739e-05
-3.13019098582588e-05
-2.2580003941526e-05
-1.56248586357261e-05
-3.81455553708681e-05
-2.78558021239595e-05
-1.64630164922533e-05
-2.22808779183752e-05
-1.18948640247026e-05
-8.37013564960298e-06
-2.42044617408767e-06
6.30658326700877e-06
-3.67909828374031e-05
-1.84490211739385e-05
-2.49564428344476e-05
-9.56473011539079e-06
-2.74921884567715e-05
-2.40744470931572e-05
-2.97724918936516e-05
-1.77644325776334e-05
-1.01992296016332e-05
-1.05143209698115e-05
-3.19377047357602e-05
7.88605123104261e-06
-1.75990948839962e-05
-2.05683420760585e-05
-2.36514374464704e-05
-2.5738790137476e-05
-9.39211956101539e-06
-1.19726429662927e-05
-2.02698822939166e-05
-1.99357372717765e-05
-2.20632719742759e-05
-1.97257315640141e-05
-9.95842668812335e-06
-2.53803511832938e-06
-1.9745052396253e-05
-1.83219888513674e-05
-2.46823375221726e-05
-8.39280228843705e-06
-2.44539702835319e-05
-1.5544542051004e-05
4.41975774998454e-06
-1.8037517899196e-05
-2.15949243275869e-05
-1.11261022311898e-05
-2.42505968126216e-05
-3.3606782839887e-05
-3.33335335895605e-05
-1.90164901797416e-05
-1.94419349167863e-05
-9.4055041635708e-06
-1.67602937664275e-05
-2.91028833623191e-05
-9.19949179869838e-06
-2.74188977929656e-05
-1.34285281541296e-05
-8.03496596242553e-06
-1.29991234027064e-05
-8.19344009665184e-06
2.5024388245276e-06
-1.00296872766722e-05
-2.29613628650716e-05
-3.07937965924626e-05
-1.80582279093236e-05
-2.17512200155592e-05
-1.6643751298897e-05
-1.92406765741167e-05
-1.24705704845615e-05
-3.08096933612981e-05
-3.34604403190606e-05
-1.71756949848436e-06
-1.73115537808515e-05
-2.65841478907342e-05
-1.3358853954419e-05
-2.61201362790486e-05
-1.50822342758984e-05
-1.42023604608095e-05
-1.56839076897274e-05
-1.87302979530827e-05
-6.22928447155339e-06
-1.96433525810685e-05
-2.16655239992519e-05
-1.01792541406016e-05
-2.24585350630863e-06
-1.62134734335991e-05
-6.56743522716344e-06
-2.5435008977497e-05
-9.61568526926052e-06
-3.19263619652883e-05
-1.73228283160912e-05
-2.70635763576541e-05
-2.71109780843356e-05
-1.83243212551905e-05
-2.98744795094927e-06
-9.55013853847161e-06
-2.64961843242771e-05
-1.51485232655169e-05
-4.4685738983684e-05
-1.67258547018042e-05
-2.7769830729257e-05
-2.28988714164511e-05
-2.22877734841646e-05
-2.05810656928464e-05
-1.73131386705125e-05
-2.24356097943578e-05
-1.78908140893251e-05
-1.55045836301836e-05
-2.30716990298794e-05
-2.97523100168317e-05
-1.35944271306474e-05
-2.38400804347817e-05
-1.64861503800906e-05
-3.0653060288569e-05
-3.01885088567448e-05
-2.66454950322777e-05
-1.012998791164e-05
3.5344990476898e-06
-2.27886655420854e-05
-2.93406721965782e-05
-2.67457922980268e-05
-2.23880349789305e-05
-2.82158759151635e-05
-1.73949565601679e-05
-6.03839044448994e-06
-1.90317172359106e-05
-1.85949706445376e-05
-1.62701288495461e-05
-1.99725866295727e-05
-1.73655224755082e-05
-2.04474354304641e-05
-5.11267446296026e-05
-4.50874054223376e-05
-2.28764938496836e-05
-2.25899584306704e-05
-1.9767891307862e-05
-4.88216587917676e-05
-2.88481612635137e-05
-9.28667731426615e-06
-2.14896092212246e-05
-3.16765525455146e-05
-1.49905565098099e-05
-1.80795257976508e-05
5.29161945006879e-06
-3.56858755303554e-05
-1.64823126277761e-05
-8.35691525623134e-06
-2.90334008764307e-05
-2.10589804780269e-05
-2.91615616850702e-05
-1.23237097827931e-06
-2.71571941273217e-05
-2.31237714368453e-05
-2.56955602297557e-05
-2.07678443634979e-05
-3.11680674499596e-05
-2.02368329026427e-05
-2.59728263970792e-05
-2.20298095156127e-05
-3.5578086765437e-06
-1.07765043636359e-05
-3.02822487769208e-05
-2.16007812024332e-05
-4.21274506165545e-05
-3.4576581376212e-05
-1.43711401678581e-05
-1.42671811471538e-05
-8.83842197841059e-06
-4.37783034564553e-06
-1.67295751444012e-05
-3.10863446199707e-05
-3.96469941666771e-05
-3.27927558293043e-05
-3.33298471318075e-05
-2.19450263187225e-05
-3.78999874628412e-05
-2.05697707847278e-05
-1.98119865927641e-05
-1.73545090841509e-05
-4.42739681346889e-06
-1.0212440288518e-05
-2.29085480121664e-05
-2.22890321425856e-05
-5.65067844786014e-06
-5.38861354614316e-06
-1.22286475234788e-05
-2.08502206062527e-05
-2.79599752054763e-05
-3.15046079655034e-05
-1.43057460667479e-05
-4.27984835022547e-06
-2.36203483340347e-05
-3.1436587789438e-05
-1.56366564805781e-05
-1.29426328832119e-05
-7.84122648690648e-06
-6.85569675512269e-06
-4.12258735822246e-05
-1.59072365495851e-05
-1.69012980072676e-05
-2.16012468581215e-05
-4.9823046995693e-06
4.71014291494911e-07
-2.04970867217788e-05
-1.77075581566158e-05
-4.57977213391759e-05
6.62858724654472e-06
-1.41297528390052e-05
-1.33947562367473e-05
-1.41738707267344e-05
-3.68818697599227e-05
-1.97982312427792e-05
-2.6484177282389e-05
-1.95951297127519e-05
-3.27300237568749e-05
-3.39437460109674e-05
-7.89665936470739e-06
-9.64822586048965e-06
-7.86108982826525e-06
-7.99407109719159e-06
-3.95843188986992e-05
-2.49610640430095e-05
-1.97359915018555e-05
-3.68746075168929e-05
1.10275942787112e-06
-4.4502199444973e-05
-2.1287426573398e-05
-2.38361690785876e-05
-6.17996912360702e-06
-1.99398769383497e-05
-2.5025967352687e-05
-1.74906649817927e-05
-1.31654848939534e-05
-1.3459451982796e-05
-2.45761057159501e-05
-5.31642412184508e-05
-1.37589888519636e-05
-2.86049894340952e-05
-2.40786993180275e-05
-5.30021801857266e-05
-1.40665957897888e-05
-1.34094294489717e-05
-3.94470111193748e-05
-2.87779324087915e-05
-2.23585366414592e-06
-2.07953434973731e-05
-6.42945209805721e-06
-7.74491291802093e-06
-2.68226204185507e-05
-2.12907505963279e-05
-8.12733442633442e-06
-1.37846812616183e-05
-2.25576152552276e-06
-2.32298741490221e-05
-2.54002583973014e-05
-3.22292696949472e-05
-3.13151044728755e-05
-2.34414208359002e-05
-1.16284659109716e-05
-1.28461484256849e-05
-3.26872252557991e-05
-1.85799534268405e-05
-2.50819764327138e-05
-1.72670253989357e-05
-2.37846211030444e-05
-2.34485702870434e-05
-2.83583843282868e-05
-1.41271415122814e-05
3.17601893160193e-06
-2.64209869357743e-05
-3.18203298144311e-05
-1.65304815533441e-05
-2.29009750640259e-05
-3.20577119615129e-05
-2.0848469120363e-05
-2.75764719858308e-05
-2.33971047719887e-05
-3.79423367047507e-05
-3.47250003678684e-05
-1.09870099367882e-06
-1.61717514352952e-05
1.15232439572121e-05
-2.11084104526868e-05
-3.77988974508722e-05
-3.30999887758146e-05
-5.16905038321073e-05
-4.65281400103686e-05
-2.16573881829425e-05
-3.34894672955906e-08
-3.73399219921922e-05
-2.58198588178135e-05
-4.54629222270888e-05
-2.6520648077541e-05
-2.36919327102247e-05
-3.35259642659579e-05
-1.23530774680523e-05
-1.03923764870254e-05
-9.94854655718597e-06
-1.3054026730688e-05
-2.78018248329331e-05
-2.2004993622905e-05
-5.14656198691306e-06
-3.39993074793778e-05
-5.74636093484431e-06
-3.32533522683433e-05
-1.75788803692986e-05
-3.34008160882694e-05
-3.29544422513985e-05
-1.77595562912984e-05
-2.31056755181913e-05
-9.3254136644011e-06
-3.26724602623068e-06
-1.7451839400329e-05
-5.64909426578498e-06
4.08959368111405e-06
-1.15699453766184e-05
-1.36625382165495e-05
3.51834343688841e-07
-9.24150793566742e-06
-3.67151022985072e-05
-1.60574257076673e-05
-2.72199269746002e-05
-4.23763560872576e-05
1.50416215176174e-05
-1.20968660030678e-05
-4.21643840199066e-05
-1.23919922895286e-05
-2.54598098475016e-05
-1.36383235378188e-05
-2.03192303929082e-05
-2.52635882346309e-06
-1.12916856515944e-05
-5.35746500281276e-05
-3.93800960029981e-05
-2.16884684237631e-05
-2.2301038750222e-05
-2.50012989325288e-05
-1.30650655419812e-05
-1.78530428630754e-05
-4.16025474862587e-05
-2.95709633668516e-05
-8.28064997736162e-06
-2.50888481853656e-05
-4.52312744072481e-05
-7.9701169660645e-06
-1.27296734206443e-05
-2.65401041485946e-05
-1.87151376336106e-05
-1.74660795924002e-05
-1.01872741278813e-05
-3.84433674197479e-05
-5.53058179165874e-05
-1.97623677317384e-05
-3.7847419522e-05
-2.68037790568019e-06
-3.16411774963844e-05
-2.93960652714869e-05
-1.86180267100957e-05
-1.94445374626017e-05
-5.5124810807746e-05
-2.15655156274227e-05
-1.74544185800838e-05
-1.60118024238526e-05
-3.81764010020507e-05
-3.13569011683086e-05
-2.60592114496329e-05
-4.3989591759552e-05
-1.8126650828061e-05
-2.61663216026076e-05
-1.8942823537638e-05
-3.19485710570388e-05
-4.12385571194279e-05
-3.54164392670951e-05
-4.07243100065921e-05
-2.70987094873458e-05
-2.70031838285542e-05
-1.83551536708701e-05
-3.94852794907792e-06
-2.17811444585554e-05
-3.41291541070318e-06
-5.05654148968275e-05
-3.50767488278631e-05
-9.23435106264364e-10
-2.21706224025524e-05
-1.49362224261368e-05
-3.56717183114373e-05
-2.45263880026144e-05
-1.74727594097109e-05
-4.2995819504727e-05
-3.03222838124039e-05
-3.0169958811038e-05
-1.94313086747271e-05
-1.60956002300549e-05
-1.51818907492008e-05
-1.58298164355267e-05
-2.44236350865195e-05
-3.0888641237884e-05
-2.37773541844095e-05
-4.58744571696902e-05
-3.75185888283297e-05
-8.41131465317363e-06
-3.74093064087277e-05
-3.99333407060612e-05
-3.80691196390754e-06
-2.3977858832692e-05
4.0785046403539e-06
-3.65338564978269e-06
-3.9933324006591e-05
-3.17424924474164e-05
-2.83864709128189e-05
-2.91804732795111e-05
-1.16794579169098e-05
-2.58497691535071e-05
-2.00588330812708e-05
-3.83181266641849e-06
-3.6011350475515e-05
-1.28734062930373e-05
-2.56903202468494e-05
-3.50250486422616e-05
-1.19835813672982e-05
-3.26710915870101e-05
-3.70851473412935e-05
-3.39625257488355e-05
-1.67617062726681e-05
-1.07497852267174e-05
-2.51674235895107e-05
-2.54181045924565e-05
-2.36417556410449e-05
-2.96603708591025e-05
-2.60205451357859e-05
-1.81532216227053e-05
-1.00500101395339e-05
-1.80583706301698e-05
-3.23165155470897e-05
-2.04346023694754e-05
-5.3072987179365e-06
-9.07965409306034e-06
-7.78670906706603e-06
-1.99478215790278e-05
-2.480125710336e-05
-1.76003718889399e-05
-2.83289855709317e-05
-1.5618842460307e-05
-1.26288781094184e-05
-2.4801586901272e-05
-2.80829502313198e-05
-1.28431016991712e-05
-2.12083259125569e-05
-1.71767396441967e-05
-2.89028284893665e-05
-1.79632407493318e-05
-1.34560376364744e-05
8.00222849915202e-06
-2.32338080669101e-05
-1.75981773611665e-05
-2.61284211060181e-05
-1.66981040568636e-05
-4.27778466527118e-05
-2.14184485804459e-05
-1.86583525275739e-05
-4.01008609922469e-05
-3.76096674477027e-05
-3.07857907908698e-05
-3.74430718237095e-05
-2.60702105751109e-05
-1.11619171184439e-05
-5.34203937568049e-06
-1.75398142095344e-05
-1.04447229747188e-05
-4.64896049119004e-05
-1.61502767262394e-05
-3.49274304292822e-06
-1.13906873279763e-05
-4.25467656406583e-06
-1.58393848000701e-05
-3.95962708140635e-05
-3.71021163933895e-05
-1.38909887493193e-05
-4.27718264342266e-05
-3.1374985784015e-05
-3.74543749964181e-05
-2.36663187798064e-05
-1.48257002532801e-05
1.83206241490599e-06
-2.55277176064154e-05
-3.047446217227e-05
-1.83960316994098e-05
-3.06394594077876e-05
-2.10420619582976e-05
-2.80964623032593e-05
-3.19443754739171e-05
-3.38254693546852e-06
-3.81666988743719e-05
-4.09455829954785e-05
-4.32882741413764e-07
-1.56422347150126e-05
-1.22414925791077e-05
-2.83986618113292e-05
-2.42745771567651e-05
-6.31574346390757e-06
-4.29804739323603e-05
-2.98365509792975e-05
-2.34023778778712e-05
-1.36996211700767e-05
-1.15726436992165e-05
-1.11053922146425e-05
-2.92558164230315e-05
-1.94325107136837e-05
-2.23327353001379e-05
-1.39178209555072e-05
-3.01713237189435e-05
-2.26891823510422e-05
-3.38500349541543e-05
-4.3305241051845e-05
-1.36171349655115e-05
-3.31337600965891e-05
-1.56575273559222e-05
-9.73149717312221e-06
-2.04201212019368e-05
-1.74066245873289e-05
-3.26755292559443e-06
-7.8838033595709e-06
7.58888407415177e-06
-6.24812420293842e-06
-3.36819552386701e-05
-3.60220852963074e-05
1.36053972336746e-06
-2.60720682445662e-05
-2.2164022825702e-05
-1.68951832027269e-05
-1.31162469615015e-05
-2.78501773596486e-05
-1.19287851922002e-05
-2.14964285021622e-05
-2.94004138815088e-05
-4.98876672491866e-05
-2.18851903693062e-05
-2.92756843451944e-05
-2.36776529274642e-05
-9.87682403280772e-06
-1.1966419418902e-05
-1.42374108333905e-05
-2.93445989864212e-05
-3.47834061347407e-05
-2.02584258033575e-05
-2.95622091480203e-05
-1.49659813067583e-05
-3.04337429177466e-05
-3.37526307217119e-05
-3.09569292573379e-05
-2.63069096404118e-05
-1.68061734451886e-05
-3.1004919870897e-05
-2.18371423329687e-05
5.35115023217594e-06
-5.94836698864461e-06
2.68738041443541e-06
-2.09988451366502e-05
2.34592464512701e-06
-2.86031862331699e-05
-2.90132965212201e-05
-4.65018483223766e-05
-2.24938815361601e-05
1.96170622855221e-05
-1.17830929465473e-05
-2.75139281481237e-05
-1.54850512341597e-05
-3.30778333124199e-05
-1.20823864156685e-05
-1.15711356639241e-05
-4.52845039958054e-05
-6.31930003197166e-06
-2.02694328401266e-05
-2.7547405394596e-05
-3.01681052322023e-05
-1.27857860704744e-05
-1.44030902923772e-05
-2.42883030530598e-05
-4.25360540331768e-06
-2.76216741808517e-05
3.39937885046395e-07
-1.95140252296885e-07
-1.70804677571461e-05
-2.14272929181698e-05
-2.77825800451771e-05
-2.69421287208526e-05
-2.32868525897114e-05
-4.49417146343559e-05
-2.63450658183147e-05
-2.25248223768757e-05
-1.19126792210105e-05
-3.05144895564954e-06
-3.71967631183768e-05
-1.49256363164258e-05
-2.24229795168926e-05
-1.36903958197649e-05
-1.51003724256144e-05
-2.0752805824477e-05
-9.7735718673936e-06
-3.45796795229598e-05
-2.74623099417353e-05
-1.73035263773056e-05
-3.52422172409258e-05
1.88366188178247e-06
-1.13665448559446e-05
-1.78015880614488e-05
-3.05867236938793e-05
-3.06099482686246e-06
-3.02360996679339e-05
-2.25317993775927e-05
-1.2678884814858e-05
-2.51924148525681e-05
-3.28979704571954e-05
-1.06929940883271e-05
-2.48544736386308e-05
-2.03946076997811e-05
-1.99441022502698e-05
-1.57644079106956e-05
-2.85381835275564e-05
-1.21628192786535e-05
-2.90758521616805e-05
-1.52281219494611e-05
-9.52602824868341e-06
-1.83512940432991e-05
-3.63846563454369e-05
-2.14499360332752e-05
-2.5123660730774e-06
-2.45497849468546e-05
-2.16363364664848e-05
-2.39678861859976e-05
-3.32339751169594e-05
-1.55190720824765e-06
-9.35373608033113e-06
-2.80768468077367e-05
-2.2979288362104e-05
-2.67059413600818e-05
-1.5123670150791e-05
-1.28260570384194e-05
1.13566219889207e-05
-3.14361187155231e-05
-7.86971548050555e-06
-8.19173763264273e-06
-2.93758798539881e-05
-3.19069863640002e-05
-3.79848836380193e-05
-3.66248386495972e-07
-1.10572492731952e-05
-2.77741387923832e-05
-1.20019663529423e-05
-1.41421701725638e-05
-2.38407111808241e-05
-2.61431830583539e-05
-5.6314817429535e-06
-2.01697418645901e-05
-1.7069963215722e-05
-1.6947579042445e-05
-2.24406645919602e-05
-2.98650812596335e-05
-3.57931814785662e-05
-2.13360655882976e-05
-4.06989280551014e-06
-4.34350158402797e-06
-1.29367816288318e-06
-2.25839122617289e-05
-3.1047462210568e-05
-2.66739332198862e-05
-2.59056084240903e-05
-2.2746873275456e-05
-2.18950543811088e-05
-1.45537100600288e-05
-9.66597462160799e-06
3.43632333848554e-06
-1.85504917605837e-05
-3.39826085601593e-05
-2.52487841367394e-05
-8.79325278668328e-06
-9.91575933294768e-06
-1.22321840636569e-05
-6.66024704663853e-06
-2.13743566616069e-05
-6.07425707174126e-06
-1.27600816356808e-05
-2.23523521146868e-05
-2.13067033879913e-05
-3.20014491074612e-05
-1.87392716731383e-05
-1.65134626289984e-05
-2.99110959214392e-05
-4.35600117374776e-05
-2.53813292180338e-05
-3.63547924881586e-05
-1.72615584117799e-05
-1.63866066374933e-05
-2.30574661091542e-05
-4.84263618327209e-05
-7.34143989095236e-06
-1.11432807004933e-05
-7.53653787450176e-06
-3.02063265070966e-05
-3.49914298858174e-05
-1.26816859847567e-05
-2.39182221843197e-05
-3.69352652749799e-05
-1.21175736896363e-05
-3.09825424332556e-05
-3.71441708909068e-05
-2.82127504552831e-05
-9.03460439285568e-06
-2.10975744293159e-05
-3.00842681514775e-05
-1.68970518058257e-05
-3.84232692298161e-05
-3.97827016654075e-05
-1.89621769225117e-05
-1.86570970339449e-05
-4.28739721595101e-05
-4.10757463234024e-05
-4.07185363706445e-05
-1.23168363601874e-05
-2.33680224805674e-05
-3.79951225429159e-05
-1.18263513999269e-05
-6.95706386755418e-06
-3.17664055785075e-05
-3.02465302656229e-05
-1.62273386151555e-05
-1.88178417433349e-05
-3.72523116211019e-05
-3.11127731526058e-05
-1.20269213891367e-05
-2.97322374218895e-05
-1.25282547179047e-05
-1.57319532456007e-05
-9.97098343890003e-06
-1.37170139465402e-05
-3.85400249077418e-05
-1.10634963660487e-05
-8.85053095134956e-06
-8.54906135374075e-06
-2.17923243170648e-05
-1.54804845771597e-05
-1.87884449636879e-05
-2.89662129595864e-05
-1.13842099398494e-05
-2.97122265511685e-05
-3.89500210165666e-05
-1.24872336895038e-05
8.01319939694101e-06
-2.67988380807364e-05
-2.48585595059674e-05
-2.10576814106807e-05
9.62371591950447e-07
-3.42265706569095e-05
-8.84532557906875e-06
-3.42156456571078e-05
-1.08363957261392e-05
-2.91208522587407e-05
-6.43993575876474e-06
-8.91610617921265e-06
-4.56506453476672e-05
-1.68382689774509e-05
-1.36798555550231e-05
-2.19421883782931e-05
-2.05359068999932e-05
-3.67284366409931e-05
-2.05373284602561e-05
-2.87948577519518e-05
-1.1303215452533e-05
-3.94602040456413e-05
-2.83006597567342e-05
-3.85119533382223e-05
-4.72711371645908e-05
-2.93210615770742e-05
-1.29887218755551e-05
-3.22492811423787e-05
-2.06591875544347e-05
-2.79610824366264e-05
-1.91118637430189e-05
-2.12314267247192e-05
-5.82026541266008e-06
-1.60627413534516e-06
-2.33708828415799e-05
-2.68367254846797e-05
-4.99196373365056e-06
-1.75583650239853e-05
-1.39501661692506e-05
-1.69972164915566e-05
-1.70796428927612e-05
-2.67718833780443e-05
-3.14672439738445e-05
-1.49619664185139e-05
-3.13855821089362e-05
-1.43147001369899e-05
-2.17256937943528e-05
-3.06939643809283e-05
-1.58435550291433e-05
-2.62736091460268e-05
-7.3183187269973e-07
-1.32960194038272e-05
-1.95168078275248e-05
-4.16887684400511e-05
5.28322315219137e-06
-6.94517542000989e-06
-5.89385086210681e-06
-1.75459728298157e-05
-3.55559216102929e-05
-1.24510819239853e-05
-1.12265071369061e-05
-5.56471086125033e-06
6.39275375693672e-07
-2.14832505042244e-05
-3.61628487960285e-07
-2.53549008565563e-05
-4.09625290087418e-05
-2.44485279149899e-05
-2.49426575218099e-05
-2.15641709992926e-05
-3.16863752859102e-05
-3.28368272292201e-05
-2.35175555929452e-05
1.74467259923964e-06
-1.16703167899459e-05
-1.8015540966989e-05
-1.90185690549138e-05
-3.20802138030092e-05
-2.95667641411106e-05
-8.60090607914711e-06
-1.22135767226947e-05
-3.47576483862605e-05
-1.54235292640917e-05
-2.17918389665791e-05
-9.14290071459836e-06
-1.90244482314166e-05
-2.93143448261775e-05
-1.77809753180671e-05
-2.97071290576652e-05
-6.14127562965237e-06
-1.99221773059014e-05
-8.84054778457806e-06
-7.75266443590156e-06
-6.18685731599796e-07
-4.26113405229016e-06
-7.49718930213951e-06
2.71349832007661e-06
6.3974152271317e-06
-1.83532226435296e-05
-9.1557652690066e-06
8.64199463340412e-06
-1.39192535154321e-05
-2.776242983063e-05
-1.22646308598403e-05
5.78815049940571e-07
-8.5900073551727e-06
-7.54243010081187e-06
-3.5694111875473e-05
-2.60165090125644e-05
-3.44579114491382e-06
-2.65024005127157e-05
-1.88490620547978e-05
-2.91551056678374e-05
-2.02046331247481e-05
-3.97368116365901e-05
-3.37285206008569e-05
-7.92914866920679e-06
-9.00014963558785e-06
-1.28213861072187e-05
-1.75465300061882e-05
-3.75596460145349e-05
1.55726874610297e-07
-2.979583133827e-05
-1.3760407649048e-05
-4.48434283634632e-07
-2.2750075218702e-05
-2.01466118851065e-05
-1.64464079808327e-05
-3.83666962218355e-05
-4.48201374174867e-05
-3.66961545194544e-05
-1.91988976748218e-05
-2.21968435353453e-05
-5.26341868388364e-06
-2.27371179128657e-05
-2.46534387615227e-05
-2.46220143539488e-05
-2.22397525458726e-05
-2.74395356486768e-05
-1.03181590687876e-05
-2.3600739316488e-05
-2.1535587992696e-05
2.65431465701675e-06
-2.22893249096765e-05
-8.05167980645269e-06
-2.10504560072223e-06
-2.52940907635319e-05
-3.25945418230241e-05
-3.81556524599018e-05
-2.39804084345136e-05
-4.79178482615823e-06
-1.5438706576858e-05
-1.25766426188919e-05
6.44285086817761e-06
-7.3025303491167e-06
-2.07073026429489e-05
-2.41414670974167e-05
-1.40167647527878e-05
-1.50446116889225e-05
-4.02935072882181e-05
-3.95358073716057e-05
-1.81047821300326e-05
-1.41861537836196e-05
-2.46443041429679e-05
-3.11374426591031e-05
-1.9993195145124e-05
-1.64091903494963e-05
-3.27474733422843e-05
-2.00890249100828e-05
-2.10875826923216e-05
-3.03324646076164e-05
-2.83495966895335e-05
-8.38156522778383e-06
-4.26442044429291e-05
-2.69750375346771e-05
-4.59581778728737e-05
-2.62641259117966e-05
-2.11307401594053e-05
-1.24565808486138e-05
-2.91473557991014e-05
8.41227646708275e-07
-3.13562951322057e-05
-4.10177640763999e-05
-2.04250674470207e-05
-1.60956805449306e-05
-5.36614306249677e-05
-4.18406601816083e-05
-2.25477070576908e-05
-1.3654594118161e-05
-3.43562540143941e-05
-2.51940214974374e-05
-5.59971736338117e-07
-3.11306045853832e-05
-1.15890326683035e-05
-4.18478346322027e-05
-4.14400584881769e-05
-1.70799250656369e-05
-1.95157832606211e-05
-1.34226746368397e-05
-2.55053440830359e-05
-3.07359891551241e-05
-1.09977743857049e-05
-2.00829655862508e-05
-1.71889985052676e-05
-4.20276167110142e-05
-4.63591205836863e-06
-1.26649052942738e-05
-1.50167756592967e-05
-1.24250872161021e-05
-2.36948115685062e-05
-3.31422864526229e-05
-8.93516365523411e-06
-8.81182517228302e-06
-1.06196137300077e-05
-2.34393243397559e-05
-2.46669131633951e-05
-2.07251213009409e-05
-1.61194715704037e-05
-3.59555471772495e-05
-2.26454853182168e-05
-1.48952520851405e-05
3.74320874133969e-06
-1.73153515112302e-05
-2.70789789887657e-05
-3.56191135968623e-05
-3.6982069143448e-06
-1.7367233387395e-05
-1.50097730254992e-05
-3.12033553399655e-05
3.36799456451393e-06
-1.32361478348259e-05
-3.22308700868716e-05
-1.05107329307473e-05
-2.47652096593156e-05
-3.11024667513526e-06
-1.57997038471132e-05
-1.63077255880756e-05
-1.87209687839825e-05
2.17966193632047e-06
-3.00083429627739e-05
-1.69945836328262e-05
-2.24929143197036e-05
-6.72666398930605e-07
-2.36113381422756e-05
-1.26084996594272e-05
-6.74626884962487e-06
-1.45727899203333e-05
-2.54210683700044e-05
-1.41415347636413e-05
-3.94685871852344e-05
-3.73651254256604e-05
-2.30343049104987e-05
-4.08762455649582e-06
-4.27463168375205e-05
-1.24235087380935e-05
-2.31581854604572e-05
-3.13933550970424e-05
-3.89639492474638e-05
-2.11344452723217e-05
-2.35508127824184e-05
-1.14875632314865e-05
-3.36008824913762e-05
-2.56174990998599e-05
-2.08852230048071e-05
-1.96904557342745e-05
-1.19468581344568e-05
-7.49244667044152e-06
-2.3201988446058e-05
-2.12533293084601e-05
5.05710220475559e-06
-1.08389160281475e-05
-4.61415872925105e-05
-1.69498768068021e-05
-2.61699247477792e-05
-3.04074765636005e-05
-3.33221680176112e-05
-5.30886759529819e-06
-6.16528063055787e-06
-8.69672878061055e-06
-2.5327808392715e-05
-2.2007139801709e-05
-3.37253686385547e-05
-1.84452525860397e-05
-2.19017855156565e-05
-3.27254011750517e-05
-4.11066581324467e-05
-1.48010186172554e-05
-2.61554297584825e-05
-2.2285302825098e-05
-3.77326131191399e-05
-3.0744239977451e-06
-1.61853119069527e-05
-1.37332158854689e-05
-1.88230270966925e-05
-2.3973926918268e-05
-1.84312124311918e-05
-2.06405037766446e-05
-2.17404301770629e-05
-9.9447210705186e-06
-2.21321825075803e-05
-2.94376594669917e-05
-1.47268425466137e-05
-4.11039704042232e-06
-2.76198126659664e-05
-2.70030340192263e-05
-1.30102975960455e-05
2.70404347819386e-06
-3.43780171465483e-05
-3.60631908837276e-05
-4.76525708211739e-05
6.3282242810396e-06
-3.49220383220114e-05
-2.77526732619345e-05
-1.00932676604377e-05
-8.34305224405049e-06
-2.6314000917985e-05
4.22936366299438e-06
-2.42624492035546e-05
-2.52378449142118e-05
-1.98201897938471e-05
-2.73039012861095e-05
-2.2938668261399e-05
-3.33252652472878e-05
-2.00241372788962e-05
-2.12699903132248e-05
-3.10901758988382e-05
-9.12324960039942e-06
-5.14163706255539e-06
-3.63741145737819e-05
-2.58926297732347e-05
-1.94974966229729e-05
-1.39383944672484e-05
-5.46517728081338e-06
-5.33550301821059e-07
-2.25484267900102e-05
-2.1100588061076e-05
-2.10297618272667e-05
-2.38781468100937e-05
-1.22664539740231e-05
-3.24237655529416e-05
-1.25140943366129e-05
-1.32656115329662e-05
-2.16336328415415e-05
-1.19663477811527e-05
-5.90690749117462e-06
-2.13934442282812e-05
-1.46124888755447e-05
-3.14122051562555e-05
-1.25484550660564e-05
-1.28309714895008e-05
-4.05610676847071e-05
-2.93610305653597e-05
-2.63438582467963e-05
-2.53855477305426e-05
-2.67238446038455e-05
-5.72914566253568e-05
-2.82759295090742e-05
-3.33124741984161e-05
-1.71646243236143e-05
-1.47591001256728e-05
-1.61627986565027e-05
-3.45324869403911e-05
-3.08576879689299e-05
-1.92599012766296e-05
-2.19743016700955e-05
-2.49900455671206e-05
-2.04938405881689e-05
1.84713647870614e-06
-1.26904315981488e-05
-1.98556174699385e-05
-2.1207326171951e-05
-3.02436183442793e-05
-2.68622901205953e-05
-1.85479168538992e-05
-1.63331296459878e-05
-3.21011137933732e-05
-2.89838611113337e-05
-1.54415963735421e-05
-1.0901671202017e-05
-2.12064812372099e-05
-2.760694237001e-05
-2.59482787889074e-05
-8.68148178546932e-06
-3.99527549637395e-05
-1.11732045631544e-05
7.59967442492264e-07
-8.32927631069272e-06
-3.27033364672409e-05
-2.33682261301591e-05
-4.0134024612344e-05
-3.14511414819353e-05
-2.16353349980334e-05
-1.25257083963208e-05
-1.59647939099845e-05
-3.34365557195753e-05
-2.38080247415841e-05
-1.11005505053458e-05
-2.77252280099523e-05
-2.43512803641165e-05
-3.10675971605497e-05
-4.32886291122119e-07
-9.47627263316035e-06
5.31917237706857e-06
-1.55378630171977e-05
-3.68829472677491e-05
-1.02939876686065e-05
-1.46970708623319e-05
-1.1034779931971e-05
-3.50392959620668e-05
-1.35649488006159e-05
-1.20780595144129e-05
-9.66731800708136e-06
-1.86585682576159e-05
-2.55742633203867e-05
-3.86949505214205e-05
-2.21743046777351e-05
-1.75888961263752e-05
-6.13092183572803e-06
-2.14110567406673e-05
-1.91373278588788e-05
-2.58708884834961e-05
-3.24776931890771e-05
-1.19300810816613e-05
-1.92896113807645e-05
-2.84358828940092e-05
3.1872625490504e-06
-1.56221835323785e-05
-3.08263613921795e-05
-3.97441018585918e-05
2.66166482764967e-06
-1.51519435196137e-05
-2.89531944689157e-05
-2.26307146984395e-05
-7.94108304196177e-06
1.81540074051894e-06
-1.60593254367456e-05
-1.35329503313031e-05
-2.500436606477e-05
-3.42532609985946e-05
-1.69010181782766e-05
-9.5229035731208e-06
1.72237925299357e-07
-2.62745292974747e-05
-1.75500651976704e-05
-1.55592891301476e-05
-3.89783851651759e-05
-1.70420958302404e-05
-3.48913396725221e-05
-1.40642251768697e-05
3.48791867124158e-06
-4.50945336991661e-05
-1.3822964649467e-05
-1.14254320896252e-05
-2.23603888801586e-05
-2.19340182268323e-05
-7.94879424973136e-06
-1.51545694718241e-05
-1.19332628946945e-05
-2.44390224711475e-05
-1.50624949404769e-05
-6.60499032746615e-06
-2.15830185534873e-05
-1.61849577345253e-05
-2.8423681159772e-06
-1.79063651540624e-06
-2.57067486840248e-07
-2.9957593825178e-05
-2.00454524237658e-05
-3.3868032487502e-05
-2.00080028388189e-05
-1.99941575284305e-05
-3.0763142293767e-05
-1.81356297116594e-05
-3.89761738103461e-05
-2.70426234664502e-05
-1.28709850342934e-06
-2.20534551168885e-05
-1.32370167723146e-05
-1.4264657108618e-05
-2.72566856415083e-05
-9.75964537062257e-06
-3.10877099719374e-05
-2.22225527652169e-05
-2.92766232494671e-05
-3.73973374646093e-05
-1.88548264392545e-05
-2.00463034645732e-05
-2.85843210943841e-05
-1.28510754412867e-05
-3.02552729321713e-05
-1.96296256986616e-05
-1.28856428048689e-05
-2.91599781513153e-05
-2.18180723119335e-05
-1.04301231016091e-05
-2.74371674471116e-05
-2.55705199434663e-05
-1.69471870735755e-05
-2.20713423226375e-05
-2.25691719372189e-05
-2.83729785224763e-05
-1.35216391653e-06
-3.12994723137324e-05
-4.44255270880895e-05
6.31185477978391e-06
-2.30681619182249e-05
-4.45123418080287e-05
-3.48159056614576e-05
-1.98513546129469e-06
-1.90276799518131e-05
-4.15800527108759e-05
-1.59162355971498e-05
-1.76171849024972e-05
-4.08275350873568e-05
-2.10260256928523e-05
-3.36825799269444e-05
-2.57197134468823e-05
-3.70936110252984e-05
-2.94443089317279e-05
-2.95029482664036e-05
-7.62930967778967e-06
-1.29520690548954e-05
-8.78249577104093e-06
-1.69006196750399e-05
-7.02574229566027e-06
-3.61625110632481e-05
-2.87359448314861e-05
-1.59325427491047e-05
-1.60930456235736e-05
-1.79809494920338e-05
-2.05012144600647e-05
-1.47710217983577e-05
1.42027686463055e-05
-3.18949395001568e-05
-1.09041435437885e-05
-1.81986578222305e-05
-1.7031408851502e-05
3.66633296583556e-07
-2.168879682436e-05
-1.26650901666312e-05
-8.49253801062076e-06
-1.86054899976072e-05
-1.85131523110108e-05
-1.7153311873619e-05
-2.06600496984682e-05
-3.61851169578519e-05
-2.3693198426305e-05
-3.1528309283291e-05
-2.47720560244525e-05
-1.18417056588752e-05
-1.1829979362013e-05
-2.64205435526325e-05
-2.5191938664448e-05
-3.97945879689124e-05
-9.17155628416003e-06
-3.15198454031476e-06
-2.18712083229081e-05
-2.31825770657186e-05
-7.24497422024387e-06
-1.73144143050282e-05
-1.73211048254776e-05
-2.67039237350758e-05
-2.18410035409642e-05
-2.82367654377576e-05
-2.2125891547021e-05
-7.88702015441325e-06
-1.76124905900002e-05
-1.7984587591264e-05
-1.52102800729438e-05
-2.06625170870442e-05
-1.70584832541541e-05
-9.08220388908372e-06
-2.235499338549e-05
-1.83678996102247e-05
-1.94830773882282e-06
2.66923110299494e-06
-1.8404333526493e-06
-8.52247853931275e-06
-4.00430728384354e-05
-4.35819728615045e-05
-1.91178787076684e-05
-2.08118827402371e-05
-2.04727605760289e-05
-2.92630574260154e-05
-1.66714872822697e-05
-1.7831703241915e-05
-7.17854861112729e-06
-1.90819964383809e-05
-1.19326119601447e-05
-2.23571027269465e-05
-2.79304865431554e-05
-2.03803520241644e-05
-8.87031262033838e-06
-3.84424359106894e-05
-2.5777137079788e-05
-4.02663608914633e-05
-1.96111481132657e-05
-2.71354450047197e-05
-1.53532280587263e-05
-2.36667455871573e-05
-1.58676165775139e-05
-1.06909906271632e-05
-2.4026328180627e-05
-4.24550729674172e-05
-2.74318439787775e-05
-2.17098378023743e-05
-2.8514524270184e-05
-2.86146165105227e-05
-2.33972354068395e-05
-3.67380244424592e-05
-3.35761991217561e-06
-2.81509345536122e-05
-2.5448196321626e-05
-2.56229319247952e-05
-2.42690136307548e-05
-1.64656500835522e-05
-4.18141498528477e-06
-1.15171596954404e-05
-1.46032697351241e-05
-3.09956507056799e-05
-4.45981524233221e-05
-1.69808435512255e-05
-1.53872977961155e-05
-3.64256974642454e-05
-1.95924721581174e-05
-3.40296730548488e-05
-2.52268097428131e-05
-2.13410394059136e-05
-1.00786330964503e-05
-3.50500390586826e-05
-1.69263870859428e-05
-4.77747874624168e-05
-1.38802819150575e-05
-7.26144333939006e-06
-8.23186422921286e-06
-8.97333707108499e-06
-4.14166896526006e-05
-2.37527969115321e-05
-2.58094295522029e-05
-7.25311190353681e-06
-2.69757496570562e-06
-2.76371797318948e-05
-8.72439574368938e-06
4.53047076105648e-06
-4.51127088603886e-06
-4.82627555143572e-05
-3.44964992309877e-05
-3.1256896820626e-05
-2.10414982155179e-05
2.37657085246465e-06
-1.31354925971697e-05
-2.17168537925906e-05
-3.3964199650641e-06
-1.02275096423884e-05
-1.61523286260289e-05
-1.10127199513342e-05
-9.78553016067912e-06
-1.83184658167768e-05
-5.49822129458785e-06
-3.51042485013173e-05
-3.33599963033225e-05
-1.42290870262203e-05
-2.87456088747612e-05
-3.71438877814624e-05
-1.68833440281893e-05
-2.43615591743318e-05
-8.02551477036912e-06
-5.27751229368979e-05
-3.00316036475337e-05
-4.97684643078717e-05
-1.37264387363753e-05
-2.38666147157038e-05
-2.10961091745244e-05
-1.12415947223185e-05
-1.65868469083853e-05
4.76526415235062e-06
-3.6200318092454e-05
-3.62669099274549e-05
-1.68056492885002e-05
-1.29991050137587e-05
-2.74858611127982e-05
-1.37304037448418e-05
-1.77104004636955e-05
-2.06981351874758e-05
-3.60053344830203e-05
-3.27957666694801e-05
-3.59797712212618e-05
-4.4351260282664e-05
-3.57681391207617e-05
-1.00287921196952e-05
-1.49906353783942e-05
-3.78691242793651e-05
-1.59128848695501e-05
-3.29252791828029e-05
-2.62422893332709e-05
-3.12059619570984e-05
-1.2790374594228e-05
-1.25018928167298e-05
-9.01428584085078e-06
-1.88898322948931e-05
-5.67875907926089e-06
-1.24240722520378e-05
-2.34877147180042e-05
-8.46185459784501e-06
-9.11027156125339e-06
-2.61803736483055e-05
-1.80839528132201e-05
-5.85023111206873e-06
-3.27232894183321e-05
-4.02428117605989e-05
-3.57358972849393e-05
-2.34229739945869e-05
-3.92409721989228e-05
-2.3551476229532e-05
-2.96497084203915e-05
-1.20406489563157e-05
-3.0636628321394e-05
-1.46454514297563e-05
-1.01665949806711e-05
-2.17260182014593e-05
-1.82919220406131e-05
-1.56119721784036e-05
-5.72160802566918e-06
-1.41190844932478e-05
-2.83212460482637e-05
-3.54476662354587e-05
-1.55725587167874e-05
-2.04744460321299e-05
-2.52621874733453e-05
-3.11330621394255e-05
-2.66324884639572e-05
-2.55540557302788e-05
-4.27012853492629e-05
-2.76775172359301e-05
-2.05792767585866e-05
-2.57728886871395e-05
-1.2417638400746e-05
-2.27289708667176e-05
-1.4642898246836e-05
-5.87366209154944e-06
-1.34000954768536e-05
-2.62065274605014e-05
-3.12664310900583e-06
-2.2156764570497e-05
-2.33499686909532e-05
-4.17977674341197e-05
-4.1757218623948e-05
3.42822161229181e-06
-2.02365028223538e-05
-2.20699330171705e-05
-1.28837289589635e-05
-2.33128268545407e-05
-9.9540518848792e-06
-1.48311590667259e-05
-1.64078607176208e-05
-4.04987062955993e-08
-2.55892366329662e-05
-1.35578952104525e-05
-2.36712362524286e-05
-2.57518247292002e-05
-2.24199458690896e-05
-2.83376566080423e-05
-1.94921167016509e-05
-1.33074517619385e-05
-9.87854137054792e-06
-3.07224473656078e-05
-1.20119025234596e-05
-3.95214502605421e-05
3.47738814655166e-06
-2.92177957336746e-05
-7.56950054612788e-06
-2.84306159320136e-05
-2.41697670447975e-05
-1.12815340021827e-05
-2.00596616061691e-05
-2.68092507121958e-05
-3.59925805131897e-05
-3.66832356647361e-05
-3.92265323630552e-05
-1.70882088538071e-05
-2.69029461897489e-05
-3.08529141089578e-05
-2.53107325311685e-05
-3.58809407228678e-05
-3.4895284837732e-05
-2.66560621236619e-05
-4.08851136538677e-05
-8.44560728530197e-06
-5.31300871042775e-05
-1.71108788592628e-05
-3.07196870681605e-05
-8.6462912713649e-06
-9.07819207477502e-06
-1.88077849686491e-05
-2.58358478071053e-05
-3.9572727214321e-06
-3.25432077159248e-05
-2.61799868173766e-05
-4.15456596243688e-05
-2.63704313258549e-05
-2.51869466120915e-05
-1.42170347757215e-05
-1.88673926057442e-05
-2.7106849696078e-05
-2.28256494441402e-05
-3.3481397698548e-05
-2.10995782236653e-05
-1.52043994710303e-06
-3.20923616166516e-05
-2.64194833394166e-06
-2.51396041118436e-05
-4.68394015841762e-05
-1.87771567875165e-05
-1.77918972384633e-05
-5.90590375592451e-05
-1.15426688983404e-05
-1.71154769883392e-05
-5.9830295568799e-06
1.62486324584092e-06
-1.79105520672235e-05
-2.08219665210522e-05
-1.66283112716795e-05
-3.21922549476332e-07
-7.03586010065447e-06
-2.16848234568419e-05
-2.42721242020769e-05
-2.16260480034703e-05
-2.63403542227836e-05
-3.82979694630116e-06
-9.33487079158016e-06
-2.57192694554798e-05
-1.09944207513698e-05
2.84451982596711e-07
-1.38414649516964e-05
-2.69148813950209e-05
-2.12175876921074e-05
-1.45478984164426e-05
-1.54197836539097e-05
-3.63932215853067e-05
-2.34960043740463e-05
-2.76769903204154e-05
-1.15377616212487e-05
-1.79727595160071e-05
-3.38665830927406e-05
-2.93449023232267e-05
-3.5728831717823e-05
-3.25802858032777e-05
-7.13990353455735e-06
-2.74059867391724e-05
-1.76528060431397e-05
-2.7702815738243e-05
-1.7992176274167e-05
-1.98322054045065e-05
-3.19466873775378e-05
-1.09643050678115e-05
-4.09566678009806e-05
-2.556122795362e-05
7.30597759935905e-06
-5.07942374469546e-05
-1.96278201385775e-05
-9.20901822879592e-06
-2.04849440397546e-05
-1.51204490854804e-05
-2.94971127722532e-05
-2.01209061638049e-05
-3.27832899795784e-05
-1.12377667237161e-05
-1.32257734266015e-05
-5.2000408706591e-05
-2.55668464246628e-05
-1.15788066835822e-06
-1.37343652271552e-05
-1.56615190600665e-05
-3.80561819805527e-05
-2.85279652500463e-05
-2.2058410485324e-05
-2.81348612611401e-05
-1.52164165352161e-05
-2.60951763430087e-05
-3.64385759878342e-05
-2.61130844131127e-05
-3.05725218494848e-05
-3.49517608606872e-05
-2.50351766368821e-05
-2.98248361048574e-05
-4.10782266900988e-05
-2.3689446707103e-05
-8.78767482641591e-06
-8.04114357158512e-06
-7.67613542620923e-06
-1.48021185657278e-06
-1.89453448117547e-05
-2.50338570281961e-05
-2.76148777895872e-05
-2.159167505512e-05
-1.25845046678931e-05
-3.19520751143364e-05
-1.47956461621614e-05
-5.58209099209495e-06
-1.45708348844053e-05
-1.88396317448508e-05
-9.29277014091299e-06
-1.49225366535036e-05
-1.9546916046493e-05
-2.89192251618182e-05
-9.58476527678685e-06
-7.82679253148438e-06
-3.20953313698729e-05
-4.50758961929355e-05
-2.16480051181781e-05
-2.78691601380643e-05
-2.8312035606654e-05
-2.6681193933311e-05
-1.70885463489949e-05
-1.22792935530885e-05
-2.58906260575684e-05
-3.65721425085883e-05
-1.39654971607847e-05
-4.70704663844417e-06
-5.9319937268709e-06
-5.00650622974339e-06
-3.35822466644443e-05
-1.44854310419372e-05
-1.33582021849244e-05
-1.42027506741664e-05
-2.75561844034065e-05
-3.15025226611694e-05
-7.36815076803773e-06
-7.38197665108855e-06
-4.15683112272579e-05
-8.82907242352146e-06
-2.0948953298622e-05
-5.36319342708563e-06
-1.16253885543269e-05
-2.36102639900709e-05
-2.24044101751378e-05
-3.19577258617408e-05
-1.95098960911783e-05
-1.08318637847314e-05
-4.49415496703837e-05
-1.79089486834404e-05
-9.85671725942032e-07
-9.64025605708511e-06
-2.11596288447777e-05
1.82343045529713e-06
-2.13979306055445e-05
-1.16238500901576e-05
-1.55140372819093e-05
1.7794560300442e-06
-1.91824613169348e-05
-2.55171410500281e-05
-1.70316376257959e-05
-1.25450445050073e-05
-1.26169670725682e-05
-3.19029489434095e-05
-1.92508481389217e-05
-9.60584295903912e-06
-2.18023165972462e-05
-1.5227646275785e-05
3.5537508200921e-06
-2.86510063770548e-05
-2.74640095860795e-05
-2.67849250638037e-05
-2.72715534828645e-05
-2.34202311413899e-05
7.41365241493923e-06
-2.23432676944142e-05
-1.88068646436733e-05
-2.66821779158973e-05
-3.9387603330806e-05
-1.53268596746072e-05
-1.01397587938528e-05
-2.75971996340802e-05
-2.69464975575483e-05
-3.55916354395527e-05
-2.7806423478556e-05
-3.52497873002822e-05
4.96798071592397e-06
-3.63549811077922e-05
-5.79947368628531e-05
-2.74219377093978e-05
-3.08146924726694e-05
-4.26464266760709e-05
-3.6036568460994e-05
-2.84206802482177e-05
-1.20467146745007e-05
-1.30451996062118e-05
-5.32813664975352e-05
-2.47867039165534e-05
1.43601895884248e-06
-2.16423380262214e-05
-1.29567076256467e-05
1.91782994719399e-06
-8.90958224953084e-06
-2.64215681512526e-05
-2.39696213125531e-06
-1.94652423846319e-06
-1.69329143172712e-05
-3.12544960203563e-05
4.7354273205205e-08
-1.71516255610163e-05
-4.41724141156222e-06
-2.52762378724753e-05
-1.72544158863943e-05
-1.01476414157693e-05
-9.24027524187553e-06
-2.88460588857083e-05
-1.75159653777884e-05
-1.64620749250706e-05
-2.72692337727279e-05
-1.99183645645852e-05
-2.82844899297471e-05
-1.61472138792258e-05
-1.02479382255719e-05
-2.55844644311942e-05
-4.18821100232584e-05
-4.30682367106142e-05
-4.11682495906041e-05
1.5986278158726e-06
1.02488986590349e-05
1.44389324475607e-06
-1.5201428507991e-05
-1.41668995004477e-05
-1.60069987807332e-05
-1.71939880360115e-05
-3.09145386058105e-05
-3.04489432838115e-05
-1.78067240969468e-05
-2.54652971468344e-05
-1.75241697576773e-05
-3.20956503566543e-05
-2.20392673416138e-05
-2.02893468298431e-05
-3.0652818210207e-05
-2.52109100145891e-05
-1.68867027997089e-05
-2.4854355294774e-05
-2.19645007910886e-05
-2.24154417541013e-05
-3.65212402453381e-05
-2.89349770060648e-05
-1.9529042630918e-05
1.25856460373459e-06
-4.15539896161486e-05
-2.03856854740434e-05
-3.19074688905366e-05
-4.23639940021928e-06
-1.70366678753285e-05
-9.68240387741118e-06
-2.60344236790181e-05
-3.30952899373754e-06
-2.50599508310865e-05
-1.48439741552569e-05
-3.79674348501987e-05
-3.30125797958059e-05
-1.45741105885206e-05
-3.15842528316462e-05
-2.17457173887375e-05
-3.77793519980629e-05
-2.43817264108557e-05
-3.15589054122437e-05
-8.12044796926248e-07
-1.9268685530526e-05
-2.20242972001291e-05
-1.77202663912327e-05
1.72729938029648e-06
-2.75293277481606e-05
-1.59992968231989e-05
-2.38214444683322e-05
3.60341248659816e-06
-9.60034426887169e-06
-9.88026758030675e-06
-1.4243267685496e-05
-2.71846539817139e-05
-2.46591625534439e-05
-1.78872922880358e-05
-1.92624946504508e-05
-1.78231474126983e-05
-1.8329888151485e-05
-2.49310713929604e-05
-1.71714334866481e-05
-2.60600754458661e-05
-2.52028904701771e-05
-1.31880153514727e-05
-2.67164423219555e-05
-2.23681615777303e-05
-2.00484442081299e-05
-2.76735821604595e-05
-9.68668924481178e-06
-1.95517675963104e-05
-1.35880397050707e-05
-3.83517182461422e-05
-3.29462569113786e-05
-1.67157329559646e-05
-4.98209305663133e-05
-1.32709096437561e-05
-1.26425638645429e-05
2.35804302474711e-06
-3.35077979290079e-05
-2.33439365803922e-05
-2.91447096705429e-05
-1.26780705155519e-05
-2.67787378865788e-05
-2.7157775454822e-05
-4.14118601347813e-05
-6.99752584357469e-06
-3.50665868946356e-05
-2.58379642545599e-05
-5.23617065178816e-06
-3.04563998129548e-05
-2.1353645417132e-05
-4.25393951608631e-05
-1.88848380178185e-05
-2.629706997741e-05
-2.53425841059514e-05
-2.53020351555884e-05
-1.09648254602598e-05
-3.33068623688557e-05
-9.01672906130275e-06
-1.83603344735855e-05
-1.59617986311223e-05
-8.61787884857687e-06
-3.35018134066889e-05
-2.76405648470816e-06
-3.38589496977626e-05
-3.70491013980615e-05
-2.58371277903781e-05
-8.42487800514022e-06
-6.38381317702784e-06
-3.82988427522613e-06
-1.10139378269005e-05
-6.86900940767472e-06
-2.24031730231393e-05
-3.56342452649996e-05
-3.79829773146534e-05
-6.74753785203761e-07
-3.64504457414576e-05
-3.12803426478754e-05
-3.13694515657523e-06
-3.99198897514311e-05
-1.90030058467333e-05
-1.16288612035994e-05
-2.72533213109014e-05
-2.56749783550748e-05
-1.71855305244309e-05
-1.49286585802165e-05
-8.88141998822904e-06
-2.82324786005653e-05
-1.34146816318097e-05
-1.52595634011521e-05
-9.40347215265818e-06
-6.16555845203277e-06
-1.7482404080299e-05
-1.10932914562851e-05
-4.24560680473904e-05
-4.09526039466805e-05
-8.03555653850586e-06
-2.4647899226356e-05
-2.70478136803872e-05
-3.95463513903048e-05
-2.29304259266519e-05
-2.4750064334283e-05
-4.03098944772765e-05
-2.75204725079773e-05
-2.04997566517046e-05
-3.22388135458037e-05
-1.35176154696361e-05
-7.05038222895996e-06
-1.44685375258025e-05
-3.43759348945928e-05
-2.89723334051556e-05
-1.39274065712507e-05
-2.43891386561387e-05
-6.31011798388443e-06
-1.66205094316961e-05
-1.32724294930928e-05
-3.03694213786753e-05
-3.91878662693012e-05
-4.21820639362284e-05
8.34363112057603e-06
-7.12512923837871e-06
-2.1577660014868e-05
-1.45857594669751e-05
-4.89900653216203e-05
-2.02930081617686e-05
-2.10787389100343e-05
-5.49429229435452e-06
-2.60814984869376e-05
-9.09261002699957e-06
-2.8607067135656e-05
-1.68750609398761e-05
-1.42684377146377e-05
-4.3398723205868e-05
-2.5018747430209e-05
-1.8360818004188e-05
-3.44412883102344e-05
-2.57122130526912e-05
-2.49629486324807e-05
-2.74107598122531e-05
-1.6664714727013e-05
-1.27522059891848e-05
-1.74628616041338e-05
-6.09663677458506e-06
-1.26173748017838e-05
-2.63885394837144e-05
1.75750230688029e-06
-2.70092904290806e-06
-2.08973128042416e-05
-3.4246383782965e-06
-1.69812302989863e-05
8.08416156184379e-07
-3.08589528562761e-05
-3.63637666128329e-05
-4.08208858789386e-05
-2.12776458690932e-05
-1.5422317124728e-06
-2.91110055643729e-05
-1.99574308172776e-05
-3.25350980574095e-05
-3.91680957728763e-06
-4.09314852301622e-05
3.23811908787887e-06
-3.36199190187323e-05
-2.53984989143997e-05
4.87390531256764e-06
-1.81005709727816e-05
-2.15596754712975e-05
-1.80129613111433e-05
-3.46595600779335e-05
-7.53652076369735e-06
-2.05813447850361e-05
-2.77422064025549e-05
-2.65330084390933e-05
-5.52377813355698e-06
-9.52444601953432e-06
-1.58231229312313e-05
-1.48871795397379e-05
-1.44089518538896e-05
-2.5079562828151e-05
-4.28080423882287e-05
-2.62556851333032e-05
-1.85069026024228e-05
-2.37850231328171e-05
-1.57199663201166e-05
-1.62552999829747e-05
-2.33233033706237e-05
-7.82495353329365e-06
-9.13445764803926e-06
-1.28002867904191e-05
-2.68256716440687e-05
-3.00596073131769e-05
-2.41654407582189e-05
-1.78901190986021e-05
-2.43075260187671e-05
-3.19070049699048e-06
-2.01455674137361e-05
-1.05485673639491e-06
-1.97496907004469e-05
-1.24937269567509e-05
-4.17372551213191e-05
8.96559475149707e-06
-2.14647061661712e-05
-2.4143245356735e-05
-2.90961970028812e-05
-1.37323728783879e-05
-2.78022085873192e-05
-1.83886562492647e-05
-1.39388543712789e-05
-2.85535647148448e-05
-1.03645549326422e-05
-2.61978931835021e-05
-2.30426666625614e-05
-1.63752134288854e-05
-1.78688191766991e-05
-2.32257765856454e-05
1.01588693912117e-06
-1.21663302220101e-05
-2.45448133967404e-05
-2.0948081629749e-05
-5.24398421288958e-05
-3.44432280268203e-05
-4.59056326554156e-05
-1.06991549734631e-05
-2.48872168423214e-05
-3.62018889152812e-05
-1.41832540404463e-05
-2.00929195563368e-05
-1.73709436560661e-05
-2.31721908260705e-05
-4.20975680720481e-05
4.53944827845187e-06
-3.44589428472484e-05
-2.16061784964055e-05
-2.86664566011245e-05
-2.34228017823728e-05
-1.00275403689994e-05
-1.15737530695582e-05
-2.60110141275187e-05
-2.69738143708721e-05
-3.22579258694848e-05
-1.51939537040946e-05
-1.65039694506997e-05
-1.20384030009044e-05
-3.60508806099573e-05
-3.45638766863931e-05
-2.28092512665488e-05
-1.60783468406628e-05
-2.16040865221825e-05
-2.73390030950605e-05
-3.04670180346553e-05
-3.91418147336599e-06
-1.65415469162243e-05
-2.11310690084978e-05
-7.07328947403761e-06
-2.08378862655119e-05
-3.01194189598018e-05
-1.03986940857815e-05
-2.53446504606521e-05
-1.57314115945181e-05
-1.9728744418629e-05
-1.94003219107952e-05
-1.8721061752733e-05
1.49754133380428e-05
-2.36255515838155e-05
-4.5559837535065e-05
-2.76052474760681e-05
-7.06552594966939e-06
-5.62855920742328e-06
-2.96846416183087e-06
-3.66488645617627e-05
-3.8839351718859e-05
-2.42115024927826e-05
-1.7436471682449e-05
-2.68139379945146e-05
-9.09507496220954e-06
-1.13043418642957e-05
-1.66160241475718e-05
-2.3031086413839e-05
-2.38070884016666e-05
-2.00292419002403e-05
1.77798903941444e-06
-2.92611861749533e-05
-2.1559463725018e-05
-1.70792509425571e-05
-1.0103483111262e-05
4.27765967807538e-06
-4.16789643540298e-05
-3.78554858209308e-06
-1.16764036272103e-05
-1.16831639310254e-05
-3.86686118849788e-05
-7.02036293343944e-06
-1.03991401357768e-05
-9.5283118688697e-06
-3.16189577946037e-05
-3.13421916204359e-05
-3.75344164484917e-05
-1.09227270466218e-05
-1.24738119483612e-05
-2.97638376247552e-05
-2.52212708881935e-05
-2.53107037087902e-05
-2.97863995305813e-05
-1.81956548305087e-05
-1.7587967779268e-05
9.03152961454628e-06
-6.17782469499846e-06
8.72082333683351e-06
-5.10779200912555e-06
-9.8983595410622e-06
-2.65424907228566e-05
-3.60548708658563e-05
-3.14336567827874e-05
-1.98121442881327e-05
-3.80473154344212e-05
-1.19964355202164e-05
-2.21589514253949e-05
-3.55043873551042e-05
-1.94259677824848e-05
-5.60209922562579e-06
-2.22254149242865e-05
3.31417786074985e-06
-7.39353695065965e-06
-7.87482740861326e-06
-3.61012719602233e-05
-8.18355751624691e-06
-2.99658859124249e-05
-2.46092015127419e-05
-7.28822507099583e-06
-3.72179403579204e-05
-2.762255620693e-05
-2.5803041799952e-05
-2.92127409301978e-05
-3.82922318081676e-05
-1.36673088903194e-05
-1.39961536595922e-05
-2.82111684997107e-05
-3.33356232986589e-06
-2.34339734728959e-05
-3.50175165156683e-05
-3.52482599185239e-05
-2.3909503502565e-05
-2.54871741147626e-05
-2.70772379075085e-05
-6.45176666510747e-06
-3.95539812942095e-05
-2.45687523507997e-05
-1.51698400821005e-05
-3.65200312652015e-05
-3.2444093586987e-05
-2.90007711483261e-05
-5.4313868500801e-06
-3.29239701268484e-05
-1.57277181824857e-05
-1.61453299097455e-05
-9.32361288139418e-06
-3.27183669801399e-05
-1.48582158401016e-05
-3.02880001518874e-05
-1.70578450297931e-05
-1.26082444673442e-05
-7.15202371186517e-06
-1.07309745139909e-05
-2.9419347094894e-05
-4.27224988083665e-06
-4.95300434239508e-06
-4.94788477085933e-06
1.27094581394017e-06
4.98820147309386e-06
-2.99858570331617e-05
-4.0371958341599e-05
-2.11611051648607e-06
-1.0724521368569e-05
-9.63525429011651e-06
-2.35271064395891e-05
-1.02070934139811e-05
-1.09733826233708e-05
-8.5361992115314e-06
-5.07377904389402e-06
1.46826088886554e-06
-1.94288932768403e-05
-5.59487364496839e-06
-2.79806705785235e-05
-6.7753417447345e-06
-1.23578579268524e-05
-2.07511751805002e-05
-1.48057803560899e-05
-2.07381178420985e-05
-1.96861798241499e-05
-1.79932777594797e-05
-2.98037737212136e-05
-2.80599268362181e-05
-2.87436048250355e-05
-1.57078614901785e-06
-2.7392641370717e-05
-2.20568765162009e-05
-3.37885403477559e-05
-2.81871019796423e-06
-1.68326007905276e-05
-9.55849356575929e-06
-1.80762174567206e-05
-1.90961455136906e-05
-1.12731148883228e-05
-1.60485405757151e-05
3.92276186621864e-07
-1.09381422632849e-05
-1.72748880396308e-05
-2.26631023708575e-05
-5.22545585521497e-06
-1.73739015465542e-05
-3.31869478732902e-05
-1.92320486473245e-05
-3.47089693428229e-05
-3.65257996008367e-05
-1.30377029371573e-05
-3.63118599291685e-06
-1.46898065248838e-05
-2.63760978017235e-05
-1.34682393879942e-05
-1.20447396694555e-05
-5.41261418992625e-06
1.86984826546913e-06
-1.51879601564992e-05
-7.44395514467738e-06
-1.40312721637585e-05
-6.79602737768228e-06
-2.6938175403073e-05
-1.76081306846432e-05
-3.01191435652009e-06
3.16351592153687e-06
-1.66074975614332e-05
-3.77038018234735e-06
-3.29959774731344e-05
-3.23457823695325e-05
-1.07457561286677e-05
-1.3599279394397e-05
-1.09115313856381e-05
-3.67487533049609e-05
-5.50715036457065e-06
-1.29222359867976e-05
-5.37643174611959e-06
-2.29595894089294e-05
4.78704067743771e-06
-6.87246557813262e-06
-2.26940017875788e-05
-4.77515410785499e-05
-2.53962476990638e-05
-8.04347636684143e-06
-1.9745684443084e-05
-1.89349976562778e-05
-3.31511939163008e-05
-3.38283171912481e-05
-3.39980910765128e-05
-1.93269380675832e-05
-1.9214644872036e-05
-3.90184439035364e-05
-1.81021331021164e-05
-1.72328946363908e-05
-3.73535602240099e-05
-3.47223675925508e-05
-1.51203382658686e-05
-3.78368183281372e-05
-3.68644267508583e-05
7.02483268025839e-06
-4.18485673147993e-05
-2.06583661563967e-05
-6.96158325908411e-06
-1.33068085536647e-05
-5.14210792072151e-05
-1.47729065908042e-05
-1.64381306402984e-05
-1.44449418473068e-05
7.25073307814118e-06
-1.39108981145567e-05
-3.48090172779828e-05
-4.09263402755181e-05
-2.27173573104483e-05
-2.65697222859218e-05
-1.82306899178655e-05
-3.37302726716203e-05
-7.79237667856379e-06
-1.54084547316572e-06
-3.01765960252752e-05
-9.95667860187253e-06
4.02682591493521e-06
-4.02674483952528e-05
-1.73826925211465e-05
-2.34215144166115e-05
-1.79343372849931e-05
-2.85286896176508e-05
-1.84076564068171e-05
-2.3595214986047e-05
1.28973156985002e-06
-2.44237002124391e-05
-1.39838198638284e-05
-3.00526398724847e-05
-1.87312656656258e-05
-1.37943806491656e-05
-2.56886258367336e-05
-3.73148978829281e-05
-1.76541090126896e-05
-2.65524033417044e-05
-1.96624282738473e-05
-1.33169173099986e-05
-3.12946221892731e-05
-4.46270573281471e-06
-1.1912481649448e-05
-2.03264024181476e-05
-2.48255239089821e-05
-1.11660139095622e-05
-1.40164220817683e-05
-6.25038980699129e-06
-1.41990139564218e-05
-2.10743483592735e-05
-3.68228306861369e-05
-6.70982808854079e-06
-2.55876698059836e-05
-3.82543609948032e-05
-2.34359939477541e-05
-2.31700274387853e-05
-3.56561535765056e-05
-2.69940760622095e-05
-3.11319344810498e-05
-1.27043502126874e-05
-2.62726651037951e-05
-4.44766322097395e-05
-4.02700396211461e-05
-1.77832959871423e-05
-2.38975587770451e-05
-2.19988085312209e-05
-2.11884824333405e-05
-2.21587950845432e-05
-1.82832682741448e-05
-1.58986941014062e-05
-2.02484836073508e-05
-1.80468679980617e-05
-2.67424147212858e-05
-8.71019134986928e-06
-3.0108343705602e-05
-1.35970299373025e-05
-3.16497450337804e-05
-1.07467107128428e-05
-6.42796138609163e-06
-3.43397761152871e-05
-5.25787295954577e-05
-2.05699520618578e-05
4.94114982355896e-06
-6.17942332066539e-06
-3.2633621885674e-05
-3.33786485954846e-05
-3.65265824217404e-05
-3.9440739253794e-05
-1.53347717070666e-05
-3.14670310228307e-05
-1.32709457994854e-05
