# Supplementary material for: Research on computational propagation and identification of mine microseismic signals based on deep learning
Source: PLoS One. 2025 Oct 22;20(10):e0334641. doi: 10.1371/journal.pone.0334641 (PMC12543183; doi:10.1371/journal.pone.0334641)
Supplement: S3 Data — (ZIP) [file pone.0334641.s003.zip › 000100500002867.xlsx_0.txt_24.txt.txt]

3.5189070111517e-06
-2.41029324637822e-05
-3.26695973408569e-05
-2.51806606856678e-05
-1.74286434959808e-05
-2.68339570050088e-06
-2.43797990863838e-06
-2.47728259648729e-05
-3.47518145701475e-05
-3.152756068174e-05
-1.15429446130017e-05
-2.26658975494833e-05
-4.54752291679745e-05
-2.10665171294259e-06
-2.66492739015043e-05
-3.77070111622054e-05
-2.38781694324593e-05
-3.67542200647135e-05
-3.75244754670997e-05
-9.54734024416613e-06
-2.22448027000642e-05
-6.39538346922046e-06
-1.49003349920861e-05
-1.60085418717621e-05
-8.51661423260094e-06
-3.14997269890893e-05
-3.23265869379842e-05
-4.40229964619361e-06
-1.39042955582993e-05
-8.4952128139324e-06
-2.94466008035064e-05
-2.34479399584596e-05
-2.44740800726543e-05
-2.30863678099519e-05
-2.58773144435027e-05
-1.18081056743443e-05
-2.87116322498384e-05
-2.3439480042564e-05
-4.75112943805158e-06
-2.37218233171407e-05
-3.44328188833542e-05
-2.6128373858711e-05
-2.66547097409734e-05
-2.75735332991172e-05
-3.25044946277493e-05
-2.35404001291121e-05
-2.77625407382598e-06
-1.6834722552655e-05
-1.28925409905684e-05
-1.91410324534636e-05
-2.38175949826355e-05
-2.03213387512679e-05
-1.36018325830587e-05
-9.16738304241894e-06
-6.44006575762764e-06
-3.09526025719282e-05
-1.40838847187559e-05
-1.32646463198509e-05
-1.14801991849404e-05
-2.96613275785274e-06
-1.26932971849368e-05
-2.18750066824382e-05
-2.47206347855373e-05
4.03720759846284e-06
-2.04114220872983e-05
-1.24519746073688e-05
-2.68214046721456e-05
-1.65736190688944e-05
-2.28708969406962e-05
1.35366965713568e-07
1.50788369374079e-05
-1.77836984448051e-05
-4.85661878406521e-05
-2.10324079960191e-05
-1.82505191910125e-05
-1.96556569404908e-05
-3.05673198655892e-05
-1.65805296969567e-05
-3.91788556302489e-05
-1.66463294392242e-05
-2.24211324310845e-05
-2.32721616144802e-05
-3.35863493879162e-06
-2.15364519646678e-05
-2.25817745713083e-05
-1.91992169424134e-05
-1.19869402723602e-05
-7.39701169023401e-06
-1.6633215758327e-05
-9.70216050253908e-06
-1.53447815260503e-05
-2.36403979223925e-05
-1.68420729290174e-05
-2.26793964182916e-05
-1.4775290358261e-06
-1.22266612645463e-05
-1.50513939855112e-05
-4.6067748660597e-05
-5.33506128262229e-05
-3.06142337359725e-05
-3.1102409864542e-05
-1.7967710819063e-05
-1.27199444308641e-05
-1.77257998338769e-05
-1.71997264139764e-05
-2.71929472838126e-05
-9.69804342915794e-06
-2.47701488393968e-05
-1.2249069475649e-05
-7.79525457183513e-06
-1.37263054932324e-05
-4.288257772989e-06
2.18021201499137e-07
4.66764207376597e-06
-1.06171384198611e-05
-2.04618840432687e-05
-2.23970621472632e-05
-2.47668050315811e-05
-7.79234069955005e-06
-2.4856867777563e-05
-1.3351470884155e-05
-1.99116294737219e-05
-3.18976270997219e-06
-1.58961555198356e-05
7.73084891102435e-06
-1.48989446523697e-05
-3.5922442082947e-05
-1.34015582807521e-05
-2.94618720460895e-05
-2.22776375708673e-05
-1.43055843547388e-05
-8.42225527218982e-06
-3.37457538622016e-05
-2.35380443742158e-05
-4.26853235556585e-05
-5.06243452245089e-05
-1.55645137009418e-06
-3.33550883307136e-05
-2.83113029483218e-05
-2.12519819669953e-05
-2.01781123195809e-05
-2.19180157214454e-05
-1.76420057172648e-05
-1.08689527030795e-05
-2.06361434306652e-05
-1.79512958581851e-05
-1.89621907918196e-05
-1.66585368065718e-05
-7.78003286606248e-06
-1.46463919800956e-05
-3.44843846735714e-05
-2.71770012988179e-05
-1.19888451832823e-05
-1.22964921678032e-05
-2.17955554099042e-05
-3.28366231820294e-06
-2.52690430913813e-05
-3.44386216212138e-05
-1.58460854784729e-05
-1.80400898494598e-05
-2.00471177156101e-05
-2.5741293603554e-05
-1.79958654953475e-05
-2.62878186984036e-05
-4.07774808383564e-05
-2.79514835651054e-05
-1.66239936501136e-05
-2.41251068893081e-05
-1.11079919772617e-05
-1.51506204759073e-05
-2.85901453407908e-05
-1.25801752630272e-05
-1.09657977804401e-05
9.1412480988891e-07
-2.61226022091276e-05
-1.16880114799931e-05
-2.21772317610958e-05
-1.2827362600426e-05
6.13637059372918e-06
3.89043809861941e-06
-1.76014286383903e-05
-3.86647029513651e-05
-9.85668131371168e-06
-8.57485334235075e-06
-3.07091148613822e-05
-1.8102848101996e-05
-1.33432049099144e-05
-3.69183138464421e-05
-3.38013829117648e-05
-1.28180348194078e-05
-2.52364099538122e-05
-1.34568570162403e-05
-4.88823429146967e-05
-2.45423235396946e-05
-1.40707109579046e-05
-4.85031905172355e-05
-1.50156794350088e-05
-8.37585087407023e-06
-3.13614760181849e-05
-3.53764066006633e-05
-2.80563547452877e-05
-2.69786042342597e-05
-2.16460379787049e-05
-3.99085555886139e-05
-1.48846784513053e-05
-2.28909303141588e-05
-1.84437913608009e-05
-4.25835776980038e-06
-1.59789828285345e-05
-2.12930118081783e-05
-3.34397148129645e-05
-3.68073356066464e-05
7.24055915413908e-06
7.42666615048641e-06
-2.33582221422841e-05
-3.88795595361247e-05
-3.81055433818876e-05
-2.4926861796436e-05
-1.73124869542697e-05
-3.05114126123359e-05
-2.86356459110041e-05
-1.37514977079399e-05
-1.07326602314155e-05
-3.01526236079533e-05
-4.22170863584941e-05
2.86056401080643e-06
-1.61546007954765e-05
-2.3797993187226e-05
-2.00022438079063e-05
-3.16497832740612e-05
-2.06656234656547e-05
-2.42643473788628e-05
7.87160801315654e-06
2.0422282360158e-06
-3.52851664599032e-06
-1.72219088808615e-05
-1.20381235875405e-05
-3.15564885382458e-05
-1.52975153453862e-05
2.61717250279553e-06
8.5099899407312e-06
-1.21416170496934e-05
-2.10872376774731e-05
-3.89069662580999e-05
-3.21950098591737e-05
-6.3820197362023e-06
-6.66944542462367e-06
-6.42890188201308e-06
-1.87345151161343e-05
-4.18468181865946e-06
-2.30600224397743e-05
-8.77730209642288e-06
-1.2770833008004e-05
-3.21812049848721e-05
-2.98869219527743e-05
6.62984326771816e-06
-2.37232260576344e-05
-1.30935714387082e-05
-3.03567230385587e-05
-1.90355543826201e-05
-3.07349871428837e-05
-3.1578102054227e-05
-1.61210943167069e-05
-1.603291139104e-05
-2.14408710367231e-05
-2.21834621074168e-05
-4.42425485768755e-05
-2.87829469772495e-05
-3.68527785391693e-05
-1.19112863213471e-05
-1.6626876451802e-05
-3.02132364951739e-05
-2.06899788400844e-05
7.34840388836747e-06
-2.53862827912344e-05
-2.51481032282559e-05
-1.92569299861768e-05
-3.33109802731657e-05
-2.35537938802011e-05
-9.89549203996654e-06
-2.66877901348522e-05
-5.24988679190709e-05
-1.33355204519102e-05
-1.26236756910236e-05
-2.30939526771937e-05
-1.61665760938405e-05
-2.18770884230163e-06
1.48425559008791e-06
-1.47215131122736e-05
-2.9228929171268e-05
-1.55226136989804e-05
-1.90243433026117e-05
-3.32408915077593e-05
2.00943121448858e-06
1.94322946827087e-05
-1.25439231653499e-05
-8.24878759284296e-06
-3.47305212430146e-06
-1.73824873955458e-05
-1.26512329494206e-05
-3.77386043961114e-05
-1.96131489537554e-05
-2.7122900041297e-05
-8.70999683081942e-06
-1.79555175672502e-05
-2.38735772564354e-05
-1.92838046578449e-05
-2.85040536294866e-05
-2.3768696938245e-05
-2.85116472193815e-05
-1.49939839085592e-05
-3.28385530366644e-05
-1.78291982000675e-05
-3.59396626044277e-05
-2.59076442337296e-05
-3.01068364183005e-05
-1.47622544323295e-05
-3.13420542512917e-05
-5.28213451841866e-06
-3.57139814616142e-05
-2.29031574687577e-05
1.23023362736321e-06
-1.22916088714092e-05
-2.76005020476783e-05
-1.84658849032291e-05
-1.05543767547764e-05
-2.41349219244004e-05
-3.13737589943703e-05
1.93403669494911e-06
-3.06224007901042e-06
-1.92860306960239e-05
-2.29816218937973e-05
-1.88995009913898e-05
-2.69194649754043e-05
-1.96310727093803e-05
-1.74249644863163e-05
-3.93827525552774e-05
-2.08042538734224e-05
-5.99112024469998e-06
-2.48197369648183e-05
-2.35388733635205e-05
-5.53972172438334e-05
-1.72113608699289e-05
-1.8465367203933e-05
-9.58442613039589e-06
-3.58315905169564e-05
-2.97197947894846e-06
-3.25333030884816e-05
-5.5606479713651e-06
-3.15049158221898e-05
-2.2520487573467e-05
-1.55262208302185e-05
-6.21169756737118e-06
-4.35029971438107e-05
-1.50832792691106e-05
-2.47304882710957e-05
-3.82495874044808e-05
-2.47696265564894e-05
-3.38666594664035e-05
-8.81393090833364e-06
-2.12642129392864e-05
-1.82242046621241e-05
1.2711312990494e-06
-1.67205162675419e-05
-2.28928232313016e-05
-1.13900597435908e-05
-2.90652810569215e-05
-3.39980080521442e-05
-2.63828985867758e-05
-1.90655211029882e-05
-1.33762323687022e-05
-2.86562085892145e-05
-1.56074260463805e-06
-3.4153483047856e-05
-3.34370050042795e-05
-3.3465697831176e-05
-8.60393897673737e-06
2.97203958237286e-06
-4.91554915243584e-06
-3.44215980831854e-05
6.34837218856774e-06
-8.93076879025285e-06
-2.17898168235548e-05
-2.33054063386929e-05
5.54783161842096e-06
-1.23997373572084e-05
-1.81277134494865e-05
-9.49493829450077e-06
-2.29513528131245e-05
-2.45328728252661e-05
-3.25495332112927e-05
-2.54726327381428e-05
-2.70653408593787e-05
-2.65786024643998e-05
-1.80892351024739e-05
-3.04790548231337e-05
-2.03632627726105e-05
-1.72898216952277e-05
-2.12159966715295e-05
-1.32233176051074e-05
-3.12552589933893e-05
-4.95177968910291e-05
-3.49948396637203e-06
-2.55280967939595e-05
-1.30210370821115e-06
-3.73267893154599e-05
-3.53784778222873e-05
-4.62431461913216e-05
-1.71536063641403e-05
-5.90952017655449e-06
-1.80602294069096e-05
-2.3864415985206e-05
-2.16033038742547e-05
-1.63504176545587e-05
-2.48842030778064e-05
-2.59787766235233e-05
-3.0276150510008e-05
-1.3633945257973e-05
-2.81315350241572e-05
-8.81374116372562e-06
-3.83338443190786e-05
-1.67384983126557e-05
-1.84572328431844e-05
-2.55872885400846e-05
-2.61609628899195e-05
-1.58735984504206e-05
-3.80280795002034e-05
-1.41679055438139e-05
-5.19884964069118e-06
-3.71898831135757e-05
3.93713877583344e-06
-1.12613714308442e-05
-6.81822446852193e-06
-5.39115919512854e-05
-1.28758753769913e-05
-1.47494057100565e-05
-2.21106246361606e-05
-3.86587763923257e-05
-2.58081090367066e-05
-2.61186983554589e-05
-2.47720727333147e-05
-1.09965878545661e-05
-2.53546288228487e-05
-1.41867762486689e-05
-2.16097868867177e-05
-1.25590713838158e-05
-2.52021751491873e-05
-2.41007101138702e-05
-1.75506263160819e-05
-1.06069756660328e-05
-2.33540766177821e-05
1.90847384349499e-05
-1.40825625478898e-05
-8.83058660679384e-06
-3.06963562368879e-05
-1.89930122357494e-05
-1.59900783546592e-05
-3.96175380665223e-05
-1.84452057839017e-05
-2.38135702639459e-05
-1.14813037037801e-05
-1.57603864612481e-06
-1.70032998554979e-05
-9.1952462066004e-06
-2.32997807663883e-05
-2.78498086993698e-05
-1.74051077127533e-05
-4.04905633647764e-05
-3.37310124077556e-05
-4.19769934675565e-06
-1.99327659547434e-05
-2.80912194134283e-05
-1.26953155505476e-05
-3.09388812785458e-05
-2.22012977446262e-07
-1.74356398845057e-05
-2.20885679916968e-05
-4.42624864475999e-05
-1.38146857195137e-05
-2.94797114633923e-05
-1.09474788482299e-05
-2.54907751338028e-05
-9.63489000304679e-06
-6.51786392945349e-06
-2.49065634098657e-05
-2.32025822575489e-05
-3.09554256173434e-05
-2.08105318620108e-05
3.28394194060675e-06
-4.50304792056561e-06
5.20247196057498e-06
1.65529985531649e-06
-1.28961315622115e-05
7.06853082825332e-06
-1.56948251547498e-05
-2.61577692031154e-05
-2.80152954050063e-05
-2.83510514020379e-05
-2.28022536979184e-05
-3.02110926380307e-05
-4.26072544910327e-06
1.49027034973346e-05
-1.18443336364341e-05
-2.93901430864786e-05
-9.28801837072543e-06
-2.52448219428797e-06
-2.5499655803497e-05
-4.08380502538486e-05
-1.60225844808152e-05
-9.00135968896969e-06
5.4851995477828e-06
-1.06712702969651e-05
-6.06566247485326e-06
-1.88020522868325e-05
-3.41060953216039e-05
-3.49127559131691e-05
-3.95784527351518e-05
-3.41828665917286e-05
-4.58308078935187e-05
-1.22511185657873e-05
-1.45557406767487e-05
8.07741497128141e-06
-2.19982213976458e-05
-3.08998170684339e-05
-1.15912941473395e-05
-6.60786050489385e-06
-4.32956001693903e-05
-9.8002626920174e-06
-2.01419020169418e-05
-3.20981838752006e-05
-2.3097832745835e-05
-2.78042867354818e-05
-3.84408687334772e-05
-1.07859688558473e-05
-2.99925969668155e-05
-1.39765761188688e-05
-2.27558499769193e-05
-1.93432521261294e-05
-2.72830752418249e-05
4.94719934124336e-06
-2.60878786543092e-05
-2.10448213760032e-05
-3.36198304956928e-05
-2.50339165779475e-06
-3.88662586573747e-05
-6.76368628819839e-06
-1.35239743544874e-05
-1.80236557843378e-05
-1.07398970525487e-05
-1.53324612469248e-05
-2.89052376643227e-05
-1.31096262816004e-05
-7.53397386164803e-06
-2.35659583762254e-05
-2.01886046275859e-05
-2.76585450016159e-05
-4.08968856003502e-05
-9.62416212812533e-06
1.0295589388963e-07
-3.07681459013603e-05
-3.31295628075336e-05
-2.23504067731499e-05
-2.28448984269871e-05
-1.03667034719962e-05
-4.6520592557547e-05
-1.928789980155e-05
-4.20137089518904e-05
-2.2708078828975e-06
-3.45048459465523e-05
-3.48759804824255e-05
-6.1345104449836e-06
-9.55195424534368e-06
-3.54507502145371e-06
-2.44924026998475e-05
-2.6403065242066e-05
-1.09664431590729e-05
-1.25887454635646e-05
-2.02193718085339e-05
-2.82804302597379e-05
-2.79585714191093e-05
1.05269759917388e-05
-2.76056990721274e-05
-3.70222592272894e-06
-3.20906192096266e-05
-6.86681564236963e-06
-2.375933030956e-05
-1.48214691930172e-05
-7.34701998764951e-06
-2.81503255826727e-05
-2.61887372954681e-05
-2.6364363377448e-05
-2.73527473775978e-05
-2.742320158902e-05
-2.11212646020688e-05
-3.49437676069762e-05
-4.16288979621767e-06
-1.76237702809934e-05
-1.01672036985485e-05
-2.9100618094438e-05
-1.8906644097579e-05
-3.06575455075564e-05
-7.49475657519803e-06
-2.05414553303507e-05
-1.62269976711816e-05
-2.6341088201438e-05
-3.69961002211534e-05
-2.07936302953854e-05
-8.68180651853397e-06
-5.63059752773053e-06
-2.52687689253649e-05
-1.85772253687478e-05
-2.27422198696852e-05
-3.04864446227927e-05
-2.89523456957519e-05
-2.73908774346685e-05
2.65532235545941e-06
-1.77196740870927e-05
-4.355584647573e-05
-2.31448502039093e-05
-2.95660140878705e-05
-3.41103440592458e-05
-8.52904557297248e-06
-2.12366766260952e-05
-1.98400995341258e-05
-2.01105768328285e-05
-2.12024123535617e-05
-1.33560126942667e-05
-3.10972895091967e-05
-1.83751965612539e-05
-3.56952023311266e-06
-1.42728265712389e-05
-2.78754321592311e-05
-6.66716271152895e-06
-3.14939610830941e-05
-9.70641484125132e-06
-3.67523619533932e-05
-4.64560783381667e-07
-1.74249271972107e-05
-3.66090476864094e-05
-1.91588193225756e-05
-1.05691572388133e-05
-2.16746805989858e-05
-2.65103881860113e-05
-1.83481884477342e-05
-8.08349024942847e-06
3.60296704003383e-06
-1.25482413457473e-05
-2.84929874069224e-05
-2.54919486375805e-05
-2.51528227117294e-05
-3.41739564918769e-05
-5.7967495951177e-06
-1.4181626827284e-05
-1.90949316201345e-05
-1.66073531191703e-05
-6.83871443833858e-06
-3.16811843365079e-06
-3.80572558739794e-05
-5.01136701668745e-06
-2.00682123572339e-05
-1.92668928054666e-05
-2.27149720257565e-05
-9.91339744965316e-06
-8.41924142092733e-06
-1.67739022702721e-05
-4.62223331589346e-05
-1.34923284322471e-05
-4.62991570448398e-05
-9.97674430657377e-06
-1.50310237301044e-05
-3.03177711897025e-05
-2.03685063131392e-05
3.29600629937717e-06
-3.1235876570251e-05
-9.71892087593048e-06
5.66843193589133e-06
2.97497807061837e-06
-1.76649338163137e-05
-6.88373479790919e-06
-3.55030292104106e-05
-1.82911761625368e-05
-4.01691096074691e-05
-3.88503204446228e-05
-3.03438388108852e-05
7.63815432004654e-07
-1.64457917185716e-05
-1.35688241458426e-05
-2.01591763516588e-05
-3.62864068835673e-05
-8.92903756768496e-06
-4.22525768894383e-05
-1.65295073309597e-05
-3.43927019548707e-05
-2.75609493475817e-05
-2.62813131398666e-05
-2.01178963942481e-05
-1.94527946172628e-05
-4.22736371928126e-05
-9.47505030711272e-06
-1.43213639701505e-05
-1.59124831597673e-05
-2.35684303094504e-05
-2.63799281048177e-05
-3.37921180776596e-05
-1.49281087189216e-05
-1.64050004882846e-06
-1.1262958161773e-05
-9.87769424673056e-06
-2.80179970172823e-05
1.69910175859215e-06
-5.20381643862885e-06
-9.65079850458175e-06
-1.91839121535822e-05
-1.76384268219773e-05
-7.69394199366864e-06
-3.64930460388717e-05
-1.95963782800515e-05
-2.45182929378743e-05
-5.66071392354304e-06
-3.10148206170096e-05
-2.8634855298533e-05
-3.24127695153769e-05
-5.14367476352359e-07
-1.61210353953836e-05
-2.84406519679545e-05
1.08938472170404e-06
-1.11135630381957e-05
-1.1708506422813e-06
-3.74383518268515e-05
-1.84126910720791e-05
-1.6199705077059e-05
5.76896137718334e-06
-1.64808739440877e-05
-2.55977677167057e-05
-4.20130493825869e-06
-6.37746722361723e-06
2.70027535481137e-07
-1.96329243252752e-05
-2.22009998248067e-05
-1.07835812688508e-05
-5.0741366959443e-05
-3.56378023970993e-06
-2.95641210308202e-05
-3.56500572804525e-05
-1.41216743415998e-05
-2.08883257182028e-05
-2.56550671068727e-05
-1.72394100437384e-05
-1.7787140594876e-05
-2.72494222541256e-05
-4.0101918380709e-06
-2.16056380962665e-05
-1.53783977161405e-06
-1.16790426205008e-05
-3.04514763819403e-05
-1.43920561077234e-05
-2.9568055700548e-05
-2.23476570405583e-05
-2.49612168399403e-05
-3.32953334617459e-05
-3.28800200693637e-05
-3.74571963367312e-05
-1.68247134059822e-05
-1.96240718855545e-05
-2.1612141632391e-05
-1.34329989079741e-05
-8.37973989596262e-06
-1.19767514877858e-05
-3.60598948028475e-05
-2.5500242935909e-05
-2.38860629133846e-05
-1.00463285926322e-05
-2.03701869775576e-05
-1.6623769366641e-05
-2.0906876048033e-05
-3.48502610200208e-05
-1.09610138317784e-05
-4.70631759805945e-06
-2.34124380021404e-05
-1.58308723492926e-05
-6.64475443921296e-06
-1.12864106352584e-05
-9.55952789912379e-06
-2.27190154902502e-05
-3.00148065039463e-05
-2.01995825048689e-05
-4.00372721755482e-05
-1.87827686609114e-05
-2.82753631554035e-05
-2.07001645824614e-05
1.65295786161643e-05
-1.64580163670513e-05
-2.72722049219794e-05
-1.97374778534434e-05
-3.48102651873541e-05
-9.41653113068114e-06
-1.56724673297363e-05
-1.47193429899446e-05
-1.51402361967643e-05
-3.74466573796218e-05
-2.07073371481532e-05
-2.13443306647044e-05
-4.25897297650644e-07
-1.59594133958243e-05
-2.48002285941747e-05
-9.91324612217471e-06
-2.43958361899114e-05
-4.95912080838903e-06
-1.35459939623592e-05
-3.44486469976618e-05
-1.29916071508256e-05
-2.28610693378454e-05
-1.69327141496321e-05
-1.64254387332931e-05
-2.53186583474813e-05
-2.88567662702271e-05
-1.36526253494997e-05
-3.43695584417136e-05
-3.62468901394942e-05
-4.41994701473404e-05
-4.91096403733861e-05
-4.16528863171955e-05
-1.72439329402878e-05
-8.81092682470718e-06
4.2672278096286e-06
-2.34161390395381e-05
-2.42660233115292e-05
-2.64304570660859e-05
1.99614139198904e-05
-2.86030174518496e-05
-2.98874613117578e-05
-2.67568528707223e-05
-1.61986539898124e-05
-3.08210896727446e-05
-3.01142410450933e-05
-2.08709580532117e-05
-2.29542896093706e-05
-2.20236722248455e-05
-2.3172555485457e-05
-2.4644829196992e-05
-3.7804581938364e-05
-1.59812204958114e-05
-3.30024398265826e-05
-2.13211853456082e-05
-2.13513492370562e-05
-3.99158398007421e-05
-2.99567913948014e-05
-3.17512582965959e-05
-1.96824169773028e-06
-1.75219334179046e-05
-1.73624810268341e-05
-5.88680060665455e-06
-1.64656762258675e-05
-2.89945876030449e-05
-1.44533814129939e-05
-1.43134903841512e-05
-2.64200855000502e-05
-1.89191633724512e-05
-8.74568403281595e-06
-4.83745654967289e-05
-1.14535549995809e-05
-2.05566698669817e-05
-3.49731118770404e-06
-1.47943395454722e-05
-2.79023500716685e-05
-3.11460856467067e-05
-1.77420250439626e-05
-5.50259437060149e-07
-2.92748278894176e-05
-2.98458784950692e-06
-9.94207406706253e-06
5.70880836501065e-06
-2.95074260171774e-05
-2.24020504660547e-05
-8.95516341224055e-06
-2.2590873933482e-05
-2.4750930032257e-05
-3.32674374800931e-05
3.02526077557507e-06
-2.39863563622416e-05
-2.32891292264822e-05
-2.17914203627039e-05
-3.59956630415886e-05
-2.01627285987107e-05
-4.67329810825e-05
-2.95741961850445e-05
-4.03904035340744e-05
-3.14912691933442e-05
-3.86658610422865e-05
-4.80873892683541e-06
-2.66863920530856e-05
-9.30902186598995e-06
-1.6503489166396e-05
-9.3842876922131e-06
-1.91540361354529e-05
-8.56315947395024e-06
-1.66558849251916e-05
-2.03835064565192e-05
-2.00439544397795e-05
-2.06004861370837e-05
-3.97425662296786e-05
-2.60495616752319e-05
-1.24157727829464e-05
-2.69828295333587e-05
-5.4460296552625e-07
-8.13051020053862e-06
-1.66422137855326e-05
-2.44737233319579e-05
3.36994370145574e-07
-1.878485228583e-05
-1.84451902451966e-05
-4.3614601620933e-05
-4.06757592468878e-05
-3.53684079928249e-05
-1.23201383898563e-05
-1.96862312570857e-05
-1.15156959771375e-05
-1.61040975517981e-05
-7.63287242637602e-06
-2.68407492786998e-05
-1.10155017185057e-05
-3.35124362043667e-05
-1.66542889530816e-05
-7.56495937223323e-07
-1.54174038593797e-05
-2.22383005404806e-05
-2.37855447224558e-05
-3.53184817919039e-05
-3.40296430920597e-05
-2.81162120005278e-05
-4.00486031503227e-05
-5.26441111934766e-06
-2.45969511065222e-05
-5.52413781991799e-06
-2.52780967567743e-05
-4.151482716308e-05
-1.63904650290983e-05
-9.27010833262473e-06
-6.7785159550817e-06
-2.40712884126868e-05
-2.50969949205209e-05
-2.36609895658902e-05
-1.35198096645671e-05
-4.84288581091762e-05
-1.0901192711057e-05
-3.38072717187073e-05
-8.8706893667035e-06
-9.15018538183924e-06
-3.99860980733475e-05
-3.5462025071568e-05
-1.81512454819552e-05
-1.19545050296323e-05
-2.74580919807608e-05
-2.93720561763333e-05
-1.8954907219482e-06
-2.53120870011023e-05
-8.71989866676199e-06
-4.10549441110711e-05
-3.41671155803474e-05
-1.39258046178119e-05
-6.40044299099255e-06
-1.23953316303712e-05
-1.90200886641264e-05
-3.24362759932558e-05
-2.84656170650319e-06
-2.94866693577373e-05
-1.92389625528564e-05
-2.86169515807278e-05
-3.55697596993073e-05
-1.79453151694373e-05
-1.60074429959474e-05
-1.19050852310976e-05
-2.26836979590987e-05
-3.35371813454778e-06
-4.9908775226867e-06
-1.38678152518276e-05
-1.38457396892582e-05
-1.15530167043416e-05
-2.65470560417372e-05
-2.70461677482605e-05
2.42561967989682e-06
-2.04845989470205e-05
-3.33101882948275e-05
-1.79950973363034e-05
-4.19109091756939e-05
-1.43324980378174e-08
-1.19875469339744e-05
-2.51526353090549e-05
-1.73761848903814e-05
-2.12850575271809e-05
-2.49311015620375e-05
-1.67426526173874e-05
-1.00609537851286e-05
-3.57460356729037e-05
-1.13156629081055e-05
-3.38364272178827e-05
-1.67672360995204e-05
-3.72117835621254e-05
-2.28031980548145e-05
-1.89450720682938e-05
-1.91620267128432e-05
-1.44067950274066e-05
-2.38827518980604e-05
-2.31866312412993e-05
-7.36700906544176e-06
-3.85175747433118e-05
-9.76529587210939e-06
-1.27728457438032e-05
-7.80080134792033e-06
-7.87829619491405e-06
-2.73939797185951e-05
8.75031098481181e-06
-4.3772040113495e-05
-9.65264626909997e-06
-3.64476116489016e-05
-3.46330868228473e-05
-1.45534412662533e-05
-3.3551807559556e-05
-1.98140604408694e-05
-2.0404353545355e-05
-1.79328096155791e-06
-1.75222201984504e-05
-1.00040038585132e-05
-2.30487078776994e-05
-3.09571545543673e-05
-1.5242730490744e-05
-1.96838653334766e-05
-2.68401598194638e-05
-2.35967210409791e-05
-1.81029553588999e-05
-9.6351754299773e-06
-2.16122706364643e-05
6.11835222228406e-06
-9.64011871486241e-06
-1.98381073567466e-05
-2.01613215846894e-05
-5.00208977045252e-05
-1.282066360776e-05
-3.5169991535626e-05
-1.76742379705911e-05
-1.64041637886626e-05
-3.08468510085396e-05
-3.55043256581725e-05
-3.8631735396571e-05
-3.58797288914211e-05
-1.40642095330218e-05
-2.11031800706081e-05
-2.83973209493707e-05
4.49520820572503e-06
-1.89733240740419e-05
-2.39356447549248e-05
-8.44154748504185e-06
-1.25064887083576e-05
-4.60513495170446e-05
-4.00305734311417e-05
-4.67961820739337e-05
-1.69453403819585e-05
-8.23364863768398e-06
-1.64007359967264e-05
-1.643088288111e-05
-1.5597931456119e-05
-3.07404292167824e-05
-1.26691117974662e-05
-3.36331642208591e-05
-1.85748143804663e-05
-3.44826099165828e-05
-2.39385553318833e-05
-3.22311661358986e-05
-1.85345858248706e-05
-2.70706140456852e-05
-1.98400260189221e-05
-1.86358938231959e-05
-3.90193018509941e-05
-9.26585142997983e-06
-3.59904328485287e-05
-1.57372751015525e-05
-3.18192973489046e-05
-3.51458520915956e-05
6.67936148418287e-06
-2.23409892346314e-05
-1.08703278169184e-05
5.14821756544066e-06
-3.04296757019165e-05
-3.01418818593915e-05
-3.7633798923745e-05
-3.45028439173981e-05
-9.84142433418589e-06
-1.25795175801235e-05
-3.39315892197607e-05
-2.9345140128603e-05
-6.37186605325265e-06
-1.57469438629152e-05
-5.01805675580026e-06
-3.03789373801862e-05
-1.06158770174214e-05
-4.09429741004278e-05
-1.24077800504706e-05
-1.54663097480531e-05
-3.71746611171038e-05
-2.42183060469312e-05
-2.70264889020859e-05
3.46657710684476e-06
-3.85617282140017e-05
-1.18049815117813e-05
-1.31779210872921e-05
-2.17784266396122e-05
-2.29533550883024e-05
4.14182818729483e-06
-2.34278682386423e-05
-2.63240230042811e-05
-1.73247049739619e-05
-3.36917974530479e-05
-2.42423429721892e-05
-3.16404439397551e-06
-3.65717395582875e-05
-3.05856485678586e-05
-1.50516692539213e-05
-4.22568863896146e-05
-4.85100369598719e-05
-3.17547454709281e-06
-2.51743953868408e-05
-3.06024599276519e-05
-6.80530702060558e-06
-2.62704792264291e-05
-2.16613649682123e-05
-1.689543436731e-05
-9.13900207705222e-06
-4.01095549117385e-05
-4.51327245771564e-05
-2.75350546753829e-05
-1.68177305840693e-05
-1.76732422235091e-06
-8.31332841376932e-06
-2.09910733848331e-05
1.8163059647185e-06
-5.97178308603234e-06
-2.74135956816108e-05
-2.67718117920361e-05
-2.60819854581666e-05
-3.46095815994376e-05
-8.72879934679974e-06
-8.41820736353178e-06
-1.56616309703254e-05
-2.17190420815786e-05
-8.53743710736085e-06
-3.80445999663996e-05
-5.74344729026207e-06
-2.35419763012785e-05
-2.91136708891317e-05
-2.58043146993927e-05
-1.78479546886071e-05
-2.81135963377261e-05
1.70462253275483e-06
-3.87900270107795e-05
-3.10697340439076e-05
-1.15536066658343e-05
-1.62471178431203e-05
-2.13177249917479e-05
-2.32767907593956e-05
-3.57086231262181e-05
-3.14424567934989e-05
-1.51724804342172e-05
-1.37225670335235e-05
-2.56240131851251e-05
-1.70168924615973e-05
-5.80632627295082e-06
-3.40107834222479e-05
-1.49514661816962e-05
-3.84393524419309e-05
-1.0068314508343e-05
-2.1437595413581e-05
-3.75377877662687e-05
-2.39865610135034e-05
-2.18453252727699e-06
-1.14447957118665e-05
-2.65112267301003e-05
-1.9678366165418e-05
-1.15080735459246e-05
-3.50270735168196e-05
-3.72528181465466e-05
-1.79586543953438e-05
-3.49749605248589e-05
-1.10444341286445e-05
-1.37756225181745e-05
-1.97250176064622e-05
-3.29401650865359e-05
-1.36301179269479e-05
-4.0852612557343e-05
-2.83517971542481e-05
-1.51809436514178e-05
-3.1500423416205e-05
-3.80697489284568e-05
-3.12162956591671e-05
-2.95943441064003e-05
-1.64060202101083e-05
-2.57233947182552e-05
-3.10703700415272e-05
-1.06024323094193e-05
-4.15650667480396e-05
-3.01570559235444e-05
-1.61786427903743e-05
-1.11527672117365e-05
-1.83378304642722e-05
-9.77856940782781e-06
2.01827833273454e-06
-1.18208722155872e-05
-2.43700216446788e-05
-2.33788654778007e-05
-2.89869301906774e-05
-7.5417229215517e-06
-1.05880109025729e-05
-1.37054043181467e-05
-2.5740131920693e-05
-4.31374823963788e-06
-2.62424389026054e-05
-1.49488314392549e-05
-2.77793561248962e-05
-1.82479016136693e-05
-1.61987380893952e-05
-1.38283534298019e-05
-1.984623161687e-05
-5.27535182513633e-06
-2.29848916417285e-05
-2.49180389654261e-05
-9.84261900227061e-06
4.43472377676891e-06
-1.25146843463894e-05
-2.95208013845302e-05
-2.41386548990429e-05
-2.55378117053129e-06
-3.77506712875705e-06
-3.16549134207332e-05
-1.41156978506155e-05
-4.24432311671735e-05
-6.66987876853507e-06
-1.39041757883715e-05
-3.9405570889706e-05
-3.21085828166497e-05
-3.45920559704817e-05
-3.86254864926644e-05
-1.93546586337723e-05
-3.08388251650401e-05
-2.02116831703921e-05
-6.39216849404679e-06
-3.9183934406726e-06
-2.34558798065241e-05
-2.94132254300077e-05
-4.1239562117072e-05
-8.31726393206916e-06
-4.41927397716998e-05
-3.31748065645437e-06
-2.48727701059367e-05
-4.06655620292274e-05
-8.92336175001531e-06
-1.68209159160923e-05
-9.39299531486441e-06
1.53133976527836e-05
-1.6136253639428e-05
-8.57084058446681e-06
-1.95122507931735e-05
-2.76113340119001e-05
-2.91637078281438e-05
-2.75528513864554e-05
-1.30832966959088e-05
-2.18747727776785e-05
-3.03394398992193e-05
-1.57302397186768e-05
-2.35622479279036e-05
-3.20689515464112e-05
3.51625122059364e-06
-3.22634828828701e-05
-1.71863796384452e-05
-2.23609956826155e-05
-2.46778099083149e-05
-2.22918835992206e-05
3.17630552413923e-07
-4.2236691238965e-05
-2.61221959669078e-05
-9.16250817946308e-06
3.73505114735508e-06
-1.3397016198876e-05
-1.7790635870703e-05
-4.16622815931365e-05
-3.97324158352781e-05
-6.11276581721357e-06
-2.72885234669329e-05
-8.60624249256479e-06
-1.58347059407674e-05
-2.28043543743779e-05
-3.29339891709625e-05
-3.23762927088248e-06
-1.18930355189515e-05
8.78237362242685e-07
-7.23544571970281e-06
-6.28362984976153e-06
-3.12742074273043e-05
-1.55897215735214e-05
-2.53747000590489e-05
-1.1918523963579e-05
-8.10220181622582e-06
-7.92138363056957e-06
-2.70188101922738e-05
-1.8428203186548e-05
-4.15279754457684e-05
-3.39661737537225e-05
-1.80071676537612e-05
-8.04475450130764e-06
-8.22526817994302e-06
-3.36047292439398e-05
-2.36207629805673e-05
-2.75219122209181e-05
-3.46956839257963e-05
-4.30292142276092e-05
-1.46572496784882e-05
-1.88334650971589e-05
-2.54066288981739e-05
-3.09925040523637e-05
-1.68030035374392e-05
-2.07922596409813e-05
-3.53162466246554e-05
-2.71291419301532e-05
-5.36411341939919e-06
-1.50153721029094e-05
-4.59238385389651e-05
-9.15774291566616e-06
-1.8299672151058e-05
-1.67525310009576e-05
-2.47245336999836e-05
-1.7581039496288e-05
-3.51776958830884e-05
-1.8968454197175e-05
-1.82855615317458e-06
-9.00960856518535e-06
-2.62442639482878e-05
-3.52612248623146e-05
-3.54831048854115e-05
-1.28569455306645e-05
-1.46913134793191e-05
-1.7558972961536e-05
-2.41832168737099e-05
-2.21722927314915e-05
-7.94679423519928e-06
-1.47891314265581e-05
-2.2943029440443e-05
-3.29966678206985e-05
3.89191835724691e-06
-2.59182031362226e-05
-2.27552852777542e-05
-1.06103162440557e-05
-3.5770349947682e-05
-2.18311252693126e-05
-5.01738472016219e-05
-5.46999612555507e-05
6.96358401374924e-06
-1.37977577669783e-05
-2.73000303671488e-05
-1.49577450598562e-05
-3.80493249533966e-05
4.85534554058872e-06
-3.96385983370241e-06
-2.72079098804842e-05
-2.94669818214089e-05
-2.37928690847916e-05
-1.25554124128474e-05
-3.08414951479839e-05
-2.91206510176823e-05
-2.25983338033768e-05
-8.20673013392925e-06
-2.27760046761382e-05
-1.87657822054696e-05
-2.68323664456286e-05
-3.88087054074808e-05
-2.89261564301253e-05
-1.66796987449824e-05
-1.1335117302402e-05
-9.73274458830447e-06
-2.17046218006176e-05
-5.88672309572796e-06
-2.32126679054724e-05
-1.99388530957666e-05
-4.72591208579652e-06
-8.49972921199858e-06
1.06561652807404e-05
-1.18564365860667e-05
-1.10211072348211e-05
-1.76025834525717e-05
-2.38015347583102e-05
-2.23104410071333e-05
-4.87865033958806e-05
-8.08068453294429e-06
-2.16262042443091e-05
-2.0071210041449e-05
-2.2719881553759e-05
-2.60935363895701e-05
-1.86390345235615e-05
-2.77781610035795e-05
-9.70616522403688e-06
-8.64049025040016e-07
-6.79618172426591e-06
-2.51040572881942e-05
-1.22664105659062e-05
-1.19718243342963e-05
-1.88252615349752e-05
-1.9294966412999e-05
-2.59683346745902e-05
-1.90355591063123e-05
-2.488763729085e-05
-3.62875258093254e-05
-2.04291599492198e-05
-3.74895814478001e-05
-1.08785319709322e-05
-2.72347353120529e-05
-8.07420341481037e-06
-3.90982591076169e-05
-1.97867644936478e-05
-2.60933889087313e-05
8.46698942735386e-07
-1.80180325646873e-05
-1.51785191711222e-05
-3.44023371232903e-05
-1.06942065244933e-05
-3.66674118675001e-05
-2.3012955229743e-05
-2.12220445634295e-05
-3.49895371212014e-05
-2.4339517240811e-05
-3.9407344255081e-05
-1.41082475844463e-05
-6.25020606458856e-08
-2.46711982906318e-05
-1.40459796671858e-05
-2.07777450209158e-05
-4.0288640935322e-05
-4.00486999324831e-05
-2.24399601544283e-05
-2.27176152134023e-05
-3.02272580039497e-06
-2.57521103015381e-05
-1.83964469334892e-05
-2.22433352474715e-05
-9.92678549167666e-06
-4.59117042481213e-05
-4.4010001575788e-05
-2.63615903430663e-05
-3.87442434964896e-05
-3.21968513867894e-05
-2.18732194144017e-05
-2.15062305466493e-05
-1.97414408876342e-05
-3.92578737077595e-05
-1.06447386760534e-05
1.01393229210698e-05
-2.31788437464816e-05
-2.90204862057455e-05
-9.53493547250153e-06
-3.01408963590953e-05
2.3326283697416e-06
-2.08399911735515e-06
-1.91407219387397e-05
-3.83737804547557e-05
-3.98734152584077e-05
-2.68963620019877e-05
-1.48519870175603e-05
-1.30177505250248e-05
-5.0037063751758e-06
-1.63743276520753e-05
-1.51234426142628e-05
-4.09801338336031e-05
-3.56793323341124e-05
-3.07862210673172e-05
-2.24769223937052e-05
-2.12772832184532e-05
-2.19805235888364e-05
-4.94219872631936e-06
-3.05617679868718e-05
-3.00520281096249e-05
-2.22444617444322e-05
-2.6961452599996e-05
-3.12931831665485e-05
-2.20694153928535e-05
-6.65895042867204e-06
-1.1506165200913e-05
-6.95985586082873e-07
-4.61685946791374e-05
-2.27938796979594e-05
-4.64459809560136e-06
-2.84470627036041e-05
-1.62475001469063e-05
-1.39954045701978e-05
-2.67562215923553e-05
2.65999953070413e-06
-1.32613183333206e-05
-1.57518993584895e-05
-1.87025672968105e-05
-1.09173808357207e-05
-3.23395103946348e-05
-2.01137760647698e-05
-3.70126728565868e-05
-3.92479889937262e-05
-1.86111835247476e-05
-3.37364226581758e-05
-3.08688051073508e-05
-1.12555114032428e-05
-1.52890687645992e-05
-1.03942321161399e-05
-2.88428940051226e-05
-1.77082242323646e-05
-9.37407108741408e-06
-1.58218129158326e-05
-2.76481388306964e-06
-1.6851391787844e-05
-1.24142757196981e-05
-3.90167733524369e-05
-2.48211895860883e-05
-4.36148397805444e-05
-1.76388992263896e-05
-1.63280100131768e-05
-2.84263251697584e-05
-1.46889681849615e-05
-7.2909674355776e-06
-5.52227880543243e-06
-1.97901725888589e-05
-1.40050270351206e-05
-2.80337272018634e-05
-1.7800521649236e-05
-3.2923431038927e-05
-2.30786611989801e-05
-3.01576213637177e-05
-1.73342888366637e-05
-6.79488276060587e-06
-2.34662311957308e-05
2.88197627078442e-06
-1.58969717696775e-05
-2.85476639022945e-05
-3.80935454297602e-05
-1.74327972924403e-05
-3.08150138284423e-05
-2.48832056674654e-05
-2.70971961714921e-05
-1.92276200285419e-05
-2.71286364629516e-05
-8.49730716310883e-06
-7.75843950439066e-06
-3.6175138964795e-05
-2.00429169280354e-05
-7.13371187220815e-06
-2.34451834849435e-05
-8.46574207237086e-06
-1.33769379060472e-05
-1.88296030655478e-05
-7.96286306407552e-06
-3.85459098277968e-05
-3.7855329425673e-05
-2.16063253758972e-05
-2.37367696130765e-05
-2.08178484585498e-06
-4.93591705933979e-05
-3.24639673916164e-05
-1.80149888452487e-05
-3.58669544612862e-05
-3.30052438089531e-05
-1.43477340078916e-05
-1.31911555207119e-05
-2.43846416581608e-05
-2.40955806289351e-05
-1.27426253798245e-05
-1.58329166358693e-05
-1.65315191709729e-05
1.04819338403986e-05
-2.06131010080111e-05
-4.14254729741178e-05
-3.879587091095e-05
-2.145248624921e-05
-2.01368586991635e-05
-1.56210930137763e-05
-1.00484504829552e-05
-1.16733001409085e-05
-2.45801353347601e-05
-9.66287657595827e-06
-3.39491809519214e-05
-4.77666799098945e-05
-2.2631382388388e-05
-2.59650316803279e-05
-3.38203729846962e-05
-1.99095483002523e-05
-2.51363314631964e-05
-2.88568871834803e-05
-1.69426249008253e-05
-3.69784269675083e-05
-3.10988498412719e-05
-1.77817951277445e-05
-2.46625733111782e-05
-3.0260152351978e-05
-1.85243067881532e-05
9.39903233001444e-06
-4.03530283533884e-05
-9.19209815087916e-06
-1.3786314647892e-05
-1.15992045260636e-05
-2.1165270995458e-05
-4.41115462207815e-05
-2.69693117547847e-05
-1.85608297824147e-05
-7.10049532050329e-06
-3.0707519491728e-05
-3.63889624307486e-05
3.07189830533426e-07
-1.76364404726077e-05
-2.92481616229487e-05
-1.29029306168658e-05
-1.58349058643657e-05
-4.15095930279531e-05
-2.32887476592231e-05
-1.42848344104753e-05
-2.47022661857818e-05
-1.71614529938556e-05
-1.25083213116886e-05
-2.51572136832351e-05
-1.6396773667529e-05
-3.12077447833561e-05
-3.25897878873128e-05
-2.44075166256386e-05
-2.37544213800822e-05
-3.9914077835691e-05
-1.61576005529934e-05
-2.42610044430986e-05
-1.12137252155286e-05
-1.98496769870263e-05
-2.44463704726697e-05
-3.37191168017201e-05
-2.20291441858842e-05
-2.09550482687378e-05
-1.25342213825385e-05
-1.26450627851889e-05
-1.29569970106399e-05
-2.23493914332035e-05
-1.55933802051021e-05
-3.73814698870205e-05
-2.39465946616236e-05
-2.89608656999647e-05
-1.08701329431571e-05
9.62905849633479e-06
-3.58610909529578e-05
-1.29632509275152e-05
-3.43769677561062e-05
-1.67324926342749e-05
-3.69664140318967e-05
-5.04944635737681e-05
-1.8829615210323e-05
-2.37545791018083e-05
-1.85014296435899e-05
-2.22292522061052e-05
-1.89932144902591e-05
-1.48101390141996e-05
-1.37518816383052e-05
-4.86687533289845e-05
-3.80634775482786e-06
-2.27226768608771e-05
-2.92488648020705e-05
-2.16381934501844e-05
1.14660976036719e-05
-2.61970750346787e-05
-1.41439160847559e-05
-5.57557921929315e-06
-2.21086548237501e-05
-1.96281827298355e-06
8.25412694521836e-06
-1.56559031210235e-05
-3.39794613974326e-05
-4.6631640396473e-05
-3.49832344933372e-05
-2.54472025966054e-05
-2.08797196064165e-05
-3.36746646316428e-05
-3.95106496221078e-05
-4.33166394997025e-05
-2.21727754400144e-05
7.91019544490718e-06
-1.55056394515635e-05
-1.32974545900699e-05
-1.54136485158943e-05
-2.63734682115738e-05
1.63439924356525e-05
-1.86711547907644e-05
-3.09282899345608e-06
-1.06483093482561e-05
-2.39986617044441e-05
-1.42976951545194e-05
-3.39572649144213e-05
-2.55784887369179e-05
-3.76490994072808e-05
-2.40050612306567e-05
-1.16040357613209e-06
-1.53597369842715e-05
-9.53158594017037e-06
-2.70286637017945e-05
-2.15473035639825e-05
-2.22964364079885e-05
-3.98929551168469e-05
-1.84490645652413e-05
7.60133939989114e-07
-7.98521682235907e-06
-3.90327659638155e-06
-4.17300175602109e-06
-2.75555307292496e-05
-1.43564471088551e-05
-6.86486393895926e-06
-1.92499494177733e-05
-9.70717800191728e-06
-4.80286245681967e-06
-3.36276007417562e-05
-2.50865273080809e-05
-1.05057890547068e-07
-3.46375183472348e-05
2.7252455761553e-06
-1.36338794330794e-05
-2.95703023185905e-05
-1.0927742773113e-05
-2.94739034778545e-05
-2.66610408009917e-05
-7.23021664231865e-06
-2.26833864201638e-05
-1.88590159283128e-05
-2.88354914650993e-05
-2.88437780858482e-05
-1.00605557308578e-05
-2.99802397872883e-05
-7.01977272936346e-06
-4.17640476407287e-05
-2.94251339652428e-05
-3.34220466441265e-05
-2.33816238598524e-05
6.94467875249623e-06
-1.78707137057395e-05
-3.14381003038445e-05
-2.41998471955442e-05
-8.49880361243117e-06
-1.77776658695715e-05
1.44171243451284e-07
-1.3445018862723e-05
-6.01880370411634e-06
-4.37124288720833e-05
-2.65583799948e-05
-4.31164024296156e-05
-1.47519062431568e-05
-1.90783569010343e-06
-1.7627529742218e-05
-1.27591254648913e-05
-1.78331023393538e-05
-1.73883049642791e-05
-3.33629454946863e-05
-3.43447878982399e-05
-1.09498770622536e-05
-1.91005601477595e-05
-3.80349628548108e-07
-1.35083043058691e-05
-1.82479997491566e-05
-2.86611680342104e-05
-2.61559683913124e-05
-3.62880015643179e-05
-3.26181713518545e-06
-3.13485221458386e-06
-2.54429951249642e-05
-9.48002011554759e-06
-1.71055437826848e-05
-8.16960027785989e-06
-2.09593892176741e-05
-3.63402771123746e-05
-1.21156881153241e-05
-1.06445452866209e-05
-1.95331408624861e-05
-1.95825072499816e-05
-2.29852012437358e-05
-4.51938537658402e-05
-1.37279740706446e-05
-5.79964075459587e-06
-2.93191042500961e-05
-7.79220666710685e-06
-1.83192579198218e-05
-2.51804174328628e-05
-2.57150966620723e-05
-1.72567687341814e-05
-3.12778717000237e-05
-1.51058681494939e-05
-3.99600787755027e-05
-1.73789269058462e-05
-4.56672753346603e-05
-1.55664964577189e-07
-5.06324662686455e-05
-2.93040517206066e-05
-1.25431603488507e-05
-1.435816291127e-05
-2.90795210589444e-05
-1.30982297471613e-05
-2.26559840608904e-05
-2.45319325146141e-05
-3.87586688439789e-05
-1.55297500982117e-05
-3.80233153923957e-06
-2.89908196047323e-05
-1.52147291596548e-05
-1.28976826361047e-05
-3.32079723148043e-05
-1.35806175346878e-05
-1.81860046359289e-05
-2.826875652893e-05
-3.11818932886093e-05
-2.51641374474628e-05
-3.60063544741232e-05
-2.14990208933e-05
-4.03559320666232e-05
-1.28722505043134e-05
-2.49369135542948e-05
-1.97960227014413e-05
-3.48967924638689e-05
-1.68161985007326e-05
-1.98563837031989e-05
-4.25982140860919e-05
-2.17294287102634e-05
-5.11157410063575e-06
-2.60096938807374e-06
-1.25968592139592e-05
-2.98038083275817e-06
-1.8953036484102e-05
-3.23816794798295e-05
-3.74903931637665e-05
-8.62715651069099e-06
-2.44983384386972e-05
-2.67211669612419e-05
-1.33482830321285e-05
-2.16110002660111e-05
-1.10621872543297e-05
-4.66681969289528e-05
-4.68931017644209e-06
-1.71015503459817e-05
-2.4618580329286e-05
-1.84723188438543e-05
-3.53120584584659e-05
-4.13351698994711e-05
-2.22545958977039e-05
-1.61384283409467e-05
-3.2995380252242e-05
-7.40013977008272e-06
-4.7974204842639e-05
-3.66948923702357e-05
-1.0853060161647e-05
-1.45329257963552e-05
-4.57409559207197e-05
-1.87758945866218e-05
-2.04658532524936e-05
-9.11077697841937e-07
-1.43242584832455e-05
-1.62027982945261e-05
-1.25565768041571e-05
5.76335767727788e-06
-2.6653929801143e-05
-3.24418967417455e-06
-1.22713907904533e-05
-1.21965831272401e-05
-2.26640985202105e-05
-1.47317016089908e-05
-2.06397292243503e-05
-1.8296788549326e-05
-2.46873435457271e-05
-4.09931079762125e-05
-2.1460930984875e-05
-4.10702282723787e-05
-5.110635990696e-06
-5.4396114100787e-06
-2.33323540556851e-06
-2.43905557038084e-05
-4.67907092392566e-05
-1.87166882462568e-05
-7.78308885952465e-06
-3.8211784488024e-05
-2.70791028131146e-05
-1.37437324835766e-05
1.03112775268126e-05
-1.43505740913269e-05
-1.88572324464929e-05
-9.67829489316642e-06
-6.11786568795687e-07
-2.51045782725876e-05
-5.56168980189931e-06
-9.83608442866155e-06
-2.7456787164611e-05
-2.28132337063506e-05
-2.60024379843857e-05
-3.85436631006318e-05
-2.57785119738753e-05
-7.8042040919094e-06
-8.67372656052709e-06
-2.70631759081844e-05
-1.8202107464064e-05
-9.66636793189333e-07
-1.81510900821183e-05
-1.28857480272604e-05
-2.60055169966585e-05
-3.03973991100694e-05
-2.2396483432224e-05
-1.08872031447773e-05
-2.15259159220405e-05
-4.28455730389365e-05
-1.57880880167064e-05
-1.89134926533604e-05
-2.9111905286006e-05
-5.00375031669383e-06
-2.04290326259133e-05
-5.00723519980055e-05
-9.87574109436289e-06
-3.17236107640756e-05
-3.72867759537651e-05
-2.03760148582243e-05
-1.61752384888696e-05
-3.34950236386359e-05
-2.81190998709756e-05
-7.19538667860118e-06
-5.1808340348763e-05
-3.81254354982573e-05
-2.62133213310581e-05
-7.54986928836787e-06
-4.23286428838684e-05
-2.28066402174801e-05
-3.17459083730465e-05
-1.74109964652644e-05
-1.14906573156716e-06
-9.69880367678576e-06
-3.89993747513743e-05
-3.7327430043261e-05
-3.99444180089639e-05
-3.53826817323312e-05
-2.23988927153911e-05
-1.54633051751213e-05
-3.54979425173173e-05
-1.87750295194547e-05
-2.41586170677797e-05
-1.92735502971865e-05
-3.68454368638697e-05
-2.25634730815742e-05
-3.8720514981392e-05
-1.01044779288381e-05
5.35019996880596e-06
-3.83645350925852e-05
-6.9944549065904e-06
-5.14242229719345e-05
-1.98502510128195e-05
-1.55150062197749e-05
-4.84300485504322e-05
-1.77031230447303e-05
-1.3387994284142e-05
-1.20565432575658e-05
-2.53701405543013e-06
-5.99037342235249e-06
-3.07263685973325e-05
-2.58432942254917e-05
-3.51288045140862e-05
-1.7664895405044e-05
-3.60011031500087e-05
-2.75621836092877e-05
-2.93621381243269e-05
-3.92355884998614e-05
-1.9799597080043e-05
-2.97717696233072e-05
-2.46928991065525e-05
-1.41563103163292e-05
-3.28925659387697e-05
-2.94673610639985e-05
-1.91292384566048e-05
-2.91526936856394e-05
-3.186448279663e-05
-1.79853924973528e-05
-1.22915066137675e-06
-1.88691890463857e-05
-1.25790407121667e-05
-2.29641430416801e-05
-1.85125030402345e-05
-1.04776893296253e-05
-8.82036472249028e-06
-1.45483398812906e-05
-5.61997054117577e-06
-5.10868085946914e-05
-4.03609198474905e-05
-2.08755960321449e-05
-1.42286633779499e-05
-2.74360287836717e-05
-2.63495252369024e-05
-1.29889675345075e-05
-2.31923788157395e-05
-3.67957559716481e-05
-1.07498626202512e-05
-2.23542386013806e-05
-1.47781685232321e-05
-2.44527046071957e-05
1.41881082106065e-06
-1.86846292161072e-05
-1.77742649452334e-05
-1.20815741956011e-05
-2.40860429489647e-05
-2.23367847555518e-05
-3.44064777049446e-05
2.11760867478872e-06
-3.79864744691151e-05
-1.60662931363531e-05
-2.34932506775008e-05
-8.59120331836348e-06
-1.59061224444613e-05
-7.57989897926331e-06
-7.89370966702106e-06
-6.26996382098785e-06
-8.30917959505136e-06
-4.68954834724215e-06
-1.57047037330173e-05
-5.80556022611381e-05
3.93333972718558e-06
-3.12045915252866e-06
5.58947810068183e-06
-3.61855569841895e-05
-1.27845703965175e-05
-4.01039499856306e-05
-3.14157713295041e-05
-2.99087573045672e-05
1.32577939681165e-06
-4.8349604765058e-06
-1.54046258788326e-05
-3.30127496607814e-05
-3.73198009259365e-05
-1.38188351626245e-05
-2.39079147109694e-06
-2.95370970591347e-05
-1.73441182990358e-05
-1.90025700969086e-05
-1.66720480592603e-05
-2.70399205555761e-05
-2.3111845841761e-05
-2.08154901991901e-05
-1.98188726407671e-05
-1.87342207086384e-05
-3.59078665830052e-05
-1.69497383893029e-05
-1.31726086521351e-05
9.10030294590717e-07
-1.81736130994337e-05
-2.04691701213276e-05
-1.21355824176847e-05
-2.86670094365512e-05
-7.11967245284977e-06
-2.55417406579333e-05
-4.0637788100914e-05
-3.77593699814192e-05
-3.13367836243171e-05
-3.54090348901638e-05
-2.03222514459541e-06
-1.17296354513223e-05
-1.12192931312981e-05
-2.20460940408604e-05
-2.18537789880351e-05
-1.53497044440043e-05
-3.35955395024139e-05
-2.18132460712059e-05
-1.24294238279339e-05
-2.70152372377436e-05
-2.2213384154885e-05
-2.15774657715768e-05
-7.00338053939726e-06
-2.99328582334486e-05
-2.316081230847e-05
-1.24167098903815e-05
-1.48714270870356e-05
-2.29618631322943e-05
-1.91673439108087e-05
-2.84294376342933e-05
-1.01307679651551e-05
-1.68059654933421e-05
-4.9375091572596e-06
-3.23554587096188e-05
-1.04734419405898e-05
-3.2546704697783e-05
-2.9821196493596e-05
-2.29939202188388e-05
-4.27565663796676e-05
-1.75911746274525e-05
-2.50385154669448e-05
-1.29414148900078e-05
-2.39621485504625e-05
-1.08568067036291e-06
-1.50489315575574e-05
-3.6106295926776e-05
-8.80546963393566e-06
-7.00475963417598e-06
-1.51893779543002e-05
-1.10769219146581e-06
-1.91762562118892e-05
3.88668436369427e-06
-2.59905630885702e-05
-2.01237290856967e-05
-8.22495130404658e-06
-3.02060219721833e-05
-2.6799264209581e-05
-1.52261892764902e-05
-8.96972451724135e-06
-3.46228109989514e-05
-2.62733222184366e-05
-2.8807994762176e-05
-1.72798772699793e-05
-9.2303824576162e-06
-1.48093229138675e-05
-2.34201536609866e-05
-3.22898431213235e-05
-2.80595111230957e-05
-1.63162988662027e-05
-4.36728873199461e-06
-1.91699223332196e-05
-4.39951567065986e-06
-1.87911109741865e-06
-1.42631924198004e-05
-6.75669444078547e-06
-1.47956549309347e-05
-1.62520714341266e-05
-2.82836603450345e-05
-3.48091687844437e-05
-1.99479116818033e-05
-2.68210542316273e-05
-2.2696895612039e-05
-3.23127493234608e-05
3.72749321501e-06
-2.97768085567532e-05
1.43777395038079e-06
-2.7436986366366e-05
-3.70608833063214e-05
-2.98422337017959e-05
-3.95019051424011e-05
-1.95952427318946e-05
-1.76777148125589e-05
-2.83554685931692e-05
-1.85915841499119e-05
-2.18127479313916e-05
-2.49304259377686e-05
-4.18583377848867e-05
-1.45879742440551e-05
-1.24632550033702e-05
-2.05954428241339e-05
-2.07047185482916e-05
-3.24676724050268e-05
-2.85025886748926e-05
-2.37019219202334e-05
-3.30437170786255e-05
-1.6655676114966e-05
-2.95563244764754e-05
-4.69438469962642e-05
-4.36064319616488e-05
-6.77862899574262e-06
-2.60868681135378e-05
-3.01769898118052e-05
-2.95631079654792e-05
-6.20225672980378e-06
-1.93162044322635e-05
-3.16921812852253e-05
-1.6838226032567e-05
-5.63519365535034e-05
-1.41205161124047e-05
-2.89450673611064e-05
-4.94182893787792e-05
-3.17243182288319e-05
-2.82234710471649e-05
-4.3697637662375e-05
-4.12046610397067e-05
-1.44725219841689e-05
-1.37912172200403e-05
-2.12783752493529e-05
-3.39052492265876e-05
-8.29050537253767e-06
-3.6492381827487e-05
-3.51734352696014e-05
-2.15336747130997e-05
-8.34562020814375e-06
-1.77342719346435e-05
-1.27625197006855e-05
-2.44378940167913e-05
-2.80015516551253e-05
-8.45207243736341e-06
-4.26837833812213e-05
7.60466850108811e-06
-1.34464500864135e-05
-4.23114939839044e-05
-6.58663070515102e-06
-2.0990745056836e-05
-6.18017613407034e-06
-4.13900337032301e-06
-1.53013706611001e-05
-4.17550324250391e-05
7.15539179577746e-06
-1.90320265532576e-05
-2.79268632251641e-05
-1.05157800087788e-05
-1.51292677513973e-05
-3.4259532917603e-05
-3.05225146053512e-05
-2.25436645882972e-05
-7.30416168290417e-06
-1.65354945825045e-05
-1.21318540334469e-05
-4.33208022590538e-06
-1.89189227153151e-05
-8.36741019394884e-06
-3.64288315540555e-05
-2.50557233781405e-05
-2.85068559435276e-05
-5.18729531674169e-05
-9.67434283819438e-06
-2.69460603747608e-06
-1.52028790351897e-05
1.34117200989577e-06
-2.88512122235823e-05
-3.81016812025426e-05
-3.98909104922213e-05
-3.16166074476503e-05
1.54729392705153e-06
-2.1364830153417e-05
-3.05133189289896e-05
-9.56055563442214e-06
-1.8494328019192e-05
-9.13297409717758e-06
-2.68104726323316e-05
-2.68080063291414e-05
-2.79838504738635e-05
-3.82452568891901e-05
-3.25128524150783e-05
-4.03464230726476e-05
-1.1044253326518e-05
-5.25397821930668e-06
-1.28900019593912e-05
-6.8803684221951e-06
-3.55600844943108e-05
-1.50871061290053e-05
-2.75387057272242e-05
-3.84993453780442e-06
-1.6891008129682e-05
-1.42136176885741e-05
-1.70039270275129e-05
-3.86907589908777e-05
-2.70627594814032e-05
-3.36812396384817e-05
-1.85904341072783e-05
-3.01027731675989e-05
-1.4100410794375e-05
-4.36385903605525e-06
-3.90402114534131e-05
-2.5738417361099e-05
-1.77346694089757e-05
4.92890654459617e-06
-1.9320803005305e-05
-3.33235662036138e-05
-7.03172355917523e-06
-2.75056348724845e-05
-1.6319250303901e-05
-2.40090975015455e-05
-2.25451945802947e-05
5.45495799052946e-06
-3.67232747184253e-05
-2.5611081542085e-05
-1.31704992419148e-05
-2.570619440985e-05
-1.55761401978981e-05
-1.89586256066364e-05
-3.21651063200486e-05
-8.24980976660666e-06
-2.90270027761878e-05
-1.65829167578617e-05
-2.06949158133108e-05
-2.92123883946542e-05
-2.28378887968023e-05
-2.98749156313579e-05
-2.76280647661179e-05
-2.38531237078453e-05
-2.34999851851335e-05
-1.01174045528747e-05
-1.24843714296795e-05
-2.96886434723161e-06
-1.79490464362624e-05
-1.73000640753006e-05
-1.5872948202464e-05
-3.04309456458646e-05
-1.7692576041547e-05
-1.07629303561364e-05
-3.43060875247405e-05
-9.27226746843625e-07
-8.97816426207292e-06
-1.45979004538872e-05
-3.87314771776935e-05
-1.40494037207877e-06
4.3598364488318e-06
-1.96300281925784e-05
-3.51350158932162e-05
-2.99444012495993e-05
-4.08154373898033e-05
-3.8372946103629e-05
-3.85143801284088e-05
-2.6109534822919e-05
-2.66442233347293e-05
-3.14314703746696e-05
-1.50700801165051e-05
-3.60413163501437e-05
-8.45110869247841e-06
-1.01605764509968e-05
-1.24981867042923e-05
-1.71641281883851e-06
-2.27516796766171e-05
-2.35536554100119e-05
-4.25384207943142e-05
-1.24126837774062e-05
-1.51670401981867e-05
-1.48778688339638e-05
-1.56262491937337e-05
-2.5498806633258e-05
-2.72629307757606e-06
-8.53678002699587e-07
-1.63783434050479e-05
-1.72724461450375e-05
-9.82290550488309e-06
-3.73177154764864e-05
-8.96113718039643e-06
-1.30815340337016e-05
-1.03310938731893e-05
-2.69773420459971e-05
-4.68888488304301e-06
-3.45521436788745e-05
-3.48119618199222e-05
-3.69501285298172e-05
-1.68651876203931e-05
-6.66490154153621e-06
-6.17387016792433e-06
-1.6641088192664e-05
-3.85965352726958e-05
-1.65290860558291e-05
-1.21022210280512e-05
-6.36723142310883e-06
-2.0260840853791e-05
-1.66252064548829e-05
-6.25485858887604e-06
-2.77782328368155e-05
-2.35501884756718e-05
-7.49812244002188e-06
-2.41879538559944e-05
-2.68628799763118e-05
-2.23477959105777e-05
-1.04183371045477e-05
-2.25407419355238e-05
-1.49592098171658e-05
-8.88234869664172e-06
-4.00393826557493e-05
-1.59672207381989e-05
-4.21593808602824e-05
-2.52338765717909e-05
1.92011547410495e-06
-1.06061200505598e-06
-1.78986004043235e-05
6.57464782756456e-06
-2.59487396424518e-05
-3.51509599825036e-05
-2.30278684259601e-05
-2.24752777039782e-05
-1.33109864433677e-05
-1.28753445390509e-05
-3.26313875371065e-05
-8.95471973618026e-06
-1.84949909362138e-05
-7.52038945005565e-06
-1.36651534543978e-05
-1.90215365340455e-05
-1.12982102085508e-05
-3.42502003667667e-05
-2.62712674450407e-07
-1.56767453169206e-05
-2.7552933977516e-05
-2.86088274620211e-05
-5.0482212386213e-05
-2.55091443172691e-05
-2.22642831135142e-05
-2.6766092852082e-05
-2.19038869918248e-05
-2.22544088294309e-05
-1.12728950893534e-05
-2.13103511868961e-05
-3.27327761569523e-05
-2.8895386061846e-05
-1.03651601952915e-05
-8.40741270745793e-06
-1.44470391264884e-05
-1.51199757200355e-05
-2.26099166044005e-05
-3.01516393858605e-05
-3.49790985634397e-05
-7.61125255319219e-06
-2.93791257493759e-05
-1.02102233171258e-05
-2.06374652855011e-05
-3.16877409980167e-05
-2.22835079835902e-05
-1.66261803117686e-05
-2.36278021269844e-05
-3.0686186949704e-05
-2.35791086366067e-05
-3.88990586265702e-05
-7.48806115820017e-06
-1.62621802155581e-05
-1.72990045729571e-05
-2.31411390378159e-06
-1.95625970888289e-05
-6.08648315696398e-06
-1.45766844905446e-05
-1.62649840725104e-05
-1.11146771729807e-05
-2.23072692007825e-05
-1.34747516944726e-05
-2.44310259857986e-05
-1.14034479205943e-05
-2.18186892353416e-05
-6.45670794968184e-06
-1.14876031763525e-05
-5.16429925112307e-06
3.66684537005982e-06
-6.29345337117475e-06
-3.16843052309759e-05
-6.99257550088545e-06
-2.25380202101975e-05
-6.91209694642556e-06
-2.11086639823562e-05
-3.03383716178639e-05
-3.34150507562147e-05
-2.40168821736335e-05
-1.79422273313483e-06
-1.32568762052575e-05
-1.61624139808879e-05
-4.62476278071229e-06
-3.8880410880611e-05
-3.18496162949875e-05
-9.25293402177914e-06
-3.25775189908018e-05
-2.23219343900212e-06
-1.53643740583338e-05
-3.38555141616952e-05
-3.6827243089629e-05
-2.98664749972968e-05
-1.74741818267249e-05
-6.9101956618909e-06
4.14416441479932e-06
-2.97886612804773e-05
-2.92110438151057e-05
-3.40026442847288e-05
-1.57684952780573e-05
-3.21300685639251e-05
-1.53249184919133e-05
-2.56043963647023e-05
-2.58657242560814e-05
-2.51094778243426e-05
-3.40679844296188e-05
-1.19041445894768e-05
-2.3762771537182e-05
-1.00395112084862e-05
6.73038486050588e-06
-3.95466736167864e-05
-1.65920857936229e-05
-1.79560174930185e-05
-2.40081470843922e-05
-3.84761675086852e-05
-9.57958776137467e-06
-1.24248233472557e-05
-1.08850025256483e-05
-1.6999859025507e-05
-2.72838041575099e-05
-2.30574877966866e-05
-2.0118632137203e-05
-3.23762952008289e-05
-3.50117783708821e-06
-9.52160488592261e-06
-9.72510758209803e-06
-1.85224219302304e-05
-3.63881148539883e-05
-2.46675558559992e-06
-2.80684242832676e-05
-1.62570282972145e-05
-1.6637448210254e-05
-3.06108162876101e-05
-2.76529261275006e-05
-1.36299240058351e-05
-2.23397456687209e-05
-1.53553691057721e-06
-6.97143437358817e-06
-2.13362536764113e-05
-1.70401007480087e-05
-3.12747344942896e-05
-4.59505630567234e-06
-3.56150597184928e-05
-3.10201051863983e-05
-1.93274390095071e-05
-1.8148171084422e-05
-5.0679295457002e-05
-2.55091169004207e-05
-2.24434962410562e-05
-3.44894319571061e-05
2.4927445261798e-06
-3.37246884277826e-06
3.11131738561305e-06
-4.48695492959711e-05
-1.64884668301369e-05
7.62324956159722e-07
-1.00340305098973e-05
-4.16079931734117e-05
-1.91793219661226e-05
6.40430060918437e-07
-6.33590539290036e-06
-1.09915302333128e-05
-6.93865701420394e-06
-2.37166599472182e-05
-7.43080668819029e-06
-1.76708014656277e-05
-2.32279906936537e-05
-1.61187074990687e-05
-1.80103642054025e-05
-4.18951023377655e-05
-3.40246732879752e-05
-2.35849727297954e-05
-2.35247593345006e-05
-3.95901741993341e-05
-1.54534276287648e-05
-2.02343237355623e-05
-3.23553610535185e-05
-1.73374812899522e-05
-1.8833270490208e-05
-2.00748821583553e-05
-1.09854794040968e-05
-1.47209178307632e-05
-3.58594043823207e-05
-7.77140720693656e-06
-2.92370541077091e-05
-3.6425857475952e-05
-2.51107496919008e-05
-1.7129782400834e-05
-1.07497367785514e-05
5.43415022735091e-06
-2.29464133584414e-05
-1.56853852075351e-06
-2.2226262191768e-05
-3.06790020003686e-05
-2.30575094622648e-05
-8.45176920828623e-06
-2.54578291149953e-05
-2.75038308508186e-05
-3.00747950983351e-05
-2.44744956303247e-05
-2.88322003940174e-05
-3.1000467374151e-05
-3.60866080493995e-05
-1.17707187972164e-05
-1.21132312685618e-05
-1.80427691727157e-05
-1.38694586749161e-05
-2.32109669767185e-05
-1.55909588651624e-05
-1.37743467803421e-05
-2.77381938552797e-05
-5.30065302762266e-05
-4.06676915362934e-07
-1.56324563404538e-05
-2.08714092502505e-05
-2.37089909878906e-05
-1.29634388843926e-05
-1.24156539207163e-05
-1.67035504085329e-05
-1.8734116652978e-05
-3.07274681791368e-05
-1.2062768029269e-05
-2.01773901052977e-05
-2.64185936625754e-06
-4.27770412265283e-05
-4.17243896674075e-05
-1.10802144954998e-05
-1.17055101204085e-05
-2.97610801182568e-05
-3.1971748506346e-05
-1.73394246453972e-05
-7.31351586294124e-06
-2.65963234028568e-05
-2.35313985941124e-05
-3.20459944343488e-05
-1.00133787718935e-05
-2.53332443012253e-05
-1.35697776726492e-05
-2.31540419895669e-05
-2.89233663725196e-05
-3.49450021829104e-05
-2.14386752656047e-05
-1.02978794207002e-06
-7.3250941987941e-06
-1.50857719764764e-05
-5.64846501372414e-05
-2.60671805665738e-05
-2.02303452367455e-05
-7.32945297995783e-06
-1.11951381605942e-05
-1.99859297788046e-05
-1.46114188253668e-05
-1.90163909543561e-05
-2.70339781826529e-05
-2.64605954518636e-06
-2.60577829600034e-05
-3.5265241160206e-05
-4.19723529411276e-05
-2.46732057598118e-05
-2.48636131025979e-05
-1.63465971981927e-05
-1.65218022419517e-05
-3.04033129235185e-05
-8.18265615470387e-06
-1.19891361596564e-06
-1.94846812660439e-05
-3.43815776925293e-05
-5.89393166544898e-06
-2.42641802454974e-05
-3.77299348262906e-05
-9.12905901295922e-06
-3.60916242478531e-05
-1.67513554155975e-05
-1.60335706650008e-05
-7.06693583572951e-06
-1.17152291810574e-05
-9.40509728641443e-06
-1.01986574489108e-05
-1.04442562771805e-05
-3.18714027630894e-05
-7.79821442902006e-06
-3.11152961400473e-05
-3.21434216667841e-05
-2.08081145284773e-05
-2.4677206935981e-05
-1.55160645415337e-05
-2.28252570608456e-05
-1.6902903576985e-05
-2.82254700966702e-05
-1.21414250394683e-05
-3.91072052550652e-06
-1.28457564691627e-05
-5.04905537379221e-05
-2.51969392431561e-05
-1.79313489583975e-05
-1.92740983392021e-05
-3.10167139753953e-05
-1.88503772738492e-05
-1.23559650810472e-06
-3.03082382197705e-05
-2.46882942092421e-05
1.40891775206835e-05
-2.2111330752473e-05
-2.76286043925862e-05
-2.86505752689007e-05
-3.09189891474319e-05
-1.10647703109936e-05
-3.52569217320106e-05
-2.02226915679185e-05
-3.22242108045625e-05
-1.89981245681351e-05
-1.57096736011629e-05
-4.89593365283912e-05
-3.29166198409449e-05
-1.41448389011118e-05
-3.27124115561066e-06
-1.01630901502403e-05
-2.09044619891934e-05
-1.66539805220248e-05
-2.75709027364673e-05
-3.2370437531618e-05
-4.92870891418744e-06
-1.45579076690712e-05
-4.8743141479833e-05
-1.72013870315738e-05
-1.81529628971684e-05
-2.18295991906487e-05
-1.165299773988e-05
-1.75010535421941e-05
-5.76040266007579e-06
-1.65320033492848e-05
-9.11782849113612e-06
-1.57317854598664e-05
-1.86687728260043e-05
-2.30254043783209e-05
-1.96924392549346e-05
-1.334639198001e-05
-1.7973574490081e-05
-2.36187430994843e-05
-1.78732079745791e-05
-8.97251979857417e-06
-1.64368970721144e-05
-2.6229159198362e-05
-1.72543604433009e-05
-4.36636092293663e-05
-1.85322808826528e-05
-1.88206859111357e-05
-2.32536887755749e-05
-3.03489241904408e-05
-1.58966140683784e-05
-3.15372462264471e-05
-2.45789508346066e-05
-3.04192241269845e-05
-5.38085954885228e-05
-7.13773375444552e-06
-2.35238678547739e-05
-1.90198769288337e-05
-6.54096091926661e-06
-2.21035591048796e-05
-3.27629971839747e-05
-1.3335288753319e-05
1.70963603131461e-05
4.02196849576689e-06
-2.44465071289646e-05
-2.32600975079758e-05
-9.68105245402308e-06
-2.08262453314895e-05
-3.58437701196486e-05
-1.83423917284011e-05
-2.31573672600663e-05
-3.05853032612697e-05
1.48968061056232e-05
-4.84180922340771e-05
-3.75757203281628e-05
-1.70406438971991e-05
-1.67165188779299e-05
-3.82633875643606e-05
-2.84311833095095e-05
-1.52918291709656e-05
-3.4663993358164e-06
-3.0219837862133e-05
-5.86351838356961e-06
-2.35975935244077e-05
-9.34858704272195e-06
-3.78043939841384e-05
-2.7940476221631e-05
-2.47129135750957e-05
-1.34844079777441e-05
-1.72711963781479e-06
-2.46777209254587e-05
-2.70764034900066e-05
-3.04461298220898e-05
-1.43594022237746e-05
-1.16105382829338e-05
-2.14284671549401e-05
-7.38179009207074e-06
-3.26950956120522e-05
-1.33134455128137e-05
-4.82432188492701e-06
-2.68787410811162e-05
-1.1585394324059e-05
-2.43243760081435e-05
-3.14024232094849e-05
-4.29389207216926e-05
-1.99780659217992e-05
-2.33332601153497e-05
-1.2814801431556e-05
-2.80905503468449e-05
-2.26778821203237e-05
-2.69297784382115e-05
-3.55026267641558e-05
-2.31987115734661e-05
-1.52482168407684e-05
-2.1831718911794e-05
-2.46377589400469e-05
-1.15805782270896e-05
-7.67204568959085e-06
-2.45456401104385e-05
-1.44760656061375e-05
-1.98264415764226e-05
-1.70667005169296e-05
-1.0690123288256e-05
-2.31798560064982e-05
-2.92078471317599e-05
-2.26738255356767e-05
-2.31678754744683e-05
-1.7491649978445e-05
-4.04615017422692e-05
-2.7577352637098e-05
-1.94579860431774e-05
-3.68109485297123e-05
-3.30877839196388e-05
-1.88713145521808e-05
-2.74452470821067e-05
-1.46959788037051e-05
-1.73610306018341e-05
-3.74839369494118e-06
-2.31326527418623e-05
-1.5439176482814e-05
-3.7539502658779e-05
-3.89633680565923e-05
-1.31537085331673e-06
-9.78791829217522e-06
-4.48821628916942e-05
-2.70170920947403e-05
-1.56320305672507e-05
-3.27990858785186e-05
-1.88236487374963e-05
-2.13886074475536e-05
-2.12417350472623e-05
-2.38068702982591e-05
-2.95261244261404e-05
-1.52702923274559e-05
6.2080079900727e-06
-2.08531480227548e-05
1.72890555615374e-06
-1.48143786292782e-05
-2.35812468094405e-05
-2.51520359721998e-05
-3.25213129506802e-05
-1.78804465060941e-05
-1.32997336892008e-05
-1.66319625448417e-05
-1.98953935489856e-05
-2.68832946923079e-05
-2.16946637416654e-05
-2.14233885139403e-05
-1.55389532677466e-05
-2.95854247509675e-05
-2.78299039811425e-05
-3.16214887012667e-05
-1.05714750464347e-05
-1.40064575924997e-05
-3.233056727894e-05
6.23971909057718e-07
-1.52800525860153e-05
-3.22310240659159e-05
-4.25736131309367e-06
-3.4647753152839e-05
-3.21606377952967e-05
-2.60969703933755e-06
-9.51972411049e-06
2.2530232563467e-06
-5.75716767006587e-06
-8.14412346559686e-06
-1.73999200903352e-05
-1.524572693372e-05
-2.67255253855215e-05
-1.36216476891091e-05
-1.96454656673005e-05
-2.79622753525617e-05
-2.64629692804165e-05
-3.73623194072999e-05
-1.0672447328367e-05
-4.58611483049702e-05
-4.15181004327694e-05
-2.58068609308828e-05
8.23252301224853e-06
-1.686205538577e-05
-3.79807241551249e-05
-3.74739203211295e-05
-1.5390590729368e-05
-2.06340229999858e-05
-3.25307243376615e-05
-2.37139654462648e-05
-4.14297025007572e-05
-1.64487941529181e-05
-3.64434264544943e-05
-1.3012326277676e-05
-4.43561301037391e-05
-1.69662118351807e-05
-1.65204734130414e-05
-2.32053461914415e-05
-5.49932867999893e-05
-2.08769981928918e-05
-4.45716460846115e-05
-1.09519328806604e-05
-1.05889194857626e-05
-3.05196799079482e-05
8.11993530001439e-06
-2.27890664668206e-05
-3.92858394570855e-05
-2.63143977200985e-06
-2.22712999529185e-05
-2.84128023196456e-05
-3.48486856368541e-05
-2.20120740595788e-05
-9.97740508379384e-06
-3.17856775211317e-05
-1.78434620265792e-05
-2.36975359041226e-05
7.85458637521905e-07
-1.92528637862285e-05
-2.38439638863293e-05
-5.89680790129461e-06
-1.72288797604418e-05
-1.96179281356081e-05
-3.38489530662315e-05
-2.61876481063702e-05
-2.99679609663012e-05
-1.73849970406567e-05
-2.4507335467789e-05
-4.2884630022775e-05
-8.888008827123e-07
-1.45614979776504e-05
-1.77503034774263e-05
-2.96321838258778e-05
-1.09348638418411e-05
-3.28908386671777e-05
-1.32506893703822e-05
-4.62558470029653e-05
-3.36010666343136e-06
-1.58724566362893e-05
-1.30345313528966e-05
-4.10317138770071e-05
-2.34089286106422e-05
-2.62453517879174e-05
-2.4737915979298e-05
-8.61851352309515e-06
-1.00107024804518e-05
-1.6637722484094e-05
-1.7912554670385e-05
-1.80446918139673e-05
-2.80182372204356e-06
-3.57682866522503e-05
-1.86874913473481e-05
-1.92911362062391e-05
-1.89136512261729e-05
-2.18298874761726e-05
-1.41216537396421e-05
-3.52339899576103e-05
-1.78745571584447e-05
-2.18193554963536e-05
-3.37913854534726e-05
3.91254618779536e-06
-6.62942738211568e-06
-2.36379566262113e-05
-1.89083966964038e-05
-2.8836718166606e-05
-2.26788603617709e-05
-1.37384113674938e-06
-1.80828075512578e-05
-2.3016646559581e-05
-2.51589552092239e-05
-2.88924798911128e-05
-3.31887409296741e-05
-1.57548026203726e-05
-3.04019696107625e-05
-7.8326815023381e-06
-3.6134900557511e-05
-2.2643677207308e-05
-1.80080383566584e-05
-3.01322067114334e-05
2.48771344058261e-06
2.95862133281861e-06
-2.91169116260397e-05
-9.28594484553614e-08
-3.17480167748285e-05
-1.35747845237218e-05
-1.58534271691826e-05
-1.52960927534527e-05
-2.17434869280343e-05
-2.5004798934664e-05
-2.79289655002658e-05
4.51755846715296e-06
-2.91531463998995e-05
-9.36001306607969e-06
-1.77207887282185e-05
-2.65068467328093e-05
-1.37554606773242e-05
-3.92644150061431e-05
-1.52817905362998e-05
3.77548583731898e-06
-3.23823656091307e-05
-1.09593083004353e-05
-1.058401475144e-05
-5.43605061772784e-05
-5.03887228636253e-05
-1.83774021974585e-05
-1.71424699747635e-05
-3.83317003044277e-05
6.86990188770614e-06
-1.02424711613e-05
-1.19360195667036e-05
-1.8578481258705e-05
-2.98749421106924e-06
-1.50448997757802e-05
-2.18243154523906e-05
-2.38082529962951e-05
-2.84993259305432e-05
-3.2300019114719e-05
-8.97105488829067e-06
-1.36810953151872e-05
-2.74319296486857e-05
-9.71652501889989e-06
-1.78166925387396e-05
-3.1190501688967e-05
-1.93315654594825e-05
-2.50913652764768e-05
-3.01372990215308e-05
-2.00846992168391e-05
-2.0983732220617e-05
-1.71244320883038e-05
-3.31878434371545e-05
-1.86178232998225e-05
-1.2337399973928e-05
-2.97837787943383e-05
-2.08022755963238e-05
-1.45233718990889e-05
-2.3876501314076e-05
-2.70064268383568e-05
-2.22586243827882e-05
-2.54030352099741e-05
-4.8628848117844e-05
-2.94179200366353e-05
-2.70122573549736e-05
-2.54690967687791e-05
-2.63595022990335e-05
5.55632687816986e-06
-1.92244320890714e-05
-2.94724060155821e-05
-2.14140261332172e-05
-1.89651674570644e-05
-1.52538770666462e-05
-1.87601743111165e-05
-3.39679095034236e-05
-9.46578288597704e-06
3.54515644207465e-06
-1.96484284594414e-05
-1.3640226515793e-05
-2.96566138331049e-05
-7.8066982937452e-06
-5.53308295432483e-06
-3.360257023653e-05
-7.85041697096863e-06
-3.39349531900578e-05
-2.39300136198587e-05
-3.09742556929213e-05
3.3402061837659e-06
-1.87109366663977e-05
-2.10785574885216e-05
-1.46226191492402e-05
2.13192526899922e-06
-2.99031221141373e-05
-2.79127332723897e-05
-2.97949425907786e-05
-2.26930324587813e-05
-3.98151885863457e-05
-1.77462725941283e-05
-2.09860336598177e-05
-1.65280592294442e-05
-2.87504890436968e-05
-3.67656479952987e-05
-1.62876725558063e-05
-9.50605888283804e-06
4.85658782985157e-07
-1.31834495381734e-05
-1.66708649746444e-05
-2.23945008799083e-05
-3.09367120677824e-05
-2.35536969894504e-05
-2.63847450802948e-05
-5.47105571941292e-06
-3.32141637776561e-05
-5.11518658684173e-06
-1.16497611278331e-05
-2.27967316062624e-05
-1.7510872101903e-05
-2.58253274752823e-05
-3.34285315914402e-05
-1.27564089617099e-05
-1.55696509576482e-05
-3.57117196950435e-05
-1.63713879019808e-05
-2.88673615590567e-05
-3.69865172469825e-05
-2.42404235565829e-05
-2.18659720920281e-06
-2.57448203747898e-05
-3.27425665642162e-05
-1.83429599008751e-05
-2.9613472594696e-05
-3.83431775738466e-05
-2.62593016761977e-05
-1.7911277497587e-05
-1.72098936356852e-05
-2.7265515005336e-05
-2.46106240926327e-05
-3.15207431614231e-05
-2.27141126439542e-05
-4.66269688748753e-05
-4.91473184053663e-06
-1.65182927751204e-05
-5.11717110301696e-05
-2.57241750199268e-05
-3.18831136983877e-05
-2.81239103248938e-05
-2.87617982885864e-05
-4.28147852988753e-06
-9.05446352014848e-06
-1.17958949233825e-05
-3.80540981581481e-05
-1.6748270483698e-06
1.14766966098355e-06
-2.3442075044052e-05
-2.95086277660549e-05
-2.81704132799071e-05
-1.47631102031543e-05
-2.536675883038e-06
-2.05983707369548e-05
-2.42213937809766e-05
-5.69981022009413e-06
-3.2407509869141e-05
-2.24900991807905e-05
-1.46546607619288e-05
-2.18738980464714e-05
-5.45149540546624e-06
-2.7096108711857e-05
-3.82363401309562e-05
-1.13085481750643e-05
-2.43921562930619e-05
-1.32101736127255e-05
-3.1552876223964e-05
6.76338421826473e-06
-8.57546208186159e-07
-3.14009294495989e-05
-3.67095347898505e-05
-4.21061463187399e-05
-1.81208629982053e-05
-1.33646414780376e-05
-1.8347002461063e-05
-1.26448558785018e-05
-4.40514237553926e-05
-4.46055309435208e-05
-3.66527394521241e-05
-4.31845962976166e-05
-2.1717589792667e-05
-1.30538372809213e-05
-1.95667599208674e-05
-1.386825566293e-05
-1.7269336708271e-05
-3.48763607958817e-05
-4.71393191014871e-05
-1.90763885634252e-05
-1.34832723149633e-05
-3.12873577911165e-05
-4.0408132243102e-05
-9.66046510738384e-06
-2.02309743629395e-05
-8.32616987295387e-06
-1.81754475011533e-05
-5.67645162105254e-06
-1.15891958540565e-05
-2.60318058341529e-05
-2.6803391203312e-05
-1.02244970300175e-05
-3.28893963587186e-05
-3.31651738935378e-05
-8.05887637037629e-06
-1.02654677350739e-05
-4.19220573569352e-05
-3.07204026027028e-05
-1.41264180069984e-05
-1.44311822952253e-05
-1.81664626943447e-05
-1.71911356607654e-05
-1.5028009635024e-05
5.07016494386975e-06
-2.25988497358926e-05
-1.28331059800355e-05
-1.14830169426181e-05
-2.72266333322839e-05
-1.68010969694967e-05
-2.40113961679849e-05
-1.94099657240144e-05
-2.02456207787386e-05
9.50750663439329e-06
-3.50229676295443e-05
-2.06039605994415e-05
-4.23670169277643e-05
-2.44759229296728e-05
-1.59747885420775e-05
1.60620089591539e-05
-2.98278825546825e-05
-1.62007984438574e-05
-2.29858887946453e-05
-2.9811297333131e-05
-1.20241042231745e-05
-3.43430296589215e-05
9.72218178711594e-06
5.46206523977007e-06
2.10038489548251e-06
-2.7404894244407e-05
-1.34538591622153e-06
-1.79345116648533e-05
-2.80244128645797e-05
-4.79243773399287e-05
-2.91393657871006e-05
-9.92297636719615e-06
-2.57226414812699e-05
-1.86089600404564e-06
-4.39936954408022e-06
2.00788035054963e-06
-1.3247737609389e-05
-1.68032174812775e-05
-3.97142549850888e-05
-5.88040206430473e-06
-2.93285578863065e-05
-3.49936616145828e-05
-2.04382112721773e-05
-9.15808829691386e-06
-1.69970942922891e-05
-2.38644540436651e-05
-4.4054475710705e-05
-1.31512175523348e-05
-2.27191328822862e-05
-2.20789403136454e-05
-3.51098979353729e-05
-3.37074216185844e-05
-3.74675825802921e-05
-3.4590250800371e-05
-1.7270867851411e-05
-2.89376575417572e-05
-2.10749134939343e-05
-1.49362301578881e-05
-3.44184458869943e-05
-1.19713006288798e-05
-3.4801875496204e-05
-2.5690597462975e-05
-1.49188390342454e-05
-1.83783013789638e-05
-1.11712571744715e-05
-3.04128664345958e-05
-3.32225756846338e-05
-1.96993729874969e-05
-8.37718512724454e-06
-1.63676289673324e-05
-3.48419171447242e-05
-1.87109689501115e-05
-3.11871077332376e-05
-2.28525008389253e-05
-1.9252376275262e-05
-2.56804968383629e-05
-2.09137625653099e-05
-1.5552441217268e-05
-2.11884809151463e-05
-2.35735970563829e-05
-3.37602048681123e-05
-1.87630718851664e-05
-2.1961442419116e-05
-4.61404612116791e-05
-3.63729847231432e-05
-1.92094826119932e-05
-1.01908552151702e-05
-2.3090029059749e-05
-2.05576763670954e-05
-2.35427853363372e-05
-2.89387251925055e-05
-6.4132791786162e-06
-1.00875630680599e-05
-2.71140168017692e-06
-4.03492864989705e-05
-1.96372076255149e-05
-3.06393287002508e-05
-2.79339030820028e-05
-2.00757080649792e-05
-3.63824952889076e-05
-1.8006477021932e-05
-1.17932910991739e-05
-2.96798303839304e-05
-1.94108701766826e-05
-2.31625377959342e-05
-1.06775420229656e-05
-3.54433127526059e-05
-3.92272451316911e-05
-6.45396329150456e-06
-4.02964291593592e-05
4.95528764204862e-06
-3.7560806371496e-05
-3.12812552234163e-05
-2.50979003075822e-05
-1.37262723042177e-05
-1.46393498437539e-05
-1.96514421203138e-05
-1.40769563717307e-05
-1.8680649137717e-05
-2.36335459528132e-05
-3.51774128374715e-07
-2.15756278720665e-05
-1.32535188398256e-05
-2.24686115905758e-05
-2.31786249750895e-05
-5.79453983355661e-06
-4.50837184105505e-05
-3.53233691643291e-05
-1.58724434457952e-05
-2.75649085706612e-05
-3.90811980630425e-05
-2.55037798832875e-05
-2.16092367064836e-05
-1.56547421746593e-05
-3.1279660806595e-05
-3.60695226766338e-05
-1.68172609311599e-05
-1.42633561322727e-05
-3.74397506669519e-05
-7.07352033130984e-06
-1.60592742535917e-05
-2.98390984641346e-05
-1.02436344819405e-05
-3.06504370291708e-05
4.12019951077254e-06
-4.91700365765665e-05
-4.34236842908412e-05
-1.9820771825728e-05
-5.5024008663664e-06
2.69364094733855e-06
-2.80164729023968e-05
-1.20059022861435e-05
-2.73459580565268e-05
-1.95883982845397e-05
-3.33782975982242e-05
-2.9824052526737e-05
-3.15820423784119e-05
-3.71025639191493e-05
-1.13014380724875e-05
-1.23515626705326e-05
-3.02885534193738e-05
-3.07732916082363e-06
-2.63246160114189e-05
-2.34977185933941e-05
-1.74870897690144e-05
-3.77836076870566e-05
-1.27148867871667e-05
-1.8178040639143e-05
-1.99641549060814e-05
-6.88604906707879e-06
-3.8670846547422e-05
-2.41705567860459e-05
-9.29657027158131e-06
3.19178444568758e-06
-5.10293565045964e-06
-2.53345739102685e-05
-1.20523414214931e-05
-3.26257862434847e-05
-1.9716616454835e-05
-1.34508107749312e-05
-1.76536517975967e-05
-2.53506864281269e-05
-1.74877354296746e-05
-1.42256221378573e-05
-3.41753848530482e-05
-2.12889748851544e-05
-1.72711694314009e-05
-2.11524837222644e-05
-1.24298807385821e-05
-2.85803073475192e-05
-3.57558820646186e-05
-3.23772626034185e-05
-3.34296870357105e-05
-3.33175006214978e-05
-2.32430626659756e-05
-3.64263303896512e-05
-1.99961001273217e-05
-4.39518239866104e-05
-1.67987754258673e-05
-2.3255614788095e-05
-1.35654772549161e-05
-1.94660877554362e-05
-2.68916243452505e-05
-2.73961491420509e-05
-7.3291847210238e-06
-1.07786039440481e-05
-6.10618476844026e-06
-2.01155129217058e-05
-3.07799032945494e-05
-2.51870113940353e-05
-2.11067626464961e-05
-4.65733110979996e-06
-8.4989006017546e-06
-1.06610661301234e-05
-1.02627518251301e-05
-2.93721015925191e-05
-2.54412143234144e-05
-5.12214679265384e-05
1.01912428093918e-05
-3.19147270702728e-05
-3.15929843294129e-05
-2.14208146945292e-05
-2.09074613371281e-05
-1.60454482406213e-05
-1.96194083802255e-05
-2.31338585936598e-05
-2.36322079458011e-05
-4.33244425812499e-05
-2.80573864823173e-05
-1.73144974065927e-06
-6.60853874234583e-06
-4.20269797034675e-05
-2.03631620958474e-05
-3.62447705404122e-05
-6.30788513420824e-05
-3.21224882453608e-05
-1.32512425743888e-05
-1.86681797459338e-05
-2.08587546720584e-05
-1.21462336925315e-05
-2.7637087635721e-05
-1.23699620138746e-05
-3.08410303835858e-05
-1.61206502654474e-05
-9.31159819143499e-06
5.40522985422309e-06
-2.65915468337735e-06
-1.11780488641256e-05
-3.91282911827213e-05
-2.40624742646988e-05
-1.34185516073268e-05
-1.31953745251548e-05
-2.55297669360207e-05
-2.61271838674985e-05
-3.43276590450792e-05
2.9871699710009e-06
-2.58485285010372e-05
-2.37868500682399e-05
-2.7135685996186e-05
-2.58791752137592e-05
-2.02377760001704e-05
-2.16585746834941e-05
-5.7622463635057e-06
-2.30435011948274e-05
-2.20923088919924e-05
-3.14198158204314e-05
-3.14710505151653e-05
-6.06214240735402e-06
-2.26975354040503e-05
-3.13624572388696e-05
-1.99889043063909e-05
-1.73654309367974e-05
-1.75789302314526e-05
-2.81098048563219e-05
-4.2848643283019e-05
-3.53673526608169e-05
-1.88204907655197e-05
-5.12262495174723e-06
-2.91642751166988e-05
-4.27692622923307e-05
-1.63113198222227e-05
-4.20626160216783e-05
-3.22296776319325e-05
4.19047174392576e-06
-3.93261221250591e-06
-1.363102756107e-05
3.8676326860971e-06
-2.58223766670129e-05
-3.25616972951441e-05
-2.81829463345748e-05
-2.18103544069951e-05
-2.00300064486022e-05
3.08001537047003e-06
-4.6527999635154e-05
6.88126832196556e-06
-1.92661609392377e-05
-3.50434167998485e-06
-2.339556369516e-05
-1.46320878555488e-05
-1.13702051943269e-05
-3.68176845217719e-05
-2.53689939721687e-05
-2.9225399845283e-05
-1.40532718482445e-05
-3.48580316066057e-06
-2.68062923076573e-05
-1.27360465007308e-05
-7.78039615325725e-06
-1.91877946472541e-05
-1.70068537785645e-05
-2.38703393319155e-05
8.0518121566858e-07
-4.04894169758885e-05
2.80673216634742e-06
-2.13352596127651e-05
-2.27908949387946e-05
-1.98899281902092e-05
-2.42925726292833e-05
-3.98255601526838e-05
-4.13864378867247e-05
-2.185060454602e-05
-1.58366891906847e-05
-1.17040236511075e-05
-1.61964934516214e-05
-1.04305235035283e-05
-2.16751370073179e-05
6.13363672810247e-06
-3.04573106116088e-05
-4.27534465177008e-05
-2.13288167907978e-05
-2.01224709197018e-05
6.63844453333543e-07
-2.02349252151489e-05
9.71464960707548e-08
-1.71071565466857e-05
-4.06558194842676e-05
-4.65736044757319e-05
-2.63578052990227e-05
-3.36531653919915e-05
-2.72653610162501e-05
-1.77670490086541e-05
-3.9156856510214e-05
-2.56975572979714e-05
-2.44074194278101e-05
-1.41207009611372e-05
-1.58683479046776e-05
9.48797434476516e-06
-2.73432708064203e-05
-8.66676883927318e-06
-1.71928842539413e-05
-2.11918516217595e-05
-1.68474192702696e-05
-2.05569040733314e-05
-7.765789835483e-06
-5.00248946842332e-06
-1.65850071109797e-05
-2.18121941893622e-05
-2.42883511900298e-05
-8.43105614194595e-06
-1.23415526245369e-05
-1.68796462814305e-05
-3.74114049927265e-05
-3.38236064353895e-05
-2.23153293082894e-05
-3.53823504571e-05
-3.32584774965465e-05
-3.58578736668523e-05
-9.10364558443379e-06
-2.27040699398527e-05
-2.92949866200676e-05
-1.98068604589741e-05
-1.10368578619364e-05
-8.58091401426241e-06
-1.46083730619697e-05
-1.88693389035388e-05
-8.3452490437518e-06
-3.00588944786146e-06
-1.81481518878679e-05
-2.88058245250261e-05
-1.26311951282495e-05
3.27616821511627e-06
-2.77715583600595e-05
-1.08701677827795e-05
-1.61976976669867e-05
-1.0028611376202e-05
-4.12556794680278e-06
-1.05960490428097e-05
-1.76995896069413e-05
-2.96313778968497e-05
3.55655953559824e-06
-2.12953302406259e-05
-3.68746279415701e-05
-6.37137537451779e-06
-3.20706212786206e-05
-2.55685133938589e-05
8.87284096580276e-06
-1.25670970272901e-05
-3.70413920091443e-05
-2.42628283367575e-05
-1.90463535692943e-05
-2.57720009861468e-05
-1.67955740644646e-05
-2.8362945042168e-05
-2.60717339621678e-05
-1.81550750683416e-05
-3.42603780009875e-05
-2.74920465953703e-05
-7.23834084739498e-07
-8.62610218162643e-06
-5.36762034631339e-06
-2.24612644870714e-05
-3.46241401754961e-05
-2.05779049914791e-05
-2.28116314722936e-05
-3.10382766600226e-05
-9.01972224434422e-06
-3.04810271415176e-05
-1.29334538466966e-05
-4.87655864248509e-05
-8.30832560543768e-06
-2.02312247876181e-05
-2.68021214484339e-05
-2.70238460835028e-05
-4.50108434880424e-05
-2.13666729111337e-05
-2.79965548755e-05
-4.1020224337861e-05
-3.63739608519018e-05
-1.54834489316605e-05
-8.07684704310478e-06
-3.02897895443181e-05
-5.65926110630484e-06
-6.7212439561365e-06
-1.7299834197075e-05
-1.97690184627983e-05
-2.5377116594222e-05
-3.15952251355788e-05
-2.76779875318845e-05
-4.32256116753612e-05
-9.8898314218052e-06
-3.2763387800823e-05
-1.91236000891245e-05
-2.15748162440254e-05
-2.15497424552754e-05
-5.8355456620981e-05
1.95099860501088e-06
-4.90374904229299e-05
-1.92867256678371e-05
-2.24515239951321e-05
-2.84390280473665e-05
-2.61373302567483e-05
-2.84643588490306e-06
-1.77371343185065e-05
-2.55957313297111e-05
-2.32313477741987e-05
-1.72859679201188e-05
-4.57106808195533e-05
-2.22963941462313e-05
-1.88809899797949e-05
-8.57972323806188e-06
-1.54293715264156e-05
-1.2105990834259e-05
-6.46215306311749e-06
-3.59939518166683e-05
-3.67146309243348e-05
-2.41066886768467e-05
-1.33873390908462e-05
-2.23255990748276e-05
-3.70290627111904e-05
-3.55232263030073e-05
-2.73407742775286e-05
-1.52894518809982e-05
-2.18270823722472e-05
3.18385841292053e-06
-1.34264978559736e-05
-7.88194423967464e-06
7.76293952538395e-06
-3.38731248071398e-05
-2.08023461494604e-05
-2.4239819312197e-05
-4.39898574488866e-05
-1.15543223523037e-05
-3.76983527814604e-05
-4.23810176378766e-05
-1.98837444936927e-05
-1.93036635640007e-05
-2.97468036017032e-05
-3.78229277139256e-05
-2.0713094474412e-05
-2.78171238450513e-05
-1.72294736230718e-05
-1.05703218542866e-05
-1.36707667721085e-05
-2.30683718038222e-05
-4.30784192839695e-05
-7.25409911954088e-06
-2.36288345424736e-05
-7.36138887462211e-07
-1.5991830757081e-05
-1.00384957726145e-05
-1.41646602265247e-05
-2.02804664931806e-05
-2.7978525338803e-05
-1.77383578303479e-06
-7.82594342642521e-06
-3.25734263580384e-05
-3.25668389297464e-05
-2.78269474032723e-05
-1.1607273366013e-05
-3.51415872009616e-05
-2.01929778568486e-05
-1.18684560054703e-05
-2.20683420839006e-05
-1.15735033441293e-05
-2.24399279144741e-05
-1.81612802570728e-05
-1.58276854466988e-05
-4.01606467433468e-05
-1.28853313504139e-05
-2.95530159108095e-05
9.87632367289171e-07
-3.80989400754879e-06
-4.4591433490762e-05
-2.46571729345785e-05
-1.97164918808262e-05
-1.72353133631625e-05
-1.92494272292517e-05
-1.48976445280882e-05
-3.41068752953699e-05
-1.66185266973025e-05
-1.28018188206647e-05
-4.87681322573625e-05
3.67280557839158e-06
-2.20710491897969e-05
-3.34836220562617e-05
-1.57918056706756e-05
-3.30715045819719e-05
-2.62599312776216e-05
-1.75517127808675e-05
-1.06302095801701e-05
-2.43428177599098e-05
-1.69239898626335e-05
-3.51036855060691e-05
7.98025446568268e-07
-2.04748682820316e-05
-9.54434503460006e-06
-6.03250876255388e-06
-3.81383840650391e-05
-1.3180943400335e-05
-2.76377177765871e-05
-1.59205135473351e-05
-3.19577712521127e-08
-1.08669214859309e-08
-5.40230671869672e-05
-4.07350102580299e-05
-9.83885764405921e-06
-3.66141371471821e-05
-1.3604011757652e-05
-2.2911692476476e-05
-2.60830396264808e-05
-1.99998574583062e-05
-1.65492055482991e-05
-1.94450950439483e-05
1.48195489322365e-06
-1.50160647075717e-05
-1.06559198177296e-05
-4.10126067880521e-05
-1.22028804022124e-05
-3.28677540445126e-05
-3.10225536880413e-05
1.18181814965579e-06
-3.03312952085935e-05
-3.83286996239976e-06
-2.68272231735963e-05
-2.58289613752072e-05
-3.22891237084994e-05
-3.55151083387598e-05
-7.14313868009445e-06
-1.8587528206987e-05
-2.59311695384723e-05
-3.38558966503834e-05
-1.25865371319383e-05
-2.19116533255844e-05
-6.52336078744842e-06
-2.10887942204009e-05
-1.96133302248934e-06
-1.92334142547377e-05
8.17475476175214e-06
-1.70246453839004e-05
-3.13668319054691e-05
-6.08718272355179e-06
-4.41131691511698e-05
-1.3165615436398e-05
-9.38005067890322e-06
3.56533946447926e-06
-3.3741805815565e-05
-1.13711752283969e-05
-1.13984783941487e-05
-3.64694993343379e-05
1.04929758924885e-06
-3.29495325696626e-05
-3.93401247551161e-05
1.6035299696744e-06
-3.37314266584103e-05
-6.63531740200606e-06
-1.26152811433765e-05
-1.61549337385924e-05
-3.12015481791321e-05
-3.14707607514319e-05
-2.309816424067e-05
-1.97362413082961e-05
-3.70496462798871e-05
1.63888824154092e-06
-2.00191213122908e-05
-8.91348238040026e-06
-2.29123888080218e-05
-9.99076222379158e-06
-2.14553560349098e-05
-2.89479843325259e-05
-5.83405883534609e-06
-1.06445484929815e-05
-9.53059922449999e-06
-2.21265511937497e-05
-3.97267536817708e-05
-2.84910419065908e-05
-1.46620980654339e-05
-1.39842553481904e-05
-3.54814555677866e-05
-2.38214530028853e-05
-4.44828892659445e-05
-7.04468974979e-06
-2.54346744828773e-05
-1.88198933645411e-05
-7.00212089120478e-06
-3.08836117639812e-06
-2.12679557066543e-05
-1.08231039284623e-05
-1.12513922209403e-05
-3.69789606144964e-05
-1.3946097441134e-05
-2.17114829197348e-05
-1.63777471640854e-05
-3.61311049532512e-05
-4.57746360805617e-05
-4.91584043964487e-05
-1.00909121031914e-05
-1.50124092813916e-05
1.06360917433107e-06
-3.47722403603324e-05
-2.9679164225166e-05
-1.56250187452555e-05
-2.52806095005372e-05
-9.57549509211739e-06
-2.62303531256238e-05
-2.32820977600593e-05
-2.8648730430422e-05
6.3573643458293e-06
-2.8361488027723e-05
1.65447312191688e-06
-2.89765646268739e-05
-1.34460323949497e-05
-2.03822943013678e-05
-4.82482425794339e-05
-2.45524245879582e-05
-3.43948175556966e-06
-2.2557708925408e-05
-3.50095137961991e-05
-2.0037845504319e-05
-3.47344586907019e-06
-2.30612876917576e-05
-4.04724604221301e-05
-1.6263232771145e-05
-3.33768850603334e-05
-1.68550491738594e-05
-2.23476973942409e-05
-2.53626261742578e-05
-2.9739984563352e-05
-3.77639585889287e-05
-2.08103327724581e-05
-1.62799946441045e-05
-9.06558352863247e-06
-3.56439359291928e-05
-2.94385271589018e-05
-2.07509903039711e-05
-2.15639848930376e-05
-1.407077604563e-05
-6.14526372550837e-06
-7.86782553880276e-06
-2.99790481354248e-05
-7.5136410038109e-06
-4.32691264623929e-05
-5.24271377031563e-05
-1.31158610287369e-05
-1.09102001769421e-05
-9.36087681354815e-06
-1.06300512086821e-05
-2.22271629727845e-05
-7.57624301721793e-06
-1.94550945287156e-05
-3.7313011340389e-05
-4.54999465731104e-05
-2.44679919876576e-05
-2.2851869638944e-05
-3.32737842498121e-05
-2.81876866085747e-05
-2.87941340936498e-05
-2.50823006093998e-05
-1.68715299988998e-05
-2.46210979660302e-05
-2.89980472308076e-05
-2.92023692500255e-05
-1.51265869875944e-05
-4.63372996642754e-05
-2.55222223200576e-05
-3.3242908972398e-05
-1.9253916042231e-05
-6.85461517791842e-06
-4.57090086906211e-06
-3.91084517439262e-05
-1.57304507717145e-05
-1.88043090693649e-05
-2.75724639764409e-05
-1.57386655582573e-05
-1.15375172293567e-05
-2.59970742250388e-05
-1.10496308910017e-05
-2.3856224503732e-05
-2.45721467270469e-05
-1.99466689961792e-05
-1.8960641998074e-05
-6.19409557275828e-06
-2.37898189857076e-05
-2.88774787872231e-05
-4.88000556464249e-06
-2.28959378796483e-05
-2.21518989913381e-05
-1.02636316936657e-05
-2.71865100839137e-05
-3.70250160342339e-05
-2.04776191027105e-05
-1.62810709217495e-05
-3.91843788576038e-05
-1.57467729130326e-05
-2.22227179696195e-05
-1.75177197146854e-05
-2.5855127068228e-05
-2.41009049087657e-05
-9.02329812263933e-06
-1.1754754268659e-05
-3.53585453036354e-05
-1.93586433778891e-05
-2.73924357759326e-05
-4.8177085599567e-06
-3.11073962504739e-05
-1.68949656098126e-05
-1.92802142230707e-05
-6.95527864618073e-06
-3.20595792153923e-05
-1.98189405998026e-05
-2.09432889597069e-05
-1.72867975372811e-05
-2.29602481061753e-05
-3.24967293385201e-05
-2.02508594675382e-05
-1.73228280043015e-05
-2.16390693345168e-05
-1.42806980689611e-05
-7.97947694483354e-06
-3.47582719270757e-05
-2.22837903907304e-05
5.09354779069348e-06
5.68384130035248e-06
-3.62185952142279e-06
-1.80258410706418e-05
-1.06746996267491e-05
-1.25808111518126e-05
-3.03402057929915e-05
-2.22385755948114e-05
-3.23078482288702e-05
5.03692136733254e-07
-2.64756221153827e-05
-1.04046732779762e-05
-2.62283014075079e-05
-1.80798844180894e-05
-1.32824243940978e-05
-2.94536323969887e-05
-3.86296214624287e-05
5.07151180125356e-06
-2.08943456536341e-05
-3.53086842825372e-05
-1.46614360646256e-05
2.11995847437433e-07
5.32456065659893e-06
-1.94230321023396e-05
3.87060119176984e-06
-2.0843277495733e-05
-2.79873802120632e-05
-1.85495745652085e-05
-1.57602797375528e-05
-1.41157399633788e-06
-3.49466288288132e-05
-7.74369948398161e-06
-1.7564915343608e-05
-1.32871630405521e-05
-1.08910027068628e-05
6.32062799097018e-07
-6.32708669049386e-06
-1.74075425531384e-05
-8.1712788654491e-06
-2.09640397843604e-06
1.17329897002198e-06
-1.8169477117933e-05
-2.0143208491444e-05
-1.95447591400124e-05
-2.22219162671737e-05
7.78864189752926e-07
-2.01889103881072e-05
3.07605977449512e-06
-2.88835707186113e-05
-2.39627680695637e-05
-9.70551705116365e-06
-2.8947754139382e-05
-1.56425966710997e-05
-3.35180253799232e-05
-1.13523671164511e-05
-8.03317508877906e-06
-2.62857021449083e-05
-2.03903973583108e-05
-8.22587502623922e-06
1.88667588601577e-05
-6.14176175139454e-06
-3.90250086503938e-05
-1.887982789599e-05
-1.47617680390098e-05
-2.03593807854809e-05
-6.34549380975999e-06
-2.03274436109912e-05
-8.38933956903678e-06
-2.73862153962989e-05
-2.86979438823698e-05
-3.01036864922006e-05
-2.28849840166139e-05
-4.11200798111887e-06
-1.12897056796953e-05
-3.47372998513246e-05
-3.64938144274876e-06
-1.73914204612383e-05
-1.75230427366847e-05
-2.31220859622369e-05
-7.79377882333127e-06
-3.6409825109714e-05
-1.46107201373875e-05
-1.92225289120813e-05
-2.9837922083311e-05
-2.00629058214801e-05
-2.21961700441069e-05
-3.40996618954791e-05
-2.74494178649646e-05
-2.93759650878043e-06
-2.47765184939005e-05
-2.14229388448524e-05
-5.08682920973997e-05
-3.34468615811254e-05
-2.34684305022618e-05
-2.04592615343658e-05
-2.72851196823104e-05
-7.53937134422866e-06
-2.20720333071594e-05
5.75631906938722e-07
-8.6253897953285e-06
-1.25855472819606e-05
-9.240269869162e-06
-1.20808602246077e-05
-9.4085040206915e-06
-3.38623662665359e-05
-2.42843012473347e-06
-2.38283850470442e-05
-1.52760312588512e-05
-2.21061025988671e-05
-2.68781824615899e-05
-2.60763553847981e-05
-1.53385007270014e-05
2.40101695331216e-06
-1.39466587436522e-05
-2.61946316008404e-05
-3.56472491543979e-05
-2.62092565244556e-05
-8.45398098604694e-06
-4.38270418861717e-05
-5.27574782445946e-06
1.68603093813118e-06
-4.74728111837016e-05
1.09009965534618e-05
-7.76139298455797e-06
-2.58424267375146e-05
-1.77251606861206e-05
-2.18367272935555e-05
-1.77953545313278e-05
-1.62101256076691e-05
-1.80571876378458e-05
-1.27959007696527e-05
-2.47967941893207e-05
-5.56867651824207e-06
-1.42819522431047e-05
-2.28681667474308e-05
-1.86953180202927e-05
-1.22799091689929e-06
-3.22851596395e-05
-1.71895529010808e-06
-2.4535262003554e-05
-1.1890870905134e-05
-4.36331879316142e-05
-1.04483335321051e-05
-8.61858920488289e-06
-1.51266585815554e-05
-2.97971732085498e-05
-2.96599414968031e-06
-1.07319544642203e-05
-6.00597725928327e-05
-9.28484438287773e-06
-1.82155501768044e-05
-1.91755833769627e-05
-2.19365627194913e-05
-1.77071548602703e-05
-1.5704020584242e-05
-4.60216017198357e-06
-1.12746475781569e-05
-3.03085897797764e-05
-3.22254000092084e-05
-2.35793266813736e-05
-3.09922892159474e-06
-1.43724808957823e-05
-2.85289465235516e-05
-7.61725894029983e-06
-2.36241204695446e-05
-1.41888844170961e-05
-2.94366173093517e-05
1.86307054277605e-06
-1.12541614642517e-05
-9.76636899250926e-06
-3.14319060980328e-05
-1.79074719887253e-05
-3.42828660232107e-05
-1.33051204300803e-05
-1.94087277674316e-05
-3.94956067241616e-05
-2.91551410703367e-05
-4.3006555593493e-06
-1.71999500475921e-05
-1.39828147353658e-05
-4.04642466678602e-05
-1.97971503785357e-05
-4.11275295028803e-05
-2.25977478035142e-05
-3.07297207176834e-05
-4.94897799297948e-06
-2.52427701184613e-05
-2.46052877616007e-05
-1.61511516355011e-05
-1.22491885713033e-05
-2.77267725447578e-06
1.99146781597785e-05
-2.15343561276707e-05
-9.34963402332434e-06
-6.50027197027557e-06
-2.48030012521368e-05
-1.81967747149448e-05
-3.06934986988281e-05
-2.14359940522011e-05
-3.53825325830271e-05
-3.18822901529922e-05
-1.66247130695522e-05
-3.04226679522664e-05
-4.05144606522758e-05
-1.61779340298661e-05
2.51791616373774e-06
-1.76307053263625e-05
-1.17894759692367e-05
-7.06971482057553e-06
-2.44691775551706e-05
-2.76699089027925e-05
-3.43806102368872e-05
-1.64005783931536e-05
-2.59737863924839e-05
-2.46024337825553e-05
-9.16447534187626e-06
-1.9225593289786e-05
6.70136541219491e-06
-1.182150462105e-07
-3.21314806333216e-05
-6.51620779905415e-06
-1.19743757028115e-05
-3.75769922009974e-05
-2.73030354682962e-05
-1.86489173416379e-05
-8.60216194969101e-06
-3.42596306037871e-05
-3.97118378518016e-06
-2.96246214877679e-05
-3.53860309688428e-05
1.30373044606281e-05
-3.52516316510059e-05
-2.41291413955469e-05
-3.36841194370241e-05
-2.87810582151659e-05
-2.1886522343583e-05
-4.13791894814894e-05
-1.80547726757012e-05
-8.82001046704026e-06
-1.92333528866485e-05
-2.31984912117165e-05
-1.23582214176602e-05
-1.26179877368172e-05
-3.42420943274562e-05
-2.40152201853287e-05
-5.61601524605554e-06
-1.45210547639912e-05
-2.48216434236422e-05
-1.95941617122063e-05
-9.3184562177197e-06
-1.80520376521397e-05
-6.83610469713256e-06
-1.91316205790547e-05
-1.26010143104161e-05
-1.71671659211714e-05
-1.07462530605272e-05
-2.04920522194245e-05
-3.8964365583409e-06
-3.47160853978099e-05
-3.22281229408276e-05
-2.56089324883431e-05
-2.42133222984938e-05
-9.58823591988746e-06
-3.22776355086524e-05
-6.19555224876293e-06
-2.18608293279128e-05
-3.29992107133559e-05
2.6208746397226e-06
-2.59179656217016e-05
-2.17874653005614e-05
-1.28730898417406e-05
-2.86386233483012e-05
-3.85862125034755e-05
-1.9775664870757e-05
-2.57393753722196e-05
-5.07820437585327e-06
-1.5009615141851e-05
-2.37275514629068e-05
-1.8987071464077e-05
-9.34894666941198e-06
-4.14887847713165e-05
-3.05570725667379e-05
-5.7503996360556e-06
-1.5429461167317e-05
-2.12678939703437e-05
-1.73617481991061e-05
-3.05450550618848e-05
-2.87439881222295e-05
-2.00183116795243e-05
-2.01995080282422e-05
-1.83549079424927e-05
-2.32729535631084e-05
-1.64174498499096e-05
-3.66510947399223e-05
-1.98148660341941e-05
-2.80492885552005e-05
-2.0256910659896e-05
-1.09507633461548e-05
-3.0149442272495e-05
-1.86958613542237e-05
-1.36709745993601e-05
-1.59831618344275e-05
-8.06924235331621e-06
-1.51002932017499e-05
-1.69259550953239e-05
-8.72406875277296e-06
-4.44833728790621e-06
-2.59315072238385e-05
-3.66852712767034e-06
-9.90549291766188e-06
-2.31316167632637e-05
-2.01934431498562e-05
-3.08259113454298e-05
-2.6230313894527e-05
-2.47820560258605e-05
-3.30714887654896e-06
-1.03196731198974e-05
-3.96297511096637e-05
-1.73201314424746e-05
-3.48900606745636e-06
-2.0081357611046e-05
9.22831489372795e-07
4.22303095596334e-06
-2.8666778516137e-05
-3.01995483896032e-06
-4.70697669330445e-05
-7.38159062553309e-06
-2.69039724745407e-05
-2.26834161032483e-05
-2.74109156921979e-05
-7.07406387697724e-06
-1.60313694913945e-05
-3.27702211542751e-05
-2.6685990284903e-05
-2.48440143190028e-05
-2.48669818445747e-05
-1.35558065278151e-05
-3.59558907240339e-05
-9.96303622954086e-06
-9.60977110471551e-06
-1.93915867219272e-05
9.18669588587242e-07
-3.26720943906261e-05
-1.01613747701893e-06
-2.56811645381141e-05
-4.15629908894766e-05
-3.12112620475491e-05
-3.74600896396767e-05
1.47833629585159e-07
-2.96507078961998e-05
-1.75853939419909e-05
-6.0847726872625e-06
-1.48875734789373e-05
-2.29824887760208e-05
-2.38167243148284e-05
-2.926064909953e-05
-3.5578135770042e-05
-1.99720124694828e-06
-1.42700930331562e-05
-1.66189169355481e-05
-2.98523007256358e-05
-1.9715416014422e-05
-1.32501728123554e-05
-1.86806844042998e-06
-2.17263502677287e-05
-2.28342320592435e-05
-2.36244288888025e-05
-2.4288947020149e-05
-1.06668059390763e-05
-2.16248790878165e-05
-3.27123912049526e-05
-2.34534200357512e-05
-1.45861668265333e-05
-2.44079747999022e-05
-3.18022792210181e-05
-1.04542485900042e-05
-1.75563709644037e-05
-1.70155957383757e-05
-3.53422232567315e-05
-1.06190833876652e-05
-3.02532602881747e-05
-3.14259026760308e-05
-2.16409455170976e-05
-8.54222737188306e-06
-2.97602378120422e-05
-1.79777831934076e-05
2.34728448953428e-06
-1.52943156716362e-05
-1.64973814352407e-05
-4.79511053143365e-06
-1.38452439988266e-05
9.03012684909721e-06
-1.81917571503115e-05
-3.38997718605768e-05
-2.51353594346817e-05
-2.35304222728867e-05
-3.22109370749597e-05
-1.36398724898779e-05
-3.76727922922059e-05
-1.79275029345213e-05
-2.13836617537074e-05
-3.15316691162288e-05
-8.02936293945091e-06
-2.93682271379611e-05
-2.24596494563369e-05
-9.49369087041106e-06
-2.98035577995881e-05
-3.43730694476383e-05
-7.5969895132695e-06
-2.87623138364188e-05
-1.6310790064963e-05
-2.25887486715005e-05
-3.27703634957625e-05
-2.07474513088036e-05
-6.97002513704269e-06
-2.22443170792787e-05
-2.43805475439471e-05
-2.10330717789519e-05
-4.21839743688286e-05
-2.31849303744523e-05
-2.54048648632859e-05
-2.16639521382491e-05
-9.7528168276216e-06
7.79324652226766e-06
-2.78808700443519e-05
-1.78973933440068e-05
-4.67821398238997e-05
-8.09107045542449e-06
-1.67029556573809e-05
-1.19544110763748e-05
-1.09169556597923e-05
7.22833887859208e-06
-1.14870676482967e-05
-5.16403824839082e-06
-2.73855596385115e-05
-2.58330469098555e-05
-1.9948548573228e-05
-3.2909858286058e-05
-7.93748479511878e-06
-2.71224864072909e-05
-5.60378741260135e-05
-1.39660232901375e-05
-3.13400043930662e-05
-2.57594788726361e-05
-2.03736699371495e-05
-4.94571422422298e-05
-5.06573028136227e-05
-2.1224517271626e-05
-3.39870469842166e-05
-2.09561769778752e-05
-1.78125286435678e-05
-3.9476581783409e-05
-1.87229430280815e-05
-7.14639078275503e-06
-3.31551487371981e-05
-2.32022873271711e-05
-2.59372434071982e-05
-3.13010772624396e-05
-1.75366333578451e-05
-2.81846422726027e-05
-3.57160246012022e-05
-2.290257986941e-05
-1.10633699613187e-05
-3.65158617843306e-05
-1.22915648838048e-05
-2.06645278729803e-05
-2.78211204981776e-05
-1.80620796991678e-05
-1.15303738850197e-05
-9.90324200597306e-07
-2.47092528375092e-05
-3.95907188771065e-05
-1.09800485319314e-05
-1.24641586066289e-05
-3.91482936650362e-05
-2.12145842059756e-05
-2.9825131806707e-05
-1.52357132297517e-05
-1.54612307353571e-05
-2.86852255105721e-05
-3.2620882200922e-05
-7.84834922103229e-06
-5.26439820070498e-06
-1.78501519170344e-05
-2.64800414466386e-05
-1.24261796171284e-05
-2.43838344279415e-05
-4.45091225119385e-05
-2.37623877657797e-05
-4.45139928373715e-06
-1.44476302857702e-05
-3.97054875639416e-05
-1.83975963670777e-05
-3.43656975889139e-05
-1.23052791079978e-05
-3.0783155447689e-05
2.22063462085036e-06
-3.51021475563201e-05
-2.08951198265531e-05
-4.03573785004209e-05
-2.1381480103213e-05
-4.04205759693733e-06
-2.36276429791603e-05
-2.89649546156099e-05
-2.21808494552799e-05
-4.99785541562917e-05
-2.95580449007545e-05
-2.2917836734385e-05
-2.14178954234902e-05
-3.72139465422519e-05
-3.13409714871032e-05
-3.08913745855855e-05
-2.72063895650525e-05
-3.06765265929609e-05
-3.28995830810339e-05
-2.68533162512045e-05
-1.93537068590166e-05
-1.19754433953077e-05
-1.43220459491092e-05
-3.75366724901092e-05
-5.99818713581771e-06
-3.71572958682034e-05
-2.18865466766909e-05
-9.54205276700075e-06
4.04903165424827e-06
-3.46464416445917e-05
-1.88139410785961e-05
-2.75080357197102e-05
-2.33865656050542e-05
-1.8777868002966e-05
-3.29376467821133e-05
-2.34414829487771e-05
-1.60292030928162e-05
-5.64989239211178e-06
-2.11882210081259e-05
-1.70968661883868e-05
-3.62580049350942e-05
-1.79528661407843e-05
-1.287687483636e-05
-3.73530055513355e-05
-4.05446052474717e-05
-1.89019614594489e-05
5.55086825354799e-06
-1.46986269277381e-05
-3.1036320314139e-05
-9.24272546567221e-06
-1.37473550442288e-05
-2.81003763103644e-05
-1.04722593387938e-05
-2.21653856477995e-05
-2.19118191827768e-05
-3.43367015743339e-05
-1.86309037727553e-05
-3.08063851713004e-05
-2.18759558123967e-05
-1.41017066951886e-05
-9.94617180440357e-06
-1.58442389839598e-05
-2.97277079081186e-05
-2.66131060738739e-05
-2.22862137755617e-05
-1.92669517975884e-05
-2.71587027655495e-05
-1.30781744069329e-05
-4.48188282565274e-05
-3.52622645978605e-05
-1.91846106892629e-05
-1.77511923986568e-05
-1.48424430650877e-05
-2.13442126784932e-05
-1.95298580014522e-05
-1.72974027032568e-05
5.45610048162264e-06
-2.06443139860601e-05
-1.78020651091516e-05
-4.29949409964303e-05
-2.48337195150599e-05
-2.18632092669367e-05
-3.7343373299217e-05
-1.30202111287201e-05
-2.78192892974389e-05
-2.50075415227038e-05
-2.13863724123084e-05
-1.66617562107556e-05
-2.46011791832114e-05
-2.59161119775069e-05
-5.44372680248085e-06
-1.22890362383763e-05
-7.15563603611625e-06
-1.70986349006616e-05
-2.36216275079118e-05
-1.10932726505241e-05
-2.12784319600818e-05
-7.03078742226186e-06
-1.17293725780678e-05
-2.94864426050505e-05
-3.69245881374402e-05
-2.27454704282386e-05
-6.27613091013177e-06
-2.46245032453016e-05
-1.406484049358e-05
-3.25675716865435e-05
-3.00226388127658e-05
-2.82703542275957e-05
-8.73374339026877e-06
-1.93741361085939e-05
-1.43055566573594e-05
-1.54999768296463e-05
-3.77656204933145e-05
-2.39969233017338e-05
-5.87139939879306e-06
-3.84309072367156e-05
-2.19392009830368e-05
-2.48232932676155e-05
-2.66448565499799e-05
-3.40349706122974e-05
-2.44181753538452e-05
-1.95616369573275e-06
-2.84262244542299e-05
-2.94563186261595e-05
-1.97323422771689e-05
-3.54340571291108e-05
-3.52145022349707e-05
-2.37938391776359e-05
-1.78602939791514e-05
-1.78432769471464e-05
-1.47462874291416e-05
-1.01519426043377e-05
-2.41430905309468e-05
-6.19052586433018e-06
-1.43227036899309e-05
-7.40606988326121e-06
-3.05776133055657e-05
-8.61232643506502e-06
-9.60967560330979e-06
-1.5592903764137e-05
-1.75297868133338e-05
-2.61132281238974e-05
-1.82662630841793e-05
-1.48202777032971e-05
-2.25107306510328e-05
-6.42897586804937e-06
1.07363398847319e-06
-2.44034528685299e-05
-3.07294946289682e-05
-2.90109211252237e-05
-1.90104756718485e-05
-3.14513264184541e-05
-3.25906155898085e-05
-2.02059330322982e-05
-2.6660950235864e-05
-3.00402835362506e-05
-1.115809706589e-05
-1.40747970611784e-06
-2.86978621692343e-05
-2.58577195120676e-05
-1.74733478143889e-05
-1.70185412826779e-05
-2.58566460857348e-05
-3.20025532352858e-05
-2.47396533440797e-06
-1.1911966614912e-05
-1.55611827114592e-05
-3.5768874913763e-05
-1.07300886830014e-05
-1.88380310538961e-05
-9.33943066334342e-06
-2.73069671264965e-05
-6.76614123259795e-06
-1.29265343774134e-05
-3.7964760273902e-06
-3.54475853097981e-05
-6.73886458584299e-06
-2.60085142138343e-05
-1.52014055642955e-05
-2.30184208747668e-05
-2.64747587401542e-05
-3.18267958678381e-05
3.96884624848446e-06
-2.04334707557601e-05
-4.17606728350646e-05
2.87643037096884e-06
-3.49524279001376e-05
-3.66313311128399e-05
-2.41381795416677e-05
-2.62623695659705e-05
-3.69744392075054e-05
-2.89120581457631e-05
-1.60252019309992e-05
-4.41614528616937e-05
-2.22257076792852e-05
-1.14466903782655e-05
-1.60297897251875e-05
-8.18952937186991e-06
-7.60107108066415e-06
-3.49777321958866e-05
-1.78129140598762e-05
-3.94493583987147e-06
-6.415303927577e-06
-1.16985034338648e-05
-2.22378943087437e-05
-1.82210007491994e-05
-2.97281274248607e-05
-3.47041588150005e-05
-2.417871606907e-05
-1.57043615444183e-05
-5.43969460251823e-06
-2.5129492637731e-05
-3.92647134998358e-05
-1.56150458029912e-05
-2.3966331997729e-05
-2.34964628442649e-05
-2.55978164625037e-05
-2.83508088814021e-05
1.06031670055773e-05
-4.04208334815974e-06
-2.672958151817e-05
-3.92424304966209e-05
-3.55077567865278e-05
-1.8935951388879e-05
-3.10626901986476e-06
-3.2485279370546e-05
-1.92673359004012e-05
-2.46337597816785e-05
-2.54011419178803e-05
-1.9166755373634e-05
-3.17818301331059e-05
-9.91763480531753e-06
-1.96969282951819e-05
-1.82193824832198e-05
-2.40245784948665e-05
-1.48870857501921e-05
-1.12748329574707e-05
-1.41370614672165e-05
-1.99374844684329e-05
-6.74935324298167e-06
-1.73941997997694e-05
-1.88165339243658e-05
-1.72715165428658e-05
-2.43820968060465e-05
9.69366155132287e-07
-3.51866472153195e-05
1.06726131582458e-05
-1.38091735737439e-05
-3.17261774282115e-05
-1.78142783302044e-05
-1.9194551385259e-05
-8.86042133109376e-06
-1.39453623257681e-05
-3.50024995513954e-05
-2.95045751254463e-05
-1.56753232881305e-05
-3.04305316667375e-05
-2.3472618851051e-05
-2.32571130614332e-05
-1.34598941652415e-05
-2.06294837664763e-05
-7.06076530807779e-06
-1.84443500211188e-05
-3.16146005704486e-05
-1.87562509324657e-05
5.52895991311715e-06
-2.50297594523618e-05
-4.9166729583395e-05
-1.46789466910478e-05
-2.2022701905483e-05
-7.87273470677432e-06
-2.87323749799563e-05
-3.17801940026431e-05
-2.08521767086484e-05
-2.82772797176119e-05
-2.20729679397896e-05
-2.83925721609957e-05
-1.44130997760248e-05
-2.41300985464404e-06
-2.16191673333436e-05
-2.89740816097551e-05
3.11127161135291e-06
-9.77899097710021e-06
-2.87598108148665e-05
-2.93411448659439e-05
-1.30818755784085e-05
-2.28059062390006e-05
7.7338878920498e-06
-4.50890383689316e-05
-2.20194548612427e-05
-3.26555324287285e-05
-3.00056026791243e-05
-1.61461425598998e-05
-1.30480056064941e-05
-1.82560330365065e-05
-2.42604890950536e-05
-2.64917778480513e-05
-3.42647009911883e-05
-1.34289980042529e-05
-6.18977299560869e-06
-1.99384583789342e-05
1.19873822583591e-05
-1.26390913258852e-05
-2.82379457687556e-05
-2.26034812752557e-05
-9.28458833206341e-06
-1.91042089212619e-05
-3.75196692274954e-05
-1.32018463257639e-05
-1.05007860901553e-05
-2.4309367772958e-05
-3.51478296007047e-05
-2.94289754847254e-05
-3.80983268921896e-05
-1.15499363518632e-05
-3.41072332688038e-05
-3.23612499307362e-05
-3.11927586434919e-05
-3.29960451417491e-05
-2.55102472866134e-05
-1.14734033722834e-05
7.71272933219786e-06
-2.10095862341653e-05
1.37572362435803e-07
-2.45670758145289e-05
-6.86985013801293e-06
-2.91988665187737e-05
-3.36043706836607e-05
-3.99657907564539e-05
-4.78678658258774e-06
-1.82515486852924e-05
-2.44004139780321e-05
-1.17708931635196e-05
-1.46095651578984e-05
-1.57092257890661e-05
-2.61012848662941e-05
-2.79880912580557e-05
-3.30273900291487e-05
-1.63406254146108e-05
-3.43663291907913e-05
-2.82759360361487e-05
-1.99006263276211e-05
-4.37935157849643e-06
-1.82870257469706e-05
-2.90859393978008e-05
-1.47985718291597e-05
-1.05907527603742e-05
-3.52528694197134e-05
-8.69306064536485e-06
-1.89542458410107e-05
-1.18280726675072e-05
-2.01076828211828e-05
-1.21487456047662e-06
-3.12039852010696e-05
-2.84851207701207e-05
-9.66292146733097e-06
-6.79930626124704e-06
-1.42142612656455e-05
3.81148466252823e-07
-1.49899875527258e-05
-1.93544405844653e-05
-1.31424407650516e-05
-3.37457007796197e-05
-4.75258725244101e-05
-1.30836501159059e-05
-3.2292786540899e-05
-2.27752481591522e-06
-2.44764572862646e-05
-1.95198727964075e-05
-1.80025536627691e-05
-2.03416330892774e-05
-1.4483065134004e-06
-1.83409185814008e-05
-1.68843244511369e-05
-3.03939948857741e-05
-1.57000448795391e-06
-1.80609753317805e-05
-2.72475377652101e-05
-6.38146773155217e-06
-1.86171536203336e-05
-4.02865846783134e-05
-2.0058167586423e-05
-4.76424098600639e-06
-4.82540924423225e-06
-1.34258740099322e-05
-2.6857213387743e-05
-2.16822055904041e-05
-1.88672801092012e-06
-2.54801794855181e-06
-1.06982850747754e-05
-1.93768391131493e-05
-4.28029294006148e-05
-1.09035545417149e-05
-1.48128058616822e-05
1.32064073695936e-05
-2.95556518404484e-05
-2.77997201922788e-05
-1.45674239529818e-05
-6.98216960668303e-06
5.9299148547264e-06
-2.66848504844454e-05
-9.498360801621e-06
-3.36422913793572e-05
-2.55661952585477e-05
-3.53646614447016e-05
-2.81254714993377e-05
-5.4825329191252e-06
-5.90077674935451e-06
-2.44274327334448e-05
-3.47372056294948e-05
-4.19534587072404e-05
-1.35097359101853e-05
-3.7032665484702e-05
-2.25454725063414e-05
-3.03418078750329e-05
-2.62300749718579e-05
-3.63908362426164e-05
-1.82504925971822e-05
-1.01666067147647e-05
-2.60046782484512e-05
-1.98000558725327e-05
-1.15312269409339e-05
-2.83766918185443e-05
-4.00480872079327e-05
-3.16827830015134e-05
-1.67997958699459e-05
-2.67799846998682e-05
-2.77586909086376e-05
-1.66016818621305e-05
-8.86593898827694e-06
-2.25132437054142e-05
-5.10087681442185e-05
-2.53951320464192e-05
-1.35408043605022e-05
1.52936289142205e-06
-3.63548561068239e-05
-1.83749369060086e-05
-2.03764298604618e-05
-4.85036880658344e-06
-1.6299972745497e-05
-3.47010535188798e-05
-3.8630261657094e-05
-1.63149086112138e-05
-4.07306963734035e-05
2.75183189618554e-06
-3.2219814091838e-05
-1.34158141171977e-05
-2.34503447064337e-05
-1.44826495889186e-05
-1.64758399857897e-05
-2.11866581830777e-05
-1.76182278048109e-05
-1.00838317845896e-05
-2.01576875405546e-05
-1.71928398799204e-05
-3.03609962231983e-05
-4.49748850647454e-06
-6.21580926367125e-06
-2.07164756471512e-05
-2.41903573188299e-05
-1.81261349615866e-05
-2.31797372756036e-06
-1.44028761615673e-05
-4.71094763748657e-05
1.10012741093795e-05
-1.70085643592658e-05
-6.04205208930983e-06
-2.25802165242709e-05
-4.71247354247355e-06
-2.22642495381422e-05
-8.58768106298577e-06
-1.32236103846531e-05
-1.97564544654491e-05
-3.44266475356175e-05
-2.82734800028602e-05
-4.14811798618673e-05
-2.9565186316876e-05
-2.59085917518074e-05
-3.26231154801951e-05
-1.82442027039657e-05
-2.69749727319719e-05
-3.48109961164426e-06
-3.65761634970423e-05
-9.97682546559465e-06
-3.87604817015723e-05
-4.33035783891705e-05
-2.92213248293474e-05
-1.64804264600929e-05
-1.36276533125073e-05
-1.36754755046081e-05
4.12619354127013e-06
-2.05541033721998e-05
-2.15686193021331e-05
2.92542341276705e-06
-1.84383988901951e-05
-1.91397405214042e-05
-1.39635719985448e-05
-2.12224835909738e-05
-2.41779209289147e-05
-5.37184079144829e-06
-3.90527176158739e-05
-3.86568522907416e-05
-2.4823280617906e-05
-2.06084019319192e-05
-1.5815760020379e-05
-3.46394834462614e-05
-1.3803808666044e-05
-2.72720247315117e-05
-4.17572684188059e-05
-2.34958628687048e-05
-1.04878993224645e-05
-2.12268672260349e-05
-3.96473776801803e-05
-3.5809831138025e-05
-1.70255333384167e-05
-2.58165896387606e-05
-2.32074513689992e-05
-1.74316383304592e-05
-7.90645336876377e-06
-2.43045926326759e-05
-2.31552034940069e-05
-2.25302991041426e-05
-1.84872940797514e-05
-3.13822871282016e-05
-3.52830096998361e-05
-2.965359102853e-05
-3.66094821419182e-06
-2.00956958965513e-05
-4.56343045158416e-05
-3.00539874705554e-05
-2.90908831356739e-05
-2.06503394951372e-05
-4.36123426727056e-05
-2.28276000860853e-05
-1.80295522747651e-05
-3.34373546031525e-05
-9.6681483372371e-06
-2.74791288232101e-05
-2.80951350021818e-05
-9.72130522172195e-06
-1.56743498002634e-05
-1.62283448913612e-05
-1.63411205374468e-05
-1.08825470023833e-06
-1.55443149108221e-05
-3.18169787493374e-05
-1.28924711344415e-05
-1.55182628666985e-05
-9.30522484765009e-06
-1.51215619958537e-05
-2.65541490099251e-05
-2.12044753866866e-05
-5.50425082454915e-06
-5.26634255626418e-06
-2.91948121713582e-06
-2.191178755142e-05
-3.64676640166474e-05
-2.67634153759588e-05
-1.16653016443051e-05
-2.22414611847498e-06
-3.26232389946365e-05
-3.76936155267873e-05
-9.8378056579765e-06
-2.57062811672628e-05
-2.90683380745424e-05
-2.12766039973181e-05
-2.55589986957387e-05
-2.69594893773892e-05
-9.66711451417287e-06
-1.95246889175601e-05
-2.82183393490924e-05
-3.37632171980583e-05
-1.62149700900022e-05
-5.81554145232005e-07
-5.59970431146136e-06
-1.31924042632906e-05
-5.8233223288008e-05
