# Supplementary material for: Research on computational propagation and identification of mine microseismic signals based on deep learning
Source: PLoS One. 2025 Oct 22;20(10):e0334641. doi: 10.1371/journal.pone.0334641 (PMC12543183; doi:10.1371/journal.pone.0334641)
Supplement: S3 Data — (ZIP) [file pone.0334641.s003.zip › 000100500002868.xlsx_0.txt_24.txt.txt]

-2.63235691919771e-05
-1.54480521958951e-05
-2.92909916010052e-06
-3.59126975604042e-05
-1.36447241298598e-05
-1.60988646980396e-05
2.62272522704366e-06
-2.57737991966308e-05
-2.61452594128449e-05
-1.20497067046361e-05
-4.06813892298345e-05
-2.37581143167325e-05
-1.4920195949187e-05
-1.61318032097597e-06
-1.83623255266294e-05
-3.8203129139082e-05
-4.26867836449977e-05
-2.02587928583709e-05
-1.17315025241792e-05
8.11869522098291e-07
-1.54752414191007e-05
-1.01891216112155e-05
-1.06930661649368e-05
-1.73706638059463e-05
-2.1790646011785e-05
-1.75908613767815e-05
-1.69530629852174e-05
-1.74870909912342e-05
-3.01520731358433e-05
-4.49754253216056e-05
-1.03262474476814e-05
-2.94746119868566e-05
-4.50271029986742e-05
-1.99515681406524e-05
-2.38002919034707e-06
-1.99192042276653e-05
-1.75597418890975e-05
1.47687424289363e-06
-2.15337053862262e-06
-2.44523617117128e-05
-2.34496767004907e-05
-2.27365878781967e-05
-1.97584186461801e-05
-2.9797320753994e-05
-3.37034740659396e-05
-1.51816458796774e-05
-4.36089401007432e-05
-3.96931122925162e-05
-4.04656698364363e-05
9.41019425235767e-06
-1.00539845463516e-05
-3.39353702774851e-05
-3.29092882411867e-05
-1.61548383338492e-05
-1.13872712229971e-05
-2.80350666644332e-05
-8.56078747346827e-06
-4.61005915426317e-05
-1.49017017932148e-05
-1.50310661934089e-05
-2.84292418987846e-05
-2.91273344286725e-05
3.82187362059881e-06
-2.25569903063824e-05
-2.61326047169743e-05
-1.49871756867047e-05
-3.53391218899426e-05
-9.84866030628025e-06
-6.67215392907988e-06
-1.19721834382004e-05
-2.835604543875e-05
-2.32462166966416e-05
-3.90468927870454e-05
-4.78189410943605e-05
-2.53832053883769e-05
-2.17224801281484e-05
-1.30409471239409e-05
4.95311522964819e-06
-2.42246155599271e-05
-2.20882870260373e-05
-1.05153602634272e-05
-3.94678186374148e-05
-1.11569419129162e-05
-1.11428648600048e-05
2.66514839152254e-06
-3.58897542768666e-05
-3.0674708303811e-05
6.68859376205646e-06
-3.87137739455903e-05
-3.31443642404931e-05
-2.26781540167984e-05
-8.98096727358766e-06
-2.44269458793556e-05
-1.73501900016874e-05
-2.33347692985763e-05
6.31998790385019e-06
-3.50990233770861e-05
-2.06379508805212e-05
-2.73790547607377e-05
-1.29108138518414e-05
-1.00007091443061e-05
-3.3051863046821e-05
-2.02253366594577e-05
-1.88457152627436e-05
1.2361403968196e-06
-2.81486745774149e-05
-3.7693322983049e-05
-1.06258160769776e-05
-3.49474153352204e-06
-7.41947397624267e-06
-9.66141893956227e-06
-2.0342401208357e-05
-4.71001591516738e-05
-1.04272675419044e-05
6.09047979102644e-06
-5.31772044342596e-07
-3.10330952515706e-06
-2.36116318823937e-05
-1.5176797079119e-05
6.69626011345254e-06
-5.84048645033254e-06
-2.39197220104088e-05
-1.11228114287187e-05
1.67767741282978e-06
-3.16909441333545e-05
-9.59362150037171e-06
-3.04965088749009e-05
-6.36945942181692e-06
-2.11881721544701e-05
-1.24525550101902e-05
-2.13455238807346e-05
-2.72705518728276e-05
-2.2554166972468e-05
-2.37817674682147e-05
-1.72837351176037e-05
-1.56019911393164e-05
-1.7568998132045e-06
6.38912051597332e-07
-2.21768043743862e-05
-3.01293939940415e-05
-2.45077672022679e-05
-5.57748666961284e-06
-3.04139927043032e-05
-1.44873552031786e-05
3.38384421710485e-06
-2.65542414269568e-05
-5.09658937444352e-05
-1.16610799689154e-05
-2.24194172007184e-05
-3.48842476384786e-05
-3.1367767089064e-05
-1.75651423963428e-05
-1.6064443026352e-05
-2.51289481588718e-05
-7.67339200939178e-06
-1.96722502621295e-05
-3.83578002157433e-05
2.29401618189089e-06
-3.71669254770573e-05
-2.14743103367192e-05
-2.1377123747487e-05
-1.0224624773509e-05
-2.00072545598825e-05
-1.26504965482133e-05
-4.11687451298653e-05
-2.78751760725488e-05
-6.86380775422654e-06
-1.42179348237852e-05
-2.52198671378113e-05
-9.47636646678542e-06
-2.69961952443252e-05
-3.8036626910897e-05
-2.22274599431751e-05
-4.27045701705235e-05
-6.37064874969655e-08
-2.45574058964422e-06
-3.52816708545215e-05
-3.18033828071231e-06
-2.00570153054249e-05
-2.54070484206601e-05
-1.82899734021616e-05
-1.90370682681033e-05
-3.11771980544721e-05
-7.37832351983811e-06
-3.37356597012622e-05
-2.49331656119395e-05
1.37845888693481e-05
-2.67429921472823e-05
-6.67296716262711e-06
-4.80955648013758e-06
-3.90060518706125e-05
-2.23904873305409e-05
-1.49746956570231e-06
-5.4267918234339e-06
-1.56074481905403e-05
-1.41176722314638e-05
-8.84016947074712e-06
-1.81038197525667e-05
-5.29525799158272e-06
2.17558447448741e-06
-1.36222223452873e-05
-2.76649142453367e-05
-1.62997366227033e-05
-3.0382353713705e-05
-1.55729450589827e-05
-2.74870059331726e-05
-1.98083764623502e-05
-2.52240094771885e-05
-2.64952353350236e-05
-1.82496230200471e-05
1.05099600246149e-05
-2.14733529112887e-05
-3.06010940139895e-05
-3.34426348068126e-05
-1.53924201786174e-05
-2.20467087658397e-05
-2.08175542069371e-05
-3.28276294116389e-05
-8.69579882357705e-06
-3.74929147414029e-06
-2.64882241353896e-05
-4.69330961022752e-06
-5.4385977484178e-06
-2.10594457410116e-05
-2.87268467880411e-05
-1.48809378998261e-05
-1.66926144468266e-05
-2.68881101041661e-05
-1.06219499531934e-05
-3.09365991330366e-05
4.88311210802577e-06
-3.74204109325411e-05
-1.5972410882722e-05
-1.99580190735214e-05
-1.02801984470684e-05
-4.06196773483721e-05
-1.64214759167097e-05
-2.51142467558981e-05
-1.6092911423962e-05
-2.55606580270252e-05
-2.62130114786654e-05
-1.90656362275836e-05
-4.22655849112359e-05
-3.62731893961877e-05
-1.93439753665596e-05
-1.86627942143468e-05
-2.17283494626303e-05
-2.89064663194195e-05
-2.87140252532474e-05
-3.8259800403739e-05
-1.12756198194667e-05
-4.34562847230426e-06
-1.74688612982085e-05
-2.69720223981071e-05
-1.60751531544924e-05
-1.40073989074565e-05
-1.88684229251008e-06
-2.00737207553362e-05
-2.27884587000164e-05
-1.92283425317222e-05
-4.02317448176536e-05
-2.49512524713123e-05
-4.27328860859193e-05
-3.89149635908614e-05
-4.2308965978901e-05
-1.37408852056435e-05
-1.87121413799372e-05
-8.5284308421179e-06
-2.43955427588248e-05
-3.56516465202305e-05
-2.41070491930675e-05
-3.48729330843308e-05
-2.67771621624878e-05
-2.8869251430772e-05
-3.94625583087119e-05
-7.41916478200395e-06
-1.79804619178681e-05
-7.4787126918165e-06
-2.14788756166892e-05
1.90451935261105e-06
-2.32265534154117e-05
4.63523764477689e-06
-3.50660124109137e-05
-2.35801991922335e-05
-1.98260211939275e-05
-5.2101399477683e-06
-1.88915147266216e-05
-3.46791964530637e-06
-3.14749447126602e-05
-2.7870365027946e-05
-1.07437009327909e-05
-1.82941380746548e-05
-1.30170799363297e-05
-2.58705725873932e-07
-2.72354518050382e-05
-1.62020438978302e-05
-2.30694703893239e-05
-2.48298863918067e-05
-7.1089050418446e-06
-2.10028093924903e-05
-1.97938780518091e-05
-5.83413678613004e-05
-1.54639406163298e-05
-2.82491048336723e-05
-1.58801745371711e-05
-5.69523902402685e-06
-1.29470573352975e-05
-1.98752601502725e-05
-2.8455996487848e-05
-2.44184279805951e-05
-1.33824418470549e-05
-3.48250473589713e-05
-8.96890670320631e-06
-3.3773801427793e-05
-3.10506977992808e-05
2.73541648155963e-06
-3.47007631165829e-06
-2.01935361120399e-05
-1.43365756456936e-05
-1.28240550579451e-05
-1.53599876610555e-05
-7.98452003400008e-06
-2.30830432352993e-05
-1.59294114642346e-05
-3.74043193260499e-05
-1.86168119716512e-05
-2.58649439553536e-05
-4.10344607156269e-05
-2.39806543467656e-05
-1.67775596460217e-05
-3.5054715820823e-05
-1.70552259797777e-05
-2.18155702791843e-05
-2.13190110809504e-05
-4.04786523435209e-05
-3.64083887017956e-05
-2.56234088794993e-05
-6.96384058922622e-07
-1.21564421534334e-05
-5.27935653497155e-06
-2.8044702149844e-05
-8.86022211013475e-06
-1.21958185448298e-05
-1.2794842299518e-05
-1.22472899820285e-05
-1.77768378031693e-05
-2.85534011107651e-05
-2.49372542254303e-06
-7.73451956021129e-06
-2.43457933386029e-05
-1.52485299846022e-05
-3.15994320924611e-05
-1.83712137403561e-05
-3.95223947222926e-05
-1.99247874041415e-05
-9.43060260253019e-06
-1.30643979639379e-05
-1.31854394204268e-05
-1.56678694069094e-05
-2.4217537958793e-05
-3.89033293385916e-05
-3.02142359075741e-05
-3.21062515519496e-05
-2.49801329470674e-05
-1.8444766066048e-05
-1.68540138809954e-05
-1.58599327901406e-05
-1.31666668846383e-05
-3.1087696397846e-05
-2.63075485572263e-05
-7.22323773181547e-06
-1.95849043181811e-05
-1.49987380022672e-05
-3.05776462178561e-05
-2.96441836744036e-05
-5.31900320777729e-05
-1.9825299392196e-05
-1.60049968281301e-05
-1.53160647043599e-06
-3.96582690542936e-05
-3.17569446480036e-05
-4.60821500336628e-06
-3.25580450880636e-05
-2.26090262423875e-05
-3.74045551677256e-05
-1.98964346393299e-05
-2.03109936789613e-05
-1.13926884144937e-05
-1.95622530576723e-05
-3.56519135851121e-05
-7.67390373156652e-06
-1.67624300053888e-05
-7.1009952741144e-06
-4.15419823180864e-06
-2.44598975890107e-05
-1.88301511858028e-05
-1.3075457967531e-06
-2.32174912782681e-05
-1.82355982907929e-05
-1.78963588201379e-05
-2.97099921165095e-05
-1.62567168875922e-05
-7.18003436373261e-06
-2.70789201181423e-05
-2.61794527955887e-05
-1.01334447883318e-05
-1.55227370077992e-05
-2.38586385336701e-05
-1.867146255576e-05
-2.22582028524022e-05
-1.39688861445568e-05
-4.15427435154277e-05
-3.20266469039862e-05
-7.28556750528558e-06
8.14238951158639e-06
-1.33845834870467e-05
-3.60604136088713e-05
-9.86536283148433e-06
-8.68235606852757e-06
-2.90623642426553e-05
-3.30995147414935e-05
-3.06161138658739e-05
-2.78096442450419e-05
-2.10107788438481e-06
-9.75609347129924e-06
-1.73933098902819e-05
-1.62225479703262e-05
-1.84685981940483e-05
-9.6077088221561e-06
-2.47886883451738e-05
-9.05606374980496e-06
-7.36567087884496e-06
-5.76237014982349e-06
-1.68101196223507e-05
-4.70010289627218e-05
-1.79381241394065e-05
-1.59206731757228e-05
-5.7619317528547e-06
-3.11903490108088e-05
-1.00476310161362e-05
-2.28929445219174e-05
-4.79347647414686e-05
-2.07836872744014e-05
-1.10058162156794e-05
-1.27413779455792e-05
-3.19472545429358e-05
-4.35134650434383e-06
-2.09845916042396e-05
-3.04569729186918e-05
-3.00446810435266e-05
-1.64142150221923e-05
-2.33574142933734e-05
-8.70667667614834e-06
-3.94770757070388e-05
-1.94834048375258e-05
-3.46010776144055e-05
-7.95928825056526e-06
-5.72572488091107e-06
-3.15765697681759e-07
-1.38588544939387e-05
8.85610661104961e-07
-2.23551951688919e-05
-3.48188592674993e-05
-3.4927651862352e-05
-1.98444638898181e-05
-1.84997599186423e-05
-3.79137098337388e-05
8.47714082424199e-06
-2.80145571643452e-05
-1.64057416669279e-05
-9.04656485895073e-06
1.94495855213755e-06
-3.01469615322614e-05
-3.56588086162567e-05
-1.84422449865834e-06
-1.9462036387199e-05
-5.14546075028696e-06
2.25269306242083e-06
-3.52262857907197e-05
-6.71427565432581e-07
-2.52522889213525e-05
-3.83798938759512e-05
-1.86764991661909e-05
-3.9590599220652e-05
-2.22990850624525e-05
-9.93384847563122e-06
-9.04674181666903e-06
-4.02171788716941e-05
-2.70869231814043e-05
-2.43215878677212e-05
-6.42947962743653e-06
-6.42201637840981e-06
-2.47966937003394e-05
-1.25044360864178e-05
-4.25034925542029e-05
-1.84563186645769e-06
-1.54461426989335e-05
-1.9023292297862e-05
-1.87758157284612e-05
-1.22062984985653e-05
-2.32322808062754e-05
-1.79711792051778e-05
-3.47758124916057e-07
-3.1773370141695e-05
-2.73951872906405e-05
-3.28469584396818e-06
-4.58877165555431e-05
-1.44813840404925e-05
-8.7529187665525e-06
-1.38383205670201e-05
-2.115142259209e-05
-3.5409317557631e-05
-9.12683705561617e-06
-3.05086646811047e-05
-1.86583359519072e-05
-1.77167500376061e-05
-1.64854762138442e-05
-2.42561290076982e-05
7.02714437431704e-06
-2.14750253076789e-05
-2.88397398046382e-05
-2.97261409142208e-05
-1.68886081881116e-05
-3.13432980043151e-05
-1.18868655344578e-05
-2.88224397403291e-05
-1.02408270005084e-05
-7.6280778887978e-06
-2.47136350070324e-05
-3.36606934664593e-05
-2.73956225721892e-05
-2.45213197066224e-05
-1.20981820577379e-05
4.86239783942328e-06
-3.19842301327735e-05
-1.3216050633834e-05
-1.15863555570542e-05
-1.56979574562037e-05
-1.62172984046349e-05
-2.40268777591779e-05
1.09796192129359e-05
-2.9914963349284e-05
-1.34699936919746e-05
-2.00379203194518e-05
-8.95020857062055e-06
-2.46782703558092e-05
-2.17002106143769e-05
-4.06191035140072e-06
-2.43526297180068e-05
-2.62161647140696e-05
-1.30123838369021e-05
-1.43485579510675e-05
-2.20117491120695e-05
-1.24675435399833e-05
-2.48280263602651e-05
-1.16699199700739e-05
-2.71129660226913e-05
-9.05165293109978e-06
-1.72514714463952e-05
-3.87500262765524e-05
-1.82426454502066e-05
-1.56401846045921e-05
-2.13023134402265e-05
7.7348699052597e-07
-2.01320055653689e-05
-1.76446371035713e-05
-3.26619315624431e-05
-2.02605021885489e-05
-1.28472753810455e-06
-2.8930099663281e-05
-4.70180997615455e-06
-2.18759517482419e-05
-1.1523550056369e-05
-3.1397837749241e-05
-2.69189625948092e-05
-2.93196827332061e-05
-1.60134017621629e-05
-3.65170340000531e-06
-1.15590964306058e-05
-8.59165188310881e-06
-1.39852641447071e-05
-1.79795629357438e-05
-2.04340173297893e-05
-1.22978312818355e-05
-1.16827388630289e-05
-1.42053133672463e-05
4.18152241064053e-07
-7.83014622154635e-06
-1.16402900111786e-05
-2.18654039346988e-05
-1.36751807984349e-05
-2.80038248672752e-05
-2.6100152944881e-05
-8.51295827257834e-06
-7.68842599333783e-06
-2.23592482767491e-05
-1.58221904164934e-05
-4.31297539450117e-05
-3.22333735277042e-05
-3.75475320740356e-05
-2.42259009263062e-05
-1.91153508610449e-05
-2.84906106842894e-05
-2.14759040063541e-05
-3.71416190285299e-05
-7.17216049293751e-06
-1.72141315721263e-05
-2.48853405233028e-05
-1.04860619211484e-06
-2.39951790557255e-05
-2.2945013970551e-05
-1.87404568005631e-05
-2.16023745963283e-05
-1.25619514549451e-05
-2.59148803351203e-05
-1.84147844861816e-05
-2.78218144127152e-05
-1.70241343984696e-05
-4.98188102865684e-06
-1.11530618230346e-05
-1.41194001916034e-05
-4.1542776034947e-06
-2.15650366666736e-05
-3.2953574372851e-05
-2.26960452483659e-05
-2.41016059195934e-05
-1.56095394503082e-05
-9.01595681371625e-06
-4.20950281038074e-06
-1.49744448607894e-05
-1.2820767706865e-05
-1.79916626615243e-05
-2.05972532885556e-05
-1.51645222013172e-05
-2.21108169988708e-05
-3.37743315113597e-05
-1.32626012148166e-05
-2.44530586496775e-05
-9.66205865639912e-06
-2.32647781010137e-05
-9.99057676489393e-06
-3.85198755050891e-05
-2.71139448351819e-05
-1.79495470278646e-05
-1.58321821288877e-05
-2.39397498496383e-05
-1.44478810809243e-05
-2.24296733641508e-06
-3.00035226224532e-05
-3.25655985602632e-05
-1.95491869763577e-05
-3.00682265303797e-05
-1.58793290918642e-05
-2.89097704067939e-05
-3.32602458360785e-05
-3.09440919774186e-05
-2.22058102581117e-05
-1.35324545153482e-05
-3.09793579220221e-05
-3.44515323910468e-05
-2.96824211634804e-05
-1.50900655181078e-05
-1.74131910652001e-05
-2.27263219544391e-05
-3.82682141318979e-05
-3.88003864355448e-05
-3.43099593652286e-05
-1.73816100851617e-05
-7.75710668629581e-06
-1.28049125386197e-05
-2.54770929558593e-05
-2.62604520725817e-05
-2.02702437346658e-05
-2.59081371497894e-05
-2.48151248260956e-05
-3.68124704082807e-05
-2.88665602048699e-05
-1.26193202839792e-05
-4.96702988403688e-06
-2.99971892432805e-05
-1.47816202435981e-05
-1.74976057750254e-05
-2.21225469636667e-05
-1.86079604221643e-05
-1.73647252516277e-05
-1.30622408589143e-05
-6.45618901741369e-06
-1.9935419028073e-05
-1.89260037926596e-05
-1.23395583225902e-06
-1.01244499894312e-05
-1.28509676380568e-05
-1.90622366483027e-05
-2.44414640821826e-05
2.8434801475558e-07
-7.40970415648193e-06
2.11387506188903e-06
-2.78784336000221e-05
2.53312560298427e-06
-1.99732290505859e-05
-9.05258728497388e-06
-2.16428282112226e-05
-3.37139780225465e-05
-3.3063745651524e-06
-1.16148817272136e-05
-3.61135760017471e-05
-2.55109208614339e-05
-1.97937190331761e-05
-2.96162472622751e-05
-9.24734383147692e-06
-3.22618739328661e-05
-2.04578253691903e-05
-1.86443578606921e-05
-2.67604451885638e-05
-2.80871381358167e-05
-3.38519902177535e-05
-2.87885191763526e-05
-2.133037805971e-05
-1.61019597558987e-05
4.13675038310804e-06
-1.67270237265809e-05
-1.38836492887256e-05
3.87929751237376e-06
-2.86782277668595e-05
-4.86745265068413e-06
-2.78431982242674e-05
-2.13491921584992e-05
-1.38600746235908e-05
-3.56521633009685e-05
-8.18102845144761e-06
-9.08841944744016e-06
-1.55977879771689e-05
-9.61766302161449e-06
-2.52390760807851e-05
-3.78127519978256e-05
-2.58565900394819e-05
-1.51112148962498e-05
-3.18279877938964e-05
-9.34606231353402e-06
-8.86865030810104e-06
-5.72083452791298e-06
-1.80630835664981e-05
-2.47373704626248e-05
-3.60617216599692e-05
-5.84229759200701e-06
-2.01822182650457e-05
-7.68753619698476e-06
-1.94997708925888e-05
-2.81778063993257e-05
-9.73495453196713e-06
-3.71982838676132e-05
-1.74700807218915e-05
-9.49896129706508e-06
-1.59894004182394e-06
-1.71506660629901e-05
-2.7737012329755e-05
-2.7737415912674e-05
-3.5424891318906e-06
-2.22131297491792e-05
-1.97697520024897e-05
-1.92010215889177e-05
-2.07086174693657e-05
-1.70989041519597e-05
-9.93831079153136e-06
-4.27097838094608e-07
-3.22626046385773e-05
-1.96823737437659e-05
-2.5561920953017e-05
-3.17636519679475e-06
-4.41489690818954e-05
-6.59003519607541e-06
-2.08118034422381e-05
5.91817083313385e-07
-3.39111447678905e-05
-3.43746593573654e-05
-3.51547094876656e-05
-4.93773809458337e-05
-3.09769353432902e-06
-1.46100931911093e-05
-2.50836439575209e-05
-3.69442174038028e-05
-3.38950034736969e-05
-2.71610578378201e-05
-1.11969165693876e-05
-1.32822233028367e-05
-2.74254360312674e-06
-1.01309288829586e-05
-9.63920657858162e-06
-2.45649505268898e-05
-2.52327750962176e-05
-2.89409735490359e-05
-4.83201500722105e-05
-1.05044027733272e-05
-4.219656793974e-05
-2.13961938069101e-05
-1.10821957260523e-05
-3.08097845201323e-05
-1.90558112580639e-05
-1.93432317386869e-05
-1.32802259106735e-05
-1.92248323943376e-05
-2.85700546908111e-05
-1.18546196231076e-05
-2.14607870237492e-05
-3.65889317475908e-05
-2.58170626008779e-05
-1.191826121433e-05
-3.18589204858288e-05
-1.02421149587967e-05
-7.71239100341534e-06
-1.75477988679052e-05
-7.78774673621384e-06
-3.77920423875822e-05
-1.77013159669844e-05
-1.95751773248511e-05
-4.1614359117567e-05
-3.78678989002661e-05
-2.29869673654042e-05
3.19918206343316e-06
-1.63224172168164e-05
-6.78664529825423e-05
-3.33166904998092e-05
-1.29774291778648e-05
-1.79840262118919e-05
-1.27316871121854e-05
-3.87960344313974e-05
-2.77104980852501e-05
-2.50142856962995e-05
-1.22770006916373e-05
-1.8396022115392e-05
-3.01512808477257e-05
-3.40861137881137e-05
-3.02454674994633e-05
-1.50808465153495e-05
-3.64378605181185e-05
-1.01223619911913e-05
-6.50437347684203e-06
-1.24257165267727e-05
-2.2245773787268e-05
-2.52683942402833e-05
-1.51885167278311e-05
-1.56816316535967e-05
-2.69704586728977e-05
-2.61895348787841e-05
-4.12137320230909e-05
-1.99554966167051e-05
-2.36535617745366e-05
-3.01914546727845e-05
-2.05599830323753e-05
-6.40137594018942e-05
-1.78565653734354e-05
-1.91866717106484e-05
-2.97434948124286e-05
-1.69751762064845e-05
-2.10229698921822e-05
-3.17280611267887e-05
-2.28511755150081e-05
-2.74942447411816e-05
-2.3721461337179e-06
-9.35906910236861e-06
-1.4008878232045e-05
1.4948540407664e-06
-4.05785491246475e-05
-4.29581326080661e-05
-1.42628983450272e-05
-1.62060157305056e-05
-2.76755679685395e-05
-3.41596376192527e-05
-1.22743096228778e-05
-1.72035072299298e-05
-2.86397339968633e-05
-1.76735044077864e-05
-2.90808136823896e-05
1.89555178724415e-06
-1.89964519009238e-05
2.18127356625684e-06
3.49142776404651e-06
-1.72714880447909e-05
-2.25029780664635e-05
-7.72459826844299e-06
-2.67307276981736e-05
-2.2860943249774e-05
-2.92185726559099e-05
-2.35380196817103e-05
-2.24571284678929e-05
-2.35491589704748e-05
-1.55251442309879e-05
-3.77441883986107e-05
-2.17211025447095e-05
-3.26813024994394e-05
-8.2352645395769e-06
-1.1061659786685e-05
-2.81728377759498e-05
-2.45942503079395e-05
-2.03940270685538e-05
-2.86607653627045e-05
-2.57686568970388e-05
-1.28464733268154e-05
-3.26868832017323e-05
-1.28371699141326e-05
-2.59890380708628e-05
-4.63178229004162e-07
-4.725707759954e-05
-3.52679838716832e-05
-2.1763446638371e-05
-1.17132981853938e-05
-4.37251300786707e-05
-1.46429713891887e-05
-3.75668176294145e-05
-2.15274264754056e-05
-2.8433164098015e-05
-9.12915607636294e-06
-1.07146125015962e-05
-1.84985369068596e-05
-2.23337525593847e-05
-2.36274623519161e-05
-3.27656649900313e-05
-1.00402014315179e-05
-1.26830429404724e-05
-1.38646258472433e-05
-1.89854396219375e-05
-9.54589842430917e-06
-3.345331211366e-05
-1.47338849177479e-05
-2.0769499719606e-05
-2.31888545814298e-05
-3.04315648673873e-05
-2.36663521083231e-05
-3.23742966488405e-05
-2.83255218729511e-05
-2.01769387702025e-05
-9.32491012300845e-06
-1.12635165574463e-05
-2.23823116453873e-05
-1.74512441802845e-05
-3.0833563411681e-05
-1.1201363201133e-06
-2.58132943575728e-05
-2.50040516532524e-05
-1.26861310476998e-05
-7.46555725553586e-06
-2.49625179087163e-05
3.64728773771728e-06
-2.12848098365907e-05
-1.3716642361166e-05
-1.07419913979832e-05
-1.85970121343595e-05
-2.07172016000856e-05
-6.52612523485511e-06
-1.3339690643919e-05
-2.06610404902451e-05
-4.96278123287928e-05
-5.07128839075823e-06
3.21760554496243e-06
-1.27544280010155e-05
-1.05821778453583e-05
-2.19794139575451e-05
-1.74663375060892e-05
-1.71973187675872e-05
-1.59040700391106e-05
-2.4505759396931e-05
-4.19346041792079e-05
-1.88820556548277e-05
-2.32877580444218e-05
-1.77337628588892e-05
-1.26515692389649e-05
-1.64255129414889e-05
-1.5910134669652e-05
-2.7155849674648e-05
-5.641750878948e-05
-5.94753056796286e-06
-2.90023346322972e-05
-6.08086909419868e-05
-3.05888379754374e-05
-1.52848885713376e-05
-1.584604601467e-05
-3.01151672580314e-05
-1.32710387013498e-05
-1.39957579804065e-05
-1.56164915709372e-05
-2.11915144460448e-05
-1.2000563656887e-05
-1.84847436542777e-05
-1.05521349984087e-05
-2.21182341180876e-05
-8.46377274806423e-06
-1.5696762044721e-05
-6.91341010402268e-06
-1.89740965917055e-05
-1.63662661554193e-05
-2.13723997168289e-05
-3.31909032882752e-05
-1.74694928303198e-06
-1.94912458583557e-05
-4.24016088125251e-06
-2.32606056131163e-05
-6.47864665603601e-06
-1.16914991057181e-05
-2.50543214658815e-05
-3.15770152480569e-05
-2.24775804723026e-05
-5.59150462501214e-06
-9.71646911324287e-06
-3.59689339951067e-05
-2.64443771940516e-05
-1.34911215976763e-05
-2.39457806669689e-05
-3.25382190286591e-05
-7.05371103620933e-06
-3.00656434469374e-05
-2.23229640479095e-05
-1.05957994671612e-05
-4.30123480896524e-05
-1.03063961726165e-05
-4.07477444464072e-05
-2.80509256983614e-06
-1.55038732091848e-05
-1.53552205488744e-05
-2.60175336086604e-05
-3.13551980176556e-05
-1.86195867754485e-05
-2.22447862496867e-05
-1.08495471055337e-05
-3.91501017859038e-05
-9.82380899496934e-06
-1.93601479235874e-05
-3.02904588540443e-05
-1.44843007900188e-05
-1.23216789686247e-05
1.56707754203762e-05
-1.33555339460131e-05
-1.95082150112361e-05
-8.63575460202365e-06
-2.48208565931827e-05
-1.59135896120945e-05
-2.38355107024688e-05
-2.06480073833167e-05
-1.53950551596581e-05
-2.23109619079608e-05
-1.57486637224669e-05
-3.06860767739671e-05
-6.26293906454354e-07
-2.26274683408416e-05
-2.81604356938894e-05
-2.52742452819188e-05
-4.85701278343351e-05
-8.27444426308931e-06
-4.20811403144706e-05
-4.05730876497968e-06
-2.6375000619219e-05
-2.12425778886375e-05
-1.81384296712293e-05
-1.31983542320992e-05
-2.82541561309529e-05
-5.69799440478098e-06
-1.54354016044483e-05
-2.71620469619884e-05
-4.84570953498792e-05
-7.66096940589685e-06
-1.10600915233466e-05
-1.8645557496985e-05
-9.22331914357528e-06
-2.39110864608673e-05
-4.17552128740879e-05
-8.4031717232677e-06
-5.16818671996506e-06
-2.34231075603836e-05
-2.50321285396108e-05
-2.69794128725825e-05
-1.49921130364639e-05
3.26007047163023e-06
-1.28308957079056e-05
-1.46597373395574e-05
-1.55563304131953e-05
-1.70937298163755e-05
5.99336584293429e-06
-1.55411092651598e-05
-1.04362769490225e-05
-2.34460388283045e-05
-2.52743716092471e-05
-2.42839101215989e-05
-2.6890592124796e-05
-2.02317986307888e-05
-1.42453913404461e-05
-6.48209390002751e-05
-2.35990431879552e-05
8.93339913766394e-07
-1.93313971509276e-05
-2.27302861695186e-05
-3.19631093374452e-05
-1.18028321923641e-05
-7.12024616367103e-06
-3.29876374932944e-05
-2.5966250494806e-05
-3.6783901334268e-05
-1.63592633882155e-05
-1.20804032963484e-05
-2.24027312985411e-05
-4.44837135171036e-07
9.74897014951486e-06
-2.28406152803036e-05
-4.11498887234975e-05
-3.15578011824305e-05
-1.99776658762167e-05
-1.8378726783874e-05
-2.8731224301237e-05
-3.00973591820057e-05
-2.17243103820132e-05
-2.08270286957194e-05
-3.19411557255855e-05
-1.88373660999906e-05
-1.08268209259742e-05
-3.22554401140822e-05
-3.71113357413803e-05
-1.35689338670384e-05
-1.51365566238285e-05
-5.65487760983276e-06
-2.31412801853e-05
-2.5367054896074e-07
-4.4800260917401e-05
-2.43889596234371e-05
-1.44297014978365e-05
-9.4416676335771e-06
-1.72677751551903e-05
-2.82813113904666e-05
-8.61161225800485e-06
-8.73753583553988e-06
-3.82848429209237e-05
-1.47045863825586e-05
-1.27998347923249e-05
-1.5170505187068e-05
-1.58734396690265e-05
-2.45093965904074e-05
-2.09739961166582e-05
-1.06031502232367e-06
-2.8598741229867e-05
-1.17876709992828e-05
1.4356749205024e-06
-7.82913785464609e-06
-1.20573210255821e-05
-5.14291138274896e-06
-4.28015891788962e-05
-1.92409544786662e-05
-3.09411426358485e-05
-1.40926834386846e-06
-1.21953402925541e-05
-2.18061996314096e-05
-2.78160988024022e-05
-2.01047277819779e-05
-1.32834197170359e-05
-2.04297629280332e-05
-2.55770790386074e-05
-1.74986337895705e-05
-5.8292866012445e-06
-2.06561889585334e-05
-1.2473487847004e-05
-3.48219310343678e-05
7.84441209389195e-06
-1.39598555052983e-05
-2.03995903911623e-05
-1.5054760204091e-05
-4.55358149467359e-05
-1.61968010878154e-05
-1.8341931175156e-05
-1.4493631697295e-05
-1.10937030308206e-05
-6.3266486635615e-07
-1.15050715401035e-05
-3.53420031373913e-05
-4.05310732422181e-05
-3.49680246850286e-05
-1.92573224526121e-05
-3.70580002265466e-05
-6.60263987154338e-08
-1.74820692448872e-05
-3.37590845346984e-05
-2.24425644515194e-05
-3.92262537004351e-05
-1.57350241341799e-05
1.15797279356567e-05
-1.86856229131678e-05
-8.0766497757238e-06
-1.1392094399946e-05
-2.05157300253502e-05
-3.51173189281504e-05
-3.14357250451952e-05
-4.20871607687966e-05
-3.73718100277727e-05
-3.48837934396501e-05
-4.640644543721e-05
-3.68789969271911e-05
-3.36984480544053e-05
-9.93873683482784e-06
-2.43747398063802e-05
-9.58372068060941e-06
-5.83819282662454e-06
-2.86274878243401e-05
-5.20205504344857e-06
-2.64292806984545e-05
-1.26354297299113e-05
-1.66533004975269e-05
-1.97142423736081e-05
-2.86405967545603e-05
-2.98269724927794e-06
-8.93411088686362e-06
-1.65622937202313e-05
-3.4800274357177e-05
-5.02780613769749e-06
-2.10369405024892e-05
-2.62162034676197e-05
-3.71663874884069e-05
-2.05780269243315e-05
-2.40357705607884e-05
-2.50838208376407e-05
-2.89630637620319e-05
-4.22776180054956e-05
1.62274373338746e-05
-2.2209258928135e-05
-2.35793829287184e-05
-1.60143216306794e-05
-1.90308916756069e-05
-2.00603287188352e-05
-3.6668196736845e-05
-1.46259687451865e-05
6.13393525892322e-06
-2.82061701926394e-05
-2.65189671383985e-05
-1.03790851878358e-06
-2.71041543320767e-05
-1.61472740968969e-05
-4.5187630422067e-05
-1.52068128305545e-05
-7.51957009421875e-06
-1.7510300483726e-06
-3.08660186403594e-05
-3.00543797568386e-05
-2.60793322935041e-05
-4.71341800352445e-05
-1.57928894045247e-05
-2.80727712246906e-05
-1.75248261439855e-05
-3.84862135483152e-05
-4.59464789133089e-06
-1.90918313641871e-05
-2.54906013916069e-05
-3.73185286905681e-06
-4.22536915578943e-06
-2.19377465703313e-05
-1.08950070042784e-05
-3.25034262318822e-05
-2.16081105307031e-05
-2.37900891464892e-05
-5.08902401671883e-05
-1.80153153036487e-05
-6.39077672030825e-06
-2.87304270175259e-05
1.56056004877688e-06
-1.51099058827333e-05
-1.33060863288466e-05
-2.95128839479498e-05
-1.27545366337168e-05
1.36056497570795e-05
-2.65476853959593e-05
-1.47774921734642e-05
-2.47501829466233e-05
-2.99016215068666e-05
-1.07077898564617e-05
4.19616336998597e-06
-1.76990076260613e-05
-2.4113146661456e-05
-1.98930266593648e-05
-2.1348975847709e-05
-2.00104428675172e-05
-3.20102034763063e-05
-1.11522183513889e-05
-3.34948299220699e-05
5.44956069754744e-07
-1.03628845656248e-05
-1.70061560270019e-05
-3.41044661323526e-05
-3.21495750842248e-05
-3.14523209360679e-05
-2.27479406448352e-05
-3.23975544482032e-05
-2.28276166119109e-05
-2.53310381971665e-05
-2.51729799321145e-05
-1.61102923395091e-05
-1.49433403872139e-05
-1.35657221084969e-05
-1.0321710553102e-05
-1.29248914655902e-05
-1.10717910651894e-05
4.97178373044138e-06
-1.14312905620261e-05
-2.42743104118242e-06
-3.75805633941556e-06
-8.75211300268247e-06
-1.87024031252911e-05
-3.74356785064384e-05
-2.75055128658907e-05
-3.22272419417642e-05
-1.91376553865566e-05
-1.12917426940201e-05
-2.06708836355506e-05
-2.39420885189323e-05
-9.22796982020569e-06
-4.18288452694071e-05
-3.37501522614179e-05
-1.7685836167457e-05
-2.78793603130316e-05
-6.53565172204451e-06
-1.63245482153654e-05
-6.98990792906391e-06
-2.43035124533979e-05
-4.20286940709541e-05
-9.55938201067307e-06
-1.61654340013127e-05
-1.61009283094632e-05
-3.26827756096192e-05
-5.11456754932831e-05
4.07151950926345e-06
1.35770900891787e-06
-2.59935791149115e-05
-6.83170765588231e-06
-2.52065833688785e-05
-1.65281998156074e-05
-3.22378107554505e-05
-1.18954779684152e-05
-2.01351179728405e-05
-4.70528613564239e-05
-1.54977613827549e-05
-2.03096750024957e-06
-1.09765308079404e-05
-3.15600686781063e-05
-3.60350388652315e-05
-3.48891194381829e-05
8.21695684377948e-06
-1.26941728078618e-05
-3.73066084730108e-05
-1.92544903056396e-05
-3.3794352371934e-05
-1.56922455651371e-05
-2.74258621148698e-05
-2.28322615654415e-05
-1.99943842024677e-05
5.99751020304494e-06
-1.91382492494043e-05
-1.89984819035219e-05
-3.92567090249824e-05
-1.29613210258432e-05
-3.70810985156059e-05
-1.13574806267522e-05
-2.40525053229611e-05
-1.86239022350954e-05
1.19248762153519e-07
-1.22788723980989e-05
-1.37229227186986e-05
-2.88031358533108e-05
-1.64752997752191e-05
-7.93367303820214e-06
-2.03041745459427e-05
-1.73128264289006e-05
-3.35933065500595e-05
-2.16754546741584e-05
-2.21519144444393e-05
-1.9777228262789e-05
-2.62924292507142e-05
-1.13908219172984e-05
-7.17145176214939e-06
-1.74373598389893e-05
-2.84827811489289e-05
-2.94054202562483e-05
2.77733813561615e-06
-6.18809750824904e-06
-2.33985079054805e-05
-1.43020475759393e-05
-2.62895422630382e-05
-7.60545927862866e-06
-1.90235277981837e-05
-2.72400923833844e-05
-2.13651813205672e-05
-2.9185165759205e-05
-3.83585134410728e-05
-4.65637059499688e-05
-2.16331963703737e-05
-2.94611659873855e-05
-2.03450978756634e-05
1.2737653783207e-05
-3.87150283706107e-05
-3.51154226504912e-05
-9.51746721934298e-06
-2.15026037907668e-05
-1.42431045364282e-05
-1.43995494623795e-05
-3.30571812998453e-05
-1.67958706702106e-05
-3.63040920861745e-05
-1.95490954429453e-05
-1.93571717193451e-05
-3.43040789103467e-05
-1.06513214939097e-05
-1.76249107283957e-05
-3.5297019289447e-05
-1.39658939884703e-05
8.86662020750516e-06
-1.91946784209198e-05
-1.27124840204853e-05
9.54046183480961e-07
6.38154807211111e-06
-1.11006299051048e-05
1.10913931947663e-06
-1.69828379794011e-05
-4.10395030973089e-05
-2.18554573463231e-05
-2.9999354369383e-05
-1.44799993103088e-05
-1.41899881056434e-05
-2.03581900359027e-05
-2.77825371680911e-05
-2.31550361231541e-05
-2.70485984912937e-05
-2.95876830293521e-05
-1.84629530584499e-05
-2.41047884789923e-05
-2.25779056375093e-05
-1.46435500969242e-05
-2.24003579433602e-05
-1.31557344102471e-05
-9.32155043572568e-06
-1.39516664660779e-05
-3.6708665062354e-05
-3.00719333753911e-05
-1.82837399365929e-05
-2.52663788866705e-05
-4.38644934546285e-05
-4.17846352545455e-05
-3.67646271134647e-06
-3.2164823783304e-05
-2.03363490888117e-05
-2.39445932217e-05
-3.53648191310538e-05
-2.10453279360778e-05
-2.97381472225754e-05
-2.20167739152044e-05
-1.78187491396204e-05
-3.94992651231401e-05
-1.72593404888241e-05
-9.1150201805958e-06
-2.55901642148033e-05
-2.07258627401424e-05
-7.4012031918821e-06
-2.27616058430064e-05
-2.21111259912871e-05
-2.56724920176373e-06
-1.69870606975135e-05
-1.78080140869124e-05
-8.88422436411839e-06
-1.40745405870571e-05
-3.47256291241197e-05
-3.90064752341268e-05
-2.61249306314792e-05
7.67956743108763e-06
-1.82965223580992e-05
-1.25738787403784e-05
-1.13116913016362e-05
-1.76377817813542e-05
-1.57124534948708e-05
-1.33145510240303e-05
-1.7759371812213e-05
-2.81652550682628e-05
-4.68571128928076e-05
-4.51350064771196e-05
-2.37438477382526e-05
-2.23200309193874e-05
-3.43713057733432e-05
-4.60497710866828e-05
7.46360255941808e-06
-2.64909875169167e-05
-4.31369679836335e-05
-4.02688462897429e-05
-1.2256548178475e-05
-4.74001929009315e-06
-6.10098669824676e-06
-3.25625515914353e-06
-3.22530268570598e-05
-2.86511745932402e-05
-1.44419399967368e-05
-1.54904263802221e-05
-1.70457593652786e-05
-1.81491715402599e-05
-2.07007718704036e-05
-2.63360281925586e-05
-2.4478170386753e-05
-4.55212797908772e-06
-1.82720313963689e-06
-1.55561730089181e-05
-2.2736368361156e-05
-2.56364273232481e-05
-4.38653965309268e-06
-1.34213069267468e-05
-1.46167966277162e-06
-2.53481507584722e-05
-2.51261509611024e-05
-2.47386665888023e-05
-2.68295871734683e-05
-7.61647375615351e-06
-2.28766333432775e-05
-2.4416650673079e-05
-1.31446304423728e-05
-3.4861476415337e-05
-2.74194915150642e-05
-4.81188645848226e-05
-2.37081736411088e-05
8.48443643885725e-06
-2.39292201367977e-05
8.58446715194039e-06
-1.39220773957283e-05
-2.92742635693414e-05
-5.93192357997753e-06
-3.5920023161425e-06
-5.6738508609757e-06
-2.92567719339907e-05
-1.54821845557859e-05
-6.53413464299486e-06
-3.53077313258115e-05
-2.11631035034575e-05
-1.82195685191524e-05
-2.42652023061956e-05
-2.84726881052489e-05
-2.10056761396924e-05
-2.94248215734726e-05
-1.57091737769282e-05
-3.31831525078389e-05
-7.79783359817938e-06
6.02106029658576e-07
-1.32550767090538e-05
-2.69820604380315e-05
-2.02699918404484e-05
-1.79888814528737e-05
-2.60268891592273e-05
-3.46112760448601e-05
-2.77080331732516e-05
-3.33154773966067e-05
-2.86824216993463e-05
-2.07714705501877e-06
-3.03545360590133e-06
-1.94696696665939e-05
-3.4429178047817e-05
-3.61302030228624e-05
-1.04657366459916e-05
-1.99484371429087e-05
-3.1721996778045e-05
-8.81908419910427e-06
-8.12938570280192e-06
-5.77904077052601e-06
7.13227719691783e-06
-1.28862299280998e-05
-3.24941790661077e-05
-2.77172783044885e-05
-1.78799140286171e-05
-1.39778460187348e-05
-2.54844780696029e-05
-4.83938714796656e-05
-2.36295310273109e-05
-6.58120129538605e-06
-1.5962408870684e-05
-3.76109723884233e-05
-2.85971214964905e-05
4.32711534734392e-06
-2.00008381438254e-05
-3.44163511987219e-05
-3.53825043771842e-06
-4.52630220262773e-05
-1.63182282866751e-05
-1.73947777801188e-05
-3.39299191457356e-05
-3.60490903935613e-05
-9.63488276549848e-06
-2.21069043458827e-05
-2.63407337006071e-05
-2.59216264598298e-06
-1.35333898900445e-05
-3.02532237087716e-05
-1.98017305409547e-05
-2.01250233423506e-05
-1.41455241670749e-05
-3.65146622862642e-06
-1.86338291441777e-05
-8.30107241886783e-06
-3.2397149817859e-05
-2.40855208585073e-05
-2.05439865668239e-05
-1.47441602083053e-05
-2.0965988659434e-05
-3.33152544109405e-05
-1.50456014497844e-05
-3.28661647273678e-05
-3.11423825438774e-05
-3.13449162819532e-05
-1.37136492318122e-05
-1.42177132787727e-05
-2.17121334437091e-05
-2.64890312792907e-05
-1.94557025983639e-05
-2.22154771098674e-05
-2.96006809451579e-05
-2.2286549008154e-05
-1.50530961811164e-05
-7.97091743224595e-06
-5.36601435451236e-07
-3.45258758706515e-05
-2.44550665531304e-05
-1.95965905163519e-05
-1.98022917125075e-05
-1.41257418630383e-05
-1.26031234632209e-05
-3.33947673661438e-05
-2.96378765579106e-05
-4.42150791995852e-05
-1.83492911002441e-05
-9.76403700117841e-06
-1.55447526801541e-05
-3.08024992815019e-05
-9.14375569069553e-06
-1.75829997942109e-05
-2.95486795037272e-05
-1.14139706684397e-05
-3.80672696098949e-05
-2.00583396258934e-05
-2.98112570663405e-05
-3.00098428144411e-05
-2.87444476564041e-05
-1.86346909264454e-05
-2.06348142495727e-05
-2.52186287220452e-05
-6.70086358524289e-06
-1.99536661705987e-05
-2.26945574092585e-05
-1.57442538972528e-05
-4.69879283053247e-05
-1.12724247662344e-05
-3.013631066713e-05
-2.91167015850217e-05
-2.7729336066611e-05
-4.54332798067153e-07
-1.31032144281171e-05
-1.73948897412587e-05
-9.31360408336609e-06
-1.09118638035699e-05
-3.06237472790144e-05
6.79951179533798e-06
-2.57625435341063e-05
-3.62990965686556e-05
-3.3544526379884e-05
-1.72895274546519e-05
-1.68950859875429e-05
-1.54246321230717e-05
-2.03348741800795e-05
-3.48784902299671e-05
-1.17528476667061e-05
-2.63127421741968e-05
-2.06656779993082e-05
-2.2021287919632e-05
-3.44771553147179e-06
-3.86721889083664e-05
-9.20927072812798e-06
-2.30665874214303e-05
-4.10796751667505e-05
-1.26451136379126e-05
-2.12466465204086e-05
-2.20784219100874e-05
-7.01242898274802e-06
-2.03850753502307e-05
-1.92724730030438e-05
-1.09980450950262e-05
-3.06232628586783e-05
-1.85585626887014e-05
-8.8175885150367e-06
-1.95844128391304e-05
-6.19171363906555e-06
-1.24096311783653e-05
-3.84133854664896e-05
-1.37969454098039e-05
-8.77906031865586e-06
-1.25133171997114e-05
6.05793891207532e-06
-2.89535151213191e-06
-3.51830481382339e-05
-2.85108944418381e-05
-1.61654656404754e-05
-2.86322028518745e-05
-2.37480036538576e-05
-3.08142257773945e-05
-3.09403385540475e-05
-3.28543264844134e-05
-2.33788752628818e-05
-2.25392504786125e-05
-1.25324414773578e-05
-2.18058190758773e-05
-6.58802279115337e-06
-1.5332697547177e-05
-1.02691689629827e-05
-6.98723530218967e-06
-3.05244964107565e-05
-2.19437581710253e-05
-3.08187329254631e-05
-2.48829252161861e-05
-2.23601357008329e-05
-2.64543730542946e-05
-2.54860069025319e-05
-9.49616941661345e-06
-2.38607032931893e-05
-1.24984053969255e-05
-2.42309029775902e-05
-4.6602510309828e-05
-1.92159798726374e-05
-2.44238279253782e-05
-2.56757716042624e-05
-1.34867996562372e-05
-2.50846489312564e-05
-9.82555718587775e-06
-3.43837877544997e-06
-3.53236112116806e-05
-3.68906602632246e-06
-2.14157548891597e-05
-1.06333092472796e-05
-2.33418636634372e-05
-2.57281889424254e-05
1.04340768701807e-06
-2.78357786470346e-05
-1.88878977414427e-05
-3.64777779335944e-05
-3.87527471033767e-05
-9.32769161442865e-06
1.13946864759372e-06
-8.05690459328173e-06
-2.52921561143809e-05
-2.88580191018258e-05
-1.43719659917737e-05
-1.68292845949725e-05
-1.67918671920264e-05
-2.20974517937423e-05
-4.28825266291143e-05
-1.13311537102367e-05
-2.7499557755684e-05
-2.16346918306871e-05
-6.52178469077445e-06
-2.31847490073162e-05
-2.93585354237053e-05
-2.95554796902244e-05
-1.45072240729373e-05
-2.33424031592999e-05
-1.22569437940064e-05
-2.35047774742641e-06
-2.24467461388185e-05
-1.21412408310665e-05
-4.04918091943472e-05
-2.68263533084607e-05
-1.60800408388542e-05
-2.62778017311822e-05
2.16052413816018e-06
-3.38412538572724e-05
-3.04587481030187e-05
-1.55479596685518e-05
-2.44245974585664e-05
-9.0551661900013e-06
-2.54625929782903e-05
-2.37092929991724e-05
-3.38941746918306e-05
-8.34139538752232e-06
-2.16429475473242e-05
-1.37826666259521e-05
-3.397657775396e-05
-1.59188408484065e-05
-1.7573146858289e-05
-1.65780075953762e-05
-3.61667440132504e-05
-2.93820455759815e-05
-1.58398161396327e-07
4.90994598640379e-06
-3.65314784083779e-05
-1.0310759010118e-05
-2.46275076337239e-05
-3.95660905420209e-05
-1.16719827852481e-05
-1.44799746202708e-06
-9.07110938542626e-06
-1.94191460468096e-05
-3.2994228068844e-05
-6.44397769126126e-06
-2.4200088029205e-05
-1.68253347531466e-05
-1.7740955644484e-05
8.37726501968955e-06
-2.60835937612861e-05
-1.61662261530379e-05
-2.19190976668003e-05
-2.58781143623632e-05
-2.23201340199739e-05
-2.87471992946854e-05
-1.74021165037733e-05
7.02687691199104e-06
1.11666470829309e-05
-3.05699588360294e-05
-4.32944271070773e-05
3.38751540552855e-06
-1.24264461275024e-05
-1.67635687261788e-05
-2.65479808718622e-05
-2.55781232714032e-05
-2.36300887866208e-05
-2.79215121110449e-05
-1.73219268279756e-05
-1.31369333183961e-05
-1.40628480463779e-05
-2.35576058454852e-05
-3.64702390184488e-05
-1.05640695455411e-05
-4.33535644027092e-06
-3.72510180028704e-05
-3.00603217090109e-05
-4.44267975676538e-05
-2.22849742520771e-05
-1.67491799835296e-05
-2.03648162292086e-05
2.49773021100879e-06
-1.13473616900445e-05
-1.59151164493904e-05
-1.41483890595589e-05
-1.73356827879171e-05
-9.66045257584635e-06
-1.17230906818387e-05
2.2582282187952e-07
-2.32684896794138e-05
-1.35473740950071e-05
-1.81824928850361e-05
-2.55137913045418e-05
-4.17828776047816e-05
-1.30393284392237e-05
-2.52936279925454e-05
-1.45735280512983e-05
-3.58093193436652e-05
-4.95982412582797e-05
-2.65771341465997e-05
-1.54216677147225e-05
-1.22243785652663e-05
-1.73599290013243e-05
-1.98399728544686e-05
-6.75382123535741e-06
-2.86548775760449e-05
-5.02057200288645e-06
1.36099576119684e-06
-2.84694030594066e-05
-7.77510572932656e-06
-1.36145060986928e-05
-2.41335450247205e-05
-7.10952637824337e-06
-1.34012777059245e-06
-3.35082789204296e-05
-2.4250434414876e-05
-9.0388255343285e-06
-4.49409848500211e-05
-7.0999913426752e-06
-2.6227896440594e-05
-8.01089123314966e-06
-3.74029921081818e-05
-2.85751700889313e-05
-1.04363815048091e-05
-3.35933045600321e-05
-3.94117210125237e-05
-3.47300531995131e-05
-1.66645069735536e-05
-7.66054518183159e-06
-2.60374566771486e-05
1.17833773714072e-05
-5.43617967828151e-05
-5.44157156064395e-06
-6.31743183967288e-06
-4.58635917915852e-05
-4.48214522996009e-06
-2.42016731212374e-05
-3.4300005394903e-05
-1.6055123007796e-05
-1.31469739224404e-05
-1.83202118907924e-05
-1.64035499178148e-05
-2.66198898210072e-05
-2.79985618043022e-05
-1.29772631997223e-05
-9.33885330174083e-06
-1.3263074494063e-05
-2.52241704259311e-05
-2.36278649195309e-05
-1.88785430825378e-05
-2.7539874793408e-05
-8.30661524264289e-06
-8.04976762212198e-06
-3.93470739319596e-05
-1.46241733103666e-05
-2.97694751743181e-05
-1.37813552738449e-05
-3.01522025036433e-05
-2.06841039349076e-05
-2.25809636327803e-06
-3.24483407282113e-05
-3.30734735466047e-05
-2.23857032313579e-05
-1.61771453786882e-05
5.55231794525612e-06
-2.73388416722913e-05
-3.94696954666602e-05
-2.47212426187016e-05
-2.4603213153803e-05
-3.59929858492055e-05
-3.12638451929999e-05
-4.03152081913112e-05
-2.09722318070024e-05
-1.46450611756921e-05
-2.5653350139435e-05
-1.53323162499839e-05
-2.37762959239263e-05
-1.8078646803031e-08
-7.67281517485111e-06
5.15383953499454e-06
-3.18583115825211e-05
-2.8650413909609e-05
-2.01545821434926e-05
-2.84994633871631e-05
-2.7941484452222e-05
-1.6967068604081e-05
-1.40494343037769e-05
-5.46558633781573e-06
-3.65482175869918e-05
-4.05830380514238e-05
6.10054026508174e-06
-1.38945988264601e-05
-4.78112084914943e-05
-3.15615586205057e-05
-2.72604811752908e-06
-5.3669801303983e-05
-2.62319746613633e-05
1.79885032340903e-05
-1.46572163253113e-05
-2.07693838618246e-05
-2.27231627979964e-05
-1.90566427249266e-05
-1.83605493897899e-05
-2.55791442276023e-05
-1.09549058854967e-05
-3.55656516218953e-05
-2.95266342333536e-05
-4.09726266280794e-06
-2.30866851592783e-06
-1.61022970243152e-05
-2.27694462895223e-05
-1.32497476177723e-05
-2.37345889128939e-05
-3.55685110886078e-05
-2.36370039060569e-05
-1.60745004557776e-05
1.71304893394096e-06
-1.41733299680671e-05
-1.85975087598679e-05
-1.7982122173512e-05
-2.9924227464611e-05
-1.00842307735736e-05
-2.45648818832639e-05
-4.46836817227068e-05
-2.25469963226831e-06
-3.32140433843872e-05
-3.16846119134807e-05
7.08449280571449e-06
-8.64976105846899e-06
-2.49553485626683e-05
-1.56213375425697e-06
-1.56008000052931e-05
-2.90516103617783e-05
-1.058933859794e-05
-1.77066984144909e-05
-1.89559069860344e-05
-9.63702071500429e-06
-1.14503011221897e-05
-4.24035807979091e-05
-3.30894133453511e-05
5.58650318437748e-06
-2.23723368208008e-05
-1.94193623802192e-05
-2.56045373708905e-05
-9.97511640734171e-06
-1.35699484721796e-05
-1.02802778562543e-05
-2.37010004960809e-05
-3.74221033592916e-05
-4.60047801064292e-05
-4.44951428316454e-05
-2.658594776171e-05
-2.3925859483941e-05
-2.8547551146164e-05
-2.25437830613103e-05
-1.79085203567744e-05
3.65121729200488e-07
-1.50272742585091e-05
-1.75540559446105e-05
-1.62127862785162e-05
-2.05963996933451e-05
-1.84053898999346e-05
-1.98031021115227e-06
2.82024774127239e-06
-1.57395035547962e-05
-2.70238293746354e-05
-1.80591004329935e-05
-1.07705270599576e-05
-1.5007186951738e-05
-1.89324301057713e-05
-6.82309045331101e-06
-1.86861708615897e-05
-4.35899541697782e-05
-5.23467343876098e-05
-2.36772461623157e-05
-1.61871094373104e-05
-1.66471791723282e-05
-8.81415578788968e-06
-4.43923278126301e-06
-3.09012877299517e-05
-5.42422705646754e-05
-2.00651108503021e-05
-1.76044797886291e-05
-1.32947890550109e-05
-9.28164978138217e-06
-2.05294120859589e-05
-2.827195506059e-05
-2.55775248889209e-05
-2.92836702308979e-05
-3.4979346594793e-05
-3.26418866499071e-05
-2.47222259182982e-05
-2.24448137779417e-05
-2.0986855651733e-05
-1.41382419690494e-05
-1.81518783838839e-05
6.6254067087105e-06
-2.8553494869663e-05
-1.29651534108119e-05
-2.35932733604618e-05
-2.9441702948542e-05
-2.98487076200783e-05
-2.84615688435241e-05
-1.87940359088135e-05
-2.90366939157862e-05
-8.19541854039747e-06
-8.05160199369124e-06
-1.97755149108856e-05
-2.03896225126033e-05
-2.17756974929711e-05
-1.73516817074561e-05
-2.70985380910762e-05
-2.95224469532208e-05
-3.8995391598744e-05
2.14233015527589e-06
-2.64263544835967e-05
-1.86302379739116e-05
-1.96728913686728e-06
-2.95567271752094e-05
-5.83684232546386e-06
-1.8599205617947e-05
-2.14047726110688e-06
-4.6062937387779e-05
-2.58694932643327e-05
-2.95813145081933e-05
-2.76342121980924e-05
-2.61558587268186e-05
-2.109619344477e-05
-5.37045021905476e-06
-3.00452715812366e-05
-3.48555688112199e-05
-2.00322958715195e-05
-1.60857958460252e-05
4.30258945118747e-06
-3.01571524636322e-05
-2.27782393929293e-05
-4.66874265416415e-06
-2.0372841989231e-05
-1.83195149626418e-05
-2.99074332980045e-05
-1.38778958929774e-05
-2.07481614783213e-05
-1.28742115956693e-05
-2.90726947665214e-05
-1.82095786047402e-05
-2.54770881033783e-06
-4.05260840489125e-05
-1.8470680734276e-05
-6.82743681963034e-06
-1.0870658283034e-05
-1.48705984938166e-05
-1.13087187710945e-05
-1.524431787814e-05
-1.6462026980981e-05
-1.91381289815508e-05
-3.59016274312672e-05
-4.02924098525408e-06
-1.11525227547398e-05
-1.61499920967751e-05
-2.14315243359463e-05
-2.31174888758799e-06
-3.46434272578239e-05
-2.71969693569935e-05
-1.09591924622098e-05
-2.38821888587303e-05
-2.52874142005703e-05
-1.15452600111611e-05
-8.39838084575033e-06
-2.23757099098631e-05
-3.32950175102015e-05
1.15757204660383e-05
-1.2184259157853e-05
-5.74212124541178e-06
-3.29944746083091e-05
-1.14269670987835e-05
-2.41098820905019e-05
-3.1285244044714e-05
-2.48390739920473e-05
-2.7433024394114e-05
-3.45706584480973e-05
-1.88023682434639e-05
-4.4183561398269e-05
-2.69599712362482e-05
-2.31324495932542e-05
-1.62938532617602e-05
-1.27103391861864e-05
3.10420063759983e-06
-3.1531651517132e-05
-3.83904717799281e-06
-2.59044967087212e-05
-2.36659392399652e-05
-5.38564836641032e-05
-2.32917714561271e-05
-3.24018752513571e-05
-1.79391858040922e-05
-3.84179970877447e-05
-7.89151265203813e-06
-3.10865261094666e-05
-2.05004738787245e-05
-1.54506774075792e-05
-3.48761583684148e-05
-3.59945154216004e-06
-4.74384093571119e-05
-2.29826247252472e-05
-1.16190113123235e-05
-3.23756239985771e-05
-1.01489100713386e-05
-3.82488624845037e-06
-1.69774243722269e-05
-9.01875761022154e-06
-2.02016251504571e-05
-1.50072904857556e-05
2.72224265018537e-06
7.58463966756093e-06
-2.11220015477272e-05
-2.59596945252672e-05
-2.96043590822129e-05
-1.84904042768381e-05
-3.07822686658823e-05
-2.8289886874805e-05
-1.68272181800403e-05
-1.60214026396762e-05
-2.09340306979344e-05
-1.42824902837399e-05
-3.29675256983013e-05
-2.27111772484311e-05
-2.1102878419676e-05
-2.75084516258235e-05
-2.034773026201e-05
-1.48833629705579e-05
-3.50452903801911e-05
-1.15451428858454e-05
-1.21268010298365e-05
-2.73299462141942e-06
-2.3407616510539e-05
-4.15084991551479e-05
-4.20872937984493e-06
-1.86471782528084e-05
-2.4781041951543e-05
-3.98537134188075e-05
-1.66722026678172e-05
-3.49354623020259e-05
-2.74347255654966e-06
-1.72702745123168e-05
-1.53090020724156e-05
-1.7998904219322e-05
-7.22130128075315e-06
-6.48979603709507e-06
-2.70515960934093e-05
9.69256666907309e-06
-1.44037987456732e-05
-2.85324691610189e-05
-8.79988763924857e-06
-9.64294346293756e-06
-4.54410267887733e-06
-8.59673182389325e-06
-3.91356210165269e-06
-4.28325764631387e-06
-9.4023174041097e-06
-2.11631110225227e-05
-2.28006765735921e-05
-1.39129109132529e-05
-1.9637841638513e-05
-2.82084328395948e-05
-2.27699242710114e-05
-2.43116404805745e-05
-1.11230714519302e-05
-2.73087741542735e-05
-3.10831865590145e-05
-3.30881977048885e-05
-4.41699556546827e-05
-4.04185374937807e-05
-3.34954036533013e-05
-4.60158218481941e-05
-1.46620798750267e-05
-1.55579818304607e-05
-1.50680664022579e-05
-2.92993980216781e-05
-2.87778823432616e-05
-1.60826555359129e-05
-3.85405734599819e-05
-3.4374671301699e-05
-1.64679879834663e-05
-4.29739345002732e-05
-6.20644706274512e-06
-1.74555247704221e-05
-8.34393493207593e-06
-9.48154691375801e-06
-2.24566306175418e-05
-1.9791718479769e-05
-4.26885446361731e-05
-1.60127755827241e-05
-2.17453036804674e-05
-3.14649461534305e-05
-1.82635944940343e-05
-1.26930948653326e-05
-2.84695324946062e-05
-2.54521756543341e-05
-1.31476953583514e-05
-1.85738897013424e-05
-3.11305048895614e-06
-1.21408314537194e-05
-2.41356035059221e-05
-1.20585419556787e-05
-1.15364701695149e-05
-3.03540957380963e-05
-3.62706854050883e-05
-3.59209090255807e-05
-5.83296600730511e-05
-2.92056107433447e-05
3.06821797108854e-06
-5.18449831629398e-05
-2.45563473759744e-05
-2.02679359920557e-05
-1.74525709120789e-05
-5.05367281634365e-06
-3.25149328006768e-05
-5.38329106758277e-06
-1.51668575729102e-05
-2.85965155564222e-05
-1.57990039612217e-05
-2.06691807054266e-05
-1.3372465453341e-05
-1.78660627898212e-05
-1.82955404060672e-05
-2.52022995945234e-05
-3.4594235723368e-05
-2.15303154325516e-05
-1.99277976292304e-05
-2.91883140477693e-05
-7.67177243960644e-06
-2.11247617930757e-05
-1.27187424881102e-05
-3.36593355621262e-05
-2.77694866157142e-05
-3.44037766373779e-05
-1.90313151720386e-05
-2.80909037225607e-05
-7.11018047046941e-06
-1.58580747184885e-05
-1.20980498523756e-05
-9.80417494681771e-06
-3.26283407184707e-05
-1.3944737667268e-05
-2.72341703474277e-05
-1.19101666707614e-05
-1.16618063112407e-05
-2.90563854566442e-05
-7.72978188438168e-06
-2.48925007353157e-05
-1.60990885989768e-05
1.00443995107218e-05
-4.05480407428409e-05
-1.84157315892881e-05
1.50931553707197e-05
-2.8760010856157e-05
-2.23007486354987e-05
-3.42686009744796e-05
-1.9143105320582e-05
-4.08033796148243e-05
-2.55490041298617e-05
2.88839570291796e-07
-3.89963008647597e-05
6.20984721895725e-06
-1.94619481009509e-05
-5.80714795367736e-05
-2.82060094109139e-05
-3.53397231781784e-05
-1.89298929523704e-05
-7.36604879425405e-06
-5.47314414054413e-06
-2.14678017391335e-05
-8.34194729605886e-06
-1.44755382487788e-05
-1.37780880211577e-05
-1.27501159931892e-05
-1.56642048488023e-05
-1.68574325074765e-05
-1.20793055284907e-05
-1.79671858698139e-05
-2.22468597132248e-05
-6.41658005276279e-06
-2.74297488115196e-06
-3.87211905610226e-05
-2.46828795070324e-05
-1.62679499990916e-05
-3.50274291404482e-05
-2.66038154670714e-06
-1.33833062019294e-05
-3.70882339477784e-06
-2.64452409092579e-05
-2.65142369748641e-05
-3.31600063081728e-05
-1.66234536175064e-05
-1.86991332982013e-05
-1.81647693678127e-05
-2.99694766318095e-05
1.51002184243391e-06
-1.70534191511147e-05
-1.50133464078444e-05
-2.544202900919e-05
-4.06617495596921e-05
-3.07789734370138e-05
-5.25185871602326e-06
-2.18277844088603e-05
-3.27102110355455e-05
-1.81228828396061e-05
-3.69003285434646e-05
-2.30538061158123e-05
-2.11060855994294e-05
-1.90816794740767e-05
-1.7356064738109e-05
-2.18512024895042e-05
-1.29562241807981e-05
-4.68485949341019e-05
5.27506325301242e-06
-3.16667425332252e-05
-8.10606243828315e-06
-2.28988710873126e-05
-3.98066091441687e-05
-3.84416617582171e-05
-2.2205450467332e-05
-2.18031302097296e-06
-3.79134489192603e-05
-1.83007762406258e-05
-1.21492423893973e-05
-3.44549013905603e-05
-2.29169213765737e-05
-2.84912972890001e-05
-3.81844404603563e-05
-1.9558670491387e-05
-3.58099165860954e-05
-2.69670475184028e-05
-4.81554237309202e-05
-6.03453763330797e-06
-1.86418327185344e-06
-9.94615765757031e-06
-2.03400341368422e-05
-2.13793217835396e-05
-5.56733001065538e-06
-1.14163825208209e-05
-6.40808739917021e-06
-2.68539688380257e-05
-1.43361212558297e-05
-1.85416348821609e-05
-1.12906507086917e-05
-2.85298225399924e-05
-5.51959038918962e-06
-1.01582048854112e-05
-1.07152353709363e-05
-1.79441362275268e-05
-2.42400070980811e-05
-4.08974658183012e-05
-2.9020221972497e-05
-3.03573912875531e-05
-7.67894242764724e-06
-1.30249246008091e-05
-1.14404759643637e-05
-1.41355103963226e-05
-2.87162331961637e-05
-3.07208966645128e-05
-3.33316690145858e-05
-2.80634317177893e-05
-9.2297767711766e-06
-1.62987890314048e-05
-2.24753206298152e-05
-3.44616826684883e-05
-2.8990092088249e-05
-3.28275117394805e-05
-1.84184649351726e-05
-3.42199455756681e-05
-3.68246395087684e-05
-1.59649918842472e-05
-2.98905926597025e-05
-3.13880335633286e-05
-1.24131010407512e-05
-4.42228223743213e-05
-1.78758097717704e-05
-1.23824182086614e-05
-2.3994807931351e-05
-1.59427604006331e-05
-4.48770780639791e-05
-1.79295406972788e-05
-3.02291162565829e-05
-9.14611083092591e-06
-8.54712168816309e-06
-2.68478601998689e-05
-3.17491873172312e-05
-2.05536923280029e-05
-1.55023356075214e-05
-2.89657616127718e-05
-2.31916108859049e-05
-9.40933530909311e-06
-2.47808573690121e-05
-8.95739864930914e-06
-4.79535624076614e-06
-1.99257953606166e-05
-3.20226276978604e-05
-2.12067636909518e-05
-9.60817079480472e-06
-3.43082489815265e-05
-2.5147609479028e-05
-1.58908382471402e-05
-1.77490305662922e-05
-1.31943597532887e-05
-1.93074938775907e-05
-2.44165515598605e-05
-5.31859158153317e-06
-2.09591500388671e-05
-1.63284209650542e-05
-3.03012882013763e-05
-2.42329038781585e-05
-4.20479517411878e-05
-2.84118714528137e-05
-6.65164753762646e-07
-2.46065082656383e-05
-1.80114142643926e-05
-2.28309524624228e-05
-2.34123096200351e-05
-3.67367336720852e-05
-3.40345132915252e-05
-2.63501538667414e-05
-1.69860101045721e-05
-2.44599311860778e-05
-3.06494226176665e-05
-3.57358572594227e-06
-3.59209095038965e-05
-1.38975253322843e-05
-1.00563497387659e-05
-2.04558316933213e-05
-1.56887755690571e-05
-2.20642848945587e-05
-8.48762107205505e-06
-3.95436848685442e-05
-2.38217923477596e-05
-1.58964663545017e-05
-1.39975603451463e-05
-2.90760028812242e-05
-1.86101716860186e-05
-9.5065312230303e-07
-1.6900770770571e-05
-2.04445328615788e-05
-1.47735755024053e-05
-1.7593058055536e-05
-1.75692272371539e-07
-9.70852534858614e-06
-1.65967952265874e-05
-9.94990324650563e-06
-5.71704629117197e-05
-8.02416926666518e-06
1.9075021462884e-06
-3.62121307994384e-05
-1.69579541162731e-05
9.8774651321343e-06
-2.14335632976767e-05
-1.85393613208317e-05
-2.15571508664512e-05
-7.39446850981247e-06
-7.39106034805143e-06
-4.2136234826711e-05
-1.5908844510777e-05
-2.98417455632083e-05
-2.35774191004765e-05
-1.64253889000456e-05
-2.20080852571679e-05
-1.94611849923113e-05
-6.29087845931052e-06
-2.89460609686665e-05
-2.08111523267388e-05
-2.1481520777884e-05
-3.32306614386949e-05
-4.16837971196288e-05
-2.6385169429783e-05
-2.30010417446462e-05
-1.49383780614462e-05
-2.10948295441307e-05
-3.36652394501009e-05
-1.53842604501176e-05
-1.64085376247125e-05
-6.31143036055263e-06
-3.9050407167865e-05
-2.237628550351e-05
-1.04972908961852e-05
-2.17488805912713e-05
-1.42800820638353e-06
-2.10981047214268e-05
-1.61676703547635e-05
-9.92163161706019e-06
-2.49756901015969e-05
-3.33438871453075e-05
-2.51870853832323e-05
-4.32274380442353e-05
-2.14655727420911e-05
-3.16959412856258e-05
-2.1879179495699e-05
-1.97334457726667e-05
-3.016134116074e-05
-2.26724827788184e-05
-1.93305158364702e-05
-1.41609371704864e-06
-1.33688742627661e-05
-1.93908774106902e-05
-2.43983186917996e-05
-1.91267053113632e-05
-3.75932127643269e-06
-7.95120736073527e-06
-3.0387302219981e-05
1.30524949051395e-05
-3.12224112263026e-05
-1.57540387694681e-05
-1.91344938619219e-05
-2.26214852172324e-05
-2.06199696802022e-05
-4.7776407386903e-06
-3.10774885492828e-05
-2.37672523531911e-05
-1.65468363048214e-05
-3.11553654480478e-05
-3.50805777620252e-05
-1.23202221250852e-05
-1.6716973261653e-05
-1.82572061356531e-05
-1.84830050116284e-05
-2.86939906550857e-05
-1.20055353344606e-05
-2.10558866252206e-05
-1.95921231119617e-05
-2.83167645965343e-05
-4.67837692781474e-05
-9.83871396934908e-06
-1.85958337707136e-05
-1.02641144582362e-05
-2.84091157079136e-05
-3.09340317511221e-05
-1.10834508219823e-05
-1.40155303190583e-05
-3.1455228883033e-05
-2.79777425692731e-05
-6.88908813611814e-07
-9.43930014662581e-06
-3.17453958854704e-05
-2.42611222071054e-05
-1.43678261409712e-05
-2.80663961171926e-05
-1.58261612983051e-05
-2.23069516735454e-05
-2.3180037882302e-05
-1.90748592802963e-05
-1.55099910667267e-05
-1.98324906711522e-05
-4.80327459526633e-05
-3.60311757444528e-05
-4.78844346116343e-05
-3.22721257408209e-05
-4.33205169473006e-05
-3.54608749701811e-05
-3.54237176568562e-05
-1.72345712746968e-05
-2.44049251578706e-05
-7.10405000370205e-06
-2.73808296420316e-05
-3.67571750953963e-05
-2.65261397611112e-05
-1.23117105096899e-05
-1.90898336526539e-05
-1.34492764878283e-05
-1.76241104126055e-05
6.15549893652518e-07
-3.62661633198577e-05
-2.25782593280601e-05
-1.94750576525101e-05
-2.3354572403812e-05
-1.78902099090291e-05
-4.03226362203362e-06
-1.41804353715881e-05
-2.34283813748179e-05
3.23671495020875e-06
-4.20136942791867e-05
-2.09293975824788e-05
-2.76794316920249e-05
-1.98337887727049e-05
4.63469753693454e-06
-1.51136180347668e-06
-1.54476452712945e-05
-4.80485769676697e-06
-1.48736550061662e-05
-2.02665176828898e-05
-1.92389656552099e-05
-3.25628742187769e-05
-2.9230557255212e-05
-4.40807826578599e-05
-2.57961526394724e-06
-1.547070882533e-05
-4.62190992466216e-05
-1.78403353473486e-05
-2.93081323178154e-05
2.21499672986857e-06
-2.24447795585298e-05
-2.57435254763074e-05
-6.3716796543892e-06
-3.99793323816395e-06
-1.71231998318723e-05
-2.46331039425111e-05
-2.9359773757169e-05
-1.81506016519185e-05
-2.46944159538022e-05
-1.90607138717411e-05
-1.69973491344109e-06
-2.33024440035448e-05
-1.76419955587027e-05
-2.55184488910004e-05
-4.30258713215593e-05
-1.09087818471202e-05
-2.5264400801408e-05
-2.52024980672152e-05
-2.33518766178782e-05
-1.15345645240675e-05
-2.64586513284315e-05
-1.4226684666596e-05
-1.67952614111384e-05
-2.31217102742639e-05
-2.78411926196134e-05
-2.39158907546293e-05
-2.01602143818268e-05
-2.42716018167253e-05
-1.74109437274383e-05
-1.36491371402047e-05
-1.07278708614934e-05
-1.99557814614651e-05
-3.01986107618231e-05
-2.33801861600523e-05
-9.7161352704069e-06
-9.09749767922551e-06
-3.25696961288626e-05
-1.62810846434267e-05
-7.528348994242e-06
-1.82969129865005e-05
-5.95149657728082e-06
-1.05466765511271e-05
-1.24790307639081e-05
-2.98226980955631e-05
-3.47688726593441e-05
-2.98316915713672e-05
-1.54962350685152e-05
-2.52552398098531e-05
-2.45779175299613e-05
-4.33084317388411e-06
-2.86732820488298e-05
-1.68038061323319e-05
2.4992780700475e-06
-1.6115067747725e-05
-8.0148806374811e-06
6.30796253982724e-07
-6.22762706013705e-06
-3.67805254731444e-05
-3.28042884810647e-05
-1.08444559652674e-05
-1.78743374088263e-05
-1.30284443577687e-05
-3.63842540307799e-05
-1.46424164274552e-05
-3.01922873734393e-05
-1.57498814912538e-05
-8.99833751843865e-06
-2.01367639281609e-05
-1.5084264536906e-05
-2.0754602303808e-05
-2.30142147857822e-05
-2.41868394040286e-05
-3.53488671020043e-05
-1.49309204744164e-05
-2.78881345194257e-05
-5.11490483597434e-06
-3.31049980818493e-05
-2.33837219287357e-05
1.30619516876909e-06
1.43109953762958e-05
-3.05202815226683e-06
-7.09882573538256e-06
-1.14017067744069e-05
-2.34563332249291e-05
-3.59533811881704e-05
-2.36730135547933e-05
2.96316088027464e-06
4.99227782877148e-06
-1.06291910007749e-05
3.73305253054921e-06
-1.32058045872701e-05
-2.4703991600695e-05
-1.26812463572906e-05
-2.07330408272595e-05
-1.66539115544548e-05
-9.01935515842116e-06
-8.28514749960903e-06
-1.13186987277296e-05
-3.73818085401926e-05
1.05545348383758e-05
-1.33358235798982e-05
-2.28327707656146e-05
-1.91494917415453e-05
-6.03031576539757e-06
-5.40024037302806e-06
-2.74469376354851e-05
-2.61318682100856e-05
-1.08158694668606e-05
-1.65590146047073e-05
-2.78842059017226e-05
-3.48173356353135e-05
-2.894996937855e-05
-2.63478750533215e-05
-1.01316650319406e-05
-2.22785490914089e-05
-3.0467511822402e-05
-2.57252476834833e-05
-1.2350373209442e-05
-4.1229914815633e-06
-1.89361125333013e-05
7.57887875516882e-06
-3.22635655520159e-05
-9.39764242487452e-06
-2.54693522328556e-05
-5.50095414047051e-06
-2.71223340638498e-05
-1.70874426158312e-05
-2.80961670583004e-05
-4.81024069414534e-05
-8.46886750267544e-06
-5.37936267972975e-06
-2.27761672326219e-06
-2.18024242121116e-05
-1.55710999108674e-05
-3.01542447120087e-05
-1.32224280241505e-05
-6.3171553893988e-06
-3.9706613513277e-05
-1.46118098195579e-05
-1.40011491765539e-05
-9.21344744707584e-06
-2.44679300958988e-05
-2.53897755375766e-05
-2.12779769650521e-05
-1.90207953360815e-05
-1.46818667115434e-06
-2.62489098265595e-05
-1.68018916558577e-05
-1.48250593977994e-05
-1.45540917844285e-05
-5.2979544212125e-05
-4.81543610257151e-05
-2.44622078503002e-05
-3.22034145494779e-05
-3.76337035070099e-05
-1.09862232536173e-05
-7.317987763314e-06
2.09452400115705e-06
-3.30324897648057e-05
-1.06979198624134e-05
-3.27443496704135e-05
-3.63172893167146e-05
-3.11023466874596e-05
-1.61562397238005e-05
-3.84701100375557e-05
-5.10034274810907e-05
-2.28751959394517e-05
-2.61778663504403e-05
1.09072877395343e-05
-1.2961767396076e-06
-2.46909779394603e-05
-2.43755019663336e-05
-2.57330672370248e-05
-3.56179301201806e-05
-7.84409900624067e-06
-2.44651335458613e-05
-3.50228154347947e-05
-1.34615621460991e-05
-2.12947770479874e-05
-1.03601151989532e-05
-4.60080307894824e-05
-1.89242700959172e-05
-3.33741928679504e-05
-3.0109554163608e-05
9.03163962886865e-07
-1.20533434742912e-05
-2.51311269711819e-05
-1.56325044376034e-05
-7.39655799934032e-07
-2.0784870010343e-05
8.34622547327035e-06
-7.07975566230267e-06
-8.01448649275872e-06
-1.82176825813748e-05
-2.66822385668478e-05
-4.53048673460473e-05
-2.25385919947125e-05
-2.63139078819746e-05
-2.23373058914885e-05
-2.11194375155621e-05
-2.73418663960038e-05
-2.75886948558822e-05
-2.2016488377574e-05
-8.77493004699537e-06
-2.64338697854829e-05
-9.99283023224907e-06
-1.51902468662654e-05
-2.91874081547625e-05
-1.51045167004768e-05
-3.37117699911043e-05
-1.3481582937416e-05
-2.40737172752885e-05
-2.16991490447448e-05
2.00213860892333e-06
-2.89976574836057e-05
-1.90204074239288e-05
-2.27486455676362e-05
-1.21875804728845e-05
-9.95187999708934e-06
-3.48886783696539e-05
-3.80768929799038e-05
-2.81088478526528e-05
-1.76856017782901e-05
-3.0979230290894e-05
-1.4397366258967e-05
-1.91497413576253e-05
-7.37519486135418e-06
-4.3409999625536e-05
-3.2348071457766e-05
-4.03491800639419e-05
-2.21933115786665e-05
-1.83273012891588e-05
-1.51798371598036e-05
-3.44538747727745e-05
-2.86161601378794e-05
-1.48833349116282e-05
-2.15692337834808e-05
-2.95349109153482e-05
-3.92894675091505e-05
-2.8453490248535e-05
-6.89953325518448e-06
-3.03715626249993e-05
-1.57756860474106e-05
-2.37667218596212e-05
-1.46079611506368e-05
-2.52038280673268e-05
-2.71249858907922e-05
-2.92106314440534e-05
-2.74569728043066e-05
-2.05182091136983e-05
-1.77220563300637e-05
-6.47129233303677e-06
-4.41030547595159e-05
-2.72288939014488e-05
-3.41257229540851e-05
-1.34634856939546e-05
-1.45194185236566e-05
-1.43214469785249e-05
-2.11557272441703e-05
-3.11456439243438e-05
-2.34399925524232e-05
-9.16913737208626e-06
-1.94775899097045e-05
-1.28353655373839e-05
-1.39283123243533e-05
-3.07327574246227e-05
-3.77938754901403e-05
-2.0260404575547e-05
-1.95583046820625e-05
-1.20829251968949e-05
-1.88176692771013e-05
-3.20510625425547e-05
8.22214854531117e-06
-1.49994637906064e-05
-2.44144521426002e-05
-8.72765695782887e-06
-2.13384277087709e-05
-1.57131496991244e-05
-3.22862767266393e-05
-1.24102125827635e-05
-1.79939977757663e-05
-2.01706345156746e-05
-3.05769783126599e-05
-2.07381850523697e-05
-2.50820230597876e-05
1.03817010706345e-06
1.49287336642173e-05
-1.72128560506436e-05
-3.77565198683136e-05
-2.53569315126933e-05
-5.14569197483476e-06
-2.05436497838174e-05
-3.50014471407066e-05
-2.04106580064479e-05
1.0906763386469e-07
-1.6712251302085e-05
-2.94529526194187e-05
-1.44242883883457e-05
-2.54272476665202e-05
-5.73511469052489e-05
-2.95365299237829e-05
-3.35639050762725e-05
-1.70047964180211e-05
-2.22168754191533e-05
-1.29152547774946e-05
-1.93928762692724e-05
-2.9731220357074e-05
-2.92337435690517e-05
-2.42924118158477e-05
-2.42736925865702e-06
-9.22032861329182e-06
-1.73801517114127e-05
-8.44482683993663e-07
1.07474694518519e-05
-7.39815689842579e-06
-4.37847389985437e-05
2.17521336753784e-07
-1.41866889979301e-05
-2.13429817698305e-05
-1.88455395353232e-05
-2.57527299547423e-05
-2.72878212311486e-05
-2.28753059476354e-05
-3.78204379694293e-05
-4.4563298820761e-05
-1.54835419841731e-05
-1.65194166896575e-05
-4.00590979015807e-05
-4.8238673266075e-06
-1.53931221798564e-05
-2.34083854355394e-05
-3.72293233287895e-05
-1.75954998756405e-05
-3.5865738274251e-05
-1.98471132490519e-05
-1.83150631328644e-05
-3.58458942760204e-05
-2.97150947835351e-05
-1.72781650467333e-05
-1.42619045493588e-05
-2.64887216135099e-05
-2.62997558780565e-05
-8.17326598986113e-06
-1.46637070881529e-05
-2.82372063651124e-09
-3.23513261562082e-05
-2.59696709463946e-05
-3.85193494698561e-05
-9.52110924523825e-06
-9.11045075845263e-06
-2.8008057534511e-05
-1.33537836114296e-05
1.02623476073706e-06
-1.7311313133913e-05
-2.35874705848642e-05
-2.25897494900856e-05
7.38329962744814e-06
-7.01359762744607e-06
-1.59829618287225e-05
-1.90208614890589e-05
-2.31782348941119e-06
-1.25554141815763e-05
-2.49819787490922e-05
-1.47179060853786e-05
-1.78468496709431e-05
-2.15369190049002e-05
-2.6645378375952e-05
-3.60554407902565e-06
-3.77290488069067e-05
-9.15333636463639e-06
-1.633532765103e-05
-4.29422362291668e-05
-7.81848232185617e-06
-1.56168790979567e-05
-4.10032048087407e-05
-7.00093521179493e-06
-2.10201417858181e-05
-2.88866688378975e-06
-1.71056098968641e-05
4.29671641646343e-06
-2.74329595355443e-05
4.30799493295498e-07
-2.28123313836723e-05
-2.10405484750224e-05
-4.02342134704782e-05
-1.32074060864339e-05
-2.88852859435909e-05
-3.87191624110742e-05
-6.11178638056311e-06
-3.54741099232068e-05
-1.90873845125022e-05
-2.37288813196533e-05
1.80615964891748e-06
-3.47303560177809e-05
-2.35976920704559e-05
-1.83053154710467e-05
-6.58015503832959e-06
-2.46645431108632e-05
-2.74475419514428e-05
-2.29009383674585e-05
-3.81957250616226e-05
-3.15098287807818e-06
-2.27955120817815e-05
-2.27564688021945e-05
-2.27229234049875e-05
-2.37852496111903e-05
-1.6621823582827e-05
-2.7695052283718e-05
-1.53048251273748e-05
-1.82155993641715e-05
-3.38747481914884e-05
-1.62063349774219e-05
-1.70832702506345e-05
-4.53204500297811e-05
-1.54548490883807e-05
-5.22587474294215e-06
-1.85292372467759e-05
-4.66784594126847e-06
-3.16030194169653e-05
-3.13005594891509e-05
-2.81049155872222e-05
-1.20378342781506e-05
1.9234418014178e-06
-1.40305237590658e-05
-3.22154895265849e-05
-1.28411082586888e-05
-2.31893955564057e-05
-1.73032724846313e-05
-3.63748236841119e-05
-3.69322998821416e-05
-2.42948116639839e-05
-4.40611866667141e-05
-3.96556885968144e-05
-8.38135945444872e-06
-2.14663451653744e-05
-1.96945974650555e-05
-2.4479662136538e-05
-1.00734600168221e-05
-2.64447244864034e-05
-2.34142886676819e-05
-9.08374412900354e-06
-1.35855685773279e-05
-1.73819739175263e-05
-3.56321745927436e-05
-4.08501308371737e-05
-3.06999804048623e-05
-1.615158393169e-05
-3.89635064646295e-05
-1.07622700164071e-05
-1.92323672666566e-05
-1.81201638287969e-05
8.32499208277507e-06
-2.88471926036258e-05
-2.40278757712724e-05
-1.42185269579146e-05
-3.36569521708202e-05
-1.74795079466053e-05
-4.48633418475296e-05
-2.76953207706944e-05
-6.6363852844256e-06
-2.43669237427349e-05
-2.83172682345464e-05
-2.12615217341674e-05
-3.05515814643185e-05
-1.01244967724972e-05
-1.40502660811315e-05
-1.26395740746644e-05
-1.74675128368478e-05
-3.10003073884997e-05
-2.74711285954851e-05
-3.22100007366804e-05
-3.72885039223704e-05
-2.04305736596526e-05
-5.47608774306278e-06
-1.31644519384694e-05
-3.10622136555831e-05
-1.81814632112469e-05
1.19126777515957e-06
-9.48125595860149e-06
-2.75531638625925e-05
-3.75061159922589e-05
-9.38467383166533e-06
-1.63649231972763e-05
-4.5864986151098e-05
-1.96502320387507e-05
-3.87224385444494e-05
-2.7436583524663e-05
-1.77519550588956e-05
-3.39195889224501e-05
-1.82381544145875e-05
-8.93082267762955e-06
-2.09161246730191e-05
-2.52699197527524e-05
-5.65675551365104e-06
-1.64654372795996e-06
-4.38684026020161e-06
-1.79430880084955e-05
-2.01297781374628e-05
-1.95353685178223e-05
-1.58492041127222e-05
-2.21690102615416e-05
-2.20084385127738e-05
1.25862513075911e-07
-1.54920124599365e-05
-8.11072478934436e-06
-1.42813833906789e-05
-1.8177007353985e-05
-2.60285377202962e-05
-2.3463887936536e-05
-2.81103235833765e-05
-3.01542327178926e-05
-3.64815330763146e-05
-3.98429804429242e-05
-2.92653292239198e-05
-1.63169824994798e-05
-3.18898624765446e-05
-8.97267938484837e-06
-1.20084890547285e-05
-2.65888915039365e-05
-1.76068315598325e-05
-6.84132235785282e-06
-1.72731816564581e-05
-3.11968566216276e-05
-1.42461906937809e-05
-3.46570169751606e-05
-1.63609212865216e-05
-3.41392359640477e-05
-1.24645247278811e-05
-1.54657270251067e-05
-3.72729229152539e-05
7.39996046531087e-06
-6.61211401174243e-06
-4.9055438860383e-05
-1.71055482649816e-05
-6.03646560155925e-06
-2.40154019259781e-05
-2.11043585999279e-05
-2.38240863019838e-05
-1.39221285336586e-05
-5.29577823401424e-06
1.64288421189577e-05
-2.58019850636489e-05
4.80386008707278e-06
-3.32711087696326e-05
-1.71579836829265e-05
7.39748503137127e-07
-9.42504293255475e-06
-1.06241179719394e-05
-2.02408540786091e-05
-4.78404213155217e-05
-3.25684300363339e-05
-1.24954230066533e-05
-3.40805307285322e-05
-2.02825869932307e-05
-2.36374946876694e-05
-1.52426767958587e-05
-3.8815849722467e-05
-2.73798975304551e-05
-1.88922006997019e-05
-1.52842579313723e-05
-1.4235446526418e-05
-2.5656329495865e-05
-2.69668011977898e-05
-2.21778896855227e-05
4.01692056557484e-06
-1.74178633973122e-05
-4.09223275406425e-05
-1.1827082759308e-05
-1.42574232902116e-06
-2.92612925497657e-05
-2.19490761715931e-05
-3.9284482354613e-05
-4.95221909244873e-06
-4.57388127692113e-05
-2.57743294676874e-05
-1.32322235734762e-05
-1.44077759376019e-05
-1.2080376984544e-05
-1.89276295026452e-05
-1.00101959344594e-05
-2.09677498062557e-05
-1.92910796717182e-05
-8.0202991630593e-06
-3.63523371320217e-06
-2.64116455268011e-05
-3.15508362864819e-05
-3.04114728540603e-05
9.80425995550552e-07
-4.27200530456752e-05
-4.08993011630067e-05
-2.18230019990288e-05
-2.71069609175603e-05
-3.41053150506326e-05
-1.56207678566476e-05
-2.83811686423006e-06
-2.37686741708123e-05
-1.93042146554322e-05
-2.79952216690349e-05
-1.79764563711219e-05
-3.06366579852064e-05
-3.52839526976858e-05
1.20290964035755e-06
-5.00570647034402e-05
-3.7471270169468e-05
-2.74097681081538e-05
-2.15824465717022e-05
-1.68093682299099e-05
-2.10997240010756e-05
-1.16906608613434e-05
-1.36072179522312e-05
-3.42623915109952e-05
-3.01324564176289e-05
-2.77989269605127e-05
-2.42782558579063e-05
-1.65614681212707e-05
-9.13195200777602e-06
-1.24459091986809e-05
3.6861064130485e-06
-3.73792665495086e-05
-2.15443873471342e-05
-1.59964234216394e-05
-2.85628348239238e-05
-2.02391970720293e-05
-2.90634705440286e-05
-4.06865524252304e-05
-2.85967314674021e-06
-2.28995789243749e-05
-3.00606915877406e-05
-1.02823005806285e-05
-1.23626243732207e-05
8.78279343501833e-06
-2.48345471735923e-05
-1.71081116052861e-05
-2.26404089156861e-05
-1.2685353736204e-05
-2.04284114962324e-05
-2.58288863163752e-06
-8.16270478043982e-06
-1.01060701797629e-05
-4.26967333973856e-06
-3.46741869052218e-05
-2.37804661621081e-05
-1.47709274581664e-06
-2.49488439540563e-05
-1.48058354723609e-05
-6.03397492812639e-07
-3.525621495753e-06
-4.87799680991704e-05
-4.04428901412748e-05
-2.80192236609606e-05
-3.1216234745732e-05
-2.26534679662669e-05
-3.04071026612087e-05
-3.19221257185804e-05
-3.42869919148846e-05
-1.46930859799352e-05
-1.60405117290254e-05
-3.7002579809375e-05
-7.77024764187184e-06
-1.84954582124092e-05
-1.48066418841139e-05
-4.20737167041898e-06
-3.72631143130282e-05
-1.96808703909499e-05
-2.14071030652944e-05
-1.94085297467714e-05
-1.54935665297e-05
-1.84333120688607e-05
-4.6233287098971e-06
-2.17528700163697e-05
-1.76255814394747e-05
-2.0948872741127e-05
-2.85547514151416e-06
-2.12434520498341e-05
-8.94799017303214e-07
-7.95746734757684e-06
-1.5955354014946e-05
-2.41728380749645e-05
-2.55727070904101e-05
-2.0191562488125e-05
-5.30819331286265e-06
-9.65178915735188e-06
-3.63247417919719e-05
-9.55308896739249e-06
-5.65721155329204e-06
-1.70002031720852e-05
-2.09421141644104e-05
-1.63657684910851e-06
-1.18891097700501e-05
-9.87968162002559e-06
-3.46794474792279e-05
-9.96870075713319e-07
-1.09299068069949e-05
-3.99397311975303e-05
-4.37969531376783e-05
1.13776979385398e-05
-6.7578022291716e-06
-1.75629239632911e-05
-2.79143768756819e-05
-3.12720866231251e-05
-3.06069170449529e-05
-1.88171069224153e-05
-9.08564314929767e-06
-3.09432173597694e-05
-1.31316289153925e-05
-4.89758096042689e-06
-6.84946549782327e-06
-2.41184057500005e-05
-1.13558550804949e-05
-3.17207756534288e-05
-1.17914137470676e-05
-2.48750290029062e-05
-2.85230354171212e-05
-9.45725240098374e-06
-4.39107179009129e-05
-2.1522944772159e-05
-1.58908637694986e-05
-3.4091924298062e-05
-2.76182511010647e-05
-2.95793774735894e-05
-3.3553721170232e-05
-5.23010668626472e-06
-1.97063415468916e-05
-1.23741393214407e-05
-1.9837540255469e-05
-1.27446959262694e-05
-1.65662142879394e-05
-3.31504747447351e-05
-1.79356861099599e-05
-1.74222187949869e-05
-3.579798842088e-05
8.23213193135661e-06
-1.45563719647997e-05
-1.75697660714659e-05
-2.4169316296901e-05
-2.58018598111462e-05
-2.59755935129745e-05
-7.8388005966585e-06
-4.07460277360256e-05
-1.53185750445645e-05
1.55314181729891e-06
-6.19877853022618e-06
-2.67695442684955e-05
-2.71586525433057e-05
-2.80386953493466e-05
-3.23096294862819e-05
-1.22025879625967e-05
-2.67157626195491e-06
5.17666949160265e-06
-1.15072584188825e-05
-3.27092658804684e-05
-2.5674548504021e-05
-1.90889387099019e-05
-2.51728786796315e-05
-9.22889338113739e-06
-4.0888238452353e-05
1.24596031077315e-07
-2.24075811992012e-05
-2.00900076286715e-05
-3.52078371906493e-05
-3.72229898235083e-05
-1.4034988002676e-05
-2.88025824746726e-05
-3.70571734903972e-05
-2.1318359320735e-05
-4.40718132483494e-05
-1.21886795367832e-05
-1.29484226077835e-05
-3.5949670826492e-05
-1.62767538341256e-05
-2.62614789712869e-05
-3.95269747991472e-05
-3.09097601015418e-05
-1.7667842538033e-05
-1.08753177937552e-05
-9.9165695138587e-06
-9.37429899882108e-06
-2.84464995240518e-05
-3.45643771483605e-06
-1.68066563010065e-05
-3.66554239388484e-05
-2.78342630799159e-06
-1.96230096081558e-05
-2.53256459833092e-05
-3.94580876210954e-06
-1.53529222785219e-05
-3.63496614997269e-05
-3.80663623041953e-06
-2.4434570453011e-05
-1.98382791603326e-05
-3.04094487527964e-05
-1.40310731278934e-05
-3.52294018692486e-05
-1.97587237382305e-05
-2.81480600970828e-05
-3.24593174658071e-05
-3.79593739100031e-05
-2.20375969447149e-05
-6.07664184112184e-06
2.29097933994665e-07
-2.50806911599661e-05
-1.5801555799885e-05
-2.85676223605583e-05
-4.85699640911859e-07
4.84463186233844e-06
-2.23397872568559e-05
8.79793685739252e-07
-2.29366041097894e-05
-2.13676428224287e-05
-7.63527160101076e-07
-2.05316104571794e-05
-2.39122025082013e-05
4.5021528494048e-07
-1.67125667082982e-05
-2.64473585506854e-05
-1.20953965819976e-05
-2.0200752393885e-05
-3.31026250638832e-05
-2.69588693761138e-05
-9.8977890410602e-06
-1.45735096907563e-05
-2.52359036153763e-05
-2.63948620253651e-05
-1.44114060390385e-05
-2.63094100027086e-05
-6.28834422792655e-06
-1.33108002388582e-05
-1.70904873317818e-05
-2.82233005391013e-05
-1.77500466836187e-05
-2.16233523566306e-05
-2.02368638532302e-05
1.50359859112088e-05
-2.00774007197529e-05
-1.40398898464134e-05
-1.28978532263914e-05
-1.70023499805519e-05
-1.36006083618342e-05
-9.11637758796727e-06
-3.23524636485337e-05
-5.01883025520468e-06
-4.62005738212313e-05
-1.32073579184883e-05
-2.17598484569245e-05
-2.63229853008706e-05
-1.97794926175096e-05
-2.86460960625359e-05
-3.14051222695102e-05
-2.31611313651476e-05
-2.25497607908987e-05
-1.81807543821959e-05
-2.93473266596799e-05
-1.01656147842378e-05
-1.79169761600459e-05
-9.0299694900099e-06
-1.3210592540583e-05
-4.54100834795242e-05
-9.01821885217605e-06
3.38473730265295e-06
-7.77174903768802e-06
-4.41295581834401e-07
-8.18185700010117e-06
-9.31967874514129e-07
-5.21688619612356e-05
-2.31026945299826e-05
-1.43866924524937e-05
-1.54474728454749e-05
-3.23606070862669e-05
-4.94431081592172e-05
-1.55488552158891e-05
-3.52820724318029e-05
-1.10913828970714e-05
-3.18812703236589e-05
-2.93531970493577e-05
3.29876187549094e-06
-3.39218984387234e-05
-1.6785885362591e-05
3.78487376328e-07
2.55948937883014e-06
-1.69498408319395e-05
-3.77701930028638e-05
-2.72133620418147e-05
-3.02251586653617e-05
-1.12683739691814e-05
-1.2482837580927e-05
-2.39782450099083e-05
-1.67829121153507e-05
-1.97236298300919e-05
-3.07608180034345e-05
-2.8591543221361e-05
2.3775310856784e-06
-3.15458988195076e-05
-2.53133517930994e-05
-1.14120557892671e-05
-2.69595511955508e-05
-2.0912563506007e-05
-6.04799422802427e-06
-2.30563645494849e-05
-4.05419585955718e-05
-4.4327986946933e-06
-4.18868949732596e-05
-1.79879325288437e-05
-1.30495869460363e-05
-8.48496832129242e-06
-2.96728294357973e-05
-1.49343120898218e-05
-2.1857187671664e-05
-1.8774389754804e-05
-2.90567309409449e-05
-3.90409661018488e-05
-2.72943698165976e-06
-1.48380982985058e-05
-2.26131756078562e-05
-2.48561195747896e-05
-2.13324279578676e-05
-1.73165133075525e-05
-1.02221575738175e-05
-1.36703439116404e-05
-5.0109810273825e-05
-2.82115727881713e-05
-2.83399736091862e-05
-2.47466777048806e-05
-1.84602271519648e-05
-1.80507962188968e-05
-8.12328608711732e-06
2.21084584381335e-06
-9.22409329214322e-06
-1.73246671964493e-05
-1.92347744769559e-05
-1.50956672478815e-07
-3.75290143584452e-05
-1.14665772808436e-05
-1.72699553867676e-05
-1.04377020126129e-05
-2.42349535226593e-06
-3.02376460973485e-05
-2.94374859622969e-05
-2.23490772365629e-05
-2.63909514368282e-05
-1.08642867036142e-05
-2.26188105579156e-05
-3.08604791285752e-05
-1.82458244155189e-05
-1.08277702892852e-05
-1.92144285245688e-05
-2.81226387759938e-05
-2.31913660454818e-05
-3.31131155036737e-05
-4.42047189362539e-05
-2.51358956680002e-05
-3.12866147328586e-05
-2.02583005125486e-05
-1.96809130109187e-05
-3.83903682063037e-05
-2.97057375794901e-05
-1.68469012311962e-05
-1.24602458293247e-05
-3.01448604333714e-05
-1.55349249317714e-05
-2.08753115104735e-05
-1.88855971564613e-05
-1.53940704997654e-05
-1.24821573456786e-05
-2.08546990612703e-05
-3.03716350976814e-05
-3.96185954178722e-05
-9.46754851569493e-06
-2.60196693718087e-05
-2.44548816597524e-05
-1.81592398083088e-05
-1.34707433639377e-05
-1.20608000670192e-05
-1.15090238876796e-05
-3.64556622349439e-05
-7.73997691699042e-06
-1.6024287537355e-05
-3.61063536208853e-05
-2.60368107202399e-05
-1.8739878797172e-05
-3.59361511156738e-05
-3.10831747028109e-05
-9.45017049873667e-06
-1.31070817389945e-05
-1.65496775110082e-05
3.97562726591137e-06
4.93392877678034e-06
-4.33924939652356e-05
-2.05229289311532e-05
-2.99757745371895e-05
-3.48607411175761e-05
-1.86381812156025e-05
-3.4612330231857e-05
-1.24424885610308e-05
1.99435847294818e-06
-1.4111688414726e-05
-2.24896226166952e-05
-1.47848660535487e-05
-7.99895521227187e-06
-1.27850875122459e-05
-1.98208133949684e-05
-3.6313690812625e-05
-2.73417796026249e-05
-2.63699154145926e-05
-2.60661183916566e-05
-5.48763426465847e-06
-1.39277856387775e-05
-2.18747021413807e-05
-3.52199609235272e-05
-2.37429260161462e-05
-1.90974131971884e-05
-1.43034052436455e-05
-1.95870249722644e-05
-3.17581895935716e-05
-9.20182223797847e-06
-3.39533471046097e-05
-2.75286141530586e-05
-4.49334625118844e-05
-1.94744248561592e-05
-1.58964453979623e-05
-2.74051347528003e-05
-2.16176875319848e-05
-2.31214218195183e-05
-2.25944424940592e-05
-3.01507108208698e-05
-7.47036793787418e-06
1.11670369129466e-06
-2.75055407243701e-05
-1.35603187429441e-05
-2.52159095053503e-05
-1.79165732576335e-05
-2.91836300586019e-05
-3.26189851983866e-05
-2.07595765336531e-05
-1.31491020363594e-05
-2.25649799401908e-05
-6.06665972812308e-07
-7.84701526829837e-06
-2.75857417977715e-05
-1.32280040453425e-05
-1.41047662644925e-05
-4.76039815307097e-06
-3.1654302822637e-05
-8.24512993533235e-06
-3.79514863357963e-05
-2.43380662188025e-06
-2.30830128173001e-05
3.99698405214986e-06
-1.48847710799069e-05
-9.99462977734365e-06
-9.89383541591045e-06
-2.33544185169293e-05
-1.09781268746361e-05
-6.40034857986555e-06
-3.99930653486595e-05
-3.46170364889433e-05
-8.41756104582624e-06
-1.03575318994431e-05
-1.79194093152353e-06
-1.76318789966951e-05
-1.49710986145672e-05
-3.05680288309428e-05
-3.89959222915196e-05
-3.73569466785029e-05
-2.93022846824067e-05
-2.22339548909609e-05
-7.07176069978597e-06
-2.65339406023968e-05
-4.00261329585926e-05
-3.30868443631911e-05
-2.76483897779457e-05
-1.62430876858474e-05
-1.69931397476001e-05
-2.86318253733104e-05
-1.90955760242102e-05
-1.11622928632208e-05
-1.53695041369239e-05
3.4860371653096e-06
-2.33657934419903e-05
-7.55468727120853e-06
-2.06807392032271e-05
-2.04143809875675e-05
-2.14326865993429e-05
-2.46056279494536e-05
-2.53292683012399e-05
-1.32908242430053e-05
-4.755568293369e-06
-3.17465523571053e-05
-3.83069753901123e-06
-3.27788830902948e-05
-1.78409779184532e-05
2.77999352049623e-06
-1.67367814012774e-05
-1.94030303792552e-05
-1.29053529568457e-05
-1.86579931809842e-05
-1.90756613918162e-05
-1.49411931476824e-06
-2.62884693645354e-05
-3.64083004688052e-05
-4.76798352035075e-05
-1.28415573099317e-05
-3.17929343938699e-05
-3.13412275334802e-05
-1.31178679375712e-06
-2.70596055671338e-05
-6.71151107666764e-06
-2.50692097090568e-05
-2.01383269834104e-05
-3.2530749568599e-05
-1.52960488612684e-05
-5.40308212683435e-06
-2.56686541640815e-05
-2.49237642658626e-05
-4.32955092627219e-05
-3.65796396289847e-05
-2.91638271766527e-05
-1.26059430342676e-05
-2.70635713966607e-05
-1.55065999854592e-05
-1.12934046980407e-05
-1.70241938469512e-05
-1.93405808379431e-05
-4.16417259019563e-06
-7.54529760663412e-07
-3.12029710155341e-05
-1.25420461391259e-05
-2.32897110180599e-05
-6.45046401022862e-06
-4.74175494019654e-05
-2.45698643416343e-05
-2.14720254717818e-05
-2.3401409296256e-05
-1.42440474194078e-05
-1.44855892726521e-05
-2.2076939428957e-05
-1.5424354890211e-05
-2.60055548180968e-05
-1.90297646506465e-05
-1.51604703908208e-05
-1.3331006251777e-05
-2.42033084731517e-05
-2.81486773556114e-05
-2.58849743814209e-05
-3.06515622996187e-05
-4.04602502962277e-05
-2.48303735752965e-05
-5.19914400750416e-06
-1.3416966550603e-05
-7.82183172259191e-06
-1.4963403099946e-05
-1.32444652998839e-05
-2.24471087788655e-05
-2.24775112173624e-05
-1.5510043207589e-05
-4.38135796524601e-05
-4.03302205921105e-05
-2.66933283767176e-05
-2.37274375944575e-05
-2.37295718744376e-05
-2.71933273830978e-05
-3.96800934704627e-05
-1.04846885899401e-05
-2.06752464481977e-05
-9.81460656783098e-06
4.15504095877266e-06
-4.27426938846137e-05
-9.11405455758701e-06
-1.37241860269356e-05
-7.4772383874139e-06
-2.95205222550059e-05
-2.72028519169758e-05
-1.69632385544887e-05
-2.97180415329757e-05
-3.50758423391827e-05
-1.14929672092131e-05
-2.31979290902558e-05
-6.87272467675654e-06
-2.38490763945823e-05
-3.91377602314078e-05
-1.32437300034826e-05
-1.20890941838881e-05
-1.60199528985579e-05
-3.07943131489239e-05
-2.12603675336427e-05
-3.58940983372281e-05
-5.05809664122322e-05
-2.03153137869385e-05
-3.25224214385433e-05
-2.21815404663172e-05
-3.10314965009991e-05
-3.96711019750769e-05
-1.69325486805851e-05
-2.30613444137822e-05
-5.04435793850001e-06
-1.09371665921347e-05
-2.51145659721295e-06
-2.66868339257665e-05
-1.07843856399441e-05
-6.78754599847458e-05
-1.5190441204294e-05
-1.76532654389708e-05
-5.24412266351553e-06
2.34619716594666e-05
-2.70840847398784e-05
-5.77064286957381e-05
-2.5283685957577e-05
-4.3217125519488e-05
-2.77674393583381e-05
-2.10222168695901e-05
-1.5197689205291e-05
-1.94261019582822e-05
-2.59898802504656e-05
-2.36630997379778e-05
-1.51025883374608e-06
-2.50218186749983e-05
-3.65676389144259e-05
-7.2105778912895e-06
-2.0178071614221e-05
-3.07720755794422e-06
-3.50361849510166e-05
6.5503620645972e-06
-1.94163277731449e-05
-2.81601170898184e-05
1.13404339656136e-06
-3.08523270004604e-05
-2.49005245714871e-05
-1.94429347292172e-05
-3.30386927442296e-05
-2.86452573980177e-05
-1.11370114609377e-05
-7.9776321393942e-06
3.81928669116949e-06
-3.50290156373171e-05
-2.35591161967914e-05
-6.44901960877239e-07
-2.43023822429046e-05
-2.90773218367888e-05
-3.01186491296397e-05
-2.84885054750251e-05
-1.46836928430233e-05
-1.38764720853287e-05
-2.52743968483882e-05
-1.34002005234668e-05
-1.58744775332076e-05
-1.83739606507158e-05
-1.84882299341535e-05
-8.37270145874657e-06
1.72922170874435e-06
-5.43364361708081e-06
-2.50686599705572e-05
-3.1814367191031e-05
-1.50944603736271e-05
-4.42137439657275e-05
-1.08708211946473e-05
-1.49070391065102e-05
-7.4032943016169e-06
-1.43513360929386e-05
-1.80331959302896e-05
-1.41332094816177e-05
-1.90282160730496e-06
-3.00123771553657e-05
-3.29964223044234e-05
-2.99733343892975e-05
-3.70422130447881e-06
-3.64112187132776e-05
-3.46160590881931e-05
-3.31938239121832e-06
-1.02474212595492e-05
-2.59533071895366e-05
-3.01116805935423e-05
-1.36901477588385e-05
-4.2761025846065e-06
-2.66400263422082e-05
-2.52348116825703e-05
-1.59822871592943e-05
-2.29626538338518e-05
-2.69064992394685e-05
-3.91753618448417e-05
-4.1511633131913e-05
-3.89306607570649e-06
-3.83270528330723e-05
1.60738229372057e-06
-1.70240875393041e-05
-2.65704726279136e-05
-1.47852288233131e-05
-4.84534749497102e-06
-3.33008146996706e-05
-1.85585234644565e-05
-1.57052149119816e-05
-3.94994682443123e-05
-1.35299378835192e-05
-2.04919852977459e-05
-1.17459326606068e-05
-3.71370388807372e-05
-1.88407575107476e-05
-1.48169823770645e-05
-1.78131343301829e-05
-3.4836025655763e-06
-3.9134179404307e-05
-3.67966602529211e-05
-2.43787264910844e-05
-2.34641739718687e-05
-1.20211853350105e-05
-5.56245210491111e-06
-2.44345360807378e-05
-3.15666794759747e-05
-1.46809857059699e-05
-3.0825487725193e-05
-2.12556624212064e-05
-2.94123642759264e-05
-9.33350199243814e-06
-7.16086524299488e-06
-1.11992026910517e-05
-2.30403344484782e-05
-6.71337930740121e-06
-1.36930644200081e-05
-2.88639178195563e-05
-4.52857951743665e-05
3.35750766638127e-07
-1.25193330918388e-05
-4.69340641684797e-05
-3.15609283521866e-05
-1.57456142414422e-05
-1.99767058533111e-05
-1.8835970452796e-05
-3.31944092773269e-05
-1.95649942240983e-05
-3.62864301197771e-05
-1.33051813874793e-05
-3.04864555852693e-06
-2.31694670336643e-05
-2.15401112687086e-05
-6.03767622721868e-06
-1.40520848138508e-06
-1.743466784512e-05
-4.56682108033986e-05
-1.09594784358955e-05
-6.32831358989219e-06
-3.23436634133977e-05
-3.72093238369619e-05
-1.21035304925095e-05
1.44211398232196e-06
-2.01690375074095e-05
-1.78319318496019e-05
-8.95148766448373e-06
-3.62936604396144e-05
-4.86079502213648e-05
-1.53484098695081e-05
-8.75352822508881e-07
-1.73617772795008e-05
-3.53177163615696e-05
-2.15376029544074e-05
-9.01745698315278e-06
-3.01501956798912e-05
-4.84100002105609e-05
-1.69528413989433e-05
-1.65341582452893e-05
-8.40226547182112e-06
-3.23184233994677e-05
-1.82350917569415e-05
-1.52496666676661e-05
-3.81237212067973e-05
-6.87389613000382e-06
2.66444939660803e-06
-3.01332061475309e-05
-2.28574048333947e-05
6.25993415031587e-06
-3.73155139621199e-05
-1.38909792079689e-05
-5.85614461673539e-06
-2.58359345148902e-05
-2.25691110552657e-05
-2.88651039651929e-05
-9.8885095802509e-06
-1.78942989967781e-05
-3.22085797979923e-05
-5.56096543242242e-05
-2.38820869405285e-05
1.31907984131423e-05
-2.48161624477583e-05
-1.79548572456442e-05
-2.64754431580716e-05
-9.40326145993122e-06
-1.43815861014764e-05
-1.99561580140997e-05
-5.06996413122261e-05
-2.71234829730184e-05
-3.7809990705184e-06
-1.86829574547257e-05
-3.57268604376164e-05
-1.66222133355681e-05
-2.85621665171771e-05
-2.95428304685752e-05
-2.38280042328206e-05
-2.70727622425319e-05
-1.97768433984848e-05
-2.80884884649585e-05
-1.50113193020557e-05
-1.61477564862534e-05
-3.13749450901786e-05
-2.29488656557375e-05
-2.66095358478406e-05
-1.01904195164656e-05
-2.7481043111364e-05
-2.45765077963136e-05
-3.81844288792176e-05
-7.62022012067344e-07
-2.21288531991083e-05
-5.35415865826293e-06
-1.07298042678649e-05
-1.22318907667304e-05
-3.21500397238106e-05
-2.82453648360701e-05
-4.72505689203442e-05
-1.37213610767311e-05
-4.67813897773952e-06
-2.97587914734811e-05
-4.84302132172171e-05
-1.49389316294848e-05
-2.34236856147152e-05
-3.15400031399026e-05
-3.72896300624453e-05
-1.84070240152777e-05
-1.40858480111754e-05
-1.46273467948741e-08
7.06443492882148e-07
-1.4492077885917e-05
-4.44812758254305e-05
-9.01080456094015e-06
-2.4987632176751e-05
-4.62712229820306e-06
-1.61082763101982e-05
-8.96677622970816e-06
-3.06859472035519e-05
-1.97751854069335e-05
-2.03008591205058e-05
-1.96718079822364e-05
-6.79440471552509e-06
-2.78962105807287e-05
-1.8796486555273e-05
-1.77639827049991e-05
-1.79695610297543e-05
-3.29066350444697e-05
-1.79082002925381e-05
8.77350014798437e-07
-1.16441184189673e-05
-1.23192481134676e-05
-1.99078755125018e-05
-2.27452586638949e-05
7.32790042353575e-07
-3.08923780245783e-05
-3.53351349523796e-05
-1.01463624160992e-05
-1.22218450577232e-05
-2.71623486387784e-05
-3.70918414939988e-05
-2.87685440797647e-05
-1.48501443149433e-05
-1.8734310432818e-05
-3.32422828945565e-05
-4.73597997566302e-05
-1.59185488497138e-05
-1.16518954498234e-05
-1.69483771841366e-05
3.91450850463897e-06
-2.96514323101484e-05
-3.37712315059693e-05
-1.64557846410343e-05
-2.61082103196243e-05
-2.71503954725836e-05
-3.20385322795484e-05
-2.70706414538901e-05
-1.72949140315336e-05
-2.91150290019647e-05
-3.94085628560039e-05
-3.39739999288567e-05
-1.77355449286145e-05
-1.91814862393483e-05
1.79202077075318e-06
3.95895956914763e-06
-2.76108686917957e-05
-2.18983458063378e-05
-2.53359518295527e-05
-3.63959882195879e-05
-1.82309540252037e-05
-4.54550849178819e-05
-9.54863325266907e-06
-1.19403579514058e-05
-4.30176144165495e-05
-4.38870438937034e-05
-2.42422088224649e-05
-2.37692600011363e-05
-1.73938869055836e-05
-3.1824825948867e-05
-2.76420615531873e-05
8.54726628812472e-06
-2.86562440952717e-05
-3.9744684480421e-05
-2.05268193594593e-05
-2.44011184241667e-05
-2.72343191979227e-05
-1.4644882001595e-05
-2.94608028894299e-05
-3.53078911283761e-05
-2.22000005703865e-05
-1.50203339531745e-05
-2.18644471794932e-05
-3.51664865797173e-05
-1.76605939091108e-05
-2.9980493377549e-05
-1.27530074351912e-05
-7.38293681893902e-06
-2.84218791105897e-05
-4.78348468271972e-05
-1.60232803022075e-05
-2.76002002461327e-05
-3.69842264589588e-05
-1.51103844623159e-05
-2.98152699679192e-05
-7.26451303946424e-06
-2.99261163238894e-05
-3.43833235561496e-05
-2.34144161884325e-05
-1.98217098812234e-05
-1.27304389980612e-05
-2.91614744147695e-05
-1.44636585308555e-05
3.17761350101661e-06
-3.73551390995652e-05
-2.30949782160241e-05
-1.97127695073361e-05
-2.28066568456577e-05
-8.48545442992128e-06
-3.92486200273285e-05
-2.44435312489159e-05
-2.36932746594457e-05
-1.73880583830533e-05
-3.58326750165708e-05
-1.75068334306957e-05
-2.44678122780674e-05
-2.3209013303967e-05
-1.72517585087662e-05
6.49748669766308e-06
-3.13257559444766e-05
-5.45682101917185e-06
2.90236970524359e-07
-4.21539832493092e-05
-3.32988078362266e-05
-2.27934643594235e-05
-1.87024782477929e-05
-4.56053925863733e-05
-1.58454560567547e-05
-4.087162932985e-05
-1.56776758288188e-05
-3.45821172413998e-05
-8.81066088321993e-06
-1.68949690443923e-05
-3.70016521514808e-05
-4.35784996224823e-06
-3.73765192069548e-05
-4.71231798412508e-05
-2.316306118272e-05
-1.84655541401649e-05
-2.86085233701776e-05
-2.62837708393772e-05
-4.35865386381849e-05
-6.42025745534699e-06
-9.58901439118019e-06
-2.38962695870117e-05
-2.59383772102302e-05
-1.92620194231597e-05
-2.22414132513974e-05
-2.25316310344953e-05
-4.38485708287001e-05
-1.46718167445558e-05
-1.09763446889453e-05
-1.03531780061363e-05
-3.06633132100963e-05
-2.16060291611693e-05
-3.62622846901056e-05
-8.36258761396403e-06
-2.27029872890593e-05
-2.43848595755659e-05
-2.16817369535301e-05
-4.15289410410826e-05
6.8503183004471e-06
-2.98661987566736e-05
-1.9718907033586e-05
-1.92829228650229e-05
-2.55179332451943e-05
-2.85626720099485e-05
-2.79200973949478e-05
1.39702917704623e-05
-1.72357060146985e-05
3.2583609875489e-06
-3.11394975846114e-05
-2.17611827154531e-05
-1.14941924089228e-05
-2.8174900764565e-05
4.70854142867931e-06
-4.97587640942213e-05
-1.09348005544627e-06
-1.238756322414e-05
-2.35116079827783e-05
-2.74438595116591e-06
-2.38558804359429e-05
-2.43853855612599e-05
-2.54598764567419e-05
-1.98557739949294e-05
-1.15249764776496e-05
-2.37170082440073e-05
-2.42272000896074e-05
-6.92372626350093e-06
-2.29749982411819e-05
-3.04711693511596e-06
-1.62812638173479e-05
-2.99496220977733e-06
-2.19013283494136e-05
-2.06946469228267e-05
-3.41673563274904e-05
-3.4008289866647e-05
-1.06634139470547e-05
-1.89288636350396e-06
-9.32447842477033e-06
-1.51888926515356e-05
-1.82808743016915e-05
-2.65993266914301e-05
-3.36855852912887e-05
-3.59003905292482e-05
-3.24301236745685e-05
-1.48816551131958e-05
-1.25281904044493e-05
3.56607389334922e-06
-2.83374379174923e-05
-3.21626470020979e-05
-1.66486036139635e-05
-3.4828393766968e-05
-5.7667017012957e-06
-6.89269429054309e-06
-1.10371689498784e-05
-9.03990843473372e-07
-1.27701746585371e-05
-2.28013959133456e-05
-2.56579733510051e-05
-1.75001664160064e-05
-1.6581655273711e-05
-5.7542243811857e-06
-2.29862045017437e-05
-4.76870389649031e-06
-2.03305728656532e-05
-6.51670666313905e-06
-2.32831639122255e-06
-3.27317252020814e-05
-3.54214860307526e-05
-2.72999458147462e-05
-2.55275782728259e-05
-2.64702352509683e-05
-4.03316848573368e-05
-4.12427168542019e-05
-1.6566334292935e-06
-1.84835347390698e-05
-2.32033678030596e-05
-3.62764636503231e-05
-1.33253356078495e-05
-1.78484750439716e-05
-3.72228953247723e-05
-3.27920021953583e-05
-3.12657270134972e-05
-6.23362770844056e-06
-1.17799029854826e-05
1.95167375680793e-06
-3.02123125038279e-05
-4.0369944597223e-06
-1.69029610859985e-05
-2.11006142040729e-05
-7.67310866229699e-06
-2.39947388102051e-05
-2.64415694622686e-05
-3.09338861478991e-05
-2.7077322474535e-05
-2.34579192569176e-05
-4.22246658209002e-05
-1.63575816887948e-05
-1.7492180088894e-05
5.06724315643011e-06
1.11428547435896e-05
-2.02960760068445e-05
-1.73601902774798e-06
-1.88258230644532e-05
-1.42590414685684e-05
-2.15038421506744e-05
-1.74637961242042e-05
-2.38521638250361e-05
-2.98410789912777e-05
-2.56193226770394e-05
-1.44142124449557e-05
-3.0892601931446e-05
-1.45758108076145e-05
-2.02277168496382e-05
-2.25435510839213e-05
-1.66696571446506e-05
-1.75223462677383e-05
-3.11488998152949e-05
-1.83526734164446e-05
-2.69366450513284e-05
-2.35502921389394e-05
-3.44910809788822e-05
-1.40488743793946e-05
-8.68424748603179e-06
5.48769449497234e-06
-7.10391751495518e-06
-2.96835714724176e-06
-2.39990319747976e-05
1.19119097501463e-06
-1.83480095691124e-05
-1.60420469382837e-05
-2.41234883408157e-05
-3.43147412327904e-05
-3.02021425437212e-06
-2.27963255678445e-05
-1.85454980829261e-05
-1.44261428843844e-05
-3.93675966040711e-05
-1.29688563445488e-05
-9.49413416940449e-06
-2.56460300642645e-05
-2.69833667669054e-07
-1.88509213876438e-05
-2.90269564762347e-05
-3.51030306444729e-05
-5.47747737303919e-07
-2.70372349433333e-05
-2.1310017749387e-05
-3.10241446572971e-05
-1.16363603067012e-05
-2.39682709128694e-05
-2.52759656764934e-05
-2.81109261327737e-05
-1.6363332282084e-05
-1.1356968180904e-05
-2.16795664346395e-05
-2.10420549765729e-05
-1.51043134116623e-05
-3.06518746478088e-05
-3.19435040019309e-05
-2.04952655472859e-05
-2.122546327666e-05
-2.07508881242168e-05
-1.41528172198757e-05
-2.40308815711903e-05
-3.88988961571872e-05
-2.1177482454621e-05
-2.65454878730426e-05
-3.9319318231304e-05
-3.21561177923321e-05
-6.65190919201199e-06
-1.89814835097138e-05
-1.20874465388557e-05
-1.0178420962411e-05
-3.1352028358695e-05
-1.51048023073819e-05
-1.93145256481186e-05
-8.6899686528323e-06
-1.96099835090089e-05
-1.12793906774809e-05
-2.65178148007274e-05
-2.04071512890834e-05
-2.40431748731854e-05
-2.7725343375127e-05
-2.72597168302228e-05
-3.0453387565112e-05
-1.82517729380704e-05
-3.61704160662953e-05
-9.70158442517807e-06
-2.12270905459788e-06
-5.24985792711919e-06
-2.17899689336266e-05
-2.17251154270572e-05
-3.98434337148706e-05
-1.750053315745e-05
-1.56081497445403e-05
-2.38928569690825e-05
-1.87947111700468e-05
-2.99477860975361e-05
-2.79286910421486e-05
-2.92020603648483e-05
-1.43324489488668e-05
-1.11641381750408e-05
6.22845407163259e-07
-3.57318494297634e-06
-2.17695105334288e-05
-3.98684503838913e-05
-2.81599568327421e-05
-1.09430763957248e-05
-8.66746548694318e-06
-2.48340498213331e-05
-1.45263569014691e-05
-7.25574983907484e-06
-1.33074822938615e-05
-1.83989908725441e-05
4.87329015404206e-06
-1.57625716397971e-05
-9.70546877007165e-06
-5.95628271018233e-06
-2.57290591339571e-05
-2.02577061532992e-05
-1.62009321086765e-05
-1.1490795879188e-05
-2.35772626005372e-05
-3.57044914878419e-05
-2.40019220577148e-05
-2.23625344337474e-05
-1.16245746425638e-05
-2.9717345374088e-06
-1.6569467926098e-05
-7.01155868010436e-06
-3.34053787833525e-05
-2.09282034941763e-05
-7.67266088214757e-07
-2.30926662849005e-05
-6.7534304078693e-06
-2.38623942581849e-05
-2.14935173260624e-05
-2.82004957513712e-05
-1.28355470003266e-05
-1.22099604125791e-05
-2.06822089059219e-05
-1.84366443899666e-05
-3.01744354912352e-05
-2.57284002506238e-05
-4.65462965734193e-05
-2.27379657950653e-06
-1.30164396865513e-05
-2.06208247539301e-05
-2.79468757339767e-05
-2.43726848078847e-05
-1.08795797614424e-05
-1.42105991781944e-05
-2.49376711764146e-05
-2.16791416378783e-05
5.06134835405131e-07
-3.57700457253559e-05
-3.72923413862055e-05
3.38095876834176e-06
-2.14568655894113e-05
-8.47104622409994e-06
-6.24151711889524e-06
-2.4740407180806e-05
-2.3034759667763e-05
-1.78657945134071e-05
-3.79075166095643e-05
-2.13965721850377e-05
-2.62256061009576e-05
-1.48107510032263e-05
-4.2376488686379e-05
-3.43627025748594e-05
-2.76406088662221e-05
-2.26997583209691e-05
-1.45800285041307e-05
-2.63181089854237e-05
-2.70622053475961e-06
-2.24813424697951e-05
-6.23773218691984e-06
-1.07986781851019e-05
1.15685954751219e-06
1.06099510280645e-06
-1.01457972269095e-05
-2.50852559369732e-06
6.1730270633027e-06
-3.82108181129536e-05
-2.00590133626576e-05
-3.43136209837291e-05
-2.84258877552209e-05
-3.27493156424051e-05
-1.9281770205443e-05
-2.24744280410452e-05
-1.92621375991078e-05
-1.551212899914e-05
-2.8130073226841e-05
-1.60675725887573e-05
-1.50587542328809e-05
-6.66228540558625e-06
-7.69054128172882e-06
-9.45136120537036e-06
-3.03809866920481e-05
-2.12219489154374e-05
-2.33381926856859e-05
-1.95898285159949e-05
-2.14561512786821e-05
-2.93597690874128e-05
-2.2077105957563e-05
-6.24693518283748e-06
-1.00243934958139e-05
-4.36249452193932e-05
-2.43607476788238e-05
-2.225550306923e-05
5.30421386830605e-06
-1.84620454815538e-05
-2.04342897440458e-05
-4.104501253873e-05
-1.42454311987578e-05
-1.46890248039494e-05
-2.81692991811441e-05
-1.5108594253363e-05
-2.45157875121162e-05
-1.17217931383537e-05
-2.53830787404343e-05
-1.78074655701576e-05
-6.89057152734407e-06
-8.96497070040974e-06
-3.32811510401118e-05
-2.28582301263388e-05
-1.22955153484824e-05
-8.3495352384271e-06
-2.31126750865256e-05
-3.28657902394481e-05
-3.39377508513513e-05
-1.49710272760565e-05
-3.35913301905545e-05
-3.76858412382842e-05
-2.39267626485068e-05
-2.08382608664861e-05
-5.68996649729452e-06
-3.5880136358712e-05
-3.40752672219254e-05
-2.62094715486622e-05
-8.92913264261236e-06
-2.07535314109825e-05
-9.98827611774677e-06
-1.76652781476668e-05
-1.20483407864526e-05
-3.93472447283554e-05
-1.45268168646139e-05
-1.80728464948759e-05
-2.95922499715822e-05
-2.72267942302543e-05
-1.72109296976577e-05
-2.98196650914547e-05
-2.29924595589314e-05
-1.56222184657966e-05
-3.00354340029371e-05
-1.38594460066385e-05
-4.83990045951856e-06
-1.84991459400965e-05
-2.20614874954387e-05
8.04972113988636e-07
-3.3276391519647e-05
-1.16506714274803e-05
-2.78323916217294e-05
-1.80838987865903e-05
4.91901271362358e-06
-1.82278976351601e-05
-7.50788521753963e-06
-1.66049809663969e-05
-3.21174577645355e-06
-2.64621996786026e-05
-2.26578445597679e-05
-8.20785465105809e-06
-9.46006585126967e-06
-4.61735505626988e-06
-1.9477682337148e-05
-2.84774456586635e-05
-2.10720591760909e-05
-1.62398108421719e-05
-1.25666149559017e-05
-2.58828630252376e-05
-2.51665225080561e-05
-2.84173495079589e-05
-2.04332538876847e-05
-2.20626270703267e-05
-1.60038194910716e-05
-1.03922201216653e-05
-6.91591328779422e-06
-1.62516227387314e-05
-1.18359574923483e-05
-2.69860803017914e-05
-2.28678862203319e-05
-1.8994271849132e-05
-1.45304366180167e-05
-2.23867312187038e-05
-2.87819455802642e-05
-7.36259584888375e-06
-3.25433603121493e-05
-1.35154008222167e-05
-8.2805155599277e-06
-2.56738307088262e-05
-2.14389993968062e-05
-4.3017998586067e-05
-1.32360036609425e-05
-1.14700607077662e-05
-1.21187013031455e-05
-1.82120341540975e-05
-2.97335418107661e-05
-2.02004449495687e-05
-1.24501448227039e-05
-3.12669642225171e-05
-3.64686104253664e-05
9.21180188935027e-06
-2.98244478850432e-05
-9.44157524413815e-06
-2.69071416642045e-05
-4.1793939174519e-06
1.18014155121087e-05
-9.14615431140373e-06
-5.32879522884666e-05
-4.69717204605044e-05
-3.08641138914577e-05
7.75103742185474e-06
-2.10516818344011e-05
3.79495787527884e-06
-2.89443096451844e-05
-9.45483942537529e-06
-2.6787142852333e-05
-1.57975970231225e-05
-1.82353515972858e-05
-2.06038332061981e-05
-1.29733162787955e-05
-1.85725375480455e-05
9.76247028321354e-06
-2.85280802732901e-05
-8.57548959613475e-06
-1.13138758697393e-05
-2.09504114308888e-05
-1.40131385463215e-05
-1.09208738535241e-05
-2.45131422344025e-05
-2.70897638797156e-05
-2.31505044615625e-05
-3.55814042219778e-05
-1.31830394352752e-05
-1.18588830626856e-05
-3.05676111788847e-05
-1.4950800985847e-05
2.29608436863207e-06
-1.8120493942787e-05
-1.45455368474575e-05
-3.24031901077133e-06
-1.41055701429931e-05
-1.77604448733621e-05
-1.35005920469661e-05
-1.32192424130112e-05
-3.23281734972021e-05
-4.87238873661433e-05
-2.03129304505648e-05
-4.07420151805501e-05
-2.70565576455887e-05
-4.50422083341394e-06
-1.51206335930255e-05
-5.1709160983409e-06
-8.46836475177087e-06
-5.00691302801874e-05
-5.21766553496932e-06
-1.66252714777352e-05
-1.58455854912446e-05
-3.09546534892902e-05
-1.51360623631668e-05
-7.21651092651658e-06
-9.75931437829622e-06
-1.77355901483246e-05
5.18908217300456e-07
-1.25337164842006e-05
-1.34378647169733e-06
-6.48414341486467e-06
-7.84538998619831e-06
-1.9840521440119e-05
-2.43182144175275e-05
-2.18323196510945e-05
8.37518256347741e-08
-3.22890885072266e-05
-4.49024899528119e-06
-2.51533651010223e-05
-3.24085015411687e-05
-3.08836683438258e-05
-1.72681826691526e-05
-2.26675053047952e-05
-3.55048629169948e-05
-2.04426402897534e-05
-2.35924829284476e-05
-2.71189933705287e-05
-2.04543583898535e-05
-3.55098383576784e-05
-2.82170396916894e-05
-2.85401356443118e-05
-2.896212400692e-05
-2.18256037245383e-05
-9.96073947481773e-06
-9.59968150532604e-06
-3.22692462686377e-05
-4.05659086685678e-05
-6.78352833862112e-06
-1.11989633608404e-05
-3.44922323257926e-05
-2.04107519570189e-05
-2.44799584923058e-05
-3.94419646208106e-05
-3.42086148201914e-05
-2.11346564704219e-05
-2.39461711152122e-05
-1.10803038397158e-05
3.01211316137165e-07
-2.31368875489662e-05
-2.93500511882086e-05
-4.6726839493365e-05
-2.53180188966779e-05
-2.03617047105778e-05
-7.21083154274045e-06
-2.83354698800235e-05
-3.37853048993403e-05
-1.41626656347593e-05
-2.77599959522952e-05
-2.67413223388746e-05
-8.42179403917429e-06
-2.73734604958054e-05
-1.89848321075542e-06
-1.19026258415288e-05
-1.84061078586436e-05
-2.71872873419757e-05
-1.65716899302346e-05
-3.76860430193277e-05
-2.53945085799274e-05
-2.20198796867378e-05
-2.74417340435739e-05
-8.89037303778818e-06
-2.31976376177652e-05
-3.37348275745542e-05
-1.74251819688169e-05
-2.12040135941091e-05
-3.00221926438152e-05
-1.50396613262465e-05
-1.89060976990746e-05
-2.99308303922831e-05
-2.4093829328421e-05
-2.1221647877288e-05
-4.49754080830404e-07
2.81062752741618e-06
-2.18690222135666e-05
-2.43992306365255e-05
-6.20070652838238e-06
-6.07041378672879e-06
-2.10344653490782e-05
4.11916056625412e-06
-2.86190775362182e-05
-6.54010352356155e-06
-3.16816356626404e-05
-3.62254212716725e-05
-2.86203082316566e-06
-2.60817782042549e-05
-3.13140239307286e-05
-2.31366740300344e-06
-1.83121469052356e-05
-1.36933661040133e-05
-1.27751025852067e-05
-3.02467837913905e-05
-3.75271938776378e-05
-2.68797739894875e-07
-1.13362708109274e-05
-2.32149494107616e-05
-2.89735637830232e-05
3.06479454079205e-06
-5.21432437822998e-06
-1.31796466073609e-05
-4.4417453854281e-05
-1.328687839305e-05
-3.32003206271467e-05
-3.23678392075781e-05
-3.75399438291664e-05
-2.63559516074959e-05
-3.24705091119497e-05
-2.33341678743768e-05
-9.33572688797806e-06
-1.02820000617798e-05
-2.69941477488356e-06
-8.45336791684423e-06
-7.06739771786842e-06
-7.96473523779294e-06
-1.25150866266011e-05
8.323298181794e-06
-3.31998875543115e-05
-2.97582946100675e-05
-1.45083032416991e-05
-1.69639443921084e-05
-2.0349974447619e-05
-1.89161684386021e-05
-2.39117749823456e-05
-9.77191620795319e-06
-1.2605703472763e-05
-3.77841189202428e-06
-4.37457479530469e-05
-2.19513850788892e-05
-3.94941091170851e-05
-2.49545775936426e-05
-2.27473288543627e-05
-5.03808495248047e-05
-3.47969182606042e-05
-1.31450055937378e-05
4.18646375760247e-07
-2.18667746715746e-05
-1.08182879702344e-05
-8.61494321446629e-06
-1.61963394794334e-05
-3.57572809805996e-05
1.33201346673763e-06
-3.50209164207766e-05
-2.85311750904848e-05
-2.0512520656814e-05
-3.5387591152676e-05
-4.0233480616754e-05
-1.96382340695125e-05
-2.07256277379481e-05
-3.19077355327479e-05
-3.3717220744505e-05
-2.390221225426e-05
-2.45000545396672e-05
-3.3831438362422e-05
-1.11016638242552e-05
-1.70768273818826e-05
-2.50909660327635e-05
-3.00637190162539e-06
-1.20302843497268e-05
-2.73994289789183e-05
-1.0816820742165e-05
-1.08080884411427e-05
-1.27342647147144e-05
4.78781677051808e-06
-2.24256805288967e-05
-4.05785252429217e-05
-1.81151390654898e-05
-1.90178582313859e-05
-7.49357022107768e-06
-4.82900398990109e-05
-3.13706452498954e-05
-3.42201045623067e-05
-8.60733834393589e-06
-2.90844668509204e-05
-2.10093143667026e-05
-2.30648792172958e-05
-2.77489499584448e-06
-1.22417054034591e-05
-9.48526009596324e-06
-2.43519069842592e-05
-2.24640112153308e-05
-3.23476830591651e-05
-3.72946800160672e-05
-2.94911818627713e-05
-1.76864234652487e-05
1.04277520146692e-06
-2.97144534141977e-05
-4.86107542221864e-06
-1.82041537027252e-05
-3.19965577388028e-05
-1.8311596908824e-05
-2.32580951807235e-05
-3.48522567489067e-05
-3.78608661463689e-05
-5.06270067093977e-06
-3.47772332188028e-05
-3.52198883134183e-05
-1.4597295952004e-05
-3.07420753997846e-05
-1.58986865035665e-05
-3.25681622236648e-05
-1.93328289656135e-05
-4.55971006675442e-05
-1.8950117262584e-05
-9.72563805532274e-06
-1.84247612934469e-05
-3.17294562521842e-05
-3.09964187520487e-05
-2.19254183177444e-05
-2.70964545118042e-05
-2.01776128688096e-05
-2.84948601360773e-05
-6.18853459736672e-06
-2.53327448044706e-05
-1.23811447211068e-05
1.1344871997135e-06
-5.75600778721858e-06
-3.89110423577554e-05
-1.62015650491765e-05
-3.21513648541743e-05
-2.32207354568384e-05
-2.68820456224096e-05
-1.67910611264693e-05
-2.44455179622648e-05
-3.05252728660731e-05
-3.66640486225975e-05
-4.88995555019076e-05
-3.14012248244931e-05
-1.07035558039834e-05
-7.04259544107092e-06
-8.76953040760742e-06
-3.71115653224499e-05
-2.60642079929747e-05
-1.9799184543721e-05
-2.24896775455598e-05
-3.03942481865418e-05
-3.1514793682993e-05
-2.65584496235859e-05
-2.3913179957981e-05
-5.7813516756599e-06
-3.141079552193e-05
-1.32155344472532e-05
-2.15916307204342e-05
-1.63342747970506e-05
-2.06848165650995e-05
-1.29805421889007e-05
-2.32265747537218e-05
-1.1214468372639e-05
-1.80901693679876e-05
-1.30111434756225e-05
-4.40706732119982e-05
-2.584002557548e-05
-1.3708372818639e-05
-3.4967852475961e-05
-1.62501188302952e-05
-5.97200524997524e-06
-1.30427208360076e-05
-2.58052040659813e-05
-3.42636179604117e-05
-9.89650788658664e-06
-3.94773000080385e-05
-2.36360990594188e-05
-1.65669102448117e-05
-3.89242819216939e-05
-4.9340156905849e-05
5.85962135601349e-07
-1.51955871288635e-05
-3.8282705812283e-05
-2.86116097311114e-05
5.17097816318208e-06
-1.85473742703216e-05
-1.54064013186589e-05
-9.41021800103215e-06
2.13361880548689e-07
-2.85327357007441e-05
-2.78528547939996e-05
-3.68379315737961e-05
-1.24804626767784e-05
-2.77310655715481e-06
-4.37338605783628e-05
-2.04876742801846e-05
-2.97797501261438e-05
-4.13232995514216e-05
1.53008495144851e-06
-2.55522595148678e-05
-1.83557302511454e-06
-6.33739889180666e-06
-4.24821945787002e-05
-2.58884512938216e-05
1.05326348286043e-06
-3.51726789623358e-05
-1.30897763849075e-05
-1.71822921824917e-05
-2.30427171742008e-05
-1.59022371550048e-05
-2.44193621954354e-05
-1.28221155007129e-05
-2.11153760193185e-05
