# Supplementary material for: Research on computational propagation and identification of mine microseismic signals based on deep learning
Source: PLoS One. 2025 Oct 22;20(10):e0334641. doi: 10.1371/journal.pone.0334641 (PMC12543183; doi:10.1371/journal.pone.0334641)
Supplement: S3 Data — (ZIP) [file pone.0334641.s003.zip › 000100500002869.xlsx_0.txt_24.txt.txt]

-7.68782222411702e-06
-2.90983072621148e-05
-2.85395751703866e-05
3.56876456016593e-06
-2.44762960211556e-05
-4.51126814384229e-05
-1.72902312467983e-05
-1.18190476457977e-05
3.80868407493762e-06
-1.5502506697737e-05
-1.4823821040876e-05
-2.72684400116611e-05
-2.45872013028704e-05
-2.25743883653765e-05
-3.08726553224298e-05
-1.71400217110166e-05
-2.10410608047288e-05
-1.84613078533814e-05
-2.54086751502928e-05
-1.49299741115905e-05
-1.83403962256025e-05
-1.10020397798846e-05
-3.00561544371919e-05
-2.14379395596056e-06
-2.12541165370788e-05
-1.02549341480105e-05
-8.86131695271086e-06
-1.23233448381304e-06
-1.91240014563885e-05
-3.63199785258889e-05
-2.32398235313952e-05
-1.49972557404009e-05
-2.18737601465868e-05
-9.77179634296975e-06
-1.36746018992345e-05
-3.4217549741285e-05
-6.36727150889877e-06
-2.96645517483776e-05
-1.40910674224274e-05
-2.74805484927764e-05
-3.64568606085238e-05
-2.54178221308026e-05
-1.07861252121547e-05
-2.76594597693219e-05
-2.8942999309192e-05
-1.61894066840734e-05
-2.66548178934592e-05
-2.7356182539678e-05
-1.85051905526822e-05
-3.7547161200241e-05
-1.51609149027699e-05
-1.95987364488664e-05
-2.55573231699736e-05
1.62284502093217e-06
-3.25552631244023e-05
-3.69703861137312e-05
-2.98382724608272e-05
6.25280917676316e-06
-3.11490758218163e-05
-3.32581870709249e-06
-2.99603801499002e-05
-2.32752081267208e-05
-3.65627138642313e-05
-1.65308102235545e-05
-1.41091130091579e-05
-4.2845534267986e-05
-8.00292451228663e-06
-3.05948296469982e-05
-2.05073547824273e-05
-1.39939806508905e-05
-2.38513762813851e-05
-2.18055617822631e-05
-1.08997329781481e-05
-1.59584089325785e-05
-9.26808713466829e-06
-1.42490833910218e-05
-1.61766551787469e-05
-2.09872319599708e-05
-2.45030993419599e-05
-3.55363508044561e-05
-7.56412335400341e-06
-3.46350528895002e-06
-1.62193388273684e-05
-1.9145407036771e-05
-9.04466407107476e-06
-2.24375284555809e-05
-2.26977978395954e-05
-1.93265517101907e-05
-1.98348198294451e-05
-2.47893911823618e-05
-2.1383852659627e-05
-2.01647323841202e-05
-3.50092808960242e-05
-2.68918586707275e-05
-9.11545448837267e-06
-2.54001518762395e-05
-4.08144028645433e-05
-1.33598494190896e-05
-1.28004760115644e-05
-2.21586684597561e-05
-2.84667404935986e-06
-3.03640946009184e-05
-3.77768623426367e-05
-1.29610640084183e-06
-1.66274224002285e-05
-4.52589896805017e-05
-3.05193059082924e-05
-3.66779148596222e-05
-2.89118368039418e-05
-3.0287128402487e-06
-4.59291906041263e-05
-3.21251252471085e-05
-4.53657218188786e-06
-1.87733138960241e-05
-2.81367923019544e-05
-7.41950682315516e-06
-1.6022811043136e-05
-1.2692544993678e-05
-3.18028443899655e-05
-1.0761838432487e-05
-5.18058327470007e-05
-4.08874573415104e-05
-1.94146371413409e-05
-1.54184694690794e-05
-1.77996950534407e-05
-1.73091118416328e-05
-3.82789729813955e-05
-4.49301141219278e-05
-3.29938474814666e-06
-4.36979414526377e-05
-3.03307924366379e-05
-2.91524964416767e-05
-1.29897972303449e-05
-2.60997693720883e-05
-2.14994589512782e-05
-3.70378505600422e-05
-7.11374135784794e-06
-1.92882674683209e-06
-5.61905465095232e-06
-5.21832863058636e-06
-1.81637473942366e-05
-1.34525525804045e-05
1.6134127636421e-06
-7.11120594047832e-06
-1.60236395389369e-05
-1.41372818666311e-05
-1.438480814019e-05
-1.35788754647683e-05
-2.44586635396871e-05
-2.37047365945688e-05
-2.93123888065509e-05
-2.14934339545476e-05
-2.42677630755738e-05
-1.62545681409288e-05
-1.40663745435748e-05
-2.46284777174037e-05
-3.5993465175692e-05
-2.50355372885104e-05
-1.60793657077469e-05
-1.27461440067758e-05
-1.74255144500175e-05
-2.01359070292366e-05
-2.43267552223825e-05
-6.16253710161132e-06
-2.80213554152697e-05
-2.3326046744973e-05
-1.41493851858348e-06
-1.94658781454022e-05
-2.65627134839129e-05
-2.56299984274406e-05
-2.2935278437189e-06
-2.8261267287739e-05
-2.93378727394985e-05
-3.54282034274016e-05
-3.04621903961371e-05
-3.17512462887347e-05
-4.71522250015e-06
-7.4669406663761e-06
-2.04436086873233e-05
-2.89888713680837e-05
-2.97774897936813e-05
-8.80515580948844e-06
-1.17545226648019e-06
-5.33720679280724e-06
-2.88248285682288e-05
-1.7325650852264e-05
-2.2096860190078e-05
-4.61849445508746e-05
-2.47457706281448e-05
-1.15033831284362e-05
-1.34593807554319e-05
-4.26482957952557e-06
-1.54622112003038e-05
-1.66123554826646e-05
-9.88197861019843e-06
-1.23327994046881e-05
-3.31136620739218e-05
-2.41062007373427e-05
-7.05279748057765e-06
-1.8660654402839e-05
-1.85725864106326e-05
-6.95156988084259e-06
-4.52539216206104e-05
-3.31972092201922e-05
-1.66454213909569e-05
-2.96517853859365e-05
-2.2035971758666e-05
-1.42469398099128e-05
-1.61899592640482e-05
-2.50677751439908e-05
-5.23369328821417e-06
-7.28474057914843e-06
-2.58978938857471e-05
-3.55788495109707e-05
-2.25836220675233e-05
-3.25316512164178e-05
-2.54848753569235e-05
-3.08827690577564e-05
-2.17251897562167e-05
-5.79119613191148e-05
-1.52846914884288e-05
-8.86289968918621e-06
-2.60112534713571e-05
-3.7649305831358e-05
-4.6777235756455e-05
-1.6241162381114e-05
-2.33534737584406e-05
-1.96465949538604e-05
-9.03098629997689e-06
-3.01581417140465e-05
-2.79008124559977e-05
-1.61099378184362e-05
-1.15028321129591e-05
-3.67032139736187e-05
-3.00947876663294e-05
-8.49951935845062e-06
-1.23342856057583e-05
-1.25799990888432e-05
-1.14149859453281e-05
-3.27626617189148e-05
-2.66689909710226e-05
-2.76291887986272e-06
-1.79977678553511e-05
-1.34011604414427e-05
-2.74786434911006e-05
-8.99613135666832e-06
-2.19321619161635e-05
-3.64668865303405e-05
-1.45921530100803e-06
-3.87624914834735e-05
-1.77144542171558e-05
-1.1711841643168e-05
-3.42849821849058e-06
1.52657239196301e-05
-6.75018571275087e-06
-2.29564215498191e-05
-8.22930909377343e-06
-2.11898283292166e-05
-4.08125196846224e-06
-1.72568509440791e-05
-2.70478298983854e-05
-1.86689693125175e-05
-1.17564066622383e-05
-1.9822945349278e-05
1.4133244176971e-05
-1.80733251992148e-05
-2.58536801590956e-05
-1.95617296682366e-05
-1.23683749813462e-05
-2.54923960398799e-05
-7.14347276582713e-06
-2.02008903242229e-05
-6.06881437534741e-06
1.01218103035872e-06
-1.7315714613334e-05
-2.78479996053137e-05
-6.35814235380416e-06
-1.09597832387909e-05
-4.8263038873289e-06
-2.10663431992115e-05
-3.52178381259175e-05
2.87170682200873e-06
-3.66446706531681e-05
-1.73091874787115e-05
-1.1826622821307e-05
-3.45450108602605e-05
-6.42605849612339e-06
-2.52362337157348e-05
-2.98429195453849e-05
-4.35613458917829e-05
-5.4374767171361e-07
5.03860026600915e-06
-5.49653568275088e-06
-2.14668502043998e-05
-3.35903164665638e-05
1.08015184027301e-05
-2.30015614140903e-05
-3.59198209819051e-05
-1.99552464763967e-05
-2.75782487339147e-05
-3.55276971894439e-05
-3.13608128646171e-05
-2.57532323090224e-05
-3.35137017157182e-05
-2.74063643702895e-05
-2.96641137436316e-05
-1.81631353097092e-05
-2.65699591619086e-05
-4.99793348529054e-05
-1.77389824641175e-05
-1.72262048032552e-05
-2.65035417311687e-05
-1.50799500988186e-05
-4.16881969790765e-05
-3.89584486828718e-05
-2.16717757085654e-05
-3.11712763043634e-05
-8.97571093650269e-06
-3.2122374161354e-05
-3.76579413139552e-05
-3.71942329132945e-05
-8.44752053519615e-07
-3.86801665761496e-06
-2.26697496937413e-05
-1.58633063324902e-05
-6.75786648320563e-06
-1.23170061963798e-05
-2.89482635959656e-05
-3.19550773794383e-05
-1.93440807034372e-05
-1.78286086619339e-05
-3.82038112449551e-05
-2.27389560125735e-05
-6.68544138209e-06
-1.9039824561474e-06
-2.03023288546964e-05
-1.22524087344422e-05
-2.14692681553982e-05
-1.68376268656487e-05
-7.06855476210671e-06
-1.42671396682222e-05
-5.62890442503714e-07
-1.68628310789253e-05
-3.06124937005648e-05
-2.38188319817498e-05
-1.0198198191666e-05
-1.4183982223875e-05
-1.90863189089263e-05
-2.23977553125381e-05
-1.10111177993284e-05
-2.49873833404229e-05
-3.89100447411144e-05
-3.9492488624247e-05
-2.25373926524008e-05
-1.01591007950061e-05
-1.40178017936397e-05
-1.27215171023756e-05
-5.44623976648185e-05
-1.05801615481666e-05
-3.37558909955524e-05
-3.72249393873944e-05
-1.45974079149839e-05
-2.66149560866868e-05
-1.20227072983461e-05
-2.40893384936618e-05
-6.86484570253152e-06
-3.22178698799715e-05
-1.33485083281237e-05
-1.88521121488495e-05
-3.90713967423244e-05
-4.34765012947993e-05
-4.61352202603173e-05
-2.52381286804726e-05
-2.14760042084759e-05
-2.63846968375365e-05
-2.31860622632865e-05
-1.60623785022326e-05
-2.3756862473932e-05
-2.26688131625246e-05
-2.16825396089847e-05
-8.4172250933709e-06
-1.80526318694034e-05
-3.96050799938585e-05
-7.90240151241939e-06
-1.92880497551302e-05
-1.09582634538395e-05
-2.44896504683844e-05
-3.85643980168905e-05
-5.33446359081805e-05
-7.21302351046352e-06
-1.91646245714886e-05
-3.46356753329633e-05
-3.16794820395338e-05
-2.61326976845316e-05
-2.37879600923675e-06
-6.13365130615612e-07
-4.62228863673436e-05
-1.68969451694456e-05
-4.69831468502127e-05
-1.34591426643807e-05
-1.41628473964663e-05
-7.7355985237661e-06
-2.09699322612825e-05
-1.26411985462169e-05
-7.46957511178094e-06
-1.8595764504865e-05
-1.87059160188545e-05
-2.81613652643905e-05
-1.71776752846092e-05
-3.37626939598059e-06
-3.38413509687586e-05
-8.97613607145212e-06
-1.78074612867156e-05
-2.85539630490898e-07
-1.12326244565564e-05
-1.22322459289635e-05
-2.05104329895171e-05
-2.03722351671358e-05
-3.60332392511035e-05
-1.57535005537174e-05
-1.16128941699779e-05
-9.43481818452853e-06
-1.88273533872215e-05
-1.68188952459179e-05
-2.30917562159523e-06
-1.15251370245225e-05
-3.1109998006418e-05
-3.48475739646099e-05
-1.72298051082912e-05
-3.52405762351065e-05
-2.2086700946535e-05
-1.5734084410504e-05
-1.99000128505841e-05
-2.70221160615858e-05
-2.12036137154802e-05
-1.6886249009596e-05
-1.37948433083942e-05
-2.92640261224338e-05
-8.4328883937908e-06
-2.71698587851577e-05
-1.78003312500189e-05
2.83483103504438e-06
-2.77036160003399e-05
-2.50429150910408e-05
-1.17480194035578e-05
-3.34883264969654e-05
-2.33269374344882e-05
-2.97444847008096e-05
-3.3207771361142e-05
9.81291881918605e-07
-8.00683175767223e-06
-2.33041026132132e-05
-1.73697613402878e-05
-2.82616948480004e-05
-1.49121429902728e-05
-4.99667550760279e-05
-2.09901711891697e-05
-2.29615955509931e-05
-1.99250994839004e-05
-3.97733099407786e-05
-4.79472883797477e-05
-1.99572667345674e-05
-2.89524837656905e-05
-1.2022481189515e-05
-1.65238508288658e-05
-1.810630103141e-05
-2.07943643597842e-05
3.78055379017768e-06
-1.67760041954905e-05
-4.15703747530331e-05
-3.61672868030496e-05
-7.37090581231751e-06
-9.36647933544592e-06
-2.18802783855599e-05
-3.56326635905134e-05
-3.59730990590304e-05
-2.42865278692352e-05
-1.99486005483904e-05
-9.55694216899198e-06
-9.09402144750548e-06
-1.79136013205669e-05
-3.36991878381991e-05
-5.6769927244555e-06
-2.9352327792129e-06
-1.31965105747496e-05
-1.44646046080553e-05
-6.95913838225278e-06
-2.02263708520294e-05
6.36680243308387e-07
-3.35358262481431e-06
-1.38576779634349e-05
-2.12335885417951e-05
-3.6817571617658e-05
-1.24045648191294e-05
-3.4796186693118e-05
-2.93602505486539e-05
-2.48805697983425e-05
-1.78089216669416e-05
-3.03111991281603e-05
-4.77155518164943e-05
-2.33489752917744e-05
-2.95639525840213e-05
-8.01876742455523e-06
-2.5932405538188e-05
-2.29359857104869e-05
-1.1054019685938e-05
-1.04607897956021e-05
-3.26967992805932e-05
-2.89805145995436e-05
-3.47750016618766e-05
-1.00829767065067e-05
-1.77941227573241e-05
-1.61971314767351e-05
-1.50360754066698e-05
-9.55386317187545e-06
-8.09374592348451e-06
-1.83652474334247e-05
-2.68859740899511e-05
-3.05104043623351e-05
-3.13099125774851e-05
-2.82497463112977e-05
-1.70069644672811e-05
-1.88939430422032e-05
-1.22930090925211e-05
-2.20303005683324e-05
-3.40459345131394e-05
-2.24788787275125e-05
-7.97290160463699e-06
-3.76501981228266e-05
-1.49819175650415e-05
-2.86458263391024e-05
-2.98771638360531e-05
-4.37734239663893e-06
-2.52233471329369e-05
-3.52457297945172e-05
-2.68323460832619e-05
-2.22484685995112e-05
-4.28008521555354e-05
-3.07908360574563e-05
-3.16278841502532e-05
-1.09961472263153e-05
-2.2876106504449e-05
-3.81118655702963e-06
-1.47968665283753e-05
-1.18907721789781e-05
-3.35235153580684e-05
-1.15156480105519e-05
1.37568977493295e-06
-3.63235929701612e-05
2.73387529098808e-06
-2.37694235971913e-05
-6.06669561329443e-05
-3.0477549971412e-05
-8.59804005645689e-06
-1.31357240769657e-05
-1.88340335367344e-05
-3.81465641137405e-05
-2.18398815980177e-05
-4.44184528025314e-05
-2.89300682364668e-05
-2.44290690549835e-05
-5.17845524543442e-06
-1.92827578697873e-05
-1.83913683379322e-05
-2.40273095868519e-05
-1.53269619558661e-05
-1.5567881624996e-05
-5.65651178885067e-06
-4.70734980540098e-05
-1.40035449166036e-05
-2.52179771230357e-05
-1.19606412560347e-05
-4.77030553166865e-06
-3.75871333676513e-05
-2.65716072143785e-05
-1.01581965086895e-05
-2.57816231000222e-05
-2.38747120142434e-05
-1.72487065404869e-05
6.80746257962841e-06
-2.63224737515992e-05
-4.03026213777617e-05
-3.3048154427831e-05
-1.8686897614914e-05
-1.10743951946311e-05
-1.01460006345023e-05
-2.42104555068254e-05
-6.49925518063825e-06
-7.73616109434227e-06
-8.67158440675431e-06
-2.18152640684396e-05
1.5410562414577e-06
-4.06883127738216e-05
-1.33060044940728e-06
-1.54655348989317e-05
-2.62987919919865e-05
-2.32111024068676e-05
-1.8754444042702e-05
5.39412215335986e-06
-2.11827289614096e-05
-3.73920634364789e-05
-2.6364834139611e-05
-9.13944003566046e-06
-3.83820072644717e-05
-2.45496179398291e-05
-2.11778380934404e-05
-2.50321702691992e-05
-1.83706377874826e-05
-2.36535455831081e-05
-1.96352681769187e-05
-1.06461717084492e-05
-2.73338476409452e-05
-2.0587675187987e-05
-2.29390951185407e-06
-3.15190559303901e-05
-3.11916512091044e-05
-3.3457297212385e-05
-1.22168106452079e-05
-6.73031355999072e-06
-3.56858444422397e-05
-5.43130921897364e-06
-1.32393434939055e-07
-9.92742444200937e-06
5.96216219812685e-06
-2.295997553408e-06
-8.61282607286139e-06
-2.74970763484708e-05
-2.56069887428503e-05
-2.47299572142189e-05
-1.78225382009237e-05
-1.89038880968905e-05
-1.51064967953686e-05
-2.89797380572552e-05
-3.85088539592525e-05
-1.53161487212489e-05
-1.52939407525199e-05
-1.63756767671195e-05
-8.73776650974561e-06
-1.82362086440974e-06
-1.05811126421026e-05
-2.42779367238727e-05
-2.22976656959064e-05
-1.21736111893436e-05
-1.26790482509096e-05
-2.4695021539636e-05
-1.27920255141717e-05
-2.28754647899735e-05
-2.82026471757128e-05
-1.70534211817355e-05
-1.76845734347528e-05
-1.17763484358751e-05
-1.10292410654273e-05
-2.9053947501514e-05
-3.27343782065841e-05
-3.93261554542876e-05
-9.28602943363595e-06
-3.25940070563638e-05
-1.74744638660661e-05
-1.63283194688758e-05
-2.6820673347455e-05
-1.64647752608625e-05
-2.1150759334903e-05
-3.2244419409293e-05
-2.99534878106965e-05
-2.07305151618592e-06
-2.87231581210372e-05
-7.43719662866755e-06
-1.1408058291396e-05
-1.17841098199515e-05
-6.6997856738351e-06
-2.52343951689399e-05
-3.74571695832845e-05
-3.14949949576785e-05
-3.43998107082985e-05
-9.51199951814007e-06
-2.18628307340398e-05
-2.07182781819279e-05
-1.83986616055175e-05
-3.46185257312536e-05
-3.94228286704363e-05
-2.75275951263885e-06
-6.12826559921447e-06
-2.44169226815825e-05
-3.59295875465623e-05
-2.52561567420591e-05
-3.22623825504288e-05
6.50674004956877e-06
-2.66670810725114e-05
-1.65475889225505e-05
-9.75635197218019e-06
-1.93961441534084e-05
-1.28938525611297e-05
-3.3878838030299e-05
-3.93154804775933e-05
-5.6991128250868e-06
-2.72850996442951e-05
-3.82684958335098e-06
-1.63418284495271e-05
-7.13483840689604e-06
-2.34980960649736e-05
-3.16028556063317e-05
-2.19444785260744e-05
-1.9634530139177e-05
-3.15616560637241e-05
-5.37648941845719e-05
-4.7770254607858e-05
-1.92890711503533e-05
-3.45793433830542e-05
-1.61171969108548e-05
-1.07271778062755e-05
-2.81982117637405e-05
6.2438830584228e-07
-2.39452810947756e-05
-1.54366625635336e-05
-3.00513835601546e-05
-1.3765815226023e-05
-3.21910571324219e-05
-2.00949980985469e-05
-2.06255703363227e-05
-2.18069150348348e-05
-1.92884881220617e-05
-1.60847022062453e-05
-3.0002522873243e-05
-4.54527130651106e-05
-2.63560823293266e-05
-3.45946406190796e-07
-6.74218166413805e-06
-1.40480811872987e-05
-2.23800729871714e-05
-2.16638660937336e-05
-4.62648762786577e-05
-9.13199835746526e-06
-1.43775429439121e-05
-2.52835241460705e-05
-1.85193890913342e-05
-1.16875299119546e-05
-2.05583117213725e-05
2.53067997353999e-06
-1.93266564734769e-05
-1.15018026346272e-05
-3.01767118153656e-05
-1.48553944742651e-05
-1.81391821721863e-05
-1.03065314973695e-05
-2.99513224421195e-05
-2.10845689870535e-07
-1.11669694268965e-05
-1.076726493692e-05
-1.73658991122466e-05
-9.11321847833124e-06
-4.2853447555483e-06
-1.11994139565531e-05
-4.40059092613663e-06
-8.38313223106201e-06
7.67449777013507e-07
-2.17849187693066e-05
-3.34318065619815e-05
-1.93651481477076e-05
-1.89853522686669e-07
-2.73140810449022e-05
-1.76719845313954e-05
-3.8484996495166e-05
-8.95261484072113e-06
-1.40797914493018e-05
-1.10509549228768e-05
-3.44448622740449e-06
-1.8137058762214e-05
-6.89813128369505e-06
-9.32051657684469e-06
-1.51962578216129e-05
-1.05798974845956e-05
-1.07716637755985e-05
-1.04258973462443e-05
-8.5397928372973e-06
-2.30076836366932e-05
-2.45417738616208e-05
-2.51874664568064e-05
-1.52713350429209e-05
-9.02422091540501e-06
-1.37768894969924e-05
-3.07290177166037e-05
-1.7631087704919e-05
-4.49188583070359e-05
-1.25807706959114e-05
-2.49567136758584e-05
-3.93083268458612e-05
-1.0249204896587e-05
-2.05703923894501e-05
-3.81912776411473e-05
-1.49225150994936e-05
-2.66465077967974e-05
-2.60889878257616e-05
-1.6944870292509e-05
-2.87335860899282e-05
-1.71316044806494e-05
-1.08245046124177e-05
-3.37960154149151e-05
-2.29773626032982e-05
-1.94560673952477e-05
-3.20948797837918e-05
-2.99682061448169e-05
-1.67577626816678e-05
1.5921218654441e-07
-9.40950924174711e-06
-1.86980644344148e-05
-1.47602641326174e-05
-7.32120476132637e-06
-4.03776285865777e-06
5.83046556047481e-06
-2.32942247823203e-05
-2.50986734030176e-05
-3.73541011010272e-05
-2.71026196871151e-05
-4.96815960624589e-05
-2.56215819221704e-05
-1.59174754517886e-05
-3.72101446379659e-05
-2.05737368345864e-05
-1.71191947591562e-05
-2.00839041250158e-05
-1.19642005628435e-05
7.61671464497429e-07
-2.04063122060468e-05
-1.16374356071295e-05
-2.14549238508615e-05
-1.61794115844681e-05
-3.72534908121791e-05
-8.2594873857967e-06
-3.82481845587738e-05
-1.81983866324474e-05
-2.72897055950294e-05
-1.76228449900475e-05
-3.89437509792826e-05
-2.51581984209673e-05
-2.76690352337107e-05
3.57036083525725e-06
-1.44421413876064e-05
-1.16388529656999e-05
-1.9051652160021e-05
-1.57449406429661e-05
-2.31339507982502e-05
2.0607839191248e-06
-1.6867692363172e-05
-1.72698567197146e-05
-3.20629222623408e-05
-2.61725429584715e-06
8.41373817963903e-06
-3.18001540341619e-05
-1.26275476772819e-05
-1.55574225803397e-05
-2.26189412899765e-05
-1.28446708760518e-05
-2.2682798972182e-05
-3.99387438483534e-05
-1.41393239510196e-06
-1.78664356598568e-05
-1.24361404095687e-05
-6.79054450435627e-06
-2.25223852106647e-05
-3.80814574624077e-05
-3.18118514825122e-05
-2.41790276022975e-05
-1.57242768696493e-05
-2.58192212625649e-05
-8.2361387379965e-06
-2.20803434473225e-05
-2.08517027104618e-05
-4.6165552428158e-05
-1.2393523500801e-05
-2.70701105557341e-05
-3.06550752435475e-05
2.20020519273568e-06
-7.90710767125293e-06
-1.34893299970627e-05
-4.07191334690622e-05
-3.66388577836529e-05
-1.40861009500117e-05
-1.72882439082207e-05
-3.282524275239e-05
-2.34978183968251e-05
-3.83966132115568e-05
-7.88216338340578e-06
-4.04532248853146e-05
-1.80497915297057e-05
-1.52444330079034e-05
8.25501801620154e-06
-2.44675678573339e-05
-7.82443954779707e-06
-2.107834836886e-05
3.74342473751819e-06
-1.09273961631464e-06
-1.37489636550029e-05
-1.9207539397517e-05
-8.534431460077e-06
-2.75748939300978e-05
-1.95626446480179e-05
-2.80948789364864e-05
-1.69243079538957e-05
-1.44368812527721e-05
-1.01869112643457e-05
-1.36734548212264e-05
-5.10252823629357e-05
-4.63269268467516e-05
-2.36935757156561e-05
-8.11098442552859e-06
-3.76980639317283e-05
-3.12594852455372e-05
-1.25779370129182e-05
-3.32252430492682e-05
-2.45313797687707e-05
-5.65374816339391e-06
-9.18605669524924e-06
-3.00038003427463e-05
-5.03615028936129e-06
-6.11851631783743e-06
-1.81658068966818e-05
-1.1090818556596e-05
8.52020159993275e-06
-2.91993644372511e-05
-3.25050464113837e-05
-1.32628141631716e-05
1.5470610471307e-05
-1.04048515818048e-05
-7.17818767136896e-06
-3.23881153675496e-05
-1.91537763399887e-05
-2.88749364958908e-05
-1.65011718624617e-05
-9.15814455053989e-06
-2.51473553336057e-05
-3.75464445400904e-06
-4.24370537478779e-05
-3.32396920192828e-05
-6.27544085836722e-06
-1.01150624662964e-05
-2.31398263626852e-05
-1.56790958978944e-05
-2.50872520720533e-05
-2.36017350561894e-05
-2.73612351879513e-05
-3.76026741994274e-05
-8.21760094171542e-06
-3.36954826612875e-05
8.39702888649668e-07
-2.01915081268606e-05
-3.84430610674607e-05
-2.30195433202921e-05
-2.16312462437464e-05
-1.48945083911868e-05
-3.27222158634532e-05
-2.29388165723812e-05
-7.85427475810403e-06
7.78165790373521e-06
-3.5191455790977e-05
-1.98144567664931e-05
-3.14046140473242e-05
-2.47721031853267e-05
-1.32228567657281e-05
-2.11778058342017e-05
-1.08770418131696e-05
-2.13202600643108e-05
-2.47981442324231e-05
-2.11312396982589e-05
-1.16050738339817e-06
-1.1729816267903e-05
-2.10471798416966e-05
-3.28279883941304e-05
-1.80190577051483e-05
-2.92640804583424e-05
-1.06520017160355e-05
-1.68039845138884e-05
1.49845268990105e-07
-1.97908786499506e-05
-1.56904934968304e-05
-2.33712459644583e-05
-1.95078316405102e-05
-1.06443037386147e-05
-3.32406888203542e-05
-2.32434774285265e-05
-3.46440791125137e-06
-3.07798191176372e-05
-1.91056774577642e-05
-2.85467610179631e-05
-2.27152412103862e-05
-2.00688894454786e-05
-3.39322723658075e-05
-5.13987777443636e-05
-2.31725239364217e-05
-2.29269795300493e-05
-3.27931926465375e-05
-3.57652293552424e-05
-3.11861667736754e-05
-3.23553066722341e-05
-3.17800068238562e-05
-2.18099997890737e-05
-3.30920559092418e-05
-4.7662928124779e-05
-1.91198533819809e-05
-2.65641345021674e-05
-2.20821868396125e-05
-3.81504997762095e-05
-2.86888955831362e-05
-2.34907614419241e-05
-7.87824888056793e-06
-1.246041923321e-05
-1.83457328416322e-05
-3.23303684198481e-05
-1.51107627169026e-05
-2.00158121418481e-05
-2.87722339298325e-05
-2.30072790489572e-05
-4.71690220895656e-06
-1.00901267882587e-05
-2.40479209547575e-05
-3.95025168203317e-05
-3.87967531189004e-05
-1.37655709262151e-05
-1.66889831563309e-05
-2.77773701798863e-06
-1.35497059163022e-05
-2.50618454799062e-05
-2.77955230613e-05
-3.23893572169019e-05
-1.86443600870352e-05
-2.36136576037612e-05
-1.58906279839969e-05
-1.50803814901384e-05
-2.669843224334e-05
-1.85345198097075e-05
-2.8310726335552e-05
-1.62278780395539e-05
-4.44318111488879e-06
-2.03341447410869e-05
-2.97849026593525e-05
-3.05791473158084e-05
-1.26861011511305e-05
-6.48494200205079e-06
-2.6903242405587e-05
-2.25397558658948e-05
-3.32444712227011e-05
5.04783103169687e-06
-3.14059974474136e-05
-2.04929126272793e-05
-3.70841488366178e-05
-3.86105021835734e-05
-1.72296171577968e-05
-1.52702436440616e-07
-3.23242647205182e-05
-8.18302668839917e-06
-1.31573052906324e-05
-1.42994284001384e-05
-3.91899639912101e-05
-1.43169616407042e-05
6.43654558069551e-07
-1.0208775500396e-05
-3.9420536626155e-06
-7.60071502852911e-06
-2.84890253543307e-06
-9.09495985290623e-06
-6.96531195899743e-06
-2.2306066893306e-06
3.85792624565826e-07
-1.61858001672629e-05
-3.09646322653348e-05
-7.76435671884349e-06
-3.08962869632029e-05
-1.20990619580369e-05
-1.56504118319449e-05
-1.46484932249456e-05
-3.79393108746771e-05
-3.04807992063478e-05
-2.13273064568291e-05
-2.23513084959803e-05
-4.30462456176739e-05
-2.16730624002132e-05
-6.85286594239496e-06
-3.16797122949203e-05
-2.05553356444214e-05
-2.01291630110403e-05
-2.69144834874496e-05
-6.92020604782598e-06
-9.05128768158058e-06
-7.00737284638232e-06
1.90713909724929e-06
-1.50847267229365e-05
-8.94821325646867e-06
-3.66478308140892e-05
-4.49545961596486e-05
-5.07006705420337e-06
-3.45785213764478e-05
-1.94358828776827e-05
-3.63542857177339e-05
-2.18529682372663e-05
-2.37011860870867e-05
-7.37836522824537e-06
-2.70884538378991e-05
-3.0524327557759e-05
-3.40865250177101e-05
-7.2258006583997e-06
-3.68085607994911e-05
-3.00438981708962e-05
-2.91297072872546e-05
-4.50635176348971e-05
-6.30176721996655e-07
1.64001477190196e-05
-2.98294137234424e-05
-3.98656578336697e-05
-2.27912185305306e-05
-1.38906662971349e-05
-2.47679205764936e-05
-3.27745339840682e-05
-4.71117954195314e-06
-1.39994495304376e-05
-2.17598679914022e-05
-1.08203559025955e-05
2.3103780726338e-06
-4.74545587376115e-06
-6.11699780197931e-06
-1.43290025717369e-05
-2.92136393401182e-05
-1.91282116345216e-05
-1.01567694952226e-05
1.21461342683656e-05
-3.21816054673043e-05
-3.4718965729097e-05
-1.42065748487382e-05
-4.29170310716433e-05
1.52175246280675e-05
-3.26261909889032e-05
5.42174007473707e-06
-1.30653453136134e-05
-1.2132729456901e-05
-1.85352993193797e-06
-3.36010277407888e-05
-2.5574841735358e-07
-2.63021378947108e-05
-2.51670832237534e-05
-2.35300636792215e-05
-2.142533904459e-05
-1.38413101744465e-05
-2.88357619390462e-05
-2.67935338211415e-05
-3.04759770352254e-05
-4.0477373502683e-05
6.39359656911297e-07
-1.64144162845249e-05
-2.67606962019025e-05
-2.62859770004686e-05
-7.53411695344556e-06
-3.02097133358261e-05
-1.81961164710106e-05
-8.17044578352503e-06
-9.90193006570654e-06
-1.87047677477804e-05
-1.2279970204621e-05
-8.7519157920264e-06
-9.92064145591147e-06
-3.50902589910476e-05
-1.92236216672687e-05
-3.01312026985476e-05
-1.37077817569919e-05
-2.0562793528687e-05
-2.25694022287816e-05
-1.05232505052e-05
-6.20796268532632e-06
-4.02746161012997e-05
-1.19632938224143e-05
-1.3875211692398e-05
-3.03043068246573e-05
-2.09970814600397e-05
-1.57684864970473e-05
-1.69123031590301e-05
-3.57887123217173e-05
-2.92998539915049e-05
-1.60125079773907e-05
-2.18132544474365e-05
-2.22894999624037e-05
-5.99454844812807e-06
-1.66924680945602e-05
-2.49574517728212e-05
-9.04249737596953e-06
-2.03841506899331e-05
-3.17171377218077e-05
-1.53141336695961e-05
-2.00696732396992e-05
-9.3931091431871e-06
-3.43841146274952e-05
-4.06165063460056e-05
-1.74059976582097e-05
-3.07393686940756e-05
-3.87860758454687e-05
-2.23474391456599e-05
-1.44485959061623e-05
-2.59630487503304e-05
-4.6240266929559e-06
-2.10696742379356e-05
-1.06588107668344e-05
-3.2235821910241e-05
-2.13281287111543e-05
-3.13118211775724e-05
-5.8106431274223e-06
-2.04079444227165e-05
-2.75441165978719e-05
-1.17074506963316e-05
-3.44968199251604e-05
-1.82299705030911e-05
-2.84699043671515e-05
-1.00006723483186e-05
-3.43302584734661e-05
-4.44192688681166e-05
-1.59664691094045e-05
-1.36915050920662e-05
-3.27293527735723e-05
-1.73850773238337e-05
-3.92475490295125e-05
-3.15947700628145e-05
3.48195520728035e-07
-1.24970172629148e-05
-3.92959304610946e-05
-3.04055135127919e-05
-2.46640718921604e-05
4.90695877793089e-07
-2.47552797856182e-05
-1.44925649823112e-05
-3.28444310176662e-05
-1.60220170200231e-05
-2.71518718435357e-05
-1.90565084758778e-05
-2.02194539059994e-05
3.4750908128501e-07
-3.05580187604354e-05
-5.70649709488833e-05
-2.45846741633554e-05
-1.95140660149173e-05
-2.44183057163035e-05
-1.85672566719049e-05
-3.17423217059167e-06
-1.97575396917129e-05
-1.97898552921785e-05
-3.12746208809106e-05
2.83193867532974e-06
-2.45517714615873e-05
-8.71480108871536e-06
-3.0334026724593e-05
-1.34056969017987e-05
-1.88381329875915e-05
-1.96113930402718e-05
-1.94258470504199e-05
-1.4829521409438e-05
-4.19568607806731e-06
-2.42362137477648e-05
-2.94210773977569e-05
-2.8434141265912e-05
-2.37214426656826e-05
-4.39450906256811e-05
-1.27789615065151e-05
-2.66424545671152e-05
-8.64143283462218e-06
-1.77170206875783e-05
-3.46222458440595e-05
-3.49701156663387e-05
-1.40369570184962e-05
-4.2224416881804e-05
-6.9197396460026e-06
-8.458651571693e-06
-2.91779349536341e-05
-6.40021736546474e-06
-3.91736237862528e-05
-1.46986527377219e-05
-1.59997823075172e-05
-1.23838635281991e-05
-1.81908947107783e-05
-2.18839043052646e-05
-2.48117267785476e-05
-1.36532829841713e-05
-3.20686520755456e-05
-7.69633390021299e-06
-1.25614230526355e-05
-2.48448133101754e-05
-1.57718056026636e-05
-4.69216050460823e-05
-1.3412747526503e-05
-2.84305986109447e-05
-4.37485566631983e-05
-3.77774490715676e-05
-3.62149271826188e-05
-7.42032146300847e-06
-4.69501927016083e-05
-1.34920754101736e-05
-1.36250284224782e-05
-1.1259959958569e-05
-1.46224609599536e-05
-2.40241386849397e-05
-1.06434015337191e-05
-2.08691263999052e-06
-1.9751353706823e-05
-1.56193752233031e-05
-3.37790682967652e-05
-2.96948701117325e-05
-1.88545102631672e-05
-5.17396008299404e-06
-1.64096384184569e-05
-2.26511297000645e-05
-1.10946079136739e-05
9.7113610246152e-07
-1.33555880621195e-06
-9.93514472840422e-06
-3.53892287963235e-05
-2.17525230943564e-05
-4.46303684453678e-07
-2.83281886337813e-05
-2.83296665954165e-05
-1.92016294611364e-05
-3.39081177957846e-05
-4.26624773349208e-05
3.39880268493236e-06
-1.96986831938551e-05
7.61118949341767e-06
-1.72220541743442e-05
-1.1771858984501e-05
-2.90501150363499e-05
-3.80424629238761e-06
-1.68888394886201e-05
-1.47640926652423e-05
-2.36945746564832e-05
-4.17268394172398e-06
-3.98194685779844e-05
-2.86157066250543e-05
-2.2695809394233e-05
-1.94022358078067e-05
-2.84156120704855e-06
-1.92980683193152e-05
-1.77107383175097e-05
-1.59702774066726e-05
-2.09141617348407e-05
-1.43117585302177e-05
-2.26716584963239e-05
-1.71637388940102e-05
-4.88451489742663e-07
-3.80848663643061e-05
-2.65279681949155e-05
-2.70490344381625e-05
-2.71506372208123e-05
-6.64686657882951e-06
-1.72030910768393e-05
-2.20806761225735e-05
-3.96515586622628e-05
-7.51044071556734e-07
-3.28508620709964e-05
-2.37074281463936e-05
-2.51449354344549e-05
-1.1096040001712e-05
-2.12543323201187e-05
-9.53026774820465e-06
-3.3604604828973e-05
-2.17349785520275e-05
-2.73713552602524e-05
-1.22770841872797e-05
-6.55193047328434e-06
-2.02708555151012e-05
-1.8609914237663e-05
-4.23519049170782e-05
-1.81331551144995e-05
-1.42349073268776e-05
-2.18633047631025e-05
-1.20662895569538e-05
-1.56061376135974e-05
-3.26571290921902e-05
-1.08494134616101e-05
-3.98814013737287e-06
-1.23091936896752e-05
-4.02429646392583e-05
-2.0584301749886e-05
-2.08505529593701e-05
-1.55134857867711e-05
-2.68818950030639e-05
-2.31018471939445e-05
-3.00094544381093e-05
-2.73997997916315e-07
-1.75068994875065e-05
-2.22752805217679e-05
-3.24823654321681e-05
-2.38743421698691e-05
-5.07665489329555e-06
-2.25784116831084e-05
-3.24738658382523e-06
-2.87655444571787e-05
-3.37281446917309e-05
-4.02270566816464e-05
-4.27923669066868e-05
-2.78676005610406e-05
-3.47331546932312e-07
-2.44188159496206e-05
-1.9181571687783e-05
-4.06442534931702e-05
1.53146526947856e-05
-1.91824217054346e-05
-4.54535582969726e-06
-2.52210951569946e-05
-2.87313945582829e-05
-2.3124823563856e-05
-6.59237920487353e-06
-2.09077584410777e-05
-1.33762028514788e-05
-1.91412565651515e-05
-4.62337625775516e-05
-3.87450612989104e-05
-1.62793703206239e-05
-1.87677792326959e-05
-7.69367772800804e-06
8.00224696824683e-07
-2.77443237913352e-05
-1.11164747060516e-05
-1.8069195466181e-05
-4.49406406708233e-05
-1.53584364633989e-05
-1.07282094869279e-06
-7.32203897566321e-07
-3.37743348601339e-05
-9.72601953054266e-06
-1.09502707835254e-05
-2.17101599356444e-05
-2.91472654674627e-05
-1.66638046585772e-05
-2.2215690949771e-05
-2.28092525946065e-05
-8.63188167221495e-06
-1.64570166664077e-05
-3.67713596274012e-05
-5.11895567677409e-06
-2.91703807015237e-05
8.80683310780212e-06
-2.91229497618395e-06
-1.65768818843554e-05
-3.54661082722684e-05
-2.52489240641239e-05
-1.12798111515227e-05
-3.32077915610678e-05
-2.79403534091316e-05
-2.09468653626096e-05
-2.78727584939621e-05
-1.33301948063851e-05
-1.45153678155351e-05
-9.7928704846804e-06
-1.22983964226516e-05
-3.20430578341329e-05
-2.96966946193165e-05
-3.23695504962753e-05
-3.12923550416082e-05
-2.63728791518057e-06
-1.02549368747596e-05
-3.75840378390479e-05
-1.8136293917828e-05
-4.27404958118729e-05
-3.49741814801771e-05
-1.17898452069882e-05
-2.48988678814959e-05
-8.20114985467941e-06
-8.7431673021728e-06
-1.99209499516712e-05
-1.09325156644202e-05
-2.63994020842033e-05
-7.85668691805609e-06
-1.57851368423475e-06
-1.92919088282105e-05
-2.5471927693867e-05
-5.6905100748665e-05
-2.70618738259367e-05
-3.12291974532116e-05
-3.52058178851681e-05
-3.09050371261193e-05
-3.09162992849411e-05
-3.43462696837904e-05
-1.43825248485784e-05
-4.32476647883632e-05
-2.71628694970748e-05
-4.01070658959435e-05
-4.90076658307129e-05
1.02970475860962e-05
-9.9873280921176e-06
-2.1005591121826e-06
-3.72171198522117e-06
-1.91300794886029e-05
-3.08977645078283e-05
-2.55073845868043e-05
-2.30657937376973e-05
1.44551431368491e-05
-4.09577584253189e-06
-2.25246208869563e-05
-4.21088728223825e-05
-2.19297895157585e-05
-2.66881964580521e-05
-3.63468079186128e-05
-2.48546919616048e-05
-2.24371528122456e-05
-2.38817376411307e-05
-1.93912059364848e-05
-2.0182459036344e-06
-3.00974662586697e-05
-5.102332039319e-05
-1.26388297588128e-05
-1.06557005590234e-05
-2.02353232511779e-05
-2.12925338082448e-05
-2.41699381931751e-05
-9.56756342347503e-06
-6.3202516617313e-06
-8.74647841715275e-06
-2.46045369257785e-05
1.24163537921045e-06
-2.19089754000074e-05
-9.82982529376215e-06
-1.1624923256443e-05
-1.71585467760999e-05
-3.98442715243469e-05
-5.23015082881463e-06
-1.78910672763917e-05
-4.71462745499245e-05
-1.16429965627885e-05
-2.20785881296757e-05
-2.00332006241573e-05
-7.45942014562447e-06
-5.49534440348002e-05
-3.34829134019439e-05
-3.03308373255894e-05
3.25871066315028e-06
-3.7868785501341e-05
-2.49016524738582e-05
-2.84043758218395e-05
1.27840179617781e-06
-3.79139141389504e-05
-2.89701240580337e-05
-3.76947222909486e-05
-2.28998020051717e-05
-3.4467406935662e-05
-4.5069887993745e-05
-3.14083796025538e-05
-2.12859598413043e-05
-2.83490855576893e-06
-2.09016358553063e-05
5.14893075378353e-06
-2.72822701514741e-06
-1.34894963840447e-05
-1.46488697216138e-05
-2.28947300541945e-05
-2.95464038513699e-05
-1.9253897308256e-05
-1.6872755007577e-05
-1.72462039376034e-05
-1.02397745797221e-05
-1.6441063286457e-05
-5.50384465403814e-06
-1.66400197438902e-05
-1.67995582465643e-05
-3.00963074979253e-05
4.13320732980801e-07
-1.59337506681356e-05
-3.44318096233135e-05
-1.27916817709817e-05
-2.39041299088417e-05
-1.10170310481366e-05
-1.96451620334648e-05
6.04923943048744e-07
-3.57577523527678e-05
-4.00018368010739e-05
-3.68624369501601e-05
-7.11864181679125e-06
-2.77567633687901e-05
-4.03717685739705e-05
-3.07485074084661e-05
-2.09300784992527e-05
-5.11758889821475e-05
-5.2339208772965e-05
-2.13884795180122e-05
-8.23155156414492e-06
-2.18816743831496e-05
-1.98139053374176e-05
-2.44407845787376e-05
2.89361653638991e-06
-3.66157916197792e-05
-2.97333097670884e-06
-3.85162068518892e-05
-1.15024872567983e-05
-5.00582730889453e-06
-2.30331147412955e-05
-1.07598543843406e-05
1.84501487666537e-06
-1.43518093790362e-05
-2.47483152664714e-05
-3.63462197178726e-05
7.91308348459301e-06
-3.83163796716211e-05
-1.86926531185322e-05
-3.67587868869477e-05
-5.3467417380725e-05
-1.58659623100298e-05
-2.9144034445992e-05
-1.16377564628021e-05
-3.35874614209433e-05
-2.50021260406804e-05
-1.29187563286368e-05
-5.01684362134218e-06
-3.65283115965896e-05
-9.4063666431555e-06
-2.67435552546158e-05
-2.1198552930869e-05
-6.84097475284282e-06
-4.86209392363757e-06
-9.74136158136073e-06
-3.53618568427351e-05
-1.57841527006658e-05
-4.04434881262255e-05
-4.54172841279872e-05
-1.93240649760125e-05
-1.30716186775996e-05
-3.1650464580335e-05
-1.80883873718188e-05
-4.69690147510049e-05
-2.74119018997427e-05
-2.90839615459996e-05
-1.53839674172147e-05
-1.50167453613468e-05
-3.32758890125381e-05
-3.59193173912834e-05
-3.92747076398999e-05
-2.77388038173884e-05
-1.31909262999416e-05
-2.06111129427658e-05
-2.38917526839849e-05
-2.63054604683739e-05
-4.33797063724586e-05
-1.97926110259404e-05
-2.84676584618193e-05
-7.99714782394684e-06
-1.29628713623812e-05
-1.23247941362956e-05
-2.55741658215132e-05
-5.04190602056303e-05
-2.76507715191653e-05
-1.35176446406399e-05
-5.75370960781736e-06
-2.84710132743082e-05
-9.34741246329895e-07
-1.42843851089705e-05
-1.33433874771801e-05
-2.08674042449271e-05
-3.02343846890281e-05
-2.10248582897446e-05
-2.63310501536806e-05
-1.62667999112323e-05
-1.73179609203338e-05
-1.00587689158091e-05
-3.29756358544857e-05
-4.296494279519e-06
-2.35731690992928e-05
-2.79804473429192e-05
-1.92960696841752e-05
-2.61532051928838e-05
-2.43138411251523e-05
-1.15797576957936e-05
-2.13904424263893e-05
-4.19395546498923e-06
-1.54969355514088e-05
-9.4955034783354e-06
-2.59131192784531e-05
-1.19926485071687e-06
1.17790182925096e-05
-4.23565784128749e-05
-1.16562600407357e-05
-1.74068346861857e-05
-3.38025256335723e-05
-3.51691917011361e-05
-1.2133785639877e-05
-1.47415353747307e-05
-2.31474782331303e-05
7.23820525639038e-06
-2.66868081322597e-05
-1.46925948048629e-05
-2.14471119104192e-05
-2.53818976915962e-05
2.61450208350554e-06
-3.19286967306192e-07
-3.00912570916872e-05
-1.96826062566682e-05
-4.17299277642946e-05
-1.97799266799082e-05
-2.35467735605391e-05
-9.89821956059802e-06
6.94717292633783e-06
-4.12850185630838e-05
-2.23058858037977e-05
-9.06248665854623e-06
-3.82992645526016e-06
-1.84101125956294e-05
-2.65726537615026e-05
-3.64883005608596e-05
-2.40581090655259e-05
-3.30821918127337e-05
-1.86162263631197e-05
-7.75186266116361e-06
-3.60032679247795e-05
-3.0097097579398e-05
-1.22822672650078e-05
-2.04125058021355e-05
-2.92902455042091e-05
-3.22549219526416e-05
-3.09681415561111e-05
-1.28881921016266e-05
-1.67243575545895e-05
-3.09334256269935e-05
-2.76170462113669e-05
-1.53851535900063e-05
-3.1400155607238e-05
-1.72635839392256e-05
-3.42676733385057e-05
-2.32339565059288e-05
-3.08522929077114e-05
-1.84901775888931e-05
-2.85325424419026e-05
-3.19748164558683e-05
-2.34700859520141e-05
-1.55201894900625e-05
-1.47038844359023e-05
-2.98504207499853e-05
-3.14694833225382e-05
-4.08204112148488e-06
-1.60010504271866e-05
-2.58488744155464e-05
-2.13888911420283e-05
-2.32039534879008e-05
-2.47153022112341e-05
-1.4098021286693e-05
-3.60292470307892e-05
-5.35522407577135e-05
-1.11226726004298e-05
-3.20982759904154e-05
-2.63603363843698e-05
-1.86729223029904e-05
-4.37183058699826e-05
-2.80806634325058e-05
-1.36931193454572e-05
-2.51961772713914e-05
-3.11644173451232e-05
-3.2368510547662e-05
-2.08236181347953e-05
-6.50520384151231e-06
-5.29741577239195e-06
-2.43187261618806e-05
-2.86481883450973e-05
-1.92769528975681e-05
-3.78728513210569e-05
-1.96942249046917e-05
-1.50832767166759e-05
-2.13483244403534e-05
-1.14513174957569e-05
-3.81942471628179e-05
-2.72856389623983e-05
-1.29478159566239e-05
-2.2581391733764e-05
-2.86993002637114e-05
-3.29913074760449e-05
-3.77054079898552e-05
-3.10058671739547e-05
-2.41494888179793e-05
-7.69146180385745e-06
-1.24739711296451e-05
-1.80446498332887e-05
-2.36070912245078e-05
3.69501251276112e-06
-2.93369580782932e-05
-1.46166152139429e-05
-3.2702120829142e-05
3.74992818229253e-07
-2.66025101429245e-05
-3.26986958136755e-05
-2.54548290517633e-05
-1.81875803021534e-05
-2.06799832938159e-05
-1.23873791595558e-05
-1.11981657304884e-05
6.13699761640151e-06
-2.393959086209e-05
-2.93875037829086e-05
-4.03002093617021e-05
-3.08092251732611e-05
-3.72582446213959e-05
-3.65665880863681e-05
-3.82794366202799e-05
-5.06052846023439e-06
1.19427476419541e-06
-3.1069839295775e-05
-3.84015435151834e-05
-2.79172252451864e-05
-1.58255795259553e-05
-2.00115960190856e-05
-1.08963159954717e-05
-1.19328424777626e-05
-1.61978188395747e-05
-3.08832657855373e-05
-4.56870219094184e-05
-1.6325492054088e-05
-1.89225067143023e-05
-2.80023337231627e-05
-1.76593158382119e-06
-2.19842879773993e-05
-2.61004745451906e-05
-4.27963415735805e-05
-3.6782371747931e-05
-2.04977000383601e-05
-4.95607203117956e-05
-2.76534311298057e-05
-1.69154300287097e-05
-5.72536493361039e-06
-4.02443883440361e-06
-1.1268691968955e-05
-2.59181915506554e-05
-4.13163353989942e-05
-3.48098607125456e-05
-7.93441682971721e-06
-1.41873460137816e-05
-1.46601534240572e-05
-3.02150746621673e-05
-2.51925657850622e-06
-9.82340023789675e-06
-1.79165625496688e-05
-2.03752302270781e-05
-1.35679155596486e-05
-2.87406276093272e-05
-3.76674471389018e-05
-2.27776905344007e-05
-3.4322088403772e-05
-1.3861928507198e-05
-1.69722427889274e-05
-3.21637473127267e-05
-8.01240667752592e-06
-2.37766967538915e-05
-3.78872557500183e-07
-2.19946762801137e-05
-1.06034754618716e-05
-2.02758834108797e-05
-2.24458540108873e-05
-1.85949884319867e-05
-1.97489615881504e-05
-8.71444662520442e-06
-2.09380974621082e-05
-4.29019145884939e-06
-2.18329667014473e-05
-3.10627719218631e-05
2.30601678517484e-07
-3.60587893965169e-05
-3.51382033162102e-05
-1.65420180534258e-05
-3.034884016058e-05
-3.875426331666e-05
-2.57416049482447e-05
8.55962371032523e-06
-1.65444049512849e-05
3.42304035500133e-06
-2.3918533275721e-05
-5.1119040534648e-05
-2.67398829395205e-06
-1.95918603797151e-05
-2.73608961839607e-05
-1.78037096750809e-05
-2.65071437850109e-05
-2.42091018664089e-05
-2.78351428343289e-05
-2.7100260562738e-05
-1.84209388797954e-05
-2.700638085786e-05
-1.80241773015466e-05
3.93196365503777e-06
-7.62985000775472e-06
-3.06749712634332e-05
-3.90693115001247e-05
-7.90477590501621e-06
-3.31188785381908e-05
-4.01328604276687e-05
-2.38765569294378e-05
-3.15288109380967e-05
-2.64195972573017e-05
-1.39405427078267e-05
-2.95416842672484e-05
-2.08815200643331e-05
-1.75607105446368e-05
-3.74504340627496e-05
-2.72347137719012e-05
-2.96104938367793e-05
-3.05246738472874e-05
-2.32460568963425e-05
-1.82777037392702e-05
-2.30221192680505e-05
1.80276664748816e-06
2.44787618050932e-06
-3.64700585447281e-05
-2.1615112207672e-05
-2.87714534421989e-05
-2.20908931136055e-05
-9.52203395888418e-06
-1.29127526803929e-05
-1.81043269926652e-05
-3.8026529597094e-05
-1.31546568842138e-05
-2.55479372078105e-05
-3.2991895060081e-05
-1.62465114164773e-05
1.17261853690074e-05
-2.49558550186234e-05
-2.91071060801412e-05
-1.70178951916916e-05
-3.79062750637223e-05
-2.1429226044829e-05
-7.20733005168193e-06
-2.5843467101698e-05
-7.45804750934537e-06
-1.84911259581067e-05
-6.26827619669899e-06
-2.22435050278715e-05
-6.591428657848e-06
-1.96467032932281e-05
-3.4500684969605e-05
-2.25942346494996e-05
-3.56668493703559e-05
-3.24349010623549e-05
-3.74512244579783e-05
-8.78888045423749e-06
-2.62536238721906e-05
-9.43771465796846e-06
-2.68738489232053e-05
-1.57127669774311e-05
-3.82364735355815e-05
-2.00622412558816e-05
-7.08840511003567e-06
4.83678763957564e-06
-4.19031387777105e-05
-1.81898359842454e-05
-2.14564430888962e-05
-2.43831097861159e-05
-9.05445473702027e-06
-1.78313573147383e-05
-1.58188456863853e-05
-2.11822287011499e-05
-1.65430981831529e-05
-4.26725790706542e-05
-3.07810618861024e-05
-2.77299207881027e-05
-2.84831399132604e-05
-2.48834756286265e-05
-1.62015672232558e-05
-2.80841348293796e-05
-1.12484844313468e-05
-2.94855231457105e-05
-2.6158551998578e-05
-2.00939751364979e-05
-2.72576970647503e-06
-6.59934963655291e-06
-2.66796016739303e-05
-2.44364014761293e-05
-1.69044072215529e-05
-1.56453930049605e-05
-2.51380522125575e-05
1.01135629371838e-05
3.05960064406943e-07
-6.47327677706623e-06
-4.25348250036714e-05
-2.95008359973117e-05
-3.05096313566077e-06
-2.95477511870183e-05
-1.62321731374278e-05
-6.68051790817793e-05
-2.97625834654772e-05
-3.96920570921841e-06
-8.13596669890893e-06
-2.06270973047394e-05
2.59527305323282e-07
-2.72040151166383e-05
-2.27019921383877e-05
1.03831189012406e-06
-5.34454190819913e-06
-3.82830592069407e-05
-2.11830218981249e-05
-2.99938488546125e-05
-4.12024066149469e-05
-3.53519460372098e-05
-1.83408667007115e-05
-6.4245064751627e-06
-1.41715185749264e-05
-4.19716702742747e-05
-3.59822870473174e-05
-3.12513426262548e-05
-1.36499412218511e-05
-1.41065769288293e-05
-2.74048199899235e-05
-1.89608802155918e-06
-2.34415757165073e-05
-4.46458292877507e-05
-1.7302554910002e-05
-1.24913534009108e-05
-3.1559123830266e-06
-1.26676695344359e-05
-2.90479132837227e-05
-1.52240927124554e-05
-1.6855249845617e-05
-5.8554151865966e-05
-1.02005928939552e-05
-9.55039219509667e-06
-1.52925187592783e-05
-1.33424649154661e-05
-2.24780045931121e-05
-2.21112961789436e-05
-2.06699218511994e-05
-2.1885952989707e-05
-8.10358137464354e-06
-2.19341096602185e-05
8.62301071124314e-06
-1.01161103971438e-05
-7.91951235417767e-06
-3.46177878905662e-05
-1.58810441076947e-05
-2.44135452916278e-05
-2.42450515041519e-05
-3.26556307782146e-05
-2.72975086466213e-05
-1.36275321363008e-05
-9.95023000722285e-06
-1.93651322867073e-05
-1.6014931398537e-06
-3.28598959449853e-05
-2.25325251025351e-05
-1.20526781028248e-05
-2.19281932677818e-05
-9.2080193459967e-06
-1.29960398567901e-05
-1.26339600340603e-05
-2.72487569579041e-05
-2.33796154175857e-05
-4.97106603276349e-06
-8.13064892213251e-06
-2.34918238112129e-05
-1.91524232825368e-05
-2.03936655580077e-05
-1.70499122586039e-05
-1.61956203786993e-05
-3.95451116401843e-05
5.20607420283909e-06
-1.94314599856233e-05
-2.08896895962213e-05
-2.15639870735319e-05
-1.52127573412855e-05
-3.8021908197283e-05
-1.77242798979811e-05
-1.09453702459518e-05
-1.92160425927526e-05
-2.39451073886291e-05
-2.76774959112631e-05
-1.40896553278013e-05
-2.2517943186076e-05
-4.09917356540539e-05
-3.44127086802729e-05
-1.52934135076599e-05
-3.08801680635956e-05
-3.46409614985104e-05
-3.99276135998913e-05
-9.55055608858119e-06
-1.1729969770922e-05
-3.95224436343152e-05
5.03179832100197e-06
-1.2240147106492e-06
-3.69593763087065e-05
-1.0113220607861e-05
-1.53768995362906e-05
-1.43114390747624e-05
-3.63712541882457e-05
-2.23948791949467e-05
-2.36002126050782e-05
-2.92945836823239e-05
2.74252893280555e-06
-2.49481514840687e-05
-3.19742167234412e-05
-3.11544763835744e-05
-2.73984286620105e-05
-2.40165059740518e-05
-2.55663332492665e-05
-2.46962726951771e-05
-4.34936924799754e-05
-9.02006938047808e-06
-9.49113304936673e-06
-1.82275120835232e-05
-3.10563978052984e-05
-1.94774139513575e-05
-9.43588335889289e-06
-2.10363258020685e-05
-1.05780049191414e-05
-2.86846981180288e-05
4.91141737667284e-07
-3.15907544101614e-05
-2.730128719605e-05
-2.7944194667937e-05
-1.82783556341003e-05
-1.07504779911841e-05
-1.43098801895791e-05
-1.82858981057576e-05
-1.2315398005386e-05
-3.34151252485e-05
-1.11892383089779e-05
-1.89625486607655e-05
-3.22826755658135e-05
-4.92033029405161e-06
-1.92500998139802e-05
-3.39011639318319e-05
-4.41346609975429e-05
7.66150191783399e-06
-1.45511801788293e-05
-2.8881895109914e-05
-2.02194796524718e-05
-2.98658565328908e-05
-3.60650568559505e-05
-1.7990974470079e-05
-1.16649920432859e-05
-2.53163461281154e-06
-9.00853680456609e-06
-1.58971822727684e-05
-1.9166265107498e-05
-1.57636914009936e-05
-4.63566358892763e-05
-2.97921774043118e-05
-3.87336346449549e-05
-2.30665262075142e-05
-3.32576021368909e-05
-3.76977560855278e-05
-1.8491280614264e-05
-1.92876925119324e-05
-9.02133814523098e-06
-9.32061433046761e-06
-1.40900147418847e-05
-3.21451812774084e-05
-1.90396989217186e-05
-3.71972746572066e-05
-1.76361832067328e-05
-4.21091763262548e-05
-2.10037164787067e-05
-2.6434780357381e-05
-2.45448344635295e-05
-2.3420814546324e-05
-4.74213440448403e-05
-1.68271106881755e-05
-1.38238265491673e-05
-2.44056373071464e-05
-2.22611837587497e-05
-3.2920379726302e-05
-3.13047764905916e-06
-9.37628241791933e-06
-1.63880955487314e-05
-3.64542531145619e-05
-2.22843318500317e-05
-5.6696550401114e-06
-6.12534830510979e-06
-4.53719510101348e-06
-6.38580831211427e-06
-1.46238638501557e-05
-2.25065387463925e-05
-9.19832096781323e-06
-3.20451426529482e-05
-1.00958868356065e-05
-4.07666965308358e-06
2.29825457642628e-06
-1.74386696878412e-05
-2.59608200690167e-05
-2.41915640912357e-05
-1.21224378408647e-05
-2.21620189711179e-05
5.47710994740116e-06
-2.86464563422112e-05
-2.52622673270555e-05
-2.62063040965281e-05
-2.19972400212111e-05
-9.34123119625868e-06
-2.22946471665487e-05
-2.76252224477991e-05
-1.93243040690094e-05
-4.0059457417049e-05
-3.44429827153892e-05
-3.15323486002009e-05
-2.42146377635808e-05
-2.02675243207524e-05
-2.83560866721768e-05
-2.18142620142083e-05
-6.74464651331637e-06
-1.90698314086944e-05
-1.67481004861182e-05
-4.03932912854072e-05
-6.29636689888503e-06
-9.25758379799183e-06
-1.90973270618505e-05
-1.45892544527801e-05
-2.11098489845566e-05
-1.90479592188018e-06
-5.10062076044711e-06
-4.70865110998948e-05
-4.53516562362843e-05
-1.77518944743939e-05
-2.74394985532887e-05
-2.33551004789556e-06
-8.14587580023518e-06
-3.01291688341457e-05
-2.44261251500881e-05
-2.55334949685442e-05
2.61875086341771e-06
2.99110823201385e-06
-7.30149073231601e-06
-3.34735063314366e-05
-4.24473089382367e-05
-2.99943886852573e-05
-2.22852470115351e-05
-2.39015164817143e-05
-5.40057721973911e-06
-3.39120549238987e-05
-3.28218966573494e-05
-1.64342869575997e-05
-1.97638087548208e-06
-4.30999785025032e-05
-2.52294179171798e-06
-6.21134539834599e-06
-1.89683918741794e-05
-3.25848227200533e-05
-7.81182401050723e-07
-1.0629854307433e-05
-6.16210793229878e-06
-1.9400360745274e-05
-1.28845432986933e-05
-3.06936364582273e-05
-2.20520109904477e-05
-1.82120838253297e-05
-1.52758653703104e-05
-3.68028249571927e-05
-3.01804191608288e-05
-1.98039522738681e-05
-1.42215869426337e-05
-1.63097413234827e-05
-8.41161651986262e-06
1.20549245323092e-06
-1.70036094231716e-05
1.6740394112987e-05
-1.75756341093248e-05
-2.94690253144177e-05
-1.08244785533092e-05
-2.06032370461286e-05
-2.06351273842534e-05
-5.30910046090389e-05
-2.1516508362714e-05
-1.09370141247429e-05
3.18424888087007e-08
-1.65040105601582e-05
-2.2278005419253e-05
-1.74665767767445e-05
-1.64718355084637e-05
-2.02572367891364e-05
-2.67627709898288e-05
-2.15532997409473e-05
-1.11096258398318e-05
-3.27802653341864e-05
-3.44062588435903e-05
-1.49415325291436e-05
-1.6268944625777e-05
-1.9886789374866e-05
-1.24491593089941e-05
-1.84701963175781e-05
-2.08379392651678e-06
-2.65986806277238e-05
-1.94130820453259e-05
-4.4608345226468e-05
-3.86372945258256e-05
-1.8219247239954e-05
-2.55996144163369e-05
-9.6297681366881e-06
-9.8404200339943e-06
-9.12454065572186e-06
-5.7249882997173e-06
-1.99632100493137e-05
-2.22989292974363e-05
-1.43593145456429e-05
-1.52346536103744e-05
-1.32896780386193e-05
-3.20017228211704e-05
-2.97257293279653e-05
-3.08214252047466e-05
-2.28595215146481e-05
-3.4935460093446e-05
-2.49845428399373e-05
-2.33125094835393e-05
-1.09331270781012e-05
-2.50606308445097e-05
-4.4784326853986e-05
-3.79686480612448e-07
-3.25120018372792e-05
-2.54340041652029e-05
-2.62634065278085e-05
-1.72521560258548e-05
-3.33841093303176e-05
-1.48782099514174e-05
-1.76226598849318e-05
-7.89444747546047e-06
-5.42265193470195e-06
-3.55757145160497e-05
-2.58366675847445e-05
-4.63188318401054e-05
-2.98256358704489e-05
-1.9740106678977e-05
-3.06608680992163e-05
-1.24281015007867e-05
-8.42822490525315e-06
-1.06085393449223e-05
-2.57690340938335e-05
-3.47200541753607e-05
-1.51261811478191e-05
-2.4268164952934e-05
-2.033362798947e-05
-3.80944202564281e-05
-3.55584076167041e-05
-4.01914161727851e-05
1.30470842087122e-06
-5.51480139946784e-06
-2.29671677857271e-05
-3.71379790310037e-05
-7.98555830398122e-06
-3.03130748656372e-05
-2.20417591833371e-05
-3.3345278782947e-05
-9.31563261603224e-06
-9.19712738940099e-06
-2.16237709730966e-05
-6.35633379242779e-06
-2.32506681125533e-05
-3.42930272665145e-05
-3.38188964950338e-05
-3.76456700182073e-05
-3.2010540794522e-05
-3.12299011256858e-05
-1.28439818463169e-05
-1.94989610429443e-05
-8.25065699827188e-06
-2.24578890761639e-05
-1.23305420085781e-05
-1.92016198513023e-05
-9.79127379111969e-06
5.64425347241996e-07
-1.1402299658383e-05
-1.03243084685151e-05
-2.87197080892677e-05
-2.21702778171125e-05
-2.27351521070018e-05
-2.62831050467129e-05
-3.40476541587796e-05
-4.64535181758008e-05
-5.23762772196598e-05
-3.37933652290939e-06
-1.81779958722576e-05
-1.39023927752e-05
-1.93555379097657e-05
-1.72360021270052e-05
-2.4644926072919e-05
-4.11636945358861e-05
-3.80844305195462e-05
-2.66174464855686e-05
-1.9534809960177e-05
-2.87425790826499e-05
-2.41443482728659e-05
-4.42856629889801e-05
-1.71695680441739e-05
-1.25377351856697e-05
-3.55314237476173e-05
-3.75301541901877e-05
-1.17225820276161e-05
-2.57862390742204e-05
-1.69070358431858e-05
-1.58367794193648e-05
-5.14008083858713e-06
-2.39462919600461e-05
-2.50200512760949e-05
-1.92322812110538e-05
-2.18969929590184e-05
-1.94079286293354e-05
-1.50138805462402e-05
-1.20950753857372e-05
-1.19510245446712e-05
-2.76166975036096e-05
-2.35603590064291e-05
-1.44096331778184e-05
-2.18794093360961e-05
-2.88310266374617e-05
-4.55360222417935e-05
-2.77127881035763e-05
-2.28817109725224e-05
-3.14341875152966e-05
-3.64191425005488e-06
-2.1390729003277e-05
-2.31325397625529e-05
-1.5914416624628e-05
-3.3339753145124e-05
-3.3053988549284e-05
-1.24792025069188e-05
-1.07447675690158e-05
-1.32161543516509e-05
2.89737048379975e-06
-1.42658061198231e-05
-1.56265753795878e-05
-2.37876418084443e-05
-2.85447081767267e-05
-1.48869740978249e-05
-2.31481520232619e-05
-3.51216774449833e-05
-2.57873422277425e-05
-2.68822828247838e-05
-3.89601776777555e-05
-1.78678455398513e-05
-2.10602436818092e-05
9.65304368836978e-06
-4.00320972126288e-05
-1.3605670722458e-05
-6.46218193426674e-06
-2.17748625129193e-05
-3.93764136634683e-05
-3.0707797991556e-05
-1.9224176857018e-06
4.68412452849265e-06
-2.13632999787672e-05
-2.3567807074709e-05
-2.37925858137923e-05
-1.81549561550529e-05
-1.86238284228037e-05
-2.67224963412434e-05
-3.34982341993376e-05
-4.06036062780611e-05
-1.06482670388907e-05
-1.60697766386415e-05
-2.05405883654664e-05
-1.74923165915184e-05
-2.11387644049175e-05
-3.75035087669853e-05
-2.94481516625188e-05
-3.18230021032117e-05
-3.58182278729535e-05
-2.80652012164852e-05
-9.3456590608325e-06
-3.25212673573658e-05
-2.8916169218438e-06
-2.82508733513833e-05
-1.88746286982173e-05
-1.74643717551059e-05
-3.94561011710584e-05
-3.03217393351905e-05
-2.85694397959684e-05
-4.50131186176566e-05
-8.91292136293643e-06
-9.90355725150161e-07
-2.18254134080782e-05
-3.07835459482713e-05
-1.32410678541246e-05
-5.14134600146389e-07
-3.43478122063606e-05
-1.59652281077661e-05
-1.90703057763207e-05
-2.86153841413698e-06
-3.07448157854294e-05
-1.73804899828499e-05
-1.56929727667626e-05
-3.1158884648538e-05
-8.7599911301176e-07
-2.49056320857186e-05
-2.66147003589154e-05
-1.89055178266914e-05
-2.99495518034388e-05
-2.106623124766e-06
-2.00064983393346e-05
-6.38785091445262e-06
-1.67734567170817e-05
-2.28836263060889e-05
3.631534172411e-06
-9.07484765335166e-06
-1.87467645203959e-05
1.24800465590874e-05
-1.37722521254436e-05
-4.53715999681096e-05
-2.44309341994319e-05
-2.85377496374573e-05
-1.45495606128166e-05
-1.9829902501802e-05
-3.02554887693463e-05
-1.35667834011902e-05
-2.87908254707406e-05
-3.09371026758304e-05
-2.56769173936076e-05
-4.52402069584872e-05
-3.05927662290545e-05
-1.72058934778482e-06
-4.580352211831e-05
-3.19131094295426e-05
-1.41648312727816e-05
-1.80450061778531e-05
-1.72230057472379e-05
-7.45502627297181e-06
-3.28837621884744e-05
-7.74264724204526e-06
-3.81433171993941e-05
-1.63903715833165e-05
-1.81213561428656e-05
-2.26457258223026e-05
-1.50378431649296e-05
-3.07352632880015e-05
-1.95749801731343e-06
-2.19931560162183e-05
-4.05958488982806e-06
-3.42656284171626e-05
-5.11476771849562e-05
-3.48618891611277e-06
-2.33095303146432e-05
-1.64218740677831e-06
-2.94604577936526e-05
-3.82684711639753e-05
-3.17140182335253e-05
-2.83186236470156e-05
-2.32458831571049e-05
-2.23078208165019e-05
-1.28160456666038e-05
-2.34107200183295e-05
-2.02861446425856e-05
-3.15477569717426e-05
-1.40682183418479e-05
-1.08200043607305e-05
-3.31855474592348e-05
5.84115221539259e-06
-1.48605127964754e-05
-2.51757066955062e-05
-2.38930483577574e-05
-3.79060844880879e-05
-1.97263569567471e-05
-4.09830268321768e-05
-1.35995824871846e-05
-2.93334736728949e-05
-1.08829561766457e-05
-1.26197848708272e-05
-1.91639786295209e-05
-1.74734330944529e-05
1.0404042790993e-05
-1.85492590076925e-05
-6.2111244490618e-05
-1.6009254513735e-05
-1.93815539053161e-05
-1.68045670617277e-05
-1.31768388677954e-05
-4.11057659973283e-05
-1.95661606312887e-05
-9.42266057063411e-06
-1.50203509012004e-07
-1.77969762966835e-05
-1.96055024018487e-05
-3.1823060595169e-05
-2.0485154243011e-05
-1.13271830521501e-05
-4.05108575914711e-05
-1.68760800276638e-05
-3.16325481183929e-05
-3.3238875714895e-05
-1.79503055386278e-05
-2.97755744889496e-05
-2.09531888017801e-05
-4.07710699161653e-05
-7.35379779996008e-06
-2.60790386428172e-05
-2.45751241167352e-05
-2.51402773814525e-05
-2.02392563999323e-05
-9.84942186327059e-06
-2.75793382176543e-05
-1.88195270515246e-05
-2.62004457150627e-05
-2.99136928448262e-05
-1.94788511666694e-05
-2.52488437246503e-05
-2.79646613869032e-05
-2.18515798165249e-05
-3.9101365605791e-05
-1.82239738614478e-05
-3.57248144954303e-05
-2.55071466511436e-05
-1.22214372876742e-05
-9.99052266587071e-06
-2.52961230194726e-06
-6.3700705718302e-06
-2.50248809678793e-05
-3.44593536194113e-05
-1.33433775944148e-05
-3.60580659921972e-05
-3.39897140059447e-05
-4.05999930899449e-05
-2.40951978235417e-05
-3.41787594093649e-05
-2.63774293802866e-05
-4.30305218288841e-05
-9.09417323746428e-06
1.79595868129952e-06
-3.31751707828074e-05
-2.63586092597349e-05
-3.11421008420892e-05
-1.23240384764116e-05
-7.03122736585831e-06
-1.44449252660954e-05
-2.14734130383159e-05
-2.22750634306234e-05
-2.11916231270641e-05
-3.73572899136894e-06
-1.24602827923926e-05
-3.88385524853906e-05
-2.74213610706548e-05
2.14437025209026e-06
-1.36134331707457e-05
-1.00955245753841e-05
1.27096291048514e-05
-1.64222083274342e-05
-2.71953336649666e-05
-8.88547129041073e-06
-8.96561025932105e-06
-2.41082914186214e-05
-3.31480271433084e-05
-2.79804757343237e-06
-2.64090935010653e-05
-4.15026013955578e-05
7.96651093649012e-06
-2.67518830524651e-05
-3.97320934628408e-05
-3.74564029796219e-05
-1.09579879107156e-05
-2.011711608097e-05
-1.6003004552601e-05
-2.96933009660904e-06
-1.01769719413853e-05
-1.71841154147421e-05
-3.2182076974614e-05
-4.23164387534748e-05
-4.42233883987703e-06
-1.31900758724208e-05
-1.51748266239887e-05
-2.98979897583215e-05
-3.53966892474482e-05
-2.3457122303562e-05
-2.78135926432576e-06
-2.13034924937493e-05
2.22512878391826e-06
-3.62633419135765e-05
1.42986878236347e-07
-2.60302714871629e-05
-2.13587003132317e-06
-2.15834302834695e-05
-1.90747143451898e-05
-1.9922813761593e-05
-3.89902019043083e-05
-2.46020749940732e-05
-2.43299210423885e-05
-2.90969169301292e-05
-2.11364884157523e-05
-1.7160498317843e-05
-6.35669270067184e-06
-1.53189725305883e-06
-3.43397289160791e-05
7.50754228043532e-06
-4.23734366831081e-05
-9.57487824115653e-06
-2.11377452217332e-05
-2.54708076799843e-05
-2.84523785330974e-05
-1.83600651256863e-05
-3.84438797333859e-05
-2.33927155638398e-05
-1.74313026331849e-05
-3.33879376771039e-05
-3.00413730300553e-05
-2.07087594737197e-05
-3.61887009922005e-05
-2.79973207657439e-05
-3.48901915861739e-05
-3.81766154580385e-06
-2.22655804679319e-05
-3.1912027768179e-05
-1.09131428975316e-05
-1.75740652776305e-05
-7.22533645169849e-06
-2.68709824788437e-05
-5.28009167877336e-05
-2.03309860795298e-05
-2.21948343728586e-05
-1.59032767566784e-05
-2.14851784009822e-05
-3.68295341686126e-05
-1.28027225912747e-05
-1.69528961149035e-05
-2.75874293262156e-05
-2.95781753354224e-05
-1.07667893203971e-05
-2.86837272970049e-06
-1.18080533984198e-05
-2.94792755011161e-05
-2.24947349254764e-05
-3.1506279846586e-06
-2.29026635596128e-05
-2.00985009690171e-05
-1.91037962572152e-05
-3.07329682556525e-05
-1.18170465212147e-05
-1.68466403242432e-05
-1.47692629478447e-05
-3.4628294632894e-05
-1.18639934042044e-05
-2.75346161522878e-05
-3.0499517686091e-05
-1.70700918106037e-05
-2.45521180181964e-05
-1.39015032737975e-05
-2.45487928974033e-05
-2.14292782349277e-05
-2.89667378625641e-05
-1.16570037404621e-05
-3.62351244260902e-05
-3.38064756624349e-05
-2.80780991301629e-05
-2.0908355224058e-05
-1.35555539947578e-05
-7.92495863916916e-06
-1.48651611400462e-05
-2.25738961791419e-05
-3.21834888061644e-05
-1.29540904865012e-05
-1.99847590903209e-06
-2.32708137864548e-05
-8.48381010474118e-06
-2.37274046535128e-05
-7.68995853306977e-06
-3.40737436942183e-05
-2.26769529165587e-05
-1.92547865651168e-05
-3.46338219090269e-05
-1.65442315535605e-05
-2.67933090959486e-05
-1.0502964316148e-05
-3.04986585975887e-05
-1.49974656847784e-05
-4.3009310290934e-05
-1.59193603203553e-05
-3.78576399928649e-05
-3.39460444040306e-05
-5.92266842413883e-06
-3.43107002225244e-06
-1.90514634515727e-05
-9.70169063228024e-06
-2.51012072826181e-05
-8.18881326846841e-06
-3.78811701870058e-05
-2.00521953888705e-05
-2.02829419185828e-05
-1.69661263353085e-05
6.37052330106717e-07
-4.02640860925539e-05
-2.25935791704475e-05
5.22136826334123e-07
-2.42226213931692e-05
-1.81205383825603e-05
-1.93684088883055e-05
-2.92781660198848e-05
-1.48097387294646e-05
-1.30558703519721e-05
-1.50018638896549e-05
-2.67188465489993e-05
-2.8403591287347e-05
2.51938736350166e-06
-1.35929772714212e-05
-1.26754681066183e-05
-1.28300541786676e-05
-1.11205350866039e-05
-2.350985873222e-05
-4.88717282962116e-06
-2.96629096659747e-05
-2.45595007935587e-05
-1.58997818491999e-05
-1.58044755017079e-05
-2.61373863721149e-05
-2.41148333754606e-05
-4.11396274516106e-05
-1.40612069116652e-05
-3.68744835187838e-05
-2.22150117001221e-05
-1.40655619991616e-05
-1.83491443736978e-05
-3.62482199464433e-05
-2.416955961554e-05
-1.88684273328673e-05
-3.71414981732805e-06
-2.14285651855094e-05
-2.89860448232405e-05
-3.37750405317934e-05
-2.3080820126981e-05
-3.18878874318061e-05
-2.00922521976299e-06
-2.14030670462756e-05
-1.0149812940771e-05
-3.02006819448811e-05
-3.08681308151377e-05
-2.33930448335767e-05
-2.92413118963501e-05
-1.67424154206395e-05
-1.85393598120557e-05
-1.41086420063424e-05
-1.52920670576781e-05
-1.12920452333591e-05
-2.79527063126459e-05
-3.86930128450413e-05
-1.82430879985067e-05
-4.19119525715607e-05
-1.97558583247696e-05
-1.71789202479481e-06
1.94885306414797e-06
2.16770307600025e-06
-3.18952935853893e-05
-3.0330868197464e-05
-1.57379964157829e-05
-2.86746791464925e-05
-2.28416568104449e-05
-2.01785087319703e-05
-2.18770519100872e-05
-2.77061244295752e-05
-2.0602251976965e-05
-3.70602566959552e-05
-2.06621028705079e-05
-9.30428659202211e-06
-2.8594021183114e-05
-4.71321164634359e-05
-1.84200065896191e-05
-2.37652894992981e-05
-2.50321170637407e-05
-9.86240016210911e-06
-2.32708405600566e-05
-3.14476045390358e-05
-3.12960867072559e-05
-3.18324470302157e-05
-1.20796625623941e-05
-1.28767934758384e-05
-3.11017546180761e-05
-4.61528030674314e-06
-1.98564127709643e-05
-3.48082224261537e-05
-3.87324903179249e-05
-3.82281799532982e-05
-2.68978172656881e-05
-2.97428975489263e-05
-3.98395558527002e-05
-1.18525867074093e-05
-1.88387979316278e-05
-1.25589163399254e-05
-2.50322773667488e-05
-1.92220339589918e-05
-1.39861279538778e-05
-3.25523588074518e-05
-3.07194553280918e-05
-1.15785951542121e-05
-2.61886295904821e-05
-4.12878196201118e-05
-2.64228316915014e-05
-1.57869346959681e-05
-1.36568629853318e-05
-2.22482718171843e-05
-1.37931130724909e-05
-2.48301266149134e-05
-2.81786789576896e-05
-2.2880734209757e-05
-6.84823877443728e-06
-1.30186681744305e-05
-1.32123031391278e-05
-1.98603766102492e-05
-1.55934552459485e-05
-2.54003568811507e-05
-3.07400413406476e-05
-1.28159475633e-05
1.13025170178166e-06
-2.52274544437624e-05
-3.44412936683232e-06
-3.36200702364458e-05
-3.40578433020937e-05
-2.3020636315292e-05
-1.65520349868443e-05
-2.81726689173091e-06
-1.35782653268572e-05
-2.51429448196164e-05
1.54697585760388e-05
-2.57322855265756e-05
-1.34362101431597e-05
-2.41644592389652e-05
-4.157532133963e-05
-1.86729872889796e-05
-1.92198514841812e-05
-4.58097309986453e-05
-2.58395609503801e-05
-1.81973853693029e-05
-3.50576071615641e-05
-2.39088950239634e-05
-1.68969354709133e-05
-2.01881960603801e-05
-4.23417096285788e-06
-2.22383867402646e-05
-3.188339551009e-05
-1.11321765730057e-05
1.83262732453425e-06
-3.39587594694347e-05
-4.40003547798348e-06
-1.71492406979263e-05
-2.67675636770274e-05
-3.31207796134994e-05
-5.15978202750997e-05
-1.7609890406712e-05
-2.01805745575148e-05
-3.32234961474093e-05
-3.27729572233843e-05
-3.34602956840571e-05
-1.4770849858679e-05
-2.20907149279327e-05
-2.64345884774549e-05
-2.74574028830954e-05
-2.49466364011299e-05
-8.64757596513358e-06
-2.33674519035721e-05
-1.85311011172656e-05
-1.56552561540165e-05
-1.84812727887208e-05
-4.49504496724452e-06
-1.84653969738587e-05
-1.85336332319468e-05
-2.16757537003309e-05
-2.19958267433231e-05
-1.51315670843547e-05
-1.69709680967367e-05
-2.80076978771903e-05
-1.95955579875735e-05
1.24647777749918e-05
-2.84297353492728e-05
-3.4479734071507e-05
-2.15055087641563e-05
-3.75202141738733e-05
-6.47624478751083e-06
-5.04841340816935e-05
-2.98641562930292e-05
-3.70727189663518e-05
-4.03727643910994e-05
-2.90849565005412e-05
-2.3847666254616e-05
-6.43244837977286e-06
-2.3044339049164e-05
-3.26963325336311e-05
-1.89049945596909e-05
-3.24306566161155e-05
-2.41714523751994e-05
-2.02509592878887e-05
-2.52226683283748e-05
-3.76836373100319e-05
-2.7640259234052e-05
-2.8555021010158e-05
-4.59218647474867e-05
-3.51124941433688e-05
-9.93865301574088e-06
-1.7261964621824e-05
-2.27383082334982e-05
-4.56764272421797e-06
1.93486294848386e-06
-9.76987908387587e-06
-9.56613602949967e-06
-2.50302018184483e-05
-1.61045125730029e-05
-3.60822613010324e-05
-3.9428995715724e-05
-1.29233736031274e-05
-1.51705948091669e-05
-1.74252374428078e-05
-2.25749423231477e-05
-1.12517442436222e-05
-1.35333321692313e-06
-2.86758140366672e-05
-7.074005362157e-06
-4.52398186448831e-05
-2.81788276149198e-05
-3.30642366613274e-06
-1.68095114350292e-05
-1.67839264696861e-05
1.68830150714242e-06
-2.38319228612386e-05
-7.96567927568899e-06
-2.6356787465598e-05
-1.97472467591875e-05
-2.30168842398184e-05
-2.34322332220022e-05
-1.1127516745353e-05
-2.97952163143477e-05
-2.50941193025162e-05
6.83088886878239e-06
-1.6061339587065e-05
-4.18798814488399e-06
-1.84987729920801e-05
-2.41377709860658e-06
-1.63254322010086e-05
-1.94581501158719e-05
-7.47247712912552e-06
-9.94770803989251e-06
-2.11282788466078e-06
-3.74627365958573e-05
-5.69302185533152e-06
-4.24045734109333e-05
-3.16247472720073e-05
-2.9135475691612e-05
-1.76840723941891e-05
-4.67828695880466e-07
-1.52153284125845e-05
-1.58583640039378e-05
-4.04439878570265e-05
-9.01710114647207e-06
-2.26793940529458e-05
-3.54956712291751e-05
-7.38049078563617e-06
-2.61775494245684e-05
-1.03015431581505e-05
-2.64194732165526e-05
4.09057566862679e-06
-1.3710923687283e-05
-3.27952326504293e-05
-2.79815227017772e-05
1.29800002075346e-05
-3.68188760183241e-05
-1.11042357768196e-05
-2.07783178370349e-05
-1.58089158990881e-05
-1.06569755779472e-05
-9.10892290546819e-06
-1.69780759982253e-05
-1.90475870551983e-05
-1.64464893146274e-05
-2.0964612085904e-05
-2.79157469856543e-05
-1.93363852290961e-05
-2.19630989866131e-05
-9.42111960182951e-06
-2.95490076585135e-05
-2.89949038047099e-05
-2.94426605663607e-05
-1.52981239036917e-05
-2.25829647532017e-05
-4.17642253342066e-05
-3.49720341687415e-06
-2.73907677353798e-05
-1.89072591018552e-05
-3.55172225894929e-06
-3.78925807809814e-05
-1.45720633754303e-05
2.57962201782244e-06
-1.88302782525622e-05
-2.41873415433564e-05
-2.57030764318909e-05
-9.5802480848493e-06
-2.971039625072e-05
-2.44492069661064e-05
-2.0749074427868e-05
-8.86561190148945e-06
-2.49421181891472e-05
-3.42237362661491e-05
-3.34282823271573e-05
-2.0646326910995e-05
-2.22206196435235e-05
-1.59003210313403e-05
-8.8954428063236e-06
-9.26506125372614e-06
-9.48145612803499e-06
-2.2778882417808e-06
-1.80198121297461e-05
-2.11754524133908e-05
-5.35908712333818e-05
-1.38097349534108e-05
-3.40401565659793e-05
-1.57130488724953e-05
1.8919787455948e-05
1.21253553064062e-05
-2.16174448641706e-05
-2.28377757303235e-05
-2.21228041239311e-05
-1.83716981916737e-05
-2.62618024134107e-05
-7.28637652375804e-06
-1.73261517098669e-05
-1.69584245826958e-05
-1.2135385047387e-05
-9.61493903224302e-06
6.3255499062723e-06
-2.60842645234699e-05
-6.84970401332936e-06
-4.36076013206493e-05
-1.14129677391525e-05
-1.11721876444709e-05
-2.0551324109123e-05
-3.28280991109731e-05
-2.19404959722945e-05
-3.14230526116825e-05
-4.01175433740387e-05
-3.92569726185175e-05
-2.78191845477729e-05
-1.68471598582397e-05
-1.80341368509449e-05
-2.59972065166294e-05
-1.99521465730718e-05
-3.30986915807291e-05
8.14249379273488e-06
-1.57492491085643e-05
-4.34760755361279e-06
-2.1111779216565e-05
-9.72094038928929e-06
-2.25548702875093e-05
-2.6079279020832e-06
-4.02043651525283e-05
-2.18782185480084e-05
-4.11071162999852e-05
-3.22740832913249e-05
-3.45406403008592e-05
-2.26593234258724e-05
-1.46433238677254e-05
-1.65128616521081e-05
-2.9593796555903e-05
-2.84973053726875e-05
-5.33466028540334e-06
-2.24841933476035e-05
-4.68256454305664e-05
-2.3342314671618e-05
-3.1094087635943e-05
-3.34284713720206e-05
-2.83935842128731e-05
-3.52903338507666e-05
-1.40771373732137e-05
-5.71403968721297e-05
1.79987115502674e-07
-3.89078164014088e-05
-1.07622098931206e-05
-1.53198456574969e-05
-2.33829505653178e-05
-1.4119876068572e-05
-1.08116875028295e-05
-7.22705073683525e-06
2.67971860010111e-07
-1.08185162261072e-05
-1.65641186702858e-05
-3.91217453096786e-05
-1.95750898615287e-05
-3.85245157897018e-05
-1.9952847538785e-05
-2.22587881042283e-05
-1.04911638558421e-05
-1.20660588461449e-05
-1.40763277916073e-05
-3.05404003409099e-05
-1.39720020789733e-05
-2.5712331367323e-05
-9.5957725837796e-06
-2.22152648067112e-05
-3.33602578306672e-05
-3.23522483819149e-07
-3.22140257180003e-05
-4.29862154570225e-05
-4.38112577821336e-05
-2.41722686549239e-05
-4.02343410446394e-05
-3.1008350403826e-05
-1.53375242498035e-05
-1.35084811241073e-05
-2.26325707077064e-05
-1.34774543983874e-05
-2.1031842774609e-05
-2.47828920287518e-05
-3.24659402695765e-05
-3.29559820170989e-05
-2.0156278187547e-05
-2.46161912652919e-05
-2.44777443239553e-05
-2.83503406696572e-05
-1.46585289479668e-05
-1.20294879122156e-05
-2.43536411285312e-05
-2.38701140559234e-05
-6.15900391362782e-06
-2.8163816487212e-05
-4.09438165545699e-07
-1.59200511701382e-05
-9.00604527269559e-06
-9.38650809878688e-06
-1.65114464977359e-05
-7.96112505642135e-06
-2.15216710493109e-05
-2.3737322503952e-05
-3.95614100001408e-05
-1.57190655400013e-05
-4.30007423075766e-05
1.23528402080433e-05
-1.91352806355184e-05
-5.78968150932178e-06
-8.43098165613458e-06
-7.51194426736582e-06
-2.74303649696594e-05
-1.06178480109019e-05
-2.67256894722868e-05
-3.01843295933796e-05
-2.20303329079408e-05
-2.36260387096459e-05
-4.6615998665594e-05
-1.26208781119834e-05
-5.44521686963301e-06
-1.57355803448679e-05
-1.30657584559767e-05
-3.66548720388542e-05
-2.78229385767795e-05
-1.50384372485087e-05
-1.51768048609069e-05
-2.2280374617512e-05
-9.49646313966781e-06
-2.27120955685651e-05
-1.83628614196331e-05
2.65440546627962e-06
-2.69857423026263e-09
-1.21788530526809e-05
-1.53880750665352e-05
-3.70416100255206e-05
-1.0174009236713e-05
-2.89642814406771e-05
-5.45479277834395e-06
-7.53502446364709e-06
-1.73200501215218e-05
-2.58308989409328e-05
-3.0757096262415e-05
-6.86698725880003e-06
-2.89196719018568e-05
-2.23092526792564e-05
-3.2182475990963e-05
-5.53985538387626e-06
-2.07646993153176e-05
-2.29830417182689e-05
-1.51397776381923e-05
-1.33661556278552e-05
-2.09666631283117e-05
-3.53023117442266e-05
-9.23524233944145e-07
-6.91387073801236e-06
-1.34907754611513e-05
-3.13294014172187e-05
-3.23494287430773e-05
-3.13230659979219e-05
-2.71762109272688e-05
-3.2735509107058e-05
-2.65731973168284e-05
-1.04654056077839e-05
-2.5051725850225e-07
-1.01992475749119e-05
-1.21108770500173e-05
-1.03741360405194e-06
-1.38175813033661e-05
-2.43735031766729e-05
-2.25342834222438e-05
-3.69300086228559e-06
-7.6637823560482e-06
-8.80009012198236e-06
-8.82287116708004e-06
-3.10141840462484e-05
-2.86705472411252e-05
-2.36578178939946e-05
-2.7146022492391e-05
-1.31765893560495e-06
-2.69662270184124e-05
-1.9968061994843e-05
-2.91356391755928e-05
-3.49823542913136e-05
-1.33394421629147e-05
-3.06804323733482e-05
-1.78055326974989e-05
-1.3756532873567e-05
-2.44014863103203e-05
-3.55293151578246e-05
-1.77412300548963e-05
-1.55869299612429e-06
-3.73442640133334e-05
-3.84468290901444e-05
-1.56828160790193e-05
-4.73935658560479e-05
-2.62856015673664e-05
-5.61250202758391e-07
-1.72030226180504e-05
-2.09791503324116e-05
-8.2510401090692e-06
-3.72207356042387e-05
-9.96589888390168e-06
-8.44751014102525e-06
7.83061390339835e-06
-3.19483199447132e-05
-1.17454206451166e-05
-2.74605689099833e-05
-1.71306813287232e-05
-2.64878254784132e-05
-4.04420860974778e-05
-1.55104379088568e-05
-1.19719714095848e-05
-1.73348659417742e-05
-2.82735387154894e-05
-2.32808169166852e-05
-5.63981289705501e-06
-3.25386810321805e-05
-3.96088256324614e-06
-2.35750715078002e-05
-2.65126708396514e-05
-3.68860548084068e-05
-2.39725274466488e-05
-3.23771578409617e-05
-3.86946092478014e-05
-2.25475965965713e-05
-3.92425000682006e-05
-1.3920624496785e-05
-3.26421367795078e-05
-1.74211446891282e-05
-3.84240294025736e-05
-1.02869462117482e-05
-5.06787025530275e-06
-5.96749550914603e-06
-1.12180861015363e-05
-2.36324818113481e-05
-2.01359022890784e-05
-1.08972851060738e-05
-3.32951992183008e-05
-4.27038911731761e-05
-1.10981264847132e-05
-2.17984988981879e-05
-2.2484088373696e-05
-1.02178811604284e-05
-3.14736564406643e-05
-1.44025328270126e-05
-2.41474834875273e-05
-3.09685630008853e-05
-4.56506216486596e-06
-1.54592438071426e-05
-1.98943275153214e-05
-1.54508209646951e-05
-2.24114788433515e-05
-3.4725055272759e-05
-1.17000333162334e-05
-3.40090721186211e-05
-2.73130515349169e-05
-1.85601506645971e-05
-1.6556701400722e-05
-2.89999682316771e-05
-9.3051470590989e-06
-2.94083498478889e-05
-1.85108901122454e-05
-6.369968034821e-06
-2.51095656009297e-05
-3.08197750700389e-05
-6.19400100591769e-07
-1.2149971268981e-05
-4.70830706569831e-05
-3.73118183553036e-05
-4.90851705279131e-06
-2.92600710105282e-05
-1.73575971163936e-05
-3.20484909968705e-05
-2.63553188291111e-05
-3.23320895988343e-05
-7.12646274104829e-06
-3.93025257152243e-05
-3.21921010688139e-05
-1.37631122728344e-05
-2.49955379006494e-05
-2.17193664038084e-05
-2.03349666794144e-05
-2.73397261493924e-05
-2.79591031367083e-05
-1.49093596120329e-05
-3.17143676335366e-05
-2.35476770806761e-05
-1.70868020708768e-05
-1.86707766382408e-05
-2.87267083421073e-05
-3.79723961598994e-05
-3.33999213550779e-05
-2.78065387367535e-05
-4.25804019976819e-05
-2.81378462162653e-05
-2.01035113599916e-05
-3.25509378376366e-05
-3.80662306864483e-05
-3.33424920488226e-05
-2.48384004568005e-05
-1.52296969838483e-05
-7.66147949731733e-06
-2.83389982101591e-05
-1.89262133752786e-05
-1.16362970269578e-05
-5.58556237399182e-05
-1.61608082701182e-05
-2.62167311246487e-05
-4.47896876420921e-05
-9.17006185373218e-06
-6.28116359585863e-06
2.71054009691732e-06
3.08428587035378e-06
-4.0129828486621e-06
-3.1215456700801e-05
-1.6329827956474e-05
4.29901460249484e-07
-1.72845779991522e-05
-2.58378996862385e-05
-2.57798410493393e-05
-1.33431818503814e-05
-2.30488767423228e-05
-3.59979435069399e-05
9.9228075496197e-06
-3.86376352785595e-05
-1.92710766825443e-05
-1.51958692971944e-05
-3.165213091231e-05
-3.61652490610802e-05
-7.31170591120309e-06
-3.09690229943158e-05
-8.69719691932827e-06
-1.64767343884395e-05
-2.61382863723e-05
-2.75646404547866e-05
-1.67489057868653e-05
-3.07254155424611e-05
-2.17119304452932e-05
-4.04177537012452e-05
-1.22472788107185e-05
-2.19487318385979e-05
-2.51266282447534e-05
-2.76314002462913e-05
-1.96810023900915e-05
-1.34735172950884e-05
-3.73523331553858e-05
-1.37957424386526e-05
-2.58922550338693e-05
-4.15017716205344e-05
-3.18182997407385e-05
-2.42890922951814e-05
-3.17879736850766e-05
-9.38503297163303e-06
-1.77686171250175e-05
-1.86368139922062e-05
-1.94287101339871e-05
-4.84292590142581e-06
-1.28105271083328e-05
-1.92704162018527e-05
-1.19216383041255e-05
-4.06637924343187e-05
-1.71558213774852e-05
-3.34024817776241e-05
-1.55901459308401e-05
-1.56869877732019e-05
-3.1628959906175e-05
-3.03333000416258e-05
-9.84094021737099e-06
-1.81813016550413e-05
-1.13669300346171e-05
-1.30049864224986e-05
-2.96113929545657e-05
-2.90671019228314e-05
-2.06790380568051e-06
-8.78740000744668e-06
-1.78664908571384e-05
-2.06401384443287e-05
-8.74051691363083e-06
-3.05176591347988e-05
-1.7007284695728e-05
-2.61091885482034e-05
-2.09523207481535e-05
-3.27036439921501e-05
-2.87391723963857e-05
-9.80131615411696e-06
-3.36414172508416e-05
-2.94944871764173e-05
-7.18220868153576e-06
7.38930854069916e-06
-5.44311145827088e-06
-4.06373369947026e-05
-2.11339938202275e-05
-1.48266308156842e-06
-2.0184028615769e-05
-1.72672210384586e-05
-4.06314686872542e-05
-2.68810749521103e-05
-3.71155991904682e-05
-1.99319817151173e-05
-2.70804527298386e-05
-1.80913110188495e-05
-4.84620678718072e-05
-1.70321700925683e-05
-2.32320348666665e-05
-2.92184676129144e-05
-2.1107949345964e-05
-3.3718496493871e-05
-2.63550589474717e-05
-2.3577822007036e-05
-1.19594955848624e-05
-1.18368037594352e-05
1.46797572806818e-07
-1.96409259664438e-05
-5.19967439478978e-06
-5.95956949616021e-06
-2.64930162481303e-05
-2.06051766766755e-05
-1.85264788754512e-06
-3.28929381509828e-05
-1.82856023783892e-05
-1.07794221695711e-06
-8.30923912877671e-06
-4.3206499349696e-05
-8.569789892906e-06
-3.52433332882047e-05
-3.60869827263971e-05
-2.77541123243031e-05
-2.54101997211914e-05
-3.24764907300582e-05
-1.6746153312214e-05
-1.9984577794194e-05
-2.47486958991098e-05
-1.79963528066841e-05
-2.99102447708309e-05
-1.37127532532291e-05
-7.06042156592367e-06
-1.1576928458172e-05
-2.18108823032847e-05
-2.68817335296369e-05
-2.30262267456845e-05
-1.62587611473462e-05
-2.3493782955287e-05
-5.04994334169817e-06
-3.21149125401687e-05
-9.08333019353215e-06
1.91808569917082e-06
-1.03731390682161e-05
-1.68156142025521e-05
-3.90989493529243e-05
-1.89868992847374e-05
-3.03463216703409e-05
-3.03233804861596e-05
-2.39468186458209e-05
-1.45773745630666e-05
-1.14306491362702e-05
-1.52197019597071e-05
-2.35332208350661e-05
-2.0660197111099e-05
-1.07141905657689e-05
-1.59539215499497e-05
-1.56671491561532e-05
-2.35216211333387e-06
-4.16817913981119e-05
-2.88356610412128e-05
-2.79130277063019e-05
-1.980871830827e-05
-2.92097335470199e-05
-2.69128006038709e-06
6.1293900078024e-06
-1.54950358590907e-05
-3.89853597255544e-05
-2.83966102197705e-05
-2.46940473167135e-05
-8.00109582461188e-06
-1.9905943829297e-05
-5.58666669982395e-06
-1.18998103785141e-05
-4.23590454430169e-06
-1.97980765405778e-05
-2.11637135024714e-05
-3.06788023922223e-05
-3.46816058224418e-05
-8.16012269351685e-06
-1.51013664816565e-05
1.12388122053635e-06
-3.28410893284209e-05
2.96373373306596e-06
-4.15532174719861e-05
-3.67207843334805e-05
-3.14961962703057e-05
-2.96012152433882e-05
-4.35291752228277e-06
-1.68138107743132e-05
-1.4703649823097e-05
-2.26350703755247e-05
-2.11420029938563e-05
-2.66715994478816e-05
-2.03888168332383e-05
-1.70474151154206e-05
-1.80650265053662e-05
-3.03632103241646e-05
-1.90660617938863e-05
-3.08976631900736e-05
-1.35722116131946e-05
-2.26719072835277e-05
-3.38136092468582e-05
8.32171137877879e-06
-2.8712730533002e-05
-3.65311800003818e-05
-2.15290642579002e-05
-5.01124761859898e-05
-1.78400208386168e-05
-9.82141111881187e-06
3.71870116238061e-06
-1.44884312727408e-05
-7.49819937619133e-06
-2.60982225046979e-05
-3.12836208713918e-05
-5.25346147140229e-05
-2.04860303877141e-05
-2.60076862603877e-05
-2.63667669426553e-05
-1.90410511188661e-05
-1.86515690319759e-05
-1.53698871047536e-05
-1.77198581919131e-05
-2.45608715664809e-05
-1.89502060496288e-05
-3.97875784789782e-05
-7.29615361035993e-06
-9.68001794422377e-06
-1.36206127260412e-05
-1.79203342534027e-05
1.83547716450805e-05
-1.87962087725811e-05
-3.37380443303763e-05
-8.63398771554228e-06
-2.87481619578611e-05
-4.48543300118645e-06
-2.70927513253613e-05
-3.69204831152247e-05
-2.73239585035578e-05
-6.09600705618521e-06
-3.35212173097521e-05
-2.01871282791685e-05
-2.10625357011882e-05
-2.93812168465137e-05
-2.77938518030303e-05
-3.60138404232896e-05
-1.08651511348643e-05
-9.38719584707633e-08
-8.07806576283107e-06
-4.58770888895216e-05
-2.07258934857902e-05
-2.1297693887209e-05
-3.14122759636064e-05
-2.70862140064871e-06
-4.65098668345747e-05
-2.24940843551134e-05
-9.02388658632729e-06
-8.53437286781283e-06
-3.66347452333034e-05
-5.327059152868e-05
-2.10526012822315e-05
-4.90363772537143e-06
-1.65946819238633e-05
-2.77248558760594e-05
-2.0966214956453e-05
-3.95163292992035e-05
-1.80302057607775e-05
-1.69473886408274e-05
-1.11736775182579e-05
-1.57573611363136e-05
-1.44246917525261e-05
-1.96395761896749e-05
-1.15913438871005e-05
-3.45505582741977e-05
-6.51806111812025e-06
-2.2941381670222e-05
-2.08156461461199e-05
-1.23496720006928e-05
-1.86644677698386e-05
-2.63668491145674e-05
-1.18573207959957e-05
-2.49110267682113e-05
-9.72939471270857e-06
-5.59476808780453e-06
-3.83041804796115e-05
-1.85688943735864e-05
-5.05525205444595e-05
6.64559760273749e-07
-1.26157381108273e-05
-1.99436692366572e-05
1.24103391507095e-05
-2.61105567323866e-05
-7.08326632067656e-06
-3.05834140500244e-05
-4.07176282570897e-05
-2.48104107085152e-05
-2.58377788561129e-05
-2.10707294964346e-05
-2.48772329394329e-05
-2.81040670855789e-05
-3.79296109731425e-05
-1.37091328830025e-05
-1.48112853264767e-05
-1.68331536503934e-05
-2.28707470167735e-05
-3.64964899998126e-05
-1.34621318247012e-05
-2.44937283240439e-05
-2.54153352895607e-05
-2.28364316027394e-05
-2.92164780080356e-05
-1.10371951839946e-05
-1.87707906445929e-05
-8.42971390407129e-06
-6.18968018018186e-06
-1.86477753633199e-05
-1.03213259075816e-05
-2.43285964054522e-07
-2.15222415216111e-05
-4.1441367056908e-05
-8.44180468600491e-06
-5.14595221427041e-06
-1.37393448900294e-05
-1.74112738992332e-05
-2.24256248443669e-05
-3.20076493463962e-05
-2.16687030152733e-05
-5.21957787358372e-05
-1.33299503095359e-05
-7.33367917637512e-06
-7.86787143231122e-06
-2.08069389463602e-05
-1.92002046622869e-05
-1.66557544882066e-05
-3.69611170881932e-06
-2.92314488075644e-05
-4.45412703536799e-06
-1.02999801791966e-05
-1.1475218670551e-05
-2.42607915700058e-05
-1.15375348712415e-05
-1.70293534047838e-05
-1.99094211909387e-05
-2.3391281681585e-05
-2.06168070321722e-05
-3.24215651099531e-05
-5.83450043874116e-05
2.56371031540475e-06
-4.12526036454363e-05
-2.09957515456647e-05
-3.2036704573833e-05
-1.30040821275133e-05
-2.09775014777973e-05
-4.47880806113195e-06
-1.13931598551975e-05
-2.05137047329504e-05
-3.62624772151664e-05
-1.5644456472756e-05
-2.6300632471716e-05
-1.74988200385644e-05
-1.41615347526554e-05
-1.00268922866196e-05
-1.53717738583299e-05
-9.22941903369706e-06
-2.3856166617256e-05
-1.27790650663618e-05
-2.66464218240481e-05
-2.75801485493886e-05
-9.0288381761815e-06
-1.63521677123204e-05
-1.62262775693603e-05
-2.15072894589016e-05
-1.12361205584479e-05
-3.28979380536833e-05
-1.80328552025458e-05
1.07737017460031e-05
-5.77829302959701e-06
-3.44437118221303e-05
-3.43936334892753e-05
-2.00245318776531e-05
-2.56682631659076e-05
-3.80474524644734e-05
-6.92980497166072e-06
-1.91810399354797e-05
-5.29512750395912e-05
-3.567046139688e-05
-3.75563082191771e-05
-1.85578889116993e-05
-2.01908008158188e-05
-3.23066711669177e-05
-2.67810277699604e-05
-2.17023037362917e-05
-1.63359648362559e-05
-1.5431396314386e-05
-3.1009456040415e-05
-4.58031429232517e-05
-1.20164302821758e-05
-3.23021609676851e-06
-2.41969726302957e-07
-8.60089776739037e-06
-1.19527273283934e-05
-4.72628941068427e-06
-1.17338643162748e-05
-4.28647508315931e-05
-2.04667943950531e-05
-4.97504322734779e-05
7.25043349289216e-06
-2.69000568808104e-05
-1.64070525171521e-05
-2.69383806616816e-05
-2.39493623091595e-05
-1.05518150572656e-05
6.8311928212311e-06
-3.41387939180821e-05
-3.77559428127421e-05
-2.63543108645776e-05
-1.59135427187469e-05
-2.81592946268422e-06
-5.65295060559849e-06
-2.78757260909404e-05
-1.64273009080935e-05
-1.20756685255063e-05
-2.29717448252153e-05
-1.71162444539841e-05
-2.15199924337156e-05
4.2806705948411e-06
-2.92358267410529e-05
-1.18665368835765e-05
-2.56523608312458e-05
-3.00800635862064e-05
-1.29246340894567e-06
-1.29505730163209e-05
-3.06226049347672e-05
-1.88059484484867e-05
4.86427823031915e-06
-5.91888265647898e-06
-3.4976072047756e-05
-2.0868005183302e-05
-2.47757829456807e-05
-1.26002100692176e-05
-2.05421759946806e-05
-2.33496627529562e-05
-9.85090904772736e-06
9.59870646657561e-08
-1.79410079515913e-05
-2.84115464265224e-05
-3.56874503216208e-05
-1.55372277335146e-05
-1.21452341008411e-05
-3.18384268695931e-05
-8.50497540255947e-06
-1.6683255728596e-05
-3.59993417521404e-05
-1.13584397785512e-05
-1.0493292795139e-05
-1.4537175919354e-05
-2.54695607595737e-05
-1.72294593476387e-05
-3.19796752956291e-05
-2.95945896877336e-05
-2.08510027838452e-05
-1.30676751716462e-05
-9.46675271899078e-06
-1.97601796298749e-05
-2.74983999740583e-05
-5.50505627618544e-07
-6.25000957778679e-06
-3.48965486110709e-05
1.48360263609923e-06
1.96383931613303e-06
-2.39276171492907e-05
-8.52283892650596e-06
-3.34171812034677e-05
-3.93902256862028e-05
-6.93212837022432e-06
-2.70877816259862e-05
-4.2705135825884e-05
-4.98769918141724e-06
-4.40809676532422e-06
-3.44938275550799e-05
-1.65693258148337e-06
-8.50948184995048e-06
-1.39244216253616e-05
3.43163904289826e-07
-1.12178805190634e-05
-7.38156786298343e-06
-2.44701608678479e-05
-1.08640135669099e-05
-1.45682905215514e-05
-1.82624215182298e-05
-2.59680690749198e-05
-1.34445184737505e-05
-2.78398797452211e-05
-3.44299389272528e-05
-3.86331897363609e-05
-6.09459530809442e-06
1.24596789296163e-05
-2.44532545341544e-05
-2.72272409247037e-06
-3.78521871445807e-05
-2.96063002877916e-05
-9.25202610841624e-06
-3.41970364171355e-05
-3.85771064091392e-05
-2.27691504260237e-06
-2.25949817345029e-05
-1.86606691356336e-05
-9.52305730947501e-06
-2.76723743186969e-05
-3.58999089623348e-05
-3.56470128233904e-05
-2.87070534518901e-05
-2.78351830471427e-05
-1.67478709447445e-05
-1.33946789238048e-05
3.32667067071038e-07
-7.8833508748806e-06
-4.25134826811139e-05
-8.06788464816482e-06
-1.66457605323536e-05
-3.27484414112353e-05
-4.80205264573375e-05
-3.29193912706056e-05
-2.10985625686982e-05
-2.03867369051008e-05
-1.32356630561312e-05
2.70294621417251e-06
-1.56738573036181e-05
1.11213640511319e-05
-2.75354627104304e-05
-1.65034598058533e-05
-8.51413842293705e-06
-3.19230195809978e-05
-2.47538996855132e-05
-3.31684396091811e-05
-1.85209138376448e-05
-2.79730852635668e-05
-2.00889612255384e-05
-3.95764422135993e-05
-1.70033099418428e-05
-2.28199164034606e-05
-1.82347384024222e-05
-2.52042332781446e-05
-1.46348085437254e-05
-1.57948019895862e-05
-1.96494071323617e-05
-2.01885409620668e-05
-3.57206039934739e-05
-1.90010330934512e-05
-2.76246814093897e-05
-9.36291750556749e-06
-3.31376674471351e-05
-2.43178228438346e-05
-1.79494613652109e-05
-3.70090630540424e-05
-1.2276828238318e-05
-1.0432398813472e-05
-2.61966856240106e-05
-7.74255242940894e-06
-1.98956442368499e-05
-2.18683236965655e-05
-2.81578938775243e-05
-1.71852681589472e-05
-1.67920293940423e-05
-8.73591761561835e-06
-1.59619153747836e-05
-6.15809972402393e-07
-1.52036188205808e-06
-2.52995311912788e-05
-2.32329646627928e-05
-3.02209477450988e-05
-2.04028393790346e-05
-1.33208735093793e-05
-4.56848018716117e-05
1.61448398680278e-07
-2.7264879465657e-05
-8.46885994765002e-06
-2.721960209838e-05
-1.3973299990711e-05
-1.32361032310627e-06
-1.76696323153758e-05
-5.26259519015237e-05
-1.88589928348551e-05
-2.07950130335762e-05
-2.96310443822052e-05
-1.98375973450119e-05
6.5466706634987e-06
-7.45396609533899e-06
3.17276582916411e-06
-5.4843992077512e-06
-5.93195391041497e-06
-2.57868508478543e-05
-1.21518750962478e-05
-2.9681494867939e-05
-1.88848287991694e-05
-1.61600864918676e-05
-9.83629334169877e-06
-2.73912828022166e-05
-2.48967233898643e-05
-7.74905531886653e-06
-3.11897253836625e-05
-1.79809161523057e-05
-2.09378091215716e-05
-2.99853915012076e-05
-2.68860880523914e-05
-2.45077390177214e-05
-1.36947349371768e-05
-9.83276185499878e-06
-3.525196936614e-05
-1.79133696904024e-05
-5.94648190850436e-06
-3.4924026379053e-05
-2.22694052941968e-05
-2.2843133985246e-05
-1.33480960740021e-05
-2.93293201536161e-05
-2.71566901196046e-05
-1.98817963189041e-05
-1.73622060700328e-05
2.81926988194831e-06
-2.20981863708897e-05
-2.02393446303216e-05
1.16037551974318e-05
-2.99470105011388e-05
-2.60039287875275e-05
-9.47209960894111e-06
-3.36233104600249e-05
-3.00498016526594e-05
-9.4006458933869e-06
-1.95265825444644e-05
3.92515610658141e-06
-3.41980449264203e-05
-1.97232756881729e-05
-2.48345311394378e-05
-2.34162544054835e-05
-2.69720347011248e-05
-8.9108580961203e-06
-2.16037231614329e-05
-1.2712046325868e-05
-4.17808971096194e-05
-5.5986098204964e-05
-1.29329861494872e-05
-4.34466347551479e-06
-3.82380660153234e-05
2.84777428543148e-06
-1.96813401357203e-05
-6.50093967687365e-06
-8.9632660308214e-06
1.16775262118488e-05
-2.30588501462314e-05
-1.88132273029725e-05
-2.22516888197887e-05
1.01779898487154e-05
-1.67682206156386e-05
-2.31813997411884e-05
-2.02335247656393e-05
-1.02234176428442e-07
-4.19207258505448e-06
-1.13799735921065e-05
-3.69251003126565e-05
-2.59555712192347e-05
-1.51783953592576e-05
-2.83463482615768e-05
-2.18764264612674e-05
-1.94455749610231e-05
-2.91693457626544e-05
-1.34864014998898e-05
-2.77630528346534e-05
-1.484984637342e-05
-2.16191391223835e-05
-1.96288015177894e-05
-2.10850339787589e-05
-9.83690053638823e-06
-1.27022334114368e-05
-2.11987743571888e-05
-1.97671858370486e-05
-2.8131755671915e-05
-8.71571303241554e-06
9.52256713172634e-06
-2.46586131430553e-05
-3.26966212015926e-05
-6.16156921543978e-07
1.66590761256541e-05
-1.43711680645035e-05
-2.24703715582892e-05
-2.8126692373792e-05
-8.50752520930364e-06
-1.28579328471254e-05
-2.5042569085408e-05
-3.51092268030947e-05
-3.29453035805585e-05
-2.61778256750046e-05
-3.23783089588508e-05
-2.34999534500154e-05
-2.47177631743957e-05
-3.70702746318718e-05
-2.48755765200524e-05
-3.03415456615776e-05
-3.5919884813551e-05
-3.39517691181235e-05
-2.62800903676808e-05
-2.64195214462206e-05
-3.51163845488271e-05
-1.9170711329153e-05
-2.13748653558148e-05
-1.21621449233587e-05
-3.84910769502196e-05
-2.08433789318406e-05
-1.86725174078028e-08
-1.82113020909163e-05
-7.37749089768715e-06
-2.01259721616838e-05
-1.71450044717176e-05
-1.33122662488771e-05
-2.10242765351273e-05
-5.26382522016802e-06
-4.74242716976475e-06
-2.64386436107708e-05
-1.53283263719103e-05
-1.8735784453513e-05
-2.4444495888969e-05
-2.84286193418332e-05
-1.97341219474086e-05
-1.39186593355494e-05
-1.3239140502619e-05
-1.50678059300179e-06
-2.41335418920813e-05
-1.61323900703122e-05
-1.17390591333291e-05
-7.71917916322989e-06
-8.6447092129408e-06
-1.98700291248121e-05
-3.18886787152551e-05
-1.22113266830083e-05
-4.05776996673007e-05
-2.45371331728808e-05
4.08318167115864e-06
5.0944432491383e-06
-1.85439226249863e-05
-3.30974248156204e-05
-2.66259583198887e-05
-7.64782361099932e-06
-2.06025616700166e-05
-1.7200648085331e-05
-1.36239821583363e-05
-2.11666189999865e-05
-3.17239081898512e-05
-6.04431209408564e-06
7.1389186916219e-06
-1.43737118786776e-05
-4.47596502197172e-05
-3.49681528949822e-05
-1.21226628233279e-05
-2.47868402883919e-05
-1.21531968253684e-05
-1.81853189438237e-05
-2.30121859295133e-05
-2.70668568007805e-05
-2.74945178173196e-06
-1.23152402879895e-05
-2.18034201213192e-05
-3.1884181041337e-06
-3.735938715731e-05
-1.23588490972184e-05
-2.40760361549643e-05
-1.84853424569052e-05
-2.87530092433316e-05
-1.41270766023223e-05
-1.61245562240311e-05
6.84370546110239e-06
-6.24810293339858e-06
-1.98025249988183e-05
-4.77191983053298e-05
-2.37487877200428e-05
-2.20497111992179e-05
-2.14503960483269e-05
-1.77038781518884e-05
-2.89356271589489e-05
-2.68926568083228e-05
-5.29441140087308e-06
-2.74731399156176e-05
-1.47044332667674e-05
-4.97846539811507e-05
-2.04679619670957e-05
-1.14385885748503e-05
-2.34089779959405e-05
-2.28433076802413e-05
-6.39559864695934e-06
-5.71414859587677e-05
-3.59924314386375e-05
-3.19566252171149e-05
-2.96476058195737e-05
-1.48739800195529e-05
-2.85145402698061e-05
-3.19159427674997e-05
-2.0728312910851e-05
-1.43545403134046e-05
-3.06054179912551e-05
-2.69552185783621e-05
-6.05204100007616e-06
-1.7726290351244e-05
6.38006043904945e-06
-3.33335500102433e-05
-2.58597457756335e-05
-1.8694420108876e-05
-2.23940717558294e-05
-2.29259574954378e-05
-1.62048082029001e-05
-2.20642554341849e-05
-1.17508840094386e-05
-1.15634845521743e-05
-1.25364766311586e-05
-2.44075325774321e-05
-3.09047720559319e-05
-2.73158429479784e-05
-4.65560880153456e-06
-3.25782555505617e-05
-3.28599932031289e-05
-3.29696081385979e-05
-7.52249557689463e-06
-1.8038770467821e-05
-2.76303482979164e-05
-8.90248888228036e-06
-1.89719211777884e-05
-6.80627131431448e-07
-2.97278563895899e-06
-1.48268851857347e-06
-1.35761165753517e-05
-1.80748691375592e-05
-3.00756208695937e-05
-3.8548607649999e-05
-2.90217579809081e-05
-1.1392682322676e-05
-3.57960818370448e-05
-3.14378834375018e-05
-3.18482266286398e-05
-2.54424941082608e-05
-1.63810148639247e-05
-2.22447621687752e-05
-3.53240371772981e-05
-2.39478286445006e-05
-2.52008892855334e-05
-1.84083666607594e-05
-1.42008182010669e-05
-1.77866863928495e-05
-2.3702793479213e-05
-3.85908703423064e-05
-1.53459538454595e-05
-1.41887026199596e-05
-1.59977967790336e-05
2.69957590763199e-06
-1.80827793369152e-05
-3.61508488733451e-05
-4.9813283763693e-06
-3.06697041822591e-05
-2.22291314692074e-05
7.28963042615001e-06
-2.20709440084166e-05
-3.4987647088458e-05
-1.57888283819555e-05
-2.28757092404514e-05
-3.95731464830657e-05
-3.30303625963138e-05
-1.9057198191322e-05
-2.60150324421154e-05
-1.31047507859719e-05
-3.60588632871018e-05
-2.11229756477457e-06
-1.0597432219658e-05
4.84597230777991e-06
-8.33167062681686e-06
-2.2269659804775e-05
-1.80564208056177e-05
-5.07541269155061e-05
-1.94910679999401e-05
-1.58859775218166e-05
-1.65105387060816e-05
-1.46324414246052e-05
-3.21456322534714e-05
-1.72436200537964e-05
-1.48243350454599e-05
-1.91937896393257e-05
-1.5060587828568e-05
-2.12415779148901e-05
-2.6567845227722e-05
-2.12972927113127e-05
8.38418837943595e-06
-6.3323642551053e-06
-1.75655396875089e-05
-4.01708351089876e-05
-2.10797341296969e-05
-1.44406467293377e-05
-1.35885756703984e-05
-5.68837912430113e-06
-2.24194964579585e-05
-1.2872100097478e-05
-1.3738789686816e-05
-2.2756757258295e-05
-3.09302616502674e-05
-2.33279707234633e-05
-2.51866904087269e-05
-3.47414255007723e-05
-1.60770570849966e-05
-3.57098346679196e-05
-1.32179932443654e-05
-1.56619547711967e-05
-8.0000597529106e-06
-7.728026063234e-06
-2.58050448388666e-05
6.48710678672225e-07
-2.58234441567039e-05
-1.73825370331644e-05
-4.28435259752549e-05
-4.07378858900063e-05
-2.97012932489843e-05
-1.29525117213621e-05
-1.70293589171869e-05
-6.47750229120864e-06
-8.73110206001707e-06
-3.42242162003008e-05
-3.76953299022575e-05
-2.13099951178279e-05
-1.97476202110813e-05
-1.39698165173781e-05
5.1970664275987e-08
-1.82085214813134e-05
-3.68737923554907e-05
-2.98841758151487e-05
-2.15287686442235e-05
-3.17325883185852e-05
-1.62669021840677e-05
-1.97585796184078e-05
-9.49926216234126e-06
-1.05154380558886e-05
-2.41724020442273e-05
-3.16117400558483e-05
-2.44470775583367e-05
-2.19523982060419e-05
-1.98154874211066e-05
-3.95752902741303e-05
-1.54778592468197e-05
-5.11161919979354e-05
-1.53793063038849e-05
-2.06273291532771e-05
-2.18203807613562e-05
-2.68460381313197e-05
-2.80199020700749e-05
7.06433809997424e-06
2.78555999528984e-06
-1.1377259447162e-05
-3.84010464917909e-05
-3.51682182244253e-05
-2.02436967405763e-05
-4.80854970948267e-05
-2.11194497359171e-05
-1.62417107615849e-05
-1.5407825578802e-05
-2.92697036776709e-05
-1.06383788745247e-05
-6.2589584477782e-06
-1.24740026070231e-05
-3.81569779343055e-05
-9.37571337793221e-06
-3.04844776740127e-05
1.43741719126872e-06
-3.19437313776986e-05
-5.29312384155224e-06
-3.65397020152313e-05
-2.62777748912529e-05
1.56560495784438e-05
-1.68902087172926e-05
-2.0811063516323e-05
-1.76893908959246e-05
-5.47495331204145e-05
-4.17818813886237e-05
-2.87724204798601e-05
-1.07566025040363e-05
-2.5331695214784e-05
-3.96226787097216e-05
-1.62987671760489e-05
2.70339386913476e-07
-1.73423806474343e-05
-2.8527898941336e-05
-1.02392049713956e-05
-3.44294670968735e-05
-1.93086197805413e-05
-3.48679148743011e-05
-7.90277729500294e-06
-1.34246019020742e-05
-1.11556011591644e-05
-3.12051137884202e-05
2.61704464358829e-06
4.95810046959548e-06
1.17449193111272e-06
-1.67370483726856e-05
-3.12701035836353e-05
-2.97330213114275e-05
-2.69634261342761e-05
-3.26818891359573e-05
-4.18874087056681e-05
1.33226176029087e-06
-2.38640935495108e-05
-3.41039375971707e-05
-3.1248464412842e-05
-1.24982044761891e-05
-3.87694899281341e-05
-1.87085898657255e-05
-2.61192688944822e-05
-1.64587316906426e-05
-3.77264029093242e-05
-2.45681730582481e-05
-2.3554473111366e-05
-7.02529756390145e-06
-3.92392745938188e-05
-3.0960225839381e-05
-2.53483053767872e-06
-3.57752628934153e-05
-9.61230832919609e-06
-5.60496514997941e-06
-3.07314482322297e-05
-1.46485357856477e-05
-3.00489495901947e-05
-1.01292658556015e-05
-1.42543911902678e-05
-2.49963784635983e-05
-9.715345267633e-06
-3.20560189691706e-07
-1.20860028618686e-06
-1.16000760818854e-05
-2.98664245843283e-05
4.80852549728211e-06
-2.41983244361422e-05
-6.3495743151452e-06
-3.04333526871358e-05
-8.60007339826986e-06
-2.70452072558595e-05
-3.17439030957454e-05
-5.74412841421607e-06
-1.16002564754046e-05
-2.21974431861375e-05
-4.43855123728472e-06
-2.46171146144837e-05
-4.40179574492265e-05
-2.93632703067352e-05
-2.38919488528327e-05
-2.52246677439309e-05
-1.73258368478753e-05
-2.13411309768195e-05
-4.81082384555075e-05
-3.05804981455715e-05
-4.04231444468731e-05
2.64609290482115e-07
-1.65556854275938e-05
-4.49700707507332e-05
-1.88842303609336e-05
-3.63209018284536e-05
-1.1093755936969e-05
-2.38144197341566e-05
-1.82868099494847e-05
-1.92640627299668e-05
-1.51895857891615e-05
-4.04497100835091e-05
-1.05166349935785e-05
-3.50515408059346e-05
-6.6138678248406e-06
-9.99414251641382e-06
-2.49691611141928e-05
-2.1280450869383e-05
-3.09221150160432e-05
-2.85378986166335e-05
-2.81465230645644e-05
-1.80696892337305e-05
-1.19087049788342e-06
-1.51714061018907e-05
-3.56814959620005e-05
-1.74102667581992e-05
-2.5232363983032e-05
-2.98129105723778e-05
-1.7385424202265e-05
-3.21241214400922e-05
-2.38824469642642e-05
-2.3340112788031e-05
-4.47779652358347e-05
-1.73457025137628e-05
-4.68080963440127e-06
-1.62982158329881e-05
-2.29934810022274e-05
-1.95427968459625e-05
-3.76793476882708e-05
-9.92316359864676e-06
-3.45969022012484e-05
-1.99416849624733e-05
-1.99726513406513e-05
-1.23159948221685e-05
-2.95774257936225e-05
-1.47613910575715e-05
-2.84749416357425e-05
-1.15661491713048e-05
-3.97080286912273e-05
-2.07506872757526e-05
1.16547073054611e-05
-3.68886067392154e-06
-2.37188967875683e-05
8.21042655927326e-06
-4.7547187250088e-05
-8.22970825900736e-06
-2.21722785827719e-05
-1.3332115689245e-05
-7.23688199474411e-06
-2.87627528848195e-05
-1.85952215960779e-05
-2.73627344513391e-05
-1.46055593529167e-05
-1.56270909467882e-05
-1.10733457520202e-05
-1.2224623398954e-05
-3.39032154748355e-05
-1.65494641706804e-05
-2.30343469232059e-05
-3.17574939177928e-05
-1.33986996118755e-05
-2.63325271081576e-05
-1.47757564511269e-05
-1.6246621892847e-05
-2.01091658918464e-05
-2.39605947759883e-05
-3.08119534134604e-05
-5.22319983526152e-06
-3.83319385247202e-05
-3.431361971699e-05
-1.31717853677549e-05
-2.92387261326828e-05
-2.08354859836642e-05
-5.56676109618908e-06
-6.00702189424699e-06
-1.68220958770263e-05
-2.04109443620147e-05
-7.52615794134617e-06
-8.03266794235097e-06
-3.51920017640795e-05
-3.12626694259553e-05
-3.42238615177944e-05
-5.96578909390553e-06
-2.61734826077564e-05
-3.5426713797576e-05
-2.53314778203893e-05
-9.95132109955006e-06
-2.2843651536703e-05
-2.97264106686963e-05
-3.46384630007942e-05
-1.41318734012067e-05
-6.44917137187654e-06
-3.57632690097915e-05
-1.31296801323705e-05
-3.38283762292658e-05
-8.47161732495001e-06
-2.91015387597802e-05
-4.42049241155983e-05
-2.86408033562519e-05
-2.037794904533e-05
-3.97811643674257e-05
-1.80245304887631e-05
-1.47385516651315e-05
-8.51252886641401e-06
-2.30556558214868e-06
-8.04386769512774e-06
-3.53185146939275e-06
-1.7009203127984e-05
-3.1584093535885e-05
-2.54657275661613e-05
-2.72447031589582e-05
-2.10040328364434e-05
-2.05050880928996e-05
-2.83504829288672e-05
-1.24123835947392e-05
-1.65700822381383e-05
-2.57028658042672e-05
-1.62942392886995e-05
-3.11073949555988e-05
-1.90142393127186e-05
-2.77649545690071e-05
-9.06835373623612e-06
-1.18103455768636e-05
-5.98822424584423e-06
-5.36641252051171e-06
-1.44710977799339e-05
-2.69021268087228e-05
-3.08744921014736e-05
-2.61842305160092e-05
-2.061023772478e-05
-1.5157535027436e-05
-1.4873125847079e-05
-2.9491264450713e-05
-4.55180377710851e-05
-2.29261401350889e-05
-2.96629173970347e-05
-2.99866219595603e-05
-3.42094781533384e-05
-2.24881219729694e-05
-3.59941144383301e-05
-1.33492736140673e-05
-1.55620313701816e-05
-7.20743459902128e-07
-4.5920932923184e-06
-1.08074274918209e-05
-2.70579499193435e-05
-3.21320464588834e-06
-3.75173097791692e-05
-7.384956742048e-06
-2.19967756456712e-05
-1.55156049772556e-05
-1.49678948806173e-05
-2.40740051877379e-05
-1.50069243698948e-05
-2.32447333857762e-05
-1.26555388823566e-05
-1.24955033691612e-05
-3.23660068529716e-05
-1.00532755470942e-05
-6.76855883367961e-07
-3.00408037650342e-05
-1.99478390249263e-05
-2.60058354693711e-05
-2.40248641535855e-05
-2.71818016562036e-05
-1.28517597640299e-05
-3.16488109546863e-05
-1.46806628423275e-05
-1.63049429964534e-05
-9.03373626029842e-07
-2.66741284015175e-05
-1.25196058599425e-05
-1.88854816528542e-05
-3.2063152983909e-05
-2.04082481071797e-05
-4.66438455751617e-06
-1.62101942564436e-05
-3.97259321816571e-05
-1.45377236076039e-05
-3.06588067386921e-05
-2.08516673713613e-05
-4.02964993709224e-05
-1.36710714481017e-05
-1.94900881943351e-05
-2.64361424713031e-05
-1.74970113201337e-05
-1.69054814641401e-05
-2.0493252299618e-05
-5.82789606897493e-06
-6.24499808381728e-06
-4.01584489272293e-05
-1.80989290108573e-05
-1.73782811344394e-05
-1.89374455706971e-05
-9.37595735658117e-06
-4.05146518400372e-05
-1.5907708579511e-05
-2.53813497977101e-05
-1.52310484274075e-05
-3.6216546782954e-05
-1.32283961773419e-05
-3.0762547524076e-05
-3.72401309619412e-05
-2.91867607118546e-05
-4.52034185462694e-05
-1.76314223011673e-05
-3.22835802301261e-05
-5.59999773643775e-06
-6.99895867453484e-06
-2.48602327384334e-05
-1.00912083153747e-05
-4.3308440212689e-05
-1.1097940162461e-05
-1.27600131062216e-05
-1.77874578472946e-05
-3.83773631869004e-05
-2.0829632599437e-05
-8.75652878326139e-06
-3.9617613416406e-05
-1.77370040098506e-05
-2.55912188751345e-05
-2.58236199085733e-05
-2.6912516011629e-07
-6.82314580582527e-06
1.29068033817227e-06
-3.06580920487516e-05
-8.84604188477284e-06
-3.24630429132575e-05
-2.18292135935341e-05
-4.31702510122061e-05
-2.33913136165148e-05
-2.03494458572542e-05
-2.73973704515235e-05
-2.13282910431755e-05
-2.22356670279681e-05
-7.43400839834343e-06
-4.377643619672e-06
1.15486831295336e-06
-2.19409710428397e-05
-1.41228707287541e-05
-1.92291567593263e-05
-2.39334843781301e-05
-1.70593141452002e-05
-4.42603840804991e-06
-2.54896457067162e-05
-2.82754315037337e-05
-3.6445187812108e-05
-8.09386578011859e-06
-2.52162540782109e-05
-1.2942305431353e-05
-2.16835327557318e-05
-2.06962367914586e-05
-2.61645129253306e-05
-1.23712472327093e-05
-1.81331578290209e-05
3.69179540489955e-06
-1.07514151975986e-05
-3.81192243988239e-05
3.32941757087658e-06
-2.43358815113361e-05
-1.71935584369622e-05
-1.79950944773765e-05
-8.27412738864109e-06
-2.30285897400885e-06
-4.09060051614463e-05
-2.41252637601433e-05
-2.18039653542808e-05
-3.15027266908105e-05
-1.74785102314882e-05
-2.3928154612847e-05
-8.58553098702235e-06
-4.41014365883427e-06
-3.02578380624776e-05
-3.22898594891908e-06
-2.8109349080633e-05
-2.90369223265286e-05
-1.89077734775329e-05
-5.97638869313915e-05
3.28721196897963e-06
-1.72464992729012e-05
-8.98456335815972e-06
2.72015487061488e-06
-3.37592316026969e-05
-1.72647706424819e-05
-2.39947004884796e-05
-2.74463748589888e-05
-7.4337490014014e-06
-1.15014641487238e-05
-6.71217404467066e-06
-3.44415084610277e-05
4.62664698683214e-06
-6.95280753387925e-06
-1.6992753116792e-05
-4.38733141015512e-05
-2.64513027613433e-05
-2.38581496324337e-05
-2.1010650755495e-05
-2.97363774170024e-05
-2.82362356290659e-05
-4.46720997293714e-05
-2.87215328376152e-05
-3.81736802709478e-06
-2.65881951319518e-06
-2.08954661699502e-05
-1.82122824442155e-05
-1.49003095801232e-06
-2.49949981752282e-05
-1.06423333261105e-05
-1.50704500073917e-05
-2.93342666978866e-05
-1.80217863456357e-05
2.11718247631433e-06
-1.39688563549501e-05
-2.42370353569236e-05
-3.09042608129542e-05
-2.49774337237893e-05
-3.17784188358379e-05
-3.2320059664487e-05
-2.16494951326585e-05
-1.83884772527496e-05
-3.08064220794852e-05
-4.60939141150904e-05
-1.35762836434477e-05
-1.74862476691309e-05
-1.47452354378178e-05
-1.25951451957275e-05
-1.64323212392417e-05
-3.93920109032673e-05
-1.88632631393867e-05
-5.19868173294261e-05
-3.5456001329161e-05
-2.45513685971895e-05
-2.37285813037701e-07
-1.7689385239691e-05
-2.66026023711388e-05
-3.64921510577188e-06
-2.86957350773844e-05
-1.52172143364354e-05
-3.35678659291265e-05
-2.09388442300011e-05
-9.4993906410451e-06
-4.19791490180983e-05
-2.51035732184552e-05
-2.24073916364249e-05
-3.90448612386268e-05
-1.53688305951519e-05
-5.90802074769248e-06
-2.86993577199704e-05
-3.012371405163e-06
-2.88506560741065e-05
-7.69683737353596e-06
-1.67383618982878e-05
-3.49887072895941e-05
-2.24743262715363e-05
-9.55261781116799e-06
-1.46396177597933e-05
-2.76359257984672e-05
-2.07624648319387e-05
-2.48852528285731e-05
-2.84469070397038e-05
-2.24686362716e-05
-1.4061346858635e-05
-6.21321223247198e-06
-1.30947190185167e-05
-3.05377203302687e-05
-3.62232947203543e-05
-2.4587701320439e-05
-1.09190390518954e-05
-4.0510945493981e-05
-2.4390881880508e-05
-6.59467738431663e-06
-1.01311083307066e-05
-1.43216825603586e-05
-1.00668941569961e-05
-5.71842086734213e-06
-1.78922844312448e-05
-2.75588245832508e-05
-3.21704967770032e-05
1.80359336779524e-05
-2.37273798732395e-05
-1.02585888022203e-05
-1.81674769293879e-05
-3.54163390949091e-05
-2.16779997147619e-05
-3.78435935171951e-05
-1.32528348853567e-05
-3.47251048473387e-05
-3.62025817446554e-05
-8.0182902545866e-06
-1.53131191505647e-05
-3.3095222742134e-05
-1.78036511265706e-05
-9.10676273392876e-07
-1.48050929024647e-05
-2.00647628420794e-05
-3.6873042119565e-05
-1.96430071611414e-05
-5.59959961820023e-05
-2.66834942521077e-05
-1.95636071999468e-05
-1.93338970874957e-05
-1.72510679433866e-05
-2.39789817480243e-05
-2.82923843174052e-05
-5.03648281876745e-06
-1.63016289893405e-05
-3.70890606030503e-05
-2.69116074386092e-05
-2.42911314230588e-05
-2.19712948160987e-05
-1.68611062449587e-05
-1.76801422991223e-05
-2.14502920975096e-05
-2.26782524584242e-05
-4.16961135179768e-05
-1.78608091156736e-05
-1.69308801859689e-05
-2.13946058015157e-05
-1.6879036680421e-05
-1.23183188679327e-05
-2.29115041387953e-05
-1.3957622296758e-05
-3.13444098272456e-06
-9.5464974805335e-06
2.62252676631007e-08
-3.46121214603887e-05
-2.9380026861665e-05
6.13484247931527e-07
-1.00018480894513e-05
-1.08138288992221e-05
-2.70741147369134e-05
-3.83290843000291e-05
-3.0677756086491e-05
-3.24405316193756e-05
-3.31190840495777e-05
-1.78512216480957e-05
-1.87827884339741e-05
-3.71625635337104e-05
-2.39033380783447e-05
-1.84243557367614e-06
-1.50339378428231e-05
-2.80469799190138e-05
-7.59150075645059e-06
-1.77408174923203e-05
-2.62833010620598e-05
-4.12077990511658e-05
-5.20554380153099e-05
-3.90832604543361e-05
-1.82010559919524e-05
-2.83102334716537e-05
6.69670416728649e-07
-4.18719023364574e-06
-2.47217684057419e-05
-1.9649984007404e-05
-1.44078694459826e-05
-3.29307477131863e-05
-2.49906627219572e-05
-2.24987785679004e-05
-1.24235035072669e-05
-1.50116600258214e-05
-2.66640386812444e-05
3.36090589045963e-06
1.64536482780755e-06
-3.12021670500413e-05
-4.09755286233484e-05
-3.85488319599034e-05
-3.33325973233437e-05
-2.81439459292323e-05
-2.1606899220248e-05
-3.66752452899548e-05
-3.99119023263575e-06
-1.81110603483579e-05
-1.64811456221449e-05
-2.01689789196139e-05
-2.50336156126493e-05
-1.31939019244027e-05
-2.07166490601504e-05
-4.39518839253234e-05
-3.0130879412308e-05
-5.76545253942527e-05
-1.02090999587658e-05
-3.15236646536415e-05
-2.72070686437123e-05
-1.16062258474089e-05
-2.45072409391004e-05
-4.66472127658544e-05
-2.62872636073207e-05
-2.50680445483192e-05
-2.46707038582401e-05
-3.03463636015025e-05
-1.51898895475555e-05
-3.51872192821422e-05
-3.71195570730643e-05
-2.48648915863517e-05
-2.32932932307595e-05
-2.44805909334301e-05
-1.85336095205748e-05
-3.47446654389868e-06
-1.56806084653252e-05
-3.20882140960976e-05
1.17837075991479e-05
-1.89474541231412e-05
-2.74621452667316e-05
-1.2288586240314e-05
-2.74953436184204e-05
-2.64155647765235e-05
-5.02979503764514e-05
-2.06954544986742e-05
-1.1715104390371e-05
-1.09270142400595e-05
-1.78372388545484e-05
-1.04998476038714e-05
-2.70962337559358e-05
-2.82570590925039e-05
-3.59786398939709e-05
-6.51511978349046e-06
-2.27056553333823e-05
-1.23804745799524e-05
-2.21814194751981e-05
-9.18736811494601e-06
-1.98092098384613e-05
-1.46206117727592e-05
-2.86643615036573e-05
-1.69163115019186e-05
7.2074654962382e-06
-2.84576959009303e-05
-1.88363442632744e-05
-1.59574125327736e-05
-2.55681207842499e-05
-3.36979823105631e-05
-4.79656967666095e-05
-3.90354720941955e-05
-2.30140678242986e-05
-2.62846745943774e-05
-1.64045546485208e-05
-4.46330436712771e-05
-3.10080123229426e-05
-2.01880174496255e-05
-2.62347329249727e-05
-3.60522458264066e-05
-2.57849280186536e-05
-1.92197194492878e-05
-4.67329060422525e-06
-2.38645898986661e-05
