# Supplementary material for: Research on computational propagation and identification of mine microseismic signals based on deep learning
Source: PLoS One. 2025 Oct 22;20(10):e0334641. doi: 10.1371/journal.pone.0334641 (PMC12543183; doi:10.1371/journal.pone.0334641)
Supplement: S3 Data — (ZIP) [file pone.0334641.s003.zip › 000100500002870.xlsx_0.txt_24.txt.txt]

-2.38909761531546e-05
1.12255782227136e-06
-2.56463653584261e-06
-7.23453070927748e-06
-2.59589725259701e-05
-2.52787459353913e-05
-2.42438853254884e-05
-2.10635753577322e-05
-9.70306765108648e-06
-5.91512978595834e-06
7.20123749508619e-07
8.44969229692824e-06
-4.59105554148863e-05
-1.99132167911916e-05
-3.66436087341457e-05
-3.74723799546495e-05
-1.10686156703043e-05
-2.41695798762465e-06
-4.21161980026948e-05
-7.56708734503048e-06
3.70747253647965e-06
-9.56400264063845e-06
-4.07825582791656e-06
1.06148161695632e-05
-2.29669959355832e-05
-1.56068024809616e-05
-1.98589526847103e-05
-1.01749461864473e-05
-3.20241295065138e-05
-2.18091469165626e-05
-1.41590963146507e-05
-3.32040687517526e-05
-2.26267039650385e-05
-2.74132581871522e-05
-2.78537570132609e-05
-8.99391755766017e-06
-1.23234467584527e-05
-1.30643768896875e-06
-1.40169445652531e-05
-2.21101696038452e-05
-1.35238282067739e-05
-3.57119275182883e-05
-2.13335762074023e-06
-5.56840275769339e-06
-2.96005501850068e-05
-1.64184986559525e-05
-2.2476269548837e-06
-2.60216480300454e-05
-3.46935366883726e-05
-2.33985605135776e-05
-1.75756990644165e-05
-3.47913407350758e-05
-1.4404303898052e-05
-4.07256842801416e-05
-4.05243252657647e-05
-6.36078268219598e-06
-1.93629372755794e-05
-1.6505198200594e-05
-1.35602847629177e-05
-1.72997073778642e-06
-2.84924528719406e-05
-1.23245822571668e-05
-2.3346953130787e-06
-1.43562759691739e-05
-1.23646877788257e-05
-8.74031948047505e-06
-3.45514585124096e-05
-9.81481942094567e-06
-9.57722713717764e-06
-2.01071590287782e-05
-3.15584375369764e-05
-4.40590926587774e-06
-2.26005828819727e-05
-2.57432015325535e-05
-3.04175328420346e-05
-3.16099706927936e-05
-1.0263849307946e-05
-9.55574903106578e-06
-4.27664009791988e-05
-1.08270270653706e-05
-2.32452342414986e-05
-2.39871857121515e-05
-8.34263213029712e-06
-1.55171609003201e-05
-3.31584295723504e-05
-2.75078099949462e-05
-3.62082921113927e-05
-2.04194917889719e-05
-2.52123702337559e-05
-2.29022846085737e-05
-2.66810875482104e-05
-4.29654920716811e-05
-1.61306742199204e-05
-3.44354615301733e-05
-2.00381299697846e-05
-3.84276694173308e-05
-3.15065588882746e-06
-1.27415904164661e-05
5.83812926955985e-06
-3.39981165241869e-05
-3.47490138567161e-05
-2.93860009676952e-05
-1.6248872701934e-05
-3.98020617255069e-05
-1.64327054241772e-05
-4.44014000035459e-06
-2.49023680443098e-05
-1.87053302429291e-05
-4.77522075304445e-05
-2.40715171497201e-05
2.82426361579099e-06
-1.77830368323895e-05
-1.59603032436564e-05
-2.13290848827134e-05
-4.66002296150632e-05
-7.41778530675456e-06
-4.11347543986459e-05
7.63505918691315e-06
-3.40531926021766e-06
3.72822530965975e-06
-2.99325774766343e-05
-7.15594758886825e-06
-1.95926800867959e-05
-2.6371279653e-05
-2.15669138045176e-05
-4.05827518138476e-06
-2.54025250041025e-05
-1.75695979811501e-05
-3.37575647168461e-05
-2.39095256593006e-05
-1.92817002825991e-05
-1.83456134796923e-05
-2.41164130801744e-05
-2.88576284529242e-05
-1.55669178273967e-05
-1.17866520942686e-05
-5.37423441686661e-05
-2.08628094920092e-05
-2.41389407969382e-05
-1.15943615770279e-05
-1.44223772984674e-05
-8.34206396787563e-06
-3.09820585999737e-05
-3.96368122010733e-05
-3.12147398216356e-05
-3.34525998819057e-06
-2.32867460945338e-05
-1.05213765249066e-05
-1.24957080303244e-05
-3.42537615891979e-06
-2.69704629949989e-05
-2.30065415612115e-05
-6.32023498329459e-06
-9.54724261822388e-06
-1.60841992692325e-05
-1.95271439364406e-05
-1.85962677497542e-05
-1.16441858053067e-05
-1.51478649377535e-05
-1.32348775530579e-05
-5.02341028905105e-06
-1.48940555083584e-05
-1.16944227168178e-05
-2.27636495595444e-05
-2.47570745638744e-05
-3.59843786259344e-05
-3.78206543316919e-06
-2.85126425221534e-05
-8.35092248856046e-06
7.29993357348906e-06
-8.84896093057645e-06
-4.05925369015034e-05
-2.20620058788153e-05
-2.88500355513129e-05
-2.25645110841972e-05
-7.82223712763466e-06
-3.14911625693765e-05
-2.48155716593583e-05
-1.53904936470516e-05
-2.02335240768399e-05
-6.94634993175837e-06
-1.93211857799167e-05
-3.10773505457869e-05
-4.91530430326136e-05
-2.77651025241471e-05
-1.76194271151673e-05
-6.17459344329594e-06
-2.28390928595144e-05
-1.72714185807244e-05
-1.94356118911963e-05
-7.13008850555374e-06
-1.07376237413304e-05
-3.64206809876344e-05
-1.34593473906061e-05
5.15186170977312e-06
-2.17267502339807e-05
-6.6229054858411e-06
-6.79573489447192e-06
-2.92765904969315e-05
-2.5155628042307e-05
-2.56313367896278e-05
-2.08488106305664e-05
4.68287384737357e-06
-1.56852595309097e-05
-1.07831076068943e-05
-1.96304399293186e-05
-3.20539638762727e-05
-7.99363152140569e-06
2.69379836922154e-06
-1.7449938594605e-05
-4.67900703870266e-05
-7.1608114645048e-06
-2.99018580722229e-05
-2.31337402604953e-06
1.33551051464975e-06
-3.31264452318453e-05
-1.40346739839841e-05
-4.08731930207506e-05
-1.41184186134731e-06
-3.89574411075896e-05
-1.69206213355391e-05
-1.91832783315424e-05
-2.18439852757818e-05
-1.81439969926038e-05
-1.14384091265195e-05
-4.16880173618575e-05
-3.29732198241888e-06
-2.22616335535621e-05
3.22917354759989e-06
9.08671091539816e-06
-1.91752055856217e-05
-3.52162736077905e-05
-1.78332947924146e-05
-3.85164505943668e-05
-1.91249895600618e-05
-1.12444215888491e-05
-1.31144891548802e-05
-3.12700895020156e-05
-2.53211264926869e-05
-1.38549794531107e-05
-8.32118822914565e-06
-1.15120010030897e-05
1.66238251147111e-06
-3.89839418804567e-05
-2.47357246767898e-05
-2.50698616836097e-05
-9.4605552285631e-06
-3.59553636413916e-05
-1.94777543727283e-05
-2.2382991296727e-06
-2.3306610470072e-05
-1.67436304777261e-05
-1.81613254792964e-05
-2.25299947197508e-05
-3.16935452601543e-05
-1.03428748160962e-05
-3.00635059931586e-05
-2.81464117097244e-05
5.06060442572757e-06
-2.5853626436472e-05
-2.71967901324434e-05
-2.82804225762429e-05
-2.44904820565053e-05
-2.51655112639278e-05
-3.04420373417012e-05
-1.45024896341749e-05
-3.25624949117287e-05
-1.0115473358286e-05
-9.18629940111329e-06
-1.49479649118174e-05
-1.61923687346856e-05
-3.27910130741861e-05
-3.20787214653604e-05
-1.37746535711761e-05
-2.47507473066467e-05
-2.05718415370542e-06
-3.47228216690012e-05
-4.24163604284177e-05
-1.84005864156203e-05
-1.74107898158211e-05
-2.30037498427133e-07
-3.11124860283089e-05
-1.94165185455236e-05
-3.42291212382338e-05
1.26723123537134e-06
-2.0397027106852e-05
-1.58246810694964e-05
-1.53901301374121e-05
-2.33848508951344e-05
-5.13586379776581e-06
-1.75019936826725e-05
-4.53374268589985e-05
-2.37730531147836e-05
-2.42799029820003e-05
-1.33010460782704e-05
-2.22981342727249e-05
-2.40332902199309e-05
-1.9039187430555e-05
-2.10001165486896e-05
-2.69586357945814e-05
-2.86324825460887e-05
-3.35297706991842e-05
-1.42407618012993e-05
-2.76738094519124e-05
-1.05993659335716e-05
-4.14364715137769e-05
-2.83382022504814e-05
-2.07599129973356e-05
-2.34829724592573e-05
-2.1672175848409e-05
-1.35509989398522e-05
-2.06964196142793e-05
5.57587784055629e-06
-3.69743251078691e-05
-8.97252423146738e-06
-2.27684796756838e-05
-2.9806329905427e-05
-2.56746685523983e-05
-7.48902997897466e-06
-1.01686723894428e-05
-3.85374152775946e-05
-2.62838034847504e-05
-2.2153223186196e-05
-1.89048286606759e-05
-1.0862707712877e-06
-2.37787940779461e-05
-3.68390590270733e-05
-2.90348449527827e-05
-1.56304200063195e-05
-2.86726121998558e-05
-3.31698836974189e-05
-3.33204763801458e-05
-3.12443008172441e-05
-3.21398318693049e-05
-3.87002036820007e-05
-3.26981528653253e-05
-1.75992541898384e-05
-2.45249775340007e-05
-2.02963496130467e-05
-1.68809880000339e-05
-1.3876403432696e-05
-2.94686703477074e-05
-5.00129354552741e-06
-6.35574007502915e-06
-3.90671409316747e-06
-1.35741460781798e-05
-3.46531083102673e-05
-1.21637366227615e-05
-2.94874622905617e-05
-2.21601730212956e-05
-2.2640858436634e-05
-1.54796975350804e-05
-2.7373054932471e-05
2.24961074317416e-06
-1.10394782495906e-05
-3.73662713614226e-06
-1.67886751897711e-05
-2.33580683216231e-05
-1.03991687858692e-05
-3.59230299334581e-05
-1.36722688003338e-05
-8.5881135005071e-06
-1.17038510025201e-05
-1.68484543439938e-05
-3.43420397949966e-05
-3.54624049597336e-05
-4.49443180559976e-05
-2.98142877675758e-05
-6.24910112223392e-06
-2.32586904477109e-05
-2.89757277766289e-05
-4.90562575782087e-05
-1.06882095278715e-05
-1.85860893155549e-05
1.07238330481655e-05
-2.01892952474438e-05
-1.71702141094496e-05
-2.26037815512808e-05
-7.88051865281639e-06
-2.83929437011788e-05
-2.19248971756427e-05
-2.75602877505722e-05
-3.14537326174611e-06
-2.87831835205611e-05
-1.82288274630368e-05
-8.00244478956235e-06
-1.99348929824198e-05
-3.02085537143603e-05
-4.7521028427063e-05
-2.05580579132919e-05
-1.6115672666754e-05
-2.10071949478434e-05
-4.40009366159356e-05
-3.53035871777633e-05
-2.32725687243064e-05
3.99572097906219e-06
-3.841605979885e-06
-3.47436843831526e-05
-1.7176847361565e-05
-1.72910008371234e-05
-2.26927395675341e-05
-2.83651038424682e-05
-1.81109786514914e-05
-1.59488385922195e-05
-2.15883145304988e-05
-1.00023031465777e-05
-4.89905388508477e-05
-3.15812561549963e-05
-1.41233902669818e-05
-2.64839583488458e-05
-1.25184736439381e-05
-6.62646719096625e-06
-2.91337718719745e-05
-3.91895185379658e-05
-1.87640819182965e-05
-2.89718389333105e-05
-3.00719043362826e-05
-4.51961485728432e-06
-8.13469916859894e-06
-3.03441253942817e-05
-3.24590152585471e-05
-2.49298527409189e-06
-4.12966546904507e-05
7.81815467019191e-06
-1.63934431588904e-06
-3.49974655275871e-05
-2.24091812470007e-05
-1.81525031064183e-05
-1.30537442646417e-05
-2.34406187254544e-05
-3.46093366709064e-05
-8.37608495984294e-06
-1.9134097880174e-05
-1.36728439986841e-05
-9.57205171491972e-06
-2.39894648407734e-05
-1.20326605679047e-05
-3.24267914077554e-05
-4.34842455591308e-05
-1.65814847532861e-05
3.85786032161192e-06
2.01153285211241e-06
-3.12007221295113e-05
-3.48381930670335e-05
-1.77860997423133e-05
-3.22620408444955e-05
-2.32129320218755e-05
-3.70834703977552e-05
-1.90186639434105e-05
-3.30686015512056e-05
-3.26160990514595e-05
-2.69122569592696e-05
-2.29365312157555e-05
-3.34868000991586e-05
-1.83343412545237e-05
-3.97058173735036e-05
-3.63543121729306e-05
-2.02205018660811e-05
8.05665105462077e-06
-3.84229500325003e-05
-1.40632207391551e-05
-2.68110746108303e-05
-2.28393096334058e-05
-1.9588269583641e-05
-2.5677651548561e-05
-3.84814480797945e-05
-1.32636165911804e-05
4.13036761797054e-06
-1.33065531424724e-05
-1.34805897187865e-05
-6.41062660961598e-06
-3.71939795353868e-05
-2.17014634573205e-05
-1.37239895860134e-05
-5.69146456172416e-06
-4.32923420560223e-05
-2.83315541715996e-05
-1.29739174737741e-05
-3.19343599486809e-05
-2.19642031154542e-05
-5.06926725622878e-06
-1.49869861974431e-05
-1.4805950747139e-05
-2.09307948029848e-05
-2.54885286435029e-05
-2.60976276101663e-05
-2.27883621747035e-05
-1.2595585276513e-05
-2.32462500644339e-05
-4.40973935202805e-05
-2.73951729554479e-05
-3.6313139429308e-05
-1.28722673280313e-05
-1.10972231188105e-05
-1.32950194221503e-05
-2.45214778654179e-05
-1.93477780359885e-05
-1.14998724919946e-05
-1.88389262415374e-05
-1.68082730774971e-05
-2.88469044507329e-05
-1.27912388550561e-05
-2.27715071158732e-05
-3.0548055807788e-05
-3.66954412972877e-05
-1.93120687918307e-05
-1.73921033335612e-05
-2.54972426485008e-05
-3.51006775279234e-05
4.74338540545171e-06
-2.19429184202886e-05
-4.05417669662278e-05
-1.97453390512907e-05
-1.23432600082036e-05
-2.52843160915352e-05
-2.21067599923215e-05
-3.22730164017274e-05
-1.00392642577663e-05
-2.4738889596264e-05
-2.5448262479927e-05
-3.30394486837952e-05
-3.08006046029153e-06
-3.43324541634748e-05
-3.10177500083172e-05
-5.95689557603826e-06
-1.8701581063774e-05
-2.28221784027257e-05
-3.42529457148184e-05
-2.973758991162e-05
-3.38977354245265e-05
-3.28422822684651e-05
-7.49076903946355e-06
-1.56669236061369e-05
-2.57020179174094e-05
-1.41676167146323e-05
-1.00019730359324e-05
-2.45653643062251e-05
-1.86667240182245e-06
-4.05175211249558e-06
-2.64414525579306e-05
-3.13323373341346e-05
-1.91494948821002e-05
-1.48327651403592e-05
-1.88056500305575e-05
-4.35859573632045e-05
-2.56263584758052e-05
-1.70183533192643e-05
-5.01481311514723e-07
-9.9681472214132e-06
-1.31862619000389e-05
-3.29588777139575e-05
-3.81118954018014e-07
-1.2921397188745e-05
-1.27868326014125e-05
-2.09536871938527e-05
-2.11528629720046e-05
-1.63348842217608e-05
-3.51141667321962e-05
-2.46446461244437e-05
-2.61062343239257e-05
-7.163059050413e-06
-3.57920179057987e-05
-2.38429023808758e-05
-1.05045351482052e-05
-2.65738684317542e-05
-3.63328230727742e-05
-2.08235670052361e-05
-2.29076760331313e-05
-3.11421050355188e-05
-2.99128012013349e-05
-1.65709220147973e-05
-1.14924488373576e-05
-4.07569679559051e-05
-2.59173859138731e-05
-3.11642742676328e-05
-3.17494523311222e-05
-3.897411523448e-05
-3.06456303609284e-05
-2.6480661043847e-05
-1.57960826047032e-05
-2.01469424865947e-05
-1.5209647028134e-05
-2.32796725147941e-05
-3.87904585563406e-05
-3.84276331749022e-05
-5.56755350528737e-06
3.83413858677983e-06
-7.78871247093673e-06
-3.56210963721255e-05
-2.75615815572796e-05
-2.38353192024914e-05
-2.52957318813993e-05
-1.2706035876249e-05
-2.35948531482885e-05
-1.91645879462939e-05
-3.7787635510215e-05
-1.15666183291656e-05
-4.50622426812687e-05
-1.43194817667743e-05
-2.90054439871099e-05
-5.12054478303845e-05
-1.76852323401027e-05
-2.86694710073031e-05
-2.23474163245101e-05
-6.93392233657668e-06
-1.96113674653909e-05
-3.19531905120165e-05
-2.23483978847104e-05
-2.71103208622343e-06
-2.46793818068832e-05
-3.11913430074099e-05
4.85898943929674e-06
-2.15795728897271e-05
-1.60926312805133e-05
-1.27178790875278e-05
-2.57297393738715e-05
-2.06764314891068e-05
-2.38515827983181e-05
-3.94554592964899e-05
-3.26119749245504e-05
-3.26701750144405e-05
-3.9376045272664e-05
-8.88381101249348e-06
-2.30584110184229e-05
-3.16964413153117e-05
-3.50646301506273e-05
-3.16060847582317e-05
-4.00028519970371e-05
-2.77041878265436e-05
-3.13692379989829e-05
-2.2527020985612e-05
-1.33004224382341e-05
-2.50341532517431e-05
-2.93607878288491e-05
-1.76426438216028e-05
-9.0387584783476e-06
-2.01079565268547e-05
-3.6709126404903e-05
-2.73960434188749e-05
-3.4346291334805e-05
-3.99609845617687e-05
-1.32210778750597e-05
-2.22139909694736e-05
-2.04219592140504e-05
-4.98975296993473e-06
-1.49989156744966e-05
-1.63877153027076e-05
-4.37448434192243e-05
-3.69500123460561e-06
-2.72884003067352e-05
-1.41513904200028e-05
-3.50531783152327e-05
-1.42359094296532e-05
-4.39022659085034e-05
-1.24053215495098e-05
-2.76311334638254e-05
-3.08669002373333e-05
-3.50128636639558e-05
-2.26357351192238e-05
-3.03014674746144e-05
-2.54020322243212e-05
-2.66247188937881e-05
-3.00507257272457e-05
-1.89877559170027e-05
-2.40551270628623e-05
-2.77670608487608e-05
-2.4413275832037e-05
-1.36040118337384e-05
-1.15049989274754e-05
-2.77118387407503e-05
-2.54457480367651e-05
-1.34263959630238e-05
1.01111856278308e-05
-2.71996299196448e-05
-3.06439446023812e-05
-7.32251106761884e-06
-2.02680240310262e-05
-1.9973993106001e-05
-3.39136638912128e-05
-2.17073334964364e-05
-3.22459224335543e-05
-1.88439396022911e-05
-4.81934850031205e-05
-2.8566148812196e-05
-2.29525308233216e-05
-2.83650312800063e-06
-1.95625104388665e-05
-1.02393196092368e-05
-1.71796869711839e-05
-1.96370061755557e-05
-8.39197000499664e-06
-2.4195781076274e-05
-2.30317261261766e-05
-3.10448668213707e-05
-4.41610264022538e-05
-9.73025014824719e-06
9.5017309643756e-06
-3.20970041788589e-05
-1.12000562921841e-05
2.76111034633289e-07
-2.3853548950485e-05
-2.0445319347936e-05
-3.56368757657354e-05
-9.79498181552405e-06
-1.76046654789463e-05
-1.58074241396529e-05
-2.02104831894444e-05
-9.3941834111611e-06
-1.47539173822024e-05
-2.66114135839504e-05
-1.74294683208155e-05
-2.34488317776482e-05
-3.71139654546503e-07
-3.46500894061459e-05
-3.62816707883698e-05
-1.5204353211908e-05
1.41373994288398e-05
-3.15210122933417e-05
-2.27559750989111e-05
-5.37253249205195e-06
-8.13462864381768e-06
-5.66138963287174e-06
-2.34911099525692e-05
-2.45520529441908e-05
-3.99991697009877e-06
-1.24864189497664e-05
-2.43636154470673e-05
-3.08953665072077e-05
-3.18145927360575e-05
4.13678362338536e-06
-5.19170291608758e-05
-2.82388609719422e-05
-2.74460270473714e-05
-1.39414956794713e-05
-1.61387901076605e-05
-1.01681435475997e-05
-6.6154682246253e-06
-4.13535366746553e-05
-3.38181702563941e-05
-3.14538542262369e-05
-3.98414372336003e-05
-1.82337617863192e-05
-1.77511416132142e-06
-2.25098233802501e-05
-2.90995289811363e-05
-3.17584908906232e-05
-4.15326648845131e-06
-2.67434063311206e-05
-1.67705213064773e-05
-2.14523804876714e-05
-2.52107029739664e-05
-2.49063842973415e-05
-1.63609663241465e-05
2.78457408094317e-06
-2.11602168370869e-05
-1.84083920332018e-05
-3.74395039546449e-05
-2.7061468251538e-05
-1.42851532015917e-05
-2.08846186864789e-05
-1.7973168712042e-05
-2.9944323421987e-05
-3.23308730814204e-05
-2.27995707193996e-05
-1.07363352782794e-05
-2.34138542673471e-05
-2.43886339489979e-06
-2.50606263906925e-05
-3.25641783313024e-05
8.53478842993486e-06
-2.7085269313311e-05
-1.77605396507473e-05
-2.38678774412805e-05
-2.75406640367976e-05
-3.33129088811311e-05
-2.78501019837646e-05
-3.92866494698833e-05
-9.75992654269145e-06
-9.55648993229271e-06
-1.58434892593096e-05
-2.15443814767663e-05
6.5114892918467e-07
-3.10914474489062e-05
-1.47029217548872e-05
-4.29552221325087e-05
-2.02274277972845e-05
-1.0720849886923e-05
-4.08961359434157e-05
-1.26069008479821e-05
-1.89143475441453e-05
-2.67295663534569e-05
-1.10444103095048e-05
-3.07179938440798e-05
-2.2245307882976e-05
-2.39044098632098e-05
-3.42916904173915e-05
-1.16620691658791e-05
-9.96820566491445e-06
-2.25337421939688e-05
-2.24391662906942e-05
-4.03056980669385e-06
-1.50119918095049e-05
-1.51446411112726e-05
-2.15248561255073e-05
-2.95078458036732e-05
3.92941160073955e-06
-4.17046892167374e-06
-1.47098168979627e-05
-1.75680542757794e-05
-1.50573258781776e-05
-1.76003764543312e-05
-1.99164269054278e-05
-3.03527194739046e-05
-1.03831188876938e-06
8.89274033584007e-06
-2.06204536529654e-05
-8.72434400253888e-07
-1.94708736834119e-05
-3.62388442309043e-05
-2.08524202088449e-05
-1.02146720393941e-05
-1.24740595310792e-05
-1.61282788688279e-05
-7.20320866973216e-06
-7.03558742537693e-06
-5.31761074679949e-06
-6.44628093941025e-06
-1.90213861189014e-05
-2.22998977904401e-05
-3.40352098697752e-05
-3.22805372684568e-06
-2.67554258511882e-05
-1.37625727230726e-05
-2.39298500271991e-05
-2.13050705397418e-05
-2.19412754471643e-05
-2.26984435391145e-05
-2.80514959522347e-05
-1.50823076778841e-05
-2.24917776501525e-05
-2.48558420481159e-05
-1.08049252953029e-05
-5.31285211950297e-05
8.4015547627198e-06
-7.96136083895188e-06
-4.02617509276974e-05
3.69345269814169e-06
-2.8059669079841e-05
-3.01143441250789e-05
-2.04760943689061e-05
-2.76398030104777e-05
-4.03947108797264e-05
-2.54583907849059e-05
-2.98190653569116e-05
-3.21249002431682e-05
9.00524147085803e-06
-2.35044127674806e-05
-1.02683660202225e-05
-1.53656026927853e-05
-1.03544147614587e-05
-1.36898270558377e-05
-2.36653083552582e-05
-3.21769148145621e-05
-1.3488640582666e-05
-6.58147549385564e-06
-2.35199828660989e-05
-1.90854193588143e-05
-3.79227264866017e-05
-2.0086485622445e-05
-1.29315508611675e-05
-2.23325698024298e-05
-2.31922410088555e-05
-1.95056617045146e-05
-3.47901097880828e-05
-4.00531524873795e-05
1.31320838245512e-06
-4.3539033478649e-06
-2.65330624474921e-05
-1.21290274927887e-05
-2.52702111291109e-05
-1.13208002612887e-05
-9.82290415205524e-06
-2.41508687887984e-06
-2.75602547513246e-05
-3.41543973421234e-06
-2.1625563954515e-05
-2.66536018729908e-05
-3.06016707424179e-05
-4.39756927967086e-05
-3.41375153145154e-05
-1.64582296490446e-05
-2.25858513375762e-05
-2.59022323920228e-05
-1.95301842407935e-05
-1.71406732024544e-05
-3.29124431263562e-05
-3.36540587304458e-05
-6.69708071314641e-06
-3.17452275567407e-05
-1.15628852402281e-05
-8.94660656052093e-06
1.670201570326e-06
-3.04720041348711e-05
-2.00123905573822e-05
-2.53978370936972e-05
-4.06497705184387e-05
-1.36310826534992e-05
-5.02998640531931e-06
-3.19671815471343e-05
-1.74869372444403e-05
-2.85819184850384e-05
-4.45355966893773e-05
-1.45492654529112e-05
-1.6688523257171e-05
-3.40319342623073e-05
-1.06580588838653e-05
-4.25633128404115e-06
-1.05130110532762e-05
-2.11805022819965e-05
-2.19526909847179e-05
-4.30364007594408e-05
-4.22249807647438e-05
-5.2083110306184e-06
-1.8163503500906e-05
-2.4216503818237e-05
-1.28865917064852e-05
-3.17840132766715e-05
-3.5558644072459e-05
-2.28368541591936e-05
-2.39737508350349e-05
-1.79457635097535e-05
-2.66004396288144e-05
-2.60195079252207e-06
-5.56469303523637e-06
-3.40575805939755e-05
-1.94570769995848e-05
-3.69293387846881e-05
-8.21611994048201e-06
-1.91620129473998e-05
-1.76536762532899e-05
8.3051939650685e-06
-2.12552712126762e-05
-2.72994793584029e-05
-2.81585807081745e-05
-2.29859620207221e-05
-2.96644650109623e-05
-3.45374073910601e-05
-1.54565392315175e-05
-3.8130231572798e-05
-1.76008033087939e-05
-5.70362842101497e-06
-9.36344356938383e-06
-2.71143484506598e-05
7.69737897165876e-06
-3.32174444668207e-07
-2.83832547975373e-05
-1.80956013667835e-05
-2.82446616550527e-05
-1.76614790570205e-06
5.81551110928807e-06
-2.55200095012705e-05
-9.19766317515955e-06
-3.0733559430906e-05
-3.22282968801913e-05
-3.45146238092461e-05
-2.45294853228021e-05
-2.09432303850851e-05
-2.0928472321314e-05
-1.83426236478103e-05
-2.42839488607758e-05
-2.10682375003356e-05
-1.36527097991705e-05
-3.71311969606416e-05
-2.31562551465812e-05
-3.68871807853363e-05
-2.17327388885565e-05
-2.06697619383683e-05
-3.50339447201384e-05
-1.56119739668376e-05
-4.37220639809786e-05
-1.98926686857382e-05
-2.90690165166732e-05
-2.38549059600175e-06
-2.21167763997123e-05
-1.85489462391253e-05
-3.43603862106752e-05
-8.08640001654452e-08
-6.44918256642938e-06
-6.99427211651138e-06
-1.71099554020775e-05
-1.27772604751525e-05
-2.14995029580422e-05
1.2876099545945e-06
-2.25371473224127e-05
-5.57385365134139e-06
-3.97244078932569e-05
-3.36978555872673e-05
-2.05374019552858e-05
-6.75935379668798e-06
-1.80895367640789e-05
-2.17844001703711e-05
-9.40090726473652e-06
-2.68960520235567e-05
-2.58180203316179e-05
-3.63119743975058e-05
-4.59452005228181e-05
-2.77901543350045e-05
-1.24490960714959e-05
-1.20665897656682e-05
-2.70613294313211e-05
-1.75421254990376e-05
-3.34700778713803e-05
-7.61455848195441e-06
-1.40774971414405e-05
-2.75424074350353e-05
-2.66486288607731e-05
-5.96142549806522e-06
-3.2076458091466e-05
-3.17316239866509e-05
-1.84294414526815e-05
-1.1292427042205e-05
-2.55493609233417e-05
-3.82948951041403e-05
-2.01249726547911e-05
-3.69506048580969e-05
-2.22737261348877e-05
-8.42911724391516e-06
-7.75156172685266e-06
-2.54718663332237e-05
-3.5431795588057e-05
-7.93712054390715e-06
-2.80968986484718e-05
-3.46355968266108e-05
-4.89967178012071e-05
-1.49559679869043e-05
-1.26741879243454e-05
-3.90144048331636e-05
-2.71989883130751e-05
-1.30814088197083e-05
-1.89025097552749e-05
-1.47205868019553e-05
-4.83670921041565e-05
-1.29763185215086e-05
-2.11054329894603e-05
-5.68181015009089e-06
-1.00589738135719e-05
-2.57068093568197e-05
-1.78581560614922e-05
4.88453876576225e-07
-5.22270512342896e-06
-2.82195799270286e-05
-6.71127272884355e-06
-9.58442706562634e-06
-1.73112758733043e-05
-2.66181182866083e-05
-1.45885020375072e-05
-2.09073690115109e-05
-2.92497671128192e-05
-3.59341077519499e-05
2.83056790929509e-06
-1.19760826393518e-05
-1.31825402850928e-05
-2.00572549810299e-05
6.18243014005757e-06
-2.88188032566906e-05
-2.13483129006067e-05
-1.36455342567737e-05
-2.73987118914807e-05
-2.24186179170796e-05
-3.29593367347198e-05
-2.06420307842674e-05
-7.38966538452994e-07
-4.58049211381098e-05
-1.50712014294966e-05
-4.16963947539715e-05
-2.54967101008845e-05
2.06544122754808e-06
-1.74778351313728e-05
-4.0907712620542e-05
-9.25496960605136e-06
-2.01929404909778e-05
-2.08914372450177e-05
-1.92308485796499e-05
-1.95950385418319e-05
-2.2684400876381e-05
-2.63170392464457e-05
-1.46088062914286e-05
-1.18179038741617e-05
-2.53872376622842e-05
-2.43813850511873e-05
-1.03880826941337e-05
-4.85000308599226e-06
-1.26724463339227e-05
-1.17132636947048e-06
-3.46627290428595e-05
-9.24078738539037e-06
-3.278402589181e-05
-2.43070767969087e-05
-1.83282509448087e-05
-1.82509855410587e-05
-2.69108980110387e-05
-2.00038811748743e-05
-1.54736397547376e-05
-2.01189444182539e-05
-1.28106756216736e-05
-1.54257459472506e-05
-6.60570801287749e-06
-3.49248036919749e-05
-1.95110741984352e-05
-1.67162764777375e-05
-1.32547438632252e-05
4.7296461908895e-06
-3.2756687524012e-05
-1.06881853804965e-05
-1.05474109376675e-05
-8.88689521105461e-06
-2.94198587142129e-05
-3.37542428453744e-05
-1.68055039455713e-05
-2.30683316286482e-05
-3.92661836593685e-06
-4.81952643538246e-05
-4.11931819167226e-05
-8.85428872178536e-06
-5.09863112543551e-06
8.17249966076441e-06
-2.59464605360371e-05
-2.47865375238267e-05
6.56386690824556e-06
-6.73702175832723e-06
-2.19207396726855e-05
-1.6858655675945e-05
-2.67840216802133e-05
-1.20771694714481e-05
-9.37989763590448e-06
-1.96516646730231e-05
-1.99946622680349e-05
-3.26441192143721e-05
-3.30757028872244e-05
-1.39196271204336e-05
-2.51415668213228e-05
-2.08045879082719e-05
-2.86005691956077e-05
-3.67627885148425e-05
-1.88992842454335e-05
-3.33348336922516e-05
-3.32611983096156e-05
-1.90659103088594e-05
-2.37953198935131e-05
-2.42243219806672e-05
-3.17519768220393e-07
-1.11424201340883e-05
8.27111982759044e-06
-2.05529964378708e-05
-3.86691066059424e-05
-1.64321399685116e-05
-1.96753733823254e-05
-2.10708111397197e-05
-3.71248203963276e-05
-2.4251946040872e-05
-2.17484465917347e-05
7.62640902508983e-06
-1.59414155054255e-05
-3.95068299455847e-05
-2.38189147286664e-05
-3.51811383064841e-05
-2.87484527539315e-05
-8.29041438870282e-06
-2.71204108427119e-05
-2.75057634469292e-05
-3.23955915041164e-05
-3.1715851428975e-05
-1.10256792437867e-05
2.8797365570356e-06
-2.40436551134046e-05
-3.10966793668247e-05
-1.78793624650171e-05
-1.5000685036018e-05
2.91527370607393e-07
-2.47156489725043e-05
-6.87449798070222e-06
-2.37499835748061e-05
-9.47679036266469e-06
-2.55369640799923e-05
-3.14409636815678e-05
-2.11028642688161e-05
-2.22656860696633e-05
-1.6109161636464e-05
-4.54482919417862e-06
-2.60239332752086e-05
-3.60579585362889e-05
-1.45127643621169e-05
-3.44751503297876e-05
-5.41004199964726e-05
-1.03246033510978e-05
-3.85752328814883e-05
-3.44497062509224e-05
-3.3522105572596e-06
-2.78100291424517e-05
-2.92798121199678e-05
-1.13707372445338e-05
-2.10851483089905e-05
-2.1957506121952e-05
-3.92158311847342e-05
-2.31705876311523e-05
-2.53127892833882e-05
-8.83159616675319e-06
-1.90931934580904e-05
-1.99811410496223e-05
1.07260813735632e-05
-1.78188809257223e-05
-4.74230094818078e-05
-2.58404755987034e-05
-1.15650733222578e-05
-2.09996886132798e-05
-8.00916328861811e-06
-8.76601895175608e-06
9.39238788185563e-06
-2.57578084187224e-05
-2.05480478390005e-05
-2.55785847361148e-05
-2.9057190389648e-05
-3.0876613374385e-05
-2.90184805960994e-05
-2.69847320406345e-05
-3.64709570121277e-05
-2.5804306061113e-05
-2.32985392103782e-05
-2.288191152251e-05
-1.08888295453532e-05
-3.59473567465277e-05
-1.93399914518282e-05
-1.25442084004715e-05
-1.51781534710736e-06
-3.51484520867259e-05
-7.00020104637189e-06
-2.48048181604574e-05
-2.61942007799691e-05
-1.55165978904189e-05
-2.0661000979317e-05
6.04273956685167e-07
-1.87434560153515e-05
-2.3622551376175e-05
-1.34498561058419e-05
-3.31274035575824e-05
-1.72317948470898e-05
-7.58160385704825e-06
-2.95232551937635e-05
-1.52051973446602e-05
-3.2634291190556e-05
-1.76349540598525e-05
-1.99759852381819e-05
-2.15305000563317e-05
-1.25929410003627e-05
-3.20334060814879e-05
-2.41293168007417e-05
-1.41040418495656e-05
-2.30597444606907e-05
-2.13808092888954e-05
-1.27002737728514e-05
-1.80957165358475e-05
-2.03879439372224e-05
-2.72705052000984e-05
-6.47929689003642e-06
-2.76333247140753e-05
-1.2513767766844e-05
-5.43693651825593e-06
-9.87960226469676e-06
-1.81322804607834e-05
-1.94854670985072e-05
-1.34971028917326e-05
-4.02293528490679e-05
-7.16359937456454e-06
-2.41632924891986e-05
-2.6991846259943e-05
-1.48363811275573e-05
-3.42890325260778e-05
-1.334313409586e-05
-1.43168428430526e-05
-9.22358488082819e-06
-4.64701615223071e-05
-2.19392327786181e-05
-1.15876455533768e-05
-1.434817351193e-05
-4.02485702923689e-05
-1.98901462187835e-05
-3.34362191877943e-05
-1.1390226188292e-05
-7.99589073634836e-06
-2.39742993951304e-05
5.09979439189081e-06
-3.27795206869086e-05
1.25699113765461e-05
-9.98254196063121e-06
4.17813827645863e-06
-2.15899694281351e-05
-2.85857570230509e-05
-2.66404609692292e-05
-2.23993103491211e-05
-1.32078874793098e-05
-1.37362419077979e-05
-8.67370066676448e-06
-3.59536739329222e-06
-2.98155767477975e-05
-3.46838792799275e-05
-2.26651532201008e-05
-1.38686440428579e-05
-2.85045491536824e-05
-1.59597238874391e-05
-1.24564788829895e-05
-2.39862359638199e-05
-1.23427379666747e-05
-1.4372018942552e-05
-8.30741783623917e-06
-4.03450227623105e-05
-1.33116739071234e-05
-3.82749046396571e-05
-1.89248288951789e-06
-1.89889661143664e-05
-5.33325558214866e-06
-1.91465582024246e-05
-3.38735793956905e-05
-1.72078377778655e-05
-2.89504447848519e-05
-2.95207203883056e-05
-2.79602678213896e-05
-3.97951242792977e-06
-1.65189530555213e-05
-8.20614877739469e-06
-4.32840215200711e-05
-2.68265819914447e-05
-3.83593253188257e-05
-1.46481888679692e-05
-1.93943570846099e-05
-1.5722481244443e-05
-3.3948129351979e-05
4.14827774267662e-06
-3.15390050209729e-05
-1.85826144862613e-05
-4.38367041230876e-05
-3.87989449213271e-05
-3.18765903539397e-05
-2.28697482472049e-05
-2.20321385284413e-05
-2.08303226697804e-05
-2.05701140994801e-05
-2.62944150433632e-05
-2.06550804831073e-05
-3.77484082601333e-05
-1.03071125004246e-05
-1.68996062326207e-05
-2.17603929378451e-05
-1.98551554042796e-05
-2.05940704381953e-05
-2.5556894430595e-05
-1.37094287674013e-05
-1.16361562199338e-05
-1.55827592103701e-05
-1.75781211532078e-05
-2.65169994883658e-05
-6.8639815034979e-06
-2.41517210443723e-05
-1.68576866394135e-05
-3.63006978946034e-05
-2.22801010257423e-05
-2.33773127936129e-05
-1.38315551899891e-05
-1.91255976580691e-06
-1.11706239861034e-05
-4.61888268770267e-05
-1.21976236434028e-05
-5.0274847078435e-07
-8.20389904008692e-06
-7.65066365904467e-06
-1.96613967295572e-05
-1.84859141272272e-05
-1.4616848871525e-05
-1.85165309138885e-05
-3.37160604902398e-05
-5.34274310285436e-06
-8.557666536934e-06
-1.55674147728347e-05
-9.17506442533549e-06
-1.41950297067024e-05
-3.28299197972385e-05
-4.25357580791986e-06
-3.50506914094383e-05
-2.64562912345067e-05
-3.34539324363423e-05
-7.31232234259109e-06
-1.81422354861126e-05
-1.27602115533213e-05
-1.1938843132327e-05
-3.04599551807273e-06
-1.74872733985646e-05
-1.24009589350277e-05
-1.45428573642e-05
-3.12923473285319e-06
-5.50159186536847e-06
-2.78698453341709e-05
-1.04483825693056e-05
-1.02624894090234e-05
-1.87561729032549e-05
-4.1649453928038e-05
-2.40822397822296e-05
-1.58670546763603e-05
-3.04694943424061e-05
-4.78792712210977e-05
-2.7357050741525e-05
-1.83765582955234e-05
-2.64750810458841e-05
-3.64871522012248e-05
-1.68365333771054e-05
-2.7140576911013e-05
-2.22112939089997e-05
-1.81895992126867e-05
-2.55492594293059e-05
-1.8627407628531e-05
1.35834270149747e-07
-2.9433214254686e-05
-1.72371988635151e-05
-2.56677241938401e-05
-2.18584068250054e-05
-2.13845685631717e-05
-9.0518279435894e-06
-3.18939744779255e-05
-2.21382162705458e-05
-2.39181837644804e-05
-3.25063543751404e-05
-2.89254796912128e-05
2.11799356361855e-06
-3.29639099226606e-05
-2.96062914802279e-05
-2.56871150387984e-05
-2.07306778873521e-05
-4.70361042991688e-05
-1.02901286686819e-05
-1.75040680013496e-05
-1.97765088627751e-05
-9.23502409954351e-06
-3.29646287514625e-05
-6.78954604131986e-06
-2.76036636118767e-05
-4.01049739231637e-06
-2.15151391565601e-05
-3.80605424917255e-05
-2.64542957130079e-05
-6.53435172827423e-06
-2.49620844769546e-05
-1.99643069741322e-05
-3.88248578992039e-06
-2.29679251674522e-05
-1.10740006927205e-05
-1.79789000738339e-05
-1.35457932067156e-05
-5.36142841902598e-05
-2.68233138145076e-05
-2.43590003684277e-05
-8.59883005504121e-06
-1.2752984520874e-05
-2.04962639104996e-05
-9.29286402877184e-06
-1.58039566783038e-05
-3.62833394970782e-05
-2.95100742318634e-05
-7.12006202224619e-06
-6.06496787933362e-06
-2.85668241781821e-05
-2.87100345172714e-05
-4.06564560078503e-06
-3.40649346189847e-06
-2.02013752810053e-05
-3.05192413964948e-05
-8.04861574222357e-06
5.23247445036728e-06
-2.44501949486241e-05
-2.08727042241088e-05
-1.80130943567595e-05
-2.6112855871352e-05
-4.51846491676444e-05
9.77845926359885e-06
-3.75914015840254e-05
-2.43415969910912e-05
-2.86983360444984e-05
-3.38155465711135e-05
-1.40998546176931e-05
-2.83464115088263e-05
-3.12668848582868e-05
-1.90450913638191e-05
-1.55407323578231e-05
-2.30427232579943e-05
-8.6074839866928e-06
-3.6568889745246e-05
-5.10670872371641e-06
-2.84050738602876e-05
-9.1992370010385e-06
-2.2953581539877e-05
-2.48565939227206e-05
-1.02950981546723e-05
-3.45004478440259e-05
-3.57579582501094e-05
-1.33576503565274e-05
-1.81114339442545e-05
-2.39491341634667e-05
-2.29812576864813e-05
-3.01314336306299e-05
-1.35362633345199e-05
-1.44801980432257e-05
-3.87242075558582e-05
-3.36504205464959e-05
-3.30414964411977e-05
-1.71188985890458e-06
5.23208712576974e-08
-3.8178709501276e-05
-1.25966625011819e-05
-1.35003890276351e-05
-3.82127787003483e-05
-2.37501123693361e-05
1.58900032748103e-06
-8.8968334809634e-06
-3.41603703355301e-05
-2.17555571344197e-05
-1.80200939893684e-06
-4.01295999678484e-05
-1.76288706903286e-05
-5.83050723149194e-06
-2.72675894625557e-05
-2.1978347532026e-05
1.53724841817873e-06
-1.45787996112846e-05
-2.13073050003743e-05
-1.05004467858391e-05
-2.65616372836241e-05
-4.58668716978494e-05
-5.7315968896966e-05
-2.10680949441485e-05
-3.2535317139321e-05
-1.98410076332182e-05
-3.17975215036037e-05
-2.32109232760969e-05
-1.39183842109031e-05
-4.56997715264564e-05
-2.01788726660421e-05
-5.54851869220522e-06
-2.65824541702891e-05
3.38923766113127e-06
-3.46469110124296e-05
-4.38731370644856e-05
-1.69840512775525e-05
-2.01544666647537e-05
-2.1677827722423e-05
-3.39719433914304e-05
-2.7420970878911e-05
-4.33695384013888e-05
-1.8720255115974e-05
-2.27691494467134e-05
-3.67783182251317e-05
-2.74536519557863e-05
-2.10022570060614e-05
-2.14696895026265e-05
-2.09702594354534e-05
8.8516350515736e-06
-4.48922983251343e-05
-3.02447904212466e-05
-3.39548431649071e-05
-3.2756328448931e-05
-2.85273842171808e-06
-1.42989462522649e-05
-9.07169445667704e-06
-2.76627025392233e-05
-1.56167315843984e-05
-3.97111810218356e-05
-2.96532448681195e-05
-3.84488027107815e-05
-1.40219364929405e-05
-3.11532543446427e-05
-2.41644378361337e-05
-6.87468338292873e-07
-4.14801663593745e-05
-2.51538449566479e-05
-1.57530010011238e-05
-1.48960704580099e-05
-1.50030610804279e-05
-1.8116760349779e-05
-1.61753351613154e-05
-3.33974636062621e-05
4.05189952795951e-06
-8.41299123820976e-06
-4.79415176103019e-05
-1.41319823484648e-05
-1.76058387088494e-05
-2.06939082278695e-05
3.95673120457202e-06
-2.90258339701751e-05
-1.89504743288003e-05
-3.30132549601463e-05
-1.61023775343367e-05
-9.49547999419461e-06
-5.1411527602112e-06
-2.19332114065766e-05
-2.50701359532565e-05
-3.14847541238017e-05
-3.21159438501856e-05
-2.74491268431458e-05
-2.58712865725452e-05
-3.045870112213e-05
-2.71657998029504e-05
-1.18508216337472e-05
-3.38202316050445e-05
-2.40538476981378e-05
-2.67171516658081e-05
-1.99565035210031e-05
-2.67895326850638e-05
-2.97070758511566e-05
-1.56569156764542e-05
-8.10644734297628e-06
-1.72265599556855e-05
7.91482951796149e-07
-1.68080455574732e-05
-3.34423462041486e-05
-3.73984583177283e-05
-2.13259550407692e-05
-1.28302254729232e-05
-2.22363343216077e-05
-1.50560298931191e-05
-3.00656029196759e-05
-1.26514964077284e-05
-3.57267909458272e-05
-1.76201553217507e-05
-4.62888795015814e-06
-7.36289811232013e-06
-1.22791284355136e-05
-1.05958383816001e-05
-2.62907181772488e-05
-2.73287077575769e-05
-1.94700539248993e-05
-2.64869861634918e-05
-1.11233332466205e-05
-1.57269400048911e-05
-4.14160099259076e-05
-2.96472984115682e-05
-3.76248483064692e-05
-2.27597645551124e-05
-6.11311721640946e-05
-7.47475749162716e-07
-8.597822767985e-06
-2.63826407640188e-05
-8.81695035002349e-06
-9.72975713501277e-06
-2.10635005958315e-05
-1.03293919424881e-05
-2.91044389656716e-05
-3.75213316490622e-05
-2.76780594776407e-05
2.96295687893723e-06
-3.56119772583252e-05
-1.60319741326237e-05
-1.42809392864852e-05
-9.06498814201699e-06
-4.94455300351998e-08
-1.55779260757098e-05
-4.26414244854939e-05
-1.96536514148065e-05
-9.44836663732761e-06
-1.99562323194713e-05
-4.11020265825008e-05
-1.40445698771715e-05
-2.38062165553491e-05
-7.74948749874872e-06
7.92097621836205e-07
-1.65404730685183e-05
-1.18282937153959e-05
-1.00563039740717e-05
-2.43642788597166e-05
-3.25945822992797e-05
-1.81029700006249e-05
-2.78525029334562e-05
-2.01658018696474e-05
-1.83132770482192e-05
-2.41448134970015e-05
-3.70626432621151e-06
-2.31696686825255e-05
-1.06698149439171e-05
-1.2423944046904e-05
-1.25738177153161e-05
-8.58677931944636e-06
-6.54737149191683e-06
-2.07835080179627e-05
-9.17179226070046e-06
-1.51463842660142e-05
-2.45121183942711e-05
-1.78150100606062e-05
-1.5797291624426e-05
-4.44023374714715e-06
-7.51169856443367e-07
-1.95279828596944e-05
-9.79498821593103e-06
1.23993668357893e-05
-6.79560101501532e-06
-3.46355588214364e-05
-3.39048780247969e-05
-1.59974545507092e-05
-3.20425308172972e-05
-2.45198509285077e-05
-2.1670704478515e-05
-4.08129840898441e-05
-1.76359808213934e-05
-2.52803668907658e-05
-3.63799960108231e-05
-1.62462636702066e-05
-4.44023211033778e-05
-1.89745692600034e-05
-1.11568486110602e-05
-1.90213023806162e-05
-1.25588652978481e-05
-2.36692923028351e-05
-4.19401740374451e-05
-1.1539664045279e-05
-4.22013182760972e-06
-7.67784140046482e-06
-1.46294250320789e-05
-2.1754480675808e-05
-3.16319351033171e-05
-1.02609033278581e-05
-2.48473010784711e-05
-4.0303585363309e-05
-1.09943397830233e-05
-1.24966592642385e-06
2.48605324571195e-06
5.56996296188905e-06
-6.73458029840367e-06
-1.37934012548243e-05
-1.42209862394327e-05
-3.4873400307444e-05
-2.51375194334891e-05
-1.38424182279626e-05
-1.9666472986833e-05
-4.65436217536214e-05
-3.71216961878109e-05
-1.51619716520959e-05
-2.15711395807598e-05
-2.29008484225259e-05
-3.66897827569283e-05
-1.99703004113534e-05
-1.98994551905356e-05
-4.14489430298583e-07
-8.73484761237016e-06
-2.00865999132834e-05
-1.12159481146444e-05
-2.98293612243239e-05
-3.24046245219593e-05
-1.45300678290925e-05
-1.63014862484437e-05
-1.96429903168674e-05
-3.17851502100116e-05
-1.2270474993844e-05
-4.81819337207911e-07
-2.39952237444103e-05
-1.14115368401687e-05
-1.89968020694266e-05
-3.08747051991061e-05
-3.08629435318157e-06
-3.10473653170729e-06
-3.49980453232566e-05
-4.16350809160479e-05
-2.41963731666405e-05
-2.47570011510905e-05
-2.54601560504133e-05
-4.01358549548921e-05
-2.50602525530593e-05
-1.57967095550206e-05
-1.17245934722615e-05
-3.45592540307146e-05
-7.89138658244087e-06
-1.64845096109535e-05
-3.86048438533156e-05
-1.14106455992748e-05
-2.88302062787715e-05
-8.48942470024253e-06
-3.01196538909438e-05
-1.73438799651375e-05
-2.8955845596256e-05
-2.9651978282798e-05
-2.69118130720105e-05
7.57053418252807e-06
-1.12392253507496e-05
-1.89034094586958e-05
1.77838853791227e-06
-1.32449285207678e-05
-1.95367474551498e-05
-1.22767522247471e-05
-7.2105328581103e-06
-3.6174589031321e-05
-3.54484116771435e-05
-2.2457333413832e-05
-1.20022332216672e-05
-2.91913496054065e-06
-1.77053552923334e-05
-2.57308935874499e-05
-4.25962416128785e-05
-2.85112933643532e-05
-2.43542082870087e-05
-3.71697975491863e-05
-1.1081158045449e-05
-1.65680725168485e-05
-1.73139426427669e-05
-1.5520134413721e-05
-8.28560172044651e-06
-3.67312860644892e-05
8.31609134236666e-06
-1.67478630076008e-05
-3.72229991530567e-05
-2.50107571322301e-05
-7.27130408146569e-06
4.78461363004965e-06
-8.17036030977636e-06
-1.16395790994427e-05
-3.00096262408181e-05
-1.77546086103435e-05
-3.42745197131841e-05
-3.27402005728715e-05
-2.59066519948697e-05
-4.112236404509e-05
-1.27055199823659e-05
-4.10191278006216e-05
-1.95671273442725e-05
-3.61856575679234e-05
-1.93877170042651e-05
-1.02423546915375e-05
-3.38076782220777e-05
-2.29974617074882e-05
-3.62158753668523e-05
-1.5709619386718e-05
-2.15223432733093e-05
-1.67968756983826e-06
-2.09442350854467e-05
-2.64422358459198e-05
-1.17548494057819e-05
-1.51936355754531e-05
-2.57941815292413e-05
-2.23517818187123e-05
-1.30126950020571e-05
-2.42129528934042e-05
-1.13881817010471e-05
-2.82419875164699e-05
-3.21866977335055e-05
8.59871586624755e-06
-1.53137724518107e-05
-2.52075232190367e-05
-3.06420811570559e-05
-2.128770077816e-05
-1.42453619355129e-05
-1.73580413036671e-05
-1.99357348583518e-05
-1.7198488989182e-05
-1.97621444134872e-05
-2.06378986748627e-05
-2.79373076036921e-05
-6.77688801621952e-06
-2.66804272365424e-05
-3.44289312799216e-05
-1.16862377522973e-05
-2.90331553545733e-05
-2.00810823070198e-05
-3.27705755605765e-05
-1.5767442707381e-05
-8.35918459918846e-06
-2.73450240349033e-05
-2.06237413372486e-05
-3.36574450011827e-06
-2.74370214344302e-05
-3.96236335196078e-05
-1.31127942421992e-05
-2.04311000556513e-05
-3.77937509325485e-05
-2.80580970863331e-05
-2.09794888049658e-05
-8.16559656724779e-08
-2.39051380014575e-05
-3.74218155219513e-05
-2.66558242654563e-05
-3.06814868479159e-05
-2.46445104883281e-05
-9.82245349606197e-06
-1.56023749993527e-05
-1.13042953642128e-05
-2.05299217603449e-05
-2.19293038918502e-05
-9.36770590215685e-06
-1.76553910299081e-05
-1.34424449896529e-05
-3.71794513308148e-05
-3.43633874632596e-05
-2.37900681266342e-05
-4.81793304788388e-06
-1.32455961783559e-07
-3.59773583846428e-05
-2.3206182151351e-05
8.30763383303186e-07
-3.82092373249641e-05
-2.85774955399645e-05
-1.48164431260307e-05
-9.17030240164098e-06
-1.91523671989746e-05
-2.72149576987959e-05
-1.62474578926882e-05
-2.43768282871305e-05
-2.3867797704086e-05
-4.43911866532478e-05
-1.7415150098201e-05
-1.97389671675156e-05
-6.16477029079044e-06
-2.19219515890968e-05
-1.90654349508628e-06
-3.01235550476855e-05
-3.23263977152764e-05
-3.55702827642805e-05
-2.24906824526619e-05
-1.27306924143254e-05
3.96477003039607e-06
-1.35225365820211e-05
-1.65096628611045e-05
-3.10066910139968e-05
-1.13669604413775e-05
-7.95200690650864e-06
-1.96868337606827e-05
-3.35440010806244e-05
-4.05870409557467e-05
-3.10471143470251e-05
-2.5114406464455e-05
-3.31528711948345e-05
-4.64416335461676e-05
-1.26459804191295e-05
-2.48705623137496e-05
-3.88038528119191e-05
-8.89504234101643e-06
-2.06442571919471e-05
-8.05172199854038e-06
-4.0076304902249e-06
-2.59729905950275e-05
2.30841111119078e-07
-2.14480133273878e-05
-2.45523705231018e-05
-4.62278818757111e-06
-5.324589374649e-06
-3.21900510167309e-05
-7.59991189771594e-06
-9.84379942090207e-06
-9.23264787198393e-06
-2.69328354240126e-05
-3.16255671316521e-05
-3.91446106148512e-05
-1.42627914751149e-05
-7.77172492307534e-06
-3.07342404617921e-05
-1.9177441527056e-05
-1.00029449600552e-06
-2.67697158293331e-05
-1.41827190827687e-05
-3.20379089947804e-06
-4.43907195839073e-05
-2.53894750758833e-05
-2.60948996156323e-05
-1.72880655245004e-05
-9.70754311585205e-07
-2.00784079651774e-05
-1.26912235931924e-05
-1.69797203779611e-05
-2.52912584232688e-05
-3.14127954434504e-05
-3.83739515420049e-05
-1.12023654632534e-05
-1.99157956936306e-05
-1.29570504651532e-05
-1.22280032089702e-05
4.57845044205007e-06
-2.81393496848147e-05
-1.39337300578396e-05
-1.54145991156744e-05
-2.40676705312118e-05
-3.8189427085426e-05
-1.92490916383508e-05
-2.61003295471078e-05
-3.04272466233864e-05
-2.35382372199525e-05
-3.45824060257764e-05
-1.83331339912957e-05
-1.48539320271893e-05
-1.87360697861459e-05
-9.10364048787826e-06
-4.51904958777084e-05
-1.53266024163069e-05
-3.55297104221362e-05
-2.74550048319005e-05
-2.43592579114104e-06
-2.20512833273797e-05
-8.38712816975994e-06
1.21820588433249e-05
-1.9266419007036e-05
-2.04395923877338e-05
-2.07847116233193e-05
-9.65272346227747e-06
-1.60880239502094e-05
-3.48127008876213e-05
-2.08033481904863e-05
-4.74834551229483e-06
-1.19489796508166e-05
-5.36080219241884e-05
-2.07041211822483e-05
-2.40121724548335e-05
-1.31525357661024e-05
-2.67127522172076e-05
-1.80122815383031e-05
-1.5824048845736e-05
-4.35902437115963e-05
-2.43424725133389e-05
-3.60396811669789e-05
-3.14538672770072e-05
-4.17928163887155e-05
-2.45492362972667e-07
-2.10006535944576e-05
-2.87248287590476e-05
-2.17150037817446e-06
-2.33162708948452e-05
-3.24584663683291e-05
-3.25937887721251e-05
2.61893826763102e-06
-3.31703888017825e-05
-1.5154891242684e-05
-2.58615419169143e-05
-2.41618745668049e-05
-2.9679442353493e-05
-1.48615237322339e-05
-2.39650911271579e-05
-2.60389679909633e-05
-3.66067771119434e-05
-2.52482829504948e-05
-1.72471133024383e-05
-2.53900995290056e-05
-2.01286340301744e-05
-3.06812769854196e-05
-3.48357731205386e-05
-2.07382213484033e-05
1.89074787514256e-07
-5.57615951084354e-06
-3.22062086215981e-05
-1.88207734071692e-05
1.69854193352564e-07
-3.1696712850925e-06
4.65926951618856e-06
-2.24761844623392e-05
-3.11443408663396e-05
-2.54482209216094e-05
-2.08085986743898e-05
-2.34981065909104e-05
-2.13817623249562e-05
-3.33950520088018e-05
-2.26593546689199e-05
5.70188289753871e-07
-7.10128150476897e-06
-1.76578767783737e-05
-4.59502555267116e-05
-3.97030980148944e-05
-1.36488387445038e-05
-1.12562610423695e-05
-2.0861763026097e-05
-7.00146268461942e-06
-6.85847615778344e-07
-2.87514877074454e-05
-1.21266650053766e-05
-1.23642851593673e-05
-1.13734634453148e-05
-3.07108797115753e-05
-5.88161516183706e-06
-2.19277447806205e-05
-1.02401524197511e-05
-3.41344701559526e-05
6.94169890137716e-06
-3.45510390215481e-05
2.15348406109024e-06
-8.69208713287219e-06
-2.03600836620157e-05
-2.7456117567532e-06
-1.95436541972794e-05
-1.62049246316384e-05
-1.1770879136982e-05
-1.79801997724665e-05
-2.89128683162483e-05
-2.01195967303795e-05
-2.89299731951188e-05
-2.65681112372485e-05
-3.1922412608144e-05
-3.63975181234622e-05
-3.6788820363713e-05
-2.51249863736028e-05
-1.34409990712314e-05
-3.07772033995279e-06
-1.14198135402323e-05
-4.63270051083206e-05
-2.22312752676495e-05
-4.52541458732551e-05
-3.88195479153318e-05
-2.35503326975736e-05
-4.04143158511701e-05
-2.49315687052555e-05
-3.14708439941127e-05
-4.11608544655551e-07
-2.03377454806018e-06
-2.2229314648967e-05
-2.57298430207375e-05
-2.95947627198614e-05
-3.76529893268011e-05
-1.87191362475791e-05
-1.50972825802074e-05
-1.68051293606919e-05
5.73591822165571e-06
-2.23437899657132e-05
-4.05816447046681e-05
-1.29048468162988e-05
-2.08379811949038e-05
-5.65503655067009e-06
-3.99992903822498e-05
-2.8736870929098e-05
-6.33259318564441e-06
-7.09476995401314e-06
-2.62564418713361e-05
-2.22770356293486e-05
-1.89013021852639e-05
-8.16126068180036e-06
1.96503147941646e-06
-1.8595826222052e-05
-3.12061908607891e-05
-1.58205931645454e-05
-1.21983644513722e-05
-2.24982767389798e-05
-1.05391535760737e-05
-1.64449461391237e-05
-2.91830176527096e-05
-1.09452726854621e-05
-1.78629394627068e-05
-8.18223172812954e-06
-3.14883846038485e-06
-1.74787890126918e-05
-2.97693905097611e-05
-1.2990520850258e-05
-2.18929427603973e-05
-2.79494319432101e-05
-1.72821008917347e-05
-1.58295381522287e-05
-9.48298737832689e-06
-3.67373859692579e-05
-3.49868060682292e-05
-1.84229035002306e-05
-1.13693846033937e-05
1.9656734440205e-06
-1.29715579110782e-05
-1.75482639258261e-06
-2.13470920116648e-06
-2.58119862495169e-05
-2.45111286156195e-05
-2.39602594643653e-05
-1.88719837307494e-05
-1.30777173768254e-05
-1.19683191759277e-05
-1.31572519591445e-05
-5.14435790058039e-06
1.08798437868043e-06
-1.90934546144737e-05
-2.42105811480375e-05
-2.38330106905132e-05
-1.9880773287731e-05
-2.70125099278138e-05
-7.53080127380299e-06
-1.88660447211221e-05
4.31487216513457e-06
-9.54944773118819e-06
-3.27640063226811e-05
-4.14225653371959e-05
-2.78309242976544e-05
-3.46022982287135e-05
-3.5887645254708e-05
-1.5622678131337e-05
-8.34750777531745e-06
-2.3892936897928e-05
-1.21638696253921e-05
-2.64423949430939e-05
-3.7717032950555e-05
-2.84077400354665e-05
-1.83327179556326e-05
-1.74183070614182e-05
-2.3275842028006e-05
-2.39092645749598e-05
-3.8445859085832e-05
1.72265666552235e-06
-1.34959427871149e-05
-2.37598436962444e-05
-1.76608671138208e-06
-1.00609494925785e-05
-1.45357617502921e-05
-2.30882791954963e-05
-2.15277180343393e-05
-3.0724901349284e-05
-1.35401567786499e-05
-1.77080095639162e-05
-6.95418440206206e-06
-4.54353870964585e-06
-2.939789760042e-05
-9.54567442454962e-06
-2.26467057262119e-05
-2.83717075649424e-05
5.41919645917443e-07
-1.04772098380298e-05
-6.30680450486159e-06
-2.07588318143467e-05
-4.13226457504591e-06
-1.1800217638809e-05
-2.61320335720403e-05
-4.3648154018828e-06
-3.26452808942801e-05
-2.11099811298735e-05
-3.31460588357165e-05
-2.97495308157926e-05
-2.12282132200103e-05
-2.15990969733911e-05
-3.43813293726953e-05
-1.84994430497945e-05
-2.50423599721877e-05
-1.86564041646362e-05
-3.04696191808341e-05
-7.24205607203119e-06
-6.07613995198835e-06
-4.11054211692871e-05
-1.76920786281848e-05
-2.08832070916772e-05
-9.77877475838922e-06
2.36756761781907e-06
-2.08026116703648e-05
-2.58667953113502e-05
-5.66113027072656e-06
-1.84004066053219e-05
-8.26390468307559e-06
-2.06460060829716e-05
-3.46663946928159e-05
1.84934256527011e-05
-3.48706344254122e-05
-6.71491321956648e-06
-1.08743371489289e-05
-1.50810071547169e-05
-2.82385417186219e-05
-4.86429143088694e-06
-2.34003010158297e-05
1.18112802509341e-05
-7.4434697516475e-06
-4.3345750626079e-05
-1.76940589424231e-05
-3.60091694046158e-05
-2.55581070605352e-05
-1.794395875955e-05
-3.76277101008118e-05
-6.82876233209254e-06
-1.56368727486706e-05
-2.26633679313791e-05
-1.40665149628496e-05
-2.3871608508411e-05
-2.0992499357358e-05
-1.12535713718764e-05
-3.25907546532594e-05
-2.07875279348084e-05
-2.40134382258295e-05
-2.88911226508573e-06
-1.56177136704802e-05
-2.9836405412019e-05
-1.36813032638488e-05
-3.29554149653048e-05
-1.91439352379729e-05
-1.41878240436514e-05
-3.26587393560964e-06
-3.68229365171486e-05
-2.42391440570867e-05
9.93657256415874e-06
-1.79592245900287e-05
-2.34945307602506e-05
-8.8401500862348e-06
-1.32049102750887e-05
-6.44616394072157e-06
-1.53092443761051e-05
-2.73337267676336e-05
-1.70052219384247e-05
-1.54979815020856e-05
-2.46757339615054e-05
-8.99560680396453e-06
-1.32811652013478e-05
6.5724152712376e-06
-3.46993585118184e-05
3.7180722881267e-06
-6.01090507651166e-06
-2.26358814924898e-05
-1.64319086630676e-06
-2.44895815781244e-05
-2.64227119855093e-05
-1.50438398824331e-05
-3.14236018124331e-05
-1.01998548635529e-05
-2.77395830095565e-05
-4.10794616863512e-05
-1.63685595398148e-05
-1.06499981753533e-05
-1.47256608913092e-05
-2.53945570491103e-05
-8.02724067892055e-06
-9.7839693309528e-06
1.03530286961271e-06
-2.48924711442869e-05
-1.02050951066934e-05
-2.8389965096862e-05
-2.98526691051722e-05
-1.7491452707101e-05
-3.3799097561107e-05
-4.8546726927255e-05
-7.43946735024843e-07
2.57135005539403e-07
-1.62762108036006e-05
-1.4676700460773e-05
-4.43956882536714e-05
-4.66451301559144e-05
-3.29046480470244e-05
-1.82894786093238e-05
-4.30426762078577e-05
-2.35348023437907e-05
-2.2638528056395e-05
-1.05285359552594e-05
-3.41804399045228e-05
-2.23678731390718e-05
-3.89124599513296e-05
-3.4783617660991e-05
-2.12919738037057e-05
-2.78566268332255e-05
-1.94981471655165e-05
-1.42409232719251e-05
-2.46421785811723e-05
-2.0904517526936e-05
-8.47441928889123e-06
-1.51452525358263e-05
-1.64154118385115e-05
-3.52581449782421e-05
-8.1955532671445e-06
-3.42336415953673e-05
-3.94119409877854e-05
-1.48064555657353e-05
-4.10557647975222e-06
-5.12329414884776e-06
-2.53594483626213e-05
-1.40770715988859e-05
-9.18318870153881e-07
-2.27605353010065e-05
-9.03351264115075e-06
-2.29571222371802e-05
-4.08382018611369e-05
-1.03391838964437e-05
-3.62160603346453e-05
-2.10405963916909e-05
-1.72930778929975e-05
-1.26767447181993e-05
-2.88593256737935e-05
-1.80387176489758e-05
-2.30829900585259e-05
-1.17788445689776e-05
-3.30938596904625e-05
-1.2750956398384e-05
-2.05425254994001e-05
-1.29328046129759e-05
-1.32165424553546e-05
-1.96225423417694e-05
-2.61528510212812e-05
-6.84697434820632e-06
-2.79402297365473e-07
-1.93451837265352e-05
-3.3430177921519e-05
6.01907020891849e-06
-3.92582508461898e-06
-2.63296220950711e-05
-2.49770493254409e-05
-1.61499641230253e-05
1.11556714494047e-06
-2.93864400604156e-05
-2.45630251078798e-05
-1.5631019514871e-05
-5.13190702660711e-05
-2.53042171163706e-05
-2.94498987005376e-05
-3.60358216176581e-06
-2.77246518838701e-05
-2.94850222923762e-05
-4.34104779213341e-05
-2.58541687949902e-05
-1.94463540134207e-05
-7.09226531905216e-06
-2.02067801075687e-05
1.91585930835027e-05
-1.70611363748533e-05
-3.40825319547931e-05
-3.35709484295561e-05
-2.00767267719355e-05
-1.35300272226955e-05
-1.92180900557905e-05
-2.90902606812642e-05
-2.14157633316684e-05
-5.55054287330557e-05
-9.43716258105471e-06
-1.83046189932343e-05
-2.19131761753029e-05
-2.31464660228389e-05
-2.52991427170255e-05
-1.62679560122137e-05
-6.74324473711983e-06
-3.0562212467924e-05
-1.65580818618231e-05
-2.58000004891192e-05
-2.79394270025765e-05
-2.3097959019855e-05
-1.04704917886719e-05
1.12476889884423e-05
-2.98770398751031e-05
-2.26971575801817e-05
-2.02976140140331e-06
-4.32888554528761e-05
-1.76983487211632e-05
-7.9667342659317e-06
-2.97094577654553e-05
9.58499675625949e-07
-2.49685481438043e-05
3.60170809735328e-06
-2.2649966017676e-05
-3.15381376311168e-05
-2.90722355658205e-05
-1.15866518114682e-05
-3.32154128080663e-05
-7.15790198632378e-06
-1.95358426076991e-05
-3.0818544407562e-05
-2.56076428664847e-05
-2.29823931249771e-05
-3.72680107503325e-05
-4.58005531653977e-06
-5.79308628637394e-06
-2.09761964835197e-05
-1.67555088189219e-05
-2.57057669720881e-05
-1.68719605248818e-05
-2.05553016251439e-05
-4.18619509924512e-05
-1.91089232929528e-05
-2.07491719072047e-05
-2.77592153145222e-05
-2.57302389075702e-05
-1.93421343290005e-05
-1.9769632535684e-05
-3.10697652180678e-05
-7.87196511066882e-06
-1.93171873489619e-05
-2.79447486017258e-05
-1.9368178206849e-05
-3.66252490606557e-05
-8.78678823300231e-06
-2.37847398422534e-05
-9.42577746778501e-06
-2.31128423420698e-05
-1.94000662255434e-05
-2.64637947718576e-05
-1.95246778737237e-06
-1.3075248725848e-05
-1.55168879053625e-05
-2.00979489619568e-05
-2.51410744608541e-05
-2.31240917184122e-05
-1.68997395482007e-05
-1.21752266402717e-06
-3.73924645930527e-05
-3.11520105517454e-05
-1.99700676542028e-05
-3.12036134414995e-05
-3.89188875913708e-07
-1.08116759280585e-05
-3.3688040452161e-05
-3.65149128579032e-05
-2.21849138144769e-05
-2.74462841929906e-05
-1.58993918977049e-05
-1.6644261753345e-05
-2.28172698196737e-05
-3.85785012754594e-05
2.63772692220886e-06
-1.24817326074648e-05
-2.64678056599973e-05
-1.7019817292195e-05
-2.31330745248814e-05
-4.06922373565198e-05
-2.30052810183507e-05
-7.56470952992712e-06
-4.05072395540481e-05
-2.6356440995742e-05
4.61559745982615e-07
-3.8737629770496e-05
-2.13261758201664e-05
-2.6356815830417e-05
-1.43867495356627e-05
-3.22307488319321e-05
-2.21599917582079e-05
-1.46956688244999e-05
-1.51388290583992e-05
-9.84765888345787e-06
-2.36278914088762e-05
-1.77386369680921e-05
-3.61097414198026e-05
-1.83638357691027e-05
-1.34689351178651e-05
-4.18339687354632e-05
-1.66179304967275e-06
-3.39690613357162e-05
-2.55033676038261e-05
-1.52744696171388e-05
-2.99932579506186e-05
-2.39562333588463e-05
-3.05046224028358e-05
-6.39212593644673e-06
-7.7781348772708e-06
2.92700126778906e-07
-1.55479160039671e-05
-2.83727357754895e-05
-1.75354004149362e-05
-4.35251889105521e-05
-1.18602079614381e-05
-2.31434858009264e-05
-1.9338814269358e-05
-2.41459414134533e-05
-1.45038088901974e-05
-2.32902908877009e-05
-2.4763651025135e-05
-1.80620812496239e-05
-1.73537678151429e-05
-2.9366721006e-05
-3.24452053476182e-05
-1.58850009341254e-05
-1.43796410877105e-05
-1.43472385792755e-05
-3.74307923069788e-05
-1.23419158902531e-05
-8.35439227262797e-06
-3.06590837691234e-05
6.76949788381033e-06
-2.23032281028102e-05
-1.22376304549603e-05
-2.971257821501e-05
-1.88443805173569e-05
-2.44758803474901e-05
-2.33635735760333e-05
-1.67032985458118e-05
-1.45562660760434e-05
-2.13188015686199e-05
-1.78709334906601e-05
-2.50348458310798e-05
-3.43317896750926e-05
-3.66177077342771e-05
-1.73145979817164e-05
-3.39263161507377e-05
-1.83741745912352e-05
-1.77602543946817e-05
-2.16008758429522e-05
-7.96530221381915e-06
-2.93952754737512e-05
-3.93008187776819e-05
-6.40384014262049e-06
-3.36781829663331e-05
-1.38557766133107e-05
-2.80331064477516e-05
-8.4176641900922e-06
8.83604239726831e-07
-1.41772553025496e-05
-5.4832633834193e-05
-1.95416423121486e-05
-3.40441458628558e-05
-3.65994878430602e-05
-3.16287694249858e-05
-2.50620885909309e-05
-6.38773348399799e-06
1.89665175407829e-06
-1.18958627168195e-05
-3.85079060019134e-06
-2.47827890951772e-05
-9.18528050054668e-06
-2.32534384796186e-05
-2.1305502533625e-05
-3.28284593697869e-05
-2.81323880066399e-05
-3.81603619359731e-05
-2.06935400230181e-05
1.5500270034141e-05
-1.18530269115589e-05
-1.36030178151019e-05
-3.49442822535671e-05
-3.59946956453058e-05
-2.82157890610384e-05
-1.49867674276904e-05
-4.71280765480794e-05
-3.13388320614567e-05
-3.29216464008606e-05
-2.95061911914294e-05
-4.66715787614756e-06
-2.74800870163274e-05
-4.3956691851911e-05
-3.87020031411014e-06
-1.32886832923933e-05
-5.50589065296337e-05
-1.3914709015271e-05
-5.05435752930118e-06
-3.13625868114093e-05
-1.98292419312061e-05
-8.81963066728492e-06
-2.42764592611e-05
-1.78051721981277e-05
-1.43186935776774e-05
-4.56186266187316e-06
-1.54785401526641e-05
-3.10398564743861e-05
-2.20838298296419e-05
-3.94910158193187e-05
-3.3326167998599e-05
-2.82371228267923e-05
-2.90584694513755e-05
-1.26876563194306e-05
-6.96180095652936e-06
-1.55060764948117e-05
-7.9200660559625e-06
-2.4441042295e-05
-1.70067540222515e-05
-2.79753598002898e-05
-4.2795604667195e-05
-2.51316162407903e-05
-3.1451676270056e-05
-1.5478367573431e-05
-1.4183072725742e-05
-9.77738992630696e-06
-2.03071655524325e-05
-2.80007067166343e-05
-2.05622737634907e-05
-1.0926057264533e-05
-1.84707976262825e-05
-2.86973371426937e-05
-3.71278266969031e-08
-1.35372854794315e-05
-1.22588176948986e-05
-1.54413324009277e-05
-1.4165224619724e-05
-9.54993358913382e-06
-2.16265149761997e-05
-1.31428117192003e-05
-2.50782954417059e-05
-2.77449657729159e-05
-7.29744016511585e-06
-1.94523363251791e-05
-3.41150388024077e-06
-4.14026371035533e-05
-3.1162644123353e-05
-1.76028737331591e-05
-2.12994078984247e-05
-2.78583356782946e-05
-3.08712677224011e-05
-1.82731968485263e-05
-3.2546663511426e-05
-1.96457848975462e-05
-2.17850383610961e-05
-1.95082536111389e-05
-5.99966170136694e-07
-1.01507343197408e-05
-1.23475880195688e-05
-3.02523128747647e-05
-1.80701361468506e-05
-8.63643045660833e-06
-2.60979788272856e-05
-1.34088999739113e-05
3.06791789194606e-06
-1.50102600050911e-05
-2.84376243085597e-05
-2.43225591547304e-05
-3.94934326248385e-05
-3.76046500848159e-05
3.77900375880878e-06
-1.85336271715047e-05
-2.00187861001968e-05
-2.423305318072e-05
-3.11476113721273e-05
-1.77058202148906e-05
-4.22471001043293e-05
-2.44294027362432e-05
-9.73830944856374e-06
-8.42206967164038e-06
-9.65069541651098e-06
-6.54535698152366e-06
-2.40535089770184e-05
-2.07242933205585e-05
-2.3909003572611e-05
2.32960939383462e-06
-1.51006681910793e-05
-2.02404678697932e-05
-3.1520333701941e-05
-2.73336928494339e-05
-1.92452258544431e-05
-6.02383656791846e-06
-1.38103458354877e-05
-3.42619533374419e-05
-7.45758606818744e-06
-2.79526704521613e-05
-1.46292406309283e-05
-3.26579427649119e-05
-8.33404499129796e-06
-1.89611467486155e-05
-1.22189283962823e-05
-2.67861572004198e-05
-4.00880766904267e-05
-1.37863280916047e-05
-2.35940623662009e-05
-2.41644411979008e-05
-1.40496119057007e-05
-2.70907791747466e-05
-2.75637669210088e-05
-2.89212493775217e-05
-1.58444964627527e-05
8.45028303224589e-06
-1.73778503393954e-05
-3.8856184163968e-05
-3.05901616206826e-06
-4.22932881685235e-05
-2.58926317428611e-05
-1.77691474295994e-05
-9.69783557328486e-06
-2.58723632716461e-05
-1.78657711421549e-05
-3.44459810178434e-05
-3.37896423575417e-05
-1.30132878852973e-05
-3.03028686888273e-05
-9.44358091531868e-06
-1.2862576521248e-05
8.00056278945984e-06
-4.81557634183959e-05
-2.27998140785416e-05
-1.29250924752145e-05
1.98910304919612e-06
-3.33719618413296e-05
-5.42755850513719e-05
-3.20462784636647e-05
-2.06013997964143e-05
-2.23471001009707e-05
-4.34925387258259e-05
-3.27542427002719e-05
-2.32963437612137e-05
-7.11922120776137e-06
-1.72164093026464e-05
-1.49366731688404e-05
-5.51907105209916e-05
-2.41915140577984e-05
-2.27679674056412e-05
-1.14194970108617e-05
-4.24780824338078e-06
5.16802077128042e-06
-2.66062120592585e-05
-1.69865692431854e-05
-1.0559045031221e-05
4.92720223893924e-06
-2.67047397709316e-05
-1.22074776993045e-05
-2.60497376107509e-05
-3.1641443934969e-05
-2.61280458111698e-05
-1.09013615154184e-06
-1.61297016446455e-05
-1.91013052646149e-05
-2.29904027698042e-05
-2.33675748442772e-05
-2.37050527040351e-05
-3.70178363278716e-05
-1.52290436661776e-05
-3.09431847584772e-05
-1.08054037669298e-05
-2.56238778163192e-05
-8.75924310649879e-06
-1.16523066702713e-05
-3.19925380361693e-05
-2.39414025507876e-05
-2.88688488994593e-05
-3.10503906713171e-05
-1.79490364392952e-05
-1.79256951944355e-05
-1.42436176634169e-05
-9.99166165340226e-06
-4.05066070212279e-05
-1.98053083338779e-05
-1.50625032836099e-05
-2.73246254605291e-05
-2.35810667730363e-05
-3.51618892164412e-05
6.56953117458266e-06
-3.04067559253984e-05
-4.23030024229933e-05
9.11039321365397e-07
-1.36865714936621e-05
7.90924718726316e-07
-2.23821307256153e-05
-3.58144206551669e-05
-1.02647662401048e-05
-2.54891439068579e-05
-8.09770553658479e-06
-3.12235852404494e-05
-1.87976338527143e-05
-1.26890019723899e-05
-1.56049217067545e-05
-1.9164672021609e-05
-2.37028287176537e-05
-1.51703831254093e-05
-1.43703965213556e-05
-1.09318582866677e-05
-2.55621326609804e-05
-1.46629151761332e-05
-2.16088092171774e-05
-1.88277239158864e-05
-3.11335739290962e-05
-6.11055061391508e-06
-1.80481278112794e-05
-2.4808713913142e-05
-3.68855432560989e-05
3.3057432816007e-06
-3.37567560116868e-05
-1.66395980352164e-05
-3.978223969449e-06
-3.11682392461235e-05
-1.01128344551537e-05
1.75122080636804e-06
-2.41426610109551e-05
7.4701365707372e-07
-3.34095060132765e-05
-1.18763597288758e-05
-1.15126556299686e-05
-2.28674333425471e-05
-1.94292075063776e-05
-3.82110000849344e-05
-1.47271327879516e-05
-3.70298948164346e-05
-2.26090831099916e-05
-1.79356058075668e-05
-8.10731874775862e-06
-3.63065032341485e-06
-1.17571883094913e-05
-2.247027581765e-05
-3.28358595107667e-05
-2.37449410156173e-05
-1.63207871530665e-05
-3.00522405330305e-05
-2.09712196663101e-05
-2.72096672109012e-05
-1.5278556773112e-05
-2.29194219704182e-05
-1.34862442050734e-05
-3.32086005182727e-05
-2.27476500181741e-05
-2.91058231458526e-05
-2.52742475869452e-05
-9.89293973118785e-06
-2.40640724426189e-05
-3.0741824782088e-05
-1.03707258807898e-05
-2.40416412986199e-05
-3.05093548784705e-05
-3.30307373957862e-05
-3.41344537694175e-05
-2.33695229687533e-05
-7.68580876330178e-06
-7.91846686955053e-06
-3.29171540677169e-05
-7.47609538167743e-06
-2.21555273818301e-05
-1.57645067511393e-05
-2.49273142737655e-05
-3.39769422497419e-05
-2.11053255014859e-05
-4.9670810100115e-06
-1.50241200990904e-05
-2.81499778085709e-05
-2.17567337209263e-06
-1.82889591387904e-05
-2.71347641490739e-05
-6.85155874068366e-06
-2.85546919231976e-05
8.76431573417548e-06
-1.32738765904531e-05
-1.89307081336169e-05
-1.84156493819203e-05
5.88097548232319e-06
-2.29049948532996e-05
-2.61016726019212e-05
-1.40939418057189e-05
-1.07056825840348e-05
-2.61535494378926e-05
-6.58197863395166e-06
-2.21316889145928e-06
-8.93674826129603e-06
-7.51155914407642e-06
-2.31807351988333e-05
-1.77730415602845e-05
-1.01790445947704e-05
-3.69430473777557e-05
-2.01488126211637e-05
-3.56644864756462e-06
7.83350658823604e-06
-9.38263833227414e-06
-1.07844583752131e-05
-8.3799007783603e-06
-2.15106117395069e-06
-1.8818634462713e-05
-3.62575230504002e-05
-4.03877762221197e-06
-1.64592913041125e-05
-4.49514118585171e-05
-8.60963604092703e-06
-3.61649095747279e-05
-5.83564566775679e-06
-2.17822715956545e-05
-3.06684424661872e-05
-3.07636915351733e-05
-5.51630505519395e-05
-2.45380247113375e-05
-2.52165022714161e-05
-2.45452677266836e-05
-1.4414014843843e-05
-2.67395068070373e-05
-2.64450453342867e-05
-9.16831155380227e-06
-2.90803701487248e-05
-3.0634445515636e-05
-9.95826024483302e-06
-3.36597679823969e-06
-1.78657114227374e-05
-2.53100059142687e-05
-3.44569625919766e-05
-2.70649471313804e-05
-6.59976842400045e-06
-1.92505820660899e-05
-1.58958356135987e-05
-3.41267598939403e-06
-7.18712437651901e-06
-2.40328367212542e-05
-2.79044929321569e-05
-2.33934385982788e-05
-1.96688700688119e-05
-8.09342511119518e-06
-4.97663576067318e-05
-2.91595758018072e-05
-2.08649820401075e-05
-2.14405803821879e-05
-8.01438415783265e-06
-3.11293747460914e-05
-7.40170771843575e-06
-2.69212196805827e-05
-2.40238386005242e-05
-1.75891950843523e-05
-1.45700015265913e-05
-2.86423782476001e-05
-1.16896130768265e-05
-3.70006926083065e-05
-1.54254944190515e-05
-1.37404866047806e-05
2.87299601681069e-06
-4.48412769009555e-06
-4.98344502698757e-06
-1.43728841295495e-05
-1.80144481498619e-05
-3.1831731461762e-05
-3.09219134563551e-05
-2.28386875491439e-05
-2.66091000176031e-05
-3.14590938478936e-05
-6.3221741312612e-06
-1.20592487039414e-05
2.68811358738315e-06
-3.26388322847039e-05
-3.93142995796681e-05
-1.78410627589114e-05
-2.2286907410313e-05
-4.19050617864771e-05
-3.26070943101751e-05
-1.07113319497439e-05
-2.85893164777222e-05
-1.79317363379789e-05
-4.19505814859032e-06
-8.45854163547801e-06
-3.1996327608816e-05
-1.15330670757109e-05
-9.94145749703313e-08
-3.32961880319219e-05
-3.06495679385224e-05
-3.46891138784881e-05
-1.54455229210518e-05
-1.23368293249938e-05
-1.04411885863692e-05
2.85446598487502e-06
-2.74731485354139e-05
-4.28709495584443e-05
-2.87015556261683e-05
-4.18620570078617e-06
-1.97060621058872e-05
-1.43923292535413e-05
-2.62599582621031e-05
-3.65056589352747e-05
-5.25054646963567e-05
-2.3819378879731e-05
-4.7628200863231e-05
-1.57922439863219e-05
-2.49680278841052e-05
-3.05326748828387e-05
-2.53397603557284e-06
-1.88109827290196e-05
-2.84183890038288e-05
-9.06439484734166e-06
-7.48509175393984e-06
-1.85672744625087e-05
-2.37020498432678e-05
-1.45036199526622e-05
-7.11852204162119e-06
-1.98215021713302e-05
-3.74088678130981e-05
-1.16623338943554e-05
-1.72607273455832e-05
-2.81131505921861e-05
-2.50855090841977e-05
-3.50304759420913e-05
-5.95607859964437e-06
-3.15494861140095e-05
-2.60540835012473e-05
-3.74347393290633e-05
-1.54707515193089e-07
-2.34873324696991e-05
-4.44143903106503e-05
-3.08057958582771e-05
-2.08964496456614e-05
8.53909613600492e-06
-3.13289859066862e-05
-3.42009875873637e-05
-1.12039063873709e-05
-2.4956830605412e-05
-2.66817273828164e-05
-1.97903509141226e-05
-2.32725530276425e-05
-6.682216479496e-06
-8.78522606597597e-06
-3.11505982988363e-05
-2.80093005933915e-05
-7.4955174644003e-06
-2.01825265160334e-05
-3.64487369333622e-05
-1.03633210774603e-05
-3.27568440249394e-05
-2.03733616625827e-05
-2.09255180420918e-05
-3.15268006634096e-05
-2.31550167104843e-05
-3.37354856938264e-05
-2.43949221585636e-05
-1.69367176301106e-05
-2.29334442749512e-05
-1.89960550824482e-05
-3.04076308520344e-05
-2.60720852138909e-05
-1.02567116632365e-05
-1.09465995564652e-05
-9.00870971553144e-06
-4.1261951744796e-05
-5.85635153351412e-06
-1.03636328953686e-05
-6.50696824354714e-07
-1.42911784940597e-05
-4.88650672825827e-06
-2.91715864908848e-05
-1.66040878721823e-05
-1.93652507968839e-05
-1.09923762570129e-05
-3.81221288442945e-05
-2.23781990209507e-05
-1.49147366932609e-05
1.19391014581152e-06
-1.14569115586411e-05
-2.45649111072547e-05
-1.37917694420737e-05
-1.47903041861392e-05
-3.9404187401766e-05
-2.58906095177317e-05
-3.51336778822002e-05
-7.60015855789123e-06
-2.73322908591345e-05
-2.40382465020721e-05
9.80854085540272e-07
-3.33124852998767e-05
-1.88410376949816e-05
-3.05351867153172e-05
-2.18343266151094e-06
-2.48880953218831e-05
-1.35479724787565e-05
-2.27375022017729e-05
-1.14609985236154e-05
1.73513443531834e-06
-1.39885808959054e-05
-2.45154325512019e-06
-3.36598184019406e-05
-3.52781502401061e-05
-1.38371074930538e-05
-2.35839119376254e-05
-2.30178587810727e-05
-1.72591295317434e-06
-3.57154016896714e-05
-2.37335948047183e-05
-3.31261915881326e-05
-1.61393552166002e-05
-1.0615716213661e-05
-4.01255157729362e-05
-2.8110997335555e-05
-3.58213523347078e-05
-4.20758926098112e-05
-1.98318628055485e-05
-3.10361784814979e-05
-5.38398314718629e-05
-1.60534328700347e-05
-2.79804199988953e-05
-1.56510850310427e-05
-2.09822275628108e-05
-1.39066953713469e-05
-9.00226976387314e-06
-1.86696159547228e-05
-1.10404077027476e-05
-2.14614969537333e-05
-2.00712888687977e-05
-2.22122653062879e-05
-6.13410360973353e-06
-2.8771927104535e-05
-2.75691707552478e-05
-2.86689310401556e-05
-3.67423374560508e-05
-2.35206690298358e-05
-2.15083534523908e-05
-4.68491746210093e-06
-2.52763847263401e-05
-1.63384626724979e-05
-3.01934341523636e-05
-1.40495069466907e-05
-7.84976305787675e-06
-2.02593016343865e-05
-2.56659290385081e-05
-1.85825292106749e-05
-3.44719851128415e-05
-3.84952651295373e-05
-3.99470805089713e-05
-1.08056109505194e-05
-2.68595976359724e-05
-9.33539637886384e-06
-1.29271739857938e-06
-1.48787466772401e-05
5.84871730016252e-06
-1.56880908014764e-05
-2.21180181681164e-05
-1.2846315013561e-05
-2.71246221719416e-05
-1.23265630938189e-05
-1.95088590960883e-06
-3.647664575737e-05
-1.62149959045251e-05
-3.01314650728779e-05
-1.56935929486061e-05
-2.9926959884268e-05
-3.26221269788575e-05
-3.70404206924484e-05
-1.31105932391958e-05
-2.0437333602888e-05
-2.0992913106311e-06
-3.34454419145722e-05
-1.75803824898683e-05
-1.98849614632809e-05
-3.52900014211232e-05
-1.76593997915886e-05
-2.38813797187413e-05
-2.61505138433213e-05
-3.59911310970112e-05
-1.71438611728194e-05
-2.95236187146872e-05
-4.2932825858152e-05
-1.81067776494327e-05
-1.15972325384046e-05
-4.49375339436192e-05
-2.32460135669844e-05
-1.23051280939069e-05
-2.05495781973891e-05
-3.35261032470816e-06
-2.76620269799246e-05
-2.07620532200949e-05
-9.27861613816114e-06
-1.20799852879407e-05
-9.98423912688925e-06
-1.15712412676997e-05
-2.11797314747307e-05
-4.46554145961279e-06
-5.55678974305305e-06
-1.77923920663556e-05
-3.40821003251545e-05
-3.82883152349974e-05
-9.9310480465898e-06
-2.36836684610464e-05
-1.85839962664247e-05
-3.35185879918685e-05
-1.24689264362458e-05
-1.81928309698752e-05
-2.41789060327403e-05
-3.15327309281439e-05
-4.36614388548047e-08
-2.13588645784357e-05
-2.30083386247962e-05
-2.39157451666175e-05
-2.0823782851385e-05
-1.82208233774705e-05
-1.89059456770919e-05
-2.12911538411732e-05
-1.15731822245873e-05
-9.0372006634846e-06
-2.27461628190602e-05
-2.41336782791649e-05
-6.51901274722686e-06
-1.61314401560471e-05
-1.67963447060983e-05
-3.57556785854139e-05
-2.44648131069898e-05
-3.01137918693308e-05
-1.2170732854602e-05
-3.83123304706381e-05
-1.30533853650271e-05
-8.41037353840569e-06
-4.40196943274068e-05
-1.28909231073852e-05
-2.65401719497124e-05
-8.35423815685476e-06
-2.53858006242721e-05
-6.12539191939698e-06
-9.53151925055887e-06
-2.84211265416316e-05
-1.86818311375963e-05
-2.46267356091055e-05
-7.11003448022469e-07
-4.2568035788234e-06
-2.37042283191749e-05
-1.83560703567579e-05
-2.60896086743002e-05
-1.65599556307405e-05
-3.04416302698367e-05
-1.89408731401075e-05
-2.05635488523525e-05
-4.38357836186086e-05
-1.21556810224897e-05
-3.88676257800077e-05
-2.5558653097215e-05
-2.66578850660056e-05
-3.65534907695207e-05
-2.32903206032895e-05
-1.38242269454635e-05
-5.42723459613074e-06
2.48888950048711e-05
-1.60153091184036e-05
-1.72675303711925e-05
-3.53269777720135e-05
-1.00168634572009e-05
-1.10432795499793e-05
-3.70189324534589e-05
-2.80185478712011e-05
-1.26557663339371e-05
-1.9170605576168e-05
-1.41233277429542e-05
-2.91214140269324e-05
-5.24659440357025e-06
-9.00630048081898e-06
-1.62392670945125e-05
-3.0429191586405e-05
1.04436085374772e-06
-1.57312031096902e-05
-5.9819739774951e-06
-2.93614294395721e-05
-3.51991747659857e-05
-6.10321495993889e-06
-1.48680139589893e-05
-2.45621838928358e-05
-3.77037371314934e-05
-2.15257363660871e-05
-2.73800691254373e-05
-1.62065656536453e-05
-4.28399608342123e-05
-2.53711183387945e-05
-1.75659157034053e-05
-2.7101273019783e-05
-1.13116696971285e-05
-5.71050225005271e-06
-2.22091070277279e-05
-1.76455289597043e-05
-3.70282423116726e-05
-1.67074444151072e-05
-8.62641855323412e-06
-1.99043483037378e-05
-2.25594586184344e-05
-3.13294050579866e-05
-2.39664104513665e-05
-1.63015450364991e-05
7.58491397721141e-07
-4.6766376978096e-05
-2.00781663433002e-05
-3.36052503824954e-05
-4.05395992492127e-05
-6.63998202931778e-06
-3.19968527287606e-05
-3.145964732115e-05
-1.24640197148752e-06
-2.20093254259267e-06
-4.503220654072e-05
-1.45861051863114e-05
-2.26540732995578e-05
-1.38478810764281e-05
-8.56506090850571e-06
-2.40714453356976e-05
-3.9765595120598e-06
-1.27965038691239e-05
-2.13110801431151e-05
-1.90788503438526e-05
-3.60474929627133e-05
-1.28244451806209e-05
-3.50756978995512e-05
-1.22286304843989e-05
-1.49333403230572e-05
-2.85327677115905e-05
-3.50679760676045e-05
-1.47560600977238e-05
-2.07293744996594e-05
-9.7841395013012e-06
-2.02522490730828e-05
-2.1407420510456e-05
-2.58922927153777e-05
-3.8232257017827e-05
-2.24905964884557e-05
-1.60876052274675e-05
-3.18454437854991e-05
-8.28342484430887e-07
-1.77411215876363e-05
-1.33603885915585e-05
-1.85474454157262e-05
-1.02813649610443e-05
-1.491658783013e-05
-4.42569346524434e-05
-1.70142256402174e-05
-4.07521081976439e-05
-3.28645988931375e-05
-2.6661596311789e-05
-2.40159029837385e-05
-1.81366934626111e-05
-1.14508626006223e-05
-3.94981068179173e-05
-1.22258784156471e-05
-1.2947409292987e-05
-2.87490296433167e-05
-3.14289990743105e-05
-4.12350978132746e-06
-1.18173278326434e-05
-1.79192799939805e-05
-2.22940970459598e-05
2.9619533037604e-06
-2.99536924420949e-05
-2.63121931656123e-05
-2.81494100873983e-06
-1.41174006912623e-05
-2.41966174172272e-05
-2.08859846473154e-05
-3.78591830408028e-05
-1.4387182827954e-05
-5.70361589239109e-06
-3.1734219851986e-05
-2.83235516077715e-05
-2.06193165520329e-06
-3.56697486331777e-05
-3.42250868882101e-05
-3.07698044670418e-05
-1.05176622534317e-05
-2.98042253962359e-05
-2.96471112726386e-05
-2.66720111412728e-05
-3.66491482910825e-06
-2.08925027736928e-05
-5.12632994378144e-05
-7.09142477362804e-06
-4.22102046517442e-05
-2.74806915936062e-05
-3.33188187056841e-05
-2.58905846575313e-05
-4.46545245249128e-05
-4.56162958857941e-06
-1.65975540676057e-05
-2.24454625831951e-05
-1.80004487636488e-05
-1.59498220476041e-05
-3.53218984443878e-05
-3.19323449711522e-05
-3.15126426732671e-05
-1.73977446402313e-05
-4.26135351449578e-05
-3.13321904420824e-05
-2.63604060537077e-05
-3.10108876461284e-05
3.49257287394737e-06
-2.53854739188621e-05
-2.1112690989783e-05
-1.96657772304534e-05
-3.77711107210879e-05
-1.7511694053846e-05
-7.7802988768798e-06
-8.83773720338526e-06
-4.33705264592911e-05
-3.67290619804196e-05
-1.40793602897357e-05
-2.35548559779284e-05
9.15424906727612e-07
2.10256873559275e-08
-5.58228926062746e-06
-2.33388475210592e-05
-4.68170939389386e-05
-3.36299794924359e-06
-9.87519019158135e-06
-1.46967926186478e-05
-8.59898851600149e-06
-2.81854057186076e-05
-2.83102173293497e-05
-2.44589908776705e-05
-1.63460045056188e-05
-2.86395692669897e-05
-2.64694352158135e-05
-8.19333990566061e-06
-3.49260111592525e-05
-1.68317545631437e-05
1.58889708126867e-05
1.30922656944162e-06
-1.61701266323367e-05
-5.03465400158882e-06
-1.60773663448437e-05
3.40860618797897e-06
-2.73868649547619e-05
-5.74649609790108e-06
-1.71816900410391e-05
-2.33756144777477e-05
-1.11557835459603e-05
-1.74544120721681e-05
-1.27900906046462e-05
-1.32055892699164e-05
-3.55392909721949e-05
-2.60679020472597e-05
7.30097064631972e-06
-1.71512389552994e-05
-1.82179333544217e-05
-1.3289539034098e-05
-1.84825289007354e-05
-1.33135606321007e-05
-1.82910394809902e-05
-4.27403313589895e-05
-1.13277727394437e-05
-2.60320065424201e-05
-2.0054774107281e-05
-1.20374966187107e-05
-2.22667599965362e-05
-2.38450687534748e-05
-1.58265816943162e-05
-5.36017678795879e-06
-4.41942239747093e-05
-2.1294873437513e-05
-1.54135060104889e-05
-1.80323948939238e-05
-2.70646151688019e-05
-2.42941907061762e-05
-2.2614025752922e-05
-1.47508571579443e-05
-1.55440028385655e-05
-2.90199805038545e-05
-1.82123299064266e-05
-5.7673934639386e-06
-1.54966265484526e-05
-1.16400499515685e-05
-1.59898565781573e-05
-7.79305633264046e-06
-5.43805088515851e-06
-2.50856548704626e-05
-2.32907228960475e-05
-1.87554440328314e-05
-1.82778899096874e-05
-4.30434069382461e-05
-1.36754146483832e-05
-2.14787008383863e-05
-1.92421330870502e-05
-9.54224426981813e-06
-2.31841985314256e-08
-3.85384991130749e-05
-1.95997894956922e-05
-3.46531826045147e-06
-1.18377834529652e-05
-1.86578605321934e-05
-3.92265982621183e-05
-2.65915199917258e-05
-1.18858673671059e-05
-9.10974575198089e-06
-4.38508499585706e-05
-1.80127727530211e-05
-7.71964440059381e-06
-3.1379636749308e-05
-1.2811376110961e-05
-1.47328427856071e-05
-4.29298493403219e-05
-1.10181263747004e-05
-2.07196422813832e-05
-2.7955453407726e-05
-2.07349198901013e-05
-2.85068607086608e-05
-2.7884038704762e-06
-4.01575161684505e-06
-2.79796499991087e-05
-2.57308294709022e-05
-1.08420597913651e-05
-1.90663726543206e-05
-3.41060231277e-05
-2.67521922905523e-05
-3.18184446344966e-05
-9.44387564217077e-06
-1.85196212275038e-05
-8.65672894876118e-06
-1.38001448953327e-05
-1.34766807927383e-05
-1.66873927804609e-05
-3.42063384467216e-05
-1.74880533754722e-05
-1.98413224209679e-05
-2.27057616248939e-05
-2.7399083361482e-05
-1.2943078633191e-05
-3.60600335111396e-05
-2.20999782650836e-05
-2.37494669462741e-05
-2.5412103855728e-05
-3.52670279512521e-05
-1.58967522292107e-05
-2.06898709197223e-05
-1.53161470295773e-05
-1.18406935041694e-05
-1.99882524515382e-05
-1.62419384362026e-05
-8.09775061171297e-06
-3.30877170548479e-05
-1.98163198421035e-05
-2.35093367861112e-05
-1.34263821187811e-05
1.05816464420762e-06
2.04389402979631e-06
-6.7058966182341e-06
-8.12369064595141e-06
-1.27729467327979e-05
-2.21010574830102e-05
-2.09135738035885e-05
-2.29764693048037e-05
-1.48873264355824e-05
-2.27934106454256e-05
-1.12317176129031e-05
-2.5710517805422e-06
-1.74377893655152e-05
-3.55332454942605e-05
-2.01638315030225e-05
-1.50597157158514e-05
-2.2908744519748e-05
-3.70615405822209e-05
-1.85578355627855e-05
3.01275378978758e-06
-3.49613263282896e-05
-6.59968681080498e-06
-1.66641087910313e-05
-5.83140406862287e-05
-3.35418709135569e-05
-1.16625177089054e-05
-4.09292474027585e-05
-2.80854364633718e-05
-2.94474544055033e-05
-1.02662528672691e-05
-1.6096404909493e-05
-6.71030178981556e-06
-2.16098292290629e-05
-2.25325546521476e-05
-2.75830271865662e-05
-2.79984161890077e-05
-3.87233413139367e-05
-3.39267414133863e-05
-1.66697705492626e-05
-2.87813764089093e-05
-3.79402272794175e-06
-2.4057202666613e-05
1.02391268878234e-06
-1.04338607909672e-05
-3.64250331201334e-05
-4.28484077446743e-05
-1.42351264669593e-05
-1.67323342743718e-05
2.67151250403996e-06
-2.7215740353805e-05
-3.8388959932034e-05
-3.94384208382696e-05
-2.7713246373066e-05
-1.56357273611319e-05
-2.31715538902679e-05
-1.59512759260148e-05
-3.49896344064585e-05
-2.11454267611237e-05
-1.10916638532188e-05
-3.56203708524377e-05
-1.72153430286323e-05
-1.10590167895875e-05
-4.84751624057034e-05
-1.43697715224021e-05
-3.71500730482462e-06
-1.90389810928178e-05
-8.86390779170567e-06
-2.81032751096179e-05
-1.11826267538182e-05
-2.48976072071468e-05
-2.76333912136437e-05
-1.02904442182128e-05
-3.685448271409e-05
-1.91638016390662e-05
-1.24742678060959e-05
-2.93281278337998e-05
-1.6908395272271e-05
-2.02592166596599e-05
-1.66168296703399e-05
-2.05670846587617e-05
-1.21508384372972e-05
-3.91156052142035e-06
-2.04071018353306e-05
-1.67348296818739e-05
-1.37921620461827e-05
-2.36437232049015e-05
-1.56906549667004e-05
-1.67894595058336e-05
-8.17749040921733e-06
-1.58917845000047e-06
1.28975209943812e-06
-3.14481780302408e-05
-9.82270079661914e-06
-2.36056365825665e-05
-3.54142850576481e-05
-1.19304745009179e-05
-3.24700195683951e-05
-2.23802104061317e-05
-1.72203208844341e-05
-1.80078501034925e-05
6.63705633802542e-06
-3.55268840412973e-05
-2.80122227264413e-05
-2.32791830825004e-05
-3.24627933509815e-05
-4.34281192832546e-05
2.00860332335985e-06
-1.91064799240871e-05
-3.48752969878221e-06
-8.17106131235181e-06
-1.59058405773037e-05
-2.55614456423574e-05
-3.29795227336582e-05
-4.02645043987118e-05
-1.75608712032322e-05
-2.67242864443391e-05
-4.51262309077964e-06
-1.5970096722446e-05
-3.33550114935392e-05
-4.65115983110908e-06
-2.14089994865182e-05
-1.53840669642677e-05
-1.97212983902666e-05
-5.74136116427824e-06
-4.88971134079426e-06
-1.09261935115867e-05
-2.18388842489111e-05
-6.1594200909275e-06
-3.32748993838731e-05
-2.92458793890901e-05
-3.42544873160356e-05
-1.79105449176397e-05
-2.57161286163393e-05
2.08536278761368e-06
-2.46003446725024e-05
-1.04150992795345e-05
-1.76391714176415e-05
-1.98175400114244e-05
-2.083266228487e-05
1.32133728926659e-07
-2.0510943984188e-05
-3.24654137030191e-05
-3.8659894629827e-05
-2.58781885596197e-05
-3.6446891317593e-05
-2.41302251959316e-05
-1.64015247942305e-06
-3.76492687723704e-05
-8.33632717926163e-06
5.12721062989759e-06
-1.389586992484e-05
-3.1418530255153e-05
-1.0894081959926e-05
-3.22319499674726e-05
-2.66117332679157e-05
-2.67047949207937e-05
-2.6842603392025e-06
-1.1425259895803e-05
-3.02236703846357e-05
-3.19585663557317e-05
-2.60817759817513e-05
-1.5332467581745e-05
-3.89616541933177e-05
-1.7347994941424e-05
-8.66191814820796e-06
-1.12683079164777e-05
-4.86563951464055e-05
-3.33511315643136e-05
-2.96323635811544e-05
-3.25470739315766e-05
-2.16774960265126e-05
-4.06791555685041e-05
1.34316825059533e-06
-1.26117658021969e-05
-1.30620671621446e-05
-1.46208129556455e-05
-1.76701929808536e-05
-3.49104610377386e-05
-2.47663811795102e-05
-1.36902542198247e-05
5.68564254470939e-07
-2.08930584184511e-05
-1.31657666663165e-05
-3.36496328978433e-05
-1.93130068872656e-05
-2.16381912005235e-05
-4.48665221450677e-05
-2.48269847073966e-05
-8.79360721923629e-06
-2.20731192460852e-05
-2.08045355219413e-05
-1.0734999144524e-05
-3.31078738316887e-05
-3.85216545211225e-06
-2.02898958089648e-05
-2.18396191762708e-05
7.83199666952058e-06
-1.84556207793705e-05
-2.88733575910938e-06
-6.1306514504582e-08
5.72434972652777e-06
-1.51614949527084e-05
-2.29060559548281e-05
-6.02780084880646e-06
-2.78759009021442e-06
-2.87260129391836e-05
-1.97443183827371e-05
-1.75932688602776e-05
-2.92169305569254e-05
-3.11719486796931e-05
-1.40472787241333e-05
7.13899779288022e-06
-2.37154878885531e-05
-2.17359738679506e-05
-2.65834017399571e-05
-2.40030149104602e-05
-1.00699863071228e-05
-1.80645268346411e-05
-6.96103792221172e-06
-2.04492760062549e-05
-7.57920190072638e-06
-1.12961647922864e-07
-1.41761475372148e-05
-3.94426716273484e-05
-3.50745921322505e-05
-9.64033706901587e-06
-3.16968387163508e-05
-4.22263906158809e-06
-1.65895037482322e-05
-1.36147224273587e-05
-8.7179860942377e-06
-4.01461918393169e-05
-1.22584413745638e-05
-2.68318862062739e-05
-2.25080581394871e-05
-1.62389648012295e-05
-2.49858004427651e-05
-1.71127098036049e-06
-1.56829825191122e-05
-2.47294298901383e-05
-8.23134650853133e-06
-2.65723013262301e-05
-3.57780910417445e-05
-2.41728096334851e-05
-1.27145143333991e-05
-2.26105460668457e-05
-6.31290421261726e-06
-1.16498270458471e-05
-2.82032927864039e-05
-2.3700728917134e-05
-4.26219434654971e-05
-1.21694443208671e-05
-2.63685558883798e-05
4.03344550874467e-06
-3.33961574743776e-05
-1.95357115475476e-05
-2.4839162478283e-05
-2.77473208483112e-05
-4.78769805563704e-05
3.96642796710215e-07
-1.29898246271616e-05
-1.19863342851308e-05
-9.47872057026383e-06
-2.50630206836901e-05
-4.25925309663995e-05
-1.75204523362417e-05
-2.44017506565118e-05
-1.42450084005274e-05
-1.05359609486804e-05
-7.67892837596229e-06
-3.24363456358067e-05
9.00255909733049e-07
-1.82652249651138e-05
-1.86611228965518e-05
-5.16255670755562e-06
-1.58139328166478e-05
-8.56394097358566e-06
-2.9326817383246e-05
-1.51722663155352e-05
-1.31931561278083e-06
-2.45936218766211e-05
-1.17304455887844e-05
-2.3631109338758e-05
-1.49743903500145e-05
-2.78016931139935e-05
-1.64163161039609e-05
-1.12682659662616e-05
-3.53966702070169e-05
-6.72953993853784e-06
-2.8188372911653e-05
-3.46513481187522e-05
-7.41479556134995e-06
-1.94429676987269e-05
5.77236679781438e-06
-3.8574335741447e-06
-4.87739015598502e-05
-1.91810737829472e-05
-1.61292678928699e-05
-1.45129500873981e-05
-2.93662316793544e-05
-1.73924304620792e-05
-8.14695535306942e-06
-2.60531844252963e-05
-2.03803142195751e-05
-1.82222946764489e-05
-1.60544020775908e-05
-1.38398497981369e-05
-2.42589892287439e-05
-1.86836413615083e-05
-1.45417271199092e-05
-2.59608693070673e-05
-2.66531495549573e-05
-1.06660002191244e-05
-1.97501254305439e-06
-3.03101254064171e-05
-1.91645064957398e-05
-2.40414335454608e-05
-4.24594746852061e-05
-1.3062767599162e-05
-1.2142523390275e-05
-3.44101741824151e-05
-2.11151409279953e-05
-3.04644067423529e-05
-5.3458605358293e-05
-3.97014521500492e-05
-2.88102547783258e-05
-1.79897235144574e-05
-1.49440137483177e-05
-3.75245619703874e-05
-2.56637781409308e-05
-1.89142649425577e-05
-2.33079922283961e-05
-2.71190561592856e-05
-3.18496225309063e-05
-2.35236571849297e-05
-1.96058416343425e-05
-4.96211379077697e-05
-8.68998281609207e-06
-1.18432119472605e-05
-3.47966823718794e-05
-4.10940863773543e-07
-2.27769156660195e-05
-2.95472203484098e-05
-5.91529902820054e-06
-2.7953350853127e-05
-1.6924605653412e-05
-2.57813919753767e-05
-1.0445559348124e-05
-2.26917102647239e-05
-3.6014814407591e-05
-1.19467133789615e-05
-3.73844175325134e-05
-2.94911512531457e-05
1.39229556421766e-06
-2.02134444472909e-05
-4.8117131393095e-06
1.3664810328029e-05
4.15401305918794e-06
-1.93698320905659e-05
-1.9647607528882e-05
-1.64836822553503e-05
-1.88692404808664e-05
-2.20953964629269e-05
-6.80645230290323e-06
-2.75930682125788e-05
-2.05467631527601e-05
-1.83822287847072e-05
-3.76732882729215e-05
-2.98117912207862e-05
-3.76573800244815e-06
-1.42838435637019e-05
-1.47102331075852e-05
-2.81611219047464e-05
-2.76722917596862e-05
-1.17209304273932e-05
-6.47404186206701e-06
-2.3731160183645e-05
-1.80961957096265e-05
-2.41345446263484e-05
-2.8795898421944e-05
-2.28487481954684e-05
-5.80680043096003e-06
-1.5972225476334e-05
-4.6116991751238e-06
-4.03489564945838e-06
-4.51532460132955e-05
-5.02879608565485e-06
-2.90677792485657e-05
-3.37064948431294e-05
-1.40434727402552e-05
-1.75348869433937e-05
-3.78941935179573e-05
-6.89308851144905e-08
-1.51785824420113e-05
-2.76506668018694e-05
-2.35846372444117e-05
-2.3449703185203e-05
-9.71354383848425e-06
-1.68741678827893e-05
-3.91923114867771e-05
-3.62901984805156e-07
-8.82864870560678e-06
-4.10437004634256e-05
-1.21057088655094e-05
-2.68572242668692e-05
-1.38110431676746e-05
-3.07093045167773e-05
-1.31524456148189e-05
-3.0989667876075e-05
-8.28193296904077e-06
-3.18876772604965e-05
-2.75046006637556e-05
-1.13541179938969e-05
-3.70776352125116e-05
-8.57809901773674e-06
-4.2369148741299e-06
-6.90286129980207e-06
-1.12311778700954e-05
-2.9488380491307e-05
-1.307941757682e-05
-1.53895622544682e-05
-1.2750774732012e-05
-1.6261917842174e-05
-2.37531822464947e-05
-1.75653699541111e-05
5.36575829632032e-06
-3.23231770071529e-06
-1.55813328059971e-05
-2.542022105196e-05
-1.0740305565861e-05
-2.74788178731943e-05
-3.0815495949124e-05
-1.88804735783811e-05
-9.51810436722858e-06
-3.2414741574378e-05
-5.92088533434455e-06
-1.30225399871004e-05
-2.30941942582431e-05
-4.04537812232474e-05
-3.87218819054411e-05
-2.91616115945299e-05
-2.52718223440245e-05
-2.23738591765086e-05
-7.27961941275219e-06
-2.25207788907028e-05
-8.68284666797622e-06
-2.12776041838134e-05
-2.8494580132151e-05
-2.8309327985496e-05
-2.87264534537153e-06
-1.92783873327037e-05
-2.14934238509686e-05
-2.42645450711453e-05
-2.10889172932685e-05
-2.22736015072154e-05
-1.19088785320565e-05
-4.96197318627457e-06
-8.90071749947471e-06
7.01277729494154e-06
-3.26504492285924e-05
-1.09152905360466e-05
2.83430367241516e-07
-1.33515583299849e-05
-2.55186440647034e-05
-2.66061626237303e-05
-1.8567835973681e-05
-8.67175279833921e-06
-3.4182176831565e-05
-1.20223201376552e-05
-1.43163148326025e-05
-1.45976351136905e-05
-2.62104837529736e-05
-1.636382602393e-05
-1.20082028766226e-05
-2.45285695953158e-05
-2.79579513932781e-05
-1.07569136013347e-05
-2.09136265867376e-05
-2.27351992360622e-06
-2.70838469039896e-05
-4.61461971204301e-06
-2.46354135387089e-05
-3.47777223431266e-05
-3.31198978370458e-05
-4.48716845498097e-05
3.3500536180329e-06
-2.78687541633611e-05
-1.3259398243692e-05
-1.37804640909823e-05
-5.8969249982263e-06
-2.93754789984597e-05
-1.01476504327032e-05
-2.12713998387256e-05
-6.26124341606993e-06
-1.92491757966113e-05
-2.48858939838103e-05
1.13816386280629e-05
-3.07158665471694e-05
-2.63948927539077e-05
1.38881360669653e-06
-2.91208788950508e-05
-2.78635975088491e-05
-3.09450888791988e-05
-1.97723410594058e-05
-2.92005479750761e-05
-1.21378008953035e-05
-2.26867063579677e-05
3.05180819844735e-06
-1.61514281400237e-05
-1.7233540110149e-05
-3.97629654091329e-05
-2.00265832105889e-05
-2.3831205613041e-05
-1.18689590693959e-05
-1.8058310354247e-05
-1.5302198781456e-05
-1.91549349626771e-05
-2.23700078228007e-05
-1.175549351981e-05
-1.44931502064132e-05
-2.1417301478811e-05
-2.19229702397067e-05
5.06489995557876e-06
-1.99165088602457e-05
-2.59256796478496e-05
-7.97936150428255e-06
-2.62548499865315e-05
-9.68091201903394e-06
-3.03991460186652e-05
-3.01558264250153e-05
-2.64968748459118e-05
-2.63869489299541e-05
-2.38893549098481e-05
2.35605062601019e-06
-1.15691071813654e-05
-1.73051965806657e-05
-5.24394859231189e-06
-1.11398088963728e-05
-1.36112484330695e-05
-2.28402484681884e-05
-2.69165395422438e-05
-1.2260137543074e-05
-3.70070452976563e-05
-1.54630620974634e-05
-2.31411106938283e-05
-2.63153704757231e-05
-3.32324628141018e-05
-1.75576817641821e-05
-1.89769356380611e-05
-1.25007452218444e-05
-3.7922578012013e-05
-2.54321895952316e-05
-2.19261872183523e-05
-7.7596944728391e-06
-3.44160204818905e-05
-2.19477122157016e-05
-3.68515700509562e-05
-1.09119372113715e-05
-2.57227336086167e-05
-1.9068799316178e-05
-1.15093729426798e-05
-2.20482512985499e-05
-3.25934097089372e-05
-2.66707545757361e-05
-8.19413950371309e-06
-1.8408208394084e-05
-1.00114992766024e-05
-2.74756322152132e-05
-4.30240645254202e-05
-8.30607332339438e-06
-2.16888912890874e-06
-1.35837074315017e-05
-1.21006441269919e-05
-3.00423769287739e-05
-2.18407212791144e-05
-1.51842563504201e-06
-3.56662427766613e-05
-1.42352928578682e-05
1.6368307850694e-07
-9.7852276826877e-06
-3.19557887264316e-05
-2.02922841195356e-05
-2.11292087246362e-05
-1.74763008361101e-05
-1.44898490266984e-05
-2.3240064840462e-05
3.07329814234956e-06
-3.65094684497546e-05
5.38126965849098e-06
-8.62794993098085e-06
-3.74457026598707e-06
-6.94478838563607e-06
-5.09242337742895e-06
-4.82888114306598e-05
-1.9482900579622e-05
-2.46461334180407e-05
1.09945785020782e-05
-5.06762481832467e-06
-1.607180706227e-05
-1.57072266454253e-05
-3.48088694627762e-05
-1.03077298942219e-05
-2.79606428416946e-05
-1.26438351379756e-05
-8.84850499538713e-06
-2.90636992358043e-05
-2.37974578197813e-06
4.94647534214274e-06
-1.61955320165567e-05
-3.14131135614941e-05
-1.92467443800964e-05
-1.22434638796101e-05
2.08521898190759e-06
-5.71163830099301e-05
-1.14950164304201e-05
-1.81342399764381e-05
-2.57581671433006e-05
-3.48016114240808e-05
-1.57613779948975e-05
-2.70250983963288e-05
-2.85037062391909e-05
-2.38788260508946e-05
-3.28826077779497e-05
-1.501828796345e-05
-3.84463588865528e-05
-2.00726865768495e-05
5.83476194999565e-06
-1.81033752102785e-05
-1.40806482600306e-05
-2.16645686788184e-05
-1.6603074185682e-05
-2.24949776360497e-05
-2.10062622075189e-05
-5.21089084587568e-06
-3.33140192702269e-05
-2.95471828583589e-05
-9.51125092648506e-06
-3.64196831735308e-05
-3.92356660665246e-05
-5.55214649886601e-06
-2.08299245041802e-05
-2.79431639069462e-05
-2.01508577828851e-05
1.26212356378432e-05
-1.41501679309119e-05
-3.45707639754213e-05
-6.07763402884782e-06
-3.11912303105739e-05
-2.14456739871467e-05
-4.97601224502324e-06
-1.42121375415236e-05
-1.7862717228748e-05
-1.57714530938021e-05
-2.80085204085534e-05
-2.95391823205021e-05
-2.58725997297487e-05
-3.5806575733019e-06
-2.16542188450174e-05
-1.8970847363986e-06
-3.32847289869382e-05
-2.02083533062111e-06
-1.08980656296235e-05
-1.97842245207359e-05
-3.7689345535304e-06
-3.1658962633597e-05
-2.45632239619886e-05
-1.95066931407989e-05
-2.13656313447818e-05
-2.22775860850407e-05
1.91407849353985e-06
-7.57746314219581e-06
-4.78799714155134e-06
-2.50350628636964e-05
-6.20870821087644e-05
-1.32274281517737e-05
-3.13352676089809e-05
-2.94180701753842e-05
-8.01612037782205e-08
-2.13697577889413e-05
-2.27353209199765e-05
-2.04967346101515e-05
-2.41919006152411e-05
-1.29864825012873e-05
-7.11104107337424e-06
3.79397433187456e-07
-7.18654356586989e-06
-2.71043232502751e-05
-5.09041185624972e-06
-2.1234480129761e-05
-6.79815279483586e-06
-2.4776822037487e-05
-1.69907446312924e-05
-3.4154436389938e-05
-3.21545444732109e-05
-2.84239297614315e-05
-1.64131655473783e-05
-6.96572412219796e-06
-2.3389292931852e-05
-9.76598912870319e-06
-6.39653858404556e-06
-1.61978054843323e-05
-1.53130871402228e-05
-1.05309043673983e-05
-8.70809698559967e-06
-2.6752682405402e-05
-1.09521283892458e-05
-2.66677733828212e-05
-1.81386495002735e-05
-3.37648589789617e-05
-1.61371344749962e-05
-3.59227742282619e-05
-2.75935588366733e-05
3.88888881358167e-06
-1.84154317821858e-05
-2.42661144740237e-05
-2.66362326781752e-05
-1.59604577658841e-05
-2.99095175083708e-05
-1.86152259409031e-05
-1.31087345817869e-05
-1.81088327045445e-05
-3.27181988092781e-05
-1.40973279975984e-05
-2.08503427174063e-05
-2.34559569151111e-05
-2.18949728749581e-05
-1.48702564811837e-05
8.85664804137382e-08
-1.54049470874325e-05
-2.15541163608829e-05
-2.44406815389266e-05
-1.69130389054236e-05
-1.86176684982226e-05
-3.36079809776528e-06
-2.10624043197141e-05
-1.40377856621446e-06
-1.33897705105424e-05
-1.85157491601555e-05
-1.92616801090763e-05
-3.78902693999946e-05
-7.89944922047464e-06
-1.60062790157502e-05
-2.91456499214162e-05
-1.13441703696142e-05
-8.15485064453739e-06
-2.01059997628862e-05
-2.67854371725972e-05
-3.29518588461096e-05
-2.34705471090625e-05
-1.03917679896235e-05
-2.98109471029274e-05
-1.60608084928195e-05
-1.9460630494879e-05
-5.07614273336957e-06
-2.95321652291853e-05
-3.84284734957804e-05
-6.61999546021402e-06
-1.05030278053375e-05
-1.82679441520938e-06
-3.72836762098848e-05
-3.24362150869861e-05
-9.6632438250409e-06
-1.19798304748218e-05
-2.6095764118525e-05
-1.23259063783901e-05
-4.60100605600549e-05
-2.68431790720692e-05
-2.85296137520381e-05
-3.01708406586856e-05
-2.35587381996614e-05
-3.87817488298375e-05
-1.59840081768091e-05
-2.8297484443478e-05
-1.23119871713708e-05
-2.19356804786667e-05
-8.46244403955212e-07
-2.85231873658244e-05
9.422045443484e-07
-2.10762270424161e-05
-1.82126771327632e-06
-3.87242891352744e-05
-4.69002784450191e-06
-7.77341577621147e-06
-3.08889344004651e-05
-2.72580294350557e-05
-2.10501055971789e-05
-1.44162148571278e-05
-1.87027416311385e-05
-1.95126558946596e-05
-2.53837575137181e-05
-8.25521610717517e-06
-8.88852392741336e-06
-3.31074226511254e-05
-8.98447667148861e-06
-2.77930555292038e-05
-3.14771394882276e-05
-2.49913512336925e-05
-3.35148643485276e-05
-3.74794396062081e-05
-3.89844834979746e-05
-1.46126572851681e-05
-1.54229041721695e-05
7.48133871026586e-06
-2.69518112303448e-05
-4.31131539645325e-05
-1.62042714668436e-05
-3.15881878400712e-05
-4.1885711054718e-06
-7.28931060919176e-07
-2.11445004134504e-05
-3.28098212824031e-05
-2.76624237204578e-05
-2.35916545054039e-05
-3.42959802870338e-05
-1.76912561465422e-05
-2.49590354396753e-05
-2.53143168034257e-05
-1.99110885874251e-05
-2.94938574543416e-05
-1.52140941380133e-05
-2.61782072206756e-05
-1.92791901773738e-05
1.18541876073594e-05
1.38019392368549e-05
-2.05128218234682e-05
-3.25768662423809e-05
-2.16662311283015e-05
-1.77123975086743e-05
-4.76982624632532e-06
-1.03197469811385e-05
-3.38534341426085e-05
-2.91605394152841e-05
-4.71869479845395e-06
-3.21714913845325e-05
-1.95716696491629e-05
-2.06153035661204e-05
-1.86312653865252e-05
-3.14355242124088e-05
-2.49313514756468e-05
-5.29676068895891e-05
-2.59568625312159e-05
-3.18321774362297e-05
-3.79195637215719e-05
-1.34903377389882e-05
-2.21710544067162e-05
-4.09987841798748e-05
-3.32323225190983e-05
-1.33830024075818e-05
-2.29371317210974e-05
-3.49560150064757e-05
-2.69261240584162e-05
-1.78934449346061e-05
-7.02497486750046e-06
-2.30443563425844e-05
-1.85101770577744e-05
-2.17462425764115e-05
-2.3475282125168e-05
-1.82555476094677e-05
-2.57463119225392e-05
-2.81741679004066e-05
-2.77763976112946e-05
-3.0090649519658e-05
3.45974066619144e-06
-1.29462024632291e-05
4.11251984512452e-07
-2.29032381415816e-05
-8.62514247774677e-06
-1.51828320861988e-05
-2.96534879173791e-05
-1.17880892646655e-05
-3.39604859732511e-05
-2.4344680022851e-05
-2.55968388260716e-05
-3.36336923452801e-05
5.67267869940006e-06
-4.37273529035304e-05
-2.13097713028018e-05
-2.45241303689078e-05
-1.17675921464579e-05
-1.89768819294904e-05
-2.32569333943826e-05
-1.49017920197982e-05
-7.02551103610768e-06
-3.06506560374038e-05
-3.61977406859659e-05
-7.76305788641801e-06
5.53387005484101e-06
-2.46620750203148e-06
-3.49305690260051e-05
-3.27223784657056e-05
-3.44858191408862e-06
4.00502129938182e-06
-1.34715632365184e-05
-2.74864684480696e-05
-3.93396366103275e-05
8.62132807154247e-06
9.09196281550407e-06
-9.3405675609525e-06
-2.19898227757184e-05
-1.90613858381245e-05
-9.69316914694234e-06
-1.2985222897726e-05
2.69812016163725e-06
-2.32969025112653e-05
-1.78274207134103e-05
-2.16730574719926e-06
-2.13272154301209e-05
8.37720585502806e-07
-1.71095740201201e-05
-2.92482863858646e-05
-7.31511035015963e-06
-1.54494533327522e-05
-1.11833373304697e-05
-2.40361687724703e-05
-3.44533148802091e-05
-1.93185039841444e-05
-1.20090714553786e-06
-1.90848937036088e-05
-3.60945334663922e-05
-2.20470891153829e-05
7.30342074687971e-07
-1.64446579261989e-05
-1.71043533213803e-05
-1.44468124001395e-05
-2.7030928007526e-05
5.27716037507946e-06
-2.19050264772227e-05
-2.27565107636743e-05
-2.5357045694746e-05
2.4336765653479e-06
-4.20410570757568e-05
-8.61922551902719e-06
-1.18315680748857e-05
-4.03105574198558e-05
-3.18723969124093e-05
-5.03860040132148e-06
-2.27699851288511e-05
-1.083641746471e-05
-8.42317994857015e-06
-4.95677877837448e-05
-3.31726433707545e-05
-1.3479661138644e-05
-8.15387702382847e-07
-2.87161327350985e-05
-1.3629445100149e-05
4.06617934576576e-06
-1.71351668813908e-05
-3.27973884994257e-05
-1.19391926927044e-05
-2.16077071224333e-05
-2.42194287940601e-05
-3.06980422067887e-05
-2.11486488092212e-05
-1.73082768557176e-06
-1.88795099661273e-05
-2.94779384899007e-05
-1.40789431645138e-05
-2.75546695342266e-05
-1.37569980251019e-05
-4.13892101750506e-06
-6.62171914444223e-07
-1.04336162751138e-05
-2.60048047946929e-05
-4.97907134726377e-06
-1.89764064606242e-05
-1.30528657067392e-05
-2.85102246251034e-05
-2.57493734400503e-05
-3.94110462099351e-05
-1.07806841091435e-05
-3.00466229959582e-05
-2.17806185413094e-05
-2.81622327803696e-05
-1.18128414270848e-05
-6.73995625890129e-06
-1.24129262169898e-05
-4.25749796128189e-05
-1.21900936329819e-05
4.66224008683968e-06
-2.99939604210155e-05
-5.52372284656687e-06
-4.9945551360943e-06
-1.2831517518255e-05
-6.52423607264517e-06
6.16419491422012e-06
-2.48787897906953e-05
-2.63802134861599e-05
-6.71994957645097e-06
-6.98680589403318e-06
-4.12934039335271e-05
-3.11250870560887e-05
-2.19228565116774e-05
-2.52908452881571e-05
-2.20096217538777e-05
-1.79957552064646e-05
-1.37732336785379e-05
-1.5571969180142e-05
-2.32763347423094e-05
-3.38771657374481e-06
-2.5805146132445e-05
2.38383061921316e-06
-1.71197986142463e-05
-1.52721043455615e-05
-1.69473375931376e-05
-2.61636160862401e-05
-1.43911158689413e-05
-2.48197416585805e-05
-9.3472062784147e-06
-2.88351837039138e-05
-2.79975660167909e-05
-3.65903990615659e-06
-2.04272358133719e-05
-2.29320246905874e-05
-3.07641651900104e-05
-3.36591754878885e-05
-3.73797315045983e-05
4.53039268016065e-07
-2.17791826149011e-05
-7.47416777688411e-06
-1.0930395888163e-05
-6.34842134300335e-06
-1.95226562901534e-05
-4.79344091821583e-05
-1.66727840247651e-05
-1.60047592824322e-05
-3.01070770698634e-05
-4.44316605439132e-05
-2.70686073194909e-05
-2.97243033457647e-05
-4.14318201685788e-05
-7.63411253554409e-06
-2.39003891156831e-05
-4.00081634561856e-05
-2.23317541966593e-05
-2.55223917743578e-05
-1.91528129232754e-05
-9.04083854299327e-06
-4.10940182158134e-05
-7.46595509952492e-06
-3.99906643639751e-05
-2.37422894137868e-05
-3.95098859993825e-05
-2.69252205003359e-05
-5.37645945449968e-06
-1.8878667665361e-05
-2.23426772410118e-05
-6.71516470153412e-06
-2.16448218400044e-05
-3.25738821404585e-05
-4.00962164985322e-05
-1.00708246075204e-05
-2.76577679282104e-05
-1.80750201659039e-05
4.06458561300021e-06
-3.04860037609802e-05
-1.02559797452123e-05
3.15360245791861e-06
-3.49309398560707e-05
-1.13423311688852e-05
-1.53720351630479e-05
-1.82338995703706e-05
-2.9912746429855e-05
-3.51322903624918e-05
-5.37352716540358e-06
-1.3490649780522e-05
-8.66031638466141e-06
-2.21679806637838e-05
3.2347379490699e-06
7.46639120133193e-06
-2.5004349601608e-05
-1.28580024797478e-05
-3.78145703853964e-05
-2.06951477540157e-05
-4.67508746692736e-05
-2.63139169725745e-05
-2.93172894741061e-05
7.31140950469694e-07
-1.39984254759369e-05
-1.87622239252705e-05
-2.09411944479848e-05
-1.696957289501e-05
-2.11396814875209e-05
-2.94249509647091e-05
-3.69098514961934e-05
-2.50855346448672e-05
-5.03308671512817e-06
-1.10688072741469e-05
-2.92395094141083e-05
-1.28746017246621e-05
-3.82766176445797e-05
-1.15596828341997e-05
-2.478678109686e-05
-2.61477919481142e-05
-3.41526747491946e-05
-1.10137084070138e-05
-2.52021201932754e-05
-9.2802476770125e-06
-2.25710149576626e-05
-1.00207677879345e-05
-4.93247533114121e-06
9.11212808245866e-06
-3.12807738618389e-05
-1.92617686379847e-05
-1.43702646172493e-05
-7.60120762996365e-06
-1.86105833889735e-05
-1.98065738765087e-05
-1.67296844773671e-05
-3.31390374636313e-05
-2.44094638381351e-05
-1.31070764693533e-05
-1.22527116538494e-05
-3.01184953867605e-05
-1.79025794707964e-05
-2.60842399489673e-05
-3.64237047451823e-05
-8.42415692345399e-06
-2.63935888569434e-05
-2.4130549190812e-05
-2.85689228062583e-05
-2.61921846534891e-05
-1.77750055164555e-05
-3.69405967830408e-05
-1.71267404270887e-05
-2.50457158385231e-05
-4.13422730160008e-05
-2.21505448973086e-05
-3.33198802015344e-05
-1.14087291323358e-05
-2.51175940766049e-05
-9.59265647006324e-06
-1.33011469453116e-05
-3.39734931837935e-05
-3.96490886257471e-05
-2.98767141673989e-06
-2.88790335113066e-05
-4.35262891533442e-05
-1.64765364298577e-05
-1.67578004457199e-05
-3.03185636770138e-05
-1.62102843842851e-05
-2.14041344969556e-05
-1.39599655559551e-05
-1.2662084122832e-05
-3.17114393994843e-05
-1.55913742970513e-05
-2.78425657023866e-05
-4.15478533338373e-05
1.89348627623138e-05
-8.23958091175398e-06
-8.23475942651891e-06
2.19121438133041e-06
-2.09442990577181e-05
-2.44853392151939e-05
-5.75002259345485e-06
-1.73008131996764e-06
-1.24516714262929e-05
-2.0282124988413e-05
-2.57341925053612e-05
-6.43395254090104e-06
-2.66103142446645e-05
-1.11072163274175e-05
-1.83393395581094e-05
-1.60215998275735e-05
-2.57827988492513e-05
-2.02572589749995e-05
-1.50055774504193e-05
-3.21909691193824e-05
-5.66323264605454e-06
-1.64021474200953e-05
-2.54845818509305e-05
-6.3751104289762e-06
-2.6838628815894e-05
-1.07758864534514e-05
-2.4215814928874e-05
-1.37606710973983e-05
-3.11214582724747e-05
-3.46853008036888e-05
-1.49613905500526e-05
-2.26442811325398e-05
-6.45255121921093e-06
-1.7262870895007e-05
-1.33795357694464e-05
-1.90636154045567e-05
-1.69039334331721e-05
-1.82188460644114e-05
-1.79127340383478e-05
-2.34814010422656e-05
-1.88778884812665e-05
-3.15435447213875e-05
-2.91749037442273e-05
-9.19040853746546e-06
-3.35455059275523e-05
-1.03470953948434e-05
-1.40285362574336e-05
-1.98758417960299e-05
-2.90103990289893e-05
-6.1646498141216e-06
-1.37793048261776e-05
-2.00535114970573e-05
-2.78387964319907e-05
-1.97874998895316e-05
-4.1212601539392e-06
-2.25474563793753e-05
-4.89239960467506e-05
-1.05734434914699e-05
-1.65248908089999e-06
3.15424974428001e-07
-1.32211006276757e-05
-1.51037411965448e-05
-1.45413318831621e-06
-1.45600125117012e-05
-5.28665211625624e-06
-2.4793321253583e-06
-1.63985893801589e-05
-1.68667804301401e-06
-2.29371884059308e-05
-3.89913566829538e-05
-3.95487045873354e-07
-2.97678185573365e-06
-2.48837039640966e-05
-1.35374367304213e-05
-1.03020975255273e-05
-3.79539971581892e-05
-2.67616942799865e-05
-1.23943666388185e-05
-2.43630566932478e-05
-2.16772813606097e-05
-1.56069095306828e-05
-6.934580165626e-06
-2.53210045028543e-05
-2.65658986959477e-05
-3.04988080329567e-06
-1.6520675536587e-05
-1.94052012676942e-05
-2.41709841162114e-05
-8.35551761822603e-06
-2.59871776101444e-05
-2.44213723600129e-05
-2.84828461130697e-05
-1.85196853220317e-05
-7.97019853661114e-06
-1.43509547687044e-05
-5.11584786417285e-06
-1.23292461048286e-05
-2.59273150575641e-05
-1.99510162576097e-05
-2.44321746162819e-05
-3.37363131133165e-05
-1.9131428125347e-05
-2.06441230997189e-05
-2.42774485739799e-05
-4.16589479058641e-05
-9.42835622196794e-06
-2.1027400619834e-05
-2.30020376499173e-05
-2.22336543872815e-05
-2.43149330452642e-05
-2.66866505912511e-05
-2.36717345792903e-05
-1.25245798596123e-05
-6.94059841522034e-06
-1.49024310995097e-05
-4.29411632837226e-05
-1.72350054531144e-05
-1.81016730193275e-05
-2.93627692627179e-05
-7.31757795178798e-06
-2.16493943142757e-05
-2.21151920884247e-05
-3.70652012803723e-05
-2.55704305415273e-05
-2.90470281713187e-05
-3.44715893655135e-05
-2.33894816782425e-05
-3.76728924790076e-05
-3.78440360835302e-05
-2.71859468499648e-06
-5.59513444512741e-06
-1.19197234103686e-05
-1.05136428719083e-05
-1.32161690579002e-05
-2.430011297859e-05
-3.73085443988578e-05
-3.61008763526539e-05
-2.77388477923548e-05
-2.68510634293694e-05
-2.511146674574e-05
-1.92993772969047e-05
-1.98750628738567e-05
-2.80805102170253e-05
-5.2595093543203e-06
-2.48843501401826e-05
-3.22660524567178e-05
-1.69526168011386e-05
-1.31726148417034e-05
-2.02573315899991e-05
-2.65321708345785e-05
-3.43614585490772e-05
-4.58721347894067e-06
-2.47278990512552e-05
-4.14584673584962e-05
-2.28679992173301e-05
-2.43220839287493e-05
-3.63568948971171e-05
-3.04172203252309e-05
-3.79665433436274e-05
-2.24499567933634e-05
-3.60930828126774e-05
-2.65614589678454e-05
-2.56459677421897e-05
-7.28215960640733e-06
-2.78003075121849e-05
-1.69714717530723e-05
-2.7468110010675e-05
-2.11516062746003e-05
-1.87412314398035e-05
-1.58496308863525e-05
-1.51189168560249e-05
-1.41028979424841e-05
-7.42897523283645e-06
-1.95978383309007e-05
-4.10097405053926e-05
-1.16347609987991e-05
-4.86783510672299e-05
-2.7467763701131e-05
-4.62086801683919e-05
-2.7870890774757e-05
-1.76095286052334e-05
-1.94819674176327e-05
-3.50933890402721e-05
-3.26143580060517e-05
-2.16588152127398e-05
-1.02309433343559e-05
-1.94840091588195e-05
-1.96954180645473e-05
-3.02113932193984e-05
-2.26691774257325e-05
-1.19239487473608e-05
-1.84348685905827e-05
-2.14568996265795e-05
3.23188212152091e-09
-2.00665713056046e-05
-1.11526336737079e-05
-2.95383783665073e-06
-3.16955354810951e-05
-1.68564363803676e-05
-3.8545283113503e-05
-1.73885918012959e-05
-1.40459600545758e-05
-3.25668559318242e-05
4.36582412477453e-06
-2.46975891252621e-05
-1.52720111129103e-05
-1.62036146817125e-05
-2.99710528475576e-05
-2.12272868343183e-05
-2.96911311690677e-05
-1.42075977129984e-05
-1.67539458845214e-05
-2.36639762729426e-05
-2.41455527456844e-05
-2.33281073200274e-05
-4.25869075263593e-05
-2.52081542283098e-05
-7.29584799494619e-08
-4.42339458798848e-05
-1.4605011297356e-05
-2.57982026996588e-05
-1.7291049439426e-05
-1.78657890954374e-05
-1.26363344373757e-05
3.13764383321009e-06
-9.28915490871403e-06
-2.41211542367327e-05
-2.47046488758419e-05
-1.89811484805894e-05
-1.98541416414171e-05
-2.23879915265888e-05
-2.09530675454668e-05
-1.02814821828189e-05
-4.35982462968948e-05
9.65514062288611e-06
-2.75590503592508e-05
-4.37497536479411e-05
-3.6491550830677e-05
-3.62001251342535e-05
-3.29078557848138e-06
-7.21303994939626e-06
-2.72941830049913e-05
-2.76471554908475e-05
-1.2658334048482e-05
-1.9026420958931e-05
-1.77917748530681e-05
-3.05146083149019e-05
-2.92186502292931e-05
-1.80518991646546e-05
-2.90953163418805e-05
-2.5870870994558e-05
-3.53982141136539e-05
-3.69031219467509e-06
-2.16008198049584e-05
-1.34693256420721e-05
-1.66412959890576e-05
-4.33950158736843e-06
-5.38666694189626e-06
-1.74988321035845e-05
-1.44989067188353e-05
-2.51855061594402e-05
-2.95451444858847e-05
-1.31175570159022e-05
-1.08573218380406e-05
-3.47583019557849e-05
-2.46574743766888e-05
-2.31003334560322e-05
-1.00484559144061e-05
-1.96356233267081e-05
-3.08102124174461e-06
-1.52962966875949e-05
-2.88828355462893e-05
-2.86522541189386e-05
-4.28535720427679e-05
-1.95727741218056e-05
-1.57138781542661e-05
5.45965914386975e-07
-2.88471051725844e-05
-1.44774756013166e-05
-2.3417823244838e-05
-1.43050384302096e-06
-2.75358278586638e-05
7.1108227656121e-06
-2.75013103228791e-05
-4.35130318890282e-05
2.33797866733428e-06
-1.84300080778067e-05
-1.81071219427741e-05
-2.86082864377895e-05
-1.36229908835006e-05
-3.15260252698215e-05
