# Supplementary material for: Research on computational propagation and identification of mine microseismic signals based on deep learning
Source: PLoS One. 2025 Oct 22;20(10):e0334641. doi: 10.1371/journal.pone.0334641 (PMC12543183; doi:10.1371/journal.pone.0334641)
Supplement: S3 Data — (ZIP) [file pone.0334641.s003.zip › 000100500002871.xlsx_0.txt_24.txt.txt]

-1.46798981953433e-05
-1.57883191550442e-05
-1.92622408729143e-05
5.63893421630688e-06
-1.35017818164364e-05
-4.8056177785693e-05
-1.31076401907617e-05
-7.77601890010634e-06
-3.79643618364895e-05
-1.59149828356225e-05
-9.2759857005062e-06
-2.30927685979954e-05
-2.23556903396021e-05
-1.04272993282717e-05
-1.32405933873739e-05
-4.32840451538046e-06
1.2144614087527e-06
-3.61634859549587e-05
-2.42399777048918e-05
-2.05852699231344e-05
-3.81756607717542e-05
-1.70209462237282e-05
-2.59127254862572e-05
-1.49341116941431e-05
-1.3212405279512e-05
-7.11338423106235e-06
-2.38324705779579e-05
-3.08764872621576e-05
-2.04117702557554e-05
-3.5468396921511e-05
-3.98105927659003e-06
-2.33960716361458e-05
-4.01726229888968e-05
-2.05780981475211e-05
-2.6974985104308e-05
-6.83457543798488e-06
-1.67990777348392e-05
-2.43553775812538e-05
-2.81498409183064e-05
-1.19048262739204e-05
-1.6319226862305e-05
-2.30785469921956e-06
-2.70830309055639e-05
-2.26089307527968e-06
-7.38117360555718e-06
-2.6937338905033e-05
-4.16216019445747e-07
-1.61885135511894e-05
-7.90913623039399e-06
-9.63870294613017e-06
-7.6597143546076e-06
-3.64898551174224e-05
-1.39952067564215e-05
-8.94384025451055e-06
-3.2863374022991e-05
-2.67611884992826e-05
-2.01517572650779e-05
-2.00060548698773e-05
-4.58991727248696e-05
-3.37060354219549e-05
-3.89101222052115e-05
-2.21270965176989e-05
8.33753860625051e-07
-2.2356067103426e-06
-1.93588246439975e-05
-2.07944197840036e-05
-4.23083195365876e-05
-3.54109772533617e-05
-2.19846885564819e-05
-1.43884172997448e-05
-2.81196892431947e-05
-4.93210374945566e-05
-2.85959184005362e-05
-1.23150103450899e-05
-2.48431202527141e-05
-9.92830633940129e-06
-1.52994461521452e-05
-3.06864419775018e-05
-1.72310402799478e-05
1.25498181241645e-06
-1.1717372713859e-05
-1.21091215203309e-05
-2.8020852718229e-05
-1.91096993855834e-05
-2.69786905282652e-05
-9.09122253898223e-06
-1.09848224544658e-05
-4.8498853748737e-05
-5.19099755506885e-06
-2.73271939431756e-06
-3.2858464950846e-05
-8.82595449184314e-06
-4.10886733689037e-05
-3.09806181162029e-05
-1.96842196011137e-06
-2.69135532526535e-06
-1.59648831990518e-05
-1.27032161324393e-05
-3.64482203437519e-06
-4.70369322689375e-07
-2.35773628237602e-05
-9.08364746527029e-06
-1.5962119215265e-05
-2.66796653819871e-05
-2.56031605427151e-05
-1.19569454458238e-05
3.51904276897389e-06
-1.63490303182794e-05
-1.05275608335788e-05
5.00107587791829e-06
-2.99590463289948e-06
-3.03140556670611e-05
-5.22649368209497e-06
-1.22766637166476e-05
-1.07414888654709e-05
-2.58585608725686e-05
-2.84565089912918e-05
-1.36408133899944e-05
1.73219619972343e-06
-1.34903331606999e-05
-2.69431544989104e-05
-4.50237610323499e-06
-5.53559995020317e-06
-1.69954078940121e-05
-2.47774191170286e-05
-2.91357927087806e-05
-8.98072073674412e-06
-1.03140370374549e-05
-1.85777316246377e-05
-3.32938259379645e-06
-9.90562292424779e-06
-4.41382315355539e-06
-3.07789059929443e-05
-7.42842597991909e-06
-8.94228960907087e-06
-2.60855165977565e-05
-2.61927612523378e-05
-2.07445029536953e-05
-1.61617906112775e-05
-1.55960710581156e-05
-1.15934857337128e-05
4.21821464114744e-06
-2.01737838614828e-05
-2.76543267042521e-05
-3.41571875737712e-05
-3.44050965245583e-05
-3.0582549317427e-05
-6.96136196974556e-06
-8.75388722746042e-06
-2.85620178027207e-05
-6.74661076845343e-06
-1.94806930286092e-05
-2.92391369978296e-05
-2.62335773472944e-05
-1.19352363941082e-05
-2.3614277937637e-05
-2.40461693089661e-05
-4.6781157796735e-05
1.00090407773849e-05
-2.1612320408293e-05
-1.29268409440553e-05
-1.9978876494281e-05
-1.15752271451351e-05
-4.09052756005972e-05
-2.83952500662777e-05
-3.44006048157413e-05
-2.87352125102996e-05
-1.52144392386927e-05
-1.37843264428057e-05
-2.35854271313143e-05
-4.0268043938421e-05
-1.62372123903292e-05
-2.38054960949879e-05
-2.6557245412401e-05
-2.31722864195572e-05
-1.20235200241055e-05
-2.63868165451189e-05
1.42284549922336e-06
-1.49781725544697e-05
-2.72352047680859e-05
-3.50911409610115e-06
-2.75137611500335e-05
-2.3955341272278e-05
-8.79039962085963e-06
2.75825988985884e-06
-1.53206224419014e-05
-1.25291068114597e-05
-2.39987090858451e-05
-1.49888227555758e-05
-1.51554368767905e-05
-3.70765500413988e-05
-2.67803461151664e-06
-2.23103817814143e-05
-1.75094682803052e-05
-7.42942605669385e-06
1.32171741124868e-05
-1.58005344597201e-05
-1.82378254589775e-05
-1.4388023694418e-05
-5.88330423878152e-06
-2.08576529421716e-05
-2.95368156599428e-05
-1.01521070613805e-05
-1.93100694244729e-05
-3.51285462255241e-05
-4.22113106191169e-05
-2.20210542890386e-05
-2.12467966583082e-05
6.04454677548022e-07
-4.28948857253392e-05
-1.97098151403307e-05
-1.56428228354482e-05
-2.15918412832841e-05
-2.89828184229543e-05
-2.32373342223709e-05
-2.96168462888507e-05
-1.46528919863518e-05
-2.30567211548817e-05
-9.54864595018558e-06
-1.85836605315332e-05
-2.40364590347856e-05
1.01433174279211e-06
-2.27771738882023e-05
-2.01812256102394e-05
-2.60588529072681e-05
-1.85694812035966e-05
-1.88501200688617e-05
-3.13825663556205e-05
-1.30232352162643e-05
-2.65721724798012e-05
-1.92452920077177e-05
-2.31608707058225e-05
-2.15009020715931e-05
-7.69889385742451e-07
-4.40513262853882e-05
-2.85896822606257e-05
-1.66496017654177e-05
-2.25710779710325e-05
6.14334580427509e-07
-5.33099083753491e-06
-1.76749652060365e-05
-1.5947424606727e-05
-8.18516716349677e-06
-2.7551539383012e-05
1.2037354398243e-05
2.80843040370162e-06
-2.5555864998268e-05
-1.56155682950942e-05
-3.73166061109568e-05
-6.15092069089882e-06
-2.93451295449227e-05
-1.52942952424624e-05
-6.03509894701442e-06
-1.96280206595994e-05
-2.73787965205468e-05
-1.20368602886655e-05
-2.47644476365868e-05
-1.70107482733314e-05
-3.20255554155735e-05
-2.32150779714896e-05
-1.85429502001888e-05
-2.0654780318378e-05
-2.46379589237571e-05
-2.39569989403852e-05
-1.303106397146e-05
-3.08353818594213e-05
-8.00185777697501e-06
-1.04619513107906e-05
-5.07989104977949e-06
-1.80842907430235e-05
-1.49460387603684e-05
-1.30676216361991e-05
-3.84841162197102e-05
-1.75713365472329e-05
-1.58530044278575e-05
-5.40422652363478e-06
-2.3502834471894e-05
-1.69082124535385e-05
-3.03968422885701e-05
-1.67689773202961e-05
-3.45025369012892e-05
-3.13219128927166e-05
-2.59046669754627e-05
-3.17154961328879e-05
-1.3902694262654e-05
-1.60186760007622e-05
-4.89264256379055e-05
8.89021559226352e-06
-1.8463956614894e-05
-1.81910776145329e-05
-7.28443765991828e-06
-2.01737621524861e-05
-3.18462602403914e-05
-3.41339396599446e-05
-1.74977196635369e-05
-1.13440640406863e-05
-2.479504582018e-05
-1.40584954618536e-05
-1.56478580494808e-05
-5.43401530448635e-05
-3.48452188975228e-05
-2.04501345261157e-05
-6.78577174022865e-06
-1.76565410663928e-05
-2.26118629544182e-05
-2.39070342667275e-05
-1.42630842161453e-05
-2.66486985005115e-05
-7.87541210367635e-06
-2.9032369403962e-05
-2.98363119060004e-05
-2.13185625669272e-05
-1.85782976177978e-05
-4.99496138043968e-06
-1.14631180170518e-05
-3.80698506760449e-05
-1.08510065544055e-07
-1.68580390741707e-05
-2.17378416059253e-05
-2.4633626351704e-05
-2.42531276653242e-05
-2.71350013695914e-05
-4.43750479676359e-05
-7.54092001029542e-06
-3.29313604962111e-05
-1.50573300769436e-05
-1.66919072520774e-05
-9.9465548091778e-06
-2.22094799899812e-05
-2.00831863758682e-05
-3.65958588490974e-05
-1.67399487838924e-05
-2.00878920226891e-05
-1.45010414841267e-05
8.19422463594317e-06
-1.00491284200075e-05
-1.87367710528687e-05
-1.61036907207119e-05
-1.70926832809924e-05
-2.1031342559046e-05
-2.6844323344427e-05
-1.29206951642351e-05
-4.55261396150865e-05
-1.63029114681538e-05
-1.24371505308123e-05
-1.95485540844346e-05
-2.20633776455351e-05
-2.94480992201605e-05
-2.47066412987401e-05
-2.78907906012326e-05
-1.81233131356669e-05
-1.71888241451456e-05
-3.4069295909078e-05
-4.2346553782522e-05
-2.21013638607442e-05
-2.05357375421299e-05
-1.21125683204793e-05
-1.29225558539507e-05
-9.55409659320895e-06
-6.0084296224307e-06
-2.49484176922279e-05
-7.03515685309613e-06
-2.5196504439628e-05
-3.77526028623354e-05
-4.27463929977055e-05
1.47463203815248e-06
-3.01264637426613e-05
-3.62672707375229e-05
-2.19082030248563e-05
-3.13557297199832e-06
-6.16876997319697e-06
-9.34990798282319e-06
-1.40480095537503e-05
-4.63126331324205e-07
-2.97790194749101e-05
-7.53476143890845e-06
-3.65971791301885e-05
-3.11821383127929e-05
4.61513765489286e-06
-7.88448554775839e-06
5.14216104540848e-07
-2.79860398540955e-06
-2.94164934614399e-05
-1.21153661408542e-05
-1.21574602092722e-05
-2.67470442116879e-05
-2.04216006001678e-05
-8.94898106872013e-06
-1.68755961612903e-05
-2.26190874320621e-05
-2.42230375934157e-05
-1.63145266557611e-05
-1.85929856001224e-05
-2.0042137094026e-05
-2.02753404471825e-05
-1.46078630711927e-05
-1.50036733969486e-05
-3.85664597237138e-05
-2.27831489947043e-05
-1.04362924895674e-05
-4.93098888116573e-06
-3.77610657227921e-05
-1.13321190771605e-05
-3.58175381821492e-05
-1.85549598228052e-05
3.16904813325776e-06
-3.91323032055165e-06
-2.34100363878166e-05
-4.10872543123053e-05
-3.47374250963511e-05
-1.49446515657803e-05
-3.78170278428567e-05
-2.39708916433086e-05
-4.54512551164163e-05
-2.07911228418627e-05
-2.66402004697836e-05
-2.27894427838952e-05
-2.42951135052497e-05
-1.38504478007602e-05
-1.33845553493898e-05
-9.95234974145442e-06
-1.85101910306946e-05
-1.67209553975606e-05
-1.75308270172112e-05
-3.10602132556166e-05
-2.00979825176127e-05
-1.89779579271205e-05
2.57254604991812e-06
-2.14843247143758e-05
-2.69529676840082e-05
-8.52221516029326e-06
-8.01410855256422e-06
-1.40993282734042e-05
-3.57316466548929e-05
-1.5448987005929e-05
-2.02770957100101e-05
-2.57971172078006e-05
-1.09437288901737e-05
-1.02582258644516e-05
-7.08698111030317e-06
-2.05505634578531e-05
-3.49995344339161e-05
-1.67331609837562e-05
-2.12209414690041e-05
-3.44670579863677e-05
-3.6812649480694e-05
-1.87127876607127e-05
-2.23586327973815e-05
-3.21191574831518e-05
-1.20463860974196e-05
-1.0539539204536e-05
-1.04212732351223e-05
7.78620127057257e-06
-1.95245765609264e-05
-5.00060532438238e-06
-2.88616448526206e-05
-7.9511660158737e-06
-3.28410734544142e-06
-4.43304455734314e-05
-1.7791681167921e-05
-2.0075098716325e-05
-9.12199210216746e-06
-1.62088485424932e-05
-2.41731154955941e-05
-1.26819659132235e-05
-2.15750859049837e-05
-2.95258569904022e-05
-9.73343661665914e-06
-2.28279853019836e-05
-1.87803674250603e-05
-3.77363542854303e-06
-2.54146054162348e-05
-3.19073461351721e-05
-3.03820498536125e-05
-1.14766857198685e-05
-2.02760981824498e-05
-2.40482215121767e-05
5.19904726031627e-07
-3.71136523755576e-05
-3.60289265460302e-05
-3.34941126820818e-05
-2.53109669010683e-05
3.19805661760182e-06
-2.79072634996021e-05
-2.40038236194952e-05
-2.58096015446328e-05
-8.39138026308059e-06
-1.73920777884171e-05
-2.82612074583963e-05
-1.94795699915955e-05
-3.29159160937097e-05
-3.24144528450933e-05
-2.31076807711927e-05
-1.23876941295647e-05
-1.82916865079425e-05
-7.80258111655718e-06
-3.18533486215523e-05
-1.11443752605916e-05
-2.81370664239775e-05
-7.47035033941508e-06
-1.2430196787913e-05
-2.09308231415691e-05
-2.19360563415066e-05
-3.8778550645626e-05
-1.53953685612529e-05
-2.54531420473239e-05
-6.85150955452137e-06
-3.44267153613887e-05
-3.82863913196275e-05
1.21431096672803e-06
-1.42408732926666e-05
-2.7558459578569e-05
-1.84950253328053e-05
-5.62117059630766e-06
-1.22996960984066e-05
-1.47003677485483e-05
-1.71389058888719e-05
-2.74429656565224e-05
-2.68293422029782e-05
-1.01397905896684e-05
-2.42724150131719e-05
-2.68030558820208e-05
-3.17632335930097e-05
-8.7409755682783e-06
-2.59865780346318e-05
-2.40275167708359e-05
-3.7332985999522e-05
-2.61759264619819e-05
-1.02803588070738e-05
-2.41756628937379e-05
-3.27953407095033e-05
-2.75287064224014e-05
-1.85923349112998e-06
-1.81751633541387e-05
-2.9666484901214e-05
-3.87411339550161e-05
-5.23474200989382e-05
-2.26935762235291e-05
-4.00516845595924e-05
-1.41723686830648e-05
-7.89441361686515e-06
-1.40022724161442e-05
-2.36099601483966e-05
-2.29413561818645e-05
-1.32779440716113e-05
-1.53978341476022e-05
-2.67068282362061e-05
-2.41944667817871e-05
-2.09577149214157e-05
1.22750848814538e-06
-8.28920069734356e-06
-2.14065416557319e-05
-1.45680475504919e-05
-7.79662025214762e-06
-6.17332751979566e-06
-3.02564068258892e-06
-1.61553104924188e-05
8.59202475024519e-07
-2.42900307565125e-05
-4.46654900296674e-06
-6.1490723752262e-06
-1.23937344031777e-05
-1.38759950724262e-05
-4.3617010611852e-06
-9.62230410428406e-06
-1.27229503348285e-05
-3.59087631518059e-05
-2.1878678742763e-05
-1.38298836626634e-05
-2.84196574629889e-05
-1.27678544427115e-05
-1.84299916740003e-05
-9.63530600120322e-06
-3.31473016601171e-05
-2.8052147771131e-05
-1.66794737790366e-06
-2.55510660646759e-05
-8.78130928703932e-06
-1.72857223619657e-05
-1.73918716887627e-05
-2.20377178997393e-05
-8.87176444237581e-06
-1.51875524245513e-05
-2.17309276418705e-05
-4.58917198795006e-06
-2.98139691827731e-05
-1.40826301014148e-05
-2.13008040137089e-05
-7.94946771949398e-06
-2.09993539068865e-05
-3.48142454389366e-05
-2.17483981586355e-06
-7.53359120490649e-06
1.3340057235422e-06
-3.2508572898639e-05
-1.0314373947362e-05
-8.68064798642227e-06
-5.53115975192201e-06
-2.95684477810247e-05
-1.78014422531232e-05
-1.27543164169833e-05
-2.76877952655059e-05
-1.5079232102865e-05
-2.50673367353281e-05
-4.82578948010003e-05
-9.79672845035244e-06
-2.26072659773298e-06
-2.61803883610181e-06
-2.18613076807809e-05
-1.9557789514305e-05
-1.00586057153965e-05
-3.61012421022442e-05
-2.50584119650065e-05
-3.56999778152674e-05
-7.8416606813023e-06
-1.20216333191511e-05
-3.23560051166387e-05
-3.69357959189046e-05
-2.79370309892536e-05
-1.8702738950433e-05
-2.35631238247452e-05
-3.2374945216921e-05
4.36932455182152e-06
-2.48998475130966e-05
-1.77932994139201e-05
-4.20775795887817e-05
-1.17465266292362e-05
-4.38348291284776e-05
-2.59593381844046e-05
-2.1337302365971e-05
-2.99001379606162e-05
-2.46576298233045e-05
-1.8081256755691e-05
-6.64706732099003e-06
-3.52381130103135e-05
-3.2838794479642e-05
-8.41549800234347e-06
-1.76055054651908e-05
-3.1701710584054e-05
-2.62802174749621e-05
1.38088796826523e-06
-4.68515844768888e-05
-2.15990734764192e-05
-3.76878364295279e-05
-1.39712203157361e-05
-9.82412302194166e-07
-2.31387937302606e-05
-1.89812244484768e-05
2.17671762712306e-06
-1.89050317966402e-05
-2.66666463648611e-05
-1.91215972434637e-05
-1.99179972760017e-05
-2.12278050320384e-05
-1.51172923137574e-05
-2.10988583130928e-07
-2.5745731550358e-05
-1.28168519752609e-05
2.87352336127408e-06
-1.56110911630758e-05
-2.96388536688442e-05
-2.47931681763373e-05
-2.84450046921889e-05
-9.07210116726501e-06
-6.58639341958049e-06
-7.84270560831491e-06
-2.04332324363205e-05
-9.52006470255011e-06
-1.51027300584114e-05
-1.17106133979708e-05
-1.72454073913686e-05
-2.4822742113737e-05
-2.07676961318062e-05
-1.22142157710395e-05
-3.40392373722184e-05
-2.18782614628151e-05
-1.26612347854225e-05
-2.2788300432724e-05
-3.11974805351771e-05
-1.48892140092442e-05
-1.05830278526572e-05
-1.14693737079337e-05
-2.21456260716059e-05
-2.65021664221198e-06
-9.76879091760809e-06
-2.68004782139446e-05
-1.61093364659031e-05
-3.10102026392996e-05
-4.00118470583735e-05
-2.7370569124128e-05
-3.23402572019191e-05
-3.21647962898263e-05
-3.16061356488835e-05
-1.66031309285957e-05
-4.65347751662982e-06
-2.70177792015177e-05
-1.98655991085154e-05
-2.01079659252035e-05
-9.15388074293173e-06
-1.75306223378174e-05
-3.02559197475514e-05
-2.26250941264816e-05
-4.31406853345216e-06
-7.04532113697672e-06
-5.69864315235763e-06
-1.65870995845049e-05
-8.39672280202346e-06
-6.61020026500692e-06
-3.56260704821614e-05
-3.92298297432934e-05
-1.37625125755621e-05
-2.37214044624463e-05
-2.76023631986339e-05
-5.01015884988158e-05
-3.47019196798881e-05
-1.24386331633042e-05
-7.74250845745261e-06
-2.69572780554282e-06
4.70475517308647e-06
-5.53707618221891e-06
-1.99131867620632e-05
-2.01854952295848e-05
5.36481379734423e-06
1.27514171536822e-05
-1.43041142369611e-05
-3.8363043643869e-05
3.36255070871794e-06
-1.09125455598349e-05
-2.61400991264246e-05
-1.19115015204978e-05
-6.63541519521387e-06
-2.23136018610382e-05
-1.23534948949253e-05
-1.14646113060637e-05
-2.54234624077471e-05
-3.45821997199792e-05
-2.67425046021172e-05
-2.15895435533326e-05
-1.11672662155588e-05
-2.52923960927407e-05
-1.26491268882823e-05
-2.55848638132136e-05
4.86244646113292e-07
-1.72989577012361e-05
-2.96335984348473e-05
-1.70017181750597e-05
-3.23127172182712e-05
-1.03023497103744e-05
-2.45146557001608e-05
-2.52231550020891e-05
-1.81387764911446e-05
-3.28497885528081e-05
-1.15567620272206e-05
-2.28367070212942e-05
-1.34483907507836e-05
-4.21947809194786e-06
-3.32732388574106e-05
-1.04347243959296e-05
-1.96399954661591e-05
-3.61371621660145e-05
-1.31431207554795e-05
-1.51441646311421e-05
-2.4941914271908e-05
3.612767844448e-06
-2.04253265006721e-05
-2.60933125565406e-05
-3.06100286063486e-05
2.84238007553744e-06
-2.35696668453055e-05
-2.85902442119391e-05
-2.84201846429237e-05
-2.26165360607959e-05
-2.15143838133406e-05
-1.28231245533953e-05
-3.44427448941767e-07
-3.82532770131816e-06
-1.55551518996568e-05
-3.31730720771108e-05
-5.25511513164832e-06
-2.68141896743807e-05
-1.96746722038218e-05
-3.16429046444138e-05
-2.08665089390102e-05
-3.33505116360995e-05
-2.24746569055906e-05
-2.19865063712106e-05
-3.02181910917009e-05
-3.40564434650614e-05
-1.13221394646587e-05
2.74420427067183e-06
-2.21441321111116e-05
-1.0941956180151e-05
-2.24870452827683e-05
2.25598129505599e-07
-2.57155920623325e-05
-2.00433031891619e-05
-2.38695825910556e-05
-1.55865496463954e-05
-2.18607147080844e-05
-2.00137516079777e-05
-1.62254094555002e-05
-2.498337906017e-05
-1.53884429707142e-05
-9.21194120514979e-06
-2.13938242252466e-05
-2.47140353151099e-05
-3.3393921510275e-07
-3.88907159825729e-05
-2.14104848152554e-05
-2.73014796954857e-05
-1.12541435093997e-05
-1.2675437232559e-05
-2.62672355808938e-05
-1.97130601393869e-05
-3.36529581781322e-05
-1.74298782942123e-05
-1.92915801764222e-05
-3.62543898722742e-05
-1.79651675850846e-05
-1.50566091589329e-05
-1.36772039420293e-05
-4.0748115488788e-05
-1.24527034340254e-05
-2.09988899536468e-05
-1.49990059431078e-05
-1.98305393021437e-05
-3.70895561708187e-05
-2.32969563343123e-05
-4.06116534911116e-05
-1.86969135422134e-05
-3.14516112266867e-05
-3.01009087613392e-05
-4.88328356179718e-05
-1.13138038389003e-05
-1.71343792523489e-06
-2.93175856746632e-05
-3.77117251792524e-05
-2.99018206942049e-05
-1.73846017318438e-05
-2.46696439865001e-05
-1.74513231949152e-06
-2.04717936682947e-05
-2.06847403285475e-05
-3.18128034138174e-05
-2.73839624610858e-05
-1.93908295153008e-05
-3.29670769853039e-05
-6.0072763940835e-07
-1.5687635415559e-05
-2.07634355999903e-05
-3.64521819837928e-05
-1.59030184801675e-05
-5.94238958096476e-06
-2.7193338429134e-05
-4.65395101096637e-05
-1.73327190208434e-05
-3.19619694785092e-05
-2.30980919307287e-05
-1.52849444672789e-05
-1.11570162944215e-05
-3.9279696760364e-05
-1.99361190896879e-06
-3.42590488031238e-05
-1.1655668942589e-05
-1.4359906889721e-05
-7.2166845042626e-06
-1.02646617774285e-05
-1.97095312217491e-06
5.56946700213067e-06
7.52937056460857e-08
-2.60751919158128e-05
-2.47761080676118e-05
-1.10531385360789e-05
-1.30825931751825e-05
3.09597180231609e-07
-1.70594620037153e-05
-2.47082578579871e-05
-2.22110366150665e-05
-1.68809180255131e-05
-3.77640154641426e-05
5.71536466667596e-08
-2.30477832691251e-05
-3.55183252151663e-05
-5.21036470080069e-06
-3.06498112553049e-05
-2.22193997750377e-05
-1.71199772867941e-05
-6.77123531670122e-06
-9.7054137489619e-06
-1.48438495411144e-05
-1.30348806328062e-05
-2.26663181588008e-05
-1.54247414138435e-05
-1.90454429394015e-05
-9.8402533035282e-06
-2.88186599370429e-05
-4.83037071923682e-06
-1.80019582191209e-05
-2.41864795156763e-05
-2.49253973765507e-05
-2.79451967078533e-05
-5.06267911797971e-06
-2.37647472253177e-05
-1.4576051897011e-05
-3.73296498987939e-05
-1.66674257951856e-05
-2.99659543239328e-05
-5.50636997751328e-06
-2.74471893186018e-05
-4.0585668383225e-05
-3.62822469341874e-05
-3.07556202176377e-05
-1.0405828902739e-05
-2.230690106273e-05
-7.37529289581289e-06
-1.29940187791372e-05
-9.39897772939495e-06
-1.69606229351061e-05
-1.15284864734596e-05
-1.44626224303752e-05
-3.46636707347764e-05
-2.77177089069933e-05
6.9510152061514e-06
1.62238347850452e-07
-2.61622164973783e-05
-2.76797936648758e-05
-4.06604116861287e-05
-1.89045135134682e-05
-1.28443767807934e-05
-2.59814462594464e-05
-2.10993461588374e-05
-1.28235217684353e-05
-1.66616219853829e-05
-2.83048636836358e-05
-1.47225632715125e-07
-1.90821761957949e-05
-2.31186192059329e-05
-3.10466875451053e-05
-4.63974181406731e-06
-2.03709871989429e-05
-2.2848925487869e-05
-2.72769701142755e-05
-2.06107440079726e-05
-3.04617489209128e-05
-1.95598903285228e-05
-2.70757413196009e-05
-4.17735094211035e-05
-3.06831983253498e-05
-1.6818738308396e-05
-7.04861035390635e-06
-4.055574729133e-05
-4.93219679714546e-05
3.82390220675021e-07
-3.40179058912099e-05
-7.56310005136677e-06
-3.13551267997862e-05
-2.15424719159226e-05
-6.2623338766568e-06
-1.62534473833864e-05
-6.28022565996116e-06
-9.8024567481901e-06
-4.20121706497615e-05
-1.42396570772079e-05
-3.3445448844701e-05
-2.97458788645628e-05
-1.24757945481176e-05
-3.62727162876369e-05
-1.34419618907349e-05
-8.83559415784859e-07
-2.03094553888511e-05
-1.99346191922857e-05
-1.57857711508658e-05
-1.4056472259204e-05
-1.4488015110658e-05
2.29270509997991e-06
-2.48649095586771e-05
-2.24078644554673e-05
-8.228659195483e-06
-1.81160492115972e-05
-1.92721053611173e-05
-3.02217489159435e-05
-1.84759571729567e-05
-1.68980413167796e-05
-2.49291160660639e-05
-1.15506109074173e-05
-3.0544207283213e-05
-1.17983968999933e-05
-2.27797736597778e-05
-2.59945349109412e-05
-3.07595253250764e-05
-5.3006778543005e-06
-2.36179265009982e-05
-1.47243657961158e-05
-3.81792489787482e-05
-1.17379889792379e-05
2.15272567778185e-06
-2.62963771924066e-06
-2.52561880422926e-05
-1.0861509890456e-05
-1.60620958186564e-05
-2.06067212090062e-05
-1.76080710936323e-05
-3.45493589697886e-05
-1.70450957596715e-05
-2.00897773723409e-05
-1.44245709627118e-05
-3.51863336101222e-05
-1.70606332769515e-05
-6.52646488171027e-06
-1.27347517204565e-05
-2.36273177922561e-05
-7.62740401917286e-06
-5.05190490094003e-05
-3.11797120606707e-05
-4.23501614081592e-05
-3.74577610090619e-05
-2.22521832720728e-05
-2.72940797385228e-05
-1.99481992671171e-05
-1.48407092552025e-06
-2.06959705305454e-05
-2.93109035132149e-05
-2.0845163446581e-05
-1.08614421833968e-05
-3.22475096354023e-05
-3.83002600699001e-05
-2.01854672510959e-05
-7.66620866228739e-06
-3.83085585921328e-05
-1.56616723766758e-05
-1.92796804670438e-05
-4.61716736663542e-05
-1.62515310685122e-05
-3.06466137775702e-05
-2.10549140046714e-05
-1.67390605341128e-05
-6.76860162830701e-06
-2.73641372106145e-05
-3.62577798228271e-05
-2.3703744160537e-05
-3.01153829704651e-05
-2.03188541469863e-05
-4.20213290047031e-05
-1.97657939657775e-05
-1.96477621826736e-05
-2.42113150442805e-05
-1.18183885411507e-06
-1.96864426350974e-05
-1.26474551954395e-05
-7.4819208581497e-06
-2.49309059292556e-05
-3.0409944015082e-06
-3.3858727190303e-05
-2.62538813135351e-05
-2.75166477719944e-05
-1.67167190719952e-05
-1.68025763634181e-05
-2.84788035501501e-05
-3.82371608511225e-05
-1.40386633425318e-05
-2.07345464411598e-05
-2.12983033243999e-05
-5.91252323814187e-06
-1.50013336049457e-05
-1.8036210929526e-05
-7.53120177813131e-06
-3.29273869511721e-05
-1.22116024647245e-05
-4.97346546844025e-06
-1.48129308845894e-05
-2.49162673869871e-05
-1.39081200447952e-05
-2.37508639132977e-05
1.34533159073151e-05
-2.30207952373196e-05
-7.59665290040936e-06
-1.16344873361866e-05
-2.29686299607306e-06
-2.02017415569941e-05
-2.67038183874713e-05
-1.25949827320623e-05
-3.64386702296721e-05
-1.42183178784952e-05
-1.73765386713371e-05
-1.90843251029264e-05
-2.14053660939072e-05
-3.86893384994852e-05
3.04795229649353e-06
-2.4795037119204e-05
5.20181985365907e-06
-8.72329221246015e-06
-6.04713965322145e-06
-5.71624592769147e-06
-2.33263092888181e-05
-1.87184111270263e-05
-2.6765138346001e-05
-1.13485730107135e-05
-3.97854561138229e-06
-2.6780503609536e-05
-5.8444462610493e-05
-3.50508506495647e-05
-1.30293897627183e-05
-1.88048538017235e-05
8.5410965394891e-06
-2.53092534564801e-05
-2.10768745180081e-05
-1.25817598226842e-05
1.05847818087052e-06
-2.00762279612256e-05
-1.30702387612787e-05
-2.42114101911461e-05
-9.49585031641408e-06
-2.51564737192554e-05
-2.10781053569805e-05
-4.19143503872028e-06
-2.24465843029382e-05
-1.89292634768345e-05
-1.4684772399461e-05
-3.48498372231876e-05
-6.44687160203446e-06
-1.77638752868878e-05
-1.74727992844841e-05
-1.7752310910386e-05
-1.57223133978158e-05
-2.54418564177535e-05
-4.8327680269438e-05
-4.16317330530644e-06
-2.12145575500793e-05
-9.39581000264051e-06
-4.27022805525738e-05
-3.34905158047582e-05
-3.61150067550708e-05
-1.70183165281555e-05
-1.58865210823054e-05
-1.92764045053393e-05
-3.44748434662627e-05
-1.56990560936156e-05
-2.10832935121302e-05
-1.28640333941518e-05
-1.91801222362562e-05
-1.24608852625885e-05
-1.98631627796118e-05
-3.26803541889691e-05
-2.69374957209238e-05
-1.92420918851429e-05
2.57398479700813e-06
-1.78489510791247e-05
-1.66929578744359e-05
-1.4380467792048e-05
-4.14868497606234e-05
-3.74861713535329e-05
-8.97308155314152e-06
-2.48159921683e-05
-1.50897317131521e-05
1.91297219987119e-06
-1.34369330888428e-05
1.04018082411138e-05
-2.85345523969661e-05
-2.6302149866041e-05
-9.11217725351579e-06
-1.05765258744642e-05
-2.68492026919144e-05
-1.18436482200328e-05
-2.70600719604941e-05
-1.96758985387551e-05
-1.18026237872796e-05
-3.50401410044442e-05
-3.04982920901035e-05
-1.81172595401252e-05
-2.25468034117179e-05
-2.10438286808746e-05
-1.7301159696852e-05
-1.44366023807809e-05
-2.65597355327389e-05
-1.84742659945693e-05
-2.63045664616277e-05
-2.10100842237537e-05
-1.14012528246315e-05
-2.61663413090776e-05
-4.48903263737369e-05
-1.85132369029713e-05
-2.27881787513344e-05
-2.29706466532296e-05
-1.89269260106727e-05
6.45833766653962e-06
-2.27431140653603e-05
-1.29017668119247e-05
-4.64370793826441e-06
-1.60911837085386e-05
-2.2073426080801e-05
-2.45049710395963e-05
-1.74865770512434e-05
-3.50717553309204e-05
-1.23044226028379e-05
-2.22607577225438e-05
-2.53823393134729e-05
-1.94653053925896e-05
-2.66605720683325e-05
-1.15849951478198e-05
1.76819339738297e-06
-3.29039825818016e-05
-1.27912794577024e-05
-1.20550293261989e-05
-2.73865480227001e-05
-1.77973127757367e-05
-2.56284357682829e-05
-8.76612631863163e-06
-2.15805929347703e-05
-1.94006181889984e-05
-2.4115678144323e-05
-1.9537761328855e-05
-4.00133242398197e-05
-5.75386211407722e-06
-4.28237271876172e-05
-1.85535027876543e-05
-3.9182826569893e-05
-9.78765801911999e-06
-3.24929528217043e-06
-6.79922449745871e-06
-2.57386471983744e-05
-4.17640501064679e-05
-1.15625664850015e-06
-3.63625590318333e-05
-1.70343585939431e-05
-4.82615828602545e-06
-3.83364398979351e-05
-5.0959420090339e-05
-1.17580923964768e-05
-4.27853856199296e-05
-3.98002401022231e-05
-2.76322832817619e-05
-2.65197202114524e-05
-1.39738925818207e-05
-1.56260760265999e-05
-2.03828392022121e-05
-2.09918118128673e-05
-2.76098017012453e-05
-8.32145920296619e-06
-2.5005008205106e-05
-4.88352468543395e-06
4.41330062298698e-07
-3.31110976013625e-05
-3.6058703411142e-05
-5.05119594943663e-06
-3.96168760562722e-05
-3.90880531302029e-05
-9.67340554104731e-06
-1.8528457910717e-06
1.3025975637327e-05
-2.00420762336875e-05
-4.54817625908153e-06
3.68756261887214e-06
-1.83454317544765e-05
-2.45793861904481e-05
-2.26101576098893e-05
7.92502369517674e-06
-1.90264298513668e-05
-2.7719168612606e-05
-1.07475796392151e-05
-2.63266484493983e-05
-3.02026955212826e-05
-1.89121654540521e-05
-2.56995862072276e-05
-2.94919648697398e-05
-1.60949899975333e-05
-3.00698872135725e-05
-2.18000104732723e-05
8.55673112140408e-07
-4.09809724683143e-05
-2.84443784653315e-05
-9.68072029769611e-06
-1.37349436747783e-05
-2.72440644110465e-05
-2.35372820449513e-05
-2.2283116286123e-05
-1.88911015087776e-05
-4.54472363038346e-05
-3.66674426453575e-05
-3.68800647174846e-05
-2.44070742924872e-05
-4.29773371759132e-05
-1.74994704081665e-05
-2.20122969851591e-05
-3.8083655986344e-05
-1.84147085784826e-05
-3.40312630009476e-05
-1.75087493411142e-05
-4.26403256030999e-05
-3.22155401324984e-05
-8.58091599590153e-06
-1.11800334340608e-05
-4.92234233811505e-05
-2.68690439981621e-05
-4.20544732295671e-05
-1.20386878486576e-05
-1.55495522447616e-05
-1.35826642487567e-05
-1.76742336306913e-05
-2.11914760257406e-05
-1.50180333930483e-05
-1.45425187954328e-05
-3.0541485983065e-05
-3.10151271110485e-05
-2.3450336201189e-05
-1.2007316489221e-05
-1.78725661222803e-05
-2.05849978335624e-05
-3.38949964372962e-05
-8.05932432155717e-06
-8.61278946309079e-06
-1.57594291248448e-05
-1.70179704389994e-05
-3.94148026581518e-05
-2.64067901213954e-05
-5.13488585808928e-05
3.7650599638967e-06
-2.12570720244277e-05
-4.60723701651191e-05
-1.77401748059749e-05
-1.92688521580606e-05
-2.38671896957271e-05
-3.11860722060595e-05
-2.44441101761244e-05
-3.17841101218796e-05
-2.51456270385476e-05
-3.6058986709734e-05
-1.77818001271854e-05
-1.94732135270878e-05
-2.83679634539423e-05
-6.28809270641764e-06
-8.44174740837578e-06
1.1433788204302e-06
-3.07100274669179e-05
-1.32745050849726e-05
-2.37561678677756e-05
-1.36795588503525e-05
-3.47430917728146e-05
-2.07548934535492e-05
-3.88919781410806e-05
-3.40858899070711e-05
-2.464301595675e-05
8.82349738834275e-06
-8.68459477485167e-06
-1.82764899887363e-05
-1.18535107528345e-05
-2.50287888264896e-05
-3.01024073126505e-05
-2.37034721980473e-05
-2.9575759224602e-05
-1.29328017540908e-05
-1.38930176214107e-05
-3.79031165466369e-05
5.82730927024341e-06
-3.83243042609889e-05
-2.45837943601608e-05
-6.52321171112151e-06
-5.46725836347092e-05
-2.45521851153902e-05
-2.54608299077011e-05
-2.26762960565946e-05
-6.37676209292537e-06
-2.10866828262776e-05
-3.25002261341767e-05
-2.03915691817323e-05
-3.44698461464823e-05
-1.67032668836304e-05
-2.07874337988241e-05
-1.63916908637071e-05
-2.57280454751173e-05
-2.13410769816144e-05
-2.7657948720807e-05
-7.18596649138494e-06
-2.84740518217867e-05
-3.10371047422838e-05
-2.34153330843552e-05
-2.3026901168755e-05
-1.71902278204066e-05
-1.74500929387724e-05
-1.45888148323514e-05
-2.32077508891479e-05
-2.68708668072633e-05
-3.61370986735125e-05
-3.47505466335288e-05
-2.15695988541297e-05
-2.91592774789327e-05
-3.16002687436465e-05
-1.28267166732085e-05
-1.99787169639191e-05
-1.80126667940787e-05
-3.09054209201826e-05
-7.20734928062551e-06
-1.49341407560355e-05
-2.37769194081312e-05
-8.4910347672646e-06
-1.29513887446621e-05
-2.95693236228356e-05
-1.3321349197322e-05
-1.15978082030874e-05
-3.26125214253701e-05
4.55715676620555e-06
-2.33540024706262e-05
-1.977856065177e-05
-2.96176124520814e-05
-2.39337473365899e-05
-1.95365232494122e-05
-2.11241654203846e-05
-8.32137191233098e-06
-3.84428360419322e-05
-1.04014104997418e-06
-1.47006231376555e-05
-3.30545807643133e-05
-1.60562883180291e-05
-2.62936742195608e-05
-8.13953558814586e-06
-2.7333308015372e-05
-1.4355985700184e-05
-1.29151212491152e-05
-1.42129030995396e-05
1.8047565573181e-06
-2.26311940061864e-05
-1.44318057874049e-05
-3.10380931643441e-05
-4.79092904880315e-06
-5.8553621025955e-06
-2.20787422212651e-05
-2.85298747153417e-05
1.14564254729095e-06
-1.07427043524797e-05
-1.89226616474811e-05
-1.73732039140693e-05
-2.13826724079796e-05
-2.28585391047991e-05
-4.24877198361115e-05
-2.8256746574515e-05
-1.35994696758322e-05
-7.1575981669596e-06
-1.18558814153779e-05
-4.07249168918414e-05
-1.60458299137907e-05
-3.8204837728401e-05
-1.28696935796316e-05
-6.82570383633123e-06
-1.12563681912687e-05
-1.24183042110134e-05
-1.7706115415452e-05
-1.57503769582158e-05
-2.86835910271148e-05
-1.65374776683836e-05
-3.98569896054044e-05
-1.8331430271712e-05
-1.65013767266392e-05
-3.79870541670142e-05
-1.22135330409271e-05
-2.39900308232126e-05
-1.48327419061133e-05
-4.24268529139539e-05
-2.85543649880923e-05
-2.53386653050122e-05
-9.7272646633574e-06
-1.93739239887513e-05
-3.35870635151198e-05
-8.53976141800658e-06
-1.71157713308547e-05
-9.71821004174139e-06
-1.39773780797821e-05
-2.98957545897379e-05
-4.19029950892244e-06
-1.32804347984318e-05
-1.45019696534536e-05
-5.61007476332311e-06
-2.25191773307617e-05
-4.94860080907503e-05
-2.66671213906446e-05
-3.15319729914962e-05
-8.70649018025401e-06
-3.13141881347795e-05
-4.53383498874415e-06
-7.45875725243382e-06
-2.14855074562971e-05
-1.32373265644491e-05
-1.60573260494902e-05
-1.55211766848206e-05
-2.91986411425402e-05
-7.30776254125988e-06
-2.90313430979814e-05
-1.2162196219081e-05
-1.4734424334814e-05
-7.74563812090743e-06
-7.36828094638722e-06
6.49663115598219e-06
-2.99060548060868e-05
-3.25228971465463e-05
-5.71658319014405e-06
-2.06094464816199e-05
-3.96072363731763e-06
-7.24633767463259e-06
-1.33855974894588e-05
-1.05929694362777e-05
-1.61323733120651e-05
-1.75606084139506e-05
-3.01883507427837e-05
-3.40911482294978e-05
-2.85135850636895e-05
-2.79301084597591e-05
-1.48959316750579e-05
-3.09310524600939e-05
-7.562818097449e-06
-2.21850685079635e-05
-3.39746997289352e-05
-2.34165584404906e-05
-3.63470856727348e-05
-1.23791717831824e-05
-2.68306405055354e-05
-2.67536541244791e-05
-2.35026511256825e-05
-1.41493850731373e-05
-8.91029244823549e-06
-3.12743870594583e-06
-1.03960708618875e-05
-3.08191212386221e-05
-2.26505711039612e-05
-2.81653896859858e-05
-2.56463347232102e-05
-2.01209370100476e-05
-8.85872984909729e-06
-1.98230603401551e-05
-2.35035549649772e-05
-3.7977949879095e-05
-9.21850813848712e-06
-2.54975886386324e-06
-1.70954387154773e-05
-3.5506737372173e-05
-3.21164173575778e-05
-5.95441856171942e-06
-1.43656394062009e-05
-3.95593349849807e-05
-6.61912433363345e-06
-2.14322709690839e-05
-1.01486112633182e-06
-4.35007222400455e-05
-1.43993376016226e-05
-1.78777417628669e-05
-2.82680549272697e-05
-4.96732661563705e-06
-1.41471156620022e-05
-1.88945979862703e-05
-2.05750472045128e-05
-3.49869704725485e-05
-1.36851249424768e-05
-2.55590331670095e-05
-2.70967552537637e-05
-1.53779937355996e-05
-1.26293150709443e-05
-3.48395231842744e-05
-3.21318164655764e-05
-3.17368442615079e-05
-2.28517385444935e-05
-2.55794879630028e-05
-4.87490665045277e-05
1.47174524511959e-05
-1.76816765644122e-05
-3.295116241235e-05
-2.38281303729592e-05
-1.73025308089408e-06
-1.52727998503253e-05
-1.93750881469422e-05
-2.38517882915619e-05
-1.940035711548e-05
-2.77575764848177e-05
-4.7859743451294e-06
-2.90451696531694e-05
5.85575108084113e-06
-1.29671770903949e-05
-2.94452150293448e-05
-2.89832834972412e-05
-1.66676938951463e-05
-1.41267149326599e-05
-1.17107387965377e-06
-1.27441744940736e-05
-8.81827470094591e-06
-3.60888908402585e-05
-2.39905566717432e-05
-2.57846829453547e-05
-3.99906821585556e-05
-8.93453758826874e-06
-1.92040809056709e-05
-2.78135882999e-05
-4.17701272041054e-07
-3.19423130822314e-05
-1.79916139513936e-05
-1.39114619870384e-06
-2.29711187360784e-05
-2.74872774730889e-05
-3.07574967519041e-05
-1.83857645985744e-05
-2.27293647172161e-05
-3.26408969647371e-05
-2.29616908307792e-05
-2.91436527673005e-05
-1.96277304101384e-05
-1.3779636962065e-05
-3.72144112331041e-05
-1.3659379086351e-05
-1.91492596508946e-05
-1.5178783448997e-05
-1.22509861401618e-05
-2.20735879030782e-05
1.38248438243753e-06
-1.76798621214896e-05
-2.61271545389269e-05
-1.17099833715337e-05
-2.55163943816398e-05
-1.27205513797729e-05
-2.67474670077509e-05
-2.1557138790262e-05
-1.45711735276029e-05
-1.97683570500864e-05
-2.09228008689218e-05
-2.40628965873278e-05
-3.5547058904417e-05
-1.35203154714e-06
-2.31008102282048e-05
-4.6982303699943e-06
-5.6893795703975e-06
-3.27953910491203e-05
-2.22235463268564e-05
-1.66158341837359e-05
-2.50620628813955e-05
2.22295406361668e-06
-5.36614904891469e-05
-7.30971584895126e-06
-1.10885393765232e-05
-1.25967358441044e-05
-2.99525961924252e-05
-2.27735813546626e-05
-3.11540281591044e-05
-1.74995124376494e-05
-1.34338691035102e-05
-5.42592750631933e-06
-2.32037686199965e-06
-7.49705939513037e-06
-1.61314008615983e-05
-1.24075412171709e-05
-7.34729764612105e-06
-1.92554664319724e-05
-2.35656837058507e-05
-2.68335342795342e-05
-1.64851008438478e-05
-3.53661666106272e-05
-3.00558115793456e-05
-2.4085861746564e-05
-7.59766107956562e-06
-3.57908828781359e-05
-2.66046320640533e-05
-1.64807335359525e-05
-2.18129518698522e-05
-1.50061912570407e-05
-1.81053947978763e-05
-3.7090597032383e-06
-2.04365907435391e-05
-1.49394731229717e-05
2.15762489226272e-06
-2.08459956626053e-05
-2.28633105935609e-05
-3.12378340644534e-06
-3.92503804747643e-05
-1.95173847490257e-05
-2.24743399531873e-05
-2.65504002493154e-05
-3.36484277002998e-07
-2.36882037194851e-05
-1.99882320450811e-05
-3.52398447556799e-05
-4.09858956429915e-05
-1.23709973301347e-05
-2.23741922682023e-05
-3.27320688773343e-05
-3.16305853862639e-05
-2.68386744646243e-05
-1.08596436375487e-05
-1.4188534803282e-05
-1.97225315908941e-05
-1.28566271965906e-05
-1.98846779819525e-06
3.87153269840417e-06
-2.23008651691044e-05
-2.26983382537592e-05
-2.72442765495181e-05
-2.61890033296606e-05
-1.18334600393473e-05
-9.69625182004252e-06
-8.37458242742803e-06
-3.03564336341964e-06
-1.6243696917831e-05
4.02035566976768e-06
-8.99520272030286e-06
-1.79806189994359e-05
-9.22828159398604e-06
-9.01548855220692e-06
-7.25367201432713e-08
-2.47932989155816e-05
-1.97038196713661e-05
-2.09962286896178e-05
-1.20775871038596e-05
-3.84498720631365e-05
-1.09857704769481e-05
-2.06560922310115e-05
-1.35560550028596e-05
-2.03236483366085e-05
-1.24524126029996e-05
-3.29246703094742e-05
-2.19587747128001e-05
-2.85616599434103e-05
-1.23957242417314e-05
-6.64239462098625e-06
-2.96580499463592e-05
-1.91281304026066e-05
-2.97979656204277e-05
-1.65163945329251e-05
-3.19506696078696e-06
-3.07834690564892e-06
-3.3082361739842e-06
-2.95007200016626e-05
-1.98214655918097e-05
-1.97162127818063e-05
-1.8752657173941e-05
-1.13566205806418e-05
-3.33944225890764e-05
-3.67529365243317e-06
-4.04702762473306e-05
-1.52433040449827e-05
-2.15455417956137e-05
-7.01260865306336e-06
-1.73912171982285e-05
-1.65432840854955e-05
-4.81089387474103e-05
-1.3844548964494e-05
-1.44805084363067e-05
-2.87284649290946e-05
-2.6230624518155e-05
-2.19308230256377e-05
-3.40045701499616e-05
-2.42950451779069e-05
-3.54211979274503e-05
-1.91745730638283e-05
-3.0667833446217e-05
-3.03268301242909e-05
-5.50720840403597e-06
-1.18658898511471e-05
-2.8525355034882e-05
-4.90799678511691e-06
-1.11380955616948e-05
-1.00583980663939e-06
7.77448654662844e-06
-3.21814277632968e-05
-2.92149661513854e-05
-9.12046449512443e-06
-1.82416837903216e-05
-1.51240322967617e-05
-2.08841828477642e-05
-1.24691026198364e-05
-1.71691094383728e-05
-2.15915485477961e-05
-1.53002312170719e-05
-2.06325643389934e-05
-1.2271357832625e-06
-2.37996098979701e-05
-1.8227642230608e-05
-2.38363993763532e-05
-3.72138109094934e-05
-1.93688802543833e-05
-1.31361028390677e-05
-1.84668075183119e-05
-8.89622013280908e-06
-2.13963516417516e-05
-1.9403648441748e-05
-1.43391729470523e-05
-9.58812213112086e-06
-3.36734261199757e-05
-3.6284762550998e-05
-3.66710143276131e-05
-2.37986096245147e-05
-3.48587756747058e-05
-3.09276858120916e-06
-2.06208052629316e-05
-7.3250807816291e-06
-1.7579022067907e-06
-2.13010239467741e-05
-3.30556222955546e-05
-1.85894620958515e-05
-3.58178830060475e-05
-3.43612764083577e-06
-5.91323919476281e-06
-2.6588608316297e-05
-2.94488083067993e-05
-2.23548790403594e-07
-1.19011650171734e-05
1.91504488925531e-05
-1.80787150446191e-05
-2.54237295544125e-05
-7.32942118677859e-06
9.10112411445074e-06
-8.60258852463997e-06
-2.83555645038773e-05
-1.13900237443332e-05
-3.91857166521124e-05
-1.76367918165463e-05
-3.98507933021568e-06
-1.95344713776204e-05
-2.74362266437831e-05
-1.01955039279919e-05
-3.12124999830235e-05
-8.24007786450362e-06
-2.06985760976439e-05
-8.9715139225065e-06
-4.43934478712923e-05
-4.64808851653124e-05
-3.84835917022775e-05
-3.0076851088113e-05
-1.44767479832614e-05
-1.17114728096525e-05
-1.80824847649248e-05
-2.14832162468023e-05
-2.36540529519612e-06
-1.75258488332543e-05
-1.52564582486792e-05
-2.67580270624966e-05
-7.32081542686352e-06
-2.82528345528507e-05
-3.40723754761774e-05
-1.8132245768083e-05
-1.61154314766459e-05
-2.73325350756182e-05
-9.69047885997085e-06
-7.71450688634846e-06
-3.59058641323442e-06
-3.72102202140553e-05
-4.29940607392632e-05
-1.72298747284876e-05
-4.92433672621254e-05
-1.56895253838688e-05
-3.36262978802994e-05
-4.86624555631806e-06
-1.31371820851413e-05
-2.95653006432056e-05
-2.37869993775224e-05
-1.15293534783805e-05
-9.6200033608756e-06
-1.77512151834077e-05
-4.69694874833136e-05
-2.39839363497548e-05
-1.41386697607909e-05
-1.86241663318034e-07
-1.42642371266579e-05
-1.6265995639671e-05
-1.38340877106389e-05
-1.47739468458097e-05
-1.81816770721724e-05
-2.27205424944338e-05
-2.22927778213082e-05
-2.65109061594248e-05
-6.80175168158721e-06
-2.98935636246766e-05
-1.09727941337308e-05
-1.47878558869535e-05
-2.43366189338243e-05
-2.60231288899845e-06
-7.05005743517074e-06
-1.82955595099238e-05
-3.16968090749058e-05
-1.85759928097937e-05
-1.16932169902431e-05
-3.54055811542729e-05
-2.51562532812693e-05
-2.11711245154232e-05
-1.5888684755304e-05
-2.02233960527645e-05
-1.01684242537444e-05
-1.66607811713609e-05
-2.1669697362679e-05
4.48760103227366e-06
-2.19607518426685e-05
-1.71807028123252e-05
-3.34266033813503e-05
-2.94910242009092e-05
-4.68094236830679e-05
-4.0443385590841e-05
-1.66115898773804e-05
-2.30536383870827e-05
-8.61779110542685e-06
-2.67020581671769e-05
-2.30510340145957e-05
-1.58134973917233e-05
-2.08222725996668e-05
-3.45612329605713e-05
-7.83553475839795e-06
-1.95973225376285e-05
-1.6433439569657e-05
-2.1831726816331e-05
-1.99955126461369e-05
-1.49219819947629e-05
-1.941691894513e-05
-2.81427172458514e-05
-2.53314669375246e-05
-3.16308408820036e-05
-3.73079104963205e-06
-4.57384802811082e-05
-1.60839056347311e-05
-2.53392937820108e-05
-1.10092834403394e-05
-3.28324284395895e-05
-2.56771898431783e-05
-1.13266376460423e-05
-2.4878924551528e-05
-3.3320289605173e-05
-6.68244557340298e-06
-1.3942037351869e-05
-1.37120565352364e-05
-1.4387242158029e-05
-3.18402727075006e-06
-1.75727533173244e-05
-3.03386367036711e-05
-1.46294012917695e-05
-1.48645621517858e-05
-2.10801280965443e-05
-1.42525740334723e-05
-4.13900544876285e-05
-2.64629970623801e-05
-1.18194862265109e-05
-3.72246775619154e-05
-1.59769218748473e-05
-1.84341749701518e-05
-2.0690076933389e-05
-1.87136037420577e-05
-1.66717815751978e-05
-2.01668247474727e-05
-1.18599692579723e-05
-2.01671919131584e-05
-3.15222310146454e-05
-2.38465911377134e-05
-1.00305126861501e-05
-2.21284225295137e-05
-1.91732198010621e-06
-1.17311636029037e-06
-1.39088072962434e-05
-1.69437371898021e-05
-4.06472970619929e-06
-3.12777260302503e-05
-2.10197571412837e-05
-1.3079038823964e-05
-3.15704118603093e-05
-1.37860744336868e-05
-5.00503440361945e-06
-8.85340747087615e-06
-1.73935403335207e-05
-1.1128327173119e-05
-2.55831077968161e-05
-1.51833045786507e-05
-1.37707878554097e-05
-1.09392279226868e-05
-2.65041225010648e-06
-1.96053732570436e-05
-9.7217272881372e-06
-5.79476729019115e-06
5.18490640325864e-06
-4.0703549728181e-05
-5.54861888274994e-06
4.11748224110957e-06
-5.46063360414286e-06
-3.17091501799314e-05
-1.29795619987884e-05
-2.39887386406498e-05
-2.91172475702211e-05
-2.2871375467582e-05
-2.38452492826517e-05
2.01268527718932e-06
-2.29138663999413e-05
-1.00256158335374e-05
-2.87495581214667e-05
-2.82744108659028e-05
-2.57946057738557e-05
-2.42370271049066e-05
-1.64694199258236e-05
-2.74553659085711e-05
-2.31020343900442e-05
-2.68607670669325e-05
-3.05629590488633e-05
4.06116661954097e-07
-1.75518816117525e-05
-7.25249191663961e-06
-1.58352973002691e-05
-2.37628250488709e-05
-2.51340215562877e-05
-5.6552147707623e-06
-1.16826047534441e-05
-2.20521524093949e-05
-2.14980324875109e-05
-2.90371540084721e-05
-2.52575707118351e-05
-7.08702947117093e-06
-1.94452649340682e-05
-2.22607604319393e-05
-1.13416930871764e-05
-2.25040618182587e-05
-2.43540128431456e-05
-3.0453402562461e-05
-2.53814485581105e-05
-5.72692988038377e-06
-2.18372958164862e-05
-2.26400623945961e-05
-2.67939084076449e-05
-1.37013809020166e-06
-3.2310506447203e-05
-1.28472430910036e-06
-1.51326509496029e-05
-1.42877531273475e-05
-1.59055324425506e-05
8.88455706457197e-06
-1.25792326771215e-05
-1.6971030472891e-05
-1.01040358039864e-05
2.93654077966905e-06
-1.07664036299521e-05
-2.47987375058401e-05
-2.56880728355735e-05
-1.96413233589995e-05
-2.4054949918216e-05
-2.25116250993723e-05
-2.8855915298136e-05
-8.64750420717891e-06
-2.4224780678099e-05
-2.7338794055524e-05
-1.38756117346214e-05
-1.53170898758635e-05
-1.72526047243981e-05
-1.10965897382388e-05
-1.62575830158297e-05
1.49783442719319e-06
-2.37614976304902e-05
-2.77548947498837e-05
-1.91256827258659e-05
-2.0257255541885e-05
-1.38878221221333e-05
-4.00059163708129e-05
-1.61897942296166e-05
-2.57036112363429e-05
-2.99002731279211e-05
-3.2010643374957e-05
-3.36393442359245e-05
-9.72975702385581e-06
-1.9662982224378e-05
-1.99684409894982e-05
-1.05170844775727e-06
-2.34172576447646e-05
-3.0682200343807e-05
-5.17385695988415e-06
-2.23116758463816e-05
-1.20680982801973e-05
-2.63311152107903e-05
-3.15447960641406e-05
-3.93761151674186e-05
-2.32317254935416e-05
-1.25569482552087e-05
-1.48028523521727e-05
-8.30351628889267e-06
-1.81260548112557e-05
-9.3908693206063e-06
-3.77654947596679e-05
-1.46437968517824e-05
-3.33454742336813e-05
4.86891048214619e-06
-2.90443029064961e-05
-7.48587070250853e-06
-3.33615327037594e-05
-5.05315789135642e-06
-4.22764589607867e-05
-8.16009730579055e-06
-1.59092701603506e-05
-1.43117649202966e-05
-2.86448867387903e-05
-2.04170020801895e-05
-1.81813627618124e-05
-6.93236463076061e-06
-1.79491351838002e-05
-1.46106174733826e-05
-1.56630636201848e-05
-1.54643654340889e-05
-1.5437423672729e-05
-1.02209738489372e-05
7.92128542180252e-07
-1.98093503621974e-05
-2.08033339614548e-05
-2.80918860503931e-05
-2.77180632772085e-05
-3.68240636579642e-05
-9.20180999183495e-06
-1.40601604024704e-05
-2.47331687763242e-05
-3.02928186937124e-05
-2.25664776205613e-05
-1.37933541300933e-05
-2.09115407127762e-05
-5.92689445163537e-06
-2.07938070384703e-05
3.51616716069421e-06
-3.60661229311192e-05
-2.20491075573964e-05
-1.53395391222707e-05
-7.29755204551546e-06
-1.73384361295455e-05
-2.69532589865236e-06
-2.94782938216959e-05
-3.07472770672429e-05
-2.77330132100568e-05
-1.38832233546186e-05
-1.01735700461573e-05
-3.16581538286601e-05
-1.45545730638303e-05
-1.40703354933322e-05
1.08479393969246e-05
-3.47475337935727e-05
-4.24352937450118e-05
-1.65019688571469e-05
-3.8840155047637e-05
-3.28235805968123e-05
-3.64408374762274e-05
-2.97340992254327e-05
-4.73001045791052e-05
-2.98854520933174e-05
3.49693178256412e-08
-1.45772286480528e-05
-6.71435383440948e-06
-2.48908564710964e-05
-1.90876683501257e-05
-1.90938894303077e-05
-3.89327030095028e-05
-3.29713101539241e-05
-2.10782007360397e-05
-1.84699441316168e-05
-2.71789925139016e-05
-1.71820181774934e-05
-2.16384272743519e-05
-2.56582771887757e-05
-2.4123034878382e-05
-2.89895034449174e-05
-1.19729476104513e-05
3.9123679989124e-06
-1.70531561553092e-05
-1.65627586199699e-05
-3.0825986268506e-05
-1.39334730951675e-05
-1.43826442015094e-05
-1.76604713320353e-05
2.37392745396825e-06
-2.1261479318663e-05
-2.67772692868548e-05
-3.316711090869e-05
-2.86654158228156e-05
-4.1945755705044e-05
-1.74674758675163e-05
-2.34558685721811e-05
-1.91743986726833e-05
-1.179201303255e-05
-2.21027006426007e-05
-5.62421192931547e-06
-2.97990773522172e-05
-4.10196561402219e-05
-4.13509696746184e-05
-2.18934310833152e-05
-2.93556658091723e-05
-2.99535519341957e-05
-2.80918608880218e-05
-1.2580241416962e-05
-7.83845093093557e-06
-2.30627491995532e-05
-6.95842377722694e-06
-2.62241777432265e-05
-3.0563722105994e-05
-2.28267110421013e-05
-1.9150528156338e-05
-1.53978102477514e-05
-2.62585820373258e-05
-1.04101605219186e-05
3.57489398915853e-06
-9.9508461960604e-06
-3.95057285169866e-05
-2.25031070208856e-05
-5.0494330333167e-06
-2.5531793928677e-05
-3.00656180228031e-05
-3.10805187735014e-05
-2.56787798150091e-05
-1.95572205217267e-05
-1.11713067369746e-05
-3.41244462131857e-05
-1.26085499182069e-05
-1.62692278303296e-05
-4.38627403315147e-06
-9.36723074564476e-06
-1.5109600116536e-05
-1.17196772119752e-05
-9.36482732596081e-06
-3.22331095802347e-05
-2.61987811353616e-05
-1.18981107824878e-05
-3.39941390593204e-05
-1.44649614971039e-05
-1.58529978976265e-05
-2.64812889843811e-05
-1.23331420868436e-05
-4.56918352975074e-05
-3.400300999292e-05
-2.33110108963575e-05
-3.00780341955034e-05
-2.7472003995128e-05
-2.04599872222141e-05
-1.25426102776445e-05
-8.06780355952739e-06
-1.22821783488275e-05
-3.00256016084279e-05
-1.95754328278119e-05
1.8593690168222e-06
-8.97054904198179e-06
-1.08672733548766e-05
-3.19860862904021e-05
-1.29550249082771e-05
-2.19623629023924e-05
-2.17063197700732e-05
-2.15073734199521e-05
-9.26704155398068e-06
-1.89483713900896e-05
-3.93940064262222e-05
-2.65036082071912e-05
-2.65067333761995e-05
-1.58339745455897e-05
-3.93878908052255e-06
5.5205887478588e-07
-3.24966118004801e-05
-1.51146488665153e-05
-3.28267069870635e-05
-3.38324466178195e-06
-1.02136761779993e-05
-2.71237905230891e-05
-3.06952710914513e-05
-2.44898520247672e-05
-1.745701696418e-05
-4.51729675573987e-05
-3.67494544363017e-05
-3.8189293304722e-05
-3.34386013642991e-05
-1.15183316724146e-05
-1.70550758453991e-05
-2.75386636745724e-05
-3.0304524768538e-05
-2.78580742141286e-05
-1.67622444635822e-05
-2.81664978945836e-05
-2.92647248310918e-05
-9.795481207223e-06
-1.55042389300815e-05
-2.59616334559366e-05
-2.12823715006317e-05
-2.71407019994661e-05
-1.56215087478498e-05
-1.56668068934339e-05
-2.7686965918829e-05
-5.8058110307485e-06
-1.20861256623434e-05
-6.30524698853838e-06
-1.0332440379464e-05
-1.73565089607612e-05
-1.63503684927852e-05
-6.50663808177703e-06
-2.38597130869224e-05
-8.93702961003706e-06
-2.0565256301677e-05
-8.95676110039399e-06
-9.36438428358805e-06
-2.6829068921728e-05
-2.89681552415466e-05
-7.16524669382622e-06
-1.45534644459062e-05
-2.86560079906703e-05
-2.37890610987534e-05
-2.72605625818999e-05
-2.9087287462374e-05
-2.52435261522546e-05
-2.27362853879679e-05
-1.78417430641449e-05
-3.41512409724729e-05
-3.17299457696403e-05
-2.29057930043638e-05
-1.18526708844324e-05
-2.92727522551757e-05
-2.56074262423064e-05
-2.61299062337439e-05
-9.76363589447736e-06
-2.03952962497236e-05
-1.70082814896637e-05
-5.91845372617788e-06
-1.18234959086624e-05
-2.20092202149394e-05
-1.91741438110009e-05
-6.3854149768308e-06
-3.08518932661103e-05
-1.58989575813836e-05
-3.06549207604907e-06
-2.52590119230577e-05
-5.12835134866664e-06
-2.91552038969186e-05
-2.95675642375642e-05
2.44161576142974e-06
-2.46758679332905e-05
-5.24326452260082e-05
-1.53402624173587e-05
-3.79233905295809e-05
-2.27891574364995e-05
-3.32474932310419e-05
-2.66735521190434e-05
-2.40083821020548e-05
-2.31263556747515e-05
-3.15053117399266e-05
-1.95842654697774e-05
-5.34865343622014e-06
-2.80260669601961e-05
-4.58615831397065e-06
-2.09028491447702e-05
-3.0323028459816e-05
-2.19580797125626e-05
-2.25721081089807e-05
-1.7601493859568e-05
-3.30409797571114e-05
-2.0223647795949e-05
-2.5909762273409e-05
-2.77572445022146e-05
-3.87190908087836e-05
-2.76550298580723e-05
-1.74672693797559e-05
-3.19836432519775e-05
-1.47457379434431e-05
-1.98785090621462e-05
-3.78464963109266e-05
-1.88103747033064e-05
-7.26710688674447e-06
-7.09040580245212e-06
-3.22243641879284e-05
-2.43118773257907e-05
-1.31998666666004e-05
-2.38077623216553e-05
-1.46885541075304e-05
-1.65454354872027e-05
-2.43992295461749e-05
-1.83823967937307e-05
-2.44077956102904e-05
-2.54100931933821e-05
-1.66109860683984e-05
-9.71724700810755e-06
-3.24921327151359e-05
7.10779317520589e-07
-1.76919673611654e-06
-2.04845644223014e-05
-2.50496514161539e-06
-2.88960858310602e-05
-3.66180797734261e-06
-2.8459190031708e-05
-2.84223772864546e-05
-2.93539551860703e-05
-1.97364882641939e-05
-1.09427729657624e-05
-3.12220762793333e-06
-3.98046900394873e-06
-4.19855224537828e-05
-1.21546588336399e-05
-1.44161299134324e-05
-5.35909212799227e-06
-2.28945619606405e-05
-1.33331904825533e-05
-2.63531119809703e-05
-2.86486436437456e-05
-1.82730307192065e-05
-2.51636913822958e-05
-2.31645510142273e-05
-1.28821648877883e-05
-2.56696583975028e-05
-2.0602998380314e-05
-2.15197436209115e-05
-1.99518646713682e-05
-3.44540602362223e-05
-1.28540189453961e-05
-2.20253465683942e-05
-4.30249914629593e-05
-1.83989976982869e-05
-1.4494774981265e-05
-1.136090962256e-06
-2.10100767484411e-05
-9.66824125123866e-06
-1.21499891416928e-05
-2.02408758485649e-05
-2.97826359823524e-05
-4.41343133528783e-05
-3.57156291509416e-06
-1.69521188026583e-05
-2.42630597755022e-05
-2.97605662376962e-05
-2.85801809984464e-05
-3.07047099264535e-05
-1.89355759625879e-05
-1.38002218187559e-05
-1.80760747947467e-05
-3.16360632930828e-05
-1.63381960029096e-05
-1.72327413344607e-05
-1.8377703158072e-05
-1.08249915200009e-05
-2.27647851485756e-05
-1.43924478731371e-05
-2.7292538207737e-05
-4.72333738313969e-05
-2.65276004618779e-05
-1.8499233316166e-05
-3.29197958745449e-05
-1.28079606467769e-05
-1.86486522524745e-05
-4.77185855242346e-06
-1.03976236430609e-05
-3.37307953645255e-05
-1.33433254625076e-05
-3.89674223731386e-06
-4.28134982583086e-05
-1.6469348097096e-05
-8.0091476860279e-06
-2.2203880475664e-05
-2.47540673650909e-05
-2.34684048865633e-05
-2.66130748717413e-05
-3.21427187025074e-05
-3.38662401334717e-05
-1.94737215074223e-06
-3.15345829855909e-05
-3.26074929160291e-05
-2.56401975073284e-05
-2.0965157894336e-05
-8.35288450055404e-06
-4.05555113463782e-05
-2.11159142888219e-05
-2.87846214816632e-05
-3.73621369985961e-05
-3.41537004156993e-05
-2.66892899025478e-06
-2.05213955768574e-05
-3.2201281003609e-05
-2.86966612944228e-05
-2.49053542325134e-05
-1.32399381711247e-05
-2.13905213674039e-05
-2.71939498973673e-05
-5.97147132787271e-06
-1.81312108007132e-05
-2.52838276520661e-05
-1.96129145078183e-05
-2.10124371209691e-05
-3.36068100959102e-06
-1.58167633897047e-05
-3.80835419050703e-05
-2.23612275774924e-05
-2.57691739308865e-05
-4.67374058765136e-05
-2.95797342359367e-05
-2.85932123233811e-05
-3.56943937444847e-05
-2.66402863268972e-05
-3.65717405097519e-05
-1.30541643790935e-05
-1.87573616108517e-05
-3.79469041936466e-05
-1.27335998463918e-05
-4.62091060614353e-06
-4.60183943294223e-05
-2.66580106706716e-05
-1.99280033502994e-05
-1.67817364032945e-05
-1.31704274624831e-05
-2.2739513824462e-05
-2.10964257824419e-05
-2.5581286151602e-05
-3.53992895196898e-05
-3.16588348024097e-06
-1.70387316623067e-05
-3.74546382721412e-06
-1.99467274437594e-07
-1.84481516728944e-05
-2.3047644892756e-05
-1.25328331999776e-05
-1.29999750917657e-05
-2.62879012425283e-05
8.91229474961016e-06
-2.05015662620402e-05
-1.75226090224341e-05
-3.0015363544123e-05
-2.29138680046425e-05
-1.43039666949289e-05
-1.62314949700683e-05
-3.04793398198913e-05
-2.46513516985017e-05
-3.77323249547992e-05
-3.27483475910318e-05
-2.99894691794047e-05
-1.38893646821353e-05
-1.06051861423584e-05
-2.64505569440107e-05
-2.36659029409809e-05
-1.43934643228112e-05
-1.73142017002051e-05
-3.78786422648449e-05
-2.9252805915807e-05
-1.57023938373994e-05
-3.31602086017286e-05
-1.09058546346613e-05
-2.60580133839226e-05
-4.42414472439961e-05
-3.8211677789729e-05
5.29076872655012e-07
-9.61843714222704e-06
1.08712664924151e-05
-2.95085235592056e-05
-2.32487368497561e-05
-4.7941769401601e-05
-1.81619490517937e-05
-1.78732686703724e-05
-1.96437408081176e-05
-2.12229754815323e-05
-1.67944019340424e-05
-2.3481066833774e-05
-2.52238595903676e-05
-2.66600991145862e-05
-1.45664097299636e-05
-3.05004343889754e-05
-2.00525098729825e-05
-1.71441261853772e-05
-2.41197742361118e-05
-3.01905345279544e-05
-2.80617426812053e-05
-1.92499558449688e-05
-2.17707819349663e-05
-1.48186799173026e-05
-2.44291091836422e-05
-2.05555261074295e-05
-2.51444064418842e-05
-4.24405329393422e-05
-1.59037257124081e-05
-3.44146104512229e-05
-2.364421634571e-05
-8.01908709251126e-06
-2.87103648184415e-05
-3.17100472432165e-05
-1.11900111185398e-05
-1.04146294451732e-05
-9.58490148032638e-06
-1.02879047057342e-06
-2.26744195993441e-05
-1.54084074245719e-05
-3.14904150049493e-05
-2.69316931346708e-05
-2.59341242128449e-05
-1.9675621113369e-05
-2.7554153940589e-05
-4.2145959317781e-06
-1.33281684833963e-05
-4.64214344127205e-05
-5.64035517367621e-06
-1.82382450259542e-05
-2.8097566195494e-05
2.12667717374711e-06
-2.94138972181777e-05
-2.80757998231128e-05
-1.89174646140393e-05
-2.48812205160292e-05
-5.56049071997175e-06
-1.83140457310327e-05
-2.0409339185142e-05
-2.78950559802783e-05
-2.39768237562924e-05
-1.80750478070589e-05
-1.94873521770614e-05
-1.76072819318255e-05
-3.72641733933385e-05
-1.42242272507519e-05
-8.88674130849754e-06
-2.11375008802238e-05
-3.48864752688001e-05
-3.15376620809222e-05
-3.43483640088994e-05
-2.9560503162061e-05
-2.56484269449967e-05
-2.85373200808468e-05
-1.69234760944686e-05
-1.42558175503599e-05
-2.87155274979274e-05
-1.97156772311942e-05
-2.2758368358189e-05
5.82852826971116e-06
-3.34918234232019e-05
-2.86835421228241e-06
-2.93051465652237e-05
-1.79856069817149e-05
-2.23596312987393e-05
2.17113644883317e-06
-2.24663608546887e-05
-4.18092969118875e-06
-1.76924946282223e-05
1.08413944395584e-05
-1.64694280814541e-06
-1.2390132247753e-05
-3.16938102811402e-05
-8.02161717911159e-06
-1.59092854032154e-05
-2.35981176815037e-05
-2.22121869794798e-05
-1.59943862204459e-06
-1.43200932374868e-05
-2.79169570533995e-05
-1.81763081178019e-05
-5.77415196579752e-06
-5.99912961568029e-06
-1.66146944717204e-05
-6.7282051026616e-06
-3.06751169485009e-05
4.14573958764992e-06
-1.39162879660649e-05
-5.15136176432919e-06
-2.28166872061163e-05
-3.71993758244878e-05
-1.36647223373024e-05
-1.80666430445878e-05
1.03474939536758e-05
-3.81800434858354e-05
-2.48456622016133e-05
-2.37507745115687e-05
-1.20156734367773e-05
-3.14642857693812e-05
-1.92379030831455e-05
7.6265184547837e-06
-3.32984326873273e-05
-5.66145683537227e-06
-1.0048123484719e-05
-1.34528966708523e-05
-8.12145262828452e-06
-2.20507798493535e-06
-1.46099587845341e-05
-1.29869210525736e-05
-2.64811051394521e-05
-2.5503719345053e-05
-2.11117873418592e-05
-1.27341762690445e-05
8.98638448314317e-06
-3.15568072689646e-05
-2.2767872464604e-05
-1.52162516190769e-05
-2.78569807635359e-06
-3.24568854539339e-07
-3.84536137123414e-05
-1.9292029757037e-05
-1.41568622106911e-05
-1.48814671134028e-05
-1.7091014113109e-05
-1.11249523684809e-05
-2.15589104113409e-05
-3.61075622083489e-05
-4.36497505579614e-05
-2.38596855806577e-05
-1.4482409866707e-05
-2.34025157859283e-06
3.43893496317017e-06
-2.79368605530133e-05
-2.46037482104034e-05
-1.3591500213084e-05
-1.06293988738612e-05
-2.05295945857231e-05
-2.37408110639799e-05
-6.6153256561667e-06
-2.39675763837074e-05
-2.13491455917144e-05
-2.96907094728591e-06
-2.36207154808332e-05
-1.51644429806569e-05
-4.43645745062597e-05
-3.96771838305893e-05
-2.6520986824933e-05
-2.00194514740521e-05
-2.37780044118405e-05
-1.66653216178703e-05
-7.73132499109821e-06
-4.92804583117144e-06
-3.72863926265975e-05
-3.16825521600497e-05
-1.81111333911401e-05
-1.87186324193147e-05
-1.97078884345062e-05
-2.8321609452935e-05
-2.74283461639024e-05
-2.91338167778266e-06
-2.95531105161424e-05
-4.56901120332858e-05
-4.18918687056706e-05
-2.6102186404919e-05
-2.01776336045662e-05
-1.25185053522844e-05
-2.5880506278128e-05
-2.52263079321167e-05
-8.5223287240444e-06
-1.54805515724206e-05
-8.51979139838837e-06
-2.76996203120504e-05
3.55692331508462e-06
-1.22198894208971e-05
-1.47483951926048e-05
-2.85635241350091e-05
-1.35754558330848e-05
-2.35870271517999e-05
-7.8493458516387e-06
-1.73527200805252e-05
-4.7341805941431e-06
-8.69777675521182e-06
-2.50154548900398e-05
-3.71982717306071e-05
-1.66506894501767e-05
-3.17337779291234e-05
-1.04544180866109e-05
-6.80868599691458e-06
-1.78535217416525e-05
-1.26528235204907e-05
-2.06760735318066e-05
-9.91030161465991e-06
-2.34070765187114e-05
-2.72465391423256e-05
-1.30899969676291e-05
-5.0725273455732e-05
-2.26336404637103e-05
-1.07556211724244e-05
-4.17960175624252e-05
-3.44564928230736e-05
-9.97802570020996e-06
-1.96739322862743e-05
9.77958058970225e-07
6.91481612542496e-06
-5.64434295708333e-05
-9.40168287353028e-06
-3.62834460222881e-05
-2.8110048341604e-06
-3.0017623229898e-05
-1.93113143109615e-05
-8.84442894698326e-06
-1.92062157608554e-05
-5.15335412029871e-06
-2.41407433677219e-05
-2.21592756374575e-05
-2.90755506458439e-05
-3.99161949664879e-05
-1.46955357226325e-05
-1.4934401531193e-05
-4.0369327677268e-05
-2.07891210551838e-05
-1.5258254473408e-05
-6.22473571082216e-06
-2.41745581877367e-05
-2.11703576286233e-05
-1.4745379916631e-05
-5.74705813758079e-06
-3.29271127264255e-05
5.1656830800198e-06
-2.41349693700857e-05
-2.96493423982875e-05
-1.54319994037088e-05
-2.70391799382311e-05
-2.23598103863281e-05
-1.72821701825357e-05
-3.55593356691619e-05
-2.60813960152003e-05
-6.56896121049556e-06
-1.98748181930728e-05
-3.25977080513397e-05
-3.22181295039726e-05
-1.70984913517993e-05
-9.49576849632933e-06
-4.30131785337259e-05
-2.8522593664609e-05
-2.79825206587675e-05
-2.84418818377982e-05
-3.46258754405287e-05
-2.39133106939075e-05
-2.30648393812387e-05
-5.0681479860555e-06
-1.41228346697576e-05
-1.42742203949975e-05
3.76514895714504e-06
-2.50203642457338e-05
-7.2296355562857e-06
-1.7052721205321e-05
-2.68416708220117e-05
1.43581004275219e-05
-3.23469296816687e-05
-1.58899824829803e-05
-3.6924065990117e-06
-5.86108744874153e-06
-8.45440580532404e-06
-3.09827236738402e-05
-2.5490519986061e-05
2.97304268773897e-07
-1.55622661676393e-05
-1.76539124155995e-05
-1.7396808314313e-05
-2.02390386086918e-05
-2.73497809678928e-05
-1.38782211570693e-05
5.17439043384557e-06
-8.98541557747974e-06
-3.23974508877828e-05
-3.67202798354394e-05
-1.77477103644726e-05
-4.24346821657473e-05
-8.04208789513216e-06
-4.32071832860856e-05
-3.07870936203416e-05
-1.55551165648109e-05
-1.95955081547421e-05
4.60181272698253e-06
-2.0473551652058e-05
-2.93222156572739e-05
-5.10234685993626e-06
-1.85976209987912e-05
-3.8959841094155e-06
-3.38873854833574e-05
-1.1441469641311e-05
-2.07210428012893e-05
4.56832804112829e-06
-8.81496935074405e-06
-3.09826962540563e-06
-1.16171578337462e-05
-6.45677833460704e-06
-6.03131976574069e-05
-2.22966946186863e-05
-2.4030530403815e-05
-1.59852667993437e-05
-2.91833284164252e-05
-1.44050365388906e-05
-3.69691185498978e-05
-4.25994254936255e-06
-2.37261966554111e-05
-2.3867960921935e-05
-1.75212956686259e-05
-2.69719343837979e-06
-3.35294481982756e-05
-1.09673899672319e-05
-2.02339087258062e-05
-3.14691699337272e-05
-6.75144177475844e-06
-1.80416680981889e-05
-2.70187693914392e-05
-1.17801358538915e-05
-2.5359620389876e-05
-6.40470514559125e-06
-1.89995187125979e-05
-1.31657751476432e-05
-1.59146702738817e-05
-4.03709696227193e-05
-2.64680981604483e-05
-1.33526366516522e-05
8.36773872667807e-06
-3.60949416845891e-05
-2.96194297278055e-05
-3.30863704529003e-05
-1.17641544974265e-05
1.17867135941052e-05
-6.08265139907088e-06
-2.72954468312157e-05
-3.44598224712217e-05
-9.68141290087133e-06
3.95969882480828e-06
-2.11302545723871e-05
-6.96540114347396e-06
-1.7750757179464e-05
-1.40624333878581e-05
-2.88143412818712e-05
-4.15989136238246e-06
-1.41110963438178e-05
-1.66603406068228e-06
-2.72023349835528e-05
-1.41391158751911e-05
-1.65524547970492e-05
-3.57456673860826e-05
-7.31836438595544e-07
-1.45593131410325e-05
-2.3864470771307e-05
-4.9606451473309e-05
-2.82858094933534e-05
-2.33592467484983e-05
1.30717132405923e-06
-1.28778212937072e-05
-1.40170428101531e-05
-2.54518586942542e-05
-5.06628026898793e-05
-2.15547672157569e-05
-3.05565801948515e-05
-1.25391926640174e-05
-7.28461803328902e-06
-9.9436249959255e-06
-3.59007999007855e-05
-7.97058509930228e-06
-9.08472540192376e-06
-2.86483169299952e-05
1.04250528538088e-05
-3.2443546005557e-05
-2.93684868783026e-05
-1.09712137924017e-05
-2.68070384698069e-05
-2.58871363603556e-06
-6.3444072650569e-06
-1.53840310021678e-05
-2.23564104571761e-05
-2.43547048956242e-05
-1.32747999787687e-05
-1.39721172746557e-05
-2.15351443952348e-05
-3.58560880300017e-05
-3.52972473857923e-05
-2.92424783633531e-05
-2.82050151998586e-05
-1.37841642225704e-05
-1.43648499164927e-05
-3.16982082954281e-05
-2.07918502121067e-05
-1.66311644047698e-05
-4.77638205401419e-06
-4.34273383588251e-05
-1.4106034368224e-06
-1.44905779400552e-05
-2.09938576881326e-05
-1.07102427554859e-05
-5.19049587602656e-06
-2.47475965455034e-05
-3.19104308084172e-05
-2.7871209654063e-05
-1.24813211842704e-05
-1.13255759876802e-05
-1.06102119878303e-05
-2.1779940435851e-05
-1.15112905082948e-05
-6.73933087619353e-06
-2.47888303259349e-05
-4.20047630856697e-06
-5.61417150346865e-06
-3.14733181028676e-05
-1.39124972343904e-05
-2.88098814193217e-05
-1.5184811975e-05
-1.26772801217149e-05
-2.39270539746631e-05
-7.20693645451995e-06
-1.26795212063146e-05
-2.81727373243616e-05
-2.81764707427595e-05
-1.24354147912877e-05
-1.88557452625332e-05
-1.95583567644759e-05
-4.23128768765752e-06
-5.071480481788e-05
-2.59893971577164e-05
-2.49516300464191e-05
-2.7081259226754e-05
-2.77257355227543e-05
-1.9508901309693e-05
-2.66514677561897e-05
-1.41582995965336e-05
-1.78471849290772e-05
-4.11336724407167e-05
-3.97843861641617e-05
-1.92162836739405e-05
-1.44299960051167e-05
-5.80212551918678e-06
-1.68948421549889e-05
-2.85869308570835e-05
-1.3330218441049e-05
-8.34958038502362e-06
-4.4074018194655e-05
-2.73817189553019e-05
-2.34624783617083e-05
-1.64726496790905e-05
-2.13771659218172e-05
-2.59758086951596e-05
-8.18149433936802e-06
-1.51016628912498e-05
-1.79942045122353e-05
-3.28126725724131e-05
-2.72097936661444e-05
-3.56195184397376e-05
-2.19178808123739e-05
-1.46239291203909e-05
-4.93579323477616e-05
5.788922886833e-06
-4.45799225361669e-05
-1.07054757234457e-05
-2.13449626893045e-05
-2.73601123886085e-05
-8.51173588176704e-06
-1.32248744584274e-05
-8.00777296936116e-06
-1.41974898086406e-06
-1.58159106283237e-05
-1.26834788379908e-05
-3.27768172984356e-05
-1.95332084885041e-05
-1.49627206608726e-05
-2.82814310760043e-06
-1.26046588147429e-05
-4.70259987030237e-06
-6.77171417761437e-06
-2.93171843790791e-05
-1.45747652424477e-05
-1.98699906347021e-05
-1.32328361856734e-05
-1.64339584096427e-05
-3.37989102296563e-05
-3.51328009075718e-05
-8.32329041192736e-06
-7.85439870181582e-06
-1.50820328476566e-05
-5.82689980754314e-06
-2.1227914747851e-05
-1.012982065927e-05
-2.5735783997084e-05
-2.29536807362129e-05
-2.52732063673848e-05
-2.46291638905166e-05
-1.90286984165571e-05
-4.13980267378882e-05
-2.43740406325394e-05
-5.69631624212936e-06
-2.50539812715433e-05
-1.7526904691384e-05
-2.87308075508391e-06
-1.54231807964047e-05
-3.39373868844025e-05
-4.05421473029805e-05
-1.7337216049197e-05
-2.01527006392335e-05
-2.24379587006456e-05
-2.53301993521895e-05
-1.0622010639479e-05
-3.19556304670253e-05
-1.21143640621463e-05
-2.86416912178219e-05
-1.60935999163962e-05
-1.85699227551582e-05
-3.61970783070389e-05
-1.15854914517919e-05
-4.12659845719315e-05
-4.05811600856633e-05
-4.88518335783223e-05
-2.9368869116041e-05
-1.90501403612402e-05
-1.21933516673982e-05
-6.25281164322347e-05
-4.30471077753424e-05
-6.45060345202141e-07
2.13876253131081e-06
-3.26473685764457e-05
-4.19767174037219e-05
-1.27721691580867e-05
-2.07359170980903e-05
-1.31975947386839e-05
-2.5540793065982e-05
-3.71976447384624e-05
-8.82023811098204e-06
-2.35645462358494e-05
-2.4396667828595e-05
-3.11835993811663e-05
-1.57649059638472e-05
-2.96667882860202e-05
-1.54082902292907e-05
-3.04486090442283e-05
-1.90672147869808e-05
-1.947010725459e-05
-3.13932774576472e-06
-1.12370038768526e-05
-3.27888556317041e-05
-1.86920840303198e-05
-2.03947768667505e-05
-2.8753963929766e-05
-3.39300992089269e-05
-1.25625010556876e-05
-3.22972975258451e-05
-3.32951129196121e-05
-8.89100220264844e-06
-2.73025398786073e-05
-1.99412472543744e-05
-1.02752859129368e-05
-1.98083839650672e-05
-8.50913973101361e-06
-2.36378297308368e-05
-1.27936454806355e-05
-1.97755931664164e-05
-3.65293182967493e-05
-3.02661485676734e-05
-2.9098451430331e-05
-2.87379437461854e-06
-3.28500541990259e-05
-7.22000986459907e-06
-4.50284598353329e-06
-2.86235428735899e-05
-3.43483937715499e-05
-1.3376742728214e-05
8.48515017207991e-06
-1.19201364046731e-05
-3.02644507062468e-05
-1.56697148675487e-05
-3.354328146122e-05
-1.81554118409493e-05
-1.36519627477297e-05
-2.75805164384372e-05
-3.84730079363819e-05
-2.65319419740013e-05
-2.35631145362303e-05
-2.46055830697078e-05
-1.78466292945939e-05
8.87672433171757e-07
-1.09137780963127e-05
-2.87665861363005e-05
-3.07231278380914e-05
-1.76396806928018e-05
-1.76125225870872e-05
-2.14625423880323e-05
-1.7716971557731e-05
-2.63135432485178e-05
-4.92533257338995e-05
-1.90901523020038e-05
-2.95753262204322e-05
-8.61909924093059e-06
3.43906932875865e-06
-2.54585829730139e-05
-2.65658920395318e-05
-1.47330354530702e-05
-8.74051813870356e-06
-1.53362431798729e-05
-2.94833094285222e-05
-2.4680856381759e-05
-1.4550622555523e-05
-3.83751299792163e-06
-2.98249310881163e-05
-1.10357561553009e-05
-1.7946109948089e-05
-1.61828533280914e-05
-1.81541111063616e-05
-1.52970998566109e-05
-2.44075633019219e-05
-2.35877970644782e-05
-4.34816752155769e-05
-1.28194677842205e-05
-7.63040346128042e-06
-5.04786645013544e-05
-2.8706439264725e-05
-3.39263807495448e-05
-1.44046486473389e-05
-2.0260263792865e-05
-9.99923417681385e-06
-1.95377142576013e-05
-4.57122297942772e-05
-1.73049755654632e-05
-2.41690994208179e-05
-1.01286326245026e-05
-9.51386325723658e-06
-1.32362278764283e-05
-2.76817896817468e-05
-2.55192976429696e-05
-2.46075560620022e-05
-4.49935253590844e-06
-1.85671329628106e-05
-5.33298843053125e-06
-1.74995928120212e-05
-2.19396770381482e-05
-4.06541514730011e-05
-1.4002418598114e-05
-3.0380419702733e-05
-1.78648062947901e-05
-1.4242599193092e-05
-8.33759708272944e-06
-2.6212680329481e-05
-4.25042251142299e-06
-1.20669217750668e-05
-3.03117773463555e-05
-1.04461720133232e-05
-1.80257472556523e-05
-1.60628500908259e-05
-2.95494489496622e-05
-2.08007102530294e-05
-9.80732751407821e-06
-2.87148133309095e-05
-1.29967557262384e-05
-2.63595924001563e-06
-1.06122522857683e-05
-3.04447269141903e-05
-2.04861044850558e-05
-2.57860722247604e-05
-1.41786140882557e-05
-8.17053593309388e-06
1.43108991535494e-05
-2.24612703832695e-05
-3.058565739196e-05
-2.0099954855854e-05
-4.21698306817924e-05
-1.82629470837835e-05
-2.48736838401893e-05
-1.48680961615493e-05
-3.78404464361575e-05
-1.09733082502421e-05
-1.09347009679242e-05
-2.602423812664e-05
-2.42333210670126e-05
-1.13359953867285e-05
-8.77625100198063e-07
-1.67439578996789e-05
-3.72311978826194e-05
-2.59531820074582e-05
-2.38896535789819e-05
-1.96717478768943e-05
-4.35600040667051e-05
-1.02843080824998e-05
-2.85676861599766e-05
-7.9985187375615e-06
-2.86223135437227e-05
-6.73437027283647e-06
2.65534433672987e-06
-1.08820454612795e-05
-3.20372454330433e-05
-2.30410369215166e-05
-2.33654402909319e-05
-1.98558403881232e-05
-2.80114228306334e-05
-3.5658351421955e-05
-1.64821338825979e-05
4.16118907364468e-06
-1.3957119387433e-05
-1.41041939605741e-05
-1.98374748976096e-05
-2.88241352186215e-05
-1.56494729207426e-05
9.24199867530983e-07
-1.91415964835564e-05
-3.68068764260253e-05
-5.03386530298567e-05
-1.91515947762502e-05
-2.95701137883126e-05
-6.79316316982315e-06
-1.86422880139385e-05
-1.81070139450498e-05
-3.01600713653351e-05
-2.82450583272736e-05
-3.62729633189327e-06
-8.55658923569175e-06
-1.83068090034548e-05
-5.7251978959069e-06
-1.86856692283149e-05
-1.4287403360839e-05
-7.5261792964083e-06
-3.22972924982062e-05
-1.82158824897613e-05
-1.13539162404943e-05
1.493121364554e-06
-2.21570547385164e-05
-2.46131980786984e-05
-9.41033226481432e-06
-1.77664340502741e-05
-3.12121877923121e-05
-1.04673943914046e-05
-3.27557272663168e-05
-1.8633578455385e-05
-8.01941345715461e-06
-7.98993760909366e-06
-2.39756636685227e-05
-1.47098578510229e-05
-3.33177733143908e-05
-2.79492940806413e-05
-4.11385769019497e-05
-2.27313991499052e-05
-2.29743971511007e-05
-1.74070020984386e-05
-9.04600205619535e-06
-4.71424056665083e-05
-1.86728912023801e-05
-2.26082698623877e-05
6.85876979675838e-06
-3.36447217489719e-05
-1.5562196127931e-05
-2.52348949173731e-05
-2.51219737796412e-05
-2.55063114503532e-05
-3.59431920142159e-05
4.4397777155247e-06
-2.32771290452091e-05
-7.48354405614023e-06
-9.32496125921594e-06
-1.19548960012125e-05
-1.34063216604817e-05
-8.0593858736827e-06
-4.61497481058905e-05
-3.34137926088898e-05
-3.01610625422312e-05
-1.66500373038243e-05
-2.7662413916217e-05
-1.76626804365789e-05
-2.78543699531742e-05
-1.67016120532154e-05
2.04178276449855e-06
-6.48306072992968e-07
3.24705278484366e-06
-9.744136610757e-06
-1.93999092166294e-05
-3.972318000694e-05
-1.81844335000592e-05
-1.12267233695253e-05
-1.64368596778014e-05
-1.65989193023743e-05
-2.64570797751698e-05
-8.98674400797381e-06
-1.27555493111216e-05
-3.51059747848036e-05
2.21266326008536e-06
-1.8037946456361e-05
-6.725156529217e-06
-2.90431092306081e-05
-2.27471646516998e-05
-8.42010674433504e-06
-2.75085171823484e-05
-2.84303356560744e-05
-3.92767885694425e-05
-2.00184243413093e-07
-2.4156092904892e-05
-7.5985077267572e-06
-1.66245877866498e-05
-4.73386230643496e-05
-2.549956335647e-05
-2.88895314289466e-05
-2.39855146974965e-05
-2.73079679119327e-05
-4.47198594365405e-05
7.74686176753375e-07
-4.97703889571548e-06
-3.14660740812784e-05
-3.58138258637969e-05
-9.24460410912872e-06
-6.82529988587367e-06
-1.24029082398734e-05
-2.00132421555841e-05
-3.70228714948561e-06
1.48525622820092e-06
-2.37747462974023e-05
-4.32753652006708e-06
-1.10193622443088e-05
-1.30364613574619e-05
-2.66257786433407e-05
-1.64758026329731e-05
-1.66687532184027e-05
-3.16747686673396e-05
-2.64271389347023e-05
-3.16183969137574e-05
-2.1919249209259e-05
-3.78158439985897e-05
-1.96472590365155e-05
-1.64346676035311e-05
-2.68300898190659e-05
-2.41804929564279e-05
-2.29703010673674e-05
-2.81029061451604e-05
-4.19651660475302e-05
-2.17272806405683e-06
-1.34141189737032e-05
-2.77484277035737e-05
-8.01085377640562e-06
-1.5286358967103e-05
-8.76577785857599e-06
-2.6026604050402e-05
-3.28884206713448e-05
-2.58521711673585e-05
-1.43906705812503e-05
-2.49945829867255e-05
5.15758377149895e-06
-1.89670556042696e-05
7.3630348991646e-06
-1.07224253415246e-05
-2.49061019329408e-05
-3.69881380811401e-05
-1.10524594902354e-05
-2.18419512742647e-05
-2.16684786896047e-05
-2.1706970396182e-05
-9.32827537017872e-06
-8.63011183749122e-06
-2.1373162976364e-05
-1.49210717664874e-05
-3.43646504719489e-05
-1.86970550975124e-05
-2.54146420003071e-05
-3.77921725183244e-05
-2.71832808401987e-05
-3.06093208179894e-05
-9.11741980818394e-06
-9.71000362483695e-06
-1.292624666855e-05
1.56325543211715e-05
-2.08722803269731e-05
3.27555479316624e-07
-1.80404005356326e-05
-2.07111259834924e-05
-2.67004871692554e-05
-1.87409464722917e-05
-5.94963839805484e-06
-1.67816043994393e-05
-2.81589452877471e-05
-2.06731404713089e-05
-3.48200168881486e-05
-1.26814885048195e-05
-1.41990194846565e-05
-3.28671560280423e-05
3.68879507946106e-06
-3.06757811366867e-05
-2.58093272807562e-05
-2.96181445584751e-05
-1.9027287822592e-05
-2.89065637063753e-05
-3.40170372221802e-05
-2.24611378805768e-05
-8.31494933144175e-06
-1.20669365661263e-05
-1.69647314876641e-05
-1.11567271775672e-05
-4.32057524889602e-05
-2.80684765385777e-05
-3.71022357635194e-05
-1.05696969349978e-05
-1.61861846860724e-05
-2.1054801872826e-05
-2.05205005287407e-05
-3.28902128614814e-05
-2.15904331550526e-05
-3.01012350248694e-05
-1.03839682669678e-05
-3.08710657073867e-05
-2.02307417647727e-05
-1.2105356861936e-05
-1.51431511082436e-05
-1.26057174064084e-05
-2.8618899172553e-05
-2.78138545682119e-06
-2.25763715801484e-05
-4.15135894361543e-06
-1.87422451106276e-05
-4.15128231132607e-05
-1.79118578768118e-05
-2.09544145193253e-05
-2.3620769171176e-05
1.71204747591304e-05
-2.92729279719236e-05
-2.74245479647808e-05
-1.83563237695905e-05
-3.31091687206663e-05
-3.09438136288377e-05
-1.68058066282556e-05
3.86721091671528e-07
-3.67678529200286e-05
-9.5790026052113e-06
1.76490745659294e-06
-3.43280820448958e-05
-2.44824304650184e-05
-6.18895031325231e-06
-1.58163682945275e-05
-1.66119006173774e-05
-1.7884574253136e-05
-1.65124536888891e-05
5.17150533593647e-06
-4.51600823997487e-05
-4.62032192599208e-05
-3.6931473101879e-05
7.34059888780008e-07
-1.55194973409899e-05
-1.68818720863606e-05
-1.5911144113651e-05
-2.79622551382916e-05
-1.09169842328777e-05
-2.11521409058702e-05
-1.99233625135597e-05
-4.53327851829795e-05
-3.05959060510635e-05
-5.87135132742143e-06
-1.27641697649727e-06
-3.34698580202366e-05
-3.54930523127218e-05
-2.27877379621574e-05
-3.00942532200025e-05
-1.11109859306849e-05
-3.04627292850845e-05
-4.72846971625706e-06
-4.54377632069339e-05
1.39471790763557e-06
-1.75190285491181e-05
-2.16399024510093e-05
-3.00328581666283e-05
-1.95929338751821e-05
-2.28984991224826e-05
-1.81348567806587e-05
-2.12916017577324e-05
-1.4494046760293e-05
-5.19404854104041e-05
-4.97365013068006e-05
-2.92957461624432e-05
-2.62641347115985e-05
-1.77943200128741e-05
-3.36088161427185e-05
-3.45538926362665e-05
-2.69016180345625e-05
-3.57991158376005e-05
-1.46529784265736e-05
-1.04848355665491e-05
-2.83915797583521e-05
-1.47403827899595e-05
-2.0644598147053e-05
-1.33386847982717e-05
-2.66392429870284e-05
-2.59760248996153e-05
-1.1747117564289e-05
-1.21082642158586e-05
-2.30459804249377e-05
-2.94111398397053e-06
-1.87328056490951e-05
-1.126116523278e-05
-4.01713475730751e-05
-1.03797590673237e-05
-2.14877584513028e-05
-2.61134907439267e-05
-1.73385117667725e-05
-3.33136844146397e-05
-1.33384161165526e-05
-2.58324601419408e-05
-2.54273835152474e-05
9.55400328048782e-06
-3.14085960526308e-05
-1.9178250979482e-05
-2.20737759329405e-05
-4.33123041981343e-05
-1.33339170129413e-05
-1.04853157593744e-05
-2.31699630058794e-05
-3.57208461894136e-05
-1.64289580716653e-05
-2.52095237667774e-05
-4.54898946272498e-05
-5.65555592132365e-06
-3.2848477719241e-05
3.84802457706798e-07
-1.46422923836935e-05
-1.81377301512875e-05
-1.17924421414732e-05
-1.66488157928255e-05
-4.15034928232664e-05
-2.41317167535523e-05
-2.8475203660608e-05
-1.85975094542612e-05
-1.60862474458457e-05
-3.11225215782443e-05
-2.56744967200005e-05
-2.51077408947144e-05
-2.51495952551103e-05
-2.34625800573466e-05
-2.63953882261639e-05
-2.08553970397022e-05
2.72516637497026e-06
-3.24998696426689e-05
-1.46526813339081e-05
-1.05907082873796e-05
-1.56002244768533e-05
-2.94677114297496e-05
-1.96584633057923e-05
1.12865547245843e-05
-2.56787044761878e-05
-2.58821344459785e-05
-8.33874895637587e-06
-2.91961964193396e-05
-1.55196098612081e-05
-7.80149290360898e-06
-2.0494546764947e-05
-1.27690981070049e-05
-1.65299265341225e-05
-2.15945467717205e-05
-1.81755092873008e-05
-2.57389087143617e-05
-2.1608517523991e-05
-2.72748557365311e-05
-9.63481202701825e-06
-1.98738966043524e-05
-1.96942268837521e-05
-2.41252345057372e-05
-5.48458853999545e-06
-1.74753110734598e-05
-3.45898704007939e-05
-1.1010968929123e-05
-2.13583829161565e-05
-3.07937275663896e-05
-2.02354773846214e-05
-6.4308370077149e-06
-1.50042096196554e-05
-2.52624814600278e-05
-3.27736190283335e-05
-1.88136314521707e-05
-1.37914098348749e-05
-2.17162719032223e-05
-2.07097871248505e-05
-2.52310841978819e-05
-3.28366120320589e-05
-7.99787518215704e-06
-1.2134481485281e-05
-2.60169339266174e-05
-4.57649497766821e-05
-2.10225251010805e-05
-6.77803334210472e-06
-2.18377040288255e-05
-4.76101282946799e-06
-8.91769540184409e-06
-2.52224194609578e-05
-1.01699381109222e-05
2.30838203878045e-06
-9.30782792489648e-06
-1.6975277109236e-05
-2.72657210830884e-05
-1.01940248410724e-05
-2.84702601894946e-05
-1.52572104479446e-05
-1.57839921783278e-05
-1.56661961905925e-05
-2.15059108633077e-05
-3.29221280435921e-05
-1.69439384508394e-05
-2.60313239351864e-05
-2.49213253216926e-05
-7.28209874536697e-06
-3.22052627959115e-05
-2.32787643317602e-05
-4.53020712261538e-06
-2.66843019898051e-07
-2.01692372514723e-05
-2.29681553895161e-05
-1.44441815662175e-05
-2.29039104746245e-05
-1.94633803660664e-06
-1.45180709390656e-05
-7.3163512000308e-06
-1.35732202082502e-05
-1.40507426133309e-05
6.84033889058211e-06
-4.56874518874693e-06
-1.10333878219664e-05
-9.11490305327828e-06
-3.50179490299009e-06
-1.63232346366484e-05
-4.74200740198522e-06
-2.23291493808131e-05
-2.79942348860844e-05
-2.08492857224737e-05
-1.10298981950242e-05
7.1226732137492e-06
-2.11136566512118e-05
-1.23775314450049e-05
-3.39005241755665e-05
-1.75297185700059e-05
1.6369387449971e-05
-3.2926137946934e-05
-2.48729696681734e-05
-3.45361324460012e-05
-2.87213428876555e-05
-1.5412543836911e-05
-2.6988832409337e-05
-2.44588546048696e-05
-1.59979130541742e-05
-2.04505733078245e-05
-1.67801320317686e-05
-2.68987307446978e-08
-7.25367958726019e-06
-2.05415041557886e-06
-2.16774851935608e-05
-2.30263699842656e-05
-2.30924210332834e-05
-3.61269971179652e-05
-4.87910978594475e-05
-2.67486082012968e-05
-1.35778606381242e-05
7.96142513087818e-07
-2.86332025866002e-05
-3.51614246528152e-05
-2.69588817659999e-05
-4.17656255744701e-06
-1.54488606567913e-05
1.2178646761039e-05
-3.22639313371885e-05
-4.08438177190156e-06
-8.18960509445577e-06
-1.46872999390044e-05
-5.54149274784092e-06
-1.36991162796557e-05
-3.76512089955535e-05
-4.4934097160911e-05
-3.60996103045642e-06
-1.77913278245414e-05
-1.7161146646987e-05
-2.5346696672974e-05
-2.46386701460996e-05
-1.58189711063409e-05
-1.65918269281954e-05
-7.45816673206649e-06
-1.73426730959963e-05
-1.64714226431866e-05
-2.60383889648787e-05
-9.21846518901152e-06
-1.82217329579068e-05
-1.05584263421611e-05
-3.15203057302038e-06
-2.27541751867661e-05
4.24714206604503e-06
-3.10747366466535e-05
-9.2783570886878e-06
-1.258016156906e-05
-1.59398771148845e-05
-2.0135891419566e-05
-1.82007248593224e-05
-6.35915046137161e-06
-2.87626723145e-05
-7.67369285262167e-06
-2.93674359369589e-05
-6.42347515153251e-06
-1.40608243354032e-05
-1.33146847008323e-05
-2.123574315582e-05
-2.27326396030478e-05
2.9887765268821e-06
-3.1483753773961e-05
-2.68678647175529e-05
-2.06962993762743e-05
-1.75589520144945e-05
-4.05886192895281e-05
-5.45041031324185e-06
-2.14241405421743e-07
-2.16613396451151e-05
-1.99921438581687e-05
-1.67105057810721e-05
-1.11422178181879e-05
-4.09465415921154e-06
-2.24193361581496e-05
-1.07529523769527e-05
-2.10819370782819e-05
-2.08385900090738e-05
-2.37155559719725e-05
-2.81130268780403e-05
-2.48844703899099e-05
-2.28716256247887e-05
-2.60084842244296e-05
-3.08754681227974e-05
-3.54878414929018e-05
-3.40852881404237e-05
-4.49694484142289e-05
-2.90379773582592e-05
-3.19237558716913e-05
-2.94723751331666e-05
-2.63114638918522e-05
-1.16433854006512e-05
-1.91143962286653e-05
-3.4815605970694e-05
1.03461406020263e-06
-1.80335294009329e-05
-1.90944461737954e-05
-1.6386829290652e-05
-2.19502508252743e-05
-4.71016818598233e-05
-2.22890484231429e-05
-2.15453642476461e-05
-1.44558973366734e-05
-1.8125997973694e-05
-3.342759837936e-05
-3.05583185637855e-05
-3.89238896867366e-05
-4.80070245239823e-06
-1.45418267741869e-05
-2.91918335661602e-05
-2.12768349706854e-05
-3.30544689303302e-05
-2.39578008633849e-05
-1.6116688613388e-05
-5.60362419127479e-06
-2.57288088252388e-05
-3.2238691976536e-05
-1.0323333929948e-06
-1.09887602380513e-05
-1.29256541384526e-05
-2.82060118109775e-05
-2.15278494008267e-05
-3.33224606250514e-05
-3.2839261430313e-05
-2.55877130552748e-05
-1.90866155893723e-05
-1.07501731442702e-05
-1.78931797396442e-05
-1.11885821512076e-05
-2.39493195512649e-05
-3.33506281177064e-05
-1.42168545945791e-05
-2.79296675961372e-05
-1.13267757522769e-06
-4.64682485363256e-06
-3.25832110215951e-05
-1.56643686519824e-05
-2.4640124477422e-05
-8.5525956193224e-06
-2.7983981504566e-05
-3.65529260461784e-05
-7.00799863795787e-06
-1.25204117433398e-05
-1.72221976370917e-06
-1.47856299797803e-05
-2.74841828584947e-05
-1.08164675686954e-05
-1.33423791323085e-05
-9.40650724592519e-06
-3.72005675631141e-05
-9.00879808762989e-06
-1.90700752560604e-05
-1.8147855126525e-05
-2.70929438017758e-05
-2.44503999554135e-05
-4.6480607929207e-05
-1.93425887088672e-05
-3.09383054913742e-05
-1.59286263433602e-05
-6.92907505434592e-06
-2.24370767328807e-05
1.67552307416976e-06
-2.53428968021906e-05
-2.16649265137077e-05
-3.44255602630313e-05
-2.53201822206721e-05
-4.55842331228673e-05
-2.46770078933658e-05
-1.21302537321901e-05
-4.65494883378243e-05
-2.36456342913796e-05
-2.079584745238e-05
-2.24874551005939e-05
-1.82002124873253e-05
-2.3558375896401e-06
-6.07014744292317e-06
-2.30662581229824e-05
-1.10574188716704e-05
-1.57505502667722e-05
-1.83256684302076e-05
-1.44886521928387e-05
-2.11706390580916e-05
-1.45713155571756e-05
-1.85699461253833e-05
-1.86878817767026e-05
-9.3368623458782e-06
-2.46730497355578e-05
-1.19586091572529e-05
-2.55453296368837e-05
-2.46497388314703e-05
-2.61907921579185e-05
-4.19190091597979e-05
-3.60193758907414e-05
-2.33660352474093e-05
-3.23916662037385e-05
-1.07830350355484e-05
-3.55829017875858e-05
-5.07116654517631e-06
-1.18063322131303e-05
-1.12211770731949e-05
-1.69029036795932e-05
-1.82486699116794e-06
-2.03513338957015e-05
-1.72663077983673e-05
-5.34539897444196e-06
-1.49416968683108e-05
-3.23700075494145e-05
-2.17173568751709e-05
-1.21074938512999e-05
-1.42154029553646e-05
-9.74900343565033e-07
-1.98862179920659e-05
-4.48178274662544e-05
-2.63919510187523e-05
-1.9561064652674e-05
-3.28547808738205e-05
-7.14574730858439e-06
-3.42238818899149e-05
-8.38835307857155e-06
-1.85077255996153e-05
-2.19160043020184e-05
-2.35308303082392e-05
-3.0010095136305e-05
-2.06434803685783e-05
-7.84675719879866e-06
-1.37924983526263e-05
-2.46719356702095e-05
-1.14079848397282e-05
-2.05579464687679e-05
-4.64679279168081e-06
-9.01770457375379e-06
-5.79635739169087e-06
-1.01267634345316e-05
-2.33655945220733e-05
1.15196056334184e-05
-3.33133589259909e-05
-2.61258013286492e-05
-1.15132079597044e-07
-3.33840514909607e-05
-2.19403536281863e-05
-2.72989461751891e-05
-2.27449802801272e-05
-2.07946686733714e-05
-2.63921538706698e-05
-1.11062946470631e-05
-1.76390023052306e-05
-1.12949583552337e-05
-1.74568045750658e-05
-1.46341320965027e-05
-2.20612758023517e-05
-2.82216077696669e-05
-1.04741305536992e-05
-4.22665021273096e-05
-4.48422778221161e-06
-3.51831077249902e-05
-3.04265509473335e-05
-5.65083556432628e-06
-1.47018403336717e-05
-3.51191621442853e-05
-3.94511194759918e-05
-2.22449938952244e-06
-6.04432986604879e-06
-2.2640484869575e-05
-6.09301502037161e-06
-1.53551202782231e-05
-2.97865438111244e-05
-9.92363159961836e-06
-2.95917129121643e-05
-2.2157073364025e-05
-2.81818107814842e-05
-2.86550271808284e-05
-1.3758839200312e-05
-3.65508939460131e-05
-1.70531402003643e-05
-1.83898908912339e-05
-3.94898867388545e-05
-1.39122865859165e-05
-4.38775788838588e-05
-2.88786972731976e-05
-1.18118989487437e-05
-2.1219900396611e-05
-2.8449061070552e-05
-2.07628194439393e-05
-3.37331074484099e-05
-2.28316261698993e-05
-2.78207131888201e-05
-3.44856617910397e-05
-7.25435040087227e-06
-3.10253033706165e-05
-2.70761168954411e-05
-1.17637665963903e-05
-2.78190611261812e-05
-1.23916162631681e-05
-2.43593860725893e-05
-1.71484085808213e-05
-8.83236256769752e-06
-1.98380339083419e-05
-6.29493828163622e-06
-1.36720764321528e-05
-2.83807031215753e-06
-9.28969984921694e-06
-1.26878663694455e-05
-3.86967400460777e-05
-1.77273854599202e-05
-4.03987487945133e-05
-5.47671971925853e-06
-1.5071432478878e-05
-5.34845695534572e-06
-8.97251826090792e-06
-3.97012949828686e-05
-3.96934199701684e-05
-4.05831969490943e-05
-1.94043947560936e-05
-1.92280182899154e-05
-2.21087911355134e-05
-2.29054139049147e-05
-2.90447072175205e-05
-2.23855608736564e-05
-4.99886194744346e-06
-1.7292956968649e-05
-2.59892778255562e-05
-1.37083006373904e-05
-1.71465876193233e-05
-2.44416908301707e-05
-2.59341423630336e-05
-1.81549145862356e-05
-3.8944283154221e-05
-1.28472311833932e-05
6.51632861831649e-06
-2.63143437329084e-05
-9.04590166857208e-06
-1.87245241011885e-05
-1.27388788123269e-06
-1.86822153699153e-05
-2.34535062198496e-05
-1.27803812223112e-05
-1.39471378200934e-05
-3.96360707144604e-05
-2.81982027196213e-05
-2.20706744339441e-05
-2.40078543790619e-05
-1.15573164367138e-05
3.68658256983976e-06
-9.81205894914288e-06
-4.32219872921854e-05
-2.17299999480157e-05
-1.39819216101404e-05
-1.77514404434508e-05
-7.45051287060071e-06
-1.97910661224134e-05
-2.85066551531644e-05
-5.12317354533371e-06
-2.46343235697225e-05
-1.46397700982472e-05
-1.47961547481719e-05
-3.26815843045628e-06
-2.48715009739031e-05
-2.70969935090728e-05
-3.0870656449159e-05
-2.97526196537243e-06
5.89266394030826e-06
-2.64645466318153e-05
-2.73964267952205e-05
-2.58654918867749e-05
-2.59697614363292e-05
-4.27507501661603e-05
-4.63982746487956e-06
-3.16011071924742e-05
-1.86544611386086e-05
-1.0591639297323e-05
-1.53737498357918e-05
-1.51396127282004e-05
-1.59779441545778e-05
-3.67361170324792e-06
-1.36464366720523e-05
-3.22011791723813e-05
-3.87070700060252e-05
-9.04439519365422e-06
-1.47152826403194e-05
-1.83795892384179e-05
-3.64221112147091e-05
-1.8143797249007e-05
-2.12460336147252e-05
3.54236846399467e-06
-1.88160367790763e-05
-3.28105511100272e-05
-5.97663802025588e-06
-1.73455424686514e-05
-1.07745864128741e-05
-2.36502730775932e-05
-2.16524878217552e-05
2.42615375084184e-08
-8.27404659152182e-06
-2.81685049383739e-05
-2.75938942378422e-05
-6.15779749933279e-06
2.02533195215936e-06
-1.57697968367761e-05
-1.98898608908586e-05
-1.04739582431946e-05
-8.44176436749954e-06
-1.29645961071983e-05
-3.26307917056997e-06
-1.38400621701983e-05
-8.12237516739734e-06
1.78920956642135e-07
-2.32811305898485e-05
-5.76902324110277e-06
-1.3316354363797e-05
-1.53137372924828e-05
-1.96232835416489e-05
-4.65478767856259e-05
1.79597861739654e-06
-2.4995678968619e-05
-1.57942740760581e-05
-1.26718443094665e-05
-1.71920567682945e-05
-1.03938996056015e-05
9.44464662704127e-07
-2.81237228519212e-05
-1.57604787798084e-05
4.2146777298167e-06
-3.22323378703525e-05
-2.57611871592183e-05
-3.59930221914813e-05
-3.87975311497869e-05
-2.51118149051703e-05
-1.71305425664699e-05
-2.63047422603405e-05
2.82332394464211e-06
-1.75762504164928e-05
-3.21322255553499e-05
-2.88372889309846e-05
-4.00772256109927e-05
-1.94733172219745e-05
3.23043978014496e-06
-6.05540049457748e-06
-3.25268554411797e-05
-1.81134731645552e-05
-1.0106056133035e-05
-2.744066036708e-05
-3.02360822062077e-05
-1.09970262682669e-05
-3.8331243339496e-05
-9.02282610342746e-06
-1.79473031831059e-05
-2.32336487301311e-05
-3.00612560627076e-05
-2.57266587084607e-05
-1.61241637749626e-05
-1.18051575130215e-05
3.5311145006521e-06
-1.55882870701511e-05
-2.70748977869754e-05
-1.11568630449382e-05
-1.90529672958883e-05
-2.09695739037453e-05
-7.20633437806693e-06
-3.14458353646938e-05
-1.53327409803519e-05
1.33643389140179e-06
-3.11374727343242e-05
-2.76475979906939e-05
-2.15766258153928e-05
-1.87999185666364e-05
-1.04552677895887e-05
-2.10418540810632e-05
-1.53065436790431e-05
-4.09896459109655e-05
-2.84551993114879e-05
-2.63455081763432e-05
-3.47179728741961e-05
-1.9650248611419e-05
-3.20777168253696e-05
-9.43366918887745e-06
-2.12301489017558e-05
-1.78960778324697e-05
-2.23814276448626e-05
-5.57899874477232e-06
-2.02984286953398e-05
-5.19376479230889e-06
-2.56301065220623e-05
-7.60802507868088e-06
-1.72408653531231e-05
-1.43169607825762e-05
-1.46567489575539e-05
-2.19538036375795e-05
-3.66188442858911e-05
-6.93031633920516e-06
-1.31490955885458e-05
-1.55042306544315e-05
-2.43779221922234e-05
-2.85274844611894e-05
-4.01369008768022e-05
-1.86870607365833e-05
-1.0412487307154e-05
-3.62465149185068e-05
-1.00751711098914e-05
-1.53274563401543e-05
-2.33094947213489e-05
-1.2660484834704e-05
-2.28023410760897e-05
-2.81877523248421e-05
-3.30617378300613e-06
-2.3473298787812e-05
-1.96347408403731e-05
-2.76340529078557e-05
-2.8015192900311e-05
-1.6032952197397e-05
-3.13291954898588e-05
-3.03513360656758e-05
-1.53619249876643e-05
-2.93469500695347e-05
-1.66394078498006e-05
-7.31763609336544e-06
-2.30783556068233e-05
-1.99034036305192e-05
-3.12025474412952e-05
-1.71156276063691e-05
-1.98874706582224e-05
-4.73342584824543e-07
-2.97414207096803e-05
-1.46003087915494e-05
-3.98902733200945e-06
-1.95778255474974e-05
-2.46642495140454e-05
-2.82855194070219e-05
-2.18879285554783e-05
-1.52396104086861e-06
-2.21857610356512e-05
-3.8068105514159e-05
-2.84681755852677e-05
-8.78587698898584e-06
-9.42815581655255e-06
-1.09643082068853e-05
-5.24944867542984e-06
2.59096386331769e-06
-1.80029209632763e-05
-1.88469712234703e-05
-3.50726267976609e-05
1.77260659202332e-06
-3.24110165077258e-05
-3.88977881599251e-05
-3.6762291078119e-05
8.22840653439341e-06
-2.52017514475119e-05
-2.33694976032619e-05
-5.72290103373607e-06
-3.75626103967848e-05
-4.76111041632357e-05
-7.40089179834935e-06
-1.83249520528897e-05
-2.31792718580093e-05
-1.84433314443786e-05
-1.7882484437814e-05
-7.50047556538485e-06
-4.26913182289974e-05
-1.40469092020274e-05
-1.58889522981488e-05
-8.29394939159665e-06
6.65304908659957e-07
-3.39305032269745e-05
-1.40342537535066e-05
-2.091440165315e-05
-5.25011589956405e-05
-3.82524443835242e-05
-2.01310563497266e-05
-1.14759576866082e-05
-1.09436631757348e-05
-2.10886019230689e-05
-2.62877394275624e-05
-1.38729838690948e-05
-1.34330653719285e-05
-3.06268638519628e-05
-1.36181685055782e-05
-1.90940673978383e-05
-2.5000271037229e-05
-2.42754168099486e-05
-2.71387453733109e-05
-2.13280451045783e-06
-3.31521193352049e-05
-2.51626294992107e-05
-1.76872632893612e-05
-4.20723074917788e-05
-3.82412654946798e-05
-2.37501422626191e-05
-2.25935086092341e-05
-1.09622610852286e-05
-3.3963729230677e-05
-3.23780188009469e-05
-9.08082413661555e-06
-2.54985053012039e-06
-1.56403919635216e-05
-1.79737106321837e-05
-2.45893645843345e-05
-8.07131741460687e-06
-3.28550342836315e-05
-3.26161433636374e-05
-2.65497335563661e-05
-2.33404247005175e-05
-8.08092376838939e-06
-9.08147583834958e-06
-2.64151501022382e-05
-6.93161105533609e-06
-1.70119696430756e-05
-8.70039344114494e-06
-9.10088287796437e-06
1.59275836954666e-06
-1.76568238295339e-06
-7.11863385990598e-06
-3.01602737819936e-05
-2.39106376388371e-05
-4.16232580768343e-05
-3.71251219710076e-05
-2.98721370244852e-05
-2.87502226314425e-05
-1.28894596463945e-05
-1.59434676661784e-05
-2.89749426502763e-06
-1.65358287756482e-05
-1.0121330855235e-05
-4.20286861669699e-06
-2.43268311512603e-05
-3.17796634812904e-05
-9.34723827381385e-06
-2.4514341447519e-05
-2.30712710199345e-05
8.3052936825533e-06
-2.5074194618314e-05
-1.73792801982931e-05
-2.82408178369511e-05
-3.86262992424372e-05
-1.82197692973441e-05
-3.63056979604296e-05
-4.41091753006813e-05
-2.53895026488039e-05
-2.42091395709492e-05
-2.55056284649347e-05
-3.41194121033787e-05
-2.20287016868616e-05
-3.9704885820644e-05
-2.50598820425989e-05
1.50139069771034e-06
-2.8303430108009e-05
-4.67798220998193e-05
-1.00289136049519e-05
-2.08951195615932e-05
-5.58577714468117e-06
-2.5168183316747e-05
-2.32510441322463e-05
-1.72100043840336e-05
-2.74614619715652e-05
-2.65764364511047e-05
-1.30705831196292e-05
-1.22672812872639e-05
-2.27007325802512e-05
-7.20889746651905e-06
-5.82100426714569e-06
-1.97768234522582e-05
-2.00096792433875e-05
-4.74316839671702e-05
-1.13329218070208e-05
-1.66607097921809e-05
-2.98781422826368e-05
4.47086980662784e-06
-2.61129925887294e-05
-1.93748168835027e-05
3.66234363267426e-06
-2.80259403292058e-05
1.45868266442029e-05
-1.5880367237168e-05
-3.58885123922175e-05
-3.89345791241802e-05
-1.64553774513635e-05
-3.46656179994423e-05
-1.58671212371942e-05
-7.63024765299221e-06
-2.61237362325204e-05
-2.3883974519271e-05
-1.1282020784851e-05
-2.53467988941179e-05
-2.21911657460431e-05
-3.5751462111357e-05
-3.16940654824972e-05
-1.89504801572581e-05
-2.90563153779898e-05
-8.15906445695951e-06
-1.49269946336096e-05
-1.4577565917236e-05
-1.48380030093934e-05
-1.2731137200994e-05
-3.43312045373529e-05
-1.70544139622515e-05
-2.64780704414596e-05
3.7951764076995e-06
-1.82326144728955e-05
-3.16436707656426e-05
-1.47421827979388e-05
-1.41030171820048e-05
-1.09199386287122e-05
-1.84991374079189e-05
-2.92780055513222e-05
-8.44636851085686e-06
-1.91373649757072e-05
-3.03386592690979e-05
-4.04864653452174e-05
-2.7402549211903e-05
-2.64624046357569e-05
-2.00794077001805e-05
-1.53897322570826e-05
-5.24986445041793e-06
-1.20072003934804e-05
-2.50934613338079e-05
-1.69091543827621e-05
-1.47328380998109e-05
-2.27879236553794e-05
-3.77236351829798e-05
-1.23619790167332e-05
-4.31318888563606e-05
-1.39307703950177e-05
-8.25036954104699e-06
-3.08618190550665e-05
-1.33701398211619e-05
-9.18531322966573e-06
-2.29755988201834e-05
-4.19512144591248e-05
-1.1894954211387e-05
-1.26225683558974e-05
-1.54604742660331e-05
-2.05060599921354e-05
-2.27983368499323e-05
-1.32028936891913e-05
-1.01552877506128e-05
-9.82937439591376e-06
-3.49275574315051e-05
-2.93876253776697e-05
-7.61678245183464e-08
-1.32370705204462e-06
-3.06756938065086e-05
-2.80035608907444e-05
-2.57883816006757e-05
-6.81629045449728e-06
-1.527928383546e-05
-2.85714462582152e-05
-4.78728341779135e-06
-1.54488407830242e-05
-1.99807959672173e-05
-1.50782887152704e-05
-2.24713252801962e-05
-2.94432495365251e-05
-1.24589684850562e-05
-2.26441150577792e-05
-1.25920401121959e-06
-2.24187180795703e-05
-1.33998139001698e-05
-2.58186757813864e-05
-2.05729895479043e-05
-1.91979109011887e-05
-5.47551513803613e-06
-2.91346021580308e-05
-3.30612769340527e-05
-2.93858668237572e-05
-2.27824990401396e-05
-3.19117195479742e-05
-1.29394040288698e-05
-3.02213995299142e-05
-2.31466801026865e-05
-3.1423863994316e-05
-2.52105315356335e-05
-2.33949136251543e-05
-1.04121879029269e-05
-1.44467982233504e-05
-3.45732924822464e-05
-2.6055578461424e-06
-1.39915991774135e-05
-2.65137505268008e-06
-1.73200397468938e-05
-1.54190893277253e-05
-9.44052753729654e-06
-1.79659100495881e-05
-2.77764989085695e-05
6.91567855149657e-06
-2.93876595199923e-05
-2.22313102956167e-05
-2.11398820286073e-05
-3.50528434177128e-06
-6.38608131032051e-06
-9.67774136870043e-07
-9.75041211919796e-06
-1.5098255297655e-05
-5.21358603955749e-06
-1.36103118242622e-05
-3.31010790033189e-05
-4.34454680236601e-06
-2.35710862185172e-05
-1.77596285768585e-05
-4.502501558653e-05
-2.87881062235775e-05
-1.12093178860845e-05
-1.56071248339219e-05
-1.15474270498987e-05
-4.93931512742512e-06
-9.83792113645249e-06
-8.4668365409573e-06
1.62946010484756e-06
-1.92770189543025e-05
-1.56230441449726e-05
-2.89383992769894e-05
-1.36939219304532e-05
-2.66896150968323e-05
-2.46010685282466e-05
-7.15886439484515e-07
-4.27091922311028e-06
-1.03443114153249e-05
-2.4673708313762e-05
-4.36637963079121e-05
-2.69174420465219e-05
-1.54350011313654e-05
-2.32421487850049e-05
-4.8875792692199e-05
-7.48349025810541e-06
1.51112065357481e-07
-1.96595086939932e-05
-4.84903152571565e-06
-2.06534610647206e-05
4.40743958973703e-07
-1.76190608971357e-05
-7.85515269414693e-06
-1.46420042347255e-05
-3.45002491915235e-05
-1.47774339338743e-05
-7.92168622808291e-06
-1.93195845631826e-05
-3.30152228288674e-05
-1.74717746510272e-05
-2.78505524806888e-05
-2.12388457469307e-08
-4.71677194314678e-06
-1.09447802771076e-05
-1.10002792935677e-05
-1.52248517393315e-05
-1.63000327739717e-05
-6.5125293987929e-06
-2.19325564564938e-05
-1.23352112770015e-05
-1.44067988717393e-05
-1.31699873753118e-05
-1.97898908520699e-06
-2.19383119484016e-05
-1.23844310225031e-05
-1.06147264089753e-05
-3.20289007734502e-05
-1.60738843515958e-05
-3.84484176954718e-05
-2.89162399014793e-05
-1.82113339467515e-05
-3.1187928215655e-05
-1.77751248605564e-05
-1.35737685404337e-06
-2.64973030799995e-05
-2.42455873904813e-05
-7.90374367136017e-06
-3.14467056983298e-05
-2.36389323959957e-05
-3.11579794243589e-05
-6.50781113708773e-06
-1.65588517291089e-05
-1.183278408947e-05
-3.71190513222492e-05
-2.84388987969423e-05
-2.62097219403363e-05
-2.65307351434319e-05
-4.33434859056283e-05
-2.65198847511841e-05
-8.96283623301481e-06
-2.00391971968359e-05
-4.00445544649187e-07
-4.02916168631463e-05
-1.03162068331608e-06
-1.40580670107713e-05
-1.04088691635654e-05
-2.60102116338001e-05
-5.23862246566966e-05
-1.57049679379484e-05
-1.85741530495983e-05
-3.06283404277297e-05
-3.41147380703769e-06
8.28256966682026e-07
-2.73472723491871e-05
-1.40642493410974e-05
-2.12442071676685e-05
-1.40485462954897e-05
-1.80049458462223e-06
-1.2409460595393e-05
-1.7399447946041e-05
-3.00104713075441e-05
-4.07566443940487e-07
-2.23515812714209e-05
-2.21956763799343e-05
-3.07409417248407e-05
-1.29010679948871e-05
-4.07845629878925e-05
-2.18028692568413e-05
-2.04798061164235e-05
-9.95375344098642e-06
-3.49252923221095e-05
-2.17116785331745e-05
-1.7721722527867e-05
-2.78900699506406e-05
-1.87990094764514e-05
5.33960304342325e-06
-1.06111861615133e-05
-3.20208117566894e-05
-1.45215277720926e-05
-4.61632753918364e-05
-1.16158627458156e-05
-2.36270095023185e-05
-6.09762779204707e-06
-1.46395371331395e-05
-1.43529131302844e-05
-1.74240997909212e-05
-4.59520512189742e-05
-1.5753560865526e-05
6.42316101824097e-08
-2.17235544606492e-05
-1.93188915124993e-05
-1.92498155902754e-05
-1.27001211042666e-05
-2.83050496882204e-05
-2.00095407387351e-05
-1.13259432359298e-05
-2.16064905449833e-05
-1.92370740369934e-05
-1.10697340658814e-05
-2.74305735356841e-05
-2.08708888875702e-05
-4.4436521201516e-05
-1.25367324724642e-06
-1.71653977281393e-05
-2.06524743475705e-05
-9.3086077633726e-06
-2.81797152180471e-05
-1.61674283778875e-05
-1.27952543388053e-05
-2.61282432893228e-05
-1.11105869069434e-05
-1.89700436109657e-05
-2.3170788214833e-06
-5.20824563114229e-06
-2.09010657286712e-05
-1.78212077644433e-05
-1.59403089938384e-05
-2.16726158795278e-05
-2.20874728507792e-05
-1.14637635256458e-05
-2.22423690052516e-05
-2.75478345822202e-05
-7.05719785193644e-07
-1.57340127194527e-05
-1.50410655985063e-05
-8.77983356975924e-06
-2.3267515048883e-05
-3.08432255392192e-05
-1.71552758956993e-05
-2.56013342538235e-05
-2.56184960584799e-05
-1.34092634758844e-05
-8.83541542154578e-07
-2.24320477607677e-05
-2.02455157033276e-05
-4.02229751814337e-05
-3.85459902328198e-05
-2.60009950756091e-05
-8.71265843131873e-06
-4.65864710723462e-05
-1.27618949632983e-05
-2.02554055403245e-05
-2.60245291825814e-05
-8.3130490910796e-06
-1.52464887604891e-05
-1.69934529543656e-05
-1.27687723354259e-05
-2.16908759809243e-05
-1.43076735860564e-06
-1.54734514883814e-05
-2.2145128661343e-05
-1.03266921900112e-05
-3.39089636762394e-05
-2.71585735459567e-05
-6.87282288866655e-06
-1.62066477002733e-05
-3.25143501467956e-05
-6.12678904566525e-06
-1.27335963638386e-05
4.18778020968101e-07
-2.7358866706222e-05
-2.21653007662991e-05
-1.78531581851065e-06
-2.06334115530467e-05
-9.57235083892653e-06
-2.77996931798024e-05
-7.70093362879772e-06
-7.56174504666681e-06
-2.66057642751086e-05
-2.11011737012895e-05
-2.16895146793401e-05
-2.78838115997575e-05
-1.10963387639057e-05
6.9586025148066e-06
-2.83607167810441e-05
-2.27857871918387e-05
-1.78620460383002e-05
-2.1178068394882e-05
-1.88602759552127e-05
-2.51347778683266e-05
-8.31480798345925e-06
-1.20475692071753e-05
-3.67651241033616e-06
-1.11271081109264e-05
-1.45293075183785e-05
-3.20726411683507e-05
-3.23014040093646e-05
-1.26681630625334e-05
-2.08448949597985e-05
-3.66069745630432e-05
-1.03754923344408e-05
-2.57240619141479e-05
4.7505023248139e-06
-2.48532833230633e-05
-1.8593361089876e-05
3.23637198627027e-06
-2.2431822928166e-06
-2.43412685276874e-05
-2.85930226130625e-06
-1.73400162576896e-05
-4.48827116415517e-06
-2.10308938460914e-05
-2.56625795007352e-05
-3.22012250628712e-05
-7.1446280021503e-06
-1.93463028037659e-05
-1.54827773541963e-05
-1.70239084014601e-05
-3.93873741778361e-05
-1.20889498510093e-05
-1.73715946564095e-05
-2.49938702207446e-05
-2.14175494959846e-05
-3.9681229845198e-06
-1.8348927573645e-05
-3.33549412223827e-05
-2.95621871578037e-05
-3.28098233366207e-05
-4.58207291983017e-05
-1.81511015565946e-05
-3.01248547817251e-05
-2.67656851499277e-05
-3.38105905066138e-05
-3.46172644820188e-05
9.15090560541061e-06
-2.06007597009038e-05
-2.87991715016528e-05
-2.6257487014587e-05
-1.5011044322152e-05
-2.71001132088356e-06
-1.76897532306302e-05
1.04250638510859e-05
-5.56467400813008e-06
-4.66676513963693e-06
-3.53028830821938e-05
-3.15634103679395e-05
-1.04359154961628e-05
-1.76684549886531e-05
-2.79755642609026e-05
-3.78648104374698e-05
-4.55735793497799e-05
-1.44671161898185e-05
-1.60537909395952e-05
-1.77299270032226e-05
-4.2465003248512e-05
-2.01544958492708e-05
-1.92554097499235e-05
-1.66353208481748e-05
-1.8628119416801e-05
-1.48746917503258e-05
-4.65441893804937e-05
-3.26685234885127e-05
-3.23038264836726e-06
-2.29955293511098e-05
5.93027256432115e-06
9.86257272945673e-06
-2.25170575506159e-05
-3.26086668570827e-06
-3.22979293503696e-05
-1.17809682293877e-05
-2.656824916068e-05
-2.5360459003252e-05
-2.93681896803311e-05
-7.82994716843231e-06
-2.13584446773431e-05
-1.19981279069799e-05
-2.68831877870743e-05
-1.59680346843107e-05
-1.68873759249325e-05
-1.40647894316061e-05
-3.19739920807207e-05
-8.37076276653499e-06
-8.38473119445915e-06
-2.2862029810768e-06
-1.67932168062268e-05
-3.51143734704478e-05
-3.23371003781695e-05
-3.58264091438518e-05
-1.40264436761391e-05
-1.3455458718505e-05
-1.72039816535171e-05
-7.07557881924681e-06
-2.14227647652817e-05
-2.12016839068067e-05
-1.55089238332282e-05
-2.19336421074512e-05
-4.31893482575626e-06
-1.8363428331945e-05
-3.01868004007905e-05
-4.46193715261584e-05
-1.00051038836938e-05
-7.83963219679068e-06
-6.49658302704276e-07
-2.17119849884677e-05
-2.30703184024482e-05
-1.54147333513249e-05
-2.32070743632385e-05
-1.38666055032402e-05
-1.50469226179703e-05
4.04098008091165e-06
-7.24874855614431e-06
-1.756616751482e-05
-2.10726147207393e-05
-1.91727847399169e-05
-2.28142503081332e-05
-1.48381298316298e-05
-3.25629605228942e-06
-2.29462140025418e-05
-3.80981924710018e-05
-3.18789369474195e-05
-3.5833318157093e-05
-3.11543186338573e-05
-7.56479656260852e-06
-1.29119382311043e-05
-2.21942943126956e-05
-1.17644661854915e-05
-2.33240690066452e-05
-2.88720236810238e-05
-2.20590356139203e-05
-2.59646443739633e-05
-1.40820278831358e-05
-1.08799548302709e-05
-2.41784645635094e-05
-1.77493080938288e-05
-2.35486069493984e-05
-1.38304025323434e-05
-1.38882295454207e-05
-1.12676110402636e-05
-1.3745225224887e-05
-1.84355574719912e-06
1.26996970442117e-06
-1.71669580767713e-05
-1.33630954375303e-05
-1.58923410037997e-05
-4.57891006372166e-05
-7.9097020739073e-06
-2.48323466500156e-05
-1.27840595130797e-05
-1.52713702140141e-05
-2.57438329174878e-05
-2.183965427589e-05
-1.79078764663417e-05
-3.05715105824063e-05
-2.35098998901877e-06
-1.42205748175294e-05
-1.03972249291198e-05
-1.79887941997046e-05
-3.95787891906063e-05
-1.08880892846503e-05
-1.96711716699821e-05
-1.36708306146112e-05
-1.85944484884985e-05
-9.8886529288916e-06
1.58616241834772e-06
-8.13559353752554e-06
-3.22483029459669e-05
-1.35557085318264e-05
-1.87481743113015e-05
-3.27537236704036e-05
-2.88316118990501e-05
-7.2491582840449e-06
7.94743971175064e-08
-1.02293674853718e-05
-1.15127525542355e-05
-1.77085101579287e-05
-2.68078771832202e-05
-3.93173883813791e-05
-3.83936152347418e-06
-2.61877185199697e-05
-2.01342756109345e-05
-8.75546860273943e-06
2.77695094968641e-06
-6.66495860093525e-06
-4.70760274730577e-05
-3.06360415903807e-05
-2.43950042073459e-05
-1.06857166358273e-05
-2.12230066111931e-05
-1.58832494331743e-05
-2.45071198302039e-05
-2.47720567105179e-05
-2.27570179370699e-05
-1.78929244863282e-05
-3.4473602344985e-05
-1.32417620886991e-06
-1.63845146410396e-05
3.17651417841424e-06
-3.30397724980977e-05
-2.69831971500216e-05
-2.78975243292813e-05
-3.23657368274474e-05
-1.52236421657697e-05
-1.26503126343832e-05
-1.92623404318862e-05
1.20323631172453e-05
-4.04860524721299e-05
-4.92827344929713e-05
-3.74965305693102e-06
5.37107300054834e-06
-1.66919115012021e-05
-1.92824297986101e-05
-2.97527304032022e-05
-2.36614013842867e-05
-1.64127110822721e-05
-2.96283730697687e-06
-1.43651071699621e-05
-1.40766605411368e-05
-4.4424454894971e-06
-1.11172882955607e-05
-3.05533357673355e-05
-1.98809522659233e-05
-2.34198171173638e-05
-3.24321342407723e-05
-5.26221837373912e-06
-1.91642622621665e-05
-3.95797751577867e-06
-7.33797878518164e-06
-1.94911872022508e-05
-1.49480927448512e-05
-2.40759552209334e-05
-7.31617716685823e-06
-2.84482115724443e-05
2.46415855157853e-06
-3.19180703080763e-05
-1.44553643333594e-05
-1.2420228749275e-05
-2.29339297445352e-05
-1.67533549967313e-05
-1.04519826973734e-05
-1.95297521581915e-05
-2.79183690949145e-05
-3.12516777729072e-05
-1.24530819250363e-05
-2.26069367109623e-05
-5.26303832465243e-06
-2.02030883027849e-06
-2.17082933988904e-05
-2.75391732553983e-05
-2.54711904857171e-05
-1.77506791725888e-05
-2.47340833889526e-05
-2.22745238440374e-05
-2.36741014318535e-05
-1.96950117401424e-05
-2.14239433195252e-05
-2.53503923495444e-05
-1.56207606414308e-05
-9.55830111401735e-06
-1.04787623484839e-05
-6.95846646897327e-07
-2.94152133418828e-05
-2.61150115196927e-05
-3.90464848725665e-05
-1.6363606079744e-05
-1.59817273750058e-05
-1.66977515521264e-05
-1.76665515351491e-05
-2.96472948786327e-05
-4.64919634079218e-06
-2.15731141607555e-05
-8.9780522354512e-06
-2.51865581773583e-05
-5.48167958544406e-06
-5.22345708015238e-06
-7.41376601180418e-07
-4.9351632309304e-05
-2.03752528853121e-05
-2.76060836971279e-05
-1.43962789972214e-05
-2.26113604125704e-05
-1.54969339923388e-05
-3.98979689387637e-05
-2.50049105491352e-05
-3.20729717898363e-05
-7.30128964652248e-06
-3.17659420080136e-05
9.37042722128699e-07
-2.10685082669749e-05
-4.97453224549704e-06
-1.56085647904457e-05
-1.46901406868571e-05
-7.46243787896236e-06
-7.36547009488285e-06
-3.59784231404567e-05
-1.47893478553785e-05
-1.97514203541126e-05
-1.40828468320748e-05
