# Supplementary material for: Research on computational propagation and identification of mine microseismic signals based on deep learning
Source: PLoS One. 2025 Oct 22;20(10):e0334641. doi: 10.1371/journal.pone.0334641 (PMC12543183; doi:10.1371/journal.pone.0334641)
Supplement: S3 Data — (ZIP) [file pone.0334641.s003.zip › 000100500002872.xlsx_0.txt_24.txt.txt]

-3.392898012916e-05
-2.12207641293477e-05
-1.59987568767608e-05
-2.50632710007201e-05
-9.1294924645767e-06
-5.85137250774295e-06
-1.30637276939248e-05
-2.98594540798079e-05
-2.48048329052743e-05
-1.13485306433347e-05
-2.12240872895171e-05
-1.04590271241426e-05
-1.86948887858801e-05
-1.71407561047768e-05
-2.7920847129316e-05
-1.22412547867639e-05
-2.3399656641844e-05
-4.0077132799629e-05
-1.80196926642464e-05
-1.64476267434691e-05
-2.24997841241572e-05
-4.18949168760745e-05
-2.24142578309045e-05
-2.09893978927093e-05
-3.13004666459407e-06
-1.98105210484385e-05
-1.35738181673349e-05
-2.35474223610075e-05
-2.49499109459106e-05
-2.42941088121691e-05
-4.45090651409962e-05
-4.14412061338077e-05
-2.42755167520156e-05
-2.32020381670131e-05
-4.22834593283046e-05
-6.28490712612841e-06
-2.01194107396833e-05
-3.03691827405993e-05
-2.79517212621971e-05
-1.77854979439158e-06
-2.92665281874932e-05
-3.29031285898947e-05
-2.27725102507136e-05
-1.7985841978016e-05
-2.17819094345786e-05
-1.19423944731793e-05
-3.7587785715182e-05
-1.76653556478267e-05
-1.09534385236137e-05
-2.4135243641594e-05
-3.5150574656945e-06
1.16946702882865e-05
-2.31388338262745e-06
-1.97805602456142e-05
-1.10982448737237e-05
-3.29205314597659e-05
-3.30383665425061e-05
1.37154754198037e-06
-7.05036824544656e-06
-1.7540534451861e-05
-2.79134258359576e-05
-2.21820843209986e-05
7.10472320154723e-07
-2.1876423752872e-05
-1.27924213772428e-05
-2.83063690644826e-05
-1.70942274437784e-05
-2.63825453327335e-05
-3.34026344716289e-05
-1.84807874541533e-05
-1.00007677319571e-05
-1.07073319245207e-05
-7.95474261922817e-06
-1.74447001210681e-05
-1.31113578021274e-05
-1.44863443131692e-05
-3.22335559527971e-05
-1.77795934928255e-05
6.75160522203349e-06
-3.84869607443469e-05
-2.77903150638074e-05
-1.56824042112e-05
-1.29683909172882e-05
-2.37128384707936e-05
-2.92877618484558e-05
-1.64655847929141e-05
-1.72387503832858e-05
-1.75130456636078e-06
-1.35319848540566e-06
-5.15801118439692e-05
-9.61206529468153e-06
-1.41812814723965e-05
-2.65619771493051e-05
-2.15922704669862e-05
-4.54787395230622e-05
-1.65293299441579e-05
-4.00058458532259e-05
-6.57176786551468e-06
-2.89544205669685e-05
-1.30295568306637e-05
-7.60146189287627e-06
-1.29039850892719e-05
-7.92389487253426e-06
-2.92654152219885e-05
-1.63706815343484e-05
-1.7549480998972e-05
-2.27108618475436e-05
-2.27927988719952e-06
-1.6449917828404e-05
-1.25271529946857e-05
-1.0751219210968e-05
-2.16682405340677e-05
-2.35463211793931e-05
-6.9085445396716e-06
-1.7850676372681e-05
-1.69033535488726e-05
-1.85895663628699e-05
-4.47784731014827e-06
-8.68380501186856e-06
-1.84687300599379e-05
-8.07354878143834e-06
1.18455054928357e-05
-2.43755961261635e-05
-1.39622521080725e-05
-1.79393203942778e-05
-8.78517404781643e-06
-1.80222810444823e-05
9.95421899059138e-06
-1.78502220412805e-05
-9.72570451639295e-06
-7.04817971397143e-06
-1.85266671557534e-05
-2.31878580413776e-05
-2.21058715414429e-05
1.37651067950855e-06
-1.86021772170435e-05
-2.46706068533093e-05
1.20725990110798e-05
-3.22694734512662e-05
-1.09865217043919e-05
-1.58430822780247e-05
-7.69406179875469e-06
-5.48925335848301e-06
-2.50646675940376e-05
-2.65688055571937e-05
-2.66699783462411e-05
-3.9455523534965e-06
-2.96328534321232e-05
-2.70651779145909e-05
-1.95960165377349e-05
-1.16547688965266e-05
-9.18504868801112e-06
-7.27289632124384e-06
-2.27578884906727e-05
-1.95560911069028e-05
-2.57843443105668e-05
-1.36319996991618e-05
-2.61214903341341e-05
-2.33796777282522e-05
-2.28875364724556e-05
-3.4820358489618e-05
-2.83842588517219e-05
-2.8029384974525e-05
-1.92236972507669e-05
-1.54186296821277e-05
-9.05765463702701e-06
-3.09125715489118e-05
-3.11799514454329e-05
-1.58235849830777e-05
-8.27180259037178e-06
-2.16103536511168e-05
-2.10445872712665e-05
-1.29292268014381e-05
-1.59062381958496e-05
-1.64029811353896e-05
-2.48538913000911e-05
-5.37387123020098e-06
-3.74654824724669e-05
-2.11332300566353e-05
-2.70674239813374e-05
-2.59717210301183e-05
-2.60253542923659e-05
-1.5764390099024e-05
-8.88966437051312e-06
-5.24216435807442e-06
-2.02033188726477e-05
-3.31140734210611e-05
-9.67082012450422e-06
-3.27444501436599e-05
-2.43388798196091e-06
-3.94354494458536e-05
-2.52411681598371e-05
-2.16445522487372e-05
-2.17200117730394e-05
-4.50094958571823e-05
-2.60844025023087e-05
-2.72537947705955e-05
-2.97477103632576e-05
-9.09984357287079e-06
-5.94807678358942e-06
-2.13448142154145e-05
-1.51494296053689e-05
-9.2193299782492e-06
-3.22794748428256e-05
-2.33146034260911e-05
-2.97990744157027e-05
-1.84325453229945e-05
-1.9850771847244e-05
-2.51635959488431e-05
-3.90940700979496e-05
-1.16606499053308e-05
-1.24882963554145e-05
-1.96097325766897e-05
-2.41598060840849e-05
-2.22417152634709e-06
-3.28736806098566e-05
-1.09302681641563e-05
-3.01185732275978e-05
-1.72726763604986e-05
-1.15960059198838e-05
-3.93208661655225e-05
-3.48247104847792e-05
-2.75892413825583e-05
-1.44383224672888e-05
-1.86006733552624e-05
-2.75466403950895e-06
-1.48245653010241e-05
-3.32297836440633e-05
-3.38767023155045e-05
-1.56544073780918e-05
-4.10843024225434e-05
-3.02268599843557e-05
-2.43720505259885e-05
-2.19137585122292e-05
-9.04874543720856e-06
-1.3008679211196e-05
-1.68796637427173e-05
-3.20773599377228e-05
-1.72924709629675e-05
-1.72429451361457e-05
-1.96324162091449e-05
-2.04001711999397e-05
-1.32984759754032e-05
-2.01226915261719e-05
-5.45071905666817e-06
-1.30063915053606e-05
-1.40004488747185e-05
-2.66671827458259e-05
-3.02831222292858e-05
-1.20225454110493e-05
-9.31396954381359e-06
-1.30120155278564e-05
-5.06432338922593e-06
-7.8235115196038e-06
-2.76376134887212e-05
-9.0591193410314e-06
-3.22650463032764e-05
-6.10324141275426e-06
-1.7784547943292e-05
-6.95121939003186e-06
-2.17628210194467e-05
-2.90472494841275e-05
-1.00232134029625e-05
-1.07057592613048e-05
-3.21290479758676e-05
-2.18344488403719e-05
-2.84330487747454e-05
-1.63402223769148e-05
-1.4361003220933e-05
-1.40288023662707e-05
-5.83016162264252e-06
-1.17215490851383e-05
-1.83602132180743e-05
-2.47911702958354e-05
-1.42986349703752e-05
-3.27923848578164e-05
-2.2681350061638e-05
-4.13000480188124e-05
-1.85563747447793e-05
-1.93930083701675e-05
-2.26114530025477e-05
-8.03424386595796e-06
-2.13369755973537e-05
-2.46662875341033e-05
-1.40727792120482e-05
-1.54496078110963e-05
-1.70240926998976e-05
-4.36233419779737e-05
-2.5395087616381e-05
1.78175845392098e-06
-9.7666617913725e-06
-1.52429099838212e-05
-1.7800881238966e-05
-2.09232865937171e-05
-1.50219896369504e-05
-3.41871742343225e-05
-3.67365540349113e-05
-1.16721890342418e-05
-3.50856678215291e-05
-2.43300816850519e-05
-2.14358964009294e-05
-2.0371225616518e-05
-2.98773543896292e-05
-2.67370754625525e-05
-3.71416815695049e-05
-2.26807459309633e-05
-7.94035271546603e-06
-1.63391685605371e-05
-9.77591765551036e-06
-2.07037813495847e-05
-2.58800038950015e-05
-2.65434901976983e-05
-1.07870939485097e-07
-7.02468878629171e-06
-2.14129647359837e-05
-4.46460967498986e-06
-1.1506636164406e-05
-2.35396836738327e-05
-9.31113122923415e-06
-4.44193681759181e-05
-2.49568276909119e-05
-1.93181768797851e-05
-1.69527411969791e-05
-1.41810315796144e-05
-3.99865376503983e-05
9.02896340316775e-06
-2.74822477413261e-05
-6.74623686564163e-06
-4.82571856350685e-05
-3.41820981463252e-05
-2.20465135966165e-05
5.60980306874295e-06
-1.43146976749383e-05
-1.37848950611046e-05
-2.66459240768612e-05
-9.16802887143425e-06
-2.3007261155044e-05
-2.00877886020118e-05
-1.61670133818969e-05
-1.84003058568649e-05
-4.47995566174215e-05
-4.46857403489631e-05
-2.55485863983691e-05
-2.75525838077993e-05
1.2559946595607e-06
-2.58869766664142e-05
-1.86054913295951e-05
-2.49005352102341e-05
-1.6680075391702e-05
-1.39858061463441e-05
-1.72558756665221e-05
-1.31888193007831e-05
-2.72042686715033e-05
-8.40001114834371e-06
-2.48142147433078e-05
-3.28802226969984e-05
6.06448117006126e-06
-1.86925530769824e-05
-2.98359601503259e-05
-5.90376662976743e-06
-2.40792938097614e-05
-3.32913961236612e-05
-1.34030974553073e-05
-2.06241349247289e-05
-1.70206824335108e-05
-2.78203205705304e-05
-2.33414030928783e-05
-6.00143766840466e-07
-3.49031291769624e-05
-1.68721952225317e-05
-1.79104224663234e-05
-1.82037673922282e-05
-7.33682760882245e-06
4.80566391173454e-07
3.24810343135139e-06
-3.70068901224985e-06
-2.44828111534367e-05
-2.89632376344722e-05
-1.19260818419116e-05
-3.82032715052628e-05
-1.74625066895948e-05
-1.42110024699537e-05
-4.3904660447135e-05
-1.26061537025974e-05
-4.10044292461109e-05
-3.52871133729237e-05
-2.38365458599022e-05
-2.43944955783263e-05
-1.79851042468763e-05
-1.39379995777833e-05
-1.70481632241481e-05
-3.10949485064522e-05
-2.32711838464199e-05
-3.13713523180242e-05
-1.69616163515869e-05
-2.01321420846539e-05
-2.58792875161603e-05
-1.47693608350592e-05
-2.33846434032105e-05
-2.93414028534249e-05
-1.15984738378367e-05
-2.11087105334008e-05
-4.73877864380034e-05
-2.48338639247863e-05
-1.41753809273275e-05
-1.63773082541685e-05
-4.13729811221647e-05
-1.86890991603478e-05
-2.77588413108411e-05
-2.63916638854573e-05
-7.18188443444855e-06
-2.29269149852343e-05
1.45375885310667e-06
-1.22508033264155e-05
-1.54283915514888e-05
-1.84138303087307e-05
-8.07922144102467e-06
-1.53914528424775e-05
-3.17907617267418e-05
-2.15718005141303e-05
-1.26425992657917e-06
-1.4779922672996e-05
-4.08103907701414e-05
-1.78386854978587e-05
-5.38801382230441e-06
5.6547561332255e-06
-1.02122822874227e-06
-2.75209682797165e-05
-1.91030200572926e-05
-1.38440083843817e-05
-2.51452395770583e-05
-2.37307997510258e-05
-1.75375696043636e-05
-3.93373472095956e-05
-1.07480810197849e-05
-3.76411778696991e-05
-1.91633104998492e-05
-1.48066757986197e-05
-2.05204554437456e-05
-1.46653828684973e-05
-1.12605031611362e-05
-1.94995026944758e-05
-1.95269604323154e-05
-3.27648692069634e-05
-2.52125007501257e-05
-3.10948621751243e-05
-2.51894566411861e-05
-4.3317878981112e-06
-2.51742600905566e-05
-3.09618698232432e-05
-2.63775174618347e-05
-1.89635057979045e-05
-2.06431639998084e-05
-9.58214070062481e-06
-6.23080679625058e-06
-1.34351635241743e-05
-1.58204905902726e-05
-4.18548848848974e-05
-2.24600175862787e-05
-3.4890428935133e-05
-1.17861582924576e-05
-4.50475685532642e-05
-1.3141620308915e-05
-1.66696341291126e-05
-9.79282560796872e-07
-3.90009632526941e-05
-1.96341165115944e-05
-3.39468721012193e-05
-1.37580456991694e-05
-2.22060075968766e-05
-2.69123674366898e-05
-1.52139247470244e-05
-1.05068571247972e-05
-2.96279389266444e-06
-1.14377541897749e-05
-1.12921624200704e-06
-3.22389214686757e-05
-2.43165851599805e-05
-4.77907531634255e-06
-9.16048202190278e-06
-1.32590077067735e-05
-8.82502875908365e-06
-2.46827932101702e-05
-1.44615970307764e-05
-2.16818420268701e-05
-4.39588456658481e-05
-1.53383201407252e-05
-1.26005437600445e-05
-5.47369636478114e-05
-2.19642789972165e-05
-4.44072398161639e-05
-2.98249911704944e-05
3.3669373537121e-07
-2.86124536299324e-05
-1.45774190110483e-05
-4.21651245091018e-06
-1.52580301455606e-05
-3.5165116516142e-06
5.61899577437561e-06
-4.11579058456071e-06
-9.43692990986488e-06
-8.3928155464834e-06
-2.61185702091544e-05
-1.42980205533313e-05
-2.66299362322851e-05
-1.1369006548394e-05
-1.90671038552682e-05
-1.66459898432818e-05
-8.66891069915254e-06
-2.63693771037946e-05
-4.47964900039776e-07
-2.41910032086766e-05
-3.62466076288768e-05
-7.70032968694864e-06
-2.8517014661489e-05
-6.37296899787422e-06
-1.85415257788744e-05
-1.64955826729243e-05
-1.33646108534833e-05
-2.8896861883338e-05
-2.01730725410504e-05
-4.23942113544555e-05
-1.31725779104723e-05
-1.49892785105755e-05
-2.11191755616992e-05
-2.64273389181572e-05
-2.10997214284729e-05
-1.40035406721558e-05
-1.46772509011135e-05
-2.63763133397095e-06
-3.73382383584223e-05
-2.63151984489807e-05
-1.57174974955923e-05
-4.69503220443751e-07
-6.73242638494962e-06
-3.33603789511197e-05
-1.01587588801868e-05
-1.64694567504699e-05
-3.42550540669115e-05
-1.66753768530721e-05
-2.92199348330167e-05
-3.85281542629955e-05
-3.95902263529266e-06
-2.37991007636905e-05
-1.46805007888199e-05
-1.18055214798008e-05
-2.99325951371939e-05
-9.97194312856055e-06
-8.66164342177031e-07
-3.24912263130558e-05
-2.08171246338467e-05
-3.48906815334244e-05
-7.45806462122419e-06
-1.08531668279884e-05
-3.18117883729205e-05
5.36691117215461e-06
-7.10839012531721e-06
-3.15846990304265e-05
-2.01463214740484e-05
-1.92152281417735e-05
-2.09208350205099e-05
-2.66988571143001e-05
-2.05800160741642e-05
-3.56295781923079e-06
-4.47789928822657e-05
5.46245138009082e-07
-2.01379182882397e-05
-2.89273218262902e-05
-1.2927684621384e-05
-2.9317747942012e-05
1.11466411486479e-05
-7.16300760490988e-06
-1.49113855715151e-05
-3.55618948245461e-05
-1.46210246742618e-05
-2.08383264062666e-05
-2.49604066268316e-05
-1.27537809532769e-05
-3.00052242980461e-05
-2.4101041229214e-05
-1.88649221867134e-05
-2.26247410382951e-05
-1.32524938391346e-05
-4.25863200098963e-06
-3.65122934248398e-06
-2.16788452332092e-05
-3.13381920014743e-05
-1.47198789188233e-05
-2.91430061634987e-05
-3.60804271310781e-05
-6.15826164047862e-06
-2.36706241644298e-05
-6.28869926873589e-06
1.31115575462283e-06
-5.00098392553488e-05
-1.36010510889558e-05
-2.02173897554603e-05
-1.0497868097905e-05
-2.04046787629107e-05
-2.03188396679272e-05
-2.54795056769492e-05
-1.78047718019372e-05
-1.98400658508933e-05
-4.34330597989244e-06
-5.44540168903625e-06
-3.84000168114947e-05
-1.02937273193244e-05
-2.74120689014486e-05
-3.78888831861522e-05
-8.91387233206531e-06
-1.33940741389136e-05
-7.27293602706499e-06
-2.21091612999677e-05
-4.08826853036877e-05
-3.30856668373159e-05
-2.37821234612611e-05
-8.04084489201989e-06
-1.45225105730801e-05
-2.09015337246643e-06
-3.02419162939286e-05
-1.88705403595956e-05
-9.72329504950878e-06
-1.12128320895473e-05
-1.87298039534256e-05
-1.73734537117499e-05
-5.08113352707361e-06
-2.35099649773275e-05
-2.91985918217929e-05
-1.43745933195075e-05
-2.93077727151784e-05
-1.16190270684393e-05
6.07267970628083e-06
-2.06352691530589e-05
-1.52554614102797e-05
-1.0562400198892e-05
-2.60348239660064e-05
-2.95485922307868e-05
-1.61053717864981e-05
-1.89558622954862e-05
-3.30627810101535e-05
-1.38360114497137e-06
-1.97312255313197e-05
-2.51690449524389e-05
-8.4152434163568e-06
-8.92923101485045e-06
-8.94133350006815e-06
-1.69321562371082e-05
-1.22906589248493e-05
-2.37983112275742e-05
-3.28608932853184e-05
-3.729072580028e-05
2.10764023770528e-06
-2.6163931534761e-05
-3.57271729771039e-05
-2.50451456552843e-05
-2.5095004941749e-05
-2.5261461181847e-05
-1.97340681206824e-05
-2.67317484668388e-05
-3.19897194784899e-05
-3.15724804677486e-05
-2.85418140727944e-05
-1.26350669920329e-05
-2.13599295400385e-05
-1.22537567012338e-05
-1.85161785630335e-06
-1.92105457199464e-05
-5.14141869184725e-06
-9.15670474548916e-06
-2.1885912514531e-05
-3.42649456888262e-05
-1.59091035710255e-05
-3.15448616849743e-05
-2.11026622062686e-05
-2.4272450803776e-05
-2.13732724477119e-05
-1.06067312988147e-05
-2.02117557478094e-05
-2.07480128155451e-05
-1.34461045789463e-05
-1.83891411440553e-05
-1.19366013953186e-05
-2.96690245244308e-05
-1.51402367302343e-05
-1.32832098552537e-05
-1.13062218750358e-06
-2.27595434805537e-05
-3.00259740056159e-05
-1.30299306094679e-05
-2.24057570399358e-05
4.39972709124548e-07
-2.50752591545293e-05
-1.32312452675183e-05
-5.32126906127863e-06
-3.12199808018759e-05
-8.67078324106216e-06
-1.39917197106102e-05
-3.36897507382584e-06
-2.53592972972457e-05
-1.94485371701708e-05
-1.98201855068237e-05
2.17797116064879e-06
-2.51330902588884e-05
-1.63463775947312e-05
-1.86233890569476e-05
-1.4695941219753e-05
-1.24704156272091e-05
-6.75083103702137e-06
-7.81746187443437e-06
-3.2263027304111e-05
-9.87880993450529e-06
-2.64578093435608e-05
-2.43080130787093e-05
-2.50787415580379e-05
-2.75391269997644e-05
-3.05312273328318e-05
-2.92254254971441e-05
-1.70805540545978e-05
-2.0792631506974e-05
2.72230692316632e-06
-2.22185370764641e-05
-3.32532295383409e-05
-9.87575337828781e-06
-1.35684809848689e-05
-2.16554576571349e-05
-9.81955057495815e-06
-9.63380642205422e-07
-3.60658722454473e-05
-2.55334689306302e-05
-1.6290635329486e-05
-1.00702198571744e-05
-8.07196459305346e-07
-2.63876204047287e-05
-1.11239416013017e-05
-6.86685234235567e-06
-2.82710802469808e-05
-1.95782026011985e-05
-2.18632417910502e-05
-1.12918211713896e-05
-3.13509808015044e-05
-6.45607748551993e-06
-3.05905118980751e-05
-3.27033975658678e-05
-3.41771639507647e-05
-1.22540832971746e-05
-1.02126217498753e-05
-1.32523353798975e-05
-2.55085583664083e-05
-1.51165929097024e-05
-3.00252121047784e-05
-4.48136150604475e-05
-2.03512170826493e-05
-1.20070071098844e-05
-3.35032532304305e-05
-7.3671158200045e-06
-3.16773479106738e-05
-8.54851821453599e-06
-2.91953712011151e-05
-1.716843293409e-06
-1.58076097011414e-05
-3.85088963271676e-05
1.42471506856311e-06
-2.28684248587162e-05
-1.49670915877927e-05
-2.46802437395852e-05
-2.31568169229773e-05
-2.03352391729556e-05
-3.87042448473112e-05
-1.83197756730346e-05
-1.50671175358487e-05
-7.8317356609818e-06
-2.12329124031168e-05
-2.76877039251736e-05
-1.901345129099e-05
-3.3655828098335e-05
-2.0585738962497e-05
-3.70739066260499e-05
-1.52634397286086e-06
-2.64777648513615e-05
-1.18071390762817e-05
-1.1116452796789e-05
-2.20723262673363e-05
-2.10598901584231e-05
-1.11876013520711e-05
-1.26900258089235e-05
-1.15772729176878e-05
-3.23565214713447e-05
-2.80297450431348e-05
-3.26063250276942e-05
-1.20195538804644e-05
-1.27556011517626e-05
-4.21248829404185e-05
-3.8856276074727e-05
-1.11656886757351e-05
-1.63238283190833e-05
-3.4878997557027e-05
-2.88910467574285e-05
-2.70634892039474e-05
-8.47399919700537e-06
-2.06499285419866e-05
-9.20405986421986e-06
-3.36003775376677e-05
-1.7177364953072e-05
-7.37716606089642e-06
-6.66836145556598e-06
-2.57765487848926e-05
-1.92578251650544e-05
-1.89429426193106e-05
-8.13402408182543e-06
-2.17247103527818e-05
-8.50686446262076e-06
-2.05112777009852e-05
-1.60137523647209e-06
-1.90070785468493e-05
-1.58172110940501e-05
-7.86765486446671e-06
8.35608582270917e-08
-1.73934612197369e-05
-2.38368690554087e-06
-1.19792895441517e-05
-3.166962748718e-05
-1.5342738754436e-05
-9.9650833648232e-06
-1.2727031915013e-05
-1.70285456738631e-05
1.85007384359705e-05
-1.80024241530077e-05
-1.78404039956719e-06
5.26211298516709e-06
-1.76424982445725e-05
-2.9387439514706e-05
-3.47639581382853e-05
-2.81973713196806e-05
-2.48082807579765e-05
-2.69503493316961e-05
-1.38492269502867e-05
-8.35743805398909e-06
-2.74387634379901e-05
-2.51520759895374e-05
-8.23524571185237e-06
-6.65769930411458e-06
-2.00604832639152e-05
-4.4497175684577e-05
-2.07926735057502e-05
-4.1272498704853e-05
-3.31030003591795e-05
-1.21957771591289e-05
4.58045698133481e-06
8.26111535253434e-07
-2.12688187664939e-05
-3.07608349571739e-05
-2.96451933536178e-05
-1.98539727387454e-05
-3.09301256446246e-05
-2.07931629894196e-05
-2.5359113524902e-05
-5.17115203423273e-06
-1.81907411878334e-05
-1.64682398840121e-05
-2.20888942636881e-05
-1.30861222618507e-05
-3.4424794939711e-05
-2.11706430962333e-05
-2.94776686992442e-05
-1.38698078127261e-05
-2.86904633929136e-05
-1.86409408222858e-05
-2.94296649744547e-05
-2.33560020786159e-06
-1.86546339933138e-05
-8.91858074395376e-06
-1.54268332806348e-05
-3.63231307465017e-05
-3.03201841340871e-05
-1.43532552161498e-05
-1.54446908749085e-05
-1.45855129793917e-05
-2.39323163210898e-05
-1.23239933712886e-05
-4.83908124349955e-05
1.16180612908061e-06
-1.02687130226987e-05
-3.12794847545201e-05
-7.27392596392953e-06
-4.10090047788119e-05
1.85840703806754e-08
-5.73214133721632e-06
-2.67521107537347e-05
-9.32105887215862e-06
-3.85044911380029e-05
-3.55761867928602e-05
-1.93509875168716e-05
-3.00303441982547e-05
-1.78453877655766e-05
-1.30384832344638e-05
-2.3528218301904e-05
-4.91244901011415e-06
-3.11726195084762e-05
-9.03837146802531e-06
-1.84163552877527e-05
-3.05252689782926e-05
-1.01520765635662e-05
-1.54435836947855e-05
-3.17611622269532e-06
-1.52788821806317e-05
-2.89761146133013e-05
-9.28213225547392e-06
-1.54357435629293e-05
-1.58437117590289e-05
3.29085217004184e-06
-4.03849093752511e-05
-1.01510990159902e-05
-2.43890622106216e-05
-9.4015504236049e-06
-4.55516972665789e-06
-1.19500266572616e-05
-4.19929310393761e-05
-2.22715098803175e-05
-2.2087025240632e-06
-3.14001982157851e-05
-4.26258202789991e-05
-3.08237200649537e-05
-8.69072184663464e-06
-2.60875886853492e-05
-2.57793452481935e-05
-2.08364492046409e-05
-1.30593277724148e-05
-2.1585106646358e-05
-2.37266231993647e-05
-3.65138172175749e-05
-8.61043955501494e-06
-3.26831780711712e-05
-2.6216513017328e-05
-3.27534292681626e-05
-1.95683868024225e-05
-2.15270256179171e-05
-6.91247065686057e-06
-3.02157956985963e-05
-2.12740354436924e-05
-8.04257050978535e-06
-2.43005560170089e-05
-2.05450461940181e-05
-2.1991757699412e-05
-3.76845775339426e-05
-8.72447141558342e-06
-5.0204225048187e-07
-4.22996424749506e-05
-1.2751129242695e-05
-3.61880288874104e-06
-1.39310932087158e-05
-5.41404052718502e-06
-1.64899251143248e-05
-3.53804810573644e-05
-2.34134513411192e-05
-2.30175092177406e-05
-1.17136337675516e-05
-1.83270974534036e-05
-2.87917925353368e-05
-1.24744470802366e-05
-2.96490221554612e-05
-1.7352636561746e-06
-3.35496847911326e-05
-2.14687288616534e-05
-1.01423811687212e-05
-1.38119171843881e-05
-2.58900689217323e-05
-3.45191720227219e-05
-3.62712627467933e-05
-4.27049514319656e-05
-1.26778895398774e-05
-2.05557495733622e-05
-3.00526966599685e-05
-2.02803130613801e-05
-3.25027924350569e-05
-1.46559252167773e-05
-2.21336483483065e-05
-1.64890689734152e-05
-1.88013248807498e-05
-2.21203037815443e-05
-2.17788830123603e-05
-5.09750958147406e-06
-1.53605747622006e-05
-4.3230017966513e-05
-2.63262016912492e-05
-1.44062612624062e-05
-1.291619107988e-05
-3.12631073130812e-05
-3.20134171960968e-05
-1.95068539288239e-05
6.3378599121138e-06
-1.23874289478179e-05
-2.19995475591997e-05
-2.18443688555656e-05
-1.86625850876602e-05
-1.19894530556022e-05
-3.49870278036407e-06
-2.22028526490498e-05
-1.49559804023127e-05
-2.29449197384448e-05
-2.53481748574073e-05
-2.76852034385617e-05
-2.28148894770947e-05
-1.20890799106254e-05
-1.41392399252291e-05
-2.82323681735789e-05
-2.70381294061955e-05
-1.47465406938649e-05
-1.81024454904072e-05
-3.08552109282286e-05
-1.34822204685666e-05
-1.39879457439198e-05
-2.3228215737971e-05
-5.92826955415554e-06
-4.44452987413958e-05
-1.36807932061466e-05
-2.08590617007618e-06
-1.08057114491977e-06
-8.41801649041724e-06
-6.741298073021e-06
-1.3067034497156e-05
-4.89358346297935e-05
-1.62928556951372e-05
-4.44751177014192e-05
-1.85145497165899e-05
-1.6966588966585e-05
-4.76468138444496e-06
-3.34341327716287e-05
-1.37014241405505e-05
-2.12226452902662e-05
-1.99084012529474e-05
-2.28245442818393e-05
-3.63926573585453e-05
-1.07503590411139e-05
-4.2291176507969e-07
-2.32128696177411e-05
-3.31651054166045e-05
-1.81465169889689e-05
-2.4825663255707e-05
-3.02274126151151e-05
-2.06411273402447e-05
-2.28783609063121e-05
-2.20658654229845e-05
-2.15027997281477e-05
-2.46137116477216e-05
-1.39331663308794e-05
-2.49671056609883e-05
-2.20546222429857e-05
-2.67479181000255e-05
-1.12636006385505e-05
-9.70185978832887e-06
-4.38941450948012e-05
-2.90876376319585e-05
-1.34080828642537e-05
-3.5170458803136e-05
-1.61148205137777e-05
-3.03558453348443e-05
-1.448359116388e-05
-2.41160396592644e-05
-1.66624366078029e-05
-1.11120106513425e-05
-3.33356043164119e-06
-1.61121637963579e-05
-1.24924475789935e-05
-2.48215729624658e-05
-2.36050138793063e-05
-1.94220202864238e-05
-5.92560377449913e-06
-2.65613842922184e-05
-1.87531906629821e-05
-8.44636508167251e-06
-2.82051690936355e-05
-4.12328310403886e-05
-2.62665257126242e-05
-2.03602860133585e-05
-1.41660190348791e-05
-1.77631910291387e-05
-2.15398249316316e-05
-4.32225270700106e-06
-9.01762690173861e-06
-2.4625681692366e-05
-1.87112478760461e-05
-3.11663850658337e-05
-1.59034902310965e-05
-1.31769666201462e-05
-9.39334316377598e-06
-9.5285920362636e-06
-3.91644612398029e-05
-1.8889557030156e-05
-1.68142152566254e-05
-2.61764290062213e-05
-1.90281019133616e-05
-5.32577741676487e-05
-1.73014779252525e-06
-1.49935430040724e-05
-2.33830338340968e-05
-2.64298027713627e-05
-3.17521848842785e-05
-1.38933639043791e-05
-2.47923275880224e-05
-2.29263607821157e-05
-1.75183252674643e-05
-1.13027970140087e-05
-1.64562043350502e-05
-2.48720986560684e-05
-1.24955102025647e-05
-2.33950083400664e-05
-4.2895038015918e-05
-4.34187130967521e-06
-2.09968099524849e-05
-2.06591750329481e-05
-2.70126493254786e-05
-3.63281863373637e-05
2.56524407289302e-06
-1.44447542993791e-06
-1.79753653822777e-05
-1.74158166976855e-05
-1.39089905173355e-05
9.17393565034305e-06
-2.57073659410201e-05
6.10149911193033e-06
-5.13373401437088e-06
1.15075075827452e-05
-1.45287470519874e-05
-4.25245252137594e-05
-1.29486068021974e-05
-2.45438666169677e-05
-1.84344138272802e-05
-3.13867582478354e-05
-3.01789931403398e-05
-5.89519129531267e-06
-1.58681856935743e-05
-4.13739424533351e-05
-1.32118345901631e-05
-1.88721585716987e-05
-1.90078743704071e-05
-1.21433649231024e-05
-9.71082013840084e-06
-9.12595473427977e-06
-9.23534494453657e-06
-1.6811630083246e-05
-3.05777701944694e-05
-1.72245744698435e-05
-1.4067803443911e-05
-2.17118683897203e-05
-1.52764175305763e-06
-1.12070404801165e-06
-2.99107552470262e-06
-2.87308581137034e-05
-2.25878787172508e-05
-1.01271106480713e-05
-8.10232214437764e-06
-2.58781981353693e-05
-1.9211293512479e-05
-1.38398772194145e-05
-4.61151200382649e-05
-1.97931638784872e-05
-9.71522794797854e-06
-2.47196878006303e-05
-1.22197279298175e-05
-2.29971666923535e-05
-2.56091375659219e-05
-2.43363889754474e-05
-2.32355549301925e-05
-2.14200614441515e-05
-2.31868405907165e-05
-2.30712689680279e-05
-1.9420299454499e-05
-1.825627149267e-05
-3.39964543284862e-05
-3.40672805924231e-05
-1.69436659656581e-05
2.28974406647636e-06
-2.45591383712381e-05
-2.21216049512903e-05
-2.48405288436485e-05
-1.51919683577837e-05
-2.24841514062848e-05
-2.04226282219654e-05
-2.80427490313227e-05
-2.56414818107006e-05
-1.55291962960082e-05
-2.54344337959385e-05
-2.78600398472702e-05
-3.04451932311805e-06
-9.50318259649993e-06
-7.58165815930934e-06
-2.59746362275134e-05
-5.32716351075502e-06
-2.79813676407923e-05
-4.26158159144097e-06
-1.54227069394754e-05
-2.87953768484213e-05
-3.34619376922418e-06
-1.4529079324361e-05
-3.36587936709935e-05
-3.01073997402688e-05
-3.61537181056206e-05
-1.93464474417016e-05
-5.28964770246465e-06
-2.41505163469715e-05
-1.66545124369388e-05
-3.26250788325939e-07
-1.66817879846464e-05
-1.9030727736056e-05
-1.3952387044137e-05
-6.08973917488235e-06
-1.50398669609086e-05
-1.24690076723957e-05
-4.2042057112168e-05
-1.52053488933146e-05
-4.14484467194732e-05
-1.3177014917223e-05
-1.41977366813523e-06
-3.08211406164942e-05
-2.10220236520377e-05
-1.10851839097555e-05
-3.31728386492995e-05
-8.04935388418001e-06
-3.01030033206296e-06
-3.65661474892343e-05
-2.89600497741698e-05
-4.64811271502989e-05
-2.61382627652208e-05
-4.21072433364576e-05
-1.00179094168674e-05
-1.19635573724503e-05
-3.19731540184205e-05
-2.84720305314261e-05
-3.72651073562555e-05
-3.24423809294551e-05
-3.73821135681337e-06
-1.02871339346951e-05
-1.43222613262505e-05
-2.01794710746344e-05
-9.14759326794285e-06
-4.36560782728141e-05
-2.21297370788792e-05
-3.77777847515177e-05
-2.94306630461899e-05
-3.33367261372235e-05
-2.46563714265073e-05
-7.45761703915999e-06
-3.47967727092893e-05
4.88177037888657e-06
-3.30442529334728e-05
-9.36968215858793e-06
-1.94518687842184e-05
-1.33036082160393e-05
-1.71268859595109e-05
-6.74215432363195e-06
-2.49314765211951e-05
-2.49515824521056e-05
-1.59809791863549e-05
-4.13952981053133e-05
-1.90345209282557e-05
-1.53482927295277e-05
-2.31363479809636e-05
-3.34000343128146e-05
-4.08995471876103e-05
-6.26587103785093e-06
-1.61390005183316e-05
-9.89975291452927e-06
-1.6180680549807e-05
-3.23706612633436e-06
-1.18579451709061e-05
-5.0224754274628e-06
-3.54091920722297e-05
5.45499248466436e-06
-2.90683213550693e-05
-1.84462303376298e-05
-3.40329015953749e-05
-2.15493289369906e-05
-2.15236604652217e-05
-3.29892091242084e-05
-1.17180769313099e-05
-1.01854298558209e-05
-2.50620926615334e-05
-7.92891160371808e-06
-1.4711904579965e-05
-2.60205949452926e-05
-1.59161916971478e-05
-2.45762960657166e-05
-1.45265387380976e-05
-2.21818532506251e-05
-9.25735563495847e-06
-2.87253259629532e-05
-3.11497096454111e-05
-2.03582854680701e-05
-1.79646720594412e-05
-5.19618427508173e-06
-2.85691080904285e-05
-1.24563108145263e-05
-1.18591200250096e-05
-2.15798957042931e-05
3.71757091581027e-06
-3.92172776818876e-05
-2.08876852612476e-05
-5.71920559825165e-06
-7.36570074327607e-06
-2.31600143273954e-05
-4.18014257626282e-06
-3.40598342001255e-05
-1.76009203204663e-05
-1.39814033922174e-05
1.93576303113534e-05
-2.12504743126641e-05
-2.23210199328057e-05
-3.21514049513576e-05
-1.75259135902281e-05
-2.93204043842454e-06
-2.56935423497032e-05
-1.61082347880403e-05
-2.40787787370078e-05
-4.57241484927963e-05
-1.50764994259635e-05
-1.34784723136323e-05
-3.30299737542353e-05
-1.34595499821803e-05
-3.37518714191863e-05
-1.90104897080882e-05
-3.0482058840111e-05
-2.12681198590169e-05
-1.64188074628713e-05
-4.0286150830144e-05
1.57380537187812e-07
-1.93556417435366e-05
-1.31962421637456e-05
-2.29664412288452e-05
-2.18044798526921e-05
-9.54922842383673e-06
-7.67278533306864e-06
-5.97587985581542e-06
-7.18886212379775e-06
-2.82748985073536e-05
-1.49869489584528e-05
-2.30838917856881e-05
2.51066777512541e-06
-1.38543569800608e-05
-2.18367892744269e-05
-1.58209648549124e-05
5.28506260049531e-06
-1.44246568703327e-05
-1.31535780563868e-05
-2.5539333846992e-05
-3.19857659289799e-05
-1.54168136808906e-05
-1.51581398959438e-05
-1.70748554291337e-05
-1.67305390016354e-05
-1.92448187092949e-05
7.19717154406471e-06
-1.59495930331167e-05
-2.574546416489e-05
7.55495598383122e-08
-1.11109354759017e-05
-1.755877705092e-05
-2.37919727649076e-05
-3.37823401040099e-05
-5.82004364764296e-07
4.73638496366806e-06
-2.08684629934424e-05
-1.60391617499014e-05
-7.20816370437985e-06
-3.16570325540175e-05
-8.75073942512775e-06
-1.48743459842444e-05
-2.64181992461134e-06
-6.54632487355051e-06
6.72047994734609e-07
-6.20384012683037e-06
-1.08445356560578e-05
-2.0438542210635e-05
-1.88633207912486e-05
-1.66521162363842e-05
-3.00930578407068e-05
-1.94104880687402e-05
-2.37229820606992e-05
-1.45032185394078e-05
-3.12358984548802e-05
-2.49196059859332e-05
-1.72683769725732e-05
-2.02323371175161e-05
-3.04638459858931e-05
-1.90285290191269e-05
-4.79562480577084e-05
-1.89041022630047e-05
-2.16917943800185e-05
-1.56271905977935e-05
-2.37623904730075e-05
-2.34351893227355e-05
-4.56239757340995e-05
1.60710481642324e-06
-2.12500718941285e-05
-2.30391978724382e-05
-3.02758772804336e-05
-1.36833536548732e-05
-3.96656185712365e-05
-1.30952323904632e-05
-1.7063081210389e-05
-1.60005091929729e-05
-1.94063543403633e-05
-1.97511339934316e-05
-2.18668792522273e-05
-1.56417277879164e-05
-9.95706701212117e-06
-1.73482739644664e-05
-1.76299095192206e-05
-1.47023921039543e-06
-2.94123772786209e-05
-1.19172007052734e-05
-1.0341657330594e-05
-9.95614427604781e-06
-1.73123494571108e-05
-1.74738299973778e-05
-2.23444019374801e-05
-1.30297806501635e-05
-2.05898833618921e-05
-3.12372612470117e-05
-2.74932948765493e-05
-1.24536267031407e-05
-1.56365769263728e-05
-2.82676713087163e-05
5.33743254665645e-06
-2.58884404758065e-05
-2.7321270230742e-05
-3.02832884516596e-05
-3.02767410851839e-06
-1.37052226014979e-05
-6.55514860786284e-06
-3.22533636998291e-05
4.11367231302037e-06
-2.38631309707727e-05
-3.11605073461787e-05
-2.76905071347642e-05
-2.98043004135067e-05
-2.4447061125506e-05
-4.77301561295324e-06
-1.92754249222219e-05
-3.96719007119275e-05
-1.67861036214246e-05
-1.79257682628202e-05
-2.07170052854903e-05
-1.40409405619814e-05
-8.04180525040303e-06
-1.70023747184566e-05
-2.88039904510117e-05
-1.80857819714234e-05
-1.80216065912393e-05
-2.05734217323117e-05
-9.70111474577223e-06
-1.52293676817357e-05
-2.6516212856712e-05
-4.06065834179786e-06
-2.05059145748269e-05
-3.29809701890861e-05
-2.91095933883184e-05
-5.50940033120636e-06
4.82383282278588e-06
-2.10908270802319e-05
-2.65779308484972e-05
-2.46786450701578e-05
-3.65999510229537e-05
-3.34250201943599e-05
-5.93256584701957e-06
-1.60557573901541e-05
-2.17088108343093e-05
-3.01586730183568e-05
-2.37898457066531e-05
-4.21289613902998e-06
-3.12552863264816e-05
-1.49378779757561e-05
-1.34245253608632e-05
-2.36338682682249e-05
-9.49140548216258e-06
-1.90697752237809e-05
-1.35241421841887e-05
-1.61455308267406e-05
1.03161801107165e-05
5.69050659989544e-06
-2.03096359720722e-05
-2.93165927123371e-05
-2.05333456184398e-05
-3.10932691280595e-05
-1.42725573935816e-05
-8.92936241864388e-06
5.30351260317866e-06
-4.44630414182161e-05
-3.76411979367106e-05
-1.5461812051901e-05
-3.50922624338033e-05
-4.87748473075663e-06
-1.42314111022318e-05
-2.42123741157878e-05
-8.7774642664678e-06
-1.61035606400911e-05
-1.87546157859617e-05
-2.02705605511678e-05
-1.44141915537239e-05
-2.74254901459474e-05
-1.76835030653854e-05
-1.22134488584127e-05
-1.52824076621578e-05
-1.8096769776342e-05
-4.38875428540428e-06
-2.08231604660199e-05
-2.3354663183172e-05
-7.50754818331845e-06
-1.06741109864055e-06
-2.48801939325486e-05
-2.05736283903253e-05
-4.72695332239733e-06
-1.29169508587718e-05
-1.62414030053417e-05
-2.6863737778813e-05
-2.60065480601476e-05
-2.98546875669721e-05
-3.7564353044377e-05
-4.23973315564001e-05
-1.1879847949668e-05
-3.40796383771714e-05
-3.57819558590605e-05
4.66907060890584e-06
-2.94197036316397e-06
1.4540203569361e-05
-1.48477333511185e-05
-2.55381090530971e-05
-1.03578126682564e-05
-6.45175906058601e-06
-1.47749824605015e-05
-1.70242085313766e-05
-1.44267345378885e-05
-4.07701120769119e-05
-9.17922445084039e-06
-1.13438886191142e-05
-2.10819950323815e-05
-1.09410879359044e-05
-2.65502859401132e-05
-2.09928541197756e-05
-7.16164758309264e-06
-1.72755618971166e-05
-3.64153146120164e-05
-6.15697284614201e-06
-4.91913749647152e-06
-3.07697083787286e-05
-2.62700257733613e-05
-2.7964663912862e-05
-1.75137412240381e-05
-2.52121451008503e-05
-1.24864847307013e-05
-4.69480597540803e-05
-1.77576805764487e-06
-2.25062980308871e-05
9.49175523080291e-06
-2.42255318074132e-05
-3.1686823452791e-05
-7.92056344170064e-06
-1.53476828138507e-05
-2.71976504776028e-05
-1.86500235483085e-05
-9.26440929571071e-06
-3.78351022806649e-05
-4.74448123858202e-05
-1.8417953929011e-05
-3.74744848592943e-05
-2.7860991612646e-05
3.76508053606844e-06
-2.00370980166286e-05
-4.08449909913575e-05
-1.37474364715511e-05
-2.94935924246949e-05
-7.58110685144772e-06
-2.07851326701916e-05
-1.56331951044239e-05
-1.93722502096945e-06
-2.29458707104284e-05
-1.47968159683705e-05
-6.49620086708413e-06
-2.20978349999199e-05
-1.12637389202061e-05
-9.52482312260158e-06
-2.34712945525445e-05
-2.59385744420307e-05
-1.81550486808827e-05
-2.04535848077423e-05
-2.87442070283255e-05
-3.40300841865693e-05
6.1356173347351e-07
-3.10231947129259e-05
-1.38878832851877e-05
-2.60142256860178e-05
-7.77665370170298e-06
-1.83742823416363e-05
-3.28389240312902e-05
-9.96161705054466e-06
-6.92948889908916e-06
-1.16445803575451e-05
-2.55045918254576e-05
-2.81101411914988e-05
-8.67196982202245e-06
-2.7551589009203e-05
-2.59569813894179e-05
-3.58254744902937e-06
-3.6228736291849e-05
-2.31103097093837e-05
-3.37866219782674e-05
-3.19892393890637e-05
-1.87877600658494e-05
-1.03293713658547e-05
-2.88031190865187e-05
-2.06498439865429e-05
-7.15819452638126e-06
-1.10951310171398e-05
-3.91926650126998e-05
-3.0501785689558e-05
-1.79890001191649e-05
-2.50815203348401e-05
-1.5351172087156e-05
-1.45255593424219e-05
-2.74999656983446e-05
-1.76950012546581e-05
-3.96122832681793e-05
-3.30386587435204e-05
-3.80559482648095e-05
-3.50570344802127e-05
-6.94525733768933e-06
-1.06255888145684e-05
-2.28999032114641e-05
-4.83401766648694e-05
-9.1842252483734e-06
-8.20067438706162e-06
-3.14191691319733e-05
-3.40004505818634e-05
-1.33567092893294e-05
5.07093251255747e-06
-1.25649571921466e-05
-3.19707173835709e-05
6.38829027012773e-06
-4.5199042659363e-05
-2.60898650265806e-05
-3.41420544002825e-06
4.67458261277179e-07
-1.59592804936924e-05
-1.07572060871015e-05
-3.4119340619285e-05
2.17861989637358e-06
-4.25936017388362e-05
-2.2898078872219e-05
-2.80484002572203e-05
-5.48586433097037e-06
-1.40275980867491e-05
-2.87449547601747e-06
-2.3888210205664e-05
-1.14876977103501e-05
-3.1431140472919e-05
-2.34063373577571e-05
-8.15037161964098e-06
-9.58630236718438e-06
-2.28157506112954e-05
4.05444977928867e-06
-2.25405564680019e-05
-4.28643590169149e-05
-1.95261723843001e-05
-1.06276614406653e-05
-1.78367389779304e-05
-2.61912229421163e-05
-2.69910259468341e-05
-1.95836227476936e-05
-1.54143639890226e-05
-1.61822003867637e-05
-4.29405451925662e-05
-1.73179502455055e-05
-1.72885712937953e-05
-3.43592687556995e-05
-2.37073550338186e-05
-4.24967107093933e-06
-2.06070867642214e-05
-3.23654582651795e-05
-2.80303596851735e-05
-1.69594839220781e-05
-4.37887539522234e-05
-1.64336000469438e-05
-2.30217434763703e-05
-3.26609449317539e-05
-3.34870611158115e-05
-1.68231259322153e-06
-1.90769713056236e-05
-2.07490498736974e-05
-1.66633869385425e-05
-3.74304638391771e-05
-2.18288142919303e-05
-1.23473099855572e-05
-4.03208621505048e-05
-2.33022352957681e-05
-2.67458512700449e-05
-2.85956585132507e-05
-3.8339083151489e-05
-4.5823476252151e-07
-3.24197188729e-05
-8.26197700301702e-06
-9.25157550967017e-06
-2.40954960343157e-05
-2.5032198564536e-05
-1.85711150569956e-05
-2.13258500979457e-05
-3.51940662839025e-05
6.06552555078975e-06
-2.81464591561318e-05
-2.55679646448592e-05
-3.99403195945042e-05
-2.8268097561894e-05
-2.71607423297418e-05
-1.842037341018e-05
-1.0044635838755e-05
-3.17156317465912e-05
-2.19211036042368e-05
-1.58571037387073e-05
-1.92004461858086e-05
-2.3615706856423e-05
-3.57735990206095e-05
-3.80107625704502e-05
-1.18461359664705e-05
-2.24022703650084e-05
-3.09186877975488e-05
-1.87955093284771e-05
-1.746237707544e-05
-1.7327235055419e-05
1.67372873294895e-06
-2.03378516014234e-05
-2.12982578406102e-05
-1.46042218964008e-05
-1.78298259552911e-05
-2.8447155915037e-05
-1.50454592493781e-06
-2.60689633847467e-05
-7.29135324513547e-07
-2.65904679922654e-05
4.72635199553095e-06
-2.76913200641127e-05
-3.30081520001195e-05
-2.92723411282748e-05
-6.90769309940216e-06
-1.86060856023336e-05
-3.26088419410647e-05
-2.25708650870132e-05
-1.61343003232959e-05
-2.87763829476743e-06
-2.45072405966528e-05
-7.50899297626703e-06
-1.02055739725552e-05
-2.6464905175673e-05
-1.84808563411928e-05
-2.33832804387491e-05
-7.44350215924177e-06
-3.38885948700987e-05
-1.70360331755316e-05
-2.81641010230887e-05
-2.38592906666437e-05
-8.49244202882799e-06
-2.4759486239121e-05
-3.58982629955631e-06
-2.68003091355463e-05
-2.63825211753106e-05
-1.36700324312718e-05
-1.5429466964832e-05
-1.0308033765633e-05
-3.35452799193909e-05
-2.32858943944976e-05
1.11716662622049e-05
2.30911569234836e-07
-3.08594408078827e-05
-9.22665650176603e-06
-2.24267402578974e-05
-3.42565337265663e-06
-1.3288237435121e-05
-3.59395289287254e-05
-2.15416366209971e-05
-1.57736937781563e-05
-2.0735829903403e-05
-1.98027016635289e-05
-3.02439840611686e-05
-1.67643038464413e-05
-2.0334050279984e-05
-3.10041130805638e-05
-1.87592863770419e-05
-7.478364276602e-06
-8.79257452600538e-06
-1.85394055059142e-05
-3.49772020587285e-05
-2.04175056758926e-06
-2.96199714128872e-06
5.94391332658371e-06
-1.0665797016325e-05
-1.48525341457699e-05
-5.20546453636786e-05
-7.36263550868755e-07
-1.77796406341515e-05
-3.88464501910415e-05
-2.15488653551054e-05
-1.83986961010309e-05
-2.49076497866995e-06
-2.61854631224501e-05
-2.38372721627325e-05
-9.43687498290179e-06
-2.57032134307674e-05
-3.1801298813708e-05
-3.92013481219103e-05
-2.50095435110288e-05
-2.50472526961171e-05
-2.46519743349359e-05
5.56269769587725e-06
1.28611401394344e-06
8.61059026661308e-06
-3.35859420699856e-05
-1.80894714192705e-05
-1.24594534003604e-05
-1.98278392531188e-05
-2.71477425075052e-06
-3.40984988812989e-05
-3.97267432198334e-05
-3.29947286899327e-05
-2.06993774947496e-05
-3.17266601630822e-06
-9.7131110626187e-06
-2.82542540118184e-05
-2.92107956739183e-05
-1.47040352874932e-05
-2.41310163693249e-05
-1.86615492196237e-05
-3.04631586524462e-05
-1.29327398205874e-05
-3.10537897038028e-05
-9.95390041470462e-06
-2.8368308066074e-05
-1.07889093642426e-05
-3.62108819582151e-05
-2.29113328661089e-05
-1.61959607505264e-05
-2.22573010727471e-05
-2.85084170106992e-05
-2.04136820730153e-05
-2.30935742086744e-06
-2.15634969115945e-05
-2.88788340326891e-05
-3.71334087137776e-05
-3.07640545390689e-05
-1.90004412554187e-05
-1.21475673045468e-05
-2.28684109425355e-05
-2.27225079392814e-05
-2.73340919334406e-06
-8.71013758158723e-06
-1.06167274678195e-05
-2.30364605029183e-06
-5.49639086619457e-06
-1.34211709591607e-05
-2.02779184873205e-05
-3.23426198724311e-05
3.88057045186009e-06
-6.56581936214235e-06
-2.40742382471887e-05
1.17350275923116e-05
-2.38523082033086e-05
-1.09093936876672e-05
-1.80100307027157e-06
-2.31828330214408e-05
-2.28461475418264e-05
-3.00564319315052e-05
-3.31810278351783e-05
-2.34719223214064e-05
-1.84018996944505e-05
-1.42897180744234e-05
-4.31039142226273e-05
-2.36588550790186e-05
-2.64085685082545e-05
-1.17142451569061e-05
-1.07693289867123e-05
-1.49704185682359e-05
-3.83880924378819e-05
-1.27448238710601e-05
-3.5376164746352e-05
-2.0276396391923e-05
-3.23971814166374e-05
-2.21522758044991e-05
-4.68143009768676e-05
-9.12871963944499e-07
-2.42816158746016e-05
-2.12589750906038e-05
-1.52704955229669e-05
-1.5553288935783e-05
-4.68844014925281e-07
-1.06460304145549e-05
4.34467216072827e-08
-2.82268116735374e-05
-2.71925788309356e-05
-1.22928262292259e-05
-9.17106172452038e-06
-8.76777744048516e-06
-2.9814531864561e-05
-2.53343465563957e-05
-2.44233049300695e-05
-2.5026857386101e-05
-2.69605731601448e-05
-3.55957970118745e-05
-1.59910682853334e-05
-1.79280672329254e-05
-1.40279551803763e-05
-1.32711789731787e-05
-2.06795804183061e-05
-1.97090374813881e-05
-2.72616784629524e-05
-4.34253491428334e-05
-1.7409536761824e-05
-4.63392505427896e-06
-2.78680372592426e-05
-1.07098197011771e-05
-2.50912204308956e-05
-9.54636541703178e-06
-2.79179984788603e-05
-7.84675177430409e-06
-2.92655651764055e-05
-1.02786032752856e-05
-3.90133959935679e-06
-3.84697815465218e-05
-1.91514983601214e-05
-1.92548436308549e-05
-1.13659059476128e-05
-1.51834701194205e-05
-3.21163681469332e-05
-1.70630122628569e-05
-3.44391235116167e-05
-1.27951263560694e-05
-2.44973617321289e-05
-4.17707021515323e-05
-2.10214689035504e-05
-2.48677216696143e-05
-2.03015354291762e-05
-2.7771106972685e-05
1.58815139469089e-06
-8.21290925471974e-06
-2.36633834399107e-05
-2.46669144401938e-05
-1.30034345526076e-05
-2.90118046290123e-05
-5.22279819064453e-06
-1.58495874807028e-05
-1.23365156817678e-05
-7.80267566385323e-06
-8.42700177979607e-06
-3.34664001094633e-05
-2.10384252462082e-05
-9.57780924946569e-06
-3.39838057791017e-05
-2.21981119904183e-05
-1.53544720093206e-05
6.11146571967663e-06
-5.64497412244809e-06
-2.02999654291878e-05
-1.02512935890933e-05
-2.27941407280007e-05
-1.30051989862439e-05
-3.24580673901644e-07
-3.29874908381731e-05
-1.48547507429167e-05
-1.41047578625866e-05
-3.07038171061899e-05
-6.41895788169617e-06
-2.96717921497766e-05
-3.39057476405446e-05
-2.5538217829997e-05
-1.40375518646947e-05
-1.31635353809765e-05
-2.30370191336627e-05
1.17365363297135e-06
-1.75572048707732e-05
-3.51068872204394e-05
-4.41271194867078e-06
-2.2453680645797e-05
-3.9343153793325e-05
-3.72234288123333e-05
-2.04855997237591e-05
-7.25616114997798e-06
-1.02781522470658e-05
-1.49226651972168e-05
-3.51489709477879e-05
-3.31383742907677e-05
-2.58334713717237e-05
-1.50163927316362e-05
-1.63583336068265e-05
-1.87181491108778e-05
-1.39011939307889e-05
-3.29253886880065e-05
-9.50296434866472e-06
-3.55606146767066e-05
-2.56662221336874e-05
-1.35545707679441e-05
-2.42598195589504e-05
-8.52171766312665e-06
-4.14471634880396e-05
-2.27327611568634e-05
-1.65427793003923e-05
-2.18537780235905e-05
-2.50972011826166e-05
-2.08524925532059e-05
-1.98452106563437e-05
-2.53777067090188e-07
-2.53483685592579e-05
-1.65131673688514e-05
-1.57474446344814e-05
-1.37155808020382e-05
-3.73717957705634e-05
-2.94070922603414e-05
-3.26899982126368e-05
-1.46683012904144e-05
-2.82123835150622e-05
6.90298312185209e-07
-1.34422641187031e-05
-1.05202421809804e-05
-9.03092973668416e-06
-1.55390434914978e-05
-2.0168827753443e-05
-1.12325739590947e-05
-1.08731675955416e-05
-1.58813234117398e-05
3.39787408355221e-06
1.82445312870171e-06
-2.57200275293004e-05
-3.06850175132692e-05
-9.99040215924805e-06
-4.63159611660309e-05
-1.58577844096888e-05
-2.44585062732027e-05
-4.22824690568797e-05
-1.64513151373997e-05
-2.78360966026844e-05
-4.22554692311408e-05
-2.82266686274978e-05
-1.88401258078502e-05
-1.61289258998367e-05
-3.10151422093403e-05
-1.17183407192422e-05
1.02441057465035e-06
-2.97625618975701e-05
-2.89653537881287e-05
-3.81798761143383e-05
-2.00803551874472e-05
-3.66689173596044e-05
-1.11453318087467e-05
-3.14484870771809e-05
8.14345860592296e-07
-1.5330961743854e-05
-3.07480421804475e-05
-2.49812654574727e-05
-2.15264608324999e-05
-2.97880810635663e-05
-2.09160500626479e-05
-2.23019203859788e-05
-2.62829761607784e-05
-2.16732860547932e-05
-2.06484076223658e-05
-4.04138307321869e-05
-2.56881906548892e-05
-2.10188489973149e-05
-2.51639339637478e-05
-3.2586954181109e-05
-3.31040686555935e-05
-2.61165583272213e-05
5.90540432865424e-07
-1.83203032935951e-05
-3.13645515913562e-05
-1.89000711312493e-05
-2.243610947952e-05
-1.78769570453914e-05
-9.29813347494198e-06
-1.063863073701e-05
-3.71878013260768e-06
-5.58854472114037e-06
-1.1434568024938e-05
-1.88395447056474e-05
4.51026272463716e-06
-1.45941156279887e-05
-2.22952487753044e-05
-2.83043852928776e-05
-3.46519805583816e-05
-4.13801722137594e-05
-2.17232528199132e-05
-7.2876996428537e-06
-9.68554658826161e-06
-2.33530165435021e-05
-3.57257821481154e-05
-1.90054919981744e-05
-2.83057434286957e-05
-4.33395573208767e-06
-1.91129215864404e-05
-3.94222659191726e-06
-3.26358060739776e-05
-3.72045551862428e-05
-3.11365791689271e-05
-3.68231691580259e-05
1.94458167278917e-05
-1.61505442725451e-05
-4.71242585127233e-05
-1.08014512716471e-05
-1.68506028481076e-05
-2.29540987952665e-05
-1.87345179356248e-05
-1.32401457876415e-05
-1.61729175342725e-05
-4.33075191148639e-05
-2.88846819239663e-05
-1.79633517771853e-05
-1.90293537711566e-05
-4.17345493963638e-05
-2.85234849613207e-05
3.55662158576915e-06
8.44298971190744e-06
-1.44576987460707e-05
-3.94714499595349e-05
-3.13487850716278e-05
-2.56743313370677e-05
-1.24525914881733e-05
-1.74406444637863e-05
-6.75918793830083e-07
3.28116130527302e-06
-1.99118515969395e-05
2.18608856752732e-06
-9.35323127169475e-06
-2.9693389547226e-05
-3.57790827092415e-06
-1.78635688950424e-05
-1.26083105315403e-05
-2.87500568146501e-05
-3.93729514692154e-06
-1.92629063303383e-05
-4.52252612060765e-06
-2.16581543406813e-05
-3.50177095932158e-05
-1.0754753801187e-05
-2.95800577011964e-05
-2.59231377061914e-05
-1.55400878790387e-05
-2.29263414383533e-05
-1.9931089100352e-05
-3.16301776141103e-05
-8.97732099396537e-06
-2.17483167332893e-05
-1.8519874452038e-05
-1.25395904781526e-06
-2.06445645516625e-05
-6.79349730856242e-06
-2.37207441981234e-05
-3.66604017550211e-05
-1.15006311543454e-05
-1.37736297086911e-05
-1.86004898613394e-05
-3.83807238508057e-05
-1.60970548178741e-05
-2.8584966885819e-05
-2.86199335172074e-05
-2.68975213839512e-05
-2.26504784922376e-05
-2.0118452714063e-05
-2.97775258463536e-05
-2.30990523548758e-05
-1.71898156405354e-05
-2.45363014763474e-05
-2.95455034969824e-05
-1.62206777568071e-05
-2.16778769879788e-05
-2.62078921549918e-05
-2.50941402663457e-05
-1.81307300714303e-05
-3.19347531748947e-05
-2.47437755705019e-05
-2.76815254436653e-05
-1.809651492928e-05
-7.85873678979294e-06
-3.26812091846432e-05
-1.39148352948693e-05
-1.44236826519729e-05
-3.35138171053291e-05
-2.47366578357948e-05
-2.59828546851477e-05
-3.43569329975241e-05
-1.56427284700869e-05
-1.26519832351876e-05
-2.50512001840544e-05
-3.21166501758115e-06
-3.92524462999338e-05
-1.44818490699725e-05
-3.7273200826984e-05
-2.69672625671238e-05
-1.46874305081087e-05
-1.48225972867242e-06
-3.12978149425681e-05
-9.12146549897931e-06
-3.06293604124586e-05
-1.56014768306728e-05
-1.06049379188574e-05
-2.12464874097064e-05
-5.93862883992411e-06
-2.54011647634294e-05
-5.12420568087961e-06
-1.10657273841583e-05
-2.77131256714601e-05
-2.10918371757953e-05
-1.26514243265511e-05
-2.33108840452104e-06
-1.4093180996875e-05
-1.66751750007325e-05
-1.51342422788956e-05
-8.30409999015599e-06
-6.37622084778664e-06
-7.48036810641155e-06
-1.05130978135293e-05
3.0256879830002e-07
-9.12717414034846e-06
-2.71846132392726e-05
8.41634913035044e-08
-3.50834325646668e-05
1.15587475813281e-07
-1.80726412623798e-05
-1.74998611441317e-05
-2.76303495856908e-05
-3.24281976807215e-06
-5.29004709971485e-06
-1.12023678414077e-05
-7.79654247395343e-06
-6.71430775228644e-06
-3.65998161529971e-05
-2.24677316089193e-05
-3.19174422596487e-05
-2.09838862867243e-05
1.1162467445817e-05
-9.10733720506819e-06
-9.87096494359026e-06
-2.00821237098765e-05
-3.13980127163956e-05
-2.70247205408773e-05
-1.25982565256145e-05
4.13817488900532e-06
-1.54309538147892e-05
-2.13896320917766e-05
-2.45571422203516e-05
-3.4728940788006e-05
-1.54189474030847e-05
-3.48145567993299e-05
-1.83191511204227e-05
-2.21893270606418e-05
-3.68748772863474e-05
-1.93598371558456e-05
-2.72811021997492e-05
-1.40580773999025e-05
-1.68578517160881e-05
-1.37021873228672e-05
-3.27985129614726e-05
-2.53246285458843e-05
-2.68766681052584e-05
-1.36301164380165e-05
-1.62355316102008e-05
-1.58083483005548e-05
-2.67280855196259e-05
-1.19329356980534e-05
3.01858237486564e-07
-3.98328584727532e-05
-1.04960883695574e-05
-1.42171576483819e-05
-2.48626182892011e-05
-1.3910544573823e-05
-1.82561182619479e-05
-8.27757875042324e-06
3.86029484330858e-06
-2.61823045172116e-05
-1.27794784499065e-05
-1.07471322655494e-05
-1.80660393117531e-05
-4.3642930952127e-05
-1.92021104148134e-05
-2.49075887267558e-05
-1.44082829498426e-05
-2.66083130746601e-05
-2.81042366948938e-06
-2.14298618709447e-05
-2.93019169226557e-05
-3.44935936815363e-06
-1.69961174608592e-05
2.76829789594856e-06
-4.80798137863374e-05
-8.05783005363008e-06
-9.83628725389081e-06
-1.84238328966053e-05
-3.51395756686684e-05
-4.28899054179882e-05
-1.29001969843015e-05
-1.60098848459778e-05
-3.00653523024889e-05
-5.41450330951495e-06
-2.85507828827504e-05
-2.95295847381601e-05
-2.02121683674647e-05
3.2244123451026e-06
-1.76408099517688e-05
-1.25938515950521e-05
-2.54501473263401e-05
4.23561722005006e-07
-3.12398480966981e-05
-3.05657166814605e-05
-1.80742046458496e-05
-2.05641746912214e-05
-1.0840075958519e-05
9.47944723149147e-06
-1.60749068752556e-05
-1.06439771112887e-05
-8.29641149826938e-06
-4.5512118353701e-05
-6.63705495814159e-06
-2.37795173345446e-05
-2.22842007788465e-05
-2.22376560705681e-05
-2.7783032108803e-05
-1.8093504930219e-05
-3.02615469967794e-05
-4.11568673091412e-05
-4.7256612582153e-06
-2.61450947808587e-05
-2.42352007765244e-05
-1.96239410285905e-05
-3.84757744001139e-05
-1.95028570684618e-05
-4.66164654683074e-05
-3.55915808950725e-05
-1.20950735039828e-05
-3.7835446322472e-05
-6.45748822466182e-06
-4.24499154852848e-06
-7.44048931258959e-06
-3.50706490297392e-05
-1.31779024232862e-05
-5.4705596957894e-05
-1.0848878423785e-05
-2.90559353835308e-06
-3.2921535821021e-05
-4.38643040763408e-05
-1.51998065671664e-05
-1.98672897232807e-05
-1.42989027342444e-05
-1.90962011107594e-05
-2.01160975079783e-05
-2.30841879272774e-05
-1.96608324295177e-05
-8.21062819830167e-06
4.59501314226302e-06
-2.86741279331554e-05
-2.45246325380073e-05
-1.28740766593824e-05
-2.818456556846e-05
-3.64191010621735e-05
-3.76430327073615e-05
-1.03250203281791e-05
-3.47286668038573e-05
-1.93990241316942e-05
-1.77056505472964e-05
-2.46007834459375e-05
-9.82129490582025e-06
-9.00101641523883e-06
-3.58154095919789e-05
-1.30986901789629e-05
-4.27972777782498e-05
-2.95849080786449e-05
-1.35142978489331e-05
-3.4157908153102e-05
-5.14032764637286e-06
-1.22349764030463e-05
-3.06257895532197e-05
-1.5089721815038e-05
-1.98357396559896e-05
-3.35803700883121e-05
-1.22105635399005e-05
-2.42831750664735e-05
-2.31292217594799e-05
1.02208598036852e-05
-1.26558590941034e-05
-1.5502243470154e-05
-2.74218780255454e-05
-2.54298662054798e-05
-4.76504489116444e-06
-4.16370292303262e-05
-5.29600438374283e-05
-2.99761200757125e-05
-9.06514345130379e-06
-1.72508657756982e-05
-1.16898016499268e-05
-5.36111587026454e-05
-7.42630653135904e-06
-3.10281381786108e-05
-4.2372411910831e-05
-1.00909277937023e-05
-1.95111903270589e-05
-1.42028458263083e-05
-4.30635203283947e-05
-2.88094796604264e-05
-3.51161060517602e-05
-2.50255721354225e-05
-2.13189221473092e-05
-1.21248001403716e-05
-1.82022814455783e-05
-7.81074665069119e-06
-1.94239367655276e-05
4.79717578118337e-06
-2.53509302150173e-05
-2.88435344366411e-06
-7.55257506650158e-06
-1.95324953810694e-05
-2.00148855400273e-05
4.80977394869882e-07
1.89515964950712e-06
-4.00192035649165e-05
-1.30386263024603e-05
-7.71663647867783e-06
-4.04392312904238e-05
-2.43556401356332e-05
-2.61214062664603e-05
-1.76742621601608e-05
-7.97817231295148e-06
-5.95781006460779e-06
-1.09246110008004e-05
-2.12984534495349e-05
-1.93839110946317e-05
-1.08435786455097e-05
-3.03092965967222e-05
-8.45993484460691e-06
-1.50969659324345e-05
-9.59322654032529e-06
-3.56603995981799e-05
-2.29082738945304e-05
3.17802921110255e-06
1.00143119433272e-05
-2.28814823769224e-06
-2.28043669618002e-05
-2.83394608298268e-05
-1.23230878108583e-06
-2.91003204357212e-05
-1.08707417797251e-05
-2.66550720641598e-05
-2.05160859469772e-05
-2.11514177596801e-05
-2.49010564642603e-05
-1.81246480081425e-05
-2.63500467166035e-05
-1.46977375198907e-05
-2.94333108163422e-05
-3.24808561422115e-05
-2.21761446234041e-05
-2.84233885830017e-05
-2.83311083936574e-05
-1.64436767774102e-05
-2.26760301111673e-05
-3.7810113549676e-05
-6.40960068104046e-06
-2.43603816042434e-05
-2.15562849397376e-05
2.39891725174886e-06
-1.50612559891137e-05
-2.76038907630803e-05
-2.69136996616478e-05
-2.61648225258754e-05
-1.50634502886202e-05
-3.21209440869606e-05
-2.60126513570843e-05
-1.63850303922886e-05
-1.80976919945309e-05
-9.48074124897853e-06
4.47991037878323e-06
-1.18449810341606e-05
-1.8312097226984e-05
-2.62213346585053e-05
-3.07701593889392e-05
-1.83703422655395e-05
-2.67170617728382e-05
-1.04730412449359e-05
-2.76026947617466e-05
-3.28165461811445e-05
-1.00321833185795e-05
-2.5628927757692e-05
-9.5411434193248e-06
-1.2545996366191e-05
-1.44304613362709e-05
-3.62718635487839e-05
-3.13047758496928e-05
-9.21332285602034e-06
-1.13324035993901e-05
-1.09556599274596e-05
-1.40666729544782e-05
-3.2387965349105e-05
-2.80265796596675e-05
-1.78197673965104e-05
-2.82775767043245e-05
-3.14366099694511e-05
-1.88934097593372e-05
-2.40842005101576e-05
-1.32651621704618e-05
-2.56369229777785e-06
2.49116384456381e-06
-1.39831290087365e-05
-1.66962173711135e-05
-8.10064085445706e-06
-4.92897253908014e-07
-2.9489007101138e-05
-2.12810887840704e-05
-1.54114559187543e-05
-1.26732409805358e-05
-2.34463257718556e-05
-2.42705180301686e-05
-2.26744184816955e-05
-2.25231543823814e-05
-1.22763267219063e-05
-4.99435692856651e-06
-4.00588360399426e-05
-1.46751591317859e-05
-2.16014291306977e-05
-1.82328384681255e-05
-3.27465042042449e-05
-2.68106295411833e-05
-2.15010058655028e-05
-3.79175343647777e-05
-2.22680674007608e-05
-2.50500612039535e-05
-4.27330610274343e-05
-1.64049770870106e-05
-3.9463064974872e-05
-2.87943432711266e-05
-2.4327700108406e-05
-5.22133249700178e-06
-1.89838843409786e-05
-1.70649039289992e-05
-1.50140067206295e-05
-3.64148370129065e-05
-1.55656677246165e-05
-2.89757402551774e-05
-3.94659045271802e-05
-1.01346868250959e-05
-5.0322605572999e-06
-2.56989194152972e-05
-1.54650429474142e-05
-1.16066263116227e-05
-9.24397780222921e-06
-7.36356910824327e-06
-3.39420483486928e-05
-2.84692208419673e-05
-3.77445474596045e-05
6.53446226481098e-06
-1.57300895574994e-05
-4.00780035417613e-05
-1.65037258261653e-05
-2.08566274533336e-05
-3.91348410957113e-05
-2.69598656850842e-05
-1.29386080857924e-05
-2.18192496048658e-05
-1.56985325474226e-05
-2.90184745928292e-05
-5.63474908025366e-06
-2.03332043739529e-05
-1.92887412298118e-05
5.85334188779491e-06
-3.17317466802543e-05
-6.99145769668073e-06
-2.23133696395369e-05
-1.71917058074753e-05
-3.22784619591022e-05
-4.11279775007996e-05
-2.04996835526359e-05
-1.7160155560721e-05
-1.81860278587108e-05
-2.99885254962233e-05
-1.1173260257716e-05
-2.62862399642431e-05
-2.16808502602288e-05
-6.46940340077665e-07
5.7921068709045e-06
-3.99971578408431e-05
-2.85397108805929e-05
-3.47250070665036e-05
-1.26795509664247e-05
4.05382369711808e-06
-6.09556939957843e-06
-2.25701952886509e-05
-2.16697930790933e-05
2.3216825102381e-06
-5.23805823815077e-05
-1.93504662890122e-06
-7.99178717651528e-06
-1.86142896881442e-05
-8.50023079971664e-06
-3.02910024647683e-05
-4.7619863110563e-05
-5.05805774666041e-06
-1.9603691928909e-05
-8.90049977806045e-06
-8.14955507386865e-06
-3.78477155572398e-05
-1.01275488325989e-05
-2.33347209497629e-05
-2.7732552495383e-05
-1.59355153651571e-05
-7.62560502397922e-06
-1.78435792076085e-05
-1.88840431361564e-05
-1.17549619930568e-05
-1.55280669615262e-05
-1.63176241212239e-05
-2.31662251376255e-05
-1.84574219588551e-05
-1.29239940299018e-05
-1.72072316594077e-05
-2.64300036821811e-05
-3.26301895141483e-06
-3.17156727752565e-05
-4.20585246229403e-05
-1.81382389455496e-06
-1.49474325453331e-05
-3.86077234813956e-05
-3.06967991126267e-05
-2.21079078603895e-05
-1.7559191111639e-05
-3.0003018411284e-05
-3.56196368047486e-05
-6.1534060603486e-06
-3.87960284795495e-05
-5.19094694553838e-05
-2.4382326917859e-05
-2.63266785253545e-05
-2.92488466421085e-05
-2.06424203319749e-05
-8.81952081084154e-06
-8.59376107448737e-06
-1.40629951587825e-05
-7.40553075145888e-06
-2.89646856713327e-05
-3.22838062923471e-06
-2.194317384751e-05
-2.47990772295076e-05
-1.64945163924528e-05
-1.86783465797468e-05
1.71109903797419e-06
-2.36532829202172e-05
-6.98753304371827e-06
-3.1452407697873e-05
-1.68870392374374e-05
2.92137230007839e-06
-3.12744574373932e-06
-3.15058828385423e-05
-4.06500952989162e-06
-4.09150857596056e-05
-1.70362987586441e-05
-3.32145554764449e-05
-3.3343743422325e-05
-1.48739463065879e-05
-3.02696281751445e-05
-3.32044382662493e-06
-3.34113466769411e-05
-1.89183955571028e-05
-2.22981266756548e-05
-1.15316714383161e-05
-8.11307825129716e-06
-1.82173584554699e-05
-8.53615385651456e-06
-1.78349454597902e-05
-6.1410107945617e-06
1.56251494716093e-05
-1.79050216429102e-05
-1.9242113990619e-05
-1.89609582800287e-05
2.76092955872049e-06
-3.69222747171342e-06
-2.82755515188757e-05
-1.40974111079913e-06
-1.44801711480611e-05
-9.78005141736898e-06
-6.36898640637922e-06
-2.72694545942073e-05
-6.17928705215058e-06
-1.70037732896383e-05
-1.81592773322906e-06
-2.76001054509652e-05
-2.49449085515475e-05
-1.18526890340417e-05
-9.19437476497064e-06
-7.21083814415457e-07
-2.20658348714806e-05
-7.63708356714769e-06
-3.10081176388517e-05
-2.32621163631533e-05
-7.79682206405744e-06
-1.10481512689516e-05
-1.82605422380753e-05
-1.51803031237994e-05
-1.70517401950176e-05
-2.02452496148728e-05
-1.44038699213885e-05
-4.03233544699671e-05
-3.0763551218099e-05
-2.95825902256603e-05
-1.96769102599268e-05
-3.16619244939626e-05
4.98263089728346e-06
-3.88408752689797e-05
1.67677014302585e-06
-3.43913609921624e-05
-2.55526990155943e-05
-3.57107779812928e-05
-3.01897721187918e-05
-2.77478741219267e-05
-2.99737376174715e-05
-3.22490132507773e-05
-1.57197092289478e-05
-2.63270555907982e-06
-2.82454539929287e-07
-6.65889640848754e-06
-1.82352040885602e-05
-1.16411904245947e-05
-2.19932458880359e-05
-1.84005477671559e-05
-8.37230422743547e-06
-1.18366264032343e-05
-2.07566933781539e-05
-4.61075204125339e-06
-2.25856558715569e-05
-1.40535240817624e-05
-2.55774335612591e-05
-2.01600405007683e-05
-1.49071943887288e-05
-3.49632002503286e-05
-6.90461314400682e-06
-7.70700626603985e-06
-1.69250687857821e-05
-3.69093355562423e-06
-1.13602421545662e-05
-3.35086598251387e-05
-3.48000785757276e-05
-2.47340094716516e-05
-4.43662252163125e-06
6.03703270728207e-06
-5.46164628954454e-06
-1.39563602902613e-05
-2.42254687181232e-05
-2.08397674854374e-05
-2.45595627439389e-05
-8.26354012704907e-06
-1.85963946248506e-05
-3.14225147979328e-05
-9.43540323222852e-06
-4.77198336778145e-05
-9.77357679751144e-06
-7.41671793379102e-06
-3.41352935460384e-05
-7.99087976167344e-06
-1.00128592923956e-05
-1.90206328911033e-05
-1.2374028693688e-06
-2.08030711406636e-05
-1.3238072253839e-05
-4.93655537798823e-06
-2.54460743234134e-05
-4.93927499964777e-06
-3.33329992429734e-05
6.23714722935503e-06
-1.10596002408539e-05
-3.66825058391539e-05
1.26558636708599e-06
-6.16472327854091e-06
-4.7251633593057e-05
-1.28106443278658e-05
-4.5280046243675e-05
-3.20886689677723e-05
-3.56329706563947e-05
-4.0631436330103e-05
-2.37246141237059e-05
-1.45261380445536e-05
-9.28953829196479e-06
-2.21562321780999e-05
-5.14813070501117e-05
-1.72494471594411e-05
-3.48943143881149e-05
-1.92086369230736e-05
-4.23161610250987e-05
-1.50504912647687e-05
-3.50610715793483e-05
-8.81195674784763e-06
-3.90576156125178e-05
-1.98735550034849e-05
-1.89318466818835e-05
-3.60450599070987e-05
-3.66852434733096e-05
2.40185454832659e-06
-6.59126765761049e-06
-1.32786731133242e-05
-2.71907658777225e-06
-1.17405038508931e-05
-7.23452665637821e-06
-2.82137356941633e-05
-6.02219976220127e-06
-1.46955484155842e-05
1.42610333040916e-06
-2.0316931542335e-05
-3.92922801853463e-05
-4.81181672601127e-05
-2.62318863448291e-05
-3.45385866642833e-05
-3.72268390350113e-05
-1.64433714797031e-05
-2.6357935038753e-05
-1.29038340940101e-05
-2.94524314886916e-05
-6.02672236234281e-06
-1.95115059977078e-05
-1.10509270683516e-05
-1.03199831764245e-05
-2.42776314621103e-05
-2.54701925091461e-05
-2.87172145194481e-05
-1.99802413230576e-05
-1.49515782780791e-05
-2.56593225270159e-05
-1.84604610625137e-05
-1.86704187372376e-05
-3.02138347562566e-05
-1.50531166737795e-05
-3.2001947601131e-05
-2.04116310598593e-05
1.38383238728615e-06
-2.7997892789651e-05
-8.01103989391634e-06
-1.79687725639306e-05
-2.09308287521252e-05
-8.70233950190703e-06
-1.499318180793e-05
-6.24635239119351e-06
-8.77948582719349e-06
-2.73074639162218e-05
-3.433507977142e-05
-4.84151845430668e-05
-1.01753838306353e-05
-6.93132704887972e-06
1.50636438416112e-07
-1.61403804870608e-05
-5.13599708964344e-06
-9.81285247870859e-07
-2.97848637185633e-05
-2.53139146942879e-05
-3.08081141374653e-05
-1.2880007230402e-05
1.35742031688128e-05
-1.57422949618752e-05
-1.27342420491455e-05
-2.74707182642895e-05
-1.28632448878319e-05
-1.12248899612999e-05
-3.14576577508659e-05
-2.92410341629053e-05
-4.43555984235001e-05
-2.84979300773599e-05
-2.11440379666115e-05
-1.16273071707747e-05
-2.3967827813612e-05
-3.95725287158126e-05
-2.66591862652243e-05
-7.75871665300731e-06
-6.36215099856566e-06
-1.60208064545366e-05
-1.29361245680316e-05
-2.81799832519701e-05
-7.49850274135163e-06
-7.39474359032792e-06
-1.04428301926136e-05
-2.13018291738205e-05
-1.11178874221783e-05
-3.85874555272028e-05
-3.36926234385056e-05
-1.26001420559431e-05
-2.45010244770211e-05
-1.80666160531575e-05
-1.03596637888488e-05
-2.83859839924274e-05
-1.66468990886293e-05
-3.41516331482214e-06
-7.60331145808439e-06
-2.58496064941801e-05
-3.32495316574518e-05
-2.38517519605876e-05
-6.41081082112182e-06
-1.14236383603489e-05
-6.41818411843793e-06
-1.68109820344323e-05
-3.36605657345889e-05
-2.93336097024351e-05
-1.17248713781438e-05
-1.67884785483696e-05
3.56865377344622e-06
-3.70618686242962e-05
-2.44027520276977e-05
-1.82438979712203e-05
-1.12193917419806e-05
3.4224618737118e-06
-1.67614515598824e-05
-1.77588289702515e-05
-2.31731836199018e-05
-9.15800092815695e-06
-1.02240867715677e-05
-1.54000113550333e-05
1.32773356080219e-07
-3.5980365167258e-05
-9.10167059911932e-06
-1.78545151857692e-05
-3.97069030989364e-05
-2.80127904441641e-05
-9.91545068253027e-06
-1.67580121741909e-05
-1.93611628918397e-05
-1.58812105000508e-05
-2.58868018013217e-05
-2.22906122369159e-05
-5.53382338439067e-06
-2.13269116988184e-05
-2.04532587041523e-05
-1.11373204609397e-05
-1.81888887477079e-05
-2.94452865692932e-05
-1.22320458676984e-05
3.22183884980676e-07
-3.59886767123678e-05
6.94147402576707e-07
-3.88864297423639e-05
-1.79963066169184e-05
-4.08827057744712e-05
-2.49639675833496e-05
-9.53079966775769e-07
-2.14423461747399e-05
-3.41903019815797e-05
-6.72469631795388e-06
-2.05141255299157e-05
-1.95416976511098e-05
-2.38616515809975e-05
-3.08181078271273e-06
-1.88732940747884e-05
-4.58186713492847e-05
-2.28301143958934e-05
-2.84571796060497e-05
-1.78454388371079e-05
-4.1185987435788e-05
-3.42506493377978e-05
-2.03862595728615e-05
-2.02592126782853e-05
-1.44490161646823e-05
-2.22753122827074e-05
-2.18264276884966e-05
-2.1562362552071e-05
-1.74048963382639e-05
-2.43510710325196e-05
-2.37265754769307e-05
-2.76735920934583e-05
-3.0549633297142e-05
-1.83056054178096e-05
-1.28860691403026e-05
-2.58005360054551e-05
-1.12522859317694e-05
-3.61311705442031e-05
-1.83352086282909e-05
-1.16752206238562e-05
-1.63202994357139e-05
-4.67299096306939e-06
-1.83944589374467e-05
-7.49128162957104e-06
-2.17437620004947e-05
-1.94545041548269e-05
-2.1385486358869e-05
-2.24834069674722e-05
-1.2392071147092e-05
-2.10707325179561e-05
9.20185417916357e-08
-1.4923644311192e-05
-2.09107455182492e-05
-1.52425472788722e-05
-2.60256193449013e-05
-1.12800861756177e-05
-2.89677514999995e-05
-2.33050932947067e-05
1.53375966268843e-07
-2.02381081708064e-05
-1.92048225628696e-05
-3.63947326464474e-05
-2.31121739171005e-05
-1.76758196495436e-05
-3.08520612023763e-05
-1.4628187949399e-05
-2.49182470279346e-05
-1.71110573119345e-05
-3.39303890185144e-05
-3.60158513359967e-05
-1.60083405382469e-05
7.81389946141004e-06
-2.6811860847514e-05
-3.10259804707608e-05
-3.52507976854119e-05
-1.68680134193465e-05
-2.20991226069227e-05
-1.90057653446524e-05
-2.19950453014648e-05
-9.47653775469406e-06
-3.6656314372283e-05
-1.60955318117179e-05
-4.03920264345172e-06
-3.63764348541783e-06
-1.28306931901055e-05
-1.36971834119609e-05
-2.61962608445263e-05
-2.85379580275389e-05
-1.49521340036632e-05
-2.38415241796873e-05
-2.09294258935414e-05
-3.7977606669095e-05
-8.51699205129882e-06
-6.07637035452297e-06
-1.54073606274623e-05
-3.89461891656501e-05
-3.06879492239844e-05
-1.05216825830668e-05
-1.41072368618541e-05
-1.51723743003044e-05
-3.37365552356969e-05
-2.62197598841449e-05
-1.2086925561809e-05
-2.06464191776117e-05
-4.67259488826997e-06
-6.63702744489909e-06
-1.8886747631656e-05
-2.48722650527126e-05
-3.29308770878046e-05
-2.58682135916489e-05
-2.29784928463781e-05
-4.19712784145114e-05
6.88339562428601e-06
-1.25427054562396e-05
-1.45018012433346e-05
-5.51898446144568e-06
-1.56551951891073e-05
-1.87062522098574e-05
-1.93868993384051e-05
-1.60469811856349e-05
-2.25493709516749e-05
6.69595404478953e-06
-2.04250571747688e-05
2.58557173197439e-06
-1.34936316689242e-05
-1.59120468784494e-05
-1.00954931867843e-05
-1.68808890705733e-05
-2.07950661271271e-05
-2.48678954847021e-05
-1.45982651921778e-05
-1.94938782177317e-05
-3.30200222214673e-05
-1.56750838989274e-05
-5.1101554469886e-06
-1.98350471940015e-05
-1.0334262241558e-05
-1.02289798197844e-05
-1.49231028484476e-05
-2.10562894337365e-06
-5.64766553169018e-06
-1.48806073493941e-05
-3.06841968622849e-05
-1.13309505834055e-05
-2.57838538891937e-05
-1.62528606088113e-05
-1.92432637331715e-05
-2.62728732389465e-05
-1.45241812589572e-05
-2.29136411280445e-05
-8.67446161157625e-06
-8.75330865343278e-06
-2.19885917227955e-05
-2.19910687260623e-05
-3.1630735286922e-05
3.49323480361739e-07
-8.67792222916606e-06
-2.02283192222897e-05
-8.46408437643039e-06
-3.85240576062493e-05
-2.17707589300879e-05
1.4837058425062e-05
-9.69738422903127e-06
1.43241551723841e-06
8.95726737931332e-06
-9.39678435865138e-06
-2.12144416499803e-05
-2.87459825607241e-05
-7.1971250531782e-06
-2.2606815576326e-05
-1.7865926923057e-05
-1.44129484756487e-05
-3.0308779099994e-05
-1.37628149956947e-05
-8.57713462157803e-06
-1.42410791730771e-05
-2.02788180675073e-05
-2.01388768163014e-05
-3.50585084388665e-05
-1.15964060053963e-05
-1.10755595031179e-05
-2.95495044700816e-05
-3.69602447986838e-05
-1.4885847980666e-05
-2.06467579633384e-05
-3.15250801352245e-05
-1.10157032047236e-05
-1.22724004440416e-05
-2.41031609820127e-05
-1.60451665175672e-05
-1.37565452574351e-05
-3.33571661906783e-05
-2.14211654039196e-05
-1.51031648511542e-05
-2.20110246564451e-05
-2.49495143447952e-05
-2.30643817670955e-05
-7.98421847245764e-06
-2.25030109719922e-05
-1.01217152434909e-05
-7.02252717022153e-06
-2.30897399159739e-05
-3.5358588964731e-05
-5.6811790151728e-06
-1.36461378055633e-06
-3.62720821899305e-05
-1.92798657989041e-05
-1.46738494228511e-05
-2.50856691314917e-05
-2.37809823138827e-05
-3.61217454312747e-05
-1.15453392316165e-05
-2.50775525576173e-05
-2.91420343117186e-05
-2.94109454295871e-05
-1.48387890605062e-05
-1.17257783138707e-05
1.12349479757481e-05
-3.19089722233778e-05
-2.01997878697251e-05
-3.9748469814783e-05
-2.85238154330089e-05
1.88761459977064e-05
-1.93268738242694e-05
-2.25465962911915e-05
-3.88499752372233e-05
-1.1156688971794e-05
-5.63004677982909e-06
-4.45799736610023e-05
-2.5410368810887e-05
-2.40524136496154e-06
-1.20128515526117e-05
2.20683481430232e-06
-2.25271245167414e-05
-2.48152031103538e-05
-2.2948165347518e-05
-2.82889976642203e-05
-2.97368719713485e-05
-3.39968490639691e-05
-2.80675414785312e-05
-2.78817633992966e-05
-1.58864531572081e-05
-2.10864539308651e-05
-2.60117928025859e-05
-1.86761335552888e-05
-2.92357493672488e-05
-1.70175779692038e-05
-2.75442908177304e-05
-1.08403207609661e-05
-3.37129251919217e-05
-5.5348348057786e-06
-3.06924154448445e-05
-2.83919153266233e-05
-5.48813033868399e-06
-3.45038562077093e-05
-3.07724455749794e-05
-2.93766189285342e-05
-8.52356852194418e-06
-4.98745676610724e-05
-1.68300442205074e-05
-2.9299428306586e-05
-2.92777655381653e-05
-2.08732953712485e-05
-1.19105053571986e-05
-2.63010367634576e-05
-1.33064080309429e-05
-2.9431975222613e-05
-2.22804493003301e-05
-2.07819510562238e-05
-3.74504187750115e-06
-2.79304366069952e-05
7.09159948794474e-07
1.06757751860024e-07
-1.70792501979629e-05
-1.71248170059902e-05
-3.23302543971514e-05
-2.50176388187298e-05
1.26886100213608e-06
5.52855397086592e-07
-1.22734490485267e-05
-2.03811284489346e-05
-2.55240509913927e-05
-1.26678831230159e-05
-6.47395977320463e-06
-1.96512133779866e-05
-1.52403005576944e-05
-1.29117711839978e-05
-3.28534639930112e-05
-3.95927403582956e-05
-2.42879379469797e-05
-3.05157546852056e-05
-8.0742810311228e-06
-1.68187039434604e-05
-1.86935821374039e-05
-1.14131426986924e-06
-2.45805054473388e-05
-2.92943470760185e-06
-1.02583521417943e-05
-1.76745344764094e-05
-4.12697889254514e-06
4.2406073665979e-06
-6.46316541831829e-06
-2.8836979751336e-05
-1.33806701836396e-05
-2.54037281148176e-05
-1.7733822126582e-05
-1.62262268970778e-05
-2.06736582893718e-05
-2.42738133823134e-05
2.80967242023778e-06
-1.80088466482459e-05
-2.57237463296991e-05
-1.12519821652766e-05
-1.65323898949754e-05
-2.02781887031274e-05
-2.47142886501741e-05
-2.98962363632385e-05
-3.28916288200126e-05
-2.45143268998997e-05
-4.91491538200844e-06
3.74614720069766e-06
-3.30511473676564e-05
-3.2255651395747e-05
-4.24930206403858e-05
-1.53804060971075e-05
-1.25988330292536e-05
-1.27659553302429e-05
-1.81198319917781e-05
-2.12718100547995e-05
-8.48156866413879e-06
1.00870816952118e-05
-4.12723738334511e-06
-2.38978431088116e-05
-3.14887114708447e-05
-2.94280401494613e-05
-1.50935704443656e-05
-1.04839778901379e-05
6.34324788162556e-06
-7.9775605410813e-07
-1.57785633324174e-05
-4.63447245023523e-05
4.4071695900538e-06
-2.5971739792735e-05
-2.35630364205825e-05
3.47480356104737e-06
-1.19772524957005e-05
-9.59814245491927e-06
-1.59757106905219e-05
-1.75850999622174e-05
-1.25175121413289e-05
-2.13705191025985e-05
-4.25299322911763e-05
-4.5856036949334e-05
-1.91753592062317e-05
-3.00525395666738e-05
-3.04231449707325e-05
-1.23651491698064e-05
-3.30439602636257e-07
-2.40924244552956e-05
-8.00465008136774e-06
-2.19487750965545e-05
-2.22390433085258e-05
3.15912501397258e-06
-3.51176810190774e-05
-1.49780552604589e-05
-2.18173664557639e-05
-2.72361294846413e-05
-1.89192161210379e-05
-1.75508615027007e-05
-1.21367882143302e-05
-4.78782063492235e-05
-1.08572554937426e-05
-2.14511259130906e-05
-2.63851877023278e-05
-1.29758379616316e-05
-1.91949037469388e-05
-8.01773105047079e-06
-1.20664469536161e-05
-4.19275762967883e-05
-2.74109557050596e-05
-2.38788342875982e-05
-1.96250500828567e-05
-1.01926001463691e-05
-2.10634865600728e-05
-3.3237400012644e-05
-4.0323488296594e-05
-3.47665547646118e-05
-2.99658834450056e-05
-8.33705055600227e-06
-9.05836560113214e-06
-4.69416651195857e-06
-1.36335129628985e-05
-2.70980829706747e-05
-4.41502494028046e-05
-1.28014002079315e-05
2.36198726354598e-06
-3.07858787768122e-05
-1.89899779761743e-05
-7.39667281441577e-06
-2.63208505427062e-05
-8.06608287327381e-06
-2.1392889680798e-05
-3.32128102594214e-05
-2.53159058854593e-05
-1.98033242114889e-05
-3.59119501745045e-05
-3.66034579905986e-05
-1.54872821676745e-05
-8.41888657437195e-06
9.41169143796544e-06
-3.39129253595039e-05
-2.65278279758574e-05
-2.06515234789468e-05
-2.81090949730799e-05
2.1451099818171e-06
-3.16160059397086e-05
-1.6579304271005e-05
-3.4885493790678e-06
-2.52295996708795e-05
-2.70546024483837e-05
-1.23411237566213e-05
-4.11874252458238e-05
-2.57491354171195e-05
-1.54056251463884e-05
-3.60800070224538e-05
-2.3765002221094e-05
-1.56863703913718e-05
-3.79940277449248e-05
-8.1045014597733e-06
-1.11385423947076e-05
-3.66177301118168e-05
-2.91868862912064e-05
-1.23764425995834e-05
-3.68141348899616e-05
-1.94359082908306e-05
-9.62203022112966e-06
-1.42529449680132e-05
-2.10544499541695e-05
-2.1240207271742e-05
-4.82100855920217e-05
7.19747399786685e-06
-1.46983151749754e-05
-1.74841399729934e-05
-2.10144509473009e-05
-1.14181737186175e-05
-1.83639523765006e-05
-3.7542051724113e-05
-2.3208214831523e-06
-1.43267941880033e-05
-2.42609596483366e-05
-1.59521315878772e-05
-1.06682093320056e-05
5.71045104647259e-06
-1.84050126049141e-05
-3.14255962923454e-05
-1.07564334670798e-05
-2.96673390076216e-05
-1.07113112973533e-05
-2.86451460651862e-05
-1.83082689458506e-05
-1.91502450511734e-05
-2.74485666686688e-05
-1.03375169452788e-05
-5.70454970499405e-06
-3.94326505556136e-05
-2.85184220196631e-05
-2.13289360892636e-05
-2.76400214306534e-05
-2.59766375477844e-05
-2.58578599853704e-05
-2.79866958913622e-05
-4.88387129835019e-06
-4.69282567863851e-05
-3.14699476392551e-05
-1.10273157632354e-05
-1.8854466922656e-06
-2.45390397587074e-05
-1.05437178047149e-05
-1.79356849943393e-05
-6.20841076629287e-06
6.53381148560166e-06
-2.09184429443449e-05
-1.56578565802657e-05
-3.50611382662893e-05
-1.49632435442193e-05
-1.67188992097592e-05
-1.73632071840241e-05
-1.57678796063294e-05
-1.92339366059606e-05
-3.81095834657811e-05
-2.66612830886911e-05
-9.55527817562629e-06
-1.62245817556724e-05
-3.70790108363667e-05
-1.89600653649443e-05
-2.54311163360671e-05
-1.97792645292562e-05
-2.50014705303903e-05
-2.20573472093293e-05
-2.36905257793676e-05
-1.51618669265394e-05
-2.31712079387252e-05
-2.55751089239686e-05
-7.92305934609538e-06
-2.27705356268477e-05
4.54184449361275e-06
-2.23921470371251e-05
-1.94081190937211e-05
-3.62772027769146e-05
-1.59605094950271e-05
-1.0160892118267e-05
-4.59379906980636e-06
-2.08207250037039e-05
-3.35706904985765e-05
-4.66337389870143e-05
-2.58262126377883e-05
-1.3677388873323e-05
-5.99817951755083e-06
-4.40461569928534e-05
-3.11121900593992e-05
-3.55597851317662e-05
-2.52760400693992e-05
8.52616929643986e-07
-1.68610841122882e-05
-1.109716342396e-05
-1.36195822999826e-05
-1.16563768082029e-05
-2.65343446313471e-05
-2.56818175613465e-05
-3.06851090722093e-05
-2.43019618425618e-05
-1.08428247980547e-05
-4.10679784473944e-05
-2.19908740045426e-05
2.94060766834284e-06
-3.19155065671879e-05
-8.52482672551775e-06
-2.97097487006359e-05
-2.13790688624096e-05
-3.48361038049569e-05
-9.73270991316788e-06
-1.40922155834547e-05
-2.52642738467637e-05
-3.01785924754867e-05
-2.50710337184564e-05
-7.46447417126656e-06
-3.29357328227356e-05
-2.30001848838287e-05
-2.01349688603964e-05
1.34136241934722e-06
-2.04236571819918e-05
-2.79368958920342e-05
-2.47684523834293e-05
-3.03295463243488e-05
-7.86528027674565e-06
-1.80075742213337e-05
-2.69603154200992e-05
-2.86431305592524e-05
-1.49105206176346e-05
-1.09212864505525e-05
-6.38533678754517e-06
-1.6368322155812e-05
-1.09062080004094e-06
-1.18597984072757e-05
-3.17815967360721e-05
-2.92219713421393e-05
-1.54254305450351e-05
-3.50269491783425e-05
-2.42061838275854e-05
-1.66417405440071e-05
-2.67055602712329e-05
-6.39661135195421e-06
-2.40521796486806e-05
-3.86942290067475e-05
5.52016981258581e-06
-3.30742654678744e-05
-1.37404039101641e-05
-1.68645579432345e-05
-1.1267265049351e-05
-1.34534603604572e-05
-2.91131499180278e-05
-2.17654679951929e-05
-2.64427777478754e-05
2.65056193935177e-06
-2.16586719503669e-05
-2.88816221768493e-05
-1.01380699729053e-05
-2.87849540644974e-05
-9.41526528359068e-06
-1.30070989192332e-05
-6.52268031420897e-06
-2.19611770287078e-05
-2.93828326429101e-05
-1.54553135725584e-05
-3.8597356742843e-05
-1.63775720496751e-05
-1.71368270739019e-05
-1.56810427935495e-05
-1.49964745573771e-05
-2.19990672767906e-05
-1.45942209295987e-05
-1.98098306923587e-05
-2.20938308528819e-05
5.05738233962436e-06
-1.38285211050029e-05
-1.45401861826613e-05
-2.14922642515632e-05
-1.82712003991146e-05
-1.74643936417168e-05
-3.18284573291702e-05
7.95617020779219e-07
-2.7245692643764e-05
-1.06088135016434e-05
-1.08988139729376e-05
-2.0132627196999e-05
-2.34999542418323e-05
-2.63797066637477e-05
-3.20005725982432e-05
-2.23223128171638e-05
-2.17019699396791e-05
-2.60371435345339e-05
-4.21952453993299e-05
-2.5633743743273e-05
-2.19547537546985e-05
-5.27003408274858e-06
-1.86873541467611e-05
-1.70921052271991e-05
-2.26611281249201e-05
-1.47727367809588e-05
-1.34329874591803e-05
-2.34634012786486e-05
7.86508166449036e-06
-5.41104736214016e-06
-3.30542551257743e-05
-1.50789546634068e-05
-1.85043904230377e-05
-2.95722795139835e-05
2.852136686631e-07
-1.36665554024807e-05
-3.17461137534475e-05
-1.41831819814955e-05
-2.56424094571007e-05
-1.62577994036933e-05
-2.73488694534194e-05
-3.27662110751498e-05
-2.3737230536097e-05
-3.99789158056735e-06
-2.76386647315378e-05
3.37978278412375e-06
1.95292570242951e-06
-8.85586103920553e-06
-2.0845404660886e-05
-2.79815599677e-05
-2.87451263785945e-05
-2.31066700384512e-05
-1.50461135367533e-05
-2.59721057977459e-05
-3.05474981668386e-05
-3.9314926702483e-05
-2.16304890727053e-05
-1.3688997348103e-05
-2.14642708250744e-05
-1.2993802439771e-06
-4.92830660204989e-05
-2.21811771201009e-05
-2.29722621481669e-05
-1.52237920763456e-05
-2.84487926476943e-05
-2.60314612517217e-05
-2.99033080405393e-05
-2.34646603475302e-05
-2.59286509038258e-05
-9.74502317555875e-06
-1.54115474026165e-05
-2.24446897132915e-05
-9.90613897244701e-06
-2.65889785564989e-06
-1.89401292042355e-05
-1.20216715130898e-05
-1.26944714167137e-05
-1.37332948131005e-05
-9.6335262931404e-06
-2.32679893167128e-05
-3.16273446220835e-05
-2.49798947081827e-05
-1.42490030490924e-05
-4.38661702787402e-05
-1.4678865551099e-05
-1.89556673189143e-05
-1.48483230607698e-05
-2.6925632314298e-05
5.60418353027875e-06
-2.13461311795915e-06
-2.43423585279397e-05
-4.58567062014165e-05
-1.24546157826712e-05
-2.26997277842913e-05
-1.98214747488428e-05
-1.64721303737899e-05
-2.35087468857731e-05
-3.23722516834264e-05
-2.34807160716602e-05
-2.59407530944339e-05
-1.89799676471644e-05
-1.59542745559312e-05
-3.36328535030269e-05
-2.25071319241567e-05
-1.51995327341925e-05
-8.88427454280905e-06
-1.28025778484527e-05
-4.53177423395226e-06
-2.70905118413296e-05
-3.12850187637526e-05
-3.31883286419494e-05
-1.50266385683309e-05
-1.56164850580392e-05
-3.16433593808545e-05
-1.2372390538028e-05
-1.47092442477845e-05
-2.42523977288273e-05
-3.35969505702174e-05
-2.10691253479149e-05
-1.96184272083444e-05
-2.13700105931812e-06
-1.77899974549786e-05
-1.96133800897555e-05
-3.17529774959765e-05
-1.38643717493163e-05
-2.19908244056999e-05
-1.9564504360089e-05
-5.85523433198404e-06
-1.60483770380759e-05
2.3349286834782e-06
-3.93323587276582e-05
-1.25253399294344e-05
-3.78106146723167e-05
-3.44482024483957e-05
-1.2251077117758e-05
-8.12768261225002e-06
-2.98135950439463e-05
1.14304450492106e-06
-2.95856654189508e-05
-3.55688796151129e-05
-2.80291674583237e-05
-1.73730373590838e-05
-6.24351634666124e-06
-6.76424503066754e-06
6.79217149201413e-06
-1.44092112616851e-05
-3.31412525569067e-05
-3.05127948980811e-05
-2.02060440529297e-05
-2.67173862231084e-05
-4.67187036835819e-06
-3.84871964933905e-05
-2.94182871321144e-05
-2.92136697033779e-05
-1.91634807642124e-05
-5.69588827200414e-06
-2.0985295945144e-05
-1.74502531482047e-05
-2.2238605304294e-05
-5.69343031732291e-06
-2.27993606305492e-05
-1.35842669548272e-05
-4.57982432946584e-05
-3.44218047481542e-05
-1.22279792651826e-05
-2.52283565646299e-05
-1.47142205001234e-05
-1.5565173268942e-05
-2.45699963315169e-05
-3.52485649198197e-05
-3.68281469697716e-05
-5.70946001323322e-06
-3.14119649047903e-05
-6.92664141925054e-06
-1.72370420039392e-05
-2.15540668122184e-05
-4.68302568575349e-06
-2.05586863661592e-05
-3.12614788313994e-05
-1.91168956720816e-05
-3.69572314350751e-05
-3.52102527508019e-05
-2.34208077690762e-05
-1.83412168583916e-05
-3.91210531183728e-05
-1.17442864459308e-05
-3.99387128549844e-05
5.26289051279859e-06
-4.04313031756133e-06
-1.0091013239819e-05
-3.28389071915361e-05
-2.48555533808508e-05
-2.50263297965317e-05
-3.69986435459161e-05
-2.58683740159117e-05
-1.9554467688996e-05
-4.65364546653323e-05
-2.34592390696065e-05
-3.27729216521743e-05
-2.45289458647886e-05
-2.23774849548124e-05
-2.79111701870151e-05
-1.83125570315384e-05
-1.86446369508693e-05
-2.84157445556932e-05
-1.3403851674208e-05
-2.06654952571522e-05
-1.94735429238485e-05
-2.88066074472687e-05
6.03396396735143e-07
-1.57965392196469e-06
-2.60123963779052e-05
-3.23309342963025e-05
-1.69832108245727e-05
1.87911468195314e-06
-2.14664846643028e-05
-7.64095796861967e-06
-7.22925679531528e-06
-4.36359644419166e-06
-2.25875599924406e-05
-1.68130635848654e-05
2.79837775611247e-06
-2.27825175476852e-05
-1.5631047600056e-05
-2.23071875123396e-05
-1.18173908545377e-05
-3.42107405872661e-05
-2.05748074230272e-05
-1.49648557995845e-05
-1.39370061535268e-05
-1.64713297393912e-05
-1.74137764516548e-05
-1.21599317671693e-05
-1.64141588425918e-05
-1.37731883840716e-05
-2.00613850567738e-05
-2.40395197124946e-05
-3.40480152103817e-05
5.68579970624638e-07
-3.85710858819912e-05
-2.07857957075186e-05
-1.07028011284806e-05
-1.32766278472915e-05
-1.57320406558896e-05
-3.92826947319247e-05
-3.7764070988146e-05
-2.12698083819879e-05
-2.65833303188906e-05
-5.24117050364081e-08
-5.94971548901567e-06
-1.91503588869834e-05
-3.86594415802421e-05
-2.13707401524387e-05
-2.00011473508347e-05
-1.38002297548064e-05
-1.19299026486537e-05
-4.23881335464636e-05
-1.20822066989155e-05
-1.66528934376651e-05
-2.57136001600704e-05
-1.69762660903943e-05
2.57636127458738e-06
-2.15031529839855e-05
-1.33705336642698e-05
-3.3912154650098e-05
-2.81371644670646e-05
-3.39567993792942e-05
-2.51268406039315e-05
-2.31680492425824e-05
-6.76146811797809e-06
-3.5697654990662e-05
-2.32323617584931e-05
-2.61159113130532e-05
-2.33675244131252e-05
-1.50875477274012e-05
-3.50193922909759e-05
-1.958522886975e-05
-2.35322893880051e-05
-6.50004610303999e-06
-3.70705247520588e-05
-8.90981740435174e-06
-2.51936281915116e-05
-1.24736476627732e-05
-8.02429454358444e-06
-2.08737568074655e-05
-4.5252051475282e-06
-1.47012366146912e-05
-1.34564491341067e-05
-2.88314619920004e-05
-2.05209927942857e-05
-1.76543298923675e-05
-3.43795091935866e-05
-1.92392979234834e-05
-1.87431504459026e-05
-2.365095129093e-05
-2.1991416435369e-05
-1.79460224448591e-05
-2.16197987678842e-05
-1.85167454293843e-05
-2.68879982782664e-05
-2.72114929238857e-05
-2.46661224486517e-05
-1.91342969861727e-05
-4.69163769430639e-06
-1.15133706001899e-05
-3.10607780056391e-05
-2.0679735113638e-05
-2.81827400906143e-05
-3.85369604588509e-05
3.47060384388563e-06
-3.56942761630951e-05
-4.27820802055104e-06
-2.79591715658491e-05
-8.80647259041587e-06
-1.5122306515023e-05
-3.43745444763938e-05
-8.814579996813e-06
-2.52220519374434e-05
-2.81093634119709e-05
6.2160787799779e-06
-1.17268119808369e-05
-2.43769804000844e-05
1.35022908659436e-05
-4.63722899304994e-05
-1.51844117017422e-05
-1.29860312574227e-05
-9.39309747144033e-06
-4.18735278105814e-05
-1.61590526029183e-05
-4.804771354862e-06
-2.17653440004789e-05
-6.06404141119618e-07
-1.46415876413519e-05
-2.04633723161922e-06
-1.77874951414249e-05
-9.50143782077895e-06
-2.88870477482033e-05
-1.773817882192e-05
-9.77501298871639e-06
-2.81546293324572e-05
-1.6651860615948e-05
-1.73643972950517e-05
2.64432813297826e-06
-2.53957833955482e-05
-3.07026579901311e-05
-1.71321871707808e-05
-9.5204085991653e-06
-2.15872806977947e-05
-2.67665848553366e-05
-2.78735824161471e-05
-3.46448311980379e-05
-2.60622590090587e-05
-2.44805846321622e-05
-1.13421833142779e-05
-1.93012492007207e-05
-2.14901993405102e-05
-2.62247696065039e-05
-2.02390553170878e-05
-8.64872431501672e-06
-1.94983065767444e-05
-3.09837889797794e-05
-6.93776898471389e-06
-1.83901899422355e-05
-2.65219496124543e-05
-2.60188741361301e-05
-1.2319634601191e-05
-5.28830597325163e-05
-2.55177079121635e-05
-2.67843605610909e-05
-3.22358972885523e-05
-8.21995772245456e-06
-9.15918785315808e-06
-6.14284570200704e-06
-1.92244953475731e-05
-1.66099493113165e-05
-2.48183699685857e-05
-3.93879856100829e-05
-1.73281374286925e-05
-1.7920999073244e-05
-2.46338513057003e-05
-1.00667739754581e-05
-1.87382885423783e-05
-1.47596178156321e-06
-1.19293054973086e-05
-2.78197936520121e-05
-1.7582749259489e-05
-1.97382403970488e-05
-2.72894807503877e-05
-3.45679678130954e-06
-1.97265998803539e-05
-1.24741638403425e-05
-2.66522996310353e-05
-2.52482523396587e-05
-3.46490361527681e-05
-1.48661176519091e-05
-1.37911101426859e-05
-3.15762945735655e-05
-2.88535926790896e-05
-1.81486928342783e-05
-2.7699431323989e-05
-2.0480747073966e-05
-2.21785682261778e-05
-2.82067172229573e-05
-8.60059809843254e-06
-1.40250516148173e-05
-1.34822485913014e-05
-2.29924952098447e-05
-5.51703737813524e-06
-1.11894706212803e-05
-1.32186142533073e-05
-2.97433452561998e-05
-1.84998613149136e-05
-2.86177097548651e-05
4.86475616849807e-07
-2.1456123093324e-05
-2.20730813792806e-05
-1.12930900592062e-05
-2.36090491371861e-05
-1.21120310862478e-05
-3.32701870288223e-05
-3.92145461242377e-05
-3.26395528214138e-06
-3.82676932440738e-05
-2.29695172450637e-05
-1.09366697499733e-05
-1.35582306393328e-05
-2.86800584906513e-05
-2.49546156620889e-05
-1.49274570581234e-05
-2.4200062190694e-05
-4.16503208630323e-05
-2.90955603874607e-05
-1.39235707575318e-05
-2.17425175005697e-05
-3.81560548950469e-05
-2.43652311528656e-05
-2.05178171625956e-05
-1.26839163797399e-05
-4.79657696542419e-06
-1.75782539692028e-05
-4.72961848100009e-05
-4.11434936647516e-05
-5.90219176908499e-06
-3.88505027544592e-05
-1.55790475416116e-05
-3.7298202327435e-05
-3.0317500037673e-05
-1.88978775383637e-05
2.03124211594389e-05
1.18717680229151e-05
-2.42344864796478e-05
-2.00061922941714e-05
-3.11736904508084e-05
-3.15789220471897e-05
-1.25329278146732e-05
-1.92548893279571e-05
-3.06455932705055e-05
-2.54079500421991e-05
-2.80927110288701e-05
-2.3769505969309e-05
-1.70077251860172e-05
-1.87114224617611e-05
-1.53862428938205e-05
-4.96726385908386e-05
-2.00481767413531e-05
-2.56334573670754e-05
-7.80630652444719e-06
-2.1290509501523e-05
-1.45481512508635e-05
-5.89559825776209e-05
-2.97086875463537e-05
-9.97074929416197e-06
-2.96245443613547e-05
-2.80969353078271e-05
-7.64346832818624e-08
-4.32406862234577e-06
-2.09456142631094e-05
-1.39368187593261e-05
-1.77823615665546e-05
-3.20198338549872e-05
-2.24012105423087e-05
-1.56150927233336e-05
-2.31789081917486e-05
-4.08440687712484e-05
-1.34737143368669e-05
-5.85218749650755e-06
-2.28419406572114e-05
-4.2295019101614e-05
-4.25871798610646e-05
-3.47667049311968e-05
6.28546037676683e-06
-1.81628651502401e-05
-1.28175284583822e-05
-2.52152654222791e-05
-2.92905376621881e-06
-2.05258491036366e-05
-2.36430631839466e-05
-1.2233542259399e-05
-2.81557101267446e-05
-1.81398726330658e-05
-7.38489632823649e-06
-2.57861987567709e-05
-2.87550310225993e-05
-1.6989769780358e-05
-2.04362629107052e-06
-6.66204641360355e-06
-5.48923904566131e-06
-1.82244929245596e-05
-1.01838105913534e-05
-2.05435580865689e-05
-6.27774432031423e-06
-1.2282029944595e-05
-1.9081931852291e-05
-8.95290792647732e-06
-7.27291660395274e-06
-2.23025519599762e-05
-2.04161517923623e-05
-2.88745820463297e-05
-1.64054406711565e-05
-3.62642476132028e-06
-3.00660556519451e-05
-1.7190731224544e-05
-2.08381297549141e-05
-2.08227347964988e-05
-1.52005555953237e-05
-5.12210115894206e-05
-1.69205423459783e-05
-4.78779642162365e-05
-3.79513718170981e-05
-1.93232191286138e-05
-1.33441653912321e-05
-1.58059219237544e-05
-3.48828283458245e-05
-1.31946952309581e-05
-1.67058318193709e-05
-1.14247356581895e-05
-5.72185340747727e-06
-2.3412866218383e-05
-1.65321814131268e-05
-3.36185662367579e-05
-2.35149911600296e-05
-3.26120435861403e-05
-2.86611984142509e-05
-2.37732500273223e-05
-3.01250226377949e-05
-4.03247624964542e-05
-2.61246573986238e-05
-2.9241910675491e-05
-1.41661855306416e-05
-2.10537513968069e-05
-3.19561332219898e-05
-2.10262071856054e-05
-2.40437850489605e-05
-1.12037826653896e-05
4.05488759377224e-06
-1.57251597945882e-05
5.9971607376858e-06
-2.47214579775434e-05
-2.79568009284902e-05
-1.41487694601013e-05
-2.50374755890064e-05
-2.69831106785587e-05
-3.05514836780032e-05
-4.11299364114147e-06
-4.20345337064357e-05
-4.76732615132298e-05
1.49103789824528e-05
-1.64115954403279e-05
-1.98291423882622e-05
-2.80625113954091e-05
-1.5798371440143e-05
-2.94397451672928e-05
-2.28431265079161e-05
-2.41152486023868e-05
-1.51263624790376e-05
-2.35251992782821e-05
-7.04919179437779e-06
-2.78088808644778e-05
-6.84754178907986e-06
-2.61174416491269e-05
-1.88460120125834e-05
-1.35372825486082e-05
-2.57814427915768e-05
6.92001341036515e-06
-3.47896421015854e-05
-1.56318557554675e-05
-1.2001708320749e-05
-3.52774468941958e-05
-2.06602307989709e-05
-1.07382474284173e-05
-1.00993913881323e-05
-4.95756463654564e-06
-1.35830361682272e-05
-3.50523823438191e-05
-1.55218012181068e-05
-1.82588201933093e-05
-3.0553638194299e-05
-1.70206554306169e-05
-2.97156121983935e-05
-1.64512062656258e-05
-1.79954894205194e-05
-1.13638946098975e-05
-1.51520889370575e-05
-1.04783077950518e-05
-3.81434788067191e-05
-3.43842587054478e-05
-2.07441337964586e-05
-3.3033709973891e-05
-1.70387263025311e-05
-2.09635737919341e-05
-1.03195198422612e-05
-1.4245707119295e-05
-1.95010149976154e-05
-2.61181396208119e-05
-2.32301985992053e-05
-4.29104445024826e-05
-2.90944530076435e-05
-2.68002841001335e-05
-2.43065433835287e-05
-2.00439109214556e-05
-2.93436896596463e-06
-8.0503595485521e-06
-2.31704794645517e-05
-2.26476786507704e-05
-2.27894281048529e-05
-1.74270999340924e-05
-1.11921649299656e-05
-1.64431915491289e-05
-2.11165779043451e-05
-5.67682726499268e-05
-2.13297786946551e-05
-1.69061703200033e-05
-2.75293566113397e-05
-2.27540749956314e-05
-4.72382379847678e-05
-1.38543501713114e-05
-2.77761867485851e-05
-3.54020642881971e-05
-2.20265463809984e-05
8.7589845245245e-06
-1.12446037445317e-05
-2.49907480567961e-05
-7.40176179977427e-06
1.80993240960198e-06
-2.45204792971811e-05
-3.73684816014763e-05
-3.46933386912432e-05
-4.63268660439292e-05
-3.28705072704769e-05
-2.28425204396827e-05
-2.19528239836334e-05
-2.70770167315916e-05
-3.03146282182123e-05
-2.77085259027767e-05
-1.57611148929611e-05
-2.15962783095877e-05
-1.04555883052303e-05
-2.26166683273342e-05
-4.57863218456059e-05
-9.36800510016242e-06
-4.49605134574349e-09
-6.45420637544402e-06
-3.03091736528935e-05
3.0101180500131e-06
-5.94085402109197e-07
-2.51217299163033e-05
-1.26974080645322e-05
-1.14678739613616e-05
-2.16017851322339e-05
-3.09434384051628e-05
-3.90273183378915e-05
-3.366140738429e-05
1.78436863715123e-05
-8.60821845884733e-06
-9.31526937592515e-06
-2.09664338438527e-05
-4.72188295131314e-05
-2.39532411574085e-05
-6.94224295657657e-06
-2.83839569563155e-05
-1.37017480677291e-05
-1.0492300578407e-05
-3.54638483850609e-05
-3.59127377858044e-05
1.88138521123566e-06
-6.18055335065635e-06
6.29982062850986e-06
-6.12965539055505e-06
-7.44127464050445e-06
-3.39253356041766e-05
-1.85056930456151e-05
-3.83584468246167e-05
-3.0399232500507e-05
-1.77249255855714e-06
-1.30877759938148e-05
-1.09016368791829e-05
-3.20008086245316e-05
-2.41127690577634e-05
-2.7402554606374e-05
-1.33114522948485e-05
-2.57512413870933e-05
-2.68127918152834e-05
-3.01473856377317e-05
-1.29897756378802e-05
-7.95448436519629e-06
-1.1223897368855e-05
-8.0917494263827e-06
-3.33307920020407e-05
-7.96217657086541e-06
-2.90527141741797e-05
-3.04204643291999e-05
-2.32056310760538e-05
-1.94537535573115e-05
-2.13272780173046e-05
-1.82018097278132e-06
-8.30290000688022e-06
-1.30446078070622e-05
-1.30222780757919e-05
-1.84095051447767e-05
-1.61955224477738e-05
-3.88651586340174e-05
-1.76349560048533e-05
-2.47891434110621e-05
-3.28639549058164e-05
-2.11158376796641e-05
-2.12076891462009e-05
-1.20748002326474e-05
-8.23385635866688e-06
-3.60169005674637e-05
-3.81488005783165e-05
-2.92804825136229e-05
-2.94025987972218e-05
-2.67921104742538e-05
-1.04803148983676e-05
-3.45996415267045e-05
-1.35462234390834e-05
1.14867561783277e-06
-2.24918586136068e-06
6.41668938050866e-06
-3.55856830092702e-05
-1.49876202528193e-05
-1.15607936885324e-05
-4.54937516874166e-05
-1.39341614850533e-05
-3.0291741987607e-06
-1.56447554029547e-05
-1.53592471743198e-05
4.04761816095011e-06
-2.31351464245678e-05
-1.7960811621776e-05
2.44796911653481e-06
-4.3028471056649e-06
-9.04901452814903e-06
-9.27673054821504e-06
5.30215506590426e-06
-1.67473509908266e-05
-2.68366122823379e-05
-6.80186697745737e-06
-2.48374247075039e-05
-9.30267649236641e-06
-1.87250400898023e-05
-1.93309829490191e-05
-4.2498193192989e-05
-2.55881716651717e-07
-1.09733324408822e-05
-2.98876223510886e-05
-1.55611712289399e-05
-1.62429307350416e-05
-3.06724773367922e-05
-3.44740880026191e-05
-2.44733522262219e-05
-1.42287587351334e-05
-1.44723778022284e-05
-9.96163711789254e-06
-1.82414400237902e-05
-2.50998227521107e-05
-2.5956601533374e-05
-1.84001481664011e-05
-2.72516636070065e-05
-1.49918044021489e-05
-3.56303666122868e-05
-2.3730574129068e-05
-1.19782031304074e-05
-2.64387639594111e-05
-8.67642465351854e-06
-2.40713205790285e-05
-1.51763023216187e-05
-1.68181438162389e-05
-3.54256430527533e-05
-1.89249434767673e-06
-1.92579865320351e-05
-7.61084720889326e-06
-3.69012372527764e-05
-2.15984858727126e-05
-2.06220420251644e-05
7.07143559181687e-07
-1.85293203521262e-06
-1.28518927705962e-05
-1.6382547932075e-05
-2.59972959530664e-05
-1.93623397592415e-05
-4.1891620757252e-06
-5.94347209777722e-06
-1.11903470276434e-05
-2.56567770787741e-05
-1.18502553513057e-05
-2.88186027156013e-05
-9.46996942128855e-06
-8.36996940690256e-06
-1.26300103233778e-05
-2.13592244971231e-05
-5.01521927628694e-05
-3.27502754771083e-05
-2.20798866815137e-05
-1.52186034487485e-05
-2.98925468662673e-05
-1.65457417453257e-05
-3.04716632080213e-05
-4.5917546431943e-05
-3.75102945589641e-06
-3.69570723589749e-05
-6.02559876634702e-05
-6.39912228075875e-06
-1.1397293195973e-05
-2.78984225665049e-05
-8.20267963798251e-06
-3.38573439397271e-05
-6.46067972327534e-06
-3.1465784259392e-05
-2.61653371384492e-05
-8.85593320857838e-06
-2.04550408113645e-05
-2.59678303966088e-05
-1.43892328251106e-05
-2.81197518749668e-05
-1.56744121664296e-05
-7.70010488814069e-06
-2.81173172543199e-05
-7.74889952752973e-06
-1.66135371910775e-05
-2.83503115290226e-05
1.41183402750188e-06
-2.51269163479435e-05
-6.85254514987945e-06
-2.05477631085525e-05
-4.0588318349285e-06
-2.17448470640232e-05
-3.1446127659884e-05
-2.51538423536351e-05
-8.09544448863394e-06
-9.23273099217788e-06
-9.07061175036251e-06
-2.91712017973897e-05
-2.48716679095629e-05
-2.79218901027726e-05
-1.6618427702368e-05
-1.73879442497774e-05
-1.42563224564617e-05
-1.11891189551985e-06
-2.49747099378727e-05
-2.86147464517298e-05
-4.12786590756845e-05
-1.69575285721776e-05
-9.86302640949889e-06
-2.71230011085418e-05
5.17202029809057e-06
-1.80569661537129e-05
-1.63915039131476e-05
3.0309350094113e-06
-3.16262280301632e-05
-1.6983774462043e-05
-1.65471358791127e-05
-1.84836098421969e-05
-2.91027135576312e-05
-4.26301311318214e-05
-1.51750216850633e-05
-2.79373105507782e-05
-3.10073995031737e-05
-3.04425262780499e-05
-3.96591571223401e-06
-2.29992743015155e-05
-5.7295349871004e-06
-2.33153088448714e-05
-2.3608596595474e-05
1.09604757897259e-05
-1.60277581552208e-05
-2.59181452626139e-05
-2.99520283109526e-05
-3.06322497484665e-06
-2.33461706121966e-05
-3.81806742024813e-05
-1.49870885165589e-05
-3.93195454268999e-05
-1.28537383482727e-05
-5.73822879794196e-06
-9.48174538797406e-06
-3.41227269473715e-05
-2.85829770890452e-05
-2.73842370564688e-05
-3.38252461345868e-05
-2.9726367379147e-05
-3.34050036209087e-05
-2.3021979742638e-05
-9.04570719416711e-06
-1.29801827167216e-05
-2.10922100518304e-05
4.76305426035324e-08
-4.03229291460467e-05
-2.54038710629219e-05
-1.03734358247025e-05
-5.2278349064883e-06
-3.49302583349109e-05
-1.56348976546158e-05
-2.79263291941321e-05
-3.12114878420495e-05
-3.98148424502033e-05
-1.49605398672968e-05
-8.23658528065688e-06
-3.00481904054886e-05
-2.68251413921379e-05
-2.68198740454714e-05
-1.99099201901542e-05
-1.14597608140645e-06
-1.09875289621097e-05
1.46185570196087e-05
-1.00312577976385e-05
-3.65838867075512e-05
-3.06809648375588e-05
-1.49852993516084e-05
-1.93645446955405e-05
-4.27913620338215e-05
-1.56002873724302e-05
-3.77809384652749e-05
-2.80750787834284e-05
-3.54120680023593e-05
-1.32369658729993e-05
-1.30696671354175e-05
-1.31676362303212e-05
-2.92002950085606e-05
-5.57654581337656e-06
-1.28253740487003e-05
-1.1112733174812e-05
-1.41779628401805e-05
-1.8453764852303e-05
-2.4825994922179e-05
-1.68537933071036e-05
-1.86264146685037e-05
-2.48272393741999e-05
-3.19951998914638e-05
4.93918240396967e-06
-1.76180333032219e-05
-6.48775515702997e-06
-3.82196817032196e-07
-8.68770784978208e-08
-1.63326708181013e-05
-5.04042517596226e-05
-2.88644550300896e-05
-2.51430895526682e-05
-4.93126777946906e-06
-1.74835910650792e-05
-3.61623438941525e-06
-1.54942530851696e-05
-2.47504379987717e-05
-2.9859093922785e-05
-1.74399193169273e-05
-2.52436101253806e-05
-6.9077023661103e-06
-2.14680711036665e-05
-2.63885365306928e-05
-1.52129912707173e-05
-1.86682775900617e-05
8.65193239369488e-06
-6.66599113313505e-06
-2.97550499223027e-05
-1.17733952628304e-05
-2.83446575291485e-05
-3.72564764374894e-05
-3.57253582418431e-05
-1.75696904313867e-05
-2.16639085125257e-05
-3.76501081705111e-06
1.21887727420649e-06
-2.92554276825104e-05
-1.14084746703427e-05
-1.45240848241132e-05
4.94137923870869e-06
-2.18439534780054e-05
-3.25995395919332e-05
-1.61117178774521e-05
-2.13166257930818e-05
-2.38547025832004e-05
-3.27588730005283e-05
-2.30798176784447e-05
-8.80290991466504e-06
-2.30171364720683e-05
-7.92684917907765e-07
-7.12187864489728e-08
4.51890999392952e-06
-2.21374954447486e-05
-2.57921523402355e-05
-3.12955390740659e-05
-1.58402359706933e-05
-1.49806041771208e-05
9.20092324626244e-07
-3.24232940709559e-06
-1.32929104622153e-05
-4.8653918847653e-06
-3.95980311237589e-05
-2.62935148371417e-05
-8.01968140734389e-06
-2.2655704438808e-05
-4.42338871704734e-05
-1.15172571817909e-05
-1.61751880760035e-05
-1.34243018235667e-05
-2.0691341807579e-05
-3.70441933746686e-05
-2.61946135665917e-05
-2.50472377201419e-05
-3.34965654027168e-05
-2.36665471660176e-05
-3.4427150513475e-05
-2.67713175362592e-05
-2.63876990110481e-05
-9.28856894616266e-06
-1.03361942466587e-05
-1.50057451248741e-05
-2.38083415154462e-05
-2.42178352369946e-05
-5.95616981659044e-06
-4.02393494258818e-05
-2.88255594997324e-05
-1.56195573029944e-05
-8.15082071483837e-06
-1.86447481436151e-05
-3.07015256218802e-05
-3.42987859982129e-05
-3.76142458193117e-06
-1.62533106216093e-05
-3.44195173714685e-05
-3.58702066230286e-05
-2.60942584886405e-07
-1.53461972540089e-05
-1.61515260525717e-05
-1.85785437735685e-05
-1.67664328467446e-05
-1.98086743496035e-05
-1.69123319642431e-05
-5.50584791155518e-06
-1.34208732859442e-05
-1.97100045017034e-05
3.83915501785434e-06
1.06012210793125e-05
-2.00638993850839e-05
1.38456034419243e-05
-1.1480342796073e-05
-1.15537312885304e-05
-2.34524450703997e-05
-2.59807247489861e-05
-2.45601562263546e-05
-1.37227809353223e-05
-3.13487081773852e-05
-3.14594366215765e-05
-1.82824867391199e-05
-1.79651783233646e-05
-1.67940114822811e-05
-2.28752799978514e-05
-3.227649615223e-05
-2.08475748851798e-05
-3.43843931740537e-05
-2.90563871217223e-05
-2.07803404837727e-05
-8.8114154786805e-06
-2.1188387814127e-05
-2.05847127188039e-05
-9.17292138077736e-06
-7.37839299891844e-06
-3.33966023965502e-05
-8.27306797218879e-06
-2.87086929531384e-05
-9.60260783103017e-06
-6.36270605555995e-06
-1.50508585088876e-05
-3.61467453301214e-05
-3.86520136409442e-05
-2.19443003911786e-05
-1.29325434818897e-05
-1.48253912874598e-05
-2.23809315819217e-05
-2.83278320311449e-09
-1.53400673058831e-05
-1.81575537001567e-05
-2.68423814302309e-05
-1.62127640109799e-05
-1.86748076454144e-05
-6.53311954528394e-06
-2.51108575346223e-05
-3.42224781337217e-05
-2.07951087055453e-05
-1.71925608394008e-05
-2.39942781724924e-05
-2.12160669391771e-05
-2.94657496245099e-05
-5.80325807274004e-06
-9.70367540319474e-06
-2.11526097189685e-05
-3.93648786362847e-05
-2.83805229895107e-05
-2.82962000830924e-06
-2.2136657374545e-06
-4.88600935902028e-06
-2.98682824899162e-05
-2.56014396417561e-05
-2.98135563777614e-05
-1.57973166434491e-05
-8.85868921775213e-06
-1.97458781929642e-05
-1.67612695158382e-05
-2.65604035642017e-05
-9.3318417002835e-06
-9.66429523807141e-06
-4.00988612545578e-05
-3.55666511522917e-05
-6.74799510982553e-06
-8.43310088374744e-06
-3.42024166303305e-05
-1.36404632304468e-05
-1.58331404449183e-05
-3.98716120831398e-05
-2.31559447092793e-05
-3.61976656121533e-05
-1.63645613035417e-05
-3.32818414823944e-05
-3.02261860979171e-05
-1.57581418051595e-05
-1.58704043916641e-05
-2.57952638429046e-05
-9.0776655387105e-06
-1.08901033892009e-05
-3.24826736721488e-05
-2.65374991833675e-05
-1.66720257686301e-05
-3.20291484061306e-05
-9.96813900464862e-06
-2.93141918478247e-05
-2.36465063171452e-05
-2.7860579731083e-05
-1.81627695917053e-05
-1.39931519964531e-05
-1.32906078932613e-05
-1.24040715538335e-05
-1.1328220806442e-05
-2.39348115468917e-05
-1.17281208957795e-05
-2.47280706254814e-05
-3.5924635393205e-05
-2.39820898114735e-05
-1.04230219283315e-05
-1.56425389256022e-05
-8.9286438613728e-06
-3.12688558225636e-05
-1.74645614842493e-05
-2.08147374220457e-05
-2.88493911128666e-05
-8.23446229819492e-06
-1.2031858904061e-05
-1.58319032975089e-05
-1.72431727788879e-05
-1.95911877307059e-05
-4.44600462089078e-05
-1.5654163235505e-05
-3.00494870329256e-05
-2.10143992528264e-05
-2.10285675555145e-05
-3.46646124503514e-05
-3.92626575358148e-05
-2.30523233886209e-05
-1.73932782524738e-05
-3.8961594647343e-05
-2.41632610558724e-05
-2.46122106188349e-05
-2.65129984971011e-05
-3.32115622639197e-06
-2.30221120849742e-05
-2.01093664549249e-05
-3.0310467416534e-05
-1.55287638023969e-05
-4.33514824931361e-06
-1.01866091600022e-05
-5.17550373777803e-05
-2.21248517457272e-05
-2.20778405187987e-05
-5.39302979994678e-05
-2.10288738637633e-06
-2.3954463264009e-05
-1.8284806264629e-05
-9.46115194774288e-06
-7.63813501604382e-06
-2.95205643563453e-05
-1.7368985529182e-05
1.94679633667149e-06
-2.20534117191379e-05
-5.90753313541642e-06
-1.36723463099446e-05
-1.226010457585e-05
-2.12816340821205e-05
-1.07905183512102e-05
-1.7129532131561e-05
-2.46096905922564e-05
-2.73669453077775e-05
-2.26132104012021e-05
-4.08992798513068e-05
-5.76884955189683e-06
-8.0521760021e-06
-3.54806671523932e-05
-9.55543518704564e-06
-1.54834620573977e-05
-1.27136029547768e-05
-2.083532180161e-05
-5.00850396787934e-06
1.27302313506608e-05
-2.48358075999459e-05
-2.70910179044886e-05
-2.5140838735002e-05
-1.00145151425905e-05
-1.81138102262964e-05
9.88952930253344e-07
-2.64298553128992e-05
-5.51801780087772e-06
-2.25529830511147e-05
-4.13502517751246e-06
-3.37248991293758e-05
-1.2550565553247e-05
-2.3487148784949e-05
-2.25331835685061e-05
-1.80148175843556e-05
-1.71234630112656e-05
-7.08006067225128e-06
-6.19587031295824e-06
-2.18797375491035e-05
-5.55948985550088e-06
-2.03686282682877e-05
-2.20600431051399e-05
-1.65627260142498e-05
-3.1002863792379e-05
-2.39066703331966e-05
-1.56948678519937e-05
-2.49432138373094e-05
-1.41263858049563e-05
-3.06314603765225e-05
-1.21689279238507e-05
-7.96913345823118e-06
-1.90826179211606e-05
-1.95055167164258e-05
-1.8242765636177e-05
-1.4520754341198e-05
-1.38420432572591e-05
-2.2053006811458e-05
-3.87464241798516e-06
-2.64638501647758e-05
-2.67699852666898e-05
-1.1084362127674e-05
-6.30104801157862e-06
-2.92847964291529e-05
-2.29583587349817e-05
-1.44356031028996e-05
5.72518310574778e-06
-3.80589765868948e-05
-2.65803250445878e-05
-1.7079440114459e-05
-2.58280550323288e-05
-1.95334369138567e-05
-2.9541045811999e-05
-3.4498113271835e-05
-3.4061648795504e-05
-1.85238689416771e-05
-1.93003631478867e-05
-1.7311668335405e-05
-1.06505786831379e-05
-2.11750084780689e-05
-4.74011435503576e-05
-1.39165985601768e-05
-2.72233802858172e-05
-2.17528451496952e-05
-4.34587750737124e-05
-2.27033385160857e-05
-7.92771614226699e-06
-2.32185456393205e-05
-2.13806607294549e-05
-2.78683758023981e-05
-1.49616015788704e-05
-2.62707724992284e-05
-2.43697270888241e-05
-7.69007130391502e-06
4.79999914514872e-07
-3.75776344397531e-05
-3.46461947824068e-06
-3.60719585513802e-05
-2.60498458049419e-05
-1.9108896722238e-05
-2.83427709346368e-05
-1.74631531115504e-05
-2.91711567147748e-05
-1.22298348607369e-05
-3.74789602092659e-05
-2.04132457702664e-05
-1.96233031491559e-05
-1.70368500293233e-05
-3.47187769666553e-06
-2.54613901409449e-05
-2.60297265240058e-05
-1.3599067930808e-05
-5.45479815967995e-06
-2.88837576208903e-05
-5.76535973369119e-06
-2.44520021752764e-05
-2.18733160086266e-05
-1.45153578550562e-05
-1.28131518556942e-05
-8.02156894372766e-06
-1.9623838335687e-05
-2.26292810938158e-05
-2.03916042186963e-05
-2.0382747837638e-05
-2.43935852413126e-05
-2.62779071085978e-05
-1.99233335280891e-05
-3.35640399094991e-05
-2.31646855060605e-05
-1.53748139140603e-05
-3.86671919347359e-06
-1.69072663456518e-05
-1.04100490560275e-05
-2.6695149105788e-05
-2.1522057017415e-05
-1.71377246884532e-06
-1.58319316108115e-05
-7.54912713682991e-06
-1.35210857300416e-05
-1.9161078816373e-05
-1.92864603882821e-05
-2.23111042321983e-05
-3.19537852315038e-05
-1.28842515870649e-05
-1.89101089633967e-05
-1.27573103709912e-05
-2.55924228138148e-05
-2.67793415795226e-05
-2.07566899591088e-05
-1.1434585302817e-05
-2.64136595378695e-05
-3.22497349290486e-05
-1.89581598253555e-05
-2.25409711633569e-05
-3.40078979123242e-05
-2.30103207458438e-05
-3.37565344532185e-05
-1.16719214290198e-05
-2.75628494304831e-05
-2.59216262191097e-05
-2.33919673617565e-05
-2.38625862345762e-05
-1.50045961316847e-05
-1.73225844744848e-05
-2.1670137427075e-05
-1.19400925072698e-05
-2.85694210918742e-05
-3.10802232748279e-05
-7.54447342819588e-06
-1.10972097400504e-05
-5.13735835601095e-06
-1.88317788022444e-05
-1.63232521626858e-05
-3.19136295865924e-06
-1.25700973388057e-05
-4.47110085679292e-05
-1.97176301283588e-05
-3.03589562889321e-05
-2.51216892079234e-05
-1.555412637152e-05
1.91126469680472e-06
-1.88334545444783e-05
-2.04319880600305e-05
-2.01019657330802e-05
-5.6270801668392e-06
-1.92751686416299e-05
-1.24288549921188e-05
-3.78953470812223e-05
-2.49048542400711e-05
-3.48826587644247e-05
-1.97098615901458e-05
-3.95177508146505e-05
3.84895854319535e-07
-1.94560177306729e-06
-8.18756598841385e-06
-2.76326895569122e-05
-2.64846620725728e-05
-3.11223239497285e-05
-1.40831311570754e-05
3.55674162747627e-06
-4.25857805366077e-05
-2.14967853215765e-05
-1.23816437819849e-05
-1.40238793959738e-05
-3.04331274731116e-05
-1.00278869518681e-05
-2.262288799353e-05
-1.92722414264925e-05
-1.70944346621722e-05
1.05984073150544e-05
-1.58985185616245e-05
-3.44216987404581e-05
-1.25050213909951e-05
-2.04009741329919e-05
-4.61202110574437e-05
-1.08391939731601e-05
-3.03069384200635e-05
-4.17559737155151e-05
-1.94892171687104e-05
-3.18913026094251e-05
-4.19826995238325e-06
-3.00985093017568e-05
3.45546174555377e-06
-3.15133858642723e-05
-2.70580257979994e-05
-1.12234801134248e-05
-1.02230554218251e-05
-1.34168877232918e-05
-2.48261635902386e-05
-2.4132960444622e-05
-2.10193655214017e-05
-1.12668868314812e-05
-1.4605245076663e-05
-1.10060876525399e-05
-4.65860295954043e-07
-2.3442061177731e-05
-3.6328996884087e-05
-2.61189470320266e-05
-1.62403396469952e-05
-8.97697467615307e-06
-3.95426837301767e-05
-5.74773311171562e-06
1.12695716196783e-05
-3.16081302064315e-05
2.51952709956976e-06
-2.47509753453011e-05
-2.65239412906764e-05
-4.4128707760898e-05
-3.69199099366002e-05
-4.59713557405363e-05
-3.86941508262949e-05
-2.67984960841907e-05
-1.76184506650357e-05
-1.7652080892546e-05
-3.49930193736577e-06
-2.22770637575067e-05
-2.65671873437064e-05
-1.09213491745726e-05
-1.36421347879317e-05
-2.22427487392054e-05
-3.97007671606492e-05
-2.9317100788506e-05
-2.89068572853791e-05
-1.88905081081709e-05
-2.07129605226167e-05
-1.68092028681483e-05
-1.42616948257406e-05
-2.7820277755871e-05
-1.27366897043348e-05
