# Supplementary material for: Research on computational propagation and identification of mine microseismic signals based on deep learning
Source: PLoS One. 2025 Oct 22;20(10):e0334641. doi: 10.1371/journal.pone.0334641 (PMC12543183; doi:10.1371/journal.pone.0334641)
Supplement: S3 Data — (ZIP) [file pone.0334641.s003.zip › 000100500002873.xlsx_0.txt_24.txt.txt]

-1.58189613344406e-05
-1.53632682300636e-05
-9.39033193698966e-06
-1.44917949626049e-05
-2.18580715789671e-05
-1.08218810141859e-05
-2.60206616358037e-05
-8.34773875902343e-06
-1.12588161006826e-05
-1.88861505495995e-05
-1.8765295163477e-05
-4.34280934501341e-05
-1.13160942761604e-05
-1.80685485962669e-05
-2.06266756421614e-05
-5.10840543711057e-10
3.6754462992763e-06
-1.73231502668095e-05
-1.38735064766354e-05
-1.71868925415365e-05
-8.94236315956639e-06
-1.79005507977651e-05
-9.32199194740808e-06
-2.4565140529137e-05
1.56092157379355e-05
-1.58044619473665e-05
4.5903721542721e-06
-3.73724901057684e-05
-1.42389941800453e-05
-2.04154368133317e-05
-2.70038998007222e-05
-3.01163173327582e-05
-3.82637850195306e-05
-9.04591188895213e-06
-2.63387340954938e-06
-2.05309974371123e-05
-7.11510173571773e-06
-7.29457734290156e-06
-1.99125724091795e-05
-1.58853884592009e-05
-5.49732849874012e-05
-1.38186538129116e-05
-1.88307207185757e-05
-2.44267636645524e-05
-1.1845177789333e-05
-5.91150453126228e-05
-4.2870573986471e-05
-3.12708651393422e-05
-3.49182924749545e-05
-1.198570843173e-05
-1.91381576987867e-05
-2.45912738434159e-05
-2.35072916129603e-05
-2.04754573941001e-05
-8.26107108627331e-06
-1.74676388607007e-05
-3.18540397429674e-05
-2.72567058912842e-05
-2.14642632781113e-05
-1.5616219178364e-05
-1.6610127841383e-05
-2.41045896937587e-05
-1.22909549100991e-05
-3.0336228414704e-05
-6.0183127080203e-06
-3.73851695351304e-05
-1.07191814615547e-05
-1.73012618854243e-05
-2.43365620618369e-05
-3.82909509398848e-05
-2.63324660352386e-05
-3.48411325884497e-05
-1.47235635122511e-06
-1.54636932735331e-05
-5.01356139492186e-05
-1.02162357801051e-05
-1.09521767244577e-05
-1.6236020668848e-06
-1.68113218817458e-05
-2.48273248123101e-05
-2.12459583374361e-05
-3.04889866840409e-05
-1.54330912968986e-05
-1.28621267988759e-05
-7.04090255078917e-06
-2.70180414996264e-05
4.17190979835221e-07
-3.97117449879946e-05
-6.62151495842987e-06
-2.693689776813e-05
-2.39585256592102e-05
-1.87185151309089e-06
-9.53848254961378e-06
-1.65076116433304e-05
-2.60605076746424e-05
-1.66504819765198e-05
-1.35670507168683e-05
-2.15233219612342e-05
-8.83355828255584e-06
-2.06520109502786e-06
5.08719202419894e-07
2.16554928930669e-06
-1.71351360182857e-05
-1.962654880758e-05
-6.49325085012864e-06
-1.2993973027655e-05
-5.66003968208133e-06
-2.13730573279644e-05
-1.64586609582011e-05
-2.73193868328466e-05
-2.53004868952173e-05
5.65182258390165e-06
-2.85816151278353e-05
-2.42634100592865e-05
-5.98615753924873e-05
-3.12161967162441e-06
-8.7310765527782e-06
-9.06043468046194e-07
-1.94441827704026e-05
-2.52463904719953e-05
-4.58719586143844e-05
-1.0457351412295e-06
-2.21329932042512e-05
-9.07628339092101e-07
-9.20288626987448e-06
-2.27260063387985e-05
-3.10534203278713e-05
-1.73125720860581e-05
-8.91078278146003e-06
-2.72052273239396e-05
-2.65421647785885e-05
-1.33697718105891e-06
-1.2224180933659e-05
1.46457781894552e-05
-1.22756009296608e-05
-2.84541058555452e-05
-1.75994039102654e-05
-1.84861839505193e-05
-7.44027445343177e-06
-4.66042847387956e-06
-1.55993424116617e-05
-3.9537344532907e-05
-4.31035977895203e-05
-3.81986061616621e-06
-1.56632315555626e-05
-2.8714372599491e-06
-1.52690723599226e-05
5.62462271975606e-06
-2.62552248796718e-05
-3.36290621754602e-05
-3.27698325841911e-05
-3.4602031080212e-05
-4.82089231504986e-05
-3.0588469213772e-05
-2.00160769236567e-06
-2.14175212063016e-06
-1.06380351236286e-05
-2.91156710291632e-05
-1.54761478919896e-05
-2.08899839341174e-05
-1.67180607632997e-05
-1.13008560042494e-05
-9.77098712240451e-06
-3.99174686898372e-05
-3.37234309618622e-05
-4.36530678821226e-05
-1.98259586463766e-05
-8.81935237115273e-06
-2.88514670168344e-05
-1.42882230607322e-05
-2.34357984082031e-05
-2.25500748071715e-05
-1.05310900693224e-05
-5.78347533483358e-06
-1.30287004611215e-06
-1.35736097310153e-05
-3.7269634328956e-05
-1.51093719286844e-05
-1.4060365296412e-05
-2.19947855881516e-05
-1.70121063698377e-05
-2.65456615788168e-05
-4.18122930411681e-06
-2.09353474630908e-05
-2.38378559275322e-06
-1.46675431149623e-05
-2.58316462920568e-05
-2.6260560058692e-05
1.10862379413687e-05
-1.72649196127807e-05
2.86167848138207e-06
-1.13143273288822e-05
7.08628815593236e-07
-2.7797517670778e-05
-4.27918322688566e-05
-1.46350162605201e-05
-2.14656128885879e-05
-3.01703771058773e-05
-1.69912850384297e-05
-3.67457487322382e-05
-2.09345423906605e-05
-2.06542454174521e-05
-3.25675985983178e-05
-4.9972897242942e-06
-1.63325651730955e-05
-1.47821958845909e-05
-2.01613455253657e-05
5.67507048864897e-07
-2.52245361003199e-05
-2.99224571641336e-05
-1.01428232922748e-05
-1.87739792751798e-05
-2.78555087559582e-05
-3.03283546204126e-05
-3.04578489925442e-05
-1.51832699880859e-05
-3.34285055721979e-05
-1.0804975418958e-05
-2.4147696624403e-05
-1.76735600496999e-05
4.01421232300812e-07
-1.58556692430184e-05
-3.96607289223469e-05
-1.87978366815458e-05
-1.73851900680103e-05
-1.34454696428243e-05
-1.71911376563109e-05
-1.4927426502256e-05
-1.38623204226215e-05
-2.48379587867485e-06
-1.77414175110664e-05
-2.87722222075232e-05
-4.77635324816634e-05
-3.85454435543553e-05
-2.14880083290166e-05
-1.88155775397769e-05
-2.18976626605044e-05
-9.2792301817925e-06
-3.4076292500183e-06
-3.3476179549722e-05
-2.88014672788514e-05
-1.7834028659192e-05
3.49255012565894e-06
-5.21113545361053e-06
-2.68857212684381e-05
-2.08349060075823e-05
-2.99043269300144e-05
-1.4497230639665e-05
5.82330154102206e-06
-1.50974202778743e-05
-8.55704716080345e-06
-2.03508405579036e-05
-1.62578911847562e-05
-3.68375695519915e-05
-1.16082465178129e-05
-4.16388142135583e-05
-3.27798992736495e-05
-3.56982159200054e-05
-1.77602235674244e-05
2.62142236656625e-07
-2.61477860332028e-05
-2.05885584136001e-05
-1.64756964931434e-05
-2.26790089207127e-05
3.91829128572044e-06
-1.51167334982342e-05
-2.3095318287203e-05
-1.02861497592513e-05
-3.29674512377425e-05
-3.30198438811435e-06
-1.81639377828583e-05
-4.65221200540955e-05
-9.16894395739223e-06
-3.47987521051996e-05
-2.41938244881196e-05
2.52384884782248e-06
-1.76205224976898e-05
-6.17466351158254e-06
-3.27135872228845e-05
-2.1872222213982e-05
-1.71208303334892e-05
-9.04555199068451e-06
-3.72183458865417e-05
-1.75359842133477e-05
-2.58979990474206e-05
-4.93685783609497e-05
-1.63943369165707e-05
-2.85144395028152e-05
-2.03135140974272e-07
-4.52739757230818e-05
-8.94974780854775e-06
-7.37640785120536e-06
-1.20472688227135e-05
3.03935054316513e-06
-7.97084869562419e-06
3.33018363744581e-06
-3.66551555396315e-05
-1.57541599070149e-05
-3.49639509928133e-05
-8.90841345790874e-06
-1.16385546158969e-05
-4.17363874053637e-05
-2.28001713249744e-05
-2.17984584262491e-05
-1.6218577627638e-05
-1.28141104378669e-05
-1.41458468068695e-05
-3.36591819415773e-05
-9.21438504387033e-06
-3.61708991376326e-05
-7.89602353679862e-06
-2.81615548121379e-05
4.72506849614036e-06
-3.6106059872806e-06
-3.57291251703543e-05
-3.76797292747069e-05
-2.12553670624592e-05
-2.04109081740452e-05
-4.32683207436481e-05
-7.77538132700291e-06
-3.2079409083661e-05
-8.8654100228021e-06
-3.63803093821441e-05
-1.70034670472922e-05
-9.88336178193242e-06
-1.12390046999504e-05
-1.63294477579671e-05
-1.14694667492156e-05
-7.43566015592795e-06
-1.56930308939843e-05
-1.76680085604804e-05
-3.51300257195052e-05
-1.74018542936367e-05
-3.03671704123829e-05
-9.59855583272899e-06
-3.73390720465313e-05
-3.13156987627751e-05
-7.94858328695619e-06
-2.80079543432683e-05
-2.92830990341399e-05
-1.45438036364233e-05
9.42214195398792e-07
-2.55308274264755e-05
-2.67947237125607e-05
-2.07181358673727e-05
-3.2483658749156e-05
-3.28392210881674e-05
-3.61256988886166e-05
-2.28775983708463e-05
-1.22335655897944e-05
-3.19004203494897e-05
-1.36569235098068e-05
-1.36074719635323e-05
-1.19883557422935e-05
-1.67842704396163e-05
-3.00524044350315e-05
-1.52244100528304e-05
-2.61560851289997e-05
-1.28450070375011e-05
-1.48208485579894e-05
-2.03662236988681e-05
-3.80841332660357e-05
-2.73866009861787e-05
-3.75660203581614e-05
-1.02098071406294e-06
-1.38612448875286e-05
-1.49441759373071e-05
-2.60245676443491e-05
-3.43485642406193e-05
-6.73331709881673e-06
-2.92967300028283e-05
-1.53813506300673e-05
-1.15012961965436e-05
2.42347237846118e-07
-4.55619790186467e-06
-2.5124626861097e-05
-1.24512586347544e-05
-2.92434476910636e-05
-7.58609444784039e-06
-4.12577255236826e-05
-2.75689790665238e-05
-2.37976331095605e-05
-3.03152276379207e-05
-2.84191508914252e-05
-2.39430070899185e-05
-2.80893669993452e-05
-2.2947776824297e-05
-1.3621569516066e-05
-8.48133084415903e-06
-2.60029923426571e-05
-1.58001760198855e-05
-1.09765633654717e-05
-1.66774538844118e-05
-1.11742158594681e-05
-6.36759609478504e-06
-5.37364253194577e-06
-2.24025250535817e-05
-7.81516335146937e-06
-1.2745166422713e-05
-9.44157129690994e-06
-2.27068053105713e-05
-2.84360905856217e-05
-1.25396213348319e-05
-2.22865578454545e-05
-2.89366411049875e-05
-2.09776250567809e-05
-3.03550940679492e-05
-1.74326690692654e-05
-4.22300425515197e-06
-4.98592554592637e-06
-1.88246656446033e-05
-3.46814268657389e-05
-1.5105503837684e-05
-5.15734721851673e-05
1.56689617617792e-06
-2.56488227524893e-05
-4.42742768164791e-05
-1.08130044643657e-05
-4.41215981752324e-06
-5.36703113317365e-07
-3.84681126142281e-05
9.73980433475384e-07
-1.11258394857731e-05
-2.95591529808681e-05
-3.77048429457204e-05
-3.28430008824062e-05
-1.71348041080654e-05
-8.75616757197386e-06
-1.78580227901808e-05
-1.36687445135383e-05
-1.34902026515225e-05
5.58359070642616e-06
-3.59124726677773e-05
-3.88570293511094e-05
-1.43894446454457e-05
-1.49533934073406e-05
-1.72185973017326e-05
-8.39107635938728e-06
-5.00734035663266e-05
-2.76354957420971e-05
-2.10345105958437e-05
-2.38599169388345e-05
-2.04502753497894e-05
-2.87189550440186e-05
-7.20839007695819e-06
-1.25089760672436e-05
-9.08782243459869e-06
-1.38936251363903e-05
-3.9161208332934e-05
-2.82338643704733e-05
-1.91378291119011e-05
3.76863818752906e-06
7.84660260298374e-06
-1.64974147461285e-05
-2.16454484066157e-05
-6.81723263333675e-06
-3.29939412862105e-05
-9.88703447530973e-06
-2.11652601645366e-05
-2.60608268429588e-05
-4.25165588406279e-05
-2.74600885014249e-05
-2.52035567102652e-05
-9.28563557201921e-06
-6.74384555577563e-06
-8.58646954299412e-06
-2.63078240836587e-05
-1.29619453303028e-05
-1.9626453029443e-05
-1.46757716899948e-05
-1.78167227544212e-05
-3.27135288296059e-05
-2.74323598143962e-05
-1.76448707250893e-05
-8.15692978474827e-07
-4.01800397415255e-05
-1.42582006335653e-05
-1.42089635782486e-05
-1.68043249537817e-05
5.03568260571175e-06
-1.30161199650074e-05
-2.53744395341407e-05
-3.01319015014197e-05
-4.68774676787459e-06
1.17536703081109e-05
-4.71047801753781e-05
-3.20747360959702e-05
-2.98356964684267e-05
-1.69644722374357e-05
-4.91293455605642e-06
-2.47719329180035e-05
-4.41489621677961e-06
-1.88846780479946e-05
-1.45063636896507e-05
-1.72086690018653e-05
-4.70915125427227e-06
-2.49985474991611e-05
-2.93764699114349e-05
-3.43603633001124e-05
-1.29024819963007e-05
-1.16006663127007e-05
-3.5316033018005e-05
-3.46381997177292e-05
-1.72578096472191e-05
-3.61965261638003e-05
1.66369703396955e-05
-9.15863430519416e-06
-2.35734234619883e-05
-4.10318310119012e-05
-3.62847431116552e-05
-3.31191452264267e-05
-1.98724683471596e-05
-1.15655882166728e-05
-3.7004162890364e-05
-2.23927858146784e-05
-2.70376119665881e-05
-3.76011448872652e-05
-1.18827331474306e-05
-2.37498746267495e-05
-3.86231317959639e-06
-1.13231352037066e-05
-2.14508719446165e-05
-3.27308014356287e-05
-2.79504742326968e-05
-1.6472968407184e-05
-1.29437995656007e-05
-5.76978319431936e-06
-1.65692062822773e-05
-2.16184132431916e-05
-1.34470497997017e-05
-2.57256606831359e-05
-2.53479504956302e-05
-2.54521160419662e-05
-3.55660556565052e-05
-1.76921921931354e-05
-1.19141286400114e-05
-2.44562391353861e-05
-4.00199986217129e-05
-2.17983789826467e-05
-4.06101483477437e-05
-3.3432524806278e-05
-1.84568623615554e-05
-2.96760941181573e-05
-6.61671226946245e-06
-1.94823493617306e-05
-8.92867197991602e-06
-1.18112545177311e-05
-2.12569264342058e-05
-1.48902790204462e-05
-9.72466660686061e-06
-2.46674795662845e-05
-3.16948573890303e-05
-2.72297213502567e-05
-2.95846383015966e-05
-5.90718410111043e-06
-1.75986776485255e-05
-2.89002699344066e-05
-2.00592579777993e-05
-1.19170923031039e-05
-1.54506149073043e-05
-1.88218766057064e-05
-1.80345999199407e-05
-8.27435951683927e-06
-1.35043300081599e-05
-1.8255549710264e-05
4.22811538905622e-06
-2.20179481990745e-05
-3.57037099575988e-05
-6.27082827888586e-06
-2.07727932685559e-05
-3.82732697503186e-06
-2.50913138040288e-05
-1.36495249010803e-05
-4.0456949436824e-05
-3.95749512540722e-05
-2.00134099570907e-05
-1.43451545042236e-05
-1.94680275140143e-05
-1.09969362318637e-05
-1.29543096221671e-05
-8.44307190551766e-07
-3.68547075299173e-06
-2.8721950544639e-05
-2.26262130364854e-05
-3.57455641862774e-05
-2.76273309557104e-06
-3.22452726180336e-05
-3.28410589767317e-05
-1.11175767557799e-05
-2.4830516877184e-05
-2.84931832864988e-05
-2.16468968106528e-05
-1.44949608612709e-05
-3.38552939421721e-05
-1.92880960440394e-05
-2.50311993408682e-05
-3.21340106846613e-05
-2.27987187549971e-05
-2.10979937040595e-05
-2.62384384202571e-05
-1.64050972444037e-05
-1.7439461386919e-05
-4.79783889435723e-05
-2.59210741044076e-05
-1.59119181629539e-05
-2.51090847939684e-05
-3.19125380510834e-05
-1.84803884442709e-05
-4.37484516768896e-05
-3.15257811525785e-05
-3.07000119279833e-05
-2.32130300362508e-05
-2.80039219107581e-05
-1.56626338138329e-05
-2.1183865777128e-05
-4.14056065469525e-05
-3.90112452514173e-05
-1.7383755483192e-05
-2.21292711325616e-05
-1.19831003387989e-05
-3.05893261009382e-06
-1.12957914307292e-05
-4.17306775654032e-05
-2.78140846720856e-05
-2.99326742116656e-05
-1.77641555835972e-05
-1.99973169306168e-05
-3.37289806313139e-05
-2.02773715888495e-05
1.24155734560035e-05
-1.78439614344936e-05
-1.96661213011976e-05
6.68472083037727e-06
-1.82052276408713e-05
-2.57189191401929e-05
-1.00569109879236e-05
-1.01177851626918e-05
-5.56345168748083e-05
-2.22598032149409e-05
-7.33575172633711e-06
-1.79335915115847e-05
-1.72184066025563e-05
-9.58220201557361e-06
-1.8656577574948e-05
-4.14641070719464e-05
-3.77052932098281e-06
-1.84961854108333e-05
-3.6160153655116e-05
-3.1719849411874e-05
-2.06320503837651e-05
-2.56924066911692e-05
-2.07570176723352e-05
-1.26830823175685e-05
-3.03409824077952e-05
-1.74534428745237e-05
-1.80480408517487e-05
-2.14525818408425e-05
-1.59618334315782e-05
-5.12766139344426e-06
-7.3807603798509e-06
-1.81848981958219e-05
-1.13836970554646e-05
-1.28707674323103e-06
-2.13423559762064e-05
-2.28740842002181e-05
-1.63993149463242e-05
-2.52365460248836e-05
-1.61037280015847e-05
-6.30747401162723e-06
-2.38605215383344e-05
-8.66719535751974e-06
-1.27266724616624e-05
-1.20268999551157e-05
-1.80943744985997e-05
-1.40398666888177e-05
-1.55923978271214e-05
-5.6169872033425e-05
-2.92205262460212e-05
-2.76973001356029e-05
-3.3558676177536e-05
-1.01870089175589e-05
-2.22009970425074e-05
-3.10364957117583e-05
-7.51054358738562e-06
-2.8059127697957e-05
-2.54360996269787e-05
-1.18042235257859e-05
-5.12365601395019e-06
-3.16919965810163e-05
-3.82992803361789e-05
-2.11613802562805e-06
-1.0154947105577e-05
-4.06010212318175e-05
-2.05329151245644e-05
8.91984562587432e-07
-1.67185717196016e-05
-2.15795985215374e-05
-2.1670664192727e-05
-2.15898889771226e-05
-2.80912030821501e-05
-2.69379028493737e-05
-3.09608124607779e-05
-1.56000739415593e-05
-2.22761840550913e-05
-1.54667222375859e-05
-3.47351296506712e-05
-2.78540347702249e-05
-3.92034289542802e-05
-2.1318876172701e-05
-1.48378170721452e-05
-2.1475616963166e-05
-1.94292441341215e-05
-1.07313773254204e-05
-3.69415439053756e-05
-2.56763251041398e-05
-6.49713816405539e-06
-1.39033629242743e-05
-4.19403937376601e-05
-5.38838262437485e-05
-9.28361865449915e-06
3.46364500697461e-07
-3.00646504492088e-05
-7.97611644833189e-06
-1.86450190703842e-05
-2.04867943962034e-05
-5.77149446920328e-07
-1.18640021831049e-05
-1.69407286427279e-05
-1.67591788134807e-05
6.0243960069939e-06
-1.23598991405608e-05
-1.06998516577807e-05
-3.35702107339655e-05
-1.40738856725174e-05
-2.19567538591601e-05
-3.73363855821392e-05
-2.27515151966001e-05
-2.51035788010816e-05
-2.52361315885083e-05
-2.8249454066647e-05
-2.06850780742817e-05
-1.66466534297166e-05
-2.16552832446683e-05
-1.71453877932248e-05
-6.40109021637016e-06
-3.25991437631212e-05
-2.56458764781733e-05
-1.10206804204009e-05
-2.03584475643687e-05
-3.46038684957699e-05
-1.82044455356095e-05
-3.66069633488389e-05
1.5213926293699e-05
-3.93283931652226e-05
1.48531931965857e-05
-2.89793407651877e-05
-1.8787449460483e-05
-1.92631804801847e-05
-1.42557864217954e-05
-2.58908276128721e-05
-8.84718071509552e-06
-2.16746724222729e-05
-3.88511022992623e-05
-3.25719062723804e-05
-2.3237872771698e-05
-1.37529561590379e-05
-2.05585325338652e-05
-1.57620767862562e-05
-1.74027808196853e-05
-2.72117676340971e-05
-4.6782355532811e-06
-1.60814083204958e-05
-1.53351839129149e-05
1.25482568317094e-05
-1.55195189869466e-05
-1.96766549553543e-05
-1.64609569597701e-05
-2.34093673701272e-05
1.46202427263852e-06
-1.20871629544352e-05
-1.64059474303558e-05
-3.08909890451013e-05
-6.83737398975088e-06
-1.23582758633223e-05
-2.61024221631139e-06
-1.25416121680986e-05
-7.32027422532851e-07
-1.76754505820136e-05
-2.55196851041002e-05
-2.97144381625017e-05
-3.02144457669211e-05
-6.02557013969404e-06
-2.57310613850542e-05
-2.59331795928416e-05
-2.23126928226067e-05
-3.9889757088587e-07
-1.53088932771105e-05
5.00190619427918e-07
-1.68988068055957e-05
-2.60939421616721e-05
-3.28982157318616e-05
-2.43828957529423e-05
-3.81675551815971e-06
-2.86213250384573e-05
-2.7542771491351e-05
-2.37360000857433e-05
-5.06240389518693e-06
-1.60671806516913e-05
-2.40614217685879e-05
-2.79333810428003e-05
-1.51828602908754e-05
-2.0643192416803e-05
-1.58579709314214e-05
1.02728844536913e-05
-2.66444974551493e-05
-3.42023352981316e-05
-2.27319354039821e-05
7.23637303402418e-06
-1.57342603329248e-05
-2.71743817853745e-05
-4.20625176682148e-05
-1.59210275215689e-05
-2.92272256472188e-05
-6.42954470655223e-06
-1.47999591415907e-05
-3.28016562221262e-05
-8.71383631183771e-06
1.43673300835388e-05
-1.72773546288075e-05
-2.82736525020419e-05
-2.20761568025652e-05
-3.88992894714136e-06
-4.47160188378323e-05
-3.96254900950047e-05
-1.31118153783436e-05
-1.57520971028238e-05
-2.3469407371919e-05
-2.69637145312906e-05
-9.04776592723877e-06
-2.57091817278273e-05
-2.41843551849837e-05
-1.20950037334438e-05
-1.53394038329792e-05
-2.68425552670363e-05
-3.84117711875179e-05
-1.25838174113552e-05
-4.42359918148824e-06
-1.16990704465191e-05
-1.79724803362276e-07
-1.45639637758269e-05
-4.3076144243882e-07
-9.70772362110955e-06
-1.19157055165686e-05
-2.17330700085057e-05
-2.59819367789654e-05
-1.79175174722599e-05
-1.03459098273554e-05
-2.77856676851386e-05
5.59027699320349e-07
-4.33197961433487e-06
-2.36852932155812e-05
-2.31227532032272e-05
-2.56480879203917e-05
7.27465818018718e-07
-1.57534903237111e-05
-2.66682805918336e-05
-3.43585347187359e-06
-2.7702352492324e-05
-1.97734520669068e-05
-2.52816371763336e-05
-9.71216849224789e-06
-1.46917405732096e-05
-2.44928389567053e-05
-9.18552015590057e-06
-4.13028555911062e-05
-2.78182497816105e-05
-3.56603245248963e-05
-1.99442452821499e-05
-1.67756114786407e-05
-1.28809124698198e-05
-2.49755954771665e-05
-2.96771895381613e-05
-3.32289268869505e-05
-2.91371905559218e-05
-1.03675479782632e-05
-1.04991841467491e-05
-3.36493990982359e-05
-6.71129965439701e-06
-2.0931931607963e-05
-4.09501249532769e-05
-1.24409441132933e-06
-2.56190774666452e-05
-3.79081761294468e-06
-3.15837600855771e-05
-2.40635398448783e-05
-1.48000976847907e-05
-1.90530119585668e-05
-1.18738788163158e-05
-9.80001618449467e-06
-1.21401039750805e-05
-1.74192716951285e-05
-1.94685935770222e-05
-2.33313335091459e-05
-2.56797881483759e-05
-3.64857089029347e-06
-3.31626831462253e-05
-2.85884427672143e-05
-1.46632722605806e-05
-3.10147753777547e-05
-3.69905833514657e-05
-3.66446097573739e-06
-3.82131935858139e-05
-2.27266655535531e-05
-8.02475184296713e-06
-1.63920290478394e-05
-2.92539427551585e-05
-3.29885402469065e-05
-3.18581155465103e-05
5.75564562638896e-06
-2.31679017305333e-05
-4.28506308704558e-05
-2.07585675592082e-05
-2.04558267271306e-05
-1.91069640252586e-05
-1.84648654966579e-05
-2.74022817349189e-05
-1.42995765763144e-05
-4.81108680901702e-05
-9.65738773887057e-06
-2.94289561925514e-05
-3.06272400391023e-05
-2.3613129290966e-05
-3.66382597311254e-05
-1.5533487053715e-05
-2.26999109687806e-05
1.75618318338419e-06
-2.12602250793091e-05
-3.06973227890699e-06
-6.13836532050983e-06
-1.13068675820436e-05
-9.89021847939608e-06
-1.48572370040079e-05
-2.57370968137761e-05
-1.65188140801322e-05
-1.08631155041679e-05
-8.90515476192484e-07
-4.75220916946182e-05
-2.28760957583474e-05
-1.71702942524312e-05
-1.14202106937711e-05
-2.75122615115287e-05
-5.73784071852211e-06
-1.18746655780178e-05
-3.60720209365245e-05
-2.01964112765555e-05
-1.9900772185625e-05
-2.0059232689182e-05
-2.61345629139027e-05
-3.42470999383807e-05
-2.29350026532035e-05
-1.91459166427382e-05
-1.24622054828847e-05
-4.06167955041581e-05
-1.39326778135065e-05
-9.60080177821656e-06
2.54747504838048e-06
-1.72758380039179e-05
-2.23046268637148e-05
-6.67717864838989e-06
-2.31826166299173e-05
-4.00621750538612e-05
-3.47074277712224e-05
-9.53311630528898e-06
-3.19997689129482e-05
-2.8174106738668e-05
-3.92793239020143e-05
-3.30566370533312e-05
-2.00241879238666e-05
-2.8348803642187e-06
-2.16994638493936e-06
-2.47816655509792e-05
-3.03290065464144e-05
-1.14367018117083e-05
-2.47929185492627e-05
-2.85786153209273e-05
-7.76718959355933e-06
-1.14790012788975e-05
-5.45477837386171e-06
-2.87178962146231e-05
-1.75478679328627e-05
-1.581939288498e-05
-1.07716894301739e-05
-3.14968937496838e-05
-1.27693659677088e-05
-3.14304410063049e-05
-6.16528592717478e-06
-1.51825731275181e-05
-2.84102633723506e-05
-2.66293599486369e-05
-9.17413565339286e-06
-1.46019429074653e-05
-2.25220021471011e-05
-2.53822587337507e-06
-2.32006116244677e-05
-4.77569719508852e-05
-4.3329957425569e-05
-8.10255283025978e-06
-2.32196882815573e-05
-1.11836675763006e-05
-1.54485350211992e-05
-1.39963539451909e-05
-4.11658230482683e-05
-2.18706827530101e-05
-1.90775270758582e-05
-1.77027050529408e-05
-1.03930237047882e-05
5.39876700851589e-06
-3.79386019837242e-06
-5.13658742510289e-06
-4.14252385265974e-05
-3.17626468311509e-05
3.29482981895401e-06
-2.06656461891529e-05
-1.27626227690285e-05
6.37250068479498e-07
-2.92425559317609e-05
-1.67378347192657e-05
-3.05207617748872e-05
-1.15221948395299e-05
-3.11133550327451e-05
1.3875121760963e-06
-3.81391278389714e-05
-1.14602555729547e-06
-8.43637874395793e-06
-2.80259749566325e-05
-1.73016297043652e-05
8.57078631253707e-06
-9.12264152024582e-07
-1.85360252867677e-05
-2.92606235261127e-05
-1.47905446256279e-05
-3.38509439910572e-05
-3.21318855419386e-07
-8.8621341907968e-06
-1.89083320759145e-05
-1.1354085952527e-05
-4.33462926293713e-05
-4.55430013941521e-05
-3.47432409170596e-05
-2.71290472478758e-05
-3.74454534022238e-05
-3.42165780099127e-05
-1.52668226293465e-05
-1.4776612106613e-05
-2.75299292136118e-05
-1.30875059170082e-05
-3.04324225500377e-05
-1.93069642007201e-05
-5.62518069697631e-06
-3.49541438452839e-05
-2.50474088379193e-05
-4.18631794112748e-05
-2.54608061979375e-05
-3.05279026156594e-05
-2.07990737126237e-05
-6.7540148207194e-06
-1.95423449335946e-05
-1.35694656055928e-05
-1.73694170081364e-05
-9.20259406371015e-06
-2.07261918060792e-05
-9.26762316728805e-06
-1.43225408567789e-05
-1.08887215032895e-05
-3.38435291786674e-05
-3.19081704950955e-05
-1.4726413055796e-05
-1.65938643894494e-05
-4.11762655238986e-06
-2.54806530013269e-05
-3.35801605158677e-05
-1.35072955850595e-05
-4.97864237989891e-06
-1.49481116165575e-05
-1.4297620401715e-05
-1.4388338154638e-05
-1.33218914994764e-05
-3.03511381288006e-05
-1.57010222281008e-05
-2.09949138829663e-05
-7.50340055008183e-06
-2.17398846014901e-05
-1.26265444072986e-05
-3.02559713651554e-06
-1.52419994616291e-05
-3.3876422190381e-05
-2.52157009521107e-05
-2.50315666315805e-05
-2.91573174955279e-05
-1.92981279115836e-05
-1.81732115606735e-05
-9.92590430863862e-06
-1.25961365569649e-05
-6.02955450327612e-06
-4.98750286622758e-06
-7.53231800499318e-06
-1.643896562706e-05
-3.15941233792119e-05
-2.25974854042234e-05
-1.94829564959816e-05
-2.8542771516076e-05
-8.29932889738991e-06
-3.93238451531013e-05
-3.97860585843106e-05
-2.47310493531116e-05
-1.60649717477031e-05
1.06298895754059e-06
-2.64084952039505e-05
-2.79944299766878e-05
-2.07915098512931e-05
-8.52671292125968e-06
-2.94580254950044e-05
-1.00384739266028e-05
-2.38837010075609e-05
-1.49265849326687e-05
-1.92708521865266e-05
4.21388269684085e-08
-2.74568583551613e-05
-1.78727045471044e-05
-1.36056466443928e-05
-9.3613144778401e-06
-7.00054739117955e-06
-1.33209646934817e-05
-1.40864379688973e-05
-3.0828958318656e-05
-2.58421433947131e-05
-1.57855581905345e-05
-1.75830179936917e-05
-3.02812412700723e-05
-4.16039295338458e-05
-8.77556770329323e-06
-2.33505244998098e-05
-2.93662479395794e-05
-3.68849323244234e-05
-3.12593328969077e-05
-2.4814705200655e-05
-1.87015149706461e-05
-2.70350636995442e-05
-3.96271966982264e-05
-1.29994523205841e-05
-3.02739008713438e-05
-2.84472329950936e-05
-3.20601985483e-05
-2.76931988789835e-05
-9.24357058504346e-06
-2.57694091680817e-05
-3.89542874752504e-05
-3.43534649086662e-05
-1.55019091956283e-05
-2.81593212160485e-05
-2.12501740794401e-05
-3.57679057834451e-05
-3.08114357832217e-05
-3.41895831328569e-05
-1.69122724821179e-05
-2.98439735404152e-05
-3.65282327190226e-05
-1.31719267869579e-05
-2.24970782402822e-05
-6.1350076837469e-06
-2.40609564126409e-05
-1.24036350639288e-05
1.47488940478786e-06
-1.24747388671076e-05
-3.35114355168084e-05
-2.68023386993134e-05
2.91159948976401e-06
-1.96067866278816e-05
-1.58300969377106e-05
-1.26879807595533e-05
-1.78998025192604e-05
-2.33382530295097e-05
-3.1840239923498e-05
-1.42695187624473e-05
-3.89237856243526e-05
-3.17475284455038e-05
-1.94154162091112e-05
-3.34296356594705e-05
-2.70602366746184e-05
-2.78143810972354e-05
-1.15580463947955e-05
-2.93950368595919e-05
-3.66008607429175e-05
-3.20310701401379e-05
1.14951950181152e-05
3.33444607047757e-07
-1.06999980451808e-05
-2.10288499375013e-05
-3.02137730789324e-05
-4.04793465605536e-05
-1.83786430306592e-05
-2.51401063242541e-06
-2.505694974324e-05
-3.07241134613654e-05
-3.63536054511591e-05
-2.05653038822227e-05
-1.46310385525312e-05
2.46094712305674e-06
-3.55121611912173e-05
-1.46141174845923e-05
-6.18460150686542e-06
-1.71291530467808e-05
-1.03349542849174e-05
-3.38705880743137e-05
-2.8271867297713e-05
-2.01202337612173e-05
-4.35088097862777e-06
-2.18582625523959e-05
-2.54958984177331e-05
-9.45382661483463e-06
-3.97708978726585e-06
-1.00213639593616e-05
-1.68976138991545e-05
-3.7303684202643e-05
-6.64973047118348e-06
-1.76586298037583e-06
-1.18643259668831e-05
-2.40626328978476e-05
-3.43448656267223e-05
-1.30888116926783e-05
-1.93268852956228e-05
-3.07392569110779e-06
-2.28478606090114e-05
-3.31838345402986e-05
-2.7981648939709e-05
-4.70532149578109e-05
-1.78238529352575e-05
-2.5509490029443e-05
-3.18766533805351e-05
-1.45497117394256e-05
-5.14878983027559e-06
-2.3509502736054e-05
-1.46758361258237e-05
-2.38997546853823e-05
-1.91439274659033e-05
-1.37670374646369e-05
-8.94055603512412e-06
-4.60750209207304e-06
-2.23660834839881e-05
-9.95485712513864e-06
-1.61543812348022e-05
-3.09344236324405e-05
-4.40524052422968e-05
-3.63776436727879e-07
-3.1697713230172e-05
-2.88426521982116e-05
-2.79777364910103e-05
-2.12683251454504e-05
-1.86736061283029e-05
-2.08416075297069e-05
-1.73183024607566e-05
-2.10955187415598e-05
-2.98572263595851e-05
-1.07925754452013e-05
-1.92324016613991e-06
-1.970862623032e-05
-2.57646226216046e-05
-2.19709014041172e-05
-1.98961269745915e-05
-2.25052600518594e-05
7.36667315367574e-07
-2.60111419205499e-05
-1.50550285602166e-05
-2.68317186112628e-06
-1.48540968260756e-05
-1.30339191378395e-05
-6.3171790118417e-06
-2.24907131071591e-05
4.72570716586496e-06
-1.27034447344386e-05
-3.35655404568697e-05
-1.40168088966978e-05
-2.11353605286241e-05
7.52905199508345e-06
-3.85692337114418e-06
-3.64773013580185e-05
-2.01120157459834e-05
-2.52160793814446e-05
-2.01794301364175e-05
-1.75783275635109e-05
-2.21692822885215e-05
-7.45520988199037e-06
-2.06068511779752e-05
-3.80366482764913e-05
-2.19965138756168e-05
-1.78739454339611e-05
-8.06337718315871e-06
-4.15282499535393e-05
-3.59100577776613e-05
-6.11018324189002e-06
-8.61564250495947e-07
-5.1518863836091e-06
-2.78117935117199e-05
-1.01454316395646e-05
-4.60177032741252e-06
-1.13200411863692e-05
-2.4028558557443e-05
-2.14039024893417e-05
-7.28331658886214e-06
-1.73675123843696e-05
4.27546519076902e-06
-1.34051151408258e-05
-3.39188970185716e-05
-5.12061338620365e-05
-1.95908294389373e-05
-1.42109988941643e-05
-2.00068614159977e-05
-4.86034052380658e-05
-3.58124777344809e-05
-1.67762989309644e-05
4.89541607850167e-07
-1.75191277419303e-05
-2.99164066617401e-05
-2.5397533584571e-05
-6.32135870944974e-05
-1.88067194860752e-05
-1.06648042621034e-05
-2.40519789446138e-05
-1.46906015636665e-05
-1.93173474007411e-05
-7.39651407013248e-06
-3.72397486500105e-06
-4.51912490274847e-05
-2.52261091955399e-05
-2.5382861172127e-05
-1.004012921867e-05
-1.78560025093277e-05
-1.88038037754942e-05
-2.56966260895376e-05
-2.14394955472382e-05
-3.29791715108436e-05
-2.57339728801993e-05
-3.08517424114246e-05
-1.21154063028258e-05
-2.58769681492179e-05
-2.32970750779609e-05
-1.21522115082535e-05
-1.3245545051018e-06
-1.43797273349141e-05
-4.18567921446987e-07
-8.73356500296579e-06
-3.29431974240587e-05
-4.512728075331e-05
-2.20617664003876e-05
-3.10658162569981e-05
-3.14623393598989e-05
-2.63404402520847e-05
-2.07376314912302e-05
-3.47830270958666e-05
-7.67534743272298e-06
-2.12557537621616e-05
-1.08444578859576e-06
-1.1495965127344e-05
-2.25787356558184e-05
-2.23800313304072e-05
-1.19672068388214e-05
-2.07043511358489e-05
-5.54130745632334e-05
-4.67224657490596e-06
-2.16279654737456e-05
-4.69195338247067e-06
-3.20504935289617e-05
-1.08063496138251e-05
-3.71976102741331e-05
-1.64161599315972e-05
-1.90987253791601e-05
-9.54508119753341e-06
-1.36866529530109e-05
-1.24644079722143e-05
-2.0457198846928e-05
-8.81553016720718e-06
-2.2862115423778e-05
-1.08311291986532e-05
-1.17545925107712e-05
-3.0955627392218e-05
-1.20264294134316e-05
-4.06400509978359e-06
-2.75648288876004e-05
-2.60194563841486e-05
-3.34693632492087e-05
-2.09925707285071e-05
-3.21473535987909e-05
-2.48635491283326e-05
-2.67190502736442e-05
-3.65758882151533e-05
-1.15942288848786e-05
-2.66246743153455e-05
-1.06302381603098e-05
-3.00880456360817e-05
-4.42172893990801e-05
-1.97194041930074e-05
-9.89768733518345e-06
-1.4242467271621e-05
-4.29927872344071e-05
-3.2804410680119e-05
-2.18859511223339e-05
-2.61307640825139e-05
-1.49309576233837e-05
-1.77105206506587e-05
-3.47073564500525e-05
-2.03974499786937e-05
-1.57050040549288e-05
-7.08421694883894e-06
-3.21665991010396e-05
-8.8386502678878e-06
-2.49050508669544e-05
-2.93777938551348e-05
-2.25070455278189e-05
-1.96331327712273e-05
-2.39318238260777e-05
-7.05284562012158e-06
-4.93461327388776e-07
-2.52697719338619e-06
-3.15131996244184e-05
-3.71020350135394e-05
-1.73177197848998e-05
-2.72780658469297e-05
-1.94237788879054e-05
-1.96827031344115e-05
-1.65011672381964e-05
-2.37687633555047e-05
-1.14882486390833e-05
-2.92415222023368e-05
-4.20831239968304e-05
-8.77504894574292e-06
-1.2454681641633e-05
-1.44250336978722e-05
-8.72507396482046e-07
-8.80478878594835e-06
-1.33130261212022e-06
-1.60637589786736e-05
-2.45846409375154e-05
-3.15066462758273e-05
-1.20960708428822e-05
-6.4421362251222e-06
-7.02218200030492e-06
-2.94571875342451e-05
-1.96664921558436e-05
-2.90901571192914e-05
-2.01534029708344e-05
-2.51555096100919e-05
-2.26478716081695e-05
-2.70862663975348e-05
-1.29065715284e-06
-1.73810624159226e-05
-3.12263225319831e-05
-4.69754712890687e-06
-2.8078352729674e-05
-1.94902000015634e-05
-1.63543425131674e-05
-1.79014816537467e-05
-1.03515105902575e-05
-1.98432039227122e-05
-1.46900697784897e-05
-2.21653528912891e-05
-3.09130225630739e-05
-1.27940533932205e-05
-2.12076852601692e-05
-1.9014343968892e-05
1.51589189317994e-05
-4.34613925296813e-05
-3.73017687622662e-05
-1.43021670731551e-05
-3.1186656969863e-05
-1.51410986563962e-05
-1.41491379184743e-05
-2.10085415032498e-06
4.47352139117446e-06
-1.15219387998939e-05
-1.60858058237615e-05
-3.84616180230801e-05
-1.82154735497281e-05
-2.43985758666271e-05
-1.9172450193e-05
-7.51343020213987e-06
-1.59804849959346e-05
-7.22728202308174e-06
-2.10264326905977e-05
-3.05014073969958e-05
-1.36936439460018e-05
1.67790742117641e-06
-1.58800166747696e-05
-3.94547144394045e-05
-1.3022142846705e-05
-1.35186284990558e-05
-3.42611322646357e-06
-1.56244915971227e-05
-2.63789920608485e-05
-4.62332441505243e-05
-2.51752147491598e-05
-3.1028226233e-05
-2.27346524676247e-05
-5.87418799208251e-06
-4.97844112485662e-05
-1.10683858146773e-05
-2.59435386755533e-06
-3.00029340360289e-05
-2.9951345143013e-06
-1.8230944671247e-06
-1.63260400757202e-05
-2.79738252886934e-05
-4.68076881921582e-05
-2.45221090309156e-05
-9.43594998381519e-06
-1.26858891213652e-05
-2.50955056429143e-05
-7.2942197792258e-06
-2.48396401110969e-05
-1.54969402148055e-05
-2.74276788451696e-05
-1.50213778823368e-05
-1.40404979458811e-05
-2.33977671327045e-06
-2.48794948513563e-05
-1.75239481087699e-05
-1.17801812504219e-05
-2.96331331581591e-05
-2.73157766963876e-05
-1.92910149604705e-05
-4.08002433490614e-06
-2.10465861665467e-07
-2.06147940336343e-05
-2.0334929246944e-06
-2.22855261196432e-05
-1.38595287635863e-06
-1.87014727806119e-05
-2.69760527959307e-06
-2.41569792893475e-05
-6.95847776928139e-06
-2.36961301111939e-05
-5.49068699390388e-05
-4.71552046410465e-05
-2.22375100108405e-05
-2.17027704938536e-05
-2.37243288109254e-05
3.60900712868477e-06
-8.03392678739461e-06
-2.2808770189168e-05
-1.93468862090696e-05
-9.53616444259591e-06
-2.26950494976595e-05
-3.13855560865125e-05
-2.02563682047946e-05
-1.86780996401337e-05
-1.16612224693301e-05
-5.60621140957263e-06
-1.9605039781718e-05
-6.2438510765779e-06
-1.4974590516406e-05
-1.53741275097195e-05
-1.48383078677742e-05
5.21428468358753e-06
-4.87600899536236e-05
-1.36825294056335e-05
-3.12466478202594e-05
-1.68945500734859e-05
-2.21371836629588e-05
-1.09599713842086e-05
-7.16402078739468e-06
-1.27551552377208e-05
-1.65343584961018e-05
-2.34167120885616e-05
-3.5731701954734e-05
-1.54180237514321e-05
-2.80078948261753e-05
-1.33612452524884e-05
1.12003524805687e-05
-2.11217651687708e-05
-3.27185669528685e-05
-1.13173731736917e-05
-2.74501415447736e-05
-6.38603287793612e-06
-2.08361291926274e-05
-2.0518009029603e-05
-1.28888378981705e-05
-1.64211612272835e-05
6.41241405097476e-06
-1.51520020288371e-05
-3.03165391905381e-05
-1.92073315423536e-05
-1.66942969622085e-05
-1.41413765882629e-05
-2.40782274993766e-05
-1.19646917692525e-05
-7.73940650086794e-06
-1.26972473327687e-05
-3.37166421651452e-05
-1.30199045065359e-05
-2.68329469366662e-05
-1.77731972707779e-05
-1.43383860412436e-05
-3.04850533474806e-05
-2.97928831151776e-05
-3.16850984994424e-05
-2.61844729972407e-05
-3.76578240947787e-05
-1.80361175341739e-05
8.0880527624635e-07
-1.82287275153874e-05
-3.20126123572769e-05
1.38514574130474e-06
-2.42273321047035e-05
-3.26518633793712e-05
-1.66630879949581e-05
1.02538921371348e-05
-2.6883663923561e-05
-2.89262789171828e-05
-1.19077333895524e-05
-2.04877398499396e-05
-3.84978875848061e-06
-1.71618585525467e-05
-7.6384508364942e-06
-2.10572895350269e-05
-3.20075114326783e-05
-1.94049460542839e-05
1.36696414696374e-06
-2.58530523089842e-05
-2.12791025032929e-05
-2.42280856584345e-05
-1.59734900289295e-05
-1.62111745312097e-05
-2.57320030255576e-05
-2.47058806516255e-06
-3.90850940830155e-05
-7.09301017215647e-06
-2.50999035679401e-05
-2.13449660240914e-05
-1.34473950187315e-05
-1.5939895194412e-05
-2.38988390459287e-05
-1.62906322973173e-05
-1.7479378097625e-05
-2.81705925990578e-05
5.96707788481217e-06
-1.33320504421599e-05
-2.10308313338242e-05
-2.72020051513886e-05
-3.22507797450777e-05
-1.20855082799439e-05
-2.11350595084042e-05
-3.05696224134382e-05
-8.56353974060703e-06
-2.13256066752087e-05
-1.38830793078131e-05
-7.19404693562872e-06
-2.69641654481291e-05
-4.6035268390446e-05
-5.441461539535e-05
-4.63449337774612e-05
-2.20040665433524e-05
-3.27595084758972e-05
-1.20872216941297e-05
-1.29025157862326e-05
-1.79648224326053e-05
-1.78594302930965e-05
-2.79526950168466e-05
-2.00528350253079e-05
-2.00495113982303e-05
-3.68164958359053e-05
-4.49149136275767e-05
-2.90354340900187e-05
-2.63409613690542e-05
-1.52454836665251e-05
-2.85465303035358e-05
-7.26885375974121e-06
-1.78551603829848e-05
-1.05016808061155e-05
-4.53819399071138e-06
-2.59876574457424e-05
-3.13989175612344e-06
-2.92052618979333e-05
-3.54526593421372e-05
-2.95572587697655e-05
-3.96218272216618e-05
-2.64996888826891e-05
-2.28224101272625e-05
-2.76307577399523e-05
-2.48145933362715e-05
-2.75826964789708e-05
-3.01221084321178e-05
-3.84689245912393e-06
-1.5136699176187e-05
-2.08865239044734e-05
-8.3185574592338e-06
-2.39039073184439e-05
-3.3386574501199e-05
-7.35263521691547e-06
-3.16621473203063e-05
-2.7195580583635e-05
-3.96747365437723e-05
-2.16560160356844e-05
-2.76284745379211e-05
-2.7185423047862e-05
-1.83948046466721e-05
-2.44629517977804e-05
-1.63827532024909e-05
-5.12378309270927e-06
6.46220323606252e-06
-1.45122575461182e-06
1.73232779239534e-06
-1.54379741051831e-05
-1.06212280576772e-05
-3.67274029685182e-05
-1.95821900621411e-05
-2.99087502853241e-05
-2.62934129387229e-05
3.4439152428169e-06
-3.26575670798708e-05
-1.12092010602327e-05
-2.59747904156291e-05
-1.43306181401674e-05
-2.49931714402419e-05
-2.75750966835506e-05
-3.2383775414786e-05
-2.11691233820283e-05
-4.40392181523731e-05
-1.37275491788223e-05
-1.03787685336808e-05
-1.73496006050675e-05
-2.44631714203404e-05
-1.12901255548465e-05
-1.86730924979924e-05
-1.88994187237013e-05
-1.02556258692685e-05
-2.10028749168671e-05
-2.78327785086967e-05
-2.64235327901837e-05
-1.01550067128052e-05
-1.45425422013171e-05
-3.00055954207301e-05
-2.30235668382496e-05
-4.10394612666304e-05
-2.77429899341843e-05
-2.7329757182624e-05
-1.22557692760517e-05
-2.61920836947773e-05
-1.22093930402142e-05
-6.53062137096035e-06
-8.03834984540208e-06
-1.41198899721957e-05
-3.7766452679161e-05
4.34635626196839e-06
-4.37508194820732e-05
-3.55777698815019e-05
-1.46923266254203e-05
-9.56037156666723e-06
-3.71996276624431e-05
-1.87653485197562e-05
-2.00625225976753e-05
-3.75886572232792e-05
8.36152773270797e-06
-3.10864786378287e-05
-2.23800968744126e-05
-2.99468335313185e-05
-3.00445346615759e-05
-2.60712267297223e-05
-2.80342135759536e-05
-1.25890822202572e-05
-1.38925078177634e-05
2.68281208891171e-06
-6.53101624243177e-06
-2.16591004395536e-05
-2.96405573995709e-05
-1.61442138622567e-05
-3.32176093239576e-05
-8.11140053019146e-06
-2.39591244243921e-05
-5.83799709086444e-05
-1.89021358507855e-05
-2.54511190648255e-05
-1.56360557629789e-05
-1.5307808185621e-05
-1.71159464830709e-05
-3.41384460817107e-05
7.47725775671809e-06
-7.30758408660656e-07
-1.90134990779619e-05
-1.56151204937081e-05
-3.81692079673415e-05
-3.198130294504e-05
-2.39639498675515e-05
-2.83946251074545e-05
-2.3366849854234e-05
-9.32505110142968e-06
-2.99875343845165e-05
-2.74876270897278e-05
4.59704190700424e-06
-2.45570203898541e-05
-7.38072518315076e-06
1.85042570194866e-06
-1.39016510298253e-05
-4.42774419560845e-06
-3.01126426610303e-05
2.39836121303467e-06
-2.49220130774853e-05
-1.34535129490451e-05
-4.24729881610822e-06
-1.05048552523241e-05
-1.92367529054308e-05
-3.08368853087032e-05
-2.92172507060097e-05
-4.95728295333299e-05
-1.63763057850354e-05
-3.95758463173389e-05
-2.09649526474508e-05
-1.96452871787492e-05
-1.92139401343048e-05
-5.01432540740796e-05
-6.20410296656017e-06
-4.35405233935347e-05
-2.77117700086612e-05
-7.44732908555603e-06
-1.41994843005322e-05
-1.42795381296832e-05
-9.72579308287322e-07
-4.17589769140094e-05
-3.22124278542807e-05
-1.23237027285629e-05
-1.79026403229782e-05
-2.74993763469918e-05
-1.37666852235944e-05
-1.56988402126274e-05
-3.15329369394159e-05
-1.02050321597067e-05
-3.72401195967452e-05
-2.99958503603982e-05
1.43874423934238e-05
-3.29825684172536e-05
-3.31236145726211e-05
-4.68829631466085e-05
-7.05005095168089e-06
-2.17844520361659e-05
-3.77635259320807e-05
-2.09727896048695e-05
-1.775914085859e-05
-3.93088307516217e-06
-2.0311334245528e-05
-2.25069972936248e-05
-1.51327970701191e-05
2.0858922917954e-06
-3.54886817392599e-05
-1.46960111406236e-05
-6.26703330745663e-06
-4.69680600763926e-06
-2.09387676262797e-05
-2.50890297756531e-05
-2.12329591945381e-05
-1.56719256003029e-05
-3.08590598276124e-05
4.78983661593161e-06
-2.34807176238805e-05
-1.78335028843055e-05
-2.35979340234397e-05
-1.87438983697749e-06
-2.99121411042221e-05
-3.2196354887743e-05
-2.29297408286695e-05
-2.65291377376274e-05
-5.70743812036953e-06
-4.2388618982015e-05
-1.58828282204421e-05
-2.44358793895575e-05
-3.2385877356736e-05
2.09558040418733e-06
1.22834925589347e-06
-8.47164745653487e-06
-1.6778664039406e-05
-1.78440644392815e-05
-3.56555774311831e-05
-5.16676948508143e-05
1.1550643886013e-06
-2.52613803625194e-05
-9.66137390884634e-06
-2.15063442907865e-05
-2.67203856728323e-05
-1.38279458799747e-05
-1.23385381798002e-05
-1.54180737716197e-05
-2.04405282434037e-05
-2.22849840976909e-05
-1.97747014352751e-05
-1.16361363511818e-05
-1.92710304832997e-05
-3.16340368769159e-05
-3.3462625219887e-05
-7.37217666476249e-06
-1.14406102532578e-05
-3.62915404391709e-05
-2.42820018293321e-05
-2.08681176512326e-05
-2.82879524194384e-05
-1.44900240657287e-05
-6.83545951301002e-06
-3.12140739017638e-05
-1.98815174486884e-05
-2.63251609513561e-05
-2.27478306233817e-05
-2.34299988221889e-05
-8.45876613834641e-06
-1.61182792115983e-05
-2.57735787243142e-05
-2.38213743659921e-05
-4.30635372373697e-06
-2.13349511898282e-05
-1.86830183006308e-05
-3.36983889110789e-05
-4.83151853490324e-06
-2.05969815268459e-05
-3.27933053145381e-05
-3.29375916512253e-05
-2.91106540189919e-05
-2.57595291942256e-05
-2.45636807775293e-06
-3.54566495850906e-05
-1.08634894549553e-05
-2.57799790477227e-05
-2.29985300964153e-05
-1.80995998162082e-05
-1.072714142037e-05
-1.80799481163965e-05
-1.53078201593255e-05
-3.39026384043926e-05
-1.76381372050824e-05
-2.49597436892334e-05
-4.5649383708489e-05
-1.76536711221814e-05
-3.91465307183128e-05
-2.44926046602034e-05
-1.88081851500506e-05
-2.45677167325795e-05
-4.60609813171935e-05
-3.76985319918988e-06
-1.77228536133109e-05
-1.73582957251899e-05
-9.90334870282309e-06
-1.44286893275248e-06
1.7680664157631e-06
-1.47357845885599e-05
-3.14569585258786e-05
-3.15326356302568e-05
-1.16332625407868e-05
-3.45508004480633e-05
-3.0275140733596e-05
-3.33218384859531e-05
-4.0286378963504e-05
-2.63545702353265e-05
-2.62464456254992e-05
-1.44018970764204e-05
-1.86218744703738e-05
-1.11096769208855e-05
-6.14052951273197e-06
-1.66587790352319e-05
-2.08886435852335e-05
-2.22623970446161e-05
-2.80517611839088e-05
-1.95277071749499e-05
-3.34858099148415e-05
-2.99368956938326e-05
-3.03188102791966e-05
-4.48121256195656e-06
-2.46210386039408e-05
-1.75312685318273e-05
-2.44039442895609e-05
-1.42586404970232e-05
-4.75306244797834e-05
-3.07770968068741e-05
-8.4561538597732e-06
-5.01727503136082e-06
-1.85149119107481e-05
-3.51145053490111e-05
9.88941123853361e-06
-3.16945981092292e-05
-3.70897382987247e-05
-2.05148869295698e-05
-8.42917961861894e-06
-4.51000840077291e-05
-1.20614161546598e-05
-4.11930898976569e-06
-2.40751712825511e-05
-3.30481457484231e-08
-2.29456199660073e-05
-1.31476211414401e-05
-2.24626571657724e-05
-2.07729405123583e-05
-4.62157215776885e-05
-1.80541744566157e-05
-3.84985815171702e-05
-3.79972833964751e-05
-9.44079213244931e-06
-1.50432821129005e-05
-3.02992321079759e-06
-1.33679509317141e-05
-2.21831011508776e-05
-1.7242280803754e-05
-2.16497741538373e-05
-3.28324597019157e-05
-2.35898753931252e-05
-4.50187895968291e-05
-1.58888008980886e-05
-1.47991332158229e-05
-2.82729357793551e-06
-3.57021019322227e-05
-1.90855377482951e-05
-1.90611720328206e-05
1.04330632212468e-05
-8.95769443367615e-06
-3.72288092160337e-05
-3.25873421133406e-05
-2.59194779337891e-05
-2.81406495007122e-05
-1.31897150949641e-05
-2.33661737724627e-05
-1.24731384035983e-05
-1.96892519461741e-05
-2.00358941487878e-05
-3.24482460303258e-05
-3.01449506480291e-05
-7.02364412955069e-06
-8.35434842536116e-06
-1.24103548580279e-05
-3.07648515627621e-05
-1.98295928598003e-05
-2.06373535758356e-05
-2.76841549624301e-05
-1.65036041898236e-05
-2.08556664895935e-05
-1.09892716657655e-06
-1.74188436411708e-06
-4.50319383195171e-05
-2.02239045576894e-05
-6.51499176928489e-06
-1.77399947269622e-05
-2.18372224925167e-05
-3.47585066483853e-05
-2.23098395458516e-05
-3.1558706920188e-05
-4.2105587382505e-05
-3.88047697090151e-05
-3.90024649438646e-05
-1.31961932874725e-05
-4.37950886703617e-05
-3.31894016122567e-06
-1.53295369191884e-05
-3.68652538146149e-05
-2.69496813083577e-05
-7.81144840071563e-06
-2.78887888645642e-05
-3.1073081448606e-05
-4.29123471278032e-05
-2.61301758801586e-05
-3.72530017117899e-05
-2.15307086121306e-05
-3.46429781408675e-05
-1.48537000586386e-05
-1.552875384885e-05
-3.79958282785101e-05
-3.35032317364365e-05
-6.66757013350394e-06
-1.3389396247474e-05
-2.79134724027155e-06
-4.52993398111638e-06
-2.43136153839289e-05
-9.60542922097682e-06
-2.27002977907746e-05
-4.89891769906032e-05
-3.14962032407628e-05
-5.00872424758468e-06
-3.14818425349544e-05
-2.6485617951413e-05
-3.08831265752307e-05
-2.74283763937408e-05
-1.18144043699765e-05
-3.55033553780813e-05
-2.06131379460832e-05
-1.31835813873427e-05
-3.91341976830376e-05
-1.9957819260743e-05
-5.33136328603789e-06
-1.29431084814264e-05
-7.88220917562806e-06
-1.06236719464296e-05
-2.42912156703385e-05
-1.36662007224533e-05
7.434480768763e-06
-1.7772699969705e-05
-4.41769292743923e-05
-3.20027291752869e-05
-2.66339100188393e-05
-1.55214489530915e-05
-2.6931270709201e-05
-2.85195545764202e-05
-1.17200515833974e-05
-2.26778140235125e-05
-1.53175453572068e-05
-2.40490085236761e-05
-3.14562250665823e-05
-1.17987081575008e-05
-1.77603143740063e-05
-6.84267869010194e-06
9.31126263855032e-07
-3.56480368138065e-05
-3.16441639080862e-05
-2.70069539010303e-05
-1.46933433014806e-05
-1.29746023811093e-05
-2.20308454140269e-05
-5.5654001336693e-06
-1.78355624340996e-06
-2.22207406515081e-05
-1.83987684758297e-05
-1.15580628020886e-05
-1.17995257896958e-05
-2.39512699021282e-05
-2.60947263249317e-05
-7.33541840293855e-06
-2.97889443770196e-06
-3.75597664023273e-05
-3.78756181416298e-05
-1.53122686064691e-05
-1.61568344971697e-05
-2.27910975909919e-05
-3.09763089701012e-05
-4.78829469453911e-05
-2.76990259022516e-05
-4.03394809841173e-05
-2.93565366026288e-06
-3.61937178585879e-05
5.12429182299154e-07
-1.31984435284349e-05
1.57102469032971e-06
1.24594897607061e-05
-4.48208723270555e-05
-1.90385299671499e-05
-1.46114086503835e-05
-2.39355545505566e-05
-3.54917517100918e-05
-2.02630376893876e-05
-2.73565718097636e-05
-2.72083070663779e-05
-3.46732335827459e-05
-3.41047971217216e-05
-2.5090138293131e-05
-2.22436925827899e-05
-3.47669833246639e-05
-1.04826183213973e-05
-9.75088433220242e-06
-1.41094257610109e-05
-3.49221415471709e-05
-1.30007643119616e-05
-2.50028102985207e-05
-3.14268713987308e-05
-2.55393318445021e-05
-2.71444211491626e-05
1.39620882571461e-06
-2.44367067667157e-05
-2.39455757116887e-05
-2.25953289215685e-05
-3.89422540514626e-05
-2.19346002162496e-05
-1.98765058804627e-05
-1.53440775395589e-05
-2.81728204966757e-05
-2.07827757113141e-05
-3.23642021310073e-05
-1.66192721817982e-05
-2.45182262922012e-05
-1.35164351202717e-05
-1.93343320413586e-05
-4.39608975334901e-05
-5.63029476974305e-06
-2.43853586245921e-05
-1.95754624352367e-05
-1.86361259202411e-05
-2.96252979146179e-06
-3.18729378990339e-06
-2.81314058666486e-05
-5.75489942401833e-06
-1.90163381899565e-05
-3.04591787241905e-05
-2.63695012837423e-05
-1.14845133466049e-05
-1.30772938428076e-05
-3.01940451763191e-05
-1.56996218115913e-05
4.83030796678744e-06
-2.19052176097667e-05
-2.56776493150614e-05
-2.02647786786328e-05
-1.01480856656873e-05
-2.1887958745619e-05
-1.19323539198495e-05
-1.13182358044214e-05
-1.62067107297822e-05
-1.86482753634792e-05
-1.14019467688156e-05
-1.76163502704277e-05
-3.63712824555661e-05
-1.7063323144835e-05
-7.44273431471584e-06
-2.55211060175732e-05
-2.69933792374251e-05
-2.56814446258282e-05
-2.43373190644228e-05
-2.49638235556817e-05
-2.68986099340588e-05
-2.76563988054239e-05
-3.12172299019302e-05
-2.12184747360289e-05
-2.56132334767669e-05
-2.00357659604556e-05
-6.23150744832814e-06
-2.53077275502601e-05
-2.64039757292892e-05
-1.44395933551337e-05
-4.42217678890146e-06
-4.26283979924661e-06
-3.73129015848337e-05
-4.2164895408515e-05
-1.69531528158299e-05
-2.94353484443847e-05
-1.85617305405434e-05
-2.32852658202199e-05
-2.16054598813164e-05
-3.10548522944582e-05
-1.42802852724761e-05
-2.75102031532418e-05
-3.08827517490574e-05
-3.76519633238586e-05
-1.89181706505358e-05
-3.5297443346498e-05
-2.65743571221684e-05
-8.61146012688e-06
-1.81854642625728e-05
-1.4026889766363e-05
-1.57773761378705e-05
-4.04691063797103e-05
-2.56049516957222e-06
-2.85026906507785e-05
-3.77575797722879e-05
-2.65968618567679e-05
2.80433282435949e-08
-4.14619243891461e-06
-1.31912948286569e-05
-3.11415549672903e-05
-1.55257718963967e-05
-1.74837973357152e-05
-2.29363589117015e-05
-3.18561822890026e-05
-1.64142801511476e-05
-1.95777252752542e-05
-3.49291298624433e-05
-1.30263328182348e-05
4.05956075066275e-06
-1.49003422508244e-05
1.51461534535925e-06
-2.74888278802427e-05
-2.99762806149653e-05
-3.38592109766828e-05
-5.63331154445133e-06
-1.82639069272346e-05
-1.35644373618993e-05
-9.09625070805079e-06
-2.26387895178313e-05
-2.60166413100195e-05
-2.47282640574231e-05
-1.56810570022198e-05
-1.2260330152684e-05
-1.02175358396837e-05
-3.95489132736702e-05
-3.53343314826619e-05
-2.08282376260926e-05
-2.96899230387054e-05
-9.94709200075173e-07
-2.11922648168322e-05
-1.85832399298601e-05
-2.60121238871065e-05
6.22374940475042e-06
-1.10131034315702e-05
-1.5452787554002e-05
-8.72569824623473e-06
-2.03323449256488e-05
-2.84546437241509e-05
-1.03657191133083e-05
-3.70983549213477e-05
-2.97495048529231e-05
-9.66978460774791e-06
-8.82877182670891e-06
-1.67942991603853e-05
-1.64738574211392e-05
-1.89838019735003e-05
-3.04550891770154e-05
3.5745564817924e-06
-4.24397361217361e-05
-2.76562584976695e-05
-2.98533701013187e-05
-2.85111423225527e-05
-1.5305425068429e-05
-1.17835072824704e-05
-6.5571699815486e-06
-4.25880620848218e-06
-1.28243831758661e-05
-1.223354178844e-05
1.61737018173343e-07
-2.40358767309056e-05
-7.1752440379852e-06
-2.54002053012331e-05
-1.07374586901584e-05
-2.40427890826267e-05
-1.99274640796458e-05
-2.63647480863907e-05
-8.57065655906666e-06
-1.25307341270685e-05
-4.95588062560497e-06
-2.05478690917503e-05
-1.41188137970386e-05
-3.38654642605745e-05
-1.05627950514867e-05
-2.12183680965904e-05
-8.16929601590884e-06
-6.62553777003196e-06
-2.93368477965981e-05
-1.35599433445753e-05
-1.41235539855366e-05
-2.84843933467177e-05
-3.17552098707575e-05
-1.55741971619299e-05
-8.75093399812306e-06
-2.10017940467453e-05
-2.17871921015225e-05
-1.90965079548629e-05
-8.98238783071781e-06
-2.66035299822769e-05
-1.42078718304948e-05
-7.91082368307335e-06
-1.92265145402061e-05
-7.02250293987914e-06
-9.71868301120666e-06
-1.86980044131268e-06
-1.2093501158134e-05
-1.90500270844127e-05
-3.09010757243206e-06
-4.61511324585753e-05
-1.98473491556015e-05
-2.33655716452974e-07
-1.20088866207062e-05
-2.6975997923685e-05
-1.24110299927219e-05
-4.09341115589154e-05
-1.03051308690956e-05
-2.54445836238385e-05
-2.68750160751774e-05
-4.31977867957342e-05
-3.69255697153054e-05
-1.77401624243385e-05
-3.30074748176252e-05
-2.60421901889481e-05
-2.89196291775436e-05
-1.06841110103156e-05
-2.81480560704437e-05
-2.51767639620034e-05
-2.06857084629337e-05
-2.32699313917006e-05
-1.04412230604782e-05
-2.13801086438688e-05
-8.21931611092917e-06
-1.97150121089155e-05
-3.04049063742913e-05
-2.2117238295188e-05
-1.0727402766763e-05
-1.69616159745691e-05
-2.69304444853231e-05
-2.01754833879533e-05
-1.72852542757594e-05
-4.13332600572164e-05
-3.35344146958172e-05
-1.93541112398256e-05
-1.66012238925889e-05
-4.20579213820924e-05
-1.17559278923153e-05
-2.39921963570214e-05
-2.61219489249685e-05
-1.43086367281614e-05
-2.96780504612779e-05
-1.30955109290249e-05
-1.82554227182733e-05
-1.20929659381373e-05
-2.84598957516902e-06
-3.79133970529485e-05
-1.12743164308038e-05
-2.05879617955525e-05
-8.21763887130935e-06
-8.12054541689408e-06
-2.93157900032313e-05
-1.82905190338296e-05
-1.26368394764962e-05
-1.38819322125963e-05
-4.22130225359427e-05
-4.96308634252715e-05
-2.76558520046925e-05
-3.28683240497423e-05
-3.07592354092055e-05
-2.74468434894205e-05
-2.84420034049206e-05
1.52009477506694e-05
-9.47847629189844e-06
-1.76162739217686e-05
-7.64150849273118e-06
-1.02016074828294e-05
-1.56904414481529e-05
-3.58579822407363e-05
-8.14703496371254e-06
-1.61136726032885e-05
-2.51224436455524e-05
-3.62783657358156e-05
-1.78253158363383e-05
-2.60693910567622e-05
5.90775394997253e-07
-2.58474264986948e-05
-2.0673310229863e-05
-2.07759565769567e-05
-1.46839567858552e-05
-1.77320775808317e-05
-1.81272059689909e-05
-3.63609133324036e-05
-3.10956262533686e-05
-2.77731431066653e-05
2.80986709252956e-06
-2.85827790347304e-05
-3.71370505918546e-05
-3.75339684793753e-06
-1.26404803031348e-05
-4.00312133561083e-05
-1.67646905240013e-05
-1.59355601050668e-05
-6.46980927576921e-06
-1.71291240171523e-05
-2.84329028794753e-05
-2.83405808955979e-05
-2.9489271588098e-05
-1.76929435575131e-05
-2.5188237635006e-05
-1.3683751209663e-05
-1.29860595477343e-05
-2.33129706022479e-05
4.07978534473805e-06
-2.43142093964069e-05
-1.34694627365399e-05
-1.33203440577105e-05
1.78477667389262e-05
7.07860070213889e-07
-1.68910338129198e-05
-1.63285002246146e-05
-2.93391793362888e-05
-2.41189714532777e-05
-1.28269694920969e-05
-4.13417296955679e-05
-6.28133151241134e-06
-2.07346635760936e-05
-4.54786385711389e-05
-1.00402920490884e-05
-2.07981099245611e-05
-1.91738905204137e-05
-1.24726519279662e-05
4.28562613923138e-07
-1.0240378479431e-05
-3.49892309647747e-05
-7.67783692855719e-06
-1.10174406076214e-05
-5.11560385769704e-06
-8.45661648871026e-06
-3.2914360700322e-05
-2.53946729891408e-05
-1.57130325209214e-05
-2.05246093660122e-05
-1.65958957788882e-05
-1.79924797492582e-05
-4.51692845791029e-05
-1.9756785099842e-05
-3.08257069048098e-05
-1.82901663589456e-05
-7.07554730793011e-06
-1.11580554805042e-05
-1.30375378262897e-06
-2.09328546599548e-05
-1.99762473918054e-05
-1.35027376202609e-05
-1.14105111296189e-05
-1.72568068030699e-05
-2.0329942223961e-05
-3.39943702111937e-05
-2.20389711656398e-05
-2.0012988260805e-05
-3.00894509412224e-05
-5.9023345544441e-05
-1.41930900402641e-05
1.31804522882213e-05
-1.00742349276481e-05
-3.06967277803455e-05
-3.70947585209703e-05
-4.11341347383561e-05
-3.60153515401562e-05
-2.79684806300062e-05
-1.47561897572062e-05
-3.28254920003068e-05
-1.14750682480017e-05
-2.81999345000701e-05
-1.00946933707542e-05
-1.25992123060759e-05
-1.80781952073219e-05
-1.60435390514447e-05
-1.03233357056297e-05
-1.35390584391862e-05
-2.45163420978458e-05
-1.63177736033815e-05
-1.84435421409576e-05
-1.3837664235659e-05
-3.95679284276227e-05
-2.80966778894356e-05
-1.12396473264094e-05
5.29428638642371e-06
-1.66638791193366e-06
-3.99546293781904e-05
-2.10539958082597e-05
-2.70234275955515e-05
-3.8842212722512e-05
-1.31462194763745e-05
-1.91244508464072e-05
-1.03459896438956e-05
-9.99691957323478e-06
-1.2882986400917e-05
-3.54937407745474e-05
-2.01932772994096e-05
-4.17616759033443e-05
-2.19291036934133e-05
-2.60589252910773e-05
-2.55557221838875e-05
-5.03970217758443e-06
-2.45660198455087e-05
-2.41854071239364e-05
-3.13455156613005e-05
-1.1405524578839e-06
-1.53428908999506e-05
-2.8797754998752e-05
-3.10454068222126e-05
-3.12706391857873e-05
2.00997328657527e-06
-6.7914992425394e-06
-3.63637978488508e-05
-1.47608495754325e-05
-7.94806821194002e-08
-3.41947788663338e-05
-1.51790530559379e-05
-3.90172328439196e-05
-1.52022175192493e-05
-9.59848232632422e-06
-1.49813001389243e-05
-2.99598240041413e-05
-1.48691277518725e-05
-1.40278501316716e-05
-4.27293580093232e-05
-1.22554671848154e-05
-1.1954438960733e-05
-3.47192179434393e-05
-2.09644919221973e-05
-3.00165612617464e-05
-1.93745094894987e-05
-1.57492160884692e-05
-5.77969303347331e-06
-3.44200399035446e-05
-2.92978614246861e-05
-3.46951896256166e-05
-3.5870694465852e-05
-2.4783391632627e-05
-1.71299097655359e-05
-2.18673222992879e-05
-2.23404157149602e-05
-3.65656422623777e-05
-3.44182529804054e-05
-4.06824446625369e-05
-2.60479301860691e-06
-3.58307008557349e-05
-1.20125597201797e-05
-2.44521634154886e-05
-2.51516393742315e-05
-2.89557035281192e-05
-1.84371964601605e-05
-2.10245928086484e-05
5.14381565441058e-06
-2.83396996316093e-05
2.7786724059051e-06
-2.04087492822267e-05
-2.46354359849377e-05
-2.96621024336561e-05
-3.90941498575865e-06
-7.84033213331199e-06
-4.76210137431926e-05
-1.05199889641616e-05
-1.94744374569811e-05
-2.87758717190044e-05
-1.098226930121e-05
-3.02475204547699e-05
-1.07019433366614e-05
-1.47138911865402e-05
-1.36933011257141e-05
-2.09256947199731e-05
-6.30346974942924e-06
-2.26223421444472e-05
-3.57043411426411e-06
-5.3295517276958e-06
-1.87345174936439e-05
-1.56194274175904e-05
-6.88949623323309e-06
-1.19277619278532e-05
-1.65475157198076e-05
6.21876794243509e-07
-2.71669342490532e-05
-6.96719489792351e-06
-3.09036450055571e-05
-1.5889955684435e-05
-3.24155280433816e-05
-1.53014118687406e-05
-4.33820724380134e-06
-1.0465855866507e-05
-1.07288850266284e-05
-3.11148942395934e-05
-3.28711573109573e-05
-3.73209749920681e-05
-9.55628944085977e-06
-3.73097399592975e-06
-2.43114142165688e-05
-2.25256542224138e-05
-3.56425712949821e-05
-1.03259570178901e-05
-1.86264455543563e-05
-2.0090379944723e-05
-2.05698088838618e-05
-2.06609690727092e-05
2.22275994954738e-06
-2.84422959423323e-05
-2.24439402486558e-05
-1.06414939440451e-05
-3.83460360027376e-05
-2.73701538689294e-05
-4.85235892381343e-05
-2.34083333801269e-05
-1.8841999827194e-05
-2.05921970580896e-05
-7.3864477738082e-06
-2.63601220472102e-05
-1.40733139840546e-05
-1.15602543467039e-05
-1.43596364612343e-05
-2.75378556692335e-05
-2.5914426699583e-05
6.19044560113449e-06
-3.61326658292693e-05
-1.32808136638832e-05
-2.86896162059047e-05
-2.2677461341373e-05
-1.68114877420749e-05
-6.44861441446848e-06
-1.8730810396857e-05
-3.78341667120221e-05
-2.60623993648889e-05
-3.56300724778302e-05
-1.15171123874288e-05
-9.70141921818474e-06
-4.29131220108261e-05
-2.42138157238359e-05
-2.74031052799633e-05
-2.2367883057456e-05
-7.88220401365518e-06
-2.17745076423077e-05
-3.63509277142278e-05
-9.43561628964308e-06
-3.10825910655992e-05
-3.3736028225356e-05
-6.15900937732694e-06
-1.08279876220704e-06
-7.02472932599151e-06
-1.8962627576595e-05
-2.55063942268343e-05
-1.37739762804468e-05
-1.33595184224795e-05
-1.72356139357568e-05
4.21592214110966e-06
-9.83492654691916e-06
1.05558065454269e-05
-1.85773597668825e-05
-1.86106452093101e-06
-3.62051632670944e-05
-2.01913734259275e-05
-1.24774191018365e-05
-1.4662151607758e-05
-3.29200280819221e-05
-6.43359313102022e-06
-2.99457889501781e-05
-2.59870535049007e-05
-3.38844809809868e-05
9.96379400231597e-06
-7.69248366091944e-06
-4.21111775177421e-05
-1.9961970674771e-05
-2.39064988117068e-05
-1.40381022360452e-05
-2.02941775260633e-05
-2.87719251992739e-05
-1.71602045747896e-05
-5.6661520600839e-06
-2.47632429536416e-05
-4.28072726124379e-05
-3.63940338685455e-05
-1.47462028813962e-05
-4.10560827370016e-05
-3.47266772062445e-05
-1.50984167091435e-05
-1.72376882234039e-05
-1.49101642682641e-05
-1.13973983192874e-05
5.5162485645735e-07
-1.87360462228668e-05
-2.72738050660616e-05
-1.79650651401748e-05
-2.01217972783435e-05
1.31578200419335e-06
-1.73876089469272e-05
9.01764301496427e-06
-2.17270530335485e-05
-2.44887608997334e-05
-2.75107475552091e-05
-9.72689852870669e-06
-3.72296971126599e-05
-6.83616108019789e-07
-3.00477928479549e-05
-5.74945790168784e-06
-3.92185042390564e-05
-2.39532191495858e-05
-3.21001578169225e-05
-1.06546624365034e-05
-1.96391803845959e-05
-2.44872026252038e-05
-2.24101203134911e-05
-1.82576925655468e-05
-2.33599372358414e-05
-1.93751683676845e-05
-1.02571654323503e-05
-2.58212243503603e-05
-1.05887858942057e-05
-3.33414564391566e-05
-2.60162762837393e-05
-2.22407671835286e-05
5.00733398557505e-06
-2.10708271678046e-05
-3.05802395834968e-05
-1.37348913833671e-05
-2.2770259111774e-05
-4.74151760267152e-06
-2.35176357115559e-05
-2.43808680695855e-05
-2.88050079099978e-05
-3.7488354765366e-05
-2.03766405179374e-05
-3.3181673810248e-07
-1.31337894101209e-05
-2.34497106303759e-05
-2.21836550335561e-05
-2.16951977255945e-05
-2.6304348520062e-05
-2.44676098999946e-05
-1.95711067009303e-05
-4.8843315628454e-05
-8.02210113801923e-06
-5.50970203345444e-06
-2.60751699265463e-06
-2.48959098347293e-05
-2.46611483130011e-05
-4.59016275526086e-05
-1.08069807384752e-05
-3.20607040976134e-05
-1.98415305991297e-05
-1.05787285535017e-05
3.66688595820031e-06
-3.17251333561116e-05
-1.1235556278519e-05
-6.64609806477117e-06
-2.07456692278005e-05
-1.50627024813161e-05
-3.53402086774234e-05
-2.51541006230035e-05
-1.47400706991917e-05
-2.66657510029602e-05
-2.12928936760654e-05
-7.19072284614872e-06
-2.91179841809327e-05
-1.65622112127964e-05
-1.74463908325346e-05
6.01600825302845e-06
-3.22001658643905e-05
-1.49714115035198e-05
-1.28145141532415e-05
-3.20953992543787e-05
-2.37972845039592e-05
-3.1539886712168e-05
-1.45392758842497e-05
-9.12964904422591e-06
-3.08727043477603e-05
-2.04713923876039e-05
-9.42118185218368e-06
-2.18315713446053e-05
-3.00066507488509e-05
-1.39498324963306e-05
-1.91876151970042e-05
-2.91208556726594e-05
-2.79656692961941e-05
-1.37555596273485e-05
-1.03996725762456e-05
-1.27400266904152e-05
-2.66972998785615e-05
-2.26604039818993e-05
-8.10101022065369e-06
-2.3603205440288e-06
-2.86376691280149e-05
-1.94431377183665e-05
-2.36796280055684e-05
-4.65001863652411e-05
5.39839461100881e-06
-3.40198719618969e-05
-2.28424621466146e-05
-2.23353784511552e-05
-2.56377453541265e-05
-1.6734681770882e-05
-3.78581120045933e-05
-1.67317413004173e-05
-2.66518801752147e-05
-2.36132117705343e-05
-4.22558791068191e-05
-4.06022128512428e-05
2.74268576562857e-06
-2.85535116489328e-05
-1.43868915832679e-05
-2.67469004622452e-05
-2.4176639808957e-05
-1.29281548097223e-05
-2.28538956802805e-05
-1.48787941025297e-05
-2.28160223429436e-05
-2.52984406012343e-05
-7.75414541166852e-06
-2.11346409372526e-05
-1.58352310026876e-05
-3.14519541092218e-05
-1.8438677617899e-05
-3.20921793588958e-05
-3.09119949845612e-05
-4.85497347241249e-05
-1.96712328473701e-05
-1.90849519539537e-05
-2.11224761512309e-05
-2.5692532017089e-05
-4.01415229932239e-06
-1.82119131383933e-05
-9.43894754960276e-06
-2.76349217821662e-05
-1.14164381782041e-05
-3.66378404115392e-05
-4.27208805588964e-05
-1.89619846648941e-05
-3.41986133916212e-05
-1.46440342230078e-05
-2.25281822883342e-05
-3.09426628444779e-05
1.33223249289133e-06
-4.91994207463256e-06
-2.38681836558862e-05
-1.02918131192828e-06
-3.59082506504188e-05
-3.50779299987198e-05
-1.9122856187117e-05
-2.85451604646275e-05
-2.93185401235551e-05
-1.23298704133693e-05
-3.19006236415699e-05
-3.37189065714993e-05
-3.01670242733211e-05
-3.41108770894802e-05
-4.34890718882415e-05
5.70364523339047e-06
-1.45308590238315e-05
-1.66515097436494e-05
-1.57105740117115e-05
-5.77111324897376e-06
-2.98557278019077e-05
-2.45391962685414e-05
-1.56947627435722e-05
-2.81330127719001e-05
-3.59774526002555e-05
-1.92250851971375e-05
-3.53508243784814e-05
-2.40207659247316e-05
-7.6815813689536e-06
-3.69719693609559e-05
-2.97463933880092e-05
6.8866904550303e-06
-2.79821640997742e-05
-2.61666003638831e-05
-1.7065609686952e-05
-3.11552095575065e-05
-3.54551662714416e-06
-3.16571274795633e-05
-1.45152017147748e-05
-3.564909395603e-05
-1.50585938429337e-05
-6.00430325618105e-06
-3.46238534018848e-05
-2.22847698545726e-05
3.37221751473454e-06
-2.46354737709969e-05
-6.56166341353392e-06
-1.82802016282046e-05
-2.26626534869959e-05
-5.84582901441269e-06
-2.60815589894196e-05
-1.54211012116058e-05
-2.1237758396582e-05
-2.89305738553939e-05
-2.07339309657682e-05
-1.82393762236312e-05
-1.24496988144912e-05
-2.70774413641312e-05
-3.77069453294884e-05
-2.48881295835681e-05
-1.29776308270303e-06
-3.25174336366292e-05
-1.85525997432138e-05
-1.76540559290025e-05
-2.76710950756468e-05
-3.31326335962479e-05
-4.41662133476856e-05
-5.09286786010637e-05
-3.57179477202241e-05
-2.74476891745324e-05
-5.35757405542472e-06
-2.71092447316243e-05
-7.70660981699893e-06
-2.21207042962586e-05
-2.42560572598972e-05
-2.72773076177623e-05
-2.23200246948623e-06
-1.40611990043512e-05
-1.86698193171345e-05
-1.56412980446852e-05
-3.69432186747578e-05
-2.8465221313908e-05
-1.54530998856814e-05
-2.40206537930129e-05
-1.00420208611105e-05
-7.48650655511659e-06
-1.08218886963667e-05
-2.24487446421588e-05
-2.18262082966073e-05
-2.1153845317467e-05
-2.8653232193366e-05
-2.90678406505465e-05
-3.17753181855696e-05
-3.76353135670511e-05
-1.36898375425749e-05
-1.01039821887485e-05
-2.6163800857388e-05
-4.14078030039986e-05
-4.84604154605376e-05
-1.68554563902059e-05
-3.26321438841233e-05
-2.48547165930507e-05
-2.31444770735341e-05
-2.05698143780181e-05
-2.07018106558183e-05
6.88518801145206e-07
-2.63447308677718e-05
-1.08331034073908e-05
-1.43224688531874e-05
-4.05553043852366e-05
-1.74765332613345e-05
-2.57459486163399e-05
-4.35021312136884e-05
-2.58396702038222e-05
-1.41331731267827e-05
-3.97736792095824e-05
-2.77543457601822e-05
1.02178834052344e-07
-1.57687534006655e-05
-1.05593134226053e-05
-1.37744359112975e-05
-1.16240998331096e-05
-2.12822292602149e-05
7.5267709365732e-06
-7.06672119713592e-06
-3.01304102979836e-05
-1.34198539494535e-05
-2.72081759947407e-05
-1.96935367738053e-05
-2.30244108829097e-05
-3.16410836640361e-06
-2.27801229850776e-05
-9.32964630079387e-06
-2.47373240997044e-05
-1.57017291047329e-05
-1.99976929115395e-05
-2.90714520804553e-05
-3.40796714945197e-05
-1.0994114315745e-05
-5.1160013961551e-06
-2.11807457485641e-05
-1.65913200534651e-05
-2.00487830415512e-05
1.55155817916619e-06
-2.21343430499808e-05
-1.28098439811537e-05
-2.40075881023443e-05
-3.8091508224004e-05
-1.73463236446827e-05
-2.30705043071755e-05
-2.40644949492345e-05
-1.85087630974035e-05
-2.83272677997502e-05
-3.5244843147791e-05
-1.14922661246046e-05
-1.26915082724004e-05
-1.91425256841367e-05
-1.16076650795817e-05
-2.3393840529851e-05
-1.19747904368053e-05
-2.25370489146106e-05
-5.847282727914e-05
-2.10468453744221e-05
-1.98056278235787e-05
-1.88108012156112e-05
-3.23475273177703e-05
-2.53670125045451e-05
-5.02771742724571e-05
-9.21220623036904e-06
-8.53181653155924e-06
-1.51302507657896e-05
-1.26235948786899e-05
-5.94216710435302e-06
-2.65161139684332e-05
-3.67844012607662e-05
-3.7216256920893e-05
-7.13541323493437e-06
-1.93754062023282e-05
-5.25214538665506e-06
-3.3523840772787e-05
-4.38600073013137e-05
-3.10791559492073e-05
-1.54946043876954e-05
-2.85352573460299e-05
5.87466289856936e-06
-1.82462522062666e-05
-4.19623304691519e-05
-1.72467660071838e-05
-9.15026364756939e-06
-1.73479489016851e-05
-1.65382723315536e-05
-7.26198253378108e-06
-2.75303553951101e-05
-9.46297380654576e-06
-3.79856768126132e-05
-2.25413969488397e-05
-3.74822009115791e-06
-3.12613463172869e-05
-1.48739426860183e-05
-1.86268067771668e-05
-2.47573293106214e-05
-1.5822566388995e-05
-1.9774500978176e-05
-6.37228845797333e-06
-1.6042724012048e-05
-6.68079475967066e-06
-2.1763050941015e-05
-3.48461556300861e-05
-2.93608149999133e-05
-2.44654277589734e-05
-5.03443792493237e-06
-2.5128480099782e-05
-1.17205189872171e-05
-1.61660519352886e-05
-3.41716523341888e-05
-8.8482343896768e-06
-7.90679446842556e-06
-1.87610170230524e-05
-3.56930472114814e-05
-3.10588009846099e-05
-5.88779136634098e-06
-1.80438114779318e-05
-3.87442161466563e-05
-3.22463338791619e-05
9.45555200259607e-06
1.00953867610387e-05
-2.92814668170212e-05
-1.16545151220781e-05
-2.91715043583711e-05
-2.54328170819384e-05
-3.18377236655015e-05
-3.47468067621607e-05
-1.17915848890575e-05
-7.37795049765819e-06
3.11582404360132e-07
-3.67503070509386e-05
-1.46286648307459e-05
-1.27769618444026e-05
-2.84020650795863e-05
-2.61430969491563e-05
-2.66141172323218e-05
-5.17651840702249e-06
-6.99350539834921e-06
-2.40118943174063e-05
-3.05139072359498e-05
8.80130756731284e-06
-1.8819714733011e-05
-1.42736040694596e-05
-2.02653331694661e-05
-1.44765029657442e-05
-1.49590869662576e-05
-3.71996819677648e-05
-2.05268691589921e-05
-2.55041479517884e-05
-2.52791917571427e-05
-1.937679169289e-05
-2.00618033881486e-05
-1.67884711450551e-05
-3.38640146989956e-05
-3.07255074190451e-05
-1.65115414638836e-05
-3.24529378969063e-05
-2.94571321188052e-05
-1.47776589626181e-05
-2.57414975043769e-05
-2.4688914376336e-05
-7.82660756693166e-06
-1.4379773277914e-05
-1.66742958176084e-05
-3.40377300701199e-05
-2.95866549074236e-05
-2.95031784413917e-05
-2.629084373083e-05
-2.32595957618365e-05
-2.34873606613457e-05
-2.35790610261134e-05
-2.41581125142643e-06
-1.18530552011307e-05
-2.65635477032163e-05
-2.51229287176143e-05
-4.03526064973773e-05
-3.0989922849823e-05
-1.99421513083747e-05
-3.37026042410522e-06
-1.44428884650057e-05
-2.91042673314951e-05
-1.50327086372594e-05
-1.03811713149811e-05
-1.05892480118376e-05
-1.24458337692885e-05
-3.07418351461485e-05
-1.87336770785442e-05
-1.57931542118927e-05
-2.65068993545293e-05
-1.49418934109413e-06
1.31135694792335e-06
-4.42899997784334e-05
-6.51441564551496e-06
-2.66517918126298e-05
-8.73796944406117e-07
1.41591417506039e-05
-4.16160772629495e-05
-3.62312021951151e-05
-1.488978718688e-05
-3.81407315962974e-05
-1.98343122597983e-05
-2.47359677969498e-05
-1.28630829622674e-05
-2.03774819674816e-05
-3.23547493872337e-05
-3.44132572168816e-05
3.94828808437238e-06
-6.18174762665489e-06
-2.3411857988096e-05
-4.25477807493989e-05
-2.57658696613964e-05
-2.18644032099709e-05
-1.30506470358748e-05
-1.95242360150767e-05
-4.79162399866344e-05
-1.30546492805499e-05
-4.52624521627001e-06
-2.47729334969683e-05
-2.5612285154267e-05
4.8777023335385e-06
-2.56379015229398e-05
-2.04865571450492e-05
-2.34825925182627e-05
-2.27107524178811e-05
-2.32968899254242e-05
-4.15516630818639e-05
-9.1838664614965e-06
-1.20215936327287e-05
-2.97073911252187e-05
-2.52819863322282e-05
-2.36381923247449e-05
-4.1240027836226e-05
-2.74142810219408e-05
-1.11942366579533e-05
-3.72110759149677e-05
-2.88674304596371e-05
-2.10582683137059e-05
-3.80702342617092e-05
-1.41092425951121e-05
-1.58457256729444e-05
-2.35448149167578e-05
-4.07290685829421e-06
-1.10748223196739e-05
-1.40943849010556e-05
-9.74436085886961e-06
-2.68270712603934e-05
-3.20848743041844e-05
-2.90031858619818e-05
-2.05001613188862e-05
-2.55031497737986e-05
-1.67267878637568e-05
-1.23511687834445e-05
-2.55253370505627e-05
-4.87087095934159e-06
-2.39791572814006e-05
-1.74112440587106e-05
-7.09965064624918e-06
-1.25076902464451e-06
-3.62897782071548e-05
-2.47908618874638e-05
-4.13569628823011e-05
-1.79890986221095e-05
-2.31690961686041e-05
-1.01811049959611e-05
-1.2092547045066e-05
-2.31411246461519e-05
-3.05751792426394e-05
-4.29726883790733e-05
-4.69008827834597e-05
-3.9803332365849e-05
-2.44986557363615e-05
-2.43330860570766e-05
-1.62951189153141e-05
-2.0203603125892e-05
-1.67974361138361e-05
-3.76868567603958e-06
-4.08803434262246e-05
-1.65846041581621e-05
-9.97572608820861e-07
-1.70170841574961e-05
-3.02468636348448e-05
-4.18494531416486e-05
-1.96177570127172e-05
-1.71416193602077e-05
-4.6112243760255e-05
-1.30746160254718e-05
-4.03859267119228e-05
-6.94446691531366e-06
-1.35867230774136e-05
-2.24886215877525e-05
-3.22865855423589e-05
-8.91160218506999e-06
-1.25202276190315e-05
-1.98808874541265e-05
-9.56025813682198e-07
-2.48288324476836e-05
-2.14006925164232e-05
-1.23387198528708e-05
-2.8061273549055e-05
-1.80281915135654e-05
-1.47717380796884e-05
-2.55602212452326e-05
4.44477222381757e-06
-1.55329050910996e-05
-3.31503023106487e-05
-1.7032789398838e-05
5.55859856667064e-06
-2.25270695492418e-05
-3.46414001326981e-05
-1.05132193349163e-05
-3.38280935365662e-05
-2.30700453168572e-05
-1.11708128514182e-05
-1.97650153363192e-05
-2.72537408641169e-05
-2.64243915853447e-06
-2.58558523259445e-05
1.44210640425349e-06
-1.5503712683924e-05
-3.2989029257912e-05
-2.32664367176414e-05
-3.62486648582781e-05
5.88488020821514e-06
-1.76785692857524e-05
1.91089543016455e-06
1.66688160215363e-05
1.85508836459084e-06
-1.09796196335221e-05
-3.50680584866956e-05
-4.05264901058706e-05
1.18128910784067e-05
-1.67081075717694e-05
-3.57616103049043e-05
-2.21946053305783e-05
-6.8714192316408e-06
-1.73735101679184e-05
-1.20996022756389e-05
-6.84968473205918e-06
-3.8447759497727e-05
1.87579831056958e-06
-1.14749344372392e-05
-5.46454762249372e-06
-4.63471002689708e-05
8.87291582196566e-08
-1.7202441602644e-05
-3.57572722445594e-05
-3.21810957147209e-05
-3.0840953217865e-05
-1.47520608346568e-05
-1.23121478459327e-05
-9.36327414454758e-06
3.10861335837476e-06
-5.06368359252554e-05
-2.71286996310235e-05
-1.85169426652017e-05
-4.15066870731827e-05
-3.65751211187072e-05
-1.02494367083176e-05
-4.30807347736294e-06
4.80157345359272e-06
-3.64822976363384e-05
-2.47051650319855e-05
-1.54384827493125e-05
-1.12682429259219e-05
-2.7318073084757e-05
-7.56735410846626e-06
-7.48485327904421e-06
-1.70034180057645e-05
-4.60404459871082e-05
-3.0885507179296e-05
-2.43921781275263e-06
-3.44703243959722e-05
-2.25635810027343e-05
-2.48289059979612e-05
-2.01226571110198e-05
-1.16992508186074e-05
-3.17691538442107e-05
-7.18645515527466e-06
-3.32569202073528e-05
-3.81939911826967e-05
-3.1305804863136e-05
-1.52110685506714e-05
-2.13431663545796e-05
-1.21830503551209e-05
-3.80195385445037e-05
-1.93717476185982e-05
-1.30350163825347e-05
-1.9235320585973e-05
-2.5669332905332e-05
-4.06878330402661e-05
-1.19898016047445e-05
-4.05632183133273e-05
-2.37424487695617e-05
-3.50986423652669e-05
-4.17103351761994e-05
-2.3211723714723e-05
-3.06406765532611e-06
-3.56389041902505e-07
-8.72032193769817e-06
-2.75399571828351e-05
-1.06540234421044e-05
-1.28835366532665e-05
-1.68329069157001e-05
-3.38384079963223e-05
-3.19156871319551e-05
-2.74934829616165e-05
-3.41772414187957e-05
-7.89306850669405e-06
-7.6990826866894e-06
-3.46954512975871e-05
-7.1605574738087e-06
-2.54899537213342e-05
-2.5975362912735e-05
-1.64832661188138e-05
-3.26918959477155e-05
-1.78494660124207e-05
-1.47202299455888e-05
-5.96928446280436e-06
-1.05774284875261e-05
-4.34416825224985e-05
-2.56523622173553e-05
-3.82376060868926e-05
-3.00432650535568e-05
-2.0982876303312e-05
-3.56313372213046e-05
-3.02195843579651e-05
-2.01651962263901e-05
-9.76859422245016e-06
-2.17048140666101e-05
-9.1275846519432e-06
-2.55703379241795e-05
-9.11524411316562e-06
-1.57972627239536e-05
-2.2395788564327e-05
-2.33999765867451e-05
-2.13479098906958e-05
-2.51492433426912e-05
-2.56093876057302e-05
-3.26867275280443e-05
-1.76670117946823e-05
-7.3453979886405e-06
-3.6973439344755e-05
-1.79537354603768e-05
-2.28578026927678e-05
-2.06668658124617e-05
-3.38924688486213e-05
3.4905853592391e-06
-1.02386430339574e-05
-3.97679981296633e-06
-2.18191712819905e-05
-1.78848302899274e-05
-4.10669432942833e-05
-1.76371665691348e-05
-3.98298067700082e-05
-2.51535571302724e-05
-1.4631025273232e-05
-2.70043003380375e-05
-2.30216932567694e-05
-2.30884463066427e-05
-2.1333662726846e-05
-1.33594693104361e-05
-3.52862555218575e-05
-1.24490059459897e-05
-2.46257295667579e-05
-1.26548064146761e-05
-1.16330064574392e-05
-2.10461176074618e-05
-1.57769852704523e-05
-2.86492831264495e-05
-3.04967155630085e-05
-1.98201102283662e-05
-9.38881308706816e-06
-2.29012199704226e-05
-2.52399710889564e-05
-1.44156948229785e-05
-2.71870300345e-05
-1.85648806405954e-05
-1.71226977722749e-05
-1.38715228439115e-05
-1.06493379608609e-05
-9.05649170250746e-06
-3.57074374050658e-06
-2.4928297814252e-05
-1.30654613515083e-05
-2.26284974782362e-05
-1.77570687753553e-05
-1.18682438906414e-05
-1.11248930312815e-05
-2.92326162778231e-05
-2.59150161437226e-05
-2.19466404322479e-05
-4.26341930266348e-06
-2.51604468004255e-05
-2.65422613989276e-05
-1.81964044300713e-05
-3.47405599647457e-05
-1.15542080852897e-05
-1.85303599702218e-05
-4.08818708415094e-05
-1.62838454497905e-05
-2.57446769401012e-05
-2.98921913235117e-05
-1.32191706531137e-05
-3.98354992841427e-05
-1.87750739898793e-05
-1.64303814469427e-05
-3.9153524792482e-05
-1.35702918162679e-05
-3.58546439782816e-06
-1.68910749176804e-05
-2.56372295826801e-05
-2.42166486211503e-05
-2.40148419605645e-05
-4.71115084448366e-06
2.95526510840074e-06
-2.81424055622415e-05
-3.30188090528431e-05
-2.77374789381228e-05
-3.84038231973786e-05
-9.25650499825858e-06
-3.05229306331397e-06
-3.23624071664267e-05
-2.54831623891844e-05
-3.04494005097308e-05
-4.92228264933991e-05
7.88096776402852e-06
-1.48162670295001e-05
-2.87506718853248e-05
-8.53550536568906e-06
-2.76153351552237e-05
-1.68203270941169e-05
-1.24015842176988e-05
-4.29553813860537e-06
-3.37618125375685e-05
-8.19409514671529e-07
-3.03335181916199e-05
-4.45883976481545e-06
-2.44877662070302e-05
-2.6689052824999e-05
-1.89599244991942e-05
-2.27234216280961e-05
-6.92951889092648e-06
-3.38817960456662e-05
-2.49707676707723e-05
-1.45377060240066e-05
-1.34593799525157e-06
-2.24470750982402e-05
-1.97180692888384e-05
-3.17633047474947e-06
-3.23915133010114e-06
-3.21115391205167e-05
-1.05702017940189e-05
-1.7812093138833e-05
-1.52351788537776e-05
-3.39829796897558e-05
-2.15810930294682e-05
-2.06331421775522e-05
-1.05143767875769e-05
-1.43506359285406e-05
-4.55754943196818e-05
-1.52991281422019e-05
-2.06927560006834e-05
-2.00686606935064e-05
-2.22033196674188e-05
-1.03939126487992e-05
-2.0817907564174e-06
-1.20899955971395e-05
-1.03976751734506e-05
-1.61044080570178e-05
-1.54170363908194e-05
-2.58694020392936e-05
-2.52841344632356e-05
-1.04018343037596e-05
-8.32020015705594e-06
-1.1206954866718e-05
-2.76742142596858e-05
-8.98008174179086e-06
-2.72143670289003e-05
-2.20768258338252e-05
-7.40712138138542e-08
-1.40467209818365e-05
-1.63581066977817e-05
-2.12312014074307e-05
-2.28857655495174e-05
-1.8957091559365e-05
3.71858320420216e-06
-7.04740665879713e-06
-1.89946628847544e-05
-1.0197350626322e-05
-2.95525246612141e-05
-2.40211529420559e-05
-1.06083188135648e-05
-3.19961662973922e-05
-8.95536630309954e-06
-1.8332587200414e-05
-1.58794455688524e-05
-3.03548467692948e-05
-3.08656452142737e-06
-2.54693999662983e-05
-1.18467297426365e-05
-1.66164433215687e-05
-2.62877008526038e-05
-1.2530556966897e-05
1.96100336507638e-07
-1.39937687349537e-05
-4.38241717890222e-06
-7.54122459930588e-06
-1.21988240773042e-05
-4.02880923017394e-05
-3.18153714994985e-05
-1.1079247931463e-06
-3.33713859428369e-05
-3.51910750740939e-05
-1.68871991484063e-05
-1.01117064620319e-05
-1.69028150333091e-05
-2.20547752758877e-05
-2.2046208682038e-05
-2.4212901796984e-05
-2.22406699011677e-05
-1.43496579815728e-05
-1.50434736218604e-05
-2.26485511671111e-05
-2.87219981063811e-05
-1.34619480423224e-05
-8.34845844060432e-06
-3.57771307695114e-05
-7.82543111237779e-06
-2.26894229501489e-05
-4.56656620079868e-05
-2.03254986405063e-05
-2.64819369986487e-05
-1.66788306915568e-05
-2.23133384975563e-05
-1.5752976081093e-05
-1.8572342062354e-05
-1.57067715872614e-05
-3.20985784743401e-05
-1.21654682183686e-05
-2.95733817183553e-05
-4.19345986901816e-05
-5.96795689766575e-06
-2.92224633839652e-05
-2.62934246491292e-05
-1.17525051533595e-05
-1.27660082747908e-06
-4.20331407165278e-05
-1.47475710859819e-05
-2.25428042962653e-05
-3.60517227994847e-06
-9.64171819308708e-06
-2.82821104143641e-05
-6.6190412603485e-06
-2.90655873812155e-05
-1.51182866382579e-05
-1.92461441726233e-05
-3.68286600696731e-05
-2.98037674285582e-06
-1.04440288887316e-05
-2.89116066657798e-06
-2.43605232670733e-05
-2.88744996056616e-05
-8.97625122771529e-06
-1.44190359809124e-05
-1.96315136687821e-05
-2.99877113729856e-05
-9.9153544427046e-06
-2.8594486979861e-05
-2.15728773188483e-05
-2.36185157114327e-05
-7.87791487257236e-06
-1.35204959648456e-05
-1.47422193711992e-05
-1.44166731066232e-05
-1.49775007816334e-05
-3.21837362015271e-05
-2.32344933691363e-05
-1.80855390561012e-05
-4.16313837602165e-05
-2.11495533385079e-05
-4.81516356895629e-06
-1.94636409287658e-05
-2.87047831125125e-05
-7.23789083626781e-06
-2.05010373389242e-05
-1.22477732710614e-05
-2.1595378907899e-05
-1.71745756444521e-05
-7.49159592663973e-06
-1.1304493200927e-05
-3.74348966223844e-05
-1.84693044980502e-05
-1.3577865782524e-05
-1.60639613828654e-05
-8.65338043001312e-06
-2.6374946688962e-05
-3.01977238423825e-05
-2.58433078499266e-05
-1.21490367692558e-05
-2.32800273130806e-05
-2.19488546009315e-05
-1.13112101616791e-05
-3.00567556040617e-05
-1.76233595423183e-05
-2.22828027498241e-05
-1.9177024694255e-05
-2.23774868241551e-05
-3.0566328295469e-05
-1.77854376119298e-05
-1.75894059242518e-05
-2.68979810139572e-05
-1.78598924630971e-05
-2.97709842344165e-06
-2.38678221860964e-05
-1.31697546594267e-05
-8.64063604022651e-06
-8.00793136540888e-06
-1.09005828075013e-05
-3.75273343711604e-05
-3.57001749094681e-05
-2.24472428812078e-05
-9.97241846898021e-06
-4.41586735352992e-06
-9.39854229865718e-06
6.53318507893061e-06
-1.19293699048654e-05
2.72361712165771e-06
-2.47483365975128e-05
-1.23963022420463e-05
-2.13031615204624e-05
-1.5859118345323e-05
-2.77053347884898e-05
-2.11954212911042e-05
-1.48726611511436e-05
-1.73834096386356e-05
-1.8396194731345e-05
-1.88155504480512e-05
-2.25251224604751e-05
-3.00759602422595e-05
-3.04449663381225e-05
-2.18937629259466e-05
-3.43619160732537e-05
-2.21796489899183e-05
-2.47032315506499e-05
-1.98803503016057e-05
-3.02855513563518e-05
-3.44733302596883e-05
-2.97781978964097e-05
-3.07082893311018e-05
-9.65691454710229e-07
-9.09179988619142e-06
-2.69894437418535e-05
-1.85443879803686e-05
-1.8490629024146e-05
-2.09272634498679e-05
-1.88861653620179e-05
-2.63771818871683e-05
-3.5930557227433e-05
-2.48748083202106e-05
-1.65623500808851e-05
-1.26517566336164e-05
-8.00125732914526e-06
-1.82728470191777e-05
5.48872710374268e-06
-1.77826271984693e-05
-3.95601541237612e-05
-2.13546994661513e-05
-3.00777234704586e-05
-1.20069691085887e-05
-3.01015897777586e-05
3.42743160316791e-07
-2.32081808756997e-05
-3.1855664686742e-05
-1.58578931012853e-05
-2.26829753209775e-05
-2.81592457119393e-05
-2.65730701903554e-05
-2.30051080702421e-05
-2.03070353709346e-05
-2.31666892114763e-05
-3.58958129369826e-05
-1.40120009383981e-05
-7.9233133586502e-06
-2.11742093414779e-05
-1.28137980742025e-05
-1.26218233734326e-05
-2.90669375863803e-05
-4.16068840646094e-05
-1.69367271069403e-05
-2.4576883971383e-05
-2.82379224664751e-05
-3.12244255914918e-05
-2.42539659395491e-05
-3.86219267566276e-05
-3.56784322887613e-05
-4.21866500623546e-05
-3.645230376285e-05
-2.73342367884782e-05
-2.93523557501051e-05
-4.09779783193478e-05
-1.51276769116128e-05
-6.07673150229117e-06
-3.00252335374757e-05
-1.8850675651617e-05
-2.92384585682894e-05
-2.7679150526074e-05
-4.26520268877308e-05
-3.64320844753687e-06
-1.77479054917706e-05
-1.31955950705646e-05
-1.66594223395346e-05
-3.27904942094692e-05
-2.33913489196955e-05
-1.63212806274898e-05
-8.97641208078915e-06
-1.49992332641373e-05
-2.05814918130818e-05
-3.55933413838399e-05
-1.86227472491502e-05
-3.15383373998615e-05
-2.82130391792258e-05
-2.12234315827849e-05
-1.43963267124015e-05
-2.09367744868608e-05
-2.40269028871477e-05
-9.69108346970922e-06
-1.45468412938794e-05
-1.62091230040301e-05
-1.62680563995208e-05
-3.08101756339362e-06
-9.34129814210416e-06
-4.04594162893242e-06
-2.47681964093727e-05
-1.95854309171679e-05
-2.57760406641514e-05
-3.93523668377135e-05
-1.39859220572407e-05
-2.13009350139938e-05
-3.37622605703714e-05
-2.71823459148099e-05
-1.45974667148629e-05
-2.83299656945004e-05
-1.7344317047232e-05
-3.21274963726126e-05
-2.59256086566837e-05
-2.64066789307094e-05
-1.42544958178742e-05
-1.06988155560719e-05
-3.8225046846477e-05
-1.58485957641899e-05
-1.76651464461892e-05
-1.82206747738752e-05
-3.41219696392149e-05
-5.93932155852147e-06
-2.15666896878295e-05
-1.82044510244218e-05
-2.80283664767345e-05
-2.14500358481514e-05
-1.97569282892472e-05
-1.68584717848859e-05
-1.35192034032852e-05
-2.13363752045779e-05
-2.46179962006031e-05
-1.84320321198085e-05
1.94822429242851e-06
-2.17190725178411e-05
-2.64427082688276e-05
-1.86977634753063e-05
-2.11659380056128e-05
-2.08178755473557e-05
3.06209213699493e-06
-1.72923947935524e-05
-1.09574259674063e-05
-3.6044512790209e-05
-3.50801575408725e-05
-2.96966263381586e-05
-1.44078746889954e-05
-2.96958699043938e-05
1.99940070349791e-06
-6.92625776141806e-06
-2.52336848021845e-05
-2.64612377017704e-05
-3.0063440385501e-05
-2.42174366085986e-05
-2.10692532630841e-05
-2.62125138596381e-05
-2.91574471749905e-05
-1.44595904351727e-05
-2.36131934553093e-05
5.6205467736229e-07
-1.70654236932529e-05
-3.39614534142829e-05
1.0488852907719e-05
-2.12809837470637e-05
-3.04056641323548e-05
-2.25213379478943e-05
-1.62493496050549e-05
-1.86184429403575e-05
-9.78836816674e-06
-4.43018268028056e-06
-2.45090900636842e-06
-1.37533345485001e-05
-2.50480257284994e-05
-4.29480379089822e-05
-2.71341571441137e-05
-1.93091289747861e-05
-2.45499183284358e-05
-1.80926712475545e-05
-1.32204103581034e-05
-1.87329669485073e-05
-2.18705838567798e-05
-3.09205511813839e-05
-1.26505847336759e-05
-1.41141373812789e-05
-3.00751189134435e-05
-3.30933782768955e-05
-1.88000615209557e-05
-3.39278341381337e-05
-3.87361662699215e-05
-1.24071094129837e-05
-2.37573023520624e-05
-1.9916495758131e-05
-3.1097261416713e-05
-3.12213961128406e-05
-2.71607473819944e-05
-2.80594263603785e-05
-1.65084818266787e-05
-2.19513645417894e-05
-3.61188423947813e-05
-1.48722827131585e-05
-2.54008580732535e-05
-4.05043970342417e-05
-1.45610552373399e-05
-1.09202126356614e-05
-1.62636932897008e-05
-3.87009298392873e-05
1.54914487443782e-06
-7.97226197192978e-06
-1.77603396067919e-06
1.85812383626976e-06
-1.28206522454162e-05
-3.31735734435897e-05
-1.09517099116463e-05
-3.16890102436051e-05
-1.31246216114861e-05
-1.16892951682956e-06
-8.86876546644146e-06
-2.33556107257358e-05
-3.6872759140915e-05
-2.43938308048666e-05
-1.78488535969226e-05
-3.61556797936302e-05
-1.79414394187775e-05
-4.76385019703225e-06
-3.62337673118995e-06
-2.68600305511902e-05
-2.06738908476026e-05
-1.23291863763017e-05
-1.03821087846252e-06
3.9825856985533e-06
-1.40399711039073e-05
-1.3813085104309e-05
-1.92298638917318e-05
8.89868442797732e-06
-2.41699710521126e-05
-2.97913073713199e-05
-1.10650415995432e-05
-4.73672005238862e-06
-2.0751025759415e-05
-2.73091234190812e-05
-3.7668518188457e-05
-3.54969492866925e-05
-4.14746120782552e-06
-1.47958811349296e-05
-2.41628351762951e-05
-2.70978060681685e-05
-3.1855979794196e-05
-7.31740770427515e-06
-1.33403262064546e-05
-2.03560913483859e-05
-1.19394302053617e-05
-1.78104347276496e-05
-2.60899017336156e-05
6.14338391040653e-06
-2.72963849468933e-05
-2.27621208420341e-05
-1.43994292423595e-05
-4.1589637244482e-05
-1.73822835517641e-05
-2.22150923628853e-05
-2.5193805986804e-05
-6.94884336961209e-06
-2.48346139264664e-05
-2.75302215790436e-05
3.44810367362803e-06
-1.16779363695775e-05
2.09679708636668e-06
-2.65028775318542e-05
-2.81834838304873e-05
-1.38548635146297e-05
-2.995654284555e-05
-1.96014519047334e-05
-1.72765901117358e-05
-1.33548692282513e-06
-3.20745239157578e-05
-2.9128967273023e-05
-2.89937023829944e-05
-2.1233842396824e-05
-1.91853537665434e-05
-2.25572621702637e-05
-1.57978605607637e-05
-4.29836767282844e-05
-2.33333801338604e-05
-4.07905636911477e-05
-3.61909896000571e-05
-2.6498620427034e-05
-3.79945840633878e-05
-1.80470060879273e-05
-1.3689029775322e-05
-2.10272483522674e-05
-2.59608060698174e-05
-1.66361684566806e-07
-2.21378221775757e-05
-3.33780396699054e-05
-3.28839665535725e-05
1.02710605761171e-05
-3.84253878775187e-06
-2.16129792460886e-05
-3.232899479119e-05
-1.58350034318242e-05
-2.62789020794681e-05
-1.45024754477953e-05
-2.60842736865906e-05
-4.59835996308057e-05
-5.06106854212946e-06
-3.65227135370603e-05
-2.9368774299092e-05
-9.76562623800159e-06
-1.54714700899023e-05
-2.50787117032813e-05
-5.23741927888474e-05
-9.94112572903205e-06
-2.98123716352996e-05
-2.91545464149338e-05
-1.90364887442502e-05
-3.13671817481881e-05
-3.52249745850803e-05
-2.08915361435472e-05
-2.09413090718962e-06
-2.52965444389317e-05
-3.32538488192535e-05
1.2114185116564e-06
-2.91732053994824e-05
-1.59697183703472e-05
-3.04927942744575e-05
-1.93727154108548e-05
-3.75106403644004e-05
-3.51809048795105e-05
-1.41425129328619e-05
-1.63628443599967e-05
-1.02960950725533e-05
-1.95698566402585e-05
-1.15551123298827e-05
-7.70311117333467e-06
-2.1926053874856e-05
-1.66203599914135e-05
-4.0411964357299e-05
-1.07431219442336e-05
-1.1648874413147e-05
-3.46837888501339e-05
-2.15234616627178e-05
-1.92423998569085e-05
-1.69571174923763e-05
-2.62849302669763e-05
-1.29605693604397e-05
-3.29588396387592e-05
-3.04711341260252e-05
-3.19310410293385e-05
-2.69960313746791e-05
-7.49255369812781e-06
-1.88865615758171e-05
-1.81089607123627e-05
-2.63983474297091e-05
-1.56618831961369e-05
-1.97397195383021e-05
-2.28031968744604e-05
-4.19763703545335e-05
-4.05628351380645e-05
-3.03631819396542e-05
-1.52033541116115e-05
-2.52767253385464e-05
-1.15149471858418e-05
-8.9839971299427e-06
-8.52308178177935e-06
-1.68394324009574e-05
-1.17076502735745e-05
-2.30793851054362e-05
-2.35483518571441e-05
-2.68352594554706e-06
-2.6616195397372e-05
-2.89624980909371e-05
-3.56186551797827e-05
-5.82978244741072e-06
-2.73852921814308e-06
-3.46928299486211e-05
-2.35549128387685e-05
-4.12401656026045e-05
-3.7209629419281e-05
-1.40703196507952e-05
-1.19737478135693e-05
-2.55633847261567e-05
-1.61793748986893e-05
-8.67667390345222e-06
-1.5951543302344e-05
-2.71482464598048e-05
-4.77527842209822e-06
-1.63795979878612e-05
-1.50835043223829e-05
-6.06046284302273e-06
-4.27467017772889e-05
-2.8772626819653e-05
-3.79709730127116e-05
-3.80330947832427e-05
-1.48314281504818e-05
-1.27384250510438e-05
-5.14055343081439e-06
-2.4944777609229e-05
-3.17482986220007e-05
4.0296051030658e-07
-2.74022966535151e-05
-5.31269769278009e-06
-4.30258103142586e-05
-1.74985464285343e-05
-1.79985598367707e-05
-2.54315000678766e-05
-2.56305143386184e-05
-1.73247540999347e-05
-2.17326863980488e-05
-1.79137536685198e-05
-1.32980860267595e-05
-2.65890640825034e-05
-4.42620919444094e-05
-2.00105927016076e-05
-3.4876050441055e-05
-1.2549435087303e-05
-1.54720764474745e-05
-2.98349804294845e-05
-3.98411684752727e-06
-1.39203629523146e-05
-1.43781756381959e-06
-3.68548135900475e-05
-1.02187642256556e-06
-1.00902607180934e-05
-5.77915818406179e-06
-1.57431954700214e-05
-2.58591078496657e-05
-1.98226712244749e-05
-8.21556113734328e-07
-1.69247709261655e-05
-2.7829707252138e-05
-1.67851185603004e-05
-1.57376512137767e-05
-2.18423509723615e-05
-1.48970239129711e-05
-3.39656685697367e-05
-2.63069821473647e-05
-3.42690642783171e-05
-2.6256603652492e-05
-2.18922695875515e-05
-3.53870316374416e-05
-1.82639131708987e-05
-2.80361366851256e-05
-2.48107086516969e-05
-2.10085225991347e-05
-3.0108165077502e-05
-1.00500783584032e-05
-1.8532733385418e-05
-4.83269971580069e-06
-1.12898097337965e-05
-1.75243491744352e-05
-4.67015039878976e-06
-2.54390336531601e-05
-3.50526076894395e-05
-8.14672911095305e-06
-1.84678559525153e-05
-2.97996353238532e-05
-3.3676667987366e-05
-2.38715366303793e-05
8.99810598201764e-07
-2.29975368362481e-05
-9.95711280399163e-06
-5.17006099692698e-06
-2.70285684090291e-05
-2.69863940127822e-05
-3.15816363200307e-05
-1.17335086510768e-05
-4.40698833487461e-05
-1.87737402840328e-05
-1.20844446363535e-07
-1.79572466376684e-05
-1.97831280709993e-05
-1.8996530744391e-05
-2.72355998670343e-05
-1.06897391322864e-05
-1.93151611521331e-05
-3.30484713585721e-05
-3.10100387360697e-05
-1.33776757192146e-05
-1.36349112136703e-05
-2.37863362553144e-05
-2.78524628652837e-05
-3.26162395861601e-05
-3.4298935493991e-05
-3.50018386402862e-05
-3.8383087306756e-05
-1.51782171790052e-05
-3.02503211798048e-05
-3.65036024108325e-05
-1.72598817346438e-05
-1.2806769882016e-05
-2.17519331618401e-05
-4.4717064648034e-05
-1.34982901091485e-05
1.32045687536434e-06
-3.73221577376503e-05
-1.2245476375021e-05
-2.84750269304557e-05
-3.58549912489607e-05
-2.13426561070363e-05
-4.86234829353549e-08
-3.0272077083686e-05
-3.98382771811701e-05
-2.44043238646423e-05
-1.57055131623583e-05
-1.53317883898603e-05
-2.5046092824117e-05
-1.47294698223894e-05
-2.50398791150173e-05
-3.08646235908304e-05
-2.70346785914884e-05
3.44088370810326e-07
-1.37586960239253e-05
-8.92326953967387e-06
-2.56439323573245e-06
-3.13066220905616e-05
-4.77390642833881e-05
-1.62329691381359e-05
-2.67791804338302e-05
-1.52938089349295e-05
-2.30232178135624e-05
-3.30071364408216e-06
-1.93375913367659e-05
-2.47604560299967e-05
-1.31888064246967e-05
-1.73480607643934e-05
-3.14409571734458e-05
-1.43925356270677e-05
-1.31567048375319e-05
-2.39980414695289e-05
-2.16548533387527e-05
-1.46244161058204e-05
-5.40359554106832e-06
-3.91439104694865e-05
-2.27961232508932e-05
-2.63248591081443e-05
-3.13469349557534e-05
-1.46498333914568e-05
-3.51818702472437e-05
-3.29918030119528e-05
-2.74555491544916e-05
-1.1491644843498e-06
-1.97337785417578e-05
-1.33332303466798e-05
-1.18260300137332e-05
-1.93621217485662e-05
-5.0718827945362e-05
-3.40139366745629e-05
-3.1867540979187e-05
-2.46399327319513e-05
-1.69767781639206e-05
-1.48281028971741e-05
-2.3323091992961e-05
-1.19251395497758e-05
-2.73272787998283e-05
-3.20903697654224e-05
-1.54165424390778e-05
-8.10108322822409e-06
-3.83679760397359e-05
-9.02624940164644e-06
-6.51214504027245e-06
-9.49997760430332e-06
-1.76033021125584e-06
-5.50058220608096e-05
-9.83575911915226e-06
-5.99299674496911e-06
-5.58536791211555e-06
-4.07616778312439e-05
-1.22921945106913e-05
-2.48828238744067e-05
-2.09819572155543e-05
-3.536177028202e-05
-8.97275774424114e-06
-1.64930466396142e-05
-1.67543431497011e-05
-2.20380204163528e-05
-1.01429859727338e-05
-5.90302591856262e-06
-8.61312624625615e-06
-3.80615585866651e-05
-3.49905257389565e-05
-1.61064596607914e-05
-3.57158963488696e-05
1.76164922359913e-05
-1.48224593145099e-05
-1.93232400037219e-05
-1.24908449573705e-05
-1.89338609827115e-05
-3.77122648513374e-05
-3.76020123027363e-05
-3.22004534638e-05
-2.87013182938308e-05
-5.09662520285349e-06
-2.82011258490745e-05
-1.50900046165458e-05
1.81904587340567e-05
-2.88588401155473e-05
-3.23852432452238e-05
-2.45142177674675e-05
-8.59331066279558e-06
-2.19413442277087e-05
-3.1544562827275e-05
-1.36499707580491e-05
-2.92952526859219e-05
-1.45070558845798e-05
-3.76571759215738e-05
-3.49848261251434e-05
-2.58878513728539e-05
-1.27332943723316e-05
-5.30353173484705e-06
-4.57704947389453e-05
-2.56994626497755e-05
-3.77931945211751e-05
-4.11072246824858e-05
-1.8395471861838e-05
-1.26578478272549e-05
-1.99613852532021e-05
9.35357283058902e-07
-2.68747881456991e-05
-2.61794469584035e-05
-1.02271459657784e-05
-1.12386822747327e-05
-2.8683327232045e-06
-1.27315235109179e-05
-3.95960550678218e-05
-1.57021822909457e-05
-3.93422005313233e-05
-1.09238943953079e-05
-1.9617545441514e-05
-2.8151982955718e-05
-3.62102495901643e-05
-1.99900842995358e-05
-1.22453769015277e-05
-4.62932177717154e-05
-3.39170348383533e-05
-5.0046596658106e-06
-2.59976772990035e-05
-1.11798626838203e-05
2.13063422694402e-06
-2.07319926291368e-05
-8.17774017859058e-06
-2.68001902101856e-05
4.3118286747173e-06
-1.14792491681288e-05
-3.21859835354584e-05
-3.35325271585725e-05
-2.99105426308681e-05
-1.68126355114499e-05
-2.55864092514797e-05
-3.24210258196774e-06
-1.79879699433758e-05
-1.89862625520102e-05
-1.20016336687598e-06
-4.16025692081236e-05
-5.39689747485949e-05
-1.01865474822504e-05
-3.17987154353465e-05
-8.81921039820448e-06
-3.903526105577e-05
2.27167911148994e-06
-1.98022100393443e-05
-2.45089533603558e-05
-1.26537520801704e-05
-3.31400546059962e-05
-1.52746288415608e-05
-4.91437712290317e-05
-1.44586772120984e-05
-3.43366742506048e-05
-1.88175821863382e-05
-5.6055166819533e-06
-2.92554511926443e-05
-2.87116084125041e-05
-2.50415351062481e-05
-2.18605641198983e-05
-1.77732158269585e-05
-5.07348595957237e-05
-1.7578706719654e-05
-2.94359644404329e-05
-2.08839233245717e-05
-8.06434377060002e-06
-1.31386064268108e-05
-4.0506017483575e-05
4.0853851104398e-06
-3.84897142298216e-05
-2.17140344842007e-05
-7.39721730125317e-07
-2.92492179879683e-05
-1.13204389576407e-05
-2.20126773101662e-05
-1.71426913473476e-05
-1.83092746640618e-05
-3.40205130921364e-05
-1.99382899631316e-05
-1.9100189122997e-05
-2.30543097294373e-05
-2.51559101793964e-05
-1.41547889615334e-05
-1.96435376320766e-05
5.56050961485875e-07
1.03676238255805e-05
-2.18417401276117e-05
-1.12931481222506e-05
-2.93209058286639e-05
-7.9426115505588e-07
-1.18602402317355e-05
-3.26447574090433e-05
-4.39521449720118e-05
-1.25134428665823e-05
-1.58839465497908e-05
-1.14280764522205e-05
-4.63671201846208e-05
-2.55297299662796e-05
-2.39476691804455e-05
-7.21192599603283e-06
-2.28081829437052e-05
-2.72296708024766e-05
-1.61006271768074e-05
-3.58224646224717e-05
-7.5394299395121e-06
-2.88736403161248e-05
-1.64415484937952e-05
-2.69678068202804e-05
7.47858944582833e-07
-2.76804230053747e-05
-2.20623096524499e-05
-1.3254780543748e-05
-9.09756282974391e-06
-1.85159570027582e-05
-3.50391087088784e-05
-4.11029068078778e-05
1.87945813866183e-05
-2.24554171334866e-05
-1.4939772050633e-05
-9.46704095237385e-06
-4.16701160573048e-05
-3.28303839659714e-05
-9.23031575941799e-06
-1.35511566694898e-05
-3.79955001895643e-05
-1.60586362501973e-05
-2.27007664576055e-05
2.10738668293923e-06
-3.10492105822948e-05
-2.17863924372512e-08
-2.69282266008969e-05
-4.59629951049478e-05
-1.64863869506964e-05
-1.14611570771643e-05
-1.30524185481846e-05
-1.48057962946126e-05
-2.05814504627229e-05
-2.03570346755445e-05
-2.08018467411627e-05
-1.33149454289425e-05
-2.629843473579e-05
-3.04076203788631e-05
-3.17605261169835e-05
4.0279067321977e-06
-1.91407898190121e-05
-2.52448252860741e-05
-6.94264268132193e-06
-2.17017084605465e-05
-1.73682150582892e-05
-7.99547269653456e-06
-1.455752559316e-05
-6.48020915900106e-07
-4.22468743697026e-06
-2.72913732162475e-05
-3.53296432824026e-05
-1.52934145311371e-05
-7.96964758686834e-06
-1.27603335004708e-05
-3.57414862987404e-05
-2.32117892414416e-05
-2.93413061576616e-06
-2.29032725546763e-05
-4.59081199279747e-05
-2.67107786931257e-05
-5.94104085565983e-07
-2.75967525251824e-06
-2.41100199711088e-05
-1.5552174979158e-05
-3.26094087127976e-06
-2.09148250294286e-05
-3.01085846206343e-05
-1.89660646828209e-05
-2.23268116751717e-05
-3.35562051155351e-05
-3.55814009253986e-05
-1.64808726402425e-05
7.62278534412864e-06
-1.37980532604236e-05
-1.41586547842112e-05
-7.56356296913864e-06
-3.11843089725621e-05
-3.72191794387208e-05
-3.87550830958512e-05
-2.39598201441111e-06
-2.14569437337521e-05
-9.90184138709127e-06
-6.96671552704494e-06
-1.29142908930337e-05
-3.59214848673754e-05
-9.1033328129366e-06
-1.7658756100049e-05
-4.47979938395568e-05
-1.13304025755924e-05
-1.9036736819668e-05
-2.03734968754177e-05
-1.89765287946466e-05
-3.43135270602374e-05
-2.01319624216268e-05
-3.42121388407158e-05
-1.92060088025656e-06
-3.02864126317466e-05
-3.54278482578128e-05
3.13712367660995e-06
-2.91739258657514e-05
-7.21542188172521e-07
-1.89076870308357e-05
-3.26229147927153e-05
-2.73436522259307e-05
-4.61070042529385e-06
-4.74386609714794e-05
-1.02407019176665e-05
-1.84314288247486e-05
-1.40051619487945e-05
-1.96923031829584e-05
-1.15204139696126e-05
-4.43903029924683e-05
-9.1895625557732e-06
-6.61990555679777e-06
-1.44153784621435e-05
-1.72757813045487e-05
-3.12687412073794e-05
-1.3498562680628e-05
-1.92314493349097e-05
-2.55634387160935e-05
-1.54780841170274e-05
-2.93393645706088e-05
-2.98944122908866e-05
-2.26358804864721e-05
-2.78494146818229e-05
-2.08107218410966e-05
-9.64852892312684e-06
-3.36416804532315e-05
-2.76001418783514e-05
-4.53206693438936e-05
-2.25634288465877e-05
-1.05193778585818e-05
-2.05407873824506e-05
-1.62925378096225e-05
-1.72945013497243e-05
-6.17401748783866e-06
-2.59284342782672e-05
-2.24369814669621e-05
-3.19226244088675e-06
-1.44095012766401e-05
-3.39484665826965e-05
-4.76861808366389e-05
-1.29987590967112e-05
-3.05327128470808e-05
-4.55571109694047e-05
-1.88912691487311e-05
-2.70256526171272e-05
-1.61422174050015e-05
1.02476371891114e-05
-4.59696032565659e-05
-3.91789582393581e-05
-1.33306305819711e-05
-1.1936623056716e-05
-1.92840388577899e-05
-2.39996355898957e-05
-2.76159569957551e-05
-1.73694486829122e-05
-4.676651811362e-06
-1.60994563184445e-05
-1.19389672257168e-05
-1.36368314371411e-05
-4.69884534068754e-06
-4.96679751024762e-05
-1.2468750103625e-05
-1.16190052062915e-05
-2.40273342364729e-05
7.81020534742039e-06
-3.17629272268602e-05
-1.2865942388229e-05
-1.72976790539116e-05
-2.05745079310281e-05
-2.16904705851318e-05
-3.619681411203e-05
2.50248925407432e-06
-7.58175613346214e-06
-2.14855516692437e-05
-2.87964257953048e-05
-2.30507200150082e-05
-2.40176446312457e-05
-2.42265229796374e-05
-4.85675141707406e-05
-2.65800663671631e-05
-2.15955043139558e-05
-1.87117847013864e-05
-3.58179416580271e-05
-2.39913571338279e-06
-4.19338795080712e-05
-1.65258200136108e-05
-2.74587928294948e-05
-2.14358451622057e-05
-1.72538894162905e-05
-1.49708059481478e-05
5.10333274645857e-06
-1.95482650045185e-05
-2.17024319640451e-05
-2.05658248433e-05
-1.60040862233846e-05
-7.56096779481837e-06
-4.21794810258538e-06
-3.28426696195666e-05
-4.35406822067537e-05
-2.29122511637727e-05
-3.03523584657576e-05
-3.18028772881307e-05
-4.76599386817789e-06
-1.51310807442898e-05
-1.66601696984794e-05
-3.96476093984773e-05
-4.16548464266131e-05
-2.51796361296615e-05
-3.18020268765821e-05
-1.28166498997159e-05
3.68127979442978e-06
-2.60278355192944e-05
-7.70952151615947e-06
-1.78860300758297e-05
-3.46755128159575e-05
-2.18143231990546e-05
-1.87554486008848e-05
-1.88766805045253e-05
-3.84673110597798e-05
-3.57292164936074e-05
-2.78872819590831e-05
-4.38302673554016e-05
-1.18392789383536e-05
-2.84632081110965e-05
-2.3398763692257e-05
-1.86126422443444e-05
-3.34592412050283e-05
-1.7639841014248e-05
-3.91032720842464e-06
-1.42397401221464e-05
-1.18553809942385e-06
-7.26252046363326e-06
-1.44591363545193e-05
-2.47565215724196e-05
-2.75952509717145e-05
-3.7569138280738e-05
-3.13108352417911e-05
-1.36844781045491e-05
-3.44665229896161e-05
-2.66409447267973e-05
-2.99854618124076e-05
-8.11070510797566e-06
-3.84936922197655e-05
-4.19004149154771e-05
-1.84693477488807e-05
-2.33250639509191e-05
-1.48147843190935e-05
-7.45084018545865e-06
-1.9588375206257e-05
-2.84504055126193e-05
-3.10975367335662e-06
-2.08704326337695e-05
-1.18555110590728e-05
-2.70284474022542e-05
-1.4521656855763e-05
-2.46497186319085e-05
-1.68988254382102e-05
-5.36036801818324e-06
-2.31904968724449e-05
-3.05965792230408e-05
-1.81699057298061e-05
-2.32899008641657e-05
-1.09903982578893e-05
-1.41387945944894e-05
-3.18221122575212e-05
-7.8570776381042e-06
-9.73979809681709e-06
-1.18264573372946e-05
-5.38379930348694e-06
-2.46085786857203e-05
-2.34343708775033e-05
-3.29681152796055e-05
-9.82098627205164e-06
-2.64844839022396e-05
-2.59469405295126e-05
-1.1776390654206e-05
-3.18465815560172e-05
-2.54301918500273e-05
-1.16340157421954e-05
-6.01596816194725e-06
-1.01441738103025e-05
-1.4527293054483e-05
-3.59746072495158e-05
-2.52083480702347e-05
-2.22329312331833e-05
-9.5491426353659e-07
-1.02648033423755e-05
-1.75312569812556e-05
-3.47400253010536e-05
-7.00255243458343e-06
-2.62843854083926e-05
-2.21169588951851e-05
-1.74933740709585e-05
-6.16686878127509e-06
-1.44665813065335e-05
-3.44225194776435e-05
-4.72917911202464e-06
-2.57520051203845e-05
-1.21591660051063e-05
-3.56890027462022e-05
-1.98669650182211e-05
-1.43298490708925e-05
-1.96135031054677e-05
-2.04193461609787e-05
-3.31426474802074e-05
-2.72333772652367e-05
-7.50749304272427e-06
1.3667761173939e-06
1.56508976638853e-05
-5.01313697511141e-05
-2.87134110526007e-05
-2.66307511499089e-05
8.95432983235262e-06
-1.9479765189103e-05
-1.32356311112933e-05
-2.26853575540688e-05
-1.65726735148496e-05
-1.76856907052008e-05
-2.4825334522784e-05
-2.98173045233103e-05
-2.79588578301304e-05
-1.88338572315822e-05
-9.39752796300792e-06
-1.18307484611107e-05
-2.86880680426844e-05
-1.78091732616767e-05
-2.4818703508047e-05
-3.89445093193969e-05
-2.09739884684548e-05
-2.15743773308949e-05
-2.58015148022562e-05
-3.8593767452244e-05
-1.23868064100835e-05
-4.82804942773075e-05
-3.24543912543589e-05
-1.32626805700126e-05
-9.84220649795963e-07
-1.0872535274151e-05
-3.72802532586649e-06
-7.14580673760041e-06
-1.92316618237429e-05
-1.60957289172169e-05
-2.67018518220349e-05
-2.9769708520656e-05
-2.07829460490084e-05
-2.61153747681011e-05
-2.12137636513067e-05
8.52359339839921e-06
-1.84034864541029e-05
1.55034825741294e-05
-4.55785129935166e-05
-1.17349306267602e-05
4.32807932332184e-06
-5.79729612597947e-06
-7.78370897176927e-06
-1.12416232226133e-05
-2.21047328936787e-05
-1.58862307365419e-05
-1.01361407371169e-05
6.59021927979144e-06
-3.74249947376702e-05
-1.7354343080167e-05
-3.50910958751463e-05
-1.92310221978521e-05
-2.60220035005388e-05
7.97482246567863e-06
-2.81738662138594e-05
-4.2174233908268e-06
-3.73663323948819e-05
-2.46462576480202e-05
-1.27814289340751e-05
-2.75646234649847e-05
-4.56284690983022e-05
-7.91533197011259e-06
-2.80914265743484e-05
-1.66228826077729e-05
-1.49797930809841e-05
-1.9306539062436e-05
-1.5247879042683e-05
-3.85200314865134e-05
-2.70807314333681e-05
-3.17758904333551e-05
-3.1431742679332e-05
-4.35128604763842e-06
-1.11289486366209e-05
-2.60729542677039e-05
-3.44234940267083e-05
-4.14909237173907e-05
-1.87800469673158e-05
-2.46209449543909e-05
-1.71774666798274e-05
-2.37802684437688e-05
-2.31405618385939e-05
-2.47112676683462e-05
-1.80479212862422e-05
-3.49800957246727e-06
-3.54460687649796e-05
-2.06625178036874e-05
8.36371620222919e-06
-1.02155257558481e-05
-1.25899719545443e-05
-1.67785016143397e-05
-2.89211560056059e-05
-3.05352275955633e-05
-2.58315837204536e-05
-8.5856587289236e-06
-3.48070321794304e-05
-2.89599635998492e-05
-1.04439621955964e-05
-4.40012395947219e-05
-3.14474160467555e-05
9.575882625318e-06
-1.35674116038289e-05
-1.71824378761258e-05
-1.75889792978935e-05
-1.31772906806845e-05
-2.11884531212547e-05
-2.67063721318399e-05
-2.48108576696487e-05
-1.57679606680917e-05
-4.52303545163155e-06
-4.07507774076821e-05
-3.44232633301805e-05
-3.31550531211307e-05
-1.85580437307853e-05
3.14863165098649e-06
-1.38418418395726e-05
-1.32257049608886e-05
1.15365110692458e-05
-2.2965375584349e-05
-2.44528343366629e-05
-9.9199620509256e-06
-2.59692364702194e-05
-1.515497965257e-05
-1.578649909239e-05
-3.22726257625554e-05
-2.46429753449186e-05
-1.03324344237657e-05
-9.45757419857977e-06
-9.53853767790543e-06
-2.43111894123317e-05
-6.91673379143976e-06
-2.3912788647372e-05
-2.4190064778745e-05
-2.87150011007818e-05
-2.16728932903363e-05
-2.83235888943911e-05
-1.58391317721617e-05
-2.09378690905135e-05
-1.45651313188942e-05
-1.7689898832592e-05
-6.91249532331517e-06
-1.2924144660566e-05
-3.54588213767698e-05
-2.10810800082936e-05
-1.523758078562e-05
-2.51666071161099e-06
-3.67151822298445e-05
-2.33962051891749e-05
-2.57727935855758e-05
-3.15924178717189e-05
-1.81549005956927e-05
-3.09161565164154e-05
-1.87346715311392e-05
-1.18962116962039e-05
-2.63800489673481e-05
-1.48522456869603e-05
-3.4539401127659e-05
-2.7988039908279e-05
-2.12096373342198e-06
-2.05206339125135e-05
-2.40615346599791e-05
-2.92590999455833e-05
-2.50545088945552e-05
-3.12414756454148e-05
-6.6652681220465e-06
-4.33696723931013e-05
-2.23745248753486e-05
-2.91911914165186e-05
-3.17117027368031e-05
-3.07191554925652e-05
-3.0201010386677e-06
-2.46032087997131e-05
-1.37678789173231e-05
-1.05820222098103e-05
-6.83583991710031e-06
-2.36816876850848e-05
7.89189092479577e-06
-3.09253281711394e-05
-1.63836322869832e-07
-1.65943645633325e-05
-2.02254688036519e-05
-2.44475110555103e-05
-2.31124661731861e-05
-2.63272520067872e-05
-2.54646832036386e-05
-6.47463699116552e-06
-3.03605983342357e-05
-7.0702336722135e-06
-1.02785121911573e-05
-2.75590110202517e-05
-3.92124717133055e-05
-2.51137704530662e-05
-2.5073602411696e-05
-1.71620578574772e-05
-1.69933465777433e-05
-1.61860567932336e-05
-1.77122559098248e-05
-2.81820131550718e-05
-2.01859734925804e-05
-2.54723018711543e-05
-3.27320180916515e-05
-2.46177548454722e-05
-4.25687842264084e-05
-2.56489453699965e-05
-2.4443776765671e-05
3.34787497067133e-07
3.47571056973887e-06
-3.15928831279882e-05
-3.23490263162838e-05
-1.15498237632597e-05
-1.91192301282184e-05
-2.65783746265941e-05
-6.67972803166891e-06
-2.25837600621276e-05
-2.89464498841215e-05
-1.13130655192336e-05
-3.10967589928724e-05
-1.72218038754259e-05
-1.25215706576606e-05
-4.35833711236564e-05
-3.78984648315274e-05
-1.28823122514843e-05
-2.07376002376875e-05
-1.64620796613437e-05
-1.62594056067382e-05
-2.52670690979159e-05
-1.544266213363e-05
-3.19134666472194e-05
-2.37845859310384e-05
-2.29225018263574e-05
-2.48018445407452e-05
-2.5977575386262e-05
2.40984684535787e-06
-2.00631153555716e-05
-3.3664174170248e-05
-3.8308847868719e-05
-7.86408953638361e-06
-2.32799023712568e-05
-2.9539160390498e-05
-2.1455697678904e-05
-3.12902319679895e-05
-1.36474839851782e-05
-4.43094689308026e-05
4.29941328481353e-06
-2.07749176471981e-05
-9.62225792002498e-06
-3.95930310173364e-05
-2.48864719765795e-05
-1.66104765423639e-05
-9.00478365516022e-06
-4.76550352094257e-05
-2.27044709144859e-05
-2.11939211209237e-05
-1.93958153588802e-05
