# Supplementary material for: Research on computational propagation and identification of mine microseismic signals based on deep learning
Source: PLoS One. 2025 Oct 22;20(10):e0334641. doi: 10.1371/journal.pone.0334641 (PMC12543183; doi:10.1371/journal.pone.0334641)
Supplement: S3 Data — (ZIP) [file pone.0334641.s003.zip › 000100500002874.xlsx_0.txt_24.txt.txt]

-3.93380726915442e-05
-3.11324197819412e-05
-2.78253036157219e-05
-5.54381950022498e-06
-3.11855071879171e-05
-3.24102695848589e-05
-2.12624335917304e-05
-2.10359459447561e-05
-2.06400314876681e-05
8.19014800896673e-06
-2.47589805230265e-05
-2.51719471779488e-06
-2.98946596371138e-05
-5.77548692281722e-06
-1.35777716669748e-05
-2.66425665174254e-05
-3.03932529473933e-05
-7.4117741441261e-06
-4.75685733446223e-06
-3.4770302844568e-05
-1.50437448550301e-05
-7.6065749719173e-06
-1.56134453848556e-05
-1.12206069678407e-05
-2.68878602103298e-05
-3.73203342307784e-05
-2.13726174453847e-05
-3.67866309610465e-05
-2.30270441675467e-05
-1.68916944752832e-05
-4.58699219427097e-05
-1.95026169940763e-05
-3.423871378607e-05
-5.87698696595947e-05
-1.91413879594987e-05
-3.81596611245019e-05
-1.93763754868119e-05
-3.42021538371198e-05
-1.99663779289414e-05
-1.77667248016993e-05
-2.47578350343164e-06
-3.92698165628772e-05
-2.8140207561633e-05
-1.71958556681437e-05
-3.74532337947809e-05
-1.62653380911338e-05
-3.56758908617164e-05
-2.42942508685662e-05
-4.37472426894043e-05
-1.08140839532137e-05
-2.89053940978683e-05
-2.07246875035698e-05
-1.74860105414832e-05
-1.13823079887056e-05
-6.59447735680618e-06
1.1821377744295e-07
-2.95276034708999e-06
-2.84949784186779e-05
-1.08827452671378e-05
-1.59967102254711e-05
-4.16798966569544e-07
-1.8751877875494e-05
-1.17086473132431e-05
-1.63116715371952e-05
-2.95865852066764e-05
-2.48357513853973e-05
-1.33532632300651e-05
-3.07596119215033e-05
-1.68126733036748e-05
1.67866719151472e-06
-1.54427526447731e-05
-1.58694835262883e-05
-1.40459337432143e-05
1.63883062385395e-06
-2.60164046300937e-06
-2.13277950362249e-05
-4.5000171748289e-05
-9.22725910910403e-06
-2.60145879981054e-05
-3.26997638065943e-05
-2.31522596281169e-05
-1.08585867570871e-05
-1.8387995933525e-05
-3.33053171329745e-06
-7.52190498177412e-06
-1.70191633353853e-05
-1.93017085824704e-05
-1.19407970605463e-05
-2.11275573190465e-05
-3.88768030211579e-06
-1.2812604537831e-05
-3.51578927534434e-05
-3.27789739730513e-05
-2.59000786139571e-05
-4.32470448942123e-05
-2.23505830763564e-05
-4.79181196993653e-05
-1.47876818596623e-05
-4.55593485992951e-05
-1.50379282703616e-05
-2.20563834660701e-05
-2.22534705212116e-05
-1.41537186329703e-05
-1.58063552350503e-05
-2.68774731666576e-05
-1.94037035869247e-05
-2.7167968703179e-05
-3.84221207407667e-05
-2.83263355604943e-05
-3.00419291080682e-05
-1.66627844994953e-05
-1.63220475679389e-05
-2.14436933408802e-05
-1.15288251447117e-05
-1.57868456821182e-05
-8.48950331151279e-06
-3.35092461166919e-05
-3.46427909703158e-05
-2.21756646142132e-05
-3.32675956351692e-05
-4.18389370976375e-05
-3.64478782090893e-05
-1.48719485034592e-06
-2.26118110396658e-05
-2.36512464209918e-05
-1.96850718715444e-05
-4.07983284785952e-05
-2.40934462776181e-05
-2.78392689876261e-05
-1.22079303511224e-05
-2.14417087434204e-05
-1.52052236608958e-05
-1.30868790073335e-05
-2.53341533398539e-05
-2.60027030003274e-05
-3.40207142066258e-05
4.5583883343533e-06
-2.3470573633721e-05
-1.4200297040803e-05
-5.72733812978712e-06
-1.59783988315032e-05
-2.20515517575278e-05
-4.05876071910106e-05
-2.66820848450779e-05
-9.98829097899679e-06
-1.64825768521654e-05
-2.22374342049016e-05
-3.07905431977236e-05
-1.77804990128409e-05
-2.50596005415262e-05
-2.44522069627277e-05
-1.60515977856693e-05
-1.17299991018705e-06
-8.29854137269278e-06
-1.36729750070687e-05
5.19717006619116e-06
-1.46553343813283e-05
-8.15735245777061e-06
-2.49343620947445e-05
-4.17289401415362e-05
-2.80291146243e-05
-1.90288655119008e-05
-2.99924450836855e-05
-3.59867451025238e-05
-1.50500611536113e-05
-3.1779585578357e-05
-2.48864006387095e-05
-1.4359409106191e-05
-1.52487922644719e-05
-2.66866052458347e-05
-2.33396769521828e-05
-3.12915525197279e-05
-1.89030714546137e-05
-3.98645706414796e-05
-2.47495501354731e-05
-1.78558834523082e-05
-1.02257749200544e-05
-3.70222557968152e-05
1.18951289914363e-05
-1.35350824097962e-05
-2.59197007232687e-05
-2.7189984793957e-05
-1.0947877891328e-05
-2.23150015836716e-05
-2.96679605387877e-05
-3.13409476819594e-05
-2.173929477482e-05
-2.15888950105408e-05
-3.48530144894268e-05
-1.98218559566678e-05
-6.89770978373182e-06
-5.29892382077662e-06
-2.57572809313376e-05
-5.25631299027216e-06
-3.19236034850471e-05
-3.11312608697275e-05
-6.65359466808117e-06
-2.29663577402222e-05
-4.43749651573733e-05
-4.76921504146672e-05
-1.89419556955592e-05
-2.23884245197649e-05
-4.95697136429974e-05
-2.1823006785413e-05
-1.03891610329977e-05
-2.46884296749822e-05
-3.06260638888199e-05
-1.38548444439104e-05
-3.09945602565516e-05
-1.62680743159903e-05
-2.12925411113376e-05
-4.66039346744061e-05
-5.84726382466565e-06
-1.96166121834039e-05
8.59649328934052e-06
-3.36799322389328e-05
-2.96767851573087e-05
-1.80809638783503e-05
-1.0667661749463e-05
-2.51922198532797e-05
-2.35610254855551e-05
-9.5160590044456e-06
-1.06527438472512e-05
-4.9024897291925e-06
-2.78354999476053e-05
-2.56068263231954e-05
-3.25446859249075e-05
4.94730661808009e-06
-3.51571885925377e-06
-1.63156934548508e-05
-3.49970772918048e-05
-2.3895045563171e-05
-2.11616590301312e-05
-1.22095727473811e-05
-1.06099678129777e-05
-2.25768605377332e-05
-2.78339989590599e-05
-2.52570491489537e-05
-1.43171663666913e-05
2.97659298949085e-06
-1.94603758688776e-05
-1.37802805639229e-05
-1.93371639823688e-05
-2.14200072376807e-06
-1.04778820141016e-05
-1.70831546716661e-05
-4.66987494430273e-06
-2.76550275044561e-05
-4.00281053140229e-05
-3.1541527453092e-05
-1.62493731218179e-05
-2.74927965612647e-05
-1.92320375747925e-05
-1.73631098306601e-05
-1.12449891684803e-05
-2.54147588065456e-05
-2.46785919137446e-05
-1.3804028739061e-05
-2.68945258319891e-05
-8.1690058156415e-06
-3.8773824707809e-05
-1.17086510250852e-06
-2.07597768341317e-05
-1.60443359225905e-05
-1.87163812860725e-05
-3.6412022116458e-05
-1.33940072016662e-05
-6.59036915681084e-06
-2.4593496497303e-05
-3.60968811876898e-05
-1.64066576962309e-05
-2.65206235480649e-05
-4.13286675687435e-07
-2.20199040100406e-05
-3.30025451267369e-05
-8.8674288217783e-06
-3.81557386216066e-05
-3.14630493691857e-05
-2.16058419948987e-05
-1.64923770451203e-05
-4.26554792970217e-05
-3.04105907249975e-05
-3.63710091810975e-05
-7.80494293722672e-06
-3.34728712258431e-05
-6.40564500319692e-06
-7.92426231499082e-06
-2.46537180647051e-05
-2.72703458444662e-05
-1.22525400629414e-05
-1.5381862897144e-05
-1.29753137033372e-05
-1.97319092180029e-05
-9.27494637453432e-06
-5.05413234126764e-06
-1.03087419250541e-06
3.96522652279546e-07
-3.94168955941085e-05
-1.24565015741316e-05
-2.77842192235998e-05
-4.38771162117185e-05
-3.32061936036247e-05
-2.86386275574775e-05
-4.72017618070165e-05
-3.05563810959089e-05
-6.54064226658467e-05
-2.61953553869327e-05
-2.10491681361624e-05
-1.46244429906448e-05
-2.96888465201426e-05
-2.0881039561094e-05
-3.4691185235211e-05
2.11339010862613e-05
-1.66091234993542e-05
-4.94784330844364e-05
-1.9709735216085e-05
-2.83467336513246e-05
-2.7505432582682e-05
-1.63156146689384e-05
-9.86333906439537e-06
5.44446566472687e-06
-1.34399139103142e-05
-3.81040734693768e-05
-1.02160282081109e-05
-2.00066301828971e-05
-8.61788524420827e-06
-3.00924642914772e-05
-9.15699103820992e-06
-9.71935840261977e-06
-4.697047256763e-05
-4.20034953328104e-06
-1.93629694174937e-05
-8.41484739717444e-06
-3.35310394139836e-05
-2.84435886483149e-05
-1.55666159760817e-05
-1.24267665482477e-05
-3.36308688115072e-05
-1.06158054501401e-06
-2.80681583664171e-05
-1.4493692902774e-05
-1.67112749342807e-05
-3.3653734112456e-05
-2.28456398793753e-05
-2.19335992975233e-05
-7.38982154506343e-06
-1.18251142882784e-05
-2.05306644477864e-05
-1.40187645906935e-05
-2.16973507429485e-05
-1.95296236769517e-05
-4.33142723145338e-06
-3.16470040830587e-05
-3.60073511550985e-05
-1.3722507170098e-05
-9.09448746170697e-06
-1.66972945352051e-05
-1.07978321429286e-06
-3.46497862825916e-05
-3.03146320981927e-05
-1.41248204907407e-05
-1.25334770905774e-05
-4.68005911382546e-05
-8.64441931222702e-06
-1.31871306408487e-05
-2.39532664333927e-05
-2.01624098489135e-05
-3.52850798086165e-06
-7.24798948486178e-06
-1.57866518821943e-05
-9.45908220415512e-06
-2.53731520058699e-05
-2.01111262645938e-05
-2.08829480434765e-05
-2.16069720313971e-05
-2.07417044060675e-05
-4.55433849765841e-06
-2.45555261966504e-05
-2.876082496036e-05
-1.29628784974957e-05
-2.23813702459867e-05
-1.35679107148477e-05
-2.22528546626367e-05
-1.19633934913079e-05
-3.3296159947359e-05
-2.9805215533734e-05
-3.31678497520687e-05
-1.99193193581602e-05
-2.33713120405211e-05
-3.03629539224191e-05
-3.70278483112061e-05
7.03546009447486e-06
-4.2855898857868e-06
-1.65905201190278e-05
-5.97418065253012e-06
-2.70513910502567e-05
-3.51258569288115e-05
-1.95745052428567e-05
-3.43321017334541e-05
-5.58761690206565e-06
-3.30672896092097e-05
-1.66511036850927e-05
-1.44520726055466e-05
-2.58346798756898e-05
-2.20515985633708e-05
2.94014998948737e-06
-3.87051928667031e-05
-2.91950900341872e-05
-4.76803792772843e-06
-3.73468659458134e-05
-1.65370575946419e-05
-2.85362644527161e-05
-1.45849535155638e-05
5.73348100865169e-06
-1.88757806865717e-05
-1.40129052333833e-05
-2.25907306563132e-05
-1.34954979901365e-05
-1.09046702622157e-05
-1.09064031607086e-05
-2.03452650018685e-05
-3.11778223714069e-05
-2.69678163689287e-05
-3.07264562381469e-05
-1.21393263100572e-05
-4.44521295750716e-05
-2.4053764681411e-05
-8.65902584128577e-06
-1.26907835173873e-05
-3.2164023026998e-05
-1.30488701814909e-05
-4.1862769902027e-05
7.54529092392655e-06
-1.46805077178575e-05
-9.56636906183255e-06
-2.10007681503859e-05
-1.1329190041952e-05
-1.90662583208634e-05
-1.21170462962895e-06
-2.01206028354312e-05
-3.49582969061142e-05
-1.57709909863981e-05
1.80313178688951e-05
-3.905588938746e-05
-2.40283960125362e-05
-2.33820842875725e-05
-2.04317903881609e-05
-2.14519109243384e-05
-3.51022015008124e-05
-1.71132048916953e-05
-1.57040271619377e-05
-3.80871807118828e-05
-2.71395267777144e-05
-2.90329590981251e-05
-3.29552477115743e-05
-2.01015569468036e-05
-1.65451839049002e-05
-1.56510524496685e-05
-1.35671549495934e-05
-4.93048429997759e-06
9.97815819394813e-06
-1.66243841604207e-05
-3.91572374968551e-06
-1.88044778936969e-05
-1.78566881124114e-05
-3.29465065540358e-05
-1.72435963888488e-05
-1.73479047641031e-05
-1.31706575422894e-05
-3.50245466432787e-05
-3.24959464324337e-05
-3.86991894292611e-05
-1.2672374395952e-05
-2.24735931845549e-05
-2.34319395837007e-05
-1.02033086675161e-05
-9.89948719820423e-06
-1.79484412371992e-05
-1.2653618285289e-05
-2.2561072398588e-05
-3.27775679585449e-05
-2.31417657961857e-05
-1.7138539715986e-05
-2.54006741157161e-05
-2.25440271230225e-05
-3.1981513081035e-05
-2.83540913914626e-05
-1.61910446510077e-05
-1.13748674502186e-05
-7.1243513109606e-06
-3.23604716247443e-05
-3.33330294703565e-05
-4.20548948007669e-05
-2.07220629200729e-05
-2.29091526111072e-05
-2.93094157723813e-05
-2.44311069318335e-05
-3.55631933334727e-05
-3.24400202840621e-05
-2.41771817435759e-05
-1.34016065430679e-05
-1.2909981318135e-05
-2.42770144938326e-06
-1.60937180243423e-05
-8.37597707310095e-06
-7.56488800530359e-06
-2.03243670817109e-05
-1.25575779050394e-05
-2.17845475259733e-05
-1.50531816087054e-05
-6.58347843685013e-06
-1.09238751347797e-05
-2.18885066076579e-05
-1.90377914727904e-05
-1.06174993308554e-05
-3.31850934147152e-05
-1.46823624570301e-05
-1.1325932040153e-05
-3.10420923359589e-05
-3.39775446402193e-05
-3.30793335513327e-05
-4.65204567612514e-06
-2.83666980716238e-05
-3.33845543489137e-06
-2.26582881836788e-05
-2.93793040755513e-05
-3.50919552908039e-05
-1.83806910022041e-05
-2.09945981423194e-05
-1.30466150639574e-05
-1.54037188382227e-05
-2.15828838057543e-05
-6.49754052686894e-06
-1.35232905882792e-05
-1.85902482171332e-05
-2.56820179691098e-05
-1.9242954230481e-05
-1.54240183052501e-05
-3.10731031321132e-05
-2.03353030311345e-05
-3.78008743735145e-05
-3.10480384828097e-05
-1.52139108064387e-05
-1.63831512520253e-05
-2.4774567540412e-05
-2.75912819207766e-05
-1.90272696007663e-05
-1.05189428815613e-05
-1.40180774918128e-05
-1.85331323957338e-05
-4.87435694806398e-06
-2.2579980706961e-05
4.96444790321031e-06
-1.00053159902371e-05
-1.91262566580244e-05
-3.47931447937253e-05
-1.37260805412235e-05
-1.94703800707815e-05
-1.96171912415177e-05
-5.3930344527783e-05
-1.35984359807753e-05
-8.46375590455038e-06
-1.11298640236884e-05
-1.93358587079549e-05
-2.83962951620092e-06
-2.03159953748609e-05
-1.87436790052234e-05
2.48753578551063e-06
-2.75192853465812e-05
-3.86892597273532e-05
-3.58535473989489e-05
-2.78815933419466e-05
-1.1042664890126e-05
-1.55319394641735e-05
-2.8635279560735e-05
-2.48091275832807e-05
-2.30605937400503e-05
-2.67334554579928e-05
-6.38185370443697e-06
-2.49508061160987e-05
-2.94484679357909e-05
-3.93669101094863e-06
-7.59716523753168e-06
-3.49708355291009e-05
-5.37013313245279e-05
-3.42342927840081e-05
-2.21231881722286e-05
-2.4189918104991e-05
-3.37055644743968e-05
-7.15538716218331e-06
-1.13973561244455e-05
-4.86118045962461e-05
-3.08654829032997e-05
-3.55742966091634e-05
-2.61908478021644e-05
-8.4792242128777e-06
-3.61474903057143e-05
5.1602455149578e-06
-6.34317886689559e-06
-1.47788726161072e-05
-2.31466940328459e-05
1.75608801100464e-06
-2.76480521228245e-05
-2.43868912855732e-05
-2.9440531849726e-05
-4.8845430081802e-05
-2.03629301652717e-05
-1.94331794891835e-05
-2.76791228740058e-05
-2.90422672007595e-05
-5.57190501260406e-06
-4.06717461650829e-05
-2.88531615707894e-06
-2.36043801886233e-05
-1.48476256853292e-05
-1.89255015122457e-05
-1.90805314871687e-05
-1.49854992606056e-05
-1.52592559111638e-05
-3.08508353951839e-05
-1.48012168234192e-05
-3.22605168838099e-05
-1.81937193061688e-05
-1.96855247619413e-05
-1.64324095638427e-05
-3.07361212393256e-05
-1.40358517100432e-05
-8.00901865423303e-06
-1.90554052919096e-05
-1.97032311948804e-05
-1.1758099508934e-05
-9.58009413868058e-06
-2.35835495223267e-05
-6.35745192397872e-06
-3.35224106103966e-05
-4.21760531421212e-05
-3.38238466611951e-05
-2.18657469397515e-05
-4.37847659745761e-05
-1.57029291589267e-05
-2.66211100252181e-05
5.33982015366959e-07
-3.88989438495638e-05
-2.52306989440865e-05
-1.30962827272094e-05
-2.46529896801835e-05
-1.81112159864339e-05
-5.75152976714226e-06
-3.18455214278566e-05
-3.53183264787084e-05
-2.78324245981083e-05
-4.08353612378979e-05
-2.9440975077627e-05
-1.668979844525e-05
-1.47248393851566e-05
-3.19996240069723e-05
-1.26104498911129e-05
-2.38769280354901e-05
-3.92831102100374e-05
-2.37640692466271e-05
-3.26444799794503e-05
9.33086600707263e-06
-2.23689785492604e-05
-3.33627679505218e-05
-5.96378699146323e-06
-2.92946020352311e-05
-5.5803045028842e-05
-2.55091987808299e-05
8.79383622321016e-07
-1.52255164627765e-05
-1.921813727254e-05
-3.15466393966645e-05
-3.4117840032092e-05
-2.30023005637643e-05
-1.82554303160573e-05
-2.08003762141146e-05
-3.32323218010485e-05
-1.98479128849988e-05
-5.4574030592132e-06
5.18881347860108e-06
-3.05652234246878e-05
-2.9360725696161e-05
-9.16504434772424e-06
-2.29830268629596e-05
-2.00741662050267e-05
-2.65348759158871e-05
-2.24392930635224e-05
-3.61942514215849e-05
-9.45113562340619e-06
-2.86294722833244e-05
-2.68731324064932e-05
-2.00974707887787e-05
-1.4543767929727e-05
-1.31055436081003e-05
-2.5814208942444e-05
-3.95264892514226e-05
-2.4761982340134e-05
-2.5988725471447e-05
-4.09302569356831e-05
-2.18484068385716e-05
-9.87433479542206e-06
-1.67269586373063e-05
1.21741126841308e-05
-2.77116806609956e-05
-3.58483232960553e-05
-1.97210476609547e-05
-2.54097164515839e-05
6.27109687412128e-06
-1.07876250181539e-05
-3.72913395557532e-05
-3.41724488472085e-05
-2.53499627164108e-05
-2.22301176614812e-05
-6.01104298236135e-06
-2.56962539998777e-05
-6.59452051578491e-06
-2.78477646889162e-05
-3.20057757401881e-05
-2.20282758733758e-05
-5.43675911796381e-05
-2.14229221072422e-05
-1.20501172198493e-05
-1.1770755014513e-05
-1.14969866286021e-05
-2.45739486251703e-05
-9.30038698329753e-06
-2.31318737327084e-05
-1.88979822520461e-05
-1.78043998831722e-05
-1.97363113529935e-05
-2.95192891098989e-05
-5.91174169035923e-05
-3.18180445284859e-05
-1.65706560515431e-05
-1.62359045849192e-05
-3.85974760501727e-05
-2.48372240663031e-05
-5.99365332797689e-06
-1.00446893205283e-05
-1.51413335808417e-05
-2.91112022925286e-05
-2.44229816945677e-05
-2.30881354288335e-05
-4.19678668456857e-05
-1.04396746485063e-05
-7.06208122521186e-06
-1.09292596118024e-05
-2.07411108508683e-05
-2.24893643699085e-05
-1.33966207085919e-06
-4.12057535068938e-06
-3.31054388050996e-05
-1.59193715622456e-05
-3.18679272885024e-05
-1.84945227803026e-05
-9.42817118813741e-06
-9.48411676670663e-06
-1.95544949079979e-05
-1.44926606773389e-05
-2.53011163400849e-05
-1.04955227261949e-05
-3.46565917887748e-05
5.17734189777554e-07
-2.80985371611794e-05
-2.97033256911524e-05
-1.41558634149608e-05
8.29781039442511e-07
-3.02276054276831e-05
-1.04381643708968e-05
-6.02998357842893e-06
-2.4685422570878e-05
-8.50842111248734e-06
-1.88815049079497e-05
-7.99707804022029e-06
-1.30370352305647e-05
-1.45087669459633e-05
-3.89878921867618e-05
-1.65864839675055e-05
-3.47413349848682e-05
-3.95846951544233e-05
-3.03107924025686e-05
-1.5112290750633e-05
-7.49320589626935e-06
-2.7243873333833e-05
-1.79370880950546e-05
-3.80252151909104e-05
-4.27811960386136e-05
-3.79771780957779e-05
-1.83178364131884e-05
-2.85513321208892e-05
-3.56055567362543e-05
-2.14884646433636e-05
4.25396991787081e-06
-7.09069094618039e-06
-4.04537843196125e-05
-1.55329937727174e-05
-3.19020250284292e-05
-1.21658969021871e-05
-2.12047514034852e-05
-1.87391416120625e-05
-2.7062353472233e-05
-2.69159377151754e-05
-1.05885465539812e-05
-1.60916299613584e-05
-3.39689713011685e-05
-1.26981778775295e-05
-4.67396407894853e-06
5.0404201260433e-06
-4.02971885111931e-05
-3.32664694611648e-07
-3.49667511427173e-06
-3.24729032995009e-05
4.24913248693748e-06
-1.04300563125649e-05
-1.77882782206556e-05
-1.44992070161362e-05
5.7805836637377e-06
-1.88501049179297e-05
-2.43628672691264e-05
3.64988787930191e-06
-8.14702343835886e-06
-1.51967671577245e-05
1.5261166001887e-06
1.69898394193647e-05
-2.21438419342051e-05
-3.11255317156319e-05
-2.36469543140396e-05
-2.21132685773896e-05
-2.58263971474555e-05
-4.06166103314005e-05
-4.92519492091894e-05
-2.76716168647444e-05
-2.98724208818584e-05
-4.75308042640064e-05
-1.18064280596647e-06
6.8717947516895e-06
-3.67990751659432e-06
-2.33668047944395e-05
-4.78551239051171e-05
-2.81571926292165e-05
-9.70589153642493e-06
-1.7315165224922e-05
-1.99755396663353e-05
-3.13507989367328e-05
-3.16706248830811e-05
-1.46723116243838e-05
-2.45485184916693e-05
-2.54657520759172e-05
-1.72641069282407e-05
-2.01882112370121e-05
-2.67231451636123e-05
-2.1702524185522e-05
-4.34192225325145e-06
-3.8953253701124e-05
-1.95694787382736e-05
-2.69457552233515e-05
-1.6000598957674e-05
-2.6423687123102e-05
-2.95813570992884e-05
-2.22737250632908e-05
7.78763037055424e-07
-3.12349873811288e-05
-3.12101700646258e-05
-1.46388329622541e-05
-1.24427149053051e-05
-2.24130397657765e-05
-2.0273172547326e-05
-5.64017899200479e-05
-1.98808916841974e-05
-3.95978994538123e-05
-6.14060482599211e-06
-3.14793241460935e-05
-2.56388524896634e-05
-2.44017957011862e-05
3.515646475878e-06
-5.71574075419114e-05
-2.90440311465604e-05
-2.57604654048986e-05
-1.54047589788187e-05
-2.41910836133099e-05
-2.2279511101802e-05
-2.11257748636868e-05
-2.54008917551057e-05
-9.73345692351483e-07
1.95122628965039e-06
-2.8018687457967e-05
2.33531741742088e-06
-1.34972759821052e-05
-2.28461680612957e-05
-1.98537523847253e-05
-2.2700645942996e-05
1.09492436485498e-07
-2.15486716353443e-05
-5.91721186814981e-06
-2.31658189632089e-05
-3.85470344298103e-05
-2.70698198606449e-05
-3.4234792361942e-05
-3.11328417050518e-05
-3.51782342826717e-05
9.62131740970637e-06
-1.06584063822275e-05
-2.39278141717774e-05
-2.65864811433043e-05
-1.2695999150502e-05
-3.56447715056497e-05
-1.11282861779761e-05
-3.3914034435913e-05
-1.1946072242907e-05
-9.82770893944496e-06
-3.36839247560067e-05
3.29369848188951e-06
-3.0297252141984e-05
-1.48490078065669e-05
-2.37541725185414e-05
-2.02407462295401e-05
-3.70477023482591e-05
-2.33667322601204e-05
5.71986593145185e-07
-4.7470726798257e-05
-1.90989192139232e-05
-1.48553334087151e-05
-2.63082233504417e-05
-3.49171030683264e-05
-2.62710854200018e-05
-1.54878305475316e-05
-4.83977683858767e-06
3.33092390905616e-06
-2.65370413375266e-05
-1.07998529269835e-05
-2.84953319270072e-05
-1.29016708400576e-05
-1.03214320204007e-06
1.40198138955e-06
-1.41331727527512e-05
-1.13299645129246e-05
-1.93378151811853e-06
-1.98938479448141e-05
-1.33714149144111e-05
-6.49310422435225e-06
1.62864536364101e-06
-3.86810302423248e-05
-6.32837895637762e-06
-2.13297571123678e-05
-4.36736329630435e-05
-1.83029973370963e-05
-1.9869687230193e-05
-2.89810949838517e-05
-3.56524863917577e-05
-2.05976419462519e-05
-2.24544332672124e-05
-2.79701364549374e-05
-2.67366928651678e-05
-4.32068562661416e-05
-2.95370464942199e-05
-1.69730337826912e-05
-2.44031893722798e-05
-3.17618694034177e-05
-7.69787183986953e-06
-3.83629657228689e-05
-1.91843807243996e-05
-3.96689240238418e-05
-2.58302690790803e-05
-1.31521512131034e-05
-4.14878874357896e-05
-3.0132594777617e-05
-1.64516178685313e-05
-1.83329781610933e-05
-3.41752430151437e-05
-1.80269683180715e-05
-3.46178781332541e-05
-4.18027545460846e-05
-1.25070008353016e-05
-2.78937569075184e-05
-2.39189719305564e-05
-2.31301808329988e-05
-1.40799563626361e-05
-3.08700967042917e-05
-1.20899897822407e-05
-1.8400128123913e-05
-1.82176860119617e-06
-1.31645944206633e-05
-1.92550907706801e-05
-3.16160490652731e-05
3.61871848603358e-07
-2.67475937870005e-05
-3.35907819315926e-05
-7.28183694590132e-06
-9.76726744454957e-06
-3.50550503362829e-05
-2.5364854010854e-05
-8.77942271475506e-06
-2.92991129926549e-05
-2.02446625331872e-05
-8.00649351092124e-06
-1.12594865916509e-05
-2.84243253471275e-05
-4.30561098956805e-05
-2.29003990391444e-05
-1.99844960512121e-05
-2.91444179407755e-05
-5.73413205056331e-06
-6.04086805183547e-06
-1.34954008417173e-05
-2.2441117465067e-05
-1.8325835331691e-05
-3.76160345438024e-05
-2.07873371305245e-05
-2.35581108954055e-05
-3.15651039226139e-05
-1.71646462666342e-05
3.52682715328726e-06
-9.86793805401518e-06
-2.45521695503923e-05
-3.33283700994356e-05
-2.97110118679647e-05
-3.03663426428912e-05
-1.22988780844856e-05
-6.18272251716035e-06
-2.08701686056569e-05
-2.11281667808819e-05
-1.34479477028143e-06
-2.57291508616419e-05
-2.41429438753455e-05
-2.22335639571594e-05
-2.30159258035766e-05
-1.63553621789899e-05
-2.34133788519159e-05
4.08282869733373e-06
-2.89418439069142e-05
-2.57608232140522e-05
-4.22275136425454e-06
-1.59151926190485e-05
-2.44866933276886e-05
-2.40833875075949e-05
-1.87142303034932e-05
6.77278710730365e-08
-3.92025236424129e-05
-3.09458468095042e-05
-7.39845849546919e-06
-6.50473551663867e-06
-1.91984604132248e-05
-3.06024275699764e-05
-2.57537939625596e-05
-2.37502003895737e-05
-1.89227042414229e-05
-3.83485574756315e-05
-3.57780158699748e-05
-2.11306107533031e-05
-2.63896212707885e-05
-1.49520694085241e-05
-2.0935703805189e-05
-2.59532493239152e-05
8.66685048005883e-06
-2.02211159715866e-05
-2.2207050316214e-05
-1.72945741046075e-05
-3.1733654381426e-05
-1.88276246024388e-05
7.90252431535789e-06
-1.57098577356923e-05
-3.30636534220005e-05
-1.5134698129316e-05
-2.70272414742256e-05
-6.07641523961187e-06
-1.64249324036047e-05
-4.84064332449286e-05
-2.69771469232837e-05
-1.87808742734245e-05
-5.34088944199451e-06
-3.32665910409703e-05
-2.78976481970162e-05
-1.93415151466696e-05
-2.99830956104461e-06
-1.56554828277539e-06
-2.3057465332644e-05
-2.1327798324724e-05
-2.96567931223568e-05
-2.66247166644923e-05
-2.38335209133305e-05
-3.10183403653866e-05
-3.07003455488169e-05
-3.14075476269011e-05
-1.6576004446358e-05
-2.20643247313438e-05
-1.08420043223793e-05
-1.70221381386119e-05
-3.39681439568656e-05
-2.45950237655154e-05
-4.1639510056722e-05
-4.2220682226914e-05
5.14170360922496e-06
-3.11759189412044e-05
-4.38382121369943e-05
-7.08878294855527e-06
-2.0076008823223e-05
-1.06443141582447e-05
-2.76030145628557e-05
-8.56327763373065e-06
-3.27870638592002e-05
-3.8856113632804e-05
-3.0846002597655e-05
-3.03264232749454e-05
-2.28984736914262e-06
-1.83424889747013e-05
-1.87451372390926e-05
-2.61668764858391e-05
-8.07357000011579e-06
-5.46275186892216e-06
-4.28115520404617e-05
-1.19336344169597e-05
-3.29016978351306e-05
-3.51072225169006e-05
-4.24923215051528e-07
-2.65887314332622e-05
-3.2412556802453e-06
-1.16445568369718e-05
-3.28853262635708e-05
-2.0904404043729e-05
-3.1640678706309e-05
-9.56589478948673e-06
-2.88300096220255e-05
-3.32304844898699e-06
-2.47688817392383e-05
-3.83563514301114e-05
-2.05841432637911e-05
-1.86260027790123e-05
-1.6432692405029e-05
-3.19032816728212e-05
-1.53605850842828e-05
-1.55478757203678e-05
-2.83645760778401e-05
-1.46600279277667e-05
-2.38192582710978e-05
-8.9781735903389e-06
-1.50989130327532e-05
-2.32887436522095e-05
-1.26200522688049e-05
-3.15886405514967e-05
9.74581394329276e-07
-2.14094968990307e-05
-3.58066267596172e-05
-3.42960400410297e-05
-2.01702619179115e-05
-7.71871032575725e-06
-1.75347584622052e-05
-2.25645277970338e-05
-4.24795289468962e-06
4.51858800969286e-07
-3.27784685933542e-05
-1.22397237481762e-05
-1.21714090923783e-05
-1.32114814585787e-05
-2.36014134206815e-05
1.06223619867198e-05
-2.32664551355798e-05
-1.62662083618229e-05
-1.41104501101917e-05
-1.78960848604136e-05
-2.67386597466174e-05
-1.22087046722093e-05
-1.39934902507813e-05
-1.36015398717102e-05
-4.14554397697039e-05
-2.02500964488686e-05
1.63938416590522e-05
-1.31993710461941e-05
-2.30500682494665e-05
-3.08194668880071e-05
-2.33516283677168e-05
-3.5479398340602e-05
-1.55295877150457e-05
-3.63750981014671e-05
-1.38001922637037e-05
-3.00901280189876e-05
-1.54293307094439e-05
-2.55270592884696e-05
-2.29687509165442e-05
-8.81741227556705e-06
-4.24559168933093e-05
-1.95842615357088e-05
-5.46756145360317e-06
-2.69024533048397e-05
-2.27194686468877e-05
-3.42019472504924e-05
-7.34228485572783e-06
-2.32642445261099e-05
-9.62684430290544e-06
-1.38369493703807e-05
-1.05190681511548e-05
-5.76313270069115e-06
-3.54884926831074e-05
-4.53393368117956e-05
8.59639997407531e-06
-1.24621228033628e-05
-2.43390732809696e-05
-1.9588037343061e-05
-7.02692225309784e-06
-1.42040456559147e-05
-1.19476257262658e-05
-3.27439761546484e-05
-1.49236540288329e-05
-2.74740969319028e-05
-1.72509664658397e-05
3.22031391255159e-06
-2.37200376860157e-05
-2.47470332264255e-05
-3.51592412349558e-05
-1.8508332434195e-05
-3.61235735706392e-05
-2.4002431979258e-05
-2.66777992884216e-05
-3.32582967615928e-05
-2.59598481398792e-05
-1.76834865111589e-05
-7.50867142318836e-06
-3.21360554695184e-05
-6.54708122382245e-06
-3.37766755923347e-05
-2.5762244262978e-05
-3.74258444283655e-05
-3.4482379923854e-06
-4.50285555451396e-05
-2.12462829129622e-05
-5.25229420552147e-06
-1.0009508202153e-05
2.56864976854625e-06
-2.21372334883476e-05
-4.25624562994559e-05
-2.92591584769352e-05
-4.27383461601375e-06
-2.80722361260241e-05
-1.09767552910486e-05
-1.82310279184985e-05
-4.01598174198542e-05
-3.25657177803497e-05
-1.94911180173655e-05
-2.41351673218951e-05
-2.60739942954202e-05
-1.70170103651992e-05
-2.49741101000468e-05
-1.90966403982765e-05
-3.84582289752445e-05
-1.77278607243287e-05
-3.19182738516546e-05
-5.62757606096696e-06
-2.04306117966887e-05
-4.2243626616618e-06
-1.74972787442149e-05
-1.75698094508137e-05
-2.91283249011827e-05
-2.80715714668255e-05
-5.44260438604845e-05
-3.46356674401524e-05
-1.40567454363645e-05
-3.97622634303608e-05
-2.44556863509403e-05
-4.39187008009874e-05
-2.51102067004908e-05
-1.23515396450758e-05
-2.69433411006823e-05
-1.05133562446788e-05
-2.6804709001487e-05
-1.99783915471444e-05
-2.05818635375167e-05
-1.84991095043475e-05
-2.0149816051942e-05
-4.17616735479818e-06
-1.7040817636096e-05
-1.62924267366453e-05
-1.23187490690721e-05
-2.17579622922293e-05
-2.42067786244115e-05
-9.36950548360194e-06
-6.9352247137033e-06
-2.87290593752552e-05
-3.13775436588668e-05
-1.31613999841217e-05
-2.19434267841187e-05
-1.52453531425464e-05
-3.10953403765823e-05
-1.45795683469427e-05
-2.65183881846295e-05
-1.20862597910081e-05
-2.59327920341327e-05
-1.92886324852522e-05
-4.11679358077129e-06
-3.37446905891895e-05
-3.27860532220587e-05
-4.98095023216438e-06
1.78411334056965e-05
-2.76258073048797e-05
-1.38017946711471e-05
-8.43542990963626e-07
5.48679961620488e-06
-1.42612181414772e-05
-8.54181038541781e-06
-1.42137681357208e-06
-1.25404368853633e-05
-1.16181711855297e-05
-1.51425804163246e-05
-1.8602681665996e-05
-1.46631261869981e-05
-1.18984306403806e-05
-1.74647719715671e-05
-5.64400569958306e-06
-5.85219112007346e-06
-3.24488978420763e-05
-1.06999536776511e-05
-1.7392989643446e-05
-3.03420841666298e-05
-3.48569042851177e-05
-3.03297999222715e-05
-2.82853464610592e-05
-1.98426131016498e-05
-2.07806778452549e-05
-1.43528577518035e-05
-4.31774234747928e-05
-2.93553321421156e-05
-1.21547780937393e-05
-2.6695033739334e-05
-2.03922255847778e-05
-2.49041564429242e-05
-2.19563458890353e-06
-4.8200207390025e-05
-3.20030532179776e-05
-1.45552497865606e-05
-1.18336716492e-05
-1.65925734338957e-05
-1.16471048998919e-05
-2.95784614155112e-05
-2.04413447900446e-05
4.03748819351079e-06
-7.73165552788372e-06
-2.44401542412068e-05
-1.02229726162015e-05
-2.29244321785553e-05
-3.95902670472417e-05
-3.74254319212241e-05
-1.33182148944917e-05
-3.67163337367377e-06
-2.28215730271661e-05
-2.73140512937777e-05
-2.88859395110844e-05
-3.33829104183291e-05
-1.90462778717938e-05
-1.93516985755285e-05
2.00289021351779e-06
-1.8055445941995e-05
-2.29044176846238e-05
7.99888900919174e-07
4.08677644467652e-06
-2.93328383966985e-05
-2.10565959997692e-05
-4.13274115947143e-05
-2.2851889101581e-05
-2.6209577114192e-05
1.54883180781587e-06
-2.9005576406135e-05
-3.33424106971683e-05
-8.42075345705847e-07
-2.77468002422235e-05
-1.84620376767293e-05
-2.05207623554278e-05
-4.03348372713899e-06
5.09596225706853e-06
-2.55537328076909e-05
-4.03296266183735e-05
-1.22608904809709e-05
-3.11702207688882e-05
-2.89165049537881e-05
-3.05746811702907e-05
-1.67209485719365e-05
-2.77849321348277e-05
-1.66888253922933e-05
-8.33461952192032e-06
-2.29439962153979e-05
-1.51467691238447e-05
-1.52914611985167e-05
-1.71286167366136e-05
-2.41103325794515e-05
-2.56598793397317e-05
-2.58997380843116e-05
-5.82535137121563e-06
-4.19689174134746e-05
-1.39711445067539e-05
-1.00905000870666e-05
-3.87632578709881e-07
-1.96550395146786e-05
-3.95148040221977e-05
-2.2381793296252e-05
-2.47315325410812e-05
-2.32262532282467e-05
-1.39331519732888e-05
-2.38465749038881e-05
-3.85860030387583e-06
2.6252796088906e-06
-3.25762294530632e-05
-2.04841564845485e-05
-9.41341838699081e-06
-1.46295037377894e-05
-5.0095277239875e-05
-3.2577114310839e-05
-9.42098569792064e-06
-2.66993177869643e-06
-1.80099806270034e-05
-3.16514189760844e-06
-2.56871085387466e-05
-1.98863623863311e-05
-2.71254284114916e-05
-2.66132971753535e-05
-3.98361788833507e-05
-6.35564857646669e-06
-4.39635407295381e-05
-2.26385388118135e-05
-4.32635484797994e-05
-3.4913979018242e-05
-9.1503121413236e-06
-2.565119678506e-05
-3.11917796875923e-05
-1.07537695018204e-05
-4.60483772833246e-05
-1.81429379112556e-05
-8.09349715168944e-06
-2.03030952479651e-05
-1.98903591214855e-05
-2.10770950887318e-05
-2.58663105569974e-05
-2.96523449005236e-05
-2.92228799230436e-05
-6.24245850242916e-06
-1.50967853758593e-05
-3.27077508617115e-05
-3.86093856612646e-05
-3.80016742000327e-05
-1.9426530325357e-05
-1.72084840433197e-05
-2.3363036507958e-05
-3.63593557854373e-06
-2.99993737875821e-05
-1.97369420087514e-05
-1.09633799305895e-06
-1.34168610509124e-05
-1.24456223281295e-05
-3.56045806217429e-05
-3.64527403587875e-05
-3.93669551008519e-05
-4.34938163819971e-05
-2.77591006792722e-05
-2.66549593066875e-05
-3.59429558181137e-05
-2.12632577849563e-05
-2.83629712525155e-05
-1.94548412144098e-05
-3.31785134772166e-05
-3.72196011523736e-05
-3.15618493286458e-05
-1.55317330521026e-05
-3.09860790522279e-05
-2.5536628208338e-05
-2.73947869692992e-05
-4.13571133223275e-06
-1.1025151677685e-05
-1.84031779304754e-05
-3.58870034919462e-05
-2.18371991924053e-05
-2.20363240602006e-05
-4.36639630161551e-07
-7.25453030049519e-06
-2.68461469565944e-05
-2.40792791506375e-05
-2.24125707015661e-05
-1.62143897452889e-05
-6.94903364445306e-06
-1.26337409408366e-05
1.21939465378705e-05
-1.70789392516658e-05
-2.32192168033074e-05
-3.17351295806603e-05
-2.39434532588401e-05
-1.19190751537984e-05
-1.18997206811924e-05
-3.76298465095112e-05
-3.36275371187815e-05
-2.05625361838598e-05
-1.81114057616478e-05
-1.43280769277715e-05
-3.18931375204797e-05
-1.93403931718025e-05
-4.33700516813411e-05
-1.5771250382739e-05
-9.86223008034988e-06
-3.28881328626208e-05
-1.63025658270097e-05
-8.97850910451101e-06
-3.26786430696701e-06
-2.15263742936885e-05
5.60047409984139e-06
-1.5594915727361e-05
-3.57584566981463e-05
-2.03190543953675e-05
-2.4789814219344e-05
7.61091096835167e-06
7.21625173895649e-07
-2.2434148490762e-05
-2.69927047042682e-05
-2.72830069849814e-05
-2.56790067331843e-05
-1.55609041338208e-05
-1.23676671152185e-05
-1.78512372000986e-05
-2.9105176168582e-06
-5.05997251242744e-06
-1.08562820389243e-05
-6.35349135427835e-06
-2.31979378443765e-05
-1.72613769446158e-05
-1.26941523062881e-05
-1.31661473837761e-05
-1.59859189822718e-05
-2.77349768479043e-05
-1.20421296313975e-05
-2.24314801593898e-05
-2.07380350959171e-05
-1.36986826394653e-05
-2.6658039174259e-05
-1.3598183104704e-05
-1.19679761614375e-05
-1.42818250800495e-05
-8.21757162881528e-06
-2.2085116316744e-05
-2.84384229275976e-05
-2.3064347658259e-05
-3.72682814268746e-05
-2.23723819939285e-05
-2.76340118453058e-05
-3.03321979694079e-05
-1.5913194594726e-05
-3.8331995892593e-05
-2.24781031496292e-05
-6.95363304844137e-06
-8.46605811017741e-06
-3.11958636396265e-05
-8.18664805670792e-06
-4.31542759992334e-05
-1.01886685745109e-05
-1.77350990521436e-05
-4.35675751348437e-05
-1.17176202395468e-05
-2.12443139495192e-05
-1.78266296262523e-05
-6.03044179758427e-06
-2.03098939208341e-05
-1.73719057954028e-05
-1.46420510429386e-06
-9.72930455647409e-06
-2.24842095021929e-05
-2.54778050263849e-05
-3.31777582990764e-05
-1.99735847874292e-05
-9.91030519703241e-07
-7.25198805778325e-07
-3.46820449203333e-05
-1.48191372984283e-05
2.82157419649465e-06
-2.65679488404097e-05
-2.2869198397514e-05
-2.37562496756803e-05
-3.60907201202146e-05
-1.92116162270479e-05
-1.25911990553449e-05
-2.30062897414929e-05
-3.0994472313116e-05
-2.44065783569934e-05
-2.53336375377395e-05
-3.1050800318324e-05
-2.98951292317177e-05
-3.99233744730796e-05
-1.37318517049998e-05
-2.5910742061706e-05
-2.96852716867407e-05
-1.45970081130576e-05
-2.67627565293365e-05
-2.94318206531941e-05
-1.99156912471356e-05
-1.47059828280238e-05
-1.73663236014563e-05
-2.143931353509e-05
-1.12718931759491e-05
-5.01409062823642e-06
-1.79355659868815e-05
-2.06771903019659e-05
-5.2901492125003e-06
-3.03846581215567e-05
-2.84374149329762e-06
-3.69467344910781e-05
-2.72180977607524e-05
-1.60615458901504e-05
-1.73059994266395e-05
-1.67698719607952e-05
-5.0757337451592e-07
-2.14857276694507e-05
-6.16199989610218e-06
-1.93818310013026e-05
-2.8643653211276e-05
-2.05771813149562e-05
-7.52206259853461e-06
-2.4407002278284e-05
-1.28788125566669e-05
-1.2147423111307e-05
-2.04200413677725e-05
-2.94252273906526e-05
-2.56735990884839e-05
-2.90255071281442e-05
-2.57192471153984e-05
-3.45415759495049e-06
3.30620117942137e-06
-1.91954456068942e-05
-3.03393017043152e-05
-5.44682868389992e-05
-3.32137563509581e-05
-6.75117817469733e-06
-2.0831876833719e-05
-1.92551230412478e-05
-1.24295241272872e-05
-2.90022768043971e-05
-3.30551789094087e-05
-3.22538361012451e-05
-3.22033656622791e-05
-1.31900532919209e-05
-2.88199793522073e-05
-2.23395917383488e-05
-1.45068102276496e-05
-9.5182805531702e-06
-2.66001760657278e-05
-3.50106009352522e-05
-2.39436370815738e-05
-2.00054442673549e-05
-4.37628780434947e-05
-2.12506822646741e-05
-3.08486183589808e-05
-2.71470908396317e-05
-3.29492979344342e-05
-1.65289345092622e-05
-2.90781130654021e-05
-1.44302529582728e-05
-1.32110480595464e-05
-1.8362503012856e-05
-2.39321585959841e-05
-2.46953149072343e-05
-4.02864809478512e-05
-2.29594650315121e-05
-7.84035703500657e-06
-3.14654010244094e-05
-2.40116750779043e-05
-2.1934977281979e-05
-1.14031973079469e-05
-2.49201805085687e-05
-2.05710347138958e-05
-2.19730378878383e-05
-2.89127484479096e-05
-1.82722106812479e-05
-2.42138650108007e-05
-7.10503233997584e-06
-2.83532592698293e-05
-3.52345436109093e-05
-4.05813294545551e-05
-3.0697922191269e-06
-1.06294669813436e-05
-5.55338498895537e-06
-1.07628918810926e-05
-1.24243725931945e-05
-2.16166519965223e-05
-4.43326479710356e-05
-3.38004299401271e-05
-2.34160431639868e-05
-1.50838308357977e-05
-1.41922360333905e-05
-6.20798935770733e-06
-2.60797174772372e-05
-2.70155707230091e-05
-2.0738467973082e-05
-6.09271848770196e-06
-5.83899415744079e-06
-2.26198377985916e-05
-3.92249462699809e-05
-1.94770599228825e-05
-1.4273354438703e-05
-2.28169565203968e-05
-1.53247155118029e-05
-7.15673018351947e-06
-2.3686353016474e-05
-2.83438404789181e-05
-6.47786442593564e-06
-1.3467760696977e-05
-3.37876114724146e-05
-2.19600842448577e-06
-3.79265416421707e-05
-1.83676999031664e-05
-1.22067859430461e-05
-2.54199713416896e-05
-3.35845245778525e-05
-2.88005247415548e-05
-1.15544291612999e-05
-3.10341391685161e-05
-1.19031984451069e-05
-1.21388444783749e-05
-3.46758372601144e-06
-3.5689515713566e-05
-1.72031294427926e-05
-1.48744079798103e-05
-1.32783896416059e-05
-1.56914311513834e-05
1.34158310632008e-05
-1.9679267829984e-05
-5.95403419830747e-06
-1.37399953455736e-05
-2.32282130453673e-05
-1.28295945382418e-05
-2.09083417167177e-05
-2.01024066824054e-05
-3.45465784170213e-05
-2.37430674172426e-05
-8.6843485192125e-06
-2.36446129353492e-05
-4.63860071210251e-06
-3.20291629489057e-05
-2.81686870296699e-05
6.20505292468568e-06
-2.00467347239439e-05
-3.64421993158021e-05
-1.91321747707809e-05
5.74356144917485e-06
-3.4249268202911e-05
-3.13421571836771e-05
-2.42783861737218e-05
6.86916582171815e-06
-1.31606368911876e-05
-2.19287605629092e-05
-1.46852064706954e-05
-2.03971761959145e-05
-2.13201212982007e-05
-1.53023062088178e-05
-3.09161357560926e-05
-2.94836492924311e-05
-3.86863661440389e-05
-2.60284448087757e-05
-1.76122480498678e-05
-2.62933763797759e-05
-2.8290724690641e-05
-2.52839738178015e-05
-4.06316264834032e-05
-1.49992588890894e-05
-2.16545164146224e-05
-3.41388467602076e-05
-2.25205461751868e-05
-1.42410221636306e-05
-1.41802733302761e-05
-1.31950939252998e-05
-1.7645631947359e-05
-1.59553887651182e-05
-1.96835567259413e-05
-6.75231993018504e-06
-1.47003851824664e-05
-2.90949264261361e-05
5.15043388180475e-06
-2.73624928279908e-05
-3.50246862681598e-05
-2.47297081623401e-05
-3.90125108369641e-05
-1.73068026228404e-05
-1.5041928293546e-05
9.67982765514055e-07
-3.67528538677951e-05
-1.63475749316481e-05
-2.1257388658682e-05
-3.27674637957233e-05
-1.36687174888004e-05
-2.62316535961777e-05
-1.60677800865002e-05
-2.05464165450163e-05
3.14665894433729e-06
-1.25665035039551e-05
-2.04640012226834e-05
-2.12927583654815e-05
-1.42912669130536e-06
-2.97671630957445e-05
-1.84765780992179e-05
-9.17854046505808e-06
-1.93882432480033e-05
-1.15656703907245e-05
-1.90083564579509e-06
-3.40599018660278e-05
-7.41953502048628e-06
-3.12570706221961e-05
-3.7244995419309e-05
-3.08251421291231e-05
-2.33047955912129e-05
-1.53560701858967e-05
-2.75401708754381e-05
-1.76304199722963e-05
-3.47445181541581e-05
-2.99778242569845e-05
-3.15276911922685e-05
-2.81100370904714e-05
-3.85306314629195e-05
-4.44452583680843e-06
-1.5300557903183e-05
-2.8797789991413e-05
-9.59745573975201e-06
-9.49192470808909e-06
-2.19061481348233e-05
-2.98596287737247e-05
-2.57122263885667e-06
-3.01301946649009e-05
-3.30310519161582e-05
-6.90652912709048e-07
-3.14005740071732e-05
-1.18452268227971e-05
-3.7681180755566e-05
-2.39407902169748e-05
-2.88812021396889e-05
-2.60842242480332e-05
-1.78766194407492e-05
-1.29723027973768e-05
-3.02664428405231e-05
-2.74012136967376e-05
-2.33486828824357e-05
-2.18873789285162e-05
1.7266661212463e-06
-2.12942319974274e-05
-1.09636901737042e-05
-1.93887801563382e-05
-7.98298681193629e-06
-3.52453618503948e-05
-3.48811563090898e-05
-2.76753637651831e-05
-2.91882811298158e-05
-4.5757050734107e-05
-1.57161026215869e-05
-1.63656034837035e-05
-2.1672507330422e-05
-9.43856116971719e-06
-2.80146783908827e-05
-4.99268751696904e-05
-3.69584898009521e-05
-2.05607579865824e-05
-2.4636734029743e-05
-1.65185516885416e-05
-1.33364227601859e-05
-1.49220070564601e-05
-4.17510684456583e-05
-3.91773430997485e-05
-7.78603820511127e-06
-1.95305522358031e-05
-1.98018945077632e-05
-3.85124535893231e-05
-2.84205958470851e-05
-2.3616246464226e-05
-8.96099765894994e-06
-2.74748571936933e-05
-1.40324063189015e-05
-1.76284170455165e-05
-2.32631897645445e-05
-2.62540780116447e-05
-2.1296867654723e-05
-8.75332831104545e-06
-1.39019347266063e-05
-1.58484964215418e-05
-3.23298957695976e-05
-4.63634137917356e-06
-6.82078325511208e-06
-1.08385271091865e-05
-2.24421710313453e-05
-1.06400981763947e-05
-3.05481382854395e-05
-2.83766474016229e-05
-2.23377640583296e-05
-3.50945036760068e-06
-3.28963037850813e-05
-4.01647313455698e-06
-2.09922573144103e-05
-1.96185973462649e-05
-1.86913212570626e-05
-5.72662627839824e-05
-2.45866771039078e-05
-2.22955844940585e-05
-3.58457360504344e-06
-1.76521416022335e-05
-1.45287935045942e-05
-8.61857371731643e-06
-8.12832704053961e-06
-2.47811160420936e-06
1.62823292125177e-06
-2.0495581725746e-05
-2.62509144743131e-05
-2.52885532783359e-05
-2.66065935345916e-05
-1.49767619532482e-05
-2.47469360336809e-05
-5.51889046994679e-07
-1.21903632515579e-05
-1.17283635864359e-05
-3.60566801593838e-05
-2.86146317154366e-05
-4.5444766295802e-05
-3.31160855750034e-06
-1.40944452587675e-05
-1.90075714619301e-05
-1.20561540137622e-05
-3.21726922145452e-05
-1.01577515398776e-05
-1.77235460011527e-05
-1.1836968793601e-05
-1.53166417974629e-05
-3.62444736033278e-05
-1.82074637500094e-05
-5.1727499199318e-06
-4.01100028627347e-05
-2.45381507499284e-06
-1.61083931548932e-05
-3.58799846928557e-05
-2.87053132672305e-05
-1.48894057189143e-05
-2.97873028288929e-05
-2.59732539606395e-05
-6.90578362155922e-06
-1.23178242280564e-05
-2.70484933437814e-05
-2.40759355958734e-05
-1.92875319631368e-05
-4.04647977997762e-05
-3.9640842404624e-05
-9.9808242450539e-06
-1.76897075290564e-05
-3.75107972210532e-05
-3.23726180275572e-05
-3.56713212931215e-05
-3.1464051945892e-05
-2.44577698847789e-05
-3.90241864765187e-06
-3.83633059744697e-05
-2.29267458460192e-05
-1.87881468527677e-05
-4.08546060006416e-05
-3.61981067229431e-05
-2.1337173875216e-05
-8.50663414167313e-06
-1.34870528631731e-05
-3.63189808023406e-05
-3.23399549284618e-05
-3.22144214022217e-05
-2.30640634597621e-05
-1.24473568854626e-05
-1.90147788127622e-05
-1.19795361945357e-05
-1.29944954419696e-05
-1.8669891609891e-05
-4.99382825657796e-05
-3.91420064946807e-05
-2.14033031418489e-05
-4.05330794059041e-05
6.49015122247066e-06
-1.90029507885914e-05
-3.08567957826319e-05
-1.73349864762157e-05
-2.75281086820243e-05
-3.14601972687121e-05
-2.57160516802297e-05
-3.82257701184474e-05
-2.5552639025395e-05
-3.91005857443794e-05
1.44542998815669e-05
-1.97529480618198e-05
-7.11327948715052e-06
-3.12318127839334e-05
-3.51943944580575e-05
-1.15909729657556e-05
9.64898203415053e-07
-3.532415511772e-05
-5.5544044521715e-06
-3.07647974909921e-05
-9.45910237192181e-06
-2.45992301469493e-06
-4.24372441061499e-05
-3.3700375920455e-07
-3.88417219266385e-05
-1.23503552097402e-05
-8.38489988953479e-06
-2.28359780130683e-05
-1.74727614726474e-05
-1.56563773878716e-05
-3.50012970525552e-05
-1.4295586644474e-05
-1.43459310160691e-05
-1.19979679624466e-05
-3.40364983827532e-05
-3.39382220118543e-05
-1.2700155239797e-05
-3.92080577020963e-05
-2.07628836976371e-05
1.2948514110539e-05
-2.32416536576396e-05
-1.35309543935292e-05
-2.74623013586649e-05
-2.8876135703573e-05
-3.27223823272006e-05
-1.22129065432394e-05
-2.42209513547496e-05
-3.51042967538831e-05
-3.06467140967319e-05
-1.77087371503525e-05
-2.57835501370076e-05
-2.99332181830251e-05
-2.32471946561839e-05
-1.79369129564713e-05
-1.1136876370234e-05
-2.16428543556197e-05
-8.44993858936994e-06
-2.03369913376216e-05
-1.75336409418553e-05
-1.9374143827443e-05
-3.46912500599502e-06
1.61820511980742e-05
-3.37194121711715e-05
-3.06156162851642e-05
-1.48562085264621e-05
-2.11205945046735e-05
-2.83127277625545e-05
-3.44102404931228e-05
-1.69653608192012e-05
-1.33909695376727e-05
-3.62347903803091e-05
-3.13119777250813e-05
-1.35857655797443e-05
-1.51073544607581e-05
-2.3477494989853e-05
-1.9064394213976e-05
-1.65446996645164e-05
-2.14374868476764e-05
-1.15188092015971e-05
-2.33434525225307e-05
-1.22624804367076e-05
-2.65107756856368e-05
-2.24790601823434e-05
-2.89303295948545e-05
-3.6358827652925e-05
-4.12190131356246e-05
-1.51180022739452e-05
-3.20855734748003e-05
-2.65441307875942e-05
-1.45545828984033e-05
1.05666604817601e-06
-1.0681976137988e-05
-2.15943897562066e-05
-1.42460671951996e-05
-3.99316049261786e-05
-1.02221194525562e-05
-2.51755358961147e-05
-3.12396359524056e-06
-3.69411939450994e-05
-3.27049666722345e-05
-4.40440263692253e-05
-1.87210033024232e-05
-2.43480755788703e-05
4.4232786712542e-06
-1.59125728413624e-05
-1.35742069931991e-05
-1.42968898198984e-05
-3.37791868974148e-05
-2.72006475522979e-05
-2.68722746419233e-05
-5.3708629169465e-06
-1.4890955267882e-05
-2.65015675291812e-05
-1.73112407172819e-05
-3.80516896019625e-05
-2.77190565789693e-05
-3.2742429778869e-05
-2.76629090227309e-05
-1.76999096531172e-05
-2.81317990214845e-05
-5.00256939303937e-05
-1.32128021640076e-05
-3.26813386502981e-05
-6.25592161876268e-06
-2.02807828230448e-05
-1.7097016449211e-05
-3.28245934105412e-05
-3.18240292915337e-05
-3.73818899290902e-05
-7.49751615048995e-06
-2.86451082131239e-05
-2.42412514774461e-05
9.99776670511866e-06
5.66005414475687e-06
-1.49690596141249e-05
-1.66295263864771e-05
-3.678699829191e-05
-4.40155176084442e-05
-1.48053308859903e-05
-1.79124667003064e-05
-2.88561261196381e-05
-1.73301213867081e-05
-2.47907324651388e-05
5.37264506626498e-06
-3.99028185326598e-07
-5.08726510838519e-06
1.29570967006137e-06
-8.46053327793777e-06
-3.78592125675966e-05
-2.76942589375956e-05
-9.26436445494212e-06
-3.37017017669873e-05
-3.43178938904326e-05
-1.69351400985773e-05
-7.25357132222852e-06
-2.61328579400446e-05
-9.06045111024605e-06
-2.897918104615e-05
-1.9021154238227e-05
-2.2566242098877e-05
6.06971824673891e-06
-2.32800820570289e-05
-2.16649581011098e-05
-4.35410956236635e-05
4.20856766772883e-06
-2.35598300463642e-05
-1.6439300002446e-05
-3.48324518622885e-05
-3.97523832069652e-05
-1.54811319338022e-05
-3.05812906826821e-05
-3.52914972336744e-05
-4.33865583051805e-05
-6.76283283260152e-06
-1.85055467246124e-05
-2.33783348539631e-05
-2.44551548532528e-05
-9.67609656341208e-07
-2.69954579546648e-05
-4.29242453074062e-05
-3.09596914080164e-05
-2.03507352534241e-05
-3.44212581455233e-05
-1.59392778110786e-05
-8.31828499776199e-06
-1.8033857886887e-05
-5.36869451098746e-06
2.44392185967213e-06
-6.01317857376469e-06
-1.08802652905063e-05
-2.15275325230383e-05
-9.59223269469424e-06
-2.05018779288381e-05
1.08785705160524e-05
-2.05400477579923e-05
-1.6690296615682e-05
-1.03891749070622e-05
-1.89143475813531e-06
-1.0594547889175e-05
-4.39117167164809e-05
-2.40862149196161e-05
-2.49518255616133e-05
-2.46149369343899e-05
-1.06861367904733e-05
-1.8578786393436e-05
-1.12966877399716e-05
-1.23174514046631e-05
-1.01283775681109e-05
-7.37870939948199e-06
-1.84394893610094e-05
-1.1054112038407e-05
-2.80447453119465e-05
-2.33133547006593e-05
-3.22933962720363e-05
-1.7117519886276e-05
-2.98453051426128e-05
-1.35056070390289e-05
-6.71213944267097e-06
-2.64861775865594e-05
-1.53837568968017e-05
-3.6136164466203e-05
-7.63885885554033e-06
-3.77811736671695e-05
-2.57955488824143e-05
-2.00204144773816e-06
-1.82571876522203e-05
-2.23612373948518e-05
-2.23789761753604e-05
-1.85200430835482e-05
-1.4905440060295e-05
-3.19305980242647e-06
-1.65521749369703e-05
-9.88077517821916e-06
-6.24797461042114e-06
-1.39616034974829e-05
-1.8971452803512e-05
-4.40822515756717e-06
-1.42567959994903e-05
-1.23506554993647e-05
-1.21970048568387e-06
-6.32341039552178e-06
-1.94484496097104e-05
-2.06769180328975e-05
-2.27533409353254e-05
-7.04013684564365e-06
-1.07683775521322e-05
-1.10174135663456e-05
-3.80832613067674e-05
-2.14296857967859e-05
1.31558188970376e-05
-2.2143781314292e-05
-3.57250390176865e-05
-2.51678056835434e-05
-3.44147231378958e-05
-3.33458206446843e-05
-1.58206159028081e-05
-2.64823922742159e-05
-2.60838447637216e-05
-3.05740245621355e-05
-1.48442894088347e-05
-1.74527550620253e-05
-7.71719113096863e-06
5.33196155724134e-07
-4.66726030010423e-05
-1.56094462078609e-05
6.72298681939698e-07
-3.13919421683681e-05
-4.82768716603532e-06
-1.29908144028495e-05
-2.44689732148274e-05
-1.91244949599037e-05
-2.71293224166559e-05
-1.64540694155482e-06
-2.05433410747097e-05
-1.39756259758227e-05
-2.40321050910159e-05
-1.759488760609e-05
-1.97895289907012e-05
-3.89236692074454e-05
-1.05573433056012e-05
-3.21645115903135e-05
-2.42695752353585e-05
-2.904510135707e-05
-2.003744658218e-05
-1.74789360773967e-05
-1.74500489030165e-05
-3.94245793075045e-06
-2.13307530818185e-05
-1.25562359654141e-05
-2.91322551680056e-05
-1.95465287031496e-05
-2.22565055332904e-05
-2.02295111834662e-05
-3.42374918186672e-05
-8.10812787020661e-06
-2.68354645748936e-05
-2.54747162102958e-05
-3.49678919855081e-05
5.69690880381242e-06
7.16379711501726e-06
-2.02610889319645e-05
-2.14645873390007e-05
-1.63134924964886e-05
-1.83656748686461e-05
-2.44011365887874e-05
-2.33162278722381e-05
-1.09969300295272e-05
-1.18000922025197e-05
-6.28316358586078e-07
-2.42815618495884e-05
-1.45260737778723e-05
-2.75154961212958e-05
-7.80991829174633e-07
-2.61894765428157e-05
-3.37836611556322e-06
-2.46872419996577e-05
-3.85223305590447e-05
-3.96578938116352e-05
-1.5368524002066e-05
-5.15746647447031e-05
-3.33108930599569e-05
-2.69347870680279e-05
-2.6567405584391e-05
-2.77978761941171e-05
-1.77458741925699e-05
-2.17039541235366e-05
-1.8248318187171e-05
3.80280550700379e-06
-1.40860149184041e-05
-4.65207963472034e-05
9.36626379883982e-07
-2.1152825786178e-05
-5.37397837199688e-05
-2.52718204531218e-05
-9.04943331734696e-06
-5.63580819605245e-06
-2.46718388262377e-05
-2.4799452002935e-05
-2.14632468956892e-05
-3.73808945837655e-06
-2.9170772954359e-05
-1.87499765738158e-05
4.17317428181816e-07
-2.0357879164202e-05
1.20955756806373e-05
-2.63382578185852e-05
-1.71138766118088e-05
-1.26169024516002e-05
-2.89169882307544e-05
-3.38871993949927e-05
-8.67025225646138e-06
-1.12450066587488e-05
-1.70321600917698e-05
-3.868743514849e-05
-7.88865294035437e-06
-1.7559922427435e-05
-1.09537319254642e-05
-2.57966883216962e-05
-8.88958052016609e-06
-3.47477163506462e-05
-3.36262126164285e-05
-3.68606322289992e-05
-3.94226192891632e-05
-3.26626755377979e-06
3.91969781921737e-06
-1.71248773057371e-05
-1.37331309812056e-05
-3.91880466663225e-05
-2.2589849509601e-05
-2.17498271947265e-06
-2.0473508192405e-05
-3.93036131061554e-05
-1.88704008274595e-05
-1.17746544142338e-05
-3.46346784625866e-05
-3.3745584840781e-05
-1.66278589912969e-05
-1.73581267383605e-05
-7.37724096032335e-06
-2.67421801200383e-05
-1.2486508998511e-05
-2.57167188433204e-06
-2.72945534373895e-05
-1.73805780762425e-05
-3.91686603000035e-05
-7.22291604243427e-06
-8.05151340759302e-06
-3.96038326257016e-05
-1.57744281705498e-05
-3.67607239986001e-05
-5.755036252663e-06
-2.94654449410091e-05
-3.72639457526477e-05
-1.90996086579234e-05
-3.35467910958661e-05
-2.26203938980915e-05
-3.46998936558578e-05
-2.90977300338844e-05
-1.96564315501309e-05
4.04661575782809e-07
-8.49095077884014e-06
-1.19610128730452e-05
-1.90354574918675e-05
-2.56079080955849e-06
-1.46192248036797e-05
-3.2236954440577e-05
-4.00317075393594e-05
-1.99198301535368e-05
-1.48989069430713e-05
-2.60337066057527e-05
-2.99443444145254e-05
-3.20583720874432e-05
-1.4321184111148e-05
-1.22327692792536e-05
-3.73552094781202e-05
-3.12179002264604e-05
-2.45916141371185e-05
-4.29102470723699e-05
-5.45533215497189e-06
-2.91415405048118e-05
-7.04941926011393e-06
-2.48250525868218e-05
-4.63409414881837e-05
-1.56770841470517e-05
-3.78919803257171e-05
-3.29671796010671e-05
-1.9800922266052e-05
-1.94290089499226e-05
-1.33877909363884e-05
-2.13985572395601e-05
-3.04154456954467e-05
-2.24622995941191e-05
-2.5963890346143e-05
-1.71828252206657e-05
-2.17853799734466e-05
-5.97470170515721e-06
-2.20263096850913e-05
-2.36178567818606e-05
-1.2311686185827e-05
-1.27954487576704e-05
-2.4538333607397e-05
-3.319796699672e-05
4.57103118361607e-06
-1.3483736816375e-05
-1.874725995893e-05
-1.03213386763994e-05
-3.67228904227209e-05
1.57666684323191e-06
-1.40187547900001e-05
-1.9776299865438e-05
9.59780391373476e-06
-4.11599495074153e-05
-3.39893093991149e-05
-2.96002523609888e-05
-1.32562076e-05
-8.23269861098901e-06
-2.13577140035044e-05
-3.61589800200964e-05
-1.54849322702627e-06
-4.12691248689488e-05
-4.09811272232462e-05
-2.28486674059723e-05
-1.2672238859144e-05
-5.36114326587218e-05
-2.78762181376328e-05
-6.48369393154187e-06
-3.03050623373888e-05
-4.36545701953909e-05
-2.60738015846826e-05
1.1706244501198e-05
5.82885739626904e-06
-2.26432543577438e-05
-2.66580526873137e-05
-4.29359386638188e-05
-3.97240550736237e-05
-3.37662506710527e-05
-5.22154904889717e-06
2.30722164704327e-05
-3.13598740594481e-05
-2.82948317008745e-05
-1.90550739373322e-05
-2.52439685675231e-05
-3.47843319801152e-05
-1.59534642090654e-05
-4.13856715369845e-05
-1.07220726270061e-05
-2.40328807900109e-05
-2.70562315352223e-05
1.68422585823944e-06
-1.82703060724446e-05
-3.87935540642924e-05
-3.21707830142772e-05
-4.08265524520141e-06
5.59036872716421e-06
7.20862908436773e-06
-4.6672228271487e-06
-1.43506280082316e-05
-4.38215996985197e-06
-1.45719081685157e-05
-2.04751479350048e-05
2.2559094344757e-05
-2.66073822295743e-07
-3.73488767977762e-05
-2.90106605365527e-05
-2.96182272994685e-05
-1.89690133413252e-05
-2.6199450277186e-05
-1.72556518407081e-05
-1.42739969031542e-05
-3.8216341953997e-05
-3.12361922502609e-05
-1.25849903589519e-05
-1.04316362202054e-05
-1.59840939577985e-05
-1.43674008328473e-05
-2.76695357730378e-05
-1.36210354129822e-05
1.8807036689173e-06
-1.40320478164109e-05
-4.20410873076942e-05
-1.96048185726154e-05
-4.52356218098845e-06
-2.00154211721842e-05
-2.04028958475366e-05
-1.86818657813037e-05
-1.0979531019668e-05
-2.10194288691552e-05
-1.09899720696735e-05
-2.43408832709649e-05
-1.96993894741129e-05
-3.09898235537442e-05
-1.86975272895309e-05
-1.69762678343306e-05
-1.58805262243321e-05
-1.54644812017133e-05
-8.32127159301941e-06
-3.94299099432863e-05
-1.15219448413676e-05
-2.17272409038043e-05
-3.09695510588351e-05
-4.95546992761435e-05
-1.6214304426312e-05
-2.54160761029596e-05
-1.02950269466819e-05
-3.50758318808123e-06
-1.71870772571333e-05
-3.00872256266969e-05
-2.24247937538727e-05
-2.60280226866031e-05
-9.32281091164591e-06
-1.04976407285653e-05
-2.93829276532406e-05
-1.06003350847106e-05
-1.95463021753571e-05
-2.80557444111644e-05
-1.09779394921479e-05
-6.71490873437397e-06
-1.50025049044811e-05
-3.96188195312224e-05
-1.89073688568053e-05
-3.76828054656175e-05
-2.23502132588895e-05
-2.78640957511291e-05
-3.69993108371022e-05
-2.84968569438051e-05
-1.17232112459149e-05
-2.52344279742645e-05
-3.13668738050595e-05
-3.17339744350416e-05
-9.72637950164806e-06
-2.78335219528651e-05
-2.42557577688406e-05
-4.19885669214315e-05
-2.19022681641837e-05
-4.66771409273036e-05
-7.43684497395689e-06
-2.09491018361235e-06
-3.17621699893783e-05
-1.79433568515528e-05
-6.78102227331754e-06
-1.96738987973673e-05
-2.13571042679178e-05
-3.927279137558e-05
-3.43061296847316e-05
-2.78038895344467e-05
-1.16898067219069e-05
-7.42745004123252e-06
-1.18589909286271e-05
-5.63347325011065e-06
-4.30095118113357e-05
1.59049089843748e-05
-2.63832549126712e-05
-1.29105665098148e-05
-3.6620643876897e-05
-4.20909935300248e-05
-7.30282410535193e-06
-9.93084995291365e-06
-3.95685831571182e-05
-2.41766659031972e-05
-2.63313050245046e-05
-1.55229093554223e-05
-8.66045792768054e-06
-3.48838341942989e-05
-4.99981870709881e-06
-1.85518478114783e-05
-1.58403818201758e-05
-1.2949944110086e-05
-2.19726334286269e-05
-1.01127165825394e-05
-1.96005256725268e-05
-9.00141496232111e-06
-1.56010684261252e-05
-1.16335865557111e-05
-1.48329881161461e-05
-9.58566280534133e-06
-3.15124797270026e-05
-3.15733555893412e-05
-1.65444167827151e-05
-3.25469163224303e-05
-2.41152634051237e-05
-3.29285973253229e-05
-2.74722625057849e-05
-5.2297838835233e-06
-2.04837488006031e-05
-2.83585816160235e-05
-7.00224615633485e-06
-2.13681677491663e-05
-4.47577770245463e-05
-4.66993930142806e-05
-8.84887610816448e-06
-4.320261057956e-05
2.73493866313615e-06
-2.93331527314658e-05
-3.138804721386e-05
-2.28137380784503e-06
-1.26790937191795e-05
-1.68870158004986e-05
-3.68594783247918e-05
-1.54745723959691e-05
2.73444953823875e-06
-1.43338022248495e-05
-1.09026693915692e-05
-8.24921082736375e-06
-3.70707962763834e-05
-3.88915761402099e-05
-1.94390367203345e-05
-1.40342718255846e-05
-3.19687868605429e-05
-2.15111450145762e-05
-1.64198486071379e-05
-3.47423865904552e-05
-1.82251952257368e-05
-4.31154258860103e-05
-3.63863428375291e-06
-3.15641128971644e-05
-3.82246442881517e-05
-2.08756370945192e-05
-2.71649767008593e-05
-1.37016752430683e-05
-5.63093984770552e-05
-6.99922209339441e-06
-2.86129551772433e-05
-3.92673426777466e-05
-1.5432769730356e-05
-9.64326620927409e-06
-3.14302963721718e-05
-5.89644185901472e-06
-2.01178889259088e-05
-2.68643693206444e-05
-1.10525236327968e-05
-2.1992469842785e-05
-1.69308469877334e-05
9.75863601334426e-07
-2.94072695380688e-05
-2.81689493526678e-05
-2.74415401146834e-05
-9.12991685594669e-07
1.75938986978531e-06
-1.47792985911403e-06
-8.22853450688729e-06
-2.32537187237615e-05
-2.42406493113431e-05
-2.12056966602518e-05
-1.68575718524913e-05
-1.3189598144949e-05
-1.93722693948371e-05
-1.50828281745936e-05
-2.60436467262797e-05
-3.96959513776385e-05
2.39244840970207e-07
-1.08295786267607e-05
-2.69120281448368e-05
-3.28231614404124e-05
-1.34880465518318e-05
-1.15922538897466e-05
-2.90377889770289e-05
-2.95973636160209e-05
-1.76047642733484e-05
-3.67596455805329e-05
-2.44410186449639e-05
-1.73324548454352e-05
-3.4058892948599e-05
-3.00707421421808e-05
-8.75487519928552e-06
-2.90199731616685e-05
-2.31345249258709e-05
-1.92133306189289e-05
-3.67613679140376e-05
-6.22729678777383e-07
-1.30830935224176e-05
3.77554052170507e-06
-1.65032229358348e-05
-1.07890531483387e-05
-3.41097433077889e-06
-1.35736749826999e-05
-2.97999546806007e-05
-6.42640450627022e-06
-1.34127707988396e-05
-2.33658639811186e-05
-4.91031575191098e-05
-2.28525361879843e-05
-3.02249981593193e-05
-2.59409087893617e-05
-1.10100366433399e-05
-2.06150852278962e-05
-1.56185669058887e-05
-2.32287061860291e-05
-1.76683988465493e-05
-2.6169466321875e-05
-1.88991512377176e-05
-2.84342739920128e-05
-2.39696351133546e-05
-1.25256553436952e-05
-5.95510726831668e-06
-1.9394482076538e-05
-3.87593021489783e-05
-2.76784942850113e-05
-5.28411699542483e-06
-3.26699869652014e-05
-1.84131572346816e-05
-1.49094641127715e-05
-1.35340373591728e-05
-1.45762995715613e-05
-2.21796498618302e-05
-3.72169713654381e-05
-1.28588687344864e-05
-1.1573206431238e-05
-3.10301180652609e-05
-8.81166443140556e-06
-3.11888554184064e-05
-3.3302824492695e-05
-1.56283755282231e-05
-7.89636288938429e-06
1.11669170966343e-06
-9.33442322983665e-06
-1.88092189872192e-05
-3.37290437447181e-05
-2.02465492219413e-05
-2.42114453219362e-05
-3.17533393284888e-05
-1.04211898137628e-05
1.5017927447262e-05
-3.46114889721834e-05
-2.80017426155924e-05
-3.29016678353356e-05
-1.18354488532009e-05
-3.8261843313808e-05
-4.96851553160393e-06
-3.55303003798521e-05
-2.4567463305397e-05
-3.45315660559716e-05
-3.50494244534957e-05
-1.72733903818092e-05
-4.20803408412268e-05
-3.62985767157382e-05
-3.23068102700449e-05
-3.88917595185797e-05
-3.00504061252175e-05
-2.88193463294532e-05
-2.58360072962468e-05
-9.57492344372932e-06
-1.34962355525162e-05
-1.35903062232217e-05
-2.92912683482462e-05
-3.85751157228547e-05
-2.48753775685314e-05
-2.75364811545552e-05
-2.6171019290063e-05
4.36806370065947e-06
-2.0201506287567e-05
-2.84897449980372e-05
-1.74549816642848e-05
5.45346477823617e-06
-2.34936433494211e-05
-1.69748000353724e-05
-1.84909790958495e-05
-1.30778364028636e-05
-3.21216658179378e-05
-2.72427272236722e-05
-2.60585643898214e-05
-2.37061148296528e-05
-3.35450574091284e-05
-1.17441859980941e-05
-1.65206300872008e-05
-3.14056901020276e-06
-3.35146365763587e-05
-2.29152192020926e-05
-3.88410520569499e-05
-1.51085693210919e-05
-3.38618811896339e-06
-1.99536577625608e-05
-9.37491528504097e-06
-9.41343684575021e-06
-5.08618697627743e-06
-1.91057363831625e-05
-1.84765582481176e-05
-2.04700800318562e-05
-3.82169395090635e-06
-2.63234240138513e-05
-3.51887750218189e-05
-1.40114863955302e-05
-2.63786301287468e-05
-1.38110738025573e-05
-6.08398534131793e-06
-2.09059027242071e-05
-2.19811325825987e-05
-1.60997092125518e-05
-2.68368025691777e-05
-2.99272694908373e-05
-8.21894363265318e-06
-9.84136807660524e-06
-1.90995440797479e-05
-8.21731146228297e-06
-1.8619963908483e-05
-2.30181843516385e-05
-1.05345550875016e-05
-1.38866302870181e-05
-2.98071894027767e-05
-1.03861092978488e-05
-2.23146374070176e-05
-1.94326040403288e-05
-3.34606926015723e-05
-1.23731154951539e-05
-1.3444656632165e-05
-2.87497396910945e-05
-4.33286346199073e-05
-2.18384460751229e-05
-2.93804570658013e-05
-3.04364225032857e-06
-3.38636019224236e-05
-3.95417156199575e-06
-8.99064217108576e-06
-1.60782560937085e-05
9.05555042523755e-06
-2.2968551120627e-05
-1.8804439331365e-05
-3.45802631317571e-05
-2.20419265286261e-05
-1.21991405022093e-05
-3.73685809436089e-05
-2.22394034244246e-05
-3.6462859919092e-05
-3.00468091784238e-05
-7.30204671292801e-06
-1.44809983424389e-05
-1.86239418889809e-05
-4.98211204372758e-05
-1.37987912629726e-05
-3.41236590441739e-05
-3.88098166925133e-05
-3.3347780755486e-05
-1.25972144899855e-05
-1.07739806708213e-05
-1.545325387959e-05
-2.38728211095164e-05
-1.67201083786775e-05
-2.21939574992573e-05
-3.06998423625361e-05
-3.36905319305381e-05
-2.80821167072537e-05
-1.48952586565074e-05
-1.23282924353399e-05
-1.9894406628686e-05
-1.34259497459233e-05
-2.54849012004757e-05
-3.15527923742278e-05
1.11407351364894e-05
-2.42654967277351e-05
-2.10581302605667e-05
-1.19745537209878e-05
-2.19837706670552e-05
-2.04299673513866e-05
-2.4967461388275e-05
-2.21946538369617e-05
-2.86055302169194e-05
-3.73324291212257e-05
-9.52058174131585e-06
-2.41268535102183e-05
-6.7412578882589e-06
-1.72418703762213e-05
-2.36201779059411e-05
-2.06008263409368e-05
-1.12079611636182e-05
-3.84777820342601e-05
-9.68081064516906e-06
-2.3028755275098e-05
-1.04934806151107e-05
-3.09734679961732e-05
-1.72268120784585e-05
-2.13724623198751e-05
-2.9766978015434e-05
-3.52559464450832e-05
6.2936450325525e-06
-1.38996269884295e-05
-1.24078721515965e-05
-2.39339925632674e-05
-1.20890919552467e-05
-2.91981597716667e-05
-3.23161057685752e-05
-1.21474476629169e-05
-7.34570197460307e-06
-3.82424423696361e-05
-2.54142118072042e-05
-1.12002455237547e-05
-3.43254269587248e-05
-4.27754013766735e-06
-2.71764284985952e-06
-1.47684756106538e-05
-1.59401358441244e-05
-1.99794623718952e-05
-1.80721984203936e-05
-3.09544512833566e-05
-3.89037397687433e-05
-3.75785704628917e-05
-3.65253428888192e-05
-2.03955316254805e-05
-3.597951463538e-05
-2.54626793371401e-05
-1.89094395210333e-05
-2.37112641195725e-05
-2.24246967596303e-05
-2.92112804101759e-05
-4.42820809644646e-06
-2.61429497469192e-05
-2.67370861698529e-05
-1.37506446896266e-05
-1.42983812445495e-05
-1.0126105364382e-05
-7.76220306690169e-06
-1.13548063006228e-05
-2.42593621562966e-05
-1.42874304761207e-05
-1.65608226582485e-05
-1.96889129386492e-05
-2.09454865735079e-05
-3.64403955229782e-05
-2.88118354687633e-06
-9.07479504218069e-06
-1.32664738386984e-05
-6.56388127046007e-06
-2.94696688049218e-05
-6.86014003464955e-06
-2.66017637262442e-05
-3.64036042050742e-06
-2.61921293252172e-05
-3.4485084544674e-05
-1.4785699178334e-05
-3.366714080374e-05
-1.66943248715614e-05
-6.4073835313675e-06
-1.57244974861907e-05
-3.22713221926386e-05
-1.98534320395093e-05
1.33825796996267e-06
-2.65769618354903e-05
-3.29890068972958e-05
5.17320328399353e-06
-2.37095788310769e-05
-2.39208519605435e-05
-2.80337771063893e-05
-3.85529066484111e-05
-1.00822298164965e-05
-1.40706103134299e-05
-6.45325075115612e-06
-1.10549528007097e-05
-2.02389066221854e-05
-3.72022910758558e-05
-6.21095113551055e-06
-5.96145480012383e-06
-3.40549658903491e-05
3.77937803239729e-06
-5.72514937263088e-06
-2.83499986462062e-05
-2.44760922793933e-05
-5.95076401362828e-06
-5.19894056548269e-06
-8.65509737693643e-06
-1.14652120453356e-05
-1.9103980014603e-05
-3.5345689829437e-05
-4.04102579953661e-06
-4.93090663486835e-05
-1.37992102408021e-05
-1.63578989246725e-05
-2.02152187860244e-05
-2.28320881256215e-05
-1.76677203525391e-05
-5.88543162218681e-06
-2.25606926745493e-05
-1.78698833293579e-05
-2.96112718566608e-05
-2.2669669594348e-05
-4.22644848287231e-05
-2.81076474312573e-05
-2.11231287729735e-05
-2.69283844446157e-05
-1.95955560434841e-05
-1.51510241543691e-05
-2.77305100392417e-05
-2.25313207041502e-05
-1.0750614668599e-05
-3.24312688803519e-05
-3.0749493788414e-05
-3.66385281995911e-05
-2.01161990038483e-05
-4.02503661648185e-05
-3.34120562335614e-05
-4.13036432575923e-05
-3.79623624297222e-05
-4.69522546698018e-05
-2.44282126065033e-05
-1.1818080494186e-05
-6.60568597483004e-06
-1.67877548336892e-05
-3.88314893031552e-06
-1.79611063271076e-05
-2.89483802278157e-05
-4.91462601548187e-05
-1.63924042025011e-05
-7.52295303839091e-06
-2.89841863999801e-05
-1.69677696803924e-05
-7.63090631087588e-06
-4.11523522376015e-05
-6.5465184298419e-06
-1.19038342544028e-05
-7.6534136550373e-06
-1.5659123625352e-05
-6.87579259844908e-06
-1.34259630704366e-05
-1.38781908971254e-05
-6.57676499572754e-06
-4.87345529389682e-05
-1.01585427602727e-05
-4.47219634374731e-06
-2.69281964665364e-05
-3.77830567678483e-05
-1.19105367620222e-05
-3.30993748788541e-05
-3.86655139737883e-05
-3.08943441030723e-05
-1.07203786566317e-05
-4.0196304889956e-06
-2.38935588004306e-05
-2.12555343631592e-05
-2.16471538020625e-05
-3.14267174416137e-06
-2.77319286898349e-05
-4.83679247930059e-05
-2.47744991121633e-05
-3.07882252285138e-05
-1.74635590441188e-05
-2.49867352775702e-05
-2.68057358591368e-05
-2.03187129265691e-05
-1.19453854644744e-05
-3.00287383426644e-05
-1.31884230876628e-05
-2.21749662482516e-05
-2.72255816447303e-05
-8.13759180488148e-06
-2.66833672258268e-05
-4.11055618164667e-05
-6.86972456051944e-06
-3.87133223980237e-05
-2.59417168498294e-05
-6.96646331589323e-06
-1.51806501961598e-05
-4.37412639598105e-06
-1.09975965465829e-05
-1.6718940091534e-05
-2.73904471365603e-05
-1.95909508141237e-05
-1.00246523989321e-05
-1.34669233091826e-05
4.92465660195896e-06
-1.23669263895362e-05
-2.22594471850291e-05
-2.2596897036407e-06
-1.94096927529554e-05
-1.67794421612677e-05
-2.34019703855067e-05
-1.55327763669074e-05
-2.14073661708602e-05
-3.41363211307683e-05
-2.04720906906989e-05
-1.35133513960065e-07
-1.39329098854048e-05
-1.27818265423232e-05
-2.67497487750439e-05
-2.13729043101784e-05
-3.03479385668163e-05
-2.65051264644945e-05
-1.03137296262525e-05
-8.49161910849507e-06
-6.80995610204715e-06
-1.75502454513577e-05
-7.31567699801859e-06
-3.0838853952826e-05
-1.62609017707154e-05
-4.4351806411343e-06
-3.21166371449091e-05
-3.07812514854694e-05
-1.93610965708554e-05
1.34102106598797e-06
-1.43301698099077e-05
-3.20520254924283e-05
-9.33239104623884e-06
-5.08682581749109e-06
-3.40925383569295e-06
-8.15461375454742e-06
-2.52331798241068e-05
-2.26976432928137e-05
-1.07748711305396e-05
6.27600620100197e-07
-2.77192299959001e-05
-2.6507159091739e-05
-2.61526796448815e-05
-2.51245911162761e-05
-1.48278947719506e-05
-1.81625693558253e-05
-9.26935791260852e-06
-1.47890500512096e-05
-2.97210978672566e-05
-1.895833869792e-05
-3.74678260668046e-05
4.8098147515238e-07
-4.41359601438746e-06
-2.48785311435171e-05
-4.17644258798661e-05
-1.53784262514665e-05
-1.58186372940375e-05
-2.8961032900187e-05
-2.0783228747829e-05
-2.15161944313572e-05
-1.75924389857111e-05
-3.86891936979993e-05
-3.8100236354869e-05
-3.8320244463939e-05
-2.66606607487405e-05
-1.70804580032169e-05
-2.65044524598938e-05
-2.39957877832414e-06
-2.5960380731687e-05
-2.07362704335373e-05
5.08874909460754e-06
-2.87926769440165e-05
-1.67811320710109e-05
-1.65723630123337e-05
-3.68752200278007e-05
-1.84466316176674e-05
-4.99064187799644e-05
-7.69224060471048e-06
-2.45190867150575e-05
-1.22219623036696e-05
-3.82429596012836e-05
-1.05556113663793e-05
-1.41750819951389e-05
-2.87465237612001e-05
-2.05826079043059e-05
-3.06194119791801e-05
-2.3058383837059e-06
-2.31780144918805e-05
-1.27346459750051e-05
-1.05064797193335e-05
-1.80088415551715e-05
-1.98256184467224e-05
-1.1900630897028e-05
-1.52233854097808e-05
-3.23668941273849e-06
-3.0334041659847e-05
-1.56723824220325e-05
-2.76131608991077e-05
-4.73213044966752e-05
-2.75852797932966e-05
-5.39618968978248e-06
-1.17985031191096e-05
-2.89990090495974e-05
-1.38111183394346e-05
-1.67581582238831e-05
-3.01288401465024e-05
-1.98473745722959e-05
-1.71169125032613e-05
-1.40912895539473e-05
-1.10475099309897e-05
-7.05218331262299e-06
-4.54608507721736e-05
-3.53616696425655e-05
-2.37266386293944e-05
-3.50485500633656e-05
-3.55884412646499e-05
7.46150664394638e-06
-3.25256151600421e-05
-3.80804429969995e-05
-1.81288888924513e-05
-1.741416654325e-05
-1.56019439918962e-05
-1.34413496613132e-05
-3.64354264722993e-05
-1.47447607774384e-05
-3.47262556072538e-05
-3.84100425502442e-05
-1.03107678262327e-05
-3.49844711250487e-05
1.66241666960035e-05
-3.26216918301702e-05
-3.35093081865218e-05
-1.70718027702705e-05
-3.22946087955824e-06
-2.92102834026062e-05
-1.52454978724496e-05
-1.75970025452744e-05
-1.64033583710738e-05
-1.0799401592354e-05
-1.92356375744677e-05
-9.30299696089593e-06
-6.21363476392618e-06
-1.69058355183157e-05
-2.48078579338894e-05
9.48217467973522e-06
-6.10760183678442e-06
-4.21738168126315e-05
-3.62140499272679e-05
-1.66666519496259e-05
-4.02462812693075e-05
-4.52521640442964e-05
-2.48165334734121e-05
-2.44654196641782e-05
-6.03678335607568e-06
-2.50079041777757e-05
-2.75375965819646e-05
-1.84957586093218e-05
-1.15073959431245e-05
1.05931068173372e-05
-1.4283863258884e-05
-2.41735135506382e-05
-2.58364406687957e-05
-2.73171754794544e-05
-2.37022326208823e-06
-2.99079985673013e-05
-5.06063781052361e-06
-1.52480544649639e-05
-3.99127025685037e-05
-4.22708356083441e-05
-3.32712230107119e-05
-2.47553550125104e-05
-2.2507881594775e-05
-2.83377699914131e-05
-2.17115888726524e-05
-1.46259128762264e-05
-1.19450458191205e-05
-1.27778899749084e-05
-1.40902342277565e-05
-3.08475568831688e-05
-1.49044943487372e-05
-2.64230310712744e-05
-1.4651740488681e-05
-2.17208755316497e-05
-2.82821427178784e-05
-4.16683153189212e-06
-6.5834054098089e-06
-2.76083230606619e-05
-2.80081153747908e-05
-2.31620127488989e-05
-2.49682663711515e-05
-1.54221203205286e-05
-1.95917500648406e-06
-1.33218963728141e-05
-1.80294286223902e-05
-3.35980935477064e-05
-2.51923025271688e-05
-1.40802869817128e-05
-2.24017703013024e-05
-2.97915824897973e-05
-2.76619155483416e-05
-2.91303502419238e-05
-2.18781260458026e-05
-2.16484976978464e-05
-8.74227614123738e-06
-3.00057157515997e-05
-5.02400321693099e-06
-2.26851340003915e-05
-1.79517988838058e-05
-2.7521939269653e-06
-2.10451513560624e-05
-7.91918130675042e-06
-4.0516961679003e-05
-3.4687876862621e-05
2.68793751505815e-06
-2.14259851122919e-05
-3.52435877441304e-05
-3.090818918201e-05
-2.65341267377748e-06
-3.45923990934243e-05
-2.57588270751333e-05
-2.04296151595466e-05
-2.57525455975962e-06
-2.9610981949446e-05
-8.17364107526348e-06
-1.35198913222478e-05
-2.12782092046185e-05
-1.55930880516735e-05
-3.49973951779444e-05
-1.66628997286822e-05
-5.38615476107439e-06
-2.2149421672421e-05
-1.84226029347029e-05
-4.01450693201841e-05
-1.33476221256362e-05
-1.27563810171948e-05
-3.21859468262243e-05
-3.16063154136609e-05
-1.2571741893247e-05
-1.62476431133973e-05
-1.69549921149353e-05
-2.18636274106395e-05
-3.29510648540085e-06
-3.2207052864923e-05
-1.12042287800686e-05
8.92916937361577e-07
-1.27412829375656e-05
-7.15228070935884e-06
-1.72706310338852e-05
-3.42189222830593e-05
-1.14871637816844e-05
-1.18028647846495e-05
-3.22506061564077e-05
-9.88251009518376e-06
-1.43284587676095e-05
-1.05667302913082e-05
-3.45058997908398e-05
-3.61573649879411e-05
-3.91191234879799e-05
-2.44069082967046e-06
-1.56551056962092e-05
-2.4461067926164e-05
-2.25956428845823e-05
-1.81682767942817e-05
-2.23985949961739e-05
-3.82665511025694e-05
-1.30077507874609e-05
-1.63112028286894e-05
-5.8826435918873e-07
-3.9909837230611e-05
-9.55611534780037e-06
-2.86126464342823e-05
-1.35284309822112e-05
-1.61458597548857e-05
-3.70098260841579e-05
-1.86433063243009e-05
-1.95688205122267e-05
-1.23002908768388e-05
-2.35463110087871e-05
-1.65570544917654e-05
3.63784809740325e-06
-1.27546863599674e-05
-9.53257728748743e-06
-4.25674138866739e-05
-2.59649011321517e-05
-4.24335144185179e-06
-2.45369557640245e-05
-1.85426185990808e-05
-6.11886654622387e-06
-1.49352079860453e-05
-2.40791362382524e-05
-1.69820636056162e-05
-8.85476415198182e-06
-1.30619168210858e-05
-3.87728063521225e-05
-2.35278662446295e-05
-1.23545010072033e-05
-2.48985821454209e-05
-2.60204603397576e-05
-2.87595724284434e-05
-6.91075471702878e-06
-1.73744820068069e-05
-1.54221624030068e-05
-3.8695453727015e-05
-1.07090841052701e-06
-1.92999672935698e-05
-2.14530899499434e-05
-2.87042450960309e-06
-1.67807973435402e-05
-2.34830633540789e-05
1.26496786614323e-05
-3.02783057127693e-06
-1.58189939058032e-05
-2.40764062113339e-05
-1.6614748238938e-05
-6.68101843749776e-06
-1.75866063922249e-05
-3.66287544174577e-05
-1.60637361243619e-05
1.68544887768519e-06
-1.2094088376174e-05
-1.5026567015516e-06
-2.13944379639376e-05
-4.07572773319746e-05
-1.50790920853298e-05
-2.138494522334e-05
-1.85157738593734e-05
-1.21398323352387e-05
-2.07079044373779e-05
-2.51680012232566e-05
-5.61192906450812e-05
-2.21652789225354e-05
-1.13762873030714e-05
-4.63272417068132e-05
-3.68301340608171e-05
-9.44413722437355e-06
-1.30746081016285e-05
-6.8195650813392e-06
-1.38015895707571e-05
-3.10533432573952e-05
-1.72640483227154e-05
-1.35777002928029e-05
-2.47869504661888e-05
-3.09877515285674e-05
-1.54860828321447e-05
-3.26262993591931e-05
-3.11095006301023e-05
-2.52913673682527e-05
-3.25145878080803e-05
-2.56292654938678e-05
-1.66899737688096e-05
-2.73234142590035e-05
-3.24729073445527e-05
-2.37159290893744e-05
-1.63725534262329e-05
-1.8922075350149e-05
-1.35168145073746e-05
-1.27726873662166e-05
-3.09398616519492e-05
-1.69581223002085e-05
-2.940027903918e-06
-5.98127210976057e-07
4.94757998612011e-06
-1.0332909348113e-06
1.47548138657679e-05
-1.43719716458291e-05
-1.09011184793163e-05
-2.91811368456685e-05
-2.63009568140739e-05
-1.51148408683477e-05
-2.84319728879069e-05
-3.85571032950405e-05
-1.98861808676329e-05
-2.1404713638488e-05
-1.22988188963488e-05
-2.46330492749758e-05
-1.04646688207708e-05
-1.39488972167798e-05
-2.38522474044552e-05
-1.93871563708076e-05
-3.0252381053376e-05
-1.9244921350006e-05
-2.71700760088275e-05
-5.08367804556127e-05
-3.14148078488831e-05
-1.27918091648669e-05
-1.8609224947243e-05
1.00814893479448e-06
-3.55659133632435e-06
-3.59103304751435e-05
-2.84198241003558e-05
-2.49251729607559e-05
-1.60189208194237e-05
-2.34621940936247e-05
-9.01464602284449e-06
-4.41663505672319e-05
-1.56387304070026e-05
-2.10860670757974e-05
-7.22371426360516e-06
-2.38126770308447e-05
-2.37592279156652e-05
-3.4011108774276e-05
-8.07511200898452e-06
-3.55238407183662e-05
-1.95431531758668e-05
-7.26875198317722e-06
-2.19438499804112e-05
-6.41105993863941e-06
-2.05817107987582e-05
-3.80453082858603e-05
-1.77497104970564e-05
-2.72557848500875e-05
-3.5611875283793e-05
-2.2646255196525e-05
-1.26029761484928e-05
-4.51388832563332e-06
-4.21110377052358e-06
-1.55154422001286e-05
-2.02879840980214e-05
-2.81973205457215e-05
-2.22938148577958e-05
-1.06963836684563e-05
-2.72629746433302e-05
-2.75787044417244e-05
-2.62853002756328e-05
-2.31525628670366e-05
-4.11022609620564e-05
-5.20697184213123e-06
-1.5040045546124e-05
-2.6525042611103e-05
-7.99075152490161e-06
-2.47261351301729e-05
-2.74492101501448e-05
-2.8258983993522e-05
-1.15512446661193e-05
-5.76729514428408e-07
-3.25887033488161e-05
-9.76656707387826e-06
-3.67323384382392e-05
-6.94195783154549e-06
-1.01658013258226e-05
-3.22583797511978e-05
1.00772985293015e-06
-8.21387291737138e-06
-2.95319519262933e-05
-2.95629435865867e-05
-3.14957133940385e-05
-3.03381266619847e-05
-1.8589891639879e-05
-9.95906529037257e-06
-1.51925063034669e-05
-1.03252357931292e-05
-1.79474662612052e-05
-3.51335611418103e-05
-3.8054338075648e-06
-2.03546229429964e-05
-2.74970057217197e-05
-2.79591070316454e-05
-1.96720169883834e-05
-3.16995087972714e-05
-2.5260947951695e-05
-2.69185523047708e-05
-3.51453961603435e-05
-3.3441651337344e-05
-2.54666556497025e-05
-2.38485452365484e-05
-1.15032279666236e-05
-1.57359830057816e-05
-1.82347679068628e-05
-2.19106641942748e-05
-3.02615369743117e-05
-2.00630355273952e-05
-2.02789085537217e-05
-2.87630925370265e-05
-1.93482773657018e-05
-7.99384568035319e-06
-2.66226148619124e-05
-2.23858746751374e-05
-5.80695545691928e-06
-1.574701089751e-05
-2.61247257487555e-05
-6.27019369576206e-06
-9.76413903306211e-06
-1.72229266251181e-05
-2.12634431006682e-05
-4.11025125078613e-06
-1.92525616705839e-05
-2.69804810747013e-05
-1.30540804353136e-05
-7.26685483804119e-06
-1.88693737179231e-05
-1.20983498193145e-05
-2.93163731721751e-05
-1.92977155801616e-05
4.31913852108872e-06
-3.12923992160169e-05
-2.39527803405239e-05
-2.00103183002601e-05
-1.88463500061449e-05
-2.34505395609382e-05
-2.66263141917928e-05
-6.82981818193142e-06
-1.80417699371735e-05
-2.36466981022336e-05
-3.34310389857288e-05
-7.29099142227294e-06
-1.7920362939191e-05
-4.73079150105632e-07
-2.7011715314792e-05
-1.03433578659433e-05
-4.2245853263939e-05
-2.37344440576567e-05
-2.00118482915437e-05
-2.71254233940829e-05
-2.66103989614348e-05
-4.77449645740832e-05
-1.63894645609378e-05
-2.26087821560772e-05
-1.14578513327967e-05
-1.8159099661106e-05
-1.72083276886264e-05
-2.16986869854208e-05
3.39534685225086e-06
-2.75561680022617e-05
-2.7315859884237e-05
-4.24499070051205e-05
-3.04474223737756e-06
-1.51496487429567e-05
-2.13438443534142e-06
-2.27097740451074e-05
-5.90706674353905e-06
-3.60083414956711e-05
-1.92546549911747e-05
-1.53682407101165e-05
-1.4866421714587e-05
-2.02980120728819e-05
-3.39547223021317e-05
-2.39611347451633e-05
-2.27533193837647e-05
-2.18166630115465e-05
-3.47152078176168e-05
-7.73972178129287e-06
-5.48928940608988e-06
-3.32971164457229e-05
-3.91226991897775e-05
-1.99633514155913e-05
1.54216103777358e-05
-5.92307714994811e-05
-2.75866385922459e-05
-1.38136238326564e-05
-2.85224229343613e-05
-3.46472778854116e-05
-2.2024952437458e-05
-5.60914032787901e-06
-3.8337923270392e-05
-5.50293097710393e-05
-1.53895877206749e-05
-2.93065782153042e-05
-4.56590518125774e-05
-2.31686541679862e-05
-3.60285464463772e-05
-1.56498400448049e-05
-3.35473869990575e-05
-3.23425113204866e-05
-1.73681506580344e-05
-4.77103879632991e-05
-3.75564837893719e-05
-2.47421513078328e-05
-1.83194856256786e-05
-4.15724619082027e-05
-1.21857531464125e-05
-5.66258238328122e-05
-1.48968647378961e-05
-1.40117921594341e-05
-2.39959009277945e-05
-1.42447753475617e-05
-6.16778096618949e-06
-1.13013847195485e-05
2.49701647829652e-06
-2.11168533522126e-05
-2.0171676419373e-05
-1.41138989226367e-05
-3.80509310933823e-05
-1.04193888821279e-05
-3.37043282519344e-05
-2.24985960810335e-05
-4.32494442308172e-06
1.14930760118755e-06
-3.27614818036552e-05
-1.89160142468245e-05
-1.16014722657838e-05
-2.88262675423419e-06
-1.0371778001412e-05
-1.32132435076152e-05
-3.83443561776158e-05
-2.83943726990573e-05
-1.18448500974927e-05
-1.11284930660719e-05
-2.09574188770195e-05
-2.92493582153304e-05
8.64872241691783e-06
-2.63798208102499e-05
-3.63578806309671e-06
-2.475078130806e-05
-7.51248817715472e-07
-1.6196770766507e-05
-1.53535869027004e-05
-1.21914963749796e-05
-1.84566204745348e-05
-2.37592128747702e-05
-3.25279918803099e-06
-2.2937736611702e-05
-1.8210185304022e-05
-3.35647902595266e-05
-1.86290475261101e-05
-2.25972814353159e-05
-3.58032473044462e-07
-2.67908025633361e-05
-5.91997222162795e-06
-2.40727374653664e-05
-1.6001291966805e-05
-3.30932239418596e-05
-1.05678343910676e-05
-2.31652350677732e-05
-1.5298790962334e-05
-2.24013383371791e-05
8.53702005158716e-07
1.26037866423677e-05
4.19999014666219e-06
-2.33133718736543e-05
-3.00200654412808e-05
-1.46561249976279e-05
-8.82685127365895e-06
-2.22459058342148e-05
-3.83279751360646e-05
-3.01747851612875e-05
-2.70921568104138e-05
-7.27946256981112e-06
-1.07954560105589e-05
-2.397574722853e-05
-2.98302683235893e-05
-1.19636315221089e-05
-2.87308447979324e-05
-8.41573829123226e-06
-6.08564385174257e-06
-3.31767469826663e-05
-1.01965043725167e-05
-1.03859820229517e-05
-1.6788677802628e-05
-1.33272763814266e-05
-2.14127323174707e-05
-3.70961699929341e-06
-1.32503700846201e-05
-3.52687371530664e-05
-4.18000139475987e-05
-1.26034851900526e-05
-3.06896092844478e-05
4.68430443584555e-06
-3.26591143776899e-05
-1.81188469087185e-05
-2.01453826313582e-06
-2.01927847700489e-06
-3.58724829602117e-05
-1.48254815179894e-05
-2.79567950994889e-05
-2.06132162505558e-05
-2.41405736889554e-05
-2.89893218104734e-05
-2.17924298517298e-05
-1.4492668726565e-05
-1.88385017130587e-05
-1.26457028206773e-05
2.91772253753619e-06
-5.84639830170468e-06
-1.50708090400076e-05
-1.29879351281896e-05
-2.79657708383422e-05
-2.54042765385963e-05
-7.56169629161994e-06
-1.18092114125709e-05
-1.68344076298741e-05
-4.46747282769375e-05
7.57771018831855e-06
-2.94212088488301e-05
-1.67273101659849e-05
-1.21959943964625e-05
3.8709590456672e-06
-3.67759159026007e-05
-8.29148006493416e-06
-2.51161818878181e-05
-4.15444667330775e-05
-4.11379641126444e-06
-3.6343445646144e-05
-1.40602490473846e-05
-1.71513426559244e-05
-3.09914243607386e-05
-2.18051524274016e-05
-9.86136700505157e-06
-3.06480838424246e-05
-3.61482256712845e-05
-1.95505924193653e-05
-2.33130880554004e-05
-1.75401930862974e-05
-2.73058655739779e-05
-2.83255572754925e-05
-2.46167584169756e-05
-3.84612398484148e-05
-2.20170077585133e-05
-2.55817516400351e-05
-3.7958935452067e-05
-2.19656540671548e-05
-2.23514147889568e-05
-3.30090844500942e-05
-3.63893932028288e-05
2.6398586017454e-06
-5.97170114845884e-06
-1.17285985467805e-05
-3.00940422375557e-05
-1.7791280894742e-05
-2.51252487585046e-05
-2.00282935881935e-05
-2.86638825698127e-05
-2.40638317037221e-05
-9.34459430217942e-06
-6.19764089311286e-06
-2.19365681078563e-05
-9.47463891483156e-06
-3.2341923853204e-05
-4.48822525277699e-05
-1.09560613676556e-05
2.27661350065329e-06
-3.30986700388644e-05
-1.03293857041244e-05
-4.33632344255337e-05
-1.84684946200551e-05
-1.32386298984654e-05
7.7726891414589e-06
-2.40852293643517e-05
-4.3407632859219e-05
-1.88701088456261e-05
-3.71172475561864e-05
-1.73579023384673e-05
-8.83435391482661e-06
-3.45512850919442e-05
-3.17295583807408e-05
-2.76880086487283e-05
-2.25846299723689e-06
-1.70036454608004e-05
-3.27001582555374e-05
2.53843364038185e-06
-1.59972471404139e-05
-3.20786109674814e-05
-7.77380408081791e-06
-1.11293408600844e-05
-2.70172169223043e-05
-1.04664059799366e-05
-2.9366626141179e-05
-2.72891508183553e-05
-1.14068646734067e-05
-2.51371018731378e-05
-5.463597001527e-06
-1.85299928786938e-05
-2.14058328579823e-05
-1.68724437004252e-05
-3.23566833610488e-05
-1.92288549360061e-05
-3.2014925664838e-05
-1.01741091989128e-05
-9.8335273582438e-06
-2.2467999258084e-05
-2.51647424614181e-05
-3.2881774589562e-05
-3.35248087615028e-05
-3.14351596624957e-05
-1.40277027262601e-05
-3.2604706695003e-06
-2.99498297195255e-06
-1.98105129018712e-05
-4.3353592665581e-05
-2.63915777570416e-05
-2.39001956100795e-05
-4.82214694589567e-05
-1.43986942795015e-06
-1.14447345045111e-05
3.82043582554554e-06
-1.1438108149578e-05
-2.40685237086365e-05
-3.77535084107986e-05
-1.33472594421913e-05
-2.42726373265811e-05
-3.34309012419443e-05
-2.91804254500024e-05
-4.15134906293535e-05
-1.86028366468149e-05
-3.13880151860729e-05
-1.81852293082736e-05
-2.33187125115498e-05
-3.00310616378575e-05
-4.37844614354672e-05
-4.31542729744389e-05
2.09787559344105e-06
-2.59824022576118e-05
-1.40410821211124e-05
-2.2602769381077e-05
-2.54375006542834e-05
-1.11076191997548e-05
-2.87592818898393e-05
-2.90233709453741e-05
-1.86640890396451e-05
-1.69429930739762e-05
-1.32972032421569e-05
-3.00808442447306e-05
-4.4415109935426e-05
-2.19175726524129e-05
-1.50592988160901e-05
-2.4581620157094e-05
-1.77693528975989e-05
-2.39391178934336e-05
-4.78228144691035e-05
-3.45397667627035e-05
-2.69104096746984e-05
-1.93847471124481e-05
-3.25435929083123e-05
-1.43285986248691e-05
-4.67937711438954e-06
-2.14716516518263e-05
-2.62170496289772e-05
1.65244028488338e-05
-1.72901400345688e-05
-2.48973977257231e-05
-1.18655454800308e-05
-1.73601633593953e-05
-2.36282165696436e-05
-2.00516783574503e-05
-2.15197402556708e-05
-2.35454333316643e-05
-1.51816106790065e-05
-2.39483273613087e-05
-3.22033263574264e-05
-1.32263828802349e-05
-2.13861439126013e-05
-2.77464906341421e-05
-6.23379833563739e-06
-3.45114490562001e-05
-1.62413384145432e-05
-1.77677796669096e-05
-3.74792080803561e-05
-4.26453305436749e-06
-1.7970988316646e-05
-1.64436018073232e-05
-1.45390622199036e-05
-4.09953051547002e-06
-1.79164868235415e-05
-2.37371567571769e-05
-8.06764729195171e-06
-2.94994814869217e-05
-3.79329755022034e-05
-1.68647788750726e-05
-2.70383972746217e-05
-2.98869332000806e-05
-2.88996399258484e-05
-1.60753490195333e-05
-2.24897982556254e-05
-1.50047375553332e-05
-1.02461986478033e-05
-3.43505127709072e-05
-1.38266518270621e-05
-3.15830684185194e-06
-1.06864423291252e-05
-1.46005124338251e-05
-2.96379484744466e-05
-2.74037406678258e-05
-4.87164731525522e-06
-5.13076047340749e-07
-1.22358959996079e-05
6.70055012013603e-06
-3.48672451741988e-06
-3.39717002642812e-05
-1.95498665379339e-05
-2.01220773343455e-06
-3.27736545513711e-05
-8.46379198483772e-06
-1.45546428406826e-05
-2.33605600234135e-05
-1.01006088337197e-05
-9.64776850860186e-06
-2.03606895982605e-05
-3.1263183486026e-05
-1.28590484021335e-05
-1.66706670327627e-05
-1.71985445040316e-05
-3.70248135140586e-06
-7.25155025359725e-06
1.41380151614449e-06
-4.54494476040273e-05
-1.95789491666059e-05
-1.24483327833023e-05
-1.91017472104725e-05
-3.82377394886588e-05
-3.11837038942963e-05
3.42458296541842e-06
-2.81209769832961e-05
-3.47788656387491e-05
-1.13664937319238e-05
-1.04813251954347e-05
-1.77735613700171e-05
-8.08894743425313e-06
-2.46962151099335e-05
-3.04097926880189e-05
-1.46537812481499e-05
-1.97041657523648e-05
-3.25388342686659e-05
-2.40407723166315e-05
-1.51955765651351e-05
-2.04816072366531e-05
-2.03607573822751e-05
-2.09391101195187e-05
-3.0209397525402e-06
-2.41242569601522e-05
-9.91838027969227e-06
-1.56491494917783e-06
-4.10810228074292e-06
-2.81618451253528e-05
-1.28081085362111e-05
-6.06217707175909e-06
-1.69989098471395e-05
-1.92390060629526e-05
-5.64460475682763e-06
-1.17883900647696e-05
-2.17169396841017e-05
-1.30702657367412e-05
-1.35375836159223e-05
-2.55467343285684e-05
-1.75751866848901e-05
-3.21161101241333e-05
3.17484471290736e-06
-1.98092808342045e-05
-1.17152218329285e-05
-2.35746122799927e-05
-2.87705872439848e-05
7.42712265802057e-06
1.27965953814357e-05
-3.35574282095068e-05
-6.69920846886289e-06
-2.38180822062261e-05
-2.70991516212131e-05
-1.5746584887966e-05
-8.16814639182096e-06
-2.51132411983253e-05
-1.7552402016703e-05
-3.64641521411054e-05
-1.49796909916167e-05
-3.6602664378031e-05
-8.48902454742976e-06
-4.31648879408936e-05
-9.94218412481869e-06
6.76084317798391e-06
-3.90955778561969e-05
-3.06097385679079e-05
-1.59087718324657e-05
-5.51461835355528e-06
-1.28010555840871e-05
-1.43722793319529e-05
4.11665358683773e-06
-2.04670102283979e-05
-3.16366656305276e-05
-1.82930355445323e-05
-2.32000640385406e-05
-2.84361434828596e-05
-2.12135893595793e-05
-1.08211051587035e-05
-1.50151993256507e-05
-3.34015907230962e-05
-1.2881164295593e-05
-3.02650397814377e-05
-2.02089133496662e-05
1.17050428395177e-06
-2.30105275210875e-05
-1.22950800925643e-05
-3.33502788412313e-05
-3.19667989262218e-05
-2.53958692012114e-05
-5.32983938134279e-06
-1.88629245977067e-05
-9.40323556456428e-06
-2.52194587222554e-05
-1.6729956921442e-06
-1.85135625308609e-05
-2.31580829154825e-05
-1.88449413884014e-05
-3.13825469071963e-05
-4.67891175558647e-05
-1.30231313220512e-05
-9.44561841139299e-06
-4.23830367222527e-05
-9.90882596263427e-06
-4.02734966444127e-05
-2.03739526339204e-05
-3.2114347711751e-05
-2.37152840504903e-05
1.60527744126007e-06
-1.19069432929299e-05
-1.12471086411683e-05
-1.18508188780965e-05
-2.69198343160253e-05
-1.01824583229865e-05
-7.92806554221254e-06
-4.73061719194622e-05
-1.86382952203743e-05
-3.3745088310058e-05
-2.40732880150879e-05
2.36287310428205e-06
1.42705495365286e-06
-1.66254849940107e-05
-5.02871914779409e-05
-2.05462576779524e-05
-5.68068286066967e-06
-3.27037145492913e-05
-4.03582521819969e-05
-2.4981841338671e-05
5.98476110167555e-06
-1.6823197102533e-05
-8.77515596703711e-07
-2.554300718605e-05
-2.50410954797688e-05
-1.80089429941195e-05
-7.89295973939751e-06
-5.26438579361803e-06
-2.49990026857046e-05
-2.67343965092442e-05
-2.6770818456474e-05
-4.03867773372205e-05
-1.79013649150021e-05
-8.85518753288897e-06
-1.17011428399118e-05
-1.03675872068975e-05
-2.81766243061081e-05
-2.45610617030416e-05
-3.19294955512021e-05
-1.02081339838322e-05
-2.21030225022688e-05
-3.48768579378145e-05
-3.55574172456388e-05
-7.24399217540254e-06
-3.15852114546662e-05
-2.07141889048534e-06
-2.58888575548345e-05
-4.72428450440694e-05
-1.42655340044485e-05
-2.07339101802514e-05
-5.27860664841591e-06
1.67401528467003e-06
-2.5925422888105e-05
-3.24767670633864e-05
-1.65342086265499e-05
-1.60404469676414e-05
-3.15493465512658e-05
-5.06821089232151e-05
-1.81941554089083e-05
-2.42854073110891e-05
-1.03877655482777e-05
-1.27828311898014e-05
-1.67216115459167e-05
-2.24051500776105e-05
-3.13967452878904e-05
6.34975057005485e-07
-1.54291965068817e-05
-2.68125171003611e-05
-6.31589902478197e-06
-4.46870718180241e-06
-2.05527752084061e-05
-3.68536953004854e-05
-3.2944240489247e-06
-2.44219554324326e-05
-1.79869007855667e-05
-1.7496519868676e-05
-6.00402540662688e-06
-2.96978808441939e-05
-3.84092017038463e-05
-1.91747248653908e-05
-2.70791427702238e-05
-1.03586422397093e-05
-2.06267716758907e-05
-2.41353858836464e-05
1.19565357196528e-05
-6.0064643752522e-06
-2.43091392664736e-05
-1.6159826133864e-05
-1.1474724432819e-05
-2.76478092739832e-05
-2.5485026243895e-05
-1.25997999377788e-05
-3.10391562224365e-05
-1.2869013297947e-05
-2.81128647110149e-05
-2.0414647954595e-05
-2.76051671233777e-05
-2.53154844973482e-05
-1.32088987375316e-05
-3.52028769761314e-05
-1.11289809146362e-05
-1.69040266097063e-05
-3.34487677862229e-05
-2.64523560893933e-05
-3.04817562698596e-05
-2.79393280772256e-05
-3.10831528371854e-05
-2.15717895772939e-05
-5.643659364024e-06
-4.16535337635948e-05
-1.37476371893285e-05
-1.72363777625065e-05
-3.16135982001563e-05
-2.39804026568344e-05
-1.78701491088276e-05
-5.79534071862124e-05
-3.1118234149445e-05
-2.29186861230938e-05
-2.58040716009448e-05
-2.98541830436776e-06
-2.41320002484411e-05
-2.59081633228376e-05
-3.19675187576655e-05
-7.55467124944279e-06
-2.13859126775009e-05
-8.02096653311892e-06
-2.49537654465157e-05
-1.9376430146754e-05
-9.96473552883242e-06
-1.55702816215274e-05
-1.98649545567619e-05
-1.70732440759912e-05
3.37460444942308e-06
-6.92070770476411e-07
-1.03750932687623e-05
-2.5019349921035e-05
-2.08081336970068e-05
-1.1277651320783e-05
-3.62980580631288e-05
5.1765718790972e-06
-2.49208868759615e-05
-1.65837403987132e-05
-2.81468296360144e-05
-1.55438066640706e-05
-9.62104888292892e-06
-1.24374310271263e-05
-2.6925516561876e-05
-2.34615093228693e-05
-1.49388361800175e-05
-3.20403080507967e-05
-3.35320046282115e-05
-1.32155793914588e-05
-1.94394572675142e-05
-3.7460764749468e-05
-2.95924223752974e-05
-2.26720875021503e-05
-2.38006836510993e-05
-7.76380965383232e-06
-1.69878864707724e-05
-1.12352968643366e-05
-4.57067063703517e-06
-2.16705252584455e-05
-8.06264159464425e-06
-6.78973503119294e-06
-2.21032841660903e-05
-1.6382044437118e-05
9.62972904902109e-06
-1.71305023156841e-05
5.56268474583415e-07
-1.19964777788991e-05
-2.37750862587982e-05
-2.88351801229412e-05
-1.34629512740245e-05
-4.79168454867268e-05
-2.32297398874694e-05
-2.06550059162106e-05
-8.69764359997779e-06
3.70722619645865e-06
-2.74120334459101e-05
-4.89717106303914e-05
-3.19969883150776e-05
-2.90263738636729e-05
-1.51750510189995e-05
-2.10610644010658e-05
-2.67143553054563e-06
-8.13775562531039e-06
-2.17366128827688e-05
-2.71376620038401e-05
-3.48516015786004e-05
-2.01076586851114e-05
-1.78012733897487e-05
-3.9081696976681e-06
-1.91682194410186e-05
-1.09235544161043e-05
-2.1154086170657e-05
-1.42185570326809e-05
-4.58147848222864e-05
-3.56038212030814e-05
8.78463228464255e-06
-1.45628321273568e-05
-2.45301734829931e-05
-2.54659268690171e-05
-1.90689035151586e-05
-3.45547453578827e-05
-3.60252760181808e-05
-1.29002411215476e-05
-1.44922301809801e-05
-3.01905592984018e-05
-2.28925653326009e-05
-3.03541453650348e-05
-2.16111828217915e-05
-1.23681189358404e-05
-1.68928940191577e-05
-1.81433805325764e-05
-2.69347075447581e-05
-3.66426570586536e-05
-3.85894893711072e-05
-8.27446079603226e-06
-2.48667830193237e-05
-1.77802885509201e-05
-4.2958610854687e-05
-4.17516319542627e-05
-2.08633391106844e-05
-2.42422044403936e-05
-3.26973374222446e-05
-1.21231582948054e-05
-1.84174490765421e-05
-1.68504513195294e-05
-5.48235651421912e-06
-3.71553422455881e-05
-7.05002940864045e-06
-2.15594718407189e-05
-8.09508349023617e-06
-1.91515624317684e-05
-1.45074992548874e-05
-2.79111209507318e-05
-6.90027943755134e-06
-2.18507456606802e-05
-4.81308507959223e-05
4.00513842010062e-07
-3.41660751961125e-05
-2.66982251578451e-05
-2.70912939807897e-05
-1.91594097897416e-05
-1.41621890174343e-05
-1.59102718684703e-05
-9.46954417623849e-06
-1.47273044283224e-05
-1.57692046312888e-05
-2.05278499410714e-05
-1.86575773804687e-05
-1.64258952432276e-05
-1.35153908021913e-05
-7.45052388751161e-06
-3.60455040792952e-05
-2.94520961676535e-05
-2.15690798406017e-05
-1.537612883786e-05
-4.35203066752535e-05
-2.12368442270395e-05
-3.87417129611524e-05
-4.03313563571239e-05
-2.21654749561949e-05
-1.70978035308466e-05
-2.52331483125097e-05
-1.61386878832093e-05
-2.45109551105667e-05
-2.96099744900105e-05
-2.15893032828881e-05
-2.98680328798427e-05
-1.2252417155616e-05
-2.06912495213603e-05
-3.80450199072694e-05
8.36653153448787e-07
-1.34331799422397e-05
-2.31831757629392e-05
-1.25093309962921e-05
-9.58891687480988e-06
-3.22229561199574e-05
-1.31690835427618e-05
-1.85608449926043e-05
-2.88317498428392e-05
-3.41483579627335e-05
-7.03837588174889e-06
-1.1898880065894e-05
-7.54681701508947e-06
-8.2682044788772e-06
-1.85791567187757e-05
-3.79804803415275e-05
-3.56212684217435e-05
-1.92489769281185e-05
-7.33834499329476e-06
-1.85499510420189e-05
-3.24168493393774e-05
-6.2749314929013e-06
-2.4094156036721e-05
-2.82943414116991e-05
6.6471977089288e-07
-2.78842505613567e-05
-2.09276127592028e-05
-3.08803727312442e-05
-2.98126400905357e-05
-1.94293941515075e-05
-2.68796064634206e-05
-1.25234860551611e-05
-2.7137931654002e-05
-2.80755839461593e-05
5.78557284080356e-06
-2.86803208131317e-05
4.26935805540516e-06
-1.87820592671073e-05
-3.61501209550028e-05
-1.87811383098708e-05
-1.87552189688733e-05
-2.61974717974644e-05
-2.75489119470198e-05
-1.56556035530396e-05
-7.82154669746394e-06
-1.25684050679548e-05
-2.70521612240667e-07
-2.60050243733045e-05
-3.8734631248505e-05
-2.41058998335623e-05
-1.25511764133092e-05
-1.9176796265431e-05
-3.19390863401366e-05
-2.66421342907212e-05
-1.9814858778264e-05
-1.07497029634566e-05
-3.71352085914225e-06
-2.62667101559593e-05
-1.01962683698644e-05
-3.17324994930619e-05
-1.25897233809724e-05
-2.46182981293516e-05
-3.01282950066879e-05
-1.91782930036196e-05
-1.11719378964663e-05
-9.08704517333172e-06
-4.61863734709012e-06
2.13274299396757e-07
-4.54883096016781e-05
4.11859331553754e-06
-1.48816722683882e-05
-3.43559992840322e-05
-3.65984981898962e-05
3.06773313540785e-06
-1.13476222592468e-05
-9.23687745381512e-06
-7.36936365110888e-06
-3.10029109045085e-05
-4.44600417393707e-05
-1.15531238179494e-05
-1.82087342032319e-05
-4.60003853394351e-05
-8.97830912554359e-06
-2.08966588891233e-05
-3.17452652753071e-05
-2.39449972737803e-05
-5.76449989316159e-06
-4.36068274097487e-05
-3.70164743803968e-05
-3.19263194830766e-05
-3.0574641970491e-05
1.09674954573989e-06
-2.03217229784844e-05
-2.99754644698065e-05
-2.08355995146455e-05
-1.33512066475658e-05
-4.22972366617482e-06
-2.58713546094426e-05
-4.72947016679136e-05
-2.11563349266126e-05
-3.36983269877491e-05
-2.4472981187109e-05
4.54601391348962e-06
-4.11482782302092e-07
-1.58606599880455e-05
-6.20611631620064e-06
-2.00383685698602e-05
-8.13694873836558e-06
-2.36834056276709e-05
-1.43038268859514e-05
-2.57275740899814e-05
-2.54146368470898e-05
-2.16596580068345e-05
-2.93360661146449e-05
-2.85369482676558e-05
-3.38259803012291e-05
-2.89519767461425e-05
-2.03448337220962e-05
-8.00042078495976e-06
-1.16436892631424e-05
-3.03153301117466e-05
-1.03682440186698e-05
-9.85673796589372e-06
-1.97464463071004e-05
-1.07443638632473e-05
-1.26129413416302e-05
-1.60847810286655e-05
-1.18017303570093e-05
-3.94693750451219e-05
-1.47633460595125e-05
-1.67958051108701e-05
-1.86157381225923e-05
-1.53601031461814e-05
-2.62729598438782e-05
-2.23384059252519e-05
-4.64930073359989e-05
-2.36124250953419e-05
-1.71876845943787e-05
-1.17695408378143e-05
-2.96892778100987e-05
-2.67113157270579e-05
-8.97089357815907e-06
-3.85114631498669e-05
-8.88940031781955e-06
-8.2383787073485e-06
-1.55299378000883e-05
-5.38200024009514e-05
-2.73877590132868e-05
-3.5628151925572e-05
-2.05861893974269e-05
-3.21054196751343e-05
-1.44341389710991e-05
-3.06667194326894e-05
-2.87421612059953e-05
-1.03902754443173e-05
-3.24140734849122e-05
-1.75715701476919e-05
-5.21131858804973e-06
-3.03509081706365e-05
-1.97427394690249e-05
-1.95861710997843e-05
-2.86179152572697e-05
-1.28015583169606e-05
-2.16548721262287e-05
-2.92453627822314e-05
-3.40082230137248e-05
-4.4714144276387e-05
-4.77407645655489e-05
-1.0197246343328e-05
-4.04297023939003e-05
-2.67570593771365e-05
-4.33104412418632e-05
-1.43493372607791e-05
-3.27787142433578e-05
-6.82345734202983e-06
-2.67239552781769e-05
-2.13966915243393e-05
-1.22487109286583e-05
-5.18390354088156e-05
-1.4592219273435e-05
-1.12434180857584e-05
-8.11105940207243e-06
-1.17518568574063e-05
-2.73345062564219e-05
-2.91842373199076e-05
-2.86354540796186e-05
-1.21905617703895e-05
-3.87968794970146e-05
-4.27413123105478e-06
-5.2482405710262e-06
-2.53247385522671e-05
-2.84728855071398e-05
-2.66345463750777e-05
-3.73351377645429e-05
-1.38435016498341e-05
-2.30656634720828e-05
-1.03912243578115e-05
-3.08115371033855e-05
-1.61696012072545e-05
-3.10100613748953e-05
-2.61465222695361e-05
-2.53895148127206e-05
-3.31362857504372e-05
-3.32630492486569e-05
-2.12619385256973e-05
-7.05984330559614e-06
-4.18165006907888e-05
-1.00802176054862e-05
-3.26195907720002e-05
-1.74084559189617e-05
-6.92223452874837e-06
-2.48088208630049e-05
-2.97962873955708e-05
-2.46501007159877e-06
-3.23385040580151e-05
-2.56432786337351e-05
-2.48286243791247e-05
-2.23928474816589e-05
1.62716490407976e-06
-3.98062564934686e-05
-3.92868467421911e-08
-1.08684253997994e-05
-1.19449185206209e-05
-1.66092999778992e-05
-2.18943924063789e-05
-1.53243142761833e-05
-2.07541832219382e-05
-1.25028391077571e-05
-3.20673256870403e-05
-2.23612845963598e-05
-2.66308851871387e-05
-7.06530347391552e-06
-3.58159153091559e-05
-2.28685842666122e-05
-8.52318847767619e-06
-1.45462349573645e-05
-2.00755561588912e-05
4.07595800407109e-06
-2.98788133952437e-05
-2.19765954878142e-05
-1.26314447382611e-05
-2.8982676748654e-05
-5.92167688975355e-06
-8.27083073528046e-06
-6.57099838818717e-06
-2.42166603483641e-05
-1.64066827670531e-05
-1.73113314694605e-05
-3.50574891026035e-05
-7.73201344032205e-06
-2.03206288521113e-05
-4.52063718320623e-06
-1.87674593508927e-05
-3.20701091044926e-05
-2.069522547333e-05
-1.89893358198938e-05
-2.5197483852077e-05
-3.90618883235617e-05
-3.42780487790387e-05
-1.54436215795382e-05
-2.75574282803709e-05
-2.02361323105321e-05
-1.70434138066733e-05
-9.50737035264004e-06
-2.96194236151595e-06
-6.220278400794e-06
-2.54930665176206e-05
-9.5506388417334e-06
-2.24911262478704e-05
-2.04699004457474e-05
-1.88792698457207e-05
-3.10086597439414e-05
5.80745239310477e-06
-3.75709979121124e-05
-3.04300261007575e-05
-3.04710298941173e-05
-1.43331635539118e-05
-1.73532209008144e-05
-1.58985046312019e-05
-3.45590693599004e-05
-9.75768160068504e-06
-2.89112377800459e-05
-2.96441929741486e-05
-3.19654349119223e-05
-1.53371843821699e-05
-3.9390775596063e-05
-3.13705348616836e-05
-3.02262780143942e-05
-2.73545143344082e-05
-1.68515684198213e-05
-1.13809725321243e-05
-3.64061641664179e-05
-1.98378436568975e-05
-1.96961441189665e-05
-3.32282630814222e-05
-2.57594252098477e-05
-1.85412997518359e-05
-2.2259286617864e-05
-7.99865693708709e-06
-2.13908308070697e-05
-1.75393099661125e-05
-1.7342564247667e-05
-1.23408081999771e-05
-3.44496156309993e-05
-8.46835329169047e-06
-2.80991800180777e-05
-1.38575494951604e-05
-1.50563613608981e-05
-1.50201789175364e-05
-1.35211636368412e-05
-3.00798367701237e-05
-3.93886865272957e-06
-7.08331561451401e-06
-2.22193774713699e-05
-3.20551164536775e-05
-1.44302596824607e-05
-2.87585410160654e-05
-2.03021407683915e-05
-4.40141465494421e-06
-1.91941885145243e-05
-1.49540625531801e-05
-3.29116805245587e-05
-3.97627851942906e-05
-1.31505665207853e-05
-1.46021657100321e-05
-2.2089916313519e-05
-1.81160466133019e-05
-4.80716092644333e-06
-2.79306244722432e-05
-1.8019258901932e-05
-3.4476177654428e-05
-4.90831607977152e-05
-2.23644516735754e-05
-1.29307035467394e-05
-2.2489780700132e-05
-8.22997781642546e-06
-1.57131664808832e-05
-1.03679535851161e-05
-2.15215246330928e-05
-4.66427602630845e-06
-1.31168834928008e-05
-1.1333656961511e-05
-2.35628810607851e-05
2.74814123741541e-06
-1.77223043486527e-05
-2.32339787910818e-05
-2.83236530485927e-05
-4.56478621151555e-06
-1.02310039576941e-05
-3.30565997059194e-05
-1.24377783245219e-05
-2.89597682851891e-05
-3.09233586046572e-05
-2.25529069177594e-06
-2.04613132910502e-06
-2.15177063578026e-05
-8.4545023689054e-06
-3.48037849528164e-05
-1.04151141997548e-05
-1.55519479497848e-05
-2.76377858782377e-05
-1.97497610811889e-05
-9.67917753895779e-06
5.34864556704783e-09
-3.46039874357877e-05
-3.26892844039625e-05
-3.41828045446061e-05
4.82070815286365e-06
-2.28827577233726e-05
-3.56344187368299e-05
-3.27244716681917e-05
-2.75783024161727e-05
-3.24505162576754e-05
-1.80677013185815e-05
-8.54799004358079e-06
8.39390370613846e-06
-3.07321320244383e-05
-3.28738805633499e-05
-3.63435703522795e-06
-2.47603317980877e-05
-1.88193533206859e-05
-4.30867953305941e-05
-1.64263384049069e-05
-2.10122813999719e-05
-5.65615783805607e-05
-2.91659932658927e-05
-2.51307508638934e-05
-1.47348176576364e-05
-2.21095379438024e-05
-2.14628849008842e-05
-2.57753983200141e-05
-1.77642539656059e-05
-4.1008746116779e-05
-1.22880782225524e-05
-2.33842299587428e-05
-2.24460917715199e-05
1.19622489929014e-06
-1.03602039385014e-05
-2.40187471106333e-05
-3.28867143268017e-05
-2.35406852055054e-05
-1.10128897598109e-05
5.05934315031765e-06
-1.56673955598752e-05
-1.5577061525135e-05
-3.06414084136339e-05
-2.70657657491864e-05
-1.82029553824889e-05
-1.22884414297352e-05
-1.93145058235614e-05
-1.93181819956165e-05
-2.18862738244823e-05
-7.23924580076274e-06
-1.24819469849085e-05
-2.65354568100119e-05
2.47803899707636e-06
-2.19268487627463e-05
-2.99593635072937e-05
-3.00709931108409e-05
-3.12102714589894e-05
-1.21068957737768e-05
-4.18946423099491e-05
-3.58802862165583e-05
-7.26636312496014e-06
-2.20164911373109e-05
-1.93925216145145e-05
-3.96950635807428e-05
-1.9447267221233e-05
-2.79551608859834e-05
-2.35370495349709e-05
-2.27543366088401e-05
-3.61089565039616e-05
-1.33846175371592e-05
-1.47807901695225e-05
-2.35252035189545e-05
4.5146102776159e-06
-9.12458922712068e-06
-2.97630226667242e-05
-1.60031651801198e-05
-4.95049379639559e-06
-2.61633386181919e-05
-1.19090769922216e-05
-3.03235613237065e-06
-1.83907078280164e-05
-3.53727955822779e-05
-2.42961316775432e-05
-3.70292412792808e-05
-3.10327805982436e-05
-7.19013690649239e-06
-1.68175966239091e-05
-1.44989392336031e-05
-3.32009028693496e-05
-6.45876287443184e-06
-2.47813182311942e-05
-2.20756109695344e-05
-2.19844551620655e-05
-2.18498622955376e-06
-4.26461127991019e-05
-7.87490268202083e-06
-1.35098984325573e-05
-2.98296809659086e-05
-2.23817236976325e-05
-3.03921904584431e-05
-2.98012326446547e-05
-7.354243174354e-06
-1.1911842321165e-05
-1.18977958271748e-05
-3.02181391960073e-05
-3.85681889462827e-05
-3.6786120403032e-05
-3.62825824683909e-05
-5.80981834688537e-05
-2.36018247290304e-05
-1.50276775008375e-05
-2.96003898648781e-05
-3.42315546686344e-05
-3.28869373240945e-05
-3.00294586080573e-05
-5.21662831931526e-05
-1.25566924620361e-05
-2.08212442053117e-05
-3.27539092020646e-05
-2.465395610229e-05
-1.73528101573926e-05
-3.42723331416822e-05
-1.42291636367099e-05
1.21506408845784e-05
-5.90895042763506e-06
-2.43015301207717e-05
-8.03362042740418e-06
-2.14077731714882e-05
-2.17405633289322e-05
-2.87349429497437e-05
-2.81070797579864e-05
-2.48431142750518e-05
-3.27006615865697e-05
-2.83063523468887e-06
-4.22693646715217e-05
-3.17261421329679e-05
-1.32840175888086e-05
-4.96806722586571e-06
-1.78281947711607e-05
-2.57456035739788e-05
-1.97495101272645e-05
-1.19444749077525e-05
-4.94835222767012e-05
-1.66086750665126e-05
-3.04604899384761e-05
-3.11482197368716e-05
-1.15101435934267e-05
-3.32146889380332e-05
-2.57937130857143e-05
-2.19060142546098e-06
-1.4848619474537e-05
-6.72094324171972e-06
-3.6980983118523e-05
-1.98104420061888e-05
-7.16410836755573e-06
-4.54046283423929e-05
-3.42820999743635e-05
-2.3121081363093e-05
-1.48380855783207e-05
-1.74242599640699e-05
-2.76270616785087e-05
-3.21917445529481e-05
-3.66020526450024e-05
-3.07910075127874e-05
-2.36002686332567e-05
-3.585698785626e-05
-3.6158288815442e-05
-6.9204024226184e-06
-9.91258912752115e-06
-1.8205728411109e-05
-3.98658731534374e-05
-2.01996644626907e-05
-2.79749558465488e-05
-2.49277841921452e-05
-2.84247647231939e-05
-3.71946869211054e-05
-1.63366043051589e-05
-3.24689070093958e-05
-2.15655093531078e-05
-2.94459174483429e-05
-4.62778501422663e-05
-2.65925947839664e-05
-2.68395131492012e-06
-2.6215391834889e-05
-7.94759512310473e-06
-1.33806475236103e-05
-2.67067451580708e-05
-3.86756839090306e-05
-3.5116781380269e-05
-2.49881052970628e-06
-1.31331911967173e-05
-3.50837750437314e-05
-1.5889440348844e-05
-3.01208864516475e-05
-3.18973504152735e-05
-1.82225544880887e-05
-3.03968250446951e-05
-2.07538302825488e-05
-2.59244867624617e-05
-2.69390340588124e-05
-2.88821498765833e-05
1.53696939156198e-06
-2.81672043147466e-05
-1.70833829958373e-05
-2.90671986975626e-05
-1.83969088764947e-05
-8.33113225114283e-06
-2.77154940335666e-05
-1.42220211734716e-05
-2.31021889810246e-05
-3.42380454477776e-05
-1.23965526967353e-05
-2.79468772406529e-05
-1.69365788566508e-05
2.64091225161543e-06
-1.4921925573796e-05
-1.61980842117883e-06
-1.82744329286559e-05
1.70443493201651e-06
-3.84847153973653e-05
-3.39609423672373e-05
8.79267573454109e-06
-2.67852125642545e-05
-1.83044841725687e-05
-1.97251575868212e-05
-1.02799887398133e-05
-1.29484136052754e-05
-2.83327205460207e-05
-3.3818952138646e-05
-6.03970874742865e-06
-4.34887862720443e-05
-2.59421062606646e-05
-1.91838369483644e-05
-1.27885075978548e-05
-5.42055672037467e-06
-3.43146225948419e-05
-4.0409671324008e-05
-2.40959375529249e-05
-1.59900924866057e-05
3.1811395095622e-06
-1.9487729264774e-06
-1.95549763438786e-05
-1.30913831350857e-05
-2.49880866696699e-05
-3.79988208317634e-05
-1.80887284934638e-05
-9.61488851860023e-06
-1.18131007651455e-05
-1.5135711614757e-05
-1.38466168110012e-05
-2.24463040731296e-05
-1.4017826227294e-05
4.50362315396839e-07
-2.63405271926636e-05
-1.11372213531829e-05
-2.02951371020674e-05
-1.18798208638858e-05
-1.80337822314198e-05
-1.23745457047388e-05
-8.96544714154099e-06
-2.59459194482539e-05
-3.08500141977141e-05
-3.89674745282679e-05
-1.36710387322073e-05
1.1226270657917e-07
-3.90698377261727e-05
-1.5372749199969e-05
2.39101268580614e-07
-3.78568285697042e-05
-2.8838285775537e-05
-1.04201054188107e-05
-1.79140436989434e-05
1.22855975861631e-06
-2.87640699854612e-06
-1.1555818501174e-05
-2.22040813277019e-05
-2.90065979571786e-05
-1.5570298129682e-05
-3.67902109841147e-05
-1.29482305033653e-05
-3.33947709731505e-05
-2.4404252873817e-05
-2.1715915450804e-05
-6.36237549559175e-06
-1.17611974309362e-05
1.39216936445088e-06
-3.14921432886985e-05
-3.76032309623617e-05
-1.72493193995895e-05
-1.01440076700599e-05
-2.44371741648311e-05
-3.30239911711728e-05
-1.54966668814287e-05
-1.18733175455022e-05
-2.43332978982668e-05
-6.83807228173005e-06
-3.66346830517702e-05
-2.16674999331911e-05
-1.8813728567385e-05
-1.46547765780368e-05
-4.26792196915404e-05
-1.24171046261921e-05
-2.75957740996983e-05
-1.3794534575781e-05
-2.63468904318715e-05
-2.90600603576271e-05
-4.43174368506423e-05
-1.1435587765759e-05
