# Supplementary material for: Research on computational propagation and identification of mine microseismic signals based on deep learning
Source: PLoS One. 2025 Oct 22;20(10):e0334641. doi: 10.1371/journal.pone.0334641 (PMC12543183; doi:10.1371/journal.pone.0334641)
Supplement: S3 Data — (ZIP) [file pone.0334641.s003.zip › 000100500002875.xlsx_0.txt_24.txt.txt]

-3.65178234217422e-05
-5.18115907951847e-05
-3.02766057116841e-05
-3.8918632130484e-05
-3.22500093559731e-05
1.02636175011965e-06
-1.45103939871513e-05
-3.77516436662121e-05
-2.33472510564127e-05
-5.41138129251773e-06
-3.01817183653033e-05
-2.20821061293388e-05
-1.20563587798822e-05
-1.86056676637724e-05
-1.89112901811416e-05
-2.63134808409326e-05
-8.28494304267293e-06
-3.57004201588927e-05
-1.9555083471417e-05
-2.85763146549138e-05
-3.87065187897981e-06
-4.68669996994941e-06
-2.59053685645162e-05
-1.25055142663824e-05
-4.22420325430447e-05
-3.06991741479867e-05
-3.66260480140046e-05
2.02837049041057e-05
-2.17293081659461e-05
-2.83470788255343e-05
-2.23962429927724e-05
-2.17869968859481e-05
-1.29291957840483e-05
-2.51198111522011e-05
-2.87258643744035e-05
-5.586257905182e-05
-1.84990765877294e-05
-2.99499290468897e-05
-1.79272438377957e-05
-1.57628742812562e-05
-2.2132669147244e-05
-2.16851413140187e-05
-6.79208555280324e-06
-1.58442950912895e-05
-1.70133074732076e-06
-1.63056170129444e-05
-1.62576901411794e-05
-8.17364887352032e-06
-4.45556845383604e-05
-5.96027181049458e-06
-3.62495565317723e-05
-3.38103429441602e-05
-2.81293598117898e-05
-9.57901454464047e-06
-9.31578040205948e-06
-9.70882654207004e-06
-1.69314683813167e-05
-2.00298090222215e-06
-1.16453538345678e-05
-1.85851401981982e-05
-3.11803919145039e-05
4.45821696670608e-06
1.10831699021152e-06
-2.82551463407611e-05
-1.72568702244518e-05
-2.73938245915211e-05
-2.94401610832261e-05
-3.21912159551367e-05
-7.60879371147034e-06
-5.0271201690281e-05
-4.92128057224264e-05
-1.21875694009344e-05
-2.78935463372383e-05
-2.43804964843647e-05
-1.41000818641675e-05
-3.15524191796062e-05
-3.73194447857195e-05
-1.61624041159008e-05
-1.57473874516043e-05
-2.4663021406349e-05
-2.65054590993935e-05
9.58160819267242e-06
-1.00645457209611e-05
-3.42335275449117e-05
-2.95104834265893e-05
-3.06918082260474e-05
-3.40136464890462e-05
6.21720545601324e-06
-2.65002138446058e-05
-3.35280210136365e-05
-2.50525126082618e-05
-1.79919070265188e-05
-2.58272042090911e-07
-1.33991213325047e-05
-1.82884498334974e-05
-3.23859198770593e-05
-1.96809970161145e-05
-2.45932924150292e-05
-4.37791523027417e-05
-3.40164408649889e-05
-1.54352091904909e-05
-1.73648744570954e-05
-8.90291307022853e-06
-1.53594606704678e-05
-3.50337231046736e-05
-1.66272255097275e-05
-3.27803779746471e-05
-4.47123015360403e-05
-3.93588863059796e-05
-2.50065565581408e-05
-1.77538723265293e-05
-7.39464722326586e-06
-5.35130364969456e-06
-2.12684154201665e-05
-1.71127775539241e-05
-2.86171921591538e-05
-2.84580098055237e-05
-3.01363667935889e-05
-2.20475776649321e-05
-8.30437242165817e-06
-2.93412523630606e-05
-1.62127961975605e-05
-1.61051035412012e-05
-1.58715366208374e-06
-2.65717438287504e-05
-1.10692798358843e-05
-1.43172270261105e-05
-4.8459003595003e-05
-4.10002634193071e-05
-1.16801790865664e-05
-2.55775015705722e-05
-2.14240277072236e-05
-1.84810157017014e-05
-3.80669206459158e-05
-1.7005420841553e-05
-2.8578646886829e-05
-2.29625448804416e-05
-1.0674210470712e-05
-3.29491210720882e-05
-2.37917633614717e-05
-2.05398841758164e-05
-1.28122235215536e-05
-1.23075908993963e-05
-2.13559139159886e-05
-2.47503291326397e-05
-1.06059698989226e-05
-1.50522379527917e-05
-2.33982301590992e-05
-2.39746415613147e-05
-1.83357410188432e-05
-2.54176387709328e-05
-7.60279140877448e-06
-1.31754673678667e-05
-9.01660324825427e-06
-1.27227308576433e-05
-4.43607419927175e-05
-1.97569215731555e-05
-6.24295498119666e-05
1.03938693832677e-06
-2.435617868533e-05
-6.55996889165589e-06
-2.83943979236412e-05
-2.67444014720456e-05
-2.17771264641803e-05
-3.95563097187172e-05
6.53356446562837e-07
-2.79907431002218e-05
-1.56382604626344e-05
-5.7166007680144e-06
-1.86704236370609e-05
-1.86299690360607e-05
-1.6698689001801e-05
-2.60313506631393e-05
2.5855020381853e-06
-1.06454839368861e-05
-2.13558058913028e-05
-2.77291494850877e-06
-1.43122376546069e-05
-2.20587440580999e-05
-2.04152354620989e-05
-1.68310029282643e-05
-2.30249013831177e-05
-2.16696266649618e-05
-1.55287729099318e-05
-1.64475249038945e-05
-1.05081078204264e-05
-1.27583599040681e-05
-3.85608695250235e-05
-1.7413628249778e-05
-2.13020969974644e-05
-2.28455581608087e-05
-2.66720430947043e-05
-8.58112375527038e-06
-5.14083001434749e-06
-2.54829879663979e-05
-9.4462742975575e-06
-1.35174470056723e-05
-8.108023937131e-06
-3.02119606846822e-05
-4.46279854634883e-05
-3.61909447254207e-05
-1.74595190257754e-05
-2.56997961210516e-05
-2.26187363621018e-05
-3.08992640221483e-05
-3.60202171799359e-05
-2.79173013271814e-05
-2.86831389773391e-05
-2.66373572472999e-05
1.36798158356461e-05
-6.74861715647867e-06
-2.06275711336891e-05
-1.62537452783453e-05
-2.90858159408604e-05
1.46705851734584e-06
-1.08540918826061e-05
-5.19621967420305e-05
-1.86698523684886e-05
-1.49676724271209e-05
-1.05303409946883e-05
-4.45094754832067e-05
-2.94837910465096e-05
-2.15212527747944e-05
-1.59761813888762e-05
5.46667123009941e-06
-8.43976556090709e-06
-5.66906135735277e-06
-3.68615274879166e-05
-4.50328456304799e-05
-1.35693991733623e-05
-4.35518626225913e-06
-2.43838190104645e-05
-2.06769600978549e-05
-1.19325249497138e-06
-2.22010596944169e-05
-1.92050679112276e-05
-1.20132122307988e-05
-1.70387775996458e-05
-1.43768110645853e-05
-2.9186344221136e-05
-3.3603744675478e-05
-1.83443259983276e-05
-1.49477431487861e-05
-2.38446611988812e-05
-2.57032397819202e-05
-2.5296322359226e-05
-1.44738332346465e-05
-2.77555836410036e-05
-1.94181321717691e-05
-3.02620730464959e-05
-3.49773331344837e-05
-3.579758310219e-06
-5.08734998903801e-06
2.19827576903486e-06
-2.3636327863477e-05
-1.91092340996831e-05
-1.72466172354568e-05
6.44395419581817e-06
-5.233868622532e-06
-1.98491119459514e-05
-4.06897053825575e-05
-1.21625697656388e-05
-2.27715682155568e-05
-3.0169744384157e-05
-1.36211606067459e-05
9.79073017856628e-07
-2.78765391353252e-05
-4.80563408822858e-06
-1.83428131019612e-05
-3.3562891795832e-05
-2.32167836132502e-05
-2.32887815477366e-05
-7.5002620171508e-06
-2.30958247174035e-05
-2.39127428844263e-05
-1.66101545385098e-05
-3.37528749927822e-05
-3.57469338769748e-05
-3.35887820956875e-05
-1.55143237919744e-05
-3.45335559178749e-05
-1.31295141243123e-05
-4.10516676317329e-06
-2.48091585406693e-05
-2.46762506312096e-05
-1.79427280761763e-05
-1.85591486412566e-05
-2.75699047608571e-05
-3.17148441348714e-05
-4.61257513165308e-05
-1.64023986494707e-05
-1.94025075522316e-05
-2.63548106660398e-05
-3.21656887759459e-05
-2.09568331843062e-05
-3.40740106342308e-05
-2.63226130786113e-05
-2.1777622919157e-05
-1.06007657007595e-05
-3.25673039539677e-05
-1.40535653437522e-05
-1.33542486768397e-05
-3.30016176876144e-05
-2.26818123100993e-05
-1.59217751213542e-05
-2.70325681711717e-05
-6.92194365764868e-06
-2.25144382468375e-05
-3.52902340564216e-06
-3.90044199100256e-05
-2.81308609725554e-05
-4.77052907294006e-05
-6.78001223213825e-06
5.77120164907671e-06
-1.80547806940441e-05
1.88109640383195e-06
-2.29531211116245e-05
-1.51114011613767e-05
-3.19274542404374e-05
-4.2879630505515e-05
-1.62562421513217e-05
-3.25351089579914e-05
-6.01702895020702e-06
-2.03744102418981e-05
-3.39514033075479e-05
-3.71468948752821e-05
-3.51113289332443e-05
-5.26451268082491e-07
-2.20761790371344e-05
-2.4292461923618e-05
-1.08778891852051e-05
-2.23694575986249e-05
-1.78109363713532e-05
-1.87466235083135e-05
-1.88565670688202e-05
-2.77190963746399e-05
-3.2938482752572e-06
-1.74156066430107e-05
-1.6623272037887e-05
-2.48125883546296e-05
-1.6591500034933e-05
-3.30285360550597e-05
-1.42013447392321e-05
-2.00423526455815e-05
-2.05393427643442e-05
-1.68153964028798e-05
-3.60548355843383e-05
-3.97979700975244e-05
-2.62618523060544e-05
-2.73772587023771e-05
-1.09982236767717e-05
-2.05307329714943e-05
-3.1870568425204e-05
-2.26189344670729e-05
-1.96013390457678e-05
-1.23486311913181e-05
-3.61579975447372e-05
-2.78319693588542e-05
-2.60147561567637e-05
-2.05064523053932e-05
2.54369225198339e-06
-1.86459624475996e-05
-8.4189159361235e-06
-2.86698970305965e-05
-4.70463495205201e-06
-1.5554454775408e-05
-1.87318576935815e-05
-1.6594277598089e-05
-9.69446552786663e-06
-2.5208026102823e-05
-2.29188159548863e-05
-3.03783854151118e-06
-1.79182973606334e-05
-3.57624746680931e-05
-1.51961601007173e-05
-2.85130940180325e-05
-2.05661334136391e-05
-2.478355242744e-05
-2.1380579915504e-05
5.15086663733923e-06
-3.37048693912469e-05
-2.32492432328067e-05
-2.07861854027638e-05
-2.25987474168551e-05
-1.39083821545297e-05
1.36900006115904e-06
-4.48739755984184e-05
-2.74112260654002e-05
-1.77967062272111e-06
-2.82094069572527e-05
-2.69300858458026e-05
-3.22152000859063e-05
-2.2132570221742e-05
-1.29096277278664e-05
-6.37007673460094e-06
-2.95549132984769e-05
-1.47950390923863e-05
-6.56372708840638e-06
-1.64522165829401e-05
-2.14096418717843e-05
-2.32198934476122e-05
-2.19350319529986e-05
-3.12442909963482e-05
-3.73281201638858e-05
-2.46062599899613e-05
-1.13329186457492e-05
-8.50747447050401e-06
-1.38659333641943e-05
-9.83500936477892e-06
-1.26297390762613e-05
-1.96432138175343e-05
-2.15616553207462e-05
-1.7156109314769e-05
-1.84804757907022e-05
8.96756344223782e-06
-2.99884310915045e-05
-3.11805030124413e-05
-2.04309616754154e-05
-3.49408657443025e-05
-7.55029357258924e-06
-2.92863624178785e-05
-1.86193372652532e-05
-2.45621138701448e-05
-3.76912961352772e-05
-2.20889142774797e-05
-1.52393981636202e-05
-2.5186104260096e-05
-1.78643076920688e-05
-3.78129755770023e-05
-9.53589447665197e-06
-3.39970970642004e-05
-1.57563968686942e-05
-2.33866912240635e-05
-1.40930707287615e-05
-3.2093440259215e-05
-1.83057465619072e-05
-1.49272875958535e-05
6.41495468281902e-06
-1.85582177693193e-05
1.42536011680194e-06
-8.17181270630932e-07
-5.80650024098444e-06
-3.36339963708798e-05
-1.8523623310294e-05
-2.6093494036569e-05
-2.74999213154145e-05
-1.09101095892988e-05
-3.34790078664605e-05
-1.67639318893879e-07
-6.52893731434407e-06
-2.51105108673434e-05
-1.67403362407914e-05
-6.45314193516363e-06
-2.11427393039493e-05
-1.45158248518433e-05
-2.78254912182427e-05
-7.53049489228208e-06
-3.60257658408588e-06
-3.21422459799313e-05
-2.76426594520868e-05
-3.8976875662653e-05
-3.20627988530487e-05
-2.83797315011634e-05
-2.50058902827705e-05
-8.85290196884542e-06
-2.72776630551931e-05
-1.21979003493285e-05
-3.88239856950208e-05
-3.65889513506666e-05
-2.52120234553686e-05
-3.51062777828363e-05
-3.55301331362855e-05
-3.7903705256705e-05
-2.36502703680304e-05
-1.4911528336494e-06
-1.03367550328767e-05
-1.30063597792188e-06
-9.10335351162049e-06
-2.04460715477566e-05
-7.76215188550428e-06
-3.80266705239258e-05
-2.09113659142628e-05
-1.17218484765887e-05
-2.18375122800351e-05
-5.06081977900851e-06
-3.28431960667357e-05
-1.98634387150169e-05
-7.74631676826831e-06
-1.09913618232946e-05
-1.73856227184737e-05
-1.72826683877496e-05
-1.95349406811079e-05
-2.03043916491671e-05
-1.6962514953022e-05
-3.17292695100578e-05
-1.48802308866294e-05
-3.6144042571951e-05
-2.20396237225779e-05
-3.49567705534608e-05
-2.16045167937786e-05
-1.90034262838587e-05
-1.16307315283873e-05
-1.06409003470247e-05
-2.56104034996104e-05
-1.51562157754252e-05
4.28443320677175e-07
-2.48537241398373e-05
-3.29627663884432e-05
-2.1770381230559e-05
-2.00931326150182e-05
-2.29682676856953e-05
-1.80032966984082e-05
-9.69989523533999e-06
6.54286266205051e-06
-2.00684646873782e-05
-2.86713295143808e-05
-1.48544014236712e-05
-7.75238468621045e-06
-1.30798275079106e-05
-2.74678560387329e-05
-1.16967818881955e-06
-2.71534547443439e-05
-9.51690596506791e-06
-2.27219771318423e-05
-3.08900821709783e-05
-2.52014184278675e-05
-2.18743460982345e-05
-1.76169284502047e-05
-1.45134773146839e-05
-1.91228397827076e-05
-5.14832827987461e-06
-1.85968551354417e-05
-2.79372007102017e-05
-2.4252031714691e-05
-1.3048042217251e-05
5.48717415600281e-06
-2.39845421911968e-05
2.75969712304874e-06
-1.34685158311737e-05
-3.07250899931777e-05
-2.34331296244327e-05
-6.84520303159727e-07
-2.03432200971907e-05
-1.31245378540851e-05
-2.62911294146551e-05
-2.55452966427546e-05
-4.95925532458222e-06
-1.08537720607056e-05
-2.5180653940125e-05
-4.30421539731479e-05
-1.8668190004419e-05
-2.25216632378428e-05
-1.55824043384356e-05
-2.04491191786311e-05
1.19645938234115e-05
-2.0850257752219e-05
-3.00647315253993e-05
-1.56965580201683e-05
3.82797645932796e-06
-1.82867156407639e-05
-2.08550040493935e-05
-2.19851472252756e-05
-2.9482320351337e-05
-1.25243970439058e-05
-2.87799944054548e-05
-2.59588564054992e-05
-1.29022988543754e-05
-1.93755315202373e-05
-2.15679823767464e-05
-1.23018540983277e-05
-1.72483749724362e-05
-2.18682773192912e-05
6.30625530363828e-06
-1.44370140318846e-05
-1.6676190963178e-05
-7.55921847899573e-06
-5.6158157981154e-06
-4.93843933410516e-05
-1.03416106004855e-05
-7.58981208945523e-06
-1.36266648169106e-05
-1.71334655370888e-05
-1.37986480587262e-05
-1.22584320120181e-05
-1.63895856979103e-05
-2.40981836111501e-05
-1.14773778265527e-05
-3.82798301363437e-05
-4.02783273521816e-05
2.96046090081208e-06
-1.75058664336812e-05
-2.84867616887358e-05
-1.34674583412474e-05
-2.77403991078651e-05
-1.72129994439438e-05
-2.17621786433801e-05
-1.79270061807854e-05
-2.59062802245524e-05
-1.44612009054118e-05
-3.29417208902662e-05
-2.60785420164918e-05
1.44035706222598e-06
-1.98070706243612e-05
5.42874633224064e-07
-1.88391644219945e-05
-1.03934260119047e-05
-1.22112136382266e-05
-4.8686794004609e-06
-2.24503235066057e-05
-1.27989680546435e-05
-2.42715631914894e-05
-1.62855295939229e-05
-4.12694702674737e-05
-3.18919457061573e-05
-2.53973526412537e-05
-2.42036152189681e-05
-2.70151851215493e-05
-1.65899728969919e-05
-3.81482035776657e-05
-6.32913591855086e-05
-1.93918523481657e-05
-2.44454195527071e-05
-2.23880832489315e-05
-2.70961714472711e-05
-2.40113363023798e-05
-1.60278110572471e-05
-6.23939761657249e-06
-4.17585740465548e-05
-1.33593529927765e-05
-1.27108760916831e-05
-1.69098384002082e-05
-2.25780101143616e-05
-4.29727063824581e-05
-1.73513465769437e-05
-2.3731197317202e-05
-1.31471336008322e-05
-1.94648658791185e-05
-1.87549000104726e-05
-5.35656439833105e-06
-1.21963668517379e-05
-3.72219795733256e-05
-2.78919040750203e-05
-4.13672142300193e-05
-1.07230136629737e-05
-2.0892701739167e-05
-2.87619832749411e-06
-3.84245839283559e-05
1.00099862110594e-07
-1.33244836023092e-05
-1.10392282571043e-05
-3.01766524431647e-05
-3.94064684914639e-05
-2.41075944921206e-05
-1.31581481379604e-05
-1.86770376948467e-05
1.84689155874609e-06
-2.24465261852319e-05
-3.13591163858106e-05
-1.66260507180044e-05
-1.03293287683052e-05
-2.36190688940233e-05
-2.5731982660545e-05
-1.56557280500982e-05
7.31973832096188e-06
-1.1195475663055e-05
-5.81561936345921e-06
-2.82899333369239e-06
-1.98772080753386e-05
-1.20293718035773e-07
-2.06840420126145e-05
-3.16811855908305e-05
-1.19898043264269e-05
-2.26235127264977e-05
-3.8683612313211e-05
-2.91163192238541e-05
-4.94915067369327e-05
-1.69221282981361e-05
9.80617467249827e-07
-3.09884709230474e-05
-1.28431319407688e-05
-2.78964806307704e-05
-4.40203790293626e-05
-2.38038190135383e-05
-1.58545238643255e-06
-2.59972781135749e-05
-1.91789833229785e-05
-8.70056105828526e-06
-1.32611814946309e-05
-1.68438779793652e-05
-2.84320041471211e-05
-1.81618787465099e-05
-2.89760790463873e-05
-4.01380949683681e-05
-3.24544359987808e-05
-9.82690811825545e-06
-2.28074050688416e-05
-1.40810726655212e-05
-2.38460336369369e-05
-2.0987713934082e-05
-1.63798288784996e-06
-2.52408503483169e-05
-1.80377004443907e-05
-2.30109320682197e-05
-2.49219675078523e-05
-3.43614861193946e-05
-2.17803871233663e-05
-3.91663019058245e-05
-2.65702007060957e-05
-4.07473467321099e-05
-2.02671705513145e-05
-2.83062620002988e-05
-1.65779811907335e-05
-1.06685335098421e-05
3.18494078138461e-07
-1.08800504020669e-06
-4.82505331372411e-06
-1.8640309054616e-05
-5.48971204991718e-05
-1.77349059789824e-05
-1.32018367644709e-05
-1.35224253900468e-05
-1.45961938060211e-05
-3.60190817290229e-05
-3.31751954229215e-05
-3.32821799513857e-05
-1.91359295153807e-05
-2.47068273782791e-05
-1.42028527004465e-05
-9.0355490846832e-06
-2.70060305546221e-05
-3.1723881145967e-05
-2.08586732680758e-05
-3.4140182994604e-05
-2.50173057233469e-05
-3.04567742482868e-05
-2.88320878325985e-05
-1.22169239503023e-05
-3.46211048557725e-05
-4.67293380490548e-06
-2.01735644259071e-05
-2.29235839446096e-05
-1.3494600232555e-05
-2.13396030075111e-05
-2.18179484549643e-05
-4.33130720047325e-05
-2.84766625676013e-05
-8.84558459315406e-06
-1.38107470468171e-05
-2.39796459343816e-05
-2.83949379602177e-05
-1.75579756354785e-05
-1.06020678525601e-05
-3.49382772186131e-05
-3.742010909763e-05
-2.638111073314e-05
-6.91825347942215e-06
-3.29463156901643e-05
-1.9445299656819e-05
1.51869948918413e-05
-1.77713403177073e-05
-2.14611217708247e-05
-4.5881247254941e-05
-3.06490825064146e-05
-3.42147662460857e-05
-1.14886367069649e-05
-2.5951296790475e-05
-4.42772243799056e-06
-1.67565315838334e-05
-2.06958534616184e-05
-2.84879236964519e-05
-2.88478476563802e-05
-4.78302400156207e-06
-1.1327586121614e-05
-1.54354806487179e-05
-1.55917482845165e-05
-1.61080950247285e-05
-4.35029346736541e-05
-2.03533024062943e-05
-2.96295888892327e-05
-1.86051863119437e-05
-2.17969670297436e-05
-1.66916384580994e-06
-1.9099179859279e-05
-3.9049114903665e-05
-3.02543889584964e-05
-1.68614689336044e-05
-2.72241929533537e-05
-4.54998724668267e-06
-3.91071559245204e-05
-2.22688311057511e-05
-5.8432779333194e-07
-3.30577387494948e-05
-1.98995390131645e-05
-2.43506645499851e-05
-3.23338297557335e-05
-4.01310693468069e-07
-2.43968705850557e-05
-3.50047237707263e-05
-2.17886683811324e-05
-2.35432523100294e-05
-3.34403142979728e-05
-1.4448976441185e-05
-2.54022999465378e-05
-2.36081676210611e-05
-2.89042747137484e-05
-3.59805484298158e-05
-3.33900628759686e-05
-1.47522858421187e-05
-2.14683099394027e-05
-1.4838889047301e-05
-1.8029013950197e-05
-1.20644320412696e-05
-1.10359820411143e-05
-3.20201778391444e-05
-1.18250377312532e-06
-1.28992415888684e-05
-3.32209197794918e-05
-2.22976588491704e-05
-1.18882372882305e-05
-3.36090321499435e-06
-1.84268454986331e-05
-3.17571310319213e-05
1.30095915574201e-05
-2.74543496166715e-05
-2.17578771459986e-05
2.31437374048754e-06
-3.41333751244835e-05
-1.9717758970451e-05
2.1217542407773e-06
-2.59957340353156e-05
-4.52548511026462e-05
-1.40655770952181e-05
-2.52369734897555e-05
-2.80806466567838e-05
-3.38262301675118e-05
1.04353750329564e-05
-3.2577134262355e-05
-1.21200425920022e-06
-2.50219604986771e-05
-7.99271828197889e-06
-1.446726262198e-05
-2.94891860419154e-05
-2.39975979515159e-05
-8.81596385532531e-06
-2.92309041443166e-05
-1.68554955961424e-05
-1.65727465216075e-05
-3.54612221594734e-05
-3.48063789979485e-05
-2.76744347032886e-05
-1.72587166890538e-05
-1.40242611639934e-05
-1.28336265311563e-05
-2.37374230580913e-05
-2.61288782626052e-05
-4.18399915634621e-05
-2.19985182997225e-05
-1.94565820128396e-05
-4.50434106610964e-05
-4.33703841083136e-05
-3.55854419086962e-05
-7.34922505648029e-06
-1.389256513002e-05
9.52845197139329e-06
-2.95755376031923e-05
-1.70971322057375e-05
-7.89319978797962e-06
-9.93049397573759e-06
-1.1929752251778e-05
4.55069394989705e-07
-1.85983437446673e-05
-2.28548513654539e-05
-1.246833691512e-05
-3.55721160811569e-05
-1.38545029031319e-05
-3.28022886222554e-05
-1.08897231084296e-05
-1.75011121637684e-05
-1.83961907803548e-05
-3.50572312083183e-06
-1.11120478879719e-05
-8.2520221713082e-06
-1.32297935622441e-05
-7.68121389577342e-06
-2.5137315472669e-05
3.39163093484866e-06
-8.54960443314034e-06
-1.48887954310973e-05
-6.54320776098274e-07
-1.78821010111317e-05
1.07348507253558e-06
-2.9991617615901e-05
-2.86963928377647e-05
-3.2758496338862e-05
-2.18433995050314e-05
-2.93386987470726e-05
-1.9437878522212e-05
-3.55273871934031e-05
-2.37620223304131e-06
5.90229772480945e-06
-2.72647510886066e-05
-2.33616096813618e-05
-3.45297935292557e-05
-2.1108333199476e-05
-1.61169571823043e-05
1.77918555215478e-05
-1.29424506876521e-05
-2.85035618246679e-05
4.35544207043608e-06
-1.80969645897532e-05
-1.54693186183013e-05
-1.07117400033191e-05
-2.82661657941259e-05
-2.27697925094973e-05
-1.69945035985628e-05
-3.29254940033378e-05
-1.69399124836582e-05
-2.12204044969785e-05
-8.37023059109973e-06
-2.96457379100038e-05
1.19852760247589e-07
-1.33728928638491e-05
-4.71230599200876e-06
-3.6020334928125e-05
-8.95237962337723e-06
-2.09545094371749e-05
-1.32386339726073e-05
-1.02692039448369e-05
-1.58805569110815e-05
-1.43522247088473e-05
-3.00095942581811e-05
-8.33903185405673e-06
-2.08794282353254e-05
-5.04869365742382e-05
-1.93681834522122e-05
-3.39094314079481e-05
-2.38587625843714e-05
-9.56389819850647e-06
-2.7544187190967e-05
-1.54267948289444e-05
-4.25486541619242e-05
-1.42028953636082e-05
-9.09756789640641e-06
-1.21886793781464e-05
-2.01537837538131e-05
-1.01909437753441e-05
-3.05115763477902e-05
-2.78637699669309e-05
-2.65252814490392e-05
-1.330241100911e-05
-1.18799565182085e-05
-2.3490998543441e-05
-2.49664184021772e-05
-4.31864141973052e-05
-2.29844431549366e-05
-2.7154932259753e-05
-4.29405580034864e-06
-3.24545243599114e-05
-2.81412963701825e-05
-2.90692363035744e-06
-1.53089620138939e-05
-7.35067430574825e-06
-1.94217826787078e-05
-2.88297065168922e-05
-8.11556974173646e-06
-1.35684281813525e-05
-3.54979902061295e-05
-2.74036882547503e-05
-4.82749401401976e-05
-6.94658906473328e-06
8.99895403905288e-06
-1.84248590565605e-05
-3.13750755076801e-05
-2.49509118450975e-05
-2.84958551129983e-05
-9.99362394308333e-06
-1.6553742442044e-05
-3.35930818955908e-05
-2.04050977356237e-05
-1.70104080027168e-05
-2.78391716930527e-05
-1.15925232636683e-05
-2.05165628039315e-05
-8.954161200815e-06
-2.33578869054592e-05
-3.84387038645318e-05
-2.81917938795017e-05
-2.83178061186336e-05
-1.40377604891271e-05
-1.57531883978036e-05
-1.15433017136046e-05
-1.52644566076012e-05
-1.26018052894793e-05
-2.17631987062971e-07
-1.64841673595239e-05
2.15320068210527e-06
-1.35761875925485e-05
-3.2854245918368e-05
-2.14043395801271e-05
-4.08164625436571e-05
-3.99034812329732e-05
-1.52535760450407e-05
-2.77021589878075e-05
-4.05560928704785e-05
-1.91078654831179e-05
-3.64488356017287e-05
-1.75440327021339e-05
-1.1528839303193e-05
-1.35271514280778e-05
-2.51224198116006e-05
-1.10189613268243e-05
-1.86545691822225e-05
-1.34787770711574e-05
-3.12210024384185e-05
-2.07068683753555e-05
-2.737118398156e-05
1.4212096201097e-05
-2.73548478096214e-05
-4.87619945702667e-05
-2.89107311010547e-05
-1.47471664449573e-05
-2.34708003643018e-05
-7.44083460161871e-06
5.68200027293926e-06
-1.79781709862548e-05
-1.71645248537365e-05
-2.05408611523897e-05
-2.75291014359996e-05
-3.50147167095327e-05
-2.55948755953187e-05
-2.86139954743839e-05
-2.62142028007695e-05
-2.0896082582033e-05
-6.68362576412221e-06
-1.46664206759176e-05
-3.69315919030324e-05
-4.59744387930925e-05
-2.46309470429939e-05
-2.0690102999893e-05
-1.2480232471477e-05
-1.08071348840748e-05
-2.64032095192735e-05
-2.52976235690914e-05
-2.05510610640421e-05
-2.06901086799754e-05
-2.49359425862633e-05
-2.12230748082635e-05
-3.16382713694696e-05
-1.86364875483446e-05
-1.12356600993275e-05
-2.12563435735068e-05
-5.18432801633478e-06
-2.40249504326089e-05
-3.43741804154295e-05
-1.95580141689751e-05
-2.18991165545027e-06
-2.41499035528316e-05
-1.54556191612421e-06
-1.72671700904718e-05
-2.19762548087186e-05
-9.4641761918676e-06
1.89551269891205e-06
-1.92450930313443e-05
-2.44029284039681e-05
-3.46831582827791e-06
-2.53644717684035e-05
-6.58910543824879e-06
-4.60529840294795e-05
-2.31955617360473e-05
-5.9549340309496e-06
-5.19306817630716e-05
-2.40147533784501e-05
-3.92670111987966e-05
-3.38429978664139e-05
-3.16326814886221e-05
-1.14748038985964e-05
-1.78139263375429e-05
1.49132577614692e-05
-1.71685009819083e-05
8.74226439283426e-06
2.95200062096179e-06
-3.14017605612168e-05
-3.33503858096487e-05
-1.15514330663795e-05
-1.64927009484495e-05
-3.11537325998992e-05
-9.18223521198646e-06
-3.35244851929235e-05
-1.70063555784208e-05
-2.84893595616481e-05
-7.54312490500206e-06
-3.07554886971005e-05
-2.09108446657553e-05
-2.48686652457731e-05
-1.97727305236839e-05
-2.29535927214957e-05
-1.08045701926507e-06
-3.23207261054577e-05
-1.78423928419805e-05
-1.70442026256726e-05
-3.45586713360077e-05
-2.38127509574198e-05
-2.56328330913174e-05
-1.56245587337526e-05
-3.3494309400826e-05
-3.4057435128511e-05
-1.32693680475714e-05
-1.6786679414099e-05
-1.29878986698868e-05
-1.37471999274163e-05
-1.66868927595505e-05
-9.04999198097819e-06
-2.99003442117235e-05
-2.43891752597983e-05
-3.41017468036118e-05
-2.0088975818118e-05
-3.76500683498002e-06
-1.09617246765775e-05
-9.26522895690681e-06
-2.0587614323305e-05
-3.3172904882793e-05
-2.43797498319331e-05
-6.55477243499443e-06
-4.82244477732757e-06
-1.49230738312577e-05
-2.47394864940934e-05
-1.80422212825978e-05
-1.88347776767033e-05
-9.63516043605583e-06
-1.94642296542725e-05
-2.68157693651639e-05
-1.58928717046243e-05
-2.20156745739109e-05
-1.43207142601036e-05
-1.4335380680069e-05
-1.9142681874482e-05
-1.03084731449263e-06
-2.23027002958386e-05
-2.55538736650172e-05
-9.94703972206475e-06
-2.97673696137693e-05
-1.99933884295964e-05
-1.94288373377604e-05
-1.67857482049062e-05
6.92173128098498e-06
-3.07033826371339e-05
-3.32487615970468e-05
-2.74628598485972e-06
-1.83035448194234e-05
-1.62616471369284e-05
-3.24113349813485e-05
-2.01274186990454e-05
-1.07331683127089e-05
-1.35697182015882e-05
-1.15914636630317e-05
-3.86636199663442e-05
-3.84626739932358e-05
-1.17947065086409e-05
-1.76341993563876e-05
-2.65053819028691e-05
-2.47250512405051e-05
-1.92343973234994e-05
-6.73377036660621e-06
-2.40201926571023e-05
-1.18568882909125e-05
-1.63545075533915e-05
-4.88580618561629e-06
-4.14699055600995e-05
-3.05529806644037e-05
-2.68720453211364e-05
-1.62081097621802e-05
-2.69169805517467e-05
-1.0088255838711e-05
-3.48806705804938e-05
-1.39101987889216e-05
7.98875737842373e-06
4.91206796537406e-07
-1.48396959246127e-05
-2.41567005131601e-05
-8.53076035558842e-06
-1.12828039764753e-05
-2.4219056136592e-05
-1.99401631520107e-05
-9.69959787569535e-06
-2.02263203876537e-05
-2.35807948126611e-05
-2.39782955889158e-06
-3.22607295551306e-05
-1.5088509721883e-05
-2.32895823143482e-05
-1.86606609104157e-05
-1.58048780442533e-05
-2.19743556777738e-05
-1.42987959680973e-05
5.97534170101475e-06
-3.39420624929068e-05
-1.33144277072465e-05
-1.25017726774354e-05
-3.79433959439034e-05
-8.27124388811661e-06
-2.81904165075346e-05
-2.42662362633225e-05
-1.96678519205046e-05
-5.13830991825793e-06
-2.79463220903064e-05
-7.26394037785937e-06
-2.22454259608288e-05
-1.98129907186173e-05
-1.64949405154442e-05
-2.068121246089e-05
-2.27148089492135e-05
-7.48081419857995e-06
-3.37723779968522e-05
-4.29855362046509e-05
-1.82686732903712e-05
-3.35570565449133e-05
-2.56412422783419e-05
-2.42552241999659e-05
4.18674136790828e-06
-2.10827357812438e-05
1.18506102194174e-05
-3.764326066026e-05
-2.0391878869078e-05
-2.2545435088716e-05
-1.3420178406289e-05
-2.43167715648263e-05
-8.13126326112474e-06
-3.75240418975367e-05
-2.2148624709375e-05
-1.25273369009602e-05
-1.80045423379441e-05
-2.45095589175783e-06
-3.92193470754365e-05
-1.71783873620294e-05
-2.23860166546538e-05
-3.13541433443623e-05
-3.29703193302868e-05
-2.1485301577703e-05
-2.37251031160609e-05
-2.45480900485589e-05
-1.54145000132001e-05
-3.18720181212863e-05
-8.40261173010484e-07
7.56571320934093e-06
-3.48048853509724e-06
-2.22543235528901e-05
-1.87330392653918e-05
-1.49927945915633e-05
-2.85321089430698e-05
-1.59014386317955e-05
-3.7926963857151e-05
-2.65065041534637e-05
-3.11640527438797e-05
-2.78399613951952e-05
-2.09245848284085e-05
-2.13714309206142e-05
-1.1124926675224e-05
-4.90232080785141e-06
-3.79425037503602e-05
-3.08569615919744e-05
-3.65162050696023e-05
-3.5916927955792e-06
-6.05318114036901e-06
-3.53820136858995e-05
-8.22620726989094e-06
-1.77782967836688e-05
-1.10894516095175e-05
-1.62745338986158e-05
-3.21488186510034e-05
1.05780901064204e-05
-1.42119146402968e-05
-7.2224464135862e-06
-2.04098308969524e-05
-2.23154306567092e-05
-2.32433675565636e-05
-3.42639244717136e-05
-2.69240181191547e-05
-2.16530800058475e-05
-2.30577387522949e-05
-1.93126429883243e-05
-1.68611757724509e-05
-2.57089665444245e-05
-1.15050825090561e-05
-3.44880817981551e-06
-1.41560213922344e-06
-1.37631839216235e-05
-8.32474689716241e-06
-7.91576493922514e-06
-1.29712750942932e-05
-1.41161662601605e-05
-1.85046452406423e-05
-9.53855882333623e-06
-8.38760724681463e-06
-2.01466259199786e-05
-1.35478487956662e-05
-2.58158549893531e-05
-3.4152983387163e-05
-2.32970008839757e-05
-1.56826772820318e-05
-2.83421118205421e-05
-3.75100214784739e-05
-1.98027562125085e-05
-1.47867179080226e-05
-3.9136872915311e-07
-2.62837890087594e-05
-1.95764862411113e-05
-3.82679083697941e-05
-2.0694903382252e-05
-1.88445561234176e-05
-2.75373070823682e-05
-2.36057390900664e-05
-7.5069200658113e-06
-6.06552120029998e-06
-1.07037458194321e-05
-2.77010694875597e-05
-1.6497464539065e-05
-1.46315391184442e-05
-2.91624903871199e-05
1.34788527127257e-05
-4.20639701039145e-07
-2.4809776376943e-05
-2.6989090112584e-05
-1.98861231372268e-05
-1.88434406738142e-05
-9.77992325586072e-06
-7.5438361202206e-06
-2.9915823128534e-05
-2.37574591183242e-05
-4.10448566135198e-05
-3.27808121438701e-05
-2.91659358009783e-05
-2.92927787475482e-05
-4.88994026842615e-06
-1.99162634787614e-06
-2.40942431446964e-05
-1.73341078373764e-05
-3.43437966053088e-05
-4.45613459918696e-05
-3.79656416307199e-06
-2.20231903005632e-05
-3.75449593344944e-05
-2.19874791403503e-05
-3.31104127986761e-06
-2.45618922506263e-05
-2.26880891337826e-05
-4.78405839963074e-07
-2.82691676368752e-05
-1.46128250668955e-05
-1.88880065075341e-05
-3.99443253662197e-05
-2.27465566217337e-05
-2.23714794550876e-05
-4.30201605965991e-05
-3.7370872210378e-05
-3.48236253392275e-05
-2.34367964631863e-05
-5.53526254522513e-06
-1.80392758487916e-05
-8.93161490740593e-06
-1.26388243499852e-05
-3.59793924380211e-05
-1.72785068736593e-05
-2.05156271442615e-05
-2.91879955131063e-05
-1.42221427785446e-05
-1.23289836983479e-05
-1.27364260813126e-05
-2.87666591500652e-05
-1.77799597679134e-05
-2.05073127132289e-05
-1.7802402030786e-05
-4.10596936398243e-05
-2.56120253866761e-05
-7.30392370877632e-06
-4.71388830480788e-06
-1.82728308958529e-05
-1.91577872973632e-05
8.46380728346817e-06
-1.86425229944577e-05
-2.27703418948823e-05
-2.23366071218697e-05
-4.33241750213603e-05
-1.64291599444206e-05
-2.92154127842455e-05
-3.42591951559391e-05
-2.13604558493715e-05
-9.09723070324332e-06
-1.99828469478578e-05
1.24508447940422e-05
-1.83897645295593e-05
-2.71686106250362e-05
-8.26224562049841e-06
-1.19661750020256e-05
-1.88360371387664e-05
-2.51770367613608e-06
-2.38435545916138e-05
-1.34827374766813e-05
-8.17338780666047e-06
-4.52837182082979e-05
-1.19852460213452e-05
-5.20951738052821e-06
6.9633901218702e-06
-2.09757649045565e-05
-3.32542161871305e-05
-3.53525429054534e-05
-4.93274039473678e-05
-2.9970180600634e-05
-5.07112477626798e-05
-2.22989565388323e-05
-3.16597098107012e-05
-5.7562171694442e-06
-1.19734901242785e-05
-3.68178061253962e-05
-2.30473655975757e-05
-2.67823814707499e-05
-2.06052054191066e-05
-2.07072162770031e-05
-2.64701190292346e-05
-1.63340724098507e-05
-1.44222678106726e-05
-1.99682163496303e-05
-2.57474118950517e-05
-4.3300787872031e-05
-1.7802227114027e-05
-2.25227951082084e-05
-2.15792442660895e-05
-1.58314842018011e-05
-3.0119178756179e-05
-2.105813902427e-05
-2.00504564576554e-05
-2.78562786181062e-05
-4.10861788295923e-06
-1.67259480528825e-05
3.8887064573733e-06
-1.24126788493249e-05
-2.48195168095682e-05
-1.35952177883281e-05
-2.57964871263418e-05
-2.78981774809427e-05
-2.48478805168619e-05
-1.89348635622444e-06
-1.7317517058621e-05
-1.34166230799024e-05
-3.86500308032799e-05
-3.76452977180737e-05
-2.66031807973843e-05
-1.61909822834634e-05
-2.29035327840658e-05
-2.95104978109922e-05
-1.40885711074035e-05
-2.07478358972014e-05
-2.57585454451713e-05
1.8238383940393e-06
-2.16529979969625e-05
-1.82664312397771e-05
-3.72560780600386e-05
-2.55735532583915e-05
-3.8323837516507e-05
-3.08679482665929e-05
-3.90686031421739e-05
-4.81437054859842e-06
-2.0582320781342e-05
-4.20865185392038e-06
-4.16826689285848e-05
-3.16881647598079e-05
-2.09403005556875e-05
-2.10976735764287e-05
-3.72357214165663e-05
-1.71663473097867e-05
-1.81457252591433e-05
-3.2637445929878e-05
-8.52963178767864e-07
-1.63696222248277e-06
-1.98486864218861e-05
1.5671792266504e-06
-3.11855229642328e-05
-4.75331952688891e-05
-9.94673338509731e-06
-3.47008407507698e-05
-2.61235756170847e-05
-2.33596756197719e-05
-2.55157120612847e-05
-9.91394350907999e-06
-2.68719199822411e-05
-6.64339102796492e-06
-1.22124334723804e-05
-2.89550412331097e-07
-2.38856546490043e-05
-2.43495234668181e-05
-2.43991459167799e-05
-1.02540620883364e-05
-2.62745234208097e-05
-2.58160723681889e-05
-3.38621687250129e-05
-4.36541457865748e-06
-1.13811804725541e-05
-3.36429984964114e-05
-2.47447694050096e-05
-2.84235593872327e-05
-2.70762289661823e-05
-2.4209948316911e-05
-1.59575088173536e-05
-2.26622697135096e-05
-1.73459416470816e-05
-1.86860611003509e-05
-2.31513454407139e-05
-3.11984311633987e-05
-1.73172254605802e-05
8.32823234070473e-06
-6.81435496565888e-07
-1.11193030539747e-05
-3.41411689007413e-05
-1.76062208081108e-05
-1.09010889580162e-05
-3.85690362679405e-05
-1.91294655732843e-05
-1.54914205604136e-05
-1.57824778310712e-05
-2.42986983470843e-05
-1.91339312811301e-05
-1.58164931065407e-05
3.16196269817944e-06
-2.04272012303799e-05
-3.07266671260194e-05
-2.32204524609546e-05
-1.64788772697126e-05
-2.07660115419501e-05
-1.93648156493318e-05
-4.13197261769703e-05
-3.90777953568337e-05
-6.39184914417586e-06
-2.50450393279118e-05
-1.33712509026757e-05
-1.97060087563892e-05
-2.05145344113368e-05
-2.31173965374218e-05
-3.14628274823602e-05
-2.39541087610012e-05
-1.46910463636587e-05
-1.31160486559276e-06
-1.49399023287616e-05
-3.84797465874818e-05
-3.04634104348189e-05
-3.68777908934548e-05
-3.52121922579402e-05
-3.01147509154609e-05
-3.34714488012121e-05
-3.78307719988047e-05
-2.65494951620736e-07
-1.03571438226148e-05
-1.05869069745729e-05
-2.35838280789539e-05
-2.1188719603276e-05
-1.89565805875959e-05
1.43215511820946e-05
-1.69538257101271e-05
-9.08109996479996e-06
-1.3640896843151e-05
-1.75606152795588e-05
-4.14143230393026e-05
-1.31521996717444e-05
-3.87948865433727e-05
-1.23058160785211e-05
-2.02349701837818e-05
-1.281631529307e-05
-3.24237443215714e-05
-1.69691929905551e-05
-3.75663273372382e-06
-2.39824706858004e-05
-3.07365645393889e-05
-4.45388442271769e-05
-5.18370557164069e-06
-2.22294830319282e-05
-1.26100737099603e-05
-2.28355385264156e-05
-5.30379338678483e-06
-1.26209137983923e-05
-3.62381621238448e-05
-1.54325629357995e-05
-3.49081327315248e-05
-9.76594014997878e-06
-2.15255901572889e-05
-3.13619417878096e-05
-9.17634682135962e-06
-1.19215028361867e-05
-1.74850353405564e-05
-2.58808571967593e-05
-2.51475227150798e-05
-2.16901649475373e-05
-2.96996308134225e-05
-1.35639704201634e-05
-1.23899155916151e-05
-1.79206051199226e-05
-1.15471759927021e-05
-1.88480335896839e-05
-1.95659988678481e-05
-2.6413456558832e-05
-8.62056751638087e-06
-1.54117688427197e-05
-9.09260426975479e-06
-1.73974308715112e-05
-1.29274675472041e-05
-1.69266729466625e-05
-1.67658977084872e-05
-9.34720881068223e-06
-5.10732249422435e-05
-2.20857556756739e-05
3.38988140450713e-06
-3.07418280057027e-05
-2.7430878286225e-05
-2.91201564398525e-05
-1.17545364870138e-05
-9.53300698673958e-06
-8.93952290053148e-06
1.61082846519023e-05
-3.23872136977329e-05
-2.43405194752326e-05
-1.31700306997669e-05
-9.68533189684463e-06
-3.08516356273125e-05
-3.51378256472657e-05
-1.26246858145574e-05
1.99988636807226e-06
-2.77147057181438e-05
-2.21421457583756e-05
-3.13060670680367e-05
-2.2254820732645e-05
-4.68287611525129e-06
-3.14219828690902e-05
-2.70496795907365e-05
-2.21896889074839e-05
-1.86364856639405e-05
-3.45215739746614e-06
-2.69169804006443e-05
-2.04570453196132e-05
-1.54035365696496e-05
-1.38030377419208e-05
-1.17527606166813e-05
-1.97656186431816e-05
-1.11701647765771e-05
-1.68634763755541e-05
-3.09704746316822e-05
-7.61974973868431e-06
-1.7455558398814e-05
-1.41745353595583e-07
2.52986386934643e-06
-4.85083888743513e-05
-4.31738737782518e-05
-2.22531046736671e-05
-2.70667478143571e-05
-2.6763303353884e-05
-1.12148515492792e-05
-2.83807914339273e-05
-1.95280004347119e-05
-1.57286997234439e-05
-2.6538890617072e-05
-3.54704071010932e-05
-1.99419719796147e-05
-1.49519459433537e-05
-2.80213034997629e-06
-8.96661377402745e-06
-9.14993631504683e-07
-1.29238052248826e-05
-2.0033550527923e-05
-3.73204328258381e-05
-3.15699336244921e-05
-5.70888762431019e-06
-3.02202977355453e-05
-1.28671150162939e-05
-2.01908554517239e-05
-2.48805340269912e-05
-4.48606262094821e-07
-1.82670111582823e-05
-1.53528699655484e-05
-1.11038050892963e-05
-2.00612409006716e-05
-3.2573171352552e-05
-2.7646198921259e-05
-2.03296507229338e-05
-2.06152106051667e-06
-1.58241714959883e-05
-2.10324188870549e-05
-1.50130955720568e-05
-8.04093307879825e-06
-2.99142410081753e-05
-3.14766725255084e-05
-2.81381942485802e-05
-9.23878444086016e-06
-3.19567117040432e-05
-5.08486954303565e-06
-2.06052982612843e-05
-2.18218018027451e-05
-2.18306397844147e-06
-7.12857646137758e-06
-1.13080190741178e-05
-1.54836025564515e-05
-3.33418501067337e-05
-1.84890335580639e-05
-2.90931687517502e-05
1.00338496701288e-05
-1.76111422159065e-05
-1.76458909740208e-05
2.18841038721488e-05
-2.26089265050922e-05
-4.0700031950115e-05
-2.61447279861097e-05
1.99561070810674e-06
-8.65296211271706e-06
-2.00707693754875e-05
-5.3109437291652e-05
-2.22014255395082e-05
-6.91525508093278e-06
-4.15890663417169e-05
-2.98310404486725e-05
-2.34582162783187e-05
-2.50634518829251e-05
-1.55058752199243e-05
-2.08388092776887e-05
-3.00077266565827e-05
-2.67495954796227e-05
-2.31031428328116e-05
-1.39131521126874e-05
-2.63593611570366e-05
-2.19773429162669e-05
-2.44050461422653e-05
-3.31047946507823e-05
-1.81548555644716e-05
-1.99905237482872e-05
-3.59773402401789e-05
-1.02668782971283e-05
-3.63049879864955e-05
7.69281946495811e-06
-1.12437580799835e-05
-1.54761933054258e-05
-1.17784580328849e-05
-3.43784028813294e-05
-1.11417791175086e-05
4.66091805005125e-07
-2.42354655700481e-05
-7.71902937548204e-06
-2.67902932824148e-05
-1.43399868781016e-05
-1.49472390291286e-05
-2.55708829253341e-05
-8.16017663178869e-06
-3.04930948497774e-05
-1.81191776668477e-05
-3.27011458631157e-05
-8.64081557364611e-06
-9.46499775484758e-06
5.80800604707716e-06
-1.87606843214277e-05
-3.44099766562211e-05
-8.27576228673348e-06
-2.19835793539146e-05
-5.82212863602584e-06
-3.04107587578843e-05
-2.31963851487298e-05
-3.94376198168031e-05
5.68530976668982e-06
-2.86957711970693e-05
-2.13835874743661e-05
-1.99666982441443e-05
-1.16254900729982e-05
-2.0898277981508e-05
-2.43761104544405e-05
-2.90529905409556e-05
-2.74438126878923e-05
-2.84631319524533e-05
-4.50544559208923e-05
-3.71470613692439e-05
-1.13592346754052e-05
-2.5832219534952e-05
-1.60046617815469e-05
-8.36677135842551e-06
-9.09044595583675e-06
-8.24459682337013e-06
-1.5620569235599e-05
-2.85801352971928e-05
-1.38706732081259e-05
-2.48591947727696e-05
-2.54890693357995e-05
-3.07737865510692e-05
-2.51539163386894e-05
-1.93412539530696e-05
-3.09428798778802e-05
-2.69152104432867e-05
-1.28336756741234e-05
-1.78018872890883e-05
-1.30811645556448e-05
-1.10321859035303e-05
-3.19032210897428e-05
-3.24965650992602e-05
-1.51690859189275e-05
-3.10399338890441e-05
-1.38230696274216e-05
-1.52515661603257e-05
-2.69247854295926e-05
-1.3871705281077e-05
-2.39809535740827e-05
1.09066225626076e-06
-3.56936184666068e-05
-6.41489212057086e-06
-4.27182853920244e-05
-1.12191300535215e-05
-3.55041393955976e-05
-9.42663739310677e-06
-2.22658906318785e-05
-4.84271174499343e-05
-1.36126511171877e-05
-2.44759968565575e-05
-2.30794611281487e-05
-2.20941540225489e-05
-1.84265084167329e-05
-1.68902687552981e-05
-1.88458261827363e-05
-1.48376358076382e-05
-2.6311549405272e-05
-2.73179770323132e-05
-1.71200431940897e-05
-3.28377133629619e-05
-2.6467599961961e-05
-1.22332186596911e-05
-1.75328361675879e-05
-1.73492609643949e-05
-2.14449354682711e-05
-1.10100897234798e-05
-2.39775896434915e-05
-2.24838968850285e-05
-2.41668386713705e-05
-2.69341224534967e-05
1.07993457152392e-06
-3.56423209382336e-05
-7.49208859317831e-06
-2.2479403672981e-05
-1.43492072905305e-05
-1.63711700323029e-05
-2.03100016717196e-05
-6.54625677399932e-06
-1.79858217852412e-05
-3.14109249750103e-05
-1.28965599514151e-05
-4.38228380267778e-06
-2.96450835316808e-05
-1.33338967326834e-05
-2.71165913920326e-05
-1.42705249174587e-05
-2.40995182242347e-05
-2.29112999820839e-05
-8.19090199020939e-06
-2.93662671514264e-05
-3.93182966068961e-05
-1.82362359393089e-05
-1.65972314403191e-05
-3.93304782660193e-06
-2.28132155068817e-05
-3.00104749155335e-05
-1.42679728396757e-05
-1.33703962082214e-05
-4.64269240953796e-05
-3.98241982163249e-06
-1.52297168956749e-05
-1.71944482208138e-05
-1.40496455136235e-05
-2.77190926007677e-06
-4.36873866702711e-05
-3.30564526908733e-05
6.88317151072269e-06
-2.45444140285173e-05
-1.76996416004568e-06
-2.35788199810786e-05
-3.58618294169454e-05
-4.70062859766551e-05
-4.67698299040272e-05
-1.92770334286668e-05
-2.6106804654347e-05
-2.72059443672227e-05
-1.50250741725404e-05
-2.65759072927635e-05
-2.26982933742318e-05
-3.13775283443529e-05
-1.8258233492812e-05
6.14188080186382e-07
-1.22567668138075e-05
6.37190850924277e-06
-3.15107091078706e-05
-3.12341701907548e-05
-3.44809871083295e-05
-8.63970899115775e-07
-1.97310217532251e-05
-1.89793573767974e-05
-2.12263803183244e-05
-2.98399438911286e-05
-3.00073534223675e-05
-1.98922343507642e-05
-1.36873561993e-05
-3.08540100090912e-05
-1.98506237203315e-05
-1.94865111739055e-05
-1.10527993752571e-05
-1.80749099401336e-05
-1.74736427619675e-05
-2.70614392199869e-05
-1.13899829767455e-05
-2.8980340629501e-05
-2.89878255197061e-05
-4.28019557969182e-05
-3.52536862905843e-05
-1.55391709861603e-06
-2.06026629184185e-05
-2.01034495332618e-05
2.35556291089498e-06
-2.09756902335332e-05
-1.00973006863119e-05
-1.5165774151671e-05
-2.29244031496238e-05
-8.59465692979248e-07
-1.78542044067675e-05
-2.19816597580282e-05
-1.60719464468593e-05
-4.43347682876443e-05
-3.74664313156136e-05
-9.31868947603538e-06
-1.29349707198985e-05
-3.14010408399466e-05
-1.13944645723623e-05
-2.12044927624656e-05
-7.1768112038677e-07
-2.11275411300779e-05
-4.56965493726136e-05
-1.74997087466389e-05
-5.64763068545252e-06
-5.8154801746483e-06
-3.37196947512285e-05
-1.90566938346904e-05
-1.52971893098456e-05
-1.96962377459403e-05
-2.43401843089051e-05
-2.07194959387278e-05
-3.94927832472634e-05
-3.61426843338242e-05
-2.66549980816676e-05
-2.40763910160221e-05
-3.05001630607299e-05
-2.07607086448091e-05
-4.812438500019e-05
-9.03744185531999e-06
-2.15900230691606e-05
-3.4342776049475e-05
-2.39197871507769e-05
-8.10779379656581e-07
-2.64519060225335e-05
-2.67793152676884e-05
-1.25641095960275e-05
-1.13544234667398e-05
-2.9536608933369e-05
-3.59605208872797e-05
-4.75490298793688e-05
-2.26464066255265e-05
-2.2375713846085e-05
-6.11687186556324e-06
-2.77248305144106e-05
-3.31309579066836e-05
-2.21650866084685e-05
-3.20737455648963e-05
-1.75867247644379e-05
-2.77343461754149e-05
-3.89026755635326e-05
-1.71572751742175e-05
-1.13628411586597e-05
-2.7526935263798e-05
-2.54623581754173e-06
-1.40591345148043e-05
-4.39738669391287e-05
-4.34351686226864e-06
-2.24881066227597e-05
-2.39409915215764e-05
-8.46915744422302e-06
-2.73963657266608e-05
4.4305574991646e-06
-2.68077300035507e-05
-8.02553204230841e-06
-7.80528738796938e-06
1.17025738546937e-06
-2.31996640931629e-05
-1.81803563837268e-05
-3.13491200060489e-05
-2.37897115182007e-05
-3.23190131100878e-05
-3.58135339976307e-05
-3.36048704419709e-05
-3.03174349121901e-05
-3.49085707727473e-05
-1.58662589686638e-05
-2.61106133706373e-05
-2.74198894846965e-05
-5.54408900462493e-06
-2.88145543664788e-05
-3.13925655321982e-05
-2.42738669890834e-05
-2.9891731520244e-05
-6.73350669038836e-06
-1.94549138517109e-05
-3.21220455603253e-05
-5.17245801008713e-05
-2.03969221620481e-05
-3.514970414221e-05
-3.71605974544154e-05
-1.14444952840304e-05
-1.58195841634517e-05
-4.55589871515095e-05
-9.84072041143931e-06
-1.6834876066117e-05
-2.4887732287744e-05
-6.78517508237097e-06
-3.3830498508983e-05
-2.57855301379234e-05
-1.89381866453509e-05
-2.9914729647498e-05
-1.54012138948369e-05
2.02159161166597e-06
3.284757345707e-06
-2.75447379085794e-05
-1.07318356139204e-05
-1.82976625355108e-05
-3.67487235561033e-05
-3.42520780514329e-05
-1.24367192313125e-05
9.78505959825167e-06
-4.53848615771932e-05
-3.67320992236737e-05
-4.18612568735614e-06
-2.72821812381757e-05
-2.23357597021027e-05
-1.39471021340881e-05
-1.16096814089779e-05
-9.82319539303734e-06
-2.24112328643513e-05
-1.60030866264082e-05
-2.46483342235467e-05
-1.76812401034068e-05
-2.82971036887588e-05
-5.81831223111171e-06
-3.63688828748951e-05
-1.24821978356484e-05
-7.43431570179345e-06
-2.48954882711925e-05
-2.06659200432487e-05
-1.90510924532395e-06
-1.74031509207895e-05
-2.76073558909763e-05
-1.55185910068579e-05
-3.67891452693593e-05
-3.6743384732379e-05
8.29277101206599e-06
-1.40385277981351e-05
-2.65161737288853e-05
-1.59260964583382e-05
-2.08135512437337e-05
-1.61232640824414e-05
-2.16199009712568e-05
-1.56141331975319e-05
-3.58156142475961e-05
-1.17508406895515e-05
-7.16557922213012e-06
-1.63151872307958e-05
-1.98835193152888e-05
-1.54990190726993e-05
-2.36841323781403e-05
-3.61566683247241e-05
-1.42591803533224e-05
2.51949316308421e-06
-1.19503417998828e-05
-1.69191572641365e-05
-2.17769922502491e-05
-2.55790248630169e-05
-3.71054145048104e-05
-3.13238819011333e-05
-1.93620169391876e-05
-2.2110182044894e-05
-2.65070766279587e-05
-2.65926444539208e-05
-2.15253758849378e-05
-2.40607829153054e-05
-1.35864855725766e-05
-2.50088532833326e-05
-6.80169122516041e-06
-3.24676443346848e-05
-1.40273456941265e-05
-1.87600589262384e-05
-3.38714458603602e-05
-5.44060675738867e-05
-3.71990164649038e-05
-1.51449354403046e-05
-1.07528016441902e-05
-3.62033293608553e-05
-2.95992155848484e-05
-2.386800413545e-05
-1.90903116515945e-05
-1.43305669995833e-05
-2.03682105216675e-05
-2.88045747962556e-05
-1.49175162912233e-05
-2.94176139578776e-05
-1.13444252305106e-05
5.59199790699291e-06
-2.99349505464926e-05
-1.81238884602215e-05
-2.83702657090658e-06
-1.48705504229415e-05
-4.87426941678324e-06
5.5730344854942e-06
-2.94131742451043e-05
-3.41093381148081e-05
-2.79177823611631e-05
3.82029700243933e-07
-1.72850360390874e-05
-1.80545903659136e-06
-4.75888834409907e-06
-9.58750816036286e-06
-2.83887899252219e-05
-2.4987513603536e-06
-1.32177835039519e-05
-3.52325883934112e-05
-1.67558156898244e-05
-9.93298036191106e-07
-3.52466987940709e-05
-4.71091958397479e-05
-2.2228502115119e-05
-3.5119494571168e-05
-3.21866903003005e-05
-8.24743723050532e-06
-3.21948428316268e-05
5.04165102349387e-06
4.88543077990401e-08
-1.53820544210295e-05
-5.67412256856835e-06
-3.41016730498054e-05
-2.11440640990168e-05
-2.2323341068134e-05
-1.24443524503153e-05
-1.13071759478879e-05
1.17504499258369e-06
-8.33069980173334e-06
-3.24887919420371e-05
-1.468953730189e-05
-1.35228930042724e-05
-1.36319977880485e-05
-1.18826199371574e-05
-2.94406742680754e-05
-2.32172156493685e-05
-9.44700659326544e-06
-1.54703282013188e-05
-1.14003585597063e-05
-9.95066613300757e-06
-2.62760095126541e-05
-2.11035738926526e-05
-2.69179664973643e-05
-1.87877656058363e-05
-2.16272135596145e-05
-5.26056219055062e-06
-6.49645726924771e-06
-8.04317249709641e-06
-5.58672101639648e-05
-1.40229983502904e-05
-1.2364474295157e-05
-7.0871721402273e-06
-3.44464031964051e-05
-6.72064754023057e-06
-2.27533379467597e-05
-1.08054104071278e-05
-2.33556825390084e-05
-2.76082024003239e-06
-9.91089930203721e-06
-1.13098926484805e-05
-2.63275488689479e-05
-1.29873759681907e-05
-1.23790555140527e-05
-3.96773902629609e-05
-2.35030859378847e-05
-2.56909148325506e-05
-2.90275325246431e-05
-2.93348927604847e-06
-1.34480458419864e-05
8.83080021377679e-08
-4.37205752160396e-05
-2.92037319634567e-05
-2.28814729046082e-05
-2.28112886767907e-05
-2.15282343637226e-05
-2.89194367536787e-05
-3.10676839170212e-05
-1.07505048418016e-05
-1.87244197708446e-05
-3.89092833536388e-05
-7.12992314285491e-06
-2.47787851871071e-05
-1.50357104962512e-05
-1.40897375206255e-05
6.66277326508134e-06
-3.32750701034394e-05
-1.41587593427057e-05
-2.50954083192222e-05
-2.38780428340353e-05
-3.47112414859246e-05
-1.25004805537159e-05
-8.10445578426984e-06
-1.44007078043692e-05
-2.16836103646838e-05
1.53211195608617e-06
-1.60472073590615e-05
-4.71746323764346e-06
-1.87823353306796e-05
-2.6077651161446e-06
-2.98112445601461e-05
-1.83104061302782e-05
-1.7252719755065e-05
-2.07932212751089e-05
-2.81379944667581e-05
-2.46671504227535e-05
-2.05531562184232e-06
-2.90033356433118e-05
-2.57108985254851e-05
-3.30929816673359e-05
-1.75792999433823e-05
-3.33086991580695e-05
-2.19878207677041e-05
-1.13506269061437e-05
-2.5781121707685e-05
-9.68685087148059e-06
-8.33563973220325e-06
-2.02097996464311e-05
-2.99469569366082e-05
-4.33274634939151e-05
-1.8963208029489e-06
-2.87798533576509e-05
-1.48542774538837e-05
-6.21772463386143e-06
-2.12687778224201e-05
-4.67269539286435e-05
-3.25703145343227e-05
-2.38490548073968e-05
-3.27618939120108e-05
-2.03257359791822e-05
-2.75761510953647e-05
-2.33612746835695e-05
-7.274856548921e-06
-2.3204485249306e-05
-1.97725055453651e-06
-1.46641273343735e-05
-1.53322943852919e-05
-7.72875813771669e-06
-3.19795120086707e-05
-3.37489739942712e-05
-2.18345587986195e-05
-3.0255995974263e-05
-2.46477658814181e-05
-6.69893912489983e-06
-3.16866313102472e-05
-1.8416310909217e-06
-2.97563631196523e-05
-8.6118182629979e-06
-1.83018023045804e-05
-2.19507054971102e-05
-1.10150364613653e-05
-1.9111373004237e-05
-2.31627483845865e-05
-3.40237771019501e-05
-1.73842280615366e-05
-2.07259261466549e-05
-3.91388769536201e-05
-3.16812831190525e-05
-3.48083034527937e-05
-3.81379964632101e-06
-4.55824450372805e-06
-3.01239474695645e-05
-3.86103535471478e-05
-6.42612094632472e-06
-3.05720652844547e-06
-1.26562567273498e-05
-3.66891226034971e-05
-2.98122371974408e-05
-1.66217456131081e-05
-2.78755327312411e-06
-3.69635727443723e-06
-2.71273231306345e-05
-2.99835508224908e-05
-3.13484006896504e-05
-1.21308478826383e-05
-1.78462110919687e-05
-2.26359836184111e-05
-2.72618664002642e-05
-9.29053130296065e-06
-3.41350975085724e-05
-9.39007041386695e-06
-3.78124896526637e-06
-4.06142592180073e-05
-1.54315930369705e-06
-3.37045515395267e-05
-1.49245564155467e-05
-1.86206364432835e-05
-2.79313240453791e-05
-9.72721180224981e-06
-2.2899870470175e-05
-2.58581391600748e-05
-4.29328842967891e-06
-2.16161522333114e-05
-4.18364663417751e-05
-1.11040775911508e-05
-3.40795060350851e-05
-1.35682626133772e-05
-7.65041988426485e-06
-1.6500558080489e-05
-2.73805606839808e-05
-2.37669864175517e-05
-1.78818230713879e-05
-2.07460459654086e-05
-3.27518787941441e-05
-1.23681781855789e-05
-1.84819385257472e-05
-1.75482276153111e-05
-1.34109415897317e-05
-6.38351236080132e-06
-3.0064236704536e-05
-2.87116167071205e-05
-1.24476461207592e-05
-1.80991067033625e-05
-1.55177651510551e-05
-2.97084535108756e-06
-1.7724817510533e-05
-9.62649867222892e-06
-2.20990619990528e-05
-5.43491149268536e-05
-1.90140586355611e-05
-2.82393377946156e-05
-2.46803672961161e-05
-2.12994885067183e-06
-2.54557397897184e-05
-1.84077977831226e-05
-2.41438859002028e-05
-1.39657518415706e-05
-1.8978108536319e-05
2.51012350856013e-07
-2.60125890124571e-06
-6.58215035619056e-06
-1.41201251181734e-05
-1.91923778059527e-05
8.83630886326796e-06
-8.64250762756711e-06
-2.76956448780441e-05
-1.65408446798706e-05
-1.56614954837862e-05
-1.3430160142576e-05
-1.43354545285055e-05
-2.7177041209111e-05
-3.02231168070013e-05
-3.19013274018309e-05
-3.32668289386098e-05
5.07675221226886e-08
-1.99875901614134e-05
-3.3130992947597e-05
-3.23561530881088e-05
-2.76963917285505e-05
-2.42084188159517e-05
-3.73199052199763e-05
-1.89271506153965e-05
-2.62777885873068e-05
-2.36908968760548e-05
-4.75415887298811e-05
-1.22995499747766e-05
-2.84281395535109e-05
-1.62555891510865e-05
-2.05361708991898e-05
-5.00605697265758e-05
-1.17959620328815e-05
-3.45883936980705e-05
-3.70499121150242e-06
-5.89460155288337e-05
-5.29370923738293e-07
-2.18015696333221e-05
-2.28725505409693e-05
-3.4978714280039e-05
-1.2532917419284e-05
-3.45803109332847e-05
-2.65778389710544e-06
-1.56594837252568e-05
-7.49040904700063e-06
-3.70372025779537e-05
-1.38345282318214e-05
-3.57342607860541e-05
-1.99845977326589e-05
-2.01674228828973e-05
-2.4313129769873e-05
-2.98580027674678e-05
-3.51660972113905e-05
-2.07592233372682e-05
-1.51782634932656e-05
-3.97158042118624e-05
-9.84869592493605e-06
-5.89706310278634e-06
1.2218733647963e-07
-4.30642309028193e-05
-1.37036241302439e-05
-1.47009725299575e-05
-2.18964680464813e-05
-2.82980802025257e-05
-4.88591898384713e-05
-1.7035152109812e-05
-4.63028453764013e-06
-1.41399360665625e-05
-2.16223205921966e-05
-1.36003429404103e-05
-3.17755546430393e-06
-1.65551893596123e-05
-1.3881236868224e-05
-3.7848902584469e-06
-3.63823193093337e-05
-3.38803030554066e-05
-3.0403946027042e-05
-2.73637128800528e-05
-1.06346375007568e-05
-2.50897551430551e-05
-4.12724498866762e-05
-1.15797833074597e-05
-4.11009632033354e-05
-1.02942563654015e-05
-2.58844964838379e-05
-3.23076665016494e-05
-2.58381705235879e-05
-1.37714615259383e-06
-1.83837056335258e-05
-9.38001426523568e-06
-4.93122474181942e-05
-2.43652999987071e-05
-3.23153738792859e-05
-3.08949732467817e-05
-3.5161242057016e-05
-2.26231532608268e-05
-1.62895916241938e-05
-1.73178064942409e-05
-1.02170668423076e-05
-1.83947127235611e-05
7.69514483829307e-06
-4.11606000909601e-05
-2.19637029023685e-06
-3.44410212343238e-05
-2.95603922181187e-05
-4.12296842144017e-05
-2.47085604119066e-05
-1.65354504912341e-05
-2.5315428304113e-05
-3.00160449866242e-05
-2.84236693538419e-05
-1.91795654855518e-05
1.12627423928025e-06
-3.05909847915937e-05
-1.58541302667174e-05
-7.18333540059918e-06
-1.91662929900684e-05
-1.93165102803077e-05
-2.51615332407979e-05
-2.29523968129734e-05
-2.96837477009671e-05
-2.85907644545628e-05
-2.66745760339274e-05
-6.76622311923793e-06
-3.50643855304264e-05
-3.16922357899048e-05
-1.14211802497218e-05
-1.54869457714297e-05
2.60859978937917e-06
-1.88873046231051e-05
-1.41257063277265e-05
-2.02940750093926e-05
-2.14233915210697e-05
9.21829131748898e-06
-4.66781514423089e-05
-4.01122944844689e-05
-1.22364373089001e-05
-2.66021832153798e-05
-2.63177068487024e-05
-3.62880884008343e-05
-6.9203612614238e-06
-5.41188683417871e-06
-8.63456288656147e-06
-1.4141896607626e-05
-1.67929589192459e-05
-3.27813868668962e-05
-2.32348072289583e-05
-2.33116133396035e-05
-1.91642249568257e-05
-2.63404182565429e-05
-1.37175213382288e-05
-3.07462696643111e-05
-3.70385402451449e-05
-4.40354357276526e-05
-2.73863935059731e-05
-2.78819425534717e-05
-2.00092555916385e-05
-2.87914806010815e-05
-3.9488034629088e-05
-1.96825713833399e-05
-3.78533524319118e-05
-2.49680220719781e-05
-2.05192863669657e-05
-9.92202323773938e-06
-2.6888948633523e-05
-2.7914837067842e-05
-2.44829830703564e-05
-6.62154265145976e-07
-2.05674701539145e-05
-6.23388602364618e-06
-3.84461857489162e-05
-3.49677476716209e-05
-2.37194037811427e-05
-2.43976193599762e-05
-2.6398368002306e-05
-3.05477738359612e-05
-2.37424011991299e-05
-1.7443520341938e-05
-7.9382087955189e-06
-2.41469594998598e-05
-1.08453487041548e-05
-2.05842763401626e-05
-7.58876815535955e-06
-1.07130409927446e-05
-2.48922688759481e-05
-1.44668233672105e-05
-4.3901432195347e-06
-1.75881971546833e-05
-1.78387312808774e-05
-3.2445169557255e-05
-1.73291738922646e-05
-1.33660562007836e-05
-1.75360719513535e-05
-2.38265386908671e-05
-2.61837949297418e-05
-3.27410081987439e-05
-3.07621158027242e-05
-3.99245185127164e-05
-2.35592553619104e-05
-1.87965747531283e-05
-2.19607834364616e-05
-4.77755780357123e-06
-3.54396673753194e-05
-1.47773489312875e-05
-3.36554112331664e-05
-2.84325408628867e-05
-2.06157463174245e-05
-1.0404268891087e-05
-2.96033194200695e-05
-3.41177186761099e-05
-1.92597872505465e-07
-1.16244903949448e-05
-2.09877459372573e-05
-3.19579810677948e-05
-1.56252532184095e-05
-1.8973901126081e-05
-3.34226743038023e-05
-7.97516935083704e-06
-2.44456294739155e-05
-3.59214633582389e-05
-1.5936805252955e-05
-2.84038361494131e-05
-2.62748785967421e-05
-2.83600851249379e-05
-3.6683525318695e-05
-4.19517175372656e-05
-1.83248388310645e-05
-2.52273055132449e-05
-2.27897926225936e-05
-3.71532193970137e-05
-4.03467912821417e-05
-2.60132980419539e-05
-1.94598010420921e-05
-2.81666606029044e-05
-1.0539083785709e-05
-1.19968599524174e-05
-1.38548902775418e-05
-1.10781808599269e-05
-1.39866680634443e-05
8.85824971280914e-07
-2.01399317786277e-05
-1.40984748213514e-05
-3.48940322126539e-05
-8.01332866396361e-06
-2.57654228888033e-05
-5.25200052590229e-05
-2.91002516996184e-05
-2.11357352219332e-05
-3.69019520384803e-05
-7.94459807609576e-06
-2.02418292941753e-05
-1.83316907172084e-05
-1.24571897079378e-05
-3.55386617486248e-05
-8.0963359186331e-06
-2.500208646339e-07
-1.77880770454523e-05
-7.83610038976171e-06
2.97793068208755e-06
-4.82263041842203e-06
-1.67524355317323e-05
-6.36682445105774e-06
-4.6063354707149e-05
-2.50724931422512e-05
-2.64651641625471e-05
-6.64282234707272e-06
-1.69063210544965e-05
-1.88856069069244e-05
-2.1208384765467e-05
-2.56950865545859e-05
-3.78187075726229e-05
-3.5325224386615e-05
-1.70409575155995e-05
-1.52300586749096e-05
-1.46840296331929e-05
-2.31015094376473e-05
-9.80508527874114e-06
1.29846480325587e-07
-2.79446103558387e-05
-2.98853705577948e-05
-1.4204345467212e-05
-5.33921823112417e-06
-6.46605520631354e-06
-3.54164489650548e-05
8.80916472106789e-06
-2.64889261724281e-05
-7.54742340380264e-06
-2.65381287765889e-05
-4.61617428899736e-06
-2.03488848699809e-05
-2.30070488253087e-05
-1.72225166592526e-05
-9.5649668920772e-06
-3.80637518728866e-06
-4.25695198636146e-06
-2.10627425183895e-05
-3.21241707849078e-05
-9.63726116169963e-06
-1.8745573511364e-05
-1.85985332663498e-05
-1.28734848160271e-05
-1.88165889924274e-05
-2.79143397100403e-05
-1.67454350554317e-05
-2.13878079523287e-05
-4.13050920573519e-05
2.88280649802339e-06
-1.03553405332933e-05
5.67068204957466e-06
-2.08198985146931e-05
-1.39542937431938e-05
-1.09893888222875e-06
-3.59906251828929e-05
-1.67953450710622e-05
-1.69542191760671e-05
-9.05712599794629e-06
-2.27232248044443e-05
-3.15263011282489e-05
-1.27812941030144e-05
-2.69908275141522e-05
-2.19798426177066e-05
-4.43496481763968e-05
-6.10601048035585e-06
-2.46142193948392e-05
-9.4679589195448e-06
-1.58566097137362e-05
8.62531602763133e-06
-2.17519932320638e-05
-1.86839354390894e-05
-7.50028554255361e-06
-1.36891118429107e-05
-1.63093020640329e-05
-2.12322601462747e-05
-2.96125833296239e-05
-2.00594189718552e-05
-3.23325988702757e-05
-1.49233900734079e-05
-1.7965714346621e-05
-3.06497217579495e-05
-1.66515554952654e-05
-3.46034551115312e-05
-1.867015546682e-05
-2.03957987946203e-05
-2.29517898616425e-05
-4.10318199483243e-05
9.15524087182835e-07
-2.15681335298992e-05
-8.55812533111898e-06
-1.58969799106583e-05
-2.56359728009572e-06
-1.34460977393323e-05
7.28195313469031e-06
-1.82242939395776e-05
-5.01609889705167e-06
-1.29719165664034e-05
-7.23010452956822e-06
-3.8652157555388e-05
-3.63978384212475e-05
-1.49456184677695e-05
-3.8697086337719e-05
-2.50347103476705e-05
4.5378775016942e-06
-2.48082068413301e-05
-2.73098925927136e-05
-1.89594890711722e-05
-2.18757542952761e-05
-2.17434508305116e-05
-4.08593709443482e-05
-3.5481249692022e-05
-1.98095799230101e-05
-1.59975953529457e-05
-2.50827291229637e-05
9.48585914377956e-06
-2.8740322646838e-05
-2.2617192333045e-05
-1.57556524770817e-05
-2.01764277184296e-05
-1.03361536855876e-05
-1.35908800794841e-05
-2.14045788066599e-05
-3.42581000725435e-05
-8.81577047040729e-06
1.27648593364479e-07
-3.59776372504203e-05
-1.21883731744003e-05
-1.81435859267458e-05
-1.12578062498401e-05
-1.47490591120115e-05
1.60617131221225e-05
-1.22462966460947e-05
-3.04914062079993e-05
-1.40816416898659e-05
-2.13311770076124e-05
-1.41119851648339e-05
-1.53276176444333e-05
-3.34272082776418e-05
-2.8589388831523e-05
-3.64784150587153e-05
-2.65801336488797e-05
-1.35388517037539e-06
-3.20875406628465e-05
-1.51504537192447e-05
-1.45938684452629e-05
-3.57608295171377e-05
-2.48592953692243e-05
-1.64542687601998e-05
-1.35200439688374e-05
-4.03186297340012e-05
-2.85579527122283e-05
-2.84241768889679e-05
-5.74210456316239e-06
-1.99408975227595e-05
-2.23382627173148e-05
-3.25743764155839e-05
-3.14148734183433e-05
-7.21940283705754e-06
-5.71985496612656e-06
-2.66589141179966e-05
-2.40078698575329e-05
-9.27107054036326e-06
-3.78764554790302e-05
-2.64449181012154e-05
-1.77521972488933e-05
-1.47338211243531e-05
-1.31086696020284e-05
-1.78625623804397e-05
-3.30435180650107e-05
-5.04014507116046e-05
-1.45297511295736e-05
-1.64756295881497e-05
-3.99102367676908e-06
-3.00358054586632e-05
-2.55314145352809e-05
-3.49877264412293e-05
2.70847615027492e-06
-1.039310573657e-05
-2.31503568005839e-05
-1.92446204123972e-06
-2.12987640906381e-05
-1.89142937764078e-05
-2.41815480320475e-05
-1.647914231196e-05
-1.84166932800788e-05
-1.88514075309314e-05
-2.01361306701896e-05
-2.8876053826085e-05
-9.27927529355236e-06
-1.37431574082385e-05
-1.74829760469893e-05
-4.13853733138893e-05
-2.90329326034108e-05
-2.88020215560056e-05
-1.64514030296279e-05
-1.87299956770305e-05
-3.02479775675053e-05
8.47562172756771e-06
-2.07601140691839e-05
-1.92710448666674e-05
-5.06530146966396e-06
-3.19848055187362e-05
-2.75524339665188e-05
-3.68559368440017e-05
-4.19851067716163e-05
-1.76540365931681e-05
-2.2324682717557e-05
-1.42510449445519e-05
-3.01841381041678e-05
-1.76271571683745e-05
-3.79662358229656e-05
-2.27674066324374e-05
-1.16669755193751e-05
-3.77970793388177e-05
-9.56396790938285e-06
-1.45678491303074e-05
-2.41837726902779e-05
-1.85475537563755e-05
-1.29436829446899e-05
-2.29998694799406e-05
-1.95491938232264e-05
-3.19156562933767e-05
-2.20235824879271e-05
-1.30191959500127e-05
-1.54317824835141e-05
-4.0244220673934e-05
2.98629844005391e-06
7.23036011857637e-06
-1.3613414687685e-05
-1.00654515038375e-05
-2.55001327524264e-05
-1.61883920406255e-05
-3.60145296053887e-05
-2.36750777732855e-05
-1.47760867400704e-05
-7.62291607483871e-06
6.32552659222757e-06
8.94624974572047e-06
-3.29337541994214e-06
5.16464079899839e-06
3.13279473260541e-06
-9.99296935150277e-06
-2.27842592357771e-05
-4.57750754534381e-05
-3.29179382715326e-05
-1.19618696456434e-05
-3.53362816458223e-05
-3.87387362397338e-05
-2.27787602479931e-05
-3.15579771115884e-05
1.19753060952501e-05
-7.74274317535238e-06
1.00808012262835e-05
-8.45938552826899e-06
-1.33128875488309e-05
-2.03223834716755e-06
-3.24640435318466e-05
-8.18083792748166e-06
-3.08619318986208e-05
-1.21569489609469e-05
-2.76752692809653e-05
-2.58803249091652e-05
-2.87906110091857e-05
-2.9573160815442e-05
-2.16240287822705e-05
-6.36021507535785e-06
-3.91440890598004e-05
-2.01339884438309e-06
-1.41850504906711e-05
-3.25919670930941e-05
-1.92077849291158e-05
-3.90929679003343e-06
-2.153000421959e-05
-6.01550776778706e-06
-3.53408712490319e-05
-1.94109837870117e-06
-2.24741653285942e-05
-2.26349469059238e-05
-3.5154087213356e-05
2.1647929002674e-05
-1.7432891782038e-05
-3.77093499937277e-05
-2.30877268688167e-05
-2.55678441550781e-05
-1.5643160767599e-05
3.17701030353001e-06
-1.34978533395009e-05
-5.41479643580058e-05
-1.54245648483565e-05
-1.80195683813321e-05
-1.79831645160704e-05
-2.10779676881109e-05
-6.11399156707861e-07
-1.65311191359158e-05
-1.75570535495009e-05
-2.08180959893647e-05
-1.96789190958085e-05
-1.25400289264938e-05
-1.44455455252781e-05
-1.3426170088732e-05
-1.28087746827092e-05
-3.41289047920327e-05
-2.29774665566678e-05
-1.61533965004274e-05
9.82450936263673e-06
4.81982112361169e-06
-2.54006577815352e-05
-1.72322883452869e-05
-9.42043072510823e-06
-2.73045630214013e-05
-3.67102490744273e-05
-1.67616670864042e-05
-5.15495610022216e-05
-4.1610201355297e-05
-3.69012098622185e-05
-4.81834624238085e-06
-3.02787613761636e-05
-1.33784745377409e-05
-1.2669818972245e-05
1.20419818060249e-05
-2.37591839425783e-05
-2.46657558637964e-05
-1.19020892591496e-05
1.26687473089776e-05
-2.57719392733448e-05
-3.05274554135649e-05
-3.65027056459978e-05
-2.51139253865417e-05
-1.12352415259719e-05
-3.2639946930795e-05
3.49924771207013e-06
-1.44136790921092e-05
-2.65423283981099e-05
-3.1196517096841e-05
-2.65942047103968e-05
-1.78474544406869e-05
-1.52636196434671e-05
-2.47758967170156e-05
-2.89567717115351e-05
-2.3008355902883e-05
-1.69450047717941e-05
-1.67381000445489e-05
-1.36338236999065e-05
-2.90520582780391e-05
2.1429960807103e-06
-3.87179827767528e-05
-2.98992002402233e-05
-1.24667532895371e-05
-1.50031999049666e-05
-2.72310374381896e-05
-1.54510003756399e-05
-2.36775971444091e-05
-2.12016930808756e-05
-1.84815961062819e-05
-4.29999561794806e-05
4.44771338995925e-06
-1.24641893878277e-05
-4.45843854616541e-05
-2.44851890625291e-05
-4.48881756831189e-06
-4.22572098902177e-05
-2.06901351976921e-05
-2.2786994448357e-05
-1.7738031021861e-05
-1.75048578658498e-05
-3.81792656896654e-05
-1.84745671853792e-05
-1.49467186860971e-05
-1.92493237017616e-05
-1.04937283158797e-05
-7.15329278982156e-06
-1.80710940630965e-05
-2.37969817086505e-05
-2.42321129019338e-05
-8.47515677378281e-06
-1.92699662361977e-05
-4.05376526164434e-06
-2.9083429800325e-05
-2.67607371545747e-05
-2.20786965454647e-05
-2.97573574686362e-05
-2.70590317566056e-05
-2.48880151449181e-05
-1.41846289129772e-05
-3.00150730014689e-05
-4.38223987592637e-05
-2.8538536457223e-05
-2.69217777130994e-05
-1.71730440621809e-05
-3.1580870894917e-05
-2.76683363021368e-05
-1.48105768189048e-05
5.48052290861419e-06
-3.46467089523225e-05
-1.56509543825629e-05
-1.39058173291121e-05
-2.73794467625834e-05
-3.20469903947901e-05
-2.91260429282754e-06
-2.00924585528739e-05
-2.3762914906068e-05
-1.64310026585094e-06
-2.87824205803409e-05
-2.56566031862427e-05
-4.48478653687216e-06
-1.3554253395201e-05
2.02514407230197e-06
-2.07858998290984e-05
-4.89833753996806e-05
-4.76579990161173e-05
-2.09434075094046e-05
-3.12739006226218e-05
-3.79148237674026e-05
-2.79579468954487e-05
-2.39389386529349e-05
-3.24256034674926e-06
8.0318637110865e-06
-1.09893742208696e-05
-2.32963505395636e-05
-2.13936813416168e-07
-1.26267383355458e-05
-3.56203314810923e-05
-3.17658132901646e-05
3.64692095975282e-06
-1.15993995459416e-05
-1.93618655020707e-05
-1.48807771376031e-05
-4.31051450098807e-06
-1.38763964134518e-05
-1.83157919810047e-05
-2.43099343288033e-05
-3.16107576059052e-05
-1.03046319948067e-05
-3.08369413546874e-05
1.60522150194674e-06
-7.23745912647937e-06
-2.41240268786756e-05
-2.11710383556695e-05
-2.90643412235674e-05
-1.71503094790596e-05
-5.26757769545302e-05
-1.9732537269791e-05
-1.61067193930139e-05
-1.56264296798064e-05
-1.84709940731937e-05
9.70712311253436e-06
-2.94637152354887e-05
-3.27627393367043e-05
-1.63390131251631e-05
-1.22743098163235e-05
6.00310319289122e-06
-1.91162386944913e-05
-9.61094181722951e-06
-1.26777049528688e-05
-2.41554041177221e-05
-1.02545392781503e-05
-4.17792064517446e-05
7.34133083327036e-06
-1.32774003454863e-05
-4.21853756979078e-05
-4.40203864692122e-05
-1.82895808142929e-05
-2.65690508942125e-05
-5.76597004071341e-06
-2.75379333387058e-05
-1.58320477737146e-05
-3.77805780706954e-05
-2.96177804459386e-05
-8.97587626610173e-06
-3.11624793681376e-05
-1.68895050085074e-05
-2.95817220717864e-05
-3.24479516219579e-05
-3.92618520892098e-05
-1.28945009839729e-05
-5.81459252694252e-06
-1.10730015686319e-05
-2.54490978850051e-05
-1.6933162837913e-05
-9.42453670313993e-06
-1.88819941976466e-05
-1.75880617155373e-06
-3.70756349015119e-05
-1.91726618287636e-05
1.20480583295473e-07
-1.25234664501152e-05
-6.52913435189452e-07
-1.72666700881862e-05
-3.94186228419251e-05
-2.55989546686581e-05
-1.74878938221799e-05
-2.52503874541503e-05
-2.86066927425563e-05
-2.46466619481296e-05
-4.50391030178268e-05
2.96148499635855e-06
-1.41330105139871e-05
-1.61104557973846e-05
-1.02626639032558e-05
-1.65551727286414e-05
-2.08623083490923e-05
-7.12087483980462e-06
-1.74907446185387e-05
-5.80852663357257e-06
-1.52399148334137e-05
-3.03799114027721e-05
-2.56308980309479e-05
-1.70235559376429e-05
-2.53075710013916e-05
-2.73246392116846e-06
-1.70294995735612e-05
-2.74386797013739e-05
-1.5736375972587e-05
-4.13308919816036e-06
-2.38638149610825e-05
-1.89334329966775e-05
-2.36680739383846e-05
-1.51939062199507e-05
-1.96003501967112e-06
-2.40326856956322e-05
-1.76138903570884e-05
-7.63186768411992e-06
-2.55894108476521e-05
-2.28033422519733e-05
-7.28038882604041e-06
-2.02249688498315e-05
-6.88284348011478e-06
-1.71826821822709e-05
-1.10003280320858e-05
-7.85827631199213e-06
-3.29055679538119e-06
-2.91121606442927e-06
-3.28865011706133e-06
-1.92958722938939e-05
-2.05058974086906e-05
-2.77638931355094e-05
-4.13729629969157e-05
-2.53128081959648e-05
-2.25862836357283e-05
-3.51550544022725e-05
-2.34543045292421e-05
-3.3908738345204e-05
-7.03874423418692e-06
-5.98048060844724e-07
-8.91922871612674e-06
-2.25174095021692e-05
-3.5308783161883e-05
-1.73533841938954e-05
-3.09851197537848e-05
-2.36064467855342e-05
-2.09367287178207e-05
-1.7060607765413e-05
-1.95595111706191e-05
-2.56354799768361e-05
-2.83722271059816e-05
-4.14953051251696e-05
-2.13568710685258e-05
-2.46661733033932e-05
-1.72223521656764e-05
-2.18869909696399e-05
-1.99705168730647e-05
-1.99413338085114e-05
-2.01872737548684e-05
-1.2562269416038e-05
-3.01907117636101e-05
-2.54150092795955e-05
-3.14011299223193e-05
-2.41474658920979e-05
6.70268368519419e-07
7.1773603657549e-06
-3.60920958250788e-05
-1.90563921306749e-05
-2.30188831287766e-05
-1.89001589867938e-05
-1.92222576374647e-05
-8.73244561518046e-06
-6.95222565115501e-06
-1.78089805648245e-05
-1.02449427717263e-05
-1.58470504071048e-05
-2.94507669938901e-05
-3.44280514516688e-05
-1.24206154023853e-05
-1.77657196060915e-05
-1.71685355419264e-05
-2.97642093429103e-05
-1.66857788237589e-05
-5.28296052873216e-06
-5.04641418033513e-05
-3.09862884866129e-05
-2.68913917452087e-05
-1.55194932185727e-05
-3.1707632136528e-05
-2.34447067770631e-05
-1.46281698716029e-05
-9.76868013091744e-06
-2.95757172184521e-05
-5.99084183619462e-06
-1.96886290619012e-05
-1.12966772463526e-05
-8.11991282758499e-06
-2.40260445229849e-05
-1.74418383803986e-05
-1.48066561083889e-05
-2.09834605499658e-05
-2.2016531583016e-05
-1.06345368364448e-05
4.47192352000449e-06
5.52846252437611e-06
-1.23055475283736e-05
-8.95200605141824e-06
-2.07173998474719e-05
-8.92971210700495e-06
-2.3920746263224e-05
-2.34939151541732e-05
-2.4764779148316e-05
-3.02358577659608e-05
-3.14543424922419e-05
-1.37707145617197e-05
-1.67633875947727e-05
-2.50038959073184e-05
-2.45242236659264e-05
-1.0763082476644e-05
-2.76447896973211e-05
-2.61318896007838e-05
-6.10269010668405e-06
-1.49181042579602e-05
-1.97381224577695e-05
-2.97742594361788e-05
-2.28601981063431e-05
-2.49999164972291e-05
-2.3587352843881e-05
-1.89377637149451e-05
-1.55553462811599e-05
-9.73537939005228e-06
-1.79038348422432e-05
-2.10736277495622e-05
1.002787433104e-05
-1.54496357668362e-05
-5.52172470658324e-06
-4.19285482876901e-05
-2.42102288219307e-05
-6.68834724354381e-06
-5.35418214756282e-06
-1.0115604445558e-05
-3.76937292155042e-05
-1.68533531576299e-05
-7.78243356243141e-06
-1.49231881579427e-05
-3.84288503046405e-05
-3.43539148623449e-05
-1.73007208341402e-05
-2.17429658463458e-06
-2.00249846183012e-05
-7.71401067594952e-06
-2.04713316934401e-05
-4.99074989540934e-06
-1.90282004425903e-05
-9.05291742422024e-06
-2.1397674157086e-05
-1.79595994083602e-05
-1.11280792532352e-05
-8.64744378166871e-06
-1.59993040647738e-05
-2.29231532800254e-05
-3.59984689134255e-05
-2.5108718695432e-05
-2.33298095265913e-05
-2.43620665305444e-05
-3.05162384525368e-05
-1.57411960690111e-05
-2.52572808896096e-05
-1.04699839705405e-05
-1.91592755356211e-05
-1.24573162311249e-05
-3.36244242361781e-05
-1.13485511796238e-05
-1.79639524050931e-05
-2.55610847577372e-05
-3.76662916022637e-05
-8.44131753860061e-07
-2.9514383463656e-05
-2.46496243225786e-05
-2.91045120031688e-05
3.38527548886922e-06
-3.56540497316912e-05
-1.75730529642175e-05
-2.43871020120059e-05
-2.96246645187887e-05
-1.8352879601144e-05
-2.40543145532125e-05
-1.6512149703682e-06
-1.4877060701507e-05
-2.15138627757134e-05
-3.04290435706814e-05
-2.81737128456787e-05
-1.34058899366255e-05
-3.69167278152891e-06
-2.76922432228004e-05
-5.86907149610844e-06
-5.44962046350999e-05
-4.35672536791927e-06
-4.18658144195561e-06
-3.04650506878291e-05
-1.97736603024221e-05
-3.44355452589957e-05
-1.5366024949235e-06
-2.2213167129528e-05
-9.67023028099354e-06
-5.19818628028189e-06
-3.64219074363422e-07
-1.27489681513246e-05
-6.82682678781583e-06
-3.23643831860455e-05
-3.52292129357142e-05
-3.5180260841757e-05
-1.13240029951743e-05
-2.15531299377955e-05
-3.4957072005649e-05
-2.03059054054152e-05
-3.23480753058745e-06
-1.91870421539364e-05
-3.55146330833305e-05
-2.65362626436932e-05
-1.44219679114049e-05
-3.14582434203035e-05
-2.04848787549685e-05
-3.03183611557961e-05
-2.80525904266016e-05
-1.54138279232477e-05
-3.3903279672946e-05
-1.4613663620087e-05
-3.7637812064111e-05
-1.49444062509624e-05
6.22208032705024e-07
-3.05726762273019e-05
-3.64459991170194e-05
-1.04683140566842e-06
-1.83379792313845e-05
-3.30082084281788e-05
-2.94304942338493e-05
-2.56992234049583e-05
-4.19102658674036e-05
-3.14487256669674e-05
-1.79873470223503e-05
-2.68402987729835e-05
-2.55487802742212e-05
-2.56907790780637e-05
-5.16986006470339e-06
-2.19306125446176e-05
-1.85985676523751e-05
-2.47394204594885e-05
-2.36697184664171e-05
-2.80041078912763e-05
-1.78606744477946e-05
-9.52038590753181e-06
-2.51143239818886e-05
-1.46602248783139e-05
-9.16186807674545e-06
-2.28758659524681e-05
-2.55846141042128e-06
-3.20309297723321e-05
-1.61208159148838e-05
-1.23995728592411e-05
-6.62371161068425e-06
-2.13591449502308e-05
-1.68617479047425e-05
-2.45257899232399e-05
-1.98742027666897e-05
-1.93481864958322e-05
-1.97230298611302e-05
-2.76642018455527e-05
-1.98870318957475e-05
-3.07057641703639e-05
-2.19589623656189e-05
-4.08135039291752e-05
-2.60671437701733e-05
-2.17638207764641e-05
-1.029390392206e-05
-2.21693544170841e-05
-2.93704871846919e-05
-2.17501227973176e-05
-1.56159960075606e-05
-4.78562548972615e-05
-3.0074106504554e-05
2.21115936736449e-06
-2.97387486582051e-05
-3.15295977773479e-06
-4.89440172181014e-05
-1.89326149781291e-05
-1.91535552929729e-05
-1.1486126923358e-05
-3.49655703441295e-05
-1.91511969664486e-05
-2.3071324085077e-05
-2.53885302775746e-05
-3.80521356991998e-05
-1.82553091469697e-05
-8.35883254058632e-06
-3.44683819391245e-06
-8.50883844297285e-06
-3.52216149420115e-05
-1.67480506147072e-05
-8.49973199315786e-06
-3.21988040234771e-05
-1.9886723556003e-05
-1.90112003061783e-05
-3.26653224054607e-05
-1.14186635614509e-05
-2.27169204584954e-05
-9.18316077183233e-06
-3.64295304512814e-05
-3.25381315263875e-05
-3.14171714121005e-05
-4.92275424863836e-07
-2.32704621213352e-05
-1.58055942114081e-05
-1.62903514230505e-05
-2.36635707306071e-05
-5.53817470463212e-06
-2.75490738401221e-05
-3.59919045340651e-05
-3.22248976851763e-06
-1.21994700632017e-05
-1.79253263814821e-05
-2.3973069835088e-05
-2.35227142910661e-05
-3.15624223486904e-05
-4.06803651460672e-05
-4.6345290614301e-06
-3.02556895453795e-05
-1.82007898894391e-05
-3.40043320090865e-06
-3.40216091897845e-05
-9.9822042782895e-06
-1.34328845091224e-05
-2.47619730886876e-05
-3.21020582227324e-05
-3.58214697257451e-05
-1.19494409114376e-05
-2.81998680044894e-05
-2.56659714759249e-05
-2.5931900800682e-05
-3.55463974639706e-05
-1.93466550218485e-05
-3.35731156119347e-05
-9.65600267285447e-06
-9.35263040209181e-06
-4.34706639832454e-05
-7.21261645198064e-06
-3.12533320987764e-05
-1.73723631877492e-05
-5.75887844726651e-05
-2.40403064517965e-05
-2.87479429308085e-05
-1.7740393066367e-05
-4.11639208011134e-05
-6.63043201192936e-06
-1.95246682217821e-05
2.31615037899551e-06
-4.09100996160973e-05
4.99919165215379e-06
-1.67500438947123e-06
-2.60082293631997e-05
-2.24525975448197e-05
-2.81009476575836e-05
-1.48592963862115e-05
-2.15466544736647e-05
-1.69682449915379e-05
-3.20486604228173e-05
-3.06615879338818e-05
-1.3370308369322e-05
-2.16303407714081e-05
-2.53969951629194e-05
-3.05887800682224e-05
-1.19424363641388e-05
-1.94520669662173e-05
-1.39269636790018e-05
6.15315288676807e-06
-2.68841295568411e-05
-1.123359114583e-05
-4.07358932935776e-05
-3.64063963141618e-05
-2.7134654466302e-05
-2.16400085006691e-05
-1.12155425372488e-05
-3.09498587866643e-05
-1.27839476169565e-05
-2.24810248633404e-05
-4.68899433814454e-06
3.49405142612082e-07
-3.18458518929415e-05
-8.83718797076067e-06
-3.56284080803825e-05
-2.61208976935976e-05
-1.71388177301995e-05
1.15722621887745e-05
-2.3583853708228e-05
-1.37289789563525e-05
-2.94351453647952e-05
-2.77746478936295e-05
-1.43702778171935e-05
2.69854724005288e-06
-2.77373382638639e-06
-8.69111398149311e-06
-1.72116795685895e-05
-2.20704316434819e-05
-4.67290656466762e-05
-1.24964600137919e-05
-4.33860960614456e-06
-2.22974624337425e-05
-1.40149409998259e-05
-1.01469471472195e-05
-3.28702522995032e-05
-8.19168807724239e-06
-8.69387283683277e-06
-4.65405768858168e-05
-1.41072617158252e-05
-8.56118263402664e-06
-1.06166475414358e-05
-2.01911084962044e-05
-5.65591231314279e-06
-2.61254044088099e-05
-3.51827107239318e-05
-1.48621907745597e-05
-2.69987035703581e-05
-2.53504330442602e-05
-2.66784333336583e-05
-4.18294052280609e-05
-1.38851894041176e-05
-3.81429663626018e-06
-2.42953385400634e-05
-2.49603123972598e-05
-2.74122495497571e-05
-1.3280232908671e-05
-2.95222811596154e-05
-2.14375519210975e-05
-1.89694358054893e-05
-3.46141173639589e-05
-9.04851176776505e-06
-2.98091547462371e-05
-3.97256485596833e-06
4.20349944907667e-06
-3.07584449559123e-05
-1.71100110606494e-05
-8.69443830816942e-06
-7.48204429928359e-06
-1.58025688282477e-05
-1.15056682956378e-07
-3.75493256832519e-05
-3.15389369648717e-05
-2.38083195496708e-05
-1.61868849063012e-05
-8.07315028916423e-06
-1.87298664378699e-05
-3.18378457633866e-05
-2.87218299489769e-05
-2.98404986143134e-05
-5.82425211331486e-07
-3.58526457764408e-05
-3.22374012010155e-06
-1.18665536146345e-05
-1.41625730453674e-05
-2.83221793406426e-05
-2.21569605118158e-05
-1.19144996380041e-05
-1.76112853806405e-05
-1.90659228381871e-05
-3.01616042570094e-05
-7.31041860129816e-06
-3.08964720780495e-05
-2.42008889382372e-05
-2.49809575146269e-05
-3.54045024185441e-05
-1.22208844137144e-05
-2.40109851489026e-05
-3.59406355584266e-05
-2.33115792615263e-05
-3.12310309996593e-05
-1.04412510073328e-05
-1.41238619950307e-05
-1.47285852543439e-05
-1.95359194688132e-05
-3.09589586949764e-05
-1.75555045356288e-05
-1.4680091858957e-05
-8.0390232147376e-06
2.38851650160993e-06
-1.02365928230962e-05
-9.20722966563494e-06
-1.51073339323677e-05
-2.17838468948503e-05
-3.9630764601786e-05
-2.75582839886463e-05
-2.28930709655257e-05
-2.87478253068677e-05
-3.65223883021506e-05
-1.9635409975046e-05
-1.08477869607274e-05
-3.52951724646372e-05
-1.84924636564377e-05
5.1243902163054e-06
-2.74429744166464e-05
-2.993599491925e-05
-1.33696432142311e-05
-1.29446808222394e-05
-1.53148526816137e-05
-2.64163905932996e-05
-1.08351735989461e-05
-3.34812035354132e-05
1.19921293565996e-05
-2.17579383297834e-05
-1.26425859543285e-06
-3.15853003729021e-05
-1.64326881584077e-05
-1.25433127212896e-06
-3.30784215777674e-05
-2.32609255628232e-05
-2.03829910357803e-06
-1.08502461036686e-05
-1.94296271058067e-05
-2.52239366995453e-05
-1.53146460662653e-05
-2.61585203920098e-05
-2.49920884142906e-05
-3.20140145978673e-05
-1.62032956405648e-05
-4.66151295297012e-05
-3.20658920640635e-05
-2.31060394039916e-05
-2.01776538899639e-05
-4.66597699541039e-05
-2.58327870800992e-05
-2.24350024282168e-05
-2.25641773790547e-05
-2.86228300898541e-05
-2.95188639562433e-05
-3.81868851590649e-05
-1.95397999529516e-05
-1.73147518825582e-05
-1.51605256141046e-05
7.10347652769214e-06
-3.36797120230013e-05
-2.14081202136961e-05
-4.3982408050735e-06
-2.15371948691404e-05
-1.02921310609771e-05
-2.98974755828761e-05
-1.69669944848139e-05
-3.95443349018543e-05
-2.42840501929119e-05
-3.38126426554969e-05
-1.18769931525381e-05
-2.87455591856794e-05
-1.93313149667346e-05
-2.96016426613834e-05
-3.29176224666014e-05
-7.03149108971402e-06
-5.85370724055995e-07
-1.48314246834103e-05
-3.7208606693417e-05
-2.50764773284968e-05
-2.6600526598133e-05
-3.99462143552503e-05
-1.44665800386034e-05
-3.7576863169726e-05
-2.59520655899954e-05
-2.15704201532853e-05
-2.30054923144991e-05
-7.63007285815656e-06
-1.9414699448685e-05
-3.08559121350072e-05
-2.70126816038337e-05
-3.83689310412256e-06
-1.50580401451995e-05
-2.09441014870175e-05
-4.32343786405935e-05
-2.22625308086545e-05
-1.12721915647822e-05
-2.21851947376828e-05
-2.84981295135024e-05
-1.69221117041447e-05
-3.56907399937698e-05
-1.0423804194174e-05
-1.66371943802611e-05
-1.85463825719515e-05
-3.27167900265755e-05
-4.34034907430663e-05
-1.25200652857636e-05
-2.22325838766189e-05
-9.86287368182927e-06
-1.1507885091363e-06
-6.00905695286974e-06
-1.85750231640987e-05
-5.47465430804976e-06
-5.41511765314083e-06
-1.67698807936345e-05
-2.0293348023593e-05
-8.07391517036876e-06
-1.52447169890972e-05
-4.28726463624316e-05
-1.29322962885568e-05
-1.29223896650216e-05
-1.03127084442094e-05
-2.42228946021562e-05
-2.627609526741e-05
-2.20910957594019e-05
-2.61044393778408e-05
-3.13321009966185e-05
-3.16370765408856e-05
-3.69604141505353e-05
-2.15186032355249e-05
-2.03197874448926e-05
-3.66062799671521e-05
-1.7409319389384e-05
-2.62184571433384e-05
-2.45039173584868e-05
-4.2962934986574e-05
-2.32781242098404e-05
-1.11481681327426e-05
-5.00182941624701e-05
-3.04262517480887e-05
-1.19986723352095e-05
-2.81888624040713e-05
-2.19947088701419e-05
-4.72480780034466e-05
-4.97677333239005e-06
-1.93308685414532e-05
-2.93477827500576e-05
-3.03722393509482e-05
-1.99884864609662e-05
-9.48173615885608e-06
-4.91166772171547e-05
-3.35021506860436e-05
4.53770918269286e-06
-5.31514375870304e-06
-8.80011863255426e-06
-2.47690899978783e-05
-9.41788442786354e-06
-4.18986903944033e-05
-3.04778522214052e-05
-2.0657323491027e-06
-2.59620167131486e-05
-1.23207677767248e-05
-3.6103611619288e-05
-4.38107434273158e-05
-2.55698081758701e-05
-3.87229300308538e-05
-2.58596741951579e-05
-1.90166340239164e-05
-1.42447469269638e-05
-3.36913111137283e-05
-2.04951667100117e-05
-2.63937198224979e-05
-1.72286416428412e-05
-1.42064587211844e-05
-1.83326591649933e-05
-4.5020623601049e-05
-2.09008770879472e-05
-4.39489528588634e-05
-7.36548739255402e-06
-2.69915313829463e-05
-1.53895446580803e-05
-9.10715243072633e-06
-1.28116707661186e-05
-3.70067060206126e-05
-3.29944545941951e-05
-3.1764271040914e-05
-3.25307253570382e-05
-1.24863271377202e-05
-2.80457711233148e-05
-5.21577611608339e-06
-2.12958782745923e-05
-1.64326098475631e-05
-1.00596497569173e-05
-2.77011488301381e-05
-2.18569608191038e-05
-3.82737860564325e-05
-4.73649337757497e-07
-2.13751507386534e-05
-1.92126263907238e-05
-2.92459749607134e-05
-1.95761627412854e-05
-2.5606353598594e-05
9.88596725529719e-06
-3.1978866795441e-05
9.40588515898437e-07
-2.99081836251805e-05
-2.35461560811853e-05
-1.29542957339161e-05
-3.21638233175792e-05
-1.66015488248086e-05
-8.11028555528222e-06
-2.23716366074363e-05
-2.16508659253974e-05
-2.26580446064675e-05
-4.90603857883224e-05
-1.26202565505042e-05
-1.37042174676645e-05
2.82317907930335e-06
-1.70020995795872e-05
-2.98463339352335e-05
-3.9698200360656e-05
-1.62530456502242e-06
-1.50801764171148e-05
-2.84605346178971e-05
-1.10042434723725e-05
-2.42992414610254e-05
-2.24302361534333e-05
-2.47995182908352e-05
-2.2272011232459e-05
-2.17640277352697e-05
-1.33259890301496e-05
-2.99690957233305e-05
-2.04117342205414e-05
-1.85463090911651e-05
-2.23157484643785e-05
-8.30591614330508e-06
-1.80679488854646e-05
-1.92726672203219e-05
-1.25000889784067e-05
-3.11548421706429e-05
-1.61077774466466e-05
3.7705068210217e-06
-2.56967711927899e-05
-9.00760628419963e-06
-1.66904202042165e-05
-1.24518972242821e-05
-1.63114297627942e-05
-2.21276538905342e-05
-1.0036528282771e-05
-2.33503873682982e-05
-3.99030149635431e-05
-2.89488228158482e-05
-3.1196086345301e-06
-1.15361951235141e-05
-3.36283352107512e-05
-2.85062521715306e-05
-5.15654413332902e-06
-1.3847590624236e-05
-2.51749096898918e-05
-1.64008236732649e-05
-1.55434278667438e-05
-2.82340876687572e-05
-5.86828049297568e-06
-2.9611805585898e-05
-3.13073846527602e-05
4.57446602497984e-06
-1.1360039710846e-05
-1.08373681869326e-05
-1.83243356934744e-05
-2.33535547344569e-05
-1.46301265143586e-05
-1.40091588076633e-05
-1.1602792276269e-05
-1.64152902617212e-05
-4.54667311673454e-05
-3.95729356635386e-05
-2.67198783054637e-05
-7.11454854089109e-06
-3.50257910116541e-05
4.9790286219752e-06
-1.81765654867562e-05
-3.73343605331735e-05
-2.3923579119991e-05
-2.82777920660087e-05
-1.99779827142599e-06
-7.16594998648982e-06
-2.56968100497677e-05
-6.83359461635261e-06
-3.52386065252703e-05
-6.12784352011992e-06
-1.79596549724367e-05
-2.35164077389894e-05
-1.13864348529412e-05
-3.0055370907951e-05
-2.24372556602806e-05
-3.51186790146301e-05
-3.01783817481907e-06
-2.05626647936242e-05
-3.70688459818235e-05
-3.32861373752314e-05
-4.44887998456681e-05
-1.8402859308758e-05
-3.02966116730566e-05
-2.79852005712144e-05
-2.75528672451075e-05
-2.87445241487594e-05
-3.1219661226395e-05
-1.75342919698673e-05
-2.88759514602617e-05
-1.70944234136209e-05
-3.16549175147306e-05
-3.75218849552291e-05
-3.39534216733323e-05
-1.59846392859784e-05
-1.61038994902277e-05
-2.87102295096406e-05
-1.44070655783988e-05
-2.00211218778212e-05
-2.09795890037242e-05
-1.10381980092284e-05
-1.33549808574746e-05
-2.11301876119345e-05
-2.91597839830478e-05
-1.57591148649706e-05
-2.64350276749253e-05
-1.54423209613571e-05
-2.83121786070924e-05
-1.66887335910919e-05
-1.84195812339362e-05
-5.28054780585809e-06
-2.29562427900645e-05
-2.6766739000087e-05
-1.02079526843481e-05
-4.25816789902888e-05
-3.74877642080377e-05
-1.47170513595167e-05
-2.10909200950503e-05
-1.15911411131784e-05
-4.14816799092793e-05
-2.58481908467342e-05
-5.08694670105389e-06
-2.37347568016392e-05
-7.80152315161428e-06
-5.70758200347197e-06
-1.29593107403292e-05
-3.97286611471955e-07
-1.33925672265648e-05
-6.45674689900511e-06
-1.90213574414134e-05
-2.11678617587785e-05
-1.1370464324547e-05
-1.960119820865e-05
-2.41981560539961e-05
-3.44667658090325e-05
-2.45501441293657e-05
-3.0438062740174e-05
3.27176531179589e-07
-1.48462023366029e-05
-2.43172507100714e-05
-4.38875849629533e-05
-2.45140763161994e-05
-1.34136692561698e-05
6.36138371818613e-06
-3.28888661401706e-05
-5.85986647908541e-06
-1.23227740189845e-05
-9.23574085615194e-06
-4.06016567472615e-05
-3.1300214027833e-05
-2.79047056242593e-05
-2.68712326311877e-05
-2.93422562946357e-05
-1.98201664589516e-05
-1.08747064110559e-05
-1.76783758605103e-05
1.62978883864043e-06
-6.10541792622072e-06
-3.3007716047067e-05
-6.10886625774064e-06
-2.72977540590264e-05
-2.86548782925824e-05
-2.57231676834047e-05
1.28488491389435e-05
-4.22110609850418e-05
-2.4248919518127e-05
-9.48740602784467e-06
-1.12193902721461e-05
-2.29314613789761e-05
-4.10348263852595e-06
-2.76865871037343e-05
2.52196665921064e-06
-2.04708745833769e-05
-1.46842897620113e-05
-8.82744253530811e-06
-2.86712149023642e-05
-3.55019826952785e-05
-1.39084415216997e-05
-4.38957878530695e-05
-4.70649708302768e-06
-2.46702707380086e-05
-1.88708177784907e-06
-1.38477186109099e-05
-3.9034299691913e-05
-1.90921154409926e-05
3.65769847880224e-06
-1.01213214924185e-05
-1.53596507774767e-05
-2.77500864253943e-05
-3.419967234665e-05
-1.32598025223057e-05
-3.18683341319117e-05
-2.033838466463e-05
-2.94440632561297e-05
-1.69323660550217e-05
-2.45432452273416e-05
-6.31754494507275e-06
-2.04001269143834e-05
3.59532897852825e-06
-2.10902664051645e-05
-3.46192800301067e-05
-1.96412066978146e-05
3.7227547992542e-07
-3.85909926058242e-05
-3.58775540343399e-05
-3.44370225351743e-05
-2.2916889817134e-06
-8.18362127639845e-06
-3.22560743851057e-05
-2.86007746598952e-05
-1.12109305274488e-06
-2.30988897200585e-05
-1.15451560619804e-06
-3.17707820341309e-05
-1.25407801288901e-05
-6.96035877950734e-06
-7.02098545895332e-06
-3.46219787004324e-05
-3.74273116259048e-06
-2.88594615115791e-05
-3.34735692023035e-05
-4.21160199479698e-05
-2.98986058256766e-05
-4.33965519023097e-05
-2.26889054464871e-05
-7.01612253527321e-06
-1.79449705999967e-05
-7.21865563949239e-07
-1.14526043962454e-05
-7.65419739639296e-06
-2.37161386106944e-05
-2.94489199194091e-05
-2.23068237090657e-05
-3.60887697597237e-05
-2.50028650927846e-05
-2.96185412350687e-05
-1.57497393180105e-05
-2.23874204045496e-05
4.29494843052987e-06
-2.58053826056875e-05
-2.17256484033529e-05
-1.80820923538891e-05
-1.42497537120542e-05
-3.72761170239901e-05
-4.07333439976244e-05
-3.74804218486617e-05
-2.5182165410763e-05
-1.81762853932356e-05
-4.34411100075774e-05
-3.26729638284111e-05
-2.62868889304838e-05
-2.42548115608144e-05
-8.58948718515196e-06
-3.20839941617559e-06
-4.55400134196287e-05
-4.23419821083627e-05
-7.68371388440849e-06
-1.86488110368527e-05
-1.27649221152392e-05
-2.02956227118686e-05
-3.32937265809097e-05
-1.42499316120966e-05
-2.12133958720067e-05
-3.27155542587292e-05
-1.77500037080832e-05
-1.18712394341669e-05
-3.25601215545615e-05
-3.04016255455463e-05
-2.61009709003769e-05
-3.06320515987041e-05
-1.29288528180428e-05
-2.37220437172214e-05
-1.17790757835648e-05
-1.7591438199173e-05
-2.56710898339794e-05
-3.11241181568911e-05
9.03111665657388e-07
-1.4732390394918e-05
-2.92823785398926e-05
-2.86411199999329e-05
-1.52584748263566e-05
-3.95164205961724e-05
-2.19448727490755e-05
-3.02830320756155e-05
-3.14653519623278e-05
-8.50033631743381e-06
-2.35810780128871e-05
-3.80459871197036e-05
-3.93213832297991e-05
-2.15311771057136e-05
-2.91721185353097e-05
-1.81499464288113e-05
-5.46007308111507e-05
-5.48559591299561e-06
9.46017049040502e-06
-1.52286195676853e-05
-2.42021421562223e-05
-2.50940327774229e-05
-2.05490907670376e-05
-1.014499145119e-06
-2.74656971947598e-05
-2.61890401255764e-05
-3.54993732574736e-05
-1.64527760066926e-05
-2.84044928856985e-05
-2.18853433911181e-05
-4.43782657890384e-05
-2.30546726563825e-06
-3.00209580436081e-05
-2.18883570791737e-05
-3.70850642815398e-05
-3.73403395080321e-05
-1.48893207039758e-05
-3.13500730410598e-05
-2.59187317634853e-05
-2.47217250490836e-05
-2.99473263602625e-05
-2.15707858815896e-05
-2.44022793893145e-05
-8.60636344941047e-06
-2.91504258449144e-05
-1.85261298133758e-05
-2.60920803420521e-05
-1.07192366855596e-06
4.01789203769155e-06
-1.71290580784324e-05
-2.09264174872076e-05
-2.43276644501265e-05
-1.04341579652058e-05
-2.94535405463047e-05
-2.56876529164023e-05
-2.69621249244468e-05
-1.63039565329467e-05
-2.78145888752524e-05
-1.65301540011364e-05
-2.77630512744068e-05
-2.73364065589506e-05
-1.3392530925451e-05
2.72136047533569e-06
-3.87150851289124e-05
-3.35658982955202e-05
-3.06049119699894e-05
-2.23951679969896e-05
-2.34399621349761e-05
-4.33527741177672e-05
-5.37845463934858e-05
-1.79082534917791e-05
-1.56302053781624e-05
-1.40411430920035e-05
-1.46180349010222e-05
-3.74002669747109e-05
-1.40026011620607e-05
-2.87288383985477e-05
-4.54874190349821e-05
-3.74063841597097e-05
-4.6874577190858e-05
-2.74273055154701e-06
-3.42550574735117e-06
-3.04326847415078e-05
-2.34138495126602e-05
-1.72458574331061e-05
-1.75268020140391e-05
-2.89380417845088e-05
-1.94032317655531e-05
-1.65756172621985e-05
-2.23168184355134e-05
-2.63835064187386e-05
-2.74951926212727e-05
-1.37838711304648e-05
-5.25179072099131e-05
-1.90599685359907e-05
-9.2709403333644e-06
-3.09427075963503e-05
-3.46186354268122e-05
-1.21013108296047e-05
-1.92220405958042e-05
-2.52785862633784e-05
-2.6569781549947e-05
-2.21625558929652e-05
2.87411011876781e-06
-6.91205341605306e-06
-3.02826369467397e-05
-3.40678111796444e-05
-1.75142698417661e-05
-1.12407063636775e-06
-9.19890726814805e-06
-9.673688902197e-06
-1.25171685886139e-05
-4.09622700621053e-05
-2.64952785287265e-05
-2.59717225202509e-05
-1.3637730442991e-05
-8.09128024880972e-06
-3.75064283257553e-05
-1.58300805761968e-05
-2.596449035238e-05
-1.99939525562302e-05
-2.43115696960358e-05
-3.04297576860779e-05
-2.1800330973646e-05
7.43868298461031e-07
-2.20336881576113e-05
-1.28817104267433e-05
-2.40527503282167e-05
-3.30702225952983e-05
-1.7690748517235e-06
-3.89211344912274e-05
-1.78779844234933e-05
-1.90521298239716e-05
-2.70870894799817e-05
-1.08120760383797e-05
-2.73524240939579e-05
8.11736820355412e-06
-2.87845158472048e-05
-1.04799725080656e-05
-4.22630501472388e-05
-2.90600090979881e-05
5.59294257099298e-06
1.20371207020711e-06
-3.20699474404962e-05
-2.32519825616937e-05
-4.68233683059229e-06
-4.35250718203393e-05
-3.03293550614699e-05
-2.1966351849997e-05
-2.25897695562942e-05
-2.99011904458131e-05
-1.98501304342542e-06
-5.98497640679942e-06
-2.72514313561516e-05
-1.06324106336845e-05
-5.7620263658587e-06
-2.31337543950038e-05
-1.7055438561352e-05
-9.31376310548261e-06
-2.37822023064182e-05
-2.42305670960283e-05
-2.6574632982378e-06
-5.60762844120006e-06
-2.98667142323195e-05
-5.04433432868687e-06
-4.25891069865146e-06
4.18472284666739e-06
-2.21694505402857e-05
-2.2036931643088e-06
-2.23847195411689e-05
-2.71918896693071e-05
-2.64112045841649e-05
-1.92846359025068e-05
-1.51852312739919e-05
-9.36236910678512e-06
-3.70553543275091e-05
-3.17903625553421e-05
-2.80711535706797e-05
-2.30785370846991e-05
-1.7265347879122e-05
-3.1760304561607e-05
-1.51603947871645e-05
-1.68931564577204e-05
-3.3829423962757e-05
-1.90828021891761e-05
-3.20075593229318e-05
-4.9141715792389e-06
-2.78294577638315e-05
-2.41197186857444e-05
1.85970501481195e-06
-2.72234613617117e-05
-9.40004390008389e-06
-2.91034848641327e-05
-2.58219851018051e-05
-2.16702210153295e-05
-1.09325348291219e-05
-1.00246479464811e-05
-2.5972123468335e-05
-2.85270911140935e-05
-7.55520687515692e-06
-1.64527864363537e-05
-2.17475466487188e-05
-1.38159316766435e-05
-8.51742459601892e-06
-2.50506961761795e-05
-1.53885398041633e-05
-3.66948963509589e-05
-7.64982400439326e-06
2.66766236182019e-06
-3.82940859319188e-05
-3.61790339959059e-05
-2.00529355595356e-05
-2.29228160075188e-05
-2.35453199096798e-05
6.02026348781199e-06
-2.23968366341259e-05
-6.3117830612863e-06
-3.59073542024097e-05
-1.1845975889739e-05
-2.12964171819089e-05
-1.10261965902263e-05
-1.50205195194501e-05
-3.4634957686532e-05
-2.23221794310345e-05
-2.42086553013021e-05
-2.24738612246878e-05
-2.83605771722394e-05
-3.57722697722203e-05
-2.07946071763358e-05
-1.07691142696818e-05
-2.29728876344235e-05
-1.16750617540367e-05
-7.8623516207684e-06
-2.53912592741764e-05
-1.56833349930655e-05
-3.79848196204501e-05
-1.20919295211651e-05
-1.46810544731682e-05
-2.44408292069071e-05
-2.85993748446944e-05
-1.63011607151329e-05
-1.98730878891717e-05
-1.08510692156075e-05
-1.15134964041715e-05
-7.58238404107181e-06
-3.94120113688637e-05
-2.37648366661135e-05
-5.60986978057961e-06
-3.07453831637272e-05
-1.02051173801411e-05
-1.83318832694239e-05
-2.18948816715404e-05
-1.42063192376164e-05
-1.45888658955305e-05
-1.37792192654899e-05
-2.54994540258577e-05
-1.41381291404279e-05
-1.26382947618817e-05
-4.67748842200021e-05
-2.36894731633515e-05
-2.59707204925096e-05
-3.35005515722162e-05
-2.79669120821484e-05
-8.65537153484793e-06
-3.08907237347346e-05
-2.84388049313347e-05
-2.73085153277708e-05
-2.52119790163285e-05
-2.81109783732045e-05
-2.36790082716768e-05
-9.97371355889627e-06
-2.00336952468206e-05
-2.39551327144441e-05
-1.06808946940576e-05
-2.30569182913923e-05
-3.7929793130705e-05
-8.85921250942589e-06
-3.65763313019729e-05
3.70957447695684e-06
-1.09987762538196e-05
-1.63655901160243e-06
-1.16658570806725e-05
5.98409104666349e-07
-1.93934371166096e-05
-3.04455532572785e-05
-3.70838114926097e-05
-7.28551032255127e-06
-1.58532849998256e-05
-1.57974001253602e-05
-2.26848480755716e-05
-1.66075462819632e-05
-1.75138415990737e-05
-2.24732310168461e-05
-4.24385899545453e-05
-3.82644283457379e-05
-2.54776781999271e-05
-2.30719119623791e-06
-2.04866452017473e-05
-2.6671332961063e-05
-1.45441944810393e-05
-2.51890058000501e-05
-2.40755328316533e-05
-2.78398579264413e-05
-1.01022436430525e-05
-3.56463780800175e-05
-9.25148324278699e-06
-1.44462972942343e-05
-4.20459514174004e-05
-3.53066839028051e-05
-2.18346885852125e-06
-3.26876356729174e-05
-7.75816902829802e-06
-3.78759430147622e-05
-2.26667826827903e-05
-1.87336322989805e-05
-1.19074497427543e-05
-5.01407694792966e-05
-1.03640704534251e-05
-9.41100223689895e-07
-1.17276826143334e-05
-2.49488324164588e-05
-3.32048575624713e-05
-1.80949168554482e-05
-8.63614137340445e-06
-2.63507558210355e-05
-1.73183819301157e-05
-2.31318636401417e-05
-1.09711885642407e-05
-4.07447110344323e-05
-2.92152947890071e-05
-4.13337878048519e-05
-1.89695495307356e-05
-1.62112286659947e-05
-3.68251718243388e-05
-3.41300814377456e-05
-2.60747935882928e-05
7.50887827262807e-06
-1.78835975008632e-06
-1.2206839747018e-05
-1.48041572929457e-05
-1.32362376259112e-05
-2.42272952769685e-05
-1.07858183492883e-05
-8.36143235486153e-06
-1.27220101531036e-05
-1.10913384162586e-05
-3.44243945592588e-05
-3.21099175045824e-05
-2.6055602735625e-05
-1.58434362689832e-05
9.97890396856459e-07
-1.58428147481698e-05
-3.20635008603286e-05
-3.47639618179659e-05
-2.92481250617674e-05
-2.7945080398954e-05
-3.53385784933299e-05
-1.53163857909652e-05
-4.60536075330038e-05
-1.48504865975639e-05
-2.15760543241183e-05
-2.41346867963591e-05
-1.28916009636123e-05
-1.28917192410323e-05
1.04671386032637e-05
-2.949715934313e-05
-1.93771974716046e-05
-2.23168800396363e-05
-1.43982328711272e-05
-3.09879359807747e-05
-2.50282397795225e-05
-2.80178255589238e-05
-1.77378301818588e-05
-2.8616281514532e-05
-3.45274179001391e-05
-1.54499220745106e-05
-8.05330152463746e-06
-2.33094228111729e-05
-1.46572961176792e-05
-8.10858610320178e-06
-1.60719895227632e-05
-4.69340196383535e-05
-2.24596075229886e-05
-1.22071142332487e-05
-2.6033713889063e-05
-1.09479374312505e-05
-2.04525323788649e-05
-3.13355231034715e-05
-3.90850066961717e-06
-1.62579692226737e-05
-1.33739555725988e-05
-1.5513900119162e-05
-1.55140640461044e-05
-2.62286945579092e-05
-7.38236782219496e-06
-2.82322395584447e-05
-1.14495115545556e-05
-5.68413937298241e-06
-1.77304650515554e-05
9.06506304275438e-06
-3.50515896609948e-05
-1.14649767450696e-05
-5.22905075442728e-06
-3.5394999257413e-05
-2.31235960808519e-05
-3.66104101606384e-05
-8.52847935289738e-06
-1.93010458675955e-05
-2.18374164588621e-05
-4.36463568815672e-05
-2.76546010255567e-05
-4.0430751384244e-05
-1.49471697745628e-05
-3.58876223781026e-06
-2.08079741447439e-05
-2.33994635000139e-05
-1.73628878424902e-05
-1.58487173357564e-05
-4.78181469935914e-05
-1.14871409404876e-06
-1.90594207012199e-05
-2.51054460866012e-05
-1.06602435725899e-05
-1.88842353919904e-05
-1.48150526551094e-05
-1.82792451605181e-05
-2.22053983534803e-05
-2.93749098305747e-05
-2.3135186160796e-05
4.12740659707215e-06
-1.75388299428405e-05
-4.15349744710545e-05
-3.25360406708035e-05
-3.46270589297592e-05
-1.31770926344585e-05
-3.60829038339866e-05
-3.30340602158934e-05
-2.66982683738464e-05
-1.4396943554575e-05
-2.72527088563913e-05
-2.06755291899346e-05
-2.63603866409324e-05
1.46096132895158e-06
2.09108775580349e-06
8.40110227659227e-08
-8.59514355375503e-06
-2.83156060591013e-05
1.54777498282159e-07
-1.89658829166736e-05
-2.18425051550536e-05
-3.63224906551354e-05
-9.58124870140386e-06
-1.36739514863061e-05
-2.52117426015471e-05
-5.52636140795585e-06
-5.96845368990553e-06
-1.91852526997809e-05
7.57029306101308e-07
-7.45657131521682e-06
-3.52283965863938e-05
-3.0891961974372e-06
-4.01967349960898e-07
-2.94090816184325e-05
-2.00966017804721e-05
-2.60689262352976e-05
-5.30212025127238e-06
-2.48629036811086e-05
-2.78698183237612e-06
-2.2131217000097e-05
-1.587077771077e-05
-2.80148043337415e-05
-2.78148718483592e-05
-2.42300990000763e-05
-4.17403381416501e-05
-6.48318872413096e-06
-2.11023440043005e-05
-4.20635603276105e-05
-9.26419682013026e-06
-1.32127815019273e-05
-2.41599876448217e-05
-2.38552869264127e-05
-3.43316078364152e-05
8.62506254862744e-06
-2.1229215487621e-05
-2.90339957468174e-05
-1.24893435224602e-05
-3.03734885999641e-05
-3.95878808165385e-06
-2.80516306481714e-05
-3.3214344579678e-05
-1.1975709271305e-05
-1.61439323913489e-05
-2.34918115076883e-05
-2.87807547959983e-05
-3.16213048897356e-05
-3.26719362647633e-05
-1.5749782510158e-05
3.52557763491612e-06
-4.82936322292663e-06
-1.77473133715679e-05
-1.8451963131762e-05
1.03302543834739e-05
-7.60862390993579e-06
-1.63624871513531e-05
-1.21320963170375e-05
-1.69187304750221e-05
-2.9170524769251e-05
-1.83045153508495e-05
-1.63117667767644e-05
-1.50454425247052e-05
-2.19335500264481e-05
-3.85491530453438e-05
-2.28440609253733e-05
-1.86733584708992e-05
-7.21986714780881e-09
9.48264857385686e-07
-3.06898293233241e-05
-7.53422126869262e-06
-7.4924673233973e-06
-1.86958441788221e-05
-2.49008545711118e-05
-3.02365862774669e-05
-2.93710588061516e-05
8.35115861583875e-07
-1.88879029121669e-05
-2.97691200609487e-06
-2.95785740521881e-05
-1.25535178377874e-05
-2.58352589565549e-05
-2.76262415017542e-05
-1.57524444734457e-05
-3.89136783840837e-05
-2.45790573307521e-05
-1.70901531082472e-06
-4.27942327759038e-06
-2.77306455428651e-05
-2.09268255507856e-05
-1.34270868652462e-05
-3.72073740819899e-05
-1.79396821725306e-05
-2.72202064439901e-05
-1.20666047444568e-05
-1.57719771130991e-05
4.56659153197348e-06
-2.14201105689976e-05
-3.46267178263759e-05
-3.6883955153743e-05
-9.80042509750234e-06
-1.9739372936928e-05
7.57878770521439e-06
-1.1746535553968e-05
-2.27559156494575e-05
-8.31728940693109e-06
-1.83489013087425e-05
-6.19299098150755e-06
-1.44780758336917e-05
-2.26267815665935e-05
-1.72324028421223e-05
-1.68079947789592e-05
-1.7537368017408e-06
1.1928958787924e-05
-3.19445562602073e-05
-1.10161774498878e-05
-2.08548904652898e-05
-3.03120072018167e-05
-4.50872471522967e-05
-1.08089523452376e-05
-1.56450854470349e-05
-1.45549061478623e-05
-1.93815377727671e-05
-2.3860272894675e-05
-9.01218577466209e-06
-1.92858777514814e-05
-1.0432834516478e-06
-1.78477747578098e-05
-2.98245853334222e-05
-3.99217694874175e-05
-2.07094030592082e-05
-2.46322134788178e-05
-1.41121890870797e-05
-1.5889807428149e-05
-3.26562945756729e-06
-3.93344739772096e-05
-4.25446364549884e-06
-2.96521987156915e-05
-2.35432972211428e-05
-3.71122482211621e-05
-3.27381236613121e-05
-2.22816613222708e-05
-4.55759952075203e-05
-2.49291341515268e-05
-1.17097813769777e-05
-2.01065780159388e-05
-3.15518994868408e-06
-2.05055439171012e-05
-1.33190034872556e-05
-3.98200960916791e-05
-4.93189919804239e-06
-2.48067339742481e-07
-3.28673370252334e-05
-2.04238836558319e-05
-2.74642432692235e-05
5.42205086222962e-06
-2.39256200294949e-05
2.9702081960284e-06
1.09387312053572e-07
-7.30567411000597e-06
-1.5345290956484e-05
-1.74939706305613e-05
-7.75326831341253e-06
1.01711181505076e-05
-1.90147225769602e-05
-2.77369547553254e-05
-2.37761181559753e-05
-1.44805737723009e-05
-3.21855241245697e-05
-4.46397588618753e-05
7.33753397522235e-07
-1.11180012197261e-05
-2.45200512853603e-05
-7.90318257740354e-06
2.41867873494329e-07
-3.46288082927071e-05
-1.02224780011704e-05
-5.9798452388636e-06
-5.75517738786597e-06
-1.46573255130438e-05
-8.1753327589504e-06
-2.8737380344427e-05
-1.2930035057599e-05
-1.18161648430798e-05
-3.40041406466892e-05
-6.8460506382878e-06
-1.34731526072125e-06
-2.03088091131606e-05
-4.29676540237174e-06
-3.72899721993789e-05
-1.84493307783927e-05
1.9318359600801e-06
-4.3843528809457e-06
-2.43878547260148e-05
-2.88993178391071e-05
-4.29153396835417e-05
-3.44156038172341e-05
-8.93804887559907e-06
-3.79697435583435e-05
-7.68192133303229e-06
-1.2959079811525e-05
-8.21945369697467e-06
-4.82491569733914e-05
-3.42360830326851e-05
-2.38232176861246e-05
-1.01488738455783e-05
-4.17365661257633e-05
4.44116525521891e-06
-2.02609626006031e-05
-2.97270551457015e-05
-4.42863205140663e-05
-8.5916342745672e-06
-2.32576209980137e-05
-4.29523123439823e-05
-9.46797021059588e-06
-4.01709192754804e-05
-2.17787882274983e-05
-3.17610732606975e-05
-2.0830888340008e-05
-2.42056807548997e-05
-1.47608576764816e-05
-1.7296895006363e-05
-1.67224083871366e-05
-5.43890744042163e-05
-1.65627879866983e-05
-3.47784891948027e-06
-2.87089532769393e-05
-2.04047689826097e-05
-3.11819554677937e-05
-2.01021004228333e-05
-1.10929406376294e-05
-1.92037387663256e-05
-1.98589039568034e-05
-3.32219592406112e-05
5.16226435974354e-07
-3.37155336846658e-05
1.15740520191885e-05
-4.45209304255172e-05
-3.49766866610146e-05
-2.69757468547076e-05
-2.82323449881787e-05
-4.19976373032893e-05
-1.64722605871216e-05
-1.69836322748823e-05
-3.58909121768614e-05
-2.0710459160249e-05
-1.34194759515715e-05
-3.60609390630609e-05
3.61508560604398e-06
-1.26277224608315e-05
-3.47229813587506e-05
-2.56609862158692e-05
-1.86735217068606e-05
-1.88192472608738e-05
-3.50579163797387e-06
-4.33137782772831e-05
-2.14810903029888e-05
-3.97969240190071e-05
-1.93629364694347e-05
-2.28615827065501e-05
-2.4452157956876e-05
-9.06662121200696e-06
-1.94763851192752e-05
-1.82998454709966e-05
-2.42196050886423e-05
-1.23320991747456e-05
-3.7636683220201e-05
-1.15375020490589e-05
-1.4228600199087e-05
-2.23301363044913e-05
3.89635226919696e-07
-1.49404197015988e-05
-4.19866722147157e-05
-3.59680135811692e-05
-1.84200043355436e-05
-3.4156043940924e-05
-1.13624513071933e-05
-8.62813844206008e-06
-1.84902745048734e-05
-2.73905213512066e-05
-8.13757723521697e-06
-3.31927628156592e-05
-1.27987609207592e-05
-3.38041392500874e-05
-1.34667092471566e-05
-2.5728598018077e-05
-5.69168147912807e-06
-2.22281820306521e-05
8.33636079255401e-06
-3.83277170378257e-05
-2.05729295556521e-05
-1.37033625757114e-05
-2.93495584535013e-05
-2.65180945755019e-05
-1.14616826426709e-05
-2.20557949585422e-05
-8.57173177608238e-06
-2.21273892260461e-05
-2.08456873571117e-05
-1.5824999020672e-05
-2.25719431384604e-05
-1.48277665305461e-05
-1.83764459812876e-05
-1.90246774659748e-05
-8.731978079084e-06
-1.04178688668562e-05
-1.96003314112577e-05
-2.06678773324077e-05
-3.92095455394428e-05
-1.79903414321354e-05
-1.61939480367729e-05
-1.75197646097146e-05
-1.92299606309509e-05
-1.79108784312234e-05
-1.53010979849582e-05
-2.12024495771162e-05
-1.46992263884138e-05
-1.38511348228078e-05
-2.44814244556502e-05
-2.67320177798116e-05
-1.84688562213194e-05
-2.71124037040111e-05
-1.92514116451857e-05
-9.40425648795626e-06
-1.32654660437542e-05
-1.27743079719746e-05
-2.44308036674736e-05
-8.40613158203504e-07
-3.74833942248456e-05
-2.0192124464244e-05
-3.67539662512295e-05
-7.21841033197538e-06
-2.16585579562878e-05
-1.59589266702375e-05
-2.93566598266787e-05
-1.62179663671311e-05
-2.39901923390151e-05
-2.71875924532174e-05
-2.27852903420035e-05
-1.5552034735241e-05
-3.20475097773177e-06
-9.55840429670089e-06
-2.53232010959182e-05
4.87415485091956e-07
-1.47347168966303e-05
-6.72316936534654e-06
-8.22336508676934e-06
-1.07543089253632e-05
-2.53039113148109e-05
-1.52276350717104e-05
-1.68491053647074e-05
-3.26315360502799e-05
-2.23855743997341e-05
-3.12874922125317e-05
-1.46522502596135e-05
-2.02181254847084e-05
-2.09475596268444e-05
-3.04718834185927e-05
-1.96709893075823e-05
-1.88613232515994e-05
-2.23526061924121e-05
5.63851575162255e-06
-2.01604294610526e-05
-1.9593483476507e-06
-1.30881874569341e-05
-2.52439826871463e-06
-2.97366535691409e-05
-1.84616720894469e-05
-1.07379282997896e-05
-3.41751595467392e-05
-2.54356068516432e-05
-1.61558820183747e-05
-3.85774934985672e-05
-2.51029405051892e-05
-1.74742833879085e-05
-1.9889246597654e-05
-1.15040891383713e-05
-1.67515497312659e-05
-2.07618506124681e-05
-2.38255714703893e-05
-9.48361947780733e-06
-9.73254079514542e-06
-1.34573575534712e-06
-2.2375200097724e-05
-3.37067543898092e-05
-2.08251269017595e-05
1.17097011604708e-07
-2.17954311611491e-05
-1.11823070319422e-05
-3.56774333186072e-05
-1.83244449860265e-05
-2.08340443736007e-05
-2.15373599603097e-05
-1.09426049595643e-05
-2.908193940435e-05
-1.70204006063477e-05
-1.66423637813622e-05
-7.15926970695295e-06
-2.15061686656494e-05
-1.08430837783766e-05
-2.81350965387372e-05
-1.41364272337206e-05
-2.19149088000811e-05
-3.37842039898868e-05
-1.64946594791497e-05
-2.87067283609089e-05
-2.82043174300148e-05
-2.10541700859681e-05
-1.247538739617e-05
-2.68801642450369e-05
-1.64195811952704e-05
-1.9249634320086e-05
-1.58513838642104e-05
-3.52924556124033e-05
-1.21380977950154e-05
-2.8987718308004e-05
-2.96843353467896e-05
-7.56887268543837e-06
-3.56826783143851e-05
-2.5026435475506e-05
-4.39919255071349e-05
-9.48046513198488e-06
-2.04863141804528e-05
-1.96301331940048e-05
-1.57023983524996e-05
-3.56085474442184e-05
-4.1806183306667e-05
-8.21053167161623e-06
-4.46491827199016e-05
-1.01710854353017e-05
-1.27534146148634e-05
-2.31508033292848e-05
-1.60471001083671e-05
-5.20575468004553e-06
-4.0801283672163e-05
-2.8671062748053e-05
-2.76944686779882e-05
-1.44130321229534e-05
-2.19178130542698e-05
-2.17378662738837e-05
-3.14819619265668e-05
-2.51525548032005e-05
-7.24648512834671e-06
-2.65619667914487e-05
-2.16539282923745e-05
-2.97842004148219e-05
-2.82043912773682e-05
-2.2594574626897e-05
-2.32273357310115e-05
-2.4734247172066e-05
-3.52964311956095e-05
-1.68626636143016e-05
-1.79622159185224e-05
-2.30924175349387e-05
-2.341806905873e-05
-3.63592758410695e-05
8.94917288211529e-08
-4.83877106517376e-05
-2.98166298427871e-05
-1.13880525797143e-05
-2.43807086054549e-05
-2.36279132048026e-05
-5.60511548056915e-05
-1.76571837719701e-05
-1.65978068655833e-05
-9.96228069839988e-06
-1.76249535238927e-05
-1.07545927469002e-05
-3.41263163148565e-05
-2.22076145182591e-05
-2.10837894267071e-05
-2.56404202860799e-05
-4.92683107287419e-05
-2.20808946298081e-05
-3.38495035325611e-05
-1.67261872733283e-05
