# Supplementary material for: Research on computational propagation and identification of mine microseismic signals based on deep learning
Source: PLoS One. 2025 Oct 22;20(10):e0334641. doi: 10.1371/journal.pone.0334641 (PMC12543183; doi:10.1371/journal.pone.0334641)
Supplement: S3 Data — (ZIP) [file pone.0334641.s003.zip › 000100500002876.xlsx_0.txt_24.txt.txt]

-1.91297417243133e-05
-2.14206864029286e-05
-1.66604948525778e-05
-1.00176320992473e-05
-1.07862087861482e-05
-1.8939398384891e-05
-2.15891202628128e-05
-3.15064384391732e-05
-2.89822903945245e-05
-8.15649845729394e-07
-1.6858026486549e-05
-2.91375712164299e-05
-7.01692507690094e-06
-1.38737917562685e-05
-4.76513641685782e-06
1.32529127082866e-07
-4.84495142990541e-06
-9.68695313352584e-07
-2.30021548138583e-05
-9.1091582899848e-06
-4.09283267829861e-06
-1.52826991452739e-05
-2.50791066046924e-06
-1.73218191868974e-05
-1.81669645381246e-05
-2.75256312509727e-05
-3.3021167149302e-05
-3.19051524576616e-05
-5.74356467950944e-06
-4.46027509445815e-05
-3.50728477542047e-05
-4.71019583286265e-06
-3.07123381430793e-05
-2.48092885587589e-06
-2.48889673593189e-05
-2.61586857635941e-05
-4.13956548224784e-06
-2.04258310519798e-05
-6.11840393488489e-06
-3.19092404119727e-05
-4.44171857565586e-05
-2.93230932237636e-05
-4.27342443607221e-05
-2.9630716536038e-05
-3.06348125566329e-05
-7.54442754409133e-06
-1.4063402574629e-05
-3.21937868741498e-06
-1.46492226994244e-05
-2.58054499504245e-05
-1.05905875685243e-05
-8.83016387203717e-06
-1.19183516714278e-05
-3.57088006567391e-05
-2.51482411893324e-05
-2.65035877536586e-05
3.59228322116403e-08
-3.2902384103662e-05
-1.47344018541094e-05
-2.01503194824313e-05
-9.12063655994524e-06
-8.35556527643933e-06
-1.69607151016887e-05
-4.20106928451846e-05
-4.13298071077599e-06
-4.26391466898612e-05
-2.3153379335071e-05
-2.17861554717431e-05
-2.83355390964852e-05
-3.72840479485471e-05
-1.59937405817252e-05
-2.11055175833259e-05
-2.26379873955614e-05
-8.78218015141402e-06
-6.69816293015029e-06
-2.97714674295632e-05
-1.36926061957015e-05
-3.75531502961138e-05
-3.85825281303491e-05
-1.96076086570667e-05
-1.95534982121929e-05
-3.06780407755993e-05
-2.33877153414749e-05
-1.48096228536174e-05
-2.38028166606286e-05
-2.83441738894012e-05
-1.71428199105177e-05
-1.53699521956419e-05
-1.29563111292947e-05
-1.83559479995847e-05
-2.03223473767699e-05
-1.23485619205035e-05
-1.1034671875842e-06
-1.07485568736691e-05
-4.44216203650001e-06
-2.26391231755701e-05
-1.50667544969617e-05
-2.01216282120487e-05
5.72692861928511e-06
-1.25387826455699e-05
-8.7234059135537e-06
-2.19735183398027e-05
-3.09334007594076e-05
-2.40838408116122e-05
-1.24982973798666e-05
-1.92837043306612e-05
-3.85773985225428e-05
-2.23850503006583e-05
-3.93889221790829e-05
-5.14476877611867e-06
4.27032427684374e-06
-5.20299096495561e-06
-1.88320453183259e-05
-3.70083724132802e-05
-1.26271192355345e-05
-1.12551262556784e-05
-6.64062137597603e-06
-3.82386256982143e-05
-2.53633188173332e-05
-2.44303755186388e-05
-6.82676490380132e-06
-2.88998300100834e-05
-2.83048678325191e-05
-1.97589085792735e-05
-3.44055574655526e-05
-4.19532551318769e-05
-3.31670025620654e-05
-2.60249075807858e-05
-2.66930681462873e-05
-4.84436105006344e-06
-1.15793481521743e-05
-1.12104929668309e-05
-3.11806157681019e-06
-3.98477825809354e-05
-4.10197230882903e-05
-2.78075165428791e-05
-2.49434335872919e-05
-3.73374702642323e-05
-1.23325213547475e-05
-3.82035274199616e-05
-3.66566933733714e-05
-2.32906287231238e-05
-2.19985586822815e-05
-2.02878850401167e-05
-5.61245166359927e-06
-3.11247141369423e-05
-2.83769122171789e-05
-1.00687897312696e-05
-1.56973850331191e-05
-1.77985860110951e-05
-4.47909944582633e-06
-1.74993983703714e-05
-2.10501037332653e-05
-1.54000470772332e-05
-1.28320235876231e-05
-1.73671291544472e-05
-1.68677734732528e-05
-2.6357794328917e-05
-1.76914399720647e-05
-2.16819435195088e-05
-4.1441972063298e-05
-1.63263493293573e-05
-1.93483872093806e-05
-2.70958054283906e-05
-1.4836526686998e-05
-4.77127420739031e-06
-1.5962181902677e-05
-3.44682108040153e-05
-2.76369296214284e-05
-6.61147970370916e-06
3.18983388992705e-06
-1.30247993170367e-05
-1.63077617546798e-05
-2.6820714759622e-05
-2.01072366788085e-05
-1.6872485096163e-05
-1.8005870358492e-05
-3.19390382564031e-05
1.1596502398412e-05
-3.7557565231149e-05
-3.42174152403085e-05
-1.56148163564987e-05
-4.16110755821771e-06
-4.68511836876883e-05
-1.37300258997443e-05
-1.56817122097438e-05
-4.75794320065237e-05
-3.73540460563433e-05
-1.4176435553836e-05
-2.18488186188954e-05
-3.41336530948138e-05
4.69196353746399e-06
-2.11900535127077e-05
-2.85878563441763e-05
-3.64113356362385e-06
-2.00081849825386e-05
-2.83255377490858e-05
-1.76125101429485e-06
-3.07491458318945e-05
-1.16604081821743e-05
-2.39630274761576e-05
-4.82014295883205e-05
-8.22017536404299e-06
-1.88932863871834e-05
-3.24924866070523e-05
-1.1127353607796e-05
3.03044696607537e-06
-2.28371620961494e-05
-1.17493758885091e-05
-3.48692555215982e-05
-3.22377423462469e-05
1.41174884892095e-06
-2.79184224826559e-05
-1.00134235822538e-05
-3.31618241266625e-05
-3.03413207134225e-05
-1.21794536979259e-05
-4.90639772652723e-06
-2.74713381585766e-05
-3.06075353797587e-06
1.50282349480484e-06
-1.13894104325302e-05
-3.25761522932651e-05
-3.15576122480671e-06
-1.88763623730175e-05
-2.37300099468412e-05
-2.61564855148742e-05
-3.19727486381061e-05
-2.67693625314378e-05
-2.24251706381928e-06
-2.04530635711574e-05
-3.08915259778093e-05
-2.78551150107989e-05
-3.27959977766174e-05
-2.75412034782755e-05
-3.50492410972704e-05
-1.46455761513621e-05
-2.42457136233671e-05
-2.1060066627059e-05
-1.36361170302347e-05
-2.39743478106468e-05
-2.44294957600512e-06
-1.64349104459866e-05
-2.6535614646401e-05
7.14827658317705e-06
-3.37094764294922e-05
-1.4723902658879e-05
-3.63423935683426e-05
-8.57117124648009e-06
-4.30234552519528e-05
-2.72105468948628e-05
-2.00889011417269e-05
-2.78185806261404e-05
2.69498664364271e-07
-2.06760542471733e-05
-4.06652101107672e-05
-2.61612874207088e-05
-2.70681725695824e-05
-2.98020153430915e-05
-1.00001663606102e-05
-2.05182412796069e-05
-1.47397953048539e-05
-4.24067321740983e-05
-7.9258148661664e-06
-1.85651376611966e-05
-2.13347458690205e-05
-1.02182122877e-05
-3.90766648024951e-06
-2.29613868172924e-05
-1.03825945507068e-05
-1.68858643661065e-05
-2.41464954164134e-05
-2.28549483954399e-05
-7.11680765415292e-06
-1.38280155942592e-06
-1.34976523189376e-05
-2.05731776868882e-05
-1.81010285759789e-05
-2.11270475214151e-05
-4.38991910748839e-05
-2.70779062691715e-05
-2.60531786419846e-05
-3.46110391252208e-05
-3.79512687765997e-05
-9.49710864554484e-06
-1.34905700205059e-05
-1.52899840137175e-05
-1.95609765716908e-05
-1.73458055556361e-05
-3.75322219401984e-05
-1.67509309867767e-05
-4.11949169557006e-05
-2.00726063878871e-05
-3.44622063532772e-05
-1.93493578499321e-05
-2.25713528474689e-05
-2.23625038795454e-05
8.37128350037162e-06
-3.45611462316004e-05
-2.35223990594677e-05
-3.20691583361773e-05
-2.31330043809511e-05
-2.89603092525097e-05
-1.63679129925023e-05
-2.590137766552e-05
-7.63670119237776e-06
-2.26825757644984e-06
-2.27810357996194e-05
-7.746570149874e-06
-3.32545198473839e-05
-3.8515731630411e-05
-1.49955624982175e-05
-2.16321952959529e-05
-6.19219811513253e-06
-3.83172825654618e-05
-4.39430488301825e-05
-2.81501033811794e-05
-1.3253694646917e-05
-4.05771533032992e-05
-3.51434305636108e-05
-2.49357048874084e-05
-9.90297941564408e-06
-1.55276725735211e-06
-1.31962052438795e-05
-3.34310364332953e-05
-1.83703308360268e-05
-1.74455629533518e-05
-1.78770601117321e-05
-1.25533607560842e-05
-1.18506537860983e-05
-1.90234343506966e-05
-2.90714942048863e-05
9.40028591069347e-06
-2.17172881156152e-05
-3.22277595773335e-05
-2.7707555691612e-05
-1.44671136182668e-05
-3.41079842951145e-05
-1.40879209037125e-05
-1.01243964289351e-05
-2.1470325905012e-05
-4.17840202668404e-05
-2.01450673683324e-05
-2.66365738333711e-05
-2.0488552982452e-05
5.5192948626045e-06
-2.19788307705226e-05
-1.92412593644393e-05
-1.07022222085683e-05
-1.07442767928119e-05
-1.96323829673967e-05
8.83672942832395e-07
-3.15726931385387e-05
-8.35897194475599e-06
-3.73514474845475e-05
-2.47178843635641e-05
-2.50990433247904e-06
-6.64086957038814e-06
-2.95396146025804e-05
-8.58512484481525e-06
-1.67883721556264e-05
-5.10586832648273e-06
-1.89967565749407e-05
-3.33247314448682e-05
-3.68450141597706e-05
-2.85428314502471e-05
-2.58432835599973e-07
-8.90090055008172e-06
-1.3068144636709e-05
-1.88998600739058e-05
-2.84216529528725e-06
-5.83681275323617e-06
-2.95123052329015e-05
-4.33863344647946e-05
-3.37174676187928e-05
-1.49060307173227e-05
-2.43297198250065e-05
-2.67170971992292e-05
-3.01631091686388e-05
8.42684699377009e-06
-2.26513147480279e-05
-1.85595622291663e-05
-3.67101354272833e-05
-4.06891173450593e-05
-2.69757162324196e-05
-4.18612329010908e-06
-2.47073045455688e-05
2.03610485107924e-06
-3.34928807098286e-05
-1.01490071424724e-05
-5.84925925802249e-06
-9.20395292111972e-06
-1.07525770983849e-05
-2.55618596881565e-05
-2.88660037152655e-05
-1.25664521950742e-05
2.72276831433484e-06
-1.37306295103967e-05
-1.16820816544256e-05
-3.10849078147547e-05
-3.18421290328733e-05
-2.89364944479734e-05
-2.04375234652636e-05
-1.24221399670413e-05
-1.51136054556497e-05
-2.16222645066769e-05
-3.27809320325377e-05
-3.83881482672619e-05
-1.91948146914761e-05
1.85191827878327e-06
-2.93415261879518e-05
-3.27726780856801e-05
-2.18470685402034e-05
1.15643171666803e-05
-1.45220890094287e-05
-2.24298373560895e-05
-2.72542587469665e-05
-2.4737652316114e-05
3.00525383774121e-06
-1.82140113525976e-05
-1.73229606043774e-05
-3.83349028989252e-05
-1.90054880147507e-05
-3.58100315267431e-05
-2.72327847939585e-05
-2.52757093879319e-05
-1.59754185451292e-06
-4.16274769945394e-06
-1.93801265044031e-05
-7.30695135453559e-06
-4.17806055678809e-05
-2.71153384985983e-05
-1.89405996193222e-05
-9.89991239345274e-07
-1.84090589407465e-05
-2.24656296897373e-05
-3.06532244037469e-05
-4.54573260667752e-06
-1.95390215946556e-05
-8.34591148518062e-06
-2.36803293135949e-05
-1.38311378342636e-05
-2.12663970142646e-05
-1.60634210460036e-06
-2.65969213995533e-05
-1.95643302291164e-05
-6.55047675386394e-06
-5.07002878528253e-05
-2.79930653901172e-05
-3.13011007359704e-05
-3.36524813387542e-05
-5.51582503912291e-06
-2.30455717244815e-05
-2.12059342822237e-05
-2.42171618093224e-05
-2.34528566775357e-05
-1.48069566409569e-05
-3.87227214966531e-05
-3.20123786534357e-05
-2.78779594926603e-05
-2.42609906314656e-05
-5.4584607394746e-06
-1.3276269557526e-05
-3.10552853743265e-05
-1.23422826488728e-05
-5.72931398945809e-06
-2.34948266022763e-05
-3.29761362883949e-05
-3.21079486513198e-05
1.73323186737354e-06
1.86715018402748e-05
-3.70312124499202e-05
-4.17058386185296e-05
-1.34988948771701e-05
-1.37003281786e-05
-9.36534987469924e-06
-3.14476382715148e-05
-1.77164347962388e-05
-3.28199512758905e-05
-8.33036955972341e-06
-2.98303370566774e-05
-1.66625399543656e-05
-2.66796436692363e-05
-2.28795779106213e-05
-9.21675946982739e-06
-8.3284418592539e-06
-8.08735767368172e-06
-1.70813325380481e-05
-1.95871116464442e-05
-2.6853708332921e-05
-2.14651108024442e-05
-4.50224081462657e-05
-1.70653576099528e-05
-2.30203140701567e-05
-1.98982332704704e-05
-1.68306927467772e-05
-2.31986277615721e-05
-3.17199552736273e-05
1.86022956351825e-06
-1.77250989937203e-05
-2.15505975185065e-05
-3.23990295637295e-05
-2.97593359164568e-05
-2.09216693683751e-05
-2.23411644183838e-05
-1.24628725685274e-05
-2.19526196869546e-05
-1.2205485311024e-05
-2.26204389148711e-05
-2.78770384111607e-05
-1.273343490175e-05
-1.76400801479508e-05
-3.85416362695305e-05
-3.41524086277079e-06
-3.08086189718595e-05
-2.30326732758078e-05
-4.1092876772105e-05
-2.96279652517694e-05
-3.01379065137022e-05
-1.92693666644316e-05
-2.13912996720369e-05
-1.77618756721254e-05
-3.90228374943556e-05
-1.80165633295792e-05
-3.02689110334559e-05
-2.66545473807137e-05
-1.90447170867118e-05
-4.51107032695407e-05
-1.52280856744703e-05
-2.42279293278907e-05
-3.70294132396553e-05
-3.86196017535062e-06
-2.58945956250804e-05
-4.00312755965695e-05
-4.07610021238843e-05
-3.70231063756117e-05
-1.48638066933348e-05
-4.30259601952718e-06
1.44369737207635e-05
-8.12255796691978e-06
-1.94738139681454e-05
-3.26129973707978e-05
-2.33617424911681e-05
-1.81479749718842e-05
-2.4073142811227e-05
-1.33797651784808e-06
-7.96189267094611e-06
7.28257636851457e-06
-3.05064225238416e-05
-1.87339549784569e-05
-1.81626722891739e-05
-2.32193764202493e-05
-2.39254869066139e-05
-2.16750951372434e-05
-3.43217029653078e-05
-9.01204083121216e-06
-2.75523479368603e-05
-1.97944303788933e-05
-2.5084203751477e-06
-1.70807295543646e-06
-1.76001444055473e-05
-3.76017764431881e-05
-3.72229938630865e-05
-9.72287771332275e-06
-1.25402094363912e-05
-1.61079333605672e-05
-1.94171107299204e-05
-1.71588051523142e-05
-3.81035924095922e-05
-1.32514936676507e-05
-2.23430346318845e-05
-2.18414133266141e-05
-3.69138504090878e-05
-1.91632246865475e-05
3.47226349128675e-06
-1.66916368081352e-05
-3.13060251305174e-05
-2.15328815846051e-05
-2.73496416982872e-05
-3.71384797340368e-05
-3.25374156928133e-06
-2.61241564373619e-05
-3.49611369752455e-05
-3.63203498769258e-06
-1.91930521768289e-05
-2.82382981471697e-06
-2.42506980178929e-05
-3.34121317766232e-05
-1.68335795018653e-05
-2.56661479961113e-05
-1.70189710794136e-05
-2.17791886247141e-05
-3.99404050576399e-05
-2.20229634622987e-05
-5.03204877751428e-05
-2.84026062470112e-05
-1.16433744907839e-05
-2.88524957791747e-05
-1.6549946363477e-05
-2.87204025027178e-05
-5.13537699553834e-06
4.45845005662461e-07
-3.18330367789898e-05
3.67424885318735e-06
-1.3087374867473e-05
-9.40548951776706e-06
-9.21940400555488e-06
-4.49851069022291e-05
-1.03732819890425e-05
-3.14507879244999e-05
-1.48303434755044e-05
-1.32849115540527e-05
-2.11610088051279e-06
-3.77544817856967e-05
9.37578238720976e-06
-1.96667818086009e-05
3.55217441089413e-06
-4.92590883194277e-05
-1.85228773770002e-05
-8.71743989532593e-06
-8.80420858921736e-06
-9.36307504040507e-06
-1.65315516985065e-05
-1.08575931767746e-05
-3.29668270746488e-05
-3.10810666577012e-05
-2.26061504725901e-05
-9.05594527114343e-07
-2.36557360159455e-05
-3.31909880142795e-05
-3.07952828778514e-05
-5.5688038739725e-06
-1.39077193615966e-05
-2.27670803647931e-05
-6.01233430457681e-05
-8.48481044798054e-06
-2.76056661250876e-05
-1.99020624090663e-05
-3.40361556888636e-05
-2.6905299121247e-05
-4.25948128531205e-05
-1.28547970820451e-05
-1.69955195366894e-05
-3.27344971906938e-05
-1.82205893717509e-05
-1.99236272200439e-05
-1.74039329299074e-05
-1.90584435508172e-05
-7.82617326706605e-06
-2.31423543495877e-05
-2.5802543080441e-05
-3.59858290443261e-05
-1.99227120483293e-05
-2.57171437942717e-05
-9.28525456548447e-06
-2.10079054885254e-05
-7.97834083412116e-06
-3.54098394852556e-05
-1.26136126107799e-05
-2.06140588528544e-06
-3.06166204460801e-05
-1.20572841292822e-05
1.4847017164273e-06
-3.12190129328705e-05
-1.33778578357052e-05
-6.65523985986178e-06
-4.49529486797095e-05
-3.10430586096495e-05
-3.85431232677254e-05
-1.84655171425888e-05
-1.78426151165762e-05
-3.7562405165069e-05
-8.74743473372918e-06
-3.14390183720833e-05
-1.81194563081864e-05
-2.59456153949039e-05
-5.52854306639744e-05
-5.81060341839183e-06
-9.46225542227772e-06
-4.31149311552525e-05
-1.24420970451248e-05
-1.971322283028e-05
-5.06187145677975e-05
-1.8103643800807e-05
-1.24532829865294e-05
-1.26966595306446e-05
1.12715538675009e-05
-4.64752693906761e-06
-1.40377968367632e-05
-1.35023770070456e-05
-3.18278353559686e-05
-3.15216296694852e-05
-1.74584572484916e-05
-3.44414353429442e-05
-1.37025158029411e-05
-3.31616022747971e-05
-1.91698119401843e-05
-5.06130118055303e-05
-5.32977964131713e-06
-2.71407195862979e-05
-3.39525207977377e-05
-3.68331677631672e-05
-2.18211571154286e-06
-3.36607398836178e-05
-3.80575422645737e-05
-3.08108558201308e-05
-1.12196646369636e-05
-8.75390665843012e-06
-5.48591406170236e-06
-1.76944956629547e-05
-7.42320261654004e-06
-2.70200637296349e-05
-1.96599348997738e-05
-3.36784683336611e-05
-3.54130913349592e-05
-1.26745807001502e-05
-1.18269801722088e-05
-2.48075788443291e-05
-1.78014772761321e-05
-3.70021126342177e-05
-1.15112579420039e-05
-2.35947698483302e-05
-2.51795073811751e-05
-2.09210346291392e-05
-1.99233206915306e-05
-8.41694244900539e-06
-3.06220110110749e-05
-1.69982044429671e-05
-1.35381110758232e-05
-2.00592048016136e-06
-1.39506018450056e-05
-2.03259691573376e-05
-2.89776168358709e-06
-2.5079056074879e-05
-3.08474585230242e-05
-1.93798805784987e-05
1.36309597207066e-06
-3.37791911669585e-05
-2.31316442722837e-05
-3.47213618205234e-05
-2.05672198915322e-05
-9.22593941142778e-07
-2.19234125372414e-05
-1.45211547070539e-05
-1.78894533325356e-05
-1.2032043431992e-05
-1.97802551168429e-05
-2.94957469510179e-05
5.30089467412544e-06
-9.59968844509359e-06
-2.63189321427059e-05
-4.31518544792482e-06
-2.5021461194371e-05
-1.29701610637367e-05
-2.4890845616815e-06
-2.02374574746276e-05
-3.10043205255766e-05
-1.93574449172182e-05
-9.16770721596432e-06
-1.38994587745933e-05
-2.22131656725166e-05
-1.47498962120115e-05
-3.20971586894927e-06
-2.85876629971265e-05
-2.23154364126555e-05
-1.81547807515676e-05
-2.73088947362673e-05
-2.3225445532776e-05
-1.13059794861317e-05
-2.07025027665376e-05
2.48574432820044e-06
-3.03765279641606e-05
-2.65719116856107e-05
-5.09198063936399e-06
-1.72485615560469e-05
-2.73733097412071e-05
-1.68799425947681e-05
-1.99890084059549e-05
-3.22805506850089e-05
-3.31119725247821e-05
-1.96757221498335e-05
-1.83354536938228e-05
1.14050075022133e-05
-1.50647019537751e-05
-1.10210507651749e-05
-2.23942468395514e-05
-2.67794614296931e-05
-1.53052283604217e-05
-2.35176028882994e-05
1.1258222113868e-05
-1.42271784719497e-05
1.46405563061037e-06
-7.29725687331093e-06
-3.38153135412573e-05
-1.88924165215913e-05
-2.76226254626986e-05
-4.28314194107489e-05
-1.85915809818757e-05
-4.69575142293726e-06
-2.88193372017661e-05
-1.19356276362539e-05
-1.61793287380252e-05
-2.04457720177963e-05
-2.84331607275932e-05
-9.17232947581909e-06
-2.25800945284236e-05
-1.64296721900768e-05
-7.46365336429804e-06
-1.53554492032498e-05
-2.83430826467961e-05
-1.3292965403907e-05
-2.37623844980726e-05
-2.58013573656462e-05
-2.34231005729061e-05
-2.34118307487197e-05
-2.41996617112218e-05
-1.45012019277578e-05
-2.58750708376314e-05
-2.14225798169077e-05
-1.62706797174405e-05
-1.12454309001338e-05
-7.8052755537802e-06
-1.3923825298693e-05
-2.71783695676245e-05
-1.30867762826878e-05
-1.55914746169628e-05
-3.26231147390112e-06
-1.13412508583238e-05
-1.9705257518505e-05
-1.51359455291724e-05
-1.24900997076854e-05
-1.79315546264967e-05
-6.89341960429457e-06
-2.66702418788221e-05
-3.1838539262464e-05
-1.91505550451669e-05
-1.49983870322597e-05
-1.66309245776064e-05
-1.15403419762144e-05
-2.74305476764889e-05
-3.41087176499341e-05
-3.64073131083063e-05
-2.66006008907117e-05
-5.29787522577126e-06
-2.18442547408207e-05
-1.49205997044731e-05
-3.9796732770647e-05
-2.45878472545154e-05
-1.5764461150975e-05
-4.05139752389987e-06
-2.38520191908909e-05
-2.13447728076382e-05
-1.01908362003647e-05
-1.08816922834657e-05
-3.66687430526884e-05
-1.7387975235583e-05
-2.68855419586705e-05
-3.05552540303933e-05
-3.59851855970448e-05
-2.46476062456084e-05
-3.14956544775275e-05
-2.5215486038844e-05
-2.53903174554515e-05
-1.1713949804603e-05
-2.08481188498583e-05
-2.88491160549806e-05
-2.96354498781946e-05
-1.32589490598367e-05
-2.0691172838906e-05
-3.13172052629877e-05
-4.35605117167846e-05
-2.52787026696314e-05
-1.2640579171262e-05
-2.17730055270994e-05
-1.25611157347204e-05
-2.13657396339554e-05
-2.24806888569261e-05
8.95018991254977e-07
1.10039688731329e-06
-2.06506314352913e-05
-2.70822956671431e-05
-2.5784879641666e-05
-1.95330016909435e-05
-2.61522292375865e-05
-3.44231425841402e-05
-1.07253723854321e-05
-6.71238686890561e-06
-1.24088298240626e-05
-4.38706904015467e-05
-2.93567115444545e-05
-2.48396976211254e-05
-2.12960171540578e-05
-6.14384588594828e-06
-1.90084744153653e-05
-2.63952341543465e-05
-2.58927989860532e-05
8.87689887922526e-07
-3.36877654997186e-05
-1.00956421514753e-05
-1.37548645783718e-05
-1.90074006859899e-05
-1.74994429342889e-05
-3.0241233312363e-05
-2.6706490585633e-05
-2.35050755338059e-05
-3.95079427164811e-05
-3.15712777176451e-05
-5.28239583910753e-05
-3.27273962131085e-05
-2.08437853513873e-05
-4.85351937244522e-05
-1.72489766423555e-05
-1.38499403867295e-05
-4.50535775107101e-05
-1.59116712445314e-05
-1.85438544929684e-05
-1.4749532042142e-05
-1.27084577549766e-05
-2.59323304965485e-05
-1.92251404859432e-05
-5.19310102181053e-06
-2.17263460817669e-05
-2.72506754850338e-05
-1.09206944101562e-05
-1.16680731881774e-05
-1.25484100468423e-05
-1.99739847072487e-05
-4.13171247738215e-05
-3.41397964726458e-05
-2.64310156223401e-05
-1.89241962454468e-05
-2.83742801613643e-05
-2.83425050727568e-05
-2.93098907467386e-05
-1.10403632408138e-05
-2.14432033541921e-05
-1.82731063304722e-05
-2.70169166090112e-05
-5.99157012875867e-06
-6.92383791438712e-06
-1.26345818985595e-05
-1.78702021402242e-05
4.3665106522283e-06
-5.39689944158373e-05
-2.1835433442059e-05
-1.80066089799726e-05
-1.64322063012418e-05
-1.3399817011789e-05
-1.63544884791368e-05
-4.91601048731285e-05
-1.83115399231453e-05
-3.77297100330823e-05
-7.7710879915262e-06
-3.57423534550216e-05
-4.15567512272732e-06
-2.16087799071923e-05
-2.13731781848545e-05
-3.31584941059947e-05
-2.0501968067799e-05
-2.3754860017863e-05
-2.45737243350932e-05
-3.6482011530196e-05
-2.94119496068851e-05
-3.40254184040106e-05
-3.30193800530682e-05
-7.59652764131054e-06
-2.55765190502614e-05
-1.23164544902861e-05
-2.25939943128558e-05
-2.08939634305969e-05
-3.97591972446453e-05
-1.48285232297839e-05
1.80149750715504e-06
-1.02382153876047e-05
-2.08387634024396e-05
-2.79286651457207e-05
-4.38508524448895e-05
-1.91408136642651e-05
-2.75716528036958e-05
-3.77434462110394e-05
-2.19802686875411e-05
-3.29224062456856e-05
-2.89052415061149e-05
-2.55790722702391e-05
-1.85024427570767e-05
-1.55534989529187e-05
-1.672768015843e-05
-1.66238619249371e-05
-3.6783985372025e-05
-3.09647476891473e-05
6.74945414688634e-06
-1.87808683273614e-05
-1.83714004640154e-05
-2.28107284742496e-05
-1.85951957259225e-05
-7.13822578133011e-06
-2.04851272599744e-05
-1.40839980332663e-05
-1.82427866537939e-05
-3.57151806613339e-05
-1.12066398146502e-05
-7.4984237811985e-06
-2.41544679907592e-05
-3.35111538843145e-05
-8.50340209110093e-06
-9.85908121849052e-06
-1.16115818036576e-05
-2.46928455512669e-05
-3.54884338243783e-05
-1.94339137742341e-05
-1.753205484986e-05
-7.5698691945817e-06
-4.40828651135183e-05
-1.84206577436159e-06
-2.9219038420008e-07
8.99534259947898e-06
-3.39435696841398e-05
-4.42374331807688e-05
-3.41791422137956e-05
-4.04230540377823e-05
-2.44639954552628e-05
-1.85421057365957e-05
-2.38423169516271e-05
-2.12872488266981e-05
-2.97213549734468e-05
-3.10934192548595e-05
-2.64063253609195e-05
-2.31186786597817e-05
-2.05480217866481e-05
-3.24111187869689e-05
-2.82832435657558e-05
-2.76927839978697e-05
-1.15523253994558e-05
-2.47648994919781e-05
-1.27473893590324e-05
-3.40019152690957e-05
-6.0779867757841e-06
-8.12029802205594e-06
-4.43492554923999e-05
3.06278223675308e-06
-2.67070510191589e-05
-1.00566136279146e-05
6.78091321999397e-07
-1.33586870003909e-06
-1.1457183454603e-05
-2.31604431778636e-05
-2.19216671546105e-05
-1.20354324001204e-05
-3.95769714976016e-05
-7.12480750186988e-06
-2.27443751608659e-05
-3.68489034136872e-05
-1.43834167103627e-05
-1.10375247670117e-05
-1.41840206670245e-05
-5.76068513821529e-06
-1.69894484710802e-05
-3.55247045950584e-05
-3.55512101346906e-07
-2.03543933814535e-05
-4.11682247316869e-06
-3.81939694808365e-05
-1.10582828218998e-05
-2.32689329071702e-05
-8.77881818610795e-06
-2.09748789930113e-05
-3.88176390759102e-05
-2.7159642528566e-05
-2.71345254222886e-05
-1.29006546510901e-05
-2.94335168327744e-05
-3.31878330905912e-09
-3.55187995776558e-05
-6.15877933191344e-06
-5.81417834765648e-06
-3.08240223542634e-06
-8.86175355182858e-06
-2.04271021450481e-05
-1.69417220622915e-06
-8.55062836176794e-06
-5.80607690752803e-06
-2.74984066831542e-05
-1.96240079628894e-05
-2.59204911564907e-05
-2.0490017329131e-05
-1.11875910021932e-05
-2.0685396016396e-05
-4.4272712781281e-05
-6.84171253059302e-06
-1.40032046036319e-05
-1.71871513772619e-05
-3.62307618759928e-05
-2.08754397078859e-05
-3.61756687529047e-05
-3.96877733638725e-05
-2.33887787734019e-05
-2.44035827090764e-05
-1.83698356824588e-05
-2.62764272078697e-05
-3.11296569393793e-05
-3.16825985846833e-05
-2.7332701003099e-05
-2.7735975756427e-05
-1.51682508173794e-05
-3.92888561041427e-06
-4.2211750920164e-06
-1.99920819234928e-05
-3.69764511172213e-05
-1.56982486233633e-05
-2.58712847074936e-05
-2.01444729970201e-05
-8.80081016309109e-06
-8.16993166969096e-06
-2.41041031360578e-05
-4.04819403346584e-06
-3.12168056531555e-05
-1.04674601555166e-05
-4.47957415136101e-05
-8.11088282740942e-06
2.01420473219215e-06
-1.93821971635115e-05
-6.13936801704059e-05
-2.23308665847446e-05
-2.06685081443797e-05
-2.83559188655087e-05
-3.11390638351844e-05
-5.18774043048947e-05
-2.64663750081399e-05
-5.23909270737563e-06
-4.18905780444087e-05
-4.233101849921e-05
-1.28360254931986e-05
-3.46639468467691e-05
-3.27629488703004e-05
-1.92197623800584e-05
-2.29750138675425e-05
-2.28854797236634e-05
-2.50200081518352e-05
-9.18786700919453e-06
-3.06988119946017e-05
-9.42561715991551e-06
-2.28063815359003e-05
-2.00671719452928e-05
7.10125971623494e-06
-2.95879851930574e-05
-3.98839563137463e-05
-1.9220890904238e-05
-1.61929676236705e-05
-2.84901657962567e-05
-2.53176867512199e-05
-2.77865376573695e-05
-1.56781697326254e-05
-2.62066036222231e-05
-2.21591620947467e-05
-1.51055042329097e-05
-2.72973959460144e-05
-3.40017927820199e-05
-1.43952337405514e-05
-3.84071935300806e-05
-2.11631008767126e-05
-1.27305257330412e-05
-2.91204180057401e-05
-4.17435918964982e-06
-2.78886693602484e-05
-1.35128241680932e-05
-1.68670851765525e-05
-1.67376820309826e-05
-5.47375195657377e-06
-1.62595779010609e-06
-9.88350068069064e-06
-3.16509558732103e-05
-2.05207924870752e-05
-6.78547759440457e-06
-9.06174283643407e-06
-2.08082447750549e-05
-2.73602342066901e-05
-2.39445372152471e-05
-2.55415309794724e-05
-1.63289467032654e-05
-8.79986693030211e-06
-4.98486712563027e-05
-1.25252499384189e-05
-5.35393778778829e-06
-3.6557492531308e-05
-2.80820463384091e-05
-2.01396724285587e-05
-2.47599164487945e-05
-8.79402894464094e-06
-2.37315058173501e-05
-1.61884826187514e-05
-2.95771474429503e-05
-2.67966864425881e-05
-1.31148994042478e-05
-1.32570063379071e-05
4.09017011128569e-06
-2.70764135630872e-05
-1.97504736868274e-06
-9.10165636685477e-06
-1.23261861820665e-05
-1.14222056731147e-05
-2.20156650968812e-05
-1.35286406828355e-05
-3.61209549453534e-05
-2.25844488199254e-05
-3.56710549325122e-05
-2.4874601850529e-05
-2.38006560757784e-05
-1.74335409646041e-05
-4.12948892165215e-05
-1.61482589905113e-05
-1.48440236724713e-05
-1.76472178153176e-05
-2.81006014043046e-05
-4.55762881750069e-05
-2.72223632316689e-05
-1.21425544365679e-05
2.07336453260686e-06
-8.67881413502059e-06
-2.84249841493948e-05
-2.37844393604703e-05
-1.30061753362011e-05
-7.49205859853359e-06
-1.87684977684211e-05
4.53965957194261e-06
-2.33236803913141e-05
-3.66443587006949e-05
-1.22093889833315e-05
-9.44322680321002e-06
-1.66173120937029e-06
-3.46995218609374e-05
-2.43268647313501e-05
-8.38547144854061e-06
-2.60794462916944e-05
-9.80407382406687e-06
-3.2867524175296e-05
-4.2566366788418e-05
-4.59868750528331e-05
-1.4996502543408e-05
-3.3247635574851e-05
-9.26310598693609e-07
-4.83582489014385e-05
-1.14932822185777e-05
-3.21128141031827e-05
-3.13789313347067e-05
-1.42351554980986e-05
-4.51332054921047e-05
-2.17366024484071e-05
-2.56662431751763e-05
-2.46981029939426e-06
2.68758868957506e-06
-1.1643383296315e-05
-3.21814054524955e-05
-3.14672015138067e-07
-1.75969979525098e-05
-1.89917177291846e-05
-1.15896359069004e-05
-2.29351493437101e-05
-1.84035796987603e-05
-1.29979669976048e-06
-2.32000527768445e-05
-1.44126022041291e-05
-3.752417593557e-05
-3.01471132574383e-05
-2.99337359288944e-05
-2.48400008582805e-05
-3.52997017188281e-05
-3.16538162377019e-05
-3.42841041825679e-05
-3.62203941036e-05
-3.83525326868406e-05
-2.70523498706501e-05
-3.37310853687487e-05
-2.81999548330339e-05
-1.57256319660256e-05
-4.23097296077348e-05
-1.8612405482247e-05
-2.60250289222242e-05
-3.21496846530844e-05
-1.72011922456666e-05
-2.48997612743246e-05
-4.18077158949886e-05
-3.5276082377843e-05
-1.44327609372932e-05
-1.27910449853293e-05
-1.79130579938305e-05
-2.57881430820506e-05
-1.37308691381051e-05
-4.56571274679831e-05
-2.02459127453146e-05
-2.05242144544351e-05
7.22474546920689e-06
-6.55763797092929e-06
1.24947159356529e-05
-1.00675287974313e-05
-2.71530482709534e-05
-2.87180709456155e-05
-1.2107640137082e-05
-3.06910712875376e-05
-1.88755157177635e-05
-7.07973162966462e-06
-3.30718351584947e-05
-3.69554654058656e-05
-2.16519943622776e-05
-2.11106830278339e-05
-4.52755517988609e-06
-2.32841421064512e-05
-2.4045888335081e-05
-1.82669903831196e-05
-1.80250453573429e-05
-8.68327536886192e-06
-2.14985577677778e-05
-5.87556703489085e-06
-1.64597734821255e-05
-2.11100934171568e-05
-7.17429962520946e-06
-1.28210581025666e-05
-1.38016062910713e-05
-1.8836910849291e-05
-1.74281392708778e-05
-3.28571166039358e-05
-2.67398564506467e-05
-2.52882044139169e-05
-2.41515525476799e-05
-1.71571041582035e-05
-1.67360460198214e-05
-2.0606006967145e-05
-2.23733005466902e-05
-2.31111970418302e-05
-2.89731351313824e-05
-1.83936943980332e-05
-1.20962140594271e-05
-2.91840253011153e-05
-5.94979783643138e-06
-3.04167485386395e-05
-2.22588800920074e-05
-1.23928579121623e-05
-2.93404267293233e-05
-1.23987065668027e-05
-3.12771551467579e-05
-1.44275657006864e-05
-5.92414235284217e-06
-3.41398585415892e-05
-1.88728420736556e-05
-3.68244529186133e-05
-1.83209799914984e-05
-2.55167277158228e-05
-3.04567962118621e-05
-2.41691955914414e-05
-1.67429376350253e-05
-9.32554032336954e-06
-3.96500159416485e-05
-1.92445578872166e-05
-1.72362463491601e-05
-5.43177852914567e-06
-3.47872284193766e-05
-3.17443334986513e-05
-1.55313385632296e-05
-3.12972600922395e-05
-2.34875434901607e-05
-3.15684948473102e-05
-3.17449646087597e-05
-7.57717420939018e-06
-3.78216842628864e-06
-1.81636852040478e-05
-9.64091574604552e-06
-2.43967620725064e-05
-5.53644854249602e-06
-1.08568434564786e-05
-2.32738427089239e-05
-8.25553440919841e-06
2.38533192525257e-06
-3.18696870751789e-05
-2.50978350374513e-05
2.38304423153136e-06
-3.13755017179435e-05
-1.90892774567475e-05
-2.0197824775105e-05
-1.69021864720398e-05
-2.79406997620935e-05
-4.44730982757226e-05
-2.95891850923846e-05
-7.14213874426189e-06
-2.28530781746721e-05
-4.9945027342339e-06
-1.28183910645253e-05
-1.4088012278237e-05
-3.67919876018248e-05
-1.48823412156626e-05
-3.29684901477476e-05
-2.99059156879412e-05
-4.11911829001687e-05
-2.01168804809242e-05
-1.68847308135827e-05
-3.60289213803846e-05
-3.37434968304077e-05
8.79559979342117e-06
-1.86325737848719e-05
-2.31010921194445e-05
-2.18863566849364e-05
-3.61442981805548e-06
-1.57080488350509e-05
2.04241229550363e-05
-1.14908728961093e-05
-9.31434389654066e-06
-1.70618624920756e-05
-3.12537157362943e-05
-2.28078055722317e-05
-2.09151810942663e-05
-7.96852953066125e-07
-2.59613942949477e-05
-1.29952757525891e-05
9.28725581716324e-07
4.66006773110463e-06
-1.72151598771779e-05
-1.65311377429525e-05
-2.02155493720547e-05
-1.53743848766219e-05
-3.30594727787298e-05
-4.55879237653655e-06
-2.56526303073042e-05
-1.10415098117441e-05
-1.27421393065043e-05
-3.08918641615749e-05
-2.95532431865949e-05
-1.85606840180294e-05
-1.008589484529e-05
-1.82975487210205e-05
-3.53430123290161e-05
-2.21052160001899e-05
-4.24501309089561e-05
-3.2387269725503e-05
-1.90539173014898e-05
-1.27757813025182e-05
-1.56008823332779e-05
-1.33559461646808e-05
-4.11144809386824e-05
-1.64100965833411e-05
-1.10550646003394e-05
-2.07153221572049e-05
-2.62934856265686e-06
-1.28791217302069e-05
-1.77190055336195e-05
-2.20596353228891e-05
-6.5051184961126e-06
-8.68937696611245e-06
-3.54962457150651e-05
-2.65947506430065e-05
1.10099088470991e-05
-2.77874144382197e-05
-3.41629267277588e-05
-3.67986187059482e-05
-2.65803673145239e-05
-1.10849177074836e-05
-3.92140081311085e-05
-3.40543977728863e-05
-2.56696836255147e-05
-1.71595397517851e-05
-1.40421833630128e-05
-9.11199100290336e-06
-1.64536219109952e-05
-2.2820876470191e-05
-1.2795885739424e-05
-1.86559899778057e-05
-2.78468242639693e-05
-2.88229750642618e-05
-2.20797955167501e-05
-7.42133500046877e-06
-1.06215456468158e-05
-8.67272301517652e-07
-6.05897679088725e-06
-3.36213461779172e-05
-3.41536316899699e-05
-4.15516085272342e-05
-2.89192980755075e-05
-1.87384847093176e-05
4.99532888002005e-07
-2.31988536040827e-05
-2.72134132120235e-05
-2.44858723123617e-05
-2.31419238323557e-05
-2.56028225109625e-05
-1.89088475976412e-05
-1.64841151262745e-05
-6.88158901310979e-06
-3.46730493444992e-05
-2.68349419897142e-05
-3.13104329808398e-05
-4.501800830075e-05
-1.03039770931906e-05
-2.81010566941295e-05
-3.45832394265461e-05
-1.34880696109984e-05
-2.02157827562067e-05
-4.78223211063382e-05
-1.41766078013685e-05
-2.05614611655775e-05
-2.23007061149203e-05
-9.91502191641658e-06
-2.45553649023841e-05
-2.28928987927811e-05
-2.06611753458557e-05
-1.83348521459052e-05
-3.53449451429624e-05
-2.35467091332794e-05
-1.56661874510792e-05
2.43841484774109e-06
-1.11068238356197e-06
-3.40587902209923e-05
-2.32897186270431e-05
-7.22526942937921e-06
-9.28039698233331e-06
1.73248415866206e-05
-2.46674662347172e-05
-3.97264636669589e-06
-4.44946284760219e-06
-3.18897229140677e-05
-3.02378803985126e-05
-2.06731149199242e-05
-3.26847317860153e-05
-2.56624378179195e-05
-1.38679318759305e-05
-2.27789520614536e-05
-2.4013595150626e-05
-1.32654737456031e-05
-1.52091462413285e-05
-1.22809730488237e-05
-3.23272221430521e-05
-6.27767798517058e-06
-2.50212341021183e-05
-3.54916578531757e-05
-1.8543391464204e-05
-2.84730219917428e-06
-2.32105806286648e-05
-3.57695296700785e-05
-1.77797993922133e-05
-1.78068408230751e-06
-6.58874061438591e-06
-2.11223676275675e-05
-4.08107775022652e-05
-6.39831703246367e-06
-2.69548580363104e-05
-1.36445126663486e-05
-3.86035157304335e-05
-3.31077482081268e-05
-2.85268676442075e-05
3.18909483299617e-06
-5.04603406420552e-06
-1.76613100796276e-05
-3.5159854048591e-05
-8.73444637599377e-07
2.98327477806159e-06
-3.03710536642081e-06
2.78724048399036e-07
-7.51682784012361e-06
-3.38204364947757e-05
-1.03662131485767e-05
-2.8391042777026e-06
-3.36865282397925e-05
-7.85418038305518e-06
-2.46563085133192e-05
-4.66294725594358e-05
-6.83413062197929e-06
-2.59388196745827e-05
-3.7898563949807e-05
-3.00169891584871e-05
-4.17974272906949e-05
-6.02717682729746e-06
-8.05037692542581e-06
-1.85864387618585e-05
-7.25910786189843e-06
-4.56209050813784e-06
-3.00745888536544e-05
-2.01042490964955e-05
-3.87962737038796e-05
-2.12829205625457e-05
-1.89166733182819e-05
-2.66972362826518e-05
-2.3271836525458e-05
-1.68547822878775e-05
-1.32039001164388e-05
-2.8802361739187e-05
1.62214827125072e-06
-2.37143987071172e-05
-1.26720021019696e-05
-3.06679207934939e-05
-3.77666828523059e-05
-4.55017811977475e-05
-2.90523323502648e-05
-2.86067077897973e-05
-2.37394197870612e-05
-2.09289222897278e-05
-1.54374722370284e-05
-1.6822120165686e-05
-3.64971442118857e-05
-3.9338007270361e-05
-1.25934613960886e-05
-1.59391964850593e-05
-2.16094833405625e-05
-2.03949706099899e-05
-1.221201892307e-05
-1.36209356367026e-05
-2.09325031828217e-05
-8.25458126586432e-06
-1.90601448483518e-05
-4.78341434222716e-05
-3.11328552992095e-05
-4.3894961343418e-05
-3.49291716880036e-05
-3.37189865299185e-05
-1.51302188810459e-05
-1.82715618485194e-05
-1.74336291270893e-05
-1.58773290417523e-05
-2.15726665252447e-05
-6.58526541579148e-06
-1.53038272172005e-05
-1.33957995520432e-05
-1.69141805306255e-05
-1.79649686782768e-05
-2.73068479868673e-05
-2.38144864233227e-05
-1.16205156738059e-05
-4.12659092416173e-06
-6.99152168000567e-06
-1.7930165972877e-05
-1.45753243871656e-05
-1.87006872232828e-05
-1.52317775208244e-05
-2.59930987201134e-05
3.67190100054523e-06
-1.48669392959901e-05
-2.4806882104589e-05
-1.60053494644015e-05
-1.71203929152386e-05
-4.43884869905992e-05
-3.12191695869039e-05
-4.87342865373836e-05
-2.64571824514402e-05
-3.11104466383808e-05
-1.87989147686649e-05
-3.86169157222719e-06
-6.44289638142567e-06
-1.43106198483772e-05
-1.17610473947327e-05
-9.80002957292759e-06
-1.75639324549003e-05
-2.41195730477206e-05
-3.61541919657827e-05
-1.91568220992562e-05
-2.22286251922397e-05
-3.22446739203091e-05
-2.25152341671053e-05
-3.42425274148387e-05
-2.21319974309112e-05
-6.41925375780563e-06
-3.54951982044233e-05
-2.13240652204837e-05
-2.0050047449565e-05
-1.90032844370649e-05
-3.47216798535876e-05
-1.8151017956995e-05
-1.89370916312028e-05
-1.06269748158267e-05
-3.53850603536943e-05
-1.53571226191212e-05
-9.8906442206487e-06
-1.78785721346211e-05
-3.78961571064219e-05
-4.22697321468885e-05
-1.71063157804676e-05
-2.76120365584556e-05
-2.31424866507092e-05
-3.15493056728995e-05
-1.54768601685655e-05
-3.10704082989882e-06
-2.33174333696411e-05
-1.73034659319114e-05
-3.0557563837154e-05
-1.54885379025534e-05
-3.39585003584649e-05
-5.73065870135881e-06
-2.9805271283223e-05
-1.05430899651138e-05
-1.87473984996818e-05
-3.52240694858538e-05
-2.01431269309258e-05
-4.25043216191016e-05
-2.2315154397414e-05
-4.85478362206712e-06
-3.44187030396336e-05
-2.4012137573967e-05
-2.5260299873062e-05
-1.43357396041991e-05
-3.62169058158957e-05
-4.80357194048449e-05
-3.81036370101313e-05
-4.61854215950191e-05
-1.03311015684789e-05
-1.34548462788191e-05
-1.97502172758306e-05
-3.4356519089655e-06
1.30411238237731e-05
-2.23228040297068e-05
-3.49657418571782e-05
-2.78670778730276e-05
-4.89427815256087e-06
-1.92062149663974e-05
-2.91213774173516e-05
-1.35379795877952e-05
-1.80714645006883e-05
-1.22379604988542e-05
-1.34546659039364e-05
1.35965614179672e-06
-8.64125175422797e-06
-3.25043428188465e-05
-3.06035253337317e-05
-4.48498431265137e-06
-1.8533870899145e-05
-2.3944919647085e-05
-2.92832354672588e-05
-1.59795003079758e-05
-1.63075400045735e-05
-1.3331177521249e-05
-2.86590443504214e-05
-3.47441204266567e-05
-4.31618352091461e-05
-1.39918917874796e-05
-1.73444994559703e-05
-1.20281034682725e-05
-2.61011713592348e-05
-2.64197448328404e-05
-1.84391700668136e-05
-1.98849886945936e-05
-3.13231247678955e-05
-2.1036286382847e-06
-1.59132857560602e-05
-1.71309258477359e-05
-1.66463415577281e-05
-2.38730228319034e-05
-2.8685969464652e-05
-2.82243944876236e-05
-3.1385095799558e-05
-2.92757877079312e-06
-2.54666994620447e-05
-3.01069195063389e-05
-9.95406789271026e-06
-2.45673930435999e-05
-4.1606105840618e-05
-1.37667286780745e-05
-2.82308250200168e-05
-2.45685533406424e-05
-1.43545651425106e-05
-2.26257959812337e-05
-1.16268966174636e-05
-2.39171907373243e-05
-3.1918243915943e-05
-3.26142548711906e-05
-3.44877673088553e-05
-9.94752986149224e-06
-1.5643411014221e-05
-2.29056428763553e-05
-3.49765188072137e-05
-2.8731005224769e-05
-3.42572072797802e-05
-2.6620272972893e-05
-2.02059664101227e-05
-1.90341885223731e-05
-5.14834454543558e-05
-3.57008771409489e-05
-9.39756267886008e-06
-2.50593378207112e-05
-1.05002334513553e-05
-1.38614246148292e-05
-5.55518434193696e-06
-1.93115225817743e-05
-8.59953534457281e-06
-1.57162812560587e-05
-1.15464699555501e-05
-4.46504910763858e-06
-1.63376322085284e-05
-2.38100437732502e-06
-1.91442493370602e-05
-1.42066405134779e-05
-1.87355908168182e-05
-3.25760454654887e-05
-1.59135593342384e-05
-1.29550875126406e-05
-3.68351013378843e-05
2.52382572208383e-07
-3.19528125101232e-05
-1.11695015028028e-05
-2.56375468001089e-05
-1.95147750220561e-05
-2.71150731186553e-05
-8.35636258762403e-06
-1.11852194283825e-05
-1.38658688051472e-05
-1.28307793590737e-05
-6.12103049132877e-06
-3.31706956188718e-05
-4.29563659044581e-05
-1.91383436564743e-05
-3.45654865997081e-05
-2.23890283052633e-05
-2.17679012258836e-05
-3.48812965164813e-05
-2.5086900368794e-05
-1.26476941725844e-05
-2.46744139447532e-05
-1.33716597209498e-05
-1.53082754992948e-05
-2.56201837724747e-05
-1.48113186368675e-05
-7.61550756554991e-07
-2.28443723069108e-05
-8.44896881854333e-06
-2.04659485074707e-05
1.03659708072204e-05
-1.9515248831184e-05
-2.53620525660746e-05
-3.05419751573108e-05
-5.95789363042579e-06
-3.68301033401018e-05
-1.37869030629747e-05
-3.6936109703473e-05
-1.05900074488283e-05
-3.20245513252947e-05
-3.26840702595021e-05
-4.07005149550771e-05
-1.18516402138611e-05
-6.58804580694579e-06
-2.88507490181935e-05
-2.89824046752958e-05
-3.2420525097777e-05
-3.94112162168544e-05
-9.66793225188204e-06
-2.20049093604607e-05
-1.68001073013628e-05
-5.04035765002651e-05
-2.27029237668245e-05
-4.58706651629543e-05
-4.77307110607588e-05
-3.18659546288383e-05
-1.28358784332892e-05
-2.14429988252338e-05
-3.23632838340846e-05
-2.36327692805712e-05
-3.09559958696037e-05
-2.72777540504283e-05
-2.05290729121608e-05
4.37596647516109e-06
-1.60463120369727e-05
-7.88610480387697e-06
-2.4300610958078e-05
-1.81566997125099e-05
-4.45716576898157e-05
-6.64904619070885e-06
-1.68862180155556e-05
-2.6188908069939e-06
-2.21812296232109e-05
-2.02593554384604e-05
-3.43175436348492e-05
-5.73965953474522e-07
-2.0081148561798e-05
-1.14485437211261e-05
-1.60373007057911e-05
-1.14669369017887e-05
-2.28431612076829e-05
-3.38742926208373e-05
-2.41200990964781e-05
-1.30717798840991e-05
-1.4727106474279e-05
-2.76231787029111e-05
-1.93814123150825e-05
-2.62704753048507e-05
-2.87391146778837e-05
-1.03498758715975e-05
-1.20268657392877e-05
-3.82170219866565e-05
-3.72559973155608e-05
2.88056477802378e-06
-2.28866959218017e-05
-1.79020846907112e-05
-2.82064865861778e-05
3.90793333669154e-06
-2.05960931639601e-05
-5.70293641368826e-05
-4.28218746025214e-06
8.89079018269833e-06
-5.33699746526203e-06
-2.97239045815126e-05
-2.51853302661921e-05
-1.5064071576698e-05
-2.02835514334349e-05
-3.59724124583793e-05
-2.91519821052643e-05
-3.56394271286518e-05
-2.12520618230281e-05
-2.06971495122122e-05
-2.1958487015011e-05
-3.42384242495431e-05
-2.57233344245341e-05
-2.66183315249607e-05
-2.23344491782504e-05
-7.62136550647397e-06
-6.38449366780371e-06
-2.81153297380958e-05
-1.85553459445128e-05
-1.16925510089392e-05
-1.27719420810704e-05
-2.62759628663726e-05
-2.58152579564699e-05
-2.44081879042722e-05
-2.32362642833368e-05
-2.56207870189393e-05
-2.03504449112224e-05
-2.31654359616437e-05
-3.09905246827912e-05
-1.96171254001733e-05
-1.60320800544827e-05
-3.89222276910996e-05
-2.85235667376711e-05
-1.89553387249009e-05
-9.94300852760911e-06
-1.07638370200465e-05
-1.36737911795358e-05
-5.2398378113868e-06
3.28321802700966e-06
-2.77161508777791e-05
-2.19412855362669e-05
-5.83041084400559e-05
-1.8441546143953e-05
-1.06348644717693e-05
-4.18288202004245e-05
-1.83428548725155e-05
-2.38833037052685e-05
-3.40025691876472e-05
-2.01190649154725e-05
-6.45685448538384e-06
-1.00617717382924e-05
-2.36130120259367e-05
-2.9726161740545e-05
-1.2717658708177e-06
-2.38571336158837e-05
-2.43951416850372e-05
-1.32346498883024e-05
-1.92711402404722e-05
-2.97225372496321e-05
-2.41704462302469e-05
-3.35390417204751e-05
-4.30699160528389e-05
-2.22760741532729e-05
-2.6352729823661e-05
-1.4463063589565e-05
-3.16481261700349e-05
-1.24326838220423e-05
-7.99579903654623e-06
-1.82438850200877e-05
-1.07353405801411e-05
-2.94534596498423e-05
-1.45405519718244e-05
-1.98164329112099e-05
-1.94755807630285e-05
-9.05937772084193e-06
-1.27159097521366e-05
-1.33248113162841e-05
-2.30760653283177e-05
-2.70627652541391e-05
-2.58588067888289e-05
-3.79062297903021e-05
-1.94813422273102e-05
-8.54456485963175e-06
-6.37856743988748e-06
-3.3190506232091e-05
-4.03192274638296e-06
-3.04487359132486e-05
-3.44753040199169e-05
-1.44345156513837e-05
-2.04994806477643e-06
-3.46394163863678e-05
-3.71235410549101e-05
8.72893702717207e-06
-5.00968986928216e-05
-3.5334048213075e-05
-7.32447572045432e-06
-8.88439655371431e-06
-9.43594569954295e-06
-2.15637042169394e-05
-1.10349256677219e-05
4.49533623186502e-06
-1.16024672254339e-05
-4.87190872802008e-05
-2.03862031738029e-05
-1.55064350353721e-05
-3.37388098000156e-06
-2.85085674602218e-05
-3.42138021610318e-05
-1.72152789257872e-05
-1.01853362948107e-05
-3.69443477179119e-05
-2.0521584664351e-05
-2.00251318228673e-05
4.08463709290094e-06
-1.37000514900444e-05
-3.86612384158505e-05
-3.54667411415271e-05
-2.03190882973289e-05
-3.139039598854e-05
-2.09495675281121e-05
5.83706861496677e-07
-2.41846464421623e-05
-1.58981732730712e-05
-3.37645470088839e-05
-1.82685033829155e-05
-2.65592098578781e-05
-3.94759148105903e-05
-4.83922280456514e-05
-1.58867839199881e-05
-4.49292878635633e-05
-3.94223626762625e-05
-1.70250891509396e-05
-2.30015471130219e-05
-2.51809167547645e-05
-3.25457217444624e-05
-1.30227061034138e-05
-2.6383555048669e-05
-1.23542164105243e-05
3.92109600745008e-06
-8.99371065229328e-06
-9.15355815449948e-06
-2.64519623236979e-05
-1.0414847516185e-05
-3.82437491822441e-05
-1.11363892692811e-05
-1.56134360789122e-05
-1.09292430578888e-05
-2.85655267785065e-05
-3.39972737600682e-05
-2.65625846976371e-05
-4.09053480902289e-06
-1.88572788800332e-05
-3.75463109814296e-06
-3.31006336757561e-05
-6.28897746720613e-06
-2.37497118100963e-05
-2.20429730639717e-05
-3.78566024306742e-07
4.52028885074233e-06
-2.65847435733556e-05
-2.30716516309098e-05
-2.09977814487388e-05
-2.12508259167252e-05
-3.10155283116248e-05
-4.03665214097304e-06
-1.67846135842423e-05
-3.80580932226684e-05
-2.91915922335123e-05
-1.24165035667828e-05
-2.72617282919292e-05
-1.81682353104713e-05
-3.48925310782083e-05
-1.11114628327027e-05
-2.32262334381943e-05
-2.51029043570517e-05
-2.56685193389492e-05
-1.12234222309727e-05
-1.73453509590577e-05
-2.93891323802097e-05
-2.98075402543072e-05
1.52454907492886e-05
-1.08800983133395e-06
-2.07203220960389e-05
-5.61532949489717e-06
-3.21903403513708e-05
-2.51361408298794e-05
-3.9152770279991e-05
-1.37763501074687e-05
-7.85266341800566e-06
-3.1548868105133e-05
-3.83275102505353e-05
-2.86040983967601e-05
-2.71872953840173e-06
-3.01610345492368e-05
-5.10335320324836e-05
-3.80987152843463e-05
4.88442891679523e-06
-2.44787189376864e-05
-2.94628938859614e-05
-4.84186782857066e-05
-2.70255440921154e-05
-2.74691394560371e-05
-7.28785611800727e-06
-2.70268157148065e-05
-3.79157608387093e-05
-2.80029680900416e-05
-2.82902056211455e-05
-2.07664084586772e-05
-2.28901403555422e-05
-5.45569028889161e-05
-3.01370829103411e-05
-2.82025773302134e-05
-3.51445884530026e-05
-1.78439154794939e-05
-3.08698715521683e-05
-2.8926506241421e-05
-6.4676219519126e-06
-7.92876412902481e-06
-1.15921063442538e-05
-2.5724793877641e-05
-2.19329504568007e-05
-1.23116498354983e-05
-2.74072409983418e-05
-2.26495011599735e-05
-4.08779194959606e-05
-1.9284935970717e-05
-3.27490483615689e-05
1.18301941445039e-05
1.18003548317127e-06
-2.14486717057197e-05
-3.26473940245681e-05
-2.17579542396345e-05
-2.74597411750901e-05
-5.72127421494087e-05
-3.33128261195725e-06
-2.63843808776072e-05
-2.11263948970765e-05
-2.44731128895041e-05
-8.20157338157863e-06
-2.28109438790668e-05
-1.88943154958781e-05
-3.78131416874629e-05
-2.40051954908928e-05
-1.16556056084702e-05
-2.44861143473187e-05
-1.91968400028454e-05
-1.74517874824966e-05
-1.16709283376439e-05
-2.85523125017082e-05
-4.70183253078943e-06
-3.32290237522041e-05
-8.81405324510252e-06
-1.8021668062384e-05
-2.68020497015846e-05
-2.88711929353901e-05
-2.50389511514047e-05
-2.40894377199612e-05
-2.27022080775652e-05
-9.90098123595215e-06
-6.89681800081928e-06
6.82009451396522e-07
-3.17750031872157e-05
-1.73658849897339e-05
-1.95197935513294e-05
-1.31301576356172e-05
-3.58150339756818e-06
-2.25993651823199e-05
-1.68897015948177e-05
-2.86071083005985e-05
-1.89525721109225e-05
-2.64874675212257e-05
7.82677331286714e-08
-2.34759291450944e-05
-2.58240990220271e-05
-8.40007944172205e-07
-2.01891529352838e-05
-1.2645725508338e-05
-1.88138380550978e-06
2.53868616420831e-06
-8.04085462363852e-06
-3.45347656114704e-05
-2.26016626037184e-05
-3.06420963057967e-05
-2.73722549211343e-05
-1.44434524712527e-05
-2.03203427973961e-05
-1.85759592205255e-05
-7.63962209371036e-06
-2.43040533422903e-05
-2.84559108173642e-05
-1.30449485419532e-05
-2.56614412837228e-05
-8.34220122548035e-06
5.71061508859091e-07
-1.42351223384702e-05
-2.00498814837206e-05
-1.49085055313893e-05
-3.39522753993174e-05
-2.12715699814922e-05
-2.31098375582443e-05
-3.31942152838121e-05
-1.27669856095555e-05
-4.7689636145946e-05
-1.64031508909985e-05
-3.50335144230052e-05
-2.66227393973666e-05
-2.39903955045422e-05
-1.49020529879983e-05
-3.37577727862676e-05
-2.57929521723523e-05
-2.1890101845264e-05
-2.38294749080859e-05
-3.60484923799641e-05
-3.68565905714899e-05
-1.0372386419118e-05
-9.70026375922675e-06
-3.65742342329767e-05
-2.7108450090224e-05
-1.57190990174115e-05
-5.12444529095659e-06
-2.64963328449024e-05
-1.24294890806682e-05
-6.45977176677626e-06
-1.51272380564275e-05
-1.18966594484483e-05
-1.75075274715173e-05
-2.18666014868589e-05
-1.56185302291074e-05
-1.41043061095705e-05
-3.74597937008603e-05
-2.29466233626124e-05
-4.10614089609532e-05
-3.50491276221342e-05
-3.59107606324577e-05
-2.17290773771885e-05
-2.56241502907002e-05
-2.79020062523195e-05
-1.09976904872564e-05
-4.99999350057419e-06
-3.74945991443786e-05
-1.29060087524119e-05
-2.24687410263609e-05
-1.2402350258125e-05
-3.48456979584204e-05
-1.01692274442742e-05
-8.01635696831408e-06
-7.4340020295648e-06
-2.1803611505577e-05
-8.79330825608906e-06
-2.43786793158484e-05
-2.8870922546454e-05
-3.88458383810952e-06
-3.3553773170759e-05
-1.0450677273287e-05
-5.51622238084189e-05
-1.62492472006852e-05
-4.74871989176901e-06
-2.37426993267172e-05
-1.13503647750049e-05
-1.7676374391861e-05
-2.83889519808535e-05
-1.46406114667059e-05
-5.23888158412012e-06
-7.57824736572161e-06
-1.78048233484143e-05
-3.00633591552377e-05
-2.23969642906603e-05
-1.60069546189415e-05
-2.14688348160247e-05
-7.79759129178389e-06
-2.49403408458808e-05
2.46499195940315e-06
-4.51112828098425e-05
-2.62300627590977e-05
-2.67355941130031e-05
-1.40226886760703e-05
-1.99114056666856e-05
-3.00828755881302e-05
-4.15191699769153e-05
-1.76779234205822e-05
-1.95346092465416e-05
-3.2059205570042e-05
-2.48104610625064e-05
-1.91510951575689e-05
-1.26035262593148e-06
-2.12791504447916e-05
-2.96761171507106e-05
-8.30677113752854e-06
-3.52441554146983e-05
-2.92006017929165e-05
-2.85235578149509e-05
-3.76860732750546e-05
-2.46815545094593e-05
-1.05775617895397e-05
-3.27674498465388e-05
-8.75490609292787e-06
-3.17128030705029e-05
-2.80790412241882e-05
-2.4143706294248e-05
-3.97309554549235e-05
-3.38130522741007e-05
-2.70055087745791e-05
-6.85195978687852e-06
-2.54363983758802e-05
-1.85767477565108e-05
-2.26522130558233e-05
-4.20724814405738e-05
-7.47536805551574e-06
-5.04210031004576e-05
-2.50947865044883e-05
-2.6182145869673e-05
8.54249736793274e-06
-1.24767576600048e-05
-2.7498747992721e-05
-2.58062754567244e-05
-3.79001291086046e-05
-1.79742405371969e-05
-4.79766458229797e-05
-2.00817732668575e-05
-2.06824708324758e-05
-1.80339887039927e-05
-1.16761240089293e-05
-2.23844145041302e-05
-1.38131734992811e-05
-4.85610165196271e-06
-1.99410038130828e-05
-2.12341022285655e-05
-1.22391309018796e-05
-5.00947410199903e-06
-1.7683020097192e-05
-2.8812146701704e-05
-2.81400071814613e-05
-1.03677661575829e-05
-2.62138694995281e-05
-2.23431359718102e-05
-2.60384696603988e-05
-2.05844469362569e-05
-3.75864472609775e-05
1.09327211877978e-05
-1.4229177658547e-05
-3.53509142379268e-05
-2.72490151105962e-05
-9.16044260074015e-06
-1.52904397419469e-05
-2.15335742703836e-06
-7.21876212300961e-06
-3.10254983641736e-06
-2.98089839735183e-05
-2.60414454999908e-05
-3.87177737751225e-05
-3.41724053805544e-05
-1.44901169729519e-05
-1.80056652726367e-05
-8.86487629128978e-06
-1.02914755747605e-05
-3.25154213473183e-05
-2.73002882048095e-05
-1.84332357657443e-05
-2.65851428440858e-05
-1.63235366333979e-05
-1.67602256246127e-05
-1.66402841795952e-05
-1.93032339643314e-05
-1.90601905323952e-05
-2.4800583678352e-05
-4.11940577670974e-05
-4.0416171120573e-05
-1.94611061909537e-05
-4.48258808388089e-05
-6.06986682946451e-06
-2.89379087016873e-05
-1.40910553554881e-05
-2.16421599966478e-05
-1.94549756331442e-05
-2.20741104224355e-05
-2.55040850706109e-05
-1.32693747767716e-05
-4.92253981407108e-06
-9.61004130055525e-06
-1.71204388989616e-05
-1.27967037206782e-05
-1.85262380399797e-05
-2.81505115635831e-05
-3.47161719617047e-05
-3.40839785058837e-05
-2.34157873078095e-05
-3.10147438266403e-05
-1.64246532373142e-05
-1.86931238766424e-05
-7.89189165209997e-06
-2.9106624831339e-06
9.89496452416289e-07
-3.86760575319489e-05
-3.2911955898777e-05
-1.6878660954173e-05
-2.88047546379067e-05
-3.33067403216234e-05
-3.38234037161183e-05
-4.46493275871689e-06
-4.11578888054206e-05
-3.37688093804901e-05
-1.64379592748095e-05
-2.12864108000804e-05
-2.75999290142875e-05
-2.65514734881575e-05
-1.82764422885576e-05
-2.21694637345391e-05
-4.05929191821315e-06
-1.48514915768362e-05
-4.07910761804388e-05
-2.41156266292398e-05
-2.45157549881211e-05
-4.11491684061195e-06
-2.90772147338754e-05
-1.34291405349817e-05
-2.55306170439e-06
-2.68259592722677e-06
-8.87071519549573e-06
-2.1543853091438e-05
-7.17659847998948e-06
-5.86044886874888e-06
-1.20063476169817e-05
-6.66972642328484e-06
-1.84228945495828e-05
-2.08220133046723e-05
-3.27393269843426e-05
-1.51924573825904e-05
-3.38187839094027e-07
-1.50324368621764e-05
-1.78888158031009e-05
-1.05848146484873e-05
-2.10941639868711e-05
-4.00161192912602e-05
-1.35182497509359e-05
-1.66257664839278e-05
-2.88303716985078e-05
-2.08496186061741e-05
-1.38079661459911e-05
-6.40076294128666e-07
-3.70069726787652e-05
-1.34847002128646e-05
-1.02186432197743e-05
-3.46085459153023e-05
-4.12836271882982e-05
-4.43741958792844e-05
-3.04051242774947e-05
-1.64542604760592e-06
-8.37999274007354e-06
-1.96243911442325e-05
-2.32644661670919e-05
-2.05380250449922e-06
-1.66647122524694e-05
-1.1951921435255e-05
-1.94274512826438e-05
-2.42905099201362e-05
-2.70846429629702e-05
-2.17668341199561e-05
-2.56389951494467e-05
-2.77909068288226e-05
-2.80591569437423e-05
-2.26073897989888e-05
-2.38182829252081e-05
-4.54982533550401e-05
-1.61054897663328e-05
-2.96781019464286e-05
-3.05317719796016e-06
-2.8204279524004e-05
-1.30234000335407e-05
-5.7580308387719e-06
-3.1484015091524e-05
-1.45158279003197e-05
-2.20186647081142e-05
-8.87210523256904e-06
-2.10268422342648e-08
3.83837624888325e-06
5.67680462796095e-07
-3.39688900324265e-05
-9.81871666545487e-06
-1.58296665305317e-05
-2.13843927391301e-05
-3.39991746536599e-05
-1.71401088599548e-05
-2.91372056943335e-05
-7.07133466127472e-06
-1.92745428988577e-05
1.29725308501745e-05
-1.94569861759338e-05
-4.41169183351615e-05
-1.89769211416232e-05
-2.47081985420925e-05
-1.85088061522721e-05
-2.23086584707969e-05
-6.61433339284419e-06
-1.71976495731114e-05
-4.55723671151921e-05
-4.41433674898602e-06
-7.83073401134433e-06
-3.09432444794298e-05
-1.78490462443686e-05
-1.79752935398252e-05
-2.16816010155695e-05
-2.63372058601378e-05
-1.95046386934307e-05
-5.89298466345289e-06
-3.27451648406104e-05
-1.9674161685644e-05
-2.69395347628374e-05
-2.05192018681638e-05
-7.77350403694229e-06
3.47423026846761e-06
-3.86090482248814e-05
-1.4893374806912e-05
-1.4789314510879e-05
-3.26951788919566e-05
-1.37929970144743e-05
-3.3722449873845e-05
-1.48155299841108e-05
-3.83177942543517e-05
-8.08713085201071e-06
-2.98482083690818e-05
-1.78440357071294e-05
3.52585962573168e-06
2.34991440782537e-06
-1.93502211420388e-05
-2.44305896695018e-05
-4.50696156698902e-05
-5.18873745205673e-05
-2.49268226249025e-05
-5.39855004804806e-06
-1.5071480757393e-05
-1.51824062154327e-05
-2.37820499440477e-05
-1.18156598663746e-05
-1.73538666136807e-05
-2.49453298463136e-05
-2.24746123336338e-05
3.60854409268891e-07
-2.37486382326354e-06
-1.61881329769274e-05
-5.25903069480851e-05
-9.8816709511452e-06
-3.05075501390201e-05
-2.41438661042425e-05
-2.6926606491762e-05
-2.57367708264818e-06
-9.35507838921395e-06
-1.97311760438004e-05
-1.30208382771666e-05
2.70613799021507e-06
-2.52671359677007e-05
-1.03729675408786e-05
-1.91539736816903e-05
-3.477292423806e-05
-3.13155688825402e-05
-3.86094448090168e-06
-1.18638221924853e-05
-3.68534378368631e-05
-2.86263394749122e-05
-7.20897032972791e-06
-4.89463429726525e-05
-1.72901697277707e-05
-2.92942886151399e-05
-1.73623371082868e-05
-1.83266677812623e-05
-2.68970292034132e-05
-1.65268248107154e-05
-1.7439260061501e-05
-1.34110849558748e-05
-8.47281122971162e-06
-1.45964643058158e-05
-3.05717003297761e-05
-2.52966395841537e-05
-5.4465322899993e-06
-3.31190598862529e-05
-3.53464585665751e-05
-4.06762085058096e-05
-2.16704209452224e-05
-5.55745718687986e-05
-1.41534040317048e-05
-3.78383377628664e-05
-3.59206562578143e-05
-1.08066669421744e-05
-4.1506623583895e-05
-2.64162664653593e-05
-1.19725679310299e-06
-1.03677478502303e-05
-9.1233720111141e-06
-3.26499323841653e-05
-3.66297575916653e-07
-2.42723400753631e-05
-2.17714135403847e-05
-1.33405244688583e-05
-9.35731935703364e-06
-2.15589549497708e-05
-3.18686495046576e-05
-1.31486235044562e-05
-3.58804756522357e-05
-2.39258326635114e-05
-3.44956599711315e-05
-2.10572338529785e-05
-1.62777966530244e-05
-1.70573113280416e-05
-1.32116846460194e-05
-2.49683905579567e-05
-1.75803116319328e-05
-2.97919307030635e-05
-2.96130419742148e-05
-1.13426444563488e-05
-1.88153994469755e-05
-2.56074406602996e-05
-2.48486570984172e-05
-2.90160688889439e-05
-1.48604595873184e-05
-1.34112490065273e-05
-2.10555334156901e-05
-3.65852790583343e-05
-9.51234598261e-06
-1.54824280938572e-05
-2.6910370084597e-05
-2.58546766456537e-05
-2.02960521025126e-05
-1.59377762962042e-05
-5.50347609991595e-06
-1.8331809741713e-05
-1.27979489982595e-05
-4.53731942865951e-05
-3.11122217477424e-05
-1.47292049654787e-05
-3.22829243497185e-05
-2.51006071032226e-05
-3.13012138108912e-05
-2.33065265455981e-05
-2.51917404574707e-05
-1.34142294683519e-06
-1.97078400433561e-05
-1.75541597823264e-05
-2.11032248669597e-05
-1.20502973328009e-05
-3.04361621313773e-05
-1.83013943828391e-05
-4.21768509649568e-05
-1.18225151508328e-05
-1.48789887419529e-05
-2.22410520446368e-05
-2.61437419970546e-05
-2.04374817783393e-05
-5.532879472521e-06
1.297584524702e-06
-4.78785746303294e-06
-1.4972545376989e-05
-3.71295160920335e-05
-1.19389163591186e-05
-1.46562808344457e-05
-2.87423133215001e-05
-1.83172277826016e-05
-1.25484979824656e-05
-2.04804953472878e-05
-1.34770899857046e-05
-2.83840091295594e-05
-1.48909899645456e-05
-2.80977031010953e-05
-2.30261431881446e-05
-1.1064369493508e-05
-4.024572136609e-05
-9.79634008043418e-06
-3.13229456839747e-05
-1.18020385571965e-05
-8.56647590617779e-06
-1.17412955972252e-05
-3.90781344558623e-05
-2.66468481782055e-05
-1.86303237180904e-05
-1.19128525509962e-05
1.87358201782643e-06
7.7803980987175e-07
-3.67604743657334e-05
-2.31864418797963e-05
-3.38993861552758e-05
-2.12673459300065e-05
-2.58627402679066e-05
-3.51080473012447e-05
-2.33868207981045e-05
-2.22690285257382e-05
-1.7406584237357e-05
-1.42947005530022e-05
-1.47862118979484e-05
-1.64231398020993e-05
-7.81419440039586e-06
-2.39195144692561e-05
-3.10965847736173e-05
-1.08641963550625e-05
-3.93014598517354e-05
-4.43512731760771e-06
-3.15645885955678e-05
-3.41053947443715e-05
-2.41371725422648e-06
-6.03608610746341e-07
-2.23564939616099e-05
-3.68057358010431e-05
-2.89380682470774e-05
2.53094078166889e-06
-2.46937313009572e-05
-1.59187000530274e-05
-2.77441319760144e-05
-1.26149613545746e-05
-2.13809451593741e-05
-2.4551826465537e-05
-2.480409720854e-05
-2.57668905216956e-05
-3.66568633086574e-05
-1.29016186954634e-05
-7.92746775416085e-06
-7.57289161171092e-06
-2.91977755461443e-05
-1.84892313370449e-05
-9.91131980938258e-06
-2.0909583461903e-05
-2.59845373034846e-05
-3.36177314521908e-05
-1.5024836322881e-05
-2.16233438457315e-05
-3.03798794515301e-05
-1.05361466682871e-05
-2.13455417060564e-05
-3.00490618893298e-05
-3.50579883802403e-05
-1.37547267839766e-05
-4.02919888363382e-05
2.63980502535191e-06
-1.2004710855111e-05
-1.90550094154501e-05
-1.52050614950459e-05
-2.2413796644162e-05
-4.42953890420862e-06
-1.60060447054062e-05
-1.9432318804486e-05
-3.84486611604198e-05
-1.44934887142219e-05
-1.99181207661781e-05
-6.45712903056715e-06
-2.61222339809747e-05
-8.97691588722024e-06
-3.29809785402377e-05
-2.17354998919852e-05
-3.92970856279413e-05
-3.06194422174525e-05
-2.53281070473997e-05
-2.87689550398944e-05
-1.24641836054615e-05
-1.28914170121482e-05
-1.78885100645107e-05
-3.06303472761764e-05
-2.42560091793844e-05
-2.06402755608501e-05
-4.74928973109583e-05
-2.44763950605531e-05
-3.92244814128632e-05
-4.25505023998123e-05
-2.97083098229051e-05
-3.61115968406417e-05
-3.10060311972174e-05
-7.06811908578455e-06
-2.71135170416861e-05
-9.93411247811322e-06
4.0268516248744e-06
-2.67959271432243e-05
-5.60663492450254e-05
-2.07499762671187e-05
-2.56323177503343e-05
-2.26640104088737e-05
-4.31213318119391e-06
-1.39657285609325e-05
-1.90637090623019e-05
-1.862511066931e-05
-1.70082197273996e-05
-4.1758542395479e-05
-1.0273119526418e-05
-4.51023469669679e-05
-3.67127745072583e-05
-2.59755097247837e-05
-3.14986919084007e-05
-1.83530812896881e-05
-1.1618998071658e-05
-4.48243770299345e-05
-6.27961172768589e-05
-2.04498312453566e-05
-2.53884643223801e-05
-1.44362695541134e-05
-1.20825834979222e-05
-3.59587204833453e-05
-8.79603429141877e-06
-1.22819019925063e-05
-9.53584258303724e-06
-3.86908477019666e-05
-3.71696365686854e-05
-2.94892187531044e-05
-2.95231968380682e-05
-1.31421770365457e-05
3.73529921359768e-06
-3.75355279768231e-05
-4.15857244472776e-05
-2.68054026584405e-05
1.59041395497567e-06
6.85349941572721e-06
-3.30950461998335e-05
-3.24776062121176e-05
-5.26061302044156e-06
-2.07158179673779e-05
-1.57585299588993e-05
-2.04329926716291e-05
-2.02349819466469e-05
-1.64491658234719e-05
-2.54077269372354e-05
-2.36472488139856e-05
-1.54653436902137e-07
-9.98149400709558e-06
-2.56547773134485e-05
-1.75506463880463e-05
-3.89264221564697e-06
-1.10633967337175e-06
-3.64802756430959e-05
-1.91934237725866e-05
-7.91075537377133e-06
-2.28900562762934e-05
-3.84270724234647e-05
-2.45796671043027e-05
-2.59451049225011e-05
-3.2154836021007e-05
-3.64868532146845e-05
-6.04540558754761e-06
-2.00100535634626e-05
-2.4479555732152e-05
-1.12538309930369e-05
-2.00153671678303e-05
-1.18313677961245e-05
-1.54444792308584e-05
-1.27448717721516e-05
-2.78339560663239e-05
-1.79114029508993e-05
-1.82294285890743e-05
-1.71628827703795e-05
-2.11205830440019e-05
-3.52261586545289e-05
-2.70281825788205e-05
-2.12794691265183e-05
-1.5542577465218e-05
-3.09724631109024e-05
-3.74240985609427e-05
-4.42805745724553e-06
-1.92198343233656e-05
-1.7225778391628e-05
-1.91948159599239e-05
-1.1264335776892e-05
-1.38356585266845e-05
-9.95864732086677e-06
-3.00997832851005e-05
-9.47324876587349e-06
-2.37919546422657e-05
-1.93672997748664e-05
-4.05670563308431e-05
-9.41380713768995e-06
-3.12864552584889e-06
-1.93456021966179e-05
-1.90002778187814e-05
-3.26399881925852e-05
-2.55617721543321e-05
-2.31173944728943e-05
-2.23294200821486e-05
-2.16414302609647e-05
-2.2723182235918e-06
-1.30536931865944e-05
-1.7270598884698e-05
-3.65475735022592e-05
-1.51269231645085e-05
-1.74237793189067e-05
-4.27913069659164e-05
-1.26964056918601e-05
-2.36953836916484e-05
-2.2903420408935e-05
-4.08403423828663e-05
-2.31092793785382e-05
-3.30721361046881e-05
-9.56045415914456e-06
-9.91982140922386e-06
-1.19196633806883e-05
-1.20395539109769e-05
-3.25905047194752e-05
-1.48846379133382e-05
-2.99547956765388e-05
-1.91989949231912e-05
-1.64831621995881e-05
1.62325406045246e-05
-2.8229415828733e-05
-1.32360834627547e-05
-1.70855142402962e-05
-3.04764509180356e-06
-1.65423016054113e-05
-1.79833183470492e-05
-1.71451862605554e-05
-2.31710272213593e-05
-2.6070388435791e-05
-9.66057239339294e-06
-1.77309344436105e-05
-2.39550375216397e-05
-3.54608772099595e-05
-1.12331813356886e-05
-7.00413255092678e-06
-1.65085459956366e-05
-3.41774447666765e-05
-1.33983193107857e-05
1.62091358199447e-07
-2.84371409354769e-05
-4.3583381568438e-05
-1.49164376869194e-05
-1.89639032005287e-05
1.98677985340017e-06
-2.36981623122227e-05
-1.94796370261227e-05
-2.50186298564939e-05
-2.30974075317374e-05
-2.20949723325661e-05
-9.12761342641755e-06
-2.12164183355115e-05
-1.64684579048441e-05
-3.26647460607891e-05
-4.92292633231702e-06
-1.4199695051321e-05
-5.14845852680372e-05
-3.6092539053451e-05
-3.91618654202797e-05
-2.80202003568472e-05
-4.14185258616575e-05
-2.80760792497707e-05
-1.06079134820138e-05
-1.57364926094991e-05
-2.85274927333771e-05
-1.9096063009055e-05
-3.1971988281467e-05
-1.12807500218031e-05
-4.14101772728118e-05
-1.02348282646382e-05
-2.94579671824357e-05
-2.74973981461642e-05
-3.23816246718915e-05
-1.17207464726301e-05
-9.61110229019295e-06
-5.23110444479255e-05
-2.23367738171585e-05
-6.92105516086949e-06
-3.12542038387526e-05
-1.4189968488671e-05
-1.73286433225565e-05
3.41788221726303e-06
-6.91539311515534e-06
-1.92195679785384e-05
-1.42795642837127e-06
-1.53238756120243e-05
-9.55052507393308e-06
-1.25556644370811e-05
-2.77139183444968e-05
-2.46875562637378e-05
-1.00137781981618e-05
-1.58114715749678e-05
-4.02023831398947e-05
-2.65292125914179e-06
-1.87189740969122e-05
-3.70043366125436e-06
-7.72440930668502e-07
-1.17008444049511e-05
-2.63966248463076e-05
-2.47320694972626e-05
-3.82350257457374e-05
-4.09894902241772e-05
-7.37025003829666e-06
-1.90492210496372e-05
-3.36265014433482e-05
-2.28843053862414e-05
-8.35562642856416e-06
-2.40232225494162e-05
-1.41734145515441e-05
-1.39716779114268e-05
-1.34709792217802e-05
-2.94192569920766e-05
-2.20817016951621e-05
-1.23867565466746e-05
-1.82962305451697e-05
-2.79939228982252e-06
-1.96492755588141e-05
-2.97075873932497e-05
-1.65549487369384e-05
-1.85456848589486e-05
-4.20743704633053e-05
-3.2869856303515e-05
-2.66579208055362e-05
-2.4038138071883e-05
-3.78084280778028e-05
-8.38188429667452e-06
-1.45933205266961e-05
-1.74749708674357e-05
-2.62964805559304e-05
-8.88673632442867e-06
-3.8108775986312e-05
-3.51763742419231e-06
7.21697553854139e-06
9.41034749545868e-07
-1.00297336130107e-05
-1.23763222513162e-05
-1.75268915197076e-06
-5.07401123533479e-06
-2.87615063587297e-05
-6.8070529201129e-06
-2.62522596839818e-05
-2.26820519083769e-05
-8.44263029493527e-06
-3.91533534473514e-05
-5.11577294382402e-06
-3.07361504495017e-05
-1.15608521784254e-05
6.5273398780525e-06
-2.52228575619769e-05
-3.20755276548332e-05
-1.94271867325344e-05
-9.17118881578669e-06
-3.38605714515917e-05
-1.092513841649e-05
-2.1168888131407e-05
-2.78739330546985e-05
-2.2470709720216e-05
-4.20688725208913e-05
-2.68542307628764e-05
-1.91485280055329e-05
-2.5942607260172e-05
-7.13159644662912e-07
-3.31995808913821e-05
-3.97482377606419e-05
-1.6816053311597e-05
-2.84665590548418e-05
6.07406091095571e-07
-3.02489209548587e-05
-8.40351433588062e-06
-2.35093346324018e-05
-2.30213911924038e-05
-2.60329345623697e-05
-2.37196708419955e-05
-4.11198195251883e-05
-1.44045592337808e-05
-1.88703417126287e-05
-2.14824593053694e-05
2.61381285579669e-06
2.25890179272541e-05
-2.8548519432975e-05
-1.4877933009345e-05
-9.55661499036544e-06
-1.30280304598259e-05
-1.44580875689327e-05
-2.65325298469127e-05
-2.11895898852897e-05
-2.24814332349391e-05
-4.11071572746135e-05
-4.33657596895434e-06
-1.78570634260052e-05
-3.5515134033645e-05
-2.84883853223278e-05
1.94362641407135e-06
-5.7823752509626e-06
-3.00791454453088e-05
-2.03357743122806e-05
-2.22619643537796e-05
-2.02935824017973e-05
-1.64755121265571e-05
-2.15081901773129e-05
-2.53416277680546e-05
-1.21213312515353e-05
-3.90484594289229e-05
-2.82485409735571e-06
-1.67877798761968e-05
-2.01169375945356e-05
-3.48696971937318e-05
-1.64183272097795e-05
-1.92779663802661e-05
-1.89907824557052e-05
-7.07866328197138e-06
-2.22364294264235e-05
-1.8682576937334e-05
-4.03073879405962e-05
-1.83862131955594e-05
-3.70362842593647e-06
-2.35669602266652e-05
-2.44377940088948e-05
-6.2602286203962e-06
-1.70393137798283e-05
-2.0332018714402e-05
-1.7790784827301e-05
4.28030097651743e-06
-2.88591202202007e-05
-2.82942194962052e-05
-1.50428342811372e-05
-3.24655886985575e-05
-1.41118973922423e-05
-2.07738312905703e-05
-1.3324882204977e-05
-2.57727833172464e-05
-2.69657052788223e-05
-2.08355546231303e-05
-2.21163110355477e-05
-2.52944132269086e-05
-2.02636470805359e-05
-1.62263507296317e-05
-2.91510501155696e-05
-3.49061172843818e-05
-3.37156293936354e-05
-1.05814297652965e-05
-2.36006791508966e-05
-1.25767147261305e-05
-2.32841769413196e-05
-3.40403595932451e-05
-5.2202612778975e-06
-8.99405178548406e-06
-9.92356577270255e-06
-2.45536660923532e-05
-1.99027778244023e-05
-2.59446786363915e-05
-3.14839541498838e-05
-1.73759504408516e-05
-2.67395636236868e-05
2.46314124017366e-06
-3.17847804446854e-05
-1.78927006080531e-05
-1.83752864423397e-05
-3.79130726694615e-05
-1.73348607836527e-05
-8.43312774868914e-06
-1.02010482082465e-05
-2.60320268599251e-05
-3.94925437707105e-05
-2.10939487012477e-05
-2.92042495936336e-05
2.29994871677974e-07
-1.06504930110217e-05
-1.38031928757349e-05
-2.3370494079519e-05
-4.1662239088433e-05
-1.68942713757694e-05
-1.4014442623217e-05
-3.46216387759113e-05
-1.6205568141425e-05
-5.81565073730275e-06
-2.7765297381779e-05
-1.33907934310433e-05
-6.65753922599881e-06
-4.91066007490771e-05
-3.51091938177709e-05
3.77150425665065e-06
-1.35773264275762e-05
-3.52275564448774e-05
-2.22279341202961e-05
-2.56806661037321e-05
5.25669014542789e-06
-1.29559546954101e-05
-1.57962385522334e-05
-1.52362986023159e-05
-3.16153198761685e-05
-2.9702162432257e-05
5.55211873948041e-06
-3.20771361845822e-05
-2.56953569847028e-05
-2.90689601104201e-05
-4.23151982511177e-06
-2.1793038581779e-05
-3.54326822030154e-05
-2.2654575886723e-05
-1.26709474526825e-05
-1.80660150812184e-05
-2.37046033433954e-05
-8.07818676384552e-06
-1.48241514552445e-05
-3.08668235362138e-05
-7.17729318798472e-07
-3.86363900559644e-05
-2.26068703649709e-05
-9.82849597375558e-06
-1.73580101466574e-05
-1.78599013599913e-05
-1.27721470811248e-05
-8.37545613348002e-06
-3.4167885047967e-05
-1.18076213746334e-05
-1.20838296379744e-05
-2.89776401671331e-05
-2.17435184353422e-06
-2.83490209430229e-06
-2.41081381191443e-05
-4.28672708078901e-06
-1.83886784346637e-05
-4.37590689231125e-05
-1.65696437288427e-05
6.16089882226921e-08
-6.63602386149082e-06
2.12382220844241e-05
-1.66107031407455e-05
-2.46401698212711e-05
-2.95708043734863e-06
-4.44112783944504e-05
-1.12980198932273e-05
-2.93687756351088e-05
-2.47801966496701e-05
-9.34803386891056e-06
-2.27293055263562e-05
-3.06225764822626e-05
-2.98855552766912e-05
-2.27850277109171e-05
-3.23907037846152e-05
-3.62416397354383e-05
-9.26669674555036e-06
-2.02938514547878e-05
-2.13697872336006e-05
-3.14897792122039e-06
-6.25140884772189e-06
-1.86872921264522e-05
-2.64857698709945e-05
-4.57455534828697e-05
-9.55369779210581e-06
2.68637249644385e-07
-2.89318143528642e-05
-2.52803085252425e-05
-2.60497057581813e-05
-1.99210159113087e-05
-8.27448243343586e-06
-2.8103973488529e-05
-2.40324277126846e-05
-1.53823096015226e-05
1.12008075877778e-05
-3.34622256917478e-05
-6.69721478028876e-06
-4.61227571476536e-05
-1.96455326702197e-05
1.09446969985701e-05
-1.84562894651613e-05
-2.85418713181074e-05
-3.25199532100066e-05
-1.61491237483311e-05
-1.53475617705694e-05
-2.47784764063263e-05
-2.76551720052591e-05
-4.20967988057791e-05
-1.8704846932603e-05
-1.59238024490463e-05
-2.71401215450789e-05
-2.21103654010484e-05
-2.08622251281806e-05
7.67321997327334e-06
-3.08572940219005e-05
-1.26105675489325e-05
-1.49494213966725e-05
-1.41749619882289e-05
-1.51963133599046e-05
-8.78962544594321e-06
-1.88051965957077e-05
-1.88120684654524e-05
-4.08941846131965e-05
-1.83561137838244e-06
-6.8787075596207e-06
-1.93429887340699e-05
-1.39569041279874e-05
-3.36152970049147e-05
-5.99535501675976e-06
-1.34299585288493e-05
-4.84344343198544e-06
-1.19372420330854e-05
-2.62853392732133e-05
-2.9190051792817e-05
-2.65855476839397e-05
-2.62937413980941e-05
-1.53409690752324e-05
-1.29895936174692e-05
-2.0027461208109e-05
-1.97660293976255e-05
-1.65072296077438e-05
-1.11362816812865e-05
-1.86498569592918e-05
2.9399795432136e-06
-2.44752871136143e-05
-2.15475113780979e-05
-1.46258798251514e-05
-2.35369639762881e-06
-1.62392829282993e-05
-2.19375666992608e-05
-3.06834003944684e-05
-3.83485413028713e-05
-1.26070678808353e-05
-4.63989890513017e-05
-3.36241787334395e-05
-3.30131750334392e-05
-3.99774800384847e-05
-1.33051361615202e-05
4.25778472563145e-06
-1.22005503466889e-05
-1.59694254416877e-05
-3.02068423650971e-05
-1.65384575697536e-05
-2.49657283218193e-05
-3.73225718627198e-05
-1.86244877546734e-05
-2.02166933997265e-05
-4.72135524089312e-06
-2.52399296677056e-05
-1.07864741530534e-06
-2.72344172800211e-05
-2.82508206171885e-05
-2.55802368541768e-05
-1.90544230911332e-05
-2.73750802036231e-05
-1.63328655936178e-05
-3.0767575411102e-05
-2.17117702980985e-05
-2.28862142781358e-05
-2.24728295426732e-05
-4.60478993820997e-05
-2.79809613443657e-05
-1.9105408428363e-05
-2.52743063347103e-05
-3.65128204083656e-05
-2.61284834929137e-05
-1.82875857969518e-05
-2.76133248471668e-05
-1.55409134806594e-05
1.96052198093798e-06
-2.40775765471772e-05
-3.53333627009502e-05
-2.78583049095762e-05
-2.74956000960319e-05
-9.73687050826518e-06
-1.76756631807122e-05
-3.28926701373759e-05
-8.89015128227825e-06
-1.25309046051574e-05
-2.2747649146245e-05
-1.81587264457783e-05
-1.01731525514844e-06
-1.28164054367443e-05
-1.56262995183206e-05
-1.32393943882585e-05
3.4316459558321e-06
-2.62420237717716e-05
-1.50660325568495e-05
-3.4215814377912e-05
-1.74953853361437e-05
-3.64801056411026e-05
-4.02201322023976e-05
9.29022891803779e-07
-3.66593553742884e-05
-1.62386983374288e-05
-2.77770256571832e-05
-3.36625765470108e-05
-2.34658890134465e-05
-3.7677552804635e-05
-3.63954617408352e-05
-1.30330436152735e-05
2.16285636692358e-05
-3.82042081956531e-05
4.32427061681732e-07
-3.52684962358038e-05
-8.36641158061323e-06
-2.67138918439797e-05
-1.87667577149815e-05
-2.33983016622529e-05
-2.52261243435283e-05
-1.60420941638002e-05
-1.81228225514586e-05
-4.12609161445257e-05
-1.88207532205807e-05
-2.22326189929634e-05
-1.97081992915164e-05
-3.13377976056446e-05
-2.01413557912356e-05
-2.09623709277444e-05
-1.80736889417239e-05
1.3100995171371e-05
-2.29600377004523e-05
-1.08359987784217e-05
-3.28416545790045e-05
-1.46715681947122e-05
-2.92079934637851e-05
-8.31102133512594e-06
-1.20780911377464e-05
-2.62606998897345e-07
-2.71495477948028e-05
-2.09219948648062e-05
-1.25138772144833e-05
-1.16202230156028e-05
-1.72133470966739e-05
-1.92620704864878e-05
-4.05308218650691e-05
-2.90897292317714e-05
-1.86355956063208e-06
-2.67845111779689e-05
-3.0099898706089e-05
-1.04570331819553e-05
-2.27830632579231e-05
-1.27939931592095e-05
-7.76849988933948e-06
-1.08517231044763e-05
-1.63240595394655e-05
-1.54891172168003e-05
-2.43393903185022e-06
-2.86196989052878e-05
-2.22572448852952e-05
-2.95958150754285e-05
-2.75847771052445e-05
-1.00273243908012e-05
-3.85715782546997e-05
-3.76573344248248e-06
-2.73724200984034e-05
-1.949255679497e-05
-1.94953651894445e-05
-3.15125313578778e-05
-3.03013699748345e-05
-2.91482977623528e-05
-1.60240342720386e-05
-6.51295579489742e-06
-2.26697106482255e-05
-3.19939718922492e-05
-2.21212003078947e-05
-8.25826265538561e-06
-2.49481422419349e-05
-2.88033047481746e-05
-1.73871700522442e-05
-9.27264372708305e-06
-2.33616041445918e-05
-2.1193133887959e-05
-2.34299434066633e-05
-2.37722961869366e-05
-3.56085811726257e-05
-1.14756126099159e-05
-3.74561261044762e-05
-2.25039151121186e-05
-2.72464382645085e-05
-3.31027908403512e-05
-3.60410515918503e-06
-5.97320092524122e-06
-2.56512628754688e-05
-1.29569806361062e-05
-2.13415796648314e-05
-3.91612812052027e-05
-6.31444028282367e-06
-1.83983886514242e-05
-5.53701110764685e-05
-2.33200708650775e-05
-3.13639579631714e-05
-2.26104624182856e-05
9.95928139195809e-07
-2.79405051204866e-05
-1.37718846747309e-05
-3.34092693078283e-05
-1.58925720111381e-05
-2.39743534918507e-05
-1.74127988081424e-05
-2.93980654373393e-05
-4.60344326695575e-05
-3.55142357022783e-05
-1.72634389519785e-05
-1.20875849955313e-05
-2.71163042601838e-06
-9.57034901133515e-06
-2.54935115140171e-05
-2.68378354505686e-05
-1.57303784158833e-05
-2.1643390580541e-05
-3.69752098164066e-05
-3.01685389342232e-06
-1.55434931273257e-05
-1.47002662163914e-05
-1.26078464101101e-05
-3.22589875671109e-05
-2.70085289495374e-05
-2.04076245740711e-05
-6.51926223351806e-06
-1.54211025496882e-05
-2.77447988948354e-07
-1.89294626915367e-06
-1.50265524134215e-05
-1.59474091904709e-05
-2.89261054292908e-05
-3.99291664549987e-05
-3.8820029122678e-05
-7.9447780033582e-06
-2.58544096094829e-05
-3.52012593733826e-05
-1.54416845291103e-05
-1.74696657242781e-05
3.77576063257849e-06
-2.09114128645934e-05
-1.21043863206296e-05
-2.04685844942688e-05
-2.14957516789908e-05
-3.73639435538254e-05
-1.12860354718271e-05
-2.72591582962082e-05
-3.01684881078919e-05
-2.16233208971327e-05
-1.84794776558334e-05
-7.03180377220616e-07
-2.8575469295193e-05
-2.18103710415164e-05
-9.11553839914436e-06
-1.61160511716406e-05
-2.33825376327187e-05
-3.18409100398217e-05
-5.6038950040126e-05
-2.2707106695419e-05
-2.04763616007064e-05
-1.80160324868722e-05
-3.90955828408199e-05
-2.91689850886903e-05
-1.30727850220897e-05
-3.54660958224429e-05
-4.06854310711911e-05
-1.6384827007057e-05
-1.90094040315462e-05
-2.26457410537694e-05
-2.61544901851675e-05
-2.12790173307371e-05
-4.51890019599811e-05
-2.83987159445704e-05
-3.99956627688356e-05
-2.72432549422816e-05
-2.10675583876256e-05
-1.15810637724627e-05
-1.19945962752275e-05
-1.7252873432059e-05
-4.02729331983633e-05
-1.86527386156116e-05
-2.00550326344844e-05
-3.21378885844893e-05
-4.61026159872473e-06
-2.9101872558368e-05
-8.21439401137727e-06
-2.49877653458167e-05
-5.78399513502278e-05
-3.06084025115809e-05
-1.91159785347132e-05
-1.75678808011152e-05
-2.97254575640972e-05
-4.97575817082029e-05
-1.66232719230706e-05
-1.26957121245855e-05
-2.13190624761042e-05
-1.9351487222036e-05
-1.36206797188584e-05
-5.2317999050385e-05
-2.47962247585344e-05
-8.60018885893206e-06
-2.61906237821392e-05
-1.80789899158037e-05
-1.64023693208815e-05
-2.62338075917234e-05
-1.39855124800967e-05
-9.70749783717998e-06
-1.81141608093452e-05
-9.9796122687476e-06
-1.07222939290591e-05
-2.09358945061713e-05
1.39881221086204e-05
-2.48847097030879e-05
-3.66906947360835e-05
-4.44600864201328e-05
-2.60671753563985e-05
-1.22456362738475e-05
-6.12281140683603e-06
-2.802734623335e-05
6.04320640667527e-06
-2.4849788540171e-05
-1.7721308241876e-05
-2.15743751076123e-05
1.19487969518806e-06
-2.57231657687474e-05
-9.98416942965085e-06
-3.83851068082281e-05
1.4940397261834e-07
-2.34543810906901e-05
-2.57263418404989e-05
-2.39290506284228e-05
-4.06146923177891e-05
-3.64767418696642e-05
-2.48299680166709e-05
-5.97127780143909e-07
-1.73816561516229e-05
-5.69040708634005e-05
-1.37934066232651e-05
-4.87261418569703e-05
-2.23451315114372e-05
-2.68627942780141e-05
-2.96215151568349e-05
-2.70734064393728e-05
-4.5793449096672e-05
-6.3906246330161e-06
-1.06433840795741e-05
-2.5067797521588e-05
-4.98291192797675e-05
-4.08538553403948e-05
-3.37426104660137e-05
-4.94349141442282e-06
-1.24063508268485e-05
4.15186355643443e-07
-9.47682597033743e-06
-2.79775958746284e-05
-1.61210291668553e-05
-3.68094779078779e-05
-3.48629185277622e-05
-1.53591402694765e-05
-1.33873553870144e-05
-8.12000285074183e-06
-2.50867274882554e-05
-4.36486046743925e-05
5.4190544790685e-06
-2.23561088282666e-05
-2.76310255182005e-05
-3.03792332822961e-05
-2.52301839883697e-05
-2.01818141098967e-05
-1.90421120647365e-05
-1.72208761128108e-05
-2.81373832720056e-05
-3.13703601267549e-05
-4.33995642069392e-05
-3.7548299814463e-05
-2.61677673614219e-05
-4.42345613071568e-05
-1.36758839108074e-05
-1.04676162643472e-05
-2.51624338314415e-05
-3.32267968952e-05
-9.83980079381721e-06
-2.63447260404641e-05
-1.89163548356267e-05
-1.61178222999518e-05
-1.69891284457162e-05
-1.48133953224459e-05
-2.02341555204097e-05
-2.35710710428203e-05
-1.55727876690793e-05
-2.46983815101194e-05
-2.30085535567317e-05
-1.31485707459535e-05
-1.55060869484162e-05
-1.38156298722005e-05
-9.45313610161222e-06
-2.87658362980429e-05
-3.45949936961249e-05
-2.696851279195e-05
-3.52824889663871e-05
-6.33904464376957e-06
-1.35081156831849e-05
-2.41951531188239e-05
-1.36471931255524e-05
-4.79333079913379e-07
-1.52399596322394e-05
2.9980796182013e-06
-2.38139004348159e-07
-2.46397465485947e-05
-2.48681707490064e-05
-2.80305438203142e-06
-1.62465161012436e-05
-3.34280006970401e-05
1.44218088984045e-06
-1.78935071661093e-06
-1.35644057917417e-05
-1.08920830978389e-05
-1.55200388084911e-05
-2.2461872334635e-05
-2.06649448525488e-05
-2.06589478786357e-05
-2.98745048068507e-05
-1.57140383364245e-05
-3.57239656324028e-05
-3.2216818584545e-05
-1.49539315981799e-05
-1.83780196549522e-05
-1.70827061886126e-05
-2.57643996026738e-05
2.76025353499877e-07
-1.84732886813047e-05
-3.86417980062257e-05
-2.06889840414754e-05
2.24150548589609e-06
-2.21311176484837e-05
-3.69505512698078e-05
-2.23353265276585e-05
-4.46555131950689e-05
-1.71454801180374e-05
-3.30850377008904e-05
-2.52495682795362e-05
-3.78376275435699e-05
-4.04203298862937e-05
-5.37644750756299e-06
-2.4770446092768e-05
-2.88181279177562e-05
-1.68341769730841e-05
-4.07887585134612e-06
-1.03379600585627e-05
-2.07498299451677e-05
-1.80280960679187e-05
-3.04026440225241e-05
-3.61237622961437e-05
-3.12059163921091e-05
-2.7417763358992e-05
3.57043180467926e-07
-3.21216613435039e-05
-2.73541301557571e-05
-2.7429857063417e-05
-1.61814590913543e-05
-2.80805990881141e-05
-2.14407804335411e-05
-3.82358430979635e-05
-2.03796597212768e-05
-2.90334105005881e-05
-2.91825716314737e-05
-1.67603893827349e-05
-3.37071235081899e-05
-1.40727927527762e-05
-2.22482339165067e-05
-9.2468824920412e-06
-2.36279314592386e-05
-1.31800514668273e-05
-1.0772396288573e-05
-2.45389885217607e-05
-2.14404034957138e-05
-1.3414122603931e-05
-5.25274204629595e-06
-1.4443087597356e-05
-1.5527152291288e-05
-5.91145538684056e-06
-3.93699901499625e-05
-3.25487981143893e-05
-1.33327529439863e-05
-2.62414794048608e-05
-1.9864889870147e-05
-2.89835845547839e-05
-2.75421050669914e-05
1.94234322973491e-06
-1.47893116455632e-06
-5.14376545860741e-06
-2.06236978816077e-05
-2.14017201408027e-05
-1.27979773402708e-05
-4.57325964878791e-06
-7.67820906721058e-06
-3.23987899714839e-05
6.94893633864717e-06
-3.84572310739619e-05
-2.48385804500934e-05
-3.53267126566534e-05
8.70083143121388e-06
-2.0473306301536e-05
-1.64679859147916e-05
-2.35638309178818e-05
-1.77178565093316e-05
-3.22783332302341e-05
-4.25834651498293e-05
-2.18530973160978e-05
-1.92641851734698e-05
-1.6624646803995e-05
-1.6694510986902e-05
-1.79642285998988e-05
-2.29607940124966e-05
-2.61938492525836e-05
-3.67541141327478e-05
-2.07455111217049e-05
-8.06773637272357e-06
-5.33426779285839e-06
-2.91746454802947e-05
-1.09600982139444e-05
-2.79529702185198e-05
-3.28867404683797e-06
-1.14797131060363e-05
-2.78988781697809e-05
-1.06648700733462e-06
-2.92240823222377e-05
-1.53437364470292e-05
-3.04780214407711e-06
-4.50346280017225e-05
-1.60632654684802e-05
-4.04443238841173e-05
-2.65064890373836e-05
-1.41651987532788e-05
-1.68318176038375e-05
-1.48495257377728e-06
-3.54238342320001e-05
-2.17070424848905e-05
-1.52253661341942e-05
-1.92753797119165e-05
-4.08258602764298e-05
-3.06053533657518e-05
-2.24665592128773e-05
-2.32032462951771e-06
-2.36592187627604e-05
-1.43810051817171e-05
-2.31640806163422e-05
-1.13542197014487e-05
-2.41989983304721e-05
-2.05306842638742e-05
-3.87701750687174e-05
-1.59472592727264e-05
-5.49742210635438e-05
-3.16411118101987e-05
-3.2210287157026e-05
-1.84017025670982e-05
-2.38015352419042e-05
-1.5721560130694e-05
-4.23988615093461e-05
-2.6457741231654e-05
-2.99263713161662e-05
-3.55614939930152e-05
-2.71973202804164e-05
-1.4250929108313e-05
-3.83096070262361e-05
-7.21687471674115e-06
-3.09068775450686e-05
-2.47203721623058e-05
-7.17550542975503e-06
-2.62692685153285e-05
-5.61358435206972e-05
-8.91126341300863e-06
-1.66167773874387e-05
-3.09546418423323e-05
-1.90754750913391e-05
-7.57384846690541e-06
-2.85247863504651e-05
-2.56447265808576e-05
-5.01028835448645e-06
-1.87287252583948e-05
-2.56082930186064e-05
-2.77714921533123e-05
-9.63567084806733e-06
-2.03035465870524e-05
-3.92775398051111e-05
-3.34646524620131e-05
-1.16220235752433e-05
-2.22325054274563e-05
-2.25548024710238e-05
-3.11092335653609e-05
-1.99211301777632e-07
-3.02106595817325e-05
-2.26995419448749e-05
-1.88678248918419e-05
-5.81790121093809e-06
-1.43796712627215e-05
-1.81399512285341e-05
-3.02133162508114e-05
-1.68060294442122e-05
-1.61670573846177e-05
-1.64781170887695e-05
-2.83937299878269e-05
4.22472818526957e-06
-4.41633342580855e-06
-3.79565294788209e-06
-1.66193136279217e-05
-3.02723451436841e-05
-2.20801860149415e-05
-3.92053375301124e-05
-2.25062459131244e-05
-3.62313770980054e-06
-5.63179916966423e-06
-3.19968844138481e-05
-2.56356415011733e-06
-4.13794488308926e-05
-1.00696428423391e-05
-2.31418889688072e-05
-1.69516556278545e-05
-3.65694096428824e-05
-4.3158774419261e-05
-6.83606484146248e-06
-2.23555717431146e-05
-2.54506835546198e-05
-3.44945477284699e-05
-4.73547285597854e-05
-2.06478338974613e-05
-4.09190845835418e-05
-3.24090147754502e-05
-2.27199973203292e-06
-1.73614021317379e-05
-2.33292834523893e-05
-4.30238228638488e-05
-1.93200724806422e-05
-9.89697270277033e-06
-2.30254353204398e-05
-6.82462955643549e-07
-7.87119277189181e-06
-1.00134018213939e-05
-3.45499392044785e-05
-2.33625251670597e-05
-1.95896536539655e-05
-3.06731303882411e-05
-7.33700758529566e-06
-1.82138103256861e-05
-8.85169857308395e-06
-1.68562129718598e-05
-3.98994391092254e-05
-6.33155400848869e-06
-1.7201275010474e-05
-4.0832937032992e-06
-2.07787447070707e-05
-2.84780556300291e-05
-1.88644564572608e-05
-1.119427280983e-05
-4.70885820017309e-05
-1.79537746477843e-05
-1.42173346484104e-06
-1.48849459538012e-05
-1.9593788812792e-05
5.35616114304485e-06
-1.16510419016416e-05
-1.04070709429484e-05
-1.36834644056266e-05
-2.18930640977939e-05
-4.21236969523462e-05
-7.71875687055103e-06
-1.80431062571182e-05
-1.60707488472195e-05
-2.18883309429466e-05
-1.63647126940972e-05
-3.82696629200977e-05
-8.09829825134685e-06
-2.36530670972209e-06
-2.3379573872119e-05
-2.04096239118461e-05
-2.05723149149864e-05
-2.8996408735251e-05
-1.32173295923398e-05
-1.82705589472763e-05
5.65003943675592e-06
-2.17274884949061e-05
-2.58553514136328e-05
-1.08260247419764e-05
-3.65722316801262e-05
-1.89554109540471e-05
-3.71865365456171e-06
-2.430621765332e-05
-3.0619296887424e-05
-3.2438270782379e-05
-3.18182336369261e-05
-1.54833713642243e-05
-1.66238194096812e-05
4.29710898549297e-06
-6.21764985465166e-06
-2.0672895610173e-05
-1.22482289913506e-05
-2.41936706404878e-05
-3.55911737343113e-05
-1.96685767225168e-05
-6.39954935927525e-06
-3.7501748048719e-05
-2.86644739372393e-05
-1.1747319629161e-05
4.08857594319958e-06
-2.17627530369332e-06
6.86729045345583e-06
-2.51494853200619e-05
-1.10349879052269e-05
-2.66192529119933e-05
-7.27868631337324e-06
-2.856248466279e-05
-3.1586926633203e-05
-2.78869651506002e-05
-3.19432367683432e-05
2.16232142919594e-06
-6.62326660309992e-06
-1.70535467487912e-05
-1.61031754368018e-05
-3.89081621482059e-05
-1.53925431321129e-05
-1.23477282560594e-05
-2.68294723786838e-05
-3.972231953605e-05
-7.48708446634804e-06
-2.583628006368e-05
-1.95000048251768e-05
-9.88635323475925e-06
-1.19756024236728e-05
-3.63644149437408e-05
-2.09825900502301e-05
5.94067512863399e-06
-2.55157499181393e-05
-3.00743472463172e-05
-1.43414936175874e-05
-1.31143438868126e-05
-1.68430856789719e-05
6.28993510913239e-07
-2.08374950242773e-05
-4.85420789476351e-05
-3.29004443046487e-05
-3.42519882543647e-05
-1.55942663973831e-05
-4.0985102006245e-05
-2.76235519874997e-05
-2.40361464177247e-05
-2.40568096326464e-05
2.43918397708535e-06
-2.87465277488698e-05
-1.07719153586856e-05
-3.23207272974342e-05
4.05801692404976e-06
-4.88960272227035e-06
-2.42921852474805e-05
-3.22634256714337e-05
-2.10753395053832e-05
-1.24212017180382e-05
4.89591818441762e-06
-6.23281542285962e-05
-1.26120099408227e-05
-1.93096521926807e-05
-2.57176821654337e-05
-3.45723518587441e-05
-2.0419496092956e-05
-2.04151453369712e-05
-3.36047096880403e-05
-1.47644379168998e-06
-1.24729353615916e-06
-1.81425692118487e-05
-2.73563000642988e-05
-6.87293380483984e-06
-1.45436362910913e-05
-2.14869512110951e-05
-1.8194533773382e-05
-2.12334753324722e-05
1.63099348962628e-06
-3.25585534692523e-05
-2.99270645512355e-05
-1.95131912189781e-05
-2.00181175287016e-05
-3.21919419365573e-05
-8.67186231915936e-06
-2.01135123818147e-05
-2.23790274990775e-05
-8.14057096038695e-06
-1.05855229610239e-05
-5.14505192287667e-05
-8.97659544000499e-06
-2.83950014063433e-05
-6.65373067997149e-06
-2.31635303599604e-05
-9.62249715741842e-06
-1.32644199555352e-05
-2.07079796586126e-05
-2.82877223306555e-05
-4.73236652402948e-05
-3.30080771007152e-05
-2.03355386354797e-05
-1.51334695630794e-05
-2.9836679161317e-05
-1.80424520198486e-05
-2.90544547825475e-05
-4.65078518665428e-05
-2.60471528863676e-05
-1.0877212411952e-05
-1.19496744607353e-05
-3.96619973047637e-05
-2.59335830228313e-05
-1.37206036911705e-05
-3.74926484594864e-06
-1.9535184729822e-05
-9.89394704095393e-06
-1.99924121446511e-05
2.50754651180469e-06
-1.96434824523797e-05
-1.63877366554588e-05
-1.59125850558765e-05
-2.22116031710564e-05
-4.48144867753506e-05
-6.10849418639145e-06
-1.41539315752904e-05
-2.72667369699674e-05
-1.9789514164694e-05
-7.40244359612254e-06
-1.8878200209926e-05
-4.83057459542265e-05
-1.05077466665843e-05
-1.69695400861616e-05
-2.69593295481302e-05
-1.17126428903897e-05
-3.46298121464091e-05
-1.34011666194493e-05
1.20521123540855e-05
-2.63197100425044e-05
-2.66111971042768e-05
-2.61502696185964e-05
-2.74820699893712e-05
-1.81759652330231e-05
2.26095342880067e-06
-3.33605531249685e-05
-2.9394100079256e-05
-2.53736913746745e-05
-2.10040095295346e-06
-2.24806002962076e-05
-2.88157926317207e-05
-1.9260137998964e-06
-2.33307170724747e-05
-2.72547482817386e-05
-4.47907534957297e-06
1.99378222136644e-06
-2.41333552380328e-05
-1.87846051229586e-05
-2.1219690385878e-05
-1.64092432998953e-05
7.64113396576394e-06
-1.64725704062184e-05
-1.25025746366478e-05
-3.33180621152105e-05
-2.17712675307183e-05
-2.50470767321642e-05
-2.59384696818042e-05
-1.20855758634357e-05
-1.70064265427215e-05
-9.78537788916725e-07
-2.72166633108272e-05
-9.56510634078795e-06
-2.93554164760676e-05
-2.23880785305913e-05
-4.8786054200259e-05
-3.34157489045929e-05
-1.63090065774831e-05
-2.65574242171174e-06
-1.45887668826187e-05
-1.38183609860463e-05
-2.04155882415028e-05
-2.37502892042699e-05
-2.02068497375708e-05
-1.87681587497893e-05
-3.19228669407424e-05
-5.9667223650378e-06
-5.69643711874085e-06
-5.91614941593482e-06
-2.46520319241017e-05
-1.19972216846739e-05
-1.82960046975142e-05
-3.58658762938673e-05
-1.78039985735432e-05
5.41892663722494e-06
-4.06854051274896e-06
-2.88209532650293e-05
-4.18024546970092e-05
-9.44290256533442e-06
-2.04781995623242e-05
-2.22489299505286e-05
-1.71413119652547e-05
-7.12267243631825e-06
-7.6442115458228e-06
-9.74193714420346e-06
-3.73564813215544e-05
-1.01486851640226e-05
-1.1007908983842e-05
-2.81738347022827e-05
-4.18471091700363e-05
-2.70826076092556e-05
5.64238455470789e-06
-3.55286956225103e-05
-3.02396816744474e-05
1.20867587059984e-05
-2.45147348301348e-05
-3.1589795488758e-05
-1.75286596032116e-05
-2.89664051738568e-05
-5.02885047041848e-06
-6.83202999560386e-06
-5.17472038838968e-07
-2.77091090753928e-05
2.47334109100751e-06
-1.91079244242888e-05
-3.43463217300467e-05
-4.35660550529823e-05
-3.61945733501985e-05
-1.99586912691294e-05
-1.44425777498632e-05
-2.60218297737132e-05
-1.52137495283485e-05
-1.49591493614321e-05
-1.52686456044014e-05
-1.15460626188305e-05
-8.10344627036055e-06
-2.23368606698396e-05
-3.05621813716335e-05
-2.73237517183897e-05
-3.99330547340853e-05
-2.11714870777039e-05
-2.29769389551675e-05
-9.46668419130145e-06
-2.83494415821062e-05
-1.56985096862379e-05
-2.04556410932271e-05
-4.36562888108713e-06
-7.26442729854201e-06
-2.83288265927682e-05
-2.03795017259437e-05
-2.5747035713599e-05
-3.63322092237995e-05
-2.34574242202804e-05
-1.41010988807645e-05
-1.22351073264079e-05
-3.78040795192324e-05
-2.07095080540484e-05
-2.3679406103979e-05
-1.63935328875206e-05
-2.04155929111763e-05
-2.16505935139366e-05
-2.74040478926439e-05
-2.12333945576645e-05
-1.2899396322402e-05
-1.63654385048526e-05
-1.64549903953339e-05
-2.3915832847542e-05
-4.49630925053274e-06
-3.2147383846992e-05
-3.43163819503111e-05
-2.55881122603073e-05
-2.28148238303146e-06
-9.72789676007212e-06
-3.59650396256104e-05
-2.80713866635044e-05
-3.49809626054233e-05
-4.08935446542089e-05
1.38353801309916e-06
-8.63020464252838e-06
-1.0820356754716e-05
-2.30691447522267e-05
-2.13580973706211e-05
-1.95017492193689e-05
-1.30704346813938e-05
-2.9564115057601e-06
-1.65057780363737e-06
-1.59403351794442e-05
-2.12972821875279e-05
-2.0492797134445e-05
-3.72896092282311e-05
-3.39464947990342e-05
-1.2869519662315e-05
-1.08024058532098e-05
-3.2676030829304e-05
-1.74815809428093e-06
-1.43676642792634e-05
-1.83019324620653e-05
-2.07753832626812e-05
-1.08544682979665e-05
-1.14752849482504e-05
-1.29158112571881e-05
-2.11679665998098e-05
-3.41201689840166e-05
-3.29564245987462e-05
-1.55584455992372e-05
-2.4661039552145e-05
-1.21533504109015e-05
-2.10933503154618e-05
-3.96926663507985e-05
-2.0307828018378e-05
-2.95647657769191e-05
-2.07533868419199e-05
-1.89059406036933e-05
-4.98989688427657e-05
-3.60784504512726e-05
-2.0791191043605e-05
-3.14265284774217e-05
-1.69843090814377e-05
-2.7761188462571e-05
-2.09210132053682e-05
-2.435724960507e-05
-2.53435725062913e-05
-4.75763461961053e-05
-3.75279798936236e-05
6.69552331704637e-06
-6.64142833526049e-06
-3.75976795973409e-05
-3.0869210814996e-05
-2.02474942740491e-05
-2.43490957033652e-05
-6.5332042898472e-06
-1.84576946828581e-06
-2.61067199885791e-05
-1.18127446552558e-05
-2.96027012589641e-05
-1.88308395436751e-05
-2.38219823299394e-05
-2.11779721956466e-05
-9.48464418500356e-06
-1.25097550613482e-05
-2.00868484064651e-06
-1.98996479662013e-05
-2.70427793577435e-05
-1.85854347307863e-05
-3.32938063929171e-05
-3.48839624311856e-05
-1.21664715320219e-05
-3.66409562407532e-05
8.98061371350076e-06
-4.38403469183504e-05
-1.96727538075582e-05
-2.9685154292462e-05
-2.00676390524725e-05
-1.23385034394964e-05
-2.5671316032895e-05
5.64164995459339e-06
-1.96523810704434e-05
-2.34583930845807e-05
-2.09171010614528e-05
-3.60437781708255e-05
-2.50854381314425e-05
-2.79837062167182e-05
4.72009642621389e-07
-1.19767084872194e-05
-2.47601950287204e-06
-1.48720494664966e-05
-1.70728378965504e-05
1.1727985034031e-05
-1.25910293347988e-05
-1.56201408047817e-05
-3.03355629781074e-05
-1.874097229873e-05
-2.05252946476182e-05
-2.82440875374555e-05
-2.38805660000808e-06
-1.8219245568005e-05
1.29708940571925e-06
-1.53246626465201e-05
-5.01395513334904e-06
-3.13147667752442e-05
-3.3154918456936e-05
-2.32007574108672e-05
-1.25338587255639e-05
-3.55873741804293e-05
-2.11196260174424e-05
-1.84393589818637e-05
-1.91821010759617e-05
-2.38502958145374e-05
-2.05774729022108e-05
-2.0064991334843e-05
-9.18772618660168e-06
-3.01651215353274e-05
-1.05211633282122e-05
-2.25791481163567e-05
-2.07698982387069e-05
-2.43857381024577e-05
-1.57749269079342e-05
-1.66548435951146e-05
-2.99886300608594e-05
-3.73382729544992e-05
-2.51683905303703e-05
-3.97536821714209e-05
-4.42220321239473e-05
-6.87080056360781e-06
-2.96085055413835e-05
-3.51506635346516e-05
-7.71363409912195e-06
-3.77515917415382e-05
-2.43672603144528e-05
-1.25704565439927e-05
-4.29951119556478e-05
-4.32410863772053e-06
-1.5920548138508e-05
-2.58299792299076e-05
-1.14314570470483e-05
-1.10055826528527e-05
3.92008931103689e-06
-5.13526943826086e-06
-2.07587209158172e-05
-6.26082844472191e-06
-1.97566791407413e-05
-7.73299382536804e-06
-1.61017475410134e-05
1.18570717764635e-06
-2.51943613266557e-05
-4.46109740082855e-05
-1.38441941544825e-05
-6.95553804544831e-06
-2.49446659575242e-05
-2.69326887452375e-05
-2.36595611333194e-05
3.6161472413754e-06
-1.8161976332e-05
-3.22355812407191e-05
-2.70934260921136e-05
-1.4151559846784e-05
-2.3269768341821e-05
-3.10580373357938e-05
-3.89395940620747e-05
-1.11296899810112e-05
-3.05247667649552e-06
-1.52059257460753e-05
-1.75360661219376e-05
-3.45056795406622e-05
-2.4298799026304e-05
-9.6142123667849e-06
-1.69941376519173e-05
-3.45539395564487e-05
-1.45032057400136e-05
-2.65246396643995e-05
-2.51985169806108e-05
-1.94463240564298e-05
-1.21173064475079e-05
-3.31595848850626e-05
-2.87458084261114e-05
-1.86914870452922e-05
-1.18446500586123e-05
-8.23922469110522e-06
-3.46888189193325e-05
-4.95297518339157e-05
-2.28028895706491e-05
-4.5292331187735e-05
-2.5743902210823e-05
-2.47528671923742e-05
-9.53793145283225e-06
-2.35685912180368e-05
-2.72000661214071e-05
-4.5895899184928e-05
-1.44307543655723e-05
-4.13939745859839e-05
-3.89482142577944e-05
-2.12712550460156e-05
-1.37462993085112e-05
-1.20499286407603e-05
-2.35885388443805e-05
-1.87541956218019e-05
-1.4193937563285e-05
-2.57127311757158e-05
-1.75377577718578e-05
-2.03743663538654e-05
-2.9247889014945e-05
-2.05078228888746e-05
-3.19563695695151e-05
-1.01676081010657e-05
-1.246466126873e-05
-2.58111986642662e-05
-3.89503442296423e-05
-4.11644067111612e-05
-6.31635246393607e-06
-2.83071481853745e-05
1.12891215489163e-05
-2.51295550180343e-05
-2.1055405555422e-05
-1.27700541287648e-05
-3.05548109387304e-06
-9.8205824976926e-06
-2.25452666049116e-05
-1.9999842224611e-05
-2.11921846020345e-06
-1.9833806389487e-05
-2.43010127542702e-05
-1.18574889412854e-05
-2.6862333471169e-05
-2.68307098123671e-05
-3.16725692527842e-05
-1.53570129582748e-05
-1.74734417215113e-05
-4.42349235925034e-05
-1.72175632453157e-05
-3.49896237168228e-05
-1.7252754203565e-05
-1.54063748217783e-05
-3.19713873334502e-05
-8.7995051202836e-06
-1.97236889529933e-05
-1.72600576025937e-05
-3.08656171592244e-05
-2.07826522392245e-05
-7.03611213128366e-06
-2.29648772374513e-05
-1.07649158857235e-05
9.08775427853936e-06
-1.92086289946361e-05
-1.72070055758711e-05
-6.49450507743894e-06
-9.39300107474294e-06
-4.33527003409779e-05
-8.8570395500963e-06
-2.75559828447524e-05
-2.64106994889892e-05
-1.68202673661972e-05
-5.65543440673752e-06
-2.88437034964725e-05
-2.08242061702363e-06
-1.34568037843489e-05
-3.00688686783918e-05
-2.15917528650677e-05
-3.9657037024188e-05
-2.37610384964119e-05
-1.02911597988966e-05
-3.08892499898807e-05
-2.38223914851659e-05
-2.70500800201299e-05
-4.85737301685349e-05
-2.77361847919037e-05
-2.50987280018849e-06
-2.6272914236932e-05
-2.45282421450941e-05
-1.67457611077659e-05
-1.74691182926134e-05
-1.44845841235122e-05
6.31131236112436e-07
-2.16736675711271e-05
-1.1313298778103e-05
-1.25917737944583e-05
-6.69728073433769e-06
-2.31257214591215e-05
-2.24648330540768e-05
-2.9603381538221e-05
-3.18117689221148e-05
-2.01726376264461e-05
-4.18106184368173e-05
-3.84200550864284e-05
-3.98254347125812e-05
-1.5281681747458e-05
-3.03789733445613e-06
-1.879033502751e-05
-3.69820872981627e-05
-3.27621364747112e-05
-4.56175529003133e-05
-1.29704280303865e-05
-1.65489898641492e-05
-1.48336478770978e-05
-1.47564700928523e-05
-3.6015371090709e-05
-4.220172841957e-05
-2.03085894998929e-05
-2.64734480801847e-05
-1.53562861836903e-05
-3.29147960519643e-05
-1.22320451927899e-05
-1.98968911220286e-05
-1.55170328869952e-05
-4.18026099460249e-05
-4.76451329261147e-05
-1.24941678399112e-05
-2.89111010992833e-05
-1.03190428704203e-05
-1.08767420390787e-05
-1.79671174870182e-05
-2.54390458965973e-05
-5.0225481016867e-06
-9.79828180418707e-06
-1.81191722499584e-05
-3.02902593865577e-05
-2.85347779068256e-05
-1.93713970361622e-05
-3.8428878157816e-05
-1.86367513595348e-05
-1.47266287964918e-05
-3.58404524370776e-05
-2.73784772900383e-05
-2.05018492960543e-05
-1.85670780174088e-05
-2.5361507960762e-05
-3.40565913130198e-06
-4.01804102129348e-05
-2.44524692211602e-05
-1.2678599132177e-05
-1.2377124218476e-05
-3.89693939735494e-05
-2.28867069254994e-05
-1.51021208247986e-05
-1.83494636595596e-05
-1.48627320102487e-05
-1.85086306726766e-05
-3.50390362185795e-05
-5.43271479705028e-06
-1.42497143855995e-05
-1.0498143307698e-05
-2.12455508125331e-05
-4.15064368603619e-05
-2.86972847436023e-05
-1.30065556614743e-05
-6.69922787975176e-06
-2.19089371608302e-05
-1.47705083183353e-05
-1.5585875448415e-05
-5.17696451414622e-05
-2.37288496313549e-05
-5.84182491143054e-06
1.66213517106241e-05
-6.06247822872369e-07
-2.35308884767642e-05
-3.08950226963027e-05
-2.80969409965565e-05
-1.05480218512071e-05
-1.5171962793365e-05
-4.0650491910697e-05
-9.0949978360749e-06
6.53104477363269e-06
-1.1590142283211e-05
-1.19858741189869e-05
-8.62432310953588e-06
-1.73608469907359e-05
-3.21609448808618e-05
-8.98180075803152e-06
-2.27768061132382e-05
-3.05517148481203e-05
-2.63803219859331e-05
-2.94217765925309e-05
-5.03331781486476e-05
-2.15835217108186e-05
-1.10951766078189e-05
1.6752312303011e-07
-3.64509839193169e-05
-3.7095331894442e-05
-1.13199839444271e-05
-2.50510011219712e-05
7.73596046013484e-06
-9.1380297158994e-06
-5.53357458792706e-06
-1.9571031330686e-05
-1.53632927880395e-05
1.39388293757838e-08
-1.39568520660569e-05
-7.18594927759457e-06
-2.4314870637098e-05
-4.2399394135484e-05
-3.08480385882145e-05
-9.2360453862349e-06
-2.41520256386305e-05
-3.91645049776409e-05
-2.50818814753422e-05
-2.32450330220078e-05
-3.84872201887278e-06
-2.50100390733833e-05
-2.36403670241691e-05
-2.58463561893451e-06
-3.31411904539581e-05
-3.51855261673761e-05
-6.62749668070068e-06
-2.03060525680569e-05
-2.48268325222984e-05
-3.63041904417084e-05
-3.52142855478265e-05
-6.23562661922166e-06
-3.07752647622029e-05
-3.84597127474082e-05
3.58008260073857e-06
-4.09392133692313e-06
-2.0671464888093e-05
-3.21675317349003e-05
-5.55069766124903e-06
-2.24570202921414e-05
-1.54718670547258e-05
-1.79687393391435e-05
-1.33139171662777e-05
-2.81650100017061e-05
-3.35799240169413e-05
-2.34836463740655e-05
-1.13192504249139e-05
-3.02325273540258e-05
-2.42178201528957e-05
-2.37509978905702e-05
-2.27851271190169e-05
-1.8625319704227e-05
-1.7972692434839e-05
-3.15002920201392e-06
-1.96689635938359e-05
-2.53463377086342e-05
-3.59409391285174e-05
-1.3718990329246e-05
-3.75312948947599e-06
-1.03235949970348e-05
-1.06832703221469e-05
-1.39681596968221e-05
-1.39778903183678e-05
-1.18394080044113e-05
-2.38732102048834e-05
-2.27608378806955e-05
-1.60809796376785e-05
6.54374949316503e-07
-2.30742730324335e-05
-3.19934063637633e-05
-3.21440778980749e-05
-3.37218800670058e-05
-1.7203104464604e-05
-1.72131184645134e-05
-3.78738171328254e-05
-2.30994797291335e-05
-2.41595144660699e-05
-3.20493676984805e-05
-1.59959227160165e-05
-4.8875958250782e-06
-4.1122958391762e-05
1.17179540907963e-05
-8.02685423392332e-06
-1.64058331768031e-05
2.19512808926797e-06
-1.38355456967711e-05
-3.47554901540381e-06
-1.14996520923402e-05
-1.7413946378586e-05
-1.9184032738645e-05
-1.80212816976833e-05
-1.51821656132142e-05
-2.54405325922553e-05
-3.70033883276698e-05
-1.84725464782395e-05
-3.1739425975969e-05
-3.54944779743643e-05
-9.89013832102052e-06
-3.05596808269245e-05
-1.29480314794209e-05
-1.62029187473168e-05
-3.86521302590959e-06
-1.29023107892227e-05
-3.42436955487031e-05
-1.38151916552681e-06
-2.63043704159928e-05
-9.16287467782968e-06
-2.28263171262217e-05
-1.54297893848426e-05
-4.14961154351184e-05
-3.02268398808257e-05
-5.31251516264979e-06
-4.16815830138225e-05
-3.64338391751014e-05
-2.72579128596139e-05
-3.50737175277238e-05
-1.80742859775832e-05
-3.30340073880432e-05
-9.69314307955085e-06
-2.16267853602051e-05
-7.0805128054641e-06
-5.85604254581549e-06
2.86747535732028e-06
-3.20100558280569e-05
-2.80529392359664e-05
-3.19028539598473e-05
-8.4416104773028e-06
-3.24910324907472e-05
-2.0689154844584e-05
-2.03540720042658e-05
-2.89823441057357e-05
-4.5918145258714e-05
-9.30125450473842e-06
-2.46989709573091e-05
-1.84037122099709e-05
-2.12892758737365e-05
-1.45053607427969e-05
-6.37643065827503e-06
-3.08258999311074e-05
-1.34231183214041e-05
-2.89852591418454e-05
-2.65257916636406e-05
-3.07143629863035e-05
-3.66987316833153e-05
-1.17840948387133e-05
1.33261993792454e-06
-2.30463800942696e-05
-6.20520483838878e-06
1.92167880719692e-06
-2.38639940688897e-05
-3.10195641024832e-05
-3.53094411620503e-05
-2.87445087662737e-05
-3.50907898054246e-05
-1.93655462680455e-05
-2.70664125169664e-05
-2.88565920839849e-05
-1.66647822896026e-06
-2.87050105367245e-05
-2.6241394942206e-05
-2.86675579121609e-05
7.18420795923136e-07
-1.59435900138785e-05
-1.51945404700593e-05
-1.44424673021096e-05
-3.23286796665955e-05
-2.53517843774333e-05
-4.00289053902339e-05
-1.94801677835588e-05
-4.54189382310388e-06
-1.08468709377231e-05
-3.79969197022926e-05
-4.20846007467858e-05
-4.859133741756e-05
-9.11768494018027e-06
-2.44227555689178e-05
-1.69863742373647e-05
-6.66533753566772e-06
-3.51746959542197e-05
-3.66993961144887e-05
-2.65344744103903e-05
-1.7796455277123e-05
-1.14995140474982e-05
-1.97897767230845e-05
-1.75091569568223e-05
-3.51145514642004e-05
-1.81586503159377e-05
1.41768477144212e-07
-2.8172016079154e-05
-2.29232161196955e-05
-3.46239454494895e-05
-1.58441350727278e-05
-1.40741542888196e-05
-2.20262354219422e-05
-2.56118495765373e-05
-2.65839251917465e-05
-3.91459033007408e-05
-2.05201946490164e-05
-1.47659992584981e-05
-1.10848638065224e-05
-3.69606357739637e-05
-4.1603246838379e-05
-2.27196781193893e-05
-2.29277876286098e-05
-2.10874240442736e-05
-4.00418760356985e-05
3.93081360350645e-06
3.08136067838563e-06
-1.13822819435699e-05
4.97864489007561e-06
-1.84943620810069e-05
-2.28590894853343e-05
-6.28355330017183e-06
-2.47017054554476e-05
-3.70958647283055e-05
-3.98350439829868e-05
-1.55038013083362e-05
1.78844149993811e-05
-1.51119986752991e-05
-3.88362239373663e-05
-1.95439303468276e-05
-5.78088867787688e-06
-1.55752729910337e-05
-1.69919628777294e-06
-2.61864161130566e-05
-3.00116858163429e-05
-2.26813787441806e-05
-1.26511128118537e-05
-3.72711063979231e-05
-5.25045777522688e-05
-2.31312000886717e-05
-2.98085269102956e-05
-3.09091901712622e-05
-4.71761101495468e-05
-2.69132949289795e-05
-1.08011543921588e-05
-2.28070301142231e-05
-2.82632538449734e-05
-1.91038596317006e-05
-3.25014436414225e-05
-8.99568757362175e-06
-1.83359544503953e-05
-3.04312329597518e-05
-3.9234409566937e-05
-1.36526328848812e-05
-4.44397009018196e-05
-2.91879810716263e-05
-2.57631674532231e-05
-1.66895612332667e-05
-9.21945830073327e-06
-1.98898240177592e-05
-1.93638273923022e-05
8.7413777644236e-07
-1.73502959415654e-05
-3.30840999789715e-06
-3.26320081935287e-05
-1.84513142672796e-05
-1.24559874282255e-05
-1.37401550727682e-05
-2.18689522755327e-05
-1.39189887736513e-05
-4.28469584619736e-05
-2.02407634884943e-05
-7.88513831892037e-06
-3.07424498367171e-05
-2.25272673070218e-05
-2.31204393783704e-05
-1.98700650264203e-05
-3.05392384083046e-05
-2.8823307615279e-05
-2.46153354170361e-05
-2.09841042478605e-05
-3.11661690007623e-05
-3.01785433297663e-05
-4.10766591276039e-06
-1.03325362077301e-06
-2.06655470143422e-05
-3.48036072201144e-05
-2.51676463306656e-05
-1.02730875435935e-05
-2.74163950940837e-05
-3.20810590833105e-05
-4.11793092705079e-05
-2.3877618770963e-05
-2.77730620408241e-05
-2.51227127030613e-05
-1.42225105156546e-05
-3.32701426822836e-05
-2.82371908452078e-05
-3.06545798707732e-05
-1.91876341356051e-05
-1.78609561313118e-05
-1.30987395852276e-05
-2.50794114202782e-05
-3.4320619943632e-05
-4.57981857289462e-06
-2.63174017080789e-05
-2.9631098719815e-06
-1.53945209413077e-05
-3.42279515276858e-05
-4.10233912604812e-05
-8.05535296155825e-06
-2.35001903617994e-05
-1.34388111716649e-05
-3.27436695312779e-05
-2.06134086311977e-05
-1.85881391225629e-05
-2.97379280073894e-05
-1.81771348975888e-05
7.57408360184923e-06
-2.79623494311614e-05
-1.45293846420872e-05
-2.75196771341852e-05
-1.92057070051346e-05
-6.02301509656938e-06
-1.30093566445968e-05
-1.49574994983998e-05
-3.58340970171276e-05
-3.9775708271712e-05
-8.95776961336989e-06
-2.72188596546604e-05
-1.92754039952496e-05
-1.94055168027817e-05
-1.18677167495073e-05
-8.76878012724916e-06
-3.71424404811757e-05
-1.6084314287347e-05
-2.39911358076891e-05
-2.55877919310602e-05
-3.57040066339258e-05
-3.97434109237144e-05
-2.86205587765927e-05
-3.27299226890077e-05
-4.00411933491679e-05
-3.36244871930541e-05
-2.01694986874933e-06
-4.23246131710624e-05
-2.15550163214085e-05
-2.55593499755742e-05
-5.31399489789784e-06
8.64490741851914e-07
-1.16680541681853e-05
-1.70930810475229e-05
-2.13364448305403e-05
-3.15952912352429e-05
-8.22596095869588e-06
-3.40193892629668e-05
-2.75585124553792e-05
-1.63467875737218e-05
-1.50554659153078e-05
-1.53753996097719e-05
-2.401433260823e-05
-2.2536347294041e-05
-3.99032846089943e-05
-2.66272414599734e-05
1.33578969322574e-06
-2.65569593222009e-05
-4.02489714086078e-05
-2.19432292044903e-05
-4.857021497608e-05
-1.30255479753055e-05
-4.19827658202501e-05
-1.55127410254792e-05
-1.2948454205845e-06
-3.48907644147713e-05
-4.43747783304063e-05
-2.23979726479385e-05
-2.78501962610561e-05
-2.01333940716022e-05
-2.41149323567106e-05
-2.40449683194143e-05
-1.6561505393346e-05
-2.30576958721176e-05
-1.25964412904028e-05
-9.43002231849935e-06
-7.50078710862256e-06
-2.59747369715325e-05
-2.53801490782708e-05
-3.06910556828683e-05
-2.77953008989787e-05
-2.04565721210006e-05
-1.69669789319841e-05
-2.74428736414814e-05
-3.91972615044702e-05
-2.18189127527831e-08
-1.40915558820458e-05
-2.94562483684319e-05
-1.70163063188276e-05
-6.05206680848567e-06
-1.64356890103565e-05
-3.83536406708404e-05
-2.23381713122108e-05
-1.29325965310622e-05
-2.40502865957505e-05
-3.36821101914096e-05
-3.08647561343545e-05
-2.24468383740696e-05
-6.54409578447412e-07
-3.79424436704e-05
-2.1178100881342e-05
-2.01187245454811e-05
-9.74526808898668e-06
-2.5007176881438e-05
-2.40591718038595e-05
-2.32016498790747e-05
-2.36547640619519e-05
-1.2192051505368e-05
-4.72616100233922e-05
-2.51588745160672e-05
-1.48353639922737e-05
-2.63340775313164e-05
-4.91410376565936e-06
-2.43063994133711e-05
