# Supplementary material for: Research on computational propagation and identification of mine microseismic signals based on deep learning
Source: PLoS One. 2025 Oct 22;20(10):e0334641. doi: 10.1371/journal.pone.0334641 (PMC12543183; doi:10.1371/journal.pone.0334641)
Supplement: S3 Data — (ZIP) [file pone.0334641.s003.zip › 000100500002877.xlsx_0.txt_24.txt.txt]

-2.34088585222972e-05
-7.43845569764991e-06
-1.00944013175048e-05
-2.61226180769142e-05
-2.18051391252105e-05
-2.68663201826941e-06
-5.22682388728566e-06
-1.34710305301649e-05
-1.75703646788752e-06
-3.27189749216159e-05
-2.09149445462907e-05
-2.43062032761429e-05
-5.35928051426599e-05
-3.04781886409635e-05
-5.72000671031355e-06
-1.55091425978151e-05
-2.55273438538321e-05
-1.88561750760589e-05
5.90270504073966e-06
-2.46534269845834e-06
-3.27795133622921e-05
-1.6615500296489e-05
-2.66545473965293e-05
-3.50225449369746e-05
-1.63282624993358e-05
-1.52614240053959e-05
-1.36663341507588e-05
-2.81843988981667e-05
-2.10052029641583e-05
-2.00142513741745e-05
-2.20019603895326e-05
-2.5622545484976e-05
-3.53679059400587e-05
-1.42947951766437e-05
-2.08813965839379e-05
-4.28694627983908e-05
-1.10210634843615e-05
-3.72881510043043e-06
-8.97008342982718e-06
-3.81706615143337e-05
-2.73484968496551e-05
-4.45840267067121e-05
-2.77626237150793e-05
-3.37786762280136e-05
-1.94348241124693e-05
-3.43157515288974e-05
-8.58830658132749e-06
-7.57586423434762e-06
-1.29014089948235e-05
-5.46276304401996e-05
-3.53298624474912e-05
-1.82280187403328e-05
-4.42483544979043e-05
-3.02094267291387e-05
-3.26102383944845e-05
-3.29149821830256e-05
-2.79374354338145e-05
-2.04186652456891e-05
-4.34932593581578e-05
-3.15033146010846e-05
-3.54444328121915e-06
-2.09751155125936e-05
-1.56893956996138e-05
-4.14048396049005e-05
-1.34618540264894e-05
-5.3702402078408e-06
-5.37158167636639e-06
-1.47546152591848e-05
-4.12868119114365e-05
-1.41297990649698e-05
-3.90095606612e-05
-1.51815418523107e-05
-2.84967948052709e-05
-2.4839962216058e-05
-2.01868741146785e-05
-1.47681733507924e-05
-1.72456583818934e-05
-9.35747515358374e-06
-1.58651114658648e-05
-1.46076349552749e-05
-3.81010672679791e-05
2.9857840729642e-06
-1.92189029092179e-05
-4.07361588862212e-05
-3.86766286025287e-05
-1.67737648127508e-05
-9.73109637530472e-06
-3.38771093834856e-05
-2.8863260429381e-05
-3.15572307153195e-05
-1.29771390720969e-05
-7.7440190790055e-06
-2.37711267935197e-06
-2.24970346031621e-05
-1.05013120473554e-05
-2.53193016411843e-05
-4.53901942668264e-05
-2.0394594870706e-05
-1.58554932449095e-05
-1.26934061314435e-05
-1.93847797162212e-05
-1.56498588057129e-05
-3.27677989621252e-05
-4.14140322146567e-05
-6.65093751765613e-06
-1.34141771249995e-05
-3.70123441291307e-05
-3.4575783461727e-05
-3.49008599489326e-05
-3.02950363789792e-05
-1.12837982226e-05
-4.49173428917314e-05
-2.36576993065785e-05
-1.5003144428289e-05
-5.04818031516035e-05
-1.45188120483993e-05
-3.43801157115034e-05
-3.07250085653327e-05
-2.9634665810107e-05
-3.28045489951796e-05
-1.07307513936871e-05
-7.86158767037557e-06
1.80378647200049e-06
-4.00698470218896e-05
-2.62728706881624e-05
-2.49044673169479e-05
-2.9092062991577e-05
-2.73588318816138e-05
-3.16976847690982e-05
4.62174340881955e-07
1.76820284748651e-07
-1.83349387311105e-05
-1.69703680169538e-05
-2.87295175071786e-05
-2.03414964384419e-05
-2.03665483516494e-05
-1.608323482508e-05
-2.01195367738916e-05
-3.89714300943766e-05
-8.00080979961736e-06
-4.09321744303742e-05
-2.50566121211026e-05
-2.29754291244726e-05
-1.75562107371214e-05
-7.51136281388829e-06
-3.34723204965315e-05
-3.37251596789151e-05
-1.49001511564805e-05
-1.85010827196885e-05
-3.88554730453943e-05
5.03031842611087e-06
3.59646114976708e-06
-1.96025561705051e-05
-5.65609297357292e-05
-3.84733477600823e-05
-4.93655314994144e-06
-1.82456266262516e-05
-3.2177489537671e-05
-2.651931597512e-05
-2.31372050213719e-05
-1.43814435354816e-05
-1.49961576528135e-05
6.58367323286253e-06
-2.45137179187274e-05
-7.56841056136436e-07
-7.55797619599875e-06
-2.3366368424846e-05
-1.60547885398898e-05
-2.15273057161149e-05
-4.28306798802158e-05
-7.21483602907779e-06
-1.40600091538345e-05
-2.89328291342391e-05
-2.88245282627289e-05
-2.05973362178125e-05
-9.99092376618874e-06
-2.28114528673068e-05
-1.04706747158519e-05
-2.39376786662993e-05
-2.2110695579164e-05
-6.53424563858283e-06
-5.81764025769886e-06
-8.02511974908916e-06
-1.77014932896565e-05
-1.16162703066134e-05
-1.81982183549439e-05
-4.08907552622247e-05
-2.12782445263036e-05
-7.93432445198686e-06
-3.88707804576463e-05
-1.92240900625323e-05
-2.20019015988718e-05
-2.57504000713608e-05
-4.73552711102774e-06
-3.32381991113266e-05
-7.87650064466552e-06
-2.77447923828533e-05
-3.2677798036194e-05
-1.86060384099864e-05
-8.8855159517856e-06
-1.81125081970784e-05
-2.11532549153615e-05
-1.85935699967169e-05
-2.01458767680769e-05
-1.24363245153471e-05
-2.52750627256514e-05
-1.04006960328305e-05
-2.67367012783391e-05
-3.22233713921576e-05
-2.99329557230519e-05
-3.45502154429583e-05
-7.30515722053471e-06
-1.36153165813436e-05
-2.50554555479193e-05
-1.03786057923243e-05
-1.81596117337657e-05
-2.42672251386743e-05
-1.31488854442477e-05
-1.79746365450365e-06
-6.90896084939526e-06
-1.57714992708221e-05
-1.96769019047606e-05
-1.22023859599234e-05
-6.06352668980418e-06
-4.02157726940406e-05
-3.10639221062136e-05
-1.43960764469949e-05
-1.8200539072261e-06
-8.49233680762705e-06
-1.21222015677961e-05
-3.27777523908785e-05
-1.22369737979411e-05
-3.95743417848254e-05
-2.94952468012477e-05
-1.57210787814929e-05
-4.37203093575691e-05
-2.9353727627247e-05
-1.53165746764561e-05
-1.05583092373426e-05
-2.01046186110501e-05
-1.47037700236397e-05
-1.13585799055606e-05
-1.05154322473003e-05
-5.89404732509295e-06
-3.5277749598056e-05
-8.85837315224227e-06
-1.27548216736481e-05
-3.75182598835195e-05
-2.47910227465872e-05
-2.41775748354132e-05
-2.39696209390326e-05
-2.13649152841995e-05
-2.24254389333675e-05
-2.77129685051651e-05
-3.37326802686679e-05
-4.80727080029963e-05
-2.30162138679077e-05
-2.38692477010665e-05
-9.03836452162367e-06
-1.55679473883472e-05
-2.48247293648638e-05
-1.61979008044381e-06
-8.04533562905859e-06
-1.01112830589746e-05
-3.573494838413e-06
-1.85470336764681e-05
-8.83982474454966e-06
-2.42289226660649e-05
-9.23155415525786e-06
-1.70111556998599e-05
-1.16251900135639e-05
-1.495772579483e-05
-6.70723711493898e-06
-3.68624053818946e-05
-1.65339225275915e-05
-3.38777677930642e-06
-2.74192952874817e-05
-1.5386202842468e-05
-1.86800864934487e-05
-1.16649146728114e-05
-3.45117497457057e-05
5.9891519831094e-06
-2.74854309136953e-05
-2.27467815349264e-05
-1.86142538886908e-05
-1.85316379579084e-06
-1.31908538907782e-05
-2.03414650996676e-05
-3.66389926916663e-05
-5.44184062037129e-06
-2.13446111784528e-05
4.22448363612768e-06
-2.68946606013717e-05
-1.80758232122788e-05
-2.59575943812756e-05
-6.11092344937728e-06
-2.5210397989125e-05
-1.26512158812141e-05
-1.61019652656636e-05
-1.69714609546091e-06
-2.49964169617868e-05
-2.31437615804617e-05
-5.70618911535181e-06
-1.04973331811591e-05
-4.46754044618295e-06
-1.53773604845286e-05
-5.7304249079013e-05
-2.09561770353596e-05
-3.38787772166314e-05
-4.43950296300953e-05
-2.05271387968859e-05
-3.30144917258572e-05
-3.27641294571071e-05
-2.44935708012738e-05
-1.89662447490521e-05
-3.21251520278757e-05
-2.81883871547031e-05
-2.3207474680418e-05
-3.96702601741739e-05
-2.32521527075265e-05
-3.48648622181845e-06
-1.07520677133852e-05
-4.1875135658318e-06
-1.76714546265153e-05
-8.97847195841891e-06
-2.58345998767665e-05
-2.25763578484205e-05
-2.45917881033169e-05
-2.35306952893747e-05
-2.77411178701321e-05
-8.72239408485898e-06
-1.8637698161367e-05
-2.73737925496493e-05
-3.58221677728777e-06
-3.06120888036325e-05
-2.10590145707529e-05
-2.79397782899768e-05
-1.31436390816596e-05
4.14631013846765e-07
-1.31410367932028e-05
-1.82934970234766e-05
-1.90695913794389e-05
-6.32480442835928e-06
-1.83788504617841e-05
-2.82536059202731e-05
-4.92424693675329e-05
-2.85585567573968e-05
-1.67906571730316e-05
-3.01586498538946e-05
-1.75687431124393e-05
-2.37261560837257e-05
7.99883436642113e-06
-2.81673659904437e-05
-2.31778169647915e-05
-1.10368406548798e-05
-3.0965139224683e-05
-3.02474710274674e-05
-3.5254456198032e-05
-3.83099424361142e-05
-3.49267021277774e-05
-1.79652185527477e-05
-4.36534067354115e-06
-1.92103857583927e-05
-2.35915323078894e-05
-1.56098934266428e-05
-3.12196607041231e-05
-1.49854914013195e-05
-2.54163943021334e-05
-2.26438070588493e-05
-3.18222835477275e-05
-2.16168982666065e-05
-2.56816936053915e-05
-3.33418068986409e-06
-1.76349513409082e-05
-2.53556844448276e-05
-2.77497925219112e-05
-2.64018378105741e-05
-2.92039494813629e-05
-1.2922380074206e-05
-2.0768980476543e-05
-3.12180661146782e-05
-5.22947874207764e-05
-5.04485795339795e-06
-2.73295779996915e-05
-8.53191043499043e-06
-1.75355736112673e-05
-3.5120278315283e-05
-1.88589029113325e-05
-2.51363434445989e-05
-2.71996565986153e-05
-1.79624290432858e-05
-1.96845428329615e-05
-1.8548402693807e-05
-7.94616611121147e-06
-1.95626417987124e-05
-2.83053303707896e-05
-1.71618393379489e-05
-2.3574870211648e-05
-4.0444690510376e-05
1.20543500361787e-06
-2.65512579415844e-05
-2.18942907198677e-05
-7.44492092555734e-06
-2.52420674316663e-05
-3.66310912607533e-05
1.7922117617414e-06
-1.69470993722721e-05
-1.39735581055503e-05
-2.08870775608892e-05
-1.05006844102379e-05
-2.29149312681061e-05
-2.91403601662855e-05
-2.04655780173957e-05
-3.06656638019543e-05
-4.71908806964921e-05
-1.68372679500053e-05
-1.68425206026899e-05
-1.52870828771808e-05
-9.57179272956612e-08
-3.14914697699691e-05
-3.98421223619072e-05
-2.41703949525101e-05
-1.93944360696591e-05
-2.75243446388932e-05
-2.11392355068087e-05
-2.29737251877977e-05
-1.54612300682775e-06
-1.64508864757793e-05
-3.16254212375518e-05
-1.19255783497356e-05
-4.67785462557105e-05
-3.06375071823433e-05
-2.09842084477116e-05
-2.75656633437366e-05
-1.37169554240027e-05
-1.00994123020904e-05
-3.33358929317326e-05
-3.45513778643101e-05
-1.0359797832645e-05
-2.17661085450268e-06
-1.75462967629227e-05
-3.5125195998034e-05
-3.03595516595284e-05
-3.85711900714561e-05
-1.30147571682875e-05
-2.41027929309346e-05
-2.0110335042995e-05
-2.51205646624774e-05
-2.40586158685874e-05
-1.19714726965329e-05
-8.75166082009668e-06
-2.15209453788805e-05
-4.50089311368421e-05
-1.81485187916925e-05
-2.13915933861444e-05
-9.43536871634763e-06
-1.79303225356871e-05
-2.44758533084409e-05
-7.09583154427678e-06
-4.70392761801562e-06
-2.57069694507121e-05
-4.97778106090944e-06
-1.21670168870584e-05
-1.79965169218492e-05
-1.71150793593898e-05
-3.05319278490708e-05
-1.67282599387448e-05
9.69716119921852e-06
-3.53375543183805e-05
-3.86598317583707e-05
-1.92359298118179e-05
-1.50209087681489e-05
-3.24966468903593e-05
-6.26812539179856e-06
-2.10514318597069e-05
-2.89445725030484e-05
8.561446605353e-07
-2.72197118242695e-06
-2.3989030945152e-05
-1.86777945874061e-05
-2.78097826676101e-05
-8.56000974888231e-06
-1.93928556442325e-05
-2.52311396270996e-05
-2.14579898344185e-05
-3.39974893599937e-05
-1.56187718780719e-05
-1.58586470998157e-05
-1.71842960534623e-05
-1.49997708559057e-05
-3.05151891177195e-05
-3.94970678960959e-06
-2.18642791409026e-05
-1.34745594713263e-05
-4.06661706722408e-06
-2.19259825199127e-05
-4.05258252740489e-08
-2.44143210096211e-05
-2.4809442271588e-05
-2.15257730421449e-05
-2.6351912528583e-05
7.48203495041124e-07
-6.20162478082364e-06
-1.79519814930278e-05
-1.60308190068283e-05
-1.82766799291229e-05
-2.85443074430911e-05
-1.10039608701328e-05
-2.73651357933007e-05
-2.52087168147052e-05
-3.03116973935636e-05
-2.12119013600879e-05
-2.8175416005895e-05
-5.5256645168124e-06
-2.72535725413076e-05
-2.52484704793651e-05
-4.56249430348635e-05
-2.52927144640431e-05
-5.50135365503767e-06
-3.26410636118234e-05
-1.15347220931114e-05
-8.53044285374974e-06
-3.39660068203469e-05
-6.89215749634173e-06
-1.85046717270809e-05
-4.20400382038464e-05
-1.93665123735807e-05
-1.42345807393856e-05
-2.15547875258965e-05
-1.93980081543859e-05
-2.05145999948503e-06
9.53047974535892e-06
-1.72659708939336e-05
-2.15194942698233e-05
-3.41026802356278e-06
-3.81091512377609e-05
-2.20937334446114e-05
-5.43060497341271e-06
-3.2077869885614e-05
-5.58786739766429e-06
-1.46228067873793e-05
-2.70486087610116e-05
-1.59939723278849e-05
-2.1587170007316e-05
-1.44098110964219e-05
-1.69189653273658e-05
-3.36368983485628e-05
-5.40099800950084e-05
-6.66792536931482e-06
-2.82431748368638e-05
-2.33714138055606e-05
-9.32304448792401e-06
-2.70127597328019e-05
-1.88005128085252e-05
6.81421120004413e-07
-3.01143624843556e-05
-3.16160150200806e-05
-4.37208087484904e-06
-1.81949392656834e-05
-3.59587435770076e-06
-2.53005107221373e-05
-4.05334263797859e-05
-9.00584297621065e-06
-1.8541740413105e-05
-2.05702685635791e-05
-1.59006218138873e-05
-1.12717649064952e-05
1.46411178117608e-06
-2.20464310900906e-05
-1.53165878784964e-05
-2.40863290444302e-05
-1.49153597704485e-05
-1.07573414068066e-05
-1.68991928735948e-05
-2.68468997661893e-05
3.61613201967893e-06
-2.47642306274534e-05
-6.96871453900616e-06
-2.19727928439362e-05
-8.00233039121478e-06
-8.7905550338996e-06
-2.47377852135118e-05
-1.068469014795e-05
-1.20963760171403e-05
-1.89477340434768e-05
4.08764074779003e-07
-2.38261846839067e-05
-1.65488290353662e-05
-1.14224191801621e-05
-1.61580006411914e-05
-1.91679165867265e-05
-2.56729817053398e-05
-1.31563050203153e-05
-3.72080255347402e-05
-2.51549920652765e-05
-1.23877116824876e-05
5.49188510983503e-07
-1.64725864863927e-05
-1.06108805806274e-05
-2.35580922367069e-05
6.64411130016026e-06
-1.12374763995317e-05
-1.88746298497332e-05
-1.11584751884431e-05
-8.94174118336803e-06
-2.81813845015276e-05
-2.9425575564474e-05
-1.17862982511792e-05
5.90884430171977e-06
-6.16733329707832e-06
-1.09055109991864e-05
-6.35184512695555e-06
-1.51262618910886e-05
-9.0806153300015e-06
-1.61295538334141e-05
-9.59468725731457e-06
-1.93219506046161e-05
-3.72931114207486e-05
-1.92973983060966e-05
-2.37727407700128e-05
-2.55002922452992e-05
-2.77313010431753e-05
-3.68119733473074e-05
-9.21728405319353e-06
2.65429013756978e-06
-2.24164235893448e-05
-2.70435415561801e-05
-1.56095912180823e-05
-1.36759175038906e-05
-2.46719184250043e-06
-1.52706203639104e-05
-3.80448236523229e-05
-2.88381589335987e-05
-2.25933234802625e-06
-3.59656813871201e-05
-2.7163824539178e-05
-4.13349828426816e-05
-1.71688365074073e-05
-2.15907195622372e-05
-3.03893285811084e-05
-2.70472656304923e-05
-1.77132102885956e-05
1.70076639340628e-06
1.37347915764696e-05
-4.9604080370764e-05
-3.07904912581455e-05
-2.83860158608086e-05
-3.94492184883656e-05
-1.82379133958892e-05
-1.37604650005302e-05
-9.74159839216609e-06
3.0824211638532e-06
-3.26198919894112e-05
-1.44330712328943e-05
-4.57480175443997e-05
-2.37250450367217e-05
-4.16283083931695e-05
-2.66582499541949e-05
-3.40097386086677e-05
-4.27620837844516e-05
-3.60093283892046e-05
-4.83576664130491e-07
-4.83358725306373e-05
-1.59287801669691e-05
-1.70235218795036e-05
-2.78105573192133e-05
-2.57503063574897e-05
-2.1185490144379e-05
-1.05791078578844e-05
-3.16260753742359e-05
4.46488995962928e-06
-2.95773370920288e-05
-2.7772188461764e-05
-2.17240127563865e-05
-2.47149870487976e-05
-2.25364063065156e-05
-2.91097016344942e-05
-2.28634518254511e-05
-1.85723689961069e-05
5.87154083425172e-06
-2.32221399208592e-05
-1.95369899486814e-05
-1.6630469942532e-05
-1.74866642030259e-05
-2.80307480698699e-05
-3.38657504644462e-05
-3.44328971950122e-05
-2.6901892803363e-05
-1.74261675785378e-05
9.46453000694233e-06
-2.79922432612987e-05
-3.01691424931554e-05
-3.58844572411978e-07
-1.85848001429429e-05
-4.07493868203377e-05
-9.22031368690513e-06
-4.19500403276889e-05
-1.74704967178163e-05
-2.94323511381308e-05
-2.42886076008417e-05
-3.50489970442814e-05
-8.40195445404091e-06
-2.52951417713112e-05
-2.08609917590695e-05
-3.72260076726779e-05
-3.04239923588975e-05
-1.83660817890625e-05
-6.81262014953002e-06
-3.18878148990347e-06
-1.76986399726567e-05
-9.50484112193826e-06
-4.32512313697811e-05
-2.3591864242983e-05
1.04358672995097e-06
-3.55352227974392e-05
-1.73408850973056e-05
-1.16204299452324e-05
-3.57674862829337e-05
-3.32204720256276e-05
-7.64728370476101e-06
-3.27833980098899e-05
-3.27999439229268e-05
-2.1482996868083e-05
-1.91955974397632e-05
-2.83035605770434e-05
-7.38103360321846e-06
-2.84334031971615e-05
-1.71401222093606e-05
-2.58986699154488e-05
-7.88912630875403e-06
1.57868618516739e-05
-3.11235755959454e-05
-2.36117395305179e-05
-1.04089903765764e-06
-2.4873992395544e-05
-3.47596381899215e-05
-1.17691043699326e-05
-4.93947676498893e-06
-3.57445293261749e-05
-1.558615944587e-05
-4.36838596948205e-05
-3.11233476627618e-05
-2.16430291675268e-05
-1.1892739564453e-06
-9.49448397967222e-06
-8.48145661840055e-06
-1.69355950894362e-05
-1.67873103007182e-05
-1.71478294986869e-05
-2.08722358594553e-05
-2.0159768560027e-05
-4.62076758602806e-05
-1.34517231537337e-05
-4.90801157112003e-05
-3.67698654480872e-05
-1.85726721228708e-05
-2.36465888787627e-05
-1.61859231792377e-05
-4.93553722360285e-06
-1.67486848785906e-05
-1.70468602125326e-05
7.40727206548884e-07
-2.23788058410722e-05
-2.87035815087928e-05
-2.59721657365489e-05
-2.87040511343588e-05
-3.52018780012996e-05
1.62019299416653e-05
-3.09003466962317e-05
-1.55475685460506e-05
-2.83988833071843e-05
-3.67852446281976e-05
4.98223449437907e-06
-2.39756588932833e-05
-3.24089490818416e-05
-2.89874962362119e-05
-1.49907968604855e-05
-1.91787390473209e-05
-2.55693114893324e-05
-2.78969422573626e-05
-1.88769233210943e-05
-3.17360474114222e-05
-1.01499599417271e-05
-1.28864559335487e-06
-2.17236686859677e-05
-3.37241453862029e-05
-2.94772928355653e-05
-3.07281679361682e-05
-2.98577489935352e-05
-2.1750775637187e-05
-2.92309056555048e-05
-1.74496197340766e-05
-2.92957958278565e-06
-1.2752718066658e-05
-2.72979746807863e-05
-1.65528713516922e-05
-3.85581018717969e-05
-1.16273659642805e-05
-1.81128583242028e-05
-2.32608111639451e-05
-2.60181367538198e-05
-2.24710186218861e-05
-1.19454136321414e-05
-4.89668274763904e-06
-3.74358536822944e-05
-3.72676929917452e-05
-3.27497591564088e-05
-2.31950923598486e-05
-8.4783915130843e-06
-3.19485903007159e-05
-2.46196914294062e-05
-1.45879904749393e-05
-9.04830050328839e-06
-2.56111293940748e-05
-1.55803960937307e-05
-6.10715121184528e-06
-2.53406903494344e-05
-2.69639025951719e-05
-3.53408251379205e-05
-2.90824214247895e-05
-4.53584621492339e-05
-2.83339878344529e-05
-2.33563926487563e-05
-2.86170099269704e-05
-1.94567015043424e-05
-1.55786570665148e-05
7.35685764557614e-06
-1.13477413644115e-05
-2.07350771065073e-05
-2.46627850759403e-05
-2.33358630566634e-05
-2.83618232033536e-05
-1.30456807312446e-05
-2.36518712528388e-05
-3.47990368514382e-05
-1.95711416366763e-05
-1.5891221804977e-05
-1.87916371574155e-05
-2.08627080006486e-05
-2.55542969691951e-05
-1.40674978783891e-05
-1.87354489078116e-05
-2.42945313494811e-05
-2.97894057359249e-05
-2.78059207960706e-05
-1.22545101634006e-05
-3.32245258221055e-05
-2.70318488333576e-05
-7.09336623819209e-06
-1.4271151506621e-05
-1.85385346707244e-05
1.5956461352206e-06
-1.51799110024579e-05
-2.2177267714165e-05
-2.93831058500051e-07
-2.98374698231289e-05
-1.88137054485489e-05
-3.449024296138e-05
-2.09556364063819e-05
-3.30287322911688e-05
2.17529842840479e-06
-2.3069331671472e-05
-2.25934207424632e-05
-6.69125562208427e-06
-5.18016431708903e-05
-1.8905814556587e-05
-1.01802949057602e-05
-3.45006001492055e-05
-2.92378676757863e-05
-3.57326956410466e-05
-4.71369498302525e-06
-1.76577261897722e-05
2.84393074464567e-06
-2.02595101488107e-05
-2.76463607623617e-05
-3.60327463008076e-05
-6.90938883823576e-06
1.40153128555585e-05
-4.51003873376354e-05
-3.31750076651048e-05
-1.59657308214817e-05
-3.61156305399617e-05
-5.14954218544035e-06
-1.56656391632567e-05
-1.37810861878136e-05
-2.15005737181328e-05
-2.10009288268137e-05
-1.47915775817379e-05
-6.18810055499757e-06
-1.1726802683989e-05
-8.43035061199772e-06
-6.22944466747705e-06
-3.59552277569134e-06
6.1986118315638e-06
-2.27427271296826e-05
-1.02128375642753e-05
-2.23120684089986e-05
-2.67619942689518e-05
-9.79487173086608e-06
-1.6473126948706e-05
-2.680382539376e-06
-1.70508328379662e-05
-1.56143998653279e-05
-3.96929096779181e-07
-1.09429479095574e-05
-1.08813491030608e-05
-2.92751108493041e-05
-1.29041891463533e-05
-3.68238446513928e-05
2.02123896368698e-06
-2.97906079495085e-05
-3.25880696508034e-06
-1.74191513875609e-05
-3.33140531091326e-05
-4.99193256615013e-05
-3.20378431585917e-05
-2.61368504152332e-05
-3.00932506359026e-05
3.2494959334099e-06
-1.08396831258656e-05
-2.07237135645364e-05
-1.9731696982157e-05
-2.6300380943296e-05
-3.00315640575725e-05
-6.07367349265405e-06
-2.17054121507041e-05
-1.19619298407801e-05
1.31614681332455e-05
-5.60889028557118e-06
-3.07748274215231e-05
-1.88069365840631e-05
-3.10538107474634e-05
-5.13503808979763e-06
-1.93357376534652e-05
-1.63955753504666e-05
2.78306936658469e-06
-2.07948417965922e-05
-3.55282512079664e-05
-8.29197816627687e-06
-1.9649727892322e-05
-4.30064861226108e-06
-1.04817625274681e-05
2.38426676995235e-06
-2.57979967517902e-05
-1.9749910562463e-05
-2.5913489588731e-05
-3.56081646717571e-05
-9.16755277063807e-06
-4.09899452115174e-05
-1.38684212737162e-05
-7.22208524301298e-06
-9.49507989069865e-06
-1.34355075832924e-05
-2.00000935283847e-05
-3.28924239393895e-05
-3.04455313168086e-05
-1.25469702175895e-05
-3.5165513809685e-05
-6.24069339225292e-06
-2.64511540909957e-05
-1.26091741244162e-05
-2.28982734359522e-05
-1.77127362066622e-05
-1.56811042263415e-05
-1.48647333033014e-05
-1.80032662053057e-05
-1.97438413505594e-05
-3.59074965991307e-05
-1.92566733531739e-05
-2.60281964649408e-05
-2.82692200406016e-05
-2.02148751240453e-05
-2.63139477851423e-05
-1.39935746008979e-05
-3.12655304039644e-05
-3.09233916552951e-05
-2.71223349157925e-05
-1.07199841348238e-05
5.22950162381257e-06
-1.87983684379718e-05
-3.21970844464516e-05
-2.39372310324876e-05
-3.0567036051303e-05
-3.57317653394451e-05
-2.61243188376358e-05
-1.49225497418321e-05
-2.27708967270948e-05
-5.39407956833983e-07
-1.38904832095374e-05
-5.52420783374362e-05
-1.58405622307896e-05
-3.72626601057004e-05
-4.67115934139391e-06
-2.35282083255149e-05
-1.07501763596734e-05
-8.43479626298187e-06
-1.32131491901662e-05
-1.81800704037671e-05
-3.00358357095746e-05
-1.62061876769153e-05
-1.93068727891124e-05
-3.4548648278238e-05
-3.82033391934402e-05
-4.7210815366197e-05
-3.13745368155379e-05
-3.8109000096538e-05
5.94159949511794e-06
-9.17431996173296e-06
-2.68473819998652e-06
-2.30058307082416e-05
-2.09280424656459e-06
-9.77476955136072e-06
-2.52652419618709e-05
-4.69218605827995e-05
-7.32759473826153e-07
-3.70358998912498e-05
-1.24562307281415e-05
-3.08728285328948e-05
-2.4058215094279e-05
-2.94858404000825e-05
3.43123258170262e-06
-1.12366003938303e-05
-1.26853378510519e-05
-2.65971308475241e-05
-2.65610461184554e-05
-1.1092568215524e-05
-2.46255088615902e-05
-3.66984209172187e-05
-2.94727069271574e-05
-6.53139999091604e-06
-1.18911521414379e-05
-4.46050443295188e-05
-1.50087423018141e-05
-1.72115907726273e-05
-3.31506805869914e-05
-1.60276355694664e-05
-1.41686493104178e-05
1.18201577671799e-06
3.96207580657511e-06
-2.25755701362318e-05
-2.54724697912499e-05
-2.34612285736731e-05
5.82714753706318e-06
-1.41243318606397e-05
-2.01819692465645e-05
-1.08335577695427e-05
-1.08772644909043e-05
-1.15922560938796e-05
-1.73491622744741e-05
-2.65455395860782e-05
-3.40737980703726e-05
5.30190866170315e-06
-3.25901726701546e-05
-5.03247103853858e-06
-3.03776896868435e-05
-1.93157401876591e-05
-4.22875044764977e-05
-2.95018249884859e-05
-2.29478889266991e-05
-1.82613752924375e-05
-1.82171577997767e-05
-1.07714575918776e-05
-4.0962535241724e-06
-1.13025150967308e-05
-2.90906681161122e-05
-1.58173945458318e-05
-1.8290171508391e-05
-1.65290503209009e-05
-2.67058560322998e-06
-7.9877256679196e-06
-3.29006408183994e-05
-2.71892146382908e-05
6.04682919143934e-06
-1.27254408678472e-06
-2.68246110907612e-05
-3.14818809371784e-05
-9.29962471176155e-06
-2.24013632235653e-05
7.00104351283234e-06
-3.44964732289612e-05
-3.21593943566146e-05
-2.08471810739921e-05
-2.94628634251212e-05
-2.27890179018696e-05
-2.23061709882385e-05
-1.00260368126965e-06
-3.44891620302388e-05
-1.92575767079797e-05
-2.46528110018356e-05
-1.67156051738181e-05
-2.71143031693056e-05
-1.59011338708194e-05
-3.37339112395148e-05
-6.79261898884796e-07
-2.42719345830202e-05
-3.31533342256745e-05
2.70970070289662e-06
-1.41634792508615e-06
-2.67120261203048e-05
-9.52579856052315e-06
-2.01983371266395e-05
-2.68999905286639e-05
-1.77084492710615e-05
-5.77845026732103e-06
-1.38988954154734e-05
-1.85719017603731e-05
-2.0349999622547e-05
-9.68817500132629e-06
-1.47274207816278e-05
3.16094083984331e-06
-1.54464260562332e-05
-2.92687913671278e-05
-5.15739941389351e-06
-1.22430754099991e-05
-3.89274902859522e-05
-2.8806187101594e-06
-3.44260177861344e-05
-1.42704414618945e-05
-3.96430491687922e-05
-7.25001705783231e-06
-1.41202496382466e-05
-4.64085074534672e-06
-4.98761837206261e-06
-2.48318030637377e-05
-3.46124983235843e-05
-1.2541097763845e-05
-2.33313644569219e-05
-2.58187275545307e-05
-1.67411370027371e-05
-3.44166378454988e-06
-2.15201649411677e-05
-1.81378150740262e-05
-2.65673820192894e-05
-1.47368646902717e-05
-1.89461337406439e-05
-2.07190784064077e-05
-2.22684654086959e-05
-2.49098222650785e-05
-1.99714649961476e-05
-1.90959277150059e-05
-1.36427839996799e-05
-3.11026528528586e-05
-3.42220420802314e-05
-1.33761051030438e-05
-5.43533523505831e-06
-3.80450945701254e-05
1.99716069974452e-06
-2.46231356703006e-05
-3.49074858335786e-05
-2.41221470462431e-05
-3.81176670365773e-05
-1.07222452810341e-05
-2.62731182630932e-05
-2.10105844451985e-05
-3.01550356326666e-05
-2.8532225189788e-05
-1.9780129395836e-05
-3.76407204987486e-06
-1.11182867929709e-05
-1.71267187264686e-05
-1.04841789275425e-05
-2.17484155955464e-05
-3.78999504523781e-05
-2.20628791940204e-05
-1.50051431693179e-05
-6.10515455472449e-06
-1.15364240168039e-05
-6.84335786828516e-06
-1.6155444305903e-05
-2.89610588666765e-05
-3.71926096352748e-05
-2.03442006629969e-05
-6.9309365597612e-06
-1.18217952658829e-05
-3.967284278883e-06
-2.33018463071541e-05
-1.94117690663018e-05
1.23127529657525e-07
-2.61592429140939e-05
-7.07059224234924e-06
-2.78957992961153e-05
-1.95061864746645e-05
-6.96641891566111e-06
-6.05188054172848e-06
-1.58244408789409e-05
-4.79865463738128e-06
-1.88008144237622e-05
-2.09420836194281e-06
-3.46540428690362e-05
-1.45399575994812e-05
5.47892666747854e-07
-3.90433266051207e-05
-2.09021694469619e-05
-2.40021258665731e-05
-2.66447613095283e-05
-6.08540578689194e-06
-1.8215528325611e-05
-1.09558393773593e-05
-3.97109607381836e-05
-2.41497529585104e-05
-3.77876059871822e-05
-3.38335015225457e-05
-1.66396022850539e-05
-1.41222162117727e-05
-1.08863806968643e-05
-1.85778033029545e-05
-2.72048486807032e-05
-1.82382344677085e-05
-2.11265039925261e-05
-2.8610308020556e-05
-2.15815768911072e-05
-2.52840447924918e-05
-1.36258894086301e-05
-3.09919490284692e-05
-1.33371727037351e-05
-1.91333090857071e-05
-4.29234125896061e-05
-2.87748737036886e-05
-4.95236951295706e-06
-1.36617156993999e-05
-1.17389706174326e-05
-2.90734775501306e-05
-3.02089994418525e-05
-2.11887099126853e-05
-2.74250308506431e-05
-3.14618789347127e-05
-1.36171683178835e-05
-2.09117621297564e-05
-1.46531381711045e-05
-2.75428817536615e-05
-8.67633301967259e-06
-2.34822402062438e-05
-2.70994358700418e-06
-9.75530523615607e-06
-2.23511027296836e-05
-3.57539248511336e-05
-3.06345870908208e-05
-4.1992298047895e-05
-1.24815982232146e-05
-3.48724541412767e-05
-3.66163077831334e-05
-4.12587155654548e-05
-4.81642362969308e-05
-2.90426292357762e-05
2.31254934371474e-06
-3.30935752563931e-05
-2.58726796731483e-05
-2.20283738189529e-05
-4.33487000773833e-06
-2.71127367935695e-05
-2.32010426519046e-05
-2.15807231193387e-05
-2.48430496231135e-05
-2.29903197379399e-05
-2.45953686715023e-05
-1.63066158297316e-05
-2.14734165680536e-05
-9.81574045588267e-06
-2.53726608672586e-05
-5.83174654198872e-05
-3.54379541963393e-05
-1.62030555534102e-05
-1.97733504905039e-05
-3.24077939866923e-05
-3.57688754230097e-05
-3.19974142647966e-05
-3.14744663803342e-05
-2.79984310846969e-05
-1.83346612104493e-05
-1.12598389622226e-05
-4.40915320942982e-06
-1.42414079564105e-05
-2.57198559764953e-05
-2.15035566213865e-05
-2.31389981199941e-05
-1.71225078248847e-05
-3.47099486701049e-05
-4.336311025776e-06
-1.74321028350921e-05
-8.37722525551708e-06
-1.98444017587365e-05
-1.17265696387014e-05
-2.12012684433016e-05
-2.26037658883003e-05
-2.81164741996115e-05
-1.51458237701134e-05
-9.43433383752117e-06
-8.23693867526214e-06
-1.57500940519283e-05
-7.78676300475227e-06
-3.43316822370452e-05
-6.23113596455495e-06
2.37904800931344e-06
-1.70596765997764e-05
-1.46265740123157e-05
2.9985368280063e-07
-3.045589010584e-05
-3.3676098766549e-05
-1.88018861639213e-05
-1.66925480312665e-05
-1.44623311412576e-05
-9.6283324083881e-06
-2.96821879966555e-05
-3.74008548361788e-06
-3.36320730841418e-05
-2.84990040820995e-05
-1.18880547382417e-05
-2.84947532307003e-05
-1.77902404539026e-05
-1.6998296352041e-05
-4.51878780065043e-06
-2.71937237071753e-05
-2.1128398820388e-05
-4.35061912910285e-05
-1.39856327092114e-05
-4.99381331475451e-05
-2.19716714004682e-05
-1.75058237693824e-05
-2.03423988103084e-05
1.26029490256029e-05
-2.80842255095745e-05
-2.03629661444682e-05
-1.59119171394867e-05
-1.27990474827918e-05
-1.44729635197148e-05
-1.42545593393939e-05
-1.9381677754073e-05
-1.06143250391709e-05
-3.36620389640307e-05
-2.67904171729084e-05
-1.38672222798611e-05
-2.82295107782687e-05
-2.79692446677855e-05
-3.51874765398317e-05
-2.56214602153336e-05
-2.24815454139126e-05
-1.40513798486457e-05
-2.19349055467886e-05
-1.42326412425447e-05
-1.22792109519227e-05
-3.63103986358175e-05
-4.02721701516348e-05
-3.96249786397097e-06
-1.83357035591532e-05
-2.37094975392415e-06
-1.13433505231678e-05
-3.35479050279505e-05
4.43579934495479e-06
-1.12939083957351e-05
1.19875672382039e-05
-1.79740382731589e-05
-5.31936437072042e-06
-2.08402945675617e-05
-2.77417185811195e-05
-1.79934983131529e-05
-1.69001182863741e-05
-1.35711112670097e-05
-1.90627777223385e-05
-1.39838202724117e-05
-5.51812423058703e-06
-3.09918896324048e-05
-2.27654979335204e-05
-1.895186169656e-05
1.19514051053549e-05
9.66558995570708e-06
-9.73151753319477e-06
-2.17420497344884e-05
-1.50192327051521e-05
-8.28543090276257e-06
-4.74715019178104e-05
-1.83355395787684e-05
-2.3504636272506e-05
-2.72803997361395e-05
-1.88604504230571e-05
-1.71316012929321e-05
-6.54987048291001e-06
-1.67827871217945e-05
-2.44363050734437e-05
-2.35299730362773e-05
-1.74518350133744e-05
-7.151914566268e-08
-1.98629151351199e-05
-4.15487567800034e-05
-1.12431279107379e-05
-1.19449492387114e-05
-2.3676565034275e-05
-4.15573697357331e-06
-2.31435259007926e-05
-3.42492521959732e-05
-3.37197276528467e-05
-1.98825520450704e-05
-3.74042066658442e-06
5.73765538814426e-06
-4.4023890623537e-05
-2.9723920607342e-05
-3.14259639759136e-05
-3.79866917485333e-06
-1.30920093341235e-05
-1.61987435129326e-05
-4.55933959318371e-06
-2.7294311567069e-05
-2.57914223370143e-05
-8.54438058936671e-06
-6.37353727180959e-06
-1.27259568941349e-05
-6.51587478921742e-07
-3.49466421998257e-05
-4.26056928180136e-05
-2.49875585732411e-05
-1.51341617478236e-05
-4.39840162362662e-05
-1.4293018340666e-05
-5.8350839603406e-06
-1.51873768637798e-05
-2.66622272690583e-05
-2.4896078337226e-05
-3.57889620844831e-05
-1.14496379610241e-05
-7.923299476526e-06
-1.32303669292229e-05
-2.46500948770872e-05
-2.4159532951169e-05
-1.84357062461685e-05
-1.29607088039421e-05
-2.167377309537e-05
-2.94738831364533e-05
-1.34011164238692e-05
-1.02913771358797e-05
-4.13263399344991e-05
-2.0988614371386e-05
-2.3121951251515e-05
-4.40906549166997e-05
-2.37652978006755e-05
-1.67023457187101e-05
-2.81193633071495e-05
-1.97727769790985e-05
-2.55785777331551e-05
-1.58724630996729e-05
-1.86919264348633e-05
-7.05131471113906e-06
-2.97135812509905e-05
-2.49368290479014e-05
-3.71603527826406e-05
-1.00437342518189e-05
-5.70264891969626e-05
6.04354183481598e-07
-4.35680351077807e-05
-2.96938178965733e-06
-2.233411852686e-05
2.80292676077441e-06
-1.6524228864868e-05
-1.11653704700031e-05
-1.58816346688439e-05
-1.82721491009364e-05
-3.56098555316894e-05
-3.54372161137477e-05
-3.31484142417184e-05
-3.01437845630937e-05
-1.39642967235897e-05
-3.08311729659753e-05
-4.38567667848386e-05
-1.14104171661051e-05
-4.07927290734725e-05
-4.06719396251573e-05
-3.15083973750617e-05
-1.14761776594641e-05
-3.61605162810692e-05
-3.37612917652962e-05
2.36844351639309e-06
-1.70251230521903e-05
-3.23963314076071e-05
-3.19241808423176e-05
-5.33740326386017e-06
-7.42961638909431e-06
-4.72876158978844e-05
-2.3444474660048e-05
8.20745923779463e-06
-2.0387383095905e-05
-3.76138331476775e-05
-1.89684981591146e-05
-3.25842361718979e-05
-1.96816525410374e-05
-2.64391041424857e-05
9.49065480013576e-07
-1.14218530767733e-05
-3.00368897725011e-05
-3.05631385590391e-05
3.68348757201446e-06
-3.42916347723394e-05
-1.36203403130906e-05
-1.84091602935639e-05
-3.9846190547884e-05
-1.82905640608392e-05
-1.92311236965331e-05
-3.91495094509595e-05
-1.83875200528865e-05
-1.25039623277293e-05
-6.8489336016485e-06
-1.17548847691246e-05
-3.50303155304403e-05
-2.05716399414343e-05
4.51640421344738e-06
-1.52667830582439e-05
-2.86761544664747e-05
-2.13759451644983e-05
-2.23788956580773e-05
-1.45208383215157e-05
-3.41228636822769e-05
-1.94819523800932e-05
-6.77822145414365e-06
-3.2191538267864e-05
-2.83768490918036e-05
-2.53476712180453e-05
-2.49754774942231e-05
-3.75418396444238e-05
-2.08498215661197e-05
-4.52085388437942e-05
-3.43889205095836e-05
-1.83254648261189e-05
-2.90872998090036e-05
-1.13735127495095e-05
-2.94415957265355e-05
-2.28149491015546e-05
-3.34249463531608e-05
-2.66144380721162e-05
-2.24624315676814e-05
-8.81105436204057e-06
-9.02160356638375e-06
-1.94777254498479e-05
-1.43709959523168e-05
-1.28542898234261e-05
-1.10972420107149e-05
-1.03685504667115e-05
-1.158409304584e-05
-3.32356896092609e-05
-1.96681614934691e-05
-1.81100735729478e-05
-1.57983964778552e-05
-6.64504568109057e-06
-2.10061119407416e-05
-1.46755503542352e-05
-9.08407425942788e-06
-3.67612342110753e-05
-2.71616290978656e-05
-2.0532279892544e-05
-1.11112175604651e-05
-1.91458792146629e-05
-1.82732446853861e-05
-3.38329520483171e-05
-1.88457676200583e-05
-1.9990613093786e-05
-2.1401745518153e-05
-3.94724006445127e-05
-8.1241129653152e-06
-2.25368757632548e-05
-2.01926086994886e-05
3.78766933130678e-06
3.88965071774349e-06
-2.5038903528945e-05
-2.56487312789602e-05
-3.5326141340715e-05
-1.0157774521807e-05
-3.30965650088138e-05
-1.79440991402379e-05
-3.06529705305812e-05
-3.09992370332431e-05
-2.32433580838274e-05
-1.809729980781e-05
-1.28441773960785e-05
-3.09216334681558e-05
-2.30611367881629e-05
-1.49684554377002e-05
-2.79085535887784e-05
-1.74291956336859e-05
-2.9331992635141e-05
-2.42837953888387e-05
-3.71837591610203e-05
-4.19169037900459e-05
-1.20949009952927e-05
-1.46103218869547e-05
-1.2016353764287e-05
-2.10517887442991e-05
-8.55288109262021e-06
-9.91737458908348e-06
-3.16721371006175e-05
-3.75852761316337e-05
-3.29861721832527e-05
-2.48250984741956e-05
-2.2296570500095e-05
-5.51943590018759e-05
-2.86029172125219e-05
-1.10891095688066e-05
-2.86240953454243e-06
-2.48069056602738e-05
-1.25987467795157e-05
-2.40834535266278e-05
-4.49418670478247e-05
-2.4876345820943e-05
-3.2522921640351e-05
-2.65388194111727e-05
-2.94318472514388e-05
-3.43059809578372e-05
-3.81907461522635e-06
-9.34422846371308e-06
-2.51186463923022e-05
-9.43291598782318e-06
-3.04590743899226e-05
1.29677544543581e-06
-3.51311773114255e-05
-2.08324179213621e-05
-2.64727020338855e-05
-2.94559732346862e-05
-1.53988914856308e-05
-2.53568400515754e-05
-1.64787607618524e-05
-1.12962281392217e-05
-1.39158793435664e-05
-1.16172267830883e-05
-2.64307609935403e-05
-3.06594879302116e-05
-1.59761047332497e-05
-2.87275248080522e-05
-2.67104980191476e-05
-6.89081220945128e-06
-3.49432220151953e-05
-1.24050187469791e-05
-2.49336258553466e-05
-4.32723934788986e-05
-3.46384671553392e-05
-3.71315850379502e-05
-7.15085774811878e-06
-2.82492098433747e-05
-4.91704210980852e-06
-5.09510358527827e-05
-3.50980874551103e-05
-2.23859919046955e-05
-3.18128070813899e-05
-1.84030536698887e-05
3.52296982356832e-06
-2.21632433280818e-05
-1.62785840640044e-05
-2.61647913042622e-05
-1.86442158967897e-05
-1.92368159283991e-05
-4.58740229866925e-05
-4.3469343499148e-05
-7.95654419177055e-06
-1.83606932582842e-05
-2.10298907051067e-05
-2.58708636757425e-05
-4.2705005371368e-06
-1.70151405913764e-05
-1.20660592077611e-05
-1.6548699801305e-06
7.45970458317832e-06
-7.08869753751372e-06
-2.86201397814e-05
-1.6230377992509e-05
-1.19592807428858e-05
-1.04668296067745e-05
-6.02444479312117e-05
-3.79516839313629e-05
-3.65834094668822e-05
-1.00030371349813e-06
-1.30617052763066e-05
-1.49109864715819e-05
1.09909846796283e-05
-3.95977030966717e-05
-9.41473617213436e-06
-2.85116179278228e-05
9.56256944620375e-06
-1.84162221395337e-05
-7.93057360192974e-06
-1.90618700235207e-05
-3.45162638449362e-05
-2.01587945113758e-05
-3.06207700964424e-05
-2.51805856239294e-05
-1.56225194336607e-05
-1.6516561762472e-05
-8.27753372701494e-08
-1.78520069697471e-05
-1.26870307384258e-05
-2.81149375357559e-05
-1.9355210224877e-05
-3.04850513243535e-05
-1.02083463863648e-05
-2.36573425205328e-05
-3.04583463615508e-05
-2.04030334539725e-05
-3.60796866924929e-05
-2.22232694155839e-05
-3.12646458230323e-05
-3.83331648127837e-05
-2.49349698696868e-05
-1.55535420234969e-05
-2.94215847915167e-05
-1.83731947498679e-05
-3.34156705526746e-06
-2.89815248558629e-05
-2.78362298263267e-05
-3.7127641963279e-05
-2.40175382646407e-05
-8.01223251712709e-06
-2.46638195171306e-05
3.07679941824846e-07
-1.23583436546708e-05
-8.07976622665106e-06
-2.69966879321089e-05
-3.28598795287232e-05
-2.32421488840727e-05
-7.37892264753981e-06
-1.05705783844692e-05
-3.23523507292507e-05
-1.23477411900558e-05
-1.1137644622677e-05
-2.52949821602688e-05
-4.48336804808627e-06
-2.05894193107779e-06
-1.70774084256872e-05
-1.98993668589402e-05
-1.74356346451934e-05
-1.46395111179167e-05
-8.24579702766384e-06
-2.37066111199428e-05
-8.48543666949899e-06
-1.15815629302125e-05
-4.44008116879856e-05
-2.73544740434113e-05
-2.60106681667326e-05
-7.88711067850313e-06
-3.65779866522371e-05
-1.67216883815722e-05
-3.73847169155314e-05
-1.16739061194782e-05
-5.57377701980719e-06
-4.97050188369381e-05
-3.10808114841656e-05
-2.99557515676702e-05
-3.38108824796709e-05
-3.20707070011991e-05
-3.30397327876416e-05
-2.36516127162144e-05
-2.15605233318002e-05
-3.05175551509239e-05
-4.31870713447798e-05
-1.97841229972485e-05
-1.90389548330617e-05
-2.66530818239085e-05
-1.67544576749927e-05
-2.57085138720623e-05
-3.28578690987371e-05
-2.57948956007118e-06
6.70614567850066e-07
-2.74443717702904e-05
-2.65162834145665e-05
-5.7117169134725e-06
-1.1881863230345e-05
-1.27641546436847e-05
-4.16840608958121e-05
-2.68864918476934e-05
-2.12834526941713e-05
-2.83815656218678e-05
-2.88323471870819e-05
-3.81824588542404e-05
-3.15969811002765e-05
-2.33569857720596e-05
-2.92984850338491e-05
-2.65033214574725e-05
-1.94145022949939e-05
-1.51039694622808e-05
-1.3394180784529e-05
-1.89573255801284e-05
-1.80480908009262e-05
7.32788989174444e-06
-1.42146464357865e-05
-2.91532204239799e-05
-1.3141744921041e-05
-2.05468423798191e-05
-2.94888155591733e-05
8.67146728962161e-06
-1.39349369450673e-05
-1.5423079803006e-05
-2.11346608998112e-05
4.12949247578172e-06
-4.95417367460889e-06
-2.01111209523691e-05
-1.64068954579854e-05
-2.07655480945076e-05
-1.36189284132847e-05
-3.56918739489217e-05
-2.81197984170302e-05
-3.17985531275589e-05
-2.41537313773795e-05
-1.10218009639132e-05
-1.97507738416122e-05
-2.44847837406858e-05
-1.31279841535196e-05
-1.62233860869945e-05
-1.89529113486351e-05
-2.38700898939048e-05
-5.6773284844254e-06
-1.54644364279772e-05
-1.43396994147909e-05
-1.34848417624012e-05
-3.02668847405256e-05
-1.83284887400374e-05
-4.38141372116794e-05
-1.97753143013668e-05
-2.61165393872476e-05
-1.56827835116818e-05
2.27712875004844e-06
-2.12308680116654e-05
-2.32273820622459e-05
-2.45324600077599e-05
-1.1251112178612e-05
-2.63214074340051e-05
-3.34964930177781e-05
-2.82084648267399e-05
-2.30060845235248e-05
2.3281005916192e-07
-4.12171851696696e-06
-2.68673426667571e-05
-1.08141924509685e-05
-1.0428889818504e-05
-1.48456183699127e-05
-2.45631297018262e-05
-9.54811204156257e-06
-4.15482112545225e-05
-1.73510812688175e-05
-1.7249417874732e-05
-3.39846327922201e-05
-1.58824774575975e-05
-3.79906764688835e-05
-8.32514146030419e-06
-9.17379147917782e-07
-1.11088127388088e-05
-5.69031744408573e-06
-2.19773152228366e-05
-1.31609627542096e-05
-2.48906219125656e-06
-2.12275684060676e-05
-1.62892079171472e-05
-7.73727795402418e-06
-1.88329787679898e-05
-2.7239892185896e-05
-1.79729893022902e-05
-2.05654344544609e-05
-2.07814387420518e-05
-3.24274344062886e-05
-3.60750543249411e-05
-2.03266292953821e-05
-1.74016791398889e-05
-1.69650795992803e-05
-2.76286990452909e-05
-2.41240440407621e-05
2.79199261280675e-06
-2.69339333390201e-05
-4.0392495736285e-05
-1.55390499330203e-05
-1.76283452307928e-05
-4.45325138910448e-05
-3.15462569404712e-07
-3.13778714693639e-05
-8.60559237144643e-06
-1.38461269282286e-05
-2.02556182974668e-05
-4.07821163252469e-05
-3.15719954103799e-05
5.69236935399762e-06
-2.5609263804686e-05
-3.36305104013701e-06
-1.87407436099392e-05
-3.61974398020638e-05
-2.43540350203847e-05
-3.2765264711557e-05
-7.3044386537717e-06
-1.23810598653593e-05
-2.17816422442343e-05
-4.1076846919516e-05
-2.29565261882733e-05
-3.09295526711495e-05
-4.1376334891154e-05
-1.56776360380995e-05
-1.46082509366544e-05
-4.06585036582289e-06
-2.97996419553367e-05
-1.47922364847507e-05
-1.59115682850804e-05
-2.08721330331514e-05
-1.12535280547595e-05
-2.05939038449663e-06
-1.08151729482327e-05
-2.71427482683242e-05
-3.04171522107682e-05
-2.51763587679554e-05
-9.57193784266891e-06
-2.28168717578853e-05
-1.91219190753696e-05
-7.67539355205608e-06
-1.52094330188288e-05
-5.36169696666206e-06
-3.60441576194106e-05
1.51400848982633e-06
-2.70088314385279e-06
-2.62367564666991e-05
-1.91447400370552e-05
-3.31248791624524e-05
-2.57814683063918e-05
-3.91584202452937e-05
-3.56296980286027e-05
-1.25896637328193e-05
-3.26805554320314e-05
6.15681885294845e-06
-1.25117869193492e-05
-4.03665489204594e-05
-3.84183478652937e-06
-2.33548022368797e-05
-2.89737760693362e-05
-2.31943317745751e-05
2.4978647743551e-06
-1.38774110884619e-05
-3.66526676120842e-05
-1.95609259925199e-05
-2.41465591518617e-05
-2.98138627727376e-05
-4.74271517383611e-06
-4.29063874690964e-06
-2.67784899707413e-05
-3.13532996500513e-05
-3.0552513212038e-05
-6.93747625604433e-06
-3.83645345508881e-05
-2.67833118948832e-05
-3.66018131324801e-06
-3.31291831602348e-05
-2.23327146798865e-06
-2.04438846080292e-05
-6.42942819942506e-06
-5.56820504519134e-06
-3.05157281069648e-05
-2.83950901530143e-05
-2.46151858913259e-05
-3.63611200255367e-05
-1.28312289534203e-05
-2.73043095786072e-05
-2.24225895482778e-05
-1.43619603967991e-05
-1.15125124868635e-05
-3.7690910642093e-05
-2.08966549159558e-05
-1.6859514426071e-05
-2.72237260812526e-05
-3.31706191292302e-06
-2.2076306573974e-05
-1.22060379110283e-05
-4.63431275163389e-05
-2.2987055869866e-05
-5.72881379588454e-06
-1.98829217353209e-05
-4.25251978495022e-05
-3.2455611452949e-05
1.12141009132893e-06
-3.28198036727872e-05
-3.82435096129316e-06
-1.51925791903491e-05
-3.29183347722838e-05
-5.67175886510594e-06
-3.09070671779763e-05
-7.86507367886478e-06
-2.37357478387176e-05
-1.92731443482898e-05
-1.99256858559337e-05
-2.09571294662597e-05
-4.70018819598032e-06
-1.4168920478618e-05
-2.18660740975312e-05
-2.22940566241763e-05
-1.7789516110263e-05
-2.38415000297842e-05
-8.55021127079377e-06
-1.9680079760764e-05
-2.20103077425117e-05
-1.05084614618322e-05
-1.86951731867874e-05
-3.2398511766486e-05
-3.47140790777521e-05
2.42445098604152e-06
-1.53543014171406e-05
2.13204741914381e-07
-3.81107115901052e-05
-2.56870205695464e-05
-2.15490099914776e-05
-3.59418006110543e-05
-1.37840734762741e-05
-1.76431392189337e-05
-2.57240509468984e-05
6.74724861715939e-07
-2.53265056919477e-05
-2.1508198864655e-05
-1.35317989487168e-05
-2.83992745063783e-05
-1.25552686433145e-05
-1.80294603583959e-05
-2.68395222697049e-05
-1.98428335072066e-05
-2.20286499379432e-05
-1.61473503490129e-05
-3.62615372623028e-05
-2.90691501261986e-05
-1.93541540329389e-05
9.97214402359308e-07
-1.67065357013457e-05
-2.25306171350657e-05
-3.04930042527086e-05
-7.66802451407776e-06
-6.52353907446245e-06
-2.86276656318112e-05
-2.90452391987305e-05
-1.72007994870503e-05
-2.79038021770967e-05
-3.07289387285894e-06
-1.8326241196268e-05
-1.83114647988033e-05
-3.40776789558758e-05
-1.95345690670768e-05
-7.01596715200507e-06
-2.36301307712228e-05
-1.94579700343069e-05
5.82789335666031e-06
-1.04925573824714e-05
-1.62184653981686e-05
-2.82994809315157e-06
-6.88732631118554e-06
-3.46237164313364e-05
-2.52706545005001e-05
-1.53057570713955e-05
-5.11206724110918e-05
-2.93455729984955e-05
-1.69969835737279e-05
-1.3877792735696e-05
-3.2931679518879e-05
-2.85377362586945e-05
-1.95344931244749e-05
-3.64985057085319e-06
-7.84149011977856e-06
-4.78386260492351e-06
-3.56357822934761e-06
-3.71596004198848e-05
-2.38494045110493e-06
-2.68536840967703e-05
-1.33816794828219e-05
-2.39498200530401e-06
-3.34702133214361e-05
-3.02784099001567e-05
-2.85310194578428e-05
-2.43500685163753e-05
-1.14190740041821e-05
-2.57953056505047e-05
-1.04314768743666e-05
-8.51788339821783e-06
-1.8729931077106e-05
3.90761092048678e-07
-6.28699860754803e-06
-1.72916425189435e-05
-2.54923366483736e-05
-1.8349389315524e-05
-1.39104724899183e-05
-9.30608487473127e-06
-3.76892889782846e-06
-2.97700352134784e-06
-2.64550845097281e-05
-2.76716466366032e-05
-2.96458441169042e-05
-3.53944316308617e-05
-5.37850764153737e-05
-1.55847723868215e-05
1.79381774492389e-06
-1.63384929079052e-05
-8.34030467326983e-06
-2.69219904268612e-06
-2.28317709988869e-05
-1.81150069284109e-05
-8.45978731630417e-06
-2.40930951757185e-05
-1.93357433396239e-05
-3.13510752065064e-05
-1.25728665003275e-05
-2.0343427824686e-05
-1.34198549034815e-05
-3.39483948881552e-05
-2.02200281747886e-05
-4.03270077008479e-05
-2.02604579014392e-05
-1.50784949830222e-05
-1.1366699479443e-05
-3.43638214311221e-05
-1.97238229077389e-05
-1.8448685979634e-05
-3.65573683114585e-06
-3.01212144703239e-05
-3.14573630859313e-05
-1.21187711530207e-05
-2.188562110499e-05
-1.41481182071138e-05
-1.39902966500375e-05
-4.7383875305334e-05
-6.14450163840767e-06
-2.07969758971817e-05
-3.23643407833148e-05
-3.37686445894031e-05
-3.68726754329021e-05
-1.99592789782683e-05
-4.44872416456268e-05
-2.01864290957071e-05
-1.11168503156183e-05
-1.9631027720219e-05
-1.47416838938742e-05
-1.911947814845e-05
-1.65482162421575e-05
-2.97798704205445e-05
-3.49561835429779e-05
-3.26035760215469e-06
-2.91264865798525e-05
-3.32803807108488e-05
-2.02307904411803e-05
-2.48719416325631e-05
-1.00853145347126e-05
-2.01686844446627e-05
-3.3560677222975e-05
-3.21640609420575e-05
-2.32701719585244e-05
-2.42666391845067e-05
-1.20468512958753e-05
-3.4401051240495e-05
-2.32303226052283e-05
7.0309030169924e-08
-3.44280286603781e-05
-1.2618742696901e-05
-2.32139266494316e-05
-7.02441164975121e-06
-3.51555002347178e-05
-1.96714139616892e-05
-2.0219759190214e-05
-2.65283315586708e-05
-4.3338825515054e-05
-8.95901722617275e-06
-4.18601449997414e-05
-2.7190230307658e-06
-4.19802493994252e-05
-2.33315271477413e-05
-2.76979940281086e-05
-2.46954283920803e-05
-2.579329084215e-05
-4.97001572030422e-05
1.49267884377791e-06
-2.7312110616362e-05
-5.11673423380984e-05
-2.65106142539116e-05
-2.24313956129108e-05
-1.96084955530444e-05
-1.58214375245096e-05
-1.8181836760526e-05
-2.07992055381044e-05
-1.2070276650281e-05
-1.9312820392336e-05
-1.56035160942979e-05
-3.78527268947089e-05
-1.47962755016952e-05
-2.90648419835493e-05
-2.52087262783488e-05
1.44158750679248e-06
-1.29255206325102e-06
-3.31509465701983e-05
-1.72005928722134e-05
5.33596247416997e-06
-2.66502095146745e-05
-2.7625617468037e-05
-3.28382631825238e-05
-1.89690591554917e-05
-1.65296314930314e-05
-4.10391094231732e-06
-9.93359878956073e-06
-2.38506298853953e-05
-2.06692735864198e-05
-4.50822931140661e-06
-2.6598956962437e-05
-2.52789459179629e-05
-5.757338641772e-05
-4.49444458411879e-05
-1.79126211317991e-05
-1.34960847980221e-05
-4.29488540547578e-06
-1.46440468518439e-05
-2.25320834523923e-05
-1.84172380300641e-05
-4.24425477592999e-05
-1.79744191883391e-05
-1.69068810916226e-05
-2.91707520360759e-05
-3.73164482896649e-05
-2.07937533998278e-05
-3.62788830148256e-05
-2.44165912917441e-05
-1.26918126710438e-05
-3.31369309020054e-05
-2.56217812121137e-05
-6.19655858200612e-06
-1.56092237358586e-05
-7.56937493581983e-06
-3.73408226794747e-05
-1.85570750776912e-05
-2.02669173969411e-05
-2.14073883109235e-05
-3.80453758309867e-05
-2.92470397463773e-05
-2.91288430516525e-05
-1.34381149969553e-05
-1.84215433438312e-05
-3.33518899161865e-05
-2.30854576410815e-05
-2.71429029124587e-05
-3.48126658820065e-05
-2.75576497411301e-05
-2.5664573697705e-05
-6.97062462265682e-06
-2.66846699524512e-05
-1.15342872035932e-05
1.06586297030558e-05
-3.73418937761881e-05
-3.01810592231562e-05
-1.10937573370752e-05
-2.32819471409416e-05
-4.09551701993252e-05
-1.39511931964406e-05
-4.73274310187416e-06
-6.40003505681672e-06
-2.07606564443634e-05
-1.36195556457189e-05
1.22208789444999e-05
-1.89494325614736e-05
-3.05676616739816e-05
-2.73735021696704e-05
-2.6178287976969e-05
-1.02674884065598e-05
-5.70276041257251e-05
-4.22951993530478e-05
-2.44679013769562e-05
-1.24165323591059e-05
-2.33113524160732e-05
3.78001116583681e-06
-1.52802257117681e-05
-2.58899779813572e-05
-3.11410775033652e-05
-3.37042548364079e-05
-1.7549290079446e-05
-2.10862041672528e-05
-1.84595398418752e-05
-1.89346887609799e-05
-2.36697005085649e-05
6.54197214110667e-06
-2.21840173241007e-05
-3.32303769386505e-05
-2.50841119730765e-05
3.33297147181092e-06
-3.18022646680961e-05
-4.01965944114476e-06
-4.40592839723542e-05
-3.00970348834668e-05
-2.22399862141507e-05
-4.01110787768631e-06
-2.71244492780512e-05
8.71765229767485e-06
-5.54486453985112e-06
-4.80416629604433e-05
-1.17468191618961e-05
-2.34322168611882e-05
-4.22843855091507e-05
-1.00531041450808e-05
-3.11093041913913e-05
-4.19480200874594e-05
-1.68026305612138e-05
-3.45925548674028e-05
-8.3887171094701e-06
7.44737247034961e-06
-3.46752501540804e-06
-4.68269033381943e-06
-5.82148651278144e-05
-1.37102490125801e-05
-1.85919004416573e-05
-1.2460038586905e-05
-1.84760898096929e-05
-3.91747896929542e-06
-1.35966068064621e-05
-1.69708439731445e-05
-2.32981597053224e-05
-1.58519677607207e-05
-5.02364793640549e-07
-1.77771122196577e-05
-4.2006736329173e-06
-3.1633712615404e-05
-1.80857793257098e-05
-4.00203379358051e-05
-9.30460917494507e-06
-2.02605597965793e-05
-2.69957454564303e-05
-1.15979108820994e-05
1.0251508517152e-06
-6.83285917571091e-06
-1.07571993529766e-05
-2.54890706496659e-05
-2.98987222807093e-05
-1.29221951925699e-05
4.29224770338111e-06
-2.05250223520242e-05
-1.60879339850121e-05
-2.57748470132476e-05
-4.68516280840616e-05
-1.57548961244018e-05
-1.81394854961405e-05
-2.86634758039932e-05
-3.14479705997415e-05
-1.72924438697262e-06
-8.29813294742091e-06
-2.34763589368119e-05
-2.31450015644616e-05
-4.13493887624385e-06
-1.54437788301029e-05
-2.96024363700724e-05
-1.27936771015735e-05
-6.84591025999884e-06
-1.09153719594744e-05
-1.20123691636857e-05
-1.55639601010086e-05
-2.00494923277424e-06
-2.34434395048874e-05
-9.99389183657589e-06
-5.68151620010441e-06
-3.88588380512445e-06
-3.2907089095147e-05
-1.90276530856115e-05
-3.96589918729855e-05
-1.65100567400654e-05
-9.62907119818089e-06
-2.82122220036878e-05
-2.42661980398743e-05
-2.46952734615922e-05
-3.1606672262884e-05
-1.61793227752586e-05
-3.22137807046687e-05
-2.14438627050935e-05
-2.95950820988409e-05
-1.77449145495703e-05
-3.12900277792278e-05
-3.47470038238916e-05
-3.082296143555e-05
-5.0561531198872e-05
-1.45261618901269e-05
-1.59353347242566e-05
7.93886494399206e-06
-2.00368638939254e-05
-1.18943934980313e-05
-2.15153789150977e-05
-3.33797737550068e-05
-2.88148532800361e-05
-2.48530380139865e-05
-5.05680819045769e-06
-3.26579481822384e-05
-4.06849568067551e-05
-3.35484469895373e-05
-2.07825725280911e-05
-2.90565870415179e-05
-1.57263608989496e-05
-3.21961291987482e-05
-1.27325230715629e-05
-2.27776630323828e-05
-3.40305821134831e-05
-4.43512685672237e-05
-1.95768442931263e-05
-1.76314366768246e-05
-3.73059565229325e-05
-8.29470931240454e-06
-1.61934320959271e-05
-3.74419393952329e-05
-2.34299867986888e-05
-3.52946226977884e-05
-2.82692947841952e-05
-1.90411959862992e-05
-2.1706042860698e-05
-2.52699585453271e-05
5.41469774447472e-07
-1.62046085942966e-05
-1.39000892775527e-05
-2.11151430141924e-05
-2.82174177576932e-05
-1.10556370964122e-05
-1.72085791660743e-05
-2.58105976118355e-05
-3.75329455158174e-05
-1.8911950845278e-05
-3.95317266663891e-05
-1.93185953932943e-05
-1.0325508009732e-05
-1.51330351771061e-05
-1.17148156898256e-05
-2.77135853513536e-05
-3.57587769630387e-05
-3.78827004485964e-05
-1.84149731942893e-05
-1.40219691541669e-05
-1.25696018359772e-05
-1.37551421990826e-05
-6.78806221433926e-06
-1.79700339903504e-05
-2.09396599334676e-05
-1.21625401052191e-05
-4.83686654545373e-05
-3.23801460151744e-06
-2.89180002244219e-05
-2.45135497644096e-05
-1.38423360675315e-05
-1.80011588489901e-05
-1.45268171066135e-05
-8.14463528730765e-06
-1.66114487209185e-05
-2.39112236128929e-05
4.68345471252683e-06
-2.13839628451485e-05
-2.07844910436885e-05
-1.08825969606252e-05
-1.85684104464335e-05
-3.79288060557105e-05
-1.68381582271088e-05
-1.67253439505536e-05
-2.97035112277439e-05
-1.3557083189752e-05
-1.76977561962366e-05
-2.8144464428454e-05
-1.17586476735757e-05
-1.82184015178063e-05
-2.18087189547613e-05
-4.46109702183159e-06
-2.78821206912245e-05
-2.82458410321042e-05
-3.50646106587526e-05
-2.65286733316375e-05
-1.91807073091586e-05
-3.52996532693409e-05
-2.2244415486513e-05
-3.06285843049712e-05
-2.62792650283311e-05
-4.10256964645696e-05
-3.38988227439236e-05
-1.27239120340428e-05
-1.83514302413366e-05
-1.4006534086846e-05
-1.97571986397748e-05
-1.53692872676565e-05
-1.75583027816136e-05
-1.04430355625234e-05
-1.35973096350175e-05
-3.06392996515935e-05
-2.65859230856161e-05
-2.85415900396258e-05
-3.79987583639555e-05
-1.24957346540826e-05
-1.82344386705801e-05
-1.16866812889608e-05
-3.6411179935443e-05
-1.87919991518881e-05
-2.98907543284874e-05
-1.74216658415128e-05
-3.70116326118449e-05
9.21896029464228e-06
-1.52027879492765e-05
-1.22347819308668e-05
-1.27110529506921e-06
-1.19538242383847e-05
-1.62658924750551e-05
-3.52317924727275e-06
-3.29176786448503e-05
-1.99678351005953e-05
-2.55483685718438e-06
-2.00499319982116e-05
-2.03203771212747e-05
-3.25396177208139e-05
-8.60952344223984e-06
-6.48731758151035e-06
-2.68559423658748e-05
-3.14941446709329e-05
-3.83583862632596e-05
-1.27651215113369e-05
-1.84335446865859e-05
4.22139264763165e-06
-1.02780770622573e-06
-2.67410116308911e-05
-3.34595421560939e-05
-2.23115606171291e-05
-4.78087808987335e-05
-1.89189953800246e-05
-2.48419497395803e-05
-3.10644411334079e-05
-2.95038603288816e-05
-4.19282037494352e-07
1.25140685066917e-06
-2.18986885107079e-05
-4.63593608020636e-06
-3.11561096979592e-05
-2.31785688929445e-05
-2.06667768456392e-05
-2.63949360058981e-05
-1.84941618786546e-05
-3.16002254387247e-05
-3.30658020680486e-05
-2.57442882518765e-05
-5.47907324134189e-05
-2.51301799593407e-05
1.05235559143988e-05
-1.98523121193028e-05
-2.22567968633815e-05
-1.88093236637668e-05
-2.23524931637831e-05
-1.10649095690981e-05
-3.94247363615414e-05
-1.28447148633169e-05
-3.48146995837391e-05
-4.21321808358452e-05
-1.86054426543168e-05
-1.14338194103074e-05
2.04064617682318e-06
-1.82059085675282e-05
-1.16323470617494e-05
-3.76088473837867e-05
-3.234731827415e-05
-2.60111341443268e-05
3.71922533560695e-06
-1.81812017203778e-05
-3.35126353279774e-05
-1.30496139191127e-05
-1.5830068411732e-05
-2.7661680273285e-05
-3.13735697060935e-05
-5.77796076294856e-06
-1.86646967417811e-05
-2.45387880784804e-05
-1.20909248045836e-05
-3.4085735868084e-05
-2.74129936654302e-05
-1.0951254052821e-05
-3.63960854592501e-05
-2.20258796484225e-05
-2.11835341680193e-05
-2.11012813258323e-05
-1.48306984435542e-05
-1.14903581945452e-05
-9.19475071494403e-06
-2.79800584062904e-05
-9.01556220461267e-06
-2.11159782972773e-05
-3.11025635696342e-05
-7.21581406319716e-06
-4.26816707701381e-05
-5.04508985143661e-06
-2.70427081861521e-05
-2.10377061483897e-05
-2.56977168030707e-05
-2.21903480407832e-05
-1.07963927485932e-06
-1.8567464703548e-05
-3.05297410702381e-05
-1.76715816926446e-05
-3.09267755042144e-05
-2.57561378285994e-05
-5.55255527730772e-06
-4.07456927687169e-06
-1.31164529911065e-05
-3.65216427672116e-05
-1.01254637051738e-05
3.6712085021187e-06
-2.54115581696978e-05
-2.13327813109606e-05
-1.79184790767714e-05
-2.11083239198366e-05
-2.97283104341807e-05
-1.0923697042357e-05
-2.51057325439911e-05
-3.38870994413009e-05
-1.4712092816106e-05
-2.78987800976939e-05
-1.10712139059666e-05
-1.08181261066518e-05
-1.44098760236588e-05
-6.61934258659483e-06
3.19803542376823e-06
-2.19424403120851e-05
-1.5017062686207e-05
-3.16273566861493e-05
-3.07463870197535e-05
-1.18243126411753e-05
-1.88486025179701e-05
-2.48827420225893e-05
-2.04375403056966e-05
-1.15107788389181e-06
-4.58473177200688e-06
-8.02893874165582e-06
-1.05116914217921e-05
-1.35464770071464e-05
-3.33716250155712e-05
-1.28963192100843e-06
-2.75177878224311e-05
1.06585478803302e-06
-1.38316371050119e-05
-1.17239388368401e-05
-3.77946114181266e-05
-2.09743024984244e-05
-3.3491037969464e-05
-1.02790492204682e-05
-1.83834594951899e-05
-1.2761330339304e-05
-3.52966114383712e-05
-2.00962812682557e-05
-1.5216416400393e-05
-4.12233098611186e-05
-2.17189222618904e-05
-1.12889825247001e-05
-3.2243287647026e-05
-2.93828072958951e-05
-1.77458349968987e-05
-3.00739852082185e-05
-2.37888575298194e-05
-1.16207578103206e-06
-2.31047002985747e-05
-1.5424067379437e-05
-2.29967720527081e-05
-2.96377577509629e-05
-3.97037999571538e-05
-2.66352377033609e-05
-3.66281321008482e-05
-2.6952151477081e-05
-2.82017891953529e-05
-2.43369257094695e-05
-2.82172735909535e-05
-2.18278865944746e-05
-1.62133076649708e-05
-1.51338560769378e-06
-4.52108139380988e-05
-2.96398158327043e-05
-1.75452397088735e-05
-2.9251792560447e-07
-1.7295135991827e-05
-3.85277261753987e-05
-2.75048069715824e-05
-1.17425920522697e-05
-2.34610284001025e-06
-1.85053684054938e-05
-2.45091693894227e-05
-2.8957562880587e-05
-8.77026566217726e-06
-3.7356000842041e-05
-2.23861841183915e-05
-2.90169418551401e-05
-2.14758056089164e-05
-1.44640226545736e-06
-2.75735498847399e-05
-3.31928898639951e-05
-1.89977606577211e-06
-1.38417914136974e-05
-1.00321509319798e-05
-2.73223016133233e-05
-2.40560341460447e-05
-2.09182068388592e-05
-1.97932867103078e-05
-2.48604789799101e-05
-1.30546908939045e-05
-1.0630507210373e-05
-3.66635473331963e-05
-1.76130624821024e-05
-1.7041714648412e-05
-1.78785794588156e-05
-1.6855522644399e-05
-2.49798836095798e-05
-2.41435400812296e-05
-2.08115039123988e-05
-9.57509671610778e-06
-2.38475795942e-05
-1.45603987040784e-05
-2.35501181194154e-05
-1.97704573407146e-05
-1.6986201184391e-05
-2.03787578187933e-05
-2.03632419274406e-05
-2.61694623831603e-05
-4.98937037432403e-06
-2.19960956838927e-05
1.94150324347839e-05
-1.69220782745183e-05
-2.86610908223522e-05
-2.06506100799826e-05
-2.24711183161206e-05
-1.00932743662244e-05
-1.94892903261526e-05
-2.36749080286402e-05
-1.76003272351612e-05
-4.85534822011796e-05
-1.80043182214523e-05
-1.66674224511258e-05
-3.09901750657571e-05
-4.37106577384884e-05
-3.71548826851587e-05
-2.83898300053536e-05
-3.84663351376822e-05
-2.30253346782006e-06
-2.75757674612501e-05
-3.16380414473247e-05
-2.72156726040833e-05
-1.73574718163094e-05
-2.74325783045994e-05
-1.81789025173814e-05
-2.35483905220727e-05
-3.99891201729189e-05
-1.21306055089236e-05
-2.78083810581985e-05
-1.47209365877786e-05
-2.18171078236673e-05
-2.66939976869818e-05
-7.18791045219021e-06
-2.07102166671973e-05
-2.07864788890014e-05
-3.1180575661165e-05
-1.9807492194731e-05
-4.86127981006664e-05
6.34107789951714e-06
-3.58040291098139e-06
-4.18381035656603e-06
-2.79676887845166e-05
-1.09394302864029e-05
-2.03947652147612e-05
-2.0305368766913e-05
-2.79907159560864e-05
-2.90234595335045e-05
-2.54969701878856e-05
-3.92914738917675e-05
-1.29155878621414e-05
-3.21133954692089e-05
-2.28040390765903e-05
-1.3847213898738e-05
1.07844941098666e-06
-1.99978258267104e-05
-3.65690248713347e-05
-1.41086927824916e-05
-2.34276733075273e-05
-2.23548000853982e-05
6.8767717424345e-06
1.14875222480301e-05
-2.26574751090821e-05
-3.35802664936514e-05
-2.91266758651345e-05
2.66719129124197e-06
-1.71961034354198e-05
-1.80253595062087e-05
-2.91997774338215e-05
-3.30141211787499e-05
-3.13366327262818e-05
-1.75122909866177e-05
-3.04496394277732e-05
-2.98473462868738e-05
-4.3961861926412e-06
-7.35586063166521e-06
-9.72057619930329e-06
-1.84763101368277e-05
-1.20454796705031e-05
-1.25421386976145e-05
-2.92553773265774e-05
-1.08183264009488e-05
-1.43884579666791e-05
-2.36669642967823e-05
-9.49783992579882e-06
-3.37431501040326e-05
-3.29582971470918e-05
-1.22116833946228e-05
-1.92480030256759e-05
-2.0442582539742e-05
-1.23044845410087e-05
-3.60393299120246e-05
-2.0496907070079e-05
-1.98204520223141e-05
-7.2201300824848e-06
-3.81946564660268e-05
-3.54449288481049e-05
-2.02987360620997e-06
-1.05338439366198e-05
-2.10029310577439e-05
-1.66024828139638e-05
-1.65141493882752e-05
-2.2982568598238e-05
-1.61608331815222e-05
-2.44625613133101e-05
-2.03930797955895e-05
-1.77006692460312e-05
-1.50560781293403e-05
-2.01354974279957e-05
-7.14713134297807e-06
-3.00138510797362e-05
-3.1520922625685e-05
-2.34600718373422e-05
-3.78539226441999e-05
-1.10160924713839e-05
-7.32666639676397e-06
-1.79308531456484e-05
-3.40314799720947e-05
-1.56752685775672e-05
-1.86757427365299e-05
-1.64505734546934e-05
-1.15275055578638e-05
-2.00731483227895e-05
-2.29032307324249e-05
-1.76798122971282e-05
-2.90713904344789e-05
-2.65613921037796e-06
-9.51344895816583e-06
-1.6532870612869e-05
-2.03660575264406e-05
-1.10630612510189e-05
-1.32271989316374e-05
-4.82401912202214e-06
-2.84006301116583e-05
-3.30886656898838e-05
-1.81459692110028e-05
-1.17176188474121e-05
-3.17793361163724e-05
-3.44352821478553e-05
-6.9375847239714e-06
-1.62519320504575e-05
-3.1608910013955e-05
-3.25865202404994e-05
-3.49556538840379e-05
-1.17051868782301e-05
-3.13501499142682e-05
-2.70977422808935e-05
-2.93412747503114e-06
-3.04182268720595e-05
-1.7200062991146e-05
1.63249767009606e-06
-1.14194644789111e-05
-6.45769017085037e-07
-2.64493636051981e-06
-2.64531446999842e-05
-3.48550901664633e-05
-1.2330596706851e-05
-1.47444259325429e-05
-1.22952393401588e-05
-1.57765177364426e-05
-9.43074834800447e-06
-1.68885304797584e-05
-3.66466730144409e-05
-2.44604556991043e-05
-1.97801975591787e-05
-1.12326406863854e-05
-1.42266060943427e-05
-2.4068154300117e-05
-2.71298598120954e-05
-3.67103290379738e-05
-2.93936214248792e-05
-9.37795931236595e-06
-1.23447585865032e-05
-3.47690286605951e-05
-2.36413070601977e-05
-2.22660667851701e-05
-1.80573399168895e-05
-2.04695241990697e-05
-3.03208529623429e-05
-2.23696885567689e-05
-2.11330700924351e-05
-3.76839278325223e-05
-2.122366208236e-05
-2.08701542369144e-05
-1.72022823534116e-05
-9.7089892839938e-06
5.62191231419399e-06
-3.76957669388029e-05
-1.34455555312338e-05
-2.27524758716593e-05
-1.39630344050797e-05
-5.29267999838723e-06
-2.93779364613892e-05
-2.93143628901409e-05
-6.57166055648377e-07
-3.17420473569024e-05
-1.81575030808565e-05
-3.43844907528067e-05
-7.43101719942492e-06
-2.15020775709047e-05
-5.3129298735045e-06
-3.21446249307806e-05
-1.79651710170015e-05
-1.97689456280111e-05
-1.61741319623089e-05
-1.49408943856388e-05
-2.23324120462856e-05
-7.07836835335601e-06
-1.34002409389524e-05
-1.41981348267223e-05
-2.45649254898353e-05
2.78934646206345e-06
-3.28421373940781e-05
-3.11749709660319e-06
-4.93037992004757e-05
-3.45378086917323e-05
-2.4368743187994e-05
-1.79345918120292e-05
-4.07038510949965e-06
-1.23898281846303e-05
-2.4281087888022e-05
-1.44417042333446e-05
-2.15898090988947e-05
-4.15138924380637e-05
-3.60232795388838e-05
-2.40074541676079e-05
-1.93623032878952e-05
-4.5897037344387e-05
-2.25000747233532e-05
-3.01713346155187e-05
-1.01116959657852e-05
-3.32607803224563e-05
-2.33368670829374e-05
-1.56174782246806e-05
-2.91688020581166e-05
-1.47879853753034e-05
-7.60667060503564e-06
-3.27645594584463e-05
-8.36479311783129e-06
-1.93328833207098e-05
-2.94587425716351e-05
-4.15657902213444e-05
-1.19878911920108e-05
-1.29912442050473e-05
-1.16506750911145e-05
-2.39593784301114e-05
-2.72804387197265e-05
-2.08328032217389e-05
-1.26478087196795e-05
-1.24016925151441e-05
-4.50817341621192e-05
-1.54154873057011e-05
-4.94976651099456e-06
-2.28987990197611e-05
3.93104979284899e-06
-6.09835936637734e-06
-2.03660404892289e-05
-3.3817647976282e-06
-3.0103979800496e-05
-1.1635975166083e-05
-2.11896577265187e-05
-1.38126917738073e-05
-3.94909358755251e-05
-8.49358653569524e-06
-3.51426465000387e-06
-1.38738163561097e-05
-1.86526235730399e-05
-4.61700891954906e-05
-3.46391930861267e-05
-1.31957683951867e-05
-1.8634113253061e-05
-1.40735414578126e-05
-1.71464311015983e-05
-1.20785768563184e-05
-3.07296287485319e-05
-2.6439142597567e-05
-2.72809370917185e-05
-5.10797396123759e-06
-4.54892502825234e-06
-3.16709188103908e-06
-4.1283347701896e-06
-1.85329282573431e-06
-2.82572081776445e-05
-1.51868682242882e-05
-1.63944966572515e-05
-1.98204078190108e-05
-1.76730163107081e-05
-2.96374337384438e-05
-4.10816603636063e-05
-3.36122108054702e-05
-6.6103246672244e-06
-1.72972587735841e-05
-2.93168646667029e-05
-2.02512243528872e-05
-4.62738577767096e-06
-1.87645367410337e-05
-2.87677930365234e-05
-3.0542385348621e-05
-2.67103223726142e-05
-1.80539291380879e-05
-1.30415351750973e-05
-3.12588460548795e-05
-3.05909201798009e-05
-1.85446632610326e-05
-4.79796873611026e-07
-7.47443054599758e-06
-6.19731993759016e-06
-2.97961510356857e-05
-8.66793578738213e-06
-1.2213218330678e-05
-2.69039778815099e-05
-2.03647918024658e-05
9.48338294334699e-07
-3.33924090015372e-06
-4.98523218553117e-06
-4.33415530373339e-05
-1.16660448972843e-05
-9.76294553675513e-06
-2.23357909191666e-05
-2.86771449424166e-05
-9.24082703549014e-06
-1.9304873193727e-05
-2.77062478690724e-05
-3.35002202366189e-05
-2.71368261668433e-05
-3.89547110199635e-05
-4.41557532003958e-06
-2.7972196202667e-05
-2.11295844734211e-05
-3.32471488232068e-05
-3.85823348095459e-07
-3.15105336201753e-05
-2.34947029923367e-05
-2.75041941896566e-05
-2.24709891802095e-05
-4.6440641385689e-05
1.42633379075569e-06
-1.3778801897381e-05
-1.24965313963651e-05
9.73110333507134e-07
-2.59856858698995e-05
-3.14040643502085e-05
-8.15785201056751e-06
-1.02272421422991e-05
-6.29035855028981e-05
-1.66526585262765e-05
-2.53208960854089e-05
-4.2143670412741e-05
-2.14704379416638e-05
-1.31459960270387e-05
-3.78643103472568e-05
9.03847336724557e-06
-2.98762337700504e-05
-1.78186537936179e-05
-2.46708589053795e-05
-3.99013216227085e-05
-1.95115163896092e-05
-1.48105527861315e-05
-2.87694481699605e-05
-2.28421521042758e-05
-3.06093192895218e-05
-2.86777496105927e-05
-3.8938194985273e-05
-1.45447502555616e-05
-9.45185820344471e-06
-1.17704993172331e-05
-9.55781500081482e-06
-2.2352231449454e-05
-3.22703180176258e-05
2.65170756320023e-06
-2.87459165002401e-05
-2.28412054059523e-05
-2.33485482113653e-05
-2.86880313709746e-05
-3.95356575021445e-05
-2.72826314563365e-05
-8.99433350872115e-06
4.46069305830947e-07
-1.77148792320279e-05
-8.90201185901995e-06
-3.50440402687683e-05
-1.37771372816043e-05
-1.85721491218793e-05
-7.80178359362091e-06
-8.12977349525955e-06
-3.83334933297352e-05
5.33666071935153e-06
-1.5743361658129e-05
-1.98282409749535e-05
-1.70386553771161e-05
-1.73720332501351e-05
-1.51224572749202e-05
-7.62925937904314e-06
1.08326108287259e-06
-1.99922485247217e-05
-2.42715382331739e-05
-1.63143499784978e-05
-3.79315476716082e-05
-4.45246068708924e-06
-2.76124285575476e-05
-3.02325934430021e-05
-3.78724424211614e-05
-2.361108828823e-05
-1.5842050793393e-05
-3.56941375872396e-05
-1.94565769716767e-05
-2.10841204962015e-05
-2.34130769810927e-05
-2.34411432212134e-05
-7.03556897815879e-06
-1.9088995976668e-05
-9.68953725765231e-06
-2.28181354865579e-05
-1.08088752293606e-05
-8.0504316145081e-08
-2.70669907693583e-05
-1.59698564920992e-05
3.28520662838791e-06
-2.6501996108539e-05
-4.10391781334327e-06
5.01950513241042e-06
-2.81553908454848e-05
-3.1907707578406e-05
-1.16611225128065e-05
-4.53326072269186e-05
-1.56392578596299e-05
-2.03094148128546e-05
-2.54593149217319e-05
2.14701311490316e-05
-3.21332304205404e-05
-1.6557584862708e-05
-2.08522038522091e-05
-2.30337274683749e-05
-1.13768153961112e-05
-4.26496239121726e-05
-1.63960674287385e-05
-1.5023694087262e-05
-9.40877441686991e-06
-1.73671954688956e-05
-2.85486785574556e-05
-8.81962842901311e-06
-1.1638784512049e-05
2.35779033766684e-06
-2.74327458414578e-05
-1.70485658956677e-05
-4.52598962402853e-05
-2.23023566727708e-05
3.00539246359705e-06
-1.63708358276333e-05
-1.79405425544789e-05
-3.75880755271063e-05
-3.88798839651576e-05
-2.17937586515238e-05
-1.47007809826354e-05
-1.07895394719615e-05
-2.47413969621157e-05
-3.19503213065992e-07
-2.98662344811306e-05
-3.02212044468506e-05
-2.47535593241504e-05
-1.19590414333917e-05
-9.83029815636737e-06
-1.17477272494774e-05
-1.48064679680101e-05
-1.28008568459239e-05
-3.85957291135838e-05
-3.43029989656904e-05
-3.44497191985964e-05
-3.5900210568133e-05
-3.83550590256806e-05
-2.56189833640591e-05
-1.8903518456773e-05
-4.21184538074428e-05
-9.00939390189413e-06
-1.38608069695047e-05
-2.27138373040971e-05
-3.07755981874292e-05
-3.62266657023516e-05
-9.14312895926456e-06
-4.53964731252833e-05
-3.35658375980094e-05
-1.88956693453071e-05
-2.34366661501566e-05
-1.16721680247093e-05
-8.4520089865801e-06
-2.58678456428514e-05
-3.04017236712122e-05
-1.16763483178418e-05
-1.56402821060812e-05
-3.00333007595402e-06
-3.67588036508794e-05
-1.61383501901903e-05
-2.04794527775699e-05
-4.52186155050996e-05
-1.04067251352405e-05
-1.80735676598327e-05
-2.95097687781526e-05
-2.43683501706756e-05
-2.44374846680747e-05
-6.21007728917318e-06
-2.94391037932167e-05
-6.42582395972008e-06
-1.51318993831949e-05
-1.78578329365417e-05
-1.73798161466287e-05
-2.58991594779545e-05
5.93279684118534e-06
-3.079227785657e-05
-1.48400932263157e-05
-8.29363973300045e-06
-1.6398339290713e-05
-1.99168626692315e-05
1.87736194776767e-05
-1.70586982463271e-05
-1.10927230346542e-05
-3.29362539841207e-05
-2.70209868633601e-05
-2.14498064226892e-05
-9.37616180658285e-06
-2.60529302204571e-05
-3.37013267290887e-06
-9.0677269968622e-06
-5.99189321975504e-06
-2.60761648871696e-05
-2.72643519213648e-05
-1.8790074818644e-05
-2.69541698834493e-05
-9.46998575364565e-06
-3.04001903781323e-05
-2.51901935179958e-05
-1.68257223948273e-05
-3.30205791071629e-05
-2.37376946364015e-05
-3.26278972678883e-05
-1.73202209487206e-05
-1.54460583084025e-05
-4.27428762956183e-05
-9.46158354945917e-06
-2.19821906305661e-05
-4.18847415307271e-06
-3.59678968250591e-05
-1.34560177902836e-05
-2.15253480573985e-05
-1.99291736361678e-05
-1.11888938347305e-05
-4.43530133956261e-05
-9.72732005932933e-06
-3.89087991204698e-05
-2.03371692410862e-05
-2.7077561782938e-05
-2.5027514243819e-05
-3.74877592214955e-05
-2.93346965269398e-05
2.53677916214021e-06
-2.43734187350033e-05
-3.48310234750941e-05
-1.26233421104431e-05
-1.05051121591746e-05
-1.65980883354908e-05
-1.08106294909224e-05
-1.8053833283456e-05
-4.15024329436413e-06
-4.58754559567679e-06
-5.59992445489588e-06
-1.27004723007051e-05
-2.18793267175417e-05
-1.15797865085501e-05
-2.57346966729333e-05
-4.03971453941646e-06
-1.73874282034379e-05
-3.75726048560839e-05
-1.0679119194812e-05
-1.77733459737229e-05
-7.21677914329448e-06
-2.00364666342955e-05
-8.95039578316032e-06
4.45302965181298e-06
-1.44436615262165e-05
-2.53976167499955e-05
-2.05781859737096e-05
-2.72583131820717e-05
-1.8766861393574e-05
-2.59119860028404e-05
-4.36656673064208e-05
-2.89142391355933e-05
-2.65277079079948e-05
-2.4637275699172e-05
-4.5180842601593e-05
-2.84425251378032e-05
-3.48942301688436e-05
-2.9227870813286e-05
-3.22973421218851e-05
3.38686283788966e-06
-2.59028146231602e-05
-2.95089417018589e-05
-7.18331713684478e-06
-3.46181780820461e-05
-1.56444479794919e-05
-2.17863098722629e-06
-1.43401313373426e-05
-1.8635831278233e-05
-1.86204862184266e-05
-5.99163110752987e-06
-2.18418463513567e-05
-2.63741727486061e-05
-2.69401287793223e-05
-1.8122615266181e-05
-4.1442820869759e-05
-1.76852236676957e-05
-1.68453474801367e-05
-3.25621162622305e-05
-1.60564311687445e-05
-2.07052508887879e-05
-6.73535488600176e-06
-2.4077922943644e-05
-3.13626381853589e-05
-1.74215018102296e-05
-6.58884343992451e-06
-1.43008880801875e-05
-1.17320796752277e-05
-1.77871608196221e-05
-2.34222031646754e-05
-9.09713047298585e-07
-3.63496588563319e-05
-1.99494287534568e-05
-2.71498465662079e-05
-3.3891573414239e-06
-2.67906432337854e-05
-1.03617711673913e-05
-1.55173694411257e-05
-1.31969603439131e-05
-2.41776721518972e-05
-2.59799405063485e-05
-1.76464009305449e-05
-2.24629566851464e-05
-1.54563969640546e-05
-8.00182598291015e-06
-5.76621502540467e-06
-4.5200386469234e-05
-4.6897553411865e-06
-3.77346375500735e-05
-1.38588557699449e-05
-1.12622750816344e-05
-5.82336853289969e-06
-3.97839192260752e-05
-8.38810410390219e-06
-2.23569832359596e-05
-1.8761210058726e-05
-1.31355364942276e-05
6.66946620379176e-07
-1.64596174687974e-05
-2.57346458684355e-05
-1.019520743001e-05
-3.20980891971676e-05
-2.0017234099094e-05
-1.61747733237755e-05
-2.11035336790683e-05
-7.01729296387571e-06
-3.80816855334148e-06
-1.06448453781752e-05
-3.33229804379425e-05
-2.05217465426518e-05
-1.5654592780757e-05
-3.82427669272781e-05
-3.07791611415375e-05
1.10925402125758e-06
-1.61117747764318e-05
-1.88913903006791e-05
-2.77880465917068e-05
-2.15315213840981e-05
-4.50883838822602e-05
-3.1898245613852e-05
-3.73549307141642e-05
-3.71959346182109e-05
-1.99711957903953e-05
5.39021920586366e-06
-1.89485877400962e-06
3.00328496979009e-06
-1.02535078085669e-06
-2.24232259470104e-05
-3.1316071732115e-05
-3.2414810156075e-05
-3.7686213600315e-05
1.62479667226128e-05
-9.73897370567101e-06
-1.2490638708604e-05
-1.66222306291961e-05
-2.16480984329602e-05
-3.19959148792892e-05
-1.2820513717248e-05
-1.49937767451316e-05
-3.40011462081204e-05
-1.77029242483556e-05
-2.23144003484874e-05
-3.94386931310163e-05
-2.32781759970442e-05
-4.75736572429038e-05
-2.94231285715891e-05
-1.17586159843575e-05
-3.02398861729332e-05
-2.73029631519824e-05
-5.12958631567713e-06
-9.7007420217242e-06
-2.66868301901222e-05
-1.3850584670032e-05
-1.09255829540077e-05
-1.27867345061916e-05
-2.63664568858706e-05
-9.15198258838112e-06
-4.69639126152151e-05
1.5725622017137e-06
-2.69463509152872e-05
-3.38255635043169e-05
-4.10706600065811e-05
-1.95059064214425e-05
-1.67930096019509e-05
-3.21803412782438e-05
-2.7901724547775e-05
-1.39988818459349e-05
-4.15329937075318e-05
-5.39434035797181e-06
3.69358742383992e-06
-1.91690328001045e-06
-2.79752216266347e-05
-9.39910057707252e-06
-2.3273746061693e-05
-2.02213489517713e-05
-3.317556674886e-05
-2.86074316800075e-05
-1.06589626069744e-06
-1.8710355912624e-05
-1.2466312194632e-05
-3.61321209227629e-05
-5.23609579329132e-06
-3.68087127696085e-05
-2.4534243367586e-05
-4.61909339768501e-05
-2.59413214121749e-05
-1.99356789409615e-05
-2.19431887934685e-05
-4.01536428888132e-05
3.29650919410425e-06
-9.08122435248004e-06
-1.79005636190894e-05
-2.2464740464697e-05
-1.8105383999243e-05
-1.84538084325946e-05
-1.17878322636969e-05
-2.51708106339204e-05
-7.30426413525379e-06
-2.74378782694999e-05
-1.87998716817889e-05
-1.70563555524733e-05
-3.95516320232122e-06
-2.5608998813407e-05
-1.9305424398185e-05
-3.46293724430704e-05
-3.09533093394225e-05
-2.42079954890177e-05
-2.58708402974454e-05
-2.28267012341121e-05
-1.2737709859534e-05
-1.66293917686224e-06
-3.66837367147593e-05
-3.85634462454906e-05
-2.06496759468284e-05
-4.70495332065025e-06
-1.19201250768165e-05
-8.27362170967902e-06
3.5055774507626e-06
-1.62989600339121e-06
-4.07454275742073e-05
-1.9718383926223e-05
-1.56905743949253e-05
-3.92480465727965e-05
-2.3562226753826e-05
-1.74084971991945e-05
-4.54608474459776e-05
9.004698943889e-07
-2.32992490340732e-05
-2.02761766807995e-05
-2.29269464018436e-05
-1.55668466508823e-05
-2.00758739456436e-06
-9.42897677925432e-06
-3.71181706287132e-05
-3.56030312879137e-05
-2.23909978866013e-05
-3.88805599978423e-05
-1.78345113489212e-05
-3.01398826186617e-05
-1.98591293121038e-05
-6.73003483379279e-06
-1.80448733961363e-05
-2.33019423233762e-05
-2.13715996009131e-05
-2.24731572505139e-05
-4.06418110228142e-05
-4.13028170308059e-05
-1.81457508225003e-05
-3.01376172819244e-05
-1.70756963710691e-05
-1.38339031736349e-05
-2.10523579554188e-05
-2.12968855871724e-05
-1.40779944901853e-05
-2.56434607551146e-05
-2.28101350077099e-05
-6.99132643863776e-06
-2.09725262611609e-05
-2.74166970956619e-05
-5.80029428770121e-06
6.5807998362276e-06
-2.43306102097635e-05
-4.00387341077e-05
-3.63403433842104e-05
-1.44947445974054e-05
-3.32724533682979e-05
-3.68530727836562e-05
-3.07369852724952e-05
-1.94598663961879e-05
-2.44247919786902e-05
-2.87741924022497e-05
-5.80318980869291e-06
-2.27021986272106e-05
-3.10279105235999e-05
-2.57361857655068e-05
-9.03698888286486e-06
-2.74272556580381e-05
-2.66843502117924e-05
-3.0016399690823e-05
-3.34604669273525e-05
-3.46966697312869e-05
-2.85562516630607e-05
-3.21719239438772e-05
-1.97098068373644e-05
-3.13035179820783e-05
-1.54176551932042e-05
-2.23676549090669e-05
-5.58093087990993e-06
-9.75073324260233e-06
-1.89010191152121e-05
-1.37895325415266e-05
-1.4382258888841e-06
-3.50401703271323e-05
-2.43002703392732e-05
-2.43629971050648e-05
-1.74977078920634e-05
-4.40929104906775e-06
7.22357068237968e-06
-1.23606330176415e-05
-2.84330810938354e-05
-1.83601712424845e-05
-4.01091994567614e-05
-1.32929305007374e-05
-2.68818937829043e-05
-1.97845979970561e-05
-2.56946733294449e-05
8.33279841584628e-06
9.30413440801275e-08
-1.19656964910108e-05
-3.10890623755935e-05
-2.48065712146531e-05
-2.53295316523237e-05
-3.13835009484686e-05
-2.70917970434693e-05
-3.48747522684586e-05
-1.24324590498283e-05
-2.72988722717438e-05
-1.25074252002975e-05
-2.00244838081641e-05
-1.20475457168169e-05
-2.02451936508459e-05
-2.70841711351128e-05
-5.3159043246584e-06
-2.22660791877463e-05
-3.31546286861478e-05
-3.53223592975837e-05
-2.04788479915365e-06
-6.43209164609413e-06
-1.58412100506958e-05
-2.89820207989061e-05
-1.61993500171535e-05
-1.78771355584949e-05
-2.09595149933629e-05
-1.85453507177335e-05
-1.87422300041604e-05
-1.91158269333633e-05
-2.46304760438142e-05
-4.3631705817576e-05
-7.50891148984715e-06
-2.56819723252885e-05
-3.38612935438178e-05
-5.03727570246605e-05
-1.05932605592462e-05
-2.82518314468504e-05
-3.16016582851851e-05
-3.22963650944651e-05
-2.32650607029407e-05
-4.52336949152876e-05
-2.52846803049538e-05
-1.82286048499998e-05
-2.67187781704404e-05
-6.09526026622238e-06
1.13384231006023e-05
-3.7623878221365e-05
-3.70021819059285e-05
-1.15979843405229e-05
1.10929120941026e-06
-2.18465541880496e-05
-2.67228106815618e-05
-1.08294552936355e-05
-3.08091020250925e-05
-9.89637035532041e-06
-2.78601010524653e-05
-1.46181403351592e-05
-2.78491976996221e-05
-3.05682097041341e-05
-2.77838874763391e-05
-2.83155523323786e-05
-1.65925791647345e-05
-1.4415231824677e-05
-1.0617166205717e-05
-2.9105422776045e-05
-7.83419768203594e-07
-1.91405590890404e-05
-1.34040764401097e-05
-2.1861043792414e-05
-3.67997203197977e-05
-2.83395343162292e-05
-2.25873670122587e-05
-2.10070649920845e-05
-1.79692026207776e-05
-1.89147220602533e-05
-2.22483572168187e-05
-9.03143186838487e-06
-6.18323041757718e-06
-5.47572559548263e-05
-3.25597455884702e-05
-2.08763286036305e-06
-3.02112835325213e-05
-1.98296839943474e-05
-1.90166453631657e-05
-8.21633225421385e-06
-1.7719774837802e-05
-1.28330945074743e-05
-1.61844680803155e-05
-3.7086883176112e-05
-1.76112275168305e-05
-9.49094682384834e-06
-4.13336803918113e-05
-3.57965910835713e-05
-2.57876182627465e-05
-3.51029438219747e-05
-3.72778500163808e-05
-2.26635224486943e-05
-1.83234813335591e-05
-1.53127183575601e-05
-1.12501768258552e-05
-7.27382127720026e-06
-1.25506484096495e-05
-3.85902227692516e-05
-5.18274871361559e-05
-2.80061479495082e-05
-1.79543845844262e-05
-3.08420641599804e-05
-1.86858222659771e-05
-2.46869255265918e-06
-3.27222384943328e-05
-2.04546334892079e-05
-2.94638855607899e-05
-5.30682069642457e-06
-2.87154374135846e-05
-7.64624236326621e-06
-1.56922007916145e-05
-1.30492019095658e-05
-1.95018895073687e-05
-1.86620102979218e-05
-2.22196298138183e-05
-2.23509698323059e-05
-3.33080966043128e-05
-2.24331149443672e-05
-1.83059844446754e-05
-4.18560165632079e-05
-1.38504831646519e-05
-1.90373244138012e-06
-2.63502588039847e-05
-4.33740247406831e-06
-8.18068781800815e-06
-3.51669300135605e-05
-2.86129704978692e-05
-2.43128103322485e-05
-6.71472680157598e-06
-3.14933858680293e-05
-7.29818580596104e-06
-1.14625771783212e-05
-1.08935959946027e-05
-4.24572148700241e-05
-1.57016699118155e-05
-1.59888569666058e-05
-2.50441988632229e-05
-1.43628536782731e-05
-9.18384893181018e-06
-3.04784571955171e-05
-1.89833123260557e-05
-2.48321904675146e-05
-3.02790055864355e-05
-7.9201479840169e-06
-4.07495886078256e-06
-2.70115490344423e-05
-5.53693251196703e-07
-1.73393503888303e-05
1.53736212654023e-06
-4.1781494267165e-06
-1.24537767219027e-05
-3.47122341517034e-05
-3.66667350546523e-05
-2.15005929898058e-05
-1.37983898605838e-05
-2.1858972075969e-05
-5.33616957887105e-05
-1.79635625742867e-05
-3.50379107150682e-05
-5.44991677493661e-06
-1.27256385949411e-05
-4.63260080926141e-05
-4.30460896748123e-05
-4.36531284603708e-05
-7.93083777194225e-07
-5.56703899314265e-05
-1.00566717570357e-05
-3.11953651134715e-05
-2.79996517827589e-06
-2.96916935166351e-05
-2.01613829997676e-05
-3.17429708573853e-05
7.19420542848758e-06
-1.86627836025068e-05
-2.63922180732332e-05
-7.20792553687822e-06
-3.54443379137709e-05
-3.40386183813669e-05
-3.41662305015611e-05
-2.78650814978788e-05
-3.80791914297822e-05
-1.0327838495808e-05
-1.0206408222568e-05
-2.37962909397466e-05
-9.62336015416988e-06
-3.50607975045661e-05
-6.9416943741672e-06
-2.43094269487278e-05
-1.79171928443261e-05
-2.7582300190299e-05
-2.2989710615651e-05
-1.91983737388893e-05
-3.81916164955642e-05
-2.1773014806049e-05
-1.14049811480784e-05
-5.24063590496001e-06
-1.35180175921751e-05
-5.14444818947441e-05
-1.43419835080204e-05
-1.67081474798517e-05
-4.66048399030823e-05
-3.02970734088335e-05
-1.42088109150633e-05
-3.01461917759755e-05
-3.97950414613212e-05
-1.7304785548501e-05
-4.17619438167477e-05
7.58298165071813e-06
-1.96314037437038e-05
-1.27604301377148e-05
-1.99045851618936e-05
-2.14766030547054e-05
-2.47575712065578e-05
7.6233511603112e-06
-1.14347188357976e-05
-1.99954450723971e-05
-1.89506475577862e-05
-3.13459391568216e-05
-1.24517364560885e-05
-2.5829394215871e-05
-1.9457293203169e-05
-2.88750984838459e-05
-1.14714982584713e-05
-8.142959800624e-06
-1.50468382443958e-05
-2.17667398205479e-05
-1.47282805425533e-05
-4.22419328972613e-05
-7.96906817960764e-06
-2.79782725797307e-05
-1.92432116816632e-05
-8.30885485825841e-06
-1.89917666332612e-05
-9.77607596836258e-07
-1.77646613861483e-05
-2.24621384298272e-06
-3.96346515627641e-05
-2.24004924825044e-05
-2.35260651063568e-05
-2.95920381134452e-05
-2.56464560827783e-05
-3.10874822503416e-05
-2.36204761414783e-05
-3.46373388056097e-05
-2.66003100787916e-05
-1.29730056784895e-05
-2.77566433351941e-05
-1.82713526138301e-05
-1.98068621943337e-05
-2.61501374553106e-05
-6.16146860903314e-06
-7.06878066834674e-06
-5.2044613894273e-06
-2.43204758630718e-05
-3.67577624996931e-05
-4.08761435455945e-05
-3.7697561550492e-05
-1.19957558387252e-05
-1.46385250141629e-05
-3.07519341173211e-05
-2.01963589673027e-05
-1.76815128059445e-05
-2.42016395906351e-05
-7.98300815439185e-06
1.32257553025687e-05
-2.59227949011423e-05
9.61086297546183e-06
-2.62377524327528e-05
-1.44346680587357e-05
-2.50697959817841e-05
-1.13025315630618e-05
-3.97047270792964e-05
-2.61789696361284e-05
-9.35232340260211e-06
-9.13613305930714e-06
-2.48553715885064e-05
-1.37789019868242e-05
-3.03573859394231e-05
-9.78982300329531e-07
-1.8625288616361e-05
-1.6205186514453e-05
-3.20110797446323e-05
-1.150572759522e-05
-1.66036060897283e-05
-7.56670596129895e-06
-2.79854109316603e-05
-2.78512701892472e-05
-9.17725026844971e-06
-3.46510325110701e-08
-4.07797273331585e-05
-1.24545324775781e-05
-1.50739915007615e-05
1.95033217746807e-05
-2.07628313315322e-05
-2.82072840324902e-05
-4.95567390384139e-05
-3.74778799150476e-05
-1.04861990132985e-05
-1.0185037363758e-05
-1.91108318132527e-05
-2.10017966114563e-05
-2.34962518777158e-05
-2.56225291040104e-05
-4.34794076152374e-05
-2.305361092229e-05
-3.29103206322544e-05
-1.15219675102017e-05
-2.94652312917958e-05
-2.78499022064285e-05
-2.68187536081516e-05
-2.57075065165809e-05
-2.07917374717172e-05
-1.8547177357477e-05
-1.56132217615336e-05
1.67833160931356e-05
-1.3070486940869e-05
-7.12669182914254e-06
-3.14929373867621e-05
-1.12428257553869e-05
-2.80081664187562e-05
-1.47971465153708e-05
-2.80113710400107e-05
-1.47629585081342e-05
-3.43410100825427e-05
-1.44957152412219e-05
-2.44338687290107e-05
-5.09290656948247e-05
-1.11776746065993e-05
-1.46733530088843e-05
-3.07967478902569e-05
-2.28253703614538e-05
-5.31766314701401e-06
-3.00002122180521e-05
-1.91759210677893e-05
-1.72108418891704e-05
-1.09441098313631e-05
5.85800980109431e-06
-6.34365892275115e-06
-1.51782874906941e-05
-1.20064992313723e-05
-2.8003667285286e-05
-2.30779527723455e-05
-6.31680016993397e-06
-1.67991651326541e-05
-2.47210325352722e-05
-1.43569412399795e-05
-1.24609415957714e-05
-2.75393110643248e-05
-2.09537634945142e-05
-2.29894963788555e-05
-2.39277024517586e-05
-5.66404889558852e-06
-3.0400825694747e-05
-3.20957479080349e-05
-3.52131897756649e-06
-1.30385998732498e-05
-1.34401248597828e-05
1.30941401866757e-05
-4.22206413589785e-05
-2.04051765701451e-05
-3.09951114109115e-05
-3.61300248751171e-05
-2.05569724934546e-05
-5.31726554753329e-05
-7.46704431201993e-06
-2.10609249416818e-05
-3.51728014074014e-05
-5.06908190745343e-06
-3.88167036863434e-05
-1.76417268107677e-05
-1.79199823256749e-05
-2.52129156258718e-05
-5.98899585101426e-06
-2.02685302869439e-05
-2.87683761613114e-05
-2.18085426476752e-05
-2.58109813021806e-05
-1.27128464254489e-05
-9.28877153140682e-06
-2.16631715835269e-05
-3.53156571883996e-05
-2.88836083507118e-05
-1.20793254294604e-05
-2.97936527504283e-05
-2.19142282793104e-05
-3.76902894203061e-05
-2.51298130751692e-05
-5.64141195060045e-05
-1.92531621548432e-05
-1.96506842119986e-05
-1.70544377800463e-05
-2.89250947581079e-05
-9.05236024347569e-06
-1.12064458687298e-05
-2.37829550127922e-05
-2.24401057247375e-05
-1.65213617712146e-05
-1.94200326455046e-05
-3.51051672784787e-05
8.61367094711832e-06
-8.65252479827455e-06
-4.6337677368271e-06
-1.23116736912777e-05
-2.33319546968335e-05
-2.04472365176661e-05
-1.79247729164827e-05
-2.4571241887583e-05
-8.81956651515319e-06
-3.11331738367032e-05
-1.97687980590374e-05
1.79769166226695e-06
-2.83783159828922e-05
-7.17815525748861e-06
-3.08277676059848e-05
-2.10848384776382e-05
-2.63819203634355e-05
-1.52548319122742e-05
-1.53667055819266e-05
-2.29100701390791e-05
-2.63273957016098e-05
-2.71049021768364e-05
-1.44307632640253e-05
-8.33716042587179e-06
-3.27813497756192e-05
-9.96356034369894e-06
-4.0730780409718e-05
-2.20369748945305e-05
-1.99567923303211e-05
-3.12991827884205e-05
-2.0877932096137e-05
-1.9128631183403e-05
-4.02617929432528e-05
-3.4967445922884e-05
-3.12069855552378e-05
-1.13392886136736e-05
-1.37679069457576e-05
-1.49907146376988e-05
-5.05425147518024e-06
-3.14725084233419e-05
3.51613874010917e-06
-1.71130322779308e-05
-2.54703941962973e-05
-2.17615190831784e-05
-2.50476503986919e-05
-2.38126985468949e-05
-3.54201662526683e-05
-3.96616806699107e-05
2.46426120324751e-06
-1.28009120087844e-05
-3.52189556361302e-05
-1.796856601543e-05
-2.06751317496033e-05
-2.18585803680903e-05
-1.63899722968462e-05
-3.03109830926459e-05
-3.75493089720586e-05
-2.28408835743804e-05
-2.26943511815952e-05
-1.83032444464475e-05
-1.5015573136486e-05
-4.23619581587597e-05
-2.18230792631518e-05
-3.26848729886604e-05
-1.28651649638143e-05
-1.89484085486907e-05
-2.56260143899442e-05
-6.92848233424478e-06
-1.62076271456119e-05
-3.63698022468216e-05
-2.42647097390722e-05
-1.62946567345575e-05
-2.15685503123918e-05
-2.55352546622219e-05
-1.09769739879804e-05
-3.27315811002506e-05
-5.13182040286627e-06
-2.93412478609605e-06
-2.54683850571594e-05
-2.88290929529407e-05
-2.63695293141361e-05
-2.33513657195245e-05
9.20111839634399e-06
-1.93370010729467e-05
-2.5439946629367e-05
-1.96334702729721e-05
-2.17935450332011e-05
-2.11430491451962e-05
-2.61068689644168e-05
-2.13523479094444e-05
-2.19949591691337e-05
-9.98812167146934e-06
-1.76512106963228e-05
-1.06628267568313e-05
-2.85048493768628e-05
-4.29547082698675e-05
-8.37275898256888e-06
-2.02233778155409e-05
-4.22771310894994e-05
-3.08718568499501e-05
-4.09103980413014e-06
2.01032333301877e-06
-2.2141711676101e-05
3.16207802199244e-06
-1.44915640392045e-05
-2.08145471134827e-05
-4.55236837894802e-05
-1.9502559928885e-05
-3.08830824983549e-05
-1.49274287311279e-05
-1.27804558885859e-05
-2.90446104889095e-05
-3.48743551630725e-05
-3.30688247845065e-05
-1.10830572085567e-05
1.22526434215758e-06
-2.7644693999833e-05
-3.5474154754687e-05
-2.64963802040647e-05
-4.16952421809513e-05
-2.92057474507243e-05
-5.45455266363022e-06
-8.98175309665276e-06
-2.97334599147284e-05
-2.96202345982087e-05
-4.27065230416122e-05
-1.18090100816496e-05
-1.85260960850716e-05
-2.84457581229158e-05
-3.04155707717853e-05
-2.28310932790561e-05
-1.34254818569345e-05
-1.67762048674573e-05
-1.42350858231144e-05
-2.02856405596487e-05
-2.90407721908967e-05
4.21185859332632e-07
-1.84654900049627e-05
-2.63065460582531e-05
-3.00006142191878e-05
-3.42220355475818e-05
-1.59555073860336e-05
-3.774790839144e-05
-2.85732128477861e-05
-2.94695150006128e-05
-3.78736097959561e-05
-3.45839325765649e-05
-1.38385738060506e-05
-1.60703927937921e-05
-2.07421464078914e-05
-4.54166207006601e-06
-2.80837619083461e-05
-4.45510589284122e-05
-1.77699922353783e-05
-1.92587147847982e-05
-1.79416734772654e-05
-2.52479431221287e-05
-2.2483987603687e-05
-1.05496739711614e-06
-7.34447059971252e-06
-1.9142033980954e-05
-2.39581550923564e-05
-1.2215900561713e-05
-2.21465519109699e-05
-1.38427583699677e-05
-2.28406902615569e-05
-2.85460241355874e-05
-1.40249417723016e-05
-3.51691997462217e-05
-2.70192180696586e-05
-1.81661458857108e-05
-2.46013366649226e-05
-1.2316869516594e-05
-7.80699208460119e-07
-1.89698849715082e-05
-2.71453086993765e-05
-2.22822793884423e-05
-3.44402652130231e-06
-1.52566108733156e-05
-2.41603462171014e-05
-3.42950603033022e-05
-1.71737892316049e-05
-1.5402363677657e-05
-2.18493296543447e-05
-3.06441930442901e-05
-1.8506409335869e-05
-2.65522845717594e-05
-8.98382968434528e-06
-3.17076108361106e-05
-3.48237546226876e-05
-2.93493093894251e-05
-2.50941772091934e-05
-3.31943017060087e-05
-9.9278615721405e-06
-1.522442030989e-05
-3.22520477055887e-05
-9.73310488228214e-06
-3.43348597451827e-05
-2.9418104959249e-05
-3.22625248667375e-05
-1.07533085260849e-05
-3.31215451888148e-05
-1.22001783438975e-05
-3.11175149741145e-05
-2.96900821167716e-05
-1.07088223234424e-05
-1.4921042683232e-05
-1.72291146658785e-05
-2.43418784534576e-05
-1.97329236744963e-05
-2.27339100691889e-05
-2.64702382393442e-05
-3.46755940473372e-05
-2.09181708472218e-05
-3.4080029816918e-05
-3.83872734456681e-05
-2.17606136353226e-05
-2.4715613866881e-05
1.3737883209085e-06
-1.9936024463133e-05
-2.87741592404717e-05
-2.77589766166411e-05
-3.78624766140357e-05
-1.91698371074106e-05
-2.3098704808753e-05
-7.75556257759567e-06
-1.56419164846133e-05
-2.42438089815638e-05
3.61682841317296e-06
-3.51509910138609e-05
-6.05187029705233e-06
-3.67644022233581e-05
-2.04885043036643e-05
-3.19083921719137e-05
-2.14735876362367e-05
-1.79891962541522e-05
1.39146078748113e-06
-5.7310230327929e-06
-2.86022793909016e-05
-1.67926355833371e-05
-2.2508242568786e-05
-2.03681263592468e-05
-3.10014069731938e-05
-2.53432723250379e-05
-1.12833895278224e-05
6.6114517896007e-07
-2.66559472734436e-05
-4.41231920708817e-06
-2.91339193570478e-05
-2.42953652985929e-06
-1.77968085884921e-05
-6.94068008437703e-06
-3.7459824889586e-05
1.34256252679933e-05
-2.67849301638625e-05
-6.80601639270437e-06
-3.66115252181313e-05
-4.8463298200481e-06
-1.76716222414809e-05
-3.40608639771267e-05
-1.44276829550189e-05
-3.25765154182945e-05
-4.07152646248918e-05
6.14349749472762e-07
-2.56259477855372e-05
-1.31333878192334e-05
-6.3113102470935e-07
-1.62244697999849e-05
-3.04461126526011e-05
-1.91714692998847e-05
-1.33363234636514e-05
-1.35743068933381e-05
-3.34970585327547e-05
-1.89639795773728e-07
-1.91367074618573e-05
-2.20785927527409e-05
-1.92938275312388e-05
-2.55264538535804e-05
-1.76169273616217e-05
-2.2377014829169e-05
-2.01190887316027e-05
-1.72798915037026e-05
-1.22581017698617e-05
-2.8998449844022e-05
-1.12482440807614e-05
-1.67362836918017e-05
-2.42923962354647e-05
-1.1659798206472e-05
-3.32258787063415e-05
-8.10648691496221e-06
-3.72198155254217e-05
-1.65483957652509e-05
-1.16167504943676e-05
-4.58657734844706e-06
-2.64209628837687e-05
-2.06257391073451e-05
4.48416084258034e-07
-1.48324168696203e-05
-3.76312971354637e-05
-4.02635822559139e-05
-3.23510952598301e-05
-4.35727741600713e-05
-2.66883412010574e-06
4.596312799433e-06
-4.123473805358e-06
-3.12086963554934e-05
-1.7809412686038e-05
-3.41605353521214e-05
-2.20538576694355e-05
-2.38148669368761e-05
-2.94370476256152e-05
-1.40646104883345e-05
-7.22397708980941e-06
-5.52091059801639e-05
-2.80109679806818e-05
-3.94922708382764e-05
-2.67258823291676e-05
-1.94729736149588e-05
-1.7770916745475e-05
-1.93120762361898e-05
-1.51980107131732e-05
-1.68506103943889e-05
-1.87342360812005e-05
-3.4167292193509e-05
-1.60378191031166e-05
-2.89417932854308e-05
-2.23319921586412e-05
7.00911257851833e-06
-1.30670098829238e-05
-3.03684485076275e-06
-2.44476842540673e-05
-7.92512717652503e-06
-1.88390980851442e-05
-2.82929665137385e-05
-2.34279356029026e-06
-1.07395198075235e-05
6.79154869863552e-06
-1.24659850300264e-05
-2.07782868988019e-05
-1.86592592280936e-05
-2.96865033826309e-05
-1.41814220827531e-06
-1.64145479931961e-05
-2.21956609087506e-05
-2.35985194060777e-06
-1.78989642350817e-05
-1.79293420023987e-05
-1.15980337330189e-05
3.36454892714765e-06
-1.5007644694797e-05
-2.315245055062e-05
-4.63427092105256e-05
-1.68678295121409e-06
-3.38916033569491e-05
-2.90527702765931e-05
-1.84690420698461e-05
-2.25781627785136e-05
-3.05623263727836e-05
9.6387032550531e-06
-6.60127696052473e-06
-6.26122702510028e-06
-3.56435225841696e-05
-1.55541888920541e-05
-2.8771704398653e-05
-4.30647020565626e-05
-1.52681631472776e-05
-8.28850732538569e-06
-8.93099370601245e-06
-4.36679160928175e-06
-2.66100315744073e-05
-1.78213619391033e-05
-1.86056548747768e-05
-1.50279174502939e-06
-3.5633443263124e-05
-1.04461142804987e-05
-3.92815997272888e-05
-1.59579602087467e-05
-2.69619567316477e-05
-4.84278533288803e-05
-1.42329893094643e-05
-1.79251205061268e-05
-3.38798387168907e-05
8.12406906108633e-06
-2.56791377487042e-05
-8.97611184535329e-07
-3.79726549533283e-06
-1.18565737172019e-05
-2.68235876404846e-07
-3.3903387453953e-05
-3.50747636969742e-05
-1.73846131593291e-05
-2.36731584187075e-05
4.56560086158635e-06
-1.67855540792122e-05
-1.93267333531915e-05
-2.45528344762624e-05
-4.29516157732196e-06
-3.92482077712338e-05
-4.20834839455925e-05
-4.4222622697295e-06
-2.6289922267793e-05
-3.28373223437537e-05
-9.4357420947748e-07
-1.11445240890195e-05
-1.9086981537861e-05
-2.00604257653921e-05
-1.61241645664666e-05
-3.06534029372612e-05
-1.50183876294381e-05
-2.40189182812223e-05
-2.36943549805163e-05
-2.77501969617977e-05
-2.64265072849952e-05
-6.17234330170164e-06
-2.20265332473084e-05
-2.60062769178049e-06
-4.99132097663974e-05
-4.31403063805677e-05
-2.58003534304639e-06
1.4987899729147e-06
-3.61769694614835e-05
-2.42046427018818e-05
-2.03907524326969e-05
-1.30910170531328e-05
-2.67916393762427e-05
-1.74602011158573e-05
-2.10473326585423e-05
-2.8711847205338e-05
-2.04896558044808e-05
-3.12836833979212e-05
-3.91138565113213e-05
-1.24873115629749e-05
-2.13719691198819e-05
-5.20894401366431e-07
-1.23606053609696e-05
-2.74664267885595e-05
-6.35531764980119e-06
-2.57650114503313e-05
-3.48284067165744e-05
-4.38690036929302e-06
-1.87525750626779e-05
-2.1407935615339e-05
2.3429269506426e-06
-1.05997337945202e-05
-5.61935970499067e-06
-1.18032926160788e-05
-1.77331784504357e-05
-1.27094135554344e-05
-7.70201048041042e-06
-3.29496788459569e-05
-2.78098353357119e-05
-4.57219141117925e-06
-1.81700681138716e-05
-2.96361906218229e-05
-1.2164882175551e-05
-1.62006570204353e-05
-2.63694781045714e-07
-6.02804895769297e-05
-2.63132004542275e-05
-2.22645179476221e-05
-1.70499671773113e-05
-2.13974032775871e-05
-2.39279763659839e-05
-3.16694062976665e-05
-3.94546220365026e-05
-3.41281327339282e-05
-3.49349283913012e-05
-4.77012615212389e-05
-2.12614185154395e-05
-1.84038793333923e-05
-3.95431390155339e-05
-3.72356361144679e-05
-2.13548836596372e-05
-6.68915719683001e-07
-1.8528954113805e-05
-2.8462941844851e-05
-3.17616270625412e-05
-1.09494671117611e-05
1.67781780578291e-06
-3.93929163971419e-05
-1.8913871947965e-05
-7.7420575408862e-06
-2.29342913226778e-05
-5.74894916432135e-05
-3.06611437188048e-05
-2.69238084612588e-05
-1.68417132484698e-05
-2.68708134768934e-05
-1.75015904866608e-05
-3.74068824036349e-05
-3.89239730473241e-05
-1.03828015153984e-05
-3.77905341556719e-05
-2.31049111467885e-05
4.88584974543092e-06
-3.32328895113625e-05
-1.93318290969933e-05
-2.54797158917738e-05
-7.41756302723077e-06
-7.39180152271826e-06
-1.51313056689967e-05
-2.7810310073217e-05
-1.10493635675742e-05
9.89883274958928e-06
-3.56389399566727e-05
-2.01596943501474e-05
-2.07413281060869e-06
-3.72469386199792e-05
-2.57312938137522e-05
-3.86355048410367e-06
-1.24275855024191e-05
-3.24463374656757e-05
-1.6148725383474e-05
-3.18152376218324e-05
-2.11944800149785e-05
-1.58377109956751e-05
-4.82982518514048e-06
-4.59893454973757e-06
-2.99129687269586e-05
-9.63711599290325e-06
-2.49004466553557e-05
-3.15987040013304e-06
-2.33037419392407e-05
-2.50087915513355e-05
-2.48947085101322e-05
-6.00107480834426e-06
-2.20977179396394e-05
-1.10391164904141e-05
-2.13140654059048e-05
-3.08893265722819e-05
-1.10833026499157e-05
-2.84148406814169e-05
-3.8696885769426e-05
-8.02750108201897e-06
-2.02652335440207e-05
-2.74667471225582e-05
-1.41179480143558e-05
-1.72498668392361e-05
4.50462208935019e-06
-1.02302877434142e-05
-1.41746298968372e-05
-1.73182615877959e-05
-1.14733434559249e-05
-3.06948158604558e-06
-1.08762520623751e-05
-2.34635127997669e-05
-1.44703864852586e-05
5.58096894466337e-06
-1.67278801258553e-05
-2.75365970505011e-05
-1.92410285613899e-05
-9.29129165604762e-06
-2.30033420753631e-05
-3.96940040052759e-05
-1.0139362556263e-05
-2.54491756987055e-05
-3.15928184575845e-06
-1.25190509007954e-05
-2.55907420134893e-05
-3.11591616379565e-05
-1.33174548410569e-05
-2.96548561433625e-05
-2.54478454764219e-05
-1.53202023861477e-05
-9.04229322289654e-06
-2.88173879776678e-06
-2.47656540240388e-05
-1.90871048443342e-05
-2.68349227094885e-05
-1.13064541400398e-05
-2.72861069620412e-05
-1.29351694172665e-05
-2.60047089618194e-05
-1.92710255646396e-05
-2.08356319021309e-05
-3.38446564230178e-05
-3.61300049579827e-05
-2.70250929841803e-05
-2.56507061358212e-05
-1.58391478860255e-05
-2.33673917167817e-05
-3.24066204779412e-05
6.95150113695619e-06
-3.89382170152929e-06
-1.74311140576186e-05
-5.69908149963084e-06
-2.42096002054197e-05
-1.991077389356e-05
-4.4274363371367e-06
-1.09194144504904e-05
-1.60015347148434e-05
-2.18938455219757e-05
-3.54034782912341e-05
-1.44686971705951e-05
-3.8423858949062e-05
-1.6928065873127e-05
-2.101782494299e-05
-2.28293445270298e-05
-2.02350815838657e-05
-1.83567350148971e-05
-4.34559411395602e-06
-2.79084707518859e-05
-2.24717465310405e-05
-1.26053892042615e-05
-1.31510751594968e-05
-1.86113134430504e-05
-1.37909468081661e-05
-3.36499908188902e-05
-1.79476165640611e-05
-2.25885625022275e-05
-1.70839728531952e-05
-1.63793847744917e-05
-1.93214601002495e-05
-2.60737741828979e-05
-5.31023987241866e-06
-2.25041499105313e-05
-1.26241995024551e-05
-1.63937503699625e-05
-1.98600239466731e-05
-1.54770946305169e-05
-3.78105603089314e-05
2.60362862057376e-06
-5.8173550474949e-05
-2.74481870948014e-05
-1.69134426254508e-05
-2.6954252636647e-05
-2.60276371985491e-06
-8.77334858378233e-06
-8.62536917950471e-06
-7.42441386716636e-06
-4.74529829100049e-06
-3.02179488719419e-05
-2.53660254107205e-05
-2.37891316937208e-05
-4.04136164471633e-05
-2.72173105158745e-05
-2.48224788102776e-05
-1.24492189316709e-05
-2.56901509789227e-05
-3.39684875312935e-05
-2.48294514055619e-05
-4.43082771081197e-06
-2.42514210958348e-05
-1.54987180838408e-05
-1.59901962813775e-05
-1.27988047756449e-05
-6.27732569887223e-06
-4.62473066441577e-05
-1.62228540764433e-05
-3.45288624225378e-05
-2.38066373809491e-05
-3.04597576078819e-05
-3.3669688748235e-05
-9.94398724297159e-06
-2.42637744713446e-05
-2.86136365841184e-05
-3.12256106729833e-07
-3.23247020045953e-05
-2.3509794361438e-05
-6.17752705943626e-06
-2.00500621204747e-05
-2.95122376033531e-05
-8.07985442132232e-06
-1.98220985037312e-05
-1.49726674333401e-05
-1.90921056960615e-05
-3.45410004270026e-05
-2.75237823392832e-05
-1.53887821550569e-05
-2.45708731645384e-05
-2.19825706625387e-05
-3.21665289812211e-05
-2.06958294262626e-06
-2.45937305347308e-05
-4.57959030852125e-05
-2.85872890598557e-05
-1.40668055958864e-05
5.77782588431902e-06
-2.71552390876293e-05
-2.76910639244153e-05
-6.52591166275122e-06
-2.37571352269143e-05
-1.9021768558408e-05
-2.93779374316663e-05
-3.20380462119322e-05
-4.06485501107807e-05
-1.26537746662182e-05
-1.44888206709642e-05
-3.10730992262531e-05
-1.87012968434435e-05
-1.9964054574695e-05
-1.82441220051145e-05
-2.59751188916375e-05
-1.4152126555026e-05
-4.31169428955804e-05
-5.47650331334511e-06
3.7032411539859e-06
1.28348321128928e-06
-2.68606959662106e-05
-3.13025838623524e-05
-4.02312662945848e-05
-4.17775638278779e-05
-3.51552580043504e-05
-7.36401908445713e-06
-2.2910531316711e-05
-1.66977197160892e-05
-2.90187473267154e-05
-2.44465297629258e-05
2.45772815082991e-06
-2.97505646362292e-05
-3.48939206071658e-06
3.17001340499564e-06
-3.16146151912856e-05
-4.54133758589165e-07
-3.14834886459702e-05
-2.7795952517813e-05
4.01199572833245e-06
-2.87926148505848e-05
-1.09720918598701e-05
-2.2792760365874e-05
-2.22706174402127e-05
-2.97313177877076e-05
-1.61410000409474e-05
-5.9943123626728e-06
-2.39390012808117e-05
-2.09876847482161e-05
-3.30254479516777e-05
-5.27875880186662e-06
-8.71543627649518e-06
-2.05063793595566e-05
-1.86262285031641e-05
-1.701205758172e-05
-2.26467140801679e-05
-1.60722088107e-05
-7.03940896863794e-06
-1.70095661047633e-05
-2.84782138496944e-05
-3.54511377054787e-05
-1.33100066026072e-05
-2.37684664861123e-05
-4.77910139657434e-06
-1.54125880389945e-05
-4.65208371756159e-05
-1.51304065040664e-05
-2.98318755348668e-05
-2.81538793361092e-05
-2.21562014041133e-05
-1.2657360612981e-05
-2.54504395428002e-05
-2.06220188596793e-05
-2.23913175878965e-05
-4.46011421528599e-05
-8.39829695766891e-06
-2.45397365007588e-05
-2.01349414494561e-05
-3.84788625359881e-05
-2.63628043456335e-05
-4.40193977994807e-05
-2.31279691200923e-05
-1.4340523782592e-05
-2.85850429647622e-05
-3.22719959245778e-05
-2.03004062791927e-05
-2.21114187372346e-05
-3.21086606164411e-05
-3.25275860061342e-05
-2.14744723934849e-05
-3.96309682542467e-06
-3.02044585743504e-05
-2.22143716954328e-05
-2.66460957933791e-05
-3.2428214284748e-05
-2.3368152549241e-05
-1.44642553216873e-05
-1.59102425001344e-05
-1.47258991136011e-05
-1.77498238040936e-05
-2.66120368471154e-05
-3.26809105486466e-05
-1.45711338388481e-05
-3.54487605619419e-05
-1.84055274208412e-05
-1.39949234260974e-05
-2.86220648998756e-05
-1.96148832050193e-05
-1.6712909060038e-05
-3.64211140599039e-05
-1.72016688451333e-05
-5.5016915788764e-06
-1.42389558806934e-05
-2.1123359326176e-05
-3.14288013596382e-05
-2.83936787986066e-05
-4.07635958808878e-05
-1.16182371972385e-05
-2.86700742411674e-05
-1.86865061131429e-05
-1.43697701529176e-05
-3.09711048539294e-05
-7.32606319656508e-06
-3.42133599742233e-05
-2.38047971154253e-05
-3.95252829127233e-05
-3.77577339800322e-05
-3.62998980635677e-05
4.98302952361747e-06
-1.4832736615467e-05
-6.76737876644591e-06
-9.05362568912557e-06
-2.39979304879429e-05
-2.19666361767682e-05
1.42730451343075e-05
-3.3402574433975e-05
-1.96987705804729e-05
-3.51186186967148e-06
-2.18085617803426e-05
-2.18193843560903e-05
3.31986084947946e-06
-6.98249528341907e-06
-2.3111059802654e-05
-2.97092603511695e-05
-1.78121769594244e-05
-2.92662162090946e-05
-4.6091778903274e-05
-2.22558573076443e-05
-2.16788059834084e-05
-3.93212724702229e-05
-1.42570407461825e-05
-3.26700838129367e-06
-3.40720882925052e-06
-5.22629037208504e-05
1.6717962836346e-06
-3.11746416700707e-05
-1.60195073170649e-05
-7.62257557167512e-06
-1.64374461636554e-05
-2.34169901769977e-05
-2.03530584814493e-05
-2.85955108883668e-05
-2.17666615398167e-05
-2.28701758091072e-05
-3.62925589683932e-05
-2.13935446528317e-05
-4.69051164867079e-06
-3.31630811055009e-05
-2.30005655708308e-05
-3.94574677335196e-05
-7.36300030898992e-06
-3.10870864858872e-05
-5.07437990682393e-05
-2.38947565723904e-05
-2.46326726102531e-05
-2.970663717994e-05
-1.06298970898485e-05
-2.43175353540623e-05
-1.07897382095668e-05
-3.80375012922178e-05
-1.75767242554278e-05
-1.54815951841679e-05
-7.17465158883543e-06
-3.20543970270952e-05
-2.06336649753376e-05
-1.31697003421352e-05
-1.74016694755874e-05
-4.42253431264641e-05
-2.12625670868802e-05
-2.7393426763506e-05
-7.59186845412e-06
-3.30128513636555e-05
-2.57051908307585e-05
-5.89509911916101e-07
-2.038772417691e-05
-3.39636052712895e-05
-1.37108336052261e-05
-3.01416955526247e-05
-3.05584575757671e-05
-1.86786129141965e-05
-3.4139533458626e-05
-2.92159080185246e-05
-1.29058637998436e-05
-3.02598252178746e-05
-1.38497232172345e-05
-9.87270763868409e-06
-1.36952822780539e-05
-2.11515374886401e-05
-1.32111021744243e-05
-1.88186103931052e-05
-1.53155573922495e-05
-2.29554762019669e-05
-2.31532434490393e-05
-8.51919535337747e-06
-1.86216590902859e-05
-4.45225665360566e-05
-2.86554664946997e-05
-3.15709904340064e-05
-1.23179652890116e-05
-1.01605223744183e-05
-2.53816942515622e-05
-4.0562231187418e-06
-3.72138489455961e-05
-6.70361393047401e-06
-3.16199088551525e-05
-2.88402866242692e-05
-2.3253628221646e-05
-1.81153176769207e-05
-2.50315809434423e-05
-3.21327998451912e-05
-2.2570940216687e-05
-3.64840704499461e-05
-2.63732299818385e-05
-1.31250115065178e-05
-4.01435316611212e-05
-2.58756965412685e-05
-1.03438686949631e-05
-3.64742341898326e-05
-4.62281416201145e-05
-4.97791306654236e-05
-3.84152144211524e-05
-2.71133765336312e-05
-3.65059469159519e-05
-4.92151249031302e-05
-3.9902705518257e-05
-1.25543757665102e-05
-8.0333588831187e-06
-2.46893501098774e-05
-2.07926358813982e-05
-2.47822658815455e-05
-1.71821507500383e-05
-3.54068425658232e-05
-1.54563971196617e-05
-4.87427602966237e-06
-6.35503112642577e-06
-3.77365693030492e-05
-2.57042558391927e-05
-1.54589924422217e-05
-2.16339026260999e-05
-5.25555337232946e-06
-3.62813105847993e-05
-2.0307116766126e-05
-1.74744485151352e-05
-3.36339957505157e-05
-9.50268230809604e-06
-2.56607675560957e-05
-4.27496342893253e-05
-2.63474278467124e-05
-1.33500677643245e-05
-3.71909544255706e-05
-8.53915737903903e-06
-3.15202405672839e-05
-1.21076023740767e-05
-2.12918700002334e-05
-3.28070048236723e-05
-2.20080884224457e-05
2.8886471871381e-07
-2.39672182943085e-05
-1.80435001766573e-05
-1.68101297119168e-05
-1.54496517389315e-05
-1.69147804568269e-05
-2.65781661232621e-05
-3.14056306388226e-05
-1.99798734450958e-05
-1.27704194369486e-05
-6.39948381153289e-06
-1.61375873119687e-05
-1.62234108121865e-07
-2.57463028489703e-05
-2.15944120832649e-05
-4.23178082174434e-05
-4.02281054526107e-05
-2.242202366227e-05
-3.15281869328052e-05
-3.43323047829644e-06
-4.26013773385068e-05
-7.03050972885652e-06
-1.42875022865469e-05
-1.73277705466551e-05
-2.48637770151074e-05
-4.96465365401439e-06
-3.85346787614116e-05
-5.15602276772818e-06
-4.11594088602185e-05
-1.74813450965119e-05
-2.73113476630112e-05
-1.68694956914449e-05
-1.97190646691106e-05
-9.39612661009127e-06
-1.71812938717515e-05
-1.95651999708744e-05
-1.26227764894088e-05
-3.03905771818051e-05
-3.50514422313644e-06
-2.88390806913008e-05
-2.06450960232593e-05
-3.21158219789287e-05
-3.20168539779834e-05
-6.44332041216122e-06
-2.1799200756914e-05
-3.90166114057597e-05
-2.70692171953716e-05
-1.57534426486384e-05
-1.59646208315952e-05
-4.42248460124602e-05
-3.45845625072868e-05
2.23708038207307e-06
-1.60359328626002e-05
-5.44351783991608e-06
-2.58564308901203e-05
-2.43620718293028e-05
-3.34215416145568e-05
-4.05887308571392e-05
-1.21541682223303e-05
-1.39596792062731e-06
-2.44486139688166e-05
-1.49512745255792e-05
-4.50147149588134e-05
-3.22173527469017e-05
-8.46840041670482e-06
-2.68064076771959e-05
-3.16203230687112e-05
-4.55533304019466e-05
-2.04632804318074e-05
-1.75401315338962e-05
-4.37334825280301e-05
-3.12377959525144e-05
-9.4874978998039e-06
-2.33525485519003e-05
-2.27361754095972e-05
-2.75937416544546e-05
-3.54347978446187e-05
-1.79092738498414e-05
-5.06160600124904e-06
-1.90675767619718e-05
-2.37833515411746e-05
-2.61470453743843e-05
-1.21588485112055e-05
-2.35218796492656e-05
-1.80997739463263e-05
-2.6688974473811e-05
-1.7480827966952e-05
-3.04103297468835e-05
-1.06462564659325e-05
-4.63568047092276e-05
-1.19120820382702e-05
-3.07896792933399e-05
