# Supplementary material for: Research on computational propagation and identification of mine microseismic signals based on deep learning
Source: PLoS One. 2025 Oct 22;20(10):e0334641. doi: 10.1371/journal.pone.0334641 (PMC12543183; doi:10.1371/journal.pone.0334641)
Supplement: S3 Data — (ZIP) [file pone.0334641.s003.zip › 000100500002878.xlsx_0.txt_24.txt.txt]

-1.87821152521476e-05
-1.54497643652534e-05
-3.09333215688216e-05
-3.37052302081939e-05
-3.26668924109677e-05
-3.22173501478268e-05
-2.21761976292129e-05
-3.0644715532014e-05
-2.5408740583406e-05
-2.99195139789483e-05
-1.66620796377269e-05
-1.81055997975649e-05
-2.73972352415939e-05
-1.71526902782761e-05
-3.05539225489943e-05
-3.16074289046986e-05
-2.24881191749665e-05
-2.16521502060332e-05
-2.38695583223324e-05
-3.08190151358333e-05
-5.32483395479515e-06
-1.01305764564309e-05
-1.7339065298457e-05
-1.57868288097596e-05
-1.63745262959659e-06
-1.56754052361136e-06
-2.48770232825207e-06
-1.46377722370384e-05
-2.17925484097466e-05
-2.85521852320547e-05
-3.68360229036156e-05
-2.39445193575991e-06
-1.84506881326499e-05
-2.17753476838148e-06
-1.07370904896455e-05
-2.4855849933097e-05
-1.57970289207857e-05
-1.74562061036634e-05
-1.41149692003848e-05
-1.84256208323425e-05
-1.64591561140758e-05
-9.2414713066168e-06
-2.40537895552675e-05
-4.68074284156036e-05
-4.53479032399994e-05
-1.39499185502729e-05
-2.85706891614731e-05
-1.81953480449055e-05
-1.97697729003063e-05
1.51886562851162e-06
-1.83387060515515e-05
-1.35063055424457e-05
-1.6857911487655e-06
-1.06155854464908e-05
-3.62369198315247e-05
-1.71019900001902e-05
-4.27967552543324e-06
-2.56903605771569e-05
-4.52311376911556e-05
-2.38254632890536e-05
-1.69760151298237e-05
-2.40362742788881e-05
-3.32249170396185e-05
-2.96731060349696e-05
-2.57034642731381e-05
-1.33941607168781e-06
-4.7747437210657e-06
-7.74232801300346e-06
-2.77409699581798e-05
-3.32128786136743e-05
-1.23561100479906e-05
-1.43193198264109e-06
6.08530101218574e-06
-1.08726168807239e-05
-2.84408993326598e-05
-9.0402957623459e-06
-3.35776964159581e-05
-1.97009076922651e-05
-3.28085346864732e-05
-2.71539356378128e-05
-1.76442350473067e-05
-5.11384159283017e-07
-2.7552912968736e-05
6.9006299394364e-06
-4.52467218405286e-05
5.58827824285727e-06
-1.14692738944074e-05
-1.28498977233843e-05
-8.17192959432009e-06
-1.95773551376386e-05
-2.28081863284971e-05
-3.22896142027097e-05
-1.86553287711595e-05
-1.37840825427088e-05
-2.47943572154603e-06
-2.48375214934865e-05
1.07388156496403e-05
-5.46397812123791e-06
-1.53454145203676e-05
-2.03801311762859e-05
-8.19041488790363e-06
3.12219820071799e-06
-3.34658781698383e-05
-3.20076158051412e-06
-3.11711423763328e-05
-1.36641015367414e-05
-2.25904061472991e-05
-1.10256307442894e-05
-2.08861213389072e-05
-4.01608045833022e-05
-2.48378022659994e-06
-1.41466992993788e-05
-1.08506451039162e-05
-4.41839649511011e-05
-1.68140432537163e-05
-1.42030135387676e-05
-1.4090298472123e-05
-2.65018280435984e-05
-2.73605168586006e-05
-1.54222129088895e-05
-2.87721555070285e-05
-2.9077286250557e-05
-1.07381514965946e-05
-7.20282463549579e-06
-5.91233695714298e-06
-1.00292654187688e-05
-3.12094727051728e-05
-8.62765766894176e-06
-1.62351610741871e-05
-3.91795376024248e-05
-1.10747265932693e-05
-5.04717668595315e-07
5.12772833970615e-07
-3.5179261750076e-05
-1.07743585449375e-05
-2.83064426909599e-05
-7.20735272731431e-06
-3.06288933522098e-05
-1.90573996899775e-05
-1.59370203674285e-05
-2.16575215060337e-05
-1.11895287479674e-05
-2.16894973372461e-05
-1.8641771157656e-05
-1.42135975279379e-06
-1.84947714032305e-05
-2.48831114953626e-05
-2.50278371978884e-05
-2.68340413518746e-05
-4.09473511510204e-05
-3.16109636907419e-05
-3.85641210724714e-05
-3.52551217335764e-05
-1.31013910786427e-05
-1.43169522870481e-05
-2.87384269728558e-05
-2.84369838189922e-05
-1.50532002971376e-05
-2.67480548688328e-05
-3.02299049833559e-05
-1.95892092024862e-05
-9.86138081686395e-06
-1.88157217218168e-05
-9.18575454592337e-06
-1.5815065024565e-05
-2.73304468653106e-05
-3.62836028329528e-05
-2.82704311491054e-05
-1.6760124550209e-05
-5.41065278745577e-06
-1.88944271555365e-05
-2.07241086201695e-05
-1.85006316068015e-05
-6.84883601407083e-06
-1.49521546743234e-05
-1.43741302793977e-05
-3.38076963563699e-05
-3.29292001136441e-06
-1.51521878298647e-05
-1.31729610101546e-05
-1.45511936347289e-05
-3.61147927921266e-05
-6.5118640483382e-07
-2.53693624025523e-05
-1.2926354612298e-05
-2.19272536662375e-05
-2.04234152305461e-05
-3.37923809392742e-05
-2.32564066664958e-05
-3.37146389220195e-05
-2.8919225920728e-05
-2.9645236764946e-05
-3.21403535729713e-05
-1.57944413410874e-05
-3.83781118019017e-05
-2.68449161157359e-05
-1.16337811135532e-05
-3.79103687577942e-05
-1.64974472097671e-06
-2.03263202298987e-05
-2.17069579487542e-05
-2.77876513307893e-05
-3.010965023821e-05
-2.78402055297885e-05
-3.02147768532675e-05
8.4437752245048e-06
-4.09372063920257e-05
-1.33107391265294e-05
-7.81930035646087e-06
-1.24248449581877e-05
-3.02081274568101e-05
-1.42403358883289e-05
-3.9166035568855e-05
-1.13498697187907e-05
-3.8819200628825e-05
-5.76994225332426e-06
-3.48781755549004e-05
-7.52637426888103e-06
-1.78654385826395e-05
-1.9666165795475e-05
-4.61368420595418e-05
-1.33108997960061e-05
-1.05746913562229e-05
-2.18650750791009e-05
-1.72456420965957e-05
-1.45520525371806e-05
-1.16685560425387e-05
-8.17490510695236e-06
-2.54102965205479e-05
-4.79916544313389e-05
-1.21712159188671e-05
-2.69815743475586e-05
-2.04827538625566e-05
-1.44393831921502e-05
-1.66648678716181e-05
-2.19501657045667e-06
-3.79422302175044e-05
-1.19093722973065e-05
-4.03776061023334e-06
-1.57467634002004e-05
-3.54480423110762e-05
-1.17786704622817e-05
-3.40824286092851e-05
-2.63165519320732e-05
1.06889472964384e-06
-1.42479775959451e-05
-3.58494946055507e-05
-1.63227833333284e-05
-1.05724260905715e-05
-1.25268241334922e-05
-2.71945337039675e-05
-2.74917034358447e-05
-2.67940358174132e-05
-2.94597318843525e-05
-4.85101200937835e-06
-1.91838341371898e-05
-9.59130991986294e-06
-1.43904553041938e-05
-4.21342489659402e-05
-1.33936234103745e-05
-2.29693949959264e-05
-2.90878294883658e-05
-1.68970582454826e-05
-2.7500831086031e-05
-1.44748446204034e-05
-7.27112376968396e-06
-9.8912145055631e-06
-1.29003081432929e-05
-4.85309884726379e-05
-1.45934965732132e-05
-1.21201563579488e-05
-1.00367436159564e-05
-3.44694099052358e-05
-3.37284548751675e-05
-3.24865225758272e-05
-2.6289965183963e-05
4.1617779422625e-06
-2.41497798820402e-05
-2.31638607105895e-05
-8.02742357161377e-06
-1.76025368487409e-05
-7.04221851374017e-06
-1.59803980355316e-05
-8.30373900268198e-06
-2.2146139419987e-05
-5.68631599624002e-06
-3.94220333843076e-07
-2.01310010403207e-05
-2.31199538647595e-05
3.63295367492862e-06
-2.78982534590978e-05
-4.21877926753466e-06
-2.23461344528852e-05
-2.29912682668817e-05
-2.74312223787612e-05
-6.22508305297367e-06
-1.230276183674e-05
-1.78571461639678e-05
-2.38110611614914e-05
-1.71701033401743e-05
-2.53137349467233e-05
-3.22193366587862e-05
-2.02648237848729e-05
-2.22235016288815e-05
-1.45547080090481e-05
1.05296108722041e-05
-1.95788516571384e-05
-7.37539733017403e-06
-2.47373144496876e-05
-8.62441363580276e-06
-3.44315189415695e-05
-1.86087495455228e-05
-9.04888271658777e-06
-4.56184025523027e-05
-1.82665802352574e-05
-2.75723607427631e-05
-1.31067514583545e-05
-3.82804433414885e-05
-3.35376462795501e-05
-2.29268305914139e-05
-4.45731085379595e-05
-3.38725448422684e-05
-1.99937871950753e-05
-2.84043167763585e-05
-1.83335501168462e-05
-7.02231355775252e-06
-3.46405451600411e-05
-1.68162255864958e-05
-2.97236948466695e-05
-3.05764608327049e-05
-3.65203851078016e-05
-2.97487268536834e-05
-3.46562282265731e-05
-1.97222477190895e-05
-2.91902639595853e-05
-2.13407768571202e-05
-1.52066380306963e-05
-1.39948318834217e-05
-3.05842877839571e-05
-1.68711970086157e-05
-3.03182305908739e-06
-2.42507976729878e-05
-2.116381689017e-05
-5.39921583189023e-06
-3.39653580256811e-05
-8.20663254943216e-06
-1.91509109861974e-05
-1.97073346165033e-05
-2.37358493495671e-05
-2.25951964535209e-05
-3.75808366172681e-05
-1.92313745842444e-05
-1.33383235779567e-05
-3.28055281841317e-05
-2.03347814571246e-05
-2.31633753183939e-05
-3.36667581968378e-05
-1.66550710858085e-06
-1.55548226029449e-05
-1.01079814250895e-05
-2.05901653070504e-05
-5.58590672175545e-06
-2.57771072053891e-05
-3.6165884625558e-05
-8.11787206376636e-06
-2.54101528646612e-05
-3.12569144847568e-05
-2.27155512279986e-05
-3.61563018152132e-05
-2.22718404588834e-05
-4.44577992646361e-06
-2.19190113583683e-05
-2.77494196822219e-05
-1.68613307400005e-05
-1.38727145817678e-05
-2.36780126211879e-05
-2.8814019280167e-05
-1.86295656833753e-05
-2.83868228511398e-05
-1.40734644592766e-05
-8.26296915829934e-06
-4.0857131695649e-05
-3.47497657050317e-05
-1.90559692557906e-05
-2.66683332519431e-05
-1.35962699663861e-05
-2.69156336151711e-05
-1.99400332076505e-05
-1.42932039063137e-05
-2.79905022555066e-05
-3.06172514555247e-05
-7.62558368627605e-06
-2.85574985670525e-05
-2.21713950219851e-05
-1.71064559121172e-05
-1.94159007588185e-05
-2.50941490700325e-05
-3.71835863170701e-05
-1.27850500902514e-05
-3.56587761000883e-05
-3.60396435503842e-05
-1.50123824571454e-05
-1.06281773629899e-05
-3.70939622248896e-05
-1.01877124519616e-05
-2.26664307482382e-05
-2.89747466961957e-05
5.32167435971257e-06
-1.34047636897682e-05
-1.11938662638989e-05
-2.13132733667275e-05
-1.93131039376973e-05
-1.66268266660015e-05
-4.47105426547351e-05
-2.56396781676537e-05
-2.50186799333346e-05
-1.40317370282987e-05
-1.92758947592503e-05
-2.17278310416032e-05
-1.79429620624855e-05
-1.71744210881892e-05
-2.94888209539108e-05
-2.10173784244634e-05
-3.03219190782847e-05
-3.01894440412413e-06
-2.67927236899464e-05
-1.42166834027089e-05
-3.00545192055827e-05
-2.4147397077426e-05
-3.28246734908758e-05
-2.10731918834069e-05
-2.35819246458985e-05
-5.16267020922223e-06
-2.83294396800392e-05
-3.40084825270778e-05
-4.15979665324559e-05
-6.94055321329035e-06
-3.33450684077507e-05
-1.13663748959501e-05
-4.92851544614261e-05
-4.25021707290174e-05
-1.94198834456929e-05
-2.06635264687208e-05
-2.41064877819625e-05
4.43564711647746e-07
1.41323411460988e-06
-3.21454644337348e-05
-4.16139114808133e-05
-2.15372912793998e-05
-2.16349343084816e-05
-3.17064285281251e-05
-2.82503730381443e-05
-3.94494537828062e-05
-2.59855681369409e-05
-2.28280022773326e-05
-3.41075946073959e-05
-8.57875436798786e-07
-2.70110050264354e-05
2.74827695816151e-06
-3.46535949590883e-06
-2.77640936188798e-05
-5.08438295381018e-06
-8.94293736228081e-06
-2.00852346642802e-05
-1.1204877497732e-05
-8.8955195019715e-06
-2.47302415164645e-05
-3.62973857579304e-05
-9.95768661639476e-06
-2.21251137067302e-05
1.07079264631184e-05
-1.01387369941014e-05
-1.1809459220046e-05
-1.39290112390382e-05
-2.23050857250622e-05
-2.89258749188039e-05
-3.4733104764888e-05
6.32265619617676e-06
-1.76164869693823e-05
-3.3216098712175e-05
-1.88801849308268e-05
-4.53114975991236e-07
-3.48540332370242e-05
-1.35240165237018e-05
-2.88850565775056e-06
-2.07194360109532e-05
-2.70278980097552e-05
-2.27959361690013e-05
-1.27801397210305e-05
-1.61697621300301e-05
-2.81272073158557e-05
-1.06737180283682e-05
-6.90525603627906e-06
-7.12456023599808e-06
-2.54709523005084e-05
-1.38379600459747e-05
-3.5903156584697e-05
-4.32547874298588e-05
-1.39635818844196e-05
-2.6728432390719e-05
-1.73550059725876e-05
-1.76692162892027e-05
-3.67841942255998e-05
-1.82471900634117e-05
-2.95417273022076e-06
8.30942734730341e-06
-3.73531483354026e-07
-1.37881882524705e-05
-1.45688043827531e-05
-2.71693560916699e-05
-2.25798866950472e-05
-2.43326993922486e-05
-1.85614175407407e-05
-3.40736745120609e-05
-2.09990117754488e-05
-4.55919487595466e-05
-2.32000143933201e-06
-1.88805083575754e-05
-1.38122398404169e-05
-8.15008102999622e-06
-2.72270836358031e-05
-3.28367326175246e-05
-1.68721318733089e-05
-2.37810368784174e-05
-8.74728526787112e-06
-1.45432542516156e-05
-1.78725138827198e-05
-2.73865030179122e-05
-1.42392426905238e-05
-9.23119411541737e-06
-4.5963048749947e-05
-1.02884500197749e-05
-2.51233611630187e-05
-1.07408920170143e-05
-2.96398441094379e-05
-1.9471380835538e-05
1.52895365170653e-06
-1.81351200597248e-05
-1.77263808479399e-05
-2.6476566023462e-05
7.76005618974137e-06
-4.26103181660135e-05
-1.15107497038413e-05
-1.9202437285794e-05
-2.2939885306075e-05
-3.55755507504732e-05
-2.44066708084686e-05
-2.62528540409545e-05
-1.68890274026194e-05
-1.18906293874611e-05
-3.22060768602157e-05
-3.47820524191036e-05
-2.11477855628255e-05
-4.25428183078522e-06
-1.93392886632965e-05
-1.78870609750799e-05
-1.94340620212864e-05
-1.5592046082073e-05
-2.22404507062313e-05
-2.56668923301723e-05
-2.45529213718433e-05
-1.41260409712616e-05
2.15241213919174e-06
-1.24259230047637e-05
-3.32669333942455e-05
-2.41815314028634e-05
-9.66388061687881e-06
-2.46318899198515e-05
-9.03352740817127e-06
-2.05959404463739e-05
-4.06942224632057e-05
-1.90073579794635e-06
-9.00462775707619e-06
-9.53604522423089e-06
-2.78465956633156e-05
-2.01608518553454e-05
-2.95131123577095e-05
-3.048763105948e-05
-2.87344393130092e-05
-2.26406422393607e-05
-1.44222603386613e-05
-2.54638772015899e-05
5.00562478976814e-06
-3.02496704231503e-05
-2.80600396904607e-05
-2.27933613934889e-05
-3.66056645082679e-05
-2.52936019857883e-05
-1.25491578269944e-05
-3.1594273685139e-05
-2.96139933965126e-05
-3.07505231206612e-05
-3.08142500856757e-05
6.11306340898633e-06
-1.63186075446169e-05
-1.8558004661805e-05
-1.62331826565893e-05
-6.27624528015656e-06
-2.94471979428214e-05
-2.64044670369586e-05
-3.13242556909615e-05
-3.03717720199526e-05
-1.43513030811748e-05
-5.4019190054315e-05
-2.42634559792715e-05
-1.01682644456926e-05
-3.04557240458962e-05
-1.38586920496092e-05
-5.22095592595543e-06
-3.20761429522063e-05
-1.37907503131704e-05
-1.40299674460714e-05
-2.01607789736605e-05
-1.70695666600177e-05
-2.68370115467369e-05
-3.78717014289407e-05
-1.29790843778032e-05
-1.99974768158243e-05
-7.45497831269396e-07
-1.76775250707434e-05
-3.0533348823293e-05
-2.63389165057272e-05
-2.63070510028252e-05
-1.60139926947774e-05
-2.66907435562219e-05
-1.36652382414878e-05
-2.7116631575954e-05
-6.68186528676128e-06
-1.04866845255169e-05
-2.03456450800184e-05
-6.72730979570747e-07
-2.54438446355898e-05
-1.61040096862919e-05
-1.64987310731054e-05
-1.09551251617783e-05
-2.40068124598684e-05
-1.63057258306845e-05
-9.67370081028305e-06
-5.83679805096394e-06
-2.35703891951319e-05
-3.4001170983913e-05
-2.61127295192848e-05
-3.96259563309287e-05
-3.3521897342688e-05
-1.7426585456767e-05
-2.54601195022977e-05
-3.31782578538234e-05
-2.12504980285937e-05
-1.53218126207653e-05
-2.02209594984107e-05
-1.51016450224892e-05
-1.02238736574203e-05
-2.34504091683934e-05
-2.32394733783275e-05
-2.32302428594206e-05
-1.71698804708598e-05
-1.40952119098124e-05
-3.19283167751498e-05
-3.06097773208196e-05
-1.00347622893365e-05
-2.03167036348433e-05
-1.83536528399409e-05
-2.23993865339862e-05
1.09849353080526e-05
-2.73840120616257e-05
-4.19068243827694e-05
-2.05067139725673e-05
-2.6180901164824e-05
-3.41526469123302e-05
-4.34452687813189e-05
-1.66914028585461e-05
-3.03941706887058e-05
-1.42510553067571e-05
-2.04996613517421e-05
-1.91319141672274e-05
-1.89821223940907e-05
-3.25221097023394e-05
-2.49415244013596e-05
-3.39907193749423e-05
-2.05328461144305e-05
-3.24166410328706e-05
-1.39395688120863e-05
-7.42558712910413e-06
-4.07476473509624e-05
-8.17060970983733e-06
-2.46367182495862e-05
-1.9592290837611e-05
-1.53470831279086e-05
-4.7346902880376e-05
-3.45617939970423e-05
-1.36351682647014e-05
-1.94830264439113e-05
-3.92631630087616e-05
-2.82091338040018e-05
-9.46273407682841e-06
-3.09843277634102e-05
-2.13063150003347e-05
-2.92515417005423e-06
-3.3232023454571e-05
-1.99647936411333e-05
-7.89170181029362e-06
-2.10741796738268e-05
-3.7848601457537e-05
2.92558585839891e-06
-9.2354058912557e-06
-1.89165934924946e-05
-5.01374967676221e-06
-3.05335282057728e-05
-9.48230907728323e-06
-3.52636595681248e-05
4.57420680970577e-07
-2.0426526612046e-05
-2.54445110653402e-05
-2.16684610580704e-05
-1.82306982171561e-05
-2.51973571219252e-05
-2.22472597355252e-05
-3.77379957348976e-05
-4.38100346928029e-05
-2.0847282345794e-05
-1.89662739798169e-05
-9.75126651273032e-06
-3.9476984795598e-06
-1.31555239953463e-05
-2.56424602232343e-05
-3.91654400401258e-05
-1.80596817643269e-05
1.15520972576762e-05
-1.05337880311018e-05
-2.44201892462795e-05
-1.85076288977569e-05
-8.73733977990802e-06
-1.28677457598985e-05
-2.3283927435925e-05
-1.46701019124504e-05
-3.90758171098062e-05
-3.76892030528761e-05
-3.26860580921496e-06
-1.42134041728421e-05
-2.00724200891145e-05
-1.5005764401115e-05
-2.00493613468576e-05
-3.20097132156126e-05
-1.96978794409846e-05
-2.65684703677546e-05
-3.15728026367144e-05
8.87206781470044e-06
-1.43662812955583e-05
-2.12304128402436e-05
-8.56512510566992e-06
-2.82721630229848e-05
-1.88258940630717e-05
-2.33654378586262e-05
-1.90973096949166e-05
-2.71283061112422e-05
-2.07570590182178e-05
-1.19746997201176e-05
-3.79804147174638e-06
-1.47465800527463e-05
-1.78086383708652e-05
-9.9269860674263e-06
-2.88638222443039e-05
-2.35657888041195e-05
-1.06647044215168e-05
-1.93614013087649e-05
-1.74785162829374e-05
-2.22084547387028e-05
-2.26434100884371e-05
-3.24204177918904e-05
-3.61361459678787e-05
-1.70571598153121e-05
-1.96064699609486e-06
-2.59895926301426e-05
-2.73352794707685e-05
-2.18360298180437e-05
-3.76744052000106e-05
-2.31862576253518e-05
-1.808657404264e-05
-1.97841062527708e-05
-3.08026649059003e-05
-3.05916730854582e-05
-1.74946536454505e-05
-1.82905886027193e-05
-3.97964438798916e-05
-3.14097010451716e-05
-3.09995880826885e-05
-2.43304126129378e-05
-1.25539403513546e-05
-1.54800924837652e-05
-3.88704854419703e-05
-3.84919739525226e-05
5.01585322639699e-07
-3.08353151843206e-06
-2.16918155622583e-05
-1.16870614347621e-05
-1.75551261813071e-05
-2.23797357695047e-05
-2.86416332094526e-05
-2.74051114102576e-05
-1.45400573492253e-05
-3.01581294557993e-05
-2.50568921601748e-05
-1.10163881697275e-05
-2.20101005805831e-05
-1.9431536123965e-05
-7.668864402501e-06
-3.66079337270026e-05
-1.33745886762988e-05
-2.87219736698624e-05
-2.14260292433804e-05
-2.49504418476118e-05
-2.70845467092845e-05
-3.39155325291722e-05
-2.34049329420539e-05
-1.55724016650134e-05
-1.4444583870422e-05
-2.58883689901916e-05
-2.95775352276264e-05
-3.94679327972874e-05
-1.17941490994013e-05
-4.57282397131329e-05
5.42751026263954e-09
-1.28975014325301e-05
-2.57816721506225e-05
-1.06036442638454e-05
-2.24335357060005e-05
-1.06286979201558e-05
-4.5367473720942e-05
-1.56480238500732e-05
-2.59743755873629e-05
-2.41488524800649e-05
-4.52353686729961e-05
-3.01435815539674e-05
-3.96866998634519e-05
-3.57819354348564e-06
-2.33184435971277e-05
-2.82680283613394e-05
-3.63903863619025e-06
-5.97799731016468e-07
-9.31407326773903e-06
-6.67696818724117e-06
-9.01147770499725e-06
-1.84615900100515e-05
-2.24774213520778e-05
8.30877480574927e-07
-1.56118573797997e-05
-1.77329579319304e-05
-2.58659903056677e-05
-2.71925662853771e-05
-2.78069860954357e-05
-2.04529056122699e-05
-2.2691538812718e-05
-1.04644923554909e-05
-1.51054326027725e-05
-9.49713363533831e-06
-1.5542172195915e-05
-3.82013331036496e-05
-7.10322173325268e-06
-8.66054630405489e-06
-2.45485200244831e-05
-2.42014239647885e-05
-2.40440101958222e-05
1.96495711153556e-06
-2.05078386240306e-05
-2.58796795220092e-05
-3.23347996760907e-05
-3.02056409510536e-05
-3.83480638122175e-05
-1.60566078658881e-05
-2.7717967789329e-05
-2.90420253705995e-05
-2.15726991915723e-05
-2.70008079963496e-06
-3.63600704260568e-05
-1.94947106541505e-05
-1.46820572694971e-05
4.00951388111608e-06
-7.61642415729462e-06
-1.94353294759236e-05
-7.48687754498909e-06
-1.94736753859224e-05
-3.15610954697383e-05
-2.55841868355619e-05
-2.80804307717157e-05
-2.20396460663964e-05
-4.41349642466183e-05
-2.45614858725568e-06
-3.08305082621781e-05
-2.92373889374266e-05
1.40512911732666e-05
-4.92472222771849e-05
-1.51152187318634e-05
-1.14861763971543e-05
-2.94439894092619e-05
-4.8145024215976e-05
-7.24184483741323e-06
-9.42870549620113e-06
-1.15976020575862e-05
-3.55774271219297e-05
-2.61811622126904e-05
-1.98048851884762e-05
-1.94902523192664e-05
-3.4885807566693e-05
-5.67768515171512e-06
-2.56599560468125e-05
-3.27921990211507e-05
-2.68429172389175e-05
-3.14798275971139e-05
-1.92438764334472e-05
-2.25498295826315e-05
-3.13269496841182e-05
-8.66222993573096e-06
-1.26903412582913e-05
-2.32026879302134e-05
-3.1729622777968e-05
-2.18345831571522e-05
-3.83251130790574e-05
-2.62361007680346e-05
-1.3727190777311e-05
-2.06545818146314e-05
-4.7178973327884e-05
-4.02167545436272e-05
-1.40255429869555e-05
-2.91617573665253e-05
-2.77324627972874e-05
-3.57730223770268e-05
-6.67349663617469e-06
-2.53642677159596e-05
-1.21170639280786e-06
-3.89730592285812e-05
-1.62162797980287e-05
-5.4210143323029e-05
-2.94822077422511e-05
-3.09152349706035e-05
-3.37721934981187e-05
-3.48419086407456e-06
-1.92671694078623e-05
-3.85544680630576e-05
-4.01035922342214e-06
-2.23117185677914e-05
-2.40396995126097e-05
-3.40457542237461e-05
-2.57619681358841e-05
-7.83140515060149e-06
1.11031527956961e-05
-3.83283019904313e-06
-6.97166970691018e-06
-2.98929204146925e-05
-5.18037600477966e-06
-1.32484208771413e-05
-1.4868203164061e-05
-4.44004818619934e-06
-2.67523905156134e-05
-3.31631082739158e-05
-1.38692856460886e-05
-1.8723286350592e-05
-3.58363349246817e-05
-4.0027952386504e-05
-2.53523435855656e-05
-1.07663034482698e-05
-2.79839552078206e-05
-4.93556158595599e-05
-2.08017239669346e-05
-9.4136765749244e-06
-3.67001514334519e-05
-4.4973148154245e-05
-2.55080169701226e-05
-3.41806495230636e-05
-1.3070099839938e-06
-2.77416678381192e-05
-1.32550302848022e-05
-3.33751042554667e-06
-9.87471365717682e-06
-1.85107553127851e-05
-3.47011185249071e-05
-3.30838503191612e-05
-3.01863835909279e-05
-1.88379807118717e-05
-4.24826489898104e-05
-2.32296967179322e-05
-5.69194225024063e-06
-1.14357363407486e-05
-6.87616020947373e-06
-2.53800121805903e-05
-1.85779215837526e-05
-2.23070982173313e-05
-1.63485291808237e-05
-2.23460197179731e-06
-1.96233311985518e-05
-1.99890494958623e-05
1.41221220236155e-05
-4.12544464413706e-05
-7.20123104431364e-06
-2.76972105505941e-06
-3.45085840969741e-05
-7.1072835380905e-06
-5.59377396805522e-06
-7.32893353776976e-06
-1.85842607086835e-05
-4.14883085599239e-05
-1.73266585483001e-05
-4.3649253452663e-05
-2.01677503370486e-05
-4.37333267103264e-05
-1.7398568796467e-05
-1.25182539473309e-05
-3.61355075481645e-05
-2.84772451726048e-05
-3.86961802596793e-05
-2.09763091612605e-05
1.65847956759927e-06
-3.36156632216429e-05
-1.2111069805349e-05
-2.96534330734281e-05
-1.91445382630658e-05
-2.84416604066096e-05
-2.09121649675265e-05
2.03491706460134e-05
-2.59676004765592e-05
-2.73497361078929e-05
-2.82737014846197e-05
-1.98847889606796e-05
-1.82506091292754e-05
-2.96645081753776e-05
-3.68297354151661e-05
-1.94936474286356e-05
-1.1851821630281e-05
-3.65690382157505e-05
-3.01025243529072e-05
-2.69990933814361e-05
-2.51028574257035e-05
9.47345726373839e-06
-3.9269189579074e-05
-4.28482807299551e-05
-2.17008584704194e-05
-4.12937373116331e-05
-3.52919790885463e-05
-1.41825252542753e-05
1.06417475063505e-05
-1.06766203981158e-05
-3.87142106020257e-05
-2.41774587191247e-05
-1.43132947483296e-05
-2.70471603939104e-05
-2.8163260939996e-05
-1.58227742413024e-05
-1.81001595940387e-05
-3.71187436794347e-07
-2.33164787615107e-05
-4.23640428489344e-05
-1.31707672355982e-05
-5.76876146669272e-06
-1.54954540182969e-05
-4.4545164876184e-06
-1.95313431079578e-05
-2.27306883409201e-05
-1.47246355896781e-05
-8.10385177904782e-06
-2.95278274064241e-05
-3.17985393196805e-05
-1.74366556200739e-05
-2.22303540357895e-05
-2.56453814169144e-05
-1.24061255506309e-05
-3.07421634379857e-05
-2.46582425713701e-05
-1.06752987496543e-05
-3.69130529607466e-05
-3.57583198207241e-05
-1.26597374624965e-05
-1.57167215198312e-05
-2.00750757395266e-05
-1.61708871428905e-05
-3.22628876243802e-05
-3.56007719633052e-05
-3.99148253879551e-05
-1.49873730664214e-05
-2.58783083369609e-05
-6.03647912975101e-06
-1.57924797968508e-05
-2.51961924943325e-05
-1.3105133862441e-05
-2.30324751129775e-05
-1.73536353797778e-05
-1.6851457308639e-06
-7.54915259363406e-07
-1.67233035972346e-05
9.56008800647266e-06
-1.87127757626723e-05
-5.24041747079693e-05
-1.72415796052111e-05
-3.83741215378867e-05
-1.02687948054593e-05
-2.01734661284949e-05
-1.61627803954894e-05
-2.7449984929838e-05
-5.55320836174466e-05
-3.14335263183777e-05
-1.6112278484799e-05
-2.72183786742355e-05
-1.83282856176172e-05
-2.87793494167822e-05
-2.89859857060662e-05
-2.53897069766203e-06
-3.54401733297064e-05
-2.35850204793811e-05
3.7701000475882e-06
5.0126833892086e-06
-1.56166344169156e-05
-8.29897346878623e-06
1.08224740206766e-06
-6.14520637417203e-06
6.31103601103726e-06
-1.54100832242336e-05
-3.96271021432026e-05
-1.16660228700649e-06
-2.44395647161139e-05
2.45950994389273e-06
-3.41966150515946e-05
-2.96748930003486e-05
-3.97343683676829e-05
-2.56622726110745e-05
-1.20390305978872e-05
-4.70448032373602e-06
-9.77599877347467e-06
-3.64698223068036e-06
-3.41467697770332e-05
-3.63670502198318e-05
-1.06050377885218e-05
-1.8081510502169e-05
-2.26193080543643e-05
-1.84021444737703e-05
-9.62085823531477e-06
-2.84019585208739e-06
-1.03661813989581e-05
1.10283974262834e-06
-3.62423713987395e-05
-2.17551170906738e-05
6.58465679541378e-06
1.61293370135471e-05
-3.37927685021085e-06
-1.32773839292198e-05
6.47303862819523e-07
-5.53331214671457e-06
-9.60449911214048e-06
-2.95653151212046e-05
-1.16510869348233e-05
-9.28969990470192e-06
-2.13019719590228e-05
-1.35789318489088e-05
-2.4529173288449e-05
-3.52856124879137e-05
-4.59433227487746e-05
-2.07148072559837e-05
-2.85978481429919e-05
-1.88093140865775e-05
-1.97928663187218e-05
4.4602772419289e-06
-1.92488943889917e-05
-8.14343065647083e-06
-2.57972317533187e-05
-1.27722289345036e-05
-3.48895731584016e-06
-1.16749855147452e-05
-6.68945828908206e-06
-2.89287882072381e-05
-3.07537730516843e-05
-1.40150524477394e-05
-1.50361661152057e-05
-2.08198123982345e-05
-2.60380599755538e-05
-2.36543462204876e-05
-3.78433903396845e-05
-1.55475113136891e-05
-3.25829019168656e-05
-6.33930886527827e-06
-5.22939935945178e-05
-1.84701502109398e-05
-2.64247482042922e-05
-2.87247866924125e-05
-1.80237524933602e-05
-3.60287065872414e-05
-1.88461848523728e-05
-2.80706822334258e-05
-2.35928177182427e-05
-2.37993943003995e-05
-2.41793989949052e-05
-3.37747964926023e-05
-6.71588535736047e-06
-2.50674887478011e-05
-3.20651187817503e-05
-1.15350046430271e-05
-2.28295566440142e-05
-1.78396845188966e-05
-2.32007070783303e-05
1.41918399640752e-06
-2.24648487046354e-05
-4.49193994111686e-05
-3.32610771196595e-05
-3.02794574486477e-05
-3.87478798025204e-05
-1.24313490233485e-05
-3.4564940525928e-05
-1.06067478699413e-05
-2.98296507591926e-05
-3.13788219713522e-05
-2.87089431731324e-05
-1.55500062487185e-05
1.07127620580936e-06
-2.97346870486424e-05
-3.37263555475544e-05
-2.77857195136179e-05
1.12438219993164e-05
-3.03046825355292e-05
-3.2700911110825e-05
-3.53701665653754e-05
-4.19936330666291e-06
-2.61901861601254e-05
-2.65301820255883e-05
-9.53166715071846e-06
2.85447534286535e-06
-2.09037316618099e-05
-1.6261988198632e-05
-8.59440725682863e-06
-1.79315398969747e-05
-3.95714612630299e-05
-2.8936073137986e-05
-1.94474561379828e-05
-3.38331936626333e-05
-3.29117436835837e-05
-9.86535178924657e-06
-1.77656488294822e-05
-2.89457157117306e-05
1.25926403914628e-05
-2.23550857310425e-05
-2.45711479858524e-05
-2.50934122121848e-05
-2.42751442897527e-05
-3.48124144390032e-05
-2.14715626588364e-05
-7.8689041413209e-06
-2.74882686783078e-05
-2.17477313330223e-05
-2.36771620039407e-05
-9.96013642263885e-06
-1.00788940379336e-05
-1.73845303707562e-05
-1.43519380300425e-05
-2.30221558414173e-05
-3.51304046098036e-05
-5.90597963625388e-06
-1.76549869119569e-05
-1.65776127863367e-05
-3.54837082459706e-05
-8.42818143383259e-06
-1.30670936168479e-05
-3.5998893154757e-05
-1.25279033561671e-05
-3.54982073988265e-05
-7.88058740565278e-06
-5.92991500462547e-06
-3.35384060739279e-05
-3.08574165152657e-05
-1.99551822010846e-05
-2.88633353338161e-05
-1.45888980178434e-05
-3.98931180157172e-05
-1.06418855608582e-05
-1.71972270938479e-05
-1.42372404735882e-05
-1.14578611443944e-05
-3.07543590249094e-05
-3.83650652305032e-05
-1.37926833447262e-05
-5.31325322957364e-05
6.37154835474525e-06
-1.12898464984468e-05
-1.91516385384867e-05
-3.66180325347913e-05
-2.72824206324259e-05
-8.02803166036478e-06
-2.34216310635744e-05
-2.14043260456535e-05
-1.8533482613801e-05
-4.73345597126307e-06
-2.03747044118714e-05
-1.91330583382771e-05
-3.70357822696223e-05
-1.56076533763091e-05
-1.83440342847055e-05
-1.37064158953092e-05
-1.22521032624052e-05
4.0343547782515e-06
-8.60495865533839e-06
-2.29933123899042e-05
-2.15092054168403e-05
-1.27377276186353e-05
-2.44219733874966e-05
-8.21699228181255e-06
-3.90961971111582e-05
1.35114698524876e-05
-2.837245303715e-05
-4.89885068478841e-06
-9.16587125053389e-06
-2.33716164981741e-05
-2.81091977724597e-05
-2.7175045188715e-05
-4.75337591174672e-07
-3.20631282700738e-05
1.96788605850042e-06
-2.24427478004863e-05
-1.41512573705601e-05
2.92499240424731e-06
-7.95242229656846e-06
6.39850229279998e-06
-1.66467912449598e-05
-1.406965539035e-05
-9.59509481820674e-06
-1.26177945067403e-06
-2.98639557802266e-05
-2.00326038798206e-05
-3.00068932488738e-05
-3.71828633451516e-05
-3.58238916990152e-05
-2.17880198648484e-05
-2.22177341678644e-05
-2.33399436871755e-06
-3.74757606912136e-05
-2.98227221789903e-05
5.21969647036324e-06
-2.23688474652553e-05
-1.82899198256274e-05
-2.96010972060399e-05
-1.9294321515847e-05
-2.41238311935047e-05
-7.70337365042752e-06
-3.35053541525874e-05
-2.15679891894678e-05
7.18409783857778e-06
-8.48457950592281e-06
-6.8536981178178e-06
-3.69379511609514e-05
-2.89969796755543e-05
-1.77592428104265e-05
-4.4624579518025e-05
-4.74918344562631e-05
-2.39869066185234e-05
-1.13434801326486e-05
-1.49886881943781e-05
-2.0760070964167e-05
-1.08059459951582e-05
-1.18617061951289e-05
-2.2034949273077e-05
-2.02282432989195e-05
-2.09699228478972e-05
-2.44817303536662e-05
-7.71440024427701e-06
-2.3378229876874e-05
-4.14791728165598e-06
-1.82312680368898e-05
-2.14573827444992e-05
3.08830414275246e-07
-3.30188369922258e-05
-8.93624613886887e-06
-2.51275768693293e-06
-2.26673084979026e-05
-1.94536800543366e-05
-2.52957578285275e-06
-2.92682148719914e-05
-1.61089182441055e-05
3.05151833721628e-06
-2.74124835482967e-05
-1.77101719225367e-05
-2.7640914389214e-05
-2.25481440781962e-05
-3.43085409572507e-05
4.84232906633991e-06
-2.48339511331822e-05
-3.77768558662777e-05
-1.23617267982041e-05
-1.50437246031587e-05
-4.44908329242077e-05
-1.50676254254348e-05
-3.18048122379302e-05
-2.24992308056091e-05
-4.91573373349789e-05
-8.86959605741776e-06
-4.36395254007825e-06
-1.80388771842507e-05
-1.09200403451694e-05
-2.48731047371923e-05
-4.05629647926481e-05
-2.68240214734072e-05
-1.36938885541311e-05
-4.67132030330003e-06
-1.99153989517086e-05
-2.72025148412131e-05
-2.77507538787224e-05
-2.43280401141844e-05
-2.27596302337887e-05
-2.04476536093648e-06
-1.22731343009183e-05
-1.41438062610648e-05
-3.27722124545193e-05
-3.32366106055075e-05
-1.95159238011309e-05
-1.865573259066e-05
-2.15765893998982e-05
-3.85666784988506e-05
-1.97936740859723e-05
-3.35182681013996e-05
-1.45124351868702e-05
-1.66538795870217e-05
-2.20564883168097e-05
-1.33632246109335e-05
-9.71603423360248e-06
-1.91103386361008e-05
-1.27330243726208e-05
-7.19408790523129e-06
-1.94696785629123e-05
-3.8563029389793e-05
-9.98219704637224e-06
-1.89465416585833e-05
-1.03408495960176e-05
-1.6502576930539e-05
-2.39822593939184e-05
-2.59080018969242e-05
-2.00775950225102e-05
2.05987269509625e-06
-4.85589755675316e-06
-1.71906447002527e-05
-2.65144460709369e-05
-1.90802027439829e-05
-3.25890068734535e-05
-2.52979430452534e-05
-1.02656611901295e-05
-3.02178831846713e-05
-2.17044666423895e-05
4.99925222173284e-06
-4.02563615275668e-05
-2.70371603728659e-05
-2.41863541600655e-05
-3.73128170474729e-06
-1.10748844792345e-05
-2.94062842830324e-05
-1.51244506816761e-05
-4.67939015479574e-05
-1.91003619488353e-05
-2.93679739220268e-05
-3.6412336670737e-05
-3.4297711537231e-05
-3.79162368881733e-05
-1.30840558349076e-05
-2.6647628792369e-05
-3.8526219909779e-05
-2.66317027167834e-05
-2.3918625448581e-05
-2.5718030977912e-05
-9.75636960633999e-06
-2.9039881719613e-06
-1.19612950425392e-05
-1.54230422243675e-05
-2.20622719801579e-05
-1.74513836478731e-05
-8.73823938810985e-06
-3.17253341657571e-06
-1.06124397739696e-05
-1.94468310458757e-05
-2.09904543904079e-05
-1.3967461159954e-05
-4.34310215825309e-05
-1.77230113380885e-05
-1.71139866241113e-05
-3.32340398566903e-06
-3.31323481326873e-05
-2.89626401029683e-05
-2.15725999132383e-05
-2.49737519679046e-05
-2.85583659741038e-05
-1.79541931786174e-05
-1.70634208217408e-05
-4.14083858848183e-05
-3.35518006997343e-05
2.20319981000522e-07
-2.42215444063284e-05
-1.15327420108939e-05
-1.40004852090762e-05
-2.45493456902404e-05
-1.4671750380069e-05
-2.82966425365399e-05
-2.62876862008183e-05
-2.57526518839494e-06
-4.02923356401257e-05
-2.87435281844255e-05
-1.26661145357e-05
-2.13578495418786e-05
-2.12752330837619e-05
-1.73694195329901e-05
-2.08317743392314e-05
-1.22655246540499e-05
-3.6461079562784e-05
-3.98745691413719e-05
1.09414300300326e-05
-2.7511399131599e-05
-4.01354827662222e-05
-3.12705515338013e-05
-1.98324100457369e-05
4.94862082278576e-06
-3.36820319293569e-05
-4.0266622869622e-05
-2.37108411929486e-05
-4.08737728804288e-05
-2.17240325024152e-05
-3.59548517217e-05
-7.57613881258138e-06
-2.10290888083102e-05
-2.52904038503866e-05
-3.68880629312902e-05
-7.08724766644798e-06
-5.11995155453456e-06
-3.6417041277126e-05
-1.49883525231022e-05
-1.7588033930699e-05
-1.27392216328703e-05
-2.16030041170689e-05
-2.57783138412158e-05
-8.66510418572974e-06
-2.09554159486714e-05
-6.78112125194417e-06
-1.02077441247012e-05
-1.49623579322826e-05
-3.10237692170872e-05
-2.74432636267746e-05
-2.76844987263968e-05
-6.45971243764257e-06
-3.15379975362968e-05
-2.28033343157316e-05
-4.86331771501914e-06
-2.82070561342327e-05
-2.44025115612974e-05
-1.71023053319049e-05
-2.35439071643266e-05
-8.82778029804972e-06
-1.55632360590096e-05
-1.03838100299232e-05
-2.70247664411667e-05
-4.28218981067605e-05
-1.57243630301654e-05
-3.47458633397357e-05
-2.14458028626741e-05
-2.19552016898291e-05
-2.79421316037988e-05
-2.6728399922374e-05
-9.46794553717866e-06
-4.2184058308894e-06
-4.40652066431191e-06
-2.23016917850614e-05
-3.35643843527055e-05
-1.99780820034203e-05
-2.98183060853393e-05
-2.28783902161619e-05
-2.72418799174955e-05
-4.50031092267867e-05
-2.23408004042389e-05
-2.2602834905824e-05
-2.39699744286159e-05
-1.63044515619715e-05
-1.87405772499953e-05
-1.74185625360561e-05
-1.08011459785836e-05
-1.84844642470324e-05
3.92900950559907e-06
-4.37966252188582e-05
-1.825963749842e-05
-4.15477493417052e-05
-3.66379193880361e-05
-3.07266119396382e-06
-3.6827292175675e-05
-2.27843192403776e-05
-2.15844536029062e-05
-2.72900111193617e-05
-3.70294068678351e-05
-3.52628193605564e-05
-1.96112739450544e-05
-8.70456388376822e-06
-1.04691379970961e-05
-3.48728178243143e-05
9.0160293109865e-07
-3.57670734349565e-05
-9.92367761545147e-06
-1.17872323848594e-05
-5.23544425240737e-05
-5.01403932381932e-05
-2.36680530912799e-05
-3.69817044249324e-05
-1.99593495192146e-05
-9.26792933313398e-06
-1.37946154837654e-05
-3.06407012083767e-05
-3.65537023642075e-05
-2.96850500264719e-05
-4.04842730255639e-05
-3.22176246055562e-05
-2.15944894323807e-06
-9.53701787108559e-06
-3.20166715968264e-05
-1.67737285025027e-05
-1.5767449546511e-05
-7.05000402880949e-06
-1.68698264244711e-05
-2.59900914185406e-05
-4.70679466738093e-05
-6.62536540775832e-06
-2.18080635767041e-05
-1.5696902007646e-05
-2.65361510510381e-05
-1.91103583787537e-05
-1.14234001882198e-05
-6.77627194144578e-06
-7.26987411771825e-06
-2.14111851374196e-05
-2.37733085957612e-05
-2.09731761237442e-05
-3.0689130131664e-05
-1.68698859946376e-05
-1.78348316985557e-05
-2.92000894998536e-05
-2.14882891200355e-05
-2.34414640701567e-05
-3.08778069864338e-05
-5.68301780696681e-06
-1.46149075334033e-05
-3.65861152382603e-05
-2.72638816037383e-05
-4.82099019391898e-05
-3.40305082047368e-05
-2.8613197994042e-05
-2.12653078870901e-05
-5.13136344816866e-06
-2.79276084575545e-05
-1.87739151820291e-05
-6.24304820979042e-06
-3.33029925685876e-05
-1.63755256826353e-06
-1.51090689640832e-05
-2.08627387600824e-05
-1.46924454765508e-05
-2.03195483298774e-05
-3.58789333729264e-05
-3.63691616111634e-05
3.69053686753534e-06
-2.17387824012215e-06
-2.28549199716244e-05
-2.00265943421019e-05
-2.49808833264114e-05
-3.34317529200146e-05
-3.73852424151237e-05
-2.35773087543791e-05
-2.31297410581382e-05
-2.72396255145703e-05
-7.50322102246734e-06
-2.62974259070387e-05
-1.07712552695541e-05
-4.55820135951196e-06
-2.52204200680231e-05
-1.68212075082761e-05
-2.48161482135138e-05
-2.17004791048633e-05
-1.34655483351184e-05
-2.34043253943257e-05
-2.96931547665643e-05
-4.14333852433924e-05
-4.0017538180825e-05
-8.68198708256025e-06
-8.34608257204999e-07
-4.32895017899819e-05
-2.48662050442489e-05
-2.02072342906429e-05
-3.41346058080414e-05
-1.57339027770244e-05
-3.47723161253484e-05
-1.74237090029313e-05
-3.28195558444413e-05
-1.84005944287652e-05
-2.09505339426675e-05
-1.88606389020019e-05
-3.83474036072832e-05
-2.97620922556844e-05
-2.94668441699514e-05
-9.98441455467214e-06
-1.94769571153416e-05
-9.65983456415779e-06
-4.25193665441122e-05
-4.0940963585769e-06
-3.32112938162455e-05
-2.35842662243534e-05
-4.1287302541985e-05
-1.37308151851996e-05
-5.45658861720017e-05
-4.05174006772355e-05
-7.00586991264109e-06
-1.25706056633375e-05
3.4531877874606e-07
-2.37625872378649e-05
-2.97674967160448e-06
-3.2172212117242e-05
-2.16529153962438e-05
-7.6604365295936e-06
-1.76637914149907e-05
-2.38936572974616e-05
-1.97895064303462e-05
-3.04765115315606e-05
-3.6678806872769e-05
-2.87094432128407e-05
-2.37520073461371e-05
-3.60780167334545e-06
-3.26855777986631e-05
-4.58241262945931e-05
-3.58522635175513e-05
-1.7410551803902e-05
-7.17233599770092e-06
-2.20762014546596e-05
-2.99200257097158e-05
-1.81487175074372e-05
4.24164037153802e-06
-7.70190574390829e-06
-2.92741216275656e-05
-1.95364206089252e-05
-2.12114482497962e-05
-5.19338862201801e-08
-1.42529342346445e-05
-1.11509630490049e-05
-2.85629874253083e-05
-3.1705899201137e-05
3.69697557519172e-06
-2.40834228201448e-05
-2.70446920699579e-05
-1.03220184832356e-05
-3.05737053739407e-05
-2.96204670868627e-05
-1.98946569159027e-05
-2.45271867821107e-05
-1.12739187002761e-05
-3.7404313267592e-05
2.51303804981585e-06
-1.24863237871888e-05
-9.45747840351941e-06
-4.2216914169432e-05
-3.32415085438996e-05
-1.17696943872861e-05
1.44347645610182e-06
-3.40202073917018e-05
-3.56028036117831e-05
-7.20282065374928e-06
-1.63567113570661e-05
-2.31572759853809e-05
-1.11628040529857e-05
-3.05340908274301e-05
-3.39677195844123e-05
-3.94559275113792e-05
-1.9420591109158e-05
-2.15353853821242e-05
-3.14182512679419e-05
-2.04246563421036e-06
-2.27967747637099e-05
-1.52899215701573e-05
-2.67581962972177e-05
-8.91899536823663e-06
-3.40525239159376e-05
-3.41128683390104e-05
-9.58849235544097e-07
-1.66774296019692e-05
-2.59213867884263e-05
-2.54686935825091e-05
-4.44240316533085e-05
-5.04693013642017e-05
-3.53758003581928e-05
-2.77876570370783e-06
-3.24146252063872e-05
-6.71421356872947e-07
-1.91234058893491e-05
-7.55080759257678e-06
-6.17095727513719e-05
-2.62261097857796e-05
-1.99513915055239e-05
-1.56341368105744e-05
-1.16583413660177e-05
-1.50812562231467e-05
-4.49606940826621e-06
-1.39887326363649e-05
-2.44797780350682e-05
-3.50240422851384e-05
-1.16190246578319e-05
-1.79332432928187e-05
-2.45846688552458e-05
-3.73424361928345e-05
-2.10865636988659e-05
-4.56023556495011e-05
-2.56426176945858e-05
-1.35266611504011e-05
-1.4190273785738e-05
-2.4608891772975e-05
-2.1655308324666e-05
-7.1945207151123e-06
-8.45053889002817e-06
-6.04129051537082e-06
-1.33564430956254e-05
-2.22582545491695e-05
-1.5990135131096e-05
5.02923990752121e-06
-1.29647110318548e-05
-2.62569726116498e-05
-2.56162365435795e-05
-2.59595985836555e-05
-2.35205704166907e-05
-3.78558405675612e-05
-2.50993796556142e-06
-6.36901640433349e-06
-4.10215168642152e-05
-2.79853016630084e-07
-1.44380433886319e-05
-1.32415839109967e-05
-4.90587232794369e-05
-1.5712869540046e-05
-1.83826409578523e-05
-3.45546810454808e-05
-1.90718160425175e-05
-2.25877286509398e-05
-2.23432642874559e-05
-2.59928994397285e-05
-1.85472880086866e-05
-2.57598873488995e-05
-4.07770458719805e-05
-3.6326409573554e-05
-2.50819035494311e-05
-2.77901697590009e-05
-2.19336124645952e-05
-3.31423889082833e-05
-2.18295086958015e-05
-4.91361478949829e-06
-2.6091782288986e-05
-2.64116647873225e-05
-3.30889726141539e-05
-1.58672525940256e-05
-1.07459407602877e-05
-1.48493860552156e-05
-2.11821642398592e-05
-1.64159301170319e-05
-2.64234341272098e-05
-3.95541013654339e-05
-3.33278394646115e-05
-3.39934200819103e-05
-2.54734869807658e-05
-3.04280413845529e-05
-3.34372763718131e-05
-7.40548009149031e-06
-3.76960608620293e-05
-3.43012355082801e-05
-4.02802997540345e-05
-2.20058871153734e-06
-3.63559180763909e-05
-2.9176657735647e-05
-3.40539550527943e-05
-1.18363568505049e-05
-1.81219778952155e-05
-2.5638665039008e-05
-3.21610043881343e-05
-9.29666808619966e-06
-3.69653400892062e-05
-3.13107059956059e-05
-6.02784305558953e-06
-2.80595147658286e-05
-3.80552920054316e-05
-1.41924412547408e-05
-1.01281995956174e-05
-4.45640325464653e-05
-2.33686016007775e-05
-2.12679166272175e-05
-2.28002043522703e-05
-1.88388720810797e-05
-1.73250432161706e-05
3.11620991113774e-06
-2.46049523235364e-05
-3.16560131273449e-05
-3.30095435844911e-05
-1.50878645207958e-05
-1.90379107690617e-05
1.09892796083709e-05
-3.51622768095282e-05
-5.92016803733269e-06
-3.40023957942927e-05
-2.73754506097656e-05
-2.54032654341253e-05
7.11650572099814e-06
-4.94753150582667e-05
-3.26782716410902e-05
-1.72284923731863e-05
-1.86571617856336e-05
-1.6054248526453e-05
-8.11268893123558e-06
-3.59032819092857e-05
-2.87101151910351e-05
-1.89372506455174e-05
-1.87557960804365e-05
-2.35565551776677e-05
-2.7018562892989e-05
-4.25861603194704e-06
-2.46924446548175e-05
2.26549371135336e-05
-2.35921192479051e-05
-9.88242153522164e-06
-1.79964500722833e-05
-2.88573838836914e-05
-2.20400885442789e-05
-3.57671308826855e-05
-9.92563208684218e-06
3.81148765541539e-06
-4.55049441633061e-05
-1.20645852921542e-05
-4.15771843423265e-05
-1.25268628371844e-05
-2.04922137167709e-05
-3.07901833636536e-05
-4.47172917357319e-05
-3.81332030492675e-05
-2.90094581797277e-05
-1.39527210722757e-05
-3.65831558076811e-05
-1.43781979735023e-05
-9.05090238549379e-06
-8.15411085396091e-06
-1.85140977502956e-05
-2.63866759839614e-05
-2.68186194018537e-05
-3.02013407262801e-05
-2.27615697364215e-05
-1.75193969444027e-05
-2.55949389103318e-05
6.11218643597356e-06
-1.56261170627904e-05
-4.04382916852428e-05
-2.55993074994785e-05
-3.49139680573002e-05
-1.51451594297936e-05
-1.28217228958073e-05
-2.97845377521229e-05
-9.01155410676159e-06
-1.85719075828958e-05
-3.25446748302508e-05
-9.40508485981701e-06
-2.15802231708433e-05
-3.07165015854783e-05
-2.32883869495623e-05
-2.69308438742808e-05
-2.32558524204684e-05
-1.58518447533483e-05
-3.7393012716678e-05
-2.5384301869178e-05
-3.96709778472965e-05
-3.56507193065631e-06
-2.24999308899172e-05
-1.41980038336368e-05
-2.10613541623234e-05
-2.74684762691111e-05
-1.38158568733889e-05
-1.8825120990581e-05
-2.17421423090257e-05
-8.13914083322771e-06
-2.72802370306423e-05
-2.89126710126928e-05
-1.69282511667898e-05
-2.24685482179563e-05
-1.2857292167646e-05
-1.03777866265745e-05
-1.46151802122322e-05
-3.07206654820649e-05
-3.56751468883432e-05
-2.12452424470391e-05
-1.31187391048939e-05
-1.90680801657707e-07
-1.96031396368221e-05
-3.49466812101719e-05
-1.10322435542053e-05
-1.16044333843452e-05
-1.57954763892761e-05
-1.74160373184243e-06
-3.32395446763126e-05
-3.16545255521621e-05
-1.38813796881656e-05
-4.39561808858639e-05
-1.98834225238333e-05
-1.99957199011738e-05
-2.71864270914324e-05
-3.66116560762118e-05
-2.61858044895987e-05
-2.63575402495736e-05
-1.79782219639133e-05
-6.28123056754249e-06
-3.19350811287361e-05
-1.64092573760207e-05
-3.22103632537617e-05
-3.43855921596436e-05
-2.71185090405561e-05
-2.34652007523791e-05
-3.7574704000464e-05
-1.24384280382401e-05
-4.69459554249154e-05
3.69553965330687e-06
-2.35490297643715e-05
-2.14840804990845e-05
-1.2462903970422e-05
-1.04800231990056e-05
-3.70069854635724e-06
-2.8525854989097e-05
-2.58862212819517e-05
-1.70780980904863e-05
-2.23631093858871e-05
-2.76819078470986e-05
-3.69728289461229e-05
-1.90751435216093e-05
-1.28971564934612e-05
-2.65898975491953e-05
-1.69816999013608e-05
-8.15704837434117e-06
-2.32338111938227e-05
-4.57901929429411e-06
-2.41705063448463e-05
-2.58132650046042e-05
-3.90891142720328e-05
-3.59773183416519e-05
-3.52747052533342e-06
-2.27551840269966e-05
-3.58546048100678e-05
-1.14851428912993e-05
-1.78137294071103e-05
-2.38747079672085e-06
-2.12814360283795e-05
-4.26209219253066e-05
-2.00319103492016e-05
-2.84541678731901e-05
-2.83339675514422e-05
-2.6527122112017e-05
-3.1635287540568e-05
1.25866578236309e-06
-2.71661422746438e-05
-1.73765330182948e-05
-2.76596908721142e-05
-2.54605503547645e-05
-1.40304986996481e-05
-8.47723673046646e-06
-1.79809417319686e-05
-1.41563596060612e-05
-1.74713389102007e-05
-6.44459839498993e-06
-2.9946403799163e-05
-1.68472306310051e-05
-4.35223699736592e-06
-2.68169465235489e-05
-5.47031304045397e-06
-1.03565948873507e-05
5.80191160104679e-06
-1.17222140386374e-05
-1.09415687603816e-05
-1.09996359225819e-05
-1.19844811922838e-05
-1.17989201835846e-05
-2.00689089666457e-05
-1.90859188770363e-05
-8.01567956035157e-06
-3.44617553769734e-07
-2.10195406199301e-05
-2.09850193007123e-05
-1.51570658617711e-05
-5.1179892356412e-05
-2.94432276954807e-05
-2.6040522843112e-05
1.75663852539922e-06
-1.32813413382848e-05
-1.12183765280971e-06
-3.34813992850648e-05
-5.47455621573917e-05
-1.8115342906519e-05
-1.24098750417149e-05
-2.45168873843938e-05
-2.57666258483355e-05
-3.55809129967265e-05
-2.82301436318838e-05
-1.20613779648476e-05
-1.05756743656653e-05
-1.69965597158375e-05
-3.85945184266535e-06
-1.35292491109558e-05
-1.06121314483151e-05
-2.30546709727686e-05
-3.98574047581373e-05
-3.72560028284713e-05
-2.91723626871837e-05
-5.61483363706111e-06
-2.78649219850643e-05
-1.8902731494018e-05
-2.87943601515906e-07
-6.49086845701719e-06
-1.36398235442069e-05
-2.84031897645767e-05
-1.01353759976003e-05
-1.74690464426078e-05
-3.49930859581052e-05
-2.19120850196547e-05
-4.73529675608878e-05
-8.52989632289544e-06
-1.61097110732616e-05
-2.44916647157514e-05
-2.57863167761865e-05
-4.68700011412029e-06
-4.60167691319213e-05
-3.14771298838705e-05
1.42681035303091e-05
-4.3813212044647e-05
-4.99669141638337e-05
-2.77527063042509e-05
-1.46672605568706e-05
-8.85368671842259e-06
-1.41805447330605e-05
-8.52650454021393e-06
-1.63117165424511e-05
-2.69104653996654e-05
-2.52147051268971e-05
-4.70931411259152e-06
-1.11555100457157e-05
-9.75971534036106e-06
-4.30976262172241e-06
-2.6420372600404e-05
-3.10335055219294e-05
-2.9463159087278e-05
-1.92313299322445e-05
-2.46677827832728e-05
-7.61305337282536e-06
-1.65585314969858e-06
-3.09192446431605e-05
-2.60731776331921e-05
-7.38418523627708e-06
-1.3552834728421e-07
-1.78843348834139e-05
-1.75320994110044e-05
-1.90989026831864e-05
-5.04484028918007e-05
-1.49047271119234e-05
-4.91697916236719e-05
-2.15531664612393e-05
-1.78388164487798e-05
-1.98815463107644e-05
-1.33434267083455e-05
-7.69349768248743e-06
2.09316671465252e-05
-1.65888677164092e-05
-2.28522338520691e-05
-2.34504275329028e-05
7.76602946551926e-06
-2.07737643650623e-05
-1.4309802273091e-05
-2.07553238026621e-05
-1.8304911861581e-05
-1.12031475008089e-05
-2.70112620427903e-05
-2.83002939987129e-05
-2.51485488988084e-05
-2.11180207887477e-05
-1.90428656870619e-05
-1.70368104463308e-05
-1.67867334807416e-05
-1.08161487605513e-05
-1.07810732520083e-05
-3.14930044651688e-05
-1.80381893279707e-06
-1.60568554619376e-05
-1.12012960227882e-05
-3.05706394217771e-05
-2.54223373274716e-05
-2.94850431937558e-05
-2.26132010986838e-05
-2.78610975819022e-05
-2.63838452417572e-05
-7.80107602336423e-06
-8.30363751674337e-06
-2.76898450512402e-05
-4.97995752516199e-05
-1.7974958365822e-05
-2.7156593542835e-05
-8.67068764765914e-06
-4.90123801877423e-06
-2.811153061159e-05
-2.53668266324257e-05
5.60295287181425e-06
-2.53539800261604e-05
-5.47340661403982e-05
-1.54865022369373e-05
-1.17329563675884e-05
-7.82375119264091e-06
-1.67365123330753e-05
-1.35709953912091e-05
-1.29695625574715e-05
-1.01332930531162e-05
-1.44095747788748e-05
-1.56227769985502e-05
2.22766696297046e-06
-2.6127588320958e-05
-2.83145545449008e-05
-9.66856358958569e-06
-6.03136051524207e-06
-2.89740543377993e-05
-7.28159431255739e-06
-1.20693661261769e-05
-2.05975169561581e-05
-3.06385137231145e-05
-1.8103312879585e-05
-2.13178780156703e-05
-3.30288662221662e-05
-3.1634514609511e-06
1.64535111369943e-06
-2.40320996248658e-05
-1.01759834573493e-05
-2.2058667018785e-05
-4.78303202013742e-05
-1.74626227083904e-05
-5.03327576317684e-06
-2.45021100506833e-05
-3.21049461617689e-05
-3.46390322831813e-05
-2.29791450873817e-05
-1.01031880982512e-05
-3.15295566134914e-05
-1.97542473721957e-05
-1.33687352551933e-06
-2.70230489091681e-05
-1.49970186430548e-05
-1.33637835281992e-05
-4.26792675649942e-05
-3.71958531571872e-05
-2.5320055565923e-05
-4.38089403942994e-05
-6.58900886884115e-06
-2.15614370366541e-05
-2.10002792809721e-05
-3.26459669386988e-05
-2.19102572334443e-05
-3.06584281005112e-05
-1.20093233657347e-05
-1.51151334255885e-05
-1.97357962599569e-05
-4.55070359220248e-06
-2.96075537736943e-05
-1.70325435270019e-05
-5.27275943376667e-05
-2.85042238181486e-05
-3.05941136452241e-05
-3.16957219026841e-05
-5.03331376923137e-05
-3.70108056428121e-05
-3.94929667061162e-05
-3.62190584012835e-05
-2.05710831589578e-05
-1.02967496339741e-05
-1.61473932199623e-05
-2.45695103875337e-05
-2.05693340261577e-05
-3.7897744522256e-05
-1.78214914095991e-05
-1.51723190098859e-05
-9.91316603381096e-06
-3.3786052076676e-05
-2.22204902064297e-05
-9.2797162969739e-06
1.93451438260577e-06
-3.69736693271241e-05
-3.30409527687209e-05
-1.15587946247567e-05
-3.00621837650703e-05
-3.33145088677489e-05
-1.42197879640767e-05
-8.84680969920906e-06
-1.35607525669787e-05
-3.77899132435171e-05
-1.40310280413409e-05
-2.32407940219102e-05
-2.67656252516816e-06
-2.53914865752663e-05
-1.31188804671578e-05
-2.26135612837431e-05
-3.40515925732364e-05
-2.0500828035674e-05
-2.04406653416589e-05
-2.34072137760453e-05
-2.8875168436491e-05
-2.09926885993241e-05
-3.31265575622923e-05
-1.61286135467483e-05
-4.16998620886883e-05
-1.70940511478191e-05
-1.69062284605573e-05
-1.02468818761472e-05
-1.38502931104451e-05
-2.39783498310164e-05
-1.3360512414239e-06
-1.55933971955922e-05
-1.41703216185685e-05
-3.16856507951196e-05
-2.23075369584753e-05
-1.55249783412847e-05
-8.60210616862454e-06
-2.71960036673133e-05
-1.43622363929882e-05
-2.21589816576049e-05
-1.41894323593394e-05
-3.91789222164727e-05
-1.00478641943273e-05
-1.07551434735266e-05
-1.82263896069531e-05
-1.60029207241089e-05
-2.53751211755428e-05
-3.05273234701854e-06
-2.39843012301772e-05
-4.74445128206143e-05
-4.0248835582786e-05
-1.70789469971447e-05
-2.89130163340899e-05
-4.51904115488188e-05
-1.37577290907583e-05
-1.34479063683283e-05
-1.20347609769678e-05
-1.85844132455795e-05
-2.10830937975036e-05
-2.64116309435698e-05
-2.4381399087968e-05
4.11555831095747e-06
-5.3507892063645e-06
-2.36011727792715e-05
-8.65942430915293e-06
-3.51964523274839e-05
-3.25698353729505e-05
-2.88472234121789e-05
-2.68566407927714e-05
-2.70073939092959e-05
-2.34694136084927e-05
-2.52986319901248e-05
-1.81469001435784e-05
-3.51325932637759e-05
-3.49122077061697e-05
-1.30094724005578e-05
-3.9738609503653e-06
-2.07932790875422e-05
-3.33975382952536e-05
-3.36755427582425e-05
4.66999336983623e-06
-2.75027256099178e-05
-1.58794637305163e-05
-1.26793498966502e-05
-6.89055241614908e-06
-6.86638428821724e-06
-1.67270496573199e-05
-1.36666455916942e-05
-3.0824253575208e-05
-2.04433904619223e-05
-9.88543119539314e-07
-9.28030413003827e-06
-1.04321319969234e-05
-1.80350070800133e-06
-1.01502840734409e-05
-4.55238235242587e-06
-2.09539145054816e-05
-2.18320052155632e-05
-6.965479154335e-06
-2.0538195273073e-05
-3.03067996051012e-05
-2.34947369664146e-05
-1.03916846041323e-05
-3.39536873007525e-07
-4.12240723529847e-05
-1.92678666437918e-05
-7.1132400248588e-06
-4.18159534148351e-05
-2.59164091556377e-05
-2.47297607564911e-05
-2.77441895244046e-05
-2.06270298278474e-05
2.67039255811712e-06
-5.83175646441039e-06
-3.26263758988807e-05
-5.21806105658976e-06
-2.40101478808342e-05
4.12140870108939e-06
-3.76474783107101e-05
-1.83732775771605e-05
-2.39575282069379e-06
-1.49856018305576e-05
-1.08754690254466e-05
1.18988016730509e-05
-1.31638574240097e-05
-1.77740405751163e-06
-4.38290397165674e-06
-3.00750556609952e-05
-2.63509859911003e-05
1.45453689939006e-05
-2.0932162719628e-05
-1.20258015272269e-05
-4.52446815898586e-06
-2.67751866260976e-05
-1.14328908327443e-05
-3.09286719935038e-05
-1.85109816191229e-05
-3.58025884932549e-05
-3.01465022970572e-05
-3.32050083749588e-05
-2.87708491530131e-05
-1.2747704419861e-05
-5.63330676208276e-06
-6.36533128225895e-06
-2.34399969066201e-05
-2.14561249074101e-05
-3.55516884689955e-06
-3.31682253426757e-05
-1.62421790324074e-05
-3.01617569209065e-05
-1.98423508642477e-05
-3.18353169992536e-05
-1.78835350133868e-05
-3.58645011650412e-05
-2.21478201825057e-05
-2.7851201156025e-05
-1.29460891811086e-05
-2.96447115691654e-05
-1.51714389604768e-05
-2.93844337483272e-05
-2.07978105169178e-05
-1.35162075112211e-05
-2.35227946988581e-05
-2.49955632032668e-05
-8.24659897868934e-06
-1.91722333540494e-05
-2.66022958802759e-05
-9.27370837506915e-06
-2.50616666101694e-05
-2.30415673723073e-05
-1.53387273434873e-05
-1.7347873937018e-05
-4.03274656483487e-05
-3.86063906153675e-05
-2.14292337527723e-05
-1.89611077430614e-05
-1.85684649415699e-05
-2.00711177780415e-05
-2.11106960400801e-05
-3.17153813867255e-05
-1.58805505812438e-05
-7.48370200163219e-06
-2.7731453998556e-05
-1.85118435330404e-05
-1.88223938697298e-05
-1.70762674129398e-05
7.4710382092582e-07
-2.89680701032486e-05
-6.11477102753178e-06
-2.47784420173616e-05
-2.88008465188682e-05
-2.97311390594945e-06
-2.81606607187257e-05
-2.71214757409698e-05
-3.10695538635956e-05
-2.80697650322093e-05
1.30758189002423e-05
-4.91707329225399e-05
-1.00653219088448e-05
-2.38987469279363e-05
-2.14757785816532e-05
-1.84609293591498e-05
2.60330677032104e-06
-2.83917453131877e-05
-1.20164460503946e-05
-1.09763958847955e-05
3.91354541853383e-06
-1.02641723522352e-05
-1.25078920163573e-05
-1.28956257224451e-05
-3.1662281261268e-05
-4.16243699803305e-05
-4.948423848512e-05
-1.00038417476739e-05
-4.1215664059666e-05
-2.58613825606038e-05
-4.0399237842458e-05
-2.27375571386918e-05
-1.6006806413656e-05
-2.1851940864658e-05
-9.66824225573844e-06
-2.50557540937674e-05
-3.59859580701337e-05
-4.28808027164134e-05
-2.03646962552561e-05
-2.39771858640114e-05
-4.35551684210216e-05
-1.43476758498929e-05
-1.80340012180413e-05
-3.02932377566383e-05
-7.71330873102687e-06
-2.73976244297379e-05
-8.62168544714124e-06
-2.32389357043616e-05
-1.20850676226552e-05
-5.86936957696778e-06
-1.34108770382038e-06
-2.86728212935555e-05
-4.11065308924286e-05
-1.63014488081965e-05
-7.69270670792155e-07
-1.77747477554981e-05
-1.14964800214408e-05
-2.04606165270148e-05
-3.27430749331265e-05
-2.17358479292136e-05
-1.92575907045553e-05
-5.67255053107953e-05
-2.00749687091847e-05
-1.73048026260357e-05
-1.90585048528998e-05
-2.4126995103085e-05
-4.1998410617956e-05
-2.3118739034118e-05
-1.62692064848554e-05
-2.4001755620989e-05
-3.7042966180287e-05
-2.14018301988536e-05
-2.31874553687051e-05
-7.26083589216039e-06
-2.63508151399972e-05
-2.48069121294813e-05
-4.00103205186312e-05
-8.55056921034409e-07
-3.12453615106617e-05
-2.35120375475811e-05
-5.71288089819537e-05
-2.28570725585336e-06
-3.75395669122277e-05
-4.18103793576766e-05
-2.03770636177377e-05
-3.01560642156141e-05
-1.12127095123717e-05
2.44520475732358e-06
-3.11968688248316e-05
-7.40170841202174e-07
-2.07125542691159e-05
-3.94940484282216e-05
-8.28073521760311e-06
-9.47905166450767e-06
-1.89764084168563e-05
-8.84587083371634e-06
-6.56748102200019e-07
-2.97790580081067e-05
-2.81926891047476e-05
-5.27119384590239e-06
-4.19377102607159e-05
-2.41679485470917e-05
-2.08642952886816e-05
-2.62817379937505e-05
-3.62850695229237e-05
-3.46551071574278e-05
-3.00977137162696e-05
-1.36577287556838e-05
-3.60264805295464e-05
-2.83457602691459e-05
-9.52590192794839e-06
-3.90105457701501e-05
-2.57495555840985e-05
-1.90687685294789e-05
-1.23070992241785e-05
-1.1685130080961e-05
-2.5013280616155e-05
-2.88363041320618e-05
-1.96926243269844e-05
-1.59156573218792e-05
-4.46523859335885e-05
-2.34523465646821e-05
-2.56177054090899e-05
-2.50549768105479e-05
-2.82600401032234e-05
-4.06372537770974e-05
-1.3745066621897e-05
-1.4681396583726e-05
-2.04237448153969e-05
-8.60276986929412e-06
-2.13120450101935e-06
-3.55593979305179e-05
-3.19288467058527e-05
-1.83132257760549e-05
-3.94069623623182e-05
-3.13684232233229e-05
-1.06336646669993e-05
-1.27484171321446e-05
-1.45369646796426e-05
-2.6951745267908e-05
-3.89094035061791e-05
-3.25914679690287e-05
-1.52808946046177e-05
-3.91726433615311e-05
-9.27385647476237e-06
-4.26589503986176e-05
-2.54448635562429e-05
-2.66995865150451e-05
-1.33632078255754e-05
-3.01000486360329e-05
1.60360627373268e-05
-2.45874714482652e-05
-3.06765755971396e-05
-3.49520222705672e-05
-2.81630879920289e-05
-2.65215819038271e-05
-2.05289324728615e-05
-3.35233389528661e-05
-1.67728010293188e-05
-1.17743922372474e-05
-3.12766296146214e-05
-2.28377270921332e-05
4.05848988663413e-06
-6.04469140127794e-06
-3.66617420542568e-05
-1.90044802332541e-05
-3.58542235363012e-05
-2.06806970432686e-05
-1.54938177353806e-05
-6.3955053976973e-06
9.92566937673722e-06
-3.83511097738522e-05
-3.94637721668523e-05
-3.4379219289581e-05
-4.01977786523126e-06
-1.61167274298312e-05
-1.82259472357725e-05
-3.09042641524996e-05
-1.06720550971389e-05
-2.54227182560226e-05
-3.97400345814017e-05
-4.01232547500173e-05
-2.58453895890479e-05
-2.42822973537395e-05
-1.77774863292667e-05
-2.44338470369707e-05
-1.31751697301569e-06
-3.23444331131031e-05
-8.34554542628663e-06
-5.05930858113242e-05
5.57710491258672e-06
-2.48017585350729e-05
-1.0700763536823e-05
-1.27859422825793e-05
-1.60542679658851e-05
-1.82894986179692e-05
-1.63905453666e-05
5.14566047696355e-06
-2.06238131771798e-05
-3.52985154571568e-05
-3.40228884903401e-05
-1.79695348524876e-05
-2.8060294967572e-05
-1.16303638990264e-05
-1.96349300484038e-05
-1.37065401560764e-05
-2.24441201343934e-05
-2.23548334233714e-05
-1.27960624052209e-05
-2.63401975522845e-06
-1.92237837469907e-05
-3.48725014317011e-05
-1.71417984937889e-05
-3.07106943632866e-05
-3.27940777922755e-05
-1.48295880091742e-05
-1.88133132120925e-05
1.59146980815192e-06
-3.84612758116534e-05
-3.35863117879243e-05
3.50023851394933e-06
7.38569906077928e-06
-2.43570504890667e-05
-3.20339956391881e-05
-2.42210601010126e-05
3.28784317204483e-07
-2.1402576908748e-05
-1.90458029711379e-05
-4.67893648977178e-06
5.16714161358997e-07
-2.85469357309756e-05
1.38283809625563e-06
1.64728892225868e-06
-2.00264006432994e-05
-3.84529289319263e-05
-1.26791269465374e-05
-2.88441366221278e-05
-2.89504697791117e-05
-1.8427118599148e-05
-3.13029220755822e-05
-1.52560270070773e-05
-1.11258273800228e-05
-1.72986372549694e-05
-1.07491612073729e-05
-2.51672469271936e-05
-2.07102221032242e-05
-2.82902207174219e-05
-3.60395226492416e-05
-2.55520140815559e-05
-2.59651658228615e-05
-1.13840939696331e-05
-1.52449192142927e-06
6.67741275021402e-06
-1.65910887474601e-05
-3.92240283895585e-05
-2.35658557161603e-05
-1.01377496171674e-05
-6.131752169441e-06
-4.21261487549541e-06
-6.97627857114959e-06
-3.68958061073641e-05
-2.28084254948969e-05
-2.39283302638918e-05
-1.23826894381233e-06
-1.11146908908712e-05
-1.44380277659706e-05
-2.95697176427074e-06
-1.33405078705264e-05
-8.44321541782576e-06
-2.16553978229963e-05
-3.24509372313423e-05
-2.05614894601526e-05
-1.28618004167782e-05
-2.41434557817614e-05
-1.99491414113329e-05
3.47758870368863e-07
-2.23687956870166e-05
-1.43394997196092e-05
-2.28871479715376e-05
-1.07705405112117e-05
-3.57775371109522e-05
-1.33260423023807e-05
-2.4056342170156e-05
-8.72853589451268e-06
-2.36928532366895e-05
-2.51679580093434e-05
-2.96187668842463e-05
-2.78576842081087e-05
-2.13902517575241e-05
-2.69661823722081e-06
-1.41151033476732e-05
-2.88513859395704e-05
-3.55679686106378e-05
-3.95565986430761e-05
3.63469321707582e-07
-4.20021249043114e-05
-1.02650542372617e-05
-2.01249020042722e-05
-2.23515468653862e-05
-4.25678716333892e-05
-7.94946022776626e-06
-1.63849549443911e-05
-3.58182531312397e-05
-1.80358842178703e-05
-9.15503205724672e-06
-2.85047780843795e-05
-5.85725892961081e-07
-1.49919850816392e-05
-3.55399623440536e-05
-7.57639262016694e-06
-2.01779631450506e-05
-2.92899786006873e-05
-2.80853108633438e-05
-2.27100360893119e-05
-2.14248686842383e-05
-4.36357874023505e-06
-2.67222293547051e-05
-3.77325858975256e-05
-1.39524166614759e-05
-1.05091125581704e-05
-1.89588569809663e-05
-1.00468914865035e-05
-4.65849539920267e-07
-1.3334481941075e-05
-7.69100443143009e-06
-2.09144915085132e-05
-1.57376900608545e-05
-1.70575784091413e-05
-6.30289263717233e-07
-2.89745912399342e-05
-1.4888238942614e-05
-2.58076332599492e-05
-2.60693300775956e-05
-1.95750466391227e-05
-1.99939788991801e-05
-2.46354110747399e-05
-1.28654236021556e-05
-2.85735566599539e-05
-1.78295962651997e-05
-4.03720246577345e-05
-2.64839631407508e-05
-2.88277812493842e-05
-6.72701205361448e-06
-2.61218911760182e-05
-3.76543112870053e-05
-2.38480582017483e-05
-2.12732554652628e-06
5.00833925889102e-06
-3.8494676553824e-05
-2.7389864623942e-05
-1.1078047029586e-05
-2.74193222418394e-05
-6.99723498360231e-06
-1.74714903481145e-05
-2.68543169518138e-05
-4.11569675309481e-05
-4.74816441349701e-05
-4.04897062367166e-05
-3.35586849503045e-05
-3.92148495459714e-05
-1.3184261653255e-05
-2.05792159708957e-05
-4.87258965214675e-06
-3.91821872954583e-05
-1.12516742891769e-05
-1.2103314228868e-05
-3.25114637854595e-05
-3.78144093612697e-05
-2.26688921855867e-05
-1.27488508330998e-05
-8.11589368409844e-06
-7.71781730149561e-06
-4.33252614840548e-06
-1.84211915332921e-05
-2.58487246950423e-05
-1.67434955012151e-05
1.81138524303074e-06
-2.56558430776834e-05
-1.53916097625397e-05
-2.22588930108321e-05
-1.72635442359002e-05
-1.90704179488212e-05
-3.98190549365178e-05
-2.24440525326198e-05
-3.05744281356494e-05
-1.82244036780157e-06
2.81821880461412e-06
-3.23054542446002e-05
-1.1827912466995e-05
-8.89556946876436e-06
-9.96381511043017e-06
-4.35882998905915e-05
-6.64931065883053e-06
-4.76892555446374e-06
-1.50988420548545e-05
-2.79937643068196e-05
-9.31772151885149e-06
-5.34690158271442e-05
-1.60874924540528e-05
-2.27368312183648e-05
-3.27462272661474e-05
-4.06798799071947e-06
-4.11944791121021e-05
-3.84839900079315e-05
-1.69725900831326e-05
-3.06395302356957e-05
-3.44467316752654e-05
-3.10428609232854e-05
-2.21480857416787e-05
-3.58280502761267e-05
-1.5655334889864e-06
-2.1323455148659e-06
-2.87303555028392e-05
-1.54422299640821e-05
-2.97824518092783e-05
-3.03604700353255e-05
-1.88774276769068e-05
-1.80708381534433e-05
-2.15934115085806e-05
-2.04084416572938e-05
-6.99740254528268e-06
-9.90494019503856e-06
-3.31956941495752e-06
-4.39250607133824e-05
-2.64963780685373e-05
-1.68934448777654e-05
-3.39536723614384e-05
-3.61490252868299e-05
-4.21305109395062e-05
-2.85733880795569e-05
-1.13344820854341e-05
-3.48935265134286e-05
-1.85612129313786e-05
-2.27387656801083e-05
-1.98189319321399e-05
-2.58708882007093e-05
-2.48885260982786e-05
-2.25905083807671e-05
-1.15724774811119e-05
4.74450991270987e-06
-4.0937847498398e-05
-2.88003304758687e-05
-2.99326753603096e-05
-4.73110584408726e-06
-1.49509780663321e-05
4.19688721211211e-06
-1.93981034021382e-05
-2.30088324424573e-05
-2.2156773061111e-05
-3.57506360300842e-05
-3.72125426099828e-05
-2.48489906855429e-05
-3.61402105812307e-05
-1.12720382746678e-05
-3.84216025892419e-06
-5.6362305143239e-06
-2.63681887474481e-05
-1.33375247117782e-05
-1.42620534923709e-05
-1.71613058091013e-05
-3.33338247120057e-05
-1.33564509522498e-06
1.32695208871295e-05
-3.10581616959232e-06
-1.70988253958144e-05
-4.37146568185287e-05
-4.79959689411209e-05
-1.80689760797608e-05
-1.3195114519141e-05
-3.46809738967291e-05
-1.63582411174669e-05
-2.1714822954152e-05
-3.63137434805316e-05
-3.62887815223233e-05
-1.65326348192353e-05
-8.67238703176832e-06
-1.95620354355776e-05
-2.19422018975879e-05
-1.54832038164606e-05
-3.60025620675098e-05
-2.34172818241079e-05
-3.79386019003574e-05
-1.56305588636052e-05
-2.46721957793473e-05
-4.30844780227352e-05
-3.0261038618595e-05
-1.71960910329081e-05
-2.32426601162719e-05
-2.8998249188731e-05
-2.84661664694041e-05
-2.07671266742072e-05
-1.47002518204692e-05
-2.09873675941217e-05
-1.26693718469774e-05
-9.97204676077382e-06
-3.07191256764019e-05
-2.93371567267475e-05
-1.3452488578983e-05
-6.13413741797064e-07
-2.07253415848283e-05
-8.63490703143591e-06
-2.40782667775058e-05
-1.31706390798305e-05
-3.57504050026925e-05
-5.01565499974068e-06
-1.60421197756471e-05
-2.88106522067565e-05
-1.8803594513693e-05
-2.94707743669026e-05
-2.99645192474237e-05
-8.38458344463656e-06
-5.30909309132827e-06
-3.65958083118661e-05
-1.27209398001337e-05
-1.57737183914144e-05
-2.34783707868577e-05
-1.64437105264589e-05
-7.94310668143615e-06
-1.29501425232765e-05
-3.75457893830772e-05
-1.44218051729447e-05
-1.95525133041683e-05
-2.49045916421366e-05
1.88108890076429e-06
-2.0754010298383e-05
-3.00972375750892e-05
1.81463342054331e-06
-2.29741263229716e-05
-2.71029028532717e-05
-2.97203662073942e-05
-2.3785813265594e-05
-1.8988075300621e-06
-3.8894912961605e-05
-3.32696029516067e-05
-2.16867156311498e-05
2.93350200398285e-06
-5.44080235003985e-06
-3.96293696653282e-05
-1.72854275017996e-05
-3.24369148591571e-05
-1.95046831937852e-06
-1.28336108471609e-05
-2.18318622308066e-06
-6.06528736183823e-06
-3.0740064821437e-05
-1.6950294792053e-05
-8.42600548277288e-06
-2.88441988984799e-05
-1.72049067631183e-05
-2.49967221070515e-06
-5.46385821025656e-05
-2.96190758367432e-05
-2.70495647321615e-05
-1.88894972484952e-05
-2.19124190231801e-05
-1.83218308942199e-05
-1.20591034576367e-05
-1.85910394751579e-05
-1.01336856287937e-05
-9.73812345695569e-06
-3.57260125465368e-05
-4.89478734884893e-06
-3.62915174003887e-05
-1.27529330010925e-05
-2.83925333839785e-05
-1.3328356107697e-05
-3.23674788203194e-05
-3.46005807851933e-05
-1.54540372275753e-05
4.68439461306033e-07
-1.38336012815329e-05
4.53863710603852e-06
-3.47819109203293e-05
-3.69589199778447e-05
-1.03193516254688e-05
-6.73829796308167e-06
-3.49637386159099e-05
-2.62590702976661e-05
-3.38664871717135e-05
-4.34704452888155e-05
-3.21633501353519e-05
-2.0263979231489e-05
-2.85362070592091e-05
-3.85469401218159e-05
-1.29554541990525e-05
-2.52913596505613e-05
-6.59013115854923e-06
-1.30682411266914e-05
-9.33126602016339e-06
-1.95514977572333e-05
-2.09653887859924e-05
-2.41338136985139e-05
-2.1775493495089e-05
-2.11211683988218e-05
-3.08071097319782e-05
-7.45204081808816e-06
-1.4870077389816e-05
-3.53031645433776e-06
-4.26598389877684e-05
-3.49743530298999e-05
-1.77809486021225e-05
-4.40931325234427e-06
-1.73234126780914e-05
-3.22418408241747e-05
-1.37874963765261e-05
-1.7060391608362e-05
-2.0430393717207e-05
-3.22894963674499e-05
-2.98334763025653e-05
-2.92087348430396e-05
-1.91950873147566e-05
-3.43066851374113e-05
-9.25946675288099e-06
-2.84733479690185e-05
-3.22907712794669e-05
-1.17212975371158e-05
-2.21488954842319e-05
-2.30805339984982e-05
-2.06489534910335e-05
-3.4578044184828e-05
-2.68278388493414e-05
-3.78446531061199e-05
-2.54441752829761e-05
-8.61323046631783e-06
-2.25946070452444e-05
-2.68820311135788e-05
-2.73932937427684e-06
-3.35418118297565e-05
-2.27434871016685e-05
-1.65160880873693e-05
-2.17392194128155e-05
-1.83238459975867e-05
-3.87389863914288e-05
-3.74875366478116e-05
-2.53295603246604e-05
-3.64963259607846e-05
1.0787887903023e-06
-2.95841807913115e-05
-2.39948635759494e-05
-2.02528493036578e-05
2.85860726632977e-06
-2.75182224630191e-05
-6.81971002274594e-06
-2.238174190019e-05
8.32023952557522e-07
-2.39079093960524e-05
-3.73337567562914e-05
-2.02972908386181e-05
-1.87404314211899e-05
-2.80908420330663e-05
-1.97463346736515e-05
-1.64759718345037e-05
-1.43275482057804e-05
-4.05520283202571e-05
-2.79392874683155e-05
-4.02345100573181e-05
-4.17904330265181e-05
-2.3625231023592e-05
-1.68705194589118e-05
-3.3490262426797e-05
-2.6939803330495e-05
-2.34507680108017e-05
-1.63853531542301e-05
-3.58883022860828e-05
-2.48149734152181e-05
-1.80768716356922e-05
-2.49498319858765e-05
-3.04377795976735e-05
-1.81892993765057e-05
-3.00861591621871e-06
-1.78015519891185e-05
-1.60184599325198e-05
-1.98889790906658e-05
-1.33972834841015e-05
-1.0991934171435e-05
-1.82911366734019e-05
-2.41078492234749e-05
-2.29209065211066e-05
-7.71930844344634e-06
-2.54390017522423e-05
-4.09658429452118e-05
-3.63897467231164e-06
-2.55890458801452e-05
-3.41653452379478e-05
-1.7278901689029e-05
-1.64226018438301e-05
-3.04498497017967e-05
6.10824372959852e-06
-1.80069425393798e-05
-2.57896298649064e-05
-8.29530433068349e-06
-1.73200035498246e-05
-2.37370384894529e-05
-2.20138426150068e-05
-3.89733856939197e-05
-3.10658463207499e-06
-2.73030723266241e-05
-3.24132132687786e-05
-2.34022970982855e-05
-1.76067699562029e-05
-2.875274043147e-05
-1.16753544779027e-05
-1.76790775437371e-05
-2.39825070584657e-05
-2.34664235349067e-05
-1.67420583794704e-05
-2.20595521441805e-05
6.11764102785846e-06
-7.60647449543722e-06
-2.29059759915415e-05
-1.98493367964562e-05
-2.54716291511775e-05
-1.64652723650046e-05
-2.5633875248772e-06
-3.17166275944521e-05
-1.75351081517043e-05
-3.41752632917484e-05
-1.64781508104448e-05
-2.07402506239385e-05
-2.88369855364061e-05
-2.10053333508184e-06
-2.73999353811734e-05
8.96135410572014e-06
-2.01029459488392e-05
-3.48584810287894e-05
-1.16069053437041e-05
1.01635155564293e-06
-1.70228644622127e-05
-1.52403521592613e-05
3.41994243730185e-07
-1.05670032501192e-05
-1.99923194178531e-05
-1.21566447707194e-05
-1.24918910960359e-05
-3.02877399291906e-05
-8.70541207842008e-06
-1.93873751154751e-06
-1.48876023887617e-05
7.98920907194931e-06
-1.53890546697706e-05
-3.28139347284798e-05
-1.89604419513273e-05
3.14542804986655e-06
3.75848355358622e-06
-9.86778501924146e-06
-2.54445133713526e-05
-5.51656826931526e-06
-1.39868572311717e-05
-1.3011880238355e-05
-8.44681207983366e-06
-4.40107446890566e-06
-3.00419677751733e-05
-4.06030800111887e-05
-4.49662648849693e-06
-2.63402524985913e-05
-2.89278673015169e-06
-3.29272358056538e-05
-1.94201497262186e-05
-3.44292818268047e-05
-1.7463789810087e-06
2.09382510684938e-05
-8.94655759153923e-07
-2.36069257364515e-05
-1.45464639634671e-05
1.0857549423031e-05
-8.46741905178824e-06
-2.49272081000258e-05
-1.98240001448176e-05
-1.54265767728029e-05
-1.45558660861405e-05
-5.54201939285059e-05
-7.58138935702172e-06
-1.48161356050719e-05
-5.30030689470032e-07
1.76413715856698e-06
-1.15620393980327e-05
-1.92938684635774e-05
-1.91181342132708e-05
-1.34868405298808e-05
-6.11818208836548e-06
-1.6146484818798e-05
-1.01571809098793e-05
-1.830164518761e-05
-4.50552635068778e-05
-1.78765348764594e-05
-2.29005833722741e-05
-3.70409968504121e-05
-1.64645434481404e-05
-2.78345358651656e-05
-1.65495798816203e-05
-2.46408316430016e-06
-4.56005434260385e-05
-3.12800653397173e-05
-1.02791504810392e-05
-4.24044962044765e-05
-1.95881194154826e-05
-3.67971212746205e-05
-1.95784878122275e-05
-1.5957585274206e-05
-1.11678716962802e-05
-1.49259502021751e-05
-2.119319652691e-05
-1.67437983294401e-05
-3.48199617960274e-05
-3.14798580487619e-05
-1.69095798616599e-05
-3.21769305653596e-05
-1.65680126068578e-05
-2.09640946635863e-05
-4.88701395651016e-05
-4.56188720421263e-06
-1.86887578865629e-05
-2.14989697559653e-05
-2.24159241717416e-05
1.1122053031283e-05
-5.22373494452652e-06
-1.96230820745845e-05
-3.81936587420398e-05
-2.43099406090878e-05
2.25673757109066e-07
-2.15409094049962e-05
-2.24085525088305e-05
-4.58832783695589e-06
-2.47661901338012e-05
-1.65414638019868e-05
-2.99188689672288e-05
-2.14374146522736e-05
-2.63418948893741e-05
-3.37374207131416e-05
-6.78600301285055e-06
-2.37836493177801e-05
-3.30021118347333e-05
-3.03627644345157e-05
-3.60371225902478e-05
-3.12810595120935e-05
-1.41645400148411e-05
-2.42534520797066e-05
-3.02095485372908e-06
-1.91896575572458e-05
-4.69484912213957e-05
-2.08248622351788e-05
-5.85748548032736e-06
-1.8944577544648e-05
-4.02933417499533e-06
-4.22640264548778e-05
-1.61232657948164e-05
-1.30994919181928e-05
-4.51638953162227e-05
-1.86582211565676e-08
-1.96742513297528e-05
-1.77163960921232e-05
-1.59755721631539e-05
-4.24980134803002e-05
-2.90640211857992e-05
-1.82793058430475e-05
-1.07799372425763e-05
-4.0248949337651e-05
-9.78750993955885e-06
-2.02574754088451e-05
-1.37847581443864e-05
-2.92119050580582e-05
-2.26627542935125e-05
-2.2426199330563e-05
-3.05225772626676e-05
-3.28462804048521e-05
-1.74358539494176e-05
-2.31654347047779e-05
-1.08717835276615e-05
-1.03105556737475e-05
-2.71172955194937e-06
-2.45332346132077e-05
-2.17017416170303e-05
-3.70727746559221e-05
-2.60662055584903e-05
-5.49814876838631e-06
-1.26190307277052e-05
-2.85979415583479e-05
-5.69733572083352e-06
-1.75191403514114e-05
-1.7085037103779e-05
-3.87473363777218e-05
-2.6155490903005e-05
-4.5371435249462e-05
-1.11521349819825e-05
-1.88872631371213e-06
-4.24358635642901e-06
-1.87607941975529e-05
-1.14421008512499e-05
-2.66929041279374e-05
-2.18404957318403e-05
-4.3064341130347e-05
-1.41199771064592e-05
-1.65772499697347e-05
-2.58070705925003e-05
-2.47713715161399e-05
-3.19042504006385e-05
-2.49206078332364e-05
-1.8176653170778e-05
-1.83344093031973e-05
-1.44291218704163e-05
-3.9112924785938e-05
-1.21924472380767e-05
-1.97224946278277e-05
-9.81026265850609e-06
-4.4136266133795e-05
-1.71489009799893e-05
-2.09204198897744e-05
-1.51540264343585e-05
-1.76846167942296e-05
-2.03596389220133e-05
-3.60886478599595e-05
-9.7799042988056e-06
-9.75916002848264e-06
-1.60975843213235e-05
-1.39195702293097e-05
-3.34867083150731e-05
-2.00987216122521e-05
-2.17453308148737e-05
-1.58034320706439e-05
-1.61856364202133e-05
-2.42203676631882e-05
-9.62321621553148e-06
-2.72143562949525e-05
-2.67101924221099e-05
-1.09657726266702e-05
-1.67129998528336e-05
-2.19484822687833e-05
-8.4200486570251e-06
-4.39073359388885e-05
-3.91801882997423e-05
-3.2884665946135e-05
-1.04787317822097e-05
-2.69400471103129e-05
-3.60086941703101e-05
-3.54305937249134e-05
-2.25193516490791e-05
-2.9768100801664e-05
-3.80733937552379e-05
-1.80904353824972e-05
-1.66730928063162e-05
-2.44078896937478e-05
-4.13806165343978e-05
4.24006200454047e-06
-1.95830028852957e-05
-3.85746249582154e-05
-3.47694084337216e-05
-2.44998792442309e-05
-2.57104421368135e-05
-8.37533350209621e-07
-2.00957997284026e-05
-3.05396458329767e-05
-5.22915682366671e-05
-4.19705516325767e-05
-2.07304890959721e-05
-2.51249261842178e-05
-3.70125044348855e-05
-1.53354894913984e-05
-3.88280595253121e-05
-2.30965866943804e-05
-4.64858136130104e-05
-2.8710264698024e-05
-3.25925237783915e-05
-3.37080106400494e-06
-2.3475083932784e-05
-2.02472553062247e-05
-1.47389754843262e-05
-1.3373828425932e-05
-9.70109583732754e-06
-1.33117632469025e-05
-1.2609407608665e-05
-8.57160528111133e-06
-2.36825093760347e-05
-1.82859196128307e-05
-3.66719055042816e-05
-2.20067338976983e-05
-1.00228676271056e-05
-1.65756123494825e-05
2.15212879444022e-06
7.66347279583866e-07
-3.54490430823037e-05
-3.81902528843708e-05
-1.99788919900942e-05
-1.83227052356752e-05
-1.59778263659556e-05
-7.04985375863237e-07
-3.57646198023855e-05
-8.79714469008671e-06
-1.071597364459e-05
-2.10543331189856e-05
-1.21844037658559e-05
-9.34942322449469e-06
-4.31363127290753e-05
-1.44042263589111e-05
-4.58356831453547e-05
-3.81190067853614e-05
-1.3972840932921e-05
-4.42112563635132e-06
-3.02728860635234e-05
-2.6109617140365e-05
-2.79957268007703e-05
-6.63070485182001e-06
-1.45882612443622e-05
-2.46907636587197e-05
7.15153915624156e-06
-2.76202652560062e-05
-3.05459391913887e-05
-2.08377051468225e-05
1.79985115750946e-07
-3.33152339186364e-05
-3.87365139661242e-05
-1.2683502771971e-05
-5.21466185250065e-05
-2.28442759901177e-05
-9.58619733001586e-06
-9.43211980142626e-06
-1.42854259754233e-05
-2.59420009494138e-05
-3.11498233430936e-05
-8.81677056959009e-06
-2.1902056357174e-05
-1.16987633244863e-05
-2.29432178261979e-05
-1.5389649931063e-05
-2.84479321665312e-05
-2.48445597177779e-05
-1.49113848817998e-05
-1.11135825937023e-05
-4.07348624530592e-05
-2.84436793209296e-05
-3.01430453538145e-05
-2.12084239417265e-05
-1.2993660608643e-05
-4.56763277882106e-06
-2.95107541863851e-05
-3.21729493649164e-05
-2.38645092783294e-05
-1.35879416451215e-05
-1.72583161267063e-05
-1.74097823316552e-05
-3.80103849200282e-05
-5.02237534839594e-06
-2.92912159731176e-05
-2.33380082029798e-05
-6.70621215425345e-06
-2.23163794059525e-05
-1.61062314584115e-05
-2.91074060695405e-05
-2.27496772358623e-05
-9.93753960558666e-06
-2.01299320039858e-05
-1.70187811254587e-05
-3.25260605487362e-05
-2.48316873638675e-05
-3.23045573810327e-05
-1.47018904472318e-05
-2.0728487235658e-05
-1.95236768977214e-05
-3.73148463628883e-06
-2.46632773130198e-05
-3.63356637914315e-05
-1.98617686673936e-05
-1.46647098717915e-05
-3.76963446821933e-05
-8.03455302872093e-06
-1.45216450740367e-05
-1.89619411575548e-05
-4.35250205008466e-06
-1.84044272559529e-05
-2.23214974129851e-05
-1.50453153702341e-05
-1.61605525572269e-05
-1.69272047886235e-05
-1.03277785930815e-06
-6.60483276098697e-06
-1.34566850163069e-05
-1.99975797110259e-05
1.09712211262568e-06
-3.4034129069613e-05
-3.15597577000966e-05
-2.17317412341278e-05
-1.42506234458699e-05
-2.76996529679461e-05
-4.46787650166775e-05
-9.77497609981561e-06
-3.46182985566923e-05
9.56889990730735e-06
-2.24792948979418e-05
-1.16220513098061e-05
-1.31942276485894e-05
-3.16639219682865e-05
-4.06153800829485e-05
-1.56626624114698e-05
-3.1095733400841e-05
-6.07314639028786e-06
-3.28588072404238e-05
-5.22480520812885e-06
-2.33373938417791e-05
-2.64964007823088e-05
-2.65434737401085e-05
-2.69773930380087e-05
-7.50547022786752e-06
-2.06584077690151e-05
3.93234571586351e-06
-2.82178518761821e-05
-2.01101986374157e-05
-1.48767117600696e-05
-2.52835568082658e-05
-1.01045916698314e-05
-3.83830813367671e-05
-2.9576915889448e-05
2.28261110514366e-06
-1.69314373752065e-05
-1.38238870107101e-05
-3.24845431347457e-05
-3.72383839138214e-05
-1.71324381828671e-05
-2.73166937674236e-06
-1.0143008830312e-05
-2.56317406062364e-05
-5.78464601231675e-05
-2.52146601046866e-05
-1.95805384488052e-05
-1.36713463385796e-05
-3.00288869098343e-05
-2.19115178877181e-05
-2.33033110712608e-05
-2.39664871948526e-05
-3.43828805999774e-05
-1.19571884338511e-05
-4.65981533184297e-05
-8.53151097475416e-06
9.97833199442309e-07
-2.97369335492184e-05
-1.30900397874547e-05
-6.49579543372549e-05
-1.55057342116467e-05
-4.53903985593723e-06
-2.53281241153629e-05
-3.29325430294699e-05
-3.22332058529199e-05
-1.19877467742326e-05
-1.54511010610878e-05
-1.85515216960397e-05
-1.64579702530566e-05
-3.50248911086763e-05
-2.49975354034279e-05
-2.36537791848943e-05
-1.36203911224393e-05
-1.87031308824898e-05
-2.31344490570443e-05
9.76947426407183e-08
-2.64032982471623e-05
-2.64469618432863e-05
-3.0673730493277e-05
-1.42474821072717e-05
-4.78612699319886e-05
-1.53403446525263e-05
-2.48739474066402e-05
-4.84493038037229e-06
1.71520306977342e-06
-2.948868670879e-05
-1.49900177167269e-05
-3.03678820051949e-05
-5.1343183618296e-05
-2.5434746432253e-05
-2.24458249545122e-05
-1.07428571723559e-05
-1.90872839611642e-06
-2.50168527591321e-05
-1.27134424603642e-05
-1.77914988526245e-05
-2.42629841853179e-05
-1.57366014536579e-06
-1.42491097542827e-05
-8.52075104941365e-06
-7.09052145598654e-06
-2.24293875447252e-05
-2.05759149424005e-05
1.0649085605959e-05
-3.66196519038933e-06
-3.25749954388157e-05
-2.57562944463288e-05
-3.25306414398456e-05
-3.5275158709053e-05
-1.38059283240982e-05
-2.73295292969253e-05
-9.81936366911468e-06
-1.84084774317131e-05
-3.94994715978085e-05
-2.45106237699126e-05
-2.69836504580167e-05
-2.9676701489584e-06
-4.37419050287523e-06
-1.8142939874923e-05
-2.9428172003977e-05
-2.51621884587204e-05
-1.8550565351477e-05
-1.66306094637869e-05
-2.20729799701726e-05
-3.4353561502207e-05
-1.9333262735944e-05
-1.61533980599648e-05
-4.91469795330544e-05
-7.9071365498049e-06
-2.63566135115067e-05
-3.0444883685237e-05
-2.20248016526905e-05
-3.01758050620402e-05
-3.14897285181436e-05
-2.50523118502337e-05
-3.98687280997474e-06
-2.16434801165178e-05
-2.75684909596817e-05
-2.41749471270479e-05
-3.07162964494795e-05
-1.71393494552176e-06
-3.8503503921652e-05
-2.4297595413403e-06
-3.36245282545524e-05
-2.21770431572282e-06
-3.83656302522958e-05
-2.85851018121755e-05
-3.76785333150849e-06
-2.73521635867695e-05
-4.85127882326586e-05
-3.05750763014417e-05
-4.90810065374824e-06
-2.78639449753399e-05
4.78777080570679e-07
-1.23127459836303e-05
-5.07159331098867e-05
-2.14438579320149e-05
-1.55681095964002e-05
-3.46361395826418e-05
-2.8979555674609e-05
-1.58495672905284e-05
-3.93631982387905e-05
-2.58910970953809e-05
-1.46476548137876e-05
-3.151752984345e-05
-1.31607621338364e-05
-1.67271778889115e-05
-9.58055237341494e-06
-2.94870175846747e-05
-2.81271737133191e-05
-1.55532149442973e-05
-6.45432853006054e-06
-3.34077404595185e-06
-1.10042365552929e-05
-7.17788279066646e-06
-2.87269341909102e-05
-3.30657060903727e-06
-2.28079253911407e-05
-1.74795930717772e-05
-4.13304036661417e-05
-1.84085402916358e-05
-3.94881657755755e-05
-3.89850538175439e-05
-1.84625062418856e-05
-4.63435419970662e-05
-1.59548964481843e-05
-2.61607866737225e-05
-1.92539764729813e-05
-4.42897514543022e-05
-3.67865644828062e-05
-2.41428879785172e-05
-1.31557146377302e-05
-3.24905434721066e-05
-2.14691396482487e-05
-1.35564602750038e-05
-1.96899756083702e-05
-2.0507592196861e-05
-3.60686955842227e-05
-3.21198801938187e-05
1.38505344751263e-06
-3.57507558257675e-06
-3.67948084312203e-05
-3.30509428717355e-05
-1.4019954123666e-05
-2.91175037729002e-05
-4.10674170949794e-06
-1.61094323022574e-05
-3.79469169559379e-05
-3.89366251701414e-05
-3.27832595332854e-05
-3.58210332928221e-05
-2.80227562543766e-05
-1.43090070223139e-05
-3.08933131750694e-06
-3.45465851284209e-05
-2.09988102837179e-05
-2.62668908528948e-05
-2.26978835704256e-05
-1.58465173275352e-05
-1.37484845029173e-05
-3.79114067663164e-05
-2.20782084073987e-05
-4.02740641321337e-05
-1.75331692107703e-05
-1.71035699147795e-05
-5.97906298048375e-05
-2.91772860221006e-05
-1.4997554745643e-05
-3.10041979259443e-05
-1.65416556139505e-05
-3.2964509338807e-05
-2.06711527538812e-06
-3.0636595183713e-05
-8.30452508366508e-06
-2.55976299625095e-05
-2.41603262026518e-05
-2.66077176252809e-05
-1.81675923287321e-05
-3.054753815832e-05
-7.17941299930503e-06
-4.03530653278426e-05
-3.28458227401874e-05
-1.61651038798927e-05
-1.24317144633009e-05
-2.07902086903254e-05
-2.99533956102756e-05
-2.42314474817963e-05
-1.37655970772521e-06
-4.18992164485676e-06
-1.29132763696819e-05
-1.88475969901882e-05
-2.6606308874221e-05
-1.78549488724687e-05
-2.73593069545467e-05
-3.1708317730022e-05
-2.89867678029959e-05
-2.75972879530542e-05
-3.32893050595599e-06
5.77034756771307e-06
-5.12733706984394e-05
-3.78867949509562e-05
-2.40886552218712e-05
-1.29153886722698e-05
-3.70256117838951e-05
-6.37531915196129e-06
-1.96214059942152e-05
-2.37744897639163e-05
-2.13665109174115e-05
-3.17372524511141e-05
-3.34523601203325e-05
-2.33700223587831e-05
-2.70533066125132e-05
-3.31867356497724e-06
-3.45186298081904e-05
-2.29199064029152e-06
-2.6173226738238e-05
-2.60470310564647e-05
-1.17302714223201e-05
-9.61643889586262e-06
-3.67992734543223e-05
-1.42309889509266e-05
-2.59075847116516e-05
-2.44301005824517e-05
-2.73681446267634e-05
-3.97418183962414e-05
-3.09614425626256e-05
-2.91718166627812e-05
-6.91592550349542e-06
-9.03530108023562e-06
-1.29041105576029e-05
-3.58001722793653e-05
-1.77667871798901e-05
-2.49964025973323e-05
-5.91334959081337e-07
-1.62525328357348e-05
-1.06366249788503e-05
-6.39504278756587e-06
-1.97909998645371e-05
-5.29069285584575e-06
-2.53932249133776e-05
-3.73543011815775e-05
-2.11730894509681e-05
-1.50161090582731e-05
-9.46838491747023e-06
-1.74668160043589e-05
4.8884472561798e-06
-1.43463173360316e-05
-8.92941927328466e-06
-2.39307045193653e-05
-2.99531398578129e-05
1.94552559815616e-05
-3.64418897625243e-06
-2.09899431315489e-05
-2.19057735079238e-05
-1.98441308342139e-05
-2.48059485440322e-05
-1.54801580991276e-05
-2.66506846035263e-05
-3.72002466520329e-05
-9.54973956280296e-06
-2.38938550950525e-05
-4.47943594465975e-05
-2.42026533873308e-05
-2.59205867773284e-05
-4.00432183896503e-05
-1.69319086907279e-05
-1.39488511146838e-05
-2.8002604631113e-05
-7.07340675782147e-06
-2.23987688437574e-06
-2.19389845753678e-05
-4.38606545119621e-05
-1.99378582270211e-05
-1.94680798551545e-05
-4.73990640684777e-05
-2.48505228204437e-05
-2.34735575296523e-05
-3.5277465728169e-05
-3.04561523826431e-05
-1.98612490152562e-05
-3.62875688234946e-05
-3.64122875923597e-05
-1.19597673820763e-05
-1.96710228216523e-05
4.84619966007526e-06
-3.28561522759162e-06
-2.5765394334244e-05
-5.83428608614575e-06
-8.35381368858624e-06
-1.43723489221339e-05
-3.07828956034182e-05
-2.33244654173163e-05
-3.03821664640689e-05
-2.46124040753813e-05
-2.04459791770243e-05
-2.48163209873929e-05
-3.26766594715775e-05
-2.01045721390966e-05
-1.53238056462066e-05
-1.36043015130654e-05
-1.35674467641677e-05
-5.60030753581446e-06
-2.65562212799854e-05
-3.20386652001765e-05
-4.99139114738532e-06
-2.09755228512721e-05
-2.24028032414983e-05
-1.15183946990964e-05
-1.65992189044003e-05
-1.83844083389071e-05
-4.71578500084744e-05
-3.72316378827993e-05
-2.37436327751278e-05
-2.82196606268161e-05
-1.28483511862917e-05
-5.04010536670764e-05
-4.20361051483886e-05
-3.78703270865989e-05
-1.59137512398591e-05
-1.27848320868727e-05
-2.66559744613493e-05
-4.57684462068335e-05
-1.89110704447805e-05
-3.53837985552427e-05
-2.96559042998615e-06
-3.03897552774833e-05
-3.33218077771922e-05
3.18689592490891e-07
-2.85112688985538e-05
-1.71421608504925e-05
-3.19580835809199e-05
-1.95712605411885e-05
-1.35517785252515e-05
-3.41114917846371e-05
-2.33032406203384e-05
2.7545994092657e-06
-1.69583706098514e-05
-1.29699733620532e-05
-1.28874316007653e-05
-2.52584685225612e-05
-1.06619772052583e-07
-3.89608584050247e-05
-2.72491000522034e-05
-1.04612367926918e-05
-2.66403599489117e-05
-2.36886069211895e-05
-3.57758917269688e-05
-2.19797886739362e-05
-3.64183026520065e-05
-1.39314325566473e-05
5.15655873757812e-06
-1.97333961708559e-05
-7.0074179451849e-06
-1.73844270525337e-05
-2.74601760612048e-05
-9.23309510977189e-06
-1.18804183110022e-05
-1.32507968804144e-05
-2.20981476886432e-05
-6.39676468650883e-06
-1.72193327699467e-05
-8.62189435986533e-06
-3.37017047964826e-05
-3.79732699350073e-05
-2.18678895621132e-05
-6.01726973664552e-06
-1.08058236239209e-05
-6.48469815907993e-06
1.67469317183232e-06
-2.24778607273814e-05
-1.51243668233508e-05
-1.10894838403382e-05
-3.19878642445488e-05
-2.47453729215871e-05
-1.80891105887884e-05
-1.92835210726613e-05
-1.75224189847093e-05
-2.15371553219543e-05
-1.38057806852812e-05
-1.35887182840951e-05
-2.52084787341478e-05
-3.37080815895755e-05
-1.88319879242224e-05
-2.43386292312142e-05
-2.88364953043901e-05
-2.92014130841072e-05
-2.43026026894728e-05
-2.94626288378016e-05
-1.45951243842216e-05
-9.92956288107485e-07
-6.56927852327268e-06
-1.71836388122386e-05
-3.41055057137732e-05
-5.10806031537816e-06
-2.82625590690645e-05
-4.00058949488442e-05
-3.3740456408599e-05
-2.57392889894583e-05
-1.49877427279448e-05
-3.4288319696947e-05
-3.7982987573443e-05
-2.13668582711064e-05
-1.49650929586434e-05
-2.4742778897889e-05
-1.97006206450031e-05
-6.6080842342293e-06
-1.58711103915048e-05
5.69713160516053e-06
-2.90320464109164e-05
-2.35148164590554e-05
3.40792589229247e-06
-3.0505689545035e-05
-2.3487853120386e-05
-6.74568278131537e-06
-4.14994805521525e-05
-1.37513287133824e-05
-2.06340728916094e-05
-2.33095575617415e-05
-2.61750642530375e-05
-2.06317066751054e-05
-1.80920496022046e-05
-4.14424379868508e-05
-1.28042280318481e-05
-2.56591270270002e-06
-7.70708499031217e-06
-4.31761572909843e-05
-2.06209974460661e-05
-2.89857570909897e-05
-3.15009860385726e-05
-1.37969204059717e-05
-1.37162316219581e-05
-1.21382857220928e-05
-3.60555218923391e-05
-1.5654666827522e-05
-2.86897003166099e-05
-2.89827990660122e-05
-2.6709398542182e-05
-4.29562326748724e-05
-2.34329823868901e-06
-5.72193377976086e-05
-3.35433443872817e-05
-2.85694844814422e-05
-1.96774568999483e-05
-4.04550536151313e-05
-3.39441334821389e-05
-2.43603572448232e-05
-2.18654076263138e-05
-3.18407783632665e-05
9.76378946082276e-06
-1.29115073238879e-05
-2.71286397966308e-05
-1.86723170552553e-05
-1.24239433741892e-05
-2.1254338114057e-05
-4.41456105241488e-05
-4.32129892899586e-05
-1.95251371705408e-05
-2.29020840755814e-05
-3.3320791363981e-05
-2.76521703860461e-05
-3.83137364255856e-05
-4.78859636093643e-05
-2.18040489012061e-05
-1.07309779635184e-05
-2.53771161983563e-05
-2.23930562171075e-05
1.46548146038736e-06
-1.25490740921122e-05
-2.78946130565358e-05
-2.80925933153429e-05
-1.12857371745222e-05
-2.12722594054765e-05
-1.04042487465189e-05
-3.35855257211524e-05
-4.73407185871386e-05
-6.15305227812818e-06
-2.92307749745636e-05
-3.5404577314023e-05
-1.9985162669557e-05
-2.69636960998557e-05
-1.83634142582254e-05
-3.77307773274249e-06
-1.53022912835771e-05
-3.12364228019006e-05
-1.47362139153853e-06
-2.48054864231275e-05
-3.30741981865353e-05
-3.38994104674295e-05
1.05971757299472e-06
-3.68800955813998e-05
-2.02037552248404e-05
-1.45925659815254e-05
-1.73950547250207e-05
-3.48266586357662e-05
-1.3206193380317e-05
-2.00531672269835e-05
-3.35929552708837e-05
-1.27037705349568e-05
-2.19877819800695e-05
-1.00503737966521e-05
-1.66782607473529e-05
-3.12257575741457e-05
-6.72747396377763e-06
-3.29388574795836e-05
-3.88918954613832e-05
-1.09049197131116e-05
-1.2935245877509e-05
-1.20089307529399e-05
-1.27555859296733e-05
-2.96423264069717e-05
-1.42368477545449e-05
-4.58047795865425e-05
-2.66258500305309e-05
-2.10859752625218e-05
-1.53270764198607e-05
-1.46901081589419e-05
-1.97233877232423e-05
-1.2941053252986e-05
-2.06116242682126e-05
-1.84509245834533e-05
-1.68557537977239e-05
-2.37905518941211e-05
-2.60370655832004e-05
-2.82646677965645e-05
-2.29265223734809e-05
-2.89525177759175e-05
-4.14412073877334e-05
-2.70038287148646e-06
-2.21071775414833e-05
-8.17518625974987e-06
-3.14229194991408e-05
-1.09714459383874e-05
-6.13261761907236e-06
-2.30876627082767e-05
1.72971568672129e-06
-1.85447193251709e-05
-1.74313385621822e-05
-2.77162462794532e-05
-2.4627879626204e-05
-1.81583673251674e-05
-1.61204232965304e-05
-2.1405116974461e-05
3.38240962210025e-06
-2.72729313169883e-05
-3.71010909263919e-05
-1.5484571784657e-05
-1.65097307887123e-05
-2.48820515290239e-05
-2.25599221595149e-05
-2.74353598840188e-06
-3.09234481183355e-05
-2.27755703858304e-05
-2.41466028108566e-05
-2.04012403032745e-05
-2.72467119810738e-05
9.91081020162549e-06
-3.30904107748891e-05
-3.48936694137383e-05
-3.69743431605055e-05
-3.08029088473628e-05
-5.06872607798536e-06
-9.02453972785917e-06
-1.98958629122671e-05
9.07638825591029e-06
-3.18423740768267e-05
-1.93691621363351e-05
-2.75658295968445e-05
-4.14895925069577e-05
-7.0103581602404e-06
-1.78041892823759e-05
-4.11857033900255e-05
-4.2994358153646e-05
-2.65810853543104e-05
-1.39321435387498e-05
-1.53304639925618e-05
-1.32084958715574e-05
-1.25393588190402e-05
-2.07590844423466e-05
-3.5616104809275e-05
3.8935301068631e-06
-1.92463803249994e-05
-1.38271056929991e-05
-2.20810140928428e-05
-2.77171226632068e-05
-2.44046929016901e-05
-1.70377446860159e-05
-4.55867558677062e-06
-4.41199018892926e-06
-2.54779271728561e-05
-1.25482701115114e-05
-1.56565473123876e-05
-2.47276935424253e-05
1.0965266096673e-05
-1.46708541610621e-05
-3.33267806198856e-05
-1.4200089213114e-05
-2.68432203474317e-05
-2.12362148637535e-05
-1.55933105653371e-05
-5.08869187458239e-05
-2.19255145307789e-05
-3.17157013141705e-05
-2.59105964523885e-05
-2.29205560005162e-05
-3.34390851400617e-05
-2.77684620670773e-05
-2.42728626506852e-05
-3.75235451423631e-05
-1.35355504347712e-05
-8.07769645934378e-06
-1.12257137753941e-05
-2.8928042207709e-05
-8.05718333079902e-06
-1.55803399794017e-05
-4.33329976823992e-05
-5.96467160782227e-06
-2.38828920594836e-05
-2.20454767179638e-05
-1.73149124353089e-05
-1.43474495660283e-05
-1.00688488651417e-05
-1.59426795798087e-05
-1.32093298249774e-05
-4.47378409953628e-06
-1.99714153861429e-05
-1.80632580858424e-05
-1.33133211206826e-05
-4.01775331204062e-05
-9.65775701760108e-06
-2.93979622235086e-05
-1.6030856154968e-05
-2.4142288350238e-05
8.7187570909841e-06
-1.3285655172163e-05
-6.37746229772244e-06
-2.18579521176388e-05
-2.52109524659156e-05
-2.95594272942294e-05
-2.26103842901669e-05
-1.62574547017644e-05
-3.22889669436878e-05
-3.82198076170196e-06
-9.28244563249761e-06
-3.37065738851549e-05
-1.2238635161826e-05
-2.87435538406489e-05
-1.69727595970549e-05
-3.35099947128227e-05
-1.44284425119339e-05
-2.69528073384017e-05
-2.37552941219639e-05
-1.94734890462273e-05
-5.23585442850327e-05
-3.18334667900277e-05
-4.00276632422126e-05
-1.56299889360579e-06
-2.87190235187702e-05
-1.81056810214509e-05
-3.42400519030804e-05
-1.04919329716571e-05
-9.22416804305027e-06
-1.88834469070223e-05
-2.31057949340815e-05
-4.59382595250001e-05
-2.44525619574202e-05
-1.01588103251236e-05
-2.03578183393602e-05
-2.42377927780468e-05
-4.8389810693319e-06
-2.32831010582629e-05
-3.69182041160837e-05
-1.91305621049289e-05
-3.36873383244561e-05
-1.1914655149572e-05
-2.07616750202219e-05
-3.1466040322287e-05
-1.55214021257136e-05
-9.05020446079623e-06
-7.06211835329493e-06
-5.08372937625168e-07
-8.96881941438941e-06
-7.7797575503655e-07
-2.44747615122832e-05
-1.24369783989926e-05
-4.23531516345305e-05
-3.32856820103737e-05
-2.35081145425417e-05
-2.26077274094963e-05
-2.90909267619758e-05
-2.25149232047722e-05
-2.79315919990255e-05
-3.24292270710228e-05
-1.72010957385554e-05
-2.38500460566203e-05
-1.60935287064088e-05
-6.19002547721864e-06
-2.01172703360275e-05
-2.65786719012497e-06
-3.12623356132761e-05
3.32518157210609e-08
-2.23418371776355e-05
-2.51989309621101e-05
-9.95928840357339e-06
7.56744522029564e-06
-3.68291740661164e-05
-1.57885271448801e-05
-1.83103926804487e-05
-3.41755698768184e-05
-2.31721652382223e-05
-2.43108833013517e-05
3.24057655756169e-07
5.39927133826296e-06
-2.98555939775816e-05
-1.16439946182019e-05
-2.57142651258928e-05
-9.66669166443552e-06
-5.33683427539193e-05
-1.75019561050217e-05
-3.81102009305308e-05
-1.09071585088995e-05
-1.41349318821148e-05
-2.70954914703129e-05
-3.13248920950516e-05
2.42804998505333e-06
-5.49781752373358e-06
-3.36591040090584e-05
-4.08327906014974e-05
-7.6120201716115e-06
-1.73744709865668e-05
-2.1344190148922e-05
-1.33158341304639e-05
-2.73440844584631e-05
-7.27218151261953e-06
-3.25858344455167e-05
-3.25719299339729e-05
-4.5106762605415e-05
-8.96037186961476e-06
-1.44045289631439e-05
-1.17894458209797e-05
-2.38657365251061e-05
-3.04180982229358e-05
-1.61299428366254e-05
7.99664827978139e-06
-2.24867971666283e-05
-1.24870306011716e-05
5.02587209410963e-06
-2.17373071076578e-05
-1.33945442477438e-05
-2.37531151665695e-05
-1.71422366546506e-05
-5.00069505217551e-05
-4.4856443788482e-05
-2.27019708386877e-05
-1.49177801134718e-05
-1.40745939467225e-05
-8.45428414608496e-06
-2.95355066278819e-05
-2.94436584383976e-05
-1.22622617370519e-05
-2.921415691465e-05
-3.30361548815286e-05
-3.40973434703207e-05
-3.63027258449248e-05
-2.31786576889974e-05
-4.88626503505846e-07
-1.47209804757965e-05
-1.36860020034007e-05
-5.75586900090752e-06
-1.73074136738757e-05
-4.63474873980726e-05
-2.32518163506894e-05
-3.40200811699973e-05
-5.97976631374425e-06
-1.60035137829591e-05
-2.19192693406884e-05
-4.91352692563913e-05
-3.05533985292054e-05
8.82458156008199e-06
-6.27023229371056e-06
-2.42933989308571e-05
-7.19638543844613e-06
-1.45142048591096e-05
-1.03572819497802e-05
-1.33395101903397e-05
-1.19885984428271e-05
-3.12786565699835e-05
-2.14692623099408e-05
-1.38678099567275e-05
-1.36041989416495e-05
-6.2528587230835e-06
-2.78367625251426e-05
-1.91460889416099e-05
-1.79401500228143e-05
-2.4304286789894e-05
-2.13835863971071e-05
-1.76570379926456e-05
-2.96870224814817e-05
-1.72279543950189e-05
-1.91173517632423e-05
-1.08120826348082e-05
-6.14322881728206e-06
-1.72640293505912e-05
-1.44195020834735e-05
-4.72597788562384e-06
-1.92091529003969e-05
-4.4827417537826e-05
-1.98698782911708e-05
-3.83226390582246e-05
-2.22642548976849e-05
-1.10063573726617e-05
-2.5770738690339e-05
-2.21218815603483e-05
4.14545101878922e-06
-5.49193202077153e-05
-4.71406899092291e-05
-1.60866768394836e-05
-2.06452168975339e-05
-1.64702736595355e-05
3.65986316625643e-06
-3.29646311491827e-05
-1.20363941828738e-05
-3.02976835700646e-05
-4.44925957852631e-05
-3.62531547634685e-06
-1.99004971548984e-05
-9.94611165042746e-07
-2.63502462490099e-05
-3.29207748398981e-05
-1.99293353105676e-05
-9.51082832571868e-07
5.51917013551267e-06
-3.56009532162602e-05
-3.51382272852645e-05
-1.49126482673505e-05
-1.1500961395072e-05
-1.68213492149089e-05
1.48429102347586e-05
-1.68633749962914e-05
-4.31031484638917e-05
-1.24814856093763e-05
-2.2171081416209e-05
-2.92866585571124e-05
-2.58131101195017e-05
1.219135315851e-06
-1.85464522837159e-05
-2.95901826248879e-05
1.34792697864977e-05
-2.52687100346605e-05
-1.11305444194395e-05
-6.57578749101605e-06
-2.1886054802628e-05
-3.02232703275742e-05
-2.68371420930926e-05
-2.01344677670723e-05
-1.88396678341148e-05
-2.08079649455885e-05
-8.59935855234026e-06
-2.8721153468053e-05
-3.18233772580636e-05
-5.02934752279743e-07
-7.91757917225518e-07
-7.80571077578305e-06
4.3039131982926e-06
-8.84278289573479e-06
-2.99941392370383e-05
-3.55871883876938e-05
-1.46738832286642e-05
-4.38909139355662e-06
-9.8405058804657e-06
-3.21179920860594e-05
-2.11304879375686e-05
-1.84537029293722e-06
-1.24419114993784e-05
-4.1874989222011e-05
-5.7460591709659e-06
-3.23653606585322e-05
-2.15417866811896e-05
-3.41659139628075e-06
-1.49758217602056e-05
-4.52627400926168e-05
-8.79114412533603e-06
-3.39468116866747e-05
-4.61618346042017e-05
-2.56388535814321e-05
-5.35027989553293e-06
-2.3155114236028e-05
3.48791523367824e-06
-1.86559647376849e-05
-4.44269783044502e-05
-2.6942108055835e-05
-6.13196286172326e-06
-3.23379632590178e-05
-2.43805718500549e-05
-9.49416442851175e-06
-1.63717173692984e-05
-1.6700753789882e-05
-3.59593119668409e-05
-3.6410636330301e-05
-3.74617748597541e-05
-1.49217780283644e-05
-1.20042352737276e-05
-4.26891181716881e-05
-1.69073501123756e-05
-2.35208039494466e-05
-2.82601867642988e-05
-5.19361383638315e-06
-4.0461895169832e-05
-1.39304262971006e-05
-1.69626496875025e-05
-2.57355046226214e-05
-2.86214650180725e-05
-2.6909841846599e-05
9.32109154455169e-06
-2.56194402160118e-05
-3.72940471611079e-05
-2.69367174400707e-05
-2.90748504312415e-05
-2.55237532470375e-05
-1.92344252504505e-05
-3.09844773378397e-05
-1.90485688295521e-05
-3.33103611754614e-05
-3.13220637853733e-05
-1.62648051095306e-05
-7.7224483356608e-06
-1.9222138155553e-05
-3.04524650821562e-05
-5.2104802817185e-05
-3.30644933289122e-05
-1.96729992543871e-05
-2.12438376781037e-05
-7.73284139738416e-06
-2.71454975825611e-05
-2.40416151956539e-05
-2.38800236163724e-05
7.26427942989601e-07
-2.31778928502976e-05
-2.86696806729454e-05
-3.48822862116291e-05
-1.01822409418136e-05
-2.4462663290804e-05
-1.50484250509411e-05
-2.1583630082072e-05
-1.48081693204695e-05
-2.90784750005228e-05
-2.85962408242045e-05
-2.27165226629223e-05
-2.96034308295805e-06
-2.2374135678179e-05
-9.1345780388543e-06
-4.75790456640698e-05
-4.06544347797877e-05
-3.2739699859996e-05
-1.33574554675362e-05
-3.08593425221137e-05
-3.20880066174369e-05
-1.54820313696345e-05
-1.49314286591348e-05
-1.55383920063324e-05
-1.19720229006081e-05
-2.2033129723017e-05
-8.98744923797624e-06
-2.18892575066999e-05
-4.20620082201442e-06
-1.03231055065797e-05
-1.46259340027839e-05
-1.05318507388902e-05
-4.85398559263942e-05
-1.50803355488275e-05
-2.07155422868683e-05
-9.77506810348436e-06
-3.76176258900264e-05
-1.92179712240484e-05
-3.14333405430285e-05
-1.37812899328207e-05
-2.10332175315777e-05
-3.09554845344665e-05
-3.27240874037941e-05
1.23323023411307e-05
-4.12490637153969e-05
-4.0402702702734e-05
-1.62209468804508e-05
-3.93618025679393e-05
-6.71845709598837e-06
-1.93063835943867e-05
-1.16664693263739e-05
-1.55195618755869e-05
-2.4768111876203e-05
-2.3421141835347e-05
-4.19522641985648e-06
-8.62277962672442e-06
-2.49293251553406e-06
-5.73761623973515e-06
-1.69177347650809e-05
-2.65134621410509e-05
-2.09527824754522e-05
-3.61189940300137e-06
-2.49285488097854e-05
-2.44100335467516e-05
-2.73459893955488e-05
-2.9919045501592e-05
-1.39129399899301e-05
-1.94942367870367e-05
3.14175503040885e-06
-5.62043347425823e-06
-3.24228520140461e-05
-1.96167501277794e-05
-1.83115424619914e-05
-4.13795046634123e-05
-1.83048218537169e-05
2.69305740793974e-06
-2.98293590029121e-05
-2.67282743291384e-05
-3.79364017580033e-07
-4.02831159405391e-05
-3.50043405459586e-05
-3.49434628861631e-05
4.2904122436107e-06
-3.39768055771332e-05
-3.62623627946294e-05
-8.98633934443543e-06
-1.58663890659379e-05
-1.98798085392658e-05
-1.11391132749261e-05
-3.43369665077676e-05
-1.90267215220883e-05
-2.84735286911317e-05
-1.86850270113596e-05
-2.19567405006663e-05
-1.11177132469559e-05
-7.32061185249335e-06
-1.45555671429755e-05
-1.47765843922312e-05
-4.3265913704155e-06
-4.52460739224215e-05
-2.83352086097245e-06
-7.01120791665683e-06
-2.49102241067159e-05
-1.10725193650936e-05
-3.14376270163532e-05
8.48588535995838e-06
-8.49324556848076e-06
-4.04812171058932e-05
-4.00348416692436e-05
-2.78152721904682e-05
-1.74566850095695e-05
-9.54334960247892e-06
-1.0396484408848e-05
-1.53956550057504e-05
-2.71434214125816e-05
-6.63743042883952e-06
-4.86635198711744e-06
-4.87562352212063e-05
-2.0131098754276e-05
-1.59218949464364e-05
-2.64575691686084e-05
-2.65906977674704e-05
-3.91191907599396e-05
-9.11540779988069e-06
-2.01360258754065e-05
-3.11025971007094e-05
-2.20122247935503e-05
-9.81058416024981e-06
-8.47158623985241e-06
8.79286250934773e-06
-2.32685041206841e-05
-3.2442083122919e-05
-2.05542408831722e-05
-3.35573804110433e-05
-2.02015777475529e-05
-5.21542516973116e-06
-3.29037289649526e-05
-3.589842390236e-05
-6.95200410804617e-06
-1.35404154009712e-05
-1.17510750131647e-05
-1.57422698560956e-05
-1.5194777387138e-05
-1.79409266528828e-05
-2.23822975665004e-05
-1.48548018333303e-05
-2.10364569355773e-05
-7.03433069229326e-06
-1.60923048823495e-05
-3.45105680861702e-05
-1.43563175350172e-05
-2.29874798938079e-05
-2.17844597417633e-05
-2.50639063825372e-05
-1.77116001171813e-05
-2.22468491545358e-05
-3.00237117513882e-05
-1.76077811579071e-05
-2.93426901642436e-07
-2.72739409421315e-05
-3.2403663762571e-05
-6.8844935123514e-06
2.89105722910529e-06
-2.4405138255792e-07
-1.553372980273e-05
-1.901759491486e-05
-1.50761939805322e-05
-3.41959718412814e-05
-2.7644836623307e-05
-3.28621408895312e-05
-4.82472600855387e-05
-8.28410278605221e-06
-2.9070503702551e-05
-2.74653233366919e-05
-2.51933759842265e-05
-7.78616394833209e-06
-2.4612464944733e-05
3.49124504435199e-06
-2.83112577839386e-05
-2.62722539901084e-05
-4.33808740750248e-05
-2.42874109016764e-05
-1.50341497449315e-05
-2.74647734335439e-05
-4.05467865510226e-05
-4.56830005415236e-05
-1.52550804390617e-05
-5.44985165289451e-06
-1.84769628679923e-05
-5.49452627583508e-06
-1.84250076461431e-05
-2.2802339452079e-05
-1.29477683206276e-05
-1.63620867206234e-05
-1.98610408091334e-05
-9.4346875128483e-06
-1.29333311741399e-05
-2.32475764266179e-05
-3.08059596873533e-05
-1.44640122994801e-05
-2.201025516191e-05
-2.02103302646298e-05
-2.55251593242569e-05
-3.10440938042393e-05
-2.74271685476671e-05
-1.69034017889307e-05
-1.63770605859248e-05
-2.8859643697619e-05
-1.55601326559755e-05
-2.46604241248103e-05
-5.28238592357002e-05
-1.65769963326596e-05
-3.37118452702975e-05
-3.96003045757955e-05
-9.89164574050978e-06
-9.68645014167634e-06
-4.41698334263918e-05
-1.69549422283574e-05
-3.77525862566456e-05
-2.79348808130451e-05
-6.10742979355049e-06
-2.6831152570636e-05
-1.77257107876806e-05
-8.21621418052126e-06
-4.243636451981e-05
-1.42023466043561e-05
-4.15226458526314e-05
-2.36320956354385e-05
-5.00883931730455e-05
-4.29046270096517e-05
-2.19823613038086e-05
-1.56055106662553e-05
-2.50609979623654e-05
-7.64988014104621e-06
-2.07434789521772e-05
-3.9061888634289e-05
-1.39260455935496e-05
-1.49679042273458e-05
-1.91160000126685e-05
-2.94985890212194e-05
-8.04554180488921e-06
1.68651254299903e-06
-3.03025544328277e-05
-2.57932899941463e-05
-1.12394189505291e-05
-4.53111621118428e-05
-1.82325119599986e-05
-1.41757255949594e-05
-1.90573403325249e-05
-3.42433428733322e-05
-1.30242413906753e-05
-2.1799460597689e-05
-1.37890571383079e-05
-2.42963819756314e-05
-3.04933506267035e-05
-1.17276679609915e-05
-2.52408294232771e-06
-2.99847057470725e-05
-1.87355602536003e-05
-3.44033714457245e-05
-2.9846706034196e-05
-2.84808565412397e-05
-2.04214851099523e-05
-1.79197337867882e-05
-3.20597833850397e-05
-4.01875662450075e-05
-1.91438775988975e-05
-1.72555916603141e-05
-3.10039983544072e-05
-1.57639949574279e-05
-3.0060059232586e-05
-1.04519049554847e-05
-1.27526550010745e-05
-8.0907462573389e-06
-1.68246301298866e-05
-1.63685709285898e-05
-2.68737189070994e-05
-1.67808172403493e-05
4.30425705898509e-06
-3.32077835869853e-05
-2.62291515597582e-05
-1.40376807266652e-05
-4.01880528295617e-05
-3.01419873610098e-05
-5.406902556266e-05
-3.28588018094872e-05
-1.5007216638973e-05
-2.86861301111523e-06
-2.31752534993943e-05
-2.185445416332e-05
-2.2150403306488e-05
-2.15880592497431e-05
-2.59716666089041e-05
1.75606986321366e-05
-1.47919926274323e-05
-2.08445964036476e-05
-1.24267424003244e-05
-6.93159614568448e-06
-3.61818642824503e-05
-4.08011363801535e-05
-3.05741968016345e-05
-2.89277747230421e-05
-1.86868688758981e-05
-6.40348742818774e-06
-2.14728409599949e-05
-3.7939974046924e-05
-1.19856824168089e-05
-2.3857703848822e-05
-1.71467259371803e-05
-2.67842834707827e-05
-9.80209275664865e-06
-1.15845027232323e-05
-1.65101006428871e-05
-2.82508068935519e-05
-2.11360104922374e-05
-2.22390456553465e-05
-9.81173468080849e-06
-2.11512010007833e-05
-2.73238340655416e-05
-1.9688703912147e-05
-3.1767184655709e-05
-2.01669172492352e-05
-7.7065018829689e-06
-1.92758463264897e-05
-1.60088607741371e-05
-1.04634722211788e-05
-1.33214467842858e-06
-1.79886598445106e-05
-1.11251036525035e-05
3.58468360217487e-06
-1.28281700431686e-05
-3.93993286698544e-05
-3.71064262228991e-05
-2.40937279652462e-06
-3.85015514874342e-05
3.62320805932099e-06
-1.88508155125977e-05
-6.14873628949869e-06
-2.78316332257458e-05
-1.91614031203771e-05
-4.78168073866586e-05
-6.61428324258058e-06
-1.14081782562305e-05
-2.05077865806853e-05
-1.65530345025844e-05
-1.2630551157245e-05
-2.5131631175084e-05
-3.27807978044239e-05
-2.67653982582407e-06
-2.85941559058197e-05
-2.48683013758838e-05
-8.32245683346776e-08
-1.36041354954507e-05
-3.2472032013253e-05
-2.85982464331972e-05
-3.11187381171886e-05
-1.41814074125284e-05
-1.8137636229652e-05
-3.0816311015193e-05
-1.55857731240252e-05
-1.61273459320714e-05
-1.96324324627827e-05
-3.59448756527084e-06
-1.73285574964335e-05
-3.51646738602728e-05
-2.53382737116464e-05
-8.59775844108575e-06
-3.14079172739243e-05
-1.41860687231692e-06
-3.1340813126149e-05
-2.25493855641002e-05
-4.22035111168833e-05
-1.58169609131314e-05
-2.3202635526906e-05
-2.33112353850814e-05
-1.90019026170729e-05
-2.60981540102041e-05
-2.73157521382276e-07
-1.74644788890977e-05
-2.04377316931751e-05
-8.33358048655282e-06
-2.69189014397892e-05
-1.37270609951087e-05
-9.72398591984951e-06
-2.96098720301098e-05
-3.49033289436467e-05
-3.50416693838667e-05
-4.0376142896756e-05
-3.3769609522019e-05
-9.26547955100496e-06
-2.85137535267792e-05
-1.57908945079399e-05
7.75856610033008e-06
-3.670919345428e-05
-3.2619207016228e-05
-2.05639700682072e-05
-2.83730271193122e-05
-2.27605121954827e-05
-2.32841135200578e-05
-1.50144559934672e-05
-2.52215154434418e-05
-4.69568077595876e-05
8.40334361835357e-07
-1.07706066787843e-05
-2.72966999547799e-05
-1.73251827797792e-05
-3.85643809758934e-06
-3.10560891366608e-05
-1.86720362149031e-05
-1.95527160826162e-05
-3.14418050046479e-06
-2.49815283384892e-05
-1.21361545544666e-05
-2.13123127165039e-05
-6.81405960913981e-06
-1.34857066855188e-05
-2.28425651149839e-05
-1.30783861013096e-05
3.49207706109578e-06
-2.5212772850798e-05
3.50050243993142e-06
-2.1386292058914e-05
-3.05737687888337e-05
-3.15213848764839e-05
-2.15786544857428e-05
-3.02833714612214e-06
-3.11942647648771e-05
2.88017252697232e-06
-9.8613517406988e-06
-2.59570701931376e-05
-2.72636108399865e-05
1.00637482365219e-05
-1.72649305210525e-05
-1.83322969104828e-05
-1.48057639644798e-05
-3.47423659159205e-05
-1.06698737264322e-05
-7.78202810865961e-06
-1.97722140603533e-05
-1.91157698406692e-05
-4.28109483518485e-06
-1.71308180432703e-05
-3.45803288612374e-05
-7.91806303446815e-06
-1.96325559876087e-05
-2.82414308535043e-05
-2.19650211631689e-05
-1.59490801491903e-05
-1.61830088338391e-05
-1.58924926426453e-05
-2.53689946916765e-05
-3.42466193115691e-05
-1.08692474208277e-05
-2.82289676178796e-05
-3.04090449249363e-05
-2.88400309533178e-05
-2.20372168533933e-05
-1.00404892513227e-05
-2.28560925384106e-05
-2.84424974921693e-05
-2.25607820651715e-05
-2.18047805892004e-05
-1.5403260681909e-05
-1.83417630365414e-05
-2.70582454112489e-05
-2.90742244479689e-05
-1.77419653292005e-05
-2.26966608704363e-05
-8.04584970417064e-06
-1.13134017819479e-05
-1.57263872015949e-05
-3.74184300905909e-05
