# Supplementary material for: Research on computational propagation and identification of mine microseismic signals based on deep learning
Source: PLoS One. 2025 Oct 22;20(10):e0334641. doi: 10.1371/journal.pone.0334641 (PMC12543183; doi:10.1371/journal.pone.0334641)
Supplement: S3 Data — (ZIP) [file pone.0334641.s003.zip › 000100500002879.xlsx_0.txt_24.txt.txt]

-3.27536440086276e-05
-2.86476358226345e-05
5.64273630675758e-06
-1.38258601717942e-05
-2.56679109187779e-05
-1.87145213398039e-05
-2.04891835190319e-05
-3.77560047451117e-05
-2.23539536078758e-05
-1.45976009557684e-05
-1.49221016221774e-05
-3.78381953819049e-06
-2.59984131270103e-05
-1.95824373756756e-05
-2.75041263201113e-05
-2.60529303945037e-05
-1.62236242174995e-05
-2.28790967985527e-05
-2.55120551265672e-05
-2.01448784505343e-05
-3.37568633004684e-05
-1.48904546413855e-05
-1.38551784432021e-05
-2.35951793660327e-05
-2.76720329204295e-05
-2.39968095532383e-05
-2.67783547664461e-05
-1.82838338574383e-05
-1.61501608812612e-05
-1.21035206177347e-05
-7.45274437522807e-06
-1.91717106257417e-05
-1.1538054489705e-05
-3.30754029895422e-05
-2.59535849281011e-05
-1.42417855368774e-05
-1.93502351697415e-05
-3.75459884507764e-05
-1.99419504403204e-05
-3.19693608030774e-05
-1.63137385110319e-05
-2.74196853355324e-05
-1.74699184627971e-05
-3.10487937742232e-05
-1.05143687590776e-05
-2.96014362696065e-05
-5.32214044151168e-05
-5.42449133869264e-05
-1.93753145225025e-05
-3.17714950384877e-05
-1.54784626779353e-05
-2.91795813130971e-05
-3.90400925552531e-05
-7.17622689839808e-06
-8.59040213737674e-06
-6.08758492340098e-06
-3.50575198686168e-05
-8.2328560421303e-06
-2.41058570602431e-05
-7.71751650211449e-06
-3.33588620743382e-05
-1.89327545021405e-05
-3.88491849586193e-05
-2.48536238849288e-05
-1.28743740024108e-05
-2.99129595296297e-05
-1.90897317056941e-05
-3.61736975304352e-05
-2.53552652053582e-05
-9.49768002546365e-07
-2.85767021401044e-05
-1.97983747650364e-05
-3.67598139490444e-05
-4.70495498465616e-06
-2.78243437011563e-05
-1.04833340800355e-05
-2.12371371644829e-05
-3.47160905333829e-05
-2.00282186640071e-05
-3.78143503767726e-05
-3.96132373706428e-05
-1.73291532100654e-05
-1.68667189911097e-05
-2.6748678923174e-05
-2.1438139918008e-05
-1.58335361460258e-05
-3.06734793916775e-05
-2.46845205350538e-05
-3.56801312401306e-05
-1.59936640878702e-05
-2.97498207645151e-05
-1.72627581939022e-05
-2.74092959343728e-05
-2.72121637064954e-05
-2.34077787510144e-05
-3.01584739868112e-05
-4.71016029914342e-05
-1.12045661232559e-05
-2.34159014458634e-06
-1.14680909249815e-05
-6.08106202018232e-06
-1.37967755829132e-05
4.71046618177283e-06
-7.97713890625737e-06
-2.61853325164373e-05
-2.12273099385989e-05
-3.29627490022589e-05
-1.94517370919043e-05
-2.87915275731497e-05
3.2359070884817e-06
-3.04797999615881e-06
-2.72029538246347e-05
-1.93040810874974e-05
-7.4985796572389e-06
-1.58832025144914e-05
-2.45132774240651e-05
-3.66665117771225e-05
-2.58456135004781e-05
-1.98770906731425e-05
-5.58340759403783e-05
-4.33855993173238e-05
-1.25312044380691e-05
-1.02340466349204e-05
-3.07632119096438e-05
4.19023298321643e-07
-1.30971634422796e-05
-1.84268992996643e-05
-1.38574116613438e-05
-1.86761564058655e-05
-1.29806471897383e-05
-1.38899744959154e-05
-4.15694429089315e-05
-4.20736254664691e-06
-2.9862055958692e-05
-2.52285355939162e-05
-1.25481355238298e-05
-1.29286693654268e-05
-2.36799764809851e-05
-6.2972516783317e-06
-1.04610713363062e-05
-2.21210604049484e-05
-1.66159437169007e-05
-2.69187558942532e-05
-2.01583164037924e-05
-1.59192748590405e-06
-1.57413652569071e-05
-2.45176703611382e-05
5.26976382376877e-06
-3.45271213576224e-05
-2.48544296088535e-05
-1.76446603510861e-05
-1.26824627074727e-05
-1.19251447494819e-05
-2.43362747638774e-05
-1.7665654982213e-05
-2.93478784574263e-05
-3.68405778772552e-05
-2.08940367848187e-05
-3.46361012867429e-05
-2.49918443214324e-05
1.30994474835349e-05
-2.10395886640312e-05
-1.04893666052671e-06
-3.06743506454737e-05
2.74239037175651e-06
-1.4175958934555e-05
-2.58864821574886e-05
-2.09388460929202e-05
-1.55289964523522e-05
-1.98409063262561e-05
-1.0343151864801e-05
-1.80642820453549e-05
-3.5215843422811e-05
-2.642908754486e-05
-5.00247797283546e-06
-2.18485021274255e-05
-3.15583165017898e-05
-1.05442664705583e-05
-2.74702946554636e-05
-4.09127170998891e-05
-2.48804771221409e-05
-3.9001430017706e-05
-1.53196959875161e-05
-2.35077623707528e-05
-3.18028843005772e-05
-3.50501257869207e-05
-3.65213915901404e-05
-1.36140407986367e-05
-1.23002982497911e-05
-9.93426502472507e-06
-3.04765937111325e-05
-2.61216486590832e-05
-1.86395674235643e-05
-2.35261869891914e-05
-1.59469375611812e-05
-3.00008911848452e-05
-1.92137742470894e-05
-1.84846058468041e-05
-2.24422012654483e-05
-1.67829120803394e-05
-4.56882575553901e-05
-1.02452201883593e-05
4.30290547162341e-06
-9.89103834703752e-06
-2.01171873633877e-05
-2.62601103925555e-05
-3.1628607230802e-05
-2.29152707953244e-05
-1.37442956238995e-05
-3.05210321491252e-05
-1.12271226456102e-05
-2.83093256435517e-05
-1.32559371142964e-05
-3.02428768545933e-05
-2.68192191883629e-05
-3.44210676040333e-05
-3.27876169980851e-05
-2.3230418615246e-05
-2.18294980808094e-05
-8.48686505228251e-06
-2.64144295328311e-05
-1.71503099181372e-05
-2.97178858705002e-05
-3.12666169198787e-05
-2.99927708005117e-05
-4.23834215360012e-06
-9.23254371654145e-06
-2.30702597740628e-05
-2.51904764514461e-06
-2.88935976027529e-06
-2.80772682141428e-05
-2.39042215301929e-05
-3.29109384265109e-05
-1.850832502713e-05
-3.90903981222722e-05
-1.71841176118985e-05
-1.93304369032387e-05
-2.12935858870231e-05
-1.35195101234642e-05
-1.84278813574967e-05
-2.68421541590019e-06
-1.679681955695e-05
-2.01815835399016e-05
-3.35545754924319e-05
-3.39211709479653e-05
5.29097246627056e-06
-2.28258527171469e-05
-2.32451124970886e-05
-3.25194506066457e-05
-1.24617101489746e-05
-2.35591653455206e-05
-3.01783283007082e-05
-1.27265475465694e-05
-1.32282333455783e-05
-1.95369693925467e-05
-1.1557531964074e-05
-4.10814593413981e-05
-2.96463218870118e-05
-1.36186017363324e-05
-5.19908167187687e-06
-1.79303507688959e-05
-1.13729941979791e-05
-1.35675947957913e-05
-9.2937907583044e-06
-2.35215783585307e-05
-4.25082999924609e-06
-2.63507498508788e-05
-2.58214116689167e-05
-1.48591314256191e-05
-1.53626578792849e-05
-1.7565653713638e-05
-7.59798742601614e-06
-2.96054680344303e-05
-2.60838323673426e-05
-3.306300178047e-05
-2.19731956056244e-05
-1.72605486722851e-05
-3.01346943162156e-05
-3.68127204863922e-05
-1.19066210008765e-05
-1.51440580538352e-05
-2.95405537402639e-05
-1.11937271577013e-05
-1.26606545142455e-05
8.80717136263481e-06
-2.85238701027121e-05
2.54366008036682e-07
-2.28570734819891e-05
-9.0490152239871e-06
-6.97093606989587e-06
-3.74819802727476e-05
9.36447744195425e-06
-5.02474067748097e-06
1.70320603524157e-07
-2.39077168619837e-05
-2.37875155332651e-06
-2.08824549252108e-05
-1.58706729344617e-05
-9.5614751926442e-06
-1.56759825761509e-05
-1.85194424755266e-05
-2.14843135697748e-05
-4.48180074878952e-05
-3.87658715998618e-06
-1.60306103888309e-05
-1.94795519881365e-05
-4.2621287603925e-05
-2.02610527361204e-05
-1.2778109949272e-05
-1.63189827927321e-05
-2.46933147635951e-05
-6.42237062869167e-06
-1.52175796234041e-05
2.25563050351606e-06
-2.17980991837917e-05
-2.41474053505655e-05
-3.47766578244127e-05
-3.01902201049416e-05
-2.28627278417927e-05
-1.07622707377597e-05
-1.07307386211227e-05
-2.04636895302883e-05
-2.06136860664977e-05
-1.55550173689615e-05
-6.66373449778305e-06
-3.18093185265064e-05
-2.4741598241121e-05
-2.62722032729861e-05
-2.12384432961775e-05
-1.77113804795229e-05
-2.66033557421334e-06
-8.53403049840462e-06
-2.08577518801618e-06
-2.10627591088707e-05
-3.84735525987999e-05
-7.10049189341724e-06
-3.38339586418693e-05
-4.03686735297609e-05
-3.87737187625025e-05
-1.44239373826923e-05
-1.42448709419368e-05
-1.92211344336604e-05
-1.66992184644423e-05
-1.67982595390971e-05
-2.2270370794078e-05
-3.22207354171315e-05
-2.44519916358542e-05
-3.31499923757987e-06
-1.33033227186475e-05
-1.74622987841213e-05
-2.93841257613571e-06
-7.09440216612817e-06
-3.33430735533469e-05
-2.57013041327892e-05
-2.54718983158209e-05
-2.94156772319756e-05
-2.15548723407546e-05
-1.8121766485485e-05
-2.02104405942867e-05
-3.2936950445342e-05
-2.47798985063223e-05
-2.73313640698351e-05
-3.23712200553671e-05
-9.34675271154455e-06
-1.33087479487937e-05
-2.05192710933567e-05
8.44674336631312e-06
-6.82035924129124e-06
-2.5342060207107e-05
-1.86770723021681e-05
-4.7041479742396e-05
-1.00423092656745e-05
-2.63339519561245e-05
-2.17234299102554e-05
-1.47822035026423e-05
-2.1256024349423e-05
-1.46980884620542e-05
-3.45656874545176e-05
-9.86527324283647e-06
-1.17813766636269e-05
-8.56024785454372e-06
-1.20237667704262e-05
-4.64224931696379e-05
-1.30374597876766e-05
-1.07286218355638e-05
-9.18426430925106e-06
-9.81435928423816e-06
-3.1566188707244e-05
-3.87362373680034e-05
3.08671676581097e-06
-3.28715416563276e-05
-2.84480373222403e-05
-2.61518869802e-05
-9.32836846063618e-06
-1.14238539631197e-05
-3.65737604195085e-05
-1.35300715152772e-05
-3.30318109661941e-05
-1.42119587222711e-05
-1.78563184486056e-05
-2.80437540381599e-05
-3.21268384668998e-05
-4.34073956989956e-05
-1.89184131541361e-05
-1.15482592289327e-05
-1.04859391673953e-05
-6.21045724203314e-06
-2.82335004897312e-05
-8.17703351635935e-07
-2.18083047494202e-05
-2.50717109041678e-05
-2.72898071125615e-05
-2.60959912134761e-05
1.20235204533158e-06
-2.77867999689864e-05
-1.75889005349056e-05
-5.49222941653771e-06
-2.30395352711745e-05
-1.20942069114496e-05
-6.89116168476733e-06
-1.18621833927377e-05
-2.43432341763354e-05
-3.90560086925e-05
-2.24807661170881e-05
-1.27623600794505e-05
-1.29065344576211e-05
-5.40825805926724e-06
-1.32177883803674e-05
-1.79933568764509e-05
-6.4450491261373e-06
-2.42278466959956e-05
-3.39112078106201e-05
-3.15485915698678e-05
-2.63527735606973e-06
-7.46364281806732e-06
-1.60449958648637e-05
-1.394855576406e-05
-1.46832959042549e-05
-4.75112612506474e-05
-2.8374986958273e-05
-1.1349111171694e-05
-1.47836579877691e-05
-1.86123518636807e-05
-7.38132413818247e-06
-2.04305713611202e-05
-2.98963445239053e-05
-1.57544987557616e-05
-2.68605296947191e-05
1.33922287559242e-05
-2.39752705624097e-05
-2.43305445602279e-05
-7.81699046613201e-06
-3.38792179378514e-05
-6.22235696302465e-06
-9.41042595030087e-06
-1.37326495401638e-06
-1.91610463883937e-05
-3.96654088538388e-05
-2.21808866347233e-05
-1.15337554136663e-05
-5.15248542344154e-06
5.02550263359919e-06
-1.23161288796975e-05
-1.44319643326685e-05
-1.49116236458372e-05
-2.44469714513437e-05
-5.2148783510282e-06
-2.35037208203515e-05
-3.71025527060351e-05
-1.56571504662487e-05
-2.46426690809331e-05
4.0693345563051e-06
-3.79335610341824e-05
-2.79125760204699e-05
-1.98237886320989e-05
-1.67574102944423e-05
-3.1415699696384e-05
-1.58028576555736e-05
-4.27931804176641e-05
-2.73081182539451e-05
-4.23540132604917e-06
-1.55881349618334e-05
-3.029958882673e-05
-2.80385741035667e-05
-2.61677646118092e-05
-2.34394742304861e-07
-3.37830563637215e-05
-2.97376848012326e-05
-1.39675509627698e-05
-1.62230835497246e-05
-1.88551531738272e-05
-4.47692075221319e-05
-1.13398090901729e-05
-2.99124725311562e-05
-2.57220669636863e-05
-2.20931451837411e-05
-3.02816397692395e-05
-1.94224969802232e-05
-2.5131463114478e-05
-1.42286304744507e-05
-1.69720108173518e-05
2.70482619065768e-06
-4.21616707860917e-05
-2.83711281278131e-05
-1.89290570737628e-05
-2.2325338037468e-05
-8.84672550102407e-06
-3.8823906231095e-05
-3.32419151497583e-05
-2.19252059159697e-05
-1.84120629928484e-05
-9.81786120169252e-06
-1.15121227652162e-05
-1.84741466964031e-05
-3.3900006593131e-05
-5.36407104535197e-05
-9.04083135396247e-06
-2.99736099406587e-05
-6.40076115331059e-09
-1.4272758693181e-05
-1.5237777288894e-05
-7.24689677544273e-06
-1.81251982844419e-05
-5.39783328641568e-06
1.46602914189733e-05
-5.11065633409119e-05
-1.35133864250125e-05
-3.84941731955849e-05
4.65159718244123e-06
-1.96658822556887e-05
-1.63810858962293e-05
-1.3118219456594e-05
-3.78175230365396e-05
-2.81469926619874e-05
-2.47431030267846e-05
-1.84759435418512e-05
-2.57379202980175e-05
-2.96777817538981e-05
-1.54256119169197e-05
-1.88976820549997e-05
-2.67518111062517e-05
-2.70060587362504e-05
-2.03579574417541e-05
-2.55571807031627e-05
-2.33644871428502e-05
-1.53143607113302e-05
-3.39473420794485e-05
-8.24464367383654e-06
-3.71409282310111e-05
-1.96476480726778e-05
-9.83804535925452e-06
-1.87833782498183e-05
-1.80732781117901e-05
-1.6828247805454e-05
-1.89039788672566e-05
-2.03669689929458e-05
-8.9951841623691e-06
-2.72425615856293e-05
-2.38011632574652e-05
-2.25267445781265e-05
-1.67638589160149e-05
-1.69856454643409e-05
-4.28182982973553e-06
-3.00776213738305e-05
2.11791912057156e-05
-3.97296913990047e-05
-2.52031892997658e-05
1.54442672660638e-05
3.07964721148268e-06
-3.77689999844561e-05
-1.85225988577306e-05
-2.31028245343447e-05
-3.00334682152119e-05
-1.61480870499449e-05
-1.96078710912074e-05
-1.55881354631111e-05
-2.8315397162431e-05
-3.21561812954504e-05
-2.62362957822179e-05
-4.16517619459595e-05
-2.31485700710111e-05
-2.98399320558785e-05
-2.75004332785591e-05
-2.61314222099299e-05
-2.58623285774598e-05
-3.06824019843094e-05
-3.95383504117424e-05
-2.711716115292e-05
-2.68990452518959e-05
-2.99232955731613e-05
-1.69557686380785e-05
-4.8628387063526e-06
-3.70978071963701e-05
9.33533567747883e-07
-2.92577455105764e-05
-2.39082023341126e-05
-2.37569690091196e-05
-9.00695273761059e-06
-1.17252729695109e-05
-4.10301670511246e-05
-1.78476288027662e-05
-1.81490576193791e-05
-1.758295241271e-05
2.34852042649208e-06
-5.25176760811862e-07
-1.18235757826765e-05
-4.14364443133273e-05
1.59779576306326e-05
-3.43293526713028e-05
-3.40632394455778e-05
1.22733169526597e-05
-1.986194746794e-05
-1.0925200968691e-05
7.78074028316519e-07
-1.52125999269442e-05
-1.2359516806354e-05
-1.85933692766163e-05
-3.20311425740117e-05
-1.96083523462375e-05
-2.53106659862403e-06
-3.46167778267284e-05
-3.20232606878947e-05
-3.21566006737841e-05
-1.85721487097865e-05
-1.43042714079709e-05
-3.43966283362133e-05
-1.24117121908261e-05
-3.3710303587901e-06
-1.95455644713734e-05
-1.2416169540469e-05
-1.33986958639507e-05
-6.18406461628186e-06
-6.0064858066449e-06
-4.29993907299715e-06
-1.8145186329806e-05
-1.46761700986991e-05
-2.20523587114489e-05
-2.59169573672852e-06
-1.58653042685767e-05
-3.0741630841127e-05
-1.36990798197026e-05
-3.62088736564499e-05
-3.74073717396637e-05
-7.13748839359818e-06
-1.84396980677615e-05
-2.24881520392338e-05
-2.35424012914576e-05
-2.94008372758965e-06
-1.89185963060209e-05
-1.50779994562029e-05
-3.49373470245825e-05
-4.37826995997388e-05
-4.45624078824111e-05
-2.4873376649878e-05
-1.11764917053525e-05
-3.67489170360872e-05
-4.02062532642923e-05
-3.68916386640818e-05
-1.36767630572764e-05
-1.12284403893536e-05
2.93635215816149e-06
-1.2179646730233e-05
-4.19975187016351e-06
-4.58091552422586e-05
-1.50286160479514e-05
-1.8107033096501e-06
-2.35542119158091e-05
-2.6435581999876e-05
-4.09575449993351e-05
-2.39495033923026e-05
-3.36498514919935e-05
-4.24797111977876e-05
-9.55601857724281e-06
-2.31566687713626e-05
-1.37190633272748e-05
-1.38888943845425e-06
-3.23898591102539e-05
-2.17307922119529e-05
-3.61668766362161e-05
-4.44104359819957e-05
-3.34468619938997e-05
-2.32054687899919e-05
-4.80858642226552e-06
-5.87759966783558e-06
-1.73674619996454e-05
-7.81198615406824e-06
-2.76311213075021e-05
-9.03310991718057e-06
-1.99639005062715e-05
-2.32837273041186e-05
-2.00461966861488e-05
-3.83909510690843e-05
-1.92131011282207e-05
-1.92104740065973e-05
7.07339305727169e-06
-2.88847954768282e-05
-1.03270672557138e-05
-2.70359237120537e-05
4.7001992584487e-06
-1.37535433023673e-05
-2.38896003502936e-05
-3.03250574841924e-05
-1.95960803062738e-05
-1.9674363241283e-05
-4.0201498854826e-05
-4.53077198773712e-05
-4.99515028936655e-05
-2.61709604181769e-06
-5.507496167298e-07
-2.65477761577659e-05
-1.62329517258499e-05
-4.76745418981719e-05
-1.0811255532721e-05
-8.46045740342667e-06
-2.57119819581686e-05
-3.36197649573645e-05
-9.28337963972292e-06
-3.53599294736572e-05
-2.68302226303446e-05
-2.65052625733871e-05
-2.36185131839332e-05
-2.93061396029446e-05
-1.1625070315183e-05
-2.65143376512252e-05
-1.41645504593805e-05
-9.84687855888952e-06
-1.56014138230545e-05
-9.01209520917833e-06
-1.13554375232311e-05
-9.38023619325674e-06
-1.77007688785818e-05
-2.20408934635576e-06
-3.47398033711856e-05
-4.38338372566453e-06
-2.36113888321436e-05
-3.38935265761465e-05
-2.30472566862732e-05
-1.68451571835067e-05
-3.60620112545938e-05
-5.11045621686542e-06
-2.60658300407985e-05
-1.3069594393336e-05
-2.41233200550336e-05
-2.497019615455e-05
-2.76696649685863e-05
-1.67271690514947e-05
-2.12958664578891e-05
-1.67712257961331e-05
-1.38839335013128e-05
-7.11969790728543e-06
-2.8853905503403e-05
-3.6239364057835e-05
-8.9990215267923e-07
-6.06716211273909e-06
-3.19225474561501e-05
-1.39092922993034e-05
-1.38662043704724e-05
-7.41500788677038e-06
-9.56515521130038e-06
4.64217826917708e-06
-3.654500992905e-06
-3.19461068864015e-05
-3.16369544786665e-05
-7.39841882073836e-06
-1.34923616777919e-05
-1.30590891402472e-05
-6.33884597842503e-06
-4.58299147135394e-05
-1.19741785282865e-05
-2.93178864400168e-05
-1.48374584126033e-05
-5.95159615107873e-06
-2.94618243668119e-05
-1.88672895966084e-05
-2.09550653080379e-05
-3.32577278660327e-05
-2.33495457819925e-05
-1.77847005484209e-05
-1.10883066742843e-05
-4.43178025099881e-05
-1.39692789294107e-05
-1.73360117347481e-05
-2.39677484875075e-05
-1.24794989958574e-05
-1.2357118646723e-05
-1.45707344106845e-05
-2.47909122075771e-05
-2.25276772942891e-05
-2.63757153318189e-05
-2.74552631797567e-05
-2.23803527844221e-05
-1.09212910100864e-05
-1.82429826399942e-05
-1.39061514086766e-05
-9.38491315486219e-06
-1.23056899467896e-05
-3.45247602354539e-05
-3.79642276745176e-05
-4.70064963460469e-05
-2.32059175658224e-05
-2.35242049686198e-05
-2.95431369912254e-05
-8.98323570065689e-06
-7.15009486755465e-06
-2.53996561071803e-05
-2.72044344253657e-05
-1.86162239685531e-05
-2.83031413481976e-05
-1.64979971825886e-05
-3.21199358306632e-05
-3.89700990730031e-05
-1.98442436383768e-05
-1.25009701388801e-05
-1.75752243109808e-05
-5.16142030875042e-05
-3.27828818781079e-05
1.56987320812024e-06
-3.31491346792601e-05
-1.73990486828991e-05
-1.65822289554887e-05
-2.63894353097932e-05
-1.87155378738262e-05
-1.73980552123478e-05
-2.49970754783499e-05
-5.94002362011382e-06
-2.66396172538418e-05
-3.78444233854669e-05
-1.43425216773352e-05
-1.54970662039885e-05
-2.58521246929966e-05
-3.52481976074177e-05
-3.49447117141682e-05
-1.62195741886323e-05
-4.49408920414322e-05
-4.68943313052601e-05
-2.82130372802615e-05
-3.54319155991702e-05
-7.35522248793019e-06
-2.72612620748605e-06
-1.16786307803062e-05
-2.16056560631457e-06
-3.99637052981093e-05
-2.68734194724006e-05
-1.87376515977961e-05
-3.51848185066738e-05
-2.41801582646498e-05
-2.19136359003643e-05
-2.5109677459926e-05
-3.43870229978792e-05
-8.69901982086092e-06
-3.16360184689284e-05
-2.65919431235922e-05
-2.46245023642297e-05
3.06842549950686e-06
-2.40611319761565e-05
-2.07337070187635e-05
-1.33292918773058e-05
-1.36194125162154e-05
7.43469371859432e-06
-1.98062891344344e-05
-1.13253801498739e-05
-2.20541017352752e-05
-2.04729528075076e-05
-1.20793557875645e-05
-2.56124980507427e-05
-2.62801680936891e-05
-1.40364154209452e-05
-7.69185921249613e-06
-1.88903053107973e-05
-7.57506398770327e-06
-1.04545094928907e-05
-1.01832830674118e-05
-4.6643125518861e-06
2.1689178169734e-06
-2.46838585864532e-05
-5.36826578114496e-06
-2.16634926835531e-05
-1.88934551120149e-05
-1.64553702275495e-06
-3.6661225774453e-05
-3.08938169854581e-05
-4.83177694209583e-05
-1.3921085765317e-05
-1.62584748359381e-05
-1.90836129548666e-05
-1.04403894522569e-05
-1.99405080101008e-05
-2.10592196746731e-05
-2.3248372082528e-05
-3.21591298070466e-05
-2.52997304057646e-05
-1.89757717399179e-05
-2.29168790508665e-05
-2.26533303006261e-06
-1.47869509590776e-05
-1.06279972747113e-05
-1.71420727722869e-05
-3.98440349274889e-05
-3.64043848438932e-05
-4.21652234886073e-05
-1.94155158123858e-05
-2.68233778085471e-05
-4.21353052113954e-05
-1.66219001948305e-05
-1.17252570619516e-05
-3.24414517446404e-05
-2.36107430478018e-05
-6.98952306390468e-06
-2.02120450788341e-05
-1.97489176668511e-05
-1.2913798532271e-06
-2.07812020239897e-05
-3.73948464863268e-06
-3.16628977051256e-05
-1.72911991961938e-05
-1.64229902848985e-05
-2.80158172429004e-05
-2.36494464118165e-05
-2.66038334335171e-05
-2.23783156475808e-05
-3.20969115986815e-05
-1.74557090857286e-05
-3.19404140084184e-05
-3.25957479339667e-05
-2.01934472641717e-05
-7.31654914128498e-06
-5.37149015660774e-06
-1.70038809299763e-05
-1.66869026726684e-05
-9.64517846364923e-06
-4.48532693397414e-05
-1.44366563068023e-05
-3.60159188638756e-05
-2.79985814181782e-05
-1.28197642010515e-05
-7.54284306288329e-06
-2.93928270002918e-05
1.52140351976588e-06
-3.08581938740175e-05
-2.02774016270995e-05
-3.23850859118309e-05
-1.6961360750769e-05
-3.02742302592556e-05
-1.74827558182215e-05
-3.67222798218475e-05
-1.27027710419487e-05
-1.31000001880873e-05
-2.22063247133117e-05
-3.36403190987785e-05
-2.59781319391265e-05
-1.69346172912545e-05
-1.61627745007033e-05
-2.85702584209232e-05
-2.10240884220124e-05
-6.57847268987025e-06
-2.71693421580042e-05
-7.50159874588528e-06
-1.76236282516328e-05
-2.15143833623726e-05
-3.28786451926404e-05
-1.65258544063649e-05
-1.65163242693734e-05
-3.78058040702276e-05
-3.33323801694736e-05
-7.11844050440987e-06
-2.77394406565308e-05
-1.88188611777017e-05
-3.44726984434288e-05
-3.02635474460629e-05
-2.28305973771423e-05
-3.37492779027048e-05
-2.3967639591348e-05
-6.96582965967042e-06
-6.83685174055306e-06
-1.86280682780623e-05
-3.71466343811342e-05
-1.55969525078083e-05
-7.2149022175108e-06
-3.03170282202177e-05
-3.4113718476969e-05
-2.5198787590941e-05
8.08730283615654e-06
-2.03573540332336e-05
-2.28776296931436e-05
-7.55407146419927e-07
-2.41125758288679e-05
-3.91890443442883e-05
-3.38123412050594e-05
-3.48908087838509e-05
-2.81149455596129e-05
-3.50289013952448e-05
2.61908508316006e-06
-8.17748222279839e-06
-1.35418865413669e-05
-3.2622512070428e-05
-1.58600689004946e-05
-2.82820141872521e-05
-2.14065974943452e-05
-2.09692079732917e-05
-2.46377107073226e-05
-1.07634426879176e-05
-6.08241911346092e-06
-2.33839316897968e-05
-2.572195125277e-06
5.38529703553997e-08
-1.26544020028866e-05
-2.83336218368027e-05
-5.16231755965913e-05
-2.03207627853716e-05
-2.05093561987687e-05
-1.4785460248519e-05
-1.92789518013701e-05
-3.52014940880104e-05
-3.37160344739798e-05
-3.74442951354816e-05
-4.17848156400559e-05
-1.22698255552027e-05
-1.98519737474143e-05
-3.03324991794278e-05
-1.90888047598911e-06
-2.84838221040135e-05
-4.20994906603494e-05
-3.1073913615591e-05
-3.55535394573646e-05
-4.10450620789509e-05
-3.71201159209237e-05
-2.46470355948985e-05
-2.06817354619758e-05
-1.06657496268693e-05
-3.03272374824219e-05
-4.05384576652692e-05
-1.92196543779585e-05
-2.17008330650916e-05
-5.88490358615346e-06
-1.33070163382136e-05
-2.8287193348193e-05
-2.51038847159864e-05
-2.14125025080505e-05
-1.50050140109351e-05
-7.17718657059412e-06
-2.11632037138298e-05
-1.53142230975913e-05
-6.74451987608237e-06
-1.257018498434e-05
-1.37784831758353e-05
-1.49165257979808e-05
-3.12140900921349e-05
1.30482350303316e-05
-2.2850570163444e-05
-2.51250105047734e-05
1.97461622224302e-07
-9.60452383169334e-06
-2.15781108107447e-05
-2.2278735743627e-05
-2.90659002511242e-05
-5.61091508115844e-06
-2.35581048906308e-05
-2.37873567426559e-05
-1.85213035662908e-05
-3.75443475666719e-05
-4.09450658912688e-05
-2.89637418429212e-06
-1.77978677578709e-05
-3.91657683746697e-05
-3.30759055488816e-05
-3.67385371299765e-05
-1.1602939205063e-05
-1.32901598559066e-05
-6.10691413466948e-06
-2.3139069690964e-05
-1.04489251193765e-05
-3.14449937799075e-05
-1.77727429789842e-05
-3.13824927420746e-05
-2.94367194519973e-05
-1.53292791508756e-05
-3.03591646456352e-05
-1.94880302729037e-05
1.06937759032967e-05
-1.44097362022338e-05
-1.15101874944065e-05
-3.73882308781377e-05
-1.93706932076996e-05
5.53578544192537e-07
-3.44116771737497e-05
-1.29416759167596e-05
-1.69668098779937e-05
2.87621747744443e-06
-1.26375342217425e-05
-1.16375851392765e-05
-1.2403567170473e-05
-3.43427127073168e-06
-2.65276246070361e-05
-2.32663848956019e-05
-1.49128812792444e-05
-2.45449044782191e-05
-2.47172164942695e-05
-1.51958095098346e-05
-3.81158715019708e-05
-1.52383864506421e-05
-1.60912993796836e-05
-5.1811905022757e-05
-1.68263795433833e-05
-4.94442359781544e-05
-2.46202117162773e-05
-2.22342912359927e-05
-2.84735799529811e-05
-4.06853136185638e-05
-8.15706092891135e-06
-1.55136722361635e-05
-8.16655383484723e-06
-5.69925145745276e-06
-1.06318683838272e-05
-1.85329448186082e-05
-8.67316972582539e-06
-1.37354602693465e-05
-3.57818651125368e-05
-2.38785030953028e-05
-3.06148051781115e-05
-3.89820093541574e-05
-1.93884736105908e-05
-2.44365008305935e-05
-3.59583804051354e-05
-1.87252241850182e-05
-2.94841980884743e-05
-2.11738758429413e-06
-4.42615906391766e-05
-2.08939180455529e-05
-1.94094290154958e-05
-2.6898919341348e-05
-2.30370692283951e-06
-1.22412053322338e-05
-1.90173153517767e-05
-1.06228885450116e-05
-2.04870848674062e-05
-4.67431331045501e-05
-5.73003766423665e-06
-1.91735497976905e-05
-2.70563896067908e-05
-3.76802901736375e-05
-1.59440666783419e-06
-2.11699496150157e-05
-2.24065704339141e-05
-3.70198641811151e-05
-2.32910569613223e-05
-1.89539953277986e-05
-1.83616956967983e-05
6.75351069581369e-06
-8.8371058110619e-06
-3.72401193677089e-05
-1.19361438447429e-05
-9.20551502727157e-06
-3.10832066763316e-05
-2.36548618420351e-05
-2.73061767590693e-05
-2.73580075052361e-05
-1.13889680302094e-05
-1.70860605417632e-05
-8.14103527779134e-06
-3.20354557068256e-05
-1.62284131270045e-05
-9.41955788592636e-06
-1.93597199318922e-05
-2.96726663296158e-06
-2.01294929058089e-05
-2.65961000866898e-05
-1.68069634611019e-05
-1.71260163565887e-05
-2.07823047473784e-05
-3.77305599945601e-05
-1.52480395116326e-05
-3.18906311746567e-05
-5.9110324233837e-05
-1.1075953021091e-05
-1.83204813522273e-05
-1.7678570933447e-05
-6.06204045378103e-06
-2.40592396867434e-05
-1.46613692209666e-05
-1.85660122979067e-05
-1.06113746905269e-05
-3.65130994727293e-05
-1.71315593260075e-05
-6.14526352750044e-06
-1.69897979083139e-05
-2.56972540517742e-05
-8.33007348819968e-06
-2.59032175554278e-05
-2.04494396053323e-05
-7.47207660765026e-06
-1.29817983429512e-05
-2.47829032055318e-05
-1.46642724239979e-05
-8.55002769166126e-06
1.54739164145167e-05
-7.53276678262946e-06
-9.28948993763037e-06
-6.3992633862802e-06
-2.18587561432474e-05
-2.76923131548587e-05
-2.1640270980119e-05
-2.24956658086191e-05
-3.12637152414081e-05
-1.39755975720216e-05
-1.81161308624759e-05
-8.92007101582983e-06
-2.35712331198973e-05
-2.57918844195742e-05
-2.87743756456777e-05
-2.30960001674608e-05
-3.0001410557628e-05
-4.3112701534105e-05
-2.53235821086963e-05
-7.24234232173364e-06
-5.59442613460049e-06
-1.87472203945873e-05
-6.23403286155219e-06
-2.80969505017663e-05
-1.57113536567922e-05
-3.57536882635878e-05
-1.05824960989675e-05
-1.96226154121164e-05
-1.91163065002816e-05
-1.71657763309493e-05
-1.28871393112105e-05
-1.77251697411132e-05
-1.64656110595676e-05
-1.50904233484746e-05
-1.24251970778991e-05
-2.14841922608515e-05
-9.26329757991423e-06
2.83559046588136e-07
-6.55896422846215e-06
-2.59159817512827e-05
-4.76988096071819e-06
-5.4082580234725e-06
-8.98113069845784e-06
-8.7421823255989e-06
-1.6737169639468e-05
-5.07827960800266e-05
-4.45271357145679e-06
-1.9346256522669e-05
1.65778222100584e-06
-7.37370408497209e-07
-2.54611892060597e-05
-2.50663975556822e-05
-3.64112707751833e-05
-4.14676071735252e-05
-1.33116433797504e-05
-2.13184582345479e-05
-2.15241855956367e-05
-1.40051231039348e-05
-3.00530209440008e-05
-1.70695441302102e-05
-1.6898262584151e-05
-2.61647232586963e-05
-4.15401929092606e-05
-1.12937115033478e-05
-2.69641115922272e-05
2.04619137213501e-06
-6.25347098337134e-06
-2.09665083823413e-05
-1.64586720038018e-05
-3.5689095877002e-05
-3.56609267089948e-05
7.61235292503962e-06
-2.8281532891975e-05
-1.37574506392472e-05
-1.82784744450838e-05
-2.55504249699805e-05
-2.69585631634526e-05
-3.3429703626423e-05
-2.70549460319018e-05
-3.33612346078175e-05
5.81500940294553e-06
-1.94722298308824e-05
-2.50119030219661e-05
-2.1307209421698e-05
-2.64043710553022e-05
-2.88243744335443e-05
-4.48860878252259e-06
-1.75963661959785e-05
-1.03016688904472e-05
-1.20629452089893e-05
-3.29689045988826e-05
-1.75106633806926e-05
-1.68592688319119e-05
-2.78453552880703e-06
-3.89945745705464e-05
-2.18189214070155e-05
-3.0481314500818e-05
-2.15992555631328e-05
-2.27021110003113e-05
-3.17325809426645e-05
-9.71513424920717e-06
-1.12614196878854e-05
-1.79858233420098e-05
-3.74317499375057e-05
1.2017286124696e-06
-6.63067285144639e-06
-9.20584237769809e-06
-3.30330970706407e-05
-2.05712710325416e-05
-1.19917195964622e-05
-2.82184182838382e-05
-1.10393577516773e-05
-2.29932319298715e-05
-1.87390271990495e-05
-2.65564153770479e-05
-1.55714882617565e-05
-2.64722227523264e-05
-2.24958701647681e-05
-2.35730405293359e-05
-1.95809746683925e-05
-2.49585259765784e-05
-2.11529687196956e-05
-1.88609294824448e-05
-2.55074838684574e-05
-1.02367476659052e-05
-5.52552496163601e-06
-1.62691082085493e-05
1.37583913502155e-06
-1.61881522415494e-05
-2.58585019744378e-05
-1.04246221160046e-05
-1.64845117637119e-05
-4.76118051128895e-05
-1.03309008949518e-05
-1.43446850292809e-05
-3.30235056344506e-05
-9.96206536642584e-06
-1.80518095649863e-05
-2.74281730403711e-05
-1.45281625764869e-05
-2.38350269620497e-05
-3.64842443327574e-05
-1.74401304600285e-05
-1.70109857728222e-05
-9.34621788946355e-06
-2.68548759461066e-05
-3.04190356164927e-05
-1.68468831443343e-05
-9.32056477592307e-06
-3.21772844681796e-05
-5.64922239375918e-06
-1.73452728108509e-05
-3.4946505852968e-05
-2.28049117351801e-05
-3.84984018373264e-05
-1.36412127953243e-05
-1.15671890282766e-05
-2.16851950707598e-05
-2.97332139854198e-05
3.27065196755406e-07
-8.7258191875528e-06
-5.17928115022141e-06
-2.04395901599796e-05
-2.14349182935277e-05
1.59721333153554e-06
-1.946736185692e-05
-3.10189175012461e-05
-2.02143349282599e-05
-3.04601685985895e-05
-2.22991324956125e-05
-7.66020576240147e-06
-2.01179146563668e-05
-5.28401587354607e-07
-2.38424923648261e-05
-2.92233579837386e-05
-3.65180261316943e-06
-2.3893913443189e-05
-2.68968626357798e-05
-2.3260782172426e-05
-2.56455605533467e-05
-1.48572336825077e-05
-3.18731865694943e-05
-1.75833131257707e-05
-4.28540815267223e-06
-2.20676449744232e-05
-2.67597857427827e-05
-2.65595974783743e-05
-2.43185305277271e-05
2.96306894115571e-06
-2.6764077569374e-05
-9.57140034785281e-06
-2.29511130389731e-05
-8.91109846998643e-06
-1.34515436876773e-05
-2.93019250905969e-05
-3.36066168445926e-05
-1.58072999803668e-05
-4.14697763445217e-05
-1.19211983540753e-05
-3.57863037816774e-05
-4.2342850763033e-05
-3.54553225649617e-05
-1.02875296918589e-05
-6.73355294792703e-06
8.16656697026934e-07
-3.92983297660306e-05
-3.06913490844365e-05
-1.93598699276068e-05
-4.5018880455164e-05
-1.54089721912838e-05
-1.29860173991566e-05
-1.843078944678e-06
-1.69187724085836e-05
-1.79779217873078e-05
-3.95252536235901e-05
-2.83729007190619e-06
-2.49971893132514e-05
-9.63609262601318e-08
-2.7320852386094e-05
-2.16143639854974e-05
-3.88711054346574e-05
-1.50448366867911e-05
-2.52869071715066e-06
-2.55935674017449e-05
-1.82481450876348e-05
-1.33160960326314e-05
-4.16808200519392e-06
-2.75106679761867e-05
-4.97896833252589e-05
-1.70612486653064e-05
-2.33050242644989e-05
-1.23932483248379e-05
-2.37055128139506e-05
-2.03385575949984e-05
-2.24616830166694e-05
-1.27287724510753e-05
-5.36849417046141e-06
-2.67567723265277e-05
-1.24981360924995e-05
-1.74566764661693e-05
-2.03582223495682e-05
-7.73385566361699e-06
-2.64161867348565e-05
-3.88950197832891e-05
-2.38728432314712e-05
-4.38904031524332e-06
-3.505044188644e-05
-2.06377557791221e-05
-1.64778394146097e-05
-1.73941907406264e-05
-3.19252530735859e-06
-4.4810792349058e-05
-3.79917394577744e-05
-3.1222398767384e-05
-3.90609529170957e-05
-2.14317786381228e-05
-1.73575606201013e-05
-1.58581637831054e-05
-3.3300644786609e-05
-1.49991527908627e-05
-2.43971282158611e-05
-3.3016930375677e-05
-3.04893192925934e-05
-2.16954443501768e-05
-4.03023554873474e-05
-3.74368343105948e-05
-4.5237605615521e-05
-4.83702994767903e-07
-4.67023246469603e-05
-1.60872989679953e-05
-8.55244356387084e-06
-1.61058921887572e-05
-2.55784367949011e-05
-7.5623460896062e-06
-3.29112965089346e-05
-7.11496056355347e-06
-2.52508884565714e-05
-1.67510652483751e-05
-1.66127417964688e-05
-4.17494693361946e-05
-6.41797334502742e-06
-4.68609517967978e-05
-2.86416974756966e-05
-3.08642576798874e-05
-4.66183590407765e-05
-3.41349581970393e-06
-2.64144577687521e-05
-7.10227960325022e-06
-7.83156325010644e-06
-4.69524343041617e-05
-1.83094460484946e-05
-1.64617360047511e-05
1.95658050681198e-05
-1.32355632353532e-05
-3.20098918753706e-05
-1.0114649585809e-05
-1.36179082973047e-05
-3.77085762228612e-05
-7.8971059293044e-06
-1.25546127951506e-05
-1.87296701109566e-05
-1.93094922273629e-05
-3.41735128155913e-06
-1.0144346973775e-05
-3.15698676500387e-05
-2.57890267023094e-05
-1.26016937326122e-06
-4.58287698143447e-05
-1.67712758749632e-05
-2.98196120496905e-05
-2.54793275289803e-05
-2.13676756556177e-05
-3.01940144080455e-05
-1.77177827309301e-05
-3.0357585756225e-05
-4.04154551464558e-05
1.02341159269761e-06
-1.11156325541781e-05
-1.4016061089188e-05
-1.26844900768049e-05
-1.15957606667453e-05
-1.06745683303586e-05
-3.62666610177772e-05
-1.74672422591127e-06
-1.30373402026861e-05
-2.15956301933109e-05
-1.52737607516302e-05
-1.52327063033312e-05
-1.07030057564477e-06
-3.08026496336746e-05
-2.91212830869843e-05
-9.48707951119849e-06
-1.22845712652684e-05
-2.93397427603896e-05
4.27114338516708e-06
-2.38679416632175e-05
-1.95595597067102e-05
-3.60296660629213e-05
-3.83174304189696e-05
-1.57478039521125e-05
-2.26807798623753e-05
-2.50281040689597e-05
-3.57232534097837e-05
-1.50540054413294e-05
-1.19732975865364e-05
-7.55558644959116e-06
-1.32537361921902e-05
-1.30513424761189e-05
-1.69284347969438e-05
-2.43589153739127e-05
-6.4638826191827e-06
-1.70694363340942e-05
-1.36942418979469e-05
-8.83935190923859e-06
-2.25504354603638e-06
4.11012029730981e-06
-3.88616872110855e-05
-5.41597018620884e-05
-1.33453578123477e-05
-2.43932087919538e-05
-3.24177699574074e-05
-3.34486803448497e-05
-3.38260082317169e-05
-1.4901664271395e-05
-1.94330565771321e-05
-2.14156839776023e-05
-1.80348608775147e-05
-2.64976486044516e-05
-2.35231345227652e-05
-2.91390937328538e-05
-2.20544054761156e-05
-1.01559842621228e-05
-1.53816213753567e-05
-2.73535940419307e-05
-2.19033816525248e-05
-6.84534221296081e-06
-2.05765542190361e-05
-2.86885536611713e-05
-1.55296485150948e-05
-1.13146530211863e-06
1.0334530274527e-05
-3.02552667306677e-05
-2.54765078951888e-05
-8.03499601831227e-06
-1.64721429172593e-05
-7.82460826732547e-06
-3.04960805254716e-05
-3.16076897500237e-05
-2.35645058382093e-05
-1.29708254414542e-05
-2.99620054934518e-05
-1.22062738397345e-05
-3.96915996941595e-05
-1.71155362181715e-05
-1.05172330256286e-05
-2.11835835086148e-05
5.09285825026189e-07
-2.10425764484524e-06
-1.60763447520243e-05
-2.75954312355987e-05
-2.61679013898287e-05
-3.1282649415306e-05
9.71336038521141e-07
-3.75268816401101e-05
-2.96269883265415e-05
-1.32224819616863e-05
-2.01740350119544e-05
-9.0063567179975e-06
-5.59043518487945e-06
-1.79131948690749e-05
-1.96123640724488e-05
-1.91679504811319e-05
-1.03249928333731e-05
-2.08078640046424e-05
-1.66108567537377e-05
-1.55631612297879e-05
3.18941435044197e-06
-1.39348430205883e-06
-3.34077606930823e-05
-1.36519915564645e-05
2.04915976424434e-06
-4.12091447497211e-05
-3.80491118895373e-05
-2.81983240783626e-05
-2.00943768431055e-05
-2.62798689891615e-05
-3.21435304220086e-05
2.74991760766152e-06
-2.48312529038038e-05
-2.35486053663134e-05
-1.33198593418822e-05
-1.69237415891297e-05
-3.19942305462441e-07
-2.18459750281447e-05
-3.76934260098463e-05
-2.40104656071244e-05
-1.41214892114338e-05
-9.0460726309418e-06
-3.85536933333721e-05
-7.36753382218307e-06
-3.41204568208728e-05
-2.4464459378363e-05
-3.98274831276524e-05
-1.5787276332197e-05
5.28125952986374e-06
-4.59177814624984e-05
-8.01803185940582e-07
1.32464453742733e-05
-3.01377952626812e-05
-2.26556832564218e-05
-4.2581917723537e-06
-1.3941954049976e-05
3.18368223159348e-06
-2.21441418133874e-05
-2.48058593266943e-05
-1.85510347854386e-05
-1.66380871090917e-05
-1.00890108379771e-05
-2.71725576595813e-05
-2.34633448721932e-05
-1.15152146222384e-06
-2.04107865945719e-05
-1.06339136919751e-05
-9.38354908682611e-06
-2.0472538912829e-05
-1.58286015262417e-05
-2.28388891325064e-05
-1.26983984161706e-05
-2.68522016671926e-05
-1.40970495837919e-05
-1.79927892147569e-05
-3.37269032518896e-05
-3.14267985641637e-05
-3.10636313010725e-05
-1.42034403152028e-05
-2.97526838278435e-05
-3.15962998854219e-05
1.0030688869467e-06
-2.57998983658717e-05
-2.09973947107537e-05
-2.96271285676917e-05
-2.76754813674989e-05
2.31003004966929e-06
-2.55552521040833e-05
-1.579145931756e-05
-3.19622630561052e-05
-2.97286972214298e-05
-1.46746169171397e-05
-1.0629814712579e-05
-8.99580297061928e-06
-2.54203184597499e-05
-3.73267259851195e-05
-2.80059588746107e-05
-9.81681397880587e-06
-1.22768444916022e-05
-3.42012412015434e-05
-2.55255001247509e-05
-5.05994051166274e-07
-4.02919958326363e-05
-2.19347416052805e-05
-2.4345821750218e-05
-1.37562218230814e-05
-1.83418468797364e-05
-1.75888736539066e-05
-3.21680444970889e-05
-1.12399531481064e-05
-3.1112039792585e-05
-1.80328989449722e-05
-1.84154213114178e-05
-4.67380568660452e-05
-1.58218156134905e-05
-9.30720595581773e-06
-3.80787094942612e-06
-1.1987279590711e-05
-1.69145719811415e-05
-9.66922933339729e-06
-1.36982445601021e-05
-3.16410647054619e-05
-4.28751846725613e-05
-1.42453084327143e-05
-2.04607574483331e-05
-3.62560735606555e-05
-8.36416883559378e-06
-4.93135357038602e-06
-2.14288587206049e-05
-2.40369154101412e-05
-1.74569828163908e-05
-2.705491407724e-05
-3.17370541744795e-05
-2.06987360918594e-05
-2.31741276492268e-05
-2.95396526362132e-05
-6.36245319601235e-06
-7.30568306558826e-06
-2.39857614321403e-05
-1.44678864689773e-06
-4.87471771112177e-06
-2.03964830568818e-05
-1.8900802364666e-05
-2.17427789623418e-05
-9.50938578988622e-06
-1.76971278939982e-05
-2.40083938390625e-05
-4.06279163481539e-05
-1.90041130911767e-05
-1.98148588884936e-05
-5.19809525137874e-06
-2.53848921041362e-05
-3.09638730791437e-05
-2.99384556514576e-05
4.40623151507391e-06
-3.32461428258453e-05
-2.27804147576759e-05
-3.56361151806142e-05
-1.33702660576564e-05
-1.91834027079307e-05
-1.59919494500501e-05
-1.59549602729452e-05
-3.52060066237583e-05
-2.17013633592537e-05
-2.38540219712697e-05
-4.04060807463255e-05
-2.28316507154161e-05
-3.232711420336e-05
-2.15871745205056e-05
-2.21708437438806e-05
-2.97261092890788e-05
-2.14733646775488e-05
-3.48314237563311e-05
-3.45731585489876e-05
-2.0496969883752e-05
-1.6397658283222e-05
-1.95466959942135e-05
-4.59210771061111e-05
-1.26664206860271e-05
-2.82634273841785e-05
-1.87513188828995e-05
7.09335992737235e-06
-1.34042207156771e-05
-2.72159040387078e-05
-1.80321941951292e-05
-1.27361412548539e-05
-3.04515560518657e-05
-2.16948641591951e-05
-3.21660806062657e-05
-3.55995568056601e-05
-1.55688285375929e-05
-2.56620068156135e-05
-7.75121375773795e-06
-1.37549458906241e-05
-3.10694642892459e-05
-1.4555817443417e-05
-2.63244699616636e-05
-2.62796193236524e-05
-2.03522683679056e-05
-1.90695785127066e-05
-1.9162107002272e-05
-1.34699040651483e-05
-2.41301188960217e-05
-1.52350115626761e-05
-2.68150815413771e-05
-3.7366172570411e-05
-2.60428991241737e-05
-3.09000017746656e-05
-1.64140524112446e-05
-3.30357336295356e-05
-3.66365170395403e-05
-3.01955161867045e-05
2.45264642840608e-06
-4.1054068112815e-05
-1.51910186127756e-05
-2.00128410953408e-05
-4.07578470269888e-05
-1.90592109096322e-05
-2.64390235517489e-05
-1.2331176668066e-05
-1.06190193911591e-05
-5.29399995025205e-06
-2.12490790886102e-05
-1.86097317233137e-05
-9.75044800896693e-06
-4.20930140753251e-05
-2.50702743204352e-05
-2.84509748138232e-05
-1.85686526533714e-05
2.37411455881992e-06
-2.26235855582395e-05
-2.42047344788916e-05
9.56324755508279e-06
-1.58393035619258e-05
-1.46586816498698e-05
-2.34952729222302e-05
-2.5358759617871e-05
-2.92965093788595e-05
-3.12730804723638e-05
-2.01938903224317e-05
-3.3264226290925e-05
-2.80100903348864e-05
-3.21626016053316e-05
-1.11702799281553e-05
-2.75099953652777e-05
-1.86912354773971e-05
-3.08453973290839e-05
-3.37164477906584e-05
-2.81594892770415e-05
-1.62913498742385e-05
-2.16332982587949e-05
-3.83731035194161e-05
4.66780092457018e-06
-2.04496748416596e-05
-2.16610395096141e-05
-2.66735098136551e-05
-2.61225894548205e-05
6.64870343829659e-08
-1.51259498403732e-05
-1.24049327115279e-05
-5.72791612590676e-06
-1.76432544763879e-05
8.38877273432065e-06
-1.36086456365225e-05
-1.21873481976384e-05
-1.44139811821232e-05
-1.17194654242998e-05
-1.83757792529458e-05
-1.45256060511421e-05
-3.30616352574548e-05
-2.82240907498632e-05
-1.47086184125698e-05
-1.22122718150609e-05
-4.41300249513727e-06
-7.3567804620668e-06
-2.83400267972539e-05
-3.99587901491319e-05
-2.73977097913173e-05
-4.56472416309531e-05
-1.91717581989731e-05
-1.55486109945696e-05
-4.70856625617485e-05
6.06313181254463e-06
-2.27663497097367e-05
-2.94306474071997e-05
-3.594505971987e-05
-1.9750919143584e-05
-5.73482048671954e-06
-2.61695166168943e-05
-5.69107756337623e-05
-1.51349733195257e-05
4.48837678153368e-06
-2.58286042002447e-05
-1.19270328320356e-05
-1.37747852186067e-05
-3.27382896736455e-06
-2.18253837030345e-05
-3.9779586177871e-05
-3.10681339599352e-05
-4.95099541942782e-05
-2.24222990134144e-05
-2.17170851789031e-05
-3.37422762291086e-05
-2.73466349202536e-05
-2.87996321768474e-05
-1.57048789629484e-05
7.95752379453438e-06
6.27427083409709e-06
-1.72038028444277e-06
-2.38386194807051e-05
-2.40112491489394e-05
-1.31017873168871e-05
-1.80647435876951e-05
-2.00018802771077e-05
-7.99439835639735e-06
-1.12953827055111e-05
7.65802038359487e-06
-1.27910058629765e-05
-3.77666504333004e-05
-3.17447284448848e-05
-2.25344883521215e-05
-7.39919502925683e-06
-1.66620925840872e-05
-2.19033830853751e-05
-1.7628940149653e-05
-2.96681345465862e-05
-2.22260773658127e-05
-2.46359751174817e-05
-1.0256332957181e-05
-3.7300823348106e-05
-4.61828302089728e-06
-2.25350432875212e-05
-1.25460212854634e-05
-3.49901752575866e-05
-2.4190594141939e-05
-3.98088976571758e-06
-3.98207485739694e-05
-2.79707142711805e-05
-2.08030286721305e-05
-2.28826248581515e-05
-3.23958108541512e-05
-2.89276028966231e-05
-7.8104100806618e-06
8.982909991648e-06
-1.96818536589193e-05
-1.3622568246363e-05
-3.13216287638821e-05
-1.29228540504518e-05
-5.30581812025544e-06
-3.40331114267499e-05
-1.40247181670639e-05
-2.67608747293048e-05
-3.58181286398929e-05
-2.34976798001053e-05
-2.77562573617817e-05
-3.81907267516293e-05
-1.02868101163618e-05
-2.13844474277143e-05
5.02097190258782e-06
-2.48650191702792e-05
-1.63337368168394e-05
-2.24569173425485e-05
-1.68346620929689e-05
-1.41425625450924e-05
-2.01887562637963e-05
-2.13023251952126e-05
-2.09105701882495e-05
-2.50216503447803e-05
-1.74731056011575e-05
-1.76314626925358e-05
-4.65032358990972e-05
-2.29195825707814e-05
-1.14296157701712e-05
-4.76673519689824e-06
-1.30070562904707e-05
-1.0240288845465e-05
-2.92740750232714e-05
-1.40413863344826e-05
-1.69149373429995e-05
-1.55856829855179e-05
-1.62271755544704e-05
-2.18736119798185e-05
-2.29704119140795e-05
-3.88572162537001e-05
1.52098925522221e-05
-2.45010544172016e-05
-3.72451118584411e-05
-2.39398500582152e-05
-4.24743709371767e-05
-3.23202292649511e-05
-2.8862403081029e-05
-6.06355239436223e-06
-2.41049074755619e-05
-1.43916681835882e-05
-4.14368290512962e-05
-2.02186411388154e-05
-1.98071015707231e-05
-1.51135133273153e-05
-3.06586854794575e-05
-3.76872552701351e-05
-3.041401902826e-05
-2.53361397055889e-05
-2.01636235650014e-05
-2.63919522668164e-05
-3.51193364901569e-05
-2.26901719310626e-05
-5.66107890684325e-06
-4.2307514083502e-05
-3.82036415993935e-05
-5.00189229946235e-05
-1.00392336414218e-05
-2.11819889625685e-05
-6.2499039543393e-06
-3.07060825526861e-05
6.96501988478419e-07
-2.12160959139393e-05
-2.62776666731147e-05
-1.98952338559528e-05
-1.06795457992308e-05
-3.60570570187262e-05
-7.19811647642724e-06
-1.66552930120378e-05
-1.45017433610917e-05
-5.27429372752441e-05
-7.62642225033762e-06
7.62914865158908e-07
-1.17822230746676e-05
-4.01344995072369e-05
-3.45876943639823e-05
-3.20037599160287e-05
-2.81445899138353e-05
-2.24692055481192e-05
-1.4341458957755e-05
-2.90350658830728e-05
-4.68007100301765e-06
-2.0763320907424e-05
-1.97767485239263e-05
-2.16539213796682e-05
-5.67072630424487e-06
-1.23243914763e-05
-2.07967351511597e-05
9.90854829728806e-06
-1.57267020535171e-05
-2.05149412437628e-05
-2.74883234013418e-05
-2.1769496361407e-05
-2.75040930307845e-05
-5.99867145871292e-06
-3.41285264258268e-05
-2.81916007913108e-05
-2.87724949114053e-05
-1.13811049597908e-05
-1.66217824891365e-05
-3.11264556704295e-05
-8.29738664827949e-06
-2.61457604618097e-05
-1.85949220366252e-05
-2.63504374378483e-05
-1.36366203812682e-05
-3.5958467934931e-05
-9.30572339292613e-06
-5.46366082029881e-05
-1.68602671438894e-05
-1.98181899520834e-05
-1.52242626260544e-06
-4.90051323610746e-05
-1.94179441469924e-05
-1.0324583037998e-05
-1.72543087029299e-05
-2.56028065168601e-05
-4.33667183044497e-05
-2.2041615292863e-05
4.11891201360049e-06
-8.87236678547074e-06
-2.06982974983998e-05
-2.67749700959426e-05
-5.74275600260963e-06
-6.59512257324863e-06
-2.41905664308845e-05
-2.27988528964555e-05
-3.15315973418683e-05
-3.73903278852049e-05
-1.1029521855405e-05
-2.52149458096172e-05
-1.79158989838448e-05
-3.13690181825925e-05
-2.4747199374414e-05
-3.86217851100817e-05
-1.88516261207745e-05
-4.98962990091354e-06
-3.54833282122055e-05
-3.67196439528383e-05
-1.910695326046e-05
-2.03243377538334e-05
-1.69570231782223e-05
-2.62280049171242e-05
-1.16814579578983e-05
-2.90845917999721e-05
-2.01669812184858e-05
-1.16135947483287e-05
-2.46566845802348e-05
-1.57060138286e-06
-3.06615063502033e-05
-7.77188033163039e-06
-2.56342786661784e-05
-1.20844008499486e-05
-1.86466886686025e-05
-1.89760370772422e-05
-2.16677324356431e-05
-3.19205470924099e-05
-2.63443135282685e-05
-2.35226334608588e-05
-2.56694616994495e-05
-3.57934456772778e-05
-2.17996825883388e-05
-2.30494952636901e-05
-1.30354308603762e-06
-6.59918077920937e-06
-1.28769184216853e-05
-2.05192767750661e-05
-1.19470912235939e-05
-2.30056460366841e-05
-3.68709069190475e-05
-2.78907673826879e-05
-2.45618047912692e-05
-1.44889563119121e-05
-1.30412211286345e-05
-2.00397926745647e-05
-2.30755109307606e-05
-5.59526677210548e-06
-1.10657246975696e-05
-8.62724418738264e-06
-1.06099342679527e-05
-9.10158821425597e-06
-4.65758078821666e-06
-2.197091254699e-05
-9.33601296614883e-06
-2.8314899688196e-05
-2.34657255759733e-05
-2.58600378689725e-05
-3.02805535239783e-05
-2.00541687528731e-05
-2.63914552141397e-05
-3.96283112388947e-05
-1.95832177066209e-05
-3.8589310655061e-05
-2.74216948652244e-05
-3.73673230575606e-05
1.4248413332529e-06
-1.12680167874492e-05
-1.31244690290844e-05
-3.04040144397122e-05
-1.93355979867003e-05
-1.19980928031125e-05
-1.7299648646777e-05
1.7756659967048e-06
-2.2850780651218e-05
-3.00608553291455e-05
-1.79240302250172e-05
-9.43524294446695e-06
-4.08047046380776e-05
-4.25660962586828e-06
-1.56733733301611e-05
-1.55600185464133e-05
-2.77814649183556e-05
-1.36237714609531e-05
-2.16447361803783e-05
-4.14087263999609e-05
-4.47522200497123e-05
-3.64774617041367e-05
-2.40430928128895e-05
-3.5793486054502e-05
-3.79221137871754e-05
-9.4300541167179e-06
-3.82505186869141e-05
-1.00870332712203e-05
-4.46647654080471e-05
-8.28332134445941e-06
-4.23840269903092e-05
-3.51803957685608e-06
-2.80263425895536e-05
-3.49802697176015e-05
-2.48277357295133e-05
-3.07825045223056e-05
-1.95887182850143e-05
-2.38362392516763e-05
-3.21433716988592e-05
-5.18292384915712e-05
-2.28217976347612e-05
-3.74846079741924e-05
-8.46903297642535e-06
-2.15565574727276e-05
-3.87944815823938e-05
-2.6485179236645e-05
-2.01087538897452e-05
-3.23584946483565e-05
-3.06253085160594e-05
-2.53826518722282e-05
-2.58358435041664e-05
-6.93590911865725e-07
-2.99376084317305e-05
-2.56813979395841e-05
-3.1843374099427e-05
-2.82440255510004e-05
-6.02848726147927e-06
-2.20204070376352e-05
-5.56247858600039e-07
-1.16913429004154e-05
-2.59194141822542e-05
-2.76546722315833e-05
-1.17774862577149e-05
9.15504952487903e-06
-3.26008916348417e-05
-3.79330614772928e-05
-3.18571384043014e-06
-4.24793098907146e-05
-3.41804951950351e-05
-2.22404590304096e-05
-2.85227268383599e-05
-9.9383708434501e-06
-2.42847819936244e-05
-3.37638571877483e-07
-1.33040379232043e-05
-2.15663021513944e-05
-1.76738756589938e-05
-1.47713531475661e-05
-2.98167493092259e-05
-1.00996523276018e-05
-3.63920199576754e-05
-2.57878651039483e-05
-2.04764281703169e-05
-4.02746094816466e-05
-2.69393639277712e-05
-1.62027802094844e-05
-3.97860709486597e-05
-1.56119016083191e-05
-7.76133543086163e-06
-4.06700129252506e-05
-3.42101507572638e-05
-3.68659530748678e-05
-2.15628716664335e-06
-2.73919485158991e-05
-2.16981855918516e-06
1.10373695289072e-05
-2.91989421754105e-05
-6.98334659680258e-06
-7.58751222805112e-06
-1.27474716719925e-05
-1.34548283502498e-05
-2.65794420268995e-05
-1.3230596511075e-05
-2.70300591607383e-05
-2.28832081081945e-05
1.06875862541704e-05
-2.68585103275489e-05
-1.33794352057589e-05
-1.37463173151669e-06
-1.0504796982352e-05
-3.72641202586468e-05
-2.21762206790732e-05
-2.5464829200631e-05
-1.60205768834553e-05
-2.03685483498083e-05
-3.12987001026448e-05
-9.96268359118721e-06
-3.04392420474272e-05
-1.38999494217843e-05
-3.36957664779533e-05
-5.46512922134248e-05
-4.41157397603357e-05
-2.40075743953131e-05
-8.73577588824591e-06
-4.15483719139674e-05
-1.49031713088067e-05
-4.08206108960759e-05
-2.96474361245346e-05
-9.54462908056438e-06
-1.56849990420418e-05
-7.75521155259564e-06
-2.91846656332485e-05
-1.32873276318401e-05
-4.57199896080188e-05
-2.0775483923375e-05
1.01269268774288e-05
-5.11728759226158e-05
-3.91024325620734e-05
-1.98707750929547e-05
-1.67975569217807e-05
-3.68852359666237e-05
-1.2781488531812e-05
-2.70017495705771e-05
-2.06376018961304e-05
-2.10295432331848e-06
-2.69501490747399e-05
-2.92734017977307e-05
-4.494533359484e-05
-1.51257384244505e-05
-2.91430479754808e-05
-2.27673510585827e-05
-3.62429250376251e-05
-2.11387280045173e-05
-1.68775529720138e-05
-2.95403352493239e-05
-2.03983799144776e-05
-5.41346731982403e-06
-3.64221823559196e-05
-1.04384119663555e-05
9.93969866831744e-06
4.87826636647203e-06
-2.44390895906762e-05
-2.18947113224044e-05
-2.5492758347587e-05
-3.89864759612013e-05
-2.12630856713179e-05
-4.43686761300265e-05
-7.42587554552995e-07
-3.85130153758881e-05
-2.68989948665771e-06
-4.46914073242419e-05
-2.20805881904042e-05
-1.18341446338707e-05
-1.69226082964657e-05
-2.9772146732835e-05
-1.98514702728027e-05
-1.21404807480749e-05
-2.3694111018902e-05
-2.4192258843544e-05
3.94277689787468e-06
-3.32618030062545e-05
-2.98297381888278e-05
-1.76059041871985e-05
-4.40132151865601e-05
-2.2867441981541e-05
-1.21967240897471e-05
6.11495926485085e-06
-3.36484175936496e-05
-6.30390523155407e-06
-1.26154429714644e-05
-3.25296061669961e-05
-2.21443917346341e-05
-2.76077387808488e-05
-2.67190338545064e-05
-2.09589374981509e-05
-1.73517356563268e-05
-4.24066888849694e-05
6.56509873034004e-06
-1.42387631328179e-05
-3.38333158842697e-05
-2.17089962703135e-05
-2.64286914892769e-05
-3.89452686156163e-05
9.22885414490536e-06
-2.87839269821224e-05
-3.99612466693519e-05
-2.88736226263158e-05
-1.51615079014603e-05
-2.84650685844557e-05
-2.70969322470761e-05
-1.54699626600834e-05
-1.01286408366929e-05
-2.42073479636771e-05
-2.33045994243183e-05
-2.86975383072915e-05
-2.26700374731697e-05
-1.58965820232587e-05
-3.01721982111414e-05
-5.18890045525978e-06
-2.66789185002861e-05
-2.13692748737536e-05
-2.96100444374522e-05
-1.31552786076649e-05
-2.41689038473585e-05
-3.16263389301806e-05
-2.84279943645279e-05
-1.70961080096026e-05
-8.22664001059161e-06
-2.50873686768482e-05
-4.5520259070205e-06
-1.97216956475393e-05
-9.72170989868173e-06
-1.95362707734352e-05
-3.02706821118355e-05
-1.63066674676724e-05
-2.40949013001446e-05
-1.49754237170101e-05
-2.85368780112008e-05
-2.09221252342639e-05
-3.196533152191e-05
-3.21317505579356e-05
-1.18996422172253e-05
-2.69907543174539e-05
-1.00524171097865e-05
-2.3460914393656e-05
-3.16679030351878e-06
-8.62158586591595e-06
-1.28246360581232e-05
-1.57448020035943e-05
-1.46270759093575e-05
-2.09222734877088e-05
-2.2789076969306e-05
-1.61434010065222e-06
-1.15630697369704e-05
-2.71155272253565e-05
-3.2492737167323e-05
-3.96716448098216e-06
-2.63301456894914e-05
-2.30771032797654e-05
-1.61592423771057e-05
-2.77012501769814e-05
-7.04494933080371e-08
-7.51150679527779e-06
-2.42793917622346e-05
-2.81508643628968e-05
-1.19407602877428e-05
-4.27878662539425e-05
-2.61475160843252e-05
-4.68796528275695e-06
-3.15707878552765e-05
-5.17316139411604e-05
-1.73971075327094e-05
-3.1685155117417e-05
-1.91448682542797e-05
-1.55175755232009e-05
-1.1374813928128e-05
-1.43958298342897e-05
-3.768417360606e-05
-1.72961116114149e-05
-4.47722843962221e-05
-2.45090599157206e-05
-1.01044940456427e-05
-2.95389875472954e-06
-3.25398882984749e-05
-6.75181622351129e-06
-2.88919896599521e-05
-2.68373349035594e-05
-4.51872796192024e-05
-2.66212981892177e-05
-1.45554969457673e-05
-2.81390419339301e-05
-4.8520370979125e-06
-1.77526958411561e-05
-3.48825345554523e-05
-3.16988641265696e-05
-1.60309205176158e-05
-2.35458911182633e-05
-1.89901848545333e-05
-1.20768518491345e-05
-1.56376761475281e-05
4.46770116955323e-06
-6.57371228475943e-06
-3.57435292122168e-05
-1.66883775458985e-05
-4.49760492305958e-06
-2.52123322604603e-05
-3.18798116341698e-05
-3.04195033099192e-05
-1.53084471135132e-05
-1.75346082942237e-05
-4.06572231459853e-05
-2.72917338358914e-05
-3.82026994913083e-05
-1.48465314086727e-05
-4.34585420898768e-06
-2.29824371856182e-05
-2.29398196296842e-05
-2.35843411246931e-05
-5.6675831740858e-06
-9.11157879640027e-06
-2.70402530549022e-05
-1.18845165800014e-05
-2.32053457814755e-05
-2.42258895637113e-05
-1.97482637039205e-05
-3.019099810098e-05
-3.1918511724901e-05
-2.0078354150401e-05
-2.421563611849e-05
-2.16530472261287e-05
8.08696479793954e-06
-4.496588816444e-05
-1.71302183389525e-05
-2.43295794669056e-05
-4.02258380116819e-05
-3.49946899073596e-05
-3.35699821536096e-05
-3.25044505323501e-05
-3.02142338856084e-05
-1.88327815400268e-05
-4.58543063823774e-05
1.07391790225026e-05
-3.13633021266116e-05
-1.54064122001923e-05
-1.00321981676341e-05
-2.06439996570942e-05
-1.67652349558515e-05
-1.23753330639303e-05
-2.99063555102678e-05
-1.43440788072746e-05
-3.3386315907677e-05
-3.46457107465411e-05
-5.14462755266901e-06
-3.53177351643723e-05
-1.63501121846083e-05
1.84876695763568e-06
-2.90866950198628e-05
-2.93938444313466e-05
-2.55508861297717e-05
-1.31423407139027e-05
-2.91494101496789e-05
-3.45384209696465e-05
-5.06733736912183e-06
-1.64253855244361e-05
-7.94075112650946e-06
9.16585592229621e-07
-2.86480015146625e-05
-1.23114758422114e-05
-3.3228153019409e-05
-3.6674425987084e-05
-3.96983673559187e-06
3.09269468817234e-06
-2.266910138844e-05
-1.15497032886406e-05
-2.12746664637404e-05
-3.69423651170908e-05
-2.49375547383561e-05
-1.30264896162316e-05
-3.10183752873132e-05
-1.77890037071725e-05
-2.77761770722267e-05
-6.77846472638949e-06
-2.68224083165679e-06
-5.5005708892615e-06
-1.2671537916589e-05
-5.45603560766663e-06
-2.41636703782914e-05
-1.45307943612071e-05
-2.41423112409587e-05
-1.43979387426242e-05
-1.29874843328865e-05
-1.5292747070943e-05
-2.09156927935918e-05
-2.56799507210827e-05
-6.9487946484462e-06
-2.64507496573469e-05
-1.67772247612761e-05
-2.0470619802756e-05
-1.73761552769507e-05
-3.99968231580656e-05
-3.70851696638033e-05
-3.61209984900436e-05
-2.51726695791806e-05
-1.07365369006631e-05
-3.45100370887657e-05
-1.98556133030768e-05
-2.50020349446106e-05
-1.49636017500252e-05
-2.82852020756369e-05
-2.09269630557304e-05
-3.61556088446555e-05
-1.26831629986589e-05
-2.18481579114906e-05
5.2859971506096e-07
-4.7267123306551e-06
-1.23637856923143e-05
-3.56082807977937e-05
-3.00442327746896e-05
-1.45804908664505e-05
-4.95612787487269e-05
-1.17911309356141e-06
-2.0332558231171e-05
-1.6911225141276e-05
-2.6202672314192e-05
1.4074695186727e-07
-3.09771820552844e-05
-3.28320285529021e-05
-5.84506802657359e-06
-3.64396184016563e-05
-2.48174357633295e-05
-3.37501394929707e-05
-3.00437017525463e-05
-2.97793630458375e-05
-1.85570545273829e-05
-1.80924927373453e-05
-2.69754307715757e-05
-1.24700018267744e-05
-2.72959335955066e-05
-2.82761310623061e-05
-1.10846357775805e-05
-2.47045686603682e-05
-2.1193023653045e-05
-1.05626193234909e-05
-2.18136392257605e-05
-1.76630804668469e-05
8.1364731227102e-06
-2.72358814228752e-05
-7.3817554980879e-06
-5.33676844855764e-06
-4.27846016601759e-06
-3.39052182623686e-05
-6.00859035604739e-06
-2.03852934201045e-05
-2.67546415421193e-05
3.26806701807817e-06
-2.99644840980773e-05
-1.96055491696741e-05
-1.4396213968034e-05
-2.27052625250429e-05
-2.62467102211912e-05
4.51039144897662e-06
-1.49049894883308e-05
-2.7240122275117e-05
-3.72280613650985e-05
-3.14081817676643e-05
-2.53056743405969e-05
-3.55489591426102e-05
-2.20058483125876e-05
-1.69201329985704e-05
-2.48508047347901e-05
-3.17812127840608e-05
-2.16002371926046e-05
-4.41242378135421e-05
-2.61646356177414e-06
-2.10813770748837e-05
4.47148541197144e-06
-4.67811427015666e-05
-2.64610343054027e-06
-1.83325695655235e-05
-2.33505713681344e-06
-4.11048540664889e-05
-2.79471947008172e-05
5.62558325916576e-07
-2.93517637248139e-05
-2.00588383758397e-05
-1.89776683663531e-05
-5.00284052305454e-05
-1.71207957395511e-05
-3.20332491179113e-05
-1.91480194006018e-05
-4.16320561101726e-05
-7.78249677361178e-07
-1.82904181376427e-05
-3.56248907871346e-05
-4.65831366603858e-05
2.82098586803344e-06
-2.11939422493314e-05
-2.35643335094232e-05
-4.30494285953093e-05
-1.75639278897601e-05
-5.08330539015363e-05
-1.57526423182257e-06
-2.75615642060367e-05
-5.7519315646984e-06
-3.78585558751344e-05
-1.79877141582293e-05
-3.45976251453861e-05
-1.45108773497506e-05
-1.29482108254615e-05
-2.50792951295486e-05
-1.8477312635976e-05
-3.21066035128637e-06
-4.59916928720302e-05
-2.27448502536178e-05
-1.72181160925135e-05
-2.57536857808671e-06
-2.74536195944566e-05
-7.92004205656008e-06
-3.79373465318813e-05
-8.34483327443678e-06
-4.40033570725001e-05
-3.01434770490278e-05
-4.11158259929527e-06
-2.67238687644253e-05
-1.76866604332334e-05
-1.6914469641907e-05
-1.69095577463715e-05
-1.08387324271107e-05
-1.83814748865333e-05
-4.77650223124931e-05
-2.53100465972692e-05
-8.54188501794155e-06
-2.08951206678621e-05
-1.87667329739274e-05
-2.2481730970656e-05
-2.36668805970765e-05
-2.26680276575353e-05
-2.19352725737292e-05
-8.7173741699175e-06
-2.94454168119049e-05
-4.51024421953728e-05
-2.90489719909641e-05
-2.45792355082176e-05
-3.48153438321455e-06
-2.34232154439488e-05
-2.96748865793181e-05
-2.52396064531556e-05
-2.36420578542782e-05
-2.51115088175344e-05
-2.56025269817961e-05
-1.04737954002238e-05
-3.31100956523389e-05
-3.99922234867555e-05
-3.82030960489572e-05
-4.43093812165399e-05
-1.52513331793377e-05
-1.46173324367534e-05
-1.83478204784292e-05
-3.7470111521932e-05
-3.93614172230891e-06
-2.77743272118524e-05
-1.60142935739064e-05
-2.953555483205e-05
-1.62398377021828e-05
-2.58541297925396e-05
-1.28726565976134e-05
-1.74319053563971e-05
-1.6324003384082e-05
-3.02131878961947e-05
-2.55749862058673e-05
-1.81765954666866e-05
-1.9187081755892e-05
-3.41566974426565e-05
-9.58349915952731e-06
-4.44944740458956e-05
-2.79846427837544e-05
4.21537951938008e-06
-3.18765125011046e-05
-2.86755152779242e-05
-4.32006055519083e-05
-2.15996432654845e-05
-1.67869299546425e-05
-2.94380435154641e-05
-3.24862789245781e-05
-2.38421180651623e-05
-1.50304806750562e-05
-3.34228586200489e-05
-2.99283225804124e-05
-1.60764514185198e-05
-1.5670821517572e-05
-3.29658108918891e-05
-3.35598756840408e-05
-7.07784745732128e-06
-5.63616926866588e-06
7.58822577103231e-06
-2.19949018957024e-05
-3.69409443441519e-05
-2.45838346200147e-05
-3.71974875900584e-05
-2.49411607634185e-05
-3.89521607251492e-05
-2.93470059673087e-05
-2.11967016780105e-06
-2.81345593643408e-05
-1.99794514739983e-05
-1.15108018553096e-05
-6.72271344199196e-06
-2.76806694098881e-05
-6.30096063492818e-06
-1.1588892101015e-05
-1.23034433216179e-05
-3.32998540994099e-05
-2.46997769836581e-05
-2.85777348847857e-05
-2.90000326761244e-05
-1.63084863289643e-05
-3.13249797034222e-05
-2.09204260705569e-05
-5.76088992368299e-06
-3.13714790380676e-05
-1.44806402441419e-05
1.19881944805552e-06
-1.74017791109798e-05
-1.92101812984657e-05
-1.62435773127697e-05
-1.47839812144723e-05
-3.00929133721744e-05
-3.39204355012625e-05
-3.16426579144902e-05
-3.07383110347721e-05
-1.97241324420344e-05
-1.53934345554922e-05
-2.4335222647462e-05
-2.39533734659665e-05
8.29650470297808e-07
-4.98925249455024e-06
-3.18381417811545e-05
-1.12113150064279e-05
-2.94544473005817e-05
-4.00675699279903e-05
-1.33263606523918e-05
-1.14024960264782e-05
-7.96220167588107e-06
-1.49298653164663e-05
-3.9328142105549e-05
-3.09068224916296e-05
-6.64332094424103e-06
-1.92241819286152e-05
-2.0780961737998e-05
-1.96950155684463e-05
-2.14328690687025e-05
-1.8891330403458e-05
-5.6447202778189e-05
-4.19427180519557e-05
-8.27577472879391e-06
-2.33033997287574e-05
-1.93554051583987e-05
-3.11892726862356e-05
-2.12090298783721e-05
-2.04125416307093e-06
-1.86855214428176e-05
-4.05065067720826e-05
-3.59481888915037e-05
-4.57157828443141e-06
-2.89845676500516e-05
-2.03140728494625e-05
-1.52171492082343e-05
-1.03219917699792e-05
-2.98822591539322e-05
-1.11548714590958e-05
-2.97021421754886e-05
-2.68109522302611e-05
-2.1957548244144e-05
-5.59183595381531e-05
-3.03298203411932e-05
-6.2736877037491e-07
-2.95762962698778e-05
-1.87472275860534e-05
-2.6638702759442e-05
-1.4170620922183e-05
-2.16417486789136e-05
-2.55713427184275e-05
-1.42210913541651e-05
-1.18690233401661e-05
-1.64372256239631e-05
-7.49311571427071e-06
-1.30979486385408e-05
-2.57688649694021e-05
-8.29832571103596e-06
-9.33833340489525e-06
-2.83711570893242e-05
-2.0500114519349e-05
-3.91066758017005e-09
-6.49379350890855e-06
-1.71448094812192e-05
-4.37648433480452e-05
-3.68492298945812e-05
-3.06445178592572e-05
-1.81792190725539e-05
-3.00979029605392e-05
3.3661316796397e-06
-1.73527301730946e-05
-2.16548083874867e-05
-1.37183649582905e-05
-1.0208121373284e-05
-4.43120384440791e-06
-3.64798763007086e-05
-4.60688609194301e-06
-1.6205186715365e-06
-2.17258163550682e-05
-2.55640824949255e-05
-2.80893345846716e-05
-1.72376758692977e-05
-3.16405670839731e-05
-2.24282054764588e-05
-1.50842652687956e-05
-2.60048264089221e-05
-2.71946527862495e-05
-3.57598491616281e-05
-2.05690699393592e-05
-8.5671131136134e-06
-1.67007292685217e-05
-1.37870301896413e-05
4.73193667139434e-08
8.69294966276881e-06
-1.21995333815674e-05
-5.4005316184761e-06
-2.84320767694838e-05
-2.03660897724984e-05
-9.78255958325255e-06
-1.66293633637401e-05
-1.66273086002792e-05
-6.79217349349605e-06
-3.37354377079385e-05
-2.54858365756661e-05
-1.85168089556696e-05
-3.74466004249651e-05
-8.73522545246136e-06
-1.51370145560128e-05
-1.30223483291838e-05
6.48647377515764e-06
-2.90471293570748e-05
-1.88140111476661e-06
-2.43041698157255e-05
-2.57432236748248e-05
-4.65556588481572e-05
-3.43063607292632e-06
-7.96632202467547e-06
-2.31980960683254e-05
1.20078208249933e-06
-2.98650539576564e-05
-2.34915600879878e-05
-1.17156929589603e-05
-1.85939173626181e-05
-2.6373919271625e-05
-3.39429305222235e-05
-2.3077826811802e-05
-2.15548726392232e-05
-2.4553770528515e-05
-5.91447203027741e-05
-1.96120219377235e-05
-2.63949386861686e-05
-4.80237771765031e-06
-2.07875283543655e-05
-7.82395551441934e-06
-1.21555333286941e-05
1.50054406371772e-06
-2.65110671690047e-05
-1.52806930675492e-05
-1.91621493033464e-05
-1.01626780769523e-05
-3.64320598878972e-05
-2.67880762152121e-05
-2.0699279602289e-05
-1.47696559248384e-05
-2.81826089741114e-05
-1.62575190533404e-05
-9.87989759510416e-06
-1.15920553747034e-05
-2.65389505530617e-05
-2.47359117980784e-05
-3.48165404367743e-05
-1.35823382884519e-06
-2.95925305209765e-05
-3.49559518102298e-05
-2.42794161416698e-05
-2.5132684696529e-05
-1.1081514498325e-05
-2.68760531673874e-05
-4.37448311470472e-05
-1.16206235916443e-05
-2.44844139064094e-05
-1.12829166779573e-05
-1.59547326152403e-05
-9.8197505324027e-06
-1.13333917912165e-05
-8.50815110139227e-06
-7.2674499983502e-06
-2.62688745361177e-05
-1.73874222191636e-05
-4.70911532927239e-05
-1.93940269364925e-05
-2.56344065750396e-05
-3.31250600204023e-05
1.56058523820375e-06
-2.38239506718596e-05
-1.31253588968927e-05
-9.03119548373307e-06
-1.58542623721086e-05
-2.82469024944321e-05
-1.77985996940797e-05
-4.63722928765054e-05
-6.69123584977221e-06
-1.05699808253438e-05
-3.02319993185404e-05
4.60165637972811e-06
-7.575636386159e-06
-1.43664751300732e-05
-1.69524190996784e-05
-3.08288787604519e-05
-4.42889625616875e-05
-3.81408191057956e-05
-1.66552232583354e-05
-1.8995853897439e-05
-2.87994294228346e-05
-9.45263903628147e-06
-1.71746707676158e-05
-1.61191941870808e-05
6.95054600108185e-07
-4.65334922052158e-06
-3.96890386805906e-06
-6.84907313023434e-06
-1.74404735223971e-05
-7.91419812078803e-06
-1.15942316431315e-05
-1.71475042320784e-05
-2.35527586687566e-05
1.28825558637741e-05
-2.40260771432811e-05
-3.35768048322436e-05
-2.58370374895923e-05
-1.54950516468273e-05
-1.13843661884827e-05
-2.07966171808815e-05
-1.81659950261656e-06
-3.21645285548525e-06
-8.86777056162163e-06
-3.47042642084799e-05
-3.29055439822677e-05
-1.86906979093593e-05
-2.0947562134482e-05
-1.22681337501231e-05
-3.04302526071907e-05
-3.15244402160536e-05
-3.2465883343272e-05
-1.52410398001687e-05
-1.60513798917336e-05
5.06917788506169e-06
-3.66027188538553e-06
-2.86272802018443e-05
-7.18495219815522e-06
-1.40702728601253e-05
8.02613586651618e-07
-2.30261132684613e-05
1.41340057306867e-06
-1.98796689933635e-05
-1.19595464690804e-05
-3.19484481769911e-05
-2.01031928646821e-05
-1.56197652418038e-05
-2.31939824998575e-05
-4.09525197130779e-05
2.33871272561644e-06
-2.50189273174072e-05
-1.83379419118475e-05
1.11530697371565e-05
-2.25443913467535e-05
-2.1812676373294e-05
-2.6478400122919e-05
-2.34999019305048e-05
-2.60427305770142e-05
-9.30909572927127e-06
-2.00189127442433e-05
-1.74925090264921e-05
-2.70416602478405e-05
-2.96398525362607e-05
-3.22688290008165e-05
-1.81073993901187e-05
-1.09054251913701e-05
-1.12469731248005e-05
-8.97713811549046e-06
-2.82851794002263e-05
-1.89821951850595e-06
-3.67417300067522e-05
-1.85040588880882e-06
-2.26082912288856e-05
-3.54147736224705e-05
-3.45467209402888e-05
-2.41900978692602e-05
-3.76845709291953e-05
-4.30457148540791e-05
-2.0170577924691e-05
-1.67776881671113e-05
-1.65036454398537e-05
-2.71006924834207e-05
-3.97007305159254e-05
-2.22529266755275e-06
-1.74194697305788e-05
-2.03053336290779e-05
1.02260070376581e-05
-1.72549005117513e-05
-3.50731082908291e-05
-2.42959695997273e-05
-2.92930038951299e-05
-2.75497890736436e-05
-3.23625344561995e-05
-3.73710740234931e-05
-2.23515742605131e-05
2.90190657965075e-06
-1.99596510364583e-05
-1.76063225656643e-05
1.7184456366371e-05
-4.33241470803208e-06
-3.57766442990762e-05
-4.02443976986616e-05
-2.32182035915375e-05
-3.45106612208161e-05
-3.22919210210791e-05
-1.06944699324031e-06
-2.46218387937377e-05
-3.11444298421789e-05
-4.15435431655654e-06
-8.29249064020384e-06
-3.59133330454855e-05
-3.91114330591542e-05
-3.45425094377904e-05
-2.3252792593968e-05
-2.02983929831007e-06
-3.43296218149596e-05
-2.46155111981216e-05
-2.68411221392492e-05
-1.08621989713338e-05
-2.78898997507076e-06
1.86972807573194e-06
-2.62146463152306e-05
-6.19324439323045e-06
-5.1788404883517e-06
-2.67060957882279e-05
-2.54225331962169e-05
-9.88510541720076e-06
-2.70199254743369e-05
-1.73456371791589e-05
-4.39547891314267e-06
-1.56388573295189e-05
-1.88031139933613e-05
-1.1325260342647e-05
-2.19350470425637e-05
-2.66255378156619e-06
1.42682039057863e-05
-4.10141710990713e-05
-1.0462370296617e-05
-2.22017387117563e-05
-2.71371812640444e-05
-2.7179573368435e-05
-3.53728499384731e-05
-1.64984853077715e-05
-1.50334268809346e-05
-1.01982069837485e-05
-2.09166128050163e-05
-1.94294679404452e-05
-2.76600852621094e-05
-3.64606437623833e-05
-5.90463006897753e-06
-4.47420153531859e-05
3.84108872932182e-06
-2.47107327301944e-05
-8.89610389548894e-06
-1.95139154039118e-05
-3.76864317214444e-05
-1.15834398283477e-05
-2.19450770102762e-05
-1.87431713432393e-05
-2.34754336403371e-05
-1.04806665138868e-05
-3.56643895009046e-05
-5.53916068988718e-06
-6.15288609505119e-06
-4.82989732234898e-06
-1.23780598025661e-05
-1.3165451219166e-05
-1.04778814319553e-05
-1.72587480802468e-05
-1.54051953515149e-05
-2.31262883230082e-05
-2.41208091225135e-05
-3.72576462885173e-05
-1.60179850422073e-05
-4.167017860567e-05
-1.71218298150929e-05
-2.13292719877601e-05
-4.34685041697673e-05
-1.14647273195944e-05
-1.31180732300555e-05
-3.96435547789842e-06
-1.4855476073126e-05
-4.12598612447673e-05
3.91871720840882e-06
-1.35839144927674e-06
-1.06321385798941e-05
-2.72248823872635e-05
-4.0657667265235e-05
-1.2370980067918e-05
-1.79977735265977e-05
-7.89071311768112e-06
-1.79301852493597e-05
-1.93028415097442e-05
-1.67038075558585e-05
-3.17963280336806e-05
-1.87886106175907e-05
-2.81706499717436e-05
-2.61937998928639e-05
-4.26384277155135e-05
-1.17155551433013e-05
4.75638480479866e-06
-2.29004410967522e-05
-3.17100171967547e-05
-1.44414408262792e-05
-2.42956354160942e-07
-3.96051276676706e-05
-2.79277637160555e-05
-9.94281187467826e-06
-2.73728873991438e-05
-1.96976770256435e-05
-4.8057753260345e-05
-1.56885850842134e-05
-2.14894885970879e-05
-1.9320716518959e-05
-2.12017014645851e-06
-4.15922706324227e-05
-1.94822864968515e-05
-2.04622159046357e-05
-3.07894115148854e-05
-2.87815434272214e-05
-3.56599371346412e-05
-3.61527913370666e-06
-3.47504876555943e-05
9.09137138791796e-07
-2.66482481771729e-05
-3.76933974853512e-05
-8.44436310853681e-06
-5.62096562179378e-06
-3.88891099908203e-05
-3.81003356169477e-05
-1.20517125329534e-05
-8.91706599765464e-06
-5.07453895527061e-06
-2.48974177164404e-05
-2.29117232302739e-05
-1.11263886404032e-05
-2.11005142982496e-05
-2.63185281013855e-05
-6.53257958935401e-06
-2.75781659240739e-05
-1.97551229095748e-05
-2.32717792480207e-05
-7.1974472695912e-06
-2.27743847664773e-05
-1.97746112875384e-05
-6.59930921420022e-06
-1.52564794412452e-05
-1.90761960594521e-05
-3.29464900032234e-05
-5.44219479942396e-06
-2.37022201973772e-05
-9.80404778989259e-06
-2.30002436261803e-05
-1.50072061101316e-05
-2.69341136484402e-05
-2.71717740400266e-05
-2.00016555077244e-05
-8.6902627241664e-06
-3.75245727102846e-05
-1.10643298679614e-05
-1.36482471178154e-05
-3.71574130166611e-05
-1.84208724788775e-05
9.04249087224168e-06
1.77599899133942e-06
-4.32373613043964e-05
-3.44271815625335e-05
-1.64920218359359e-05
-3.45853951231569e-05
-1.1141723504719e-05
-7.17574145574615e-06
-2.59693941288462e-05
-1.1973833121253e-05
-3.05597430435071e-05
-3.55226530387545e-06
-1.7381256048254e-05
-3.05116709429669e-05
-5.42642439494874e-06
-2.58140170118197e-05
-2.57834450671774e-05
-1.31224441560611e-05
-8.45268120343703e-06
-2.05152188413752e-05
-4.14075614988674e-05
-1.62070592834469e-05
-1.75993580369621e-05
-2.38172294016119e-05
-2.65869659136717e-05
-3.42667311295722e-05
-4.52603218512306e-06
-2.7822027965232e-05
-3.34609515553065e-05
-4.35921978335781e-07
-1.18875469294308e-05
-1.71084012747262e-05
-2.30750832818974e-05
-8.802499168317e-06
-8.46672516305863e-06
-1.50991105188308e-05
-1.56356651768493e-05
-6.59404007518399e-06
-4.89016810856855e-05
-1.18430740811115e-05
-7.19026407826839e-06
-1.28631815679307e-05
-3.6331757547214e-05
-3.4410993869029e-05
-2.5666980891526e-05
-2.89015966845766e-05
9.5036939522819e-06
-1.22856651006307e-05
-4.12710065621094e-05
-2.79917079351055e-05
-2.71097054006062e-05
-3.37741077061854e-05
-5.26805530522781e-05
-2.32186205202554e-05
-2.88241608420996e-05
-4.3295442080212e-05
-2.09773642755286e-05
-7.72165261091358e-06
-2.53442055124434e-05
-3.65015002577087e-06
-3.13751306893903e-05
-1.46913982714187e-05
-2.78913826342921e-05
-5.31523272348401e-06
-1.6522306814998e-05
-3.06134859034236e-05
-2.27617249057779e-05
-3.07664594257427e-05
-4.18050397135783e-05
-3.38369284663688e-05
-3.60820491884199e-05
-1.93753362055563e-05
-2.24111583794535e-05
-1.25780454665439e-05
8.13202489817045e-06
-1.93840943627767e-05
-1.58941782696532e-05
-6.12885373069939e-06
-1.49438426129505e-05
-3.14227092647274e-05
-2.19996017059088e-05
-1.551450276225e-05
-1.34699404824642e-05
-8.13844725663514e-06
-2.56776201796824e-05
-2.78481178618453e-05
-5.59239087522066e-06
-2.09720773002368e-05
-9.30372269479642e-06
-2.39845021307834e-05
-4.21671465545527e-06
-4.24984765176835e-06
-1.65869219322808e-05
-3.27247308888856e-06
-2.59528419916254e-05
-2.40768117612156e-05
-9.78072011087228e-06
8.67814474001264e-06
-3.02919058262236e-05
-2.79414444827945e-05
-1.95863904586953e-05
-2.95185140255259e-05
-1.43704443206441e-05
-1.09766459699555e-05
-1.6895589733971e-05
-2.2822020735868e-05
-1.03475726541176e-05
-1.78968896022716e-05
-2.83942292892594e-05
-1.84251268231518e-05
-2.13371744377762e-05
-4.56355863127236e-05
-3.46624264176434e-05
-1.76855419009367e-05
-2.91076398430111e-05
-2.49096836773835e-05
-3.97396090680651e-06
7.91480606950829e-08
-2.55267130853798e-05
-1.02738065109763e-05
-3.14978570791926e-05
-2.18589142993448e-05
-2.19674058583465e-05
1.43697020214425e-05
-1.61114387875549e-05
-2.1275157938534e-05
-3.56435713560929e-05
-3.55185940399247e-05
-1.41972983677801e-05
-1.83351711257293e-05
-3.06002565342977e-05
-2.57974393264324e-05
-3.76581770121759e-05
-1.71212899831102e-05
-1.88419362415496e-05
-2.29477191711475e-05
-8.88974642045455e-06
-5.69371064607651e-06
-2.61089789170912e-05
-1.51348100025853e-05
-1.82332802798653e-05
-2.18376178476637e-05
-1.66979376256344e-05
-1.59620471306809e-05
-4.58044438835773e-06
-1.88071372723921e-05
-4.27039146387205e-05
-5.60820972531546e-05
-1.4403173296261e-05
-1.80389604962668e-05
-9.58173823408703e-06
-2.25432561849055e-05
-1.23046534429417e-05
-1.64976482899501e-05
-2.34155163029518e-05
-3.14722117569767e-05
-2.22734769779551e-05
-2.47284380171651e-05
-2.69859984704591e-05
-2.25737422544907e-05
-1.28977227370133e-05
-2.82691463364961e-05
-1.44173387868641e-05
-4.67472674142704e-05
-1.27289809077176e-05
-2.64356779437737e-05
-1.69117576843673e-05
-3.06177194733859e-05
-1.94762275421659e-05
-8.10748082136589e-06
-5.42739651368468e-06
8.41060359617401e-07
-1.75855430820776e-05
-9.79022189507708e-06
6.38621293173175e-06
-1.06035186189872e-05
-8.88826762351122e-06
-2.03491692418048e-05
-1.16638170159172e-05
-1.35965310936084e-05
-3.88464865676263e-05
-1.71097354768086e-05
-1.43644964140737e-05
-1.87140899721045e-05
-5.12922273796728e-06
-1.5627435841126e-05
-3.06868695418594e-05
-2.39634052797444e-05
-1.64811937118162e-05
-2.35945072170722e-05
-1.93807938193983e-05
-3.02824606223174e-05
9.84914763228138e-06
-2.49787319885515e-05
-3.06976610424866e-05
-1.8888294030078e-05
-9.89519072842274e-06
-2.83839279650371e-05
-2.47545564065432e-05
-1.73384516549986e-05
-1.07484759023158e-05
-2.74800309748844e-05
-2.24216878222998e-05
-2.6393194048016e-05
1.09924740688123e-05
-1.24456970303233e-05
-4.21334378722289e-05
-9.50774296422378e-06
-3.36642405600592e-05
4.69499181830503e-07
-2.74591722713495e-05
-1.44227900255057e-05
-1.9677218566398e-05
-4.22435641329351e-05
-1.05463293701509e-05
-2.72928206282373e-05
-3.45018858844559e-05
-2.95083259156096e-05
-8.34021734670827e-06
-3.0471011662367e-05
-1.7851376359178e-05
-3.80568509020477e-06
-2.09009960014892e-05
-4.15251417827079e-05
-8.85454124544745e-06
-1.47815231374196e-05
-1.80084793586933e-05
1.41476379547149e-05
-2.11215162294561e-05
-4.13144742793082e-05
-1.29091149507849e-05
-6.56799669200186e-06
-1.99042760877151e-05
-1.54961735932485e-05
4.98647505207525e-06
-1.91887525628811e-07
-3.11257526543415e-05
1.65672088083588e-05
-2.62955282588327e-05
-2.03832011606472e-05
-2.70990168790825e-05
-1.72514317137323e-05
-2.32139122809642e-05
-2.58624086845867e-05
-1.22316897198623e-05
-2.83738792863855e-05
-1.20058249546887e-05
-1.54126648942399e-05
-4.12296488238936e-05
-3.42717046677498e-05
-7.34309276585437e-06
-2.29279869783978e-05
-6.34760220557491e-06
-2.42208056615449e-05
-1.59212520031004e-05
-6.32150099485816e-06
-3.80375478938663e-05
-1.40619601051905e-05
-3.3690126060714e-05
-3.09835825475061e-05
-3.42726007971058e-05
-2.57253716172508e-05
-3.01346769223997e-05
-9.00354468542787e-06
-2.5785778327583e-05
-1.15518973817681e-05
-2.45172970910816e-05
-1.12023431984769e-05
-1.23055142372e-05
-3.36468470934785e-05
-3.41120417460684e-05
-1.59061448179438e-05
-3.77653929035165e-05
-1.40970554637242e-05
-2.32204438060261e-05
-3.54442069038513e-05
-4.5506256586936e-06
-1.50684045009461e-05
-1.14725685198421e-05
-4.20338352010126e-05
-2.7302313449452e-05
-1.17549261536202e-05
-1.59418406177313e-05
-2.53138617611537e-05
-2.87048139668625e-05
-1.20720348550361e-05
-1.88793507270169e-05
-1.59223995023099e-05
-9.90374212973084e-07
9.01491201475964e-06
-3.03809266744095e-05
-2.96500929971723e-05
-2.84654756701399e-05
-2.86741867118529e-05
-8.14696859931072e-06
-1.79787508843481e-05
-4.46957488582848e-05
-2.7277976591934e-05
-2.07907646732541e-05
-1.62623418587382e-05
-1.88855928769857e-05
-3.22737782778935e-05
-2.52780513616341e-05
-2.57673898175886e-06
-2.0494951587415e-05
-7.75995062120745e-06
-2.685627507169e-05
-1.74444532140526e-05
-8.42729362998811e-06
-2.08658713838209e-05
-2.42712367470293e-05
-2.15416327314633e-05
-3.86899497230785e-05
-2.96876370831277e-05
-1.33108719245284e-05
-7.83679261104949e-06
1.29517907457673e-06
-2.19922106254772e-05
-2.04576403052406e-05
-2.49993623540871e-05
-7.09149391291468e-06
-3.30475291394282e-05
-1.32181254932035e-05
-7.74268990086172e-06
-2.78806790700786e-05
-1.65055965119081e-05
-3.2942426702343e-05
-2.28931804348737e-05
-3.38501437939147e-05
-1.50363061975519e-05
-1.32112506024655e-05
-4.22248385027874e-05
-1.6677637822692e-05
-2.57260190624e-05
-2.14290952087966e-05
-8.28601491941734e-06
-7.76308362717726e-06
-1.70118971554141e-05
-2.71177338314997e-05
-1.58276073508618e-05
-1.52952380253508e-05
-2.16436867446525e-05
-1.84022213063695e-05
8.14817859852718e-06
-3.99917140058486e-05
-1.88112531052293e-05
-2.09406610093166e-05
-3.46372980809971e-05
-8.58838957578639e-06
-2.65818931802292e-05
-7.97295083887781e-06
-1.015846158029e-05
-1.35451086236824e-05
-2.86302064814947e-05
-6.30009818961479e-06
-1.73271552864915e-05
-1.92722610601279e-05
-2.61234882709913e-06
-1.18031873092082e-05
-6.12609683282772e-06
-1.12656316196655e-05
-1.55455545981828e-05
-1.44694482501986e-05
-1.63825924518726e-05
-2.34890152951643e-05
-2.88322653542714e-05
-1.87533445409222e-05
-2.40247522908524e-05
-1.1334725757473e-05
-9.08847870826319e-06
-2.12101413174187e-05
-4.51035827776991e-05
-4.14028869462029e-05
-2.43526863407146e-05
-4.43966451367724e-05
-9.6682894925763e-06
-3.08463026324241e-05
-3.07110086816876e-05
-2.23943257694115e-05
-4.58234342500315e-05
-1.12076040605255e-05
-2.5830737474381e-05
-1.80952032840094e-05
-4.6281481019164e-05
-3.6752930428702e-05
-2.08878275386464e-05
-1.33928786893296e-05
-2.43179947161973e-05
-1.46510361689921e-05
-3.88709466004909e-05
-5.86277757679269e-06
-2.56218479175096e-05
2.70206161039892e-07
-6.68761205000329e-06
-1.38237611202053e-05
5.55368751910285e-06
-2.8850401746968e-05
-1.22081503030075e-05
-2.67176791555078e-05
-2.16526395647584e-05
-1.04794021075542e-05
-2.43137358987261e-05
-1.75654734198288e-05
-1.76062562928565e-05
-7.06230326248777e-06
-4.71432426969092e-05
-2.85301762700638e-05
5.12151386694526e-06
-2.37367016829296e-05
-1.70610695477566e-05
-1.99605545992415e-05
-8.7041879956908e-06
-1.35511785946019e-05
-1.190020729051e-05
-1.6438356140776e-05
-2.56272482878952e-05
-2.37240774394566e-05
-2.79675467322427e-05
-2.37646747951891e-05
-1.09210141933184e-05
-2.83812936968012e-05
-1.66537248159362e-05
-5.36626622448875e-06
-2.9606531363631e-05
-1.01881343843379e-05
-2.77194729859227e-05
-1.35371948373934e-05
-1.14078933494621e-05
-2.51040908905859e-05
-2.87231509721583e-05
-2.46415013456132e-05
-8.65332318233367e-06
-3.3461490241484e-05
-3.45370240713443e-05
-3.95088016163869e-05
-7.76966500071777e-06
-3.03821874591955e-05
-2.68592179714571e-05
-1.31640928623058e-05
-4.11925778326845e-06
-2.25126037018445e-05
-1.73405577115268e-05
-4.22210024213956e-05
-1.24262185528792e-05
-3.86970923719165e-05
-1.18405639736701e-05
-1.030275910466e-05
-3.39073988081996e-05
-2.11929585812487e-05
-2.61213858892163e-05
-3.23455866864687e-05
-7.17193979112503e-06
-1.49148816298998e-05
-9.1029470656475e-06
-6.77893046427383e-07
-1.04998791015477e-05
-2.28386533989868e-05
-1.56570859918095e-05
-1.18330681654225e-05
-1.78987548266787e-05
-1.65800807022114e-05
-4.73967603057053e-05
-2.98438925834557e-05
-8.67721961646258e-06
-1.89949285627807e-05
-1.65711103436365e-05
-3.66892942692743e-05
-2.45037299130128e-05
-1.37363228230723e-05
-1.66690520817909e-05
-1.45858818077339e-05
-4.04406747702823e-05
-2.40668562355042e-05
-1.50321017507095e-05
-2.87059668480269e-05
-2.69484258484783e-05
-9.71558211574506e-06
-4.03892016602789e-05
-4.08472788414688e-05
-3.17613736690491e-06
-8.57770872997992e-06
-2.22639871759978e-05
-1.27955066491769e-05
-1.87302933180688e-05
-2.1672812477748e-05
-1.64665670129505e-05
-2.04097065126829e-05
-2.16098723292382e-05
-2.89597262827354e-05
8.16187070561542e-06
-3.63047470675367e-05
-4.02887231579788e-05
-4.09751960754779e-05
-2.73053431142197e-05
-3.91972795140174e-07
-9.71098102939301e-06
-2.08951662532615e-05
-5.52548286880057e-06
-4.31216291796843e-05
-2.12115957011782e-05
-6.44900170618859e-06
-3.5533605571319e-05
-2.32440899427278e-05
-2.47075196836984e-05
-4.72700241276728e-06
-2.65895422689432e-05
-1.28511111925181e-05
-2.09962703552297e-05
-2.83651210981068e-05
-1.23074802951455e-06
-1.18084009937947e-05
-1.71318338816851e-05
-1.44985466144469e-05
-2.9276395494642e-05
-2.93206727879022e-07
-2.80580288431037e-05
-3.2134988115632e-05
-1.11195112229857e-05
-2.77521835796034e-05
-3.22157982902494e-05
-1.8316891428289e-05
-1.56688059516357e-05
-1.32186575093929e-05
-2.33786823622404e-05
-2.50311994607932e-05
-2.72809128532069e-05
-2.14220030336696e-05
-7.52113203426474e-06
-1.64300459384613e-05
-1.92324497621626e-05
-1.63501178529013e-05
-1.40481306240966e-05
-2.33764842828788e-05
-2.63837259319222e-05
-3.5926701336109e-05
-2.27436432306694e-05
-1.96531247597512e-05
-2.32908198482312e-05
-1.10907541530438e-05
-2.92183510509503e-05
-2.35577904162182e-05
-1.44127419863346e-05
-2.43934248980597e-05
-3.62860895399689e-05
-1.76820156571371e-05
-1.92873485604659e-05
-1.45407285563841e-05
-2.30522139264181e-05
-1.89207282030358e-05
6.52696185053238e-06
-6.54597121626032e-06
-1.18314716367279e-05
-3.64244691262084e-05
-2.00039804932987e-05
-3.29610951613389e-05
-2.76827386772522e-05
-2.55021113344147e-05
-9.88067656101998e-06
-1.37966152175303e-05
-2.32447517306664e-05
-1.13966349500595e-05
-2.82720187956085e-05
-2.37595755624514e-05
-2.41278295417121e-05
-1.35884992510317e-05
-2.85148220204646e-05
-1.01722411469802e-05
-1.74214694748657e-05
-6.55843472277093e-07
-1.80334150060344e-05
-2.23236912396314e-05
-2.27198406767964e-05
-3.40338457705447e-05
-6.16911136378687e-06
-3.02022451349756e-05
-2.03587197555779e-05
-1.46618862132477e-05
-1.1273416518851e-05
-1.81886466585102e-05
-2.96414271553682e-05
-2.83775792320505e-05
-4.65811318151941e-05
-1.64767290110674e-05
-2.05856082260913e-05
-2.9323459498301e-05
-2.28034790401524e-05
-3.06331837166081e-05
-8.88075460333504e-06
-1.67933339827298e-05
1.02332471166931e-05
-2.27112445217127e-05
-1.88345620677988e-05
-1.47094585875752e-05
-2.90035858282538e-05
-2.17630970846891e-05
-3.1299911295331e-05
4.90833462651359e-06
-8.28046241288014e-06
-3.08825350357471e-05
-2.48115877093838e-05
-1.35275076264109e-05
-3.59275785692184e-05
-3.75706434896774e-05
-3.3289009174947e-05
-3.4364223934307e-05
-1.32159064963972e-05
-3.39285729167851e-05
-1.9051663539982e-05
-1.5850069254576e-05
-9.00199658957437e-06
-1.16920608487015e-05
-1.83419212852257e-05
-1.09544407409055e-05
-2.67786978369396e-05
-1.73787223781502e-05
-1.40001473893646e-05
-2.72280818403671e-05
-1.4354471275371e-05
-2.3360371042179e-05
-2.05422673222697e-05
-1.38209496709906e-05
-2.69599545406319e-05
-2.36350010845267e-05
-2.35110864324012e-05
-1.16826108921561e-05
-2.85689572062784e-05
-2.58601875712442e-05
-2.29737858384124e-05
-3.75552592629862e-05
-1.28606403004136e-05
-3.05873197347834e-05
-1.6552812553361e-05
-7.83220053869564e-06
-2.6782110326527e-05
-1.62213427650698e-05
7.46844975320532e-06
1.25956492096786e-06
-1.62569940835817e-05
-2.0719329761001e-05
-1.8436802884033e-06
-1.74877665630911e-05
-2.15598026656707e-05
-2.47967211103133e-05
-3.1863859536036e-06
-1.70724026523336e-05
-2.96786655122152e-05
-5.1817227638944e-06
-1.96323673253347e-05
-3.44619036431926e-05
-2.48189990520664e-05
-5.36382753472831e-06
-1.12622946908228e-05
-3.00884341336816e-05
-1.10488411847653e-05
-1.01627069891487e-05
-3.53664193494371e-05
-1.87131951278185e-05
-2.16044814326336e-05
-4.34837210045242e-06
-1.93957030980319e-05
-1.10251577566575e-05
-1.79693797675893e-05
-1.17356101280592e-05
-3.30247735727443e-05
-1.39920088703907e-05
-1.41559500222651e-05
-1.79135880392184e-05
-3.17761520903709e-05
-4.39024423200166e-05
-1.93547597592565e-05
-2.45457959728515e-05
-1.90901952840364e-05
-2.86595430627877e-06
-3.66770044405031e-05
-2.85905457377048e-05
-9.11392596170929e-06
-3.18140143703547e-05
-2.57255386281416e-05
-2.520715292962e-05
-4.81782504940527e-06
-2.18320761926429e-05
-2.61404141157229e-05
-2.8092576752649e-05
-3.61407079559653e-05
-1.04980620671539e-05
-1.68598784670289e-05
-1.4434469917402e-05
-1.06730773562178e-05
-2.18724499148545e-05
-3.09908869779048e-05
-3.35919352831038e-05
-3.38880129114184e-05
-2.49430134631342e-05
-4.6862651575572e-05
-1.78492598249221e-05
-9.60838557081699e-06
-1.67092503043432e-05
-2.34551192564198e-05
-9.61190527076513e-06
-1.17547618355938e-05
-7.42636089906368e-06
-6.91095881787026e-06
-2.39798550517383e-05
-2.94543184467613e-05
-1.63863213501194e-06
-3.0834848077465e-05
-2.15141289342561e-05
-3.35950473543874e-05
-9.53627330167194e-06
-2.20150412056718e-05
-1.75738050033712e-05
-6.06244785802684e-06
-2.3389781522013e-05
-2.41060555389413e-05
-2.05188166416958e-05
-2.52071993654553e-05
-2.56347161440195e-05
-2.3108072061645e-05
-1.27960855643687e-05
-2.84006642186464e-06
-8.04418762406269e-06
-5.96715478689583e-06
-2.74689988634775e-05
-1.72592139994336e-05
-1.62457141497277e-05
-2.06151242584919e-05
-2.49212137253215e-05
1.03847320922988e-06
7.13701511872002e-07
-1.1892291568541e-05
-3.92502391604831e-05
-1.12130860717533e-05
-3.21387530295195e-05
-2.09747712484161e-05
-2.64371045083423e-05
-3.49381339777653e-05
7.82393264338434e-06
-2.75575395721902e-05
-8.47011815424034e-06
-3.22598476616615e-05
-2.16788425850061e-05
-3.01575717960129e-05
-2.25403412782175e-06
-7.81144647361698e-06
-3.061683115765e-05
-1.69626180427603e-05
-2.55552594430062e-05
-2.62447654788667e-05
-4.87752089094016e-05
-4.03360228756517e-05
-7.39940974145766e-06
-4.5703623652387e-05
-8.91549256324182e-06
-3.80188640115008e-05
-8.53801211424007e-06
-2.15841712849147e-05
-3.79683299604429e-05
-1.5717909691354e-05
-3.26400819644184e-05
-7.65478033551124e-06
-2.08359556338006e-05
-1.2750894841714e-05
-2.81242402622885e-05
-2.31350925925681e-05
1.52714346340664e-06
-4.17417934186893e-05
-2.30928552428404e-05
-1.74920103802257e-05
-2.4215225860052e-05
-2.98746036623077e-05
-2.97641452224336e-05
-1.43210104195289e-05
-3.36754593374937e-05
-1.1527461005001e-05
-2.28707644060836e-05
-3.60085442688957e-06
-2.17059819199222e-05
-2.86955939914491e-05
-7.38083922621657e-06
-3.02148342575316e-05
-3.57169405614389e-05
-4.89701129000757e-06
5.15680823855501e-07
-1.25347667187198e-05
-2.68395777628274e-05
-2.35982940788491e-05
-4.18496136825394e-05
-1.18606001843414e-05
-2.0831025028696e-05
-2.26145397101417e-05
-1.27916183971927e-05
-2.24160335098304e-05
-3.36784344945451e-05
-3.40985269676573e-06
-4.04293412787477e-05
-2.62388276120806e-05
-2.91203058039798e-05
-7.89392117016562e-06
-6.31514819067973e-06
-3.43939582346155e-05
-2.64219275792975e-05
-3.34951344478913e-05
-9.42159962971843e-06
-2.15810033797338e-06
-1.52402894631967e-05
-3.50976509854775e-05
-4.7263219042463e-05
-1.54346432013866e-05
-3.34223061333866e-05
-2.21935924678166e-05
-6.88074527802612e-06
-3.04392480408096e-05
-4.87442267654917e-05
-6.13102139865941e-06
-3.45684393510542e-05
-1.78209328603302e-05
-3.70635651967471e-05
-1.83686834510194e-05
-1.66415553861715e-05
-7.0113930149256e-06
-2.93622332650898e-05
-1.03920092445031e-05
-2.9032437026987e-06
3.5140259928291e-06
-2.50593941288822e-05
-2.33563782444396e-05
-2.5474495542851e-05
-2.27039174582438e-05
-3.06413449761913e-06
-3.72205673472316e-05
-6.90087564714436e-06
-4.03572954160421e-05
-2.37590289929088e-05
-3.16498869831622e-05
-9.15815622914394e-06
-1.42067212581392e-05
-2.10732524203166e-05
-1.59305610593733e-05
-1.18038101625731e-05
-2.64283138924708e-05
-1.2946218404188e-05
-1.40753280515781e-05
-1.43149101185501e-05
-9.31685991150477e-06
-3.51271841903545e-06
-1.27761255246602e-05
-2.16718607385815e-05
-1.53887119812304e-05
-8.73562644168096e-06
-1.89860981262122e-05
-4.14157500507993e-05
-1.98173891724386e-05
-1.49896446772482e-05
-7.48645747131058e-06
-7.13647644926568e-06
-2.65131854365753e-05
3.33082928013179e-07
-1.41093424879673e-05
-2.19104680619121e-06
-1.58876406638619e-05
-3.40646175003996e-05
-3.43304475587866e-05
-1.69718679928523e-05
-2.27243264750483e-05
-2.96263528477134e-05
-2.57679492454628e-05
-2.21856457110485e-05
-2.44318567119339e-05
1.12558442623213e-06
-2.67625475852184e-05
-4.24748855635883e-05
-2.47369957765047e-05
-1.51862452029832e-05
-4.38202362447884e-05
-1.89499768135884e-05
-2.12155501635356e-05
-4.19880244080725e-05
-1.38677989272123e-05
9.90381931230675e-06
-1.89408527524676e-05
-2.56605691284039e-05
-2.49823855624171e-05
2.39861002224206e-06
-5.93140861590966e-08
-5.29840739786997e-06
-3.40730334378445e-05
-3.53751749580131e-05
-2.27213163272988e-05
-3.42484971948024e-05
-2.49664793303912e-05
-7.35330968701435e-06
-1.34210139939844e-05
-3.90517611726527e-05
-3.37309358016083e-05
-1.18663331642754e-05
-3.95427757091787e-05
-3.03623676657225e-05
-1.56696409879627e-05
-8.24615200516638e-06
-3.96183652801263e-05
-1.65038713324667e-05
-1.98903218425784e-05
-2.08565005285656e-05
-3.20064599442705e-06
-3.5560220522186e-05
-1.60751893632654e-05
-3.67793155781472e-05
-2.16924746685044e-05
-2.49254069573362e-05
-2.76571615800263e-05
-3.79334912475949e-05
-1.35586642525062e-05
-2.07958834138543e-05
-3.03434210278927e-05
-2.57952751267824e-05
-2.28440343664461e-05
-2.83275298716879e-05
-1.1273375894201e-05
-1.23160134127873e-05
-1.95950332626745e-05
-1.10304563863343e-05
7.67846279560119e-06
-2.09606173072541e-05
-2.5380729945536e-05
-1.6708684053366e-05
-2.01075082736018e-05
-3.00322244307209e-05
-2.35943798374721e-05
-2.98987411666282e-05
-2.5200047954889e-05
2.17300900652259e-06
-3.2528416238308e-05
-1.61389681683353e-05
-3.11725493608201e-05
-1.76033347786115e-05
-2.81294939753949e-06
-2.988723926013e-05
-1.15527565544128e-05
-4.13721601434393e-06
-4.40085314853352e-06
-1.59226571740104e-05
-1.47105681593701e-05
-3.00218518917009e-05
-2.51818964054918e-05
-6.76559641856175e-06
-2.54163489123895e-05
-7.54510343249927e-06
-2.9837995734273e-05
-2.93630203319605e-05
-7.79281635697258e-06
-3.12772361749428e-05
-4.44033278249108e-05
-4.0700367196052e-05
-1.47978624223951e-06
-3.25775566460702e-05
-6.13842245211776e-06
-1.25798063986343e-06
-1.36936051970862e-05
-2.88787558090643e-05
-2.24385684351573e-05
-5.95541630658655e-06
-4.30503626231798e-06
-3.04862285549241e-05
-2.62079068568285e-05
-1.6439801701814e-05
-2.21467276615419e-05
-1.6625560422412e-06
-1.82852088887229e-05
6.13686491413538e-06
-2.52541851116284e-05
-4.57470285552818e-05
-1.3305176242815e-05
-2.33051056462911e-05
-1.15248640391893e-05
-2.36888959234086e-05
-1.8999294538105e-05
-2.86312668547361e-05
-8.46992944780416e-06
-2.63000839397035e-05
-1.05355553012193e-05
-2.47664295390848e-05
-4.81548714684339e-06
-3.45437783123142e-05
-1.7803077157684e-05
-2.50485882747258e-06
-4.43620618278271e-05
-1.72119262327898e-05
-2.44414831724202e-05
-3.99582294419868e-05
-1.47224121808181e-05
2.99544480131189e-06
-2.78232454226402e-05
-4.22620667851992e-05
-5.60051603737702e-05
-1.50446799325643e-05
-2.58793649623345e-05
-3.85028888649528e-05
-7.95601578011855e-06
-3.31703099589888e-05
-2.10038993271586e-05
-2.54273900947986e-05
-1.71158067356416e-05
-1.43280313793904e-05
-1.16154457605937e-05
-3.06198804894518e-05
-3.37680000703086e-05
-4.09110167043422e-05
-4.42618547522938e-05
-1.57241030421789e-05
-2.11320749708214e-05
-2.9365942030372e-05
-1.38507832469825e-05
-2.15880044874441e-05
-4.5003262693677e-06
-1.13993386030273e-05
-2.04995503396803e-05
-2.88659152650726e-05
-1.48216436667768e-05
-1.29182723833932e-05
-1.51281453337674e-05
-1.53587724279805e-05
-8.67217104038966e-06
-2.75626638231506e-05
-2.5168252006804e-05
-3.31480594872028e-05
-2.71608614661251e-05
-1.70768743478707e-05
-3.00762596556781e-05
-8.84087117736419e-06
6.61081745822082e-07
-3.1514182625449e-05
-1.65424084973037e-05
-3.19395878251929e-05
-2.80244515993909e-05
-2.95423942875424e-05
-4.11008083136275e-05
-3.10886402606624e-05
-1.07014220464977e-05
-2.48814727738086e-05
-2.59065980268743e-05
-4.18137170008345e-05
-1.70837323121092e-05
-1.85065345393435e-05
-1.06440622130191e-05
-4.55409736346195e-05
-4.3823533776768e-05
-1.02518441854713e-05
-2.06028958715406e-05
-1.28207962443639e-05
-2.7343560802034e-05
-5.92328890217657e-06
-4.76270336538537e-06
-1.46170056027594e-05
-4.38797612175547e-05
-5.80215577575977e-06
-4.75476202877677e-06
-2.60969809843461e-05
-1.50669208674698e-05
-1.08713314831227e-05
-1.04820594014653e-05
-1.84272556327277e-05
-1.75667795151973e-05
-2.03863297169663e-05
-1.85220117298882e-05
-3.81026067813986e-05
-3.54853927919888e-05
-8.2242159201462e-06
-1.48770239776664e-05
-3.05995621073094e-05
-2.69052602464841e-06
-2.42201909024715e-05
-2.57749796393728e-05
-2.41580960284032e-05
-3.60097065050249e-05
-2.70412934297443e-05
-1.47787836540659e-05
2.72454286164719e-06
-2.17365920026898e-05
-3.28764323127506e-05
-2.27851230541132e-05
-3.06129947005461e-05
-2.95700324001246e-05
-2.85292460820862e-05
-4.3764828074647e-05
-2.42235083892527e-05
-8.65604326025445e-06
-3.26529271681298e-05
-1.77571578345522e-05
-3.89552552241439e-05
-1.52305002764724e-05
-3.79098066892246e-05
-2.70686872945151e-07
-9.49653693087813e-07
-2.46499114164122e-05
-9.05624440290146e-06
-2.58787733483466e-05
-7.62871694201414e-06
-3.26883311780101e-05
-3.22227515216156e-05
-3.07204049298273e-05
-2.83825661928154e-05
-3.19772114767629e-05
-7.84049782967799e-06
-3.78246806256649e-05
-3.01027750273269e-05
4.43201406785492e-06
-1.50582855395764e-05
-3.32023112048284e-05
-2.5030390670855e-05
-1.43910517070951e-05
-1.74856580335345e-05
-2.86278544946047e-05
-3.58699516132089e-05
-4.00508528060563e-05
-3.0328835503368e-05
-2.87260195650684e-05
-1.97870583537948e-05
-1.40404245320953e-05
-2.34023627686382e-05
-2.74391300410362e-05
-2.28931647934686e-05
-1.03993298820513e-05
-3.01681215520085e-05
-9.370004696982e-06
-2.43791387977354e-05
-3.66811136566324e-05
-2.44825383935143e-05
-2.24222403998132e-05
-8.28384484843923e-06
-3.84149615283872e-05
-2.31320162399286e-05
-3.08131760642438e-05
-2.97461926259417e-05
-6.3639224808383e-06
-9.89366076908905e-06
-2.00234861206734e-05
5.91721868262676e-06
-4.7894237041947e-06
-2.4995452572417e-05
-2.97214648491583e-05
-2.68608071878935e-05
-2.27875770949806e-05
-1.91185629214968e-05
-2.26446257455741e-05
-2.27791625982728e-05
-2.57626706463466e-05
-2.88160646036131e-06
-3.19234918493585e-05
-3.52931132643727e-05
-3.92696475352004e-05
-6.34843844825976e-06
-2.44782847727597e-05
-1.9599342104785e-05
-2.93512838395884e-05
-3.62152234969216e-05
-2.06772608396184e-05
-3.5622324292046e-05
-2.44351784031601e-05
-3.57491514980122e-05
-1.72683767253146e-05
-4.33739220464231e-05
-2.56585613335842e-05
-2.91751238242698e-05
-1.77848848709094e-05
-3.92400681346811e-05
-1.35688281716807e-05
-1.46141909521556e-05
-4.66670182072324e-05
-2.94888706422062e-05
-4.11063208173692e-05
-1.98412588150661e-05
-2.37123329431021e-05
-2.78637174708368e-05
-2.08434651225472e-05
-3.21873247405825e-05
-1.93148460640707e-05
-1.44734809292682e-05
-1.11434335770948e-05
-2.89150245389561e-05
-6.17147919474877e-06
-5.65883160451299e-05
-3.49544254733129e-05
-1.83353675525334e-05
-3.24281577672267e-05
-5.59375462401927e-06
-2.11182606885107e-05
-2.14567370247792e-05
-2.84451494571268e-05
-1.92244880421906e-05
-2.24759542404968e-05
-1.01503858839454e-05
-3.1339898393979e-05
-2.0375118327531e-05
-1.96164171109503e-05
-1.35582826979943e-05
-1.39850096836586e-05
-1.44035226223749e-05
-9.49287007461022e-06
-1.73347864869994e-05
-7.25728592145928e-06
-1.05929621944572e-05
-1.91638950856379e-05
-4.71506522322443e-05
-4.1322258754577e-05
-4.38793725640241e-05
-1.30358901778041e-05
-1.65581703784751e-05
-4.01434434860662e-05
-2.40565912105126e-05
-3.5620633356192e-05
-3.64540479433409e-05
-1.76342075607172e-05
-4.69256577831076e-05
-2.90380870149626e-05
-1.97540106767611e-05
-1.8952537614787e-05
-4.57079873182796e-06
-1.86140304138413e-05
-2.85388235782497e-05
-2.54032273971573e-05
-5.18673077106189e-06
-2.4409790019913e-05
-2.09026530627175e-05
-8.44475786366161e-07
-2.85991271752875e-05
-1.10462203841191e-05
-4.87786955716891e-06
-4.35731877696121e-06
-8.51853812182871e-06
-2.32508307457695e-05
-2.31706240426955e-05
-3.21492239390035e-05
-2.1852954139276e-05
-3.54141067651543e-05
-2.53148418443432e-05
-3.48738496210005e-06
-8.47532337067272e-06
-5.77992094027537e-06
-1.65770870482158e-05
-3.41664971003009e-05
-2.04424053729566e-05
-5.7722482491823e-06
-1.63155590649202e-05
-2.5528959217706e-05
8.14632777818118e-06
-1.52359335933448e-05
-3.01706814368842e-05
-2.10475074091432e-05
-2.60632873032462e-05
1.24524341127606e-05
-5.5342921342304e-06
-8.70360420615357e-06
-2.26499687291971e-05
-3.52243016885378e-05
-1.51414023239221e-06
-3.09972574385827e-05
6.10234071791645e-06
-1.48605361919892e-05
-2.66605815790106e-05
-3.23321321832832e-05
-1.64153521805314e-05
-2.4078036651213e-05
-3.2606918213535e-05
-2.74307592263682e-05
-8.86101665446332e-06
-3.02201457953828e-05
-1.22263289474559e-05
-1.81852954383032e-05
-1.18861061462819e-05
-2.9722874566818e-05
-3.77683637451341e-05
-1.38304437253551e-05
1.21178180056476e-05
-4.48496863651593e-05
-8.42326807940007e-06
8.86703222363516e-06
-9.40598257404734e-06
-2.08304195936932e-05
-2.68389703738663e-05
-1.33484725608552e-05
-2.75830208269471e-05
-3.79308740392477e-05
-2.57629364375974e-05
-2.61058131408305e-05
-1.68911343268553e-05
-2.71820450288116e-05
-2.50506854680451e-05
-4.37127590037681e-06
-2.30444665735658e-05
-1.07804001137059e-05
-1.32834977482743e-05
-3.0712948317199e-05
-2.50287286421865e-05
-5.01675160998258e-05
-9.17110301541062e-06
-2.1161001916936e-05
-2.74692756613214e-05
-4.07390865091456e-05
-2.26539318604714e-05
-4.36917593038372e-05
-1.85499767982213e-05
-2.29861408511104e-05
3.94912894349398e-06
-2.79423291721295e-05
-3.2017262529135e-05
-2.68742948671595e-05
-2.02478369352412e-05
-3.5917240785133e-05
-3.11751656674331e-05
-2.61153931250565e-05
-1.99687255486591e-05
-1.49292950357222e-05
-2.17652589972353e-05
-2.26303508720207e-05
-2.35831701215981e-05
-1.74414142818885e-05
-5.14090636516186e-05
-2.75462076879357e-05
-1.95188100325943e-05
-2.06259873110409e-05
-1.13268524405749e-05
-1.27528520939868e-05
-5.07647771162118e-06
-1.02657720839352e-05
-2.03466980927957e-05
-2.1992198147948e-05
-2.18611795960545e-05
-3.22580066881642e-05
-2.56812067190122e-05
-2.48360346038715e-05
-2.07882159934916e-05
-1.42456778280595e-05
-2.85441220257331e-05
1.11513968914216e-05
-3.84791302228643e-05
-6.71743634824456e-06
-2.5825330790362e-06
-3.66069177207903e-05
-2.05216639301746e-05
5.94894260589938e-06
-1.81667539161292e-05
1.24296552239153e-05
-3.25145133492211e-05
-1.0887542641225e-06
-1.60601666576237e-05
-5.16876756827921e-06
-5.09854107099022e-06
-1.89929103100157e-05
-9.29073893006183e-06
-1.38645921796013e-05
-2.68771485831349e-05
-1.56335788115766e-05
-2.3375439995084e-05
-1.20084249685192e-05
-1.76830561803523e-05
-1.48050929555523e-05
-2.36122937037035e-05
-1.72591733743728e-05
-2.58167638249576e-05
-1.1799106799212e-05
1.56134998298191e-06
6.40740796741377e-06
-1.85737453433044e-05
-2.93322260366678e-05
-2.34918983459342e-05
-2.52386141128821e-05
-1.73014049336632e-05
-1.94714191693919e-05
-3.3357631516871e-05
-1.19637459584877e-05
-4.05802536431917e-05
-2.24146945899078e-05
-1.39576236238101e-05
-1.57213044682963e-05
-1.93681480225818e-05
-2.2744835092606e-05
-2.79289776648542e-05
-2.63305281038526e-05
-2.00976696254339e-05
-3.43417466194004e-05
-2.27750947889396e-05
-2.56432780493047e-05
-1.03627647739376e-05
-4.98783442740263e-06
-7.66866504834811e-06
-9.26263910023788e-06
-2.3053077764467e-05
-1.48286734216231e-05
-4.03316230291128e-05
-2.30676380772406e-05
-1.83593393768043e-05
-3.33793011626895e-05
-3.6323636381981e-05
-4.45459555311134e-05
-4.25450242814879e-06
-8.60319708269487e-06
-1.62163630463322e-06
-1.40722299323879e-05
-2.54949982881362e-05
-3.36774617561022e-05
-2.00476897887705e-05
-1.21212170684856e-05
-1.54715846738409e-05
-3.71116538562892e-06
-2.54090986064724e-05
-9.56173878623483e-06
-1.85163675390674e-05
-8.70635969321973e-06
-3.16162985038858e-05
-2.46159916944214e-05
-2.61905454879377e-05
-2.69735758348865e-05
-3.25350978775278e-05
-4.45077849983147e-05
-1.02371669875745e-05
-2.30093183292557e-05
7.06456768103216e-07
-8.02872859201156e-06
-9.66325808247173e-06
-4.33626152692608e-05
-2.91565273720311e-05
-2.31641826696312e-05
-2.53393334856354e-05
-2.05237690024238e-05
-1.5142767441557e-05
-4.66920967108123e-05
-2.2922118846408e-05
-1.21270326735466e-05
-1.65430061012709e-05
-9.77726175724762e-06
-3.37516482307958e-05
-2.11586137690681e-05
-1.03302317177014e-05
-8.4249276435052e-06
-2.10254449364304e-05
-5.19855497565938e-05
-2.20426186779713e-05
-3.97861018787972e-05
-2.9680055622416e-05
-3.75266933982559e-05
-3.35907657642714e-05
-2.22937425533676e-05
-1.87203083704186e-05
-1.3027605826378e-05
-8.25080800851883e-06
-1.38165254851287e-05
-9.97529257654804e-06
-2.38673950113408e-05
-3.84345319806946e-05
-2.47906070773676e-05
-2.84450755432196e-05
-2.34939090062868e-05
-3.27143743896537e-05
-2.12133253670989e-05
-2.18350766176931e-05
-1.00120867460588e-05
-9.5699108743783e-06
-3.90192140696108e-05
-1.67797190689042e-05
-2.91552538120368e-05
-2.67760858145517e-05
-1.53957514492615e-05
-2.55221919408717e-05
-2.56593761141797e-05
-2.19879377474719e-05
-3.95656425416728e-05
-1.8498371437576e-05
-2.96889994271238e-05
-2.17718099197468e-05
-6.23650281543211e-06
-2.91509708732865e-05
-2.4004569003712e-05
-1.26527668804448e-05
-1.14527272799421e-05
-2.26576300467696e-06
-2.81654849498287e-05
-1.48517288317659e-05
-1.19359082078154e-05
-9.13713869008241e-06
-2.98978407387962e-05
-1.21113932994643e-05
-8.39983235516111e-06
-1.18991889587085e-05
-4.32586281075448e-05
5.57781172225215e-06
-2.01306440199456e-05
-4.16011869013827e-05
-2.3323753968665e-05
-1.67047795976718e-05
-1.68932304580062e-05
-2.65585928203544e-05
-4.97095393246018e-05
2.27601754969813e-06
-1.6347172927831e-05
-1.27770352662238e-05
-8.31061343493576e-06
-3.06222291561266e-05
-1.07740418812819e-05
-6.33020796171054e-06
-2.52133568693936e-05
-2.58916985385012e-05
-1.35147622382312e-05
-2.75144966706588e-05
-1.75006283802153e-05
-2.21540924433673e-05
-2.72059991572213e-05
-2.41767324378425e-05
-1.5317551746997e-05
-2.75193934434023e-05
-2.80883000459315e-05
-4.66153876898674e-06
-3.16262331298533e-05
-2.60189733309326e-05
-2.99390733124675e-05
-5.57379851937562e-06
-4.4086690387597e-05
-3.38596502715252e-06
-3.53760184814949e-06
-3.44563113662619e-05
-2.70444287890465e-05
-3.17723670300913e-05
-2.2113074510912e-05
-1.88951496090403e-05
-1.57201086782646e-05
-1.72969403160227e-05
-1.42222126924194e-05
-1.93167931023642e-05
-5.54199851316136e-06
-2.31257040320969e-05
-1.42709295335193e-05
-2.98524546203672e-05
-3.61390239038608e-05
-1.61909708698549e-05
-2.68431330063114e-05
-4.54087994638522e-05
-1.22861149087121e-05
-1.36659031129913e-05
-4.14028092065874e-05
-1.48715458195561e-05
-5.27989565234537e-06
-2.5696460387027e-05
-3.64387225061764e-05
-2.46796448935882e-05
-2.89863036783054e-05
-1.95117054822434e-05
-2.58483340526532e-05
1.63279536064476e-06
-1.58265378297224e-06
-1.41188497614293e-05
-1.94518878293059e-05
-1.74577489034115e-05
-9.90609948364171e-06
-1.00639962119162e-05
-8.69037719956768e-06
1.93366857088918e-06
-9.43296615111414e-07
-3.05036171705125e-05
-6.21732384741886e-06
-2.06461006597845e-05
1.31334237267674e-05
-3.04986378103579e-05
-4.0937049743775e-05
-2.22764286244819e-05
-3.82662628558137e-05
-1.82015341097867e-05
-1.07999519439929e-05
-1.39719509728769e-05
-3.78354035148699e-05
-1.10860026323448e-05
-1.17311377192329e-05
-2.92198229720593e-05
-7.28870852767292e-06
-2.19672498627745e-05
-1.3688038434972e-05
-1.92337992472917e-05
-1.95647663090269e-05
-2.28481054593709e-05
-1.96836563193073e-05
-1.53511818485172e-05
-7.58355787659741e-06
-5.76234655380695e-05
4.92482207758852e-06
-2.32886758263533e-05
2.22822280821854e-06
-3.54367835092684e-05
-4.69736919667543e-05
-2.40638704324055e-05
-2.77261461891716e-05
-2.71223252436376e-05
-2.96903818001464e-05
-1.70901154035917e-05
-1.87109116217194e-05
-2.25400007092256e-05
-1.44122377300115e-05
-3.71267473393615e-05
-1.57760608664176e-06
-2.66924876909528e-05
-1.39573670820546e-05
-2.620131955477e-05
-2.95635985929848e-05
-2.68446260215118e-05
-2.6493408491547e-05
-5.55697601389622e-06
-1.12530637935603e-05
-2.15588564865303e-05
-1.85711514059084e-05
-1.40086520093344e-05
-1.50476125572009e-05
-1.80240899715141e-05
-3.50793746473794e-05
-2.42074529886044e-05
-2.13592585012784e-05
-2.43556871137292e-05
-1.59057544156098e-05
-3.50562969348445e-05
-1.63203672254506e-05
-1.22513800050842e-05
-6.86676920406192e-06
-5.14118471323719e-05
-3.61736890684658e-05
4.45348048753144e-06
-5.14466265257358e-06
-2.84892790787935e-05
-3.13955953149867e-05
-3.10254295833063e-05
-3.02490311019754e-05
-2.95733114093176e-05
-2.17534061478102e-05
-1.12365815910774e-05
-1.79324056080828e-05
-1.43448707471191e-05
-2.78061838940351e-05
-4.8018192823396e-05
-1.48102010013897e-05
-2.3051166420448e-05
-1.18377115412161e-05
-1.63797298675055e-05
-2.78763296648859e-05
-1.05681153475625e-05
-3.14513739461322e-05
-3.14091940334679e-05
-2.15572147607997e-05
-1.53818257236914e-05
-2.03896331287258e-05
-3.15164485152756e-05
-8.6739351097636e-06
-2.11157031403113e-05
-2.19278929067971e-05
-4.78417837903829e-05
-1.86896382865562e-05
-1.83733550571481e-05
-3.24427567535837e-05
5.73182782651315e-06
-2.72366300071877e-05
-2.66440027177685e-05
-3.12546492881739e-05
-1.60939880287993e-05
-3.42327268725456e-05
-1.15256642063194e-05
-2.25923162294575e-05
-1.55143390071245e-05
4.80304945887332e-06
-4.17751487670082e-06
-2.32312954431216e-05
-4.26718584265239e-05
-3.48611825958018e-05
-9.81365922660421e-06
-3.63774746558304e-05
-1.6546474182422e-05
-1.31562535570297e-05
-3.39697659296639e-05
-2.77074128421121e-05
1.19031185582372e-06
-2.12010328760514e-05
-9.62731063286786e-06
-2.14920617815922e-06
-7.48096464306522e-06
-1.45886302671794e-05
-1.60142758556481e-05
-1.75126886521388e-05
-1.23098579701932e-05
-3.11401779434919e-05
-7.83995635390534e-06
-2.92563581050185e-06
-9.70164905372393e-06
-1.16699101925497e-05
-1.73114719791121e-05
-4.56631086737187e-05
-1.96472496469892e-05
-3.15898929529745e-05
-1.74789901452201e-05
-1.7170293335269e-05
-1.04619440419308e-05
-2.97325612779417e-06
-3.92146114546956e-05
-2.17748460213998e-05
-6.60301058506782e-06
-1.86592912072582e-05
-3.62209144320508e-05
-7.01833407765702e-06
-3.48155579826434e-05
-6.72247621107698e-06
-7.13254492120922e-06
-3.90372498149873e-05
-1.35809917633445e-05
-3.59137555090257e-05
-9.26713177886011e-06
-6.69533009590666e-06
-4.06207188928986e-05
2.01997602927174e-06
-2.11610180468067e-05
-2.00258920972323e-05
-1.99809366865875e-05
-4.52177672387784e-05
-1.85386373488655e-05
-2.80514476883258e-05
-2.52583214365785e-05
-2.16052765722434e-05
-2.97928884597026e-05
-1.85906485160127e-05
-2.67138724896922e-05
-1.68730713995885e-05
-9.45888753609595e-07
-3.33434118029011e-05
-5.69870705819179e-06
-9.4571761526781e-06
-4.31874625023157e-05
-2.14934485374505e-05
-1.84343955130287e-05
-2.28852306138684e-05
-3.45101221886596e-05
-9.17236363225381e-06
-1.59597927483642e-05
-2.78324125823113e-05
-1.47874948411723e-05
-2.57539594961835e-05
-1.21451577160907e-05
-3.04361946996908e-05
-1.34667803106446e-05
-4.56739567870578e-06
6.39625641225051e-07
-2.05058443099388e-05
-3.49256704434745e-05
-4.73195559789526e-05
-1.01627048580839e-05
-2.77431072726303e-05
-1.84019001417528e-05
-4.81155949797366e-05
-3.92590375726984e-05
-7.44414248488337e-06
-3.7283481016114e-06
-2.08360058823018e-05
-3.61996261926947e-05
-5.59054853534577e-06
-1.03727056432188e-05
-2.2144426625284e-05
-4.07257153410012e-05
-2.68698497328694e-05
-2.73883579583697e-05
-1.83673042032947e-05
-2.94091794746929e-05
-2.22411449694193e-05
-2.88793852126584e-05
-2.38592989322411e-05
-1.39516079538944e-05
-2.53778303919685e-05
-1.91973808846182e-05
-4.64720242817903e-05
-1.71011873224038e-05
-2.75951988767205e-05
-3.23559346202874e-05
3.8053219187095e-06
-3.39166406139675e-05
-1.25948961374839e-05
-2.21247158295785e-05
-4.27429309167512e-05
