# Supplementary material for: Research on computational propagation and identification of mine microseismic signals based on deep learning
Source: PLoS One. 2025 Oct 22;20(10):e0334641. doi: 10.1371/journal.pone.0334641 (PMC12543183; doi:10.1371/journal.pone.0334641)
Supplement: S3 Data — (ZIP) [file pone.0334641.s003.zip › 000100500002880.xlsx_0.txt_24.txt.txt]

-1.7849708328645e-05
-3.46094211057906e-05
-5.25489050409596e-05
-2.80674602579379e-05
-3.16682786727128e-05
-4.67303454410878e-05
-2.04300737641435e-05
-1.70575468688209e-05
-4.02183187002524e-05
-2.80513471358896e-05
-1.711023864809e-05
-1.8426463628687e-05
7.22798086358676e-06
-2.44514735149162e-05
-2.74068297901265e-05
-1.46862825035778e-05
-4.46093970890561e-05
-5.15945452310672e-05
1.4054313719071e-05
-9.04727834757104e-06
-1.7122327228219e-05
-5.94011849362954e-06
-1.52060220592165e-05
-1.44398954781151e-05
-4.01187820383156e-05
-4.00634621389524e-05
-2.55305436399914e-05
-1.01309644026654e-05
-1.67228779358048e-05
-5.47078884950504e-05
-3.67994474225883e-05
-1.55965662004121e-05
-2.85448753987051e-05
-4.2645704119184e-05
-3.3591746008779e-05
-3.38750823394338e-05
-1.67111178364326e-05
-3.1296479683242e-05
-5.40048111148309e-06
-3.99841296211108e-05
-2.26069141997135e-05
1.49582498985745e-06
-2.3575140357513e-05
-3.68946556357275e-05
-2.69178939679642e-05
-9.87807899631189e-06
-6.76246303170615e-06
-4.31272144807989e-05
-3.83008311563263e-05
-2.11770182499377e-05
-1.84647407929042e-05
-5.60893428325031e-05
-7.26450344652301e-06
2.7346095063894e-06
-2.99373099425906e-05
-2.59020319744744e-05
-1.93666774657107e-05
-4.0807428323242e-05
-9.52632775228881e-06
-1.48370042456821e-05
-7.90737893489904e-06
-2.38057603430673e-05
-1.43583682511025e-05
8.37569092028047e-06
-3.03892128785627e-05
-3.50894193765296e-05
-5.38180178892657e-07
-3.95857784767723e-05
-3.37152057343803e-06
5.78175770297565e-06
-3.3070181012048e-06
-1.27225282987406e-05
-3.00434752761605e-05
-1.32770370850286e-05
-3.77799088693169e-05
-1.68192736143024e-05
-2.15096222737369e-05
-2.24733342095666e-05
-3.16720355454386e-05
-2.445996226619e-05
-1.34645606871116e-05
-3.11406607899647e-06
-1.86091032532327e-05
-1.91459878385135e-05
-1.5810824458987e-05
-4.22872424861532e-05
-3.12991744004357e-05
-3.20761091128947e-05
-2.35823566632478e-05
-1.6236846191646e-05
-1.84170997888194e-05
-9.4627464006649e-06
-6.8793060105117e-06
-3.3392910638666e-05
-2.26342501471053e-05
-1.14410393420082e-05
-1.33351984996505e-05
-4.08341530930582e-05
-4.22840058046495e-05
-2.66682218034279e-05
-2.34720595265414e-05
-2.24049010885585e-05
-1.71524088530152e-05
-2.08593800177271e-05
-2.87970689118753e-05
-2.39055077414093e-06
-2.08925868363965e-05
-4.52300957211823e-06
-1.12069423514151e-05
-3.61511412943415e-05
-2.65846916598135e-05
-3.64877605123438e-05
-3.30960022218894e-05
-2.14927573773717e-05
-7.33127072739658e-06
-1.37531644905026e-05
-6.23157979993688e-06
-2.84153625678823e-05
-3.8866175898678e-05
-1.9762021663169e-05
-2.52442269908083e-05
-3.64332020382563e-05
-2.19639943271324e-05
-4.57305915105441e-05
-1.20916575930669e-05
-2.21383035680357e-05
-9.2586377677561e-06
-2.0924196089524e-05
-4.64423718923653e-05
-2.43597666070409e-05
-6.73519094088535e-06
-1.95222415194841e-05
-2.06899044111655e-05
-1.54108049400467e-05
-7.49487729721515e-06
-2.91685641889115e-05
-2.63383313968308e-05
-9.23971282573705e-06
-2.12445545497818e-05
-2.58910193514331e-05
-1.72437360822831e-05
-7.61178100002315e-06
-3.28967197698824e-05
-2.47436463441666e-05
-8.18593240527109e-06
-2.99587140043552e-05
4.43921875552112e-06
-2.92766466927202e-05
-1.14888440039366e-05
3.82994840477808e-06
-5.27797588735322e-05
-1.10152126117481e-05
-1.37707231112798e-05
-3.49943216749336e-05
-2.06752565173664e-05
-3.02779354051351e-05
-4.34184108710347e-06
-2.29140099724039e-05
-2.75565190682841e-05
-1.57091382173829e-05
-1.92668003705896e-05
-1.74828979681772e-05
-1.93547747539642e-05
-4.58236057283195e-05
-1.15416180119104e-05
-9.98837707828151e-06
-7.67117311172647e-07
-1.29891450311972e-05
-1.45567403017975e-05
-1.44521088456335e-05
-8.22019677707682e-07
-2.77227224273652e-05
-2.71579894022602e-05
-9.17975533725833e-06
-1.34007838598716e-05
-9.20015386961854e-06
1.71937871077837e-06
-1.6752912812394e-05
-2.76077752967023e-05
-1.38472034754476e-05
-5.14471291628962e-06
-2.37727805089872e-05
3.54613272939248e-06
6.73421728104062e-06
-1.84037415637405e-05
-1.34896559710572e-05
-2.32199164805656e-05
-1.55741364370118e-05
-3.07513697208531e-05
-2.40331524889379e-05
-2.85343066183354e-05
-1.2275876722181e-05
-1.3807259117194e-05
-5.31428183009212e-06
-2.74706650487295e-05
-4.08912447492564e-06
-3.01430809101607e-05
-2.20608424823033e-05
-2.21721700444999e-05
-2.58973012644465e-05
-2.13724472770126e-05
-1.40591719831238e-05
-7.56076042806447e-06
-1.51998628242528e-05
-6.3645186308912e-07
-2.80884217985115e-06
-2.80299198056105e-05
-2.74320896868763e-05
-3.18114801440375e-05
-1.27889066508162e-05
-2.1243390090704e-05
-3.69918497303572e-05
4.56689103120327e-07
-5.00185301438185e-05
-1.91776721816579e-05
-2.81297623449162e-05
-3.83402869957019e-06
-1.91395017209206e-05
-1.20349294954546e-05
-1.07844094597839e-05
-6.06400028468994e-06
-3.24187538314313e-05
-2.895534257895e-05
-2.58185536334845e-05
-4.78434501056427e-05
-8.58073930587626e-06
3.43480166668285e-06
-6.59310043310658e-06
-2.8073191830269e-05
-3.81610583510452e-05
-2.26402487968857e-05
-1.04171017444596e-05
-2.24146425061769e-05
-2.06218125472725e-05
-2.96833824695228e-06
-3.57965605339861e-05
-1.38586540288006e-05
-2.64986039468753e-05
-2.48562664570157e-05
-1.67364862117731e-05
-4.62770579213082e-05
-2.10508099509136e-06
2.2125543471611e-05
-2.20893515247093e-06
-6.67132609780696e-06
-3.48774632705091e-05
-2.50929933307463e-05
-3.38213415417219e-05
-3.12043183108222e-05
-2.237510432142e-05
-2.82139734467518e-05
-2.55053055024939e-05
-2.75173969008161e-05
-3.55023588244482e-05
-2.32634592906309e-05
-3.82915242862e-05
-4.39378575732357e-06
-3.91538790609282e-05
-2.51818463107687e-05
-1.44685510810836e-05
-3.39494874415534e-05
-2.9390612569205e-05
-3.9622007246005e-05
4.35219121264162e-06
-3.009051827699e-05
-2.58654053648737e-05
-1.86087845391058e-05
-1.62100172014692e-05
-2.43521228539073e-05
-2.16066068451967e-05
-5.24131176728602e-05
-2.14929321009316e-05
-5.29237051348169e-06
-1.15782982860327e-05
-3.23203765883823e-05
-3.11050398732676e-05
-8.32318603960985e-06
-4.44065889369445e-05
-2.1324275059073e-05
-4.70503724090111e-06
-6.28180231237393e-06
-1.69378679187164e-06
-4.69327016174696e-06
-2.05794379382187e-05
-2.30082446281932e-05
-2.28030306625519e-05
-2.30307468690467e-05
-1.01078063829266e-05
-2.60558092298756e-05
-1.2266560626556e-05
-9.67018396632918e-06
-9.5432336436547e-06
-1.83546876381334e-05
-3.66141808163613e-05
-2.68743677763748e-05
-3.73795217813279e-05
-1.66722357794598e-05
-2.63659288646765e-05
-1.64497233633495e-06
-1.95769141260855e-05
-2.05848366529752e-05
-1.80886154068325e-05
-2.84533370069741e-05
-4.75506074769285e-05
-8.113338359944e-06
-3.0070672647985e-05
-1.3029112988025e-05
-2.70294418198704e-05
-3.22992026011196e-05
2.28340214272589e-06
5.14401116188359e-06
-1.47351208534549e-05
-4.35060538738771e-05
-1.74426180723985e-05
-1.55756158785883e-05
-3.28326218509671e-05
-3.94889448113548e-05
-2.72326977331063e-05
-1.82002742902773e-05
-1.87950184042011e-05
-1.01173224441855e-05
-3.5304551227091e-05
-3.49792056167577e-05
-2.2763822274819e-05
-3.31150831259528e-05
-1.36616303168183e-05
-3.03475649177609e-05
-3.16835787185071e-05
-1.95404582800179e-05
-2.57607877787914e-06
-1.89114772570147e-06
-2.52619564586207e-05
-1.27453812787856e-05
-1.05520622083068e-05
-1.17992368062117e-05
-3.58262759798162e-05
-1.47795579140864e-05
-3.71747737679687e-05
-2.24886903742493e-05
-3.03825913671246e-05
-2.3198269867004e-05
-2.31366162823136e-05
-2.10318268539487e-05
-4.35866373972025e-06
-1.40804619359483e-05
-6.11862767158131e-05
-3.00457063361563e-05
-9.39697196305562e-06
-1.80943430578432e-05
-9.56020315728403e-06
-1.55720060044144e-05
9.32370258844495e-06
-2.93488283508901e-05
-2.53367955269291e-05
-1.67521791496446e-05
-3.62915462196769e-05
-4.83231610851014e-05
-2.94313448043646e-05
-2.30736298201972e-05
-3.6214616811174e-05
-2.48717027980339e-05
-1.57321626277262e-05
-3.16997506275282e-05
-2.26686929542697e-05
-1.83313497146748e-05
-2.83745449404685e-05
-2.20276317310956e-05
-1.49172735055351e-05
-2.51550029291852e-05
-8.34931625465291e-06
2.51261885857679e-06
-1.80728336781546e-05
-2.1197606648829e-05
-3.15387712848483e-05
-2.62335935407248e-05
-4.09181187900463e-05
-2.0142095938566e-05
-2.25847333744611e-05
-8.85639693132935e-06
-3.96185921216066e-06
-7.33486630689239e-06
-2.98256821980303e-06
-1.6603102884126e-05
-8.19683634234891e-07
-2.4917341487208e-05
-2.30127900766459e-05
-3.661013042029e-05
-2.08619968668593e-05
-2.48703351325901e-05
-2.20866876306305e-05
-1.32270118711714e-06
-1.22756276426526e-05
-3.63660019945516e-05
-2.25231614060932e-05
-3.28340075855939e-05
-9.50005858588154e-06
-2.22659472668942e-05
-2.34036424668945e-05
-3.86381089655012e-05
-2.56265157782469e-06
-7.51757482703489e-06
-2.19893055402487e-05
-4.80589318395456e-06
-3.53984117440713e-05
-1.51097621605412e-05
-3.17698890927598e-05
-3.72515459684666e-05
-6.82936371525382e-06
-9.14267349230797e-06
-9.24368503113274e-06
-3.57753567098693e-05
-2.00579227744007e-05
-3.59478969187155e-05
-9.3250599101433e-06
-2.86021875647041e-05
-2.50690184815674e-05
-1.22973463681108e-05
-2.87667911520634e-05
-4.63735198662468e-05
-3.85039377433976e-05
-1.57475430092577e-05
-2.38444614067142e-05
-2.40530861875084e-05
-1.61696352508644e-06
-5.90381115598529e-06
-3.18849113402279e-05
-5.63493741679998e-05
-1.27766034895998e-05
-1.31085626990324e-05
-3.26622271618633e-05
-2.39053747807707e-05
-2.33114829372434e-05
-1.11494112334118e-05
-2.36953043445049e-05
-2.11301339126953e-05
-3.7940021404367e-05
-3.23972257308051e-05
-2.0252417566241e-06
-5.68892985073157e-06
-7.19166109712738e-06
-2.68551844160521e-05
-2.13969300268659e-05
-2.72808657887734e-05
-2.70318213596142e-05
-2.82587816896175e-05
-3.79473959674943e-05
-5.85274640770775e-06
-3.88104192816919e-06
-1.83213064935216e-05
-1.79358918803204e-05
-1.26422352041521e-05
-2.21390620486335e-05
-6.4214579113775e-06
-4.9765791326549e-06
-2.21272739310046e-05
-2.28749224046477e-05
-2.88174297561778e-05
1.59481032108788e-06
-2.71716558735448e-05
-2.31560331839624e-05
-3.27773140743442e-05
-3.44505751454398e-06
-1.72072535577946e-05
-2.0705420489039e-05
-2.87605175321401e-05
-1.95460985423183e-05
-1.46678524118951e-05
-1.75555353053045e-05
-2.68583515564311e-05
-4.40005388824018e-05
-1.54150271816407e-05
-2.47418140729336e-05
-4.11301762939323e-05
-5.02117437819381e-05
-1.02060069321011e-05
-3.97452397270338e-06
-2.24333216272347e-05
-1.53481006072331e-05
6.25688958238844e-06
-1.85076096522823e-05
-1.21410582385512e-05
-3.29641429121538e-05
-2.18389257874677e-05
-1.77500538452288e-05
-1.49574731705396e-05
-1.32606408058735e-05
-1.51766005519206e-05
-1.48875746704409e-05
-9.35884137226119e-06
-1.18034933480115e-05
-1.93972912505442e-05
-3.69108850521598e-06
-3.1281655619959e-05
-1.13052741609888e-05
-8.62064399630893e-06
-2.43340273956018e-05
-3.18135625027674e-05
-1.49380056989452e-05
-2.3711937958523e-05
-1.12336929204752e-05
-9.78857549812444e-06
-2.77743138312519e-05
-2.73084759371999e-05
-1.85698084238316e-05
-3.79955581981435e-05
-8.70608873542516e-06
-3.02876211445042e-05
-1.33600041649489e-05
-3.39302866928106e-05
-1.90381921958899e-05
-4.05337920048155e-05
-3.87461861633183e-05
-8.48327388618612e-06
-1.20863553917927e-06
-2.40845859917251e-05
-1.09367220102827e-05
-4.48544160684001e-05
-2.15993231411572e-05
-1.80151050121376e-05
-7.31377833808336e-06
-1.6595845802054e-05
-2.89135416302869e-05
-2.78559272309209e-05
-1.26429043743367e-05
-1.33563610117278e-06
-4.02854925806031e-05
-3.09437257824095e-05
-1.86124132692955e-05
-1.30473349889468e-05
-2.7251053742719e-05
-3.53150867591612e-05
-3.05780518112188e-05
-9.81304124059648e-07
-2.59096043461847e-05
-3.6724654380384e-05
-3.40501585082872e-05
-4.29865178424278e-05
-6.83482391306503e-06
-4.07845730411897e-06
-2.89686092396225e-05
-1.35148030370717e-05
-2.01930591972224e-05
-1.34893395226257e-05
-7.94559982774058e-06
-2.84079912834474e-05
-2.09740895561236e-05
-2.84495128158114e-05
-3.20582017576696e-05
-9.32800381495687e-06
-1.43781908711919e-05
-2.20651241470038e-05
-2.4953248552776e-05
-1.93715231841076e-05
-8.13958440463652e-06
-7.06944892520384e-06
-1.80518238787104e-05
-2.7935653118519e-05
-8.52972912297871e-06
-1.36168545537063e-05
-9.56647139249309e-06
2.37930156044864e-06
4.72723959159387e-07
-2.06027873121551e-05
-9.42345677412433e-06
-1.94905774575423e-05
-5.7336592600247e-06
-1.94716589477884e-05
-3.25173428774304e-05
-3.95636699202831e-05
-2.16736271859042e-05
-1.43501835644558e-05
-2.32268842871652e-05
-1.58523725145054e-05
-1.88746651385477e-05
-3.55681767329752e-05
-3.23008856085004e-05
-3.67909262343331e-05
-3.08110110477049e-05
-3.15813653052247e-05
-2.68961698108303e-05
-3.0187781845317e-05
-2.12894326112768e-05
-2.38215077965772e-05
3.2020139948885e-06
-1.67774043550679e-05
1.24554034100821e-06
-1.95905855432252e-05
-2.46939674988081e-05
1.89986689495012e-06
-2.68105631494752e-05
-3.12817148125561e-05
-2.74347897241469e-05
-1.37811259911379e-05
-1.56130916362226e-05
-1.42970398866032e-05
-2.65042733201433e-05
-2.25670498046229e-05
-3.40371681914356e-05
-2.61288874733732e-05
-3.35575697647255e-05
-2.68117237592171e-05
-2.07795803104188e-05
3.5049191966188e-06
-1.07575218869554e-05
-2.73976416910202e-05
-2.49209153370653e-05
-2.48158289686743e-05
-1.95210698616374e-05
-5.49159389656746e-06
-1.03150488239988e-05
-1.20187284509774e-05
-3.0584578770022e-05
-2.16197241488472e-05
-1.41701215033103e-05
-4.08987587609421e-05
-3.11121867551688e-05
-2.79894214195326e-05
-2.89608063208238e-05
-2.79598018075494e-05
-2.68922629846742e-05
-9.60966489039494e-06
-1.01598943962479e-05
-2.86001474547452e-05
-7.61561317007736e-06
-2.19729780416671e-05
-2.45965831240171e-05
-3.43010258028704e-05
-3.32296013994581e-05
-2.22545715536245e-05
-3.20398851694893e-05
-1.47985018180692e-05
-2.17814034096405e-05
-9.02324818146295e-06
-2.45054953865729e-05
-2.31353099030977e-05
-2.43135418113037e-05
-2.11293208291167e-05
-2.40176458863812e-05
-9.98592082381869e-06
-2.5224060948012e-05
-3.52837849578017e-05
-2.85669844579818e-05
-9.15824008259069e-06
8.58815534986023e-07
-2.03409870924603e-05
-3.55205811540493e-05
-1.86151525065071e-05
-2.74462082315518e-06
-2.69312223194875e-05
-2.42997901337929e-05
6.37306795015358e-07
-1.37330596608529e-05
-1.44099877314253e-05
-3.12429035603569e-05
-1.00019076089932e-05
1.26646523188976e-05
-3.05933656685323e-05
-1.73767370573346e-05
-3.07488538162647e-05
-2.76380862913542e-05
-3.46671141977256e-05
-4.1137586332739e-05
-3.91063942258213e-05
-1.97370828820127e-05
-2.4151080927826e-05
-1.96380652322957e-05
-3.65772357155618e-05
-1.18334534512605e-05
-4.01234118692268e-06
-2.57016594308638e-05
-1.74651254966241e-05
-1.79929630392222e-05
-2.17970470045208e-05
1.12741629019983e-05
-4.22418239883573e-05
-2.79610534027955e-05
-1.08434131535311e-05
-2.9762347288645e-05
-1.93789030786607e-05
-1.83427540686738e-05
-1.05852781585393e-05
-1.68797107187997e-05
-2.05469126848177e-05
-2.91633771337097e-05
-7.40195281803188e-06
-3.65187592010263e-05
-1.18103195333778e-05
-1.50725432366576e-05
-2.79137304323498e-05
-1.40595268857124e-05
-4.08616864705338e-06
-4.3273283623141e-05
-6.67868817448756e-07
-8.56060721827036e-06
-1.60043136240992e-05
-2.89630357678791e-05
6.08373956159862e-06
-2.11738374713401e-05
-4.61956063807025e-06
-2.91508341312493e-05
-9.97290169697469e-06
-1.74067522909797e-05
-3.7786578081854e-05
-2.60408201850557e-05
-6.38413900968292e-06
-3.10807600024468e-05
-4.06120376211314e-05
-1.751512018431e-05
-1.00253385335045e-05
-2.58292719467209e-05
-3.2227235384483e-05
-3.14510023776158e-05
-1.70533335841584e-05
7.18305874783035e-06
-2.79707671917289e-05
-1.27065217859499e-05
-3.43560098007792e-07
-5.58448286825265e-06
-2.41471435529893e-06
-2.7015037271716e-05
-2.30707651330461e-07
-1.53543048593707e-05
-2.95353750733613e-05
-1.6821109759957e-05
-2.0536392244836e-05
-3.27410447599272e-05
-1.48129139684493e-05
-3.8067237373436e-05
-9.56539146091148e-06
-3.91304456285047e-05
-2.03309948047739e-05
-2.54813826521399e-05
-1.66153419627337e-05
-4.1667117198821e-06
-1.67815682478695e-05
-3.78073556765357e-05
3.45742482508965e-07
-4.42303626126216e-05
-4.26768499977728e-05
-8.3917917756368e-06
-3.54276807874034e-05
-2.4590423471772e-05
-2.55718495077021e-05
-1.81720513622264e-05
-2.40154523492142e-05
-1.85841469339643e-05
-1.67490014316586e-05
-2.68440079825698e-05
1.76082112923893e-06
-8.51668203669913e-06
-1.86816927633379e-05
-2.42588842539587e-05
-4.54568012544969e-05
-2.61590817825683e-05
-2.15779409306081e-05
-1.90367284559195e-05
-2.45234597668682e-05
-1.11593261479472e-05
-4.21187217032914e-05
1.09357199445513e-05
-1.51955002428864e-05
-2.11214653402588e-05
-9.91786112462712e-06
-2.1625082979769e-05
-3.59442976880506e-05
-1.07606983038488e-05
-3.3891453093302e-05
-2.28404986757224e-05
-3.36311373511922e-05
-2.64827486206525e-05
-1.24167354577134e-05
-4.32317049306246e-05
-9.25037002515249e-06
-3.27154637648963e-05
-1.37606868302088e-05
-3.04967714997067e-05
-3.25892267523994e-05
-3.47094216204871e-05
-1.40996757304728e-05
-3.16308833041931e-05
-1.99517303451892e-05
-1.46414636474408e-05
-3.47784670483098e-05
-1.59183209127208e-05
-3.11226581297799e-05
-5.72020094683543e-06
-3.19652633222369e-05
-3.20141055549922e-05
-4.02638228991908e-05
-3.27394650086284e-05
-3.62596099997732e-05
-2.63877974757092e-05
-1.31574326250064e-05
-1.13482193595677e-05
-5.55602249280203e-06
-1.21564768676557e-05
-2.49091117082373e-05
-4.99280569342887e-06
-2.76983295136431e-05
-8.15457007626528e-06
-3.08561058670247e-05
-3.92575030145607e-05
-2.05396273015891e-05
-2.75776628461954e-05
-1.77959909788464e-05
-8.31753629245896e-06
-3.79925576355856e-05
-8.95551144574277e-06
-1.0288940431266e-06
-1.9569405139537e-05
-1.67279936717364e-05
-1.58320668814449e-05
-2.62305818694986e-05
-5.27126039958648e-06
-5.43110554961679e-05
-3.81843559245788e-05
-1.92990234746391e-05
-3.23144463160738e-05
-5.76240339562571e-06
-2.74460561517149e-05
-1.52632730478353e-05
-3.71499358830092e-05
3.5434223892039e-06
-2.62592781160639e-05
-1.58438570272687e-05
-1.49539833780108e-05
-2.92726318102777e-05
-5.29578804993168e-05
-1.29923504784978e-05
-3.57183039883425e-05
-2.03431920220349e-05
-1.50808111068899e-05
-2.18468183292072e-05
-4.94605576977092e-06
-3.65543998594897e-06
-2.57286220102252e-05
-3.22971245386997e-05
-2.8264957171342e-05
-2.11527021942259e-05
-2.497801124124e-05
-3.30168243339075e-05
-2.18285577476169e-05
-2.25592527645563e-05
-3.1049356874939e-05
-1.58765695564278e-05
-3.04833336456836e-05
-4.24758390899514e-05
-3.406483124143e-05
-1.89640847178761e-05
-4.0015957551255e-05
-4.10789899242279e-05
-1.28371670997536e-05
-2.10509359533824e-05
-2.7889380376055e-05
-3.06718212694605e-05
-2.48907650637541e-05
-9.30189324244832e-07
-2.20968962173627e-05
-4.42635581204681e-06
-1.87221024233589e-05
-1.11327270234031e-05
-2.70897077781847e-05
-1.69974474444561e-05
-2.56762146571691e-05
-1.53821337938101e-05
2.23466039554164e-07
-3.84811222147735e-05
-2.4405137714555e-05
-1.2981204327008e-05
-2.95923216561181e-05
-2.01148185570513e-05
-1.53386156115737e-05
3.77468467319566e-06
-1.19233404497744e-05
-2.90724668987936e-05
-1.27060453586266e-05
-3.25767429870117e-05
-3.03189269106284e-05
-2.60813163431005e-05
-4.08762023402367e-05
-4.41307255969537e-05
-3.74778872605493e-05
-2.48173887662576e-05
-2.76663544517556e-05
1.4281391155614e-05
-2.82568269273342e-05
-4.42216312541456e-05
-6.00018714098885e-06
-3.65081317773452e-05
-9.51734761441391e-06
-7.66038256566067e-06
-1.14219179651535e-05
-1.5628454150441e-05
-1.02874545053898e-05
-1.15435330587807e-05
5.76661043157748e-06
-3.14690440256024e-05
-4.28310711739828e-05
-2.59470303729815e-05
-1.09311334426889e-05
-1.85082195884057e-05
-2.36326185350544e-05
-1.54241340632985e-05
-1.20995280186777e-05
-1.07803433408499e-05
-1.77404200619931e-05
-5.1019540388201e-05
-3.24952369993095e-06
-5.39325545912587e-06
-2.82034678670171e-05
-1.74302712501986e-05
-2.41168645625103e-05
-2.51824813435331e-05
-5.20822609106297e-05
-2.89248079845147e-05
-3.49080144816341e-05
-1.39000694869428e-05
-3.91922627456138e-05
-3.48854296443647e-05
-7.2838797852929e-06
-1.45734135837635e-05
-2.24882799790837e-05
-1.14823756971863e-06
-2.96705655402216e-05
-1.68326021377108e-05
-2.73802197999174e-05
-1.49988304205028e-06
-2.02909410807695e-05
-1.91377033543317e-05
-1.53312049957839e-05
-1.31917430521479e-05
-3.62929097543008e-05
-3.27845087166807e-05
-3.27296786580678e-05
-2.87595416436772e-05
-3.95536003258116e-05
-5.88074961221265e-05
-1.74328391100852e-05
-7.05725878498687e-06
-3.47667368988963e-05
-5.30714832505061e-05
-1.1384022751932e-05
-4.8837270712712e-05
-8.95310053558417e-06
-1.20673420905868e-05
-2.51981960365551e-05
-2.54591484861393e-05
-9.8703996533076e-06
-1.66710022287873e-05
-1.30909299827942e-05
-2.28612968482211e-05
-3.56221729681169e-05
-8.22323877389953e-06
-1.48056134538799e-05
-1.43904850962433e-05
-5.8435748315086e-06
-1.0929957216493e-05
-3.45261578644866e-05
-3.69538131861597e-05
-2.70262832733801e-05
-1.58537689209794e-05
-3.90140756611175e-07
-1.94785916763403e-05
-2.66003204073155e-06
-4.08210630197873e-05
-4.10731011908226e-05
-3.77537257843143e-06
-2.1414958119017e-05
-2.31252698729904e-05
-5.4043259147698e-05
-2.26299241235326e-05
-1.71266976023326e-05
-2.9062016030727e-05
-4.74913297461616e-05
-2.10364452113142e-05
3.19193966736529e-06
-3.73698517615561e-05
-2.24865596900287e-05
-2.206404070119e-05
-2.47020262120468e-05
-4.34359810042674e-05
-3.97745979432606e-05
-2.44775692516746e-05
-3.74315870930829e-05
-3.90404311132651e-05
3.22395031045286e-06
-3.44380915837009e-05
-2.26442426965603e-05
-4.60128809673007e-05
-4.61440141338647e-05
-9.27754744797977e-06
-1.77396888502451e-05
-3.50302583735577e-05
-2.81532601098738e-05
-4.03871373005491e-05
-1.05133480639581e-05
-1.05424699431313e-05
-1.96658461738876e-05
-1.58394009105332e-05
-1.58850273886548e-05
-2.54356764884277e-05
-3.56781355016428e-05
-4.02545970518583e-05
-1.23995690214772e-05
-2.39498624340656e-05
-3.44092386603834e-05
-3.76374656451418e-05
8.68455617247497e-06
-3.49727353027037e-05
-3.34169105794487e-05
-1.82305416991353e-05
-7.56709044568943e-07
-9.43686549571292e-06
-1.81272007707954e-05
1.48952384850517e-07
-3.18641223255056e-05
-9.46814339971016e-06
-5.49158880942086e-06
-1.00300758739738e-06
-1.12850200500944e-05
-3.53887853605003e-05
-4.19254916301025e-05
-2.02812488236974e-05
-1.20598874647827e-05
-2.43948042256645e-05
-2.65348503952067e-05
-3.09170562986648e-05
-1.02036064986455e-05
-2.8317070702666e-05
-1.13604739969028e-05
-3.87599362905444e-05
-1.66662683700379e-05
-9.00908338151492e-06
-2.05099904330288e-06
-1.67512002070945e-05
-2.35184522428694e-05
-2.19073272504834e-05
-1.30585709878531e-05
-2.24249673925115e-05
-5.39209262805037e-05
-3.01314339141451e-05
-2.75708879494963e-05
-1.21527328943608e-05
-1.58814453363326e-05
-2.5479971580311e-05
-3.06770520382823e-05
-2.96929405170411e-05
-2.79432653495785e-05
-1.74750045106323e-05
-4.52125862963646e-05
-4.65771250278312e-05
-2.78073466592521e-05
-1.39589990969309e-05
-3.44060444533701e-05
-1.40095809981849e-05
-1.07398712664289e-05
-3.49582432794099e-05
-2.20207665317949e-05
-3.97564892452536e-05
-1.17271209892795e-06
-1.93879337470068e-05
-1.36910994019597e-05
-1.80505994570827e-05
-3.55387669359846e-05
-3.90807537053824e-05
-1.80659987658199e-05
-2.39660059633463e-05
-2.25917848905122e-05
-1.36116169285057e-05
-3.03944785519643e-05
-3.07535269387501e-05
-2.83750953829314e-05
-1.76085080486026e-05
-3.98878919976352e-06
-3.70706571466402e-05
-2.38247224934963e-05
-2.38688470480628e-05
-2.90353561904221e-05
-4.01843732308417e-05
-1.73414352751853e-05
-1.07883986979981e-05
2.68622755443146e-06
-1.5882506428461e-05
-1.32025576902351e-05
1.66257363246909e-06
-2.05210416976993e-05
-1.60149122459793e-05
-1.33327855336618e-05
-1.85937203316816e-05
-3.30786098052911e-05
-1.44473945196552e-05
-1.95724405909938e-05
-1.536170988131e-05
-3.56790716917535e-05
-2.88759345038249e-05
-4.71114486281608e-05
-1.40874495092522e-05
-4.1233878001977e-06
-2.50571411204427e-05
-2.50889830358319e-05
-2.97506148038151e-05
-4.79000347686811e-06
-1.64254851590558e-05
-2.72539768859597e-06
-1.56997019207303e-05
-2.57921858406099e-05
-2.68403500594582e-05
-1.92157526119356e-05
-1.50780380514748e-05
-4.47008740142173e-05
-6.08959342321317e-06
-2.01618608335453e-05
-2.58809111505858e-06
-2.89538197700733e-05
-1.56639659360114e-05
-2.17172158374783e-05
-3.01775600244048e-05
-2.36880457532282e-05
-1.42042603986528e-05
-3.28982709615419e-05
-2.20990389719516e-05
-1.81909429826528e-05
-3.20433985988546e-05
-2.36869477033835e-05
-3.56475090107756e-05
-1.92453141311151e-05
-3.71065866375047e-05
-3.28416076105232e-05
-1.43484683221862e-05
-3.85622570742298e-05
-5.73565661768337e-05
-1.07848311161441e-05
-4.29657783961805e-06
-1.94406564881659e-05
-1.43841931076759e-05
-4.1768221821711e-05
-2.64356868909033e-05
-2.78934384834099e-05
-2.53968962602009e-05
-1.16866395286503e-05
-1.96515575588027e-05
-3.62302179206683e-05
-1.63357567512087e-06
-6.88353625567157e-06
-3.21975082601562e-05
-1.55961180227555e-05
-3.35054009649869e-05
-1.55574073865765e-05
-2.64568288632825e-05
-3.79394893505007e-05
-2.78103751097241e-05
-3.32442238026212e-05
-3.90142404716682e-05
-3.20986865976621e-05
4.09151519251033e-06
-2.28021257128096e-05
-2.30189554061137e-05
-2.47693807725466e-05
-1.12739716287076e-05
-2.06924970049967e-05
-1.72011837733918e-06
-1.53138944721111e-05
-1.04166515822303e-05
-4.53148278570815e-05
-6.56013425353363e-06
-3.39174911154819e-05
-1.88514463570803e-05
-2.95238548504937e-05
-1.81462568509369e-05
-1.37388743140115e-05
-2.69742861396498e-05
-1.42959408510825e-05
-2.68709218053947e-05
-3.24196250316695e-05
-1.41131235436087e-05
-3.98424230854295e-05
-1.65733995854993e-05
-1.32973529451941e-05
9.21180851737334e-06
-3.04504407031566e-05
-2.80490890110787e-05
-4.88135714262096e-06
-1.24719360618222e-05
-1.68192155087231e-05
-2.00235924783883e-05
-2.39235491739916e-05
-2.31730385116297e-05
-2.48699368987044e-05
-1.06624746670182e-05
-6.63268749142074e-06
-1.5420188122593e-05
-3.76668419898282e-05
-2.78137650871813e-05
-1.95085448527153e-05
-7.84590325643408e-06
-1.7231593639227e-05
-7.74725216033938e-06
-6.40584179266021e-06
-2.38345861372912e-05
-8.81986452003418e-06
-2.69969804743244e-05
-2.22668122097156e-05
-3.14723310112873e-05
1.93829473482902e-05
-1.30657897447405e-05
-2.5538135733426e-05
-1.74207143233847e-05
-2.75358739628547e-05
-2.8546293846199e-05
-4.50514586789503e-05
-3.39730201815999e-05
3.79210287846092e-06
-2.67194289778841e-05
-9.97935776494367e-06
2.21313281144453e-06
-1.87165611953111e-05
-2.46681173138185e-05
-2.25797483578893e-05
-2.49705887704161e-05
-2.0574979278324e-05
-9.78089109057541e-06
-4.14142430163296e-05
-2.96082410188911e-05
-9.95911889284759e-06
-3.57804360797157e-05
-3.18612117481271e-05
-2.34295389371719e-05
-7.63824966043628e-06
-2.10091368786282e-05
-1.31131959579451e-05
-1.55955992465959e-05
-2.02388177984699e-05
-9.52188806710367e-06
-2.08602394641138e-05
-1.31084635949451e-05
-3.47942927657019e-05
-3.13671807132056e-05
-2.7459479361716e-05
-2.49717389877024e-05
-1.79758863492365e-05
1.01358797460726e-06
-3.51396925657684e-05
-4.36358911338027e-05
-3.8684897741992e-05
-2.31210446615924e-05
-1.77220011344107e-05
-4.36116696616412e-05
-1.70910714177599e-06
-2.22093624560924e-05
-2.57759278177575e-05
-1.33732957396466e-05
-2.96932285071943e-05
-2.26145378977677e-05
-1.23328524915697e-05
-3.45982171113295e-05
-2.47477769011668e-05
-4.35569798041933e-05
-3.51254676211866e-05
-2.1248977468485e-05
-3.09753322484599e-05
-1.79562858327207e-05
-1.35004258606213e-05
-1.73932158237853e-05
-4.98841593742411e-05
-1.08781458766995e-05
-3.00537546048284e-05
-3.51232904764157e-05
-3.8712520938368e-05
-1.56442155158383e-05
-1.79460353503868e-05
-2.75596417023617e-05
-2.01316049403201e-05
-1.11760897006117e-05
-2.86657295992436e-05
-2.2198695411181e-05
-7.19441380430797e-06
-1.60311973866159e-05
-3.26907344471456e-05
-4.20166170501747e-05
-6.18279749244668e-06
-3.96152831458094e-05
-4.482958106273e-05
-1.25602657610791e-05
-2.43515923958077e-05
-3.92834214591325e-05
-3.39942457580214e-05
-8.12319844164515e-06
-4.42267092136228e-05
-4.2712799525491e-05
-2.50888382895573e-05
7.46970153696601e-06
-1.81862290478805e-05
-2.36919540267007e-05
-2.00486981910456e-05
-5.83686454545522e-06
-4.57712529185309e-06
-3.14200829434604e-05
-3.04096612887008e-05
-2.79199324198774e-05
-1.54075894840176e-05
-2.14393435838248e-06
-1.33092484935207e-05
-2.24041271451863e-05
-2.49638600720895e-05
-1.76814457292618e-05
-2.46415948353423e-05
-1.72759445362498e-05
-2.85435707698919e-05
-2.36625702823038e-05
-2.56625658840518e-05
5.62458427327475e-06
-2.168053186845e-05
-1.02053282279782e-05
-4.01712438174516e-05
-2.77576555869065e-05
-4.80466707443357e-05
-4.16813630631795e-05
-3.80928278149517e-05
-2.2709198464859e-05
-3.24222715451096e-05
-3.53664011852898e-05
-2.18142128901316e-05
-3.32948436785874e-05
-8.9555670138724e-06
-1.89610987174189e-05
-2.17784888337041e-05
-2.56610873442032e-05
-2.47176864416856e-05
-1.33601660172253e-05
-4.53438703716876e-05
1.33757014472326e-06
-1.99167970600263e-05
-2.52725478914582e-05
-3.07609760043434e-05
-3.87863641984472e-05
-1.95584840442516e-05
-3.90825071137597e-06
-2.44488458353446e-05
-1.39127720726455e-05
-2.59595452088207e-05
-3.46483305166775e-05
-3.09549961536875e-06
-5.07949131186071e-05
-3.4705879197672e-05
-1.78343894183058e-05
-1.89120436739758e-05
-1.70567613154254e-05
-2.91266223924108e-05
8.89572287159912e-06
-3.69734226730162e-05
-5.27486103941541e-05
-2.18901705891857e-05
-4.09521907898772e-05
-3.53882152698978e-05
-2.25020964433501e-05
-3.62744052083404e-05
-3.40597474821005e-05
-3.75713175019168e-06
-2.34017875731145e-05
-3.33098320879234e-05
-2.81963778198898e-05
-4.31759620759526e-06
-3.60684260533907e-05
1.72243429791715e-06
-2.57783188870166e-05
-1.20706538163431e-05
-8.95916930150373e-06
-1.92149889307966e-05
-4.56610803594726e-06
-1.96997751387749e-05
1.52016512454175e-06
-3.12663601953473e-05
-1.89859003645195e-05
-1.51600335159931e-06
-2.78637295992033e-05
-8.66103170297998e-06
-1.35331617706902e-05
-2.70289899693725e-05
-2.93672779739952e-05
-2.3768711138611e-05
-2.26263444170305e-05
-1.68308858425687e-05
-3.93168600120917e-05
-3.6679046044061e-06
-2.79864358338082e-05
-3.22898315836508e-05
-1.86272887103885e-05
-1.40793598185775e-05
-3.28979287970422e-05
-1.98343764523324e-05
-2.34034922284315e-05
-2.57419089054114e-05
-3.65969341783028e-06
-3.90197944441854e-05
-2.64241819823347e-05
-1.03490982662909e-05
-1.00341384146141e-05
-3.86689895465653e-06
-2.26189481754296e-05
-3.79888412709997e-05
-1.94649402394571e-05
-4.90735377746558e-05
-3.37699159110685e-05
-3.72463119621773e-05
-4.05171878244118e-05
-2.10937340673599e-05
-4.63544249616846e-06
-1.57298794213597e-05
-3.44744849044173e-05
-7.13784429492802e-07
-2.43710622267333e-05
-4.25352637320545e-05
-1.05994460634719e-05
-2.01790067544781e-05
-5.41048773820712e-06
-2.18549482516936e-05
-9.78350524065443e-06
-1.36860090150094e-05
-9.27826894710697e-06
-1.26500831488479e-05
-4.01251593576623e-05
-3.09490691081774e-05
-1.80571670184767e-05
-1.91227447061853e-05
-2.01497162568036e-05
-1.56294020720026e-05
-2.00877387536073e-05
-3.5264983554813e-05
1.04941195043669e-06
-2.76376540553698e-05
-3.63241322860627e-05
-1.48579454955425e-05
-2.49526629334009e-05
-2.38578779008104e-05
-2.45075231713722e-05
-1.58978009590878e-05
-3.18202496112915e-05
-4.35432489313572e-05
-3.80043391388972e-05
1.64235897851531e-06
-2.57231202968329e-05
-2.79147850614071e-05
-3.12900868881169e-05
-3.5241169712349e-05
-1.69020766765705e-05
-5.00163182970334e-05
-2.60705121495081e-05
-1.06356095685762e-05
-2.4141842907886e-05
-2.93882862430962e-05
-1.33632950114933e-05
-7.71580385557187e-06
-1.89189128366213e-05
6.93888358021138e-06
-1.47217111631044e-05
-2.91332678379274e-05
-1.84574068192532e-05
-2.11298684912432e-05
-6.731460585259e-06
9.34360340498445e-07
-1.98760376956138e-05
-1.79913381146471e-05
-2.83345834827431e-05
-2.37944939203282e-05
-1.4271272873263e-05
-3.40695410101439e-05
6.54947885558011e-06
-2.37599967164416e-05
-4.31435117512718e-05
-4.31058189992957e-05
-2.51759208278424e-05
-1.37332327977771e-05
-1.39080643046477e-05
-2.39049870627427e-05
-3.5059153339889e-05
-2.72205432588073e-05
-1.73021885892525e-05
-2.64115039857097e-05
-1.14138910473107e-05
-1.85833156747107e-05
-2.93954276139073e-05
-8.96335889255973e-06
-4.06333881474799e-05
-2.71850881741357e-05
-2.00560078686587e-05
-2.46957917240671e-05
-3.03019415143963e-05
-2.36695622669068e-05
-3.49017704823074e-05
-1.64067374663819e-05
1.66955245349677e-05
-2.48395144950826e-05
-3.20370584873874e-05
-2.41309546741922e-05
-2.89368201089542e-05
-4.05400121859232e-05
-2.23353875125887e-05
-2.46009062289539e-05
-4.35499398179324e-05
-1.80098656299634e-05
-2.0569213021038e-05
-5.819561797077e-06
-2.50318507404464e-05
-9.20076342908877e-06
-2.63781100079379e-07
-2.72179284946852e-05
-3.77718891354018e-06
-3.61701544351033e-05
-2.5718340768588e-05
-4.91602782996452e-05
-1.55103394493806e-05
-1.45317778453199e-05
-8.68084525239829e-06
-3.37664536782837e-05
-4.09786108290717e-05
-1.50472922646296e-05
-2.88918782923788e-05
-3.228433940687e-05
-2.45041487714439e-05
-1.21190857732239e-05
-1.68748032345129e-05
-8.60102354624198e-06
-1.99140082125526e-05
-4.30190480106867e-05
-4.84313653963341e-05
-4.23984687093734e-05
-2.17992760370742e-05
-6.38203008985079e-06
-2.29065692647636e-05
-1.77137894762467e-05
-2.30770651209324e-05
-4.13639080854089e-05
-1.71818353696098e-05
-2.6110434840748e-05
-6.41430705014932e-06
-2.395233715198e-05
-1.61624550484034e-05
5.25113555541976e-06
-2.56211866230986e-05
-1.37931535044963e-05
-4.79917964980196e-05
-1.42240654975329e-05
-7.11747568435821e-06
-2.03016061263872e-05
-3.50351612952238e-05
-9.74709734256108e-06
-2.38287062859206e-05
-2.58836089273127e-05
-1.47760099672778e-05
-1.41480949988834e-05
-3.51659139897366e-05
-1.25856300749737e-05
-2.67622950353084e-05
-7.21473284079488e-06
3.44078333799696e-06
-2.21763399430428e-05
-6.5934370117092e-06
-3.61340844886286e-05
-1.77144295038011e-05
-9.69594868728536e-07
-1.81775190212148e-05
8.55171766888889e-06
-1.85093479091978e-05
-2.42045853449744e-05
-1.35134812632738e-05
7.27511558398576e-07
-2.91000028860489e-05
-8.22478439964082e-07
-1.71739852698531e-05
-1.47627200996145e-05
-1.87950034313087e-05
-2.75788448774136e-05
-2.86145114412121e-05
-8.13894854907873e-07
-3.60465449878976e-05
-3.27952256414446e-05
-2.3771027148511e-05
-2.25444666721437e-05
-2.33357936395063e-05
-1.84284075095382e-05
-5.23497483267799e-06
-2.32294287349735e-05
-2.65405898315333e-05
-1.98471157961518e-05
-1.69873710939163e-05
-1.19324589265459e-05
-2.78756212736292e-05
-2.70981473479786e-05
-3.86361985201297e-05
-1.41907863232202e-05
-2.03876934700727e-05
-4.47751243598266e-05
-1.93049893738292e-05
-2.79993069536879e-05
-2.06429850227684e-05
-9.67536830975432e-06
6.10094511250488e-06
-6.97012019903734e-06
-2.5686069556648e-05
-2.70229676209807e-05
-2.6497160209834e-05
-4.55411324490542e-05
-4.08649424973688e-05
-2.64577147566055e-06
-2.44273517406804e-05
-2.40657940190955e-05
-5.20934210881164e-05
-2.53683659313828e-05
-2.31190974118124e-05
-2.00182526681044e-05
-1.79330563900882e-05
-3.95952274701028e-07
-4.7235734568247e-05
-2.45573293958443e-05
-4.43450954805151e-05
6.08266097143695e-06
-2.25472589816056e-05
-2.581348444136e-05
-1.51928565270197e-05
-2.95275360458243e-05
-1.46090136774348e-05
-3.82884536421675e-05
-1.34354565174223e-05
-6.82433551660044e-06
-2.23828391398606e-05
-9.72200434848949e-06
-1.09410765505247e-05
-1.56221004716407e-05
-2.94250809716054e-05
-2.51247471742414e-05
-4.31120136388706e-05
-2.42234814583102e-05
-5.52422462938087e-05
-2.18966705774622e-05
7.34319331122665e-07
-1.6414369732948e-05
-1.34133830268189e-05
-3.60017366219365e-05
-7.79800497619053e-06
-3.405160354561e-05
-3.68011085509463e-05
-4.75916263873812e-06
-2.53359565848473e-05
-4.9788035597964e-05
-2.38829568577443e-05
-7.99790252101157e-06
-2.45713172695407e-05
-4.29198438440574e-05
-4.29807217574477e-05
-4.34819193627859e-05
-1.53576233445333e-05
-3.62716549876501e-05
-3.29108517962523e-05
-3.05091631502638e-05
-2.66062311211573e-05
-3.25921798245288e-05
-3.03331832121098e-05
-9.00852841330713e-06
-1.57460031483979e-05
-3.72861187930299e-05
-2.27513454814306e-05
-2.04731039903761e-05
-2.93083410787409e-05
-2.30592542433129e-05
-2.18600247503945e-05
-1.87950885095409e-05
-2.88630093695438e-05
-3.06184411613809e-05
-2.9174321562881e-05
-2.42410532501671e-05
-1.5558935500381e-05
-1.15020788999326e-05
-2.67083717382111e-05
-2.70260177943124e-06
-4.50690991482412e-05
-4.65071176386217e-05
-4.04295163376092e-05
-2.20557199073332e-05
-2.437083078921e-05
-4.15710976075556e-05
-1.99299456856194e-05
-8.95787528396588e-06
-2.57615944785719e-05
-1.53672570032699e-05
-1.76410848545556e-05
-2.21983844930981e-05
-1.94955772593692e-05
-2.38716218307539e-05
-2.43711576277164e-05
-2.42193981699115e-05
2.55061214191242e-06
-2.86746464322205e-05
-2.61130669430031e-05
-1.94797104376962e-05
-3.11087182247191e-05
-1.30028624807046e-05
-1.98832607170563e-05
-2.10433987904404e-05
-5.66520558026201e-05
-2.32089396032557e-05
-2.4393479920341e-05
-3.96993433550023e-05
-4.15885771005451e-05
-1.80267851529564e-05
-3.15985492602879e-05
-1.89470666918718e-05
-4.45501865990123e-05
-6.57531562611849e-06
2.3819867538841e-06
-4.32864760742043e-05
-4.70460129277112e-06
3.723796107319e-06
-2.5650611339531e-05
-2.19001032969433e-05
-3.2512314155696e-05
-4.97454040847801e-06
-2.21174141131697e-05
-1.29097034712118e-05
-3.178223247895e-05
-4.9885229691917e-05
-9.90017908917602e-06
-2.10383481618765e-05
-4.08277189541392e-05
-4.42688559403483e-05
-3.07512475669864e-05
-8.89802830442436e-07
-4.50353877322127e-05
-5.85550460801204e-05
-1.301272539156e-05
-8.26886102499072e-06
-6.81959696036828e-06
1.03540548800205e-07
-2.51030005007787e-05
-2.42189039739129e-05
-1.88204043215652e-05
-1.31029795320487e-05
-3.18849295295366e-05
-1.04417584573585e-05
-7.00150816681544e-06
-1.69454762786788e-05
-3.28334326776956e-05
-4.18715799497187e-05
-1.24647400109549e-05
-1.83127278111878e-05
-2.7145788322119e-05
-3.09266318949564e-05
-6.63961214275707e-06
-1.56946564814033e-05
-3.17314979943129e-05
-1.65335838875394e-05
-6.17369980911941e-06
-3.20726799451677e-05
-1.83568738367515e-05
-3.21204811825777e-05
-3.95315080578234e-05
-8.96447766944148e-06
-2.54318838398266e-05
-2.79358270249556e-05
-1.9042407511745e-05
-2.00559693803298e-05
-4.18592139378757e-05
-1.76384221534038e-05
-2.44503153778062e-05
-1.98403769673791e-05
-1.96661187200248e-05
-5.67161136249653e-06
-1.07997293942414e-05
-2.47315548922329e-05
-9.67329562748541e-06
-2.65080108136199e-05
1.4894589794346e-06
-3.40876850963655e-05
-3.47719907221946e-05
-4.14318451181894e-05
-4.30262474716944e-05
-2.53619558387991e-06
-1.26245963156847e-05
-3.0851731192286e-05
-2.10072763488875e-05
-1.62325258856283e-05
-1.52876378495687e-05
-2.26026857826452e-05
-2.8728887246289e-05
-1.51830155298582e-05
-1.11492975637637e-05
-4.17070426712088e-05
-1.18424426607145e-05
-2.63378008638457e-05
-3.66983739025189e-05
-7.5244324081637e-07
-2.24230216468999e-05
-5.65317164763441e-05
-1.20924533138036e-05
-1.15660568036553e-05
-2.82084417127318e-05
-2.38458230609974e-05
-1.33519815217142e-06
-4.56777756783572e-05
-3.18558679879354e-05
-2.04838622962053e-05
-2.95857327261661e-05
-3.63916887066729e-05
-2.51116743543544e-05
-1.65979827099756e-05
-1.10430473286843e-05
-1.45484119020327e-05
-2.77166994380642e-05
-4.84830319437369e-07
1.33796959358068e-05
-2.37038816146198e-05
-3.2202604648137e-06
-2.47777392755537e-05
-9.80776222769597e-06
-2.04906228528978e-05
-3.2540381948048e-05
4.29208446557838e-06
-5.59574379918375e-06
-5.89641236179548e-05
-4.1427911992632e-05
-2.41810138601861e-05
-3.81024118473342e-05
-2.23296314545879e-05
-1.39112730098743e-05
-5.9199069112051e-05
-3.1251116973908e-05
-1.46588431027228e-05
-2.40543158220822e-05
-3.01823745162723e-05
-3.43663138239439e-05
-3.36068622213279e-05
-2.18502338323591e-05
9.28375474615956e-06
-4.75219738712852e-05
-3.22334246042659e-05
-4.47974199655395e-06
-3.91304592922161e-05
-2.66840939352301e-05
-1.40107921368646e-05
-5.34473081166704e-05
-1.23862486410713e-05
-1.30954335894351e-05
-3.20603100790039e-05
-1.83155950181287e-05
-1.71676132191415e-05
-1.022263490219e-05
-1.89769086667212e-05
-1.83317906236332e-05
-2.27090638742323e-05
-3.33501506203781e-05
-6.06467981348172e-06
-3.51725200746642e-06
-3.45957600584609e-05
-4.1080251109943e-05
-1.91286841757035e-05
-3.82718357467941e-05
-1.19820318419267e-05
-2.74131177674532e-05
-1.98857812452368e-05
-1.04755857922422e-05
-1.32084462818184e-05
1.07148242473971e-06
-4.11829762726024e-05
1.27777351455779e-05
-4.68664345748514e-05
-2.24568541486291e-05
-3.02840333336336e-05
-2.92774513318219e-05
-1.3521551573024e-05
-1.43859207163635e-05
-7.63183761507792e-06
-2.07455657655807e-05
-5.22649641758409e-05
-1.02950410111014e-05
-1.81458948810642e-05
-4.03332716473426e-05
-1.89519547450517e-05
-1.83846613653606e-05
-2.15384419283514e-05
-9.17337337275246e-06
-1.70878750229767e-05
-1.59231374273825e-05
-3.46193084153418e-05
-2.41629334875498e-05
-2.92325891157496e-05
-1.94915628574592e-05
-1.995570494631e-05
-2.99336250981311e-05
-2.16306239811538e-05
-1.95059538138457e-05
-3.50938146842504e-06
-1.84970015931342e-05
1.13919109119654e-06
-4.28946364808363e-05
-2.5662656034122e-05
-9.4255528964252e-06
-2.4318013938321e-05
-3.22002993365696e-05
-3.19279915416753e-05
-2.51714623471868e-05
-3.94870137289759e-05
-1.05105635352752e-05
-2.38691289105132e-05
-2.48073960860135e-05
-1.33841871322581e-05
-2.24051418367048e-05
-2.70509229136296e-05
-4.60241634791292e-05
-2.5300531147843e-05
-3.57742406338976e-05
-2.11429422071135e-05
-4.12972005212459e-05
-2.59028750947793e-05
-1.59458105400822e-05
-6.58130561379442e-06
2.23077393203794e-06
-5.74507720111617e-05
-2.19807795842285e-05
-1.20989059027914e-05
-3.13980168307565e-05
-1.39758338724582e-05
-3.73895040112618e-05
4.39909194706039e-06
-5.49092309419908e-05
-1.87792069588142e-05
-2.31353327385886e-05
-1.58661933768038e-05
-1.57986239479823e-05
-1.07311833215127e-05
-2.87744587673993e-05
-1.15647829678552e-05
-5.19374391933062e-05
-1.40779092295211e-05
-2.98772623453975e-05
-2.50877422224597e-05
-3.75043397160865e-05
-1.50470890639105e-05
-6.0511878033068e-06
-2.02802961249578e-05
-1.27519689952727e-05
-1.81925209272068e-05
-1.58999815718939e-05
2.23585374331673e-06
-3.07677258061901e-05
-8.05533745417076e-06
-1.853083438806e-05
-1.78159506248526e-05
-1.76233309128884e-05
-3.79035763544294e-05
-1.92973086924949e-05
-3.0329806023287e-05
-1.41459269739675e-05
-2.40596789141114e-06
-7.16738390879355e-06
-7.1922630677099e-06
-3.38919889673808e-05
-2.50937859917281e-05
3.21743515316328e-06
-2.05311331790652e-05
-1.8265602502003e-05
-4.67255999163202e-05
-2.95210386424976e-05
-1.70793776475455e-05
-9.93387421292851e-06
-3.04463825422438e-05
-2.99292215368473e-05
-3.26597482305155e-05
-1.89139424752113e-05
-2.67176989355306e-05
-2.31744639615119e-05
-1.98563316995773e-05
-1.82013837465933e-05
-1.64895296443637e-05
-1.00690397513826e-05
-2.71132874697541e-05
-1.43364798727554e-05
-8.22082846482136e-06
-3.39839972157218e-05
-2.71927483993337e-05
-3.52553459627355e-05
-2.92585047468476e-05
-2.99460287892285e-05
-8.09889365270921e-06
-2.69200864115134e-05
-2.34219987621543e-05
-7.12006852504046e-06
-2.52926003548329e-05
-3.53727027710035e-05
-2.99814505199973e-05
-2.37016820289344e-05
-4.62116917443943e-05
1.01163366371712e-06
-4.08979696925486e-05
-3.8929450407446e-05
-1.79622578503286e-05
-9.84271569939642e-06
-1.00359880693262e-05
-4.50197931263836e-05
-1.46746720459539e-05
-2.0896645768844e-05
-2.38392293685706e-05
-2.86346789900808e-05
-1.85468740941003e-05
-4.33830449148834e-05
-2.01456928552543e-05
-4.51189712129461e-05
1.16276925191771e-05
-2.9982390552625e-05
-2.74408032723261e-05
-4.50897414357449e-05
-1.90673774194514e-06
-2.59471310231715e-05
-2.06102816697178e-05
2.15343719836032e-06
3.64652106503119e-06
-9.65333383762223e-06
-3.14822071478022e-05
-7.35090612246956e-06
-2.16994390889348e-05
-1.67534018715182e-05
-1.24552443395028e-05
-4.53221875122334e-05
-2.28914872506013e-05
-3.9869894954419e-05
-2.53189985340122e-05
-4.8919129075324e-05
-2.04248243988278e-05
-2.84619663271159e-05
-1.19542782127557e-05
5.2486117120476e-06
-2.4019888796415e-05
-2.87948129806713e-05
-3.52693317922451e-05
7.7231376080849e-06
-4.10011064111857e-05
-2.60311302996356e-05
-4.48974400828218e-05
-3.96931429453574e-05
-1.15736969324851e-05
-4.17774664148404e-05
-2.4232122511977e-05
-1.84948502515642e-05
-6.78448112584578e-07
-5.74718111075063e-06
-4.34216342166783e-05
-2.93640662002725e-05
-1.52743048133101e-05
-2.06783656318642e-05
-5.20312709112653e-06
-1.7703721024771e-05
-2.60927599002402e-05
-3.02088259850508e-05
-2.74762433208313e-05
-2.15758371996851e-05
-3.60502805375006e-05
-1.16373638464248e-05
-1.52160879380367e-05
-3.56631628726168e-05
-3.18487470485436e-05
-1.64051215337972e-05
-2.21444000441962e-05
-7.46023567225187e-06
-1.42878547958385e-05
-1.75798650099662e-05
7.35278528638632e-07
-1.12480088836462e-05
-2.29902580927391e-05
-2.94329951283877e-05
-4.81533565728048e-05
-6.30502601780679e-06
-1.33745889360969e-05
-3.42082190640927e-05
2.73997061400418e-06
-2.42329735790941e-05
-3.12935382377328e-05
-2.75484610611477e-05
-6.01214236555985e-06
-6.97126832630843e-06
-1.96937819316948e-05
-4.21246198712951e-05
-1.25128144532908e-05
-1.7585625605744e-05
-2.15146846695631e-05
-1.68169648441068e-05
-3.50597425817807e-05
-4.20305018098904e-06
-1.64657283016358e-05
-3.91676255765403e-05
-2.19686943044898e-05
-7.79225718064725e-06
-1.82519630734916e-05
-2.88242575945742e-05
-3.7279093703391e-05
-2.95404090978855e-05
-3.15740220623037e-05
-4.27881264239446e-06
-3.2022330107641e-05
9.9903426502905e-06
-3.21260795264337e-05
-5.20229601065214e-05
-8.70184412316079e-06
-3.32559545144011e-05
-2.31807852079373e-05
-2.20021485915627e-05
-1.8989053093246e-05
-1.07311080180897e-05
-4.41402797098026e-05
-2.69563125945513e-05
-1.70933902129124e-05
-3.03921537590872e-05
-3.45900899743967e-05
-3.24821777539784e-05
-1.58197161063781e-05
-3.01985865678387e-05
-1.20792326032748e-05
-1.23535741980209e-05
-2.82763292948153e-05
-7.32574441893723e-06
-1.74546035016893e-05
-4.02017031758521e-05
-4.11929701722626e-05
-1.46847426274175e-05
-3.65337889371677e-05
-1.2397030882409e-05
-2.64914511296947e-05
-3.71570363868951e-05
-3.99299764829065e-05
-8.41007981854694e-07
-3.32984472666475e-05
-3.96204404656554e-05
-3.32795697808754e-05
-1.31779255530942e-05
-1.85413165709545e-05
-2.07242232052876e-05
-1.96300970270491e-05
-2.10253533870382e-05
-2.36482153946837e-05
-2.31688479065191e-05
-2.92785641894721e-05
-2.02598920730934e-05
-1.60396686515151e-05
-1.82736393684961e-05
-1.94166620497038e-05
-2.69905056786338e-05
-2.33116788435803e-05
-2.42885360344875e-05
-9.34969722150695e-06
-1.82273752585108e-05
-2.36374043646448e-05
-1.38858154718643e-05
-2.53780576491762e-05
-6.15940886983508e-06
-2.07649484840171e-05
-2.82435670426933e-05
-3.70334172946559e-06
-2.40371044734731e-05
-3.4244156781245e-05
-8.04290533605839e-06
-2.3292384798571e-05
-3.66225187730081e-05
-1.57679361454502e-05
-2.17777960257392e-05
-1.34939378700917e-05
-2.93446458519048e-05
-4.12461170060853e-05
-3.80810928011121e-05
-2.93653142252145e-05
-1.07931647439608e-05
-2.48855312322298e-05
-2.90117050222972e-05
-2.07307856563197e-05
-3.34110828669621e-05
-1.91516487220429e-05
-1.34111986588542e-05
-5.44673918386093e-05
-2.03059398283593e-05
-8.66041718033489e-06
-1.63105144892517e-05
-1.72233714570878e-06
-1.25235363655338e-05
-2.85323790663283e-05
-1.13552754177675e-05
-2.54197124045143e-05
1.0951916637207e-05
-1.35237525190504e-05
-5.22621790707121e-05
-7.79534724537011e-06
-2.99479117051685e-05
-8.79725832638496e-07
-2.13724466777433e-05
-1.14710265049666e-05
-7.4692549436446e-06
-2.92282231911824e-05
-2.26787887154915e-05
-3.24343340265177e-05
-3.6579237388952e-05
-1.73773430454638e-05
-9.55347828667461e-06
8.80727921740674e-07
-4.55256607960434e-05
-3.78223667944687e-05
-5.75257632081554e-05
-2.04805358576479e-05
-3.89063831024608e-05
-2.33925718446355e-05
-2.49699431233853e-05
-3.49086696870684e-05
-2.13270826606824e-05
-2.22194794584223e-05
-9.31028900234996e-06
-1.32160986793061e-05
-3.11662818034213e-05
-2.84800570961599e-05
-2.66553137295476e-05
-1.23343029381776e-05
-2.18396909287242e-05
-3.24326589259293e-05
-1.20741509530336e-05
-3.53812670304761e-05
-1.52262921647695e-05
-2.36923347224643e-05
-2.18322207658352e-05
-1.59750408101319e-05
-3.61590086415192e-05
-2.92930307339086e-05
-5.15561193275013e-05
-2.48542025478819e-05
-1.13783065216117e-05
-2.34369652771851e-05
-1.22268286468184e-05
-2.82268935969349e-05
-2.03400072037746e-05
-2.30287381744701e-05
-2.2120704172388e-05
-2.45956055833105e-05
-1.8860898294206e-05
-2.55664539016596e-05
-3.43775924556262e-05
-1.35601840963093e-05
-8.84789149402138e-06
-3.09304605131291e-05
-1.28868791205902e-05
-2.62420226644716e-05
-1.67585927355568e-05
-3.28679723423384e-05
-2.05027930978458e-05
-8.45077343988847e-06
-3.84903863005851e-05
-2.08889131989525e-05
-2.438445711763e-05
-1.56308552646891e-05
-3.06133161753796e-05
-2.58297831559813e-05
-1.54803099286553e-05
-2.14442013954023e-05
-2.03553413344403e-05
-1.54394299019696e-05
-2.10261190055937e-05
-3.90606970296983e-05
-6.04093104281259e-06
-2.78004800228536e-05
1.03069863988905e-05
-2.76749986820195e-05
-2.72729200930292e-05
-2.54742352593538e-05
-1.21317407002901e-05
-1.22285206909624e-05
-2.24861973898335e-05
-2.1347229556515e-05
-9.1541011200118e-07
-1.8502355099806e-05
-4.51236731322052e-05
-2.1846678095085e-05
-3.62224208974365e-05
-3.17675480143153e-05
-1.28524030684396e-05
-5.0198812539122e-05
-2.22559754328957e-05
-2.99414925336829e-06
-1.15025492517047e-05
5.85855239645723e-07
-1.33111013925271e-05
-1.87484667747426e-05
3.59096991876942e-06
-3.33976008009118e-05
-3.17158551438293e-05
-2.37089306908645e-05
-2.90872590545852e-05
-3.78803001183445e-05
-4.68672740943625e-06
-1.55383625831205e-05
-3.03302672357623e-05
-1.859684857598e-05
-6.37619650041344e-06
-1.72597906221259e-05
-2.84037211175104e-05
-7.38151819675145e-06
-1.84573804369545e-05
-2.66204309954571e-05
1.95605839507682e-06
-2.12664633892252e-05
-1.89330155910149e-05
-3.43567360062481e-05
-8.39948023284367e-06
-1.30540668825536e-05
-2.41405981727154e-05
-4.12228434131906e-06
-3.10578779324974e-05
-3.93746299718077e-05
-3.38837411675769e-05
-6.06749782964987e-05
-1.39003666605202e-05
-3.01697758236849e-05
-2.50036379883167e-05
-1.35491268139318e-05
-4.46472482241498e-05
-2.49884599416884e-05
-8.16682755927724e-06
-1.86794262642431e-05
-1.50004000465366e-05
-3.88449023558133e-05
-2.82508425415584e-05
-1.57912123838436e-05
-3.03203226622511e-05
-3.96852787036317e-05
-1.82506320500727e-05
-2.70514836559427e-05
-3.71750969690433e-05
-1.36044956902719e-05
-2.26312571782608e-05
1.99386798773734e-06
-2.84762016611729e-05
-2.9861816587359e-05
-3.01924957016627e-05
-3.66011954802657e-05
5.22628877793683e-06
-5.50980157927574e-06
-2.82336259935694e-05
-9.15144481920218e-06
-4.97363889471236e-06
-3.74056103959965e-05
-1.99141198287367e-05
-2.67033588282124e-05
-2.09293342736376e-05
-2.57390044902421e-05
4.74162248656333e-06
-1.31554514886001e-05
-1.51172096666643e-05
-3.33989082374044e-05
-2.9863030122728e-05
-3.19041604966296e-05
-8.85461295155703e-06
-2.22611642641061e-05
-1.43637020329778e-05
-2.72760955350112e-05
6.1452884089226e-06
-2.04438823214081e-05
-1.33958495425724e-05
-1.89666617242228e-05
-3.39992380893645e-05
-1.58474750514282e-05
-2.70273937334723e-05
-1.4197006040082e-05
-2.56609157467037e-05
-2.47163041781141e-05
-2.57970700240712e-05
-1.97623056764114e-06
-1.04232823925019e-05
-1.56917229758408e-05
-3.21159196045752e-05
-2.96153702851119e-05
-3.72901646653397e-06
-3.28369278367828e-05
-5.66934968225751e-06
-4.67352334704733e-06
-3.09637135174075e-05
-3.42673137508594e-05
-2.60054481518092e-05
-1.60287841691693e-05
-1.45839750115448e-05
-2.92268174767008e-05
-4.87966150829224e-05
-3.26630964896412e-05
-2.02861247532981e-05
-7.54121957676207e-06
-1.46239765185574e-05
-2.82687422961043e-05
-4.5217762176159e-05
-2.20862825597801e-05
-1.11054758813753e-05
-8.32391677267168e-06
-5.43757310210424e-06
-1.45136108309654e-05
-2.0778561612074e-05
1.22633988167838e-05
-1.85147545072017e-05
-1.73462437505756e-05
-1.26834758875444e-05
-5.24795424334455e-06
-1.20849855115314e-05
-7.67120159752796e-06
-8.71675514722629e-06
-4.97977225507108e-05
-3.20886175577993e-05
-4.1197750924e-06
-2.18198457699371e-05
-1.03400748621803e-05
-3.70043815559613e-05
-1.01682488291143e-05
-2.78088049319403e-05
-4.41614483422172e-05
-1.27203996563431e-05
-2.00635012186793e-05
-4.15441894816401e-05
-2.35301243131324e-05
-2.06694691333377e-05
-2.68148578179309e-05
-1.24117901246696e-05
-9.06038886007084e-06
-1.14333050952845e-05
-3.28709031191784e-05
-2.73552580223673e-05
-1.44253587925971e-05
1.23756507525065e-05
-2.820277160336e-05
-3.06401417429106e-05
-3.66251671528148e-05
-1.07947076055962e-05
-3.67678001169892e-05
-2.43107949122843e-05
-1.08795497244764e-05
-1.74572952351218e-05
-3.10160105769598e-05
-1.5153650860981e-05
-2.32363279653883e-05
-1.55458742063774e-05
-1.37138134989412e-05
-3.67835956136724e-05
-4.48178638034653e-05
-3.01988790844427e-05
-1.33664974150683e-05
-4.40534952885064e-05
-2.27684538348631e-05
-1.214052606726e-05
-1.14822934638195e-05
-2.34695747714646e-05
-3.05486145385158e-05
-1.72072770341703e-06
-2.26977904591652e-05
-3.36506978132775e-05
-3.69878535594798e-05
-2.14324079145666e-05
-1.36562386970937e-05
-2.42379593584966e-05
-3.2159351034602e-05
-3.2558455629831e-05
-2.32121108622223e-05
-4.03147732578543e-05
-2.34418527789506e-05
-1.74912563116391e-05
-3.18187503486614e-05
-8.40725444437384e-06
-2.17253605797253e-05
-1.94874922130975e-05
-4.48449839164397e-05
-1.25021957207163e-05
-2.93427443892732e-05
-2.62241265596169e-05
-3.01583566834418e-05
-2.0590927841832e-05
-2.99717883091971e-05
-1.60138800685256e-05
-6.12382533893062e-05
-3.95587487168605e-05
-3.25769433456316e-05
-3.35748498905118e-06
-1.90423796574757e-05
-1.20309863235894e-05
-2.25644172115798e-05
-4.64032613985052e-05
-1.08092832953172e-05
-3.87763511980959e-05
-2.27385109980465e-05
-5.10719311716844e-06
-7.58009053633724e-06
-2.75621187899017e-05
-3.03808605914753e-05
-2.55285766634784e-05
-2.05892967394529e-05
-3.88485602481027e-05
-2.8887581544356e-05
-2.81685242237247e-05
-1.23914726668281e-05
-2.70266790244645e-05
-1.3175618064044e-05
-9.29869602444982e-06
-1.68021749571381e-05
-4.49571356118007e-05
-9.6411282020166e-06
-3.14071316974811e-05
2.81354131989628e-06
-2.90066042866116e-05
-2.50560343497803e-05
-1.95083917159696e-05
-1.85314291528537e-06
-2.80584656095168e-05
-3.35427381670853e-05
-2.06756151084251e-05
-1.03764737673927e-05
-2.81947215459936e-05
-2.95575624378971e-05
-2.31659351782958e-05
-1.40073160915147e-05
-1.64971762165632e-05
-2.67061257350427e-05
-3.3821554929352e-05
-2.80084954903044e-05
-2.46754667362672e-05
-1.89441319368197e-05
-2.67062044997961e-05
-2.20454679309709e-05
-2.25282576652399e-05
-2.63562270217423e-05
-1.60320413729651e-05
-2.10806303844431e-05
-4.31412700521976e-05
-2.16405643921514e-05
-1.76313460297167e-05
-1.58862772875649e-05
-5.90931730338724e-05
-2.38633418165438e-05
-3.50009097025275e-05
-4.66326205432122e-05
-2.43513900497613e-05
-2.4167028009774e-05
-2.62075576928976e-06
-4.3117345525149e-05
-2.91087377181449e-05
-2.80773526628009e-05
-1.91119245219352e-05
-3.40090266261849e-05
-7.8820307889478e-06
-1.41743864755113e-05
-3.28945871345796e-05
-4.73052140835119e-05
-3.74698440106876e-05
-1.72654172809777e-05
-8.51312902076684e-06
-3.87803629660884e-05
-3.40390449705346e-05
-3.0036692348016e-05
-6.70021576329598e-05
-3.60145894517071e-05
-1.6837223257764e-05
-3.127701396549e-05
-4.84584442192784e-06
8.26826212889001e-06
-4.12402579277166e-05
-1.83684737721434e-05
-4.89575044889511e-05
-4.89015312534568e-05
-3.59112721539474e-05
-1.77455850332403e-05
-3.65513406983412e-05
-2.49814099813514e-05
-2.05126111002568e-05
-3.45919763106079e-05
-2.44181817880388e-05
-3.41736825728398e-05
-3.85262009969169e-05
-3.2731712710299e-06
-1.86070370988789e-05
-5.28293247252126e-05
-4.20583612935111e-06
-1.71565597703291e-05
-9.29332637501094e-06
-1.88335094405484e-05
2.55465812032933e-06
-1.50004214010298e-05
-1.4605387932801e-05
-2.42936826065128e-05
-3.26609360762853e-05
-2.53025289229571e-05
-9.57231741889722e-06
-2.15097506607217e-05
-4.00134552844498e-05
-2.57290259953927e-05
-2.2904710179677e-05
-1.85012538210842e-05
-3.57224986831039e-05
-1.96291064074822e-05
-4.43775957946136e-05
-1.94349267588491e-05
-1.92095936131213e-05
-3.46756717900852e-05
-2.92492851929355e-05
4.72102811843713e-06
-2.98084828264616e-05
-9.4268090674566e-06
-1.91833906096509e-05
-1.55222428342866e-07
-2.23783411006545e-05
-6.5222030179351e-06
-2.65662141239762e-05
-2.67211782699667e-05
-1.38525399817159e-05
-3.86174738960173e-05
-3.97446283594513e-05
-4.27579217358046e-06
-2.67326041011555e-05
-3.45110019532031e-05
-6.1653349373978e-06
-3.55562026286521e-05
-2.94189378105209e-05
-2.9429426736787e-05
-3.63427605981596e-05
-1.06232225687827e-05
-3.86911011043065e-05
-1.93462950344895e-07
-1.36335999992598e-05
-1.62358331881184e-05
-3.87319352692042e-05
-1.16998307193887e-05
1.63284069192753e-06
-1.18495582871663e-05
-2.65424381111051e-05
-2.73786759264915e-05
-5.83107056034585e-06
-2.05037637398276e-05
-1.08734148746948e-05
-2.40830185822335e-05
-2.48509204502235e-07
-1.88483093696748e-05
-3.11484437675865e-05
-4.08470614483198e-05
-1.6148242867919e-05
-3.89944380826255e-05
4.40201766482071e-06
-2.97471277460652e-05
-3.02609605668159e-05
-3.32943375167864e-05
-2.58516088259597e-06
-3.01418816482866e-05
-4.8556416455842e-05
-3.96982574904301e-05
-1.57972839268769e-05
-4.1786502143385e-05
-3.76634849112878e-05
-5.78603538774312e-05
-1.43961197426817e-05
-2.27651986093889e-05
-3.30814344744546e-05
-3.26978421309688e-05
-1.44812462249186e-06
-1.83372991518867e-05
-2.40691153847285e-05
-2.63085027570017e-05
-1.30719143262695e-05
-2.07595590974395e-05
-3.74367189168377e-05
-1.54609495764336e-05
-2.87913950348103e-05
-1.14109753434889e-05
-2.41254763288661e-05
-2.8604288945723e-05
-2.83043710569925e-05
-2.84372228879593e-05
-7.08071153082483e-06
-3.27886736851395e-05
-1.56703735688966e-05
-3.27939397171375e-05
-3.74447643985185e-05
-1.73576906989786e-05
-1.84576530330896e-05
-4.26268333344237e-05
-3.25901256589401e-05
-4.07532318194894e-05
-1.85356669328425e-05
-2.65831329825912e-05
-1.54052825146739e-05
-9.28663462389779e-06
-1.5253580520541e-05
-1.48629564590224e-05
-1.2572543586402e-05
-1.92420858253279e-05
-4.63917807079305e-06
-3.64796760566895e-05
-2.04447718002235e-05
-2.30439584792307e-05
-1.86534819681813e-06
-3.13027570948507e-05
-1.13124958802015e-05
-1.22050975408474e-05
-3.3817988203236e-05
1.46801827121964e-06
-1.74490283712587e-05
-3.87885066461413e-05
-7.81404871909823e-06
-1.5802600574631e-05
-1.09852661973026e-05
-2.31454078206379e-05
-1.10120585559871e-05
-5.42466767374977e-06
-1.71780885573058e-05
-5.70191528624478e-05
-2.05151124850794e-05
-1.57746462749374e-05
-2.70183767129694e-05
-2.86551851676036e-05
-2.43302428409862e-05
-4.17258760945729e-05
-1.11869366859694e-05
-4.49146774160877e-05
-3.30540057712526e-05
-2.41003587062974e-05
-1.21970866611685e-05
2.59022166430277e-06
-2.67316846412199e-05
-4.17918011361273e-05
-1.74089140331944e-05
-3.201986387857e-05
-2.212971987851e-05
-1.80029136836882e-05
-2.75092267916318e-05
-4.46869000265176e-05
-6.41913614317729e-06
-1.76174521251923e-05
-2.25200713914379e-05
-3.23790548753376e-06
-1.45655199187393e-05
-3.97973729921634e-05
5.9731750514495e-06
-1.95142799590486e-05
-2.68391255415209e-05
-1.76239062326179e-05
-5.06863270750664e-05
-2.47151694505413e-05
-2.19557742466561e-05
-2.01897527742114e-05
-1.94312982243564e-05
-3.57539206497613e-05
-2.14041136342154e-05
-2.5087265911068e-05
-7.74303869739735e-06
-3.98701305548143e-06
-6.41051728113864e-06
-2.63351944936338e-05
-5.05403727492362e-05
-2.74733958892567e-06
-9.3822726605207e-06
-3.42883387904219e-05
-1.70083321997061e-05
-3.15494083034745e-05
-3.02029702273895e-05
-3.21161162146375e-05
-1.79494432220158e-05
-3.4043342472227e-05
-1.95149334581156e-05
-2.49793941973438e-05
-2.02208133562695e-05
-2.02532846754633e-05
-1.40468981126632e-05
-6.73443169845454e-06
-1.96613531617085e-05
-3.74905323426639e-06
-3.2379993541848e-05
-1.81522400278029e-05
-1.21503104497422e-05
-1.81915290310712e-05
-6.68690104022873e-06
-2.87932862322599e-05
-3.40436140741749e-05
-2.44597367893656e-05
-3.09463591890204e-05
2.53099526302112e-06
6.77057245623447e-07
-1.38689148701319e-05
-7.51233080543706e-07
-1.38062392411837e-05
-3.03900802114495e-05
-6.96815623350696e-06
-2.21986802546558e-06
-2.20893489379595e-05
-1.40021108064909e-05
-2.92923472630929e-05
-1.03987864964822e-06
-3.44811870353609e-05
-2.28896465753723e-05
-8.11100885868671e-06
-2.91313975268973e-05
-1.04789563715614e-06
-2.91498198556042e-05
-1.49953847562868e-06
-3.57161756844612e-05
-1.25187826925646e-05
-1.63798703481633e-05
-2.48725404781296e-05
-2.40797624499657e-05
-5.15172101839078e-05
-2.45027939629738e-05
-2.72390502659659e-05
2.31774863855594e-06
-2.08285207736179e-05
-3.05527444258649e-05
-2.68939177461399e-05
-2.90047838248621e-05
-2.4371880103163e-05
-1.27143521053826e-05
-2.46839989188711e-05
-1.41410643699856e-05
-1.94218096016078e-05
-1.65625591431421e-05
-1.75702827403228e-05
-2.27205783295655e-05
-2.84380637786249e-05
-4.66266926408965e-05
-2.09062734113908e-05
-2.05715870309633e-05
-1.33962062012831e-06
-1.54162428685733e-05
-2.60204895389256e-05
-1.44873538896577e-05
-1.9190065198087e-05
-4.45784545848709e-05
-2.58229308807615e-05
-2.28951542795222e-05
-3.16065911470664e-05
-2.50445964455921e-05
-3.47279998788005e-05
-3.47464515173627e-05
-2.738251127942e-05
-2.67804181365099e-05
-3.08113978615575e-05
-4.0212195280923e-06
-1.84760022903783e-05
-3.6372266217838e-05
-1.4157638587273e-05
-1.54872123192611e-05
-3.3360570228371e-05
-1.84312310183967e-05
-3.25015895756158e-05
-3.47578653198024e-05
-3.3978334533693e-05
-2.22413222076507e-05
-2.45552017261831e-05
-3.56853748091845e-05
-2.41573586270479e-05
-1.62749682309421e-05
-1.98820635161541e-05
-1.82840462682439e-05
-1.93347438431209e-05
-4.42138416903378e-05
-2.25619231435498e-05
3.33262627720359e-06
-2.10275297158824e-05
-1.42572771725123e-05
-1.24987857784146e-05
1.75432743957515e-05
-2.72489451995136e-05
-2.85800184999148e-05
-2.44992608305975e-05
-1.21837333473036e-05
-3.29616153783934e-05
-4.57436096008283e-05
-1.80300579356036e-05
-2.21503856590345e-06
2.58332619235082e-06
-1.63598591485647e-05
-2.08124861997811e-05
-3.29182860790784e-05
-4.08402001216202e-05
-3.35644394466477e-05
-1.89553669540664e-05
-3.74090159166696e-05
2.83062780230295e-06
-2.24132544298536e-05
-4.44800709457111e-05
-4.01594709180667e-05
-2.54514003813778e-05
-5.90580415183826e-06
-3.90816865216438e-05
-4.73780209515915e-06
-1.4507196971057e-05
-3.01599790394921e-05
3.24294134516709e-06
-4.33350416945256e-05
-2.2477908967369e-05
-1.92715065960823e-05
-1.76733574376219e-05
-3.47430478508819e-05
-1.75398605504623e-06
-2.09238999841383e-05
7.91375173061415e-06
-1.34498483335379e-05
-2.05862917951526e-05
-3.01925953478043e-05
-2.82807154856039e-05
-1.35136353278635e-05
-2.75135592139235e-05
-2.39879938002739e-05
-9.43165483821157e-06
-3.36928014837215e-05
-2.49078033730631e-05
-3.74220261053363e-05
-4.05619246628388e-05
-1.63141121934151e-05
-2.8540605137643e-05
-5.38701715955522e-05
-5.36820519532991e-06
-9.02228492096266e-06
-4.13490078106703e-05
-7.74405384443119e-06
-4.95429496088667e-06
-2.1347572260574e-05
-2.30774873216346e-05
-5.66423416930481e-06
-2.36939733836949e-05
-1.59345830445462e-05
-3.81947306023613e-05
-3.91398731995143e-05
-3.23253863769374e-05
-1.91922475654156e-05
-2.27970153296441e-05
-2.04035338166644e-05
-1.89508168857787e-05
-1.53772767309974e-05
-2.55223736530785e-05
-2.09280751898423e-05
-8.11153166091349e-06
-3.85188769484247e-05
-2.50830426449204e-05
-1.86473609933425e-05
-1.58975695184167e-05
-4.13827680170446e-05
-4.55669578058847e-05
-3.02615603446048e-05
-9.52921895759735e-06
-2.16825711495303e-05
-2.88309386579967e-05
-1.94777745133515e-05
-8.22509022505464e-06
-1.00176992709525e-05
-2.10391350474615e-05
-8.70892714556867e-06
-1.26782416821876e-05
-3.42452905188182e-05
-2.62722601303267e-05
-3.63960787419943e-05
-1.87667260185359e-05
-1.27554014735189e-05
-2.71848239293302e-05
-2.01986443702581e-05
-2.52417888853802e-05
-2.64826106224534e-05
-2.89624733105503e-05
-1.09697497680785e-05
-4.34533659931659e-05
-5.35057599656275e-05
-5.28336492150233e-06
-2.07312617903113e-05
-2.14179451717878e-05
-4.45355169317302e-05
-3.88697319300555e-05
-1.0381510081076e-05
-5.67649756902137e-06
-2.02967634666682e-05
-1.29533558080709e-05
1.34426247630412e-05
-2.34308515576384e-05
-8.27038524495183e-07
-2.13361804196977e-05
-1.25550486319195e-05
-3.71147284134092e-05
-1.08823947592562e-05
-3.58566759483845e-05
-1.62761606714353e-05
3.72498756441814e-06
-1.73278186907562e-05
-1.52727089593028e-05
-4.89237980166924e-05
-2.97993534813697e-05
-3.16315174112645e-05
-2.2045530366738e-05
-5.61900677333843e-06
-6.32792063542589e-06
-2.65434450195751e-05
-8.63579910266687e-06
-2.27091083754208e-05
-3.20574381878349e-06
1.91463357996899e-06
-2.27464233976572e-05
-2.34913621922117e-05
-1.35157429580564e-05
-1.66917265815976e-05
-2.78061927508507e-05
-5.34248281262916e-06
-2.46968357910859e-05
-2.81284686935652e-05
-2.45738612346012e-05
-4.82608611671419e-05
-1.38356983034921e-05
-4.46697487629695e-05
-1.81412188481442e-05
-1.65977636512947e-05
-3.14439825669589e-05
-2.65399289306711e-05
-4.18652594448234e-05
-2.78508524830039e-05
-4.41029128054139e-05
-2.28333077903262e-05
-1.0154203597615e-05
-9.14857866276454e-06
-9.69834377034133e-06
-1.85179403511203e-06
-2.5663214830147e-05
-3.05649117383366e-05
-1.68196249590339e-05
-2.36118029365918e-05
-9.2238257738132e-06
-5.52104651699906e-06
-7.30420891320144e-06
-4.58324251944437e-05
-3.42770071883335e-05
-3.75140020301753e-05
-1.85196644127076e-05
-3.71878894672329e-05
-4.49963003975877e-05
-4.82004321823988e-05
-2.54508922172689e-05
-3.0272836928295e-05
-1.12422190491428e-05
1.68913185770091e-06
8.78658457185024e-07
-3.05085704485193e-05
-3.95718463964162e-05
-3.33566580604252e-05
-1.39843100033019e-05
-2.42014039843937e-05
-9.79374210130538e-06
-5.1463996430348e-05
-3.19581707963009e-05
-6.28998717983948e-06
-3.20877122118957e-05
-2.60954193864553e-05
-1.86126925006443e-05
-1.78963154355352e-05
-3.19417062896965e-05
-3.09182700238212e-05
-4.3626283499675e-06
-1.75446668332006e-05
-2.25390985946583e-05
-4.09150171397623e-05
-3.43580938428649e-05
-4.17782079526111e-05
3.488734300812e-06
-1.09909531677335e-05
-2.93291940413884e-05
-3.04529457348684e-05
4.24494624085219e-06
-3.26732394422459e-05
-1.10151976807758e-05
-1.9739719324673e-05
-2.60040001184114e-05
-3.34171448693551e-05
-1.67219924700878e-05
-2.14146959899e-05
-3.54214167433837e-05
-1.83755004165645e-05
-2.28681510581809e-05
-4.67542531383919e-05
-3.72186748651702e-05
-8.91417657067994e-06
-1.59251208058292e-05
-2.96123220414771e-05
1.28085593309753e-07
-1.32161803221776e-05
-1.5690293715713e-05
-2.10624710724169e-05
-2.7217554011799e-05
-1.97243654532275e-05
-4.39467621325268e-05
-3.41050092865284e-05
-4.74234121832829e-05
-2.75928739395575e-05
-2.30304838257538e-05
-1.31014081951437e-05
1.65155809336782e-06
-3.84725075420856e-05
-3.29202346233345e-05
-2.62218098085508e-05
-3.4551691852059e-05
-1.43662893638816e-05
-3.29100965398489e-05
-1.81587608615381e-05
-2.61762946337025e-05
-4.75651485686788e-05
-4.97806071588163e-05
-1.82614950200805e-05
1.23171669974924e-05
-2.96461357655113e-05
-1.53828610897923e-05
-2.06448043483915e-05
-2.28961939235113e-05
-1.38279557586615e-05
-2.04444983323751e-05
-4.01867640653221e-06
6.09163633682234e-06
-1.60981958991795e-05
-3.01701115090279e-05
-2.12518141837898e-05
-1.01624567460889e-06
-4.52976718744572e-06
-1.57985558515608e-05
-3.47469177210414e-05
-4.91310588337845e-05
-2.61587213877562e-05
-3.34419506821493e-05
-3.60312555763896e-05
6.0569122545262e-07
-2.57289537395929e-05
-2.73780935403854e-05
-4.69481871508888e-06
-1.90286158258461e-05
-9.81705564612459e-06
-3.85624305820014e-05
-3.11945047089218e-05
-2.92194891215209e-05
-3.79176403889419e-05
-3.66746082707624e-05
-1.85225014025694e-05
-1.97356843228724e-05
1.02616970825161e-07
-1.51261402675253e-05
-1.90829284359362e-05
-2.4788107735881e-05
-2.54924060332899e-05
-2.4850761791994e-05
-1.50773120410094e-05
-7.76896546677752e-06
-3.6451676079561e-05
-6.10217565147118e-05
-9.88589199421386e-06
-1.89723407832756e-05
-1.51951478099165e-05
-3.24242427327528e-05
-1.14095299084349e-05
-1.72598870501915e-05
-3.16331604250187e-05
-1.92601623071661e-05
-1.26462250670678e-05
-2.30548927785389e-05
-2.77183417227207e-05
-2.64010635385353e-05
6.01050874608709e-06
-3.29963987936158e-05
-3.30129697279946e-05
-2.72764180798976e-05
-1.23782483289328e-05
-1.32034360113873e-05
-1.31779775150157e-05
-4.78402698561217e-05
-3.77017387365446e-05
-1.30290331091559e-05
-1.39789485139437e-05
-2.43898184079516e-05
-2.85607482169025e-05
-8.3919133861589e-06
-1.65446839440444e-05
-2.47160981108771e-05
-8.57470465953764e-06
-7.68832632516269e-06
-3.15990714726619e-05
-1.17112631021258e-05
-3.15187720387263e-05
5.30998320691143e-07
-1.38771765767882e-05
-1.62463734677378e-05
-2.00065167316971e-05
-2.16864193864555e-05
-2.84504383068984e-05
-5.52798095116036e-05
-1.55827267198643e-05
-2.11537223103012e-05
-2.1762736595355e-05
-4.32160103583628e-05
-1.83498421619961e-05
-2.31276345485437e-05
-9.27725103780306e-06
-9.42348918756748e-06
-2.50422855058962e-05
-2.7560888688326e-05
-3.52278811643759e-05
-6.34362623834354e-06
-2.62822059859669e-05
-3.64554019863073e-05
-1.88398569740372e-05
-2.17536292695426e-05
5.18074531267297e-06
-3.713658640157e-05
-2.21042881998061e-05
-9.06889313320895e-06
-3.38368006404979e-05
-2.09609569060379e-05
-2.17138064146567e-05
-1.66164051744112e-05
7.86186270201413e-06
-1.55485296047261e-05
-2.14834653368798e-05
-2.65464068390607e-05
-3.30699447105711e-05
-1.77587983691334e-05
-2.71186189903024e-05
-2.66792808518918e-05
-1.90109850617503e-05
-2.92380978267555e-06
-3.76156817473204e-05
-5.57796739111216e-06
-1.42465395556028e-05
-1.58545545605083e-05
-3.07670642908785e-05
-2.31904655482066e-05
-2.19761665375517e-05
-2.35654580197653e-05
-2.00096989292631e-05
-3.0918391663043e-05
-3.48579160991084e-05
-1.37475016599755e-06
-2.33843054667444e-05
-2.68762611574613e-05
-1.40770786197532e-05
2.3782731870672e-06
-1.6989388665281e-05
-1.51730172523204e-05
-8.7233043100385e-06
-2.78036725619942e-05
-4.26753583312167e-05
-5.65393564558734e-06
-2.71369084981377e-05
-1.34118438971935e-05
-3.54023441545399e-05
-1.21964857836181e-05
-2.77314492051149e-05
-6.6908155375376e-06
8.80956341297334e-06
-1.11652139010672e-05
-1.51416176653933e-05
-2.66669605547059e-05
-1.20017004925189e-05
-2.41800388673876e-05
-1.52414786205716e-05
-1.99450230649844e-05
-2.54895549923541e-05
-1.50679768961629e-05
-2.49694034202481e-05
-1.38439135053311e-05
-2.71623292221636e-05
-3.78000706717088e-05
-3.01894267877163e-05
-4.20601871675955e-06
-2.92717845149591e-05
-2.61623908592421e-05
-3.91972427158506e-06
1.05539214164829e-05
-2.52677232682786e-05
-3.71155200996647e-07
-4.29964740620383e-05
-1.24008898062203e-05
2.73214721569971e-06
-2.74874606650618e-05
-2.05339439234407e-05
-3.97524651275841e-05
-2.84375630080697e-05
-2.24801582440396e-05
-2.69562096248596e-05
-2.58856472464457e-05
-2.05269737854843e-05
-1.84123620627986e-05
-4.03468696824353e-05
-1.27697437753784e-05
-2.49197441436529e-05
-2.72274502789707e-05
-3.74554042239402e-05
-2.46947064888405e-05
-3.18194370855562e-05
-2.29433495500605e-05
-2.59986031535587e-05
-2.46711390713376e-05
2.56977690137609e-06
-2.67497750957698e-05
-2.76933916801626e-06
-1.31771552663321e-05
-2.80651008193672e-05
-4.03578839361032e-05
-2.50549065576966e-05
-8.98573820263445e-07
-1.04633644849665e-05
-2.54959213157412e-06
-4.13719065172295e-05
-2.29183024109411e-05
-1.55144568473285e-05
-1.40549997175121e-05
-2.50385587754506e-05
-2.64423127135356e-05
-2.90805866067292e-05
-2.92938517776467e-05
-2.19287046045473e-05
1.13498514614419e-05
-5.92283867071688e-06
-1.00833476920514e-05
-2.51123019248459e-05
-9.50674324241487e-06
-4.3610866393101e-05
-1.36186608691463e-05
-1.36137680783695e-05
-3.07893132955203e-05
-3.67971057834058e-05
-9.86130787883042e-06
-3.72643917472953e-06
-1.56987244190722e-05
-1.66193782006625e-05
-2.26240836519733e-05
-1.99845270034519e-05
-5.81617340592484e-06
-3.4071871774836e-06
-1.10079841961975e-05
-2.44095217563296e-05
-2.35099500687561e-05
-1.29849574166462e-05
-1.1562784511222e-05
-2.10812493118725e-05
-7.213604288927e-07
-5.16107570177164e-06
-3.53345583386535e-06
-9.65275594656998e-07
-1.14873078381539e-05
-4.72199373588441e-06
-4.47149135309382e-05
-2.98317631634221e-05
-3.38575654302916e-05
-3.37562196748459e-05
-1.45056974865828e-05
-2.40808382375256e-05
-3.38104918581814e-05
-3.32156941974256e-05
-1.31685522560715e-05
1.13806795686835e-06
-1.82221585629995e-05
-3.16391061810615e-05
-9.6509556221098e-06
-1.32784618099913e-05
-4.29770472525307e-05
-2.83412350718463e-05
-2.09090611970398e-05
3.58641400105315e-06
-2.7741541880086e-05
1.37413049340268e-05
-2.20081286120992e-05
-3.66817080671342e-05
-3.9373483379446e-05
-5.20502421786135e-05
-2.17535963408741e-05
-1.49839128223262e-05
-3.06622070146393e-05
-1.97150813712837e-05
-2.37725232472659e-05
-1.58910994450949e-05
-4.17343213611271e-05
-2.86513290434391e-06
-1.23489292368601e-05
-3.36413565126982e-05
-1.8090517605375e-05
-1.00713290247041e-05
-2.81670728870145e-05
-4.79907687713483e-06
1.89625862976124e-06
-3.54953539659661e-05
-3.03392894561459e-05
-3.94818380221624e-05
-2.56694249751436e-05
-2.65587043824939e-06
-4.39657027741756e-07
-2.4588238722936e-05
-3.80149461442907e-05
-3.31737123982969e-05
-1.19705918152487e-05
-9.14359518804712e-06
-4.26018984529863e-05
-1.06391332502538e-05
-2.31744711345598e-05
-2.3534025239962e-05
-4.08049086766177e-05
-2.5965049541892e-05
-2.52697446672313e-05
-5.13632744956994e-05
-1.63548810104658e-05
-1.75446483819613e-05
-2.37353916492254e-05
-2.84378928513951e-05
-1.40779509192744e-05
-2.87329583598875e-05
-2.81818866470757e-05
-2.62855459954753e-05
-1.76183785106295e-05
-4.62616316118967e-06
-2.46183683396596e-05
-2.83608933468539e-05
-1.12927528893408e-05
-8.54499787026941e-06
-3.46472120234114e-05
-2.05839192906085e-05
-6.5861596715134e-06
-2.49931610992871e-05
-6.58860194643368e-06
-4.12852435389596e-05
-2.81420517495282e-05
-2.24368584193458e-05
-1.68032663278583e-05
-4.02084260845652e-05
-8.27120848826912e-06
-6.66838599101077e-06
-1.36777357107793e-05
-1.81145135304953e-05
-3.49026842603345e-05
-1.97982868925017e-05
-8.6471317796972e-06
-2.93740165411882e-05
-2.67227843722614e-05
-2.9524932941104e-05
-4.47021441502916e-05
-9.93949163420604e-06
-2.53343880502996e-05
-4.99592992433087e-05
-3.8891870446765e-05
-9.68916210956261e-06
-4.44381990511775e-06
-3.85962588494644e-05
-9.48297840845875e-06
-2.17523990233172e-05
-3.30606291183568e-05
-1.81257549764766e-05
-3.09300157773545e-05
-2.02103419852093e-05
-3.00275678001167e-05
-2.81897134332846e-05
-5.67462969605713e-06
-2.81327950393622e-05
1.8560518238162e-05
2.26123151359391e-06
-3.26687560694714e-05
-2.47410726536466e-05
-1.02072778717154e-05
-4.27288248406888e-05
-2.12150598672919e-05
-3.01740029380363e-05
-3.03537501956214e-05
-1.23888928901287e-05
-2.14339813795472e-05
-3.39125783917367e-06
-3.24027414054145e-05
-2.56315601196291e-05
2.02359345324071e-06
-1.80875625482739e-05
-1.06852738049681e-05
-2.72981260858239e-05
1.64692914862773e-05
-4.50099956464739e-05
-1.26741168132706e-05
-1.62100430486948e-05
-3.17131042880768e-05
-1.85710006882993e-05
1.97209742385446e-06
-6.97438485936568e-06
-2.10190088465793e-05
-1.61985750558337e-05
-3.40529364423302e-05
-1.05276385437308e-06
-2.2548996372699e-05
-2.79099894727054e-05
-2.05019450710616e-05
-2.24521217646981e-05
-3.87505348710006e-05
1.46232594296182e-05
-3.62351220899564e-05
-2.94091240547184e-05
-2.24164806417815e-05
-3.05678515203145e-05
-1.91070321123645e-06
-2.94523132528512e-05
-3.69534271319394e-05
-1.08739944590032e-05
-1.58984878848223e-05
-1.82863414195952e-05
-2.26111308252649e-05
-1.17198407599089e-05
-1.63605787739789e-05
-2.95992067398793e-05
-4.49525151126548e-05
-3.23187167440567e-05
-2.62084724566344e-05
-1.21957928873875e-06
-2.03978490394966e-05
-1.38728749134007e-05
-2.09917605387554e-05
-2.09324686333885e-05
-1.82271950345609e-05
-3.63177549376172e-06
-5.71170130333643e-06
1.20546541835639e-06
-1.38414439363341e-05
-3.84942130007962e-05
-2.74415851732159e-05
-1.31896408570151e-05
-2.90503467185329e-05
-2.48467656679028e-05
-2.63850468039844e-05
-4.91716478848039e-06
-2.67598730539666e-05
-4.24127934329068e-05
-2.67896718399431e-05
-1.61259097007916e-05
-2.61610401352884e-05
2.57459814101775e-06
-2.73405602942295e-05
-2.61999815189303e-06
-3.19745314038902e-05
-2.75359945927502e-05
-1.62085911963738e-05
-4.96899847520101e-05
3.49142389285098e-06
-1.24266646291683e-05
-2.6047677811983e-05
-3.29813095587681e-05
-3.11641052999664e-05
-2.11624582746437e-05
-2.82498574184589e-05
-1.92209996882943e-05
-2.7170808849401e-05
-3.2034141082813e-05
-2.73821428790999e-05
-2.46056270510144e-05
-2.50363855060006e-05
-1.68886517563179e-05
-3.48617877272037e-05
-1.32995035429027e-05
-3.29312427746068e-05
-1.79174897328098e-05
-2.49361512695055e-05
-2.69907028367878e-05
-8.65083751451288e-06
-1.32133085781573e-05
-2.70649406802091e-05
-7.08888649044907e-06
-3.51385727383869e-05
-3.79300933551084e-05
-3.15257773712257e-05
1.23268167731325e-06
-3.0520559918332e-05
-1.63647824071778e-05
-3.60260953644859e-05
-3.0368742880589e-05
-1.81569572174166e-05
-3.77801491330323e-05
-2.56111303956935e-05
2.10604747255942e-05
-1.19213094060945e-05
-3.56233144439767e-05
-1.25795264489924e-05
-3.38115650503579e-05
-1.21285539057315e-05
-2.7650129365676e-05
3.88870649993988e-06
-2.13247026816616e-05
-7.28250032248199e-06
-1.93829639394421e-05
-4.31243780434452e-05
-2.72235751063979e-05
-2.04261512634816e-05
9.8091410323884e-07
-2.49439119460917e-05
-4.00510740118208e-05
-2.61487700744652e-05
-1.53110408306178e-05
-1.2301533514704e-05
-1.197710367124e-05
1.47179795560093e-07
-2.47530870661018e-05
-3.34115337811795e-05
-2.09434191046125e-05
-3.7500482491305e-05
-3.07400021102899e-05
-1.66206163491074e-05
-9.78528490802239e-06
-3.46916121323562e-05
-1.49599178545526e-05
-1.63661565270239e-05
-3.50784472495921e-05
-3.9426813457173e-05
-2.0618175022765e-05
-3.61730112241489e-05
-2.0899511236297e-05
2.58751182774548e-06
-7.67798319201451e-06
-3.30940867158092e-05
-3.11112826259582e-05
-1.90592811488817e-05
-3.85020284536096e-05
-2.05061878879579e-05
-2.16425431664419e-05
-2.50377038976294e-05
-6.56053699872929e-05
-8.44995890581052e-06
-1.09724539961092e-05
-2.63399913723479e-05
-2.98818539547588e-05
-1.77963398107241e-05
-1.26766172837883e-05
-3.64038177312085e-05
-4.20590635361452e-05
-1.55734476039903e-05
-1.175625688165e-05
-3.11186763017014e-05
-2.62181529180841e-05
3.79760200325992e-05
-2.10522190904294e-05
-2.28594904619942e-05
-1.41747232405942e-05
-2.51370579451448e-05
-8.10626576815804e-06
-8.75464115316274e-06
-3.82192966735514e-05
-4.4972981530813e-05
-3.5106508363155e-05
-4.09772953771769e-05
-4.94712899995275e-06
-2.26014824002028e-05
-2.41450517293938e-05
-9.84341436491001e-06
-1.92425571968679e-05
-2.68309102879534e-05
-4.59721377845095e-05
2.56268884666979e-06
-3.01291573055422e-05
-6.12449048661054e-06
-4.0993561626566e-06
-1.60191365723303e-05
-1.22596846444914e-05
-1.15468475610501e-05
-1.06118810477145e-05
-3.8778616030605e-05
-2.36375691091644e-05
-3.71629605905453e-05
-2.14973428145197e-05
1.77595508729571e-06
-3.41902873178355e-05
-2.25917432012381e-05
-2.88548210366871e-05
-2.75939484987474e-05
-2.23723389630651e-05
-1.44099385138285e-05
-2.08543664819997e-05
-2.92011061465657e-05
-3.11058750294126e-05
-1.16355165311282e-05
-2.32394621593426e-05
-4.17286798680388e-05
-3.46635087691601e-05
-3.44489881631358e-05
-1.69906230020343e-06
-3.17500296073433e-05
-1.60580843387417e-05
-1.49992551151643e-05
-3.01274980446638e-05
-6.28495047404982e-06
-1.60378482249729e-06
-3.65867570972543e-05
-1.76630214329659e-05
-3.69050501586705e-05
-2.47112440172075e-05
-1.68404777103439e-05
-3.1364890205411e-05
-2.7868202687228e-05
-1.9334207827069e-05
-1.01240207731679e-05
-1.6089988847622e-05
-2.12504585174381e-05
-1.97512636165037e-05
-1.06841584591124e-05
-8.05431121605679e-06
-1.23550153224564e-05
-3.00114516930827e-05
-1.10351851122216e-06
-3.00077682355394e-05
-1.73300436759368e-05
-3.96413638667659e-06
-1.80181354834629e-05
-3.18919618782934e-05
-3.5502426292554e-05
-9.3767176176705e-06
-4.04887706868364e-05
4.94480982282928e-07
1.29723238136771e-06
-1.91203502305001e-05
-5.27096042113909e-05
-1.03768085803889e-05
-2.83675722521279e-05
-4.02837630058588e-05
-1.05457844101766e-05
-3.12622490265457e-05
-1.58216146740053e-05
-2.26914288498579e-05
6.48530253989735e-06
-2.2351303352458e-05
-6.72259614376355e-06
-1.17499112424205e-05
-2.39293576615702e-05
-2.09799405189591e-05
-1.22717627667308e-05
-3.26558618937123e-05
-1.45070544603479e-05
-2.50083528954767e-05
-1.57580109760163e-06
-1.84347325605119e-05
-1.6701943985125e-05
-9.32544800956405e-06
-2.38801689090658e-05
-1.52901075724977e-05
8.60622404352289e-07
-4.41710090217332e-05
-3.03781131910345e-05
-2.38995269157752e-05
-2.51594270988855e-05
-3.40160479915492e-05
-5.36658506964685e-06
-1.86683599377527e-05
-5.06398016254259e-05
-2.35518036879135e-05
-3.8666015952425e-05
-8.44810848789269e-06
-1.75492432119516e-05
-3.61238045153286e-05
-1.09566702201518e-05
-2.18856433943376e-06
-2.03885543787242e-05
-4.48513674950425e-05
-3.55087538518175e-05
-1.21073802575423e-05
-2.36347156608985e-05
-2.09557603619369e-05
-3.83150790958079e-05
2.7458828765281e-06
-2.88566542990393e-05
1.22253350446222e-05
-2.6609951467509e-05
-1.3675749356795e-05
-2.07275880074617e-05
-2.12063771871347e-05
-2.91087500750396e-05
-3.22868115918695e-05
-9.23706957034364e-06
-2.90576540863924e-05
-4.00874074884758e-05
-2.0525825261795e-05
8.05536313152592e-06
-1.66087787305909e-07
-2.09472842491003e-05
-5.35858374553794e-06
-2.96695590582043e-05
-1.59828485369328e-05
4.30900314416045e-06
4.71624323236622e-06
-2.31684801912835e-05
-2.80412845248136e-05
-4.3340751961645e-05
-2.87717016705572e-05
-8.48024273288877e-06
-3.54101261660163e-05
-1.38570497075398e-05
-2.73251358609723e-05
-2.04241448829902e-05
-2.40328089311603e-05
-3.53725837271877e-05
-2.20974401409939e-05
-1.56366437931134e-05
-1.27524282611023e-05
-5.12366361707177e-05
-1.02906693023809e-05
-3.02037841713057e-05
-3.30836339415444e-05
-3.53253501596112e-05
-1.43386639042634e-05
-4.33260807661437e-05
-3.06855997740555e-05
-3.55222578174671e-05
-3.66099213368522e-05
-4.40258010529233e-05
-5.69360910418797e-05
-2.04544820317757e-05
-9.6235306939815e-06
-1.6389816749588e-05
-8.06338247682642e-06
-1.72491215048666e-05
-3.82675547430344e-05
-3.22223192673131e-05
-4.03847470017088e-06
-2.1620986305403e-05
-1.5655667543238e-05
-3.67781202385378e-05
-2.03561363661884e-05
-3.38304642846393e-05
-2.05383503254849e-05
-2.52041191024462e-05
-1.63445962603997e-05
-3.92234182226604e-05
-1.16220995147868e-05
-2.15076210018141e-05
-2.02574125773924e-05
-2.22052863761154e-05
-1.99006725528849e-05
-5.42019755242754e-06
-6.88332716955293e-05
-1.19916728247864e-05
-1.14455427871403e-05
-3.70330046960073e-05
1.37337863627417e-06
-2.45276777834447e-05
-1.81664624965676e-05
-1.12898189598682e-05
3.57521181656363e-06
-1.01685501254754e-05
-1.28116792078986e-05
-4.13370222413067e-05
-1.93579063785126e-05
-1.35473538037741e-05
-2.63648077610843e-05
-2.6764234785917e-05
-8.87152818291799e-06
-2.72161599496246e-05
-4.5082683182837e-05
-2.97817596686545e-05
-1.7010903103671e-05
-1.90670376506378e-05
-3.29349500659103e-05
-1.63293485356841e-05
-2.11530958136879e-05
-2.2841056886611e-05
-9.49691609733413e-06
-4.79510554485646e-05
-2.58788773271776e-05
-2.6810059563268e-05
-2.23724346262408e-05
-2.29370355080991e-05
-1.36694708150258e-05
-2.53505768905343e-05
-2.5009998083727e-05
-2.2132649667511e-05
-1.43799929486607e-05
-3.83955147254162e-05
-1.02953579564688e-05
-2.25517190275989e-05
-4.87680312108056e-06
-1.80680421266655e-05
-2.94306603040921e-05
-2.33610575656725e-05
-3.19201386242268e-05
-1.5334428928686e-05
-2.32854104251223e-05
-1.22256327567741e-05
-2.35075310401412e-05
-1.27266289159666e-05
-1.97547670304077e-06
-3.63520623640872e-05
-2.21008579308342e-05
-3.12873392749405e-05
-2.98097668073761e-05
-2.52320656974104e-05
-1.4758295769555e-05
9.15685070914108e-06
-1.04971489485269e-05
-8.48359832745805e-06
-1.81457217660234e-05
-3.64069448000797e-05
-2.39215520486087e-05
-2.39191235651775e-05
-1.99696451182149e-05
-2.50559792631449e-05
-2.43122525349419e-05
-3.85338101468945e-05
-2.39794658732236e-05
-1.92938905030106e-05
-1.54577580558063e-05
-1.47035603835737e-05
-1.13896613292701e-05
-5.95776221567998e-06
-4.20107213139004e-05
-3.69943832592952e-05
-3.34412638255571e-05
-5.33941486715014e-05
-1.88074702119616e-05
-3.35902328727406e-05
-3.33322875892111e-05
-2.41100102180404e-05
-4.39465268174354e-05
-2.62984387678986e-05
-5.75278791452081e-06
-1.60341543306e-05
-2.4104040451225e-05
-4.1839348618716e-05
-2.26285571255514e-05
-3.63961930131701e-05
-1.52635717378164e-05
-2.29486178294673e-05
1.88247553619422e-06
-3.75338670978654e-05
-4.76573047220652e-05
-1.83715563686339e-05
-2.74465594363447e-05
-2.03240430579552e-05
-1.31662256184842e-05
-3.05604419807416e-05
-1.03303777728325e-05
-2.0235183510158e-05
-6.90640536372595e-06
-3.03916443991263e-05
-1.85348603418126e-05
-1.35009105766981e-06
-2.83965765881336e-05
-2.4051036180274e-05
-2.72519143880785e-05
1.70362826342249e-05
-1.0212795668588e-05
-1.94881458818414e-05
-3.22099296561329e-05
-3.63863578011841e-05
-2.5147218489068e-05
-2.57874676830608e-05
-2.23906558128578e-05
-1.01667346623475e-05
-1.38894651171896e-05
-2.43480541113057e-05
-2.46138294056174e-05
-3.85172951441527e-05
-1.98506021865068e-05
-4.36044831629988e-05
-3.11531285300618e-05
-2.5577049746882e-05
-3.15580768591483e-05
-1.94850068244866e-05
-1.95661389467359e-05
-3.86889025678398e-05
-1.58192562203207e-05
-6.76483457367232e-06
-1.80486303698381e-05
-2.00685291860963e-05
9.08944800933382e-06
-7.03337075335766e-06
-9.40805524320777e-08
-2.72389071886617e-05
-4.1745383002703e-05
-1.7492395686278e-05
-4.27088377904169e-05
-4.75429734930413e-06
-3.96977877793414e-05
-2.05154280343287e-05
-3.89715023551633e-05
-2.40593511690814e-05
-1.89145359264636e-05
-2.74381516541852e-05
-6.95208371276801e-06
-2.26402878257145e-05
-2.8533259959792e-05
-1.45618627451582e-05
-3.93947679539825e-05
-1.19089341838079e-05
-1.42910999391423e-05
-3.92562176937823e-05
-2.31033938748552e-05
-6.42527727948953e-06
-3.14697043228305e-05
-2.70126079786775e-05
-1.80599473150193e-05
-2.19981701433565e-05
-3.2545750158506e-05
-5.16952577014843e-05
-4.68220941892489e-05
-4.09012452385793e-05
-1.73524187937376e-05
-1.69987851626586e-05
-2.48417646378002e-05
-2.9947477613877e-05
-6.07030041314143e-06
-1.49336334484421e-05
-2.81726957452867e-05
-3.25207764868941e-05
-4.30264507898335e-05
-1.88828826668663e-05
-1.9742544889915e-05
-3.97059180923609e-05
-2.63866957723045e-05
-7.16481287351109e-06
-1.89118410928553e-05
-2.55010360003349e-05
-1.92384075078539e-05
-2.10880067058854e-05
-1.57941292313759e-06
-2.13109378934736e-05
-3.77934526736387e-05
-4.01530316473558e-05
-2.09186835983768e-05
-1.90210198300795e-05
-1.71367043341535e-05
-2.44822633243783e-05
-3.78495853992396e-05
-1.85995579580891e-05
-1.82365566475785e-05
-3.00874038605916e-05
-1.39967530551019e-05
-1.8556810179336e-05
-4.29024122516394e-05
-1.364615550485e-05
-2.71304846816273e-05
-1.17150743554551e-05
-2.55834937544257e-05
-9.72139514501434e-06
-5.12008522656333e-06
-2.64481592519238e-05
-1.17084154141861e-05
1.79929320323074e-06
-1.99278978227007e-07
-2.66800504444366e-05
-1.04967959914365e-05
-4.33069400533852e-05
-3.9778107825615e-06
-2.21753001508842e-05
-2.98603112820522e-06
-3.42352595195716e-05
-2.40122378450752e-05
-1.32505129343303e-05
-2.16495109517503e-05
-1.78077465055331e-05
-1.29722502204574e-05
-4.17212384000629e-05
-3.29822616990266e-06
-2.08738350579337e-05
-1.70763995211098e-05
-1.653121580969e-05
-1.683697367047e-05
-1.25132668589194e-05
2.15284957565431e-06
-3.36565775585806e-05
-2.76569934540936e-05
-6.26175360854602e-06
-8.95223359628087e-06
-1.68743102932584e-05
-3.15584329920072e-05
-1.13634442271388e-05
-3.52664826912226e-05
-1.05866636519959e-05
-2.71942971884381e-05
-1.31576592894476e-05
-1.45265998249949e-05
-4.46962896660057e-05
-2.72289390354216e-05
-1.07085280678252e-05
-2.97658151558895e-05
-2.59075022559959e-05
-5.65933394717641e-05
-8.16589299018978e-06
-1.17823134522421e-05
-1.78552014107294e-05
-2.33418023115138e-05
-1.23414147272531e-05
-3.04928098591958e-05
-3.00219122211044e-05
-2.9387424213385e-05
-4.0020737625776e-05
-1.6049366206996e-05
-5.09515394096915e-05
-1.36668013033254e-05
-2.53117920700205e-05
-1.01618315349052e-05
-1.72157324209185e-05
-2.1064508986054e-05
-9.0722063324422e-06
-3.03277441954563e-05
-2.49442446329694e-05
-2.92031896245798e-05
-9.14473092628285e-06
-3.56704464570537e-05
-1.78170532784841e-05
-2.64710544170339e-05
-1.78005456198819e-05
-3.14948624420282e-06
-7.00566106315858e-06
-1.04867814571242e-05
-1.73042308708766e-05
-5.8048873592709e-06
-2.49962971958556e-05
1.06253822254158e-05
-1.94220496377238e-05
-2.70547493964482e-05
-4.6407422200111e-06
-2.72817902014123e-05
-1.67899953731217e-05
-3.26120898158093e-05
-5.44483739178032e-06
-2.30168350230077e-05
-3.33621216680527e-05
-1.25226481713236e-05
-7.07270269409649e-06
-9.15646448184808e-06
-6.72066171435019e-06
-3.51694058680895e-05
-3.63863512574162e-05
-9.76004220747494e-06
-2.06345106287899e-05
-3.89361493731324e-05
-2.98167783839838e-05
-2.03143104208855e-05
-6.08929969028937e-06
-1.92676808644158e-05
-2.38842592451775e-05
-2.40304918213393e-05
-4.98619897105885e-05
-2.87213642090859e-05
-3.87482405769902e-05
-1.9204622629343e-05
-1.77100711481299e-06
-2.91255148722501e-05
-9.65659810755505e-06
-1.2162214878893e-05
-4.63634679133518e-05
-3.84595281615733e-05
-2.01152224589899e-05
-2.63835406216559e-05
-3.06409010420441e-05
-9.77620648278594e-06
-4.52847398573975e-06
-3.15209181118914e-05
-8.23996746710561e-06
-9.23815912165561e-06
-1.79569179469205e-06
2.95602257881493e-06
-2.0682405297564e-05
-1.4294888672155e-05
5.23951514633202e-06
-7.66491691501261e-06
-3.42966304271118e-05
-2.46033533798057e-05
-2.0934151382837e-05
-2.80002745809062e-05
-2.76181279837265e-05
-2.37158419666927e-05
-2.24130100336746e-05
5.90478272225815e-07
-3.63677410553847e-05
-3.38554464497874e-05
-7.86459868559187e-06
-7.85281567001472e-06
-1.35364246917747e-05
-1.00275770523778e-05
-1.39179108198793e-05
-3.1866791315504e-05
-2.90579640643458e-05
-1.61770711645083e-05
-3.93852527675127e-06
-1.52137549925962e-05
-1.93005739126989e-06
-1.37529186683359e-05
-4.18011611287793e-05
-1.4409461935401e-05
-7.7868362113179e-06
-2.2647598209959e-05
-1.44207315302081e-05
-1.39836574515091e-05
-5.29077042100557e-05
-5.2033312253807e-05
-1.04957008229937e-05
-3.08334287673592e-05
-3.00188635967877e-05
-2.88331417485282e-05
-1.85334326156684e-05
3.52475156918341e-06
-2.31149786797778e-05
-2.56975606963316e-05
-2.41369102145365e-05
-1.59270425317499e-05
-5.00062534740066e-06
-8.44794712906385e-06
-1.87247893385631e-05
-2.89941525175616e-05
-3.78666633762918e-05
-1.55466566084021e-05
-2.81653445569608e-05
-2.15361791322358e-05
-2.14522415779668e-05
-1.15488641187112e-05
-1.76703759785878e-05
-1.08332145149671e-05
-1.88195537205664e-05
-3.25355596116197e-05
-3.19563836102953e-05
-2.74312390964252e-05
-5.35500900476107e-06
-1.6277223128775e-05
-2.95753476012321e-05
-4.81012424533166e-06
-5.64049600483859e-06
-1.9427616389874e-05
-1.22464759651248e-05
-6.00861617504011e-06
-2.38491159558953e-05
-1.27370300346974e-05
-2.93506401407341e-05
-1.57195559441204e-05
-3.39177488020083e-05
-4.04789156850105e-05
-1.20785706238651e-05
-2.26264805947442e-05
-2.83802835028175e-05
-4.11443936051992e-07
-2.15671676723102e-05
-5.1156355168764e-05
-2.82604105757753e-06
-3.44485901324971e-05
-2.87631173188527e-05
-1.82872716441246e-05
-4.35781265171379e-05
-3.40206938176135e-05
-1.73918092880721e-05
-4.02327635223887e-05
-1.26755919332038e-05
-2.5852588294444e-05
-9.77716301787179e-06
-2.76093667367078e-05
-3.10799593891135e-05
-1.38143703935824e-05
-3.14607885111385e-05
-2.21526011335791e-05
-1.34667948608368e-05
-1.73195257019533e-05
-1.67089972726017e-05
-1.0886042868689e-05
-2.92816626177861e-05
-3.78338915258136e-05
-1.05625019071955e-05
-2.46517856651913e-05
-3.78669534579165e-05
-2.43452290345253e-05
-3.63063041750834e-05
-2.58836124587367e-05
-1.57615962947395e-05
-4.50082553535532e-06
-4.54596336494717e-05
-3.49229776418514e-05
-1.60269324565271e-05
-3.15403306348682e-05
2.5360462473686e-06
-4.46268449916321e-05
-1.56513674806076e-05
-3.37486661426269e-06
-1.87484729688002e-05
-2.31076769780201e-05
-2.31833773818935e-05
-4.23714776608521e-06
-1.82756707491769e-05
-1.85706575008442e-05
-1.34661745765987e-05
-2.21486197153571e-05
-3.40530971084197e-05
-2.15952814404388e-05
-9.38390110806073e-06
-4.63985873411135e-05
-2.80110258979255e-05
-3.29343019304647e-05
-6.86468394201588e-07
-2.37790597570044e-05
-2.53374695500729e-05
-1.72008456316606e-05
-3.0207072811964e-05
-2.35137262543085e-05
-1.54250420533243e-05
1.07374012040213e-05
-1.84405905595028e-05
-2.7103137142248e-05
-2.68194947188471e-05
-1.62107493686822e-05
-3.08343002658173e-05
-2.27800073714707e-06
-3.27227615654653e-05
-1.07164470155555e-05
-7.33492552218749e-06
-8.50871945264823e-06
-1.34225456328807e-05
-1.5362804740203e-05
-2.21319902809557e-05
-3.62996797546497e-05
3.75799742099193e-06
-1.72467885035879e-05
-3.14157444138548e-05
-2.17825682574092e-05
-2.12424211985913e-05
-2.59770299979114e-05
-2.84891328834468e-05
3.7743694082864e-06
-1.37507421632363e-05
3.69117469266989e-06
-4.72142906584548e-05
-2.52322345704863e-05
-3.02586996278382e-05
-9.47390810726017e-06
-2.48383697327864e-05
-1.532704810334e-05
-3.65704910202245e-05
-2.27510107215609e-05
-2.24155858915129e-05
-3.7398674411321e-05
-8.68095688456915e-06
-1.85407096876088e-05
-2.08421995137967e-05
-1.73236481232533e-05
-1.48594936494388e-05
-2.80827898402099e-05
-2.45377063382966e-05
-2.05262396215524e-05
-3.27024135997721e-05
-2.57790719056478e-05
-1.47691618067481e-05
-1.84250270543423e-05
-3.0016693029568e-05
-2.25590973418082e-05
-3.85998387713953e-05
-2.90194892937093e-05
-2.60685473674237e-05
-2.69670030626969e-05
-7.5330051497768e-06
-2.24549276949004e-05
-2.50676940900775e-05
-4.83248036500459e-05
-4.25005111095419e-05
-2.09015018283372e-06
-2.14894312782185e-05
-4.75794995816993e-05
-3.40222087860211e-05
-1.98443411354358e-05
-1.58392621617006e-05
-2.72218919707446e-05
-1.31216339838838e-05
-3.41750739333832e-06
-2.33706008771786e-05
-1.70867748990289e-05
-4.27430177200577e-05
-1.77085951114106e-05
-3.03701173696901e-05
-1.99440465018304e-05
-9.89426444977369e-06
-2.22028361355942e-05
-1.43985349368917e-05
-2.28376653874422e-05
-3.12419961079029e-05
-1.87880701981815e-05
-3.03834216556518e-05
-2.56145275153971e-05
-1.17274268661775e-05
-2.0591598538168e-05
-1.11507344972204e-05
-1.17970126815476e-05
-1.34505602444039e-05
4.2235857081118e-07
-2.97302424671544e-05
-3.25268662408156e-05
-3.15052285147797e-05
-4.15747125162228e-06
-1.28290477342485e-05
-1.12799087591871e-05
-2.62125974170435e-06
-1.17130786704384e-05
-4.48163140025584e-07
-1.96297416372206e-05
-1.65902808821055e-05
-1.72793320851264e-05
7.16986037129126e-06
-2.15810328345359e-05
-1.73667502070065e-05
-7.16818926815198e-06
2.88881416138525e-06
-2.62961167731724e-05
-2.91300632086433e-05
-1.03967017173119e-05
-1.08656680711594e-06
-8.78660319491563e-06
-2.23613566397306e-05
-1.88482735923992e-05
-2.17138728498311e-05
-4.20011624663932e-05
-1.52484665332238e-05
-1.46571910745985e-05
-4.55989194736079e-05
-2.71901168260786e-05
-3.03243967110454e-05
-3.25666371354643e-05
-1.71556293319889e-05
-2.29406082329912e-05
-2.34264019797074e-06
-9.13160608470871e-06
-2.57272505957758e-05
-1.73422358673556e-05
-5.81848127966768e-06
-1.20310793111999e-05
-3.10668871101815e-05
-1.29009730181115e-05
-3.40977242201383e-05
-3.06770346432773e-05
-1.44042998871984e-05
-2.33534297507895e-05
8.20102069445709e-07
9.42423329837577e-06
-2.78641729647316e-05
-1.82689046397406e-05
-3.67781444127653e-05
-3.87080669111591e-05
-2.80865594157568e-05
-4.5655453547032e-05
-2.33154030404665e-05
-2.62530412149215e-05
-1.47599411996161e-05
-1.06644141292452e-05
-3.05760875944596e-05
-1.31756926632955e-06
-1.39354187123514e-05
-2.33065376773893e-05
-3.27875545778672e-05
-2.17994371245077e-05
-2.93327724862151e-05
-3.81592412871231e-05
-4.38111839400962e-05
-2.33147872699979e-05
-1.02089349064697e-05
-2.91248547893908e-05
-1.72596758773347e-05
3.12225608657858e-06
-1.50959947791873e-05
-2.29146182921244e-05
-4.39740724374534e-06
-1.68453324722641e-05
-3.33872013414153e-06
-6.31061457201721e-06
-6.40937634129228e-06
-2.87390756379793e-05
-1.41755001672415e-05
-4.81535630463672e-05
-2.83079648078963e-05
-1.72613392600554e-05
-2.45003356565955e-05
-3.65638430238463e-05
-2.72142717589926e-05
-3.89155704535759e-05
-2.16406950876179e-05
-1.65260201304748e-05
-8.19479169412517e-06
-1.94236113081021e-05
-1.65228642029114e-05
-1.78801551927761e-05
1.79718408025762e-06
-2.52902891327882e-05
-1.72487345502616e-05
-7.48049041476895e-06
-2.56546651650965e-05
-3.56040204517356e-05
-3.85631172097342e-06
-1.36083682650578e-05
-2.884817177472e-05
-4.03012132264243e-05
-2.06821330492311e-05
-2.47021010119814e-05
-2.25916710147267e-05
-2.45955624070158e-05
-2.75500166919657e-05
-2.93901710597371e-05
-1.79009041471497e-05
-3.38248340687907e-05
-3.31662602324412e-05
-2.04873082971564e-05
-4.16637696996267e-05
-4.45473442104255e-05
-1.13158849211646e-05
-2.96915576432595e-05
-3.44777606860587e-05
-2.28064586969042e-05
-2.72902419459611e-05
-5.97891454208565e-07
-3.02946076711992e-06
-2.8462302558944e-05
-1.90711634623443e-05
-4.08378744990857e-05
-9.60169412273192e-06
-1.80458612158526e-05
-3.96184891114787e-05
-3.09608335510373e-05
-4.08041163117176e-05
-2.69824074933829e-05
-1.93177758152592e-05
-3.27058058113273e-05
-2.00036060112033e-05
-3.78880251334588e-05
-1.97550190377591e-05
-9.85884987063429e-06
-1.71136325857384e-05
-1.17263671134721e-05
-7.20036772089059e-06
-4.03737483001762e-05
-2.07324589234584e-05
-2.4719677340833e-05
-4.01430712736392e-05
-2.71255120808913e-05
-1.20007684998518e-05
-1.10107153232429e-05
-3.90808028287773e-05
-5.27389501531314e-06
-2.88638060495355e-05
-1.49076527908256e-05
-1.52033504245256e-05
-2.62119049058368e-05
-3.31441662713248e-05
-7.72721343743386e-07
-2.42117571640589e-05
-2.60384740017965e-05
-3.29205709106665e-05
-2.98762734264387e-05
-1.80574540906416e-05
-2.19001469821872e-05
-2.49075432834403e-05
-3.23604875130485e-05
-3.15874499981298e-05
-4.80085063691121e-05
-1.37431640393142e-05
-2.15564611862192e-05
-1.47105473103781e-05
-2.56160457115206e-05
-2.27052787285781e-05
-4.7601021783755e-06
-1.23896457089051e-05
-2.27650589371325e-05
-8.95397904158776e-06
-1.22194308215688e-05
-2.09910220643496e-05
-2.74777438357115e-05
-2.5711676163371e-05
8.16606697156014e-06
-1.79175353938579e-05
-2.80585668803238e-05
-2.01784129577456e-05
-1.66009287779001e-05
-3.75522726690072e-05
-3.20586731164798e-05
-4.38889888260289e-05
-7.00643829776638e-06
-6.61828961480649e-06
-1.75231469752774e-05
-3.56395518177534e-05
-1.29087580170123e-05
1.66857343766596e-05
-1.49528421093132e-05
-2.18173087417757e-05
-3.97552372968328e-05
-2.66136415376768e-06
-5.48159686122337e-05
-2.75909075836692e-05
-1.47787282194642e-05
-4.57490199598128e-05
-3.63318602244866e-06
-1.42010947082335e-05
-4.68517812354135e-05
-1.99067664490338e-05
-1.54428233422805e-05
-1.84929294381739e-05
-2.25080906428768e-05
-2.62798453071783e-05
-1.73675402177392e-05
-2.25694171533994e-05
-1.51812417730526e-05
-4.71298062233322e-05
-1.53200559160418e-05
-2.34794183198925e-05
-3.56129463751933e-05
5.22388281935956e-06
-1.72743016645858e-05
-2.57759787370453e-05
-1.16306018969586e-05
-2.611447263997e-05
-2.76414653753978e-05
-4.18621655993143e-05
-1.64791524996917e-05
-3.4604178292931e-05
-1.59279715852266e-05
-5.03758606357048e-06
7.35599740143672e-07
-2.91456675767114e-05
-1.52428325966215e-05
-2.6298184567792e-05
-2.64359698403193e-05
-2.73150571653237e-05
-1.13019310296959e-05
-9.46375660200614e-06
-9.78010026389871e-06
-3.37062253072114e-05
-4.28105460425693e-05
-2.33120880535746e-05
-4.08528800695467e-05
-3.43277058721635e-05
-2.35621926174055e-05
-1.05892944744434e-05
-2.16944264194449e-05
-1.51790495519973e-05
-2.01693033967674e-05
-2.89788142780425e-05
-9.17238698014995e-06
-2.11726733977535e-05
-1.69015188339492e-05
-3.38425643801934e-06
2.78328314571676e-07
-9.78799041464203e-06
-2.81086718921115e-05
-5.53086724671115e-07
-1.68371056919409e-05
-1.96603375647139e-05
-7.85116633135976e-06
1.61491343870513e-06
-4.68050012105287e-05
-4.91003683852147e-05
-3.34067434295616e-05
-8.75348398187421e-06
-3.70931111024544e-05
-2.76842937394567e-05
-8.48367944386797e-06
-3.22167908148823e-05
-2.33683703659133e-05
-3.94178891553944e-05
-3.0655733287586e-05
-5.05000138644048e-05
-1.41807052966438e-05
-7.29281784799228e-06
-1.39451290203544e-05
-2.20812192827068e-05
-4.03110379703206e-05
-8.6080440357449e-07
-5.48097937264992e-06
-1.67749971778344e-05
-9.46320039828615e-06
-2.00478201257703e-05
-5.25908722764789e-06
-1.18362906708195e-05
5.1490047582356e-06
8.57691514721348e-07
-2.80674851429548e-05
-1.89310280370966e-05
-3.71169009602393e-05
-1.47748439935479e-05
-2.00713245904005e-05
-2.94435793466807e-05
-3.58060303064762e-05
-3.2686981723662e-06
-3.080562011917e-05
-1.80799824408263e-05
2.28086357409938e-06
-2.85716541880728e-05
-1.47236841781869e-05
-4.93165193620026e-05
-1.9183269581555e-05
-4.15065375460885e-05
1.31240574821843e-06
-2.66692772073163e-05
-2.0268807320271e-05
-3.82176130222552e-05
-8.88638539806217e-07
-2.07016736545539e-05
-2.20133094007653e-05
-1.91882515104711e-05
-3.12801431278285e-05
-3.0675461810948e-05
-2.92524924285906e-05
-3.10838868774801e-05
-2.48325357320403e-05
-3.39767044219482e-05
-3.30652584994714e-05
4.1876129035225e-06
-1.42021015290818e-05
-8.68130298222179e-06
-2.11767188259468e-05
-2.76671370096596e-05
-4.12016110899131e-05
-4.35309509821881e-05
-4.09040051166073e-05
-2.2366109197822e-05
-2.79999737338572e-05
-3.47993053803757e-05
-9.35635276134248e-06
-4.05550258676426e-05
-2.52786102781525e-06
-8.23417504133089e-06
-2.85440269904986e-05
-9.42824570915898e-06
-3.41630919797295e-05
-3.7017824734917e-05
-8.82705391610426e-06
-1.24360467300025e-05
-3.63507508031784e-05
-2.98736077757349e-05
-7.96600806300547e-06
-2.91724491154433e-05
-3.12458686811439e-05
-5.52378290978266e-05
-2.67060736898451e-05
-2.46643853632492e-05
-4.26148487001428e-06
-1.38229819516255e-05
-5.71698931754028e-05
-3.94316525549029e-05
-3.88312544712766e-05
4.02311026217494e-06
-1.31248140295838e-05
-3.12830707989103e-05
-2.90288815729231e-05
-4.38357520120983e-05
-3.05780297454049e-05
-1.67441932491189e-05
3.85876018905162e-06
-2.67739282176375e-05
-2.98600762905639e-05
-1.66604814976839e-05
-4.60164925800148e-05
-3.18916814571123e-05
-1.29706679185031e-05
-1.21133145230207e-05
-3.03313255968882e-05
-1.72447584375393e-05
-2.22202002290916e-05
-1.16195058087127e-05
-1.19477720106216e-05
-4.1674217773129e-05
-1.826972013313e-05
-1.42965833220459e-05
-1.64275145415357e-05
-3.31516205531807e-05
-2.39737800211957e-05
-4.20802963220427e-05
-2.1054062107868e-05
-2.46264746727853e-05
-2.70666113178233e-05
-6.08257564883746e-06
-1.49225241734752e-05
-2.90087784993569e-05
-2.98687220761108e-05
-3.48900855052823e-05
-3.01842880190239e-05
-1.94057528241965e-05
-1.38115845125783e-05
-1.06295361010906e-05
-1.57167702409833e-05
-1.54450313361653e-05
-9.34131667380502e-06
-2.4921653447829e-05
-1.67736250531718e-05
-1.80624568079923e-06
-1.08715249034352e-05
-2.0090097989097e-05
-2.21791795268405e-05
-2.77828370210407e-05
-1.81148217033368e-05
-4.40593410100461e-05
-3.14059727219102e-05
-2.73945735419859e-05
-3.61334385760118e-05
-1.40720667825344e-05
-3.51649850715122e-06
-1.90346119261503e-05
-2.89455251012272e-06
-3.15140209083515e-05
-2.3548005345533e-05
-2.64226832488665e-05
-1.87333727862744e-05
-1.64795491732669e-05
-1.01562064902337e-05
-7.84901604514824e-06
-1.55319508425025e-05
8.31906066358793e-06
-2.79305494628501e-05
-7.9757762451211e-06
-1.04431556565488e-06
-3.84577800972153e-05
-2.46702936090482e-05
-3.33285001742547e-05
-4.2453283963655e-05
-8.08217430398783e-06
-3.42400295160102e-05
-2.91931534610014e-05
-2.27483275680555e-06
-2.93263791078341e-05
-4.35214220270644e-05
-3.58411319463142e-05
-1.9806277526919e-05
-4.09618610482208e-06
-3.515940909076e-05
-1.84636066555877e-05
-1.65596339025218e-05
-1.09532315014455e-05
-1.5966774161055e-05
-2.66660327122711e-05
-1.63092329999257e-05
-1.98009099637206e-05
-3.67274847918413e-05
-2.02553821290198e-05
-1.79082928569567e-05
-1.38988858469293e-05
-1.37834453746993e-06
-3.59798926813024e-05
-2.22947364878856e-05
-2.55197310677967e-05
-7.60349665774039e-06
-3.61686911543822e-05
-2.43130088815862e-05
-2.04312133020956e-05
5.88121907188951e-06
-1.97679471666912e-05
-3.10275331069401e-05
-3.07004540945802e-05
1.00677280127942e-07
-3.88305661605527e-05
-2.62961395604576e-05
-1.4028505163288e-05
-2.64394909521995e-05
2.09577657031049e-06
-2.76749398583125e-05
-1.43915253879106e-05
-2.09078831814293e-05
-1.5236869377882e-05
-2.739955464731e-05
-2.48042162138699e-05
-2.18919303678728e-05
-2.37812549669101e-05
-3.41515488429987e-05
-3.37811207433036e-05
-1.52748985691762e-05
-2.00244275223776e-05
-1.58074134663596e-05
-1.41080219663319e-05
-4.31961597551075e-05
-1.51968499146606e-06
-1.48096299698465e-05
-1.93524887252689e-05
-2.94403180323661e-05
-1.3858705352308e-05
-2.11647580340093e-05
-7.89636460776811e-06
-1.34503600684027e-05
-5.82607798308578e-05
-2.2887515277826e-06
-8.91907933284532e-06
-2.09723411567325e-05
-4.48139203811008e-05
-3.39771014874558e-06
-3.20488415223774e-05
-1.98574515104544e-05
-2.14098234686052e-05
-2.15353092833562e-05
-2.95532278034621e-05
-2.41499887105996e-05
-2.51253843386349e-05
-1.65129390579294e-05
-2.12235105308708e-05
-1.88049341875549e-05
-3.40780350423757e-05
-3.24712266441822e-05
-4.01132635369448e-05
-7.50326651850814e-06
-3.82506389710881e-05
-1.31582976010505e-05
-1.83386216424505e-05
-2.61634480612418e-05
-4.66659172201665e-05
-3.24036259872916e-05
-3.69496752142893e-05
-2.45737949102126e-05
-1.04874099937043e-05
-4.34096470749345e-06
1.01257055513753e-06
-3.34089064404094e-05
6.02745059626726e-06
-2.01871392857577e-05
-1.87604711585524e-05
-1.02733528045498e-05
-2.9438480359117e-05
-1.49655728068498e-05
-1.26561190552842e-05
-1.07387902544239e-05
-2.14931825593111e-05
-1.93652171104337e-05
-4.47924523033363e-05
-2.42922923165004e-05
-3.30050480324516e-05
-1.34447794761315e-05
-2.14263708645766e-05
-1.33727338498536e-05
-2.38215641808205e-05
-4.29440362459479e-05
-1.12819832269793e-05
-4.4745771697812e-05
-2.68307991936459e-05
-2.45416202695554e-05
-1.20144095415392e-05
-2.34654042921163e-05
-4.31855593772312e-05
-2.45753282250381e-05
-1.99193606948514e-05
-1.82348152451436e-05
-2.81863623789175e-05
-3.65046089624374e-05
-6.1318840039477e-06
-2.46132183618746e-05
-2.23008036863158e-05
-1.99149704990477e-05
-1.06299901896728e-05
-3.31679015460504e-05
-2.88387129045172e-05
-2.33428647401685e-05
-1.32198148297306e-05
-3.43599163909165e-05
-1.9330558419239e-05
-3.25956762112647e-05
-1.76341463919735e-05
-1.14938016105791e-05
-2.07340115276232e-05
-1.37580691827238e-05
-2.54382239026539e-05
-1.14968263257886e-05
-2.05321021810367e-07
-2.69721768193782e-05
-2.61671898694786e-05
3.96616256045529e-06
-3.28226031930594e-05
7.46548483685017e-07
-2.22844765188234e-05
-1.57820853750823e-05
-2.03146241600247e-05
-2.81507809333456e-05
-3.46578956883178e-05
-3.14744866989132e-05
-2.07164159647302e-05
-1.75389804043111e-05
-2.57211958069195e-05
-4.10431267870447e-05
-3.01349805411328e-05
-1.82314870103999e-05
-3.53383389743104e-05
-3.19899112416397e-05
-1.28099633859442e-05
-1.69482378650485e-05
-2.15873901237267e-05
5.14059812778324e-06
-4.87787258336713e-05
-2.11543520346903e-05
-3.93643748453166e-05
-1.11915541055136e-05
-2.95664149386227e-05
-4.02841143147407e-06
-3.09040635827844e-05
-2.58137388549248e-05
-5.3329699865004e-06
-1.73121742506212e-05
-2.60523101988921e-05
-4.24367253327738e-05
-3.79352663719491e-06
-3.11681631926427e-05
-1.97796201225725e-05
-2.81740483100306e-05
-3.2030641653475e-05
-2.41852977069789e-05
-3.11897429859588e-05
-2.59804614033645e-05
2.74835707878118e-07
-2.62319081214149e-05
-3.76782248560663e-05
-1.48356999494635e-05
-1.90613439372219e-05
-5.22019016759215e-05
-1.4016824484712e-05
-3.584896780391e-05
-2.41171465559315e-05
-2.83948986178179e-05
-4.32978376806882e-05
-2.37846753787921e-05
-2.31691306382244e-05
-2.26815171306763e-05
-2.54854582296369e-05
-1.78052668115273e-05
-4.37783811530723e-06
-2.0573467946015e-05
-2.2367461104064e-05
-1.24054095738972e-05
-3.43603894765231e-05
-2.70809567402e-06
-1.74777487814625e-05
