# Supplementary material for: Research on computational propagation and identification of mine microseismic signals based on deep learning
Source: PLoS One. 2025 Oct 22;20(10):e0334641. doi: 10.1371/journal.pone.0334641 (PMC12543183; doi:10.1371/journal.pone.0334641)
Supplement: S3 Data — (ZIP) [file pone.0334641.s003.zip › 000100500002881.xlsx_0.txt_24.txt.txt]

-2.18840544850439e-05
-3.8432020210124e-06
8.09326183462237e-06
-1.38574156573555e-05
-2.28687758469731e-05
-2.50142043537371e-05
-1.93472416675067e-05
-9.67579980274779e-06
-1.20777549385424e-05
-2.03629616338967e-05
-2.17233994250382e-05
-8.21682846845435e-06
-1.11661738893537e-05
-3.33701497841012e-05
-7.31605016464212e-06
-1.56312924295241e-05
-3.42237409846782e-05
-4.12670802723419e-05
-5.53919354783138e-05
-3.52294051368638e-05
-1.75339471309102e-05
7.69335904753711e-07
-6.3594041700679e-06
-4.76095030932766e-05
-1.97898121172772e-05
-2.88726021415837e-05
5.47274989229072e-06
-1.44050781333395e-05
-7.98111155929189e-06
-2.8096962829768e-05
-1.09628440806757e-05
-5.33812410665535e-05
-3.29506663817509e-05
-2.3536146063342e-05
-2.8380645269533e-05
-3.90875543238694e-06
-1.1483601756016e-05
-1.89613869649282e-05
-3.95009898852534e-05
-3.25669927358656e-05
-3.06238056692244e-05
-4.06933937743609e-05
-1.57707473331446e-05
-3.67779068699218e-05
-2.2311225920046e-06
-3.14287800124335e-05
-5.0123723846692e-06
1.85625161092922e-05
-7.13416388546974e-06
-3.97980081338086e-05
1.50577606177991e-06
-3.05602632667569e-05
-4.17296928157161e-05
-3.11516043109603e-05
-2.01568265552459e-05
-2.3939998690651e-05
-1.60449936978217e-05
-2.60280601191748e-05
-3.37617677777242e-05
-4.08938385781924e-05
-1.53961136700874e-05
-1.74381641856191e-05
-6.229971854517e-06
-3.00527910556135e-05
-1.37441052968456e-05
-2.27277737489394e-05
-1.67353158372332e-05
-8.69004276675353e-06
-1.90020942516378e-06
-1.83060599993645e-05
-1.40951566839234e-05
-1.52828383254451e-05
2.94705434422563e-06
-3.26270924929398e-05
-2.70853319759521e-05
-2.08067891022233e-05
-3.27524831724035e-05
-1.36326178664286e-05
-1.37743106099254e-05
-5.57105138112871e-06
-4.56404098515301e-05
-2.03517951648579e-05
-3.57181153505513e-05
-3.11206804509736e-05
-1.98298895150949e-05
5.55245368129325e-07
-5.07479529113318e-06
-8.93576239421084e-06
-3.14546362886036e-05
-1.60997703348002e-05
-1.67343378367394e-05
-2.06059149724637e-05
-2.36891771204152e-05
-4.19047734659628e-05
-3.09116572081977e-05
-2.22194510414309e-05
-3.58025730637088e-05
-2.66507221452461e-05
-2.56379432194177e-05
-1.47773576658309e-05
-3.96861473508956e-06
-1.22234651414037e-05
-1.06037654788903e-05
-1.09242293524595e-05
-2.5634160769945e-05
-3.79774055403018e-05
-2.72536091982825e-05
-4.50773414990134e-05
-2.56049673913719e-05
-2.69144767615065e-05
-3.42140377883013e-05
-1.94737713079282e-05
-3.63847697384186e-05
-2.6143994170955e-05
-2.68588126669024e-05
-3.2105545044025e-05
-3.10069625033505e-05
-1.39995941524107e-05
-5.4232680253602e-05
-8.55968203924291e-06
-1.0706379180891e-05
-4.14107611184611e-05
-3.70787770973924e-05
-6.86369905880338e-06
-1.24979774303709e-05
-1.96485934783929e-05
-5.09238889096569e-05
-1.82113922461951e-05
-3.77586963583274e-05
-2.28260381700095e-05
1.5123230669881e-05
-9.39122663325784e-06
-2.2986150100589e-05
-3.81622224032448e-05
-4.79775783592478e-05
-2.44320826079283e-05
-3.22437723106236e-05
-6.9025383975564e-06
-3.7036578000296e-05
-2.4255163881174e-05
-1.74877963177848e-05
-2.22222139517187e-05
2.76401165092662e-06
-7.87203011791444e-07
-1.75722683940243e-05
-1.51099359037893e-05
-1.3861947096523e-05
-1.14816742410698e-06
-1.41964526578729e-05
-2.42903997171716e-05
-1.90633322553582e-05
-2.00542620397883e-05
-3.54193391960458e-05
-2.46618767159875e-05
-3.93843348201317e-05
-7.28862805705701e-06
2.22893863241786e-06
-2.40870273922422e-05
-2.77298987050038e-05
-2.68749848610624e-05
-1.45870400485364e-05
-2.59409298061648e-05
-2.46870811284802e-05
-1.11276902191898e-05
-3.90225244326664e-05
-2.21756203390725e-05
-1.98879489465358e-05
-1.76735947387322e-05
-3.71899595060768e-05
-3.23132501156182e-05
-1.82398775378929e-05
-2.0821658725793e-05
-2.3713786649388e-05
-1.80920643896359e-05
-5.41967973501179e-06
-4.57791819569958e-05
-3.40527910183959e-05
-1.33139334996815e-05
-2.58724324440613e-05
-1.92600795051944e-05
-3.28639087217243e-06
-3.43233543849909e-05
-1.57214823168459e-05
-2.19970303968307e-05
-2.85023823789054e-05
-3.36157661566644e-05
-6.7293014374239e-06
-2.68286914064845e-05
-2.98657094921973e-05
-1.81707954199552e-05
-3.97461271177841e-05
-7.41270470445725e-07
-2.41668510909589e-05
-7.66324154838366e-06
-1.83147780597259e-05
-1.26144210551246e-05
-1.09353378645687e-05
-2.45713375140899e-05
-3.43307059281289e-05
-1.18005028201221e-05
-3.61380873173995e-05
-2.15849650102052e-05
-4.36015764542977e-05
-1.30967721015334e-05
-3.34526494773364e-05
-1.10521560476121e-05
-3.59688551933367e-05
-4.15676212616342e-05
-2.54014051076221e-05
-8.37203229546428e-06
-1.24735702680363e-05
-2.38803997624826e-05
-2.62350568352637e-05
-1.08375412801336e-05
-1.83946553861071e-05
-6.94547684556648e-06
-1.91119361732805e-05
-1.5228439798263e-05
-2.66435913300293e-05
-3.24834529077839e-05
-1.49526143157734e-05
-1.23785663914519e-05
-4.01940702723015e-05
-2.42339442134333e-05
-2.45053616466949e-05
-3.33859489908339e-05
-1.4078565938491e-06
2.42292450960204e-06
-1.79484368794052e-05
-5.22486530163467e-05
-2.45821930331496e-05
-1.52397002122449e-05
-1.39105722417733e-05
-2.79316131945047e-05
-2.62017280196007e-05
-2.85556189910921e-06
-1.59805109569926e-05
-3.60515372345249e-05
-1.30220577655853e-05
-7.34098577095911e-06
-1.47767519732738e-05
-8.46101764756119e-06
-2.78285187232803e-05
-3.17587721679498e-05
-1.63594839322543e-05
-2.19354421547487e-05
-2.40556301733079e-05
9.97382259144444e-06
-3.72112720746054e-05
-3.51810333177639e-05
-1.15525113641041e-05
-7.60999221821048e-06
-3.57310080003657e-05
-3.95965781626912e-05
-5.73061877824093e-06
-7.91756858520343e-06
-4.046513128582e-05
-1.36210647113782e-05
-1.86028327221172e-05
2.26149378946374e-06
-9.80949555552397e-06
-1.96544234219772e-05
-2.56343923449922e-05
6.71282669554838e-06
-1.76233186731172e-05
-1.21161617977354e-05
-1.6150651935538e-05
-2.73059372557261e-05
-1.67214565252253e-06
-1.18342690660291e-05
1.8703500640014e-06
-2.96356299188209e-05
-3.63939396490488e-05
-6.43755117450296e-06
-2.79650005348171e-05
-4.57344560343258e-05
-1.55155011569937e-05
-5.4392067639557e-07
-1.97229889011686e-05
-4.65120737334596e-05
-2.65453244033815e-05
-3.16492571667897e-05
-2.14600179136973e-05
-2.63917105115882e-05
-2.0922597985151e-05
-3.82829060337812e-05
-1.99759296987507e-05
-3.44422237366794e-05
-1.10590847990613e-05
-4.10632902854721e-05
-1.37320842816257e-05
-5.04872494183148e-06
-2.11743392028961e-05
-1.39859699962824e-05
-3.99492364170034e-05
-6.23085108818495e-06
-2.77548950697097e-05
-3.34178379838629e-05
-3.04632554173048e-05
-3.05946825695503e-05
-2.84348634454419e-05
-8.3276195693575e-06
-3.42350647873235e-05
6.48419950489264e-07
-2.42777216257007e-05
-2.85264862176849e-05
-3.05403656917093e-05
-2.77834582979738e-05
-2.09656557700681e-05
-3.93402508859273e-05
-1.75307187740118e-05
-5.69058299802866e-08
-2.71159468200191e-05
-2.28772290557243e-05
-2.68247890616487e-05
-3.66403795325515e-05
-2.05999966375782e-05
-4.96879468064186e-06
-2.68922580904525e-05
-4.32139202929286e-05
-1.71964548553089e-05
-2.97965452409292e-05
-3.32945396852197e-05
-2.65540493397626e-05
-1.41850602734576e-05
-1.84524691399824e-05
-5.60307209435051e-06
-1.36904289751073e-05
-2.22690539042814e-05
-7.47088918487272e-06
-3.14561529412271e-05
-4.88443130618253e-05
-1.71658163387758e-05
-3.6034790130088e-05
-1.31696719607566e-05
-1.32532748458358e-05
-3.52041399936476e-05
-2.13660388206092e-05
-1.62107146332361e-05
-2.62705785008595e-05
-8.61664215798397e-06
-2.3663974582306e-05
-1.36853787588748e-05
-1.8954676075234e-05
-1.82152500081957e-05
-1.85834336994633e-05
-1.61601768956104e-05
-1.36741238307706e-05
-4.78190392335639e-05
-2.13622687361026e-05
-5.14465392816521e-06
-1.7325297522544e-05
-1.33151835958214e-05
-5.1925176622702e-05
-2.93394033353041e-05
-2.3894473000172e-05
-5.0258177954349e-06
-2.58283886058187e-05
-2.7874938652428e-05
-3.16017668857732e-05
-4.10144847593814e-05
-1.24724032639151e-05
-1.77221931941539e-05
-8.74729376734002e-06
-2.85542478668869e-05
-2.7552572836417e-05
-1.25217585938647e-05
-2.77126521423911e-05
-3.20560005600003e-05
-3.94782126236909e-05
-1.93993636102343e-05
1.21392886994588e-05
-1.6249978012793e-05
-2.2850523749989e-05
-5.5476739519776e-07
-1.91608930742184e-05
-3.76029532265628e-05
-1.48943297266024e-05
-1.87133196255146e-05
-4.06985353290096e-05
-2.61461933094998e-05
-2.32104829215141e-05
-3.17298396128434e-05
-1.92590580616475e-05
-2.53334258951592e-05
-3.01642585246562e-05
-1.9564268578779e-05
-1.71476827890571e-05
-2.41413211139363e-05
-2.30106576900785e-05
-8.05604426876442e-06
-3.98933348514441e-05
-1.81544306037849e-05
-8.04183197731394e-06
-1.4859186079873e-05
-2.15274085107254e-05
-2.45019161433254e-05
-2.62292196184791e-05
-4.3522110025976e-05
-2.70276141288267e-05
-3.31880816297256e-05
-3.0648021049907e-05
-2.35217558961282e-05
-4.32932848253787e-05
-2.22673110671601e-05
5.82689726917416e-06
-1.16333120961921e-05
-2.63499745894965e-05
-1.34570674729856e-06
-1.91648285511512e-05
-4.32258748005928e-06
-2.67067991148977e-05
-1.5755683112735e-05
-1.40668668869462e-05
-7.74931660637255e-06
-3.40457788699068e-05
-2.02740477730899e-05
-2.57807460262204e-05
-2.56952996520851e-05
-1.8121061981494e-05
-2.15853674714438e-05
-2.23958451978704e-05
-5.53294635172113e-06
-3.79336592624048e-05
-2.65035630424391e-05
-1.56515996731064e-05
-1.61366773682309e-05
-2.28880975787375e-05
-1.95892179091029e-05
5.52271042221454e-07
-1.72515431717307e-05
-3.31949803906778e-05
-1.70671424235266e-05
-2.64015068294554e-05
-2.51947506058177e-05
-1.55026099582159e-05
-6.04420035637902e-06
-2.20861166610574e-05
-1.45347722956181e-05
-3.77341639454617e-05
-1.27463875087132e-06
-2.49627912097729e-05
-1.18575473959355e-05
-4.10238693011768e-05
-1.21481776798282e-05
-3.00109669619892e-05
-2.46604578019487e-05
-1.50881819329134e-06
-1.82160219724874e-05
-2.36073443343433e-05
-7.87869917803684e-06
-2.34904999796999e-05
-1.42592458695923e-05
-1.12662564797305e-05
-2.12016456723352e-05
-1.46856870865931e-05
-2.43636088146432e-05
-2.12417789099731e-05
-3.16232171666904e-05
-2.05073453817361e-05
-3.11083441482363e-05
-4.49568569425296e-05
-3.69202216122451e-05
-2.09049245135393e-05
-2.2499997072197e-05
-1.17391000450232e-05
-2.36840169172384e-05
-2.62310988907989e-05
-4.76307638391694e-05
-3.70954017516907e-05
-3.57190200706719e-05
-1.36007847410936e-05
-4.76086911812393e-05
-1.52818431766535e-05
-2.09222771507701e-05
-1.60978795526155e-05
-2.18547754780579e-05
-7.01014307614303e-06
-3.92918455285071e-05
-2.37889666276322e-05
-2.09461811345233e-05
-2.97213214342566e-05
-4.08915391902125e-05
-1.96001770498919e-05
-4.15551259354202e-05
-3.71576443370108e-05
-2.27149704593688e-05
-1.96958015510891e-05
-2.28158964426741e-05
-1.65976186808733e-05
-3.28029720011247e-06
-4.18154923546617e-05
-2.05644518757494e-05
-1.05721889496388e-05
-8.97731873413363e-06
-5.87625301558631e-05
-5.48464074971841e-06
-3.18866087599162e-05
-1.51227513525498e-05
-2.41221230536297e-05
-9.92700106371915e-06
-3.56307586354216e-05
-2.08137214193435e-05
1.88249758964909e-06
-2.10514860036048e-05
-1.67502167101168e-05
-1.91805906608364e-05
-3.24412067328197e-05
-1.50375419911732e-05
-3.96322307555583e-05
-3.79463263417564e-05
-4.48599661134823e-05
-3.67247731408848e-05
-3.22329568773108e-05
-9.00885486678225e-06
-3.58575485332307e-05
-2.10953202296954e-05
3.36677991233702e-06
-3.04133119210256e-05
-3.72091647194511e-05
-3.62139776425377e-05
-4.5432070743726e-05
-1.5742382759301e-05
-1.09340495598538e-05
-1.74521228513107e-05
-1.52489059980896e-05
-1.25815473959738e-05
9.05174770604509e-07
-9.25273577503861e-08
-1.02634754950673e-05
-3.08505645494865e-05
-4.14966709327957e-05
-2.88856599200994e-05
4.90224367821521e-06
-2.37639268133121e-05
1.66408684834032e-05
-2.27600051060835e-05
-1.55160825597364e-05
4.45886658546121e-06
-2.61685703469018e-05
-1.53629215018693e-05
-9.9650076245864e-06
3.33099117211317e-07
-6.20260003688082e-06
-8.58593198422924e-06
-4.01861229010379e-05
-2.31151552082306e-05
-3.78578596470648e-05
-3.30115372633225e-05
-3.0260196349504e-05
-3.19663147433362e-05
-1.97842030444747e-05
-5.2800318013158e-05
-6.16059533119497e-06
-6.77994307319399e-06
-1.64371605281004e-05
-2.14276778369261e-05
-1.27624999727131e-05
-1.34680441808148e-05
-8.60484253451945e-06
-3.41248431068367e-05
-2.44441070029517e-05
-1.74963975531879e-05
-2.49350039271795e-05
-4.57236237413647e-05
-3.00813185826604e-05
4.81143416883039e-06
-3.76809286310037e-05
-4.72039542268114e-05
-3.61934642509698e-05
1.93706711406659e-06
-1.25494409077926e-05
-1.84725702105245e-05
-3.88910431115943e-05
-8.1071097609509e-06
-3.0686630064909e-06
-3.25968278381183e-05
-1.67229298936724e-05
-8.34741958743875e-06
-9.3176482715223e-06
-1.7294156361513e-05
-6.04630605433686e-06
-3.4872774870795e-05
-3.92866651786017e-05
-2.0324193296394e-05
-6.65068970160164e-06
-1.12345332345429e-05
-1.22146959639984e-05
-7.79335395884044e-06
-4.57327597927322e-06
-3.89367095496372e-05
-2.82057508156578e-05
-1.16926302063224e-05
-2.54280436367473e-05
-1.74078865206594e-05
-3.1460028792625e-05
-1.36413277696861e-05
-2.36231931755692e-05
-1.68850973432789e-05
-2.32765702282517e-05
-4.21655485219718e-05
-2.74714373205323e-05
-1.6643890553012e-05
-2.94577905406957e-05
-4.98178413688598e-05
-2.51692496967178e-05
-2.8714372924783e-05
-2.82060679333347e-05
-3.60208888707556e-05
-3.72605690893624e-05
-3.14491218233086e-05
-2.62623811975536e-05
-7.65827576165658e-06
-2.71375714003405e-05
-4.39940060877303e-06
-3.22554206859331e-05
-3.90046308428285e-05
-1.01695994741189e-05
-2.7081168335145e-05
-2.16175521351158e-05
-2.05249233385559e-05
-2.39489437889417e-05
-2.47859038151975e-05
-4.51424463812067e-05
-2.89534384818103e-05
-1.58480237681116e-05
-8.78747031030033e-08
-2.38135189341375e-05
-1.0450932359795e-05
-2.12888965895442e-06
-3.12934936256502e-07
-1.6322733836497e-05
-1.83166207277423e-05
-1.41756246546937e-05
-3.60429345150686e-06
-2.16892148879945e-05
-2.67391508060131e-05
-3.12037651332863e-05
-1.4101614668066e-05
-1.99361895408157e-05
-4.83951910937814e-05
-4.59730761002611e-05
-1.67783847596788e-05
-4.03640322952743e-05
-2.38580879062433e-05
-2.90392667194319e-05
-1.22280912774967e-05
-2.95025490938588e-05
-3.06328691531887e-05
-1.73313381955284e-05
-2.70265606817066e-05
-3.0251654917127e-05
-3.47278598811905e-05
-3.98993654661704e-06
-1.40658591292856e-05
-1.0763994907214e-05
-2.73277431551555e-05
-4.54479886749398e-05
-2.47119774481096e-05
-9.74472855685262e-06
-1.54775642733243e-05
-3.19151848844692e-05
-1.98851496157719e-05
-2.79574182653478e-05
-3.49504985679018e-05
-1.26078130235516e-05
-2.66291381025552e-05
-1.53696149814216e-05
-2.54080317937437e-05
-1.05473857063115e-05
-1.04208653711024e-05
5.25478020154166e-06
-3.75815876703484e-05
-7.18967021631095e-06
-2.76233246899497e-05
-4.64345304576867e-05
-1.86291271112891e-05
-4.20455016329673e-05
-1.1248087367737e-05
-1.81965656160478e-05
-2.36708792590526e-05
-3.11852973170914e-05
-1.82186455103317e-05
-2.65822852031436e-05
-4.54218867666472e-05
1.08310685428238e-05
-1.69433946429301e-05
-2.41712022344062e-05
-2.84181340572561e-05
-3.42868981502402e-05
-6.59554060323939e-06
-2.05485180426422e-05
-2.06428460190427e-05
-1.36551775674974e-05
1.94588125240965e-05
-1.39014070552317e-05
-2.01417558076551e-05
-2.55061303299282e-05
-5.19765261442595e-05
-2.46399369188107e-05
-2.69855795188938e-05
-3.3304322272563e-05
-1.38325490946671e-05
-3.34070695475474e-05
-8.64323382805676e-06
-1.92886389026167e-05
-3.34616827577279e-06
-1.82879690621411e-05
-1.79259976055328e-05
-4.04350372830392e-05
-3.88596206928902e-05
-3.05680782697152e-05
-2.4950657706574e-05
-1.46753052759863e-05
-3.47205702209935e-05
-3.71875421691832e-05
-2.16909339436114e-05
-1.40683389360266e-05
-5.93018796580228e-06
-3.13247138309672e-05
-2.74056094387681e-05
-5.22017098236209e-06
-7.57149558795687e-06
-1.19048188366031e-05
-2.79581606150887e-05
-2.07344555741172e-05
-2.02889145359086e-05
-4.46334163176316e-05
-2.89586782404341e-05
-8.56901379617859e-06
-3.15092289827132e-05
9.53889656269084e-06
-2.50912063272019e-05
-3.87461419386451e-05
-1.02968046061846e-05
-9.96794292838116e-06
-2.95271899726845e-05
-3.65364473876421e-05
-6.57710479535697e-05
-3.8892586899899e-05
-1.84465695152254e-05
-1.76895797727175e-05
-1.16391724369525e-05
-6.37556930053287e-06
-1.14189154599419e-05
-1.49591397964187e-05
-1.7150338632338e-05
-1.77151878352031e-05
-1.3373065476142e-05
-1.52770340143937e-05
-2.92198279678788e-05
-1.43634998105416e-05
-1.2746052718441e-05
-6.60780568046489e-06
-1.96599324952201e-05
-3.02645420314895e-05
-1.62768503758883e-05
-2.16635494177207e-05
-1.50940320512763e-05
-1.84422064562312e-05
-1.89668852302843e-05
-1.3552618487648e-05
-3.24923136082479e-05
-1.12569559356311e-05
-2.46852661255227e-05
-2.44943530562408e-05
-3.52449958618901e-05
-1.77372885425298e-05
-3.69565737740521e-05
-2.55779550840127e-05
-4.22519254123333e-05
-9.43902308199327e-06
-1.95144335680797e-05
-2.31336349494129e-05
-4.3142779497054e-05
-1.76630153040994e-05
-3.23365827539093e-05
-1.68473081022196e-05
-1.88724450847121e-05
-2.6135990638278e-05
-1.62101279151831e-06
-1.39045709214543e-06
-3.09233249614976e-05
-2.06075769523619e-05
-1.1579426402775e-05
-1.40159533796567e-05
-3.94279904392931e-06
-3.88168805686976e-05
-7.78097211100733e-06
-1.55601606736488e-05
-3.6690607281333e-05
-5.22715291849907e-05
-2.91890958765361e-05
-2.39367936316157e-05
-1.31826787428715e-07
-3.10724030018501e-05
-1.19449476705843e-05
-1.97895469373668e-05
-4.17026467043152e-06
-3.46622043775649e-05
-4.05595285407611e-05
-1.3904797905939e-05
-1.05330498476894e-05
-9.49161216411186e-06
-1.12343935063564e-05
-1.60899795086139e-05
-1.43021503983437e-05
-3.74471287575936e-06
6.58582338848371e-06
-3.08691935360287e-05
-2.84525686780832e-05
-2.42930366512431e-05
-1.92998010677555e-05
-5.52620327166312e-06
-2.55530977637826e-05
-2.83585613085996e-05
-4.18181765921519e-05
-2.44966266203237e-05
-8.49140981111702e-06
-2.64699043601095e-05
-3.56195834957475e-05
-2.75248093039373e-05
3.1520957959823e-07
-4.42672792970544e-05
-2.78357090466577e-05
-2.08340549040792e-05
3.26751855535585e-06
-3.51093398763851e-05
-2.46322430898219e-05
-2.37462302284872e-05
-3.59507641070125e-05
-2.13913825832645e-05
-7.13441507849588e-06
-3.09281453203035e-05
-2.93716687766551e-05
-2.97044202628488e-05
-4.05534058907272e-05
-3.6497287804146e-05
-6.98707325450637e-06
-2.60138065303251e-05
-1.54793472503855e-05
-2.40137144363119e-05
-3.285765903668e-05
-2.45594808752881e-05
-3.37945125684378e-05
-9.4789673219812e-06
-3.30247083231279e-05
-2.85324477985858e-05
-1.72203820219156e-05
-2.27558710496304e-05
-2.85755755640044e-05
-4.04420565607561e-05
-2.46180309640534e-05
-3.29629174107216e-05
-3.08435331481918e-05
-1.58215088784784e-06
-2.27256993498355e-05
-3.58986632788679e-05
-1.88202138935932e-05
-2.26838296405918e-05
-4.35679249346009e-06
-7.9104071250392e-06
-2.70672946116781e-05
-2.71395041530906e-05
-4.29657125961865e-05
-3.45639569762268e-05
-2.85587388901878e-05
-2.42321833968512e-05
-2.90652359593622e-05
-3.35596057366135e-06
-2.92264077268908e-05
-7.79614966170752e-06
-1.02361472644287e-05
-3.45049222218499e-05
-1.41839178363398e-05
-3.11962736471588e-05
-1.96827366771831e-05
-3.662561512226e-05
-2.3023456851277e-05
-1.4656280120691e-05
-4.58681507032205e-06
-3.14238418145931e-05
-3.03890870533986e-05
-4.39181235075417e-05
-1.93446698003976e-05
-4.01311844350221e-05
-2.47503561618236e-05
-4.00440434760735e-05
-2.72540598162559e-05
-1.09689531912833e-05
-3.91414662627698e-06
-1.80529947093103e-05
-2.00610745082002e-05
-1.82855326843437e-05
-2.1250667308561e-05
-2.78146160859312e-05
-1.35719180267793e-05
-2.97244129723506e-05
-1.51675357319975e-05
-1.71297107138276e-05
-1.87272860661883e-05
-1.20404529753768e-05
-2.6940276853419e-05
-2.59683955057884e-05
-2.02702742669275e-05
-1.63798463748517e-05
-5.36394692768543e-06
-2.42847266091511e-05
-2.07212623660981e-05
-2.31745671324655e-05
-2.70792585957039e-06
-2.58634471486686e-05
-3.36681025428325e-05
-2.03368944761085e-05
-1.27817439341646e-05
-3.1043183650573e-05
1.32969561689767e-06
-1.55149119831578e-05
-8.23620086658053e-06
-2.94487940530646e-05
-4.05368414853319e-05
-3.23922655479824e-05
-6.78326986762339e-06
8.53716834304586e-06
-2.32418790482372e-06
3.33219734012605e-06
-8.18101911880506e-06
-2.62383052885249e-05
-3.62478057833929e-05
-2.4987901477246e-05
-2.48498317670968e-05
-1.34036284265034e-05
-6.37272862110311e-06
-1.54869690471797e-05
-1.90398389617637e-06
-3.7303769430857e-05
-3.06221602429067e-05
2.78172543929239e-06
7.97878445173661e-06
1.39809764550753e-06
-1.72689175406495e-05
-3.34698572520955e-05
-1.47975409870909e-05
-3.39245018793839e-05
-2.14729627799856e-05
-2.12087500595885e-05
-4.06070210504994e-05
-2.33518389091929e-05
-2.14394989228099e-05
-2.15634173429649e-05
-3.04455131248646e-05
-1.45960284963943e-05
-1.79774802771755e-05
-1.43200924127076e-05
-2.53672713548446e-05
-2.83765526770949e-05
-1.09363743270394e-05
-1.10153995610827e-05
-3.89858796084609e-05
-2.80053591560213e-05
5.87447258784364e-06
-5.81869283058725e-06
-1.53000690916596e-05
-3.42577044898822e-05
-2.11427955092808e-05
-1.57245104434053e-05
-1.699946754373e-05
-3.16185944128346e-05
-2.65745607498988e-05
-3.12467672636661e-05
-4.39444243307327e-05
-2.62258642520619e-05
-3.66074961632708e-05
-3.3049833510183e-05
-3.69394853977485e-05
-3.68899166716379e-05
-3.45372746945189e-06
-2.72374818398583e-05
-3.73861550540281e-05
-4.28759509279304e-05
-2.94768632458751e-05
-3.74251091881062e-05
-2.38018821301183e-05
-2.11940390113458e-05
-2.48297686705668e-05
5.08907294912431e-06
-3.35504561007365e-05
-3.85257746056184e-06
-3.4944492405738e-05
-3.28122100901067e-05
-4.09926609975816e-05
-1.98308509305693e-05
-2.98403631266549e-05
-2.69906076798722e-05
-3.63309277617378e-05
1.13789621098925e-05
-1.50859539654613e-05
-2.1952462590487e-05
-1.33139487644826e-05
-3.96634393754967e-05
-1.12712584094245e-05
-4.31401062266031e-05
-8.66508241270253e-06
-7.24773521257632e-06
-3.59743884326855e-05
-1.71242835133886e-05
-4.17630142383414e-05
-1.15106209588506e-05
-1.20287553566841e-05
-1.58386606835855e-05
-1.85522891663857e-05
-3.76553916414686e-05
-1.83240329801062e-05
-3.93439699080353e-05
-2.94149888105816e-05
-1.7697855551642e-05
-3.34287222866592e-05
-3.31849379452346e-07
-3.84438792216966e-06
-2.63998258228458e-05
-8.41409138479211e-06
-1.11796298455586e-05
-2.33906043554298e-05
-2.20627096807305e-05
-2.03200151729028e-05
-1.62931125069836e-05
-6.29903375245605e-06
-1.49352780303554e-05
-1.89350243150025e-05
-5.00430693631869e-06
-3.27748065911998e-05
-1.60966973546933e-05
-1.06351066133096e-05
-1.38316806072394e-05
-2.19415763389838e-05
-2.25589012664004e-05
-3.01712070220941e-05
-1.37887253808938e-05
-3.17674358887929e-05
-2.57818882690498e-05
-9.9695483665236e-06
-1.80272343543625e-05
-4.39233851379019e-05
-3.05156616226668e-05
-2.67806213776515e-05
-3.30258354765693e-05
-3.87985833916557e-05
-2.11307798054447e-05
-3.07294821884392e-05
5.60627719760067e-07
-3.04557738422071e-05
-9.46558759682065e-06
-3.81459693598742e-05
-2.2573319439158e-05
-1.76630057418021e-05
4.11671168916672e-06
-2.46910950137553e-05
-3.7051507145481e-05
-3.6281653457758e-05
-2.53985059999429e-05
-1.31789143570431e-05
-8.18730834002228e-06
-1.94961851114471e-05
-2.48080578803832e-05
-7.82106192784492e-06
7.70234505194624e-06
-2.8898453002224e-05
-2.99769852649384e-05
-3.72282903574416e-05
-4.31438663192662e-06
1.22857175041111e-06
-1.85104208286574e-05
-2.87991267699507e-05
-2.84119192763411e-05
-2.13799153474754e-05
-3.57652380799127e-05
-2.166564255932e-05
-9.85356056490872e-06
-2.45715109564058e-05
-1.98964358301566e-05
-1.52041251763607e-05
-3.66588913802182e-05
-1.87085871781522e-05
-4.23682173270833e-07
-2.17926532224384e-05
-3.87295116610029e-05
-1.07891202719611e-05
-3.07729749255961e-05
-1.51135610274097e-05
-1.81114890776981e-05
-1.97229983045819e-05
-2.26599148289834e-05
-1.89109199881307e-05
-3.63656707291303e-05
-2.7580532264044e-05
-1.45729269061909e-05
-1.93139492516265e-05
-1.70220724525748e-05
-4.10040185185606e-05
-1.9790237995863e-05
-2.61347285296107e-05
-2.69015483095362e-05
-2.61385105105135e-05
-3.76017452076074e-05
-1.99388879281909e-05
-1.83180401745464e-05
-2.42640916444259e-05
-2.27032675797381e-05
-2.5336682993762e-05
-1.36348380400445e-05
-3.4036526467e-05
-4.1319620812066e-05
-8.44333737115961e-06
3.40256975925989e-06
-1.1226416548406e-05
-4.41920881217012e-05
-1.55459020869613e-05
-3.66200876397561e-05
-9.37456133873562e-06
-1.2690990813806e-05
-2.91292705202335e-05
-3.58548174853706e-05
-2.54153334263514e-06
-2.07251477565596e-05
-2.59729281867691e-05
-1.97157493741343e-05
-4.0919832751725e-06
-2.10607860373062e-05
-2.08262988305851e-05
-2.63130866583823e-05
-4.22734420042699e-05
-1.15898463812987e-05
-3.31733192887741e-05
-3.64373324703591e-05
-1.36607146465349e-05
-3.31808747363058e-05
-2.40795971930125e-05
-1.36518906138861e-05
-1.10002530317358e-05
-2.01512293569243e-05
-8.71613327517449e-06
-8.22388482720091e-06
-2.84176292991551e-05
-2.7230034688785e-05
9.62279258585974e-07
-3.29894029407499e-05
-6.09988491348493e-05
-6.50523271154217e-06
-1.91390115797309e-05
-2.69832662809667e-05
-2.18967175434821e-05
-2.09601517409885e-05
-7.30905710352645e-06
-1.29732295221101e-05
-3.25220493908929e-05
4.5751921912562e-07
-9.38816411688571e-06
-5.33677583979584e-05
-2.28134159875753e-05
-2.19583755228099e-05
-3.02646406290771e-05
-2.88515624661048e-05
-1.33292154592662e-05
-2.11505656138923e-05
-1.40694693635257e-05
-2.60030826589655e-05
-3.02062924935643e-06
-1.12032164568885e-05
-2.07233656706765e-05
-4.18198218504643e-05
-3.09811743341677e-05
-2.14850563919737e-05
-3.68272848821974e-05
-2.65031447499898e-05
-4.70289602659058e-05
-2.17298957187444e-05
5.48609448034414e-06
-2.57528905374203e-06
-2.20377729067085e-05
-1.36030828668717e-05
-2.51811193141606e-05
-2.13433941879411e-05
-9.15507785852316e-06
-9.07320975087138e-06
-1.86383322013667e-05
-3.06391101602111e-05
-2.5278380627786e-05
-2.73164861929983e-05
-5.35767834212376e-05
-2.87316867062179e-05
-7.05919158729489e-06
-5.04538039759838e-05
-2.06242862860663e-05
-1.17361272635973e-05
-2.69079542691522e-05
-4.28166354656357e-05
1.35548808590518e-06
-2.34426450451191e-05
-3.51096485131245e-05
-1.92946289056358e-05
-2.52816506035814e-05
-3.9801039593187e-05
-2.63401149508645e-05
-2.77191149840613e-05
-2.87353108011952e-05
-1.41821937617972e-05
-3.05366252297464e-05
-3.84800568674667e-06
-1.83994723171017e-05
-3.31072503752242e-05
-2.21693508810661e-05
-3.07975814301104e-05
-9.38943178486382e-06
-1.33934004165035e-05
-3.19681269847825e-05
-2.08904619009145e-05
-3.47925690366601e-05
-1.96017494983445e-05
-5.0824623302891e-05
-3.93937993955424e-05
-8.23451251505198e-06
-2.53562896675512e-05
1.39505684263978e-06
-3.20732381813979e-05
-7.20552117167826e-06
-2.01727094664687e-05
-2.35590178870825e-05
-2.50933538920794e-05
-3.36736976065991e-05
-2.75635818732431e-05
-3.63278685536428e-05
-2.04461789864655e-05
-1.66826023991775e-05
-2.9434458815986e-05
-1.46970357657695e-05
-3.56478187051436e-06
-2.04303196367776e-05
-3.82146315121559e-05
-5.70147673174575e-06
-1.94938742944532e-05
-3.22315097623544e-06
-1.53615148026995e-05
-7.29997684906768e-06
-4.6673469711675e-05
-1.86624907293224e-05
-4.74270912406015e-05
-1.68370204954106e-05
-1.83901134310677e-05
-3.37241740125278e-05
-2.62658949605671e-05
-1.97202299004178e-05
-2.65694980397536e-05
-3.08029524661671e-05
-1.65656641181523e-05
-1.59189654284852e-05
-1.19977945479026e-05
-2.34271066646311e-05
-3.30597160653168e-05
-6.2503409448798e-07
-1.78499879373863e-06
-1.76980584079887e-05
-9.00921115400953e-06
-1.33857559144698e-05
-1.08288397452898e-05
-1.2589381445147e-05
-2.7595233543247e-05
-1.33194435546902e-05
-3.27735832503196e-05
-2.54699629720237e-06
-2.27223445325033e-05
-2.52215913218151e-05
-1.70883841233235e-05
-2.06958699527648e-05
-2.63916214446418e-05
-3.07594915139176e-05
-2.61630784827298e-05
-1.73230398415028e-05
-2.39604384663259e-05
-1.92839409153431e-05
-7.04735476113265e-07
-2.62095538590049e-05
-3.23742932284836e-05
-1.52097517205629e-05
-1.34897120095847e-05
-3.04494598537315e-05
-2.71933772645963e-05
-3.34769442525533e-05
-1.8202012905213e-05
7.58344769260276e-06
-1.76904926060529e-05
-2.4364273270009e-05
-1.48599456685818e-05
-2.04628075428265e-05
-2.28483157028467e-05
6.68782870042229e-06
-2.08802244513401e-05
1.4480359408267e-05
-1.95195218593548e-05
-2.42227427057147e-05
-4.24236131273661e-05
-2.86125227659533e-05
-1.26510052244017e-05
-1.22000640661214e-05
-1.20162932471365e-05
-2.01725016015501e-05
-5.0042872874631e-07
-2.2926365142783e-05
-4.2590821821664e-05
-1.49880479543891e-05
-3.94285930228064e-05
-1.41002295725556e-05
-1.16628989711601e-05
-2.47026025427589e-05
-1.85893415420221e-05
-2.57722633168099e-05
-6.74602024746356e-06
-2.13448849571307e-06
-3.06097105205233e-05
-7.62555392925896e-06
-1.01204310921945e-06
-8.89295106062009e-06
2.67139224623627e-06
-2.66118942810212e-05
-1.27490687442015e-05
-2.9168350236161e-06
-2.01111266365743e-05
-2.81632821148852e-05
-1.4959008399804e-05
-1.36036317733305e-05
-4.89377522357329e-06
-1.11360435205807e-05
-1.36831935757164e-05
-3.43831777954784e-05
-3.6962696323732e-05
-3.87075603229426e-05
-1.17302593448487e-05
-9.1388501877815e-06
-1.60598817101564e-05
-2.11737182835181e-05
-3.45036903440892e-05
-1.07980872081503e-05
-1.88206336402287e-05
-3.14659794083123e-05
-3.17020326756604e-05
-6.30996963127641e-06
-2.84623332813746e-05
-4.06690543349772e-05
-1.6618826826795e-05
-2.83048802317336e-05
-3.24764102915313e-05
-2.5221216971937e-05
-2.72091186025635e-05
-2.87834871395863e-05
-3.26425702532803e-06
-1.33656556683659e-05
3.5560542670728e-06
-3.24773100959872e-05
-3.51469217459269e-05
-4.87315085227266e-06
-2.22022905728445e-05
9.27307768748707e-06
-4.45589213235294e-05
-2.54843050971328e-05
-3.65808112874897e-05
-2.07585251531736e-05
-3.01480269303962e-05
-6.6549228924353e-06
-2.72347355286149e-05
-2.9976631413672e-06
-8.25154240223002e-06
-1.96754869180066e-05
-3.35020293521943e-05
-9.68293760265704e-06
-3.80353954503095e-05
-4.78575070123895e-06
-1.32009973146581e-05
-2.30248950239071e-05
-1.70292532665256e-05
-2.56395660187695e-05
-1.48560539618813e-05
-2.88769572061962e-06
-3.23941876677338e-05
-1.93650272228387e-05
-2.83770380924872e-06
-2.01979240656252e-05
-3.3039326916505e-05
-2.82781600511479e-06
-8.56687980201841e-06
-1.63633274571873e-05
-2.71653505280967e-05
-2.3169519835036e-05
-1.61852215221782e-05
-1.41119771187333e-06
-1.7442625251381e-05
-2.5760415039986e-05
-3.72874872430314e-05
-2.02451523684373e-05
-2.8060678191142e-05
-2.11758683247305e-05
-6.08748991982295e-06
-1.37378001389943e-05
-3.19983693243917e-05
-2.04758460023241e-05
-3.01577527054645e-05
-2.83888775308066e-05
-1.89608644020867e-05
-2.03044914351114e-06
-5.03907773829428e-05
-8.02881191308584e-06
-2.58907842167703e-05
-2.21001802948829e-05
-1.84439144614044e-05
-8.55217490547647e-06
-2.94878871353491e-05
-2.88593567143667e-05
-4.55918677997834e-05
-3.34901943069178e-05
-1.51324299163384e-05
-4.45085684012588e-06
-8.13362933685182e-06
-1.82315443009579e-05
-4.78198149966899e-05
-3.72221277111008e-05
-2.63171537359612e-05
-2.47501950322924e-05
-1.01219719233998e-06
-1.76797509751223e-05
-2.68429665663802e-05
-8.34338558467518e-06
8.32501885197233e-06
-3.48436995141726e-05
-1.47165636152786e-05
-3.17441418875876e-05
-1.89871619480816e-05
-1.85990403584438e-05
-1.94746877055244e-05
-3.84834661013518e-05
-1.31484776234956e-06
-1.29304601853473e-05
9.85522188210437e-06
-3.33319629142244e-05
-8.72496858491908e-06
-2.18385362762401e-05
-1.88041377409321e-05
-3.15456853254287e-05
-1.57843635697485e-05
-4.54635427739721e-05
-2.40347551450878e-05
-2.45416279100355e-05
-1.22189462096996e-05
-1.01397034907291e-05
-2.6604803304723e-05
-1.52207811977227e-05
-2.90793508001627e-05
-2.65812546770973e-05
-2.15305607792487e-05
-1.01939424298243e-05
7.90277638745572e-07
-2.43509071086894e-05
-2.23374049448382e-05
-4.18465112729051e-05
-3.41903350828705e-05
4.21274714192064e-06
-1.14678601149553e-05
-1.80592033920246e-05
-1.44511835747526e-05
-2.16178345142135e-05
-1.43136954919203e-05
-2.27876691027708e-05
-1.75240813679782e-05
-1.00536676601124e-05
-5.39595555412252e-06
-1.65303902878764e-05
-3.23499124706752e-05
-1.83394145498161e-05
-7.02509226445035e-06
-2.27225325016458e-05
-3.42294586211195e-05
-3.95726330864414e-05
-5.71747691256556e-05
-4.25618410767714e-05
-4.16931983275187e-06
-5.82982455232658e-06
-2.87317992843245e-05
-1.25816113690035e-05
-1.35315552010648e-05
-2.65576028056027e-05
-2.57710522079983e-05
-9.67655828301731e-06
-8.27268606497123e-06
-1.29723681276169e-05
3.18771308915583e-06
-1.68274195160571e-05
-3.2143694233851e-05
-2.89942661227654e-05
-2.12590026092668e-05
-2.11454437101733e-05
2.46688634764532e-06
-1.68547133314652e-05
-3.77376153780602e-05
-2.90106047864528e-05
-4.3034444320743e-05
-3.33581824355517e-05
-2.71903784376994e-05
-7.32354974002319e-06
-1.21552844223604e-05
1.94554318008574e-05
-1.75749797765974e-05
-2.74295246584275e-05
-1.03013478559749e-05
-2.02881803787153e-05
-6.42428411036709e-06
-1.85143711660051e-05
-1.90376889371464e-05
-2.90270546202741e-05
-2.21233077802531e-05
5.72186011280874e-06
-3.15736378013909e-05
-1.89694677965432e-05
-3.84804944874712e-05
-2.10115567869909e-05
-1.30405246249244e-05
-3.70575606563333e-05
-1.86179592322763e-05
1.64583501498047e-06
-3.50328523047234e-05
-2.30326971075951e-05
-6.10082172355146e-05
-1.7620615124182e-05
-7.1766647693129e-06
-1.1623906110056e-05
-6.09403641334909e-06
4.58023985701401e-06
-4.52367383235661e-05
-1.61110150046459e-05
-1.61408018999112e-05
-1.31485087548029e-05
-1.92599322485208e-05
-8.45092918041353e-06
-2.25885816362099e-05
-2.14431213198444e-05
-3.55204182980552e-05
-5.4825570827358e-06
-2.33791139879173e-05
-2.02550633175136e-05
-2.53679315614889e-05
-1.74021668388984e-05
-3.34489181377199e-05
-2.05289885960609e-05
-2.78449801958151e-05
2.38133595956931e-06
-2.00135268404204e-05
-2.43235010478763e-05
-4.8637267742085e-05
-4.44901551804851e-05
-3.32380830583355e-05
-2.10936732468188e-05
-2.73187381208964e-05
-2.68508035005506e-05
-2.010724361514e-05
1.94798325127661e-06
-2.56986139147804e-05
-3.21371614868896e-05
-9.09835463749232e-06
-2.24326055365991e-05
-2.12463277332941e-05
-3.66070645789828e-05
-2.13512583067814e-05
-1.94555913934733e-05
-2.57020223392563e-05
-4.86101107520349e-06
-3.88311713003453e-05
-3.19302867230997e-05
-2.73190967861472e-05
-2.20427476919014e-05
-3.2480832266676e-05
-8.05930335828828e-06
-9.08968820575847e-06
-7.16184149875272e-06
-4.6453553712464e-05
-2.18540477374806e-05
-2.43995415661362e-05
-1.12660067186757e-05
-9.97650351894985e-07
4.48186356675263e-06
-1.99147444917401e-05
-3.77131078001027e-05
-4.46994844325215e-06
-3.3382040183602e-05
3.43554186848956e-06
-2.94261664775999e-05
-2.87190974758306e-06
-1.77207079072963e-05
-5.33372221625815e-06
-1.65206707187036e-05
-2.11217162630719e-05
-1.59067559752956e-05
-3.0399648312855e-05
-2.911244578745e-05
-2.39246681533165e-05
-3.9134266566454e-05
-2.36972095574606e-05
-1.90060315955543e-05
-2.50925328530598e-05
-1.32090088678101e-05
-2.38137867652176e-05
7.04960833587346e-06
-4.03631026225237e-05
-2.10900865212798e-05
-1.12128875679286e-05
-2.67313633169903e-05
-1.97694492781349e-05
-3.49899199963175e-05
-2.11989744050393e-05
-3.12294264965342e-05
-1.1939129805508e-05
-2.08584079714036e-05
-2.04238622718936e-05
-4.81354047603516e-06
-2.82887848905585e-05
-2.6330733722158e-05
-2.04367659126585e-06
-1.69768659964258e-05
-2.04926949891471e-05
-2.5921555258743e-05
-2.78746269216846e-05
-2.87840409277188e-05
-2.09161004464078e-05
-4.59212815312566e-05
-1.9109063527388e-05
-2.83873999231423e-05
-2.61581297494799e-05
-1.06358167430783e-05
-7.2035790483295e-06
-3.01799338543666e-05
-1.00718133031256e-05
-1.3886048579642e-05
-4.45595741671333e-05
-3.96388607736677e-05
-2.46117350950651e-05
-8.57880884467579e-06
-2.24833849730094e-05
-1.08161347423154e-05
-3.67204955828676e-05
-4.34545228474713e-05
-5.7120141971506e-05
-4.03995250779521e-05
-3.60520682016433e-05
-3.66878457315207e-05
-2.54666958920487e-05
-2.18857230122231e-05
-2.74869401561798e-05
-7.04527395784377e-06
-1.28526452591371e-05
-5.74727267577526e-05
-1.1435355026009e-05
-2.65751807546305e-05
-3.69887045626912e-05
-2.44441765598459e-05
-2.26889705719662e-05
-3.54642870741088e-05
-1.01615302786571e-05
-3.9199990829105e-05
-9.52964703550812e-06
-1.69586219820621e-05
-1.65481268491577e-05
-2.41891687510175e-05
-2.94783196411684e-05
-1.59691099155159e-06
-6.41503615201424e-05
7.78401645744725e-06
3.9119254849561e-06
-3.89637508371518e-05
-3.5160355758657e-06
-2.65981487675392e-05
-2.29335312110812e-05
-2.10362903109912e-05
-4.20858023158066e-06
-3.56799386746554e-05
-4.10865829165487e-05
-9.02672977289788e-06
-3.11789758504771e-05
-2.46930941521526e-05
-8.21033255556562e-06
-1.74727169403351e-05
-2.71004182801847e-05
-2.0352876739671e-05
-4.84631498742807e-05
-2.40814697188164e-05
-3.33661296954759e-05
-1.58813570191325e-05
-3.65693103539392e-05
-2.65308220427528e-05
-1.72154646810887e-05
-1.21474949549558e-05
-2.49912067886205e-05
-3.29623701017376e-05
-3.28167091970284e-05
-1.07526347225554e-05
-3.64959465052963e-05
-4.54889585245209e-06
-8.18452337168143e-06
-3.62847414963665e-05
-2.68409594874701e-05
-2.79688630972294e-06
-2.7595522031904e-05
-1.9517881196351e-05
-2.07996074402558e-05
-1.71844548699271e-05
-1.0966488525827e-05
-3.22268824505398e-05
-4.28389030362513e-05
-3.79290451057247e-06
-2.85445286187774e-05
-3.97340126705989e-05
-3.83938442916691e-05
-2.28877838446247e-05
-1.32546677090332e-05
-2.78076400873883e-05
-3.34280956218003e-05
-3.05303964177773e-05
-1.6963257016783e-05
-8.8940085255807e-06
-1.31006122553313e-05
-4.33889178057392e-05
-2.93033235923747e-05
-6.66651111795979e-06
-2.39033784003207e-05
-3.98960592203994e-05
-2.60833530056929e-05
-2.97973058728904e-05
-1.36570192386623e-05
-7.51476564232502e-06
-2.80313325835639e-05
-4.07898718680679e-05
-3.05613130939979e-05
-3.16808920899949e-05
-1.87861264004619e-05
-3.65909218135346e-05
2.64280696941277e-06
-2.15830148242902e-05
-2.70186974773821e-05
-2.52409599061422e-05
-3.40426269260355e-05
-2.69516724388834e-05
-3.88360033622472e-05
-2.21623777434035e-05
-4.29737476617948e-05
-2.55224134128487e-05
-1.77899790106206e-05
-1.25515813094685e-05
-4.07881418228153e-05
-1.81908346904315e-05
-1.98143630497727e-05
1.72309990764562e-05
-2.74812454271237e-05
-1.37160173366859e-05
-1.99208637931118e-05
-1.9869270178967e-05
-2.64551254519587e-05
-4.26308227947871e-05
-2.05307573811087e-05
-3.2691535400915e-05
-2.13101922953542e-05
-2.85705040751249e-05
-7.04036733556362e-06
-2.51917562530075e-05
-6.64045548177291e-06
-1.50900124759124e-05
-8.02672075002291e-06
-1.83870314050096e-05
-1.15409261181591e-05
-1.46968694171603e-05
-2.26286613348334e-05
-1.14823146172783e-05
-1.89805727561155e-05
-3.08693235520192e-05
-3.71195960968106e-05
-3.5591466801726e-05
-4.48712232118865e-05
-3.37457630190153e-05
-3.82014503840007e-05
-2.29620586217526e-05
-2.52363434628521e-05
-2.36377989894452e-05
-1.54564547763593e-05
-3.76884170586163e-05
-3.34730246983656e-05
-3.56899891837783e-05
-1.17548437437858e-05
-5.32257573716512e-05
-2.15669333945632e-05
-2.47874566314246e-05
-1.46878660504203e-05
-1.66380070435271e-05
-4.14592707622875e-05
-2.15233090457388e-05
-1.9692344920537e-05
-2.40250760845584e-05
-4.46500291717264e-05
-3.5515727466977e-05
-3.39932682555132e-05
-2.30925921943184e-05
-2.00987197603421e-05
-1.44451048141826e-05
-1.2949464823482e-05
-2.74354306832371e-05
-3.42295243342667e-05
-2.2832511288887e-05
-1.8817040156785e-05
-1.61093038559273e-05
2.93956019790248e-06
-2.4765973361448e-06
-2.48850818580913e-05
-1.65466258079393e-05
-3.78610394288199e-06
-1.61419041699323e-05
-2.68351387686007e-05
-3.7350216134733e-05
-2.365352653134e-05
1.79608890170465e-06
-4.25152232648839e-05
-1.7728086560891e-05
-1.88763134344075e-05
-2.79754441087885e-05
-3.98728681026935e-05
-1.71008018842404e-05
-6.13304206584094e-06
-1.22781111505929e-05
-1.29565191444463e-05
-1.79782385026328e-05
-7.11747540459037e-06
-3.70685004156141e-05
-2.15614478113751e-05
1.39781063024343e-05
-1.75104012315193e-05
-2.21179604147454e-05
-3.19041836905877e-05
-2.12942685395932e-06
-1.96609613269352e-05
-4.60157101827817e-05
-4.32885232336786e-05
-3.23646064371426e-05
-1.47898030897786e-05
-2.09430617728461e-05
-2.37416391508593e-05
-1.86429239298717e-05
-3.33806238728835e-05
-4.66056639622419e-05
-7.94017468996911e-06
-5.57530059053545e-05
-1.26701354116313e-05
-1.95955748277456e-05
-3.35950109709288e-05
-3.54371386530884e-05
-3.66565711244941e-05
-2.10873812764061e-05
-4.90955222936328e-06
-1.70669781889613e-05
-3.36835056966049e-05
-2.57155951966161e-05
-4.03573537393993e-05
-2.06804755293541e-05
-4.98588850788987e-06
-2.95702416727724e-05
-1.3689163250525e-05
-2.45252309479984e-05
-2.06968282117524e-06
-3.67517163649693e-05
-3.70464176936546e-05
-2.94472120157241e-05
-8.24276476568734e-06
-5.34445273594352e-05
-3.39847678367543e-05
9.74558252854129e-06
-4.38698741357357e-05
-4.14041166448568e-05
-2.76129710876261e-05
-2.66690820024912e-05
-3.17473014493095e-05
-1.06377898383943e-05
-4.05770264060538e-05
-4.28775822037357e-05
-2.8737528679414e-05
-3.15208142571985e-05
-1.91918268766045e-05
-1.35584366043075e-05
-1.25030564904644e-05
1.79724793963192e-07
-1.52632613092054e-05
-7.35991614870558e-06
-1.39462144611913e-05
-4.98411801917328e-07
3.7509638225774e-06
-4.04168378490205e-05
-3.95469853376914e-05
-2.85720739403208e-05
-8.99495640459742e-06
-1.72382306849178e-05
5.75517495905624e-06
-6.4514845834701e-06
-2.13344915293199e-06
-1.43042586443782e-05
-3.04465186768403e-05
-2.84649832720927e-05
-1.65461469362101e-05
-2.31118278173989e-05
-3.38960487146528e-05
-5.32945656103739e-05
-3.33488923905053e-05
-6.64573627384828e-06
-2.91832974924484e-05
-1.54765095239026e-05
-2.12503365572266e-05
-2.64817626314558e-05
-1.87244240998997e-05
-1.55852016260008e-05
-2.97314452814057e-05
-2.95857784321991e-05
-1.88363349181034e-05
-3.81625338262705e-05
-1.34170075780345e-05
-3.18733991376093e-05
-3.31469789141367e-05
-2.09954123202853e-05
-2.60692524129889e-05
-1.26314682108059e-05
-4.69478348504957e-05
-1.11170271616252e-05
-3.53938445447919e-05
-3.31489173391238e-05
-4.40065387098696e-05
-3.8355220337883e-05
3.5933800017205e-06
-4.09330831065996e-05
-4.46934840089208e-05
-4.94087844386551e-05
-2.94187963670425e-05
-9.97821186542822e-06
-2.41732228494295e-05
-2.37121221653698e-05
-4.23320663000084e-05
-4.0374915918757e-05
-2.94036548272148e-05
-3.00408089385751e-05
-3.99831249581399e-05
-1.1454181488613e-05
-2.88261205339592e-05
-2.69096389179834e-05
-2.28741237045826e-05
-2.9792788303271e-05
-2.72974749866186e-05
-1.34937251605913e-05
-5.76526445628728e-05
-1.03856825434907e-05
1.83181671288281e-05
-1.25172710977608e-05
-3.8569964688004e-05
1.25603495674661e-05
-1.63296926223506e-05
-2.88739662669309e-05
-6.11554510449573e-07
-7.81914993674423e-07
-3.06367659832415e-05
9.61066887787576e-06
7.45347496375395e-07
-3.56670869814274e-05
-3.63798137436972e-05
-1.9122877116387e-05
-2.53153132989257e-05
-2.35571440975162e-05
-3.75055437456816e-05
-5.40174047725836e-05
-2.20216951249106e-05
-1.80793081509161e-05
-3.9608834336549e-05
-3.83694679839333e-05
1.73190119631708e-06
-2.36792534461316e-05
-2.07314071621154e-05
-1.9675380962261e-05
-1.92651782182048e-05
-1.58941735006119e-05
-3.21925724476929e-05
-2.60852183775643e-05
-7.84350129413116e-06
-9.04612496086327e-06
-3.63154062360361e-05
-3.79583020256874e-05
-2.71467599778756e-05
-4.00092869093808e-05
-5.18958399415347e-05
-1.01644885271833e-05
-2.18507897709405e-05
-1.6695786603457e-05
-3.6452031194966e-05
-1.93746558994009e-05
-3.05062135966867e-05
-1.66224610751016e-05
-1.47950581726126e-05
-3.54551340705684e-05
-3.8268485477255e-06
-4.02624906987678e-05
-3.76044125346345e-06
-3.44355621628925e-06
-3.80131584514935e-05
-1.04587626450988e-05
-4.45518200106105e-05
-4.72438697686099e-05
-4.25287932342784e-05
7.56192275358436e-06
-2.62434660078756e-06
-4.59078757063054e-05
-6.15515536553775e-06
-2.48951703369443e-05
-3.254019078033e-05
-2.01059332119058e-05
-2.36817097466402e-05
-1.26235602748853e-05
-2.74449083985729e-05
-3.00296885464418e-05
-1.16207594634075e-05
1.36159351154207e-05
-1.30214532719225e-05
7.31797342853017e-06
-2.17413391124896e-05
-2.91067079952718e-05
-2.80311955245524e-05
-3.24219777450059e-06
-5.43986738380205e-05
-2.43673136627992e-05
1.18175158174835e-06
-1.92901641604007e-05
-1.21708017842022e-05
-2.06696956495032e-05
-1.09745725281212e-05
-9.03788210542047e-06
-1.15630077980096e-05
-4.61135454637271e-06
-1.0987667059838e-05
-2.04035724028317e-05
-2.10304885514231e-05
-3.73393343485189e-05
-3.29749146168209e-05
-2.17768923782849e-05
8.96171381488509e-08
4.88893730178866e-06
-1.63164450116559e-05
-3.50299403815762e-05
-2.99039936310033e-05
-2.09671130034355e-05
-3.49164380298582e-05
-2.22794275270356e-05
-3.11767172419334e-06
-1.75574451073749e-05
8.18485961571286e-06
-1.83346354659915e-05
-3.86153400537947e-05
2.28394292902357e-05
-3.44022618891042e-05
-2.81857362625856e-05
-3.07455423912959e-05
-1.82915475704678e-05
-4.10095444359813e-05
-2.3476416197353e-05
-2.79396102346179e-05
-2.75006310760466e-05
-1.31916581919952e-05
-3.68420686491174e-05
-1.89735309324206e-05
-2.78136681360119e-05
-2.92799874128519e-05
-5.60562895042036e-05
-1.74242149254418e-05
-1.99960240568211e-05
-2.25397172624598e-05
-3.26834170390052e-05
-1.2501431400745e-05
-4.15013341095184e-05
-2.16921838472016e-05
-4.42574986619918e-05
-4.36180615106488e-05
-3.43708843675109e-05
-2.86927129258536e-05
-1.99061874311851e-05
-1.12608935826981e-05
-3.87243939210271e-05
-1.26043572282587e-05
-1.52047752458029e-05
-9.89431238859175e-06
-1.20662142197564e-05
-6.32215775740596e-06
-3.5039115537014e-05
-1.91461624206196e-05
-2.44428054455416e-05
-9.49692726605765e-06
2.56510906116499e-06
-7.36809256068314e-06
-3.63257357937953e-05
-5.93689350432652e-06
-1.44059427087195e-05
-5.62425994456973e-07
-2.03947294713251e-05
-2.66585782134445e-05
-1.53229526302222e-05
3.03514629697871e-06
-2.08173659190039e-05
-3.76526551402378e-06
-3.89100485963871e-05
-4.16307152828821e-05
-3.17396341525261e-05
-3.80368064630078e-05
-2.46806891037036e-05
-1.69905336372966e-06
-4.58346238523787e-05
-3.19767812296031e-05
-8.34028734249405e-06
-3.67943113631045e-05
-2.21618802814806e-05
-3.77540493594841e-05
-2.69137461914284e-05
-2.03250373945088e-05
-3.2946038909347e-05
-1.12943239857966e-05
-2.72233553504238e-05
-4.91668292586496e-05
-2.01568860208023e-05
-1.89003240553743e-05
-1.41156741020791e-05
-2.44866085490481e-05
-2.85723596863735e-05
-3.98783073071076e-05
-2.66573494868257e-05
-3.09876322228699e-05
-1.42692476991236e-06
-1.14254899948756e-05
-3.09230673916525e-06
-2.75545070268753e-05
-6.43783495779357e-05
-4.82230987776588e-05
-1.89177160723115e-05
-1.92914375200551e-05
-1.12672130364507e-05
-1.74227897345475e-05
-3.31204206988699e-05
-2.24702427413534e-05
-1.69140192062081e-05
-2.12106137113858e-05
-7.9257078622117e-06
-1.33836199324675e-05
-6.51443006562482e-06
-2.26659502231118e-05
-9.49691729670259e-06
-2.67233796684626e-05
-5.23394854727273e-06
-1.32469015957051e-05
-1.67998252638877e-05
-1.33024953494924e-05
-2.46760358724715e-05
-1.63691281166922e-05
-3.443568243914e-05
-1.15428253194497e-05
-2.78447897804055e-05
-4.21715543440939e-05
8.63007424998074e-07
-1.69418047702321e-05
-2.3851134921312e-05
-3.17260968531963e-05
-2.17559211290038e-05
-3.59827017559539e-05
-3.1254438556061e-05
-1.38712915427048e-05
-2.85794488450534e-05
-1.7425215351447e-05
-2.68148984443698e-05
-2.3626719997551e-05
-7.64324253637484e-06
-2.86034624679849e-05
-2.74682476144474e-05
-3.55307793915167e-05
-3.98670491950398e-05
-2.36439044276935e-05
-3.7481542553405e-05
-3.01583920555585e-05
-1.939621040878e-05
-1.75253716711502e-05
-2.18159989660252e-05
-1.5979166124664e-05
-2.4089950541938e-05
-1.36766311641891e-05
-4.81007078575877e-05
-1.96462560434887e-05
-1.56091437526691e-05
2.27160230821124e-07
-7.03414395577767e-06
-2.74568050464219e-05
-7.50184538951769e-06
-7.43274697559451e-07
-2.81021603638021e-05
-7.48763861554082e-06
-1.76364483269308e-05
-2.2492019879805e-05
-3.80480459744569e-05
-1.81684948792912e-05
-3.37087194660528e-05
-2.89207993687125e-05
-9.20922650512256e-06
-2.05410930144912e-05
-3.49354381132747e-05
-8.53194990587193e-06
-3.38476448263238e-05
-2.19078712033719e-05
-3.21214153262695e-06
-9.14315068155049e-06
7.82781308112133e-06
-2.29038762541053e-05
-1.89060385199332e-05
-8.3673240687999e-06
-1.32930041860949e-05
-1.94453674321446e-05
-1.25118500525754e-05
-3.4036281356728e-05
-3.66412787346431e-06
-2.73777847590471e-05
-3.1167737757095e-05
-3.53448946331088e-05
-5.15031825479353e-05
-3.23302662662037e-05
-1.66370844610848e-05
-2.48619650534334e-05
4.02199460751478e-07
-2.17672712747923e-05
-4.05720924708464e-05
-2.06784837288743e-05
-1.73251752997919e-05
-3.11043350401511e-05
-1.012588299286e-05
-2.52889488987906e-05
-6.2477711858201e-06
-3.01564351292905e-05
-2.62318692990687e-05
-2.44135309990376e-05
-5.59174559501743e-05
-3.25847712733487e-05
-2.80367379662513e-05
-3.77790221000458e-05
-3.55749784350616e-05
-3.20146051679991e-05
-4.52822911492324e-05
-1.91164717498163e-05
-2.08956297438745e-05
-3.16781853396588e-05
-4.37538385572336e-05
-1.45142886847774e-05
-4.17751400077833e-06
-3.48550387881009e-05
-3.98059998451174e-05
-9.5577257913164e-06
-7.22389160326061e-06
-2.27257767753524e-05
-8.00723396864984e-06
-2.11118892736333e-05
-3.63000695186919e-05
-2.02115160890434e-05
-1.96032655740278e-05
-2.16442261840233e-05
-4.06258351466706e-05
-1.93909157718314e-05
-5.13236179560383e-05
-2.54589846868219e-05
-2.78034590191462e-05
-1.61259915256674e-05
-1.95638358948031e-05
-1.79446758723605e-05
-1.96712333308073e-05
-2.41423304983943e-05
-2.4267637534277e-05
-1.18384484127926e-05
-3.94676793095011e-05
-1.61714207964551e-05
-2.15548033687852e-05
-2.28818126592823e-05
-3.49712424438452e-05
-2.41469759314867e-05
-2.21016803782327e-05
-1.83212458786015e-05
-1.62836984196755e-05
-1.52300314823494e-05
-3.06554869406073e-05
-1.87024746983054e-05
-3.43513369133353e-05
-2.52036236785875e-05
-1.97955020659078e-05
-1.74755446592292e-05
-3.33132721180853e-05
-4.28802086271224e-05
-1.83052938447032e-05
-2.99578569256066e-05
-1.30596415475884e-05
-1.58490109963559e-05
-2.50319394339167e-05
-1.71204898653668e-05
-2.26767790289057e-05
-1.8752295902628e-06
-1.74104121617337e-05
-3.55561159314895e-06
-2.2828802138918e-05
-3.19081228660337e-05
-5.35596962406684e-05
-2.50478121355429e-05
-2.35119545325465e-05
-1.18035703637016e-05
-3.18708195417376e-05
-1.67527518482951e-05
-1.44367814031863e-05
-2.20179406601031e-05
-3.42351503315688e-05
-3.15831151874824e-05
-1.96693880173384e-05
-3.0499604866305e-05
-4.93949953390998e-05
-2.94254589771819e-05
-1.73340742507693e-05
-4.2164485104453e-06
-2.64510761726477e-05
-1.18325388367958e-05
-2.20190016487546e-05
-2.68870023001739e-05
-5.39860183970362e-05
-2.00657803435513e-05
-1.60797813151471e-05
-3.47157570235711e-05
-3.79485096242443e-05
-1.96268713554861e-05
-2.22305778447584e-05
5.63365056636141e-06
-1.65282925565431e-05
-2.09082278490178e-05
-2.0463541727308e-05
-3.22235322455447e-05
-1.15922456741655e-05
-2.52439116556334e-05
-1.07075672558631e-05
-5.52458791960461e-06
-8.57026351037159e-06
-2.83784088269474e-05
-1.57585539174951e-05
1.03459379543947e-05
-7.81199067881748e-06
-3.21813644421135e-05
2.29091567619895e-06
2.70612458258714e-06
-1.50379662041554e-05
-8.87910886526754e-06
3.30631959166559e-06
-2.04608967023265e-05
-2.2060448091166e-05
-3.73117303463117e-05
-3.96752241653587e-05
-2.72405796581957e-05
-1.73918920499907e-05
-4.70820063947845e-05
-5.64056962684006e-05
-2.83804990906503e-06
-2.29987420509003e-05
-3.91758091820769e-05
-3.20568278562521e-05
-4.08646592809521e-05
-3.19977735626043e-05
-2.59177959141328e-05
-1.66306475084502e-05
-2.35866869526632e-05
-3.37120151452926e-05
-5.77125158727852e-06
-3.10837908144945e-05
-3.06119222999971e-05
-3.57600290685821e-06
-2.5739421492729e-05
-3.81414168042349e-05
-5.90545236809529e-05
9.30281292695444e-06
-3.36007297179842e-05
-2.38666592167259e-05
-4.09628371286016e-05
-1.11502496028018e-05
-2.29898810561825e-05
-3.30520138536532e-05
-3.79639018465538e-05
-1.96808160239445e-05
-2.76174012840145e-05
-1.51910686737705e-05
-2.11021584494878e-05
-2.97591480214728e-05
-8.50353361694864e-06
-1.57043334859208e-05
-2.18363770295258e-05
-3.62006830242871e-05
2.34885042627963e-06
-2.67646447169194e-05
-1.44210682542473e-05
-3.02577932467341e-05
-1.67727646396787e-05
-3.07372018139526e-05
-4.36995738473034e-05
-2.74563190757131e-05
-2.81484290180118e-05
-4.29975338968192e-05
-1.17940271686097e-05
-2.73093721486767e-05
-3.07259228379451e-05
-1.56847272548194e-05
-2.29829545665706e-05
-6.22556892842349e-07
-9.24018707247936e-06
-3.042057400758e-05
-2.47458668244558e-05
-2.36366702401889e-05
-1.21915401298534e-05
-4.60053545113782e-05
-1.59464740051079e-05
-2.29710293889921e-05
-3.12611155121796e-05
-1.3449091223183e-05
-4.95814013703873e-07
-2.63901289635016e-05
-3.11771120272564e-05
-3.18314618583921e-05
-3.15472028838108e-05
-2.19294572484585e-05
-4.2344663027603e-05
-9.05020018671206e-06
-3.94747771428165e-07
-1.44969494365463e-05
-2.48385112342819e-05
-3.08137546925078e-05
-1.92277007419146e-05
-4.92790237588948e-05
-4.72854646087235e-05
-2.54632471696981e-05
-1.69846673838659e-05
-3.14655141117931e-06
-6.697546969858e-06
-2.11344732615971e-05
-9.1665782109219e-08
-9.45764365025055e-06
-2.00395569257624e-05
-4.86081785601541e-05
-2.77440266302479e-05
-1.20532833873555e-05
-1.91079253704611e-05
-3.04512971908336e-05
-2.70613852082508e-05
-3.25928910926437e-05
-3.98818033834357e-05
3.34722608956664e-06
-1.26287459045479e-05
-2.16631202581571e-05
-8.43682578648389e-06
-4.75813911441113e-05
-1.56433745934655e-05
-1.52088831560573e-05
-1.35493320142211e-05
-2.32036757763249e-05
-1.09691040819268e-05
-2.86609212693909e-05
-1.86821801298957e-05
-1.99875019209562e-05
-1.23330294986053e-05
-2.54868027753109e-05
-5.71963111600577e-05
-3.01493767958352e-05
-5.01364981533697e-06
-2.52519641986357e-05
-5.50289600337681e-06
-2.96801267147498e-05
-1.46512805779554e-05
-2.8706986500789e-05
-2.46047849066983e-05
-2.62647302826467e-05
-1.05356499626564e-05
-1.86451796713256e-05
-1.65699888630165e-05
4.6549851027462e-06
-2.08484948033493e-05
-2.9814657982265e-05
-2.15212691330603e-05
-3.50977852441064e-05
-3.24365547769795e-05
-1.60726322790324e-05
-3.30920506794824e-05
-2.19323845085844e-05
-1.22781347538929e-05
-1.70191774342943e-05
-3.75809437127168e-05
-2.81396785245227e-05
-2.89825332158246e-05
-7.28337956180939e-06
-1.45025379683596e-05
-2.45865374312957e-05
-2.12382952701687e-05
-1.86749619175397e-05
-1.49552868588788e-05
-1.2887415524886e-05
-7.86013279316827e-06
-4.21486691092623e-05
-2.91400824177494e-05
-4.47309840859612e-06
-1.2273031691038e-05
-3.47615555739316e-05
-2.11145993970777e-05
-3.94427199971287e-05
-1.2051118343701e-05
-2.74047975118358e-05
-2.88271987383654e-05
-6.53048445682194e-06
-1.54951095939673e-05
-4.33086410505521e-05
-3.47893541642593e-05
-1.9388760006138e-06
-1.28478584155828e-05
-9.11431454945822e-06
-4.45703864786526e-05
-2.54782985515908e-05
-1.52513601227566e-05
-2.94465569235823e-05
-2.71865504335e-05
-1.55560414150568e-05
-1.75168633136623e-06
-4.31146550159463e-06
-1.15665086006178e-05
-3.08773447372925e-05
-8.23872070985554e-06
-3.20306009541583e-05
-2.44643006213904e-05
-1.47153383024216e-05
-1.76478380527903e-05
4.17398055527271e-06
-2.11874268096448e-05
-8.75561689910801e-07
-1.29419338974472e-05
-8.3901246135128e-06
3.26284763590229e-06
-2.01431610912618e-05
-2.5968179799684e-05
-2.41879632094096e-05
-8.21182417180832e-06
-3.29267963014367e-05
-5.01848394564119e-05
-5.53358591902107e-06
-9.84608815364885e-06
-1.23105987493746e-05
-4.08765942133286e-05
-2.98126891995813e-05
-2.08193770353686e-05
-8.8568179983544e-06
-3.35599479181239e-05
-3.65257119031981e-05
-2.14095445579621e-05
-3.17410057406061e-05
-3.35903654414014e-05
-1.61885877566679e-05
-4.10223555874951e-05
-3.64402351307109e-05
-2.4261785381653e-05
-1.0077372779919e-05
-1.50050853067253e-05
-4.94510134028357e-06
-3.00214646999253e-05
-2.03423715758147e-05
-4.40932157548268e-05
-2.47885916309994e-05
-3.62133170790562e-05
-1.75081128287874e-06
-2.36310029162819e-05
-3.11063208796411e-05
1.6824942449915e-06
-2.52367825188278e-05
-3.3690730236441e-05
-2.6542112463283e-05
-2.44273738699895e-05
-2.94167252755032e-05
-5.5274744156508e-05
-1.47510704925074e-05
-7.30722855457317e-06
-4.87535598502414e-06
-1.8507259128532e-05
2.44748075411206e-06
-3.54176869563561e-05
-2.44012390864743e-05
-2.74064076514942e-05
-5.05870179673903e-06
-1.1426972712465e-05
-1.98935290303174e-05
-2.14629505644987e-05
-1.25529277599074e-05
-9.89007810438924e-06
-1.0207813829431e-05
-2.40043765703163e-05
-2.34334002183365e-05
-2.91559490257591e-05
7.95414029515047e-07
-1.00022911664465e-05
-2.32545851729028e-05
-4.37448649357594e-06
-1.54810749956266e-05
-2.26988674104034e-05
-2.50780352261192e-05
-3.94677820511574e-05
-1.9393652923952e-05
-2.41782109098285e-05
-2.87552603369652e-05
-2.51083627835486e-05
-1.09676101778643e-05
-4.33285930829341e-05
-1.8398949679901e-05
-4.12628370548606e-05
-7.00949415620562e-06
-7.45131037287699e-06
-1.58511977152887e-05
-1.01772681543261e-05
-4.98620140821345e-05
-1.38758131469087e-05
-1.44485307585415e-05
-3.54047317264122e-05
-6.53947289871306e-06
-3.05652509311948e-05
-1.08282313047773e-05
-1.16621920555611e-06
-3.6589691948177e-05
-1.11660430831535e-05
-8.55153831637508e-06
-3.50851107521872e-06
-2.25215977658577e-05
-7.38553419615763e-06
-3.44175411302399e-05
-3.10579543469622e-05
-4.1588640972901e-05
-1.90979553017655e-05
-3.25193979639571e-05
-2.95049263650935e-05
-3.15452197462924e-05
-1.01072966389647e-05
-2.29562072936259e-05
-2.76502997208289e-05
-3.95751173096061e-05
-1.34111267084647e-05
-1.31579664912395e-06
-1.37728664708018e-05
-2.81370815415122e-05
-2.46922297966326e-05
-3.03292266585829e-05
-1.91799537412455e-05
-5.16919709173167e-06
-5.33449269500165e-06
-4.59865762715017e-05
-1.9259963019587e-05
-1.71732513093976e-05
8.39063822672725e-06
-4.2478258893132e-05
-3.62657199376807e-05
-2.60838310391232e-05
-3.59560498809062e-05
-2.81808437187049e-05
-1.59109777538222e-05
-2.02903246948308e-05
-1.24310423146105e-05
-4.06552570208643e-05
-3.10031613700631e-05
-3.60138666943941e-05
-4.03401414416377e-05
2.77109858204284e-06
-3.0083577589823e-05
-4.15690583645007e-05
1.7799304478173e-06
-7.34626992458448e-06
-1.40215071203835e-05
-2.64425171331833e-05
-1.163622154685e-05
-1.35397589815789e-05
-2.34193471662204e-05
-1.76529372862106e-05
-3.10245347854946e-05
-3.4241613217389e-05
-4.55714393876965e-06
-3.93071824158631e-05
-3.31450772562759e-05
-1.69451893600406e-05
-4.68885693080349e-05
-9.4468827103718e-06
-1.18114485036721e-05
-2.03156301710972e-05
-1.39877531254454e-05
-1.54008787171048e-06
-2.63389453624669e-05
-1.69528840337593e-05
-2.51126044358291e-05
-2.31151288950127e-05
-3.39110496920895e-05
-2.44534506844226e-05
-1.01626501598338e-05
-2.34304884639769e-05
-2.69270537847325e-05
-2.28614742847122e-05
-4.46066900788063e-05
-1.78513970099513e-05
-2.53391549916261e-05
-1.70180432947395e-05
-1.88691097372116e-05
-1.56248730319007e-06
-3.31938367755807e-05
-3.10076282275144e-05
-2.95549259305971e-05
-1.00623631895297e-05
-1.67922277717532e-05
-4.23227617526777e-05
-2.77691253586684e-05
-6.54065992961514e-05
-1.69793982924436e-05
2.61567459345941e-06
-5.70049719845067e-05
2.65411103309623e-07
-2.70133922986344e-06
-2.43723071077676e-05
-2.40226232314035e-05
-2.86352384883194e-05
-2.40976052613043e-05
-2.93381330651905e-05
-2.35665881961728e-05
-2.3467318803005e-05
-3.94378546181346e-05
-2.71818085549793e-05
-2.7802128290471e-05
-8.02440422081858e-06
-1.63812643823992e-05
-3.05019629139132e-05
-1.35576992572096e-05
-2.73683977567276e-05
-2.69183448821015e-05
-2.69929282213632e-05
-2.25201030802475e-05
-2.99414929114139e-05
-2.56615386071728e-05
3.1876670586965e-07
-1.33828140123994e-05
-4.56136274441354e-06
-4.13136628084007e-05
-3.03112806045827e-05
1.12252686664281e-05
-2.38172883058392e-05
-1.31186937866559e-06
-2.06251839340705e-05
-3.35484860076652e-05
-1.16341608541014e-05
-4.06642941406255e-05
-1.02016494365508e-05
-3.03620294746861e-05
-1.37835357758856e-05
-3.31227041777023e-06
-3.14953135262233e-05
-3.39918010044067e-05
-3.32749189356309e-05
-2.58450042582662e-05
-3.28514724819403e-05
-3.20704467593999e-05
-1.02574506595081e-05
-3.66757092836849e-05
-1.3791627366464e-05
-3.15490075240343e-05
-1.9213908186497e-05
-2.52813072726997e-05
-2.28554241254421e-05
-3.8272337038354e-05
-3.19499069568486e-05
-3.75610495397239e-06
-1.34026925356949e-05
-4.93495539491693e-05
-1.43885560651123e-05
-1.51645419613778e-05
-2.48285166853474e-05
-3.56438966431782e-06
-2.66324290948821e-05
-3.80856840019315e-05
-2.41152174617417e-05
-1.41628360357472e-05
-5.76087933264807e-06
-1.42508123289879e-05
-2.36564344948225e-05
-1.11562923242989e-05
-1.31114115397809e-05
-1.27541857949377e-05
-1.39972194865498e-05
-2.3709804612126e-05
-3.21118862128783e-05
-2.99219753731567e-05
-4.07751176699374e-05
-2.53455913372381e-05
-3.31144086388248e-05
-2.96811454882809e-05
-2.45150700968146e-06
-2.0755807298109e-05
-3.02255821518387e-05
-1.5988050415643e-05
-2.21080788453866e-05
-1.89480190476855e-05
-2.96696004599043e-05
-1.40582792688777e-05
-6.47897007570008e-06
-4.9177432045429e-05
-1.9175729758389e-05
-2.09218974164855e-05
-3.26703587274702e-05
-3.636406599079e-05
-3.25197710925938e-06
-1.17460408997271e-05
-4.78491838151891e-05
-1.64224633254451e-05
-8.74662142704691e-06
-3.40477715347798e-05
-2.47365992422192e-05
-1.25995068077769e-05
-1.2822002341737e-05
-2.64076121193236e-05
-1.56698068559399e-05
-1.83851653460481e-05
-1.60572603780943e-05
-1.18222983831823e-05
-1.72197685064648e-05
1.34910006238737e-05
-1.61732320079095e-05
-2.6583646511832e-05
-1.47641540488212e-05
-1.53332455374045e-05
-2.01219450455504e-05
-2.89697307645035e-05
-3.75945688572559e-05
-3.57031045922663e-05
-3.49328536889557e-05
-1.19314701870496e-05
-2.41594043592386e-05
-2.89761921533127e-05
-2.40383448314792e-05
-3.83695653462413e-05
-2.95752137835212e-05
-1.12431232726658e-05
-5.35258670634527e-05
-4.06302798637751e-06
-3.075530928147e-05
-2.78353192054873e-05
-1.75503746900969e-05
-1.70513537492476e-05
-2.99960145800861e-05
-3.71489437132799e-05
-3.24587954951104e-05
-6.00739107949749e-06
-6.88056133099886e-06
-8.31125662826857e-06
-2.74191595044066e-05
-3.10925438035835e-05
-4.93679791194395e-05
-1.98482958422977e-05
-1.00996448785048e-05
-1.54932431829866e-05
-2.34368685479641e-05
-1.29217940638038e-05
1.1908077065921e-06
-3.64853454381191e-05
-2.04220697377154e-05
-2.1125980268379e-05
-2.64321447519436e-05
-2.53289387232151e-05
-2.84117704960028e-05
-7.94955746034272e-06
-2.07789509702156e-05
-8.98598930763648e-06
-3.67732443644913e-05
-2.82328240700487e-05
-2.08813646737472e-05
-2.11670108293101e-05
-2.88017227890765e-06
-2.16742553002255e-05
-2.20107570261698e-05
-3.96142905351246e-05
-3.41600249759487e-05
-3.84060215194679e-06
-2.17175188670286e-05
-1.21695520254469e-05
-1.941033759856e-05
-2.3798111114458e-05
-8.28657903692477e-06
-1.65252232668966e-05
-5.26644316416158e-06
-2.87128058339226e-05
-1.07416761313168e-05
-2.57122511347796e-05
-2.79540978264514e-06
-1.17615390502366e-05
-1.67997109499997e-05
-4.02944904858429e-05
-1.33732308543393e-05
-3.29951220247763e-05
2.20373794297437e-06
-3.45095224204645e-05
-5.58329348234619e-05
-2.711271494416e-05
-2.1750357013855e-05
-2.88039724934747e-05
-2.10273654897107e-05
-9.71998881575526e-06
-4.95617762423907e-05
-2.59941134459816e-05
-4.8005560721237e-06
-7.93672749603929e-06
-1.99600631339074e-05
-2.54715705688876e-05
-4.52871753727408e-05
-1.56138556728275e-05
-6.95945184412711e-06
-2.68469298683535e-05
-1.48540817791247e-05
-3.75647461980796e-05
-1.65513525420384e-05
-1.55441707557998e-05
-1.08323849199347e-05
-2.16224363247121e-05
-1.60484485760239e-05
-2.53411687820945e-05
-3.89948135309025e-05
-2.51605627214112e-05
-1.9133988892138e-05
-3.74113134510002e-06
-3.40533382574299e-05
-3.46048353039924e-05
6.21203255970836e-06
-3.80965617325089e-05
-3.60967805740359e-05
-1.74014453634508e-05
-3.32182860833231e-05
-1.72695595808901e-05
-7.67267377185625e-06
-2.21723142096408e-05
-2.36303071780852e-05
-5.07011455282532e-05
-2.93547531767001e-05
-3.82557926437414e-05
-2.27071843429505e-05
-3.16090570549436e-05
-1.32641962119417e-05
-2.73544405275535e-05
-2.94042939824134e-05
-9.22106513576786e-06
-3.36090013424797e-05
-3.11836101492195e-05
-2.0406023081438e-05
-2.34710032539687e-05
-2.13602146813062e-05
-3.8115115980305e-05
-4.10133171123927e-05
-1.19097685893631e-05
-3.55733624481702e-05
-1.37133791595298e-05
3.29514396232782e-06
-3.84622031582233e-05
-1.86744300917435e-05
-5.4589536994736e-06
-2.77635820213028e-05
-1.37758353914911e-05
-2.0762699997073e-05
-1.50593044278066e-05
-1.97960833865252e-05
-2.07989898198558e-05
-2.39078994801196e-05
-2.03280879763143e-05
-1.18981515595125e-05
-5.40027810593554e-05
-1.21650986461492e-05
-2.36840796051037e-05
-2.10751203205418e-06
-1.91370682556109e-05
-1.17082961683688e-05
-2.86663333638965e-05
-1.19355709319213e-05
-2.4880591951352e-05
-3.46946426410852e-05
-4.49414001088769e-05
-3.36240168768102e-05
-2.27968525402913e-05
-4.24901809025077e-06
-2.46493485475942e-05
-3.09708171279359e-05
-2.47352971647899e-05
-3.54179374052578e-05
-3.03449222294757e-05
-3.22281017048266e-05
-2.33261608277753e-05
-2.08825228540028e-05
-3.74304758770247e-05
-3.10872972895343e-05
-1.9179105474405e-05
-4.41339763714217e-05
-1.80039665626807e-05
-1.53353624728931e-05
-2.12577331660006e-05
-4.21950359909455e-05
-2.26313900519076e-05
-1.87384441076768e-05
-2.11116736504973e-05
-3.05893578357959e-05
-3.36203459865744e-05
-3.98608316336512e-05
-1.2959378114495e-05
-1.29744802905031e-05
-1.45494890821003e-05
-1.55238383300988e-05
-1.68246848534015e-05
-2.77366686744684e-06
-2.57944070397934e-05
-2.12265385789707e-05
-9.79018043786863e-06
2.05312076195142e-05
-1.94567698562871e-05
-3.90013609549757e-05
-2.08555470260266e-05
-1.12729159014784e-05
-2.23685277587949e-05
-2.52467794417828e-05
-2.11012216856122e-05
-1.46710885148448e-07
-1.83714920913275e-06
-2.57450389079723e-05
-3.1799696368291e-05
-1.53518574481741e-05
-3.97424371628169e-05
-1.17156358991951e-05
-1.56887178083054e-05
-1.96739851601767e-05
-2.08690365519197e-05
-1.85117709631218e-05
-1.36149802548869e-05
-6.36238974667713e-06
-2.5137706589625e-05
-3.28366346475874e-05
-2.45871614862861e-05
-3.50963428260998e-05
-2.56005834649273e-05
-9.28705596983784e-06
-9.60383916436478e-06
-3.81372132642309e-05
-2.06569263326346e-06
-2.13669532553386e-05
-4.96916366830458e-05
-1.04732659533508e-05
-1.35807439410745e-05
-8.14378334910402e-06
-8.71126327889978e-06
-3.0889307946705e-05
-2.65348086804429e-05
-1.58600653470432e-06
1.05234025184327e-06
-2.4050247805554e-05
-1.83818678002237e-05
-8.27279961112057e-06
5.08842178294451e-06
-2.58076743222978e-05
-2.63337144416453e-05
-5.6299879625421e-06
-2.90245777622464e-05
-4.06450672080787e-05
-3.21109431094257e-05
-2.59440699290898e-05
-3.41364930982292e-05
-3.2959647919335e-05
-2.04964637203613e-05
-3.04888850440916e-05
-1.43516454320377e-05
1.63358156747599e-05
-3.22968818294985e-06
-2.22891564000811e-05
-1.02113891432187e-05
-3.22719138242905e-05
-4.11855056332558e-05
-2.04898281818522e-05
-1.58318479601603e-05
-4.04272571410599e-05
-2.99273408279821e-05
-1.9978166540216e-05
-7.59934709741571e-06
-1.77064924476018e-05
-2.46730121442105e-05
-3.53616020594052e-05
-1.9358748754015e-05
-3.61608694364186e-05
-1.96293615517147e-05
-4.19358887598147e-05
-4.18464823470767e-05
-3.9357095635115e-05
-3.46766831337254e-05
-2.59893116735582e-05
-8.81697009488015e-06
-3.32462875592237e-05
-7.91880405358153e-06
-1.69318392554423e-05
-3.24398019887243e-05
-3.98012444275319e-05
-2.09064702227144e-05
-3.94179427399616e-06
-2.0473055800283e-05
-5.83550873308751e-06
-2.41895303626409e-05
-2.5458171923504e-05
-2.64325009981504e-05
-4.92589927268657e-05
-2.92551653321197e-05
5.00723125698016e-06
-2.37959120763712e-05
-1.82906801587635e-05
-2.01994374364496e-05
-4.36117653633054e-05
-2.45382563774081e-05
-1.13434625923919e-05
-3.14659502437402e-05
8.88277785668927e-07
-1.52986799611291e-05
-8.59900491487781e-06
-1.49534330531224e-05
-2.27283859229791e-05
-2.44573983068958e-05
-2.85607113614771e-05
-1.25090949780282e-05
-2.2597130850768e-05
-1.29158934747559e-05
-4.3489626249615e-05
-1.04118297158581e-05
-1.22003125364808e-05
-3.07680223302036e-05
-1.2207617655105e-05
-2.58265340475715e-05
-3.10016850134627e-05
-1.5337388963536e-05
-2.40042893900287e-05
-2.66248067576254e-05
-2.06359188635054e-05
-2.18300127400635e-05
-3.16744709471079e-05
-5.29551525295356e-05
-3.59414890996528e-05
-3.10796077452327e-05
-2.03269495967226e-05
-2.91878900135009e-05
7.02016602756384e-06
-1.63176649891902e-05
-2.33045164667527e-05
-6.5537090525925e-06
-2.78497554412708e-05
-1.82600081215244e-05
-3.41307416530284e-05
-2.8860525577161e-05
-7.50967895940526e-06
-3.47054919497507e-05
-4.33109013304648e-05
-2.79516705738363e-05
-2.89724480014778e-05
-3.74483453608968e-05
-3.63450245476232e-05
-1.75960549107293e-05
-1.43262744240071e-05
-1.92965334682128e-05
-2.46825417308386e-05
-3.91185485268332e-05
-1.11400529886462e-05
-2.91359234122497e-05
-1.92212307546525e-05
-1.92864958142589e-05
-1.07268018279697e-05
-2.04487093708945e-05
-8.06977266867069e-06
-1.63475395398969e-05
-1.86184938758795e-05
-7.06248019060387e-06
-2.35836361988118e-05
-2.14577642115612e-05
-2.40941812362001e-05
-3.10286618948129e-05
-4.02807595553834e-05
-2.04518132950108e-05
-1.4882753024338e-05
-1.59362902258402e-05
-2.79106943338033e-05
-1.30101624035045e-05
-2.62228895442199e-06
-3.14001259502729e-05
-1.08496063368035e-05
-2.44282317225675e-05
-2.52594917366697e-05
-3.15215111279139e-05
-1.00356994189086e-05
-1.82365035210733e-05
-1.6874701416377e-05
-9.76015754615286e-07
-1.59423344042653e-05
-1.17004054752969e-05
-3.45693581148978e-05
-1.87539942061977e-05
-2.05798081763533e-05
-2.15414546858015e-05
-4.95744303430314e-06
-2.85323385622848e-05
-1.79167320201286e-05
-1.97728971776547e-05
-3.10594665522676e-06
-3.25667882656846e-05
-1.31775269435971e-05
-1.16097697671153e-05
-3.5264086217735e-05
-3.38920225312903e-06
-2.51464248331629e-05
1.11670919695316e-05
-1.17420084260806e-05
-2.50046423119091e-05
8.00496434270996e-06
-3.61209641334293e-07
-1.75979053833483e-05
-3.28021468076779e-05
-2.14204242912389e-05
-3.47605880905625e-05
-6.01701210831874e-06
-2.98188939245958e-05
-3.40861771999155e-05
-2.44679539974124e-05
-2.22916086989988e-05
-1.0244656453018e-05
-1.28408913566418e-05
-1.88892856231034e-05
9.74615081100577e-06
-3.16896043983516e-05
-5.75979608942742e-05
6.13431757719703e-06
-2.19395855274591e-05
-2.15919060992711e-05
-3.95236753263993e-05
-3.93285480347021e-05
-3.3185180751791e-05
-1.40571419701302e-05
-2.7283140696842e-05
-2.02042539831728e-05
-8.98147495969454e-06
-5.34174749771369e-05
-1.28909785425183e-05
-2.57570669954276e-05
-3.7754426073094e-05
-3.99745395516069e-05
-1.64453363117402e-05
-2.36220474743802e-05
-3.46038263935061e-05
-4.1473466223857e-05
-1.80725590674058e-05
-6.63721169665382e-06
-3.87491083756154e-05
-3.4169323597749e-05
-3.40595563934428e-05
-3.53771367783442e-05
-2.45224360102883e-05
-1.45977960411139e-05
-7.99192601492038e-06
-4.15216819345948e-05
-2.52683788218001e-05
-5.19034462265756e-05
-1.85457885739974e-05
-3.76855439635237e-05
-9.3685389995913e-06
-3.23216301912624e-05
-2.22217435184808e-05
-3.88395444230077e-05
-1.93911697177276e-06
-2.99216690799727e-05
-2.01745641602792e-05
-2.31909696720771e-05
-3.56115751699694e-05
-8.84256358206111e-06
-2.15418257891213e-05
-1.71643445672406e-05
-1.22376122580526e-05
-2.28154918301144e-05
-1.8819604564176e-05
-1.31765953721166e-05
-2.49654586351492e-05
-3.55557605688369e-05
-1.10116830619304e-05
-1.36729767470221e-05
1.0472152771216e-05
-2.38169336535623e-05
-2.27247301028754e-05
-3.58613047503101e-05
-2.52740341134881e-05
-3.61562021617649e-05
-1.0920560653335e-05
-3.88111168405666e-05
-1.38938055250841e-05
-2.35787894901963e-05
-1.66999477238472e-05
-2.12778317321382e-05
-1.0442342482625e-05
-3.23708201980718e-05
-2.71503208464691e-05
-2.13198357001362e-05
3.39559828642387e-06
-3.847828631015e-05
-1.94643376252808e-05
-2.66625160871915e-05
-2.89642362305904e-05
-2.5023412219231e-05
-9.86875648685227e-06
-3.22420499409786e-05
-5.65671395575191e-05
-2.52367614361271e-05
-2.53262238262316e-05
-2.98523838827162e-05
-1.29195669249103e-05
-2.95140128377896e-06
-3.02210948579883e-05
-2.08189279443122e-05
-2.18193516201708e-05
-2.63014018302828e-05
-4.76321911542342e-06
-1.35068858821184e-05
-4.25443413011316e-05
-1.15241209749193e-05
-2.15413847562727e-05
-9.71691512712882e-06
-3.26179998914694e-05
-1.4309983373684e-05
-2.5189017915484e-05
-4.09441608179557e-05
-9.85285675622186e-06
-2.29070317552781e-05
-6.90985206738722e-06
-3.01800488670101e-05
-2.64128650047243e-05
-3.26345521962248e-05
-5.96806906194689e-07
-2.27731533576067e-05
-2.32177665773603e-05
-2.38389107703264e-05
-3.30919248633337e-05
-4.88479344583279e-06
-8.24421142784787e-06
-2.04573666388902e-05
-2.74425098686565e-05
-2.83045666241699e-05
-2.82775384625578e-05
-1.19531489090047e-05
-1.69137384131798e-05
-3.18447541802249e-05
-1.54557354282488e-05
-9.63774148772804e-06
-2.81017255275216e-05
-1.86187770904229e-05
-2.61786416318534e-05
-1.9965616269363e-05
-2.46244030667568e-05
-4.2739402787341e-05
-4.91409949092691e-06
-3.03563998575776e-05
-1.3837582811882e-05
-8.92058256387251e-06
-2.25213725091463e-05
-3.84799575061913e-05
-1.02673442385635e-05
-3.19858698717737e-05
-4.78411780360176e-05
-2.65698475052513e-05
-2.65507596860037e-05
-2.97421261688437e-05
-1.927349481635e-05
-3.39837533989407e-05
-1.46658569223888e-05
-9.04857580824354e-06
-1.93029257942666e-05
-1.11414066241813e-05
-2.25771071319748e-05
-3.12207219377586e-05
-1.37938843981937e-05
-1.61828780609131e-05
-7.4307776235523e-06
-1.23704810444943e-05
4.54760749259845e-06
-2.44778820941337e-05
-2.30379282011105e-05
-4.02684755818312e-06
-3.46882565595764e-05
-1.65070337780862e-05
-1.6746759976141e-05
-2.5081038088353e-05
-1.09235788138448e-05
-3.2444048016039e-05
-3.70259507742884e-05
-6.6202203385349e-06
-4.10922966274805e-05
-3.0445233384088e-05
-1.44403204003259e-05
-1.48194721001321e-06
-8.97119116597578e-06
-1.13646970633124e-05
-1.60187123986141e-05
-3.77395962306069e-05
-2.57161824610104e-05
-3.03134678648531e-05
-3.03298100412932e-05
-3.74061523532703e-06
-2.58656612036318e-05
-2.26515064344977e-05
-2.50489295205205e-05
-4.9750330035897e-06
-2.18105439791897e-05
-2.90612426285915e-05
-5.47496025596863e-06
-2.32803674300067e-05
-3.22697996460074e-05
-3.53190478244458e-05
-1.66257823256636e-05
-4.87896873607156e-05
-1.3940335843054e-05
-2.83721727596398e-05
-3.23270553261539e-05
6.56134183093452e-06
-3.56019273771888e-05
-2.0079742960609e-05
-1.1967160258617e-05
-2.35849299050555e-05
-1.17645437887667e-05
-1.53403966830575e-05
-2.82771643619344e-05
-2.65343376424128e-05
-1.30462081279388e-05
-3.16852058134435e-05
-2.48673799211667e-05
-4.36928903445462e-05
-4.01061589214263e-06
-3.8072403695161e-05
-3.81049176493277e-05
-8.70144509324612e-06
-2.73067171817947e-05
2.68557666206126e-07
-1.03414133682206e-05
-3.44801830939628e-05
-2.5013741738852e-07
-6.48625271046481e-06
-3.10964314866211e-05
-2.07760192483157e-05
-1.65552699329345e-05
-7.38878931778018e-07
-2.39315351800393e-05
-2.20598142542134e-05
-1.81408105055608e-05
-2.83227615982108e-05
-3.34511031376265e-05
-1.70849083750034e-05
-2.2053210832076e-05
-2.17877326735226e-05
-1.08173332591691e-05
-8.1580194532349e-06
-4.18964166170948e-05
-1.99543775257733e-06
-3.62001315758065e-05
-4.00873817452832e-05
-2.08485546798706e-05
2.98049802547672e-06
6.22906669735732e-06
-1.31252634116419e-05
3.74297880479642e-06
-4.90222872720936e-06
-8.10824560532395e-06
-2.70221563209349e-05
-3.82906619921203e-05
-3.16974396236441e-05
-1.42381434637458e-05
-1.3391085792137e-05
-1.94554091599519e-05
-2.83987948484715e-05
-2.2479905247272e-05
-1.76018890969244e-05
-1.70585668993261e-05
-5.08570238065207e-05
-2.96020270682556e-05
-7.85683300870812e-06
1.57599379972383e-06
-4.052815606568e-06
-1.95571570351504e-05
-3.68758634526972e-05
-1.50290060170334e-05
-3.88659306411443e-05
-3.33137989397412e-05
-1.39348181680813e-05
-1.64353785858313e-05
-3.09783658996985e-05
-3.93137028395356e-05
-1.88423436852955e-05
-3.05101417882056e-05
-3.69306934867329e-05
-2.70754110793031e-05
-1.75205447536744e-05
-1.50577623363542e-05
-2.56398622476609e-05
-5.30454665724812e-06
-2.7600125342732e-05
-1.27771973925195e-05
-4.50249753067416e-05
-3.62990532808475e-05
-2.92367662684345e-05
-2.24597331611452e-05
-2.48187529688476e-05
-2.37531570035367e-05
-2.672704124876e-05
-3.20978751701875e-05
-2.55088673926983e-05
-1.79962986286931e-05
1.00296081105177e-05
-1.91064592740832e-06
-3.33134639012503e-05
8.84446038459233e-07
-3.671419416307e-05
-2.93361795935715e-05
-1.90892769968176e-05
-1.01504969421261e-05
8.84097061430745e-07
-2.32263567370433e-05
-3.91392146603557e-05
-2.97816823274646e-05
-3.88616753470813e-06
-1.4565164143195e-05
-5.80536507141641e-06
-2.69852842193303e-05
-1.6930479731339e-05
-2.74485250377567e-05
-1.53063225752047e-05
-2.40417526971285e-05
-7.52433147420124e-06
-9.77895559645495e-06
-9.88894472474686e-06
-3.91636695756142e-05
-3.4316699382116e-05
-3.25977369044775e-05
-1.39722509216174e-05
-2.87178886750429e-05
-1.90865677706945e-05
-3.54446222111541e-05
-9.67066863784258e-06
-1.48370000012108e-05
-3.14149944585455e-05
-1.34074605368585e-05
-9.17224616480616e-06
-2.67005901935275e-05
-2.63198594347378e-05
-1.89367944237454e-05
3.21020644416834e-06
-4.01642815425579e-05
-1.4604170988676e-05
1.28299505842751e-06
-5.35910373786579e-06
-2.96511572669256e-05
-3.41414390988237e-05
-1.40165982906313e-05
-2.64349394916618e-05
-2.54581960028004e-05
-1.61883911945244e-05
-2.30539590778311e-05
-2.87737970863039e-05
-1.39372255458414e-05
-1.99812302918251e-05
-4.22730057028096e-06
-3.51160476953518e-05
-7.12560427566471e-06
4.46297791724747e-06
-1.08882577981875e-05
-2.04727495885726e-05
-2.65932300569791e-05
1.30817930458705e-06
-3.24628009463576e-05
-2.22468650506553e-05
-2.1323087500596e-05
-2.58886563198638e-05
9.88924519534887e-07
-8.31987876480042e-06
-2.20299688056048e-05
-2.20032543320106e-05
-3.66821847498751e-05
-7.639606671704e-06
-2.33186121120679e-05
-3.00017718595736e-05
-5.1346932679448e-05
-4.52001392859842e-05
-4.43357652361507e-06
-2.09428438462521e-05
-5.17448960160007e-05
-4.95157989143521e-05
-2.67562055658121e-05
-7.03598112208877e-06
-2.18242383623333e-05
-7.92898846774747e-06
-2.54259014202114e-05
-2.57541448281466e-05
-1.93970051388146e-05
-1.73268638942327e-05
-8.17321503516274e-06
-3.17720679685843e-05
-2.24556218117618e-05
-2.54169854396178e-05
-4.67743911101537e-05
-1.69311419723892e-05
-2.50464486649554e-05
-1.44695575416911e-05
-1.49155403421194e-05
-2.0363704246464e-06
-1.89733305475364e-05
8.17451732674946e-06
-1.55447112669858e-05
-1.80856789635306e-05
-1.82515648619081e-05
1.52720480570712e-06
1.06003103130281e-05
-2.40167610759959e-05
-3.08196823029285e-05
-7.71937763523661e-06
-2.81071493696854e-05
-2.11892502878197e-05
-2.07614321756357e-05
-1.2317645156598e-06
-3.04763424274578e-05
-3.02151116141813e-06
-1.70914610351087e-05
-1.41759155390955e-05
-5.30519286352134e-06
-3.37814494142632e-05
-4.6225041265633e-06
-3.74262813284869e-05
-3.08736462607378e-05
-2.0134871118909e-05
-2.25987485872772e-05
-2.4553525780451e-05
-3.01850713664749e-05
-1.29107285825724e-05
-1.84435992645331e-07
-3.58923749494411e-05
-3.59141755428898e-05
-5.31850988870542e-05
-3.02063883779967e-05
-1.91386143593781e-05
-2.85532008641441e-05
-2.44593160610279e-05
-2.06122760147302e-06
-1.42949332698998e-05
-4.69276630193182e-06
-2.41893059893958e-05
-4.43433399479336e-06
-5.30508783932614e-06
-3.18982278233055e-05
-7.37977029067101e-06
-3.97565875907877e-05
-2.52696278942144e-05
-2.44554977358673e-05
-2.51187594002853e-05
-1.34662546006691e-05
-3.11344834771999e-05
-4.39940747734347e-05
-1.35489674408418e-05
5.63604838068866e-06
-3.87594643110802e-05
-7.2427368098859e-06
-5.01583676268463e-05
-1.38336487869442e-05
-2.40062392807893e-05
-2.97186243854468e-06
-1.71933088645801e-05
-1.77437659992989e-05
-4.77801418220974e-05
-2.89397019886774e-05
-4.83166991563084e-06
1.04140498099189e-06
-2.33414330987862e-05
-2.17953616384379e-05
-1.14252917816649e-05
-2.4149520162525e-05
-3.35437498356474e-05
-9.15512363183477e-06
-1.76268718953651e-05
-5.36850983415982e-06
-4.9457829084219e-06
1.17901992726532e-06
-2.49668176545174e-05
-2.60615831075111e-05
-1.08017461869191e-05
-1.6171452460875e-05
6.44020919199444e-07
-2.97026018039579e-05
-2.54855604641291e-05
-2.81486359866287e-05
-4.11074865785082e-05
-2.78617022542647e-05
-3.3089979724634e-05
-2.17104624386167e-05
-1.2231216771327e-05
-4.12529273705269e-05
-1.00901436863883e-06
-7.62391661539095e-08
-4.37408090429869e-06
-2.4943853722068e-05
-1.548898222085e-05
-1.45105468898614e-05
-4.77389327564603e-05
-2.78023360892196e-05
-1.50646522751515e-05
-1.22835684983095e-06
-4.27772275535162e-05
-3.28216346815537e-05
1.07787746914174e-05
-4.79695805132175e-05
-5.11015043438388e-05
-1.90788665943722e-05
-4.30120393820155e-05
-3.21015990798992e-05
-2.3137552324101e-05
-3.0605338303818e-05
-2.36277124153724e-05
-1.61973581494647e-05
-2.74791302833496e-05
-1.87857985799305e-05
-1.80800347764946e-05
-2.84434445001349e-05
-5.01416337134692e-06
-2.22305121976399e-05
-3.74440909463278e-05
-2.38308186947289e-05
-6.7457074900612e-06
-3.59088695164092e-05
5.79789638560836e-06
-1.89219303979739e-05
-3.17015185278084e-05
-2.73161209163467e-05
-4.21518522293148e-05
-3.04243562166175e-05
-3.73335704004753e-05
-1.31461174151883e-05
-1.9107451228466e-05
-2.84847283575e-05
-4.40285379551112e-05
-2.58828677325099e-05
-3.21913689516055e-05
-2.5604366621679e-05
-3.58733369762373e-05
-3.54153433917254e-05
-2.78302858308884e-05
-2.60734694710799e-05
-6.31337438869547e-06
-6.08062163982375e-05
-2.56008471544097e-05
-2.41206992394151e-05
-1.6748867892572e-05
-6.14128257541667e-06
-1.26919897347645e-05
-2.89694017508559e-05
-2.53556235863132e-05
-4.13779228157626e-05
-2.80683924969761e-05
-1.20396340203622e-05
-1.5957798540374e-05
-3.48586746849852e-05
-3.61948020079945e-05
-1.09045645000046e-05
-2.11864644597425e-05
-2.7293578241929e-05
-1.47347928057009e-05
-1.78003062171875e-05
-2.80687987250112e-05
-1.4938569556484e-05
-2.13640107755818e-07
-3.87026716232715e-05
-1.16069756021104e-05
-1.30750130145644e-06
-3.92440147759598e-06
-4.25207547245576e-05
-1.63870570432123e-05
-1.02740276684163e-05
-2.9071587059251e-05
-1.98138179295103e-05
-1.62930895969548e-05
-7.6624695720053e-06
-4.16677180491553e-06
-2.61409041752882e-05
-1.43341578197402e-05
-2.21765365211161e-05
-3.28405560924387e-05
-2.00694516457891e-05
-2.91082473603255e-05
-5.42111853202185e-05
-1.98327519266634e-05
-1.35755707441072e-05
3.97831285008987e-06
-3.2874652055885e-05
-1.54433448024644e-05
-2.00155954017787e-05
-2.16286363336204e-05
-1.73255699591503e-05
-1.17466603176563e-05
-3.47436978036239e-05
-8.35505371081498e-06
-1.83197565911367e-05
-9.97139707220586e-06
-3.5023715935171e-05
-2.15723401018028e-05
-8.39711851652789e-06
-1.46322463172357e-05
-1.71859269000276e-05
-1.6764428559756e-05
-3.21912194370912e-06
-2.28633299502607e-05
-3.26387703940943e-05
-2.80264921826563e-05
-3.91087539910937e-05
-2.15661435305508e-05
-2.98032401563872e-05
-2.05844443773753e-05
-1.90028445752254e-06
-3.77325050098825e-05
-9.44218830182132e-06
-1.62265584564644e-05
-1.87584926290198e-05
-2.57052392129733e-05
-1.35032363770217e-05
-1.94967960180585e-05
-1.77705011853612e-05
-3.10316854678984e-05
-2.93723810763465e-05
-3.7304566052752e-05
-1.03516828171009e-05
-3.91762348879443e-05
-4.35080246164663e-05
-1.94055801309391e-05
-1.64864377379756e-05
-4.1617125656441e-05
-3.22230337523615e-05
-1.41718311022409e-05
-3.27295413731141e-05
-1.27631795950353e-05
-2.33540050585923e-05
-3.13499704374561e-05
-1.42583526436578e-05
-3.37272618868742e-05
-2.67472850755301e-05
1.45446279887946e-06
-2.2675098546833e-05
-3.3008068641659e-05
-2.828653655389e-05
-2.70819837427231e-05
-4.09291601440408e-05
-2.39543486715515e-05
-2.26796374945056e-05
-4.25484800460221e-05
-2.55048216314275e-05
-9.59982742653899e-06
7.54529881520951e-06
-8.83182494245693e-06
-3.84414715475729e-05
-5.90024199469843e-06
-7.18519429156414e-08
-7.68653505855405e-06
-1.24480665442915e-05
-2.7290046348452e-05
-1.71923081798363e-05
-1.81175330639008e-05
-2.07861420240645e-05
-4.18287193491664e-05
-1.63584995698309e-05
-4.14154110265367e-05
-1.78637675950478e-05
-4.5206544019681e-05
-2.88501552364071e-05
-4.14346336008392e-05
-1.40760107322818e-05
-4.25858182679951e-05
-2.57816930930958e-05
-7.28691803681394e-06
-4.0223914160776e-05
-3.57556704286584e-05
-3.43749291742665e-05
-1.21350842378245e-06
1.65381596666536e-06
-1.3769323210503e-05
-3.09297211755227e-05
-2.13008207773679e-05
2.60500175152065e-05
-1.30499204049339e-05
-5.81829487096317e-06
-1.86863199151283e-05
-2.87749032111593e-05
-1.65074527770158e-05
-2.05873056488341e-05
-3.672950487096e-05
-2.46339591730394e-05
-2.46370988900998e-05
-4.37106148929857e-05
-3.86318865817089e-05
-1.35506327191737e-05
-4.32951957805064e-06
-1.44918946997479e-05
-1.13166191741254e-05
-9.47642690572676e-06
-2.60225018490485e-05
-1.54664624098118e-05
-3.30989799441042e-05
2.45261560764979e-07
1.08680347758896e-05
-1.27251515744541e-05
-3.54025896651918e-05
-1.95820911086956e-05
-1.13531206558428e-05
-2.83599688049652e-05
-6.55501015858558e-06
-3.92504361097639e-05
-8.4040076611087e-06
-6.43886456972064e-06
-2.31746314106635e-05
-4.92131927130574e-05
-3.41274940603071e-05
-1.09238741499392e-05
-2.62941217145333e-05
-6.29847802766547e-06
1.48626272446861e-06
-5.57482263174869e-05
-3.92968616681647e-05
-3.25192765748215e-05
-2.4710400687483e-05
1.23773037753203e-05
-4.71043827749377e-05
-2.48910473020719e-05
-1.80056388905307e-05
-3.17230575406677e-05
-8.91196286390123e-06
-3.06204925107757e-05
-8.03183787849143e-06
-2.81949300722365e-05
-1.65920233487253e-05
-1.94180621008977e-05
-1.9175403773856e-05
-3.62028108544814e-05
-1.72411858810175e-05
1.08547132821233e-06
-6.81699667929182e-05
-3.70606950764334e-05
-9.96112754938437e-06
1.38637933805222e-05
-7.0880246354579e-06
-1.59635508257305e-05
-1.31664537958718e-05
-8.43492379891043e-06
-7.42838655931904e-06
-2.50113762837058e-05
-3.75963993770405e-05
-1.85695055699705e-05
-9.76142197001835e-06
-2.46915092848951e-05
1.6930511403796e-06
-3.43396614284261e-06
-2.20532015529682e-05
-3.48559069037231e-05
-1.94804271885415e-06
-8.09761083792455e-06
-4.57669255703695e-05
-1.21628121330733e-05
-1.72804228088789e-05
-2.09459509824247e-05
-1.85437119925287e-05
-2.37746457318962e-05
9.84076132969852e-07
1.01795354789208e-05
-8.69438164594036e-06
-1.51755669873601e-05
-2.93372936097984e-05
-1.83773794435167e-05
-3.51051411693633e-05
-2.77808843815559e-05
-2.09837291547653e-05
-2.87895519750903e-05
-6.27445827584129e-06
-3.2145923082908e-05
-2.93695351183926e-05
-8.93654869202458e-06
-1.06586586987421e-05
-2.65658074586759e-05
-1.79794366782579e-05
-2.96213107101896e-05
-2.1876914587312e-05
-1.07827720044776e-05
-1.92902428871046e-05
-3.16158966572264e-05
-5.117107336365e-06
-1.83830785959602e-05
-3.53464357535836e-05
-3.209530023424e-05
-7.57239785631064e-06
-1.19923647376673e-05
-1.78123591353495e-05
-5.49178746690638e-05
-1.60352759625201e-05
-2.14079706793818e-05
-3.54164120882866e-05
-2.79773703641553e-05
-1.65083231831854e-05
-1.19243067663881e-05
-3.5425747288392e-05
-8.92424518726244e-06
-3.54093222968744e-05
-3.97608181587102e-05
-3.14439882763581e-05
-4.67146584759904e-05
-9.63833404567191e-06
-2.45777670848777e-05
-1.30577965122428e-05
-2.87439386531766e-05
-4.09932233851864e-05
-1.86509650315451e-05
-2.6592008159894e-05
-3.91000071842523e-05
-3.81131750727061e-06
-2.61231821683882e-05
-2.84285643303267e-05
-2.0598173938571e-05
-2.17508004528222e-05
-1.9808728377002e-05
-8.29453082183294e-06
-3.32979891815912e-05
-1.13896239724977e-05
-2.3369822055296e-05
-4.74994300258703e-05
-2.31523883277628e-05
-3.09526117796392e-05
-2.43755259154443e-05
-2.67426538449683e-05
-2.75194434107389e-05
-3.2894917458136e-05
-9.58677103179998e-06
-7.30382018769636e-06
-9.99102209937113e-06
-2.7825064767442e-05
-2.80948908691562e-05
-1.84210735276715e-05
-2.90337436318111e-05
-3.0973319288329e-05
-2.55644051389789e-05
-2.9376525701645e-05
-6.35049319460618e-06
-2.34206670129745e-05
-2.72684571581132e-05
-1.92835740235857e-05
-2.46475677527324e-05
-1.90750235800695e-05
-2.49000059662777e-05
-4.01494453089394e-05
4.19661759322284e-07
-1.74026242278944e-05
-6.53931655181294e-06
-7.94902245677735e-06
9.25054358636552e-06
-2.67164257408116e-05
-4.19743029261574e-05
-4.41557741125159e-06
-9.77866371759465e-06
-9.40773893908162e-06
-1.96522406319907e-05
-1.42706864683585e-05
-2.88251578449061e-05
-2.61515084951249e-05
-3.61856068633743e-06
-5.89448925924195e-06
-2.94519887526514e-05
-1.08367637781677e-05
-3.77109341937936e-06
-2.71470773697237e-05
5.0652172951623e-07
-2.77548296874824e-05
-3.10571720180343e-05
-3.15966699365328e-05
-2.04269546091913e-05
-7.18430339116062e-06
-1.07468940941262e-05
-8.66447916090226e-06
-1.805672029285e-05
-4.80807473312794e-05
-2.60911107415659e-05
-1.1674868012179e-05
-2.58191103481424e-05
-8.57470218512377e-06
-1.4698567558855e-05
-2.53652899724629e-05
-1.99428157158856e-05
-1.45068206175969e-05
-7.24419512630701e-06
-2.9737290750061e-05
-1.49272308928842e-05
-3.56615787118751e-05
-4.64524593384048e-05
-2.88960417160591e-05
-3.90353637833614e-05
-2.46554051770403e-05
-8.50248408459688e-06
-3.6432727351466e-05
-1.61826208551837e-05
-1.43882976246103e-05
-3.60543112519598e-05
-2.43868550684261e-05
-2.6593493714603e-05
-1.19057182527303e-05
-1.93453956023754e-05
-3.49492993242528e-05
-3.46096239510566e-05
-9.87983395101279e-06
-2.76426741665474e-05
-1.74980266743807e-05
-3.88006104710174e-05
-1.73603730279477e-05
-2.88827488350085e-05
-2.20432215245863e-05
-2.96818870361055e-05
-2.66029806542823e-05
-3.02794126512077e-05
-1.73485226505067e-05
-5.86547001503331e-06
-1.92690094729804e-05
-4.82494508446383e-05
-2.59944167298734e-05
-1.91930422099739e-05
-3.4309088906439e-05
-3.60942561359043e-05
-5.61365314542837e-06
-4.0841956346298e-05
-3.25466217269949e-05
-2.37608168969041e-05
-3.89671456107418e-05
-1.45460746069559e-05
-4.94520378229259e-05
-2.12028611427558e-05
1.7592587030199e-06
-2.96813317289314e-06
-3.49407646954303e-05
-2.70385610216384e-05
-1.99641829388881e-05
-3.58329970571595e-05
-1.10298940698588e-05
-9.70883319624996e-06
-1.18298309751127e-05
-9.42075519039747e-06
-3.81856049553449e-05
-3.14150012402803e-05
-4.90829503338067e-05
-2.50332180111249e-05
-2.07430415647888e-05
-2.0141508191148e-05
-3.13504603501881e-05
-6.03046244454524e-06
-1.33112096007154e-05
-1.48242536588482e-05
-3.56158371246788e-05
-2.38821089126448e-05
-2.07288551519769e-05
-2.19236810343638e-05
-3.04379674238943e-05
-1.63676574073817e-05
-3.83744693812314e-05
-1.20747409847236e-05
-2.01768879183569e-05
-2.62849715339582e-05
-3.64777553613054e-05
-2.62149004204296e-05
-2.17464996934275e-05
-3.13654157358314e-05
-1.35450932999596e-05
-5.74892443387064e-06
-2.99782494926165e-05
-2.46710289235785e-05
-3.96572440248696e-05
-2.64073009395594e-05
-8.66199195907216e-06
-2.8814944200727e-05
-3.22996384224845e-05
-1.69989042456585e-05
-6.00962895455103e-06
1.49955120656203e-05
-1.64155830486364e-05
-7.63459750312745e-06
-2.31840105302572e-05
-8.10066397210058e-06
-3.90979234371968e-05
-2.79687437788117e-05
-3.21544882627292e-06
-2.29538384185289e-05
-3.95025984137666e-05
-9.18347865906531e-06
-3.55169969029687e-05
-1.68781892199255e-05
-3.67916560395915e-05
-3.83128080450727e-05
-1.6941510579077e-05
-1.87861056289967e-05
-9.41042880732564e-06
-4.49225682407974e-05
-3.66851423344155e-05
3.20471621652336e-07
-2.24032309272696e-05
-1.73017245646663e-05
-2.19687161074706e-05
-3.9248176430266e-05
-2.12234599066198e-05
-3.53714707142659e-05
-3.61545791873073e-05
-3.12358560906885e-05
-1.81714552319238e-05
-3.2553543181157e-05
-1.43517940479643e-05
-1.85384976458855e-05
-2.31787956497468e-05
-4.76857455742944e-05
-2.97437818015923e-05
-1.94030686723244e-05
-2.03455781080813e-05
-2.60543303602504e-05
-1.24092458392785e-05
-4.04380170232158e-05
-1.15029929153202e-05
-2.71597837475522e-05
-2.22630787743025e-05
-6.20868099741343e-06
-1.68143579651537e-05
-2.53834694709134e-05
-4.59054186691378e-06
-9.86283373945559e-06
-4.60415422187631e-05
-1.79025199065135e-05
-1.73170251450008e-05
-3.3970009063043e-05
-4.61029295431341e-05
-1.79666045992497e-05
-6.62274977758997e-06
-2.54914952598131e-05
-2.54744251504637e-05
-1.46267105374223e-05
-1.82031296238904e-05
-2.12825234826337e-05
-3.62144995343732e-05
-9.53507475001135e-06
-1.79124638617436e-05
-8.21975282274449e-06
-3.50466251863542e-05
-1.82015592207394e-05
-1.45399255264325e-05
-2.70728501879252e-05
-4.07343433715147e-05
-5.97861208015739e-05
-3.99929615464861e-05
-3.01123637326451e-05
-3.41424411051365e-05
-4.16612624999043e-05
1.28105208829436e-06
-2.51682036291348e-05
-3.83482119677118e-05
-9.25112513581021e-06
-1.50267111280392e-05
-2.85320608876471e-05
-3.10695928247512e-05
-2.92026766666825e-05
-5.77035056865744e-06
-3.42864428333782e-05
-2.98380988767325e-05
-4.73129154419228e-06
-2.27565914679913e-05
-1.57175920611384e-05
6.91129617663175e-06
-9.08471618512934e-06
-2.40454282608073e-05
-2.43758466395038e-05
-3.00484540895342e-05
-3.12883282707938e-05
-3.59038447404326e-05
8.33398319423805e-06
-3.82353784628401e-06
-1.7888208655806e-05
-1.7215913657538e-05
-2.29282564313707e-05
-1.0968125883277e-05
-1.96547423032598e-05
-2.73961866989959e-05
-4.26223778436927e-05
-1.78895460701818e-05
-3.64848144521924e-05
-1.99908245808445e-05
-1.87508236670895e-05
-2.54448867816433e-05
-5.11849747651074e-05
-2.4624014581132e-05
-4.5660775107387e-07
-2.41765414577385e-05
-2.0118762827365e-06
-2.97239330599571e-05
-4.1837995326941e-05
-3.05769508266428e-05
-5.04006143533389e-05
-1.28542343451996e-05
1.07588224583936e-06
-1.54954117175975e-05
-5.75990958960947e-06
-2.06009723563774e-05
-2.5936793447974e-05
-3.23824648047414e-05
-2.34109370364256e-05
-1.01962469355025e-05
-3.49638508865957e-05
-4.17108155701521e-06
-1.87924695583115e-05
-2.08627733092882e-05
-2.65515264268289e-05
-4.40317164920675e-05
-3.26943051989109e-05
-3.01853040386861e-05
-3.70042788923583e-05
-1.32211289767975e-05
-3.41591467538317e-05
-3.14427274726865e-05
-5.91576004835833e-06
-1.83530531616908e-05
-2.83664573946961e-05
-4.05541195504893e-05
-3.26933931379168e-05
-2.06162768058187e-05
-1.90348122110208e-05
-1.10930031268696e-05
-3.5383666940621e-05
-6.26561860476742e-05
-2.14812354277804e-05
-1.12913188044489e-05
-1.8450855351315e-05
-2.1745989700936e-05
-4.55249290573417e-06
-3.78642894051139e-05
-1.85356741289834e-05
-1.91463743947916e-05
-1.30634531259939e-05
-1.07266297890203e-05
-3.68080268000679e-05
-3.48510694673707e-05
-3.73465391048286e-05
-1.84800094560842e-05
-3.16461523008515e-05
6.25083316638105e-06
-3.86010147478977e-06
-1.06779470651271e-05
-3.93854480503155e-05
-1.71235938551739e-05
-2.63537210700651e-05
-5.42951482011311e-05
-2.77575399899687e-05
-3.86285167856312e-05
-3.12552821142888e-05
-9.76385097896397e-06
-2.8744811116574e-05
-3.68594327457997e-05
-3.33558694760346e-05
-2.28795848240247e-05
-3.85525637742203e-05
-1.8889762053498e-05
-3.39251303838365e-05
-1.98078173786476e-05
-4.87792873889144e-05
-1.51962895083929e-05
-1.51014176124189e-05
-1.46799751874264e-05
-1.26401123332974e-05
-9.29374679843365e-06
-3.75338172635995e-05
-1.70750896904015e-05
-5.3161356064971e-06
-1.87464051758424e-05
-1.51712804388736e-05
-3.34778942100608e-05
-4.2975025317848e-05
-1.17367317305658e-05
-7.38753485221652e-06
-2.71020024458306e-06
-2.56861120552229e-05
-2.77172493856022e-05
-4.0637507851119e-06
-1.00328413180022e-05
-4.24920259938185e-05
1.01820041900072e-06
-2.17857810442595e-05
-3.1380031278008e-05
-4.90669846022477e-06
-1.83962682067194e-05
-5.26267352492344e-05
-2.42819433511532e-05
-2.55733481373415e-05
-1.73380819317792e-05
-2.8894935989352e-05
-1.2583118172913e-05
-2.51281318180537e-05
-2.91421129095331e-05
-1.64771094877254e-05
-3.4273024983635e-05
-3.01462067753419e-05
-2.42568836996676e-05
-1.65715108279118e-05
-2.41879663557026e-05
8.54301211520807e-06
-3.87636830395593e-05
-3.27230625784245e-05
-2.08975741184234e-05
-1.75449813395188e-05
-3.95303489180572e-05
-2.5354925568879e-05
-1.90606842241432e-05
4.18215249966865e-06
-1.60531721218532e-05
2.50428177992407e-06
-9.66851559112184e-06
9.91828690913953e-07
-1.6224945208505e-05
-4.11636087350016e-05
-2.77128452052277e-05
-3.37987503420615e-05
-1.27127184352726e-05
-3.02661755162576e-05
-1.34184254887924e-05
-1.80711328082104e-05
-7.30281946488108e-06
-2.29900613823324e-05
-2.55440660711548e-05
-1.58971483519014e-05
-2.84170235170826e-05
-2.4956254331724e-05
-1.80519472946304e-05
-2.29295670908615e-05
-5.47179906482771e-05
-2.41894946239214e-05
-9.97207753521453e-06
-3.31703180391165e-05
-2.77598301699921e-05
-2.8544873375885e-05
-3.22189643272108e-05
-2.83318213658606e-05
-1.68808616415107e-05
-2.46849455458698e-05
-2.89571973169141e-05
-8.30662555743634e-06
-3.12007873355975e-05
-2.92633929000306e-05
-3.83233952110299e-05
-8.34829014665818e-06
-1.270979719113e-05
-4.47958666944674e-05
-4.19331426499305e-06
-1.52802267759049e-05
-1.1593726755769e-05
-2.7681738786549e-05
-1.61156378285921e-05
-3.07268747414973e-05
-2.10235444400917e-05
-2.68018795668747e-05
8.63144532983601e-06
-1.93891158032548e-05
5.96759731019088e-07
1.13011118791692e-05
-2.78232758651384e-05
1.90023692686871e-06
-1.3181322370306e-05
-2.10400069230295e-05
-2.47778925040909e-05
-4.48584261349399e-05
-2.17273892373395e-05
-2.97205725494451e-05
-1.28525102308629e-05
-2.09047696588253e-05
-1.83269661790836e-06
-2.0886897195685e-05
-4.44080018935421e-06
-2.44499496456644e-05
-7.83549373152299e-06
-3.02089505948657e-05
-3.64996424109108e-05
-1.71616873312842e-05
-3.25229603435674e-05
-1.11479053542792e-05
-3.64498045806565e-05
-2.02212445241175e-05
-1.95351769729678e-05
-2.68522853690532e-05
-7.06705099194787e-07
-2.09423070408127e-05
1.00437099872169e-08
-3.79891197511055e-05
-2.36102399018216e-05
-1.27650281630609e-05
-2.13950553322985e-05
-3.9182420289975e-05
-3.96734353513628e-05
-1.85267616853142e-05
-2.8605991283556e-05
-3.95847144748313e-05
-1.83742548446605e-05
-6.38892050970739e-06
-3.14915716003911e-05
-3.40519123354458e-06
-1.76776628664563e-05
-4.86101546162425e-06
-9.86798039785723e-06
-2.26823111881297e-05
-1.68067117182276e-05
-2.3353182304007e-05
-4.52114394225428e-05
-2.94725050432052e-05
1.29987432627354e-06
-2.90155325515783e-05
7.11415450071408e-06
-3.40874830202772e-05
-2.88484480605333e-05
-4.46117787008579e-05
-2.96828220916499e-05
-3.07635350097662e-05
-2.18386760612415e-05
-4.87898863465393e-05
-1.2936285491347e-05
-1.16550331084889e-05
-2.37527523674222e-05
-2.75874798129296e-05
-1.03113473235435e-05
4.20099675112087e-06
-3.29020014673556e-05
-3.30225843071253e-05
-2.74327589772907e-05
-2.40212620527926e-05
-1.297326566028e-05
-2.62201669996181e-05
-2.0675138177325e-05
-2.86764377560381e-05
-1.65807383198491e-05
-3.4805162886185e-05
7.35610517582933e-06
-2.91459253482276e-05
-1.66094030296568e-06
-1.82375032548797e-05
-1.99507744734502e-05
-3.08385332288193e-05
-4.94192910132603e-05
-1.09577918602742e-05
-3.65462399588839e-05
-2.3004639100537e-05
-1.6066553578551e-05
-6.65764638484048e-06
-7.88509962929464e-06
-4.2217287329526e-05
-2.31838088871274e-05
-3.95939036262703e-06
-1.01162168337364e-05
-4.84405096221432e-05
-2.08302965556047e-05
-2.22949430913288e-05
-1.44807094385437e-05
-2.37908550252031e-05
9.26800995561045e-06
-2.68300804839813e-05
-3.45146953223609e-05
-1.77938336167261e-05
-4.10238003231839e-05
-2.95756924636454e-05
-6.89665095592172e-05
-1.6299638257266e-05
-2.1075060887013e-05
-2.49180129317972e-05
-2.06517948111846e-05
-1.79589355804101e-05
-3.59463916258372e-05
-1.81737469632281e-05
-3.70717279980969e-05
-3.05447240038029e-05
-1.36364186548141e-05
-5.57736471641121e-06
-9.54620568679288e-06
-2.49879079677993e-05
-3.48629452784219e-06
-4.48454947541239e-05
-2.14272969395423e-05
-1.27213190969577e-05
-5.30005915066422e-05
-2.17045662737067e-05
-1.11632430201024e-05
-2.32275589649045e-05
-2.41419882835575e-05
-3.19548108088472e-05
-2.84925323066399e-05
-3.71587984920759e-05
-1.65733722891899e-05
-1.04913840598764e-05
-2.2923444037966e-05
-3.24533091560536e-05
-3.46143970260151e-05
-1.56308416978416e-05
-2.09155539842451e-05
-1.58244657781845e-05
-3.80321813510366e-06
-2.87354680576491e-05
-5.24992562514982e-05
-2.73571575581488e-05
-1.9639194327672e-05
-3.17752553007784e-05
-3.57412021910355e-05
-1.12513301704022e-05
-3.11371152918348e-05
-3.26994786777759e-05
-1.87982322959633e-05
-7.32485026506949e-06
-4.72246531117799e-05
-2.93698495496608e-05
-2.55903428211189e-05
-4.6501289103392e-05
-1.79410710112307e-05
-4.37926328602154e-05
-2.21445061374111e-05
-3.62169058067309e-05
-2.082128596574e-05
-2.80973468890476e-05
-2.7842526274716e-05
2.32441601098508e-06
-3.10696096589018e-05
-1.83941911056107e-05
-2.04649271726691e-05
-2.26899139375013e-05
-1.21078873548749e-05
-2.22510531516205e-05
-2.96050810037173e-05
-3.0706731627485e-05
-1.53344307121421e-05
-1.71659827860046e-05
-2.38635581994648e-05
-3.52755376592885e-05
-4.08408594535947e-05
-3.46378905998624e-05
4.64942376716789e-06
-3.89060164406028e-05
-1.91655397957662e-05
-9.51018831084198e-06
-3.27453359458026e-05
-3.51734686578945e-05
-3.49374892496884e-05
-4.06989417058657e-05
-9.17941225347965e-06
-3.76318378731853e-05
-3.73438360042533e-05
-2.74527201446333e-05
-1.68127784155597e-05
-3.36332982960714e-05
-2.59762133599115e-05
-3.33160532560449e-05
-7.12066952420275e-06
-3.24909116566229e-05
-2.99217705990669e-05
-4.07403191970236e-05
-1.61740037372962e-05
-3.86586441718328e-05
-1.855772293408e-05
-1.74569240542164e-05
-1.45585633915065e-05
-2.74989252274305e-05
9.89697548482459e-06
-4.93533093354131e-05
-2.7623249304622e-05
1.31757040917966e-06
-4.27729137844977e-05
-3.81374005550357e-05
-3.00325667670164e-05
-3.76334462319966e-05
-4.24721356923829e-05
-1.02877867471303e-06
-1.80884343204202e-05
-3.27025290994813e-05
-3.27514046249123e-05
-2.23383421346741e-05
-1.4239294146046e-05
-3.06170755406435e-05
3.20096864524961e-06
-1.56417315336987e-05
-3.88993142471574e-05
-1.90826549286797e-05
-2.72522550860338e-05
-1.9776227116094e-05
-2.07148939446491e-05
3.05089428774122e-06
-3.23441499546223e-05
-1.88972728507359e-05
-1.27236640339805e-05
-1.39333244494778e-05
-3.7117050813632e-05
-1.72081364445478e-05
-1.72907006110917e-05
-2.05744106124323e-05
-2.55544284376467e-05
-1.22690166797334e-05
-4.90310095505755e-06
6.72928349367231e-06
-3.44932420448439e-05
-3.40009739771629e-05
-2.56839973195947e-05
-1.03440751185137e-06
-2.39247902835879e-05
-1.49376292443553e-05
-9.96728158723736e-06
-1.49700413813289e-05
-3.28966151584942e-05
1.34764720654766e-06
-5.52744144760606e-06
-1.3385419829653e-05
-1.60358119426868e-05
-4.22662639362589e-05
-2.94452650459016e-05
-5.46440785521768e-06
-2.54207016868125e-05
-2.922563852007e-05
-2.07079411726451e-05
-5.6486829369879e-06
-1.85345808113104e-05
-2.6254573179183e-05
-7.45367795785541e-06
-7.95999333376375e-06
-1.57172800848181e-05
-2.34842534098061e-05
-1.85374134036832e-05
-3.20788564275211e-05
-3.29240157489268e-05
8.90031999433845e-06
-1.24637969746913e-05
-3.23212714150457e-05
-3.32208861658558e-05
-3.1054526917644e-05
3.32539926590626e-07
-2.77573398971735e-05
-4.04951922827735e-05
2.18265834052991e-06
-7.66190394671715e-06
-2.2489943797802e-05
-2.8336605825415e-05
-4.29472117713449e-05
-1.64577463110557e-05
-1.78689753552061e-05
-3.70567821194778e-05
-2.26507712693159e-05
-3.97720388180015e-05
-4.38562132464044e-05
-3.01062704347481e-05
-1.98453579991185e-05
-1.02745138790383e-05
-2.70954082651173e-05
-6.32932992191253e-06
-1.94804110102137e-05
-2.60874943527148e-05
-2.42215929173904e-05
-9.10919579851312e-06
-1.41873892312419e-05
-1.51474521454441e-05
-2.42446667737691e-05
-2.5571001674325e-05
-3.11380981680628e-05
-3.249922556767e-05
-2.28896297822229e-05
-4.22183675372687e-05
-1.16001742271e-05
-2.00664994368712e-05
-1.4698546215659e-05
-3.60833243232262e-06
-4.08117408816865e-05
-1.52107763190954e-05
-1.6984794981882e-05
-3.25455010415763e-05
-3.17193653936087e-05
-1.92842872963019e-05
-1.43736061545911e-05
-2.36361895389859e-05
-2.42277550689103e-05
-2.52045458124596e-05
-2.3465602870577e-05
-2.2833661488343e-05
-2.41249860781492e-05
-1.04413918592969e-05
-2.57385898005957e-05
-2.38558637036547e-05
-2.73326417257556e-05
-2.37256266862713e-05
-2.98519028982731e-05
-7.83137854866231e-08
-3.41892551316707e-05
-1.73786842026721e-05
-2.01008875763667e-05
-2.23752636836981e-05
-2.94507785570274e-05
-6.22961941407977e-06
-1.81683889555766e-05
-4.02529397065e-06
-2.00990110088989e-05
-2.21188466739746e-05
-1.02314653344611e-05
-1.79519844000151e-05
-3.69259772672717e-05
-2.04233543849705e-05
-1.20001940808739e-05
-4.42011251392783e-05
-2.11567557079305e-05
-1.25279201295579e-05
-4.15343876661182e-05
-3.49956017373817e-05
-3.27154511116274e-05
-3.01512731657538e-05
-1.52271245710838e-05
-3.13646565901739e-05
-1.32547029208745e-05
-1.90585909345517e-05
-1.4650431677743e-05
-1.42100932614481e-05
-2.9399248941388e-05
-9.92539791863933e-06
-2.53694752685644e-05
5.40902484242632e-06
-2.88915539737563e-05
-3.98264962239325e-05
-2.7871729091633e-05
-1.63394823675718e-05
-4.1334391339954e-05
5.20467676050494e-06
-2.61967406730387e-05
-3.14174343948991e-05
-2.33548087115871e-05
-5.40166706247983e-05
-4.46855451235694e-05
-9.57607296458826e-07
-4.06058764307664e-06
-2.21117604761881e-05
-2.19327453069715e-05
-7.39933367289872e-06
-2.52378517290481e-05
-1.03864773610143e-05
-1.98763851398422e-05
-2.08682975455192e-05
-4.58105927518508e-06
-2.98714612785677e-05
-2.02924465099741e-05
-1.47386437815034e-05
-3.17239178712841e-05
-2.51975607941727e-05
-1.3710083775851e-05
-3.20462935700815e-05
-2.33276985105342e-05
-1.75289566292581e-05
-1.70618905717633e-05
-2.29624714009675e-05
-3.13255672764075e-05
-1.70494911843465e-05
-6.96875348677417e-06
-4.42592317298936e-05
-1.01454026228449e-05
-3.54934040890548e-05
-2.7087109853052e-05
-1.91441152675059e-05
-4.4695827683559e-05
-2.13748177795908e-05
-3.56625625319651e-05
-2.80760030461038e-05
-1.93515951682862e-05
-3.44601877217684e-05
-2.57693021167902e-05
-7.84934965780436e-06
-2.08141454842839e-05
3.69283637694366e-06
-1.57685457460831e-05
-9.17039060674451e-06
-2.28618720763252e-05
-1.75799639531872e-05
-3.38173173053716e-05
-3.54835725041847e-05
-3.00667666295636e-05
-1.88647821264651e-05
-3.24302963415259e-05
-1.13255933371039e-05
-2.17239594243047e-05
-3.17087702537964e-05
-4.40440210950784e-05
-2.48018786160433e-05
-2.28278353798189e-05
-2.57705529296327e-05
-2.98991747789052e-05
-4.71654760322932e-06
-1.43932401257515e-05
-2.30141807414033e-05
-1.90872368455564e-05
-1.02548633893433e-05
-2.95704748191037e-05
-1.83790941345448e-05
-2.87422498953936e-05
-2.00624661730098e-05
-2.36055306011815e-05
-3.11451740789266e-05
-3.77787184103924e-05
-7.55668372731914e-06
-2.52139367047045e-05
-2.97152246746609e-05
5.65606674611775e-06
-3.93108994480522e-05
4.1405663786668e-06
-1.99808942428414e-05
-8.40805165064901e-06
-2.64228088949206e-05
-3.12156987227422e-05
-1.17687747673075e-05
-2.79041147343343e-05
-7.17427692557968e-06
-3.12233296680292e-05
-5.68531402688152e-05
-1.07187769955892e-05
-2.31306791771155e-05
-1.11813380604903e-05
-1.54085524982051e-05
9.40614338506683e-06
-8.69959106713725e-07
-1.60657879264715e-05
-2.24618710177046e-05
-1.65141005065976e-05
-1.10767183288675e-05
-3.58812818747249e-05
-7.65752618069569e-06
-2.38027328003988e-05
-3.23995764118796e-05
-3.60828195458005e-05
-1.4320796015451e-05
-1.66163299122789e-05
-1.29142932929774e-05
-6.3151083578074e-06
-4.10150236442075e-05
-3.33054028585381e-05
-2.14717723140449e-05
-3.10678004838046e-06
-3.38685331356085e-05
-3.23561281445112e-05
-2.76854647465282e-05
-3.36212587459044e-05
-1.67832301246834e-05
-2.81351929487876e-05
-3.26992364720952e-05
-4.11203525036138e-05
-3.01978570509021e-05
-3.99977041365794e-05
-3.12013321894057e-05
-2.06973351807807e-05
-8.0092887529071e-06
-1.40140176654916e-05
-2.12584099218926e-05
-1.446843028944e-05
-2.3143527008962e-05
-4.24910654381775e-05
-2.49820612366744e-05
-4.72402960020326e-06
-8.37092504390526e-06
-1.7682648072372e-05
-8.04255159734827e-06
-2.50394146097103e-05
-1.31608873900299e-05
-3.44389309280703e-05
-2.13363378903868e-05
-4.20199213360177e-06
-9.70398460274473e-06
-2.82069587928822e-05
-3.63843303913078e-05
-9.0740377283233e-06
-2.90575969396084e-05
-2.90707488977983e-05
-3.93082260808206e-05
-1.78362814177835e-05
-8.49759915549693e-06
-3.70029502960439e-05
6.06363105531233e-06
-3.86162650075792e-05
-1.73737009092096e-05
-1.93482608692103e-05
-3.49978304383781e-05
-3.86459105874949e-05
-4.64759654930342e-05
-3.23650422680619e-05
7.57117199563107e-06
-2.16117387883531e-05
-2.76683456231987e-05
-2.3153383286668e-05
-1.32436503232867e-05
-1.66498250003785e-05
-2.33979691995117e-06
-2.95929355650712e-05
-1.78599582578214e-05
-3.94747117370876e-05
-2.22080541021855e-05
-1.00994789726958e-05
-2.57438872507557e-05
