# Supplementary material for: Research on computational propagation and identification of mine microseismic signals based on deep learning
Source: PLoS One. 2025 Oct 22;20(10):e0334641. doi: 10.1371/journal.pone.0334641 (PMC12543183; doi:10.1371/journal.pone.0334641)
Supplement: S3 Data — (ZIP) [file pone.0334641.s003.zip › 000100500002882.xlsx_0.txt_24.txt.txt]

-6.45368075554746e-06
-6.16974813472051e-06
-2.61083785355028e-05
-8.36749515620568e-06
-4.36239223757514e-05
-3.86871416717169e-05
-3.71762271803666e-05
6.36040028210737e-06
-3.55097582935303e-05
-2.50704555543619e-05
-1.95770421072952e-05
-3.50537594075713e-05
-5.05290132483344e-05
-1.32930916215833e-05
-3.73096542109287e-05
-2.0981379332767e-05
-1.93700768957371e-05
-1.84465306947482e-05
-2.27762494605017e-05
-4.05384729923292e-05
-1.2805158245375e-05
-2.59931113981579e-05
-7.89696810334118e-06
-2.33913233178573e-05
-4.01091228960516e-05
-1.40605594665929e-05
-3.90855996777294e-05
-3.27209262626638e-05
-2.99916963636358e-05
-1.98967370560155e-05
-4.05476804120857e-06
-1.78968601032079e-05
-2.84879670269343e-05
-4.75652194358974e-06
-1.69789825623835e-05
-2.33737649381879e-05
-2.42984937210654e-05
-2.0428404504094e-05
-2.8523315537582e-05
-2.64007239570528e-05
-2.77702892167731e-05
-4.0584295764272e-05
-3.17499914665785e-05
-1.24120018118336e-06
-3.78626271719332e-05
-4.45125704649087e-05
-3.17188616765637e-05
-3.27624321789136e-05
-2.48127322429511e-05
-4.24750997400729e-05
-2.50230733266473e-05
-2.4006672270882e-05
-1.48539813947914e-05
-2.59753834618307e-06
-2.20958863716408e-05
-5.32234374087325e-05
-1.10354595612631e-05
-2.52019959250479e-05
-2.99940099030857e-05
-2.10960592874687e-05
-2.54694907373915e-05
-1.88876177174753e-05
-1.06355379173101e-05
-8.24047502108821e-06
-7.55870425721326e-06
-2.99522433478795e-05
-7.26710688755577e-06
-2.55799729477344e-05
-3.18138561628605e-05
-2.18866887965484e-05
-2.44097632952043e-05
-3.03227808499847e-05
-2.07125502519065e-05
-2.34830363421959e-05
-3.03949524847164e-05
-3.58924489027934e-06
-2.43308987071636e-05
-3.00539636472703e-05
-1.54559702142785e-05
-1.55397143591917e-05
-1.63097503301153e-06
-1.04634609768861e-05
-9.88815933299819e-06
-1.36877514665317e-05
-4.15821018017745e-05
-1.96591374994961e-05
-1.53138574693563e-05
-3.25569649679501e-05
-2.82709180138614e-05
-5.15880758365873e-06
-4.25669212505156e-05
-1.95769924344531e-05
-1.71554766403052e-05
-3.92386098023027e-05
-2.99302331205273e-05
-2.29177849599433e-05
-2.44276246359441e-05
-2.46761500904352e-05
-2.83325848088044e-05
-5.23222717342481e-05
-4.04656484431316e-05
-3.05235742091083e-05
-1.08734283180429e-05
-3.31608424311436e-05
-1.12280527503799e-05
-4.73203722292718e-05
-2.90312063293269e-05
-3.67574050038746e-05
-1.74361289963995e-05
-3.36405914607813e-05
-3.02319314695131e-05
-1.39669427668511e-05
1.74671233889068e-05
-3.68643778587952e-05
-3.21892708849596e-05
-2.9862019151261e-06
-2.4631437249943e-05
-3.55069201431819e-05
-4.84803513612115e-06
-3.54007703412084e-05
-1.07476553999724e-05
-1.49979312894056e-05
-2.02146446162239e-05
-2.19557794463667e-05
-2.81746370742654e-06
-1.06692490052066e-05
-1.55811604471396e-05
-3.21962698039969e-05
-2.29989297347158e-05
-2.44741850380812e-05
-3.34698769306977e-05
-1.32804530908578e-05
-2.62275110876064e-05
-3.20488638743934e-05
-1.94319692949208e-05
-1.65674445271111e-05
-1.92476878378791e-05
-2.27883392433703e-05
-9.50681618955361e-06
-2.64016264909986e-05
-6.07199601449793e-06
-3.27595087328323e-06
-2.18755180843505e-05
-2.54981294083874e-05
-1.16240611134091e-05
-2.09811222514441e-05
-1.29307306872385e-05
-2.30440521618886e-05
-3.70085026861369e-05
-2.27140548056041e-05
-3.276433762279e-05
-1.5183579689063e-05
-4.33245639727946e-05
-3.04954096285184e-05
-2.73993225600643e-05
-5.01477790676492e-05
-2.42842811300619e-05
-2.14276913181553e-05
-1.07526352219035e-05
-3.98270006636713e-05
-2.5463682838429e-05
-3.27956738184546e-05
-5.29382806288201e-06
-3.78280550356623e-05
-1.50128568555667e-05
-2.37753859204974e-05
-3.3455584797829e-05
-1.35660409508796e-05
-8.83253364164987e-06
-3.42243241440153e-05
-2.80172186458095e-05
-2.17503225566297e-05
-1.584301938352e-05
-1.90809338599013e-05
-4.59187720654163e-05
1.32060209112527e-05
-2.05771403915668e-05
-3.01821278965731e-05
-1.31412154762862e-05
4.11291332183642e-06
-1.56633563773735e-05
-2.5467022303033e-05
-1.0640793385863e-05
9.38448751580508e-06
-4.88435880110257e-05
-4.7920771429589e-06
-1.17557221434207e-05
-1.57453482276865e-05
-2.92332805350271e-06
-3.71439560166412e-05
7.60883146053997e-06
-1.42953213110992e-05
-1.46569725153341e-05
-3.00237563221064e-05
-2.2861267118917e-05
-4.66955668849932e-05
-2.47648503214468e-05
-1.72242104784798e-05
-3.6997748721557e-05
-1.09563247550859e-05
-3.50702325331795e-05
-2.63088955921163e-05
-1.85118396798633e-05
-3.06468548706481e-06
-4.12523058637756e-06
-1.62397472522896e-05
-1.54239778569724e-05
-1.15075155241299e-05
-1.9868567075762e-05
-2.487541452033e-05
2.76652643974646e-07
-1.85941632341909e-05
-2.4028083074373e-05
-3.40940675026909e-05
-2.28007791401466e-05
-8.64844437130079e-06
-3.0778305965907e-05
-1.33980317631949e-05
-1.66819062245466e-05
-2.95475209866014e-05
-3.74433004929511e-05
-2.67706398657065e-05
-3.19241990847962e-05
-4.59665050849131e-05
-1.68179505527708e-05
-1.61254901498795e-05
-6.34760476666959e-06
-2.89998177232811e-05
-2.27559187572204e-05
-3.6392100355713e-05
-3.38532163707417e-05
-2.8801761906189e-05
-1.67012650169751e-05
-2.7101526892959e-05
-1.00192674140684e-05
-3.70805345035343e-05
-3.4151158493789e-05
-1.09568605581487e-05
-2.87848796181689e-05
-2.54740266783618e-05
-4.08963655565725e-05
-3.4597653509684e-05
-2.01492338977267e-05
-2.23275264523435e-05
-3.5333257490747e-05
-2.0063865200686e-05
-2.19250137540312e-05
-1.56540668269403e-05
-3.15121255381182e-05
-2.64216567300387e-05
-2.16730128238242e-05
-1.32386325267979e-05
-3.09550992163268e-05
-8.3172256430722e-06
-3.19754054532214e-05
-2.36105807775852e-05
-2.01926530745965e-05
-1.56545443326394e-05
-1.92961922733246e-05
-1.73173317145557e-05
-1.56143644042705e-05
-3.47929237804047e-05
-1.91818635854102e-05
-2.72651350663313e-05
-2.37676809365723e-05
-2.02534494411492e-05
-6.49173318331379e-06
-1.97146304099059e-05
-4.10161819638382e-05
-1.66355384320944e-05
-6.7694559305256e-06
-3.73649166861295e-05
-4.11171948400115e-07
-7.59668398103174e-06
-3.04457676748993e-05
-2.23550075449079e-05
-2.13298073638342e-05
-2.70382763858838e-05
-1.5770807674454e-05
-3.83583040732611e-05
-1.45593256042586e-05
-1.38604267467136e-05
-1.94831988090208e-05
-1.77894323031126e-05
-2.07284614567373e-05
-4.44779512368658e-05
-2.43561741613489e-05
-6.51709539031699e-06
-3.12372578373766e-05
-3.23761799474955e-05
-1.50674884312804e-05
-1.25687313268554e-05
-3.12672334135062e-05
-1.35022834934737e-05
-1.61774380984388e-05
-2.65755933960748e-05
-7.80445077287124e-06
-1.86283321847267e-05
-7.76304430731692e-07
-1.88216309483109e-05
-2.5318516426443e-05
-3.56379339326582e-05
-3.21463518266023e-05
-5.63251571948795e-05
-5.46509510542262e-05
-2.74651262533847e-05
-1.49045158775487e-05
-1.9496276702415e-05
-1.77170133546027e-05
-2.29500946123912e-05
-1.99419424525812e-05
-1.17253954867822e-05
-7.98405902083912e-06
-3.60644231060466e-05
6.85384962754633e-06
-4.52331123626225e-05
-4.95001711188536e-05
-3.58886427041233e-05
-1.70178221879346e-05
-2.9517302408215e-05
-1.37759493339758e-05
-3.346567243203e-05
-2.58072192187708e-05
-1.57768478561827e-05
-4.61304513233046e-05
-3.52171891661663e-05
-3.32704024963683e-05
-1.20538531209621e-05
-2.62397856917671e-05
-2.36635633595224e-05
-4.34027171277657e-05
-3.82983246581818e-05
-6.26604769854273e-06
-1.27631761209265e-05
-2.83496211078408e-05
-3.50882967762584e-05
-2.96754129455692e-06
-7.23383040636392e-06
-3.14394519938815e-05
-1.09995186730348e-05
-2.73347085509648e-05
-1.8122805834658e-05
-2.14234359564919e-05
-3.37855869405642e-05
8.70284587696542e-07
-2.21422270447772e-05
-2.78526590999994e-06
-2.433153107779e-05
-1.73578470830876e-05
-2.13604204713197e-05
-4.43184886537794e-05
-7.19009609259283e-06
-3.62085160452967e-05
-3.26367682194937e-05
-7.14410296135111e-06
-4.94625374895549e-06
-3.2396262490034e-05
-2.99606371030061e-05
-4.4615243264232e-05
-1.65384271306037e-05
-1.16527571464083e-05
-2.32971351219939e-05
-3.02624028787355e-05
-3.29696197551244e-05
-9.24187416455874e-06
-6.67856853862378e-06
-4.52967403141048e-06
-2.99959078015792e-05
-3.46005755571188e-05
-8.82377141999194e-06
-2.29873883760424e-05
-1.96624014694115e-05
-1.80352363877339e-05
2.60878818254542e-06
-1.80390650342324e-05
-4.38540155239468e-05
-8.88151485628172e-06
-3.81118775726919e-05
-1.92051665907247e-05
-3.14308461747639e-05
-3.59960976663277e-05
-9.60511017297869e-06
-1.77945336106794e-05
-1.12694144270701e-05
-2.0463309102115e-05
-8.94887742378557e-06
-1.52696762941684e-05
2.16919326011774e-05
-3.95210244504068e-06
-2.4619805817521e-05
-4.8977266698988e-05
-2.35436956999301e-05
-3.51645157915414e-05
-1.32812444928612e-05
-1.2439104243999e-05
-2.34328615768558e-05
-1.04069945571623e-06
-2.78061406350833e-05
-1.54943124101627e-05
-1.95700143637077e-05
-1.28627252333003e-05
-1.54931443514267e-05
-1.94135609663734e-06
-3.71943901997603e-05
-1.77761379189822e-06
-4.30062020564989e-05
-3.49733314062603e-05
-1.82611450937441e-05
-1.79367141114992e-05
-5.37779229837933e-06
-2.67476582200319e-05
-9.93756227403385e-06
-9.56080676320141e-06
-5.02569793380148e-05
-3.02433825347495e-05
-4.23439184318399e-05
-2.47578252448677e-05
-1.28054643113634e-05
-1.67138747526387e-05
-2.23947820538729e-05
-1.30680195396333e-05
-3.81723007637191e-05
-2.64303344161809e-05
-8.80832022143408e-06
-2.94317237000397e-05
-1.33702625530075e-05
-1.7570163651351e-05
-2.15015574692146e-05
-2.799993725841e-05
-3.03801698578046e-05
-3.48082335616357e-05
-9.86951311104645e-06
-1.60878882248872e-05
-3.53930099226785e-05
-2.91813028381635e-06
-3.85795209070011e-05
-1.53069699511173e-05
-5.98429194264813e-06
-1.35542871440175e-05
-3.28913145275178e-05
-4.35184645003818e-05
-1.72110674796596e-05
-2.32237942055954e-05
-3.48091914566972e-05
-1.36218075961606e-05
-2.01264604737967e-05
-3.29589345396166e-05
-1.64097375472073e-05
-3.34701758262104e-05
-3.7428554297891e-05
-4.90184669252799e-05
-9.0625058732984e-06
-3.59555107793402e-05
9.14767241928446e-06
-1.45052317460241e-05
-8.82166665298854e-06
-1.3114738350831e-05
-3.44685124890751e-05
-5.07656586413437e-06
-1.75670103913513e-05
-2.87425738297967e-05
-2.56582592488437e-05
-3.07164505502368e-05
-1.26464319896661e-05
-3.9595900949411e-05
-3.64853549846846e-05
-1.237769711053e-05
-2.56083331739322e-05
3.62777350501677e-06
-6.50231168878459e-06
-2.20781641727114e-05
-2.55529933154145e-05
-3.32726287769405e-05
-2.07944070545736e-05
-2.61064148571021e-05
-1.40298127800662e-05
-1.39799886826107e-05
-2.14853336520361e-05
-7.86415575403168e-06
-5.93793150402057e-06
-4.4200232422651e-05
-3.1434156418278e-05
-2.42372284517981e-05
-5.14467892581966e-05
-3.08689616930719e-05
-4.75182924267349e-05
-2.50314252666695e-05
-1.10853375885976e-05
-7.0295240465044e-06
-1.72864773676507e-05
-1.9080880733008e-05
-1.67089908418157e-05
-2.75312045907422e-05
-1.69048891404892e-05
-3.40730360737746e-05
-1.45309917204829e-05
-1.78410710325027e-05
-2.27685529597718e-05
-9.84239820524293e-06
-6.40203223364401e-06
-4.49725209025587e-05
-2.90851565315108e-05
-3.04278274940258e-05
-1.67310213964955e-05
-2.04582506626811e-05
-4.2313984957002e-05
-2.43828975247168e-05
-2.64756325183947e-05
-1.84168508554474e-05
-1.77516633669062e-05
-2.23109267975349e-05
-2.30914795723444e-05
-2.00870666003557e-05
-1.83886044564054e-05
-3.00964228247874e-05
-1.20028448387323e-05
-3.5054830876644e-05
-1.56283752304477e-05
-8.51774762009375e-06
-1.01946861259773e-05
-2.41808786841122e-05
-2.23137229854423e-05
-1.84390319483848e-05
-4.48365377019181e-07
-6.6136305687723e-05
-2.86643195521628e-05
-2.89235374131308e-05
-3.97373204412608e-05
-3.45379348274947e-05
-2.50306048973797e-05
-7.87886123863993e-06
-2.65237220457619e-05
-1.00157835893562e-05
-1.67245361032859e-05
-2.18177440383097e-05
-3.53753607291392e-05
-3.52235925993798e-05
1.86291357674664e-06
-2.36771190167212e-05
-3.27158800013713e-05
-1.13052438805481e-05
-1.99113784626922e-05
-1.95928640763104e-05
-4.71255319683533e-05
8.4366536405326e-06
-7.55900742535908e-06
-3.42975210064658e-05
-1.20314759645526e-05
-6.22693760870985e-06
-2.70275756137136e-05
-1.07431555953916e-05
-3.75778188711932e-05
-7.26957300842266e-06
-2.68871274869804e-05
-1.42910091595579e-05
-2.34848514896738e-05
-3.14889194814587e-06
-4.66336181746809e-05
-2.53681318742207e-05
-4.37148306916566e-05
-2.68884888591489e-05
-3.23603080992145e-05
-1.56270423678801e-05
-4.23900540514e-05
-2.20222567638575e-05
-3.45308068211511e-05
-9.47473677696741e-06
-2.20775981611936e-05
4.39740053090596e-06
-3.86377554277686e-05
-3.73849018915669e-05
-1.63155453830737e-05
-2.15955622637177e-05
-1.70118159983186e-05
-4.16901276354466e-05
-2.3722290552193e-05
-1.43260373365251e-05
-2.20697711931878e-05
-1.91768652800929e-05
-1.08068817115668e-05
4.38731185635914e-06
6.59092645760221e-06
-2.91045099925525e-05
-1.53650565465758e-05
-1.08185533779487e-05
-3.93743596019592e-05
-2.08619999915793e-05
-1.42446174353746e-05
-2.19099427332734e-05
-2.16962091237841e-05
-1.10977321308889e-05
-3.57427695449061e-05
-1.11034505341471e-05
-3.00526519557458e-05
-2.35672795371955e-05
-1.54113066269886e-05
-4.14267734201105e-05
-1.31215512410507e-06
-8.9081216376002e-06
-1.31851059913748e-05
-4.94782166532845e-06
-2.54183499411182e-05
-1.26597683682467e-05
-4.74006543929035e-05
-3.45228124214694e-06
-2.39192018342538e-05
-3.66632194207525e-05
-3.05767596666261e-05
-3.762671716755e-05
-2.52275717403804e-05
-2.75045440275173e-05
-3.40833934050113e-05
-1.58161750271561e-05
-1.17000880628314e-05
-1.08907736967735e-05
-2.68391021885992e-05
-1.14132172821051e-05
-6.5635528780516e-06
-2.71637405715351e-05
-3.47744327985184e-05
-2.10603681252278e-05
-2.2223532056903e-05
1.86329438496294e-06
-2.49228115921256e-05
-1.00771834292073e-05
-2.63563041614459e-05
-6.43757488231897e-06
-1.1551112582289e-05
5.34153577960033e-08
-1.63247510217939e-05
-3.59472199667179e-05
-1.57260496096255e-05
-3.16060970220894e-05
-1.58044120957759e-05
-4.37724815431909e-05
-4.15340390785952e-05
-1.47930420629325e-05
-2.54039664077852e-05
-2.82980045972516e-05
-8.44272288593085e-06
-1.71509981995864e-05
-2.83048385940341e-05
-7.40165087646779e-07
-1.36789383426503e-05
-1.84364127243071e-05
-2.75910485030546e-05
-1.93317453538068e-05
-4.32922407338868e-06
-3.07856097822334e-05
-1.64211052527163e-05
-2.25451948510313e-05
-7.65644554457337e-06
-1.44643109405417e-05
-4.71703338882151e-06
-1.12057616024034e-05
-4.43410560189557e-05
-3.11941967656722e-05
-4.65171390928394e-06
1.69078287625544e-06
-2.70027232216012e-05
-2.74284508263908e-05
-4.99855029562221e-05
-1.14373946762175e-05
-2.83600487014049e-05
-1.83824681480191e-05
-1.37746795095797e-05
-1.44228842058645e-05
-4.14507494660922e-05
-7.57396494953921e-06
-2.1939341795691e-05
-1.8251732671393e-05
-3.41639790887494e-05
-2.2653123995274e-05
-1.25892162880067e-05
-1.93052478252892e-05
-2.50305188536641e-06
-2.5002057935036e-05
-2.49418759737302e-05
-2.10736439412979e-05
-9.34818248413511e-06
-4.18597734959434e-05
-1.74107852571303e-05
-1.27588857200682e-05
-6.82655886354406e-06
9.8430652074391e-06
-3.55721618212916e-05
-9.81146878917954e-06
-9.74491996384821e-06
-1.58524866459341e-05
-2.03132578982914e-05
-2.93858112794136e-05
-2.07802591856054e-05
2.30850105549225e-06
-1.97640175361028e-05
-6.57742500819033e-06
-3.08158350493121e-05
-2.13249749664417e-05
-1.30374355832992e-05
-2.96319318572534e-05
-3.18884641661334e-05
-4.62172085812812e-06
-3.82363048117374e-05
-9.26196264922523e-06
-1.61071619774794e-05
-1.26293544137602e-05
-1.01886587445189e-05
-2.42454358935041e-05
-1.63229069326253e-05
-2.98904984600595e-05
-3.96232516335051e-05
-1.45627799814207e-05
-1.69102448302668e-05
-2.43759235664159e-05
-2.80807959248915e-05
-1.54828613631077e-05
-1.15314367329977e-05
-1.16273574462226e-05
-1.59706498614037e-05
-2.68486256077425e-05
-1.09143825403147e-05
-2.42373985619793e-05
-3.96754405925481e-05
-2.77823563166342e-05
-5.44086899641479e-06
-3.23281166232826e-05
-1.39459755007175e-05
-7.73350190458559e-06
3.76735318814626e-06
-1.41010905990548e-05
-2.28036243023351e-05
-2.33877726239081e-05
-1.45251140218648e-05
-8.77393618132613e-06
-1.6275083740772e-05
-4.74881954593738e-05
-1.0776530645287e-05
-2.97091337750333e-05
-2.17632688630136e-05
-2.70375135073047e-05
-3.22638870576856e-05
-1.47397511241027e-05
-2.38850347795579e-05
-2.170169690035e-05
-4.33903640001551e-05
-2.3333993576883e-05
-3.67952295827433e-05
-1.70991885576177e-05
-5.43220278733765e-06
-3.64026878931058e-05
-4.36989895426351e-05
-2.79266506076974e-05
-1.78365518347645e-05
-8.37740367359127e-06
-2.04065937957626e-05
-2.82865524542079e-05
-1.952194656396e-05
-2.75904012574719e-05
-2.8913036234091e-05
-2.44655125285291e-05
-2.26967816363672e-05
-2.51414522719398e-05
-2.07525879064646e-05
-1.09641295144136e-06
-1.56399928112472e-05
4.97734904447238e-06
-2.1379900767079e-05
-3.63910047805786e-05
-2.65753619951113e-05
-2.3938865727292e-05
-1.56890920320839e-05
-2.11750991427405e-05
-4.42300297904095e-05
-1.50509445753377e-05
-3.15981085066911e-05
-9.90121280658611e-06
-2.43296024141236e-05
-3.91950476466113e-05
-2.29945657815063e-05
-3.05515916470046e-05
-1.51815334308482e-05
-2.06173081326102e-05
-4.51340444973087e-05
-4.46747037605024e-05
-7.74229485114247e-06
-3.0250887949282e-05
-1.91779093491005e-05
-4.35768973871388e-05
-4.29984503635978e-05
-2.90633745182341e-05
-1.97315853788141e-05
-1.7341280078605e-05
-2.3284307422211e-05
2.0276557222753e-06
-1.27938192318667e-05
-2.56878802050627e-05
-1.74655584962314e-05
-2.63879545243791e-05
-2.38582484697354e-05
-1.75590115451234e-05
-3.56073282393094e-05
-2.71782737956341e-05
-2.03806761607602e-05
-1.08801933780438e-05
-1.0024238384179e-05
-2.20678812162739e-05
-4.88048421784915e-05
-2.58296824100172e-05
-2.79499589906846e-05
-1.90410419060214e-05
-3.16634092018403e-05
-3.83426676035288e-05
-4.15126401072663e-05
-8.38782369232132e-06
-3.02825358373721e-05
-2.20083936633737e-06
-2.8495920994531e-05
-7.546241894129e-06
-2.45635379788735e-05
-3.27874998729154e-05
-8.61023108032951e-06
-1.61228598835517e-05
-1.47899626069433e-05
-3.49241472510517e-05
-3.00182564858879e-05
-8.73130071865459e-06
-3.89316991134651e-05
-1.8326963791768e-05
-1.13326925590224e-05
5.0392534532403e-06
-2.71088535204452e-05
-1.08361221776894e-05
-1.45326843525833e-05
-3.1015670424151e-05
-3.30138637392458e-05
-2.51844056032798e-05
-1.79273587544111e-05
-2.80925329763621e-05
5.17798202413199e-06
-3.39302395898187e-05
-1.00772940804724e-05
-6.87943598762392e-06
-2.43613657473223e-05
-1.16639621666513e-05
-5.90645281625433e-05
-3.13814244435159e-05
-2.87470873776602e-05
-1.58389778401568e-05
-3.80821262788566e-05
-2.74456862176936e-05
-1.28195439119826e-05
-1.32211236357633e-05
-1.52996478370216e-05
-2.68968962451685e-05
-1.24274404460702e-05
1.28784849781626e-05
-4.74471915962327e-05
-2.65064125900088e-05
-3.7620810836257e-05
-5.01342241977678e-05
-1.60704081547164e-05
4.61993104494171e-06
-1.41863928620582e-05
2.64967993370138e-07
-1.04455300570342e-05
-1.43926543239689e-05
-2.63802229131169e-05
-1.94795188608483e-05
-1.13886484501551e-05
-3.32494444488368e-05
1.00468468907038e-06
-5.7831482920013e-06
-2.70618594161024e-05
-2.01979470401151e-05
-1.58663480641667e-05
-2.13897438416212e-05
-1.43659425035562e-05
-9.82963130898538e-06
-2.25088943201437e-05
-2.79489983224352e-08
-7.7281097560712e-06
-1.38402144485761e-05
-3.79646067259448e-05
-1.43887955476024e-05
-2.88613783515972e-05
-1.95188465383005e-05
-1.85142246152044e-05
-1.75861286296022e-05
5.59420553710646e-06
-1.80959649930131e-05
-3.10497087630827e-05
1.07782350233079e-06
-1.62453103878577e-05
-3.04843855138502e-05
-3.04458448308503e-05
-3.04556566476173e-05
-3.25255014015028e-05
-1.9215957719626e-05
-3.21440817890482e-05
-8.0454183261007e-06
-3.16343434587873e-05
-2.01374845286317e-05
-5.38841478236155e-06
-3.47106903192457e-05
-1.33173994042375e-05
-3.16403574119029e-05
-1.35258414374247e-05
-3.8851086292911e-05
-3.5904415074557e-05
-3.22626118720345e-05
-2.23810988234653e-05
-2.75895322499605e-05
-2.31071764633763e-05
-1.53940759328609e-05
-3.24178838124904e-05
-1.97464690006685e-05
-1.69297755569501e-05
-3.17462300855152e-05
-2.51160271683483e-05
-2.30984158452231e-06
-1.54854622972183e-05
-1.20136062400292e-05
-1.81510460984793e-05
-1.74714513767006e-05
-8.24682958253899e-06
-1.76324228485708e-05
-3.64520213515996e-05
-3.9037544584731e-05
3.59417445164651e-06
-1.94686657017723e-05
-1.8109109055561e-05
-1.7177970815635e-06
-2.0415405008831e-05
-3.40057832234945e-05
-1.6462001256174e-05
-3.65593585678641e-05
-2.6016352307722e-05
-2.76943397739802e-05
-2.48554967278289e-05
-1.4600298939315e-05
-4.53633404145001e-06
-1.9211428546439e-05
-1.78347401726691e-05
-3.19793063651048e-05
-3.27986944208212e-05
-5.53716977717732e-06
-3.65652308091276e-06
-4.05670558250987e-05
-1.03823914515473e-05
-1.52077761999812e-05
-2.26968080555251e-05
-4.01615591247385e-05
-3.65154480972563e-05
-1.29129183724305e-05
-2.00897348916746e-05
-2.41435277821979e-05
-2.88110266980065e-05
-3.23114887127435e-05
-2.77071131900587e-05
-1.50188771718306e-05
-3.14219131125387e-05
-3.1872715563643e-05
-3.17278062917628e-05
-1.76143547208727e-05
-1.56069430971767e-05
-2.73639527488564e-05
-1.56657304335826e-05
-1.97381880592119e-05
-2.9520599549079e-05
-1.50408829021248e-05
-2.62304874906791e-05
4.53147989507002e-07
-1.88710220492723e-05
-2.66516589793051e-05
-3.37985470605162e-05
-2.33231221983552e-05
-3.69022929822285e-05
-1.72322053563818e-05
-4.32690838253836e-05
-3.20188953638366e-05
-1.75002683779243e-05
-3.27689773313757e-06
-4.02923478443267e-05
-1.31387955428328e-05
-2.62478843370206e-05
-1.24107669570748e-05
-4.85806160450926e-05
-4.62987557590454e-06
-3.64664574524195e-05
-2.6013323893989e-05
-2.55538681210963e-05
-3.17572628300504e-05
-2.11492621863053e-05
-3.5525909491289e-05
-4.47510895688623e-05
-4.3121449973266e-05
-2.12916634367467e-05
-2.45415749784406e-05
-4.42030521443969e-06
-1.43885910851282e-05
-1.27750552057149e-05
-1.81370326094316e-05
-2.71170837838169e-05
-2.66595055002175e-05
-1.05977484918347e-05
-3.97494059718675e-05
-2.82705838634973e-05
-6.82524893014662e-06
-6.27939145151189e-07
-8.85924268710442e-06
-2.25039438255359e-05
-1.15403201465557e-05
-1.76812440434296e-05
-3.68033328903543e-05
-3.33979366272766e-05
-3.62378851392475e-05
-1.21544002605578e-05
-1.11977260461602e-05
-3.74693701767296e-05
-3.37610137372671e-05
-1.60665314660385e-05
-2.59195048122953e-05
-3.35412325698949e-05
-1.6213268507222e-05
-2.22993852806968e-05
-1.02385911375553e-05
-2.69045046278467e-05
-1.0549805881996e-05
-3.22805835219062e-06
-1.65132552954225e-05
-2.27393452169165e-05
-2.66322541984228e-05
2.20867712856618e-06
-2.57607244411218e-06
-1.82128438435416e-05
-1.36158435472112e-05
-2.29357011075835e-06
-1.27120238279056e-05
1.74464845423983e-06
-2.2623866537229e-05
-2.05837665082119e-05
-3.25430160994878e-05
-4.05609520271488e-05
-2.04026664723502e-05
-5.87268732490425e-05
-4.13457896705836e-05
-4.62970897715191e-05
-1.74668911245805e-05
-4.0251391421396e-05
-2.91563415983806e-05
-2.69721346815141e-05
-4.10437562888052e-05
-1.17212639445197e-05
-4.75072305194897e-05
-2.92649125003559e-05
-3.2638657958224e-05
-8.49148025372121e-06
-1.99575816593176e-05
-2.60103554292084e-05
-2.79817644932144e-05
-4.47077085002914e-05
-1.94269655342597e-05
-2.43412501180692e-05
-2.53154254041254e-05
-7.34998924586133e-06
-2.78758884030205e-05
-2.59277182737749e-05
1.0393929384085e-05
-2.23833763004422e-05
-2.1608510564143e-05
-1.37993384748474e-05
-2.70167981299046e-05
-2.79445970885843e-05
-3.29217848610975e-05
-1.89228939037458e-05
-2.31883870047768e-05
-4.45606934176193e-05
-4.01904642815155e-05
-2.82328607780983e-05
-2.40073830545335e-05
-1.18127626618823e-05
-3.1030134741581e-05
-4.10000409252177e-05
-1.71924089778468e-05
-2.09890109125531e-05
-1.38370165721346e-05
-3.27729211251928e-05
-2.8093575022834e-05
-2.43888719542077e-05
-2.76088710585618e-05
-3.23946399270815e-05
-1.05655567358034e-05
-4.9943110999332e-06
-4.60330385435544e-05
-2.05543722082646e-05
8.47691123175972e-07
-2.25189985577731e-05
4.62852539373125e-06
-6.51535400326534e-06
-3.47759638820376e-05
-2.85006814582445e-05
-8.79810420815221e-06
-2.00831534856935e-05
-1.75297177201021e-05
-2.95571532306552e-05
-3.95704816522867e-05
-3.19588901157766e-05
-3.46882184600361e-05
-3.88688127311291e-05
-3.45495722337465e-05
-1.65745791270458e-05
-2.90063392028926e-05
-8.12941406057254e-06
1.14370655875326e-06
-1.20330063941496e-05
-1.46830623098834e-05
-2.34150073082154e-05
-2.10921366883274e-05
-2.27306543861473e-05
-8.35916911201983e-06
-3.76140632823478e-05
-1.98021033305631e-05
-9.96164223026355e-06
-4.20380793540793e-05
-5.78685476293574e-06
-2.75539069750819e-05
-3.17750928538806e-05
-4.34871733597485e-05
-6.59012515825753e-06
-8.68019354497035e-06
-3.19506617444301e-05
-1.20968487017141e-05
-3.20899045753595e-06
-2.61820802594507e-05
-3.32575548057911e-05
-3.00544002929739e-05
-4.36357636746397e-06
-2.68442865830875e-05
-2.27173093160533e-06
-7.34631915032208e-06
-2.42329965067512e-06
-2.67325339849108e-05
-3.2238253526009e-05
1.34341063828459e-05
-4.66435732704881e-06
-3.42968338385998e-05
-2.98928613472456e-05
-4.57506354510248e-06
-3.94397333342653e-05
-1.34909486878312e-05
-2.75568134307368e-05
4.28292442508431e-06
-2.14800581925888e-05
-4.71393138817211e-05
-4.39653447316644e-05
-4.13871745896264e-05
-1.37301477290145e-05
-2.44896350700911e-05
-1.3554415086388e-05
-4.37758618940886e-05
-3.77006506292569e-05
-1.28513511316198e-05
-2.89837298692882e-05
-1.47913360103563e-05
-2.78509386235413e-05
-1.73426440240249e-06
-3.14976185944874e-05
-4.89384711777831e-06
-1.42869549977921e-05
-3.06740746260928e-05
-5.79026393057495e-06
-5.13201447717422e-06
-4.77792818645075e-05
-2.26656661986033e-05
-4.32542410513435e-05
-2.5850291905014e-05
-5.1900676898962e-05
-1.30407839091168e-05
2.31787627531049e-06
-1.19132118981921e-06
-1.32630136497345e-05
-2.46571501820193e-05
-9.5417100397833e-06
-1.60393760139922e-05
-2.85813298158873e-05
-3.72692995503961e-05
-1.3526996695419e-05
-1.62316151370386e-05
-4.43771684392101e-05
-1.12963118653999e-05
-3.30210629530184e-05
-5.7027219791886e-06
-5.357496086995e-06
-4.29954485672221e-05
-3.75992405323473e-05
-6.88786867772488e-06
-3.90930579843009e-05
-2.49299350865719e-05
-2.22682214440256e-05
-2.09319350836078e-05
-1.04390263075667e-05
-4.13113085428616e-05
-2.69367352284538e-05
-3.75471201217191e-06
-2.76462614973603e-05
5.33134436644106e-06
-4.14794666871736e-05
-1.28381449368281e-05
-1.86467514354224e-06
-1.8664849493922e-05
4.21528337784078e-06
-1.37240500029625e-05
-6.57645664241244e-06
-5.14439397183078e-05
-1.58196665462928e-05
-2.61705846624192e-05
-3.53346345223488e-05
2.15763349052826e-06
-2.67236806789453e-05
-2.09757321975949e-05
-3.40611234154441e-06
-4.11030558330287e-05
-2.69267297772547e-05
-1.17998627875768e-05
-1.86035148646582e-05
-1.6673139732241e-05
-1.55644071974635e-05
-1.70305825722399e-05
-2.80465778988848e-05
-3.77608455690599e-05
-5.79482058327153e-06
-2.73403596335075e-05
-1.14439705862559e-05
-3.12554743578268e-05
-4.73015872032362e-06
-2.7315775588729e-05
-4.60050792903371e-06
-1.48430689170247e-05
-3.19674679345398e-05
-4.73895180803589e-06
-4.97883625824741e-05
-3.64507763748296e-05
-3.17753353365169e-05
-6.33436841366521e-06
-2.18555257922606e-05
-8.63641531756598e-06
-1.46822549144103e-05
-2.15677881598624e-05
-8.95393221251403e-06
-1.53985952837886e-05
-4.92239401270306e-06
-2.58356464625497e-05
-3.06801444310868e-06
-2.05589032953779e-05
-2.90175918415148e-05
-1.80241135195516e-05
9.52168072782827e-07
-2.89752378809395e-05
-1.68915920619358e-05
-1.54034242385462e-05
-2.22214117070141e-05
-3.01889797989695e-05
-2.1475681974075e-05
-4.34584638453723e-05
-3.98185244803024e-05
-1.59217216913612e-05
-7.58117529959417e-06
-2.74509395133902e-05
-1.82445385866609e-05
-2.347927617255e-05
-7.96637778347667e-06
-3.50866311122648e-05
-9.87814827602794e-06
-2.39138365953802e-06
1.26584467164996e-05
-1.14191340398846e-05
-3.86203759699199e-05
-3.72123370002449e-05
-4.65274136241832e-05
-2.73699014420742e-05
-2.05721284639057e-05
-1.33948422443059e-05
-1.32528102811529e-05
-2.76379183364061e-05
-1.96332595360827e-05
-2.88854094713795e-05
-2.22863273120113e-05
-4.93060634539775e-06
7.51292417578212e-06
-1.70660142195618e-05
-2.13934351132888e-05
-4.09557341380536e-05
-2.98043449374196e-05
-2.21756032923527e-05
-2.90648843674128e-05
-2.29998586896304e-05
-1.57761768502205e-05
-1.21877405233956e-05
-3.12938510923267e-05
-5.1534000962209e-06
-2.53850173272258e-05
-2.15544942899053e-05
-2.49271065023637e-05
-2.54394455273601e-05
-1.64116719176299e-05
-1.86778174970004e-05
-3.18417720558786e-05
-2.57706891485142e-05
-1.90614101736584e-05
-4.00415976568899e-05
-2.64997665229168e-05
-3.3809707928327e-05
-1.99707757640062e-05
-5.67093810694503e-05
-1.89136486917602e-05
-1.43597002382807e-05
-8.46443706751658e-06
-3.0249786367302e-05
-1.06041948510065e-05
-4.32211535363401e-05
-1.42510124754168e-05
1.96765278197157e-06
-3.85550511604312e-05
-1.01975668351469e-05
-1.55499569790422e-05
-1.1884531202128e-05
-2.53597667794374e-05
-1.52686896810869e-05
-1.32631753766692e-06
-1.92347574108287e-05
-2.23950051462339e-05
-2.07747983218982e-05
-3.93869777912312e-05
-1.08157940646559e-05
-2.45423242856961e-05
-2.2868170516913e-05
-2.32680318104529e-05
-1.68753888436286e-06
-2.2323989526254e-05
-2.26002142462985e-05
-1.35379222573654e-05
-3.69452057315175e-05
-3.93478693646401e-05
-3.02863722581947e-05
-1.84045983760562e-05
-2.30882756913184e-05
-5.74111143068081e-06
-4.42894438638366e-05
-2.65889233782117e-05
-3.31328637486149e-05
-4.74081322613375e-05
-9.97703499299214e-07
-2.35043219838221e-05
-3.83795515552927e-05
-3.68438032438459e-05
-2.10014291615785e-05
-1.04031532866209e-05
-4.59962227003201e-05
-3.33477620236089e-05
-1.51772564016626e-05
-2.38003947755929e-05
-4.66888759311095e-05
-4.2762182431185e-05
-1.53018426730427e-05
-1.35770960353389e-05
-3.71749699631188e-05
-4.6544646455484e-06
-1.39845627656093e-05
-2.20213072003968e-05
-1.15050632676548e-05
-1.73524380852306e-05
-4.99890731401454e-05
-2.13458686712182e-05
-3.18555570338942e-05
-3.9707120618715e-05
-1.22481755293937e-05
-4.31863903193682e-05
-2.24071111858141e-05
-1.14436729519304e-05
-2.40116274494962e-05
-2.57638222971529e-05
-2.94842987516066e-05
-3.57191164069258e-05
-3.96018645614441e-05
-3.94011058689974e-05
-2.12255521434549e-05
3.07648909675269e-06
-2.72913205455724e-05
-2.47997792503813e-05
-2.93823105267193e-05
-2.38585145260148e-05
-3.42152788186236e-06
-3.10012492495742e-05
-4.26268670179762e-05
-2.62417304329437e-05
-3.79570593228088e-06
-1.74272745277649e-05
-2.97366529878065e-05
-2.55349013290799e-05
-3.10897551790244e-05
-1.05952287970602e-05
-1.59704041369966e-05
-4.82269136192208e-05
-9.41904541147619e-06
-1.35647565070002e-05
-3.93121735972728e-05
-2.04787236236353e-05
-9.38356287056754e-06
-2.75743024165048e-05
-1.34645533020213e-05
-2.91095925102348e-05
-1.32862840589123e-05
-2.54585013219694e-05
-2.06116090706941e-05
-2.91308896579533e-05
-2.00533656875905e-05
-2.38826151092501e-05
-1.12167148401641e-05
1.15710005238782e-05
-2.24938276517302e-05
-1.00807734414617e-05
-1.28182873580967e-05
-3.84769159936495e-05
-7.45584853307554e-06
-1.91443845202604e-05
-2.88890919951079e-05
-9.20705575330386e-06
-7.05520363230225e-06
-8.3756673606497e-06
-8.84290372546364e-06
-2.31470029640962e-05
-3.0380547565899e-05
-1.45390950578891e-05
-2.27990369814764e-05
-3.59769524210123e-05
-4.06957828026059e-05
-4.6988551860944e-05
-3.77927590522712e-05
-1.84841536819825e-05
-1.56597808600544e-05
-8.35260558612501e-06
-2.97253087301715e-05
-1.50340677739937e-05
-1.35711317005903e-05
-2.21155006014717e-05
-1.49467380280785e-05
-2.2068506871782e-05
-2.61842523076331e-05
-3.26338329141052e-05
-7.96972289615437e-06
-1.27548481438967e-05
-1.92042007847111e-05
-1.73122313004329e-05
-1.98071337159804e-05
-7.09055488889943e-06
-6.84501099011592e-06
-2.20742719858897e-05
-1.69873652181087e-05
-1.46877996243056e-05
-2.38336080957532e-05
-1.56382625221977e-05
-2.81003656916873e-06
-3.15726285438672e-05
-2.06748421191318e-05
-6.77179745933278e-06
-1.92080071968205e-05
-9.75363923645158e-06
-2.61992392672672e-05
-2.75335982168245e-05
-1.6828131587543e-06
-3.73635926818346e-05
-3.17561081953292e-05
-3.54510844305459e-05
-2.43672061505188e-05
-1.19073328048132e-05
-2.85854253583371e-05
8.81501408749766e-06
-1.42070881587258e-05
-1.38207799014661e-05
-3.36495166532287e-05
-3.03015857883021e-05
-6.69630123281631e-06
-1.3735153296779e-05
-3.14034767654942e-05
-3.13507281147574e-05
-5.54556280457826e-06
-2.43010741996184e-05
-1.61198039390165e-05
8.22369791147048e-06
-3.74158130231999e-05
-4.45953881154523e-05
-3.14878873926961e-05
-4.70381193258277e-05
-1.62300525699667e-05
-2.82614201012235e-05
-3.62761090274378e-05
-5.42757067993502e-05
-2.34848517910086e-05
-1.0933892166985e-05
-3.64300239734801e-05
-4.04349454101056e-05
-1.35795306397892e-05
-3.7871946423506e-05
-2.41386906003539e-05
-1.69410783191682e-05
5.37313327369354e-06
-2.40734561132092e-05
-2.64311998122119e-05
-1.54348772163694e-05
3.84753269958434e-06
-2.61196328693587e-06
-1.09736223491776e-05
-2.7305884352388e-05
-4.5542602662121e-05
-6.75335922982245e-06
4.86691427094213e-06
-1.83917556778189e-05
-3.00011699339877e-05
-2.77968132371886e-05
-2.23081099536959e-05
-3.15403246567203e-05
-1.03331109517739e-05
-3.08873215007731e-05
-4.13270994956049e-05
-6.22132359761404e-06
-3.46248001748367e-05
-2.93761473882514e-05
-1.54086714879343e-05
-2.89959225575741e-05
-2.09784411712907e-05
3.16735446699176e-06
-2.73574702456204e-05
-2.33367643848536e-05
-2.34389392403138e-05
-1.36338113628677e-05
-2.20142086698709e-05
-3.54552917900917e-05
-2.80317348451302e-05
-3.07593644657264e-05
1.66303913954344e-05
-1.54776828878696e-05
-3.37667973650191e-05
-2.85537550128499e-05
-3.97980768612911e-05
-5.21474176367889e-06
-2.97601556601462e-05
-2.43709573649166e-05
-2.8798103032086e-05
-8.91705943044348e-06
-3.65256392633993e-05
-3.25203257948671e-05
-3.06272860701143e-05
-2.43550949410419e-05
-2.09207030740593e-05
-1.98682180164712e-05
-3.05549764239128e-06
-1.59350895350676e-05
-3.3441916336482e-05
-4.18769593761149e-05
-3.44902755350569e-05
-4.04434667393682e-05
-2.44907493975835e-05
-3.81547389376152e-05
-3.04986062225983e-06
-1.7258188202344e-05
-2.64285353481601e-05
-2.00080812452704e-05
1.19544886351095e-05
-3.74193225246855e-05
-1.85369755002162e-05
-3.20836251415514e-05
-2.25034491891522e-05
-2.29469153339604e-05
-3.10799782202528e-05
-4.47771898392484e-05
-6.53733430376018e-06
-7.55990475715922e-06
-4.03612884047037e-05
-3.50089497118624e-06
-9.44015694799206e-06
-2.46246863773837e-06
-2.73212318936236e-05
-2.45952146109999e-05
-5.96913550081745e-06
5.65507240129607e-06
-3.19965583352846e-05
-3.1040297665922e-05
6.93589307811204e-06
-2.18769579679872e-05
-3.64678933076186e-05
-3.10779828391336e-05
-2.52319604136667e-05
-3.63291473809362e-05
-2.4692810262135e-05
-1.64662407632028e-05
-3.45945203203291e-05
-3.54544330042713e-05
-1.91685110590567e-05
-2.67179405402899e-05
-2.61328214968667e-05
-2.96978110728013e-05
-4.00296786912425e-05
-3.55136967812635e-05
-4.34120681067121e-05
1.18720866997178e-05
-2.98271698453886e-05
-2.46279254804198e-05
-4.33726281527354e-05
-2.63437469509103e-05
-3.31599107472801e-05
-1.68137707546179e-05
-7.9529376575024e-06
-1.36478720085979e-05
-1.70779258526358e-05
-1.7428072465417e-05
-4.0144342426086e-05
-1.05928483524697e-05
-1.67081301568049e-05
-4.55668794144272e-05
-1.64852528140578e-05
-8.32156522793477e-06
-3.15697105759947e-05
-5.05116920082364e-05
-2.4008980865572e-05
-1.50479934495718e-05
-2.2303615981821e-05
-5.46995872846316e-05
-1.79625378867465e-05
-2.63404708448153e-05
-2.0859852970191e-05
-1.82862620304538e-05
-2.44241859384234e-05
-3.41904615765156e-05
-2.54574336681091e-05
-1.67867212999807e-06
-3.23701125387627e-05
-1.35640124056783e-05
-1.24998178014631e-05
-3.66260156548523e-05
-1.55243414068575e-05
-6.18824870478624e-06
-1.14403005041364e-05
-3.35298226886223e-05
-7.76746518546863e-06
-2.15274205489594e-05
-3.94483826779412e-05
-4.06568892460655e-05
-4.42447702248087e-05
-3.27806891053176e-05
-3.26789150138914e-05
-7.28654744301828e-06
-4.18587532991721e-05
-4.65430985455274e-06
-3.63744905726064e-05
-3.07993150663235e-05
-9.89260896779269e-06
-2.00451220409375e-05
-3.71028378157718e-05
-1.34530459829728e-05
-1.09561435219405e-05
-4.88828802417419e-05
-3.08347986356919e-05
-1.96349324280629e-05
-3.76208293450504e-05
-1.28283547919155e-05
-4.08102709118032e-05
-3.29019140908293e-05
-2.24752328795825e-05
-1.29541459201126e-05
-4.00829899753373e-05
-1.97044859503634e-05
-2.62579907267156e-05
-3.54217167905878e-05
-1.65311356649981e-05
-4.75100499572465e-05
-3.18293268317291e-05
-2.78458464264313e-05
-4.42639104921324e-05
-7.98233213952482e-06
-2.53063738464707e-05
-1.03463754804964e-05
-9.93270491659854e-06
-4.0807157088152e-05
-3.44150325756358e-05
-1.53956387589228e-05
-2.77735824468266e-05
-3.70695773628185e-05
-3.17396442136385e-05
-5.42598630556736e-05
-1.39042186930324e-05
-3.50317169336896e-05
-3.05793676050174e-05
-2.15593562757918e-05
1.40309736815417e-06
-2.70207047692967e-05
-1.09476424538939e-06
-2.72719673839565e-05
-2.88720977446962e-05
-1.52683365138086e-05
-1.28102337988895e-05
-4.10704944940672e-06
-8.2888600873428e-06
-3.72506877240723e-05
-1.74219784426157e-05
-3.54151668093497e-05
-3.33998614172108e-05
-2.11940571166653e-05
-2.1733597701081e-05
-6.3057962085757e-06
-2.33685695133046e-05
-3.79942650401243e-05
-6.7666861396976e-06
-1.72043713101756e-05
-3.63377621769874e-05
-1.63275771804685e-05
-1.15509864545217e-05
-2.65894996851009e-05
-4.06755074265598e-05
-1.82108239952972e-05
-1.48891387102443e-05
-5.81733036928944e-05
-1.65823738784163e-05
-3.5706253982442e-05
-2.05983092409404e-05
-2.57130686557413e-05
-3.61676078310506e-05
-1.35300486623808e-05
-4.16013160325462e-05
-1.46156333671081e-05
-2.3154399666093e-05
-3.75904301359581e-05
-4.87754072440918e-05
-2.67369060891772e-05
-1.70034272749053e-05
-9.43371386938409e-06
-2.62784968435632e-05
-5.62872757011827e-05
-1.69234350047216e-05
-2.40663375761596e-05
-1.85223413663822e-05
-1.07487511416331e-05
-2.11101598123974e-05
-1.45437703941704e-05
5.66928077904753e-06
-1.5375611527259e-05
-1.03965633001524e-05
-2.81916032592528e-05
-1.33963264996509e-05
-5.97350334289426e-06
-1.28714118651134e-07
-1.21305920712183e-05
-1.64553617178271e-05
-1.09456145209347e-05
-4.58575787990082e-05
-2.74563409668414e-05
-2.72838102213553e-05
-2.22344872905015e-05
1.280059243054e-06
-1.45839051554779e-05
-3.25448451497703e-05
-1.46781124438203e-05
-2.8941325945295e-05
-3.70829961418558e-05
-2.45795273448119e-05
-3.15217667153197e-05
-1.62652576561097e-05
-2.19215398934106e-05
-5.47320533510453e-05
-3.63426283214421e-05
-2.66620217917126e-05
-1.83251788346943e-05
-7.54858016282235e-06
-1.90147174112056e-05
-1.98174602846876e-05
-3.45731115367961e-05
-2.97145222031604e-05
-2.58979411416191e-05
-2.54261794014014e-05
-4.97747343314302e-05
-2.04166849572924e-05
-3.11499396792447e-05
-3.6061806384585e-05
-1.50355312541993e-05
-3.43169871687829e-05
-4.13373540107972e-05
-3.238140161462e-05
-2.21206281050777e-05
-2.09737023186053e-05
-1.63987370114393e-05
-1.91954162989813e-05
-3.19214145085567e-05
-1.4000652322681e-05
-1.8023542517288e-05
-4.70408356175257e-05
-1.91074557296547e-05
-2.06093400384808e-05
-1.40558880102854e-05
-1.39028302428425e-05
-4.90568006384586e-05
-7.1593242971073e-06
-2.69679895327688e-05
-9.61727605631867e-06
-2.89952091410435e-05
-1.14695887646216e-05
-2.47876700980109e-05
-3.11990315625219e-05
-2.9064921153179e-05
-1.48377996010207e-05
1.31192732398452e-05
-1.27120227057547e-05
1.37697048401267e-06
-7.56252016646176e-06
-1.40015374819578e-05
-4.48154560925045e-06
-1.72953785677568e-05
-2.96360177628183e-05
-1.73599197264034e-05
-2.42362449957932e-05
-3.4900376639111e-05
-2.02375785886571e-05
-3.49482414486509e-05
-1.06946276498015e-05
-2.24536913287926e-05
-2.95250879769777e-06
-2.62327925079224e-05
-1.81602663394945e-05
-2.33014279812063e-05
-1.47630247972863e-05
-3.40773363740162e-05
-2.10865846982802e-05
-1.78616005995426e-05
-1.7787442334084e-05
-2.92935614427241e-05
-2.21917679281691e-05
-2.87310572361318e-05
-3.18492790784061e-05
-1.13730744409354e-05
-2.49411272988064e-05
-1.98668319032491e-05
-3.85202629286674e-06
-4.13995027842883e-06
-1.49026227451382e-05
-2.3120833811077e-05
-3.19004867264243e-05
-2.92984803735153e-05
-2.45790559794416e-05
-1.19691428202879e-05
-3.16227037951099e-05
-2.6953859825712e-05
-2.57081849265028e-05
-1.1092699300633e-05
-1.88601303573635e-05
-1.99102938944201e-05
-2.93550423893732e-05
-8.89694865670693e-06
-1.49245646938404e-05
-3.5396644449484e-05
-1.40232683856047e-05
-3.78659569450147e-05
-2.48066286775742e-05
-2.99731280459921e-05
-2.68208649914767e-05
-3.11362012642923e-05
-2.6198136726562e-05
-2.37338112964745e-05
-3.51133194826721e-05
1.58562959696854e-06
-2.22457052810571e-05
-3.17025484014271e-05
-2.11873602998829e-05
-2.52688519564317e-05
-1.92848647448527e-05
-3.46602454315872e-05
-3.26664909550883e-06
-2.9644321615014e-05
-4.795563234728e-06
-3.22694664759758e-05
-2.27022949584536e-05
-1.75221368737456e-05
-5.40934064225075e-06
-1.81227815778703e-05
-3.11025703458869e-05
-4.1640815641912e-05
-2.61957248034825e-05
-1.71557766662315e-05
-2.75467467946391e-05
-7.60606510667516e-06
-1.95022671953533e-05
-1.13508284088649e-05
-3.97510231676224e-05
-3.44376000405676e-05
-1.16818781779281e-05
1.16742276340983e-06
-2.40195373352672e-05
-2.44535413704891e-05
-1.30761589752113e-05
-1.51267178058797e-05
-1.93775109684858e-05
-4.07884657994204e-05
-4.11723128449239e-06
-2.01222977165161e-06
-2.04245229788432e-05
2.57080272064483e-06
-1.60370235687372e-05
-4.14061557819463e-05
-1.20511645835461e-05
-1.94076267709434e-05
-8.7232154775296e-06
-3.49903756737924e-05
-2.70491819936713e-05
-2.97547780407417e-05
-2.66412282137553e-05
-2.26676946119902e-05
-3.28323700367593e-05
-2.1672318850236e-05
-1.51110589860518e-05
-3.88349167176771e-05
-2.64457186423582e-05
-8.93381357761411e-06
-2.63939181158269e-05
2.99458009989386e-06
-4.63850333380679e-05
-1.26912414302848e-05
-3.58629054644447e-05
-1.63376811372306e-05
1.36604054236137e-05
-8.05274110777661e-06
-3.31590682106344e-05
-2.38230829008606e-05
-3.45807019995814e-05
6.23770306895652e-06
-3.01111388098608e-05
-2.0854043623882e-05
-3.7652944554057e-05
-1.64919368754409e-05
-2.19038515634002e-05
-2.12402976672343e-05
-3.13495646251426e-05
-2.51515969366299e-05
-2.16926960926534e-05
-4.39715014777774e-05
-2.78572306120129e-05
-5.14902786893452e-05
-3.10049530625056e-05
-1.17780959292361e-05
-3.5720827552459e-05
5.8500696721402e-06
-1.7311569018154e-05
-1.54324975947339e-05
-8.87859001213596e-06
-3.80664724758612e-05
-1.21524399461664e-05
-3.25119361508823e-05
-3.60132441113149e-05
-1.88900575143218e-05
-2.74698337048572e-05
-1.88892108929077e-05
-1.31665104212463e-05
-2.74139859523631e-05
-2.82242212004718e-05
-2.14613032607406e-05
-1.62775368383072e-05
-4.81140204938127e-05
-1.33757720109494e-05
2.05166209341392e-06
-3.18710446368619e-05
-1.72600598912046e-05
-2.1767314782357e-05
-2.4483994335712e-05
-2.30299248988402e-05
-1.2728660678111e-05
-2.25990771906323e-05
-2.91897199187808e-05
-1.79955042619762e-05
-2.18055483837537e-05
-2.37617426405328e-05
-1.62322684497173e-05
7.63728885573208e-06
-3.61686624902917e-05
-4.17744781354884e-06
-1.70057286438363e-05
-3.52808832188996e-06
-1.32230345497397e-05
-2.97550880885978e-06
-1.72174731191008e-05
-3.1098980994396e-05
-4.22531618355949e-05
-3.01429491448115e-05
-1.94622185995018e-05
-2.2368048345858e-05
-2.33808421808395e-05
-2.73581765655355e-05
-5.47077105042373e-06
-2.6766796862484e-05
-2.96022570960466e-05
-1.4210280785778e-05
-2.51027745562721e-05
-4.41630875621713e-05
8.98075196125209e-07
-5.10864577858037e-05
2.145408309528e-06
-2.44879089224477e-05
-3.03349285729315e-05
-2.37978004135648e-05
-3.81931496753902e-05
-3.46849050981446e-05
-2.20694848127796e-05
-4.52898586854616e-06
-6.30736463661532e-06
-1.85982771806824e-05
-1.4705685838025e-05
-2.25093816815923e-05
-2.0923900083165e-05
-3.12732425752736e-05
-2.58943315914019e-05
-8.02106598997813e-06
-2.47604572410543e-05
-5.28075346855827e-06
-3.58556613769831e-05
-3.06211093424635e-06
2.62221541885598e-06
-3.80403682039011e-05
-3.40477254534823e-05
-2.36722089472979e-05
-3.30473980898017e-05
-4.43382707755385e-05
-6.48740499015038e-06
-3.77131989556433e-05
-2.60087827978615e-05
-6.71191223149324e-06
-2.89391916269281e-05
-2.1962558008226e-05
-3.80948311400596e-05
-1.76445897240775e-05
-1.96250606369577e-05
-2.65151049032967e-05
-4.576095263524e-06
-1.32044970103961e-05
-1.07817006346613e-05
4.04842276929238e-07
-1.11849027054123e-05
-8.11750470674591e-06
-3.01931315837029e-05
-2.17237481634352e-05
-1.81960652514405e-05
-2.98291399755197e-05
4.58635750731545e-06
-3.25383476045993e-05
1.1772797927404e-05
-2.50673565334262e-05
-2.67626086888073e-05
-3.45694469558171e-05
-2.04212380170146e-05
-4.19599988358386e-05
-2.24767286092079e-05
-2.37433553502628e-05
-1.34830528283531e-05
-1.24629569736606e-05
-2.15766529284484e-05
1.20732322300993e-06
-3.63101196921666e-05
-2.5621645181397e-05
-2.99220419805742e-05
-3.33226990595054e-05
-4.02813870790444e-06
-1.75525830889421e-05
-2.95851030680498e-05
-2.60805619699665e-05
-2.93776539625573e-05
-3.62741615734644e-05
-1.65381861289788e-05
-2.86486514357758e-05
-1.53965885675944e-05
-1.66827744972557e-05
-1.364579316592e-05
-1.65946142497708e-05
-1.8327129224078e-05
-2.13576230881619e-05
-1.38915807770978e-05
-3.52138354130755e-05
-3.94799103757796e-06
-2.34005860713208e-05
-2.02373366000231e-05
-1.4918100408921e-05
-4.31825558894608e-05
-3.77286248376967e-05
-1.94269531388331e-05
-1.30252314526815e-05
-1.89719340269044e-05
-3.17573746973306e-05
-3.20079393062664e-05
-2.37745194423234e-05
-2.85764832108056e-05
-4.34227762101104e-05
-1.48454796414415e-05
-7.73944811047831e-06
-2.00104322297181e-05
-1.15968338995496e-05
-5.96369945405218e-05
-1.0995009415216e-05
-4.84699383282708e-05
-2.42614178570111e-05
-3.59511282044818e-05
-3.46050651002886e-05
-4.07809634532279e-05
-1.28546032600482e-05
-2.86059165969392e-05
-2.13422251178764e-05
-4.13089014613364e-05
-3.6933400921544e-05
5.25998032450237e-06
-1.4027568008103e-05
-1.29416683897722e-05
-3.63057380312238e-05
-1.38312390649405e-05
-3.7843466199261e-05
-1.32042281383057e-05
1.49532379928818e-06
-2.58071429878804e-05
-2.62844407329384e-05
-2.1410854842249e-05
-1.24678144378614e-05
-4.31938411867536e-05
2.12955628197841e-07
-2.76404799030588e-05
-1.28298263210989e-05
-4.19095912203911e-05
-3.28965849183494e-05
-3.71849855525624e-05
-5.25684584122626e-05
-4.62131999893583e-05
-1.33975767111646e-05
-2.88112484999736e-05
-1.2451589305887e-05
-2.93519513654397e-05
-3.88678497535322e-05
-3.7955177660248e-05
-3.50074767335447e-05
2.74656869742089e-07
-2.6324027927464e-05
-3.08359731338353e-05
-2.4598790965399e-05
-2.45735362226516e-05
-2.37735947947146e-05
-2.62732235325799e-05
-3.81237498537875e-05
-1.42609746431031e-05
-2.45282789774141e-05
-4.24165314264572e-05
1.25686765163808e-05
-2.79205099862743e-05
-1.93013827091357e-05
-2.72616744636991e-05
-3.85827042436274e-05
-1.97208535501851e-06
-2.05443388905424e-05
-3.66280164279591e-05
-1.72162199697817e-05
-1.16548141410223e-05
-8.48341809971259e-06
-9.95296574849443e-06
-1.3789391996558e-05
-4.40935920200579e-05
-2.41834679281481e-05
-4.66472959423148e-05
-1.72042172031208e-05
-4.27991692833089e-05
-2.7955947183336e-05
-2.3842494347689e-05
-2.61661616131703e-06
-4.23429286236936e-05
-2.8622641726469e-05
-1.52540740096177e-05
-3.39569764120448e-05
-4.10076530232109e-05
-1.86556766934884e-05
-1.20708203521567e-05
-7.72329966649804e-06
5.93520883463096e-06
-1.93640464732352e-05
-2.41308571681914e-05
-1.73732502195712e-05
-2.43107974449556e-05
-3.25055914980815e-05
-2.73233742285116e-05
-3.86246037560587e-05
8.01331546427939e-06
-3.3277321360895e-05
-1.37497852286112e-05
-4.10914248681255e-05
-1.30328700169533e-05
-3.4354416726091e-05
-1.73094356113836e-05
-3.284454161334e-05
-1.31287939608301e-05
-2.00327739387399e-05
-2.56819486664605e-05
-2.15076307018849e-06
-6.71830585648671e-06
-4.45279090220922e-05
-1.54999721109771e-05
-5.96699406504612e-06
-2.51955549315262e-05
-2.20543049037257e-05
-3.6498623055407e-05
-1.0447967832511e-05
9.94354303534788e-06
-1.01764119065876e-05
-3.80805405244744e-05
-5.3050694656565e-05
-2.28015626275622e-05
-2.06818382530668e-05
-3.00300219759518e-05
-2.47736318450494e-05
-7.68756023369481e-06
-2.40672285293351e-05
-4.00675153527076e-06
-3.81646345928945e-06
-1.73326662830796e-05
-2.06461633008412e-05
-1.68114729486464e-05
-2.27633066444971e-05
-3.71951974244549e-05
-2.47757480961722e-05
-2.06508122086008e-05
-2.97961965455116e-05
-1.34354511219515e-05
-3.47051205662515e-05
-3.4724855825842e-05
-2.26173017754702e-05
-3.15512675587015e-05
-1.89033674138888e-05
-2.65136588875683e-05
-3.7799574397594e-05
-4.33702149943797e-05
-7.84631085053984e-06
-1.127009661146e-05
-1.40986661183138e-05
-3.29426544091638e-05
-2.65560613060297e-05
-3.18339936782655e-05
-1.25452715629399e-06
-2.63058778615674e-05
-2.31504378013963e-05
-6.44332420123238e-06
-3.8219718649897e-05
-2.76723356339188e-05
-3.72524838634443e-05
-2.02725567728262e-05
-2.76884121256664e-05
-5.22806740537773e-06
-2.46295517760082e-05
-2.65899142564064e-05
-1.3288064107899e-05
-1.53643718635271e-05
-3.82404551708941e-05
-1.77320028596045e-05
-3.36783643383545e-05
-5.84258938941888e-05
-3.56807292703476e-05
-2.97944172772487e-05
-2.33169553087645e-05
-3.39505076928973e-05
-3.56636809749799e-05
-3.44127062785569e-05
-3.28952099291928e-05
-2.01647905106276e-05
-1.72582257840762e-05
-5.18712478793519e-06
-2.56768120395487e-05
-2.32180199749484e-05
-3.32268300876574e-05
-3.69357825173521e-05
-1.63210746822752e-05
-3.88467404844146e-05
-2.17322670061776e-05
-1.71184742298643e-05
-1.87888584032395e-05
-1.17827308843634e-05
-1.43867836709557e-06
-3.88348360185229e-05
-1.84103571057787e-05
-3.08606922527613e-05
-1.37139828265177e-05
-1.93344067363308e-05
-4.5840977312737e-05
-2.44034031612925e-05
-1.88191757438365e-05
-1.72098243677852e-05
-3.04057617730078e-05
-3.78211157325735e-06
-2.62286916497373e-05
-3.88671974311007e-06
-1.2201613051379e-05
-4.57152329112401e-05
-2.32775319796308e-05
-2.7472370770941e-05
-2.44862478771343e-05
-1.16162362920571e-05
-2.91649064208387e-05
-6.83265194559522e-06
-1.63710347457463e-05
-1.77225235766874e-05
-3.52471419439064e-05
-8.15779312650827e-06
-2.15106399099928e-05
-8.28455015717329e-07
-2.17939732876934e-05
-6.36867274079869e-06
-3.69118446338794e-05
-5.67373401625559e-07
-4.46497257630779e-05
-2.27009002392257e-05
-6.50166922137221e-06
-1.44510571626201e-05
-2.7718031631839e-05
-2.21929336692831e-05
-2.38542414075568e-05
-2.83917148391451e-05
-1.16673646203431e-05
-3.13264687019422e-05
-3.39628349066823e-05
-2.25019153021619e-05
-1.09566932676275e-05
-4.49248992603127e-06
-2.96488225112862e-05
-4.12782351784292e-05
-6.71124230148985e-06
-1.8952139743298e-05
-2.26119751906357e-05
-1.21567473890745e-06
-2.70906753790729e-05
-4.71474435217811e-06
-1.3423908248567e-05
-4.76516151993243e-06
-7.9006726980249e-06
-4.24614788995532e-05
-1.27319194642982e-05
-1.96608186242288e-06
-4.07143164944542e-05
-2.62470660727389e-05
-3.35862373539027e-05
-2.88713717634387e-05
-2.33667523533864e-05
-3.51304308696948e-05
-1.30352898131038e-05
-3.00712499536897e-05
-2.0295760426583e-05
-4.31874912626051e-06
-1.11527731769208e-05
-3.9217130799903e-05
-3.32399965630465e-05
-1.72181629654262e-05
-1.05585289432694e-05
-3.35499152050375e-05
-3.52337274591916e-05
-1.51989153618505e-05
-2.34986366472317e-05
-1.46197618222251e-05
-3.87627715995903e-05
-3.42365569905332e-05
-2.55764011162333e-05
-2.57386157025537e-05
-5.94505270473508e-05
-4.02647770091004e-05
-1.36387735611471e-05
-2.08971452794435e-05
-4.38698275269289e-05
-2.20021043497222e-05
-2.92543707347103e-05
-2.46339758675373e-05
-2.97772677867572e-06
-4.21783270619118e-05
-2.34931888917746e-06
-3.62433639913359e-05
-3.99092305252692e-05
-3.95379368229972e-05
-3.05941420262341e-05
-2.11502922054173e-05
-2.96398689968973e-05
-2.30063734444212e-05
1.31714984463563e-06
-8.11693659568451e-06
-1.90482489455575e-05
-7.81352494445806e-06
-1.74007845507118e-05
-1.48450161517703e-05
-1.53532209139346e-05
-1.76397857762483e-05
-1.91167695767019e-05
-4.02476681551575e-05
-1.0529848251698e-05
-1.7023801045734e-05
-2.10889490433504e-05
-1.75262128154225e-05
-2.26861103500038e-05
-2.68876192973801e-06
-1.01204207347517e-05
-1.25621383691776e-05
-2.21599489180064e-05
-2.31791441262723e-05
-1.81768264605339e-05
-1.18795797704922e-05
-2.02947394765694e-05
4.40695218931362e-06
-3.23505577073227e-05
1.76797304966891e-05
1.655511636879e-06
-2.69573794199764e-05
-2.4605676920049e-05
-3.00415854502336e-05
-3.51677710837641e-05
-4.13703406597765e-05
-3.60533089777728e-05
-9.69216341314334e-06
-2.70486116413681e-05
-9.04875918720172e-06
-9.17371973359502e-06
-1.30028797777034e-05
-1.76904131648607e-05
-9.08936822701398e-06
-2.54784657426429e-05
-4.21556671844952e-05
-4.28188825585218e-06
-2.21431540932825e-05
-3.4188420022506e-05
-2.10400914669849e-05
-5.51018184072177e-05
-5.96174140448859e-06
-1.70899827068803e-05
-3.92551975461897e-05
-3.2722686496511e-05
-8.58233395996562e-06
8.1060977806345e-06
-2.75745694962e-05
-3.02230408717402e-05
-2.35081674149088e-06
-1.17883236137703e-05
-3.59718517602247e-05
1.24914523882029e-06
-2.36239544338932e-05
-2.30051693048405e-05
7.44016455805707e-07
-4.37847147528614e-05
-7.33781168767771e-06
-2.78253418616709e-05
8.15274414704107e-07
-3.14237228953521e-05
-2.37356573499379e-05
-3.15428417971155e-05
-1.95403123693756e-05
-1.85758526870798e-05
-1.64060333075753e-05
-1.9236704859771e-05
-5.00900044263177e-05
-1.32180908885242e-05
-1.84924327357941e-05
-2.99730143299173e-05
-1.31130266407659e-05
-9.15581115507851e-06
-2.87965862627817e-06
-2.27435720848725e-05
1.58873126830935e-06
-7.11036175056162e-06
3.13012617528914e-07
-1.39238655322712e-05
-2.74799749622076e-05
-1.09023441148933e-05
-3.41765949054105e-05
-1.01264720190552e-05
-7.81790476443168e-06
-8.50268394287768e-06
-3.25548937859701e-05
-1.60804892588334e-05
-8.05861947661553e-06
-2.05974005388822e-05
-2.75228441017804e-05
-2.61160212265943e-05
-2.23356303996146e-05
-1.95177565831827e-05
-1.48549608917402e-05
-2.66529798980809e-05
-5.26633332719642e-05
-3.90313290530722e-05
-1.89920896829963e-05
-3.05857452561864e-05
-1.37990384638096e-05
-2.14057490265835e-05
-2.55823728169431e-05
-4.16664943386007e-05
-3.68988231617051e-05
-1.82210038850051e-05
-3.96969562520879e-05
-2.23525215497177e-05
-1.85432834238626e-05
-3.98712673350521e-05
-2.89312509400565e-05
-1.8415050665431e-05
-2.16012805545021e-05
5.13221751228908e-06
-3.07463006663105e-05
-2.78246073030448e-05
-2.29140533638044e-05
-1.07775101243744e-05
-1.37772710472379e-05
-1.53156676693209e-05
-2.33644755980253e-05
-2.3340051017218e-05
-2.84857991260424e-05
-2.68049732499225e-06
-2.70264690274986e-05
-4.00623357909161e-05
-9.64015129115803e-06
-4.01174796002106e-06
-4.31029104173191e-05
-4.26041241044867e-05
-3.13627348028311e-05
-2.33261331459595e-05
-1.56605864364041e-05
-2.90416501124096e-05
-1.90333816214548e-05
-2.00068113500064e-05
-8.39772557578893e-06
-3.28710453465786e-05
-2.982927006725e-05
-3.63349262088675e-05
-3.88404898598496e-05
-7.52182420596692e-06
1.45134882545922e-06
-2.58774513046176e-05
-2.52169252254533e-06
-2.13426018498237e-05
-2.90304066354444e-05
-3.60635106696397e-07
-1.73050536809019e-05
-2.17736666958154e-05
-1.6758613164143e-05
-2.50144888367551e-05
-2.98745348227248e-05
-9.38514674276979e-06
8.33127963082801e-08
-1.25086611516868e-05
-3.51617723304922e-05
-2.78815752076217e-05
1.7263200313826e-06
1.84157068834389e-06
-2.99614400650646e-05
1.68167741888375e-05
-3.06261721593017e-05
-2.99708888279096e-05
-3.24402171424276e-05
-3.02431842664004e-05
-3.70702583501248e-05
-9.22054370454232e-06
-2.33526048550039e-05
-1.84988261182936e-05
-1.57682266250559e-05
-1.71640213218122e-05
-2.29472481721627e-05
-1.52370686757958e-05
-1.44728024229467e-05
-2.23306872818641e-05
-1.2553794157789e-05
-3.3259387063408e-05
-3.83457751733372e-05
-1.88222421352601e-05
-1.02456610244393e-05
-2.99883923363671e-05
-3.04666352735722e-05
-7.22994866981999e-06
-3.16929755698356e-05
-3.39128069839249e-05
-3.66599394908913e-05
-2.69167100647092e-05
5.11921602420502e-06
-2.56054118637523e-05
-4.8667614611412e-05
-3.10813575206042e-05
-1.73743126964466e-06
-1.81160278416797e-05
-3.25747021154359e-05
-2.44340007474694e-05
-3.0628186999411e-05
-3.42047050840162e-05
-2.89095743841064e-06
-4.12510184699017e-05
-1.09566038486424e-05
2.07790068993086e-06
-5.78978200486866e-06
-2.67357826259024e-05
4.21967360115833e-06
3.93530592868193e-07
-1.22591073585221e-05
-2.90983892279161e-05
-2.95046842547777e-05
-2.61790803702423e-05
-2.73060620815741e-05
2.54500818497464e-06
-2.88691129479913e-05
-2.76001291367038e-05
-2.24575970204386e-05
-1.92991103458816e-05
-4.07110171595293e-05
-8.80208438957405e-06
-2.44162052064285e-05
-5.91248814335089e-05
-1.28671541016911e-05
-2.59536272187962e-05
-9.9990934858784e-06
-4.36512406875946e-05
-1.81351654595521e-06
-6.28239491511578e-06
-2.36826600468552e-05
-2.57368548345347e-05
1.34562585604417e-06
-3.98579462234227e-05
-1.38545962687352e-05
-2.59517269396635e-05
-2.87201501886584e-05
-1.82690829620241e-05
-1.94725915774846e-05
-2.46788377425736e-05
-2.57006944221019e-05
-1.64007495643633e-05
-1.99844478245011e-05
-2.35555540082762e-05
-3.11734508716472e-05
-1.66162383819636e-05
-3.10257267948127e-05
-2.0896181115954e-05
-3.87854188524822e-05
-4.1083519084173e-05
-2.26246640960927e-05
-2.89095919223814e-05
-3.23965145411268e-05
-2.32989683069546e-05
4.02325581634821e-06
-1.22917505466621e-05
-1.96485246654649e-05
-1.74747011033119e-05
-3.03235243263524e-05
-2.55592052478246e-05
-2.16085563621049e-05
-1.75848512523712e-05
-2.91370323139844e-05
-2.26896475402313e-05
-2.23222419389613e-06
-1.39657497405622e-05
-1.01324652149409e-05
-3.75280294731748e-05
-5.84172710981732e-06
-8.60008679987537e-06
-2.53198130038818e-05
-3.82936722399369e-05
-2.08934239726794e-05
-4.39343232294539e-05
-5.18685525890076e-05
-1.92414793273644e-05
-3.45505505082147e-05
-3.37851178088782e-05
-3.62393125901005e-06
-1.35977001143299e-05
-1.35893064990939e-05
-1.26322740817401e-05
-2.9661076421482e-05
1.43485807836379e-06
-3.54699317001166e-05
-1.88846955838556e-05
-2.48607642857773e-05
-2.82491938281464e-05
-2.09937035210501e-05
-2.19466446332636e-05
-5.98602974185727e-05
-3.12867465374805e-06
-6.36092616555851e-06
-2.46181932343641e-05
-8.58125407207526e-06
-1.73801092179696e-05
-1.37942599707001e-05
-2.41486345111453e-05
-3.32913700702907e-05
-3.49592256441488e-05
-2.07026539125394e-05
-6.27063010868317e-06
-3.88669669483308e-05
-1.97481115345094e-05
-2.97657456076537e-05
-1.89044018658501e-05
-2.44191308849192e-05
-3.04675000299147e-05
-2.13075901644416e-05
-4.61733152269688e-05
-2.02576814726701e-05
-4.48606185289348e-05
-1.96047781806924e-05
-4.1564039454344e-05
-2.57884536244377e-05
-2.91716424635193e-05
-1.94564575215149e-05
-1.17669205358707e-05
-4.05332156958137e-05
-2.35963215086387e-05
-1.73183107806233e-05
-2.89612890492219e-05
-3.5216188951894e-05
-1.77854685013023e-05
-3.15125942712584e-05
-9.57982895035498e-07
-7.33306090132658e-06
-1.46162104797436e-05
-2.24020288365565e-05
-2.94558194773469e-06
-1.6678751019024e-05
-1.85694461436292e-05
-2.03317548103001e-05
-1.04764846370689e-05
-4.42835130410599e-05
-2.55109371370262e-05
-3.25790736594454e-05
-1.91360915271262e-05
-3.37704656188593e-05
-1.1355782429699e-05
-1.3410009254624e-05
-1.49682149707863e-05
-2.15408833403429e-05
-2.41736080008676e-06
-2.8848157790406e-05
-2.26033202288804e-05
-3.40862442028101e-05
-9.6003661633108e-06
-1.74684780541366e-05
-2.03492971834798e-05
-1.8178641148916e-05
-1.69357403970788e-05
-1.94950889071736e-05
-1.09659843447908e-05
-2.03151989675166e-05
-2.1276188435168e-05
-2.39526829720936e-05
-2.92828681717305e-05
-1.32884182101826e-05
-5.92707284032263e-06
-2.8999478291018e-05
-4.18722813056491e-05
-1.89026979759803e-05
-2.53365591352231e-06
-4.17744606449282e-05
-1.09504458734179e-05
-2.34654655052589e-05
-4.05886538961769e-05
-9.68634170779809e-07
-1.01273245903297e-05
-2.47624012457084e-05
-1.2591743059989e-05
-1.78715137106295e-05
-1.58901912077654e-05
-1.83544591205248e-05
-4.20949704016145e-05
-8.47454815755294e-06
-9.99651587409814e-06
-3.52326628661723e-05
-4.78480905982451e-05
-4.39254866586452e-05
-3.78409526546862e-05
-1.57892177804387e-05
-3.84302162831587e-05
-4.70817747072338e-05
-1.3686258839534e-05
-2.85761809300261e-05
-9.71330988438627e-06
-1.02606314887978e-05
-2.35889562361099e-05
-2.29196633010258e-05
-6.98458670920083e-06
-4.93747669810584e-05
-2.51738477065746e-05
-3.98138985477084e-06
-1.80017492602576e-05
-5.32926486763597e-05
-3.04705763264533e-05
-3.93844415277528e-05
-1.4318807789765e-05
-5.54946180873144e-05
-1.95347579213223e-05
3.91220207867102e-06
-1.26956813519905e-05
-2.16036684631582e-05
-2.08340765110811e-05
-2.98755925418183e-05
-3.53413595657247e-05
-4.18826536958563e-05
-2.46773155404743e-05
-2.02239701818004e-05
-2.01763828704164e-05
-4.70593619311873e-05
-1.67322012860473e-05
-4.08672768206064e-06
-8.67421031590234e-06
-2.76449016667324e-05
-6.29307920123266e-06
-2.35644475573097e-05
-1.30650782586633e-05
-8.3737687881338e-06
1.94562325666519e-05
-3.0543272250622e-05
-3.50030381112585e-06
-3.41020047373977e-05
-2.45149880156538e-05
-4.71833368957569e-05
-2.73942948436587e-05
6.0878776038039e-06
-2.77372618421069e-05
-1.87215317998723e-05
-1.5717895955726e-05
-1.99493546239418e-05
-3.81026815633032e-05
-3.2842387762882e-05
-3.91632440241482e-05
-4.10450859653275e-05
-3.36992545481048e-05
-5.76882598618336e-05
-2.63661143324851e-05
-2.34273900279869e-05
-1.18603573656856e-05
-7.43990873572159e-06
-3.02486184931332e-05
-3.16856228009395e-05
-2.67911203700903e-05
-1.51068895258878e-05
-2.08189947057104e-05
-2.22802434927283e-05
-2.35930024958953e-05
-1.0099515349459e-05
-2.73551963316701e-05
-2.91624731538637e-05
-2.33828498790645e-05
-1.15015118846832e-05
-1.83864794939157e-05
-4.04651366797252e-05
-4.1690275247382e-05
-2.98463338657049e-05
-2.40993441850143e-05
-4.29455608545825e-05
-3.0044572734982e-05
-1.35349927143117e-05
-1.99525423383363e-05
-5.05832387033909e-08
-2.77202703595749e-05
-2.02641767260543e-05
-1.85297084384745e-05
-1.63782716918011e-05
-2.14379171752541e-05
-3.227431168244e-05
-1.13070815700926e-05
-3.82122396624678e-05
-3.23928397222494e-05
6.17383505442699e-06
-3.41395024168914e-05
-3.74933083340018e-05
-1.7620451014111e-05
-1.77471260004251e-05
-1.14378519043729e-05
-2.55403078556178e-05
-1.66323507303254e-05
-2.74256446075692e-05
-1.92282952878488e-07
-2.78242160107638e-05
-3.95788975814069e-05
-1.08161715118118e-05
-2.60061349458419e-05
-1.65845803254828e-05
-1.27600344305756e-05
-8.13961176832986e-06
-1.75585704584451e-05
-2.51831907673191e-05
-1.30971395891616e-05
-2.9192330061846e-05
-3.37996131529843e-05
-9.3278084932272e-06
-3.85843938015852e-05
-2.0925936769605e-05
-1.29719248766442e-05
-2.79324648563898e-05
-3.30155683549417e-05
-2.78713247108724e-05
-1.1104459047583e-05
-2.8458335213353e-05
-2.6328856239849e-05
-3.54993500791715e-05
-3.33540208895339e-07
-1.92968257852673e-05
-2.06941466426644e-05
3.19892987339702e-06
-3.20208458761567e-05
-1.53842000847339e-05
-3.52326756137993e-05
-2.70059872429606e-05
-1.60943604692513e-05
-1.38923013577212e-05
-3.18523814910404e-05
-2.01725358822561e-05
-3.06899906195998e-05
-2.22324370723696e-05
-2.49043197405128e-05
-1.3786792420462e-05
-2.90449503490728e-05
-2.82047379409529e-05
-2.97606117865363e-05
-4.56897009773572e-07
-7.32316464132993e-06
-5.49746584812295e-06
-2.41277698272311e-05
-2.84225348563298e-05
-2.14007827725898e-05
-3.58439814713831e-06
-8.69690015841777e-06
-6.79092843206746e-06
-2.20081124311669e-05
-3.00503372321541e-05
-2.81644929599343e-05
-3.66457080403192e-05
-1.36438162670193e-05
-2.69550043821515e-05
1.62835385801411e-06
-2.25902740853947e-05
-8.99887840118553e-06
-4.08938044534233e-05
-3.32837739942954e-05
-4.47301441557502e-05
-2.98492036558345e-05
-1.42908709817276e-05
-2.45777712041799e-05
-3.75292921120651e-05
-3.66732346168052e-05
-1.73874181103324e-05
-2.06152876059741e-05
-4.65071609602728e-05
-1.32328900732928e-05
-3.1939432180513e-05
-7.69858108446084e-06
-2.21845282358392e-05
-1.7347732089242e-05
-4.12725609232647e-06
-3.96575316510136e-05
5.79464647860231e-06
4.65196845570556e-06
-7.88755803870505e-06
-1.60729655617998e-05
-1.28032182366681e-05
-1.98750989053038e-05
-1.79194235828432e-05
-1.48398842252778e-05
-2.97777342413704e-05
-3.61342580980091e-05
-1.49624914474477e-05
-4.89793558024934e-05
-2.43430126605031e-05
-1.00685743994477e-05
-2.18608970534612e-06
-3.14183974653165e-06
-1.05240825241766e-05
-2.49162777150544e-05
-3.99390125442356e-05
-4.02638632613602e-05
-1.0724188369702e-05
-1.66308948476849e-05
-1.44377884100551e-05
-3.92983372317787e-05
-3.23669182899842e-06
-3.70044225647392e-05
-9.0788552762161e-06
-3.77612373612729e-05
-4.0097115474089e-05
-1.59550984145093e-05
-1.91247611036835e-05
-3.43007699324057e-05
-2.64257929393772e-05
-9.50650668041368e-06
-5.81137883930466e-06
-1.80020682548614e-05
-4.88759540582443e-05
-5.92209972286444e-05
-1.51391189947555e-05
-3.1948750725007e-05
-1.76628602563061e-05
-1.99220448933447e-05
-4.1116800958871e-06
-4.16756900547785e-05
-3.52381526362002e-05
-1.75530532141571e-05
-5.42256397286128e-05
-2.44232493654881e-05
-5.12814111500361e-05
-2.59452432631287e-06
-4.91610813863913e-05
-3.10177410863408e-05
-1.72758133794215e-05
-2.1218992822177e-05
8.5938191602174e-07
-2.96015999888146e-05
-2.28089871465452e-05
-1.99137803262469e-05
-9.58706695907323e-06
-3.02743948089597e-05
-8.60218282105099e-06
-3.14257427056842e-05
-5.95447187173999e-06
-1.49123930813322e-05
-5.48452840887593e-05
-2.13097593773085e-05
-2.17011644351221e-05
-1.72261487234188e-05
-9.6705610686248e-06
-3.07431774667137e-05
-2.58626810684924e-05
-1.52023011045153e-05
-8.5475788327052e-06
-1.80636394502486e-05
-3.37621932244421e-05
-2.31340629600355e-05
-1.84984822087126e-05
-5.15191757025886e-05
-3.05342383000462e-05
-2.71614780356758e-05
-2.24796838934575e-05
-4.09882500606396e-06
-1.99840224240823e-05
-3.83751771144895e-05
-1.80421059013819e-05
-2.87099795061594e-05
-1.8930103567276e-05
-2.50454340694713e-05
-2.11268198255517e-05
-4.80031235623734e-05
-3.63299217773378e-05
-2.2214406866922e-05
-2.59144205506247e-05
-8.56199959437554e-06
-6.77234376383389e-06
-1.4776693737212e-05
-3.14846604274128e-05
-1.26367216662843e-05
-3.19356153266732e-05
-3.26795844619388e-05
-1.195467622245e-05
8.22348044852411e-06
-1.94544160237292e-05
-5.10623580724778e-06
-4.56683695509502e-05
-2.37291358974618e-05
-2.79763748376561e-05
-3.71402094846579e-06
-9.69660461112312e-06
-3.04377061514353e-05
3.14103848515381e-06
-6.38393144683418e-06
-2.3961475493804e-05
-2.02227332219165e-06
-4.32959910042982e-05
-1.5735137166272e-05
-2.46989808812262e-05
-2.49889423160961e-05
-2.37692637932422e-05
-3.76932085616066e-05
4.90656178917912e-06
-1.29568313706319e-05
-1.79827992738071e-05
-1.45406250099629e-05
-1.16382121536008e-06
-3.51755111014102e-05
-2.84139763157358e-05
-1.73811318399375e-05
-1.01682610007754e-05
-1.91624619698956e-05
-2.87738560529829e-05
-3.79253314153458e-05
-3.38339219917714e-05
-2.35991286896969e-05
-1.48781249447746e-05
-1.14264487585813e-05
-8.75424176929017e-06
-1.65516292477141e-05
-1.28894009018502e-05
-1.0090096086124e-05
-3.82502966329288e-05
-3.17974961216138e-05
-4.21581738992899e-05
-2.86771137389022e-05
-7.30501896934181e-06
-1.39185907051658e-05
-2.38588979304737e-05
-2.31768823629547e-05
-2.8198881900347e-05
-3.11718563802278e-05
-1.3975362895687e-05
-2.74831424845318e-05
-1.91711847890569e-05
-5.3262445013872e-06
-1.43530238193013e-05
-2.19068921505939e-05
-1.9884788563581e-05
-3.68267044205697e-05
-2.40641481448423e-05
-1.77175664226032e-05
-3.4688758715615e-05
-1.96965226293423e-05
-4.73437052144565e-05
-1.04690496836783e-05
-3.21325961678438e-05
-2.56035762826703e-05
-3.02351668076338e-05
-2.45241528850184e-05
-1.10336316469317e-05
-2.41926162559653e-05
-1.8124908704529e-05
-3.0757711375004e-05
-3.23659144092459e-05
-1.29122008997352e-05
-2.3236164950712e-05
-2.42435037528173e-05
-2.40402694785055e-05
-5.65176230680455e-06
-2.93804423649803e-05
-3.43524445751863e-05
-3.0491122947153e-05
-1.99950653036855e-05
-4.66517910166832e-05
-2.28474985874044e-05
-3.41148353537689e-05
-1.28201044772364e-05
-3.11537136379479e-05
-3.30313191709416e-05
-1.43594848498247e-05
-1.76839166296058e-05
-1.91103678127149e-05
-2.00767393245973e-05
-2.44957091627288e-05
1.32856669222174e-06
-1.95880651265597e-05
-1.60951414434979e-05
-7.8396512931848e-06
-1.42367354361551e-05
-3.28040345610693e-05
-4.84523408298466e-05
-2.94150264719039e-05
-1.85427227919876e-05
-1.70695864772388e-05
-2.68030053016387e-05
-9.72343075378433e-06
-2.50936316334061e-05
-7.65989332143847e-06
-2.59528798111891e-05
-2.1303679725598e-05
-2.25019571901494e-05
1.25282630460017e-05
-2.46239528728658e-05
-2.82280671071347e-05
4.16528862021546e-07
-2.74331138503064e-05
-2.87586136616625e-05
-7.57401741896466e-06
-3.82026301379571e-05
-1.73104501748968e-05
-1.00606705541288e-05
-1.42037404505673e-05
-5.05203163526012e-05
-1.2015452617388e-05
1.69132500892533e-06
-4.17852042799894e-05
-2.27961871473025e-05
-1.62698050904015e-05
-6.65352651795255e-07
-1.75962985034376e-05
-1.34561322179736e-05
-2.08339858168955e-05
-2.04210277390615e-05
-1.12279690242585e-05
-3.95142638403662e-06
-3.0145670041847e-05
-2.1077926662526e-05
-2.66949478527315e-05
-9.04749405875731e-06
-4.27395818207218e-05
-1.29690820406526e-05
-2.66938079721563e-05
-3.66513048878292e-05
-3.32838591029099e-05
-3.32522583992518e-05
-3.30631291406829e-05
-2.89383954801233e-05
1.13641798797437e-05
-1.74358830948243e-05
-6.19664402958034e-05
-2.77230656063484e-05
-3.64992831324413e-05
-2.61567569518656e-05
-2.89615406476088e-05
3.35919932958868e-06
-2.06078168009188e-05
-3.40283728243747e-06
-3.76892740357994e-05
-1.85198812176645e-05
-1.25618547314879e-05
-1.45357356649047e-05
-2.4750418002722e-05
-3.16911908301922e-05
-3.55094207441261e-05
-2.84377922062697e-05
2.81406062225776e-06
-2.03745262117353e-07
-3.35349436968604e-05
-1.27293916360001e-05
-9.09695816584366e-06
-2.86028415051417e-05
-3.07370866708546e-05
-1.60392113288956e-05
-2.80117385182955e-05
-2.48294221593452e-05
-2.53164195048655e-05
-1.36684063837026e-05
-2.14798373315172e-06
-1.51442540349986e-05
-2.41382627848474e-05
-2.39510285567256e-06
-1.57093151774253e-05
-3.49904757697768e-05
-4.09685508654395e-05
-1.3393343676795e-05
-3.36336623369192e-05
-2.17470628991499e-06
-2.42523629513785e-07
-3.93517959609699e-05
-1.60929876580955e-05
-1.95401125472869e-05
-2.80546152958697e-06
-2.90907355014426e-05
-2.79976031148448e-05
-4.06776650030457e-05
-3.59913650539139e-05
-1.56874762011762e-05
-1.72693341664069e-05
-2.81380262572663e-05
-5.75340838519232e-06
-1.98174928683232e-05
-2.25355428404324e-05
-4.08550352113188e-05
-4.92495482422216e-05
-1.88559390137928e-05
-3.06523265827818e-05
-2.28241962385416e-05
-3.14111420222359e-05
-2.23727921353393e-05
-1.98214676783206e-05
-1.10993459033994e-05
-1.4262080435082e-05
-3.01952387069643e-05
-3.84721146532902e-05
-3.14115622372899e-05
-3.3671760995188e-05
-2.78851897579709e-05
-2.98966128445734e-05
-1.09407579503716e-05
-6.90865611157771e-06
-3.77696798218565e-05
-8.62265057214677e-06
-2.95502616440435e-05
-3.20345078349472e-05
-3.95797495952271e-05
-3.28201974332616e-05
-2.08560992940568e-05
-4.14416271223234e-05
-1.98291030999289e-05
-7.09037035231244e-06
-2.6467579293598e-05
-8.37720512519069e-06
-1.97993810245767e-05
-1.92833363754203e-05
-1.69612131678495e-05
-3.56286324875435e-05
-3.14747529570832e-05
-2.65030018273783e-05
-1.30859059993095e-05
-2.01074439471717e-05
-4.22211112632019e-06
-4.6660844917706e-06
-2.73155902057546e-05
-3.63927486984998e-06
-2.54996842323407e-05
-8.54843395815928e-06
-1.66186857833031e-05
-3.14918062943979e-06
-2.39496641143264e-05
-2.52863913246764e-05
-2.19245530587996e-05
-3.24766303645669e-05
-1.50870532044685e-05
-4.75959738248616e-05
-4.48682781086092e-05
-2.42537718502958e-05
-2.43832690674869e-05
-3.32290496313698e-05
-3.52209921933304e-05
-3.52893354577397e-05
-1.8835004731004e-05
3.72852819613236e-06
-4.1469194159364e-05
-1.67807959929133e-06
-1.73263961880045e-05
-1.79287684727483e-05
-3.17056394102299e-06
-1.97118288728762e-05
-2.12838122911341e-05
6.17503409265639e-06
-2.72413276047105e-05
-2.56377919040729e-05
1.21142816222351e-05
-8.38896973546958e-06
-3.92140571758531e-05
-6.47693003153576e-07
-8.75293369159055e-06
-1.9790180856518e-05
-1.07393109010781e-05
-3.88736370707299e-05
-2.8928295302687e-05
-1.39341228960891e-05
-4.26766900349643e-05
-3.4620142830659e-05
6.62420472581471e-07
-2.30366756228838e-06
-9.42666182981662e-06
-2.6980506191092e-06
-2.045153208444e-05
-1.68923678199477e-05
-2.62001574194329e-05
-9.26913793698048e-06
-1.53052088248129e-05
-2.74929736497693e-05
-3.68052031634729e-05
-3.40467523789335e-05
-1.81310611199105e-05
-4.21580292845788e-05
-3.72200981377733e-05
-2.52270797255256e-05
-1.09572792615069e-05
-2.50135413371037e-05
-7.90139988689633e-06
-3.7159115351952e-05
-2.02505071534412e-05
-1.60059609160759e-05
-2.54525627982615e-05
-2.27981019041343e-05
-2.72745006493609e-05
-3.08692516383625e-05
-2.25800236048075e-05
-1.83279790080116e-05
-3.72928813953054e-05
-1.5654668254503e-05
-1.81287282689784e-05
7.74520449744223e-06
-2.88458886153957e-05
-2.81611233586781e-05
-3.96791830218625e-05
-1.55394329231248e-05
8.36920295057371e-07
-2.58196698353278e-05
-8.60644218979056e-06
-2.10809306804104e-05
-5.13365065207056e-05
-3.58680249538164e-05
-2.86174365417881e-05
-1.18298852085231e-05
-2.62099448684244e-05
-7.44145308526841e-06
-2.70687860104915e-05
8.45911239851502e-06
-2.11716922451681e-05
-1.17997821943921e-05
-1.85002064903203e-05
-4.01453235782933e-06
-1.65090987367986e-05
-2.34133153168698e-05
-4.78266314815065e-05
-8.98124141921725e-06
-4.77812938581766e-05
-2.79498940220698e-06
-2.80290195833621e-05
-2.9762287760249e-05
-5.37109048166993e-05
-1.07964564110476e-05
-2.62268123549836e-05
-1.86214758284086e-06
-2.29059029484784e-05
-3.79652896320385e-05
-3.9893808843988e-07
-2.74078426307658e-05
-2.39922971288472e-05
-3.99637771560839e-05
-3.47013308930171e-05
-2.61947132821997e-05
-1.90476789866228e-05
4.05803272350931e-06
-4.05548692584106e-06
-2.78708356662731e-05
-3.05833911781745e-05
-1.92450218990201e-05
-2.68028744661331e-05
-3.23436796943255e-05
1.26440570123463e-06
-1.10035627070008e-05
-3.59508003181503e-05
6.38698909837094e-06
-3.71719837961656e-05
-2.20596015515847e-05
1.1925449981461e-05
-3.80500133717641e-05
-3.43857781613605e-05
4.75538394116928e-06
-7.20702537746867e-06
-2.74865653067154e-05
-2.30692356726193e-05
-1.03610710892683e-06
-1.03931933144468e-05
-3.44039599115678e-05
-2.30459886430137e-05
4.14221860660124e-06
-1.90873702489904e-05
-3.05978706023434e-05
-3.08371998591351e-05
-4.46209879331802e-05
-9.97338010209888e-06
9.7185573830488e-06
-3.40876614399285e-05
-6.47183436062687e-06
-9.75183154852287e-06
-7.69646917292686e-06
-8.64632052332064e-06
-1.17366659464266e-05
-2.03814879488695e-05
-3.94864431430747e-05
-4.76344218615357e-05
-2.44015603800775e-05
-4.56267667826282e-05
-2.58923864285536e-05
-3.37107525536751e-05
-1.10298415038373e-05
-6.6615311791797e-06
-1.10352642582144e-05
-1.18675073828864e-05
-4.27414786628327e-05
-2.13111312165924e-05
-3.30784743369953e-05
-2.08148704298661e-05
-2.0967227248854e-05
-1.65329775198746e-05
-1.89854594359119e-05
-2.21958654168685e-05
-3.69742615279159e-05
-3.66003708765795e-05
-1.41280760665649e-05
-8.26208735702298e-06
-1.21168401209651e-05
-3.48826272379139e-05
2.39099328601197e-06
-9.73204417372129e-06
-3.38342250357332e-05
-3.14610611180114e-05
-2.1285085998364e-05
-2.71690010317373e-05
-1.05999107014063e-05
-4.128966310426e-05
-3.2992234467232e-05
-8.32897853993898e-06
-9.43895118812101e-07
-1.06896208623372e-05
-3.87817215659152e-05
-2.14046193373944e-05
-1.78533151694429e-05
-3.45281037842228e-05
1.12570202991815e-05
-1.92556395189923e-05
-1.31127414343421e-05
-4.03007651388829e-05
-4.38729999431739e-05
-1.33210324670448e-05
-4.06633185930845e-06
-2.92162609741942e-05
-2.88721475153246e-05
-3.3784567688373e-05
-3.32633114693139e-05
-1.31009128982358e-05
-5.33504305556367e-05
-1.29081314298059e-05
-1.68509399261987e-05
-1.12545210840609e-05
-4.23422995233326e-05
-3.07339075672694e-05
-3.05958011041955e-05
-8.01852372589749e-06
-4.20865505826034e-05
-2.97604826405261e-05
-1.73868796915299e-05
-2.48835595039175e-05
-4.8752939176248e-05
-5.52038990887319e-06
-4.19416260602501e-05
-2.27546839750837e-05
-4.57061779685809e-05
-3.56481711792216e-05
-1.82215919153427e-05
2.72268816158528e-07
-2.96274760595171e-05
-8.12959407663781e-06
-4.96087736999897e-05
-4.08543407559573e-05
-2.33726898395108e-05
-2.36239939509216e-05
1.45319794291339e-06
-2.11282358029138e-05
-2.13952079967124e-05
-3.76079065783045e-05
-2.32511177266319e-05
-1.84420024680751e-05
-3.02415714713591e-05
-1.73788531600004e-05
-1.18138714771947e-05
-7.64426406955309e-06
-7.60263207869689e-06
-2.679488908647e-05
-3.07497650731667e-05
-1.456464258567e-05
-4.74978528177254e-05
-3.20210617255088e-05
-3.85642203498717e-05
-2.82166460747459e-05
-2.3829570265876e-05
-2.20149621355479e-05
-3.25220245862727e-05
4.23348330686461e-07
-6.21268550793844e-05
-3.58152364142445e-05
-2.78702132030071e-05
-2.40916147748443e-05
-1.26690383323648e-05
-2.28200565455668e-05
-1.85613803635534e-05
-1.89622946438277e-05
-2.64475714027362e-05
-2.32942139976871e-05
-2.60905383074843e-05
-3.36904362449511e-05
-3.48810773137688e-05
-3.76234072427186e-05
-9.0444030439385e-06
-2.35684613512875e-05
-2.02956892995631e-05
-2.61131342980906e-05
-2.6507017006492e-05
-3.59170517976588e-07
-2.31286010829119e-05
-9.62407435539042e-06
-9.82644838816717e-06
-1.54727041731308e-05
-1.8234463483177e-05
2.3725544772774e-06
-3.85097946978064e-05
-1.77963224151738e-05
-4.04321970688726e-05
-3.77956524295789e-05
-3.9079520016218e-05
-2.04593959868616e-05
-2.1724456447163e-05
-2.29162128530874e-05
-3.05995910037687e-05
-1.96382655811854e-05
7.86091745543413e-06
-4.07404136452794e-05
-2.61489987867435e-05
-5.86021619722231e-06
-9.62780806859861e-06
-1.55735771340176e-05
-2.25849324784835e-05
-4.5172860615594e-05
-1.43413418654163e-05
-2.11254453281155e-05
-4.58938147662115e-05
-2.26850761055663e-05
-2.06680974046835e-05
-3.18764568723102e-05
-2.01720976503893e-05
-2.0151679303267e-05
-2.97952238985312e-05
-1.61559459942262e-05
-3.68414371797143e-05
1.90714344082233e-05
7.11073096423914e-06
-2.0589654921372e-05
-7.73758433929672e-06
-3.3230470819735e-05
-4.1025967892235e-05
-2.43234866436897e-06
-6.39440387242583e-06
-3.04100541159257e-05
-3.0158697355754e-05
-1.38420855925306e-05
-3.06549883267762e-05
-1.5555130312451e-06
-4.92001614087198e-05
-3.12184701181525e-05
-3.47046022260442e-05
-5.36412809383652e-06
-1.63550824246234e-05
-4.04934941133347e-06
-3.18034391159131e-05
-3.04808268375415e-05
-7.97083571204305e-06
-2.48426428679566e-05
-5.85986847910922e-05
-3.70193721692443e-05
-1.45492513633734e-05
-8.88534385379469e-06
-3.35218296916257e-05
-1.19641128140443e-05
-2.59084370678499e-05
-1.55304731206593e-05
-2.17250567914457e-05
4.46699914834383e-06
3.94543961872566e-06
-3.13289930830236e-05
-4.02194482171994e-05
-6.36080310496634e-06
-2.69699330728276e-05
-4.19782907209326e-05
-6.00510026624533e-06
-2.0053310271538e-05
-1.15356660112228e-05
-3.81853645811959e-05
-5.43119504704592e-06
-2.94059738585198e-05
-2.89976988892773e-05
-1.23474950950356e-05
-2.62805727881483e-05
-1.7534949091716e-05
-1.61359412216927e-05
2.15579464189686e-05
-8.0014541312976e-06
-3.68739526847013e-05
1.2604079470206e-05
-5.15366795944391e-06
-6.56862744120678e-06
-3.29876236577674e-05
-3.59401642663555e-05
-3.99942816915516e-05
-3.39718435407592e-05
-3.84581280680046e-05
-2.75039164335601e-05
-2.55043211274315e-05
-3.28175167018265e-05
-2.70229645838708e-05
-3.28382771267922e-05
-5.8923278275328e-05
-1.3962252163686e-06
-2.71430894731243e-05
-4.65146245094041e-05
-1.45283594325512e-05
1.45081322133368e-06
-2.10985028874866e-05
-2.79665164762721e-05
1.95407335870611e-07
-8.51424139940187e-06
4.34689361718484e-06
-2.5123044213765e-05
-1.5733734871376e-05
-2.36863063121192e-05
-2.27322264692917e-05
9.03345327130107e-06
-2.21313289961169e-05
-3.88049325386612e-05
-1.88518717009574e-06
-1.97844779683322e-05
8.93079945256362e-06
-3.89665874375197e-05
-2.29019550053189e-05
-4.42695811898807e-05
-2.33021350584286e-05
-2.62444557005311e-05
-2.20306106822074e-05
-2.8062844172615e-05
-3.82547925793122e-05
-2.04899825561771e-05
-2.06034677930203e-05
-2.94898764968533e-05
-2.03566926741139e-05
1.33418296444785e-05
-2.60146274320627e-05
-4.21290929804582e-05
-2.62083211669751e-05
-3.84291086933719e-05
-3.99211637244997e-05
-2.80552238786739e-05
-4.44891207336005e-05
-2.32339950450048e-06
-2.44327093553123e-05
-3.54540029735254e-05
-2.89155262423285e-05
-2.84972680371132e-05
-3.1776813375076e-05
-2.40348763614273e-05
-3.21760615382759e-05
-3.04758853104784e-05
-2.75660317980358e-05
-2.6027337314636e-05
-1.06318900212144e-05
-3.1528488099306e-05
-3.59676345876547e-05
-1.7059369036745e-05
-2.33345466304382e-05
-5.15006489031969e-05
-2.8827868305858e-05
-4.08504182270082e-05
-1.88307686098638e-05
-1.76605454202978e-05
-3.05107124267651e-05
-2.68874573717533e-05
-2.34507829651155e-05
-2.19090080616971e-05
-2.12217220013259e-05
-1.52389347283139e-06
-2.45852107627609e-05
-3.64574197558825e-05
-2.99217065499085e-05
-1.35604948406616e-05
-3.0539707614583e-05
-2.09773179923497e-05
-5.39990196125336e-05
-1.47401107046554e-05
-2.05828581120542e-05
-1.75924860454703e-05
-3.28350208022632e-05
-3.38468816860383e-05
-1.84738005687095e-05
-2.63395701843487e-05
-2.41549259997391e-05
-1.50962913536126e-05
-4.49249180435783e-05
-2.40768929103517e-05
-2.18023466187676e-05
-2.91519783545651e-05
-3.08698696139247e-05
-1.07334650233714e-05
-4.03122548581493e-05
-3.22768983798642e-05
-2.48237277399845e-05
3.01891401647962e-06
-1.82068717845376e-05
-2.60810192509754e-05
2.28772762675587e-05
-5.76538015138706e-05
-1.78070763489371e-05
-1.77279848855832e-05
-1.90695792288244e-05
-1.61703034470487e-05
4.61796848919909e-06
-2.53484066922153e-05
-1.33690906654613e-05
1.88955758652374e-06
-2.16042195917216e-05
-1.46124849035552e-05
-4.04140751017837e-05
-1.83578247478517e-05
1.36515777761545e-06
-5.30097244052462e-06
-1.96469303918996e-05
-3.50010626839516e-05
-2.69650502065239e-05
-3.39016843315825e-05
-2.24649781229304e-05
-2.512562217225e-05
-6.54377290916483e-06
-4.2674989934232e-05
-2.54767260545627e-05
-3.41926454823539e-05
-2.71147791916749e-05
-3.02721699221873e-05
-4.30661350078992e-05
-1.23494315446688e-05
-4.43105701437235e-05
-2.67736799341283e-05
-2.05973875202515e-05
-2.53642785706134e-05
-1.1484842856058e-05
3.86432659717189e-07
-1.98117484142219e-05
-1.56357878421575e-05
-2.54423105996296e-05
-7.4068233052816e-06
-3.92564059260218e-05
-3.14727573790994e-05
-2.59234432899124e-05
-1.24316991595297e-06
-2.14836113543485e-05
-1.94862975962659e-06
-3.25244846146384e-05
-5.41179488163056e-05
-2.79959874437354e-05
-1.63817217342466e-05
-2.36380542371719e-05
-4.26536621776444e-06
-1.78073864602696e-05
-2.41962307626333e-05
-3.74076917842025e-05
-3.35967342560751e-05
-6.72285092142908e-06
-2.66921531297483e-05
-8.71618128028099e-06
-1.54013573645157e-05
-1.78971859637016e-05
-8.19033901728672e-06
-3.56486099751286e-05
-8.14579440112885e-06
-3.32809942775347e-06
-2.90061072139747e-05
-3.71287575756598e-05
-1.74959266878844e-05
-2.41606913032156e-05
-1.42800944872429e-05
-3.14259058345105e-05
-3.03344847679394e-05
-1.87612627635474e-05
-4.52673894013817e-05
-2.67197457791015e-05
-2.17379659604156e-05
-1.68815161530726e-05
2.7170607685773e-06
-1.68813554389394e-05
-2.29894825639753e-05
-1.62373056780467e-05
-1.62629911803437e-05
-3.03194560265002e-05
-2.91655956003591e-05
-1.88387153269437e-05
-1.52377506620585e-05
-8.95896362249749e-06
-2.71684137763767e-05
-4.96873216624848e-06
-3.18629283037094e-05
-1.70487209065459e-05
-1.15680451945764e-05
-2.60251912350369e-05
-1.26461900644353e-05
-2.59678366071008e-05
-3.5480956386629e-05
-3.44092409184619e-05
-5.66129902524423e-06
-1.64359901979618e-05
-1.82643592262188e-05
-2.82544183854028e-05
-1.55607665637539e-05
-1.7021779075037e-05
-2.44237356005499e-05
-1.02827371297158e-05
-1.054024950204e-05
-1.64706067563917e-05
-1.61759090284284e-05
-2.06732909460168e-05
-2.2534187401649e-05
-4.83832775776805e-05
-1.1235964989415e-05
-3.74386164197935e-05
-2.45615438828188e-05
-1.1681689491656e-05
-2.99568027767878e-05
-2.17472547545648e-05
-3.36078051346173e-05
-4.1901478425943e-05
-1.64597207487284e-05
-2.38858626974149e-05
-2.14655017542887e-05
-2.78303527491525e-05
-2.95226664762064e-05
-3.92882639063445e-05
-2.83337807773677e-05
-3.51518604909122e-05
-8.82877732903986e-06
-2.78236461108065e-05
-1.58793621210822e-05
-1.95859552091829e-05
-2.99885283904485e-05
-2.68323645179712e-05
-2.5972180792704e-05
-9.35600176013689e-07
-2.32232830959391e-05
-4.1877547686343e-05
-2.38520702282813e-05
-2.18705199947933e-05
3.14044027400656e-07
-2.64875098886905e-05
-4.43942958976128e-05
1.26552254201498e-05
-1.41677632491845e-05
-2.77362731865255e-05
-3.72046556884942e-05
-5.30594609651225e-05
-3.62555098730578e-05
-2.04717656045468e-05
3.05489129239779e-06
-6.2701164914839e-06
-1.51874954764605e-05
-1.73780688648713e-05
-4.76928519556602e-06
-3.18540457336739e-06
-2.72607765669805e-05
-3.81688811428208e-05
-1.3371620705311e-05
-2.23924159070553e-05
-2.88367322762908e-05
-1.63042514828475e-05
-2.53604100681627e-05
-2.75659970142245e-05
5.11203642416994e-06
-4.38226323961766e-05
-1.37714163495352e-05
-2.3650637823863e-05
-3.97985988030409e-05
-2.05385156683141e-05
7.6295549031589e-07
-1.05411942990862e-05
-4.37276112562303e-05
-3.36738845442109e-05
-3.19275372395217e-05
-1.30356770616072e-05
-3.09860235156028e-05
-1.09640873493271e-05
-2.22404147310627e-05
-1.01657198473213e-05
-5.08283799957957e-06
-3.106474702053e-05
-3.81309942122737e-05
-1.15959361269503e-05
-2.05878122164551e-06
-3.69565741239688e-05
-1.39312298951707e-05
-2.49886821871707e-05
-2.06555597590601e-05
-2.2521862896444e-05
-3.05667451512816e-05
-2.33682811794558e-05
-4.56315770120007e-05
-1.27096070588984e-05
-2.46840012114555e-05
-1.48580822923721e-05
-2.26604116718073e-05
-1.05622836633805e-05
-3.34948195552415e-05
-2.96756267042588e-05
-2.53699036406428e-05
-2.76887179239983e-05
-3.84547324291466e-05
-3.46412496083242e-05
-3.05902319336645e-05
-2.07538563931912e-05
-3.86276487690727e-05
-2.42747358447714e-05
-1.14340271555106e-05
-2.46346820333802e-05
-2.20068301982636e-06
-1.46544266967175e-05
-5.86257577884869e-05
-4.77482877846511e-05
-3.31917914000745e-05
-6.21310430258636e-06
-2.28008918696558e-05
-9.51523741325195e-06
-3.43388289514309e-05
-2.89479360219925e-06
-6.83582899029471e-06
-2.24782309883718e-05
-2.22074835133181e-05
-2.21422050564443e-05
-3.19576981123307e-05
-2.99842200945205e-05
-1.38571097361244e-05
-2.06183807355485e-05
-3.25939444077803e-05
-1.9309589837368e-05
-2.37336192836199e-05
-2.79571961108389e-05
-3.50374150942838e-05
-1.74932800414219e-05
-2.97253518670017e-05
-2.36333693720788e-05
-2.72042239360927e-05
-3.53188395076223e-05
-3.67382711132616e-06
4.70228720395966e-06
-4.88624558283891e-06
-2.39177346540333e-05
-1.90563042751081e-05
-3.32668635065052e-05
-2.0856311474341e-05
-1.53850966625902e-05
-2.2558044070263e-05
-3.91634347624328e-05
-3.94433727312795e-05
-2.91990082085225e-05
-2.39443136027614e-05
-3.49450899814916e-05
-1.84999678526213e-05
-2.38000830739201e-05
-1.84649447196235e-05
-4.96080898005635e-06
-2.41580185895662e-05
-1.70972819218307e-05
-3.36234820483106e-05
-3.39399040008344e-06
1.14820250126467e-05
-4.17749840372675e-05
-1.75487142732612e-05
-1.39643651939004e-05
1.43252047204283e-05
-6.64413988092583e-06
-1.21279365534287e-05
-2.10295140955754e-05
-2.01577735151784e-05
-1.48627940336185e-05
-2.26947671864554e-05
-1.74353694979419e-05
-2.75084679397704e-05
-2.6905014246968e-05
-1.34962442879167e-05
-3.06573849339631e-05
-2.71309561565476e-05
-2.1648808922691e-05
-2.30947240353222e-05
-1.20045867551826e-05
-1.05532196080404e-05
-6.55744004922113e-06
-2.91738289794816e-05
-2.55338297646366e-05
-2.31558300336556e-05
-6.50135923271314e-06
-2.21781643474992e-05
-2.86636359561262e-05
-1.07890729940946e-05
-2.06686370450451e-05
-1.1080180180033e-05
-2.84077734857333e-05
1.4922338877271e-06
-3.14634019959441e-05
-3.05644178693127e-05
-3.33917234002634e-05
-3.37842928639365e-05
-3.60994151349332e-05
-3.00853430968797e-05
-3.46904620859949e-05
-2.27070519494429e-05
-1.28979449603661e-05
-1.31720590465758e-05
-8.8514857729363e-06
-6.31778462560148e-06
-1.26087890296586e-05
-2.9309320251596e-05
-3.78767283545701e-05
-2.64192392940043e-05
-3.77699152177887e-05
-2.69195263791642e-05
-1.76880986665217e-05
-2.53704259248631e-05
-1.342563578051e-05
-2.26670688378022e-05
-2.96417830552606e-05
2.48283451094576e-06
-1.23025139852184e-05
-1.91875587265293e-05
-1.66853946080306e-05
-3.94002256573827e-05
-1.20317232856225e-05
-1.20167186159234e-05
-2.29119920712794e-05
-3.70563071877262e-05
-2.53081012019272e-05
-1.24052655792488e-05
-2.2401915735734e-05
-3.35928143528649e-05
-1.87116565334955e-05
-2.74294708007995e-05
-6.35086980425251e-06
-4.41095351991428e-05
4.89324647557556e-06
-1.78316586693619e-05
-2.01934345886242e-05
-9.77685180419045e-06
-1.57954715392513e-05
-1.21216159493663e-05
-2.88620465548457e-05
-2.5585244048546e-05
-2.00548237861646e-05
-1.34080843312043e-05
-2.47314938700706e-05
-2.03685941024461e-05
-1.32547928052079e-05
-2.5687354931195e-05
-4.21534606602597e-05
-1.60168222913996e-05
-1.58140346556093e-05
-3.691245301675e-05
-3.48191718432447e-05
-4.58911534221638e-05
-3.24695342987592e-05
-4.41961760008263e-06
-2.59756512883524e-05
-3.94179287261834e-05
-3.09334509639964e-05
-1.64267498466047e-05
-2.17616086190672e-05
-8.71419816590912e-06
-2.65272225866596e-05
-1.31815256340266e-05
-3.57256066700326e-05
-2.35702444138567e-05
-3.47011165837271e-05
-3.23990419602764e-05
-3.0952955014281e-05
-2.74530300952828e-06
-1.84080891184356e-05
-6.09912904398676e-06
-1.91618825561096e-05
4.48934284128097e-06
-7.28484899703853e-06
-2.1867367258265e-05
-1.25973835233912e-05
-5.17841371919099e-06
-4.11785991841465e-05
-2.64962660166048e-05
-3.62682783819725e-05
-5.50993482922757e-05
-3.05986540629014e-05
-9.25161316667516e-06
-9.50815549953206e-06
-3.28430168109773e-05
-2.95458806319314e-05
-2.58282145777678e-05
-3.61294993968672e-05
-4.22156146764199e-05
-2.70643067302047e-05
-3.62339443523846e-05
-1.05585891335119e-06
-1.41457504284111e-05
-3.87606428937395e-05
-2.3783171697503e-05
-4.93738881032669e-05
-4.37913387757606e-05
-1.91643622349359e-05
-2.31469736014366e-05
-1.41887400167883e-05
-1.09664416977455e-05
-4.442692880161e-05
1.21528508288529e-06
-3.57676539642437e-05
-5.99959784130152e-07
-1.51966250751344e-05
-1.28602628337954e-05
-9.63873810445259e-06
-2.04838468330631e-05
-3.61036810351094e-05
-3.80187717740069e-05
-2.7425973265071e-05
-3.31258087186647e-05
-3.6454655126564e-05
-1.05946611598498e-05
-2.77252087602321e-05
-4.48582865903188e-05
-2.66737591679943e-05
-3.09201015284871e-05
-2.21504104747879e-05
-2.62669076896143e-05
-2.40148858993033e-05
-3.94079904038567e-06
-3.94472101284714e-05
-2.22236468263268e-05
-3.80339442852796e-05
-1.50533369109717e-05
-4.66800450950414e-05
-3.49691924409907e-05
-2.75869630947528e-05
-1.56661883438788e-05
-4.08552802421787e-06
-1.16914460336092e-05
-4.16272682978348e-05
-2.04292736513901e-05
-2.1504411620047e-05
-1.88826912436342e-05
-7.16281933682164e-06
-2.13103247764793e-05
-1.97988309290738e-05
-1.52744042670236e-05
-1.95408039840933e-05
-1.29218086635598e-05
-2.40957532217883e-05
-2.08655110266179e-05
-5.11287099531579e-06
-1.81906897740935e-05
-2.04384403501605e-05
-1.90134858886784e-05
-3.25042841905292e-05
-2.73190662777165e-05
-1.20833217973902e-06
-2.57853737360149e-05
-9.17469018039423e-06
-1.92322567047388e-05
-2.42724165482473e-05
-2.65062569098965e-05
-5.02826834379604e-05
-3.77071135189533e-06
-1.67180935810873e-05
-3.11613507064594e-05
-1.37558371593732e-05
-4.05000619791708e-05
-2.38054388875442e-05
-3.28867561123704e-05
-2.0306352559718e-05
-2.66801643339193e-05
-1.686031998241e-05
-3.02808663666008e-05
-4.06394011328353e-05
-4.01638584697507e-05
-2.85213095372125e-05
-1.57264812525227e-05
-1.24486482264587e-05
-2.03522577011407e-05
-1.92238915155639e-05
-1.70366511604881e-05
-1.64490673598321e-05
-3.66105480122321e-05
-5.07278651914903e-06
-2.38898304218939e-05
-3.38831710935353e-05
-4.71697826418822e-05
-1.05196375117683e-05
-3.0424196046634e-05
-3.02282819775848e-05
-3.34899560710132e-05
-3.21720186491796e-05
-3.15008076910172e-05
-4.35683155422466e-05
-4.80972698025592e-05
-5.77922420636983e-06
-1.35427535986051e-05
-3.70333856452203e-06
-1.57746080989386e-05
-3.06094569504694e-05
-3.4243452543284e-05
-3.90763121773558e-05
-2.66127033498157e-05
-3.37712861979527e-05
-2.20461711646444e-05
-1.58704202571229e-05
-1.33024529343063e-05
-2.12214736340519e-05
-2.75900193716535e-05
-7.49026379264383e-06
-2.67955620648634e-05
-4.02143195902284e-05
-7.24100170791859e-06
1.22394748408079e-05
-3.91724985878019e-05
-1.68634775055507e-05
-1.05530490195254e-05
4.29337109999758e-07
-2.30071528211131e-05
-4.32090184913759e-05
-2.81681644375236e-05
-1.36951065921069e-05
-8.01811980454633e-06
-2.51016296854573e-05
-2.81510442769175e-05
-1.54506600800841e-05
-1.4905310673844e-05
-3.72846542653774e-05
-4.04182537136599e-05
-2.51082853523446e-05
-6.63260838018091e-06
-2.20831391550501e-05
-1.97194741718383e-05
-1.659744722186e-05
-3.73003017412793e-05
-3.05756807563858e-05
-3.0453122406528e-05
-1.68367094497097e-05
-3.9975405560982e-06
-3.12664253185459e-05
-2.24838878070422e-05
-2.44284726040387e-05
-4.74885245121661e-06
-1.68886880524621e-05
-2.34779441930722e-05
-7.1135361421227e-06
-1.84992827507543e-05
-3.24459575798195e-05
-3.57623011392657e-05
-2.44274252029554e-05
-2.34552814881801e-05
-2.03789382327681e-05
-1.31180623926493e-05
-1.91476591205796e-05
-2.06378492297517e-05
-1.3721477056417e-05
-3.46145289838186e-05
-1.62014963141681e-05
-9.39312392084959e-06
-3.29980066790625e-05
-3.29029651287271e-05
-1.3898495988568e-05
-4.15905997774605e-05
-1.29722995884098e-05
-3.9537040668972e-05
-1.47940057756952e-05
-2.19901432659828e-05
-3.67825867890789e-05
-1.79839005715643e-05
-2.82459010513583e-05
-3.03818091813899e-05
-8.08054905001126e-06
-2.30828192611483e-05
-2.841103971294e-05
-1.58740139122494e-05
-2.17763014991555e-05
9.46145178318103e-06
-4.75348185535634e-06
-3.39709947899029e-05
-2.64016227712236e-05
-1.88582106304948e-05
-1.60891398240269e-05
7.63854987114607e-06
-2.26278361353123e-05
-1.331132176214e-05
-4.58014767137821e-05
-1.90333362318703e-05
-3.94370868436826e-05
-1.33353028816401e-05
-1.95173737191252e-05
-2.7138692858741e-05
-1.74745590081121e-05
-3.37101368116964e-05
-2.78992002384599e-05
-1.55959134903418e-05
-2.63850111566071e-05
-1.96451299084243e-05
-2.47971362354735e-05
-3.23554157795046e-05
-6.71584743705736e-06
-1.96931126756001e-05
-2.00862862655512e-05
-2.54475255865515e-06
-4.29962399824602e-06
-2.3272616687829e-05
-3.0188808122583e-05
-4.04451863771674e-06
-1.69697009529298e-05
-2.73582053699626e-05
-2.28833120777546e-05
-2.37263332981679e-05
-3.00607303722971e-05
-3.19160220105826e-05
-2.15691159675376e-05
-1.69949239303034e-05
-3.80382634282811e-05
-3.88668049016889e-05
-8.34021869978596e-06
-9.02434485722414e-06
-2.99834834047969e-05
-1.0205203829651e-05
-1.8597212863741e-05
-2.71202687545783e-05
-3.67929828407447e-05
-5.43915127228892e-06
-3.46000613653703e-05
2.58510671856179e-05
-5.08788054635499e-05
-3.06162014403428e-05
-6.92534499088679e-07
-2.72158242396473e-05
-2.64675965955766e-05
-1.78840175482092e-05
-3.30223902520494e-05
-8.00548728249965e-06
-3.8739828493955e-05
-2.01258284448007e-05
-2.26574250274401e-05
-2.93710711649573e-05
-8.3569358710429e-06
-1.6734331626312e-05
-2.50468388655234e-05
-1.64335825259176e-05
-3.89041099875879e-05
-2.73690694266815e-05
-1.91340446266368e-05
-1.77146058083259e-05
-2.69125727341012e-05
-2.10331077354397e-05
6.95125343416991e-06
-1.79142796958017e-05
-1.54332823636985e-05
-3.98007503800274e-05
-2.5197961600731e-05
-2.71173821720417e-05
-2.41216204072695e-05
-2.2658525549667e-05
-4.89889540643364e-06
-2.3296993888811e-05
-2.79309105840847e-05
-1.38739158972576e-05
-2.4067644634585e-05
-4.14548471556283e-05
-1.83318838077312e-05
-8.14333947728278e-06
-3.85566793350724e-05
-2.98280291880056e-05
-2.27566827991383e-05
-1.77651453683638e-05
-1.90396087511793e-05
-4.13014451865878e-05
-1.46365907869815e-05
-2.65909240231615e-05
-2.19822965523556e-05
-7.29098495493161e-06
-1.38751367677723e-05
-1.15776370388193e-05
-5.5237652362795e-06
-3.21772579169979e-05
-3.0967664160168e-05
-1.05436140894652e-05
-2.76095247250718e-05
-3.11804595143375e-05
-1.29847375234219e-05
-2.23789926535138e-05
-1.38213046433078e-05
-3.43607951726261e-05
-2.95379188864583e-05
-1.72297773674143e-05
8.09119423687006e-07
-2.11383911036294e-05
-4.75886718199202e-06
-3.52617989558011e-05
-4.96563891530887e-05
-1.37390385576565e-05
-2.29637676400397e-05
-1.34801562851028e-05
-1.34849766505608e-05
-2.12437344721277e-05
-8.75943496779834e-06
-3.67951769390327e-05
-3.33287471128559e-05
-1.01766190862529e-05
-3.59909842487276e-05
-1.22613336570644e-05
-1.54681176925598e-05
-1.68508612815722e-05
-3.34751047480945e-05
-3.45542888446025e-05
-4.82190998474612e-05
-1.02247745456955e-05
-1.56188803541489e-05
-1.41102639105071e-05
-2.138338164712e-05
-3.27135660328904e-05
-3.31588930013678e-05
-1.20791915773087e-05
-2.92012218965832e-05
-1.53518155274389e-05
-3.82410055332013e-05
2.60187653507622e-06
-6.96929170668687e-06
-7.8975035456331e-06
-2.6030889987573e-05
-3.82104827055543e-05
-1.89491971021392e-05
-3.57504031878619e-05
-3.33089234981037e-05
-1.52094679327672e-05
-4.05549640225057e-05
-4.09067267389809e-05
-1.68569112294149e-05
-2.33757659861408e-05
-3.30706648156051e-05
-1.75829824077806e-05
-3.09939053349963e-05
-3.32298272728896e-05
-2.58356872444176e-05
-2.60577892081468e-05
1.41973950503859e-05
-4.84953293029332e-06
-6.20569275241171e-06
-3.00983854622258e-05
3.13809716624549e-06
-4.37007501606049e-05
-2.34964661096537e-05
-6.59407961035787e-06
-1.61069668352708e-05
-3.12647066012422e-05
-1.96213740328958e-05
-3.27426132422958e-05
1.19360823978624e-05
-4.46290227617708e-06
-9.88279424899529e-06
-6.42137520362458e-06
-2.71841350286351e-05
4.71027622843546e-07
-2.16969475008369e-05
-1.78644965462055e-05
-4.18840560800796e-05
-3.42535972290426e-05
-7.09492507972096e-06
1.27934892638614e-05
7.44708556849296e-06
-4.59917313665895e-05
-3.15254519973189e-05
-4.56505229499017e-05
-3.7363044765479e-05
-2.0471096809151e-05
-4.93290887616856e-05
-2.09122261324855e-05
-2.06082672774036e-05
-3.07070836571378e-05
-5.90497991090584e-06
-3.3279338716351e-05
-3.03257128613674e-05
-1.67243090669451e-05
-2.60275843738037e-05
-4.00382657168122e-05
-3.61130472211158e-05
-2.33867515324821e-05
-1.60417388092908e-05
-2.83934834468849e-05
-3.53368656135813e-05
-1.42582219898204e-05
-2.86716917745467e-05
-1.1056076611415e-05
-2.55857375072378e-05
-4.79911753899513e-06
6.94873447018311e-06
-1.93833544384607e-05
-3.51614767029473e-05
-2.61883584876159e-05
-4.23056917897688e-05
-2.46817909649485e-05
-2.90156672363485e-05
-3.15624689031541e-05
-3.17433061878716e-05
-2.21867391830822e-05
6.5860049950035e-06
-2.16582633488929e-05
-5.1371571731929e-05
-2.57719857842202e-05
-1.79325876698663e-05
7.27174227935564e-06
-9.01368073745856e-06
-2.85516045978851e-05
-2.66740608599191e-05
-2.00903228209888e-05
-3.65543816645781e-05
-2.61197879575735e-05
-2.13165242510357e-05
-2.98280839945679e-05
-2.51145138732968e-05
-1.6824326326091e-05
-5.31705019017643e-05
-4.19741152641319e-05
-3.60058309301133e-05
-2.61954586224929e-05
-2.21273035555638e-05
-2.06079193242992e-05
-1.51703474037001e-05
-2.28655807189072e-05
-4.01613404698278e-05
-1.42877774890602e-05
-1.74021590580072e-05
-2.35434286235868e-05
-3.08872585290182e-05
-2.69069384957237e-05
-1.79878493049401e-05
-1.43880489501082e-05
-1.31135316583398e-05
-3.29413785555479e-05
-1.78540693286468e-05
-2.30240015282491e-05
-3.22690674904032e-05
-3.1006355084215e-05
-4.12536958356519e-05
-2.65044920550997e-05
-3.17625182138563e-05
-2.56920789870738e-05
1.44231890215461e-06
-1.61397673586954e-05
-1.07583371889146e-05
-3.88188227846009e-05
-8.651367262734e-06
-3.26192463666961e-05
-1.23935633171798e-05
-2.43245349311189e-05
-3.57038984111419e-05
-1.61013155906892e-05
-8.26610624148393e-06
-3.01670497644261e-05
-3.21097996522837e-05
-1.59874340553514e-05
-2.09479688612319e-05
-4.44540540944739e-05
-1.42821850343237e-05
-1.31416881668764e-05
-1.04318043438873e-05
-3.88647587971891e-05
-3.25397908897153e-05
-1.16538389830466e-05
-2.04105410341488e-05
-4.69073190270549e-05
-3.24344359441377e-05
-1.50863863915769e-05
-1.87566015304882e-05
-2.89718460025316e-05
-2.33900496120012e-05
-1.9609766848758e-05
-2.61342861070239e-05
-2.76497584945219e-05
-3.18155092781712e-05
-3.84668077021212e-05
-4.79509415135421e-05
-1.49734931072764e-05
-3.41057829445818e-05
-4.35587873942418e-06
-2.63379597879536e-05
2.67301241471619e-06
-1.37756781322464e-05
-6.44380986075056e-06
-1.98541314354202e-05
-3.93615100796605e-05
-1.21861893250081e-05
-3.57988018819739e-05
-9.09651161422128e-06
-3.08848311650332e-05
-1.05579266081828e-05
-3.61213786236726e-05
-2.5914395083192e-05
-4.19272073294127e-05
-4.44096216372636e-05
-1.59838450367206e-05
-1.65799680798281e-05
-4.02206208933897e-05
-2.98724296127885e-05
-1.20696868160695e-05
-1.26820893431591e-05
-4.23908997542011e-05
-2.97534723542498e-05
-1.61757066426955e-05
-1.40336671256777e-05
-3.71824404022311e-05
-1.91202585102293e-05
-1.33561297951243e-05
-9.78993816575972e-06
-6.25198042705224e-06
-4.97722182736487e-06
-5.81086776581897e-06
-2.56259369651965e-05
-7.43990186955626e-06
-1.17261651327925e-05
-1.45858958756911e-05
-2.17922474305686e-05
-1.65036664055262e-05
-3.00886738141537e-05
-2.816697873107e-05
-7.11427980177399e-06
-1.54358753404558e-05
-2.89184321282118e-05
-1.4326384681704e-05
-2.35026910893257e-05
-7.33108595472252e-06
-1.02666165583727e-05
-3.63218543332841e-05
-3.57352059666254e-05
-2.19271596688527e-05
-3.61711099924981e-05
-2.12939005656005e-05
-2.11216486431914e-05
-3.12386747910087e-05
-2.95028816020992e-05
-5.51019617777566e-05
-3.29350636263165e-05
-5.03684884906704e-05
-3.64262623613659e-05
-2.86266843121522e-05
-2.91843372551254e-05
5.25933142079105e-06
-2.36680956459213e-05
-2.941190952727e-05
-1.54857497070519e-05
-2.65708400720404e-05
-3.0895493743924e-05
-4.06670231084677e-05
-1.83642562936532e-05
-6.02733223204909e-06
-2.91531308060806e-05
-2.61155591316863e-05
-2.6126929700132e-05
-1.4558069915912e-05
-1.1974847086219e-05
-2.69989872638142e-05
-3.49215326634771e-05
-2.6632907944756e-05
-2.0351058772814e-05
-1.04407745034302e-05
-1.3667170930721e-05
-4.1785291792238e-06
-1.81741728445523e-05
-2.36868903347601e-05
-2.12507325663093e-05
-7.0056775850211e-06
-1.98246530873561e-05
-3.10864507705683e-05
-1.10321086867465e-05
-6.58581694029463e-06
-2.35838358698529e-05
-1.99359906672731e-05
-3.39333713256719e-05
-1.95008976778131e-05
-2.46237561223745e-05
-3.93417830348339e-05
-1.64431577029755e-05
-1.49544694878366e-06
-4.46626766056842e-06
-1.92704130422863e-05
-3.25605830918649e-05
-2.90955633026209e-05
-2.21081856968217e-05
-5.62094306533467e-06
-8.27437387197251e-06
-4.17004982848322e-05
-2.27228599038772e-05
-3.01315886817731e-05
-1.58482323125234e-05
-1.81471075921302e-05
-3.74334255622447e-05
-3.76376299109431e-06
-1.04504685987726e-05
-3.42822668414587e-05
-2.07981069129995e-05
-3.44359736852504e-05
-2.27380459222322e-05
-1.38709215988291e-05
-9.79843577847369e-06
-1.91380115821345e-05
-1.70774949550841e-05
-2.1834372858018e-05
-1.80864496378569e-05
-1.71277079392081e-05
-4.68122243878387e-05
-1.00879408083341e-05
-3.07775185521967e-05
-3.52428720899993e-05
-1.73265692133926e-05
3.17412245496237e-06
-2.97942277944978e-05
-5.26575336402545e-05
-1.49522809387827e-05
-1.58960780916514e-05
-6.20966437308709e-06
-1.35584513875616e-05
-4.18240585116672e-05
-8.56676659496848e-06
-1.00318895634221e-05
-3.18305508188649e-05
-1.24914442208582e-05
-2.16907763344947e-05
-2.67364007592507e-05
1.04754410520715e-05
-2.91811972835833e-05
-2.81310192756338e-05
-4.19907715396542e-05
-3.3647575946792e-05
-2.83917718122608e-05
-3.02190763594013e-05
-2.1031411207107e-05
-2.26181305040088e-05
-2.42100452089953e-05
-1.97320985002834e-05
-6.86381086204627e-06
1.01982862837444e-06
-1.11822311367763e-05
-8.73814942481304e-06
-7.02115258167489e-06
4.92373695908509e-06
-1.1663912583372e-05
-8.76590142594434e-06
-2.13748943208658e-05
-2.66416971002204e-05
-4.59622343808286e-05
-1.96561133167686e-05
-2.17135261876098e-05
-2.477697527179e-05
-2.43537810608752e-05
-4.21581785746478e-05
-3.21690017670471e-05
-3.73914851865943e-05
-3.13320446771872e-05
-2.38626252395117e-05
-4.21801152215448e-05
-2.32447107919964e-05
-1.70065337766202e-05
-1.34575129173601e-05
-1.34808343611877e-05
-3.10142716586944e-05
-1.88003428537694e-05
-3.36948143431371e-05
-3.19884005321119e-05
-3.74792390229052e-05
-1.30533526235695e-05
-4.30517251146617e-05
-4.07172805083806e-05
-2.32468158129741e-05
-5.45409184571231e-05
-2.2167999687436e-05
-2.6709741633959e-05
-1.53159053844172e-05
-1.23080162319065e-05
-9.01442361988338e-06
-5.33926865116168e-06
-1.7100244205422e-05
-9.79319247383889e-06
-1.67966317956995e-06
-2.52211104468645e-05
-3.26551192864287e-06
-3.01037710250782e-05
-1.41513696282951e-05
-1.99061788816639e-05
-6.19282005141176e-06
-7.9161087227054e-06
1.30309310757577e-05
-1.58458779253979e-05
-3.19162723790481e-05
5.86090852194231e-06
-2.17465578678476e-05
-2.32523384548406e-05
-2.77416404555098e-06
-2.48074572044038e-05
-4.02732537974955e-05
-1.08871310351901e-05
-3.72894751220186e-05
-1.24903722144371e-05
-2.1732580393273e-05
-1.92209638108732e-05
-2.02401823767526e-05
-1.12028553215778e-05
-3.51051219821678e-05
-2.58477547875031e-05
-2.76675649480977e-05
-4.51205186317732e-05
-3.86250431262678e-05
-2.42834614649347e-05
-2.24069934103649e-05
-5.771926166036e-05
1.68280783083337e-06
1.35609973730793e-06
-1.58195308765863e-05
-2.52453088498038e-05
-4.21815897997121e-06
-3.22345322065282e-05
-2.20122038419981e-05
-1.96408447433124e-05
-4.68223765884666e-05
-3.86860817078322e-05
-2.0228903628268e-05
-1.10860482428138e-05
-1.4985716569876e-05
-3.58180536747879e-05
-2.22723140818912e-05
-1.17901066172696e-05
-2.42024447921749e-05
-9.29430231635325e-06
-4.49084716450041e-05
-2.30559066330791e-05
-2.53344541722453e-05
-4.38642405801324e-05
-1.86780585893957e-05
-2.55643292157789e-05
-5.16689906858159e-05
-5.30694766524546e-06
-3.34636308078153e-05
-1.66313984715135e-05
-1.79469885755851e-05
-1.23068228032127e-05
-1.68459396755183e-05
-4.77354762023308e-05
-3.31866354379658e-06
-3.03485931183217e-05
-2.27235719330396e-05
-2.28647446172938e-05
-2.4027738981094e-05
-2.44529842545363e-05
-5.10020132615447e-07
-1.58921752483788e-05
-1.27315982721635e-05
-1.46337333952946e-05
-3.65695227235568e-06
-3.75947239260582e-05
-1.80571532098582e-05
-1.23134369627821e-05
1.03306915408127e-06
-4.01596383588536e-05
-3.02853136678426e-05
-1.25495386952243e-05
-6.50330407969639e-06
-1.70794556974064e-05
-2.7659642320304e-05
-2.44687153209055e-05
-1.1872967309047e-05
-2.75842793852618e-05
-3.38329330563787e-05
-3.99175543314026e-06
-1.00706788921648e-05
-2.08231430834075e-05
-7.58784936490167e-06
-1.26560542485741e-05
-6.39832761803593e-05
-2.29811030573763e-05
-1.28684376249499e-05
-2.71709573962791e-05
-1.70561966139508e-05
-4.3198932788275e-05
-2.03662427100872e-05
-2.17714418114873e-05
-2.15552608308186e-05
-3.88058209550262e-05
-1.20958711891937e-06
-2.47801341372812e-05
-3.72252612560489e-05
-3.66728217204532e-05
-2.13400288482297e-05
-4.07854984114952e-05
-1.57261031150237e-05
-2.9970280588119e-05
-1.03156629182712e-05
-1.67928675453769e-05
-2.97278803613053e-05
-3.5446726673178e-05
-1.25424410156512e-05
-1.08782632968289e-05
-3.70984615283795e-05
-1.97569411827157e-05
-1.1769521925143e-05
-2.54529132843602e-05
-1.54582887351703e-05
-1.16433567624003e-05
-3.49084990067307e-05
-1.47109270482643e-05
-2.81763701829941e-05
-1.20011235406521e-05
-3.58542537638803e-05
1.61594651200967e-05
-7.86578301382744e-06
-1.04285829671015e-05
-1.18528814517591e-05
-2.39789160037391e-05
-2.78092438720965e-05
-2.27331270475625e-05
-1.79078067206763e-05
-2.2824807290034e-05
-1.16526506833967e-05
-3.17758421536202e-05
-1.67784515400099e-05
-3.65819398100938e-05
-2.13760242513656e-05
-2.39899497026201e-06
1.33213129659465e-06
2.88132933554872e-06
-2.31906951248559e-05
-3.22843408789686e-05
-3.19536367020321e-05
-2.16546625347327e-05
-2.57895637984707e-05
-8.21746328920265e-06
-4.16171089736672e-05
-3.1960211345431e-05
1.13989574022406e-05
-4.80055224544579e-05
-2.94543072096459e-05
-6.7793016459092e-05
-2.31418975007177e-05
-4.59052328249467e-05
-4.60482218909718e-05
4.71956981033497e-06
-4.44543984248353e-05
-2.33586910464504e-05
-6.24706462382431e-06
-2.34275102415482e-05
8.85627013965893e-06
-1.81493181730185e-05
-1.50612306688008e-05
-1.65677016149625e-05
-2.68690926064217e-05
-1.89647862397182e-05
-1.47591873018106e-05
3.60984418921715e-08
-2.25739585873878e-05
