# Supplementary material for: Research on computational propagation and identification of mine microseismic signals based on deep learning
Source: PLoS One. 2025 Oct 22;20(10):e0334641. doi: 10.1371/journal.pone.0334641 (PMC12543183; doi:10.1371/journal.pone.0334641)
Supplement: S3 Data — (ZIP) [file pone.0334641.s003.zip › 000100500002883.xlsx_0.txt_24.txt.txt]

-1.84760377797324e-05
-2.33463294741726e-05
-2.16526858951765e-05
-8.38328154106709e-06
-2.26431170090203e-05
-3.66327604190586e-06
-2.78099712858517e-05
-9.20235484681339e-06
-1.01804520314725e-05
-4.08956511462873e-05
2.50012762574653e-06
-7.85735028213465e-06
-2.85932949999203e-05
-1.5205356498159e-05
-2.56452156937708e-05
-6.11071022074978e-06
-1.41511497306683e-06
-2.85946838196894e-05
-4.28615466605151e-05
-4.73017409419376e-06
-1.65752938330616e-05
-1.6711144731493e-05
-2.70355548984446e-05
-1.30046847615642e-05
-3.21780750278552e-05
-4.81453899128534e-05
-2.94114103684537e-05
-7.21765418072852e-06
-1.24584056894325e-05
-1.72551277931154e-05
-1.54313344343912e-05
-3.65928601738136e-06
-2.70650905692191e-05
-4.7124272249937e-05
-2.80157540932611e-05
-1.05609253329256e-05
-1.63128505711852e-05
-3.02003258427485e-05
-1.01834134638503e-05
-4.1491335922808e-06
-2.81800389576415e-05
-3.32710176131957e-06
-2.21508687483083e-05
-1.03676442273867e-05
-1.60025969117581e-06
-1.22665355047564e-05
-2.32878512120994e-07
-9.15888203587138e-06
-4.32323608669914e-05
2.73851293181155e-06
-3.7835341986616e-06
-2.4301557402407e-05
-2.49977919246683e-05
-2.67282233270742e-05
-2.50271734092749e-05
-2.3424619564456e-05
-3.95284452274085e-05
-1.5520077304996e-05
-2.56915930362536e-05
-2.29436067739468e-05
-2.21871541624532e-05
-2.03544339705851e-05
-8.95563780737245e-06
8.32782127256236e-06
-2.21861845982753e-05
-4.18712341254762e-05
-1.26296091869806e-05
-2.31280433105991e-05
-2.73629806095748e-05
-2.69886295235584e-05
-2.09762803760161e-05
-1.78818444239517e-05
-1.74218314111221e-05
-2.55982691906868e-05
-3.13783195073355e-05
-2.50464531819348e-05
-5.13484490290212e-06
2.98880668249123e-06
-2.79598986925994e-05
-1.89513832635556e-05
-3.35779537705506e-05
-2.34589086068256e-05
-3.68850216283653e-05
-3.06496445086717e-05
-1.61915934243602e-05
-2.03139436071503e-05
-2.89227350133415e-05
-2.98484845731765e-05
-2.56053535876279e-05
-1.1455201731398e-05
-1.63890057085688e-05
-2.05382624249643e-05
-7.7783791857417e-06
-4.08938566990819e-06
-5.25525988638101e-06
-4.25536440074654e-05
-2.06552527311468e-05
-1.61614890752418e-05
-3.06119286285117e-05
-3.58081348653245e-05
-8.63193062521572e-06
-1.30202295891883e-06
-3.37348417661489e-05
-1.72162369178416e-05
-5.65633767751416e-06
-3.60485560656797e-05
-3.80061115716557e-05
-6.45545631084658e-06
-2.41754304038131e-05
-2.98659813575515e-05
-2.1304727609729e-05
-3.66232102537225e-05
-3.59560432921825e-05
-3.30620683336618e-05
-1.56962290361881e-05
1.58089239042158e-05
-1.26177570305953e-05
-1.50978288635879e-05
-2.82739640707271e-06
-2.08910860779324e-05
-1.71544476399907e-05
-4.62999386165989e-05
-2.94104697428631e-05
-1.51903934743239e-05
-1.90998784064725e-05
-1.59838960161832e-05
-1.23745332868382e-05
-3.26045627932502e-05
-2.8662298118376e-05
-4.02485510225985e-05
-3.6213385826488e-05
3.92527734351131e-06
-9.41366521961417e-06
-1.53894961578156e-05
-4.91102494205957e-05
-3.92401124902216e-05
-2.911430806118e-05
-2.99295602650583e-05
-1.96312339134589e-05
-3.76666236729642e-05
-1.14530051617814e-05
4.94825490110401e-06
-2.92651678039411e-05
-3.74732392303782e-05
-5.02185652755695e-06
-7.71418214948705e-06
-2.44037991654638e-05
-4.74497824483625e-05
-8.9238989981789e-06
-2.10691093121985e-05
-3.12105252823891e-05
-2.85800734316055e-05
-2.72210692444427e-05
-3.17028849730726e-05
-2.13840696546099e-05
-2.12658427516923e-05
-5.9148340058137e-06
-7.99910027712902e-07
-3.24736379619959e-05
1.43183589708772e-05
-2.66997956026805e-05
-2.63184987766275e-05
-2.76641232905863e-05
-1.82363330335737e-05
-1.039400522301e-05
-1.87690067725217e-05
1.37221684532149e-05
-1.93548809448162e-05
-1.96588521583318e-05
-1.75906520616786e-05
-2.20534689462779e-05
-1.05062019043258e-06
-1.33224873378445e-05
-1.87205058010562e-05
-4.54216885018709e-06
-2.96375585332436e-05
-4.99011195163367e-06
-1.52348362440561e-05
-2.17579600674539e-05
-1.96043599640325e-05
-1.40035488534276e-05
-8.19927535908426e-06
-1.10194447055339e-05
-9.82296888185395e-06
-3.25936733097668e-05
-2.91214707736565e-05
-2.74509416577306e-05
-2.08202479134934e-05
-7.94235119201858e-06
-1.46066614204827e-05
-3.40995485402282e-06
-2.11233421137181e-05
-1.71346316627261e-05
-1.48527393998815e-05
-2.24997128188898e-05
-9.3439195996301e-07
-1.93637671942689e-05
-2.83875972085853e-05
-1.49982877747751e-05
-9.439476763323e-06
-2.12970411700696e-05
-4.06919939341252e-06
-1.48062694270207e-05
-1.97326019994783e-05
-1.11102975483947e-05
-1.0915187931498e-05
-2.07585797100286e-05
-1.03713343747185e-05
-3.47376060090949e-05
-1.42266654512833e-05
-6.69767728859544e-06
-3.25271846477637e-05
-1.76786233080468e-05
-1.77175189405335e-05
-4.29628061681276e-05
-2.74004686441201e-05
-2.88102019884245e-05
-2.74567066799505e-05
-1.59959126791746e-05
-2.82930340426905e-05
-2.25343868952562e-05
-1.22630824403225e-05
-1.70362415711089e-05
-1.95576226439874e-05
-9.94028080454785e-06
-2.15374600959429e-06
-1.0100285069029e-05
-5.42101270237169e-06
-5.83790526740071e-07
-3.55183082213282e-05
-1.91462760754237e-05
-1.81205776424007e-05
-2.77536686036336e-05
-3.59923271337352e-05
-1.11677785052362e-05
-6.59945830569411e-06
-1.8399389985695e-05
-2.08979149353431e-05
-3.46083730085167e-05
-3.70034754665594e-05
-3.37242173884105e-05
-1.97547097309469e-05
-3.32801346523636e-05
-3.28164197237771e-05
-3.62960172571229e-06
-1.03345518083415e-05
-1.25431471867313e-05
-2.19812106155302e-05
-4.1530306191566e-05
4.64304536176318e-06
-1.88001458593817e-05
-4.06874662172467e-05
-2.82439444013807e-05
9.12010701063715e-06
-9.2963367191345e-06
-2.63923536507294e-05
-3.01390603553506e-05
-1.95358124198812e-05
-1.52537103055313e-05
-2.67627280574247e-05
-3.85981289116162e-06
-1.70223275143155e-05
-2.80482978084958e-05
-5.5596818537878e-05
-1.28004012784021e-05
-2.38903269259483e-05
-2.28454670909145e-05
-3.93409418979245e-06
-2.66899858516162e-06
-2.60980774037986e-05
-3.87872792985648e-06
-1.921309026327e-05
-1.96555840497524e-05
8.3814531844979e-06
-2.44410845672056e-05
-1.71010055642249e-05
-2.18358601453604e-05
-2.17102786274214e-05
-2.08624641491278e-05
-7.75272358188679e-06
-2.38368030493598e-05
-1.86831177664271e-05
-1.71195990900548e-05
-2.64179167999757e-05
-4.92791126698702e-05
-1.85916198197785e-05
-2.00566858523599e-05
-1.45935792682695e-05
-7.00668203464824e-06
-4.12254529707327e-05
-1.03214671289006e-05
-8.63515802011476e-06
-3.3398114324284e-06
-1.93419909304461e-05
7.09834519391909e-06
-1.66536730962937e-05
-1.61930043282818e-05
-1.69141619596257e-05
-1.91744695086246e-05
-1.44581785662021e-05
-2.35517823185043e-05
-2.46859679220844e-05
-2.37455511670403e-05
-2.09751494904827e-06
-1.05182384729264e-05
-2.67966489444901e-05
-9.3957053824062e-06
-3.17620912692714e-06
-1.00324807873529e-05
-2.5806528315986e-05
-8.55453015270435e-06
-2.02465884483339e-05
-1.70911185524305e-05
3.06622908426904e-06
-4.11139577946679e-05
-9.67655208152814e-06
-2.97169481154108e-05
-3.63132786031748e-05
-2.45688559823666e-05
-1.72839501194626e-05
-2.43601706371084e-05
-1.65337106193578e-05
-4.11000858799912e-06
-1.43569212725431e-05
-2.21329545086713e-05
8.66677248814902e-07
-1.65812018507411e-05
-5.34711908312212e-06
-5.17551643175715e-06
-1.55530909094398e-05
-2.6891731689414e-05
-1.1010028160005e-05
-2.90663177476988e-05
-2.99575445198971e-05
-3.8819927625345e-05
-1.00606955400835e-05
-1.51503410061535e-05
-2.44231479003036e-05
-2.80230579661162e-05
-7.20444961622241e-06
-2.80639663340007e-05
-1.55639369720086e-05
-3.19797668388654e-05
-1.80634685094891e-05
-3.00013586778321e-05
-1.69479593089034e-05
-3.50848510922541e-05
-2.09952775864838e-05
-2.96541434352108e-05
-2.51161673141422e-05
-1.43772494280062e-05
-2.45749996199556e-05
-2.6467139636396e-05
-1.54061681926292e-05
-2.51023762980431e-05
-3.0097319388276e-05
-1.89082999354071e-05
-3.3772407385891e-05
-9.48073571839484e-06
-1.96195722907798e-05
-3.56085816225779e-05
-2.93790654833083e-05
-1.94921897933252e-05
-1.64493999997934e-05
-1.331276368177e-05
-7.73107530749043e-06
-2.31805857723832e-05
-1.42676218786826e-05
-8.33510617396143e-06
-2.6138143418747e-05
-1.03715049584606e-05
-2.64574860998971e-05
-8.64494360145763e-06
-1.75598871448196e-05
-2.76319099679001e-05
-2.60096764492474e-05
-2.1649657196065e-06
-1.808422912412e-05
-1.79888310643583e-05
-2.97343230360563e-05
-2.56079288412677e-05
-1.36069769076435e-05
-4.16841369391506e-06
-1.9788466257078e-05
-2.78579944788697e-05
-3.77532418978173e-05
-2.23350354625722e-05
-1.4714236089981e-05
3.66575056640869e-08
-1.72661685387019e-05
-2.84273195973125e-05
-2.36572164289994e-05
-2.53758296130037e-05
-2.30682082940578e-05
-1.34942552337578e-05
-3.28459762066557e-05
-3.23891605807641e-05
-2.41672503627248e-05
-3.45260125938984e-05
-2.24316100317857e-05
-1.90799207258758e-05
3.33933556201478e-06
-1.98278354839368e-05
-2.05357236454486e-05
-2.06442699304154e-05
-1.83191777459058e-05
-5.14514555739419e-05
-3.97088773252613e-05
-1.57310689391618e-05
-1.92220089635108e-05
-3.14928291649988e-05
-3.79210400721007e-05
-1.4826888485061e-05
-2.12262519230218e-05
-3.29105377127086e-05
-1.88468850807281e-05
-6.8001974083518e-06
-2.59808760025905e-05
-2.77148979338728e-05
-2.48926983505563e-05
-2.91162360846891e-05
-2.21985553994822e-05
-1.00075529523272e-05
-1.74647519865963e-05
-2.66987208377461e-05
-3.5541934073719e-05
-1.46265066854256e-05
-2.35971886354047e-05
-1.0022400831388e-05
-1.45480530443002e-05
-3.205470753607e-05
-5.30472807973051e-06
7.12543390090476e-06
-1.4455249055678e-05
-1.64269680477049e-05
-2.17721146487248e-05
-2.78287101019727e-05
-2.75363817445299e-05
-1.05820005403966e-05
-5.23277213470259e-05
-1.88581474554074e-05
-4.53715391546674e-06
1.65163205776769e-05
-1.73572838128196e-05
-4.11000112917976e-05
-1.83086432347239e-05
-1.36390537870944e-05
-1.88323274986095e-05
-1.4499621553622e-06
-1.54863062406673e-05
-1.82965098811505e-05
-2.01742372334536e-05
-9.3957702358037e-06
-3.57917328822935e-07
-4.13117729579695e-06
-2.15012347254738e-05
-9.38296465694082e-06
-4.03725221288865e-05
1.13956568925973e-06
-1.81465650344678e-05
-2.83596821434913e-05
-8.03586085846662e-06
-5.49720966065445e-06
-1.50805850734303e-05
-6.15257459016087e-06
-2.87597584697806e-05
1.40486329086558e-05
-3.63897940053888e-05
-3.33251468533952e-05
-2.34358058595683e-05
-2.36987572793162e-06
-2.02243753491134e-05
-7.06688747024776e-06
-1.5115797569107e-05
-4.83132596804449e-05
-2.41747236262688e-05
-8.06278684090811e-06
-3.38042549309652e-05
-2.85818918260699e-05
-1.23239444235699e-05
-1.82235387036256e-05
-2.7005423581109e-05
-3.00861791851149e-05
-3.96116680534185e-05
-1.30487561923015e-05
-3.82441234190279e-05
-3.67471068386266e-05
-6.02041466150484e-06
-2.93662928662405e-05
-1.7435913415055e-05
-2.11350133088905e-05
-3.99797739601409e-05
-3.03862323850872e-05
-2.59539966541393e-05
-2.02150628774278e-05
-4.51491065580936e-05
-1.76630496205543e-05
-2.76143114099565e-05
-3.45950891505529e-05
-9.2806044133831e-06
-3.59088885944418e-05
-3.95612232161142e-05
-3.19383502069521e-05
-2.0059322340562e-05
-3.06923577334341e-05
-3.28681643957677e-05
-5.43970506353002e-06
2.50078082733587e-06
-1.50318475291556e-06
-2.21595331532509e-05
-1.02271331462788e-05
-3.55154180681342e-05
-1.83599443740385e-05
-1.78057452952745e-05
-2.15557942708375e-05
-1.46376268107756e-05
-2.00909773633015e-05
-2.2625458011702e-05
-3.57417145557712e-05
-2.28247630504307e-05
-1.18929948813612e-05
1.03471627038657e-05
-3.23791675543154e-05
-1.75361313886927e-05
-2.55459658549925e-05
-3.36911364030241e-05
-3.31740646461478e-05
-9.89986136872186e-06
-3.88954761488656e-05
-3.21123847433275e-05
-8.90415040511697e-06
-7.50297343322646e-06
-2.16095107743938e-05
-2.33367438009848e-05
-3.28101486201976e-05
-6.9933866255103e-06
-2.99313224343554e-06
2.72847735145597e-06
3.64406378763856e-07
-3.03559277953155e-05
-6.90980815225871e-06
-2.76288409184825e-06
-1.3732475336105e-05
-1.79921055835157e-05
3.8716702046012e-06
-3.56730543049575e-05
-2.89250116680732e-05
-2.95124334854134e-05
-1.49184235774305e-05
-3.67504096513609e-05
-3.83531488759077e-05
-8.42345428790669e-06
-2.85601875410488e-05
-3.97332802580197e-05
-2.75039842719651e-05
-1.41618536647552e-06
-1.68356353243793e-05
-1.32887303041775e-05
-2.30543464647322e-05
7.68436557529961e-06
-2.53950561634901e-05
-2.5576157934894e-05
-3.98950496762307e-05
-2.95105400022979e-05
-2.53072340326541e-05
-5.02129355539546e-06
-1.57600841292287e-05
-6.81159678596834e-06
-3.56638105692584e-05
-5.24239645636784e-06
-1.23881936753235e-05
-1.91744927552638e-05
2.85189039092787e-06
-2.29925935495582e-05
-3.12687266866452e-05
-3.61842733723174e-05
-6.17490941996108e-06
-3.24931472681706e-05
-7.41668696666464e-06
-1.69906199283068e-05
-7.97187967458501e-06
-1.77434768521395e-05
-8.44548166434908e-06
-1.67385555819214e-05
-1.06028772782257e-05
-2.33095393410404e-05
-1.47567351941498e-05
-7.77662854724933e-06
-1.9865400052e-07
-1.86546648698579e-05
-2.64310883973505e-05
-1.56887526947309e-05
-3.52683416648143e-05
-4.41269960822503e-05
-1.40677086557139e-05
2.55045067100625e-06
-1.06657148062226e-05
-4.12797314653276e-05
-2.64210621382216e-05
-2.50934912472886e-05
-3.32619062979131e-05
-2.117419155173e-05
-2.80292726069067e-05
-4.4966150511062e-06
1.2040566031787e-06
-3.69514036624715e-05
-4.61158614734264e-05
-2.57018400996766e-05
-5.87379281843134e-06
-4.13254326212141e-05
-2.39510356597807e-05
-2.39067845242954e-05
-2.13555214502542e-05
1.08251726815067e-05
-2.31817235846766e-05
-1.27811869777203e-05
-3.97972609895365e-05
-2.36233808094357e-05
-2.6336149671969e-05
-4.79340388850738e-06
-2.20383992240637e-05
-2.7274745921681e-05
-1.89894318184261e-06
-4.35241962782914e-05
-2.99185981036233e-05
-2.12638711863185e-05
-2.70364028426534e-05
-3.16517727523356e-05
-1.84752570536478e-05
-4.03570330042794e-05
-9.57289557904947e-06
-1.61920724529824e-05
-2.70573606401606e-05
-1.78942053280683e-06
-2.54867984546641e-05
-2.60368339119389e-05
-2.58078739413024e-05
-5.27053975740083e-06
-3.12327974297952e-05
-1.23321299242435e-05
-1.68469958357249e-05
-2.00362436565318e-05
-9.22323120791075e-06
-2.12064458660244e-05
-4.50213375308163e-05
-1.58202085874416e-05
-4.7792128322264e-06
-1.64743696736291e-05
-4.48409465279743e-05
-1.05322390550938e-05
-5.63567618754252e-07
-3.22711737714634e-05
-2.32569672613178e-05
-2.67624104308895e-05
-2.042268394546e-05
-1.87148642651836e-05
-2.95208876990092e-05
-2.25720525210951e-05
-1.55731852234773e-05
-2.49880991639284e-05
-2.73401716426417e-05
-5.73321062172075e-06
-1.51065831163282e-05
-1.92674667687881e-05
-2.81761851779968e-05
-2.47924388986066e-05
-8.26821117364375e-06
1.88754129699624e-07
-2.16388490297752e-05
-2.11521263659785e-05
-2.83053697611245e-05
-1.06266065864865e-05
-1.77396764555977e-05
-3.28029267572212e-05
-1.94925579582238e-05
-1.02410480393008e-05
-3.03128281162376e-06
-3.08599392934232e-05
-1.0456658333517e-05
-2.95324363880789e-05
-2.17251010064351e-05
-1.12664674948953e-05
-6.21010996880713e-06
-1.81650871365407e-05
-2.40303292420431e-05
-1.42052079716391e-05
-2.50695519128226e-05
2.00825118516376e-06
-2.7102061142327e-05
-2.29000838333336e-05
-5.33022395128582e-06
-3.52871034825666e-05
-3.68348891542863e-05
-1.56644487104256e-05
-2.0592666712197e-05
-3.83042622133649e-05
-1.44072221451948e-05
-8.18341098915047e-06
-1.08279201144126e-05
-1.62756699451345e-05
-2.98250792396971e-06
-2.94047339030849e-05
-4.84213081596945e-05
-1.66422947788472e-05
-2.78781311811691e-05
-2.60818618749678e-05
-3.52586754808838e-06
-8.31532783221708e-07
-2.99476980098655e-05
-1.84433968898741e-05
-8.35060533086923e-06
-9.2821605545822e-06
5.48852934138927e-07
-1.9954747906305e-05
-1.86331500031164e-05
-1.20671511530529e-05
-1.51080387671172e-06
-3.03836453961683e-05
-1.43304205271303e-05
-5.36578440343647e-05
-2.27355949419634e-05
-4.29325153484533e-05
-3.96392698111616e-05
-2.83654632048502e-05
-2.57946432967848e-05
-2.29843418597079e-05
-1.80469844649064e-05
-1.90444194833562e-05
-2.48823692631075e-05
-1.51188565321264e-05
-1.52653107962652e-05
-1.14969211724218e-05
-1.99127576554836e-05
-4.47127069928836e-06
-2.02905232598352e-05
-2.65001852011172e-05
-1.42530431400984e-05
-5.25738599177451e-06
-9.81810559627126e-06
-1.63988206359813e-05
-9.47536296142188e-06
-1.820597344214e-05
-8.89355328861106e-06
-4.00036783972713e-05
-1.8835538188129e-05
-2.1326559284544e-05
-1.71243590964218e-05
-1.36024930488988e-05
-2.5240529576766e-05
-2.20060896686762e-05
-1.14029862311219e-05
-1.63260900640174e-05
-2.10477853400384e-05
-1.29417774059372e-05
-6.62347181891457e-06
-3.96865175446188e-05
-2.70516021012941e-05
-5.88342629631349e-05
-2.28207254451431e-05
-2.01605232867775e-05
-3.59643630002428e-05
-3.71509322054037e-05
-2.99307548784364e-05
-3.34396555662945e-05
-1.62353698674446e-05
-1.51891945313125e-05
-4.17753518342145e-05
-5.9223282651006e-06
-1.19466277039267e-05
-2.19676151210556e-05
1.05437778203569e-06
-2.59844587146743e-05
-1.18732287578383e-05
-2.9004427292168e-05
-2.8720745327085e-05
-2.71810949635969e-05
-2.35240575910276e-05
-7.11335216337094e-06
-4.07923245941205e-05
-3.84031254775755e-05
-1.19309281000895e-05
-3.03328730043273e-05
-4.16074358128696e-05
-1.78202789215993e-05
-3.43670519868778e-05
-1.87880576723896e-05
-3.36808264970964e-05
-3.74160650921304e-05
-1.27220774625822e-05
-3.12105693427199e-05
-4.07715031691447e-06
-2.85278576305078e-05
-9.75024712312973e-06
-2.49695344832415e-05
-2.11790131464356e-05
-2.43972806375942e-05
-2.41119956998505e-05
-3.19484650459304e-05
-2.14096480912866e-05
-6.75835667069553e-06
-3.38069863110908e-05
-1.1474658191533e-05
-2.33817023906706e-05
-4.52151780301252e-06
-4.91486725532589e-05
-1.11696865335581e-05
-1.04989921828399e-05
-2.66983742438714e-05
-4.54098928045386e-05
-1.22918362030087e-05
5.55297867833814e-06
-1.25253357070358e-05
-3.60609697791171e-05
-3.14741815688173e-05
-3.82451262727105e-05
-2.62444167859242e-05
-4.97582332464281e-05
-2.85660331156784e-05
-1.807697517099e-05
-1.98920386235952e-05
-2.2877013289955e-05
-2.52619440410912e-05
-2.2324030214686e-05
-1.71116808852728e-05
-2.0838756968303e-05
-1.11166180310969e-05
9.27343210427797e-07
-1.91871821164302e-05
-3.97207153349858e-06
-1.47408707120215e-06
4.06855019874571e-06
-2.87701981558408e-05
-3.06929368287326e-05
-1.6988014700613e-05
-2.2902288130502e-05
-1.4228722744543e-05
-1.36403170764358e-05
-1.91034360171176e-05
-3.99837032832038e-05
-3.06173435773235e-05
-2.63784746753557e-05
-4.96433920022843e-05
-3.00183073761902e-06
-1.93508491385979e-05
-2.58895222901216e-05
-1.49730355234454e-05
-1.43518950115706e-05
-3.57461512360426e-05
-1.83606761497457e-05
-2.53404231432717e-05
-1.10096405356686e-05
-3.92802573473824e-05
-2.66850189396394e-05
-2.45086950382855e-05
-1.68331170536606e-05
-2.85414714867107e-07
-2.04941153939104e-05
-1.67739488663047e-05
-3.99891927442044e-05
-1.40071207715308e-05
-3.72276704677548e-05
-2.72391140364009e-05
-4.59737140596164e-05
-1.61791360338154e-05
-3.28484784135095e-05
-3.0413826957106e-05
-2.09559161580203e-05
-3.5038612182813e-07
-5.45451633033705e-06
-3.85448491114166e-05
-2.50371301226215e-05
-3.9801807065368e-05
-1.69204791201275e-05
-4.21305251247516e-05
-4.00891387337916e-05
-2.11388641404806e-05
-2.59847855524471e-05
-1.91983183668862e-05
-2.25434910038357e-05
-1.63507647118174e-05
-2.14878654971479e-05
-2.00664769013064e-05
-2.08378483768418e-05
-1.90280333909587e-05
-2.34769606529331e-07
-5.91589080948814e-06
-2.49313760754503e-05
-4.92233468102107e-06
-5.32886735627752e-06
-9.52905190810899e-06
-8.32695278449153e-06
-1.96779046237767e-05
-2.96543097647715e-05
-3.68445989180812e-05
-8.87622473733896e-06
-3.24836488353715e-05
-1.45845358151358e-05
3.21086731824169e-06
6.38264496951217e-06
-2.40398917691945e-05
-3.07116625838274e-05
2.18230127576223e-06
-1.55646386900963e-05
-3.42232866042251e-05
-2.35006789764269e-05
-3.01773389824072e-05
-3.62640345929848e-05
-1.80074442471357e-05
-2.89939028036226e-05
-1.54323400119185e-05
-3.06778575320834e-05
-1.45770937359028e-05
4.8705179117697e-06
-1.58011703583426e-05
-2.08091972652832e-05
-2.91485923287411e-05
-2.46460523954854e-05
3.97615153640635e-07
-1.9255901216543e-05
-1.63004157439758e-05
-3.87371586224606e-05
-1.44318330056332e-05
-2.12867326254637e-05
-4.87703044362391e-05
-1.97761673903653e-05
-1.74139089960751e-05
3.36879722694395e-06
-2.08389947912573e-05
-2.87389608558975e-05
-1.81998431724829e-05
-4.26105150659666e-05
-3.31297029491958e-05
-5.00991492072469e-06
-1.795291863642e-05
-2.00351047090584e-05
-2.9710265389539e-05
-2.07186956804952e-05
-2.69085589423056e-05
-2.94916863383452e-05
-1.97692995778398e-06
-2.02586699622809e-05
-1.49106467695897e-05
-1.92050216683403e-05
-1.53382872011848e-06
-1.10738338128406e-05
-2.95275262933657e-06
-3.52952000751933e-05
-3.2932129881793e-05
-2.39413982664025e-05
-3.92884652429103e-05
-1.72658904927134e-05
-2.63389645343124e-05
-1.75748627084448e-05
-1.8542158442338e-05
-2.76472968174289e-05
2.68160725433058e-06
7.6306489025584e-06
-1.5425455183641e-05
-3.23192743480309e-05
-2.90001445279437e-05
-2.23895242589295e-05
-1.45382754910872e-05
-2.14562974147961e-05
-3.29740427969724e-05
-2.9157010971088e-05
-1.81354278781686e-05
3.41338587457863e-06
-4.32772265619074e-05
-2.7709802974634e-05
2.4349041003304e-06
5.61890240845569e-06
-2.10372899676173e-05
-9.90214826850173e-06
-1.98333806349482e-05
-2.88976414110556e-05
1.14142799079301e-06
-3.3963903772669e-05
-1.00622064075677e-05
-8.55709497694096e-06
-3.19569573962596e-05
-3.25755049230113e-05
-3.27213274799376e-05
-4.11238704466119e-05
-2.78173989419941e-05
-2.70704850710871e-05
6.60654685094131e-06
-3.43776766883311e-05
-1.71302525122307e-05
-4.54854288198715e-06
-1.61850174513887e-05
-2.14504413984476e-05
-3.38519935907906e-05
-2.93275302106459e-05
-2.45711242704376e-05
-1.22714207531088e-05
-3.07176449990839e-05
-1.42484233252104e-05
-9.0633399386771e-06
-1.56429028185031e-05
-9.3263546355773e-06
-1.35540826895072e-05
-1.51973155536127e-05
-1.5868183097467e-05
-1.9972769344259e-05
-6.58979573697526e-06
-2.38110713780804e-05
-1.00251438009004e-05
-2.50949291695472e-05
-3.18656908527737e-05
-9.35960176623909e-06
-1.00499045768906e-05
-2.1495360326716e-05
-2.58933492809933e-05
-1.96824994865186e-05
-1.61840726100867e-05
-1.92451767835028e-05
8.95328699550441e-06
-6.16878477150551e-05
-1.91596205121782e-05
-9.28596276104428e-06
-2.46742880592627e-05
-1.82699830862729e-05
-3.91352600880364e-05
-1.81982385583839e-05
1.9347452762213e-06
-4.59134473811317e-05
-2.13171955593641e-05
-3.68089374698339e-05
-1.69587167042442e-05
1.29191945086147e-06
-3.90555161258866e-05
-1.75921829279476e-05
-3.14886111732973e-05
-2.29765468169e-05
-2.00158958710673e-05
-3.14722057881334e-05
-1.17958397124406e-06
-3.21250303474329e-05
-1.6459776245118e-05
-2.32617630253848e-06
-7.29421091530956e-06
-3.69891928869243e-05
-1.24207998462753e-05
-1.36307711486853e-06
-5.3121760189833e-06
-4.03688294510758e-05
-1.8388112974167e-05
-4.06180496017527e-06
-2.22717629360994e-05
-2.46388107944257e-05
1.63407696844961e-07
-2.11498557965715e-05
-2.65319056637165e-05
-1.1999308126315e-05
-2.22191802213622e-05
-2.93401711115746e-05
-1.47868695494564e-05
-3.59862240611202e-05
-2.57481282548578e-05
-1.79733487137339e-05
-9.80198487850382e-06
-2.06617455533498e-05
-2.6400109836353e-05
-3.57398502106475e-05
-2.36674469625377e-05
-2.31824569296622e-05
1.43428121098669e-06
-1.86043561551404e-05
5.12009989547439e-06
-3.60257737227916e-05
-1.14298237505277e-05
-7.07854119856085e-06
-1.48360342007598e-05
-3.52309195249594e-05
-1.91185058991863e-05
-2.11761597690907e-05
-1.36519689989155e-05
-1.01304858178022e-05
-2.55099014482757e-05
-1.31306928512595e-05
-3.27859151194287e-05
-1.92121052904131e-05
-3.08174121302433e-05
-2.12929244157098e-05
-1.25326095899697e-05
-1.10028929177737e-05
-3.11520494698064e-05
-9.51799658216703e-06
-2.45028913384123e-05
-1.22065050173374e-05
3.91892328179843e-06
-5.34536777036354e-06
-8.42128280653924e-06
-3.46243516850717e-05
-2.78061991368857e-05
-2.70004343542784e-05
-2.24444551452435e-05
-2.13012635494588e-05
-1.67360118148457e-05
-3.93124478055565e-05
-2.36467307008892e-05
-3.10808307670033e-05
-1.69216467755009e-05
-1.49417195573151e-05
-2.34882900186163e-05
-7.14381563787193e-06
-3.16997442567012e-05
-2.21250721654958e-05
-2.72674435953129e-05
-1.68668729343771e-05
-2.42336093085446e-05
-1.59314643970281e-05
-2.26558098225992e-05
-2.60948159593014e-05
-1.94890904485737e-05
-1.77258254723422e-05
-2.7470712232672e-05
-2.28702700904561e-05
-3.29774244103063e-05
-1.95502273484491e-05
-2.66571381907992e-05
-2.49390912555318e-05
-2.7911734899942e-05
-2.39211609913007e-05
-2.08049941022509e-06
-1.16627384202636e-05
-2.52003271691492e-05
-1.78564574794122e-05
-2.25294020203409e-05
-1.25481231965513e-05
-1.48288210705225e-05
-3.18255530672363e-05
-2.5838999497434e-05
-1.84357125433194e-05
-3.19337744717649e-05
-1.84415333613669e-05
-2.39248873581044e-05
-2.20491050975447e-05
1.26417060086086e-05
-3.63953139698073e-05
-4.48278920896046e-05
-1.66870667767415e-05
-1.11761781863899e-05
-1.20544722049278e-05
-1.87334774279873e-05
2.59239842494774e-06
-6.25554581120419e-06
-2.70221936443206e-05
-1.37282354975705e-05
-1.14173126865788e-05
-1.65544229486644e-05
-2.62417746567045e-05
-1.30648005123075e-05
-3.83384990005581e-05
-4.13844940231221e-05
-4.57328377002577e-05
-3.24378720528738e-05
-1.5131548138852e-05
-2.8007659717059e-05
-2.43175643612451e-05
-1.62640408422799e-05
3.01473425634262e-06
4.87368571514779e-06
-2.47766710059636e-05
-2.68732716312344e-05
-3.58597624793214e-05
-2.35332817047249e-05
-1.47280151221673e-05
5.01002984226872e-07
-2.79620110890198e-05
-3.92889678473942e-05
-3.79780946379227e-06
-1.23694930403349e-05
-3.89587318953534e-05
-1.99430647396004e-05
-2.49729312708667e-05
-2.86170823483726e-05
-2.44036795327133e-05
-1.77532089376158e-05
-1.84913054746063e-05
-4.08062424511626e-05
-2.72111672414408e-05
-2.61988513273913e-05
-1.52160226180011e-05
-1.75652868401843e-05
-1.54433056122813e-05
-1.06501333516469e-05
-6.40359505463082e-06
-1.62143519065096e-05
4.14772813132776e-07
-2.29043244101098e-05
-2.15204136707088e-06
-3.50678513905361e-05
-1.90540089934422e-07
-8.94798254317214e-06
-1.71691091497222e-05
-1.51855776380695e-05
-3.59442099438247e-05
-4.197537334692e-05
-9.49649719413495e-06
-3.85726120490229e-05
1.10422251301101e-05
-2.05844153604468e-05
-2.59357330538997e-05
-1.1246894762676e-05
-2.28427788648889e-05
-6.64929640087476e-06
-2.1798763560948e-05
-8.40296787239348e-06
-7.33288774812365e-06
-7.59098462398961e-06
-1.27583370190428e-05
-3.10486618819367e-05
-2.60116017269472e-05
-2.37694399725278e-05
-2.94860198298646e-05
-2.37394802204718e-05
-1.14908162875325e-05
-1.15326058553272e-05
-9.21995688620209e-06
-1.41854908134349e-05
-1.45298478295699e-05
-2.62775678522019e-05
-1.44268187930867e-05
-1.97475861486378e-05
-3.42592002947854e-05
-1.46816112086875e-05
-1.5894749630771e-05
-2.62830250833472e-05
1.18527285997751e-06
-2.27838843218749e-05
-9.9754855191034e-06
-1.08436653263217e-05
-6.73850198042396e-06
-4.212920713304e-05
-3.26836709400382e-05
-1.76214689000848e-05
-1.14300551503678e-05
-3.69131951107136e-05
-1.72101818886284e-05
-3.19093323464926e-05
-3.61832362279954e-05
-2.14253732541106e-05
-2.00788675646727e-05
-5.08672347591074e-06
-6.39334016055369e-06
-1.81723765938174e-05
-1.91896519033298e-05
-2.67884909884745e-05
-1.66797046255162e-05
-8.54143903605258e-06
-1.19970666880338e-05
-2.38565247400374e-05
-1.23797100986322e-05
-4.47780239508873e-05
-2.50918091579704e-05
-2.40890811814093e-05
-5.87652231405203e-06
-3.31677662588635e-05
-4.05189435754201e-05
-1.35056457217337e-05
-4.02391227920393e-06
-1.96472881536686e-05
-1.20489197685623e-05
-2.69952093134923e-05
-2.81445745597893e-06
-3.05278462559613e-05
-1.5917622749522e-05
-3.4112208985861e-05
-2.6378361941513e-05
-2.68809031423664e-05
-3.22011970054867e-05
-3.94428857872902e-05
-1.84496371083197e-05
-2.44774355430649e-05
-2.91271183823719e-05
-3.16583779389702e-05
-1.05226665288589e-05
-2.19405243129169e-05
-3.51905856565796e-05
-1.63666157959759e-05
-2.94248412306544e-05
-1.89003554341298e-05
-1.73501706812782e-05
-2.11438257601725e-06
-2.28004916758481e-05
-1.27942010848106e-05
-1.14560558916394e-05
-7.91841198260976e-06
-1.0155806431768e-05
-1.92860739274858e-05
-1.60969128301757e-05
-2.96143938940239e-05
-1.2028351015642e-05
-1.34217196552728e-05
-2.75999115977289e-05
-6.20905365784197e-06
-2.97514061914673e-05
-2.38630920130974e-05
-2.81013667186988e-05
-3.66282882109138e-05
-3.029133765102e-05
-2.40297925479204e-05
4.95813222589163e-06
-2.09678719804034e-05
-8.31173510348774e-06
-2.40544609313943e-05
-3.08319352580247e-05
-3.86309412251222e-05
-3.93554254301232e-05
-4.57507956549172e-05
-3.64153406526616e-05
-2.46147480324838e-05
-3.14604494790572e-05
-3.21732386784552e-05
-4.35498703505733e-05
-2.02030190285856e-05
-1.71370546210313e-05
-1.28005737051918e-05
-2.86237874516791e-05
-1.85891048386558e-05
-1.847356178029e-05
-1.1617913826297e-05
-2.39860812096371e-05
-2.64410860985946e-05
-2.80205777832911e-05
-2.02650561576783e-05
-2.84117047429305e-05
-1.53954111973834e-06
-1.42128656632883e-05
8.60669337840882e-06
-2.43543604047383e-05
-7.59119298169546e-06
-2.4563568646157e-05
-1.63092897285997e-05
-1.19906276046929e-05
-2.35023524589586e-06
-1.63666037434969e-05
-4.3224581473153e-05
-1.80429670308619e-05
-4.87164132677866e-05
-2.18457522051595e-05
-1.48456880110807e-05
-6.09227388854654e-07
-1.07189516335805e-05
7.94950277452039e-06
-4.33336995059511e-05
-3.56466842651584e-05
-1.34374568933508e-05
-9.9480254435517e-06
-1.45008845591165e-05
-1.57101038744869e-05
-7.67048649795965e-06
2.09919446246893e-06
-3.47438354743407e-05
-2.74251706683953e-05
-2.26530335364695e-05
-4.03935939578138e-05
-2.92977726755186e-05
-9.76442014431516e-06
-5.14256765350188e-05
-1.23154950555341e-05
-1.3010151658191e-05
-2.52197726663269e-05
-2.0695131355247e-05
-1.54681378229525e-05
-3.8682286011231e-06
-3.22734456439009e-05
-1.0684911602962e-05
-1.0165825061366e-05
-1.50928115843095e-05
-1.95070510021101e-05
-3.68866730334592e-06
-4.11423411696566e-05
-7.20072900240652e-06
-6.09214138459773e-06
-2.78315917973938e-05
-3.53434858262892e-05
-2.38847715118486e-05
-4.4523719393009e-06
-2.55660743579636e-05
-1.53992555073601e-05
-2.12738580922131e-05
-3.61422554295051e-05
-1.23113028102079e-06
-2.12460943875236e-05
-5.17650300222308e-06
-1.38768062524872e-05
-4.52758108272994e-05
-1.87611045800583e-05
-7.14766316786801e-07
-9.28336606263783e-06
-1.82746993643675e-05
-1.43665864220179e-05
-3.50585103390704e-05
-7.7188090560451e-06
-1.47006415798981e-05
-3.27445644247606e-06
-2.58981349838816e-05
-2.11354977977508e-05
-2.95181350686628e-05
-4.43643051623992e-05
-1.34941449150885e-06
-1.83815314188897e-05
-8.07906279827885e-06
-2.45317619388667e-05
-3.66178874223685e-05
-2.57344470723005e-05
-6.89251166367923e-06
-2.8617814641556e-05
9.50053209018019e-08
-4.98223286271544e-05
-2.66664893706363e-05
-2.97204416160599e-05
-1.85952881114811e-05
-3.00578355115424e-05
-2.56228798685182e-05
-3.50447636756938e-05
-3.77296697972108e-05
1.35553285213852e-05
-3.16045570589572e-05
-1.7245312349973e-05
-3.42998188092656e-05
-1.40132658858992e-05
-2.98286518256059e-06
-2.36374547079545e-05
-2.75980774051398e-05
-2.45707787393609e-05
-2.24398572567428e-05
-2.59562262027008e-05
4.88717249445744e-06
-1.15889032723898e-05
-1.90048896487499e-05
-2.7225023238695e-05
-2.62087219547983e-05
-2.73062245092127e-05
-1.88415162486194e-05
-1.43032146754879e-05
-1.25040514896852e-05
-1.31903651010861e-05
-2.26506302680882e-05
-1.87231374114166e-05
-8.32278423729891e-06
-3.09055122320923e-05
-2.38491956371564e-05
-2.29040913279088e-05
-1.63505933624919e-05
-9.15130631462455e-06
-2.60395485028644e-06
-3.09431320728735e-05
-2.31313643668365e-05
-2.01493327470042e-05
-2.66494516244247e-05
-3.81123049118339e-05
-1.60990057818702e-05
-2.06677920904233e-05
-3.96565007867436e-05
-1.37555465239328e-05
-1.7518763751958e-05
-2.67134845921577e-05
-1.45999080790109e-05
-2.03319624102515e-05
-1.53255521268239e-05
-2.20726692261915e-05
-1.72345352661964e-05
-2.54237819488229e-05
-1.93546875330767e-05
3.07666265318902e-06
1.07737049185937e-06
-2.90114301394747e-05
-1.17957123954967e-05
-2.46248716447478e-05
-5.0348918569384e-05
-2.79252939953999e-05
-5.47928595998155e-06
-2.64770683941196e-05
-1.56882722861222e-05
-3.27764007660213e-05
-5.76726930039748e-06
-1.7838294067538e-05
9.80909621585016e-06
-4.13480674335e-06
-1.742120804828e-05
-9.45101219620459e-06
-2.13958888279361e-05
-2.63165103586274e-05
-2.50419067689146e-05
-1.178853170756e-05
-4.04773999942886e-05
-3.6082566059917e-05
-1.77751320129295e-05
-2.21798121173754e-06
-3.42851884655535e-05
-3.51206807823723e-05
-1.64613300195262e-05
-4.30275548860178e-06
-1.94026663236089e-05
-2.71596078020026e-05
-7.74295721988242e-06
2.13684599730125e-06
-1.30462123310093e-05
-1.84505359624918e-06
-1.99919329598882e-05
-1.97071886672373e-05
-5.8774533636615e-05
-1.02645539455138e-05
-2.70918776594806e-05
-2.01045193590442e-05
-2.99627768970528e-05
-2.28265197719609e-05
-1.78654494483997e-05
-2.42367878775224e-05
-2.80285258719659e-05
-1.84725319071142e-05
-1.81206973949387e-05
-3.61052805383986e-05
-2.05066890405381e-05
-2.23278136135081e-05
-2.27728288176374e-05
-3.89696568454616e-05
-1.14393829949042e-05
-1.87405625681075e-05
-4.99580424166427e-05
-2.59668361313441e-05
-1.26977715532409e-05
-2.82423838926824e-05
-1.47483104759716e-05
-3.02827819640497e-05
-2.89773398091155e-05
-1.18664102158114e-05
-1.58533930170334e-05
-1.2249493440607e-05
-1.28704843044841e-05
-7.46261812003791e-06
-3.04084377239495e-05
-2.16167179957865e-05
-1.29198766749095e-05
-1.92930502407099e-05
-2.30626868377843e-05
-2.5646601692379e-05
-3.20211512091592e-05
-3.25719273390299e-05
-1.4130104115787e-05
-2.58358072169719e-05
-2.79632311572895e-05
-1.80291863438222e-05
-1.30857381536686e-05
-2.58111478637851e-05
-3.15071745275944e-05
-5.33867707234186e-07
-3.08089640690241e-05
-9.30045135656235e-06
-2.52184367394083e-05
-1.95830840295001e-05
-5.29897349593766e-06
-1.6902435937619e-05
-1.76022453302757e-05
-3.4656313515813e-06
-2.96222997131901e-05
-3.07788885562481e-05
-2.03941678893974e-05
-3.88414903728083e-05
-1.7313690742802e-05
-1.70315929706638e-05
-1.68858281337474e-06
-1.72294881941247e-05
-1.68345222009042e-05
-1.52981006160028e-05
-2.14280292217306e-05
-6.27149214214744e-06
5.5924722318908e-07
-2.84321400920856e-05
-3.39236402180604e-05
-2.82426908959604e-05
-2.28202798323543e-05
-3.69937230067266e-05
-1.14633229436565e-05
-3.8151175310888e-05
-2.31652048106064e-05
-9.77679390355634e-06
-1.93709878025349e-05
-1.47194492497741e-05
2.51298041342889e-05
-1.44083712518663e-05
4.24913025173052e-07
-3.23437306269455e-05
-8.78242769843926e-06
7.70276561720076e-07
-2.76074837358928e-05
-1.0859935449083e-05
3.35739815662385e-06
-1.63676252869461e-05
-9.36694998440924e-06
-1.78372280432397e-05
-1.77523356453288e-05
1.57775787195299e-06
-2.97238972561286e-05
-3.61274551352034e-05
-6.89207161437066e-07
-1.35361116865969e-05
-3.68599188868273e-05
-1.08813701185728e-05
-2.4125702333275e-05
-1.28249324833535e-05
-2.03029581175239e-05
-1.09571218097894e-05
-1.94532711696103e-05
-9.34652842445471e-06
-2.48162204862199e-05
-2.43517340363664e-05
-1.94927163780697e-05
-3.39802648997723e-05
-2.70004130878361e-05
-2.02154781254708e-05
-5.72557698151042e-05
-1.46186228849443e-05
-1.33326832119158e-05
-2.89775721194099e-05
-1.33037551683817e-05
-2.12455986247643e-05
-9.57442974279368e-06
-3.71119647420129e-05
-9.09228276801954e-06
-1.56055561046723e-05
-2.36878306026112e-05
-2.64107089720912e-05
-9.78127010588574e-06
1.06967218070284e-05
-3.17254557834493e-06
-3.28182998704981e-06
-1.45544948047274e-05
-2.53285342044815e-05
-3.89091594015375e-06
-1.7696204880532e-05
-2.25621263383121e-05
-2.70932160813871e-05
1.01059149795436e-06
5.20102817114163e-06
-2.2346497036867e-05
-1.08149525630392e-05
-1.54267136768282e-06
-1.41577841934627e-05
-2.08733916162259e-05
-1.2341632581081e-05
-4.20159538631606e-05
-2.84423637899969e-05
-2.18093252549629e-05
-2.24661728373381e-05
-1.41683139726741e-05
-1.08987731082423e-05
-1.43603825729009e-05
-3.55519011574264e-06
-4.95534307318055e-05
-1.59692559690454e-05
-2.2464031767248e-05
-2.94415809235821e-05
-5.89680585539981e-06
-4.14209270774239e-05
-1.81261144813877e-05
-4.23119361548815e-05
-1.89541797723616e-05
-1.18706689761616e-05
-2.29256946033119e-05
-1.74857596991569e-05
-2.05704105630801e-05
-8.61766839595002e-06
-2.97886728706591e-06
-2.06638237920871e-05
-2.0452886771156e-05
-1.48113507428301e-05
-2.48810304970663e-05
-2.40948701790452e-05
-1.63961073126286e-05
-2.59409050216363e-05
-4.30490331517924e-06
3.13244062244913e-06
-2.01600895993176e-05
-3.60786341222324e-05
-2.29823398287416e-06
3.71567096832426e-06
-4.41431015482079e-05
-1.1621325544943e-05
-3.07367345837212e-05
-9.92251041699228e-06
-9.96717244039152e-06
-2.63617072032191e-05
-1.68491743516775e-05
-1.80103793406599e-05
-2.43589877729577e-05
-1.88786533994243e-05
-2.7732072689683e-05
-4.25369958532522e-05
-2.45266362868497e-05
-1.78342496306842e-05
-2.18425100786854e-05
-3.15427205864061e-05
-1.9866547973825e-05
-1.5700197997621e-05
-8.53342717866889e-06
-2.94765669880048e-05
-1.7633317972362e-05
-2.51896378029249e-05
1.49357557533631e-05
1.11416581679039e-06
-9.60002226945137e-06
-2.99966381385643e-05
-2.52360285528189e-05
-1.86214452798783e-05
-2.64678221024651e-05
-2.34546409632656e-05
-2.26674254669422e-05
-3.76007868024995e-05
-3.6179560672914e-06
-1.58199341018731e-05
-2.80645497592337e-05
-1.37781292267618e-05
-2.19518627632382e-05
7.70188448657125e-07
-5.49882621910009e-06
-2.16811262345169e-05
-3.42618725336076e-06
-3.41415910027657e-05
3.42067228687868e-06
-1.12668121120407e-05
-1.25510562002165e-05
-5.92536547088954e-06
-6.96426658386434e-06
-1.23139551945717e-05
-3.23863391895353e-05
-4.00336364759238e-05
-3.43416352778598e-05
-3.04416774693354e-05
-1.91815172826677e-05
-2.92269125433985e-05
-2.33103238749666e-05
-2.48980450276096e-05
-1.51014259169905e-05
-2.91118751253891e-06
-2.59161824025903e-05
-3.9640055745956e-05
-2.58604629650799e-05
-9.97203122787739e-06
-3.4068087178013e-05
-1.61984466277667e-05
1.83304299500237e-06
-2.16798098087777e-05
-4.17192201165138e-06
-2.34485216987268e-05
-2.2518648127004e-05
-4.19006769971991e-05
3.28215377455784e-06
-1.76520232825141e-05
-2.66977275335132e-05
-3.14690495180517e-05
-3.47766494653366e-05
-4.52275086034734e-05
-4.00747008108379e-05
-2.00528679751211e-05
-1.72187620729749e-05
-2.76426481256546e-05
-2.56706087811325e-05
-6.09832415439231e-06
-1.87103202925133e-05
-2.04356222609988e-05
-5.10011851782004e-06
-2.7039882135231e-05
-3.2959898434533e-05
-1.7697569043599e-05
1.70187072474947e-05
-2.33587847196984e-05
-1.96605782272279e-05
-9.96486864138617e-06
-4.91511563343229e-06
-3.34231332171384e-05
-3.45285365139902e-05
-1.58637725617036e-05
-1.40066675863776e-05
-3.4803686629432e-05
-1.9779407201664e-05
-1.14493166594351e-05
-2.06237820520197e-05
4.81770674253349e-06
-3.1587239418162e-06
-2.55548548619262e-05
-1.51227054372039e-05
-1.49511142370664e-05
-1.69003271565979e-05
-2.56461472148045e-05
-2.33234809131488e-05
-3.12447959431277e-05
9.47018175638031e-06
-1.97641299673376e-05
-2.69369969866394e-05
-2.99140366781653e-05
1.058680442161e-05
-2.55355731148074e-05
-2.99372202982557e-05
-1.27460320889012e-05
-2.00402140935066e-05
-4.0542975315603e-05
-9.28246090689536e-06
2.93314445605784e-06
-1.66093754117156e-05
-2.56436773985316e-05
-2.59728522431532e-05
-2.06374348502951e-05
-2.35949257757179e-05
-2.73591217151955e-05
-1.72080108739157e-05
-1.69319725485167e-05
2.10169467493295e-06
-1.74486180517456e-05
-3.22529163984224e-05
-8.9803875869286e-06
-3.66257071746722e-05
-4.92058049039046e-05
3.11618374154482e-06
1.77359226952378e-06
-2.7547874508304e-05
7.10300034706526e-06
-2.55178745927649e-05
-1.70679099213776e-05
-3.7794379646555e-05
-2.30015390135784e-05
-5.89217102230709e-06
-6.96725437878892e-06
-3.46072245728971e-05
-2.5937189282864e-05
-4.5760655362223e-06
-1.28966490248488e-05
-2.50642157126681e-05
-3.48058526073649e-05
-2.24451058780422e-05
-1.69429815804388e-05
-2.93701281431174e-05
-1.02783981856005e-05
-3.03090547706413e-05
-3.29169405025171e-05
5.77516791624709e-06
-4.86427274827929e-05
-4.25842487590108e-05
-1.81924212010497e-06
-4.06245128079527e-05
-2.80006859299481e-05
-2.68884510645424e-05
-1.61140595510721e-05
-7.18100289755613e-06
-3.60083160212462e-05
-3.46919858365718e-05
-2.39329544914321e-05
-1.35947163085664e-05
-3.5697292659946e-05
-9.42696796029225e-06
-9.72904685610927e-06
4.05591915217243e-06
-3.01576849135833e-05
-1.16748311862053e-05
-2.68276023280013e-05
-1.0931120097976e-05
-1.67856342966266e-05
-4.12973818300379e-05
-1.7051507829755e-05
-2.01524597028233e-05
-1.25616235648293e-05
-1.00161698703301e-05
-4.06536095712338e-06
-1.48509824981411e-05
-1.20925505954274e-05
-3.15025053369545e-05
-1.63267318046917e-05
-3.41235221891295e-06
-1.40808354383696e-05
-2.57057961916949e-05
-2.58367298553742e-05
-2.64679760938252e-05
-2.7556131843948e-05
-1.83080838777059e-05
-2.74309465455095e-05
-3.96514833082533e-05
-9.10881059216074e-06
2.34060715774063e-06
-9.54202430485201e-07
-3.14610262783076e-06
-2.84667148767505e-05
-3.20604999927254e-05
-2.77786423371219e-05
-1.60062688458243e-05
-1.68537075193188e-05
-1.82444458178942e-05
-2.83411587487752e-05
-3.09520853755284e-05
2.81994715017118e-06
-1.77961978611777e-05
-4.02784089093826e-06
1.19122517181179e-05
-2.25182705108678e-05
-2.33305983464187e-05
-1.6063218168139e-05
-7.78253811914107e-06
-4.11823983428036e-05
-2.18934043316427e-05
-2.31198026000451e-05
-3.35538584373553e-05
-2.53776525384747e-05
-1.55034249453359e-05
-3.66512206864037e-05
-1.21193932716741e-05
-2.65848993156073e-05
-2.96038174133325e-05
-1.85737001020362e-05
-2.30434744127831e-05
-1.51472915620704e-05
-4.83198405236838e-06
-2.44669072918068e-05
-2.08006366294921e-05
-1.94174860394609e-05
-3.25510689615595e-05
-1.47066577680621e-05
-2.80447628302337e-05
1.18126864750192e-06
-2.20720975936126e-05
-5.78003742362937e-05
-1.75108797833271e-05
-1.12708444285857e-05
4.70882882623361e-09
-3.53619789982532e-05
-3.54791896744032e-05
-1.8938549889377e-05
-3.81127058965771e-05
-3.80507489667866e-05
-1.71697769391955e-05
-8.6340256525781e-06
-1.79657449066993e-05
-3.56494509660117e-05
-3.70712257964415e-05
-1.42833463182264e-05
-2.26763701408914e-06
-3.72867738474066e-05
-3.00058763666148e-05
-2.12623521457948e-05
-3.63502481456086e-05
-2.53050693703991e-05
-1.85512415543698e-05
-1.57816590951237e-05
-3.22742255458272e-05
-2.35195266989019e-05
-1.38558004954732e-06
-2.62225538052753e-05
-3.00145763957385e-05
-2.66705339635253e-05
-2.63763636154417e-05
-3.70732171579671e-05
-1.82125236521753e-05
-2.55531850191582e-05
-3.04016662761369e-05
-2.94213576627793e-05
-2.79872111763388e-05
-1.0027958131538e-05
-2.38958265191551e-05
1.06021577295456e-05
-3.26004449110234e-05
-3.82572085605081e-05
-1.92369869242404e-05
8.80363822695323e-06
-2.63054004304214e-05
-1.84586266292759e-06
-1.87687982642958e-05
-7.3889477650088e-06
-2.04125524190824e-05
-3.02665686555225e-05
-1.61937382603757e-05
-6.81482174417628e-06
-1.46249624765528e-05
-2.25780914965449e-05
-1.49218248375369e-05
-3.73366965345634e-05
-2.12113317830629e-05
-4.73640047878551e-05
-3.24906305463326e-05
-3.16358336626601e-05
-1.12192679768732e-05
-1.20777354605117e-05
-2.69428176705686e-05
-3.36187616437229e-05
-1.76584357159507e-05
-1.85442164889657e-05
-3.48534674739724e-05
-2.59864365353445e-05
-3.00291862594289e-05
-2.22773959751258e-05
-1.35987644234334e-05
-3.21014978551747e-05
-2.18643782517627e-05
-2.19464300667183e-05
-1.60868161596429e-05
-1.0177905523441e-05
-2.58741295951972e-05
1.71930287758552e-07
-1.64254290180591e-05
-2.69721602502191e-05
-1.2640337072537e-05
-2.21064829647743e-05
-2.58263986224776e-05
-2.70685986437303e-05
-2.55548934232963e-05
-2.02748412441959e-05
-1.85362394747141e-05
-2.8311710804123e-05
-3.75080836377623e-05
-2.36248348022962e-05
-4.23568130752179e-05
-1.50911202549728e-05
-9.79810355182144e-06
-2.80113873777117e-05
-2.48969674313498e-05
-1.18376773347301e-05
-1.15040588419862e-05
-3.84459970805882e-05
-1.74404553215613e-05
-1.65101114406618e-05
-1.6320904757035e-05
-1.17596682223266e-05
-2.84843819648693e-05
-1.89660974704767e-05
-1.89544366081331e-05
-2.19341015417178e-05
-2.50845307140722e-05
7.54858815649856e-06
-9.95142089679545e-06
-1.2137336200782e-05
-2.20163653793609e-05
-3.64622447928892e-05
-2.25225219685161e-05
-2.46066957657611e-05
-7.60238359607484e-06
-1.25448259629251e-05
-2.81847239250249e-05
-2.63881381490676e-05
-1.12819093111122e-05
-1.70634517922467e-05
-3.00294904798675e-05
-1.52552696444685e-05
4.38778450421968e-06
-3.58995060370158e-05
-4.16034474734272e-05
-3.75734612738943e-05
-1.90164691450604e-05
-1.63201770638358e-05
-2.22681775546462e-05
-6.17689059440975e-05
-5.40099511705731e-05
-1.53922067549705e-05
4.55026642833023e-06
-1.21706514689937e-05
-2.02432155101394e-06
-1.27371252374896e-05
-1.3189513189052e-05
-1.69695210366177e-05
-1.84328813179919e-05
-3.2278167507791e-05
-3.71640739164466e-05
8.97862641932676e-06
-3.87325977918628e-05
-2.76842325990852e-05
-3.90431866768484e-05
-1.92263630191291e-05
-2.43435524228223e-05
-6.64965003832811e-06
-2.18343936150523e-05
-4.04885918251623e-06
-2.71343346605808e-05
-8.92730623753877e-06
-3.92271930289785e-05
-3.27689066300526e-05
-1.62776370704898e-05
-2.46779021867307e-05
-2.00294112019546e-05
-1.94442071986195e-05
-4.48243423443616e-05
-2.70390436135192e-05
-2.3514554342251e-05
-2.16753702037799e-05
-1.90787106107906e-05
-2.95494269281104e-05
-2.6262545949787e-05
-3.3203301012979e-05
-4.66281673718121e-06
-2.72218256709587e-05
-5.80759405060593e-06
-1.3760240185426e-05
-1.33743461743009e-05
-2.58401354746013e-05
-2.47150594488685e-05
-6.42331340761703e-06
-1.68284599062667e-05
-4.01627684431268e-05
-4.27970513179427e-05
-2.40749262164602e-05
-2.71734408347473e-05
-1.80039222371405e-05
-3.17325352054068e-05
-1.77737909716852e-05
-2.52583365226095e-06
-3.92792492756819e-05
-3.90857027872435e-05
-3.34922512923334e-05
-2.44818843736208e-05
-2.23985889737912e-05
-1.3617556789918e-05
-1.91464803971489e-05
-8.56891104265182e-06
-1.90570319667253e-05
-1.2013475347875e-05
-1.55931084300825e-05
-1.68781783341976e-05
-1.16778470409313e-05
-3.78143357681467e-05
-2.22355349126432e-07
-1.43632092133829e-05
-4.49177179232551e-05
-2.39394330601524e-05
-2.7836879402412e-05
-1.89345574198767e-05
-2.81824920711943e-05
-1.67986822743152e-05
-2.1700545577043e-05
-2.82755041771194e-05
-5.54677843059812e-05
-3.69297500567959e-05
-3.66754343577306e-05
-2.30521917838831e-05
-9.97241307409302e-06
-1.7849554665586e-05
-1.21080096878373e-05
-3.6163966380355e-05
-8.71992205089863e-06
-2.42666763446403e-05
-2.39867098919751e-06
-1.59583511932082e-05
-2.77270628328474e-05
-1.94850581838147e-05
-1.08846109558434e-05
-2.34374121800852e-05
-2.64540372621996e-05
-3.21374468916673e-05
-4.30356993105882e-05
-4.78891883697982e-05
1.05559987217325e-05
-2.14012617888578e-05
-1.25289493439969e-05
-3.17178442919805e-06
-2.22724244605807e-05
-1.67509080941899e-05
-1.60695340504758e-05
-1.20666940184828e-05
-2.91528259072866e-05
-2.9657907577401e-05
-2.86583530894771e-05
-3.59355543004792e-05
-1.14657944649425e-05
-1.93877406888113e-05
-1.86472499644437e-05
-1.13155471399563e-05
-1.71487198051009e-05
-1.58048200935179e-05
-2.48793565155166e-05
-4.2792559812432e-06
-2.0883560584528e-05
-1.63461262440938e-05
-1.34127904192993e-05
-4.54342267723729e-05
-4.06691979411386e-05
-3.13593862020879e-05
-2.69390430594803e-05
-2.3983303770148e-05
-1.26768690864577e-05
-3.32996399021224e-05
-1.48789760839945e-05
-1.48246844292651e-05
-4.53534046051898e-06
-1.20050626645149e-05
-2.85300567205291e-05
-2.98633065160145e-05
-2.62704711917795e-05
-1.90858628357246e-05
-3.56104170041932e-05
5.65052949378037e-06
-2.05521669463944e-05
-9.39831822616727e-08
-4.31232821836699e-05
-1.66870466035676e-05
-1.81565689221179e-05
-1.5766372786972e-05
-3.93686488202796e-05
-7.05716487893139e-06
-6.56217381101353e-06
-8.3252938643929e-06
-6.53167283987909e-06
-1.63168795781333e-05
-1.15555125538932e-05
-3.96800885125742e-05
-5.77589624491558e-05
-2.02519058534518e-05
-3.74227074508204e-05
-1.95450717942843e-05
-2.37336344938965e-05
-1.79523458354974e-05
-3.46751737562146e-07
-2.76390271279592e-05
-5.64505430988012e-06
-2.91100316546248e-05
-3.33225302140525e-05
-3.46443044186228e-05
-2.48795708967117e-05
-7.02511087153793e-06
-1.99778928299812e-05
-3.92751573386359e-05
-3.57813607566452e-05
-1.11601520652347e-05
-2.4171699881224e-05
-1.74776762602901e-05
-2.57295051306009e-05
6.84713408441294e-06
-6.37636752965004e-06
-8.85707602494925e-07
-1.68566744037409e-05
-1.50961807102883e-05
-1.03672114035418e-05
-2.91392055212004e-06
-1.79456292194206e-05
-2.03829126753163e-05
-3.05574045497571e-05
-2.84435227565295e-05
-2.86759568647666e-05
-1.74362118707287e-05
-2.31529522241682e-05
-3.21020826295487e-05
-8.98050912725706e-06
-3.42200692204928e-05
-2.06201717433766e-05
-2.42134616010374e-05
-2.59599483841133e-05
-3.58407829170423e-05
-2.79200591132511e-05
-2.20574466244724e-05
-3.77294371476219e-05
-3.29399457967005e-05
-2.60494469706813e-05
-1.93210197672447e-05
-1.06067049061092e-05
-3.02638164521325e-05
-1.86020827144206e-05
-2.5436377463626e-05
-1.73032179894718e-05
-1.76157536254089e-05
-1.64115957629574e-06
-2.82441758754093e-05
-1.97380793848083e-05
-2.60565186075117e-05
-3.32250277237649e-05
-2.57112560998464e-05
-2.40300625478088e-05
-1.10162498381777e-05
-2.78421774514563e-05
-1.66147878349407e-05
-3.30654788590452e-05
-1.50686570087072e-05
-1.58695891699312e-05
-9.43334169504853e-06
-1.19885853127076e-05
-1.97784893272049e-05
-5.22065413830015e-06
-5.69074742619996e-06
-2.31697836171112e-05
-2.58137876064096e-05
-3.39992939629295e-05
-3.89781574310787e-06
-2.74512907941996e-05
-2.69723995994015e-05
-5.29746276779729e-06
-3.2142678999557e-05
-1.1978991115144e-05
-1.66519586788077e-05
-2.50864077933645e-05
-5.61283968589957e-06
-1.88766790270399e-05
-2.63407266198395e-05
-1.7085050764199e-05
-1.50829259915533e-05
-1.43223351212419e-05
3.86113144254791e-06
-1.68204094465092e-05
-2.03575844724755e-05
-2.71940186951554e-05
-2.31615650181887e-05
-2.85977105562542e-05
-2.87393594617183e-05
-1.18514895891019e-05
-7.17244795226084e-06
-1.53410631779447e-06
-2.55798539173538e-05
-1.34447034904302e-05
-2.2723459121714e-05
-1.06171825763301e-05
-1.24382010280095e-05
-2.17886121948511e-05
-2.816505381002e-05
-3.88542261919983e-07
-1.98009310949197e-05
-2.96328925954687e-05
-4.32910471948652e-05
-7.74816351189571e-06
-1.46356847093447e-05
-3.23029816679813e-05
2.67432070322952e-06
-1.86308503114672e-05
-8.10994697166353e-06
-2.20892969192882e-05
-2.86983234561149e-05
-4.01831605885571e-05
-3.30332178055482e-05
-2.68736102711523e-05
-2.39075715040852e-05
-1.02610613376063e-05
-1.8585079941534e-05
-3.72160964973941e-05
-8.47087939086332e-06
-3.27027673356153e-05
-1.57840992376834e-05
-2.52832784053109e-05
-3.90276507258681e-05
-3.64386198154015e-05
-2.74635119278889e-05
-2.2190261572397e-05
-1.72945693089343e-05
-3.04193236858524e-05
-1.03280155570236e-05
-4.02143817542834e-05
-1.52813644584012e-05
-2.94725193664679e-05
-1.67300911012677e-05
-2.43278147934112e-05
-2.44663557542069e-05
-4.78142453063749e-05
-3.07205415511167e-05
-3.39549431436656e-05
-1.36539684360907e-06
-2.02858708805116e-05
-5.56761938767996e-05
-2.09275900936909e-05
-2.49226181048975e-06
-1.61407369224436e-05
-1.92493818415652e-05
-1.44161780849014e-05
-1.77792069409948e-05
-2.33802888306847e-05
-1.90617059224167e-05
-1.01094159889022e-05
-1.73885281353504e-05
-2.29420876430371e-05
-1.39178759483262e-05
-1.02933951958496e-05
-1.16985954669178e-05
-3.54606517807379e-05
-1.98998680709006e-05
-1.64012804406407e-05
-2.6706705715778e-05
-1.33508955030537e-05
-2.78075703847772e-05
-3.95884591473838e-06
-3.22931182373801e-05
-1.19783911010257e-05
-3.42495675487204e-05
-4.20152631509296e-05
-1.9537005715113e-06
-4.67335683438023e-05
-1.77602556217031e-05
-2.42424093628378e-05
-3.75248581216124e-05
-3.81262865386231e-06
-4.27175088160079e-06
-1.7588185427703e-05
-3.90989657696716e-05
-1.19086127309119e-05
-2.99747267473318e-05
-3.48629355441032e-06
-8.75874924499666e-06
-5.15561513659275e-05
-1.64410551419635e-05
-2.37534152966214e-05
1.65280226110265e-06
-1.33686325681621e-05
-3.49679664099776e-05
-1.81151808038172e-05
-2.87990963273369e-05
-3.18741095745618e-05
-2.03778815534432e-05
-1.25893198633388e-05
-1.12483234736373e-05
-1.99809684475206e-05
-1.47348933789761e-05
-9.69183417368781e-06
-5.48894338690358e-06
-5.30080380305183e-06
-1.04289417864008e-05
-2.85402016816653e-05
8.32630482044579e-06
-1.39609243988196e-05
-2.85467304412876e-05
-1.76877081160002e-05
-3.27143620559009e-05
-8.34677173753335e-06
-4.44772161869662e-05
-2.95569354067064e-05
-4.06262299795372e-05
-2.5652551778958e-05
-1.12458192374373e-05
-1.91920013217946e-05
-1.95251413450508e-05
-8.84259397733504e-06
-1.25718420773522e-05
-1.12206309384581e-05
1.42371254043869e-06
-1.6841920417222e-05
-4.52528788131294e-06
-3.77107488517891e-05
-2.01805968863482e-05
-1.40509717172615e-05
-4.31082200251755e-05
-1.29545531692772e-05
1.1094016035715e-05
-2.27301722638166e-05
-7.51092410884028e-06
-2.32886924709258e-06
-4.05731693731095e-05
-2.8488569839976e-05
-9.91600891628569e-06
-2.09369155610751e-05
-4.7334292032945e-06
-2.34930635607903e-05
-1.84334496452008e-05
-9.82823314265197e-06
-2.65979663328232e-05
-3.70609051614115e-05
-3.76406104262273e-05
-1.26763199515166e-05
-2.45647219028018e-05
-1.7489894510174e-05
-1.53797483592902e-05
-1.98693357186513e-05
1.0961479894136e-05
-2.37437479037975e-06
-3.27579884779671e-05
-2.05571707671994e-05
-2.55719181954481e-05
-1.84964192100909e-05
-1.03588083056474e-05
-2.37410294021484e-05
-2.76412037172564e-05
-1.7192773000872e-05
-2.83626903118119e-05
-1.45173391352064e-05
-1.0489829433154e-05
-2.62666241086587e-05
-4.63044950975536e-05
-1.19530176758078e-06
-3.44205251001148e-05
-1.99206704261016e-05
-1.8787229901702e-05
-2.4638452103225e-05
-3.13780811284936e-05
-2.84313189163293e-05
-1.44047465030917e-05
-1.73593504780047e-05
-8.6258537182034e-06
-2.45060686217018e-05
-2.66180604523284e-05
-1.23628995404731e-05
-1.98176351446974e-05
-1.65806624149929e-05
-1.750405559604e-05
-6.27233030533254e-06
-1.24493149851307e-05
-1.54225097000374e-05
-2.94534179525918e-05
-2.15948510752562e-05
-3.77460502357272e-05
-3.51341669153688e-05
-2.57469995027765e-05
-2.07936800916902e-05
-3.70369384517313e-05
-3.70069578519462e-05
-2.54489997883447e-05
-4.11544285574734e-05
-2.67771611397073e-05
-2.21019512494098e-05
-2.74757703226145e-06
-2.06224732164008e-05
-3.05653538536625e-05
-2.61573614908294e-05
-2.63525442809253e-05
-2.58851136115657e-05
-1.85962982934992e-05
-7.65984270871963e-06
-1.56142715271133e-05
-2.47872489801777e-05
-2.89052679941965e-05
1.46336601610377e-05
-4.15460550517011e-05
-1.87820831764715e-05
-3.71072255743129e-05
6.62167120070049e-06
-3.35922130521221e-05
-2.4447770758928e-05
-5.59033474433224e-05
-1.08225321309741e-05
-4.03788002275192e-05
-1.16088912206802e-05
-3.29242089123005e-05
-1.59177034566857e-05
-9.60948971513315e-06
-3.03883747171853e-05
-2.53981344562592e-05
-4.75522793350493e-06
-2.08277651393172e-05
-3.23912121331699e-05
-1.0195488429162e-05
-2.38723484164582e-05
-3.38942846253078e-06
-1.82409156711076e-05
2.59412666966593e-07
-1.76842310223971e-06
-1.14022690320207e-05
-1.93175363469554e-05
-1.83868238048519e-05
-1.84605535494138e-05
-2.80550868280054e-05
-1.73593950474606e-05
1.18937667032054e-06
-4.09070843818783e-05
-2.16062714048275e-05
-2.69642071254851e-05
-2.97880390442272e-05
-1.25469096596561e-05
6.37366279081574e-06
-1.79200377207121e-05
-2.60364505393012e-05
-2.5010476715724e-05
-1.38077589369431e-05
-1.25208448051062e-05
-2.67804171074319e-05
-3.34162759243393e-05
-3.33904900737243e-05
-9.58790390292776e-06
-1.72516461044946e-05
-1.6783204236548e-05
-1.77367413919783e-05
-2.41645191889921e-05
-1.68839278067812e-05
-2.54951977508479e-05
-8.20504867131669e-06
-6.81454072899798e-06
-3.58918759794845e-05
-2.45148359991119e-05
-3.58623341329365e-05
-4.30477798737968e-05
-2.25189262203784e-05
-2.84666840535948e-05
-1.00443078777496e-05
-1.02104981095419e-05
7.28875241518873e-06
-1.69747200771204e-05
-2.50327706565503e-05
-4.5078798565626e-05
-1.1238642600675e-05
-4.07987549167733e-05
-3.95058287757656e-06
-3.17742604819602e-05
-2.5438654897086e-05
-6.06966775809492e-06
-3.47564401702164e-05
-2.12522083005904e-05
-9.9521997620727e-07
-1.59168576450608e-05
-3.00003049094654e-05
-1.83078941767647e-05
-4.61409268408604e-05
-3.94956236681869e-06
-1.93483913695778e-05
-1.08675096830946e-05
-1.35452453422456e-05
-2.82063145856859e-05
9.54374489800218e-07
-3.34502979414574e-05
-2.29304485160498e-05
-4.68609883346729e-06
-1.2400567409659e-05
-1.25243307794022e-05
-2.47558338268966e-05
-1.98179536440779e-05
-1.70756869526541e-05
-2.6037220391067e-05
-2.75905166332321e-05
-1.46460350383298e-05
-2.08131232146145e-05
-7.50935793023733e-06
-2.52370437480162e-05
-3.96048531088467e-05
-1.17928956939014e-05
-1.13455075576456e-05
-1.12555073296731e-05
-4.77613153608227e-05
-1.07652759283733e-05
-1.29993006082844e-05
-3.0614761121219e-05
-3.3032030583458e-05
-4.25649348004254e-05
-2.45810726018871e-05
-2.54089445072777e-05
-3.41272021803389e-05
-3.06081993110182e-05
-1.56565442140354e-05
-2.50466991615841e-05
-2.80425541023674e-05
-2.18874377738831e-05
-7.49447313473725e-06
-7.80046465861427e-06
-1.46697109367735e-05
-2.27799827326778e-05
-1.78389076003282e-05
-1.8812964281501e-05
-2.49648290721736e-05
-4.15551221204797e-05
-2.71241606798289e-05
-2.901629083294e-05
-2.42995218669789e-05
-3.41491773852743e-05
-1.68947071649111e-05
-1.44354014084147e-05
-3.3258005133374e-05
-2.0284768133714e-05
-1.20939361678775e-05
-8.15289751707791e-06
-1.82708016508511e-05
-9.45830713746552e-06
-1.4571800981004e-05
-1.32530677063536e-05
-1.38935778291112e-05
-2.61695184950685e-05
-3.7597937850333e-05
-3.67189825879581e-05
-7.5039232078889e-06
-2.33519508441015e-05
-2.52539008649096e-06
1.82967877834107e-06
-2.82514360906461e-05
-4.50588328363641e-07
-1.37318373593921e-06
-3.81738510502034e-05
-6.58976549411609e-06
-3.78542127831989e-05
-2.31997128697836e-06
-2.4296491689382e-05
-4.90083535365919e-06
-2.29416102665583e-05
-9.13848809562828e-06
-1.8553978858257e-05
-1.34208298054113e-05
-3.37914142111879e-05
-2.81678483816482e-05
-3.31934494477877e-05
-1.17429197765471e-05
-2.25720581677985e-05
-1.13804979976918e-05
-2.77939571699661e-05
-8.26119963610793e-06
-2.15275155887477e-05
-3.23452822963345e-06
-2.88121421983777e-05
-1.10585963000324e-05
-2.06372869743126e-05
-1.27022126613235e-06
-3.1407171723029e-05
-3.99772041377153e-05
5.78746737438035e-06
-4.25499043327686e-05
-3.14023826474068e-05
-2.5141998400085e-05
-1.87568205642564e-05
-1.85837074532878e-05
-1.07252215443928e-05
-1.13063733980827e-05
-6.91575746128298e-06
-1.6151803168605e-05
-1.68914839647656e-05
-1.95731453215668e-05
-1.64674465320959e-05
-1.03599561549898e-05
-2.99784670673003e-05
-2.45622155356843e-05
-2.28341786043794e-05
-3.6792939880871e-05
-1.17021186719984e-05
-1.70533677224074e-05
-1.71944750589487e-05
1.56385169168222e-05
-2.18169884551687e-05
-3.48495166375693e-05
-1.47847349405606e-05
-1.8495203578139e-05
1.02236167299519e-05
-1.61755538566255e-05
-2.3347143587478e-05
-1.04264102158446e-05
-2.78836879378738e-05
-1.85335830641472e-05
-1.67744598127633e-05
-2.2626209725272e-05
-1.16207028078942e-05
-4.57400302817269e-05
-8.78544515068411e-06
-2.21949783665098e-05
-7.75230370366045e-06
-2.48932514225624e-05
-2.13855168854491e-05
-3.50186828306661e-05
-1.39522218058806e-05
-2.62572399994266e-05
-1.51338317901079e-05
-3.07911825369978e-05
-2.97385662805914e-05
-7.51298481634264e-06
-1.78825677246536e-05
-1.44369082124177e-05
-5.00162287486077e-06
-1.68122127562709e-05
-3.74253435768013e-05
-2.96976235424058e-05
-2.99229132641627e-07
-3.39882555332313e-05
-3.34706933976523e-05
-1.38313361591119e-05
-2.22390006948541e-05
-1.54315610660569e-05
-2.01453841863324e-05
-3.98116464588205e-05
-3.8474930279548e-06
-3.48882182703861e-05
-3.77603439216239e-05
-2.04633574532961e-05
-3.83929031744553e-05
-2.4037742166063e-05
-2.95415396164633e-05
-3.38488484145977e-05
-3.49418010945488e-05
-1.70920412514177e-05
-1.57053913717949e-05
-1.89454545734169e-05
-2.34902301374462e-05
-1.57763602735243e-05
9.38922145607794e-06
-2.20190075504349e-05
-1.24181901010986e-05
-1.26075009122765e-05
-1.99911677877986e-05
-3.29152178869293e-05
-3.22832609050462e-05
1.21590958235951e-05
-9.5830034606336e-06
-1.98242736446508e-05
-2.09494783640221e-05
-2.55876943696828e-05
-8.45474588299434e-06
-4.11785925208868e-05
-9.46556809515359e-06
-5.20878842042306e-06
-3.59269541096609e-05
-4.0634082727487e-05
-3.95604520665993e-06
-1.29404557224994e-05
-1.43821642946509e-05
-2.12573213463866e-05
-3.85130096487055e-06
-1.7979232135188e-05
-4.49704131401509e-05
-3.67017306397846e-06
-1.01598817292825e-05
-3.23360859681958e-05
-1.79943682427102e-05
-1.57054211324677e-05
-3.47058047096885e-05
-1.96935530828365e-05
-4.05060833474291e-06
-8.60654078403798e-06
-3.20668847659308e-05
-1.07149529441288e-05
-1.57890353929508e-05
-2.97876770651162e-05
-2.36710116748424e-05
-4.03970488800856e-05
-1.06658872040211e-05
-9.74886814885631e-06
-2.21077417014527e-05
-2.77682038453024e-05
-2.42268342842966e-05
-3.50892162129373e-05
-8.04141765385327e-07
-3.05189128910336e-05
-3.61057190357847e-05
-3.33436630870772e-05
-4.05422816796174e-05
-1.49394618455556e-05
-1.67707161882211e-05
-1.90946418717558e-05
-2.61929065448019e-05
-3.07559992609585e-05
-2.47492794432497e-05
4.67743281835124e-06
-3.97893151441816e-05
-8.80360594605936e-06
-6.04851637835418e-06
-1.28583552261053e-05
3.75797883123024e-06
-1.08567464927813e-05
-2.47000794753327e-05
-1.11717213344448e-05
-2.28502953565461e-05
-2.86843523175945e-05
-2.59771137013594e-05
-4.1020918716608e-05
-3.04697267874764e-05
-2.23981652801394e-05
-4.72560397047404e-05
-2.17354633475545e-05
-3.58106098145734e-07
-1.38616556850203e-05
-1.08593147316582e-05
-1.31888844515282e-05
-1.22998637259309e-08
-3.99298014817132e-05
-3.60461862496163e-05
-1.20844201965227e-05
-3.76431288894218e-05
-1.43473298397068e-05
-2.14712260585184e-05
-3.23610191570891e-05
-2.20137872499597e-05
-3.54511867949723e-05
-3.09204106483517e-05
-1.66462658332791e-05
-1.18183966221267e-05
-1.66415665604117e-05
-3.3021650234397e-05
-2.90087746998802e-05
-4.22766143199405e-05
-4.40796302501205e-06
-1.99478924939403e-05
-4.33795709088296e-05
-2.99396774055782e-05
-1.52656176449285e-05
-2.27114210060669e-05
-2.95375157708277e-06
-3.71576506658066e-06
-1.90929412472227e-05
-5.09690507048611e-06
-6.90353054835956e-06
-2.60902848522887e-05
1.50557536751564e-05
-2.89047717741318e-05
-3.20829910836308e-05
-1.86548816498994e-05
-1.70143469535129e-05
-1.81539943989038e-05
-3.78342368650987e-05
-6.80558665964791e-06
-4.02907612579007e-05
-2.47663030280953e-05
-4.46308820333239e-05
-3.31248766568705e-05
-1.13964865905719e-05
-6.93559970809742e-06
-3.76864205603046e-05
-2.93074536855517e-05
-3.89105217465556e-05
-3.48784684214336e-05
-2.54091964204898e-05
-1.29803671510126e-05
-1.76474768925531e-05
-1.07723414055444e-05
-1.96422997021967e-06
-2.6944005003611e-05
-2.01363198058183e-05
-3.13305509482335e-05
-4.12495718580063e-05
-2.18945919737413e-05
-5.29901087271095e-07
-2.91303217449295e-05
-2.23104942365839e-05
-1.53874376472474e-05
-2.83751170204413e-05
-2.07980896800393e-05
-3.96174067957772e-05
-1.75249878380892e-05
-1.82666923049364e-05
-1.43102340115391e-05
-1.44916340947825e-05
-9.87893399827352e-06
-2.07756691640153e-05
-5.35349892440003e-06
-1.17740631186979e-05
-2.09352780171198e-05
-1.56875337058659e-05
-2.9908565129399e-05
-2.46557260669248e-05
-1.08857713615222e-05
-9.66122933533307e-06
-2.07105601257507e-05
-3.51033959025837e-05
-2.34049284851501e-05
-2.33129868230883e-05
-1.58646386269791e-05
-7.77599220971159e-06
-6.42247872643289e-06
-9.59212540088811e-06
-1.61200263688371e-05
-2.04953150267813e-05
-2.81832586092449e-05
-1.38474926514969e-05
-1.91004050036487e-05
-3.99922217835542e-05
-2.30524406967569e-05
-3.50868934429058e-05
-2.42395000757208e-05
-7.96981258450727e-06
-4.52619331376551e-06
-4.40474917175827e-05
-3.27108877426546e-05
-2.35336048626565e-05
-1.81302309746297e-05
-2.30115706705265e-05
-7.79550659533621e-06
-2.39302817608981e-05
-3.38708599217703e-05
-3.49017704401425e-05
-1.79760073435656e-05
-1.70495698410215e-05
-2.15552843716578e-05
-1.23097394161443e-05
-1.39883963301323e-05
-4.57568274649295e-05
-3.16781733106265e-05
-2.95332462491754e-05
3.79088883632323e-06
-1.29146213837865e-05
3.51029162589749e-06
-5.21448640243752e-06
-1.15432397658464e-05
-1.49307722721136e-05
-2.40877495795643e-05
-2.98577543657694e-05
-2.34616471657747e-06
-4.1235384335365e-05
-2.24340531160463e-05
-2.21534548467934e-05
-2.2036419510175e-05
-2.86794190845681e-05
-9.01647096087004e-06
-1.67408273774306e-05
-1.2460779778868e-05
-2.4385844906321e-05
-3.58316917612778e-05
-1.91954938786252e-05
-2.21274008341277e-05
-2.5961473844581e-05
-1.95693521534674e-05
-7.75793649979696e-06
-3.06682745969075e-05
-2.30968626474115e-05
-4.27943733776243e-05
-8.33449954734101e-06
-1.93748895224896e-05
-4.10936067743272e-05
-2.18798217232277e-05
-1.31576053463848e-05
-5.77548839527472e-06
-3.65079532969353e-05
-1.12532456697961e-05
-2.46043924044106e-05
-1.09741888348123e-05
-2.38493624253026e-05
-2.75851798057855e-05
-3.73584398006181e-05
-3.18445544394721e-05
-3.0755091645021e-05
-2.37398459604061e-05
-1.94391761325012e-05
-1.58845125243146e-05
-1.67473608305336e-05
-1.78498858480901e-05
-8.64615561286393e-06
-1.71594468139287e-05
-2.94203040278918e-05
-2.91048776564196e-05
-2.42766442426632e-05
-2.01667711799033e-05
-2.4537096698298e-05
-3.49136940489781e-05
-1.41631085245415e-05
-3.42424928096593e-05
-9.70393091278062e-06
-2.09974986590224e-05
-1.97931486979928e-05
-7.13697520675874e-06
-2.32150670691195e-05
-4.23444559744904e-05
-2.28029118220463e-05
-5.32634539929586e-06
-1.71763441309152e-05
-2.29053232685656e-05
-3.49748658033845e-05
-1.84147371957873e-05
-2.46592006244952e-05
-3.07813985280365e-05
-1.90720205729122e-05
-1.68783656112791e-05
-3.12826352007858e-05
-1.32462906889595e-05
-2.93814004928379e-05
2.12803157057778e-06
-3.06063155196862e-05
-1.49133356538437e-05
-1.48055696348317e-05
-1.46728845746856e-05
-3.08462230262042e-05
-2.64507267384563e-05
-2.423380835075e-05
-3.18635827114281e-05
-1.61697633125948e-05
-7.55851750354935e-06
-3.36133472798337e-05
3.51473596896406e-06
-2.29377259948641e-05
-7.59511403870265e-06
-3.37857597457131e-05
-3.3059657962964e-05
-2.58851240231369e-05
-2.12066307726683e-05
-6.72749987983256e-06
3.24817143497589e-06
-2.12452040080418e-05
-1.32251309968257e-05
-2.32354211876382e-05
-1.88356387820934e-05
-1.61408580619746e-05
-2.11699168187742e-05
-2.92460144417301e-05
-4.31250196894203e-05
-1.04189128675407e-05
-1.29609980414469e-05
-9.73357059803015e-06
-3.31913754033635e-05
-2.48862567024689e-05
-1.05615390235956e-05
4.65204025423131e-06
-2.3462826865897e-05
-4.73714425569608e-06
-1.05043575100287e-05
-1.16975085060028e-05
-2.44611243465466e-05
-2.09414215988678e-05
9.11425965486837e-06
-2.02462224210026e-05
-3.20164124865139e-05
-2.624089622707e-05
-1.9067739930615e-05
-1.17689859308149e-05
-1.09643436677898e-05
-2.0024312074964e-05
-3.85246219405476e-05
-2.23370444120838e-05
-1.50090823948809e-05
-1.47995938961192e-05
-1.56041428074175e-05
-1.84770710128714e-05
-2.88936971090638e-05
-2.01059283226755e-05
-9.05156199364716e-06
-2.91349717108098e-05
-3.00334588064498e-05
-1.81942680341181e-05
-9.85889374638474e-06
-4.7572013882347e-05
-2.95955395143693e-05
-1.81922052045889e-05
-3.14614010013693e-05
-2.05844583682911e-05
-2.9501847461906e-05
-1.45844065671408e-05
-1.47469908680586e-05
-3.55274782185271e-05
-2.10286473918079e-05
-2.72557691337898e-05
-2.23006366284809e-05
-4.38917743308178e-05
-2.97228934797523e-05
-1.02857694196693e-05
-2.91240066781177e-05
-1.48122798156696e-05
-1.51399052677769e-05
-1.56884888701983e-05
-3.20822748511378e-05
-2.57911131958809e-05
-4.17638359535454e-05
-2.65066083316054e-05
-2.69814609781611e-05
-3.17888145460316e-05
-2.90733961021373e-05
-2.23720748056229e-05
-2.51684471658381e-05
-1.31539656489842e-05
-2.40249799145915e-05
-4.55662078803943e-05
-5.59684002168322e-06
-3.15961410685601e-05
-3.14336608507459e-05
-2.05354955396457e-05
-3.57048797310407e-06
-1.68346599802309e-05
-1.79251167743822e-05
-9.438566863311e-06
-2.39778362800602e-05
-1.82287632380985e-05
-1.95611736342145e-05
-1.52892604879278e-05
-1.12103456136772e-05
-2.03140450099924e-05
-2.42637479877062e-05
-1.48071719677071e-06
-2.29590942887215e-05
-2.02895580727872e-05
-2.62393151104461e-06
-1.81112966604388e-05
-3.66433012444252e-05
-2.34499090368505e-05
-7.78009546919882e-06
-3.94391457519883e-05
-1.23867366060251e-05
-7.23414976996339e-06
-1.5606243896146e-05
-1.10173219160512e-05
-6.6302071151182e-06
-4.25427032783114e-06
-2.0338359977803e-05
-1.01014721925496e-05
-1.69167306798909e-05
-1.79775721722746e-05
2.85734124698381e-06
-6.28953595323185e-06
-6.48680853773714e-06
-3.6586322600277e-05
-3.12363177388208e-05
-2.58942730413372e-05
-2.00497793119786e-05
7.20620585353415e-06
-6.62057164972845e-06
-1.78705210293315e-05
-9.83206913934264e-06
-1.06638548959779e-05
-2.83720053388104e-05
-2.30387579172337e-05
-1.5129685883943e-05
-1.69393945581813e-05
-4.40155185567385e-05
-2.67720568978097e-05
-1.70787779100837e-05
-2.59753330638045e-05
-2.41801869446219e-05
-1.94017294578666e-05
-2.53788149120061e-05
-1.86799329709638e-05
-9.64230565678585e-06
-1.62565785571284e-05
-1.80997389393687e-05
-2.95053518195969e-05
-2.1820240639852e-05
-3.39912191805973e-05
-1.19226741130858e-06
-1.95144719842734e-05
-1.59778377088225e-05
-2.29220616657366e-05
-2.42217608084827e-05
-1.57903556803771e-05
-2.09371544234078e-05
-2.66797345449067e-05
-1.23258969161039e-05
-2.17284272024707e-05
-5.29387633597903e-06
-5.62689341981953e-05
-2.37300869168075e-05
-1.93363565825646e-05
-2.89529074841803e-05
-2.03773610209047e-05
-7.63148787251734e-06
-2.80754165941353e-05
-1.75343513382268e-05
-3.58889094189276e-05
-7.00312598590675e-06
-2.44279203598536e-06
-2.45992015366849e-05
-2.6076920981056e-05
-9.97239359290951e-06
-3.67390897766736e-05
-3.28060572942381e-05
-1.46289704070347e-05
-2.93853175402801e-05
-2.24902958900988e-05
1.12113527879508e-05
1.1727389875706e-06
-2.23490430453939e-05
4.16398877547011e-06
-1.83220785227448e-05
-9.07834628344325e-06
-1.29471625261467e-05
-3.82024108388768e-05
-4.3027702839884e-05
-2.76764642915573e-05
-2.76346106285213e-05
-2.29771051961748e-05
-2.59578414197569e-05
-2.10553081755548e-05
-3.35128138309515e-05
-1.36169856205626e-05
-3.06413911788572e-05
-2.43656552728197e-05
-1.34414034416074e-05
-2.92738216712482e-05
-2.53002780391022e-05
-6.42398891940949e-06
-2.40021962243741e-05
4.82909617081975e-06
-3.83735205619215e-05
-4.52388773461806e-05
-2.82115117234068e-05
-1.75305309021786e-05
-4.26324216242271e-05
-1.34438023172493e-05
-4.01007305039098e-05
-8.25711260910505e-06
-1.83530721142811e-05
-1.69838800935502e-05
-3.1286464413735e-05
-2.51481404443178e-05
-3.20521620980312e-05
-3.97527829293519e-05
-4.02230537961927e-05
-2.36614955888115e-05
-2.63462126394645e-05
-3.13995460361933e-05
-1.50071368359592e-05
-3.20475217593486e-05
-3.3030830289322e-06
-2.52737295593226e-05
-1.40760991896375e-05
-2.54422755421415e-05
-1.20961962167506e-05
-7.04425412458824e-06
3.25340114785148e-06
-3.52734533250023e-05
-1.98452798625595e-05
-1.97419585962724e-05
-1.9076801618084e-05
-3.79505313029081e-05
-1.76843990522117e-05
-3.0549074620314e-05
-1.64857143718697e-05
-1.12264789079617e-05
-1.43926915922813e-05
-3.19807905330008e-05
-4.16936436584012e-06
-3.39589324146249e-05
-3.02550491635993e-05
-1.45627997203763e-05
-8.24493279465828e-06
-2.27007096585897e-05
-2.63812246697125e-05
-1.2375161700189e-05
-1.92760381814795e-05
-2.99815726938968e-05
-4.03523324054355e-06
-1.41978621634139e-05
-1.66991773014086e-05
-2.7884756118453e-05
-1.53999169866695e-05
-2.32681258238755e-05
-3.04272646420573e-05
-3.1694928369562e-05
-1.18535804136656e-07
-2.29023867210364e-05
-1.05989059342158e-05
-1.76521469838365e-05
-9.54299831167662e-06
-3.24408715973689e-05
-1.96509965615682e-05
-3.30229383188126e-06
-7.67569169615472e-06
-5.58086606557703e-06
-1.83768866008332e-05
-1.90065381314767e-05
-1.74959213563999e-05
-8.27578278954167e-06
-2.55513244300439e-05
-6.06730014893396e-06
9.90927377428213e-07
-2.24253836659745e-05
-4.54770055782048e-05
-7.7307932355876e-06
-4.0740909336192e-05
-2.95715370152587e-05
-2.94554795286154e-05
-2.97951802268287e-05
-2.03652943122549e-05
-3.30154175302333e-05
-7.82327951831273e-06
-2.46473648688526e-05
-4.16943915555066e-05
-2.89961333703999e-05
-2.20388003978655e-05
-2.63781425320044e-05
-3.78453818760178e-05
-2.18542770608927e-05
-1.93225737595008e-05
-2.61509311869565e-05
-3.65478566357364e-05
-7.08427855770011e-06
-2.01606165974486e-05
-1.59250893911275e-05
-1.49088348657027e-05
-1.27949582708582e-06
-2.15550404448124e-05
-7.35073100417224e-06
-2.02283632396906e-05
-2.16373998620243e-05
-3.08057579646185e-05
-2.46589431866745e-05
-1.70123999280003e-05
-2.16992646965178e-05
-2.25122892516295e-06
-3.50919557120818e-05
-2.33257443949135e-05
-3.81908486857464e-05
-1.08574474721614e-05
-1.80355855830107e-05
-2.00301612816876e-05
-4.44168945734012e-05
-3.70841934542215e-05
-2.10390022169386e-05
-6.30770877684386e-06
-3.04544332629633e-05
-1.59368831992877e-05
-5.32716746887505e-05
-2.47221511571279e-05
-1.6562048336953e-05
-2.60348705383722e-05
-1.24861546034137e-05
7.49600476476232e-06
-3.72207820398542e-05
-1.82812216356931e-05
-2.72071762387855e-05
-6.54120975203626e-06
-2.81626396098112e-05
-3.41179771525433e-05
6.8300225873377e-06
-2.34986384847012e-05
-4.18022003697165e-05
-1.7638292651202e-05
-2.6992128564397e-05
-3.21411700660648e-05
-3.9843437737006e-05
-1.17574961080889e-05
-3.65923643625727e-05
-2.86249137355824e-05
-1.43141249457017e-05
-2.20825298493404e-05
-9.38348285312618e-06
-6.92798785565456e-06
-2.70722160294906e-05
-1.1976741533789e-05
-1.68330593210359e-05
-3.02201317735439e-05
-3.12554340254544e-05
-3.50533722924811e-06
-1.30721722574162e-05
-5.83697437121221e-06
-1.07294801537724e-05
-2.02435094789083e-05
-2.52195400918049e-05
-1.34548477397258e-05
-1.67071626270754e-05
-9.72443872797132e-06
-2.19309652695764e-05
-2.57731739841606e-05
-2.81234854691051e-05
-2.93548229519638e-05
-1.6970475577373e-05
-2.62394923377914e-05
-1.28989984789992e-05
-3.71891504951603e-05
-2.28502285525414e-05
-3.11671236965428e-06
1.00923316084996e-05
-4.2272601685597e-06
-3.41599716423887e-05
-3.13252684095114e-05
-3.26714142779463e-05
-3.76805814553869e-05
-2.38757122890441e-05
-4.40665072424137e-06
-1.01876273848261e-05
-3.63774839509425e-05
-2.63977503967873e-05
-4.05466340713575e-05
-3.10710372333575e-05
-9.3276931355745e-06
-2.68004329597763e-05
-5.51616832666839e-06
-2.5235540813642e-05
-1.62657279475487e-05
-3.99567297682618e-05
-2.1127749091773e-05
-1.93420770139002e-05
-1.46210928873622e-05
-4.38821432817769e-05
5.10592724483716e-06
-3.56518964123338e-06
-2.74101311748289e-05
-1.77934463084698e-05
-2.29495335833877e-05
-2.25018003891437e-05
-4.55986809284389e-06
-1.63507259744341e-05
-1.920212232267e-05
-1.88171882751409e-05
-3.34841549683945e-05
-2.52316333975106e-05
-1.95964025609759e-05
-8.64760920245486e-06
-7.42254637882364e-06
-1.98709220415151e-07
-6.68902879342317e-06
-1.17697969978045e-05
-2.55717049306603e-05
-2.67565191897579e-05
-2.88494796881841e-05
-4.05307402256168e-05
-1.53201214121828e-05
-1.76691376132125e-05
-1.63409842876358e-05
-3.18803923195146e-05
-1.86854733850431e-05
-2.19558130732933e-05
-1.4382800269231e-05
-2.04748031528425e-05
-1.42455040893389e-05
-3.25445402495049e-05
-2.68073289490354e-05
-4.70927589590441e-06
-1.55681993240442e-05
-1.75814790948817e-05
-2.16260085142223e-05
-3.25689296047433e-05
-2.55591628297981e-05
-1.22612605553048e-06
-2.86611888106427e-05
-2.33441327519584e-05
-3.03464217655611e-05
-9.00515101294024e-06
-7.27268042182065e-06
-2.12556866354557e-05
-3.0384766288292e-05
-1.26826500810815e-05
-1.39637746303725e-05
-2.72573537955545e-05
-3.34061919795436e-05
-1.41482901042511e-05
-1.53689053109429e-05
-3.13272434493593e-05
-3.0391977155259e-05
-1.75984546092851e-05
-2.3051686659515e-05
1.37236333278124e-05
-2.99743479154913e-05
-2.51856826306064e-05
-2.01007586841946e-05
-2.65770306212429e-05
-2.90342290617497e-05
-7.68339287236547e-06
-3.80840355010347e-05
-3.16012355353795e-05
-1.52390186996684e-05
-3.09125128843582e-05
-2.18415542148065e-05
-2.54252670776538e-05
-9.5319537807035e-06
-1.07117417169917e-05
-2.48504767851299e-05
-2.63641936515161e-05
-2.76187175477081e-05
-1.00702416922666e-05
-2.25953738051432e-05
-3.61948037415725e-05
-3.75156852742434e-05
-3.03045905693873e-05
-1.7120466830532e-05
-4.04004587099537e-05
-3.41991598035651e-05
-1.91964219124069e-05
-1.4793118297309e-05
-4.55721418623489e-05
-4.71002286201252e-05
-1.23039025581754e-05
-2.1365400331245e-05
-1.39111875644942e-05
-2.35243127210261e-05
-2.9664195419943e-05
-2.50771140841927e-05
-2.05245712286727e-05
-2.33338559070002e-05
-7.40850619847406e-06
-4.2733863100441e-05
-1.20827843698245e-05
-2.88206832490986e-05
-8.41430635067085e-06
-2.34576187309339e-05
-1.24094545764576e-05
-4.4558530906649e-05
-1.62980798825357e-05
-9.20943918046245e-06
-3.05009760271396e-05
-1.81577970344976e-05
-1.53974863722446e-05
2.44304608996966e-06
-2.46266377187528e-05
-2.19843387958102e-05
-7.54353415285786e-06
-1.12342789590726e-05
-1.70896730453007e-05
-1.74245236556423e-05
-3.18683463019682e-05
-1.12939921560119e-05
-4.82070603888439e-05
-2.07377218593895e-05
-3.66037562188032e-05
-2.52331002946529e-05
-2.64478057352942e-05
-1.08375809939151e-05
-1.25368773480769e-05
-4.11982628742635e-05
-2.02280022174968e-05
-1.44102552377968e-05
-3.51987018023786e-05
-1.28499553698032e-05
-3.10789061371295e-05
-2.85955273026712e-05
-2.5762264534361e-05
-3.49480149176251e-05
-1.35575436933876e-05
-1.49252777934308e-07
-1.25053937824036e-05
-2.5783402272335e-05
2.83568964174176e-07
-2.6793103926604e-05
-3.28953830594701e-05
-3.3870592396428e-05
-1.30657202486704e-05
3.12054391551169e-06
-2.80342848462189e-05
-1.40178448813018e-05
-2.55804085267457e-05
-7.60514309382705e-06
-2.41715641488948e-05
-1.51592510083635e-05
-2.11617635737435e-05
-2.06159946675451e-05
-6.12161626771774e-06
-4.44181890141238e-05
-3.93670696645823e-05
-2.5372891864272e-05
-1.20147498167799e-05
-3.35478505941048e-05
-2.28379710702451e-05
-3.85672639679332e-05
-2.1687282667497e-05
-3.82819751440886e-05
-4.87913590802205e-06
-3.08275370727304e-05
-1.28679598422952e-05
-3.96561433456608e-05
-1.82640669254263e-05
-5.76059386960628e-06
-2.68731024459502e-05
-8.4090152250744e-06
-3.03478190884124e-05
-1.97046026256813e-05
-3.35983726782567e-05
2.08881443380462e-07
-2.45979347504025e-05
-3.04908463771146e-05
-4.05948021636393e-05
-2.32849003728306e-05
-3.30186820732316e-05
-1.8999821315451e-05
-2.49669597785918e-05
-3.24191796918297e-05
-3.326858680405e-05
-6.8546072624797e-06
-2.18464331916708e-05
-1.1619336245748e-05
-2.32670795386114e-05
-1.48663001108383e-05
-6.28266865254582e-06
-3.15058945534194e-05
-8.65498911433713e-06
-2.48590404137e-06
-2.97419468056772e-05
-4.23620961655227e-05
-1.89068421954894e-05
2.21715562960607e-06
-1.36559868806349e-05
-3.79522911707712e-05
-2.2424038830968e-05
-1.10140274567812e-05
-3.30066498959737e-05
-4.07434900646683e-05
-7.06216787332485e-06
-5.30960642173981e-05
-1.93042265905122e-05
-1.64284975264198e-05
-1.72567260952008e-06
-1.71712609310556e-05
-8.49918887429298e-06
-2.26678552751498e-05
-1.02942985386692e-05
-2.80002589264131e-05
-3.09349317488454e-05
-4.85135578927165e-05
-1.32740230029276e-05
-2.41583912135585e-05
-1.22980249761355e-05
-2.00790361804542e-05
-1.61481416374425e-05
-1.15348768925039e-05
-4.32788248888749e-05
-3.38893130846866e-05
-1.52374736023425e-05
-3.61124836311217e-05
-3.4181897546536e-05
-1.78323872630718e-05
-1.92001198191341e-05
-3.77066907828013e-05
-4.69942603920433e-05
-3.59015962212334e-05
-2.29394775552899e-05
-2.10660888268144e-05
-9.40772182943542e-06
-8.18850602708699e-06
-3.05844272662831e-05
-9.71529301199522e-06
-3.20993749117229e-05
-3.41087225977442e-05
-1.45940676914269e-05
-1.34260843526205e-05
-1.19725383517238e-05
-6.01353453260699e-06
-2.40947459736539e-05
-3.1800144414506e-05
-1.02657153536771e-05
-8.31024825598715e-06
1.08913334432004e-06
-2.25732239424983e-05
2.30280873379819e-06
-2.38727844974754e-05
-9.13445357439761e-06
-9.38727914790539e-06
-1.79419105917721e-05
-1.66323868607307e-05
-2.09857388742236e-05
-2.31627069813454e-05
-2.43013261566311e-05
-1.61848635441417e-05
-3.58955872643296e-05
-6.32587737338021e-06
-1.9993232062844e-05
-1.7471779901203e-05
-1.01008530225051e-05
-3.0561066346458e-05
-2.44348948179817e-05
-2.30528074605464e-05
-2.37594979566096e-05
-2.54602343569883e-05
-3.65157301743746e-05
-8.37122220009136e-06
-3.29703182883695e-05
-8.92405412331374e-06
-4.0427676951643e-05
-1.87325333757453e-06
-1.97188361021125e-05
-1.37511023022117e-05
-2.53693634182844e-05
-2.97618494588521e-05
-4.63827927939357e-05
-1.38787638982508e-05
-3.55576438772284e-05
-1.80775434064872e-05
-1.38343252727092e-05
-3.1811126292997e-05
-2.8350851707108e-05
-2.5347178172227e-05
-4.77516164956586e-06
-3.09650103930275e-05
-3.04458184091718e-05
-2.21394007470413e-05
-2.57661524062045e-05
-2.23875882123291e-05
-2.36830333091722e-05
-2.16123151966581e-05
-3.09142599968497e-05
-2.2828798794931e-05
-1.44536385361077e-05
-8.62313861722081e-06
-3.02074007722223e-05
-3.70295742941773e-05
2.6239016792494e-06
5.55108902439837e-06
-3.21150669575375e-05
-1.43887178698236e-05
-4.73901740462349e-05
-1.3875353775636e-05
1.14445489190325e-06
-3.42541633195228e-05
-1.59441589418297e-05
-2.53261877692427e-05
-3.39634434883037e-05
-3.64082983187336e-05
-2.39736901837657e-05
-2.56493065401669e-05
-3.38498737640264e-06
-8.02996971311158e-06
-2.15697995620905e-05
-2.9508226387004e-05
-1.07625598588565e-05
-2.78301305625332e-05
-2.90944194949006e-05
-1.70196254392574e-05
-2.78913702198801e-05
-1.85546274583789e-05
-1.63327601180494e-05
-2.85193720544197e-05
-2.4759609931141e-05
-3.35080348577159e-05
-7.56471332475071e-06
-2.11048558313286e-05
-2.64895632422828e-05
-2.81011606891759e-05
-1.7644191489619e-05
-1.7892187436246e-05
-1.9640811068134e-05
2.1871956081591e-06
-4.58971856827533e-05
-3.55014732826575e-05
-3.37552449119553e-05
-1.6105301719757e-05
-1.41945606050971e-05
-2.83734108117765e-05
1.90803339935144e-05
-2.31609371323196e-05
-2.94082323910356e-05
-4.1550672909183e-05
-2.13273675445393e-05
-4.04448076604163e-05
-2.99303250641486e-05
-1.09084640453473e-05
-3.28723449002346e-05
-2.24099966475515e-05
-8.75584054896392e-06
-1.93888251256245e-05
-2.24508254767169e-05
-1.10845656930197e-05
-2.31550397970561e-05
-2.04581687550827e-05
-3.3923434348654e-05
-2.67390864020667e-05
-1.79276774975316e-05
1.58164203206982e-06
-1.13690258082981e-05
-2.0832653957819e-05
-2.80126277006738e-05
-2.32755675220517e-05
-2.48525484131847e-05
-1.97094186977952e-05
-1.82059319782417e-05
-2.88695456940484e-05
-1.62748056487268e-05
-1.94918566733141e-05
-1.9822957051093e-05
-1.19144107325721e-05
-2.38831264520678e-05
-2.20181077875295e-05
-2.50146516829703e-05
-1.28706228306412e-05
-2.95598393241935e-05
-1.45801694499692e-05
-2.36096353250408e-05
-3.9317190105552e-05
-2.23917523142375e-05
-1.5040454998919e-05
-1.10202988180501e-05
-2.61869331237642e-05
-2.4585236397258e-05
-3.07297100589647e-05
-2.46614962720086e-05
-1.78028461742732e-05
-2.32277491072102e-05
-2.66431505121287e-05
-2.44249859491136e-05
-4.95274258654734e-05
-1.69657136027772e-05
-2.74944182211017e-05
-2.26881530349533e-05
-2.04654528365823e-05
-2.11337796549737e-05
-8.37598220266337e-06
-1.97253748206155e-05
-1.33522755078096e-05
-2.09783621340902e-05
1.47672040021315e-05
-1.16587985783802e-05
-4.71421407051364e-05
-2.29752482811655e-05
-2.08745359245268e-06
2.43204896319119e-05
-2.55024841717255e-05
-1.60774922625288e-05
-3.98551648644083e-05
-2.5912153879062e-05
-9.55058452381879e-06
-3.09270666965798e-05
-6.75390612696341e-06
-4.96729313094528e-06
1.8717451060302e-06
-1.89662191578006e-05
-4.98819800337518e-05
-3.55947825223136e-05
-1.93601749683315e-06
-1.62018451110956e-05
-1.01762016525919e-05
-1.22914415132932e-05
-1.85405184403099e-05
-3.77144330928213e-05
-2.09407283648888e-05
-5.90323994643574e-06
-2.75607168381414e-05
-3.71641777847773e-05
-2.03094647044374e-05
-2.95560364616379e-05
-4.11568983350036e-05
-2.63248970475566e-05
-2.92066454691094e-05
-1.44065361995004e-05
-4.06706828937564e-05
-3.94068187899673e-05
-1.32946264467796e-05
-1.62963266426478e-05
-3.34610849656121e-05
-2.60182595941017e-05
-2.65602615022114e-05
-2.4523939547184e-05
-1.36248771835099e-05
-5.22523664134273e-06
-6.12867385950776e-06
-1.93248759727098e-05
-1.06461895221837e-05
-4.75211715191634e-05
-1.69660741897931e-05
-3.13072977533275e-05
-1.69351488487769e-05
-1.95668554712476e-05
-1.87902823968053e-05
-5.36050219561286e-05
-3.90171317163894e-05
-1.32319846831403e-05
-1.95143113071722e-05
-1.79813974494793e-05
-3.64975011488635e-05
2.40599135925233e-07
-9.81476812568594e-06
-1.03969352552932e-05
-7.25790113974625e-06
-1.46094444545411e-05
-1.56369566756978e-05
-3.22407659467879e-05
-2.17033069030865e-05
-1.24495837370323e-05
-3.37818450109316e-05
-2.12222123242866e-05
-2.38561978010367e-05
-5.42627479311763e-06
-6.51375637305031e-06
-1.53022950579544e-05
-4.74162419215164e-06
-3.1790008877304e-05
-1.8834567259163e-05
-2.38060564317508e-05
-2.58114012794383e-05
-1.89449626649741e-05
-9.0561882999885e-06
-7.22026472257305e-06
-1.79575177275e-05
-2.7765303730232e-05
-1.87583659501496e-05
-2.20018876070622e-05
-1.89018695115127e-05
-2.07825119782252e-05
-2.9457642754711e-05
-1.80794442240311e-05
-1.82331952512931e-05
-1.89251719122062e-05
-1.93135605178355e-05
-2.58574467527971e-05
-6.52049786601264e-06
-2.62703707343704e-05
-2.42107962292272e-05
-2.61532086464181e-05
-8.28191470118846e-06
-2.73388992590304e-05
-7.11659302056857e-06
-1.47610814649582e-05
-8.11545883078361e-06
-4.07677503264848e-05
-1.7888606033307e-05
-2.60068240030657e-05
-3.81959043755791e-05
-4.25295124742775e-05
-3.25875515628437e-05
-1.65197090816108e-05
-3.71819794294336e-05
-1.29902274853507e-05
-1.22135560550442e-05
-1.14575154268046e-05
9.48513206882297e-08
-3.38345613090027e-05
-1.59504784194976e-05
-2.9922916117067e-05
-3.06899559725148e-06
-1.00673656942108e-05
-2.72454478618857e-05
-1.38246957681509e-05
-2.34752914198661e-05
-5.51859570468949e-06
-4.02682541514017e-05
-1.1954169140208e-05
-6.76810370980565e-06
-6.6402322719781e-07
-7.38420634363043e-06
-2.03193219252412e-05
-1.30295493290513e-05
-2.26978689995006e-05
-4.0266635932737e-05
-1.22692658887335e-05
-2.58615678396529e-05
-3.83525308478498e-05
-2.00339024189281e-05
-1.12651388904723e-05
-2.71747927180685e-05
-2.49880468760064e-05
-1.50769253386645e-05
-1.68459608769116e-05
-2.09821789338146e-05
-1.84580247073838e-05
-3.3418164658313e-05
-5.22155441420932e-06
-2.23899823679734e-05
-1.74672564428438e-05
-2.00266022731153e-06
-2.75207937089884e-05
-3.84595504314561e-05
-1.49069358075998e-05
-2.75428869287144e-05
-2.06411143493558e-05
-1.13682744657205e-05
-1.58929199496355e-05
-2.90455142296774e-05
-3.79571685765387e-05
-1.92960973247259e-05
-1.76408122113366e-05
-1.02566549486116e-05
-7.43197881733256e-06
-3.11149174121257e-05
-2.75817500610586e-05
-2.68646604462592e-05
-2.60183981511801e-05
-2.42774910275402e-05
-2.78663944144409e-05
-7.44566255877755e-06
-1.22030011107575e-05
-3.37726218673703e-06
-1.0518113770932e-05
-8.87009244366787e-06
-1.81758289123837e-05
-5.45582805397554e-06
-5.04212538493323e-05
-2.95547112824069e-05
-6.51230381492694e-06
-7.48040654989698e-06
-2.02977584022123e-05
-1.0838721034402e-05
-2.50770408905568e-05
5.78323444967536e-07
-1.47155571330752e-05
-2.08483741822738e-05
-1.88112945479652e-05
-6.93131808350362e-07
-1.52242356040746e-05
-1.37511115535815e-05
-3.18571808976566e-05
-4.5420903667717e-06
-1.844841848809e-05
-3.77914111513556e-05
-1.21273887571503e-05
-2.82966567826382e-05
-2.25885618070069e-05
-9.43684490917994e-06
-2.45248993311089e-05
-1.87123123215617e-05
-1.58226236731354e-05
-3.10173934629633e-05
-2.41923809481431e-05
-3.94607870400396e-05
-1.90143752937378e-05
-2.83273348239581e-05
-3.10302259563265e-05
-2.71340016867309e-05
-4.26837450989073e-05
-1.33920788761558e-05
-3.41931733080704e-05
-2.1532387439707e-05
-3.34155601745001e-05
-3.40583484232502e-05
-4.41040305814305e-05
6.54127792106945e-06
-4.10475470110863e-05
-1.04452587126562e-05
-2.31976915073365e-05
-2.64653679192605e-05
-2.94652329981665e-05
-1.9662012038256e-05
-1.57850855013165e-05
-1.81998042133031e-05
-2.65493845896626e-05
-2.523364577989e-05
-2.44049350544116e-05
-1.78317922547545e-05
-3.68639836041744e-05
-3.36553802809272e-05
-1.91556805056805e-05
-1.09805360292204e-05
-2.49325245764892e-05
2.30383030795898e-06
-3.79238572568225e-05
-2.32984702667769e-05
-3.18213409859684e-05
-2.1956535171676e-05
-1.00703163374217e-05
9.66046440592528e-06
-7.84655479357554e-06
-1.57140343300219e-05
-3.02826893852823e-05
-8.36930179551443e-06
-3.33942756180291e-05
-1.37808560670694e-05
-1.24261731047032e-05
-2.51317178690497e-05
-1.75259171850799e-05
-2.30296885237079e-05
-2.17828839337062e-05
-1.25697772564225e-05
-1.36035676983234e-05
-1.50426270017648e-05
-1.07682142428494e-05
-2.04038104023501e-05
-3.6646890341868e-05
-8.78957984005292e-06
-3.25019020075613e-05
-1.58480301839233e-05
-1.77064895943083e-05
-3.04299450756267e-05
-6.6393347262393e-06
-1.77849656607999e-05
-1.36945945288521e-05
-2.59452785160628e-06
-3.82456948614579e-05
-1.51208768126016e-05
-2.64315010605399e-05
-2.81500679461303e-05
-2.30338146754014e-05
-2.55636067384156e-05
-2.19713238011423e-05
-1.9083823330152e-05
-2.58487948633041e-05
-1.56974740912493e-05
-2.93129708368403e-05
-2.62955167890091e-05
-1.31693049109978e-05
-2.44819469923886e-05
-2.10976889683593e-05
-2.29447395466024e-05
-1.79251441205506e-05
-1.82055978959264e-05
-1.29007756858934e-05
4.55443265042014e-06
-3.07734410197043e-05
-6.99565118450582e-06
3.53278734547593e-06
-3.74312716805102e-05
-6.68872601616779e-06
-1.84063246900532e-05
-4.19946574849833e-05
-3.29670838556628e-05
-1.02869373040879e-05
-3.48795287578717e-05
-2.08178970507874e-05
-2.52171727961669e-05
-2.05962111039445e-05
1.08118201951421e-05
-7.90977444245283e-06
-7.95019400478915e-06
-2.85322171513971e-05
-2.3952595079934e-06
-1.38998699783942e-06
-2.68760922667851e-05
-4.40139612873564e-06
-2.46124691980043e-05
1.09640980458477e-05
2.08600824289525e-06
-1.83019645035314e-05
-1.93757155721439e-05
-4.3634971431349e-05
-1.28608435591228e-05
-3.13818561670018e-05
-1.90149049699001e-05
-2.23824612552972e-05
-1.40170224162991e-05
1.0073492107468e-05
-3.91607782596863e-05
-2.75867496928305e-05
-2.80933794347402e-05
-2.16782708547429e-05
-1.21977403790835e-05
-2.48049821337789e-05
5.29231044511411e-06
-2.21666938163173e-05
-2.15228728608065e-05
-1.80627697227307e-05
1.99849429174533e-06
-9.79185957344403e-06
-2.59099968971744e-05
-1.97090169996823e-05
-2.78312577548804e-05
-3.24764343549185e-05
-2.04718297275032e-05
-2.86432890012375e-05
5.01659542648416e-06
-1.53999375765186e-05
-1.1140062356813e-05
-1.19234645727636e-05
-2.95127894672894e-05
-2.06872102361551e-05
-1.63162161275821e-05
-1.16629654885898e-05
-1.55330376240703e-05
-3.20182965945699e-05
-3.17778692510099e-05
-2.57394209035174e-05
-2.73446880092874e-05
-6.34006508843417e-06
-1.66930485171309e-05
-2.24605531527834e-05
-1.02670559698042e-05
-1.7022504463078e-05
-4.10271901401715e-05
1.45312805360091e-07
-2.6820846237942e-05
-2.47799447649419e-05
-1.87195122194848e-05
-2.68910338999943e-05
-2.27466371364001e-05
-4.61200104988228e-05
-1.14878200055467e-05
-2.92404198005142e-05
-2.70898376873903e-05
6.89569154608268e-06
-1.24345198741733e-05
-1.40099734054337e-05
-5.74694344717245e-05
-3.44138639095222e-05
-2.5865485679095e-05
-1.70324584091041e-05
-3.2135911726254e-05
-5.1490208384027e-05
-2.68317138779264e-05
-2.57406650814449e-05
-1.41398285692754e-05
-2.05304336925061e-06
-3.77085764903526e-05
2.54600206638475e-06
-3.58545574541207e-05
-4.88267889575903e-05
-1.0245922864464e-05
-1.70754960012385e-05
-1.72307357308134e-05
-1.16130194972733e-05
-2.10530092723348e-05
-9.21822080636614e-06
-1.91500389727011e-05
-2.17890911794467e-05
-6.71106796628405e-06
-1.01065137984434e-05
-1.48621492051238e-06
-2.02329604657783e-05
-2.30145634567858e-05
5.50197384459974e-06
-1.64658895984842e-05
-1.72756531862931e-06
-2.2726227308718e-05
-3.36874233212402e-06
-3.0944370203433e-06
-8.48212107485024e-06
4.44972424098409e-07
-2.0664550598486e-05
-2.42970142956794e-05
-2.3372408043305e-05
-2.94967236406781e-05
-3.69162305180029e-05
-3.22139821578317e-05
-3.88142862529805e-05
-2.09730397261613e-05
-2.64091376608294e-05
-2.69402349126435e-05
-3.69245957706574e-05
-1.21798036949981e-05
-2.11188337440628e-05
-2.78182002708612e-06
-2.53368174983223e-05
-2.10883182938364e-05
-3.95536225911505e-05
-2.07105569726083e-05
-9.88262465892152e-06
-3.25089845455261e-05
-1.42150347412556e-06
-1.07503657593473e-05
-2.98643069201771e-05
-1.24170216996902e-05
-2.28862634281419e-05
-1.71992733687653e-05
-1.78119581837102e-05
-3.18303227186132e-05
-3.57538165145254e-05
-2.87038698200741e-05
-3.0283781044161e-07
-3.29345383840947e-05
-2.60387895199543e-05
-2.65017899624018e-05
-2.04675989105681e-05
-3.21682496392792e-05
-1.48727468955942e-05
-1.96656273987684e-05
-3.47645299036396e-05
4.25837774012727e-06
-2.74271135217178e-05
-4.05705515110634e-05
-2.19230310801813e-05
-1.66645271142769e-05
-3.44686148074345e-05
-3.22808056645105e-05
3.00250032338364e-06
-1.87376792222422e-05
-1.2819196605482e-05
-1.93721969807786e-05
-2.08027008515637e-05
-2.75322586180646e-05
-1.17906537287529e-05
-1.4667413375806e-06
-2.83503861735881e-05
-2.03047751816965e-05
-2.54024274240313e-05
-3.572702036926e-05
-3.2669237881987e-05
-2.68429571588549e-05
-1.94853445812401e-05
-2.15617416808466e-05
-1.38633441987606e-05
-1.7656054174741e-05
-2.14008815680939e-05
-1.9873559039935e-05
-1.76542721827615e-05
-2.00523274366928e-05
-2.63898014700388e-05
-2.93230785009813e-05
-1.31291805285155e-05
-1.35775510464239e-05
-1.76862672975507e-05
-1.63278588779731e-05
-2.68932743576161e-05
-4.47075764649009e-06
-3.79327528778987e-06
-2.44604219016553e-05
-3.20089767271114e-05
-2.35839053898557e-05
-7.36482004222396e-06
-1.37245841537695e-05
-2.81064457818525e-05
-3.23398775379871e-05
-3.80885548787764e-05
-1.29328785308404e-05
-6.6540019459458e-06
-1.21618259461804e-06
-2.33053166047231e-05
-4.03774597329966e-05
-1.89804293055252e-05
-2.57896813545551e-05
-2.69175372074604e-05
-1.66943516127855e-05
-2.47493614265959e-05
-4.25066631984351e-06
-1.32908208090584e-05
-4.45781257536685e-06
-2.3507003121156e-05
-2.13334098761001e-05
-1.7393678258611e-05
-1.82738581347761e-05
-2.21586567559576e-05
-2.84875999683132e-05
4.8594006046836e-06
-6.34065784675125e-06
-1.28115670086775e-05
-4.50899013487633e-07
-8.9349840828369e-06
-3.20979728210277e-05
-2.33414785835823e-05
-3.08206416727351e-05
-3.89380279207121e-05
-2.16342478078093e-05
-1.62553910658923e-05
-9.5982324844078e-06
-3.60911905142166e-05
-3.37622425211845e-05
-9.92378255798499e-06
-5.61164913251383e-06
-2.09450401916155e-05
-1.3178673509449e-05
-2.2557393802865e-05
-1.68944931364001e-05
-3.75318572550818e-05
-1.07204445981236e-05
1.02981207311535e-05
-3.03534937712e-05
-2.39537637105516e-05
-1.97076576160313e-05
-1.21997104668818e-05
-2.65644360379375e-05
-2.07832247687952e-05
-3.12903052647545e-05
-4.19445094308974e-05
-2.75856881449374e-05
-2.38676731257393e-05
-2.98841503224003e-05
-2.17308656753851e-05
-1.50305742789595e-05
-2.52365121930581e-05
-1.13962759415197e-05
-2.0490132481273e-05
-3.37804655821467e-05
-2.64466864399812e-05
-1.34963594758936e-05
-2.1124402961514e-05
-2.9679237692456e-05
-7.8161237250477e-07
-1.79927099212738e-05
-4.73728459776373e-05
-2.19395186539309e-05
-4.19777408946757e-05
-2.67551050064841e-05
-2.56102411943391e-05
-4.6023756191776e-06
-1.79052767178085e-05
-1.62066605981241e-05
-2.15788905936381e-05
-1.83405338398041e-05
-1.39943163940617e-05
-3.07643311310342e-05
-2.06450649124271e-05
-5.49235829993339e-06
-1.9910631424945e-05
1.32072416163842e-06
-1.69921429581972e-05
-8.10807723298769e-06
-6.12943856878125e-05
-1.61375098605176e-05
-1.65932424121834e-05
-1.4563996111598e-05
-4.36387502998123e-06
-3.9377100773998e-06
-1.81588895801874e-05
-1.08664681288762e-05
-1.9929940028702e-05
-1.5846648940091e-05
-3.41860620901425e-05
-1.77554185792636e-05
-2.28129891138923e-05
-3.06224068445851e-05
-2.24447554699157e-06
5.63338764732438e-06
-2.89909077711804e-05
-1.66224742928345e-05
-2.58741559112677e-05
-3.36483775133482e-05
-4.19940180831961e-05
-2.77252732998506e-05
-3.13920712383641e-05
-3.10475766944766e-06
-3.2518012812348e-05
-2.06189450151253e-05
-5.89202779190136e-06
-3.18448834072974e-05
-7.1672966493486e-06
-2.38161112397073e-05
-1.83519911585382e-05
-1.90611631062335e-05
-2.95712074316974e-06
-1.92215572858739e-05
-5.26902533499679e-06
-3.69487225846537e-05
-2.9589652155039e-05
-3.49355490243209e-05
-5.02185809405932e-05
-5.58211020969398e-06
-4.9672969414467e-06
-8.60265803797704e-06
-2.05091435651168e-05
-3.9706032741523e-06
-1.09965396639643e-05
-2.22205343882211e-05
-2.71795908572927e-05
-2.06323580328343e-05
-2.87699850346867e-05
-2.0506567390998e-05
-1.15448100865221e-05
-1.20990160330756e-05
-1.06377284161704e-05
-2.32311750744219e-05
-3.29351126467641e-05
-2.40415277632666e-05
-2.47006735570896e-05
-1.66830223570247e-05
-6.58930557894101e-06
-1.24543058430254e-05
-1.73649469374778e-05
-1.2975078807796e-05
-1.45102954618493e-05
5.0742591554015e-06
-2.0904245727516e-05
-1.9483529748394e-05
-1.12656934877623e-05
-1.32095594706462e-05
-4.4299357715404e-06
-1.39294475949626e-05
-2.50792022692286e-05
-5.27091299592326e-06
-4.1921767411069e-05
-3.99605129651153e-05
-1.5396015140499e-05
-2.28481803988836e-05
-4.82058930629867e-06
-4.14470728911952e-05
-1.81464058739195e-05
-3.06557100626637e-05
-2.81570284728544e-05
-2.52626028386962e-05
5.04796047387494e-06
-3.88202423679743e-05
-1.84628178910926e-05
-3.08528589461656e-05
-9.49489686824211e-06
-1.86422046138753e-05
-3.07430026051119e-05
-1.68489354314119e-05
-2.39810348531298e-05
-1.22554938265321e-05
-2.98852485734532e-05
-6.03303197772988e-06
1.90040699687918e-06
-9.9347534722663e-06
-4.37837644403459e-05
-4.87565057005088e-06
-6.69949406225513e-06
-2.31812692893351e-05
-1.70111301858599e-05
-1.64600311554968e-05
-1.7808006684596e-05
-1.34238886609346e-05
-3.37361251205374e-05
-5.19633052834168e-05
-2.7563582538487e-05
-2.83513361350685e-05
-2.54184581108678e-05
-3.10631655577564e-05
-2.78728519955795e-05
-3.52734526993726e-05
-3.10130669304823e-05
-2.72428879766657e-05
-2.78093819410734e-05
-1.81966691542104e-05
-3.65482319377498e-05
-1.21477862377193e-05
-1.76933725214413e-05
-2.71385594238238e-05
-2.77386343092675e-05
-2.48615386588774e-05
-2.29226564329885e-05
-2.09221367135398e-05
-1.52768094745146e-05
-2.90236843683374e-05
-1.15173197480997e-05
-2.43178955077616e-05
-1.9394677620147e-05
-3.30825074273062e-05
-2.32486534340891e-05
-1.72803420350146e-05
-1.61485000633603e-05
-1.36945087924748e-05
-4.12697245680152e-06
-5.6818780073107e-06
-1.57968732033151e-05
-1.08268362219937e-05
-9.22909265515947e-06
-2.48783265266673e-05
-1.86860262862849e-05
-6.38156843256785e-06
-3.77312246358264e-05
-2.9660601619614e-05
-1.64932359656485e-05
-3.24633388322822e-05
-2.41808908790323e-05
-3.24788348362708e-05
-2.14622451750111e-05
-2.92560818858235e-05
-3.51798658317713e-07
-4.40019685157545e-06
-2.74065155964606e-05
-2.39368727024849e-05
-3.29721449141623e-05
-2.43504026935268e-05
-2.26425911863842e-05
-3.69104884071297e-05
-1.85589341411084e-05
-2.06988493681362e-05
-1.16723352922335e-05
-2.21844351029802e-05
-7.23590094560051e-06
-1.64615038456057e-05
-1.58978751509338e-05
-4.99676430908999e-06
-2.77010226347263e-05
-7.36132419644665e-06
8.65222108556362e-06
-2.06637724822826e-05
-2.72436580529267e-05
-3.80405607365667e-06
-2.12973823462417e-05
-3.41156520372977e-06
-2.73166080174488e-06
-2.73647862728856e-05
-4.43194663804684e-06
-4.29455544787443e-06
6.60003646941951e-08
-1.05328899018283e-05
-1.17306899060073e-06
-8.72665192313791e-06
-3.34694035840432e-05
-2.76903996260572e-05
-4.0366416058759e-05
8.13142122959102e-06
-6.98015690845498e-05
-6.94727418743571e-06
-3.42515156882626e-05
-2.75713913189934e-05
-2.46347795816523e-05
-9.96227789621473e-06
2.76772308813454e-06
-2.66924106743053e-05
-4.3073081111755e-05
-2.44599609897806e-05
-8.23003468795536e-06
-3.03422361832682e-05
-2.28207207444241e-05
-6.52153508129579e-06
-4.48140241736922e-05
-2.86900148821172e-05
-2.44636176795959e-05
-2.70348400458543e-05
-2.50578105066186e-05
-2.67987862301343e-05
-1.31048823736614e-05
-3.12004889805911e-05
-2.20722284880041e-05
-2.65135104997129e-05
-3.1621764454396e-05
-1.68558333799676e-05
-1.42281514333771e-05
-2.42307083287399e-05
-1.01396228526339e-05
-2.16304589182095e-05
-1.62168112693001e-05
-1.06261778921876e-05
-1.13282265809054e-05
-2.08129122783288e-05
-2.29371269346517e-05
-1.54996156771476e-05
-3.91503745252951e-05
-3.11510063889534e-05
-3.72888190535345e-05
-3.67683346859619e-05
-2.97729577594552e-05
-3.65994793003274e-05
-6.70900025607316e-07
-2.68318364691488e-05
-1.37967573353234e-05
-3.96452251725386e-05
-3.01102972842854e-05
-4.98344026179814e-05
-1.20387909297365e-05
-1.64840252290786e-05
-3.31411152570436e-05
-2.88433933567555e-05
-1.08688951611365e-05
-2.75986525392436e-05
-6.10944004676135e-06
-9.17780700748657e-06
-9.21879510774809e-06
-3.43889044438559e-07
-1.50993231911816e-05
-2.69703146302087e-05
-6.43259279478144e-06
-4.348525647555e-06
-3.23411088766418e-05
-1.30634254589904e-05
-2.63495596391185e-05
-1.59538513641421e-05
-6.47412048624786e-06
-2.30305143811143e-05
-2.15765739997175e-05
-6.50183575012887e-06
-8.65861438322762e-06
-6.28929202858046e-06
-1.88307101532898e-05
-7.71318243602679e-06
-3.39413226436761e-05
8.4921800458981e-06
-1.22691427659701e-05
-2.96873105027451e-05
-1.35899948080221e-05
-4.75438187087034e-05
-1.95838625125174e-05
-3.25150291242985e-05
-1.49223577504577e-05
-3.80590673431934e-05
-3.64330005884919e-05
-2.77335953423931e-05
-3.84426837597152e-06
-1.21039989831754e-05
-2.39854022064872e-05
-9.03183987561939e-06
-1.63916227303357e-05
-2.74516803480647e-05
-3.3641131362911e-05
-2.0910942356459e-05
-1.75447275074669e-05
-1.32068907044012e-05
-9.35290779756705e-07
-2.5549345548236e-05
-4.06064960951307e-05
-4.91179492327694e-05
-2.50474882197936e-05
-4.95287071293875e-05
-1.23474841874063e-05
-8.961949779599e-06
-2.39600098535461e-05
-3.12737252462505e-05
-5.35150227254634e-06
-2.84083325208563e-05
-3.02398010560996e-05
-1.62322192162828e-05
-1.41151884438428e-05
-2.46807472620529e-05
-3.45389623980844e-05
-2.68421532073601e-05
-1.70821316714839e-05
-3.78343578113934e-05
-3.54353651681297e-05
-1.99982466058224e-05
-2.63301737447398e-05
-4.09692699014193e-05
-7.23653648840438e-06
2.90227514619383e-06
-1.09177721806027e-05
-3.31121202676208e-05
-4.00192153920461e-06
-2.15261440289377e-05
-1.55582080422203e-05
-1.09484807630482e-05
-1.15232565898106e-05
-6.27634209461712e-06
-1.55167421671604e-05
-9.02245755570479e-06
-1.06256214016393e-05
-2.03017167821869e-05
2.40647836886299e-06
-3.77902415670252e-06
-1.470051274735e-05
-2.15767453440709e-05
-3.38621596972585e-05
-2.68037936188161e-05
-2.00432074310076e-05
1.39628843134608e-05
-8.10801720010034e-06
-5.65926642058507e-05
-2.56649850099825e-05
-2.68945445862731e-05
-2.68052235671728e-05
-1.37491760377734e-05
-3.12991603322754e-05
-3.71800718022756e-05
-1.60845043977667e-05
-1.01945488380928e-05
-1.84632010610109e-05
-4.51036938664628e-05
-1.61741311872593e-05
-1.61344077686562e-05
-1.28835460630972e-05
-1.54222141876577e-06
2.66794633057765e-06
-2.32995158844241e-05
-1.82418359987477e-05
-3.672290000554e-05
-1.89919790327455e-05
-7.84466113403539e-06
-4.62691568634039e-05
-1.19922993309142e-05
-3.09441868538536e-05
-1.5901497772241e-05
-3.5697107674178e-05
-1.4011693042756e-05
-2.82349352001116e-05
-1.64560981198835e-05
-2.99667677608142e-05
-1.93957780136466e-05
-1.77939918759935e-05
-2.92685460287299e-05
-2.34806462967358e-05
-1.3200406502282e-05
-2.20554856786895e-05
-1.22788590107756e-05
-3.35198729604062e-06
-1.49315291330421e-05
-4.03654746299673e-05
-2.06471767107556e-05
-2.82285904606179e-05
-1.72262318212558e-05
-1.97731766954903e-05
-2.45478544953456e-05
-9.71596963528958e-07
-3.89505840141386e-05
-1.40425923540503e-05
-2.5179846481945e-05
-5.46517495095059e-06
-9.57452560238725e-06
-2.2527121334569e-05
-2.4111508112753e-05
-1.65455889400005e-05
-2.83173337637474e-05
6.78051372340357e-06
-1.93416700258073e-05
-1.92264582778124e-05
-1.79303805388547e-05
-1.63069467712782e-05
-6.4320124598747e-06
-9.05480448266415e-06
-2.1437017674887e-05
-1.56863377181357e-05
-3.23328487305167e-05
-1.88674502650053e-05
-3.15946893437121e-05
-7.37763465561964e-06
-2.03395032458209e-05
4.66410507045232e-06
-3.74330841317874e-05
-2.2567291773114e-05
-1.04464330986949e-05
-1.22164843858119e-05
-1.94029610473621e-05
-3.46974157896061e-05
-1.77866988273883e-05
-3.78692995143565e-06
-2.11866971530223e-05
-4.90413783899436e-06
-2.42547013733765e-05
1.39505204215194e-05
-1.65345024260347e-05
-2.04175233822529e-05
-1.69479459397428e-05
-2.97597285855924e-05
-2.34727013812042e-05
-1.67135680856876e-05
-1.40922157829125e-05
-3.17932216292172e-06
-2.60107286609639e-05
-1.1298183126654e-05
-2.07378580115906e-05
-1.54272129491631e-05
-1.68416585057374e-05
4.21731629345274e-06
-1.63425205376464e-05
-1.31629016554841e-05
-3.91408522576144e-05
-1.72647464718185e-05
-9.06599183120422e-06
-1.78127252284123e-05
-3.35135321267712e-05
-7.88084246781391e-06
-3.06116435950106e-05
-2.92779313881125e-05
-2.54260009763519e-05
-2.2982597885193e-05
-8.28403605430871e-06
-2.08354940035136e-05
-2.35570533249296e-05
-9.29394867447187e-06
-7.15861724916477e-06
-3.64197666429166e-05
-2.55522200023777e-05
-1.81754373239359e-05
-3.27724165515308e-05
-1.09564227162916e-05
-1.89101888534263e-05
-8.518148282625e-06
-1.47239849606411e-05
-3.03328345362458e-05
-5.38094583303265e-05
-1.74471253123037e-05
7.89145512850638e-06
-2.10634348387394e-05
-1.89054847499727e-05
-6.16440115038139e-06
-2.31538485804824e-05
-5.91679085344518e-06
-5.10203470351853e-06
-2.38449090413243e-05
-4.87586053899454e-05
-2.39054866350276e-05
-1.08097980603504e-05
2.57084732883691e-07
-1.74179012639473e-05
-1.64715495945771e-05
-2.64595292277142e-05
-2.33711301996065e-05
-1.81737203657774e-05
-2.90045234868234e-05
-1.36138697684278e-05
-2.42421511156567e-05
-2.92821676736895e-05
-2.95852940854469e-05
-2.1739743973173e-05
-2.06687858583247e-05
-5.11188205968787e-05
-2.39999568608938e-06
-2.64742324091664e-05
1.54744779033097e-06
-1.77248041122855e-05
-1.31802773737754e-05
-1.10323072573593e-05
-2.68802079564204e-05
-3.79459608602248e-06
-2.56498924914501e-05
-1.12437406054875e-05
-4.13666496240496e-05
-2.70521015409759e-05
8.48063834085464e-06
-1.16389949655799e-05
-3.74428258853302e-05
-1.47241458332099e-05
-7.97601692916414e-06
-3.09041214882394e-05
-4.68254808506867e-05
-1.87140098618112e-05
-1.86055808596415e-05
-2.00138679244204e-05
-2.16442678022475e-05
6.84781934342246e-07
1.93704592923115e-06
-9.21874997073503e-06
1.62188929766155e-06
-2.39109506844754e-05
-4.10682048375958e-05
-4.04177705692656e-06
-6.70368457714898e-06
-1.48212571159372e-05
-1.14484614609859e-05
-3.19087124604036e-05
-1.37857164606001e-05
-1.03602883677174e-05
-1.0123536341848e-05
-3.72369642981198e-05
-5.32202938413868e-06
-1.18269642296667e-05
-4.43763537734963e-05
-1.58840621917539e-05
-1.06239621166085e-05
-2.39106265672975e-05
-5.60199188692633e-06
6.52584415034896e-07
-1.82735375223918e-05
-1.68557529039228e-05
-1.74934405152004e-05
-3.16187285385315e-05
-6.83074106667713e-06
-1.59704389248846e-05
-3.38260303814841e-05
-1.90097229491787e-05
-2.83856223818109e-06
-9.31262010540869e-06
-2.66689137145277e-05
-9.75588872168568e-06
-3.10858265429789e-06
-6.51231358417999e-06
-1.5326911085128e-05
-2.56284250717863e-06
-3.15860668746039e-05
-2.79838836349296e-05
-2.85738665837318e-05
-1.7434178654536e-05
-3.25532881940437e-05
-3.03371829916095e-05
-1.65546441041898e-05
-2.30450512301671e-05
-8.59180579103729e-06
-1.24415101750852e-05
-3.58031924385478e-05
-1.14451932874634e-05
-3.31573426441705e-05
-4.15737702191196e-07
-3.38409120213317e-05
-1.23441857363348e-05
-2.06890733146394e-05
-2.26338697031006e-05
-2.69075973242847e-05
-2.02736420281672e-05
-3.18375773498109e-05
-1.85137869630363e-05
-1.60769137560792e-05
-4.20689144156707e-05
-2.73058586035264e-05
-6.9075764350251e-06
-1.18122599056656e-05
-2.55823312903776e-05
-1.82318436134328e-05
-1.246652274072e-05
-1.21373759222523e-05
-1.1675562837194e-05
-1.55429361161438e-05
-3.95053929738451e-05
-1.16311299583305e-05
-3.57794082516409e-05
-9.63590512389969e-06
-2.5360155109766e-05
-3.86611390984126e-05
-1.79218062665729e-05
-4.77319620101131e-05
4.46570171757839e-06
-2.15745859429377e-05
-2.49086288367614e-05
-2.63697717678827e-05
-1.89832820903506e-05
1.26262883904555e-05
-3.93423207885583e-05
-3.08738697189537e-05
-4.25161141954971e-05
-1.57241826083121e-05
-1.7952735591046e-05
-8.92350803606756e-06
-5.30433171189771e-06
-1.86288769928297e-05
