# Supplementary material for: Research on computational propagation and identification of mine microseismic signals based on deep learning
Source: PLoS One. 2025 Oct 22;20(10):e0334641. doi: 10.1371/journal.pone.0334641 (PMC12543183; doi:10.1371/journal.pone.0334641)
Supplement: S3 Data — (ZIP) [file pone.0334641.s003.zip › 000100500002884.xlsx_0.txt_24.txt.txt]

-2.6486939245175e-05
-1.0280848934207e-05
9.72562330811219e-06
-1.43026185960984e-05
-2.00749080512562e-05
-2.38149136362375e-05
-3.84552876383765e-05
-4.02290006901155e-05
-2.39428227620423e-05
-1.22250223865872e-05
4.54730339297794e-06
-1.13309282815985e-05
-4.4280508855669e-05
-2.54905727720264e-06
-2.98182631715459e-05
-9.93668291749358e-06
-1.36246951815993e-05
-2.7621937004854e-05
-7.00867336955524e-06
-1.21016962814531e-05
-1.85643305900106e-05
-1.72545099862086e-05
-4.16207855045015e-05
-7.73655694345003e-06
-1.41221242766729e-05
-1.08865808320946e-05
-1.42003773302626e-05
-5.94279867292036e-06
-1.89129773557073e-05
-1.73930625724328e-05
-3.18459038509737e-05
-3.53510774500526e-05
-3.49535987675877e-06
-2.92535211014865e-06
-1.63601649061159e-06
-2.18066345887405e-05
-1.91516898711956e-05
-3.99280363609385e-05
-2.2839920073271e-05
-1.84074637107259e-05
-2.72772727299566e-05
-1.21092404245624e-05
-9.69344423645422e-06
-9.77354064342543e-06
-2.78007052222604e-05
-2.79897511470752e-05
7.17866036560627e-06
-2.10219777143649e-05
-2.36642753106384e-05
-1.55881861907157e-05
-5.53333719758753e-05
-2.70801271126821e-05
-1.49752906455016e-05
-3.06627425815646e-05
-4.74705394757793e-05
6.55443263136883e-06
-1.97013789124849e-05
-8.56644499908949e-06
-1.0073926286626e-05
-2.14619238955486e-05
-4.64220403766515e-05
-1.47723232601108e-05
-1.37559874377404e-05
-2.23881244596884e-05
-1.17422413725428e-05
-9.81734006758196e-06
-1.2384188242417e-05
-9.38694414430926e-07
-4.06298386825277e-07
-2.01926822525363e-05
5.19966843269416e-06
-3.42807316516464e-05
-3.70287227161385e-05
-1.49928110672748e-05
-1.19668559857488e-05
-3.56236630217974e-06
-2.11130466194631e-05
-1.64192877749792e-05
-2.85771843025089e-05
-6.67301387410164e-06
-2.78000808327028e-06
-1.49522442574476e-05
-2.51630871834607e-05
-5.27639189371646e-05
-2.63830835051404e-05
-2.90847183581696e-05
-1.97139027564999e-05
-3.0193966559158e-05
-1.83451404868864e-05
-2.39101605920685e-06
-2.90488818491249e-05
-2.46527534791364e-05
-2.96916475513577e-05
-2.43053080498933e-05
8.5091904608106e-07
-1.26150012768258e-05
-2.26878148329954e-05
-1.75704967422987e-05
-1.40604058534498e-05
-8.02819120573134e-06
-4.24256770108477e-05
-1.80905351892844e-05
-4.09036572554632e-06
-1.64039568459443e-05
-1.29132019295984e-05
-3.18471836055815e-05
-3.67262344319154e-05
-2.31076379745754e-05
-1.84014514899666e-05
-2.37246361349173e-05
-5.31899472035613e-05
-1.8493361060195e-05
-2.24633442421471e-05
-2.95522739206285e-05
-3.86627265131453e-05
-2.79689909620309e-05
-3.43466418802646e-05
-2.17287234898222e-05
-2.87638413313403e-05
-1.725222328695e-05
-1.13233618552343e-05
-3.58696624067323e-05
-2.29179272158493e-05
-1.45428808616096e-05
-1.76460672729588e-06
-2.58157722363981e-05
-3.57552227406614e-05
-2.24170846526341e-05
-1.24585256229636e-05
-1.79498391451332e-05
-1.65399110951921e-05
-3.18627617293846e-05
-1.44563544236313e-05
-1.75798031913003e-05
-1.0210771015723e-05
-1.89096536895609e-05
-3.81965269297911e-06
-1.33300469344229e-05
-1.24529157353375e-05
-1.24199646009134e-05
-2.43542384945872e-05
-3.1712267459536e-05
-2.47167114331093e-05
-2.05657438888328e-05
-2.95941050431931e-05
-1.77041848811886e-05
-2.92093437545742e-05
-3.08577479952174e-05
1.59488511130035e-05
-2.48784539269135e-05
-2.86158074429398e-05
-3.50471737397531e-05
-1.38957271092712e-05
-2.11425277458163e-05
-1.27632906653222e-05
-7.43647721263682e-06
-1.56063772689344e-05
-3.81926222177472e-05
-2.46794537968916e-05
-3.11383988385261e-05
-3.67423251207995e-05
-3.53767246877639e-05
-9.43696663268952e-06
-1.24414504539288e-05
-2.31734649219485e-05
-1.54850053798292e-05
-2.83741844016084e-05
-3.98327733504314e-06
-1.45096896907316e-05
-2.10884782934808e-05
-2.63408136385864e-05
-6.73304000704837e-06
-1.60113280097484e-05
-4.09194869757108e-06
-6.82427999920301e-06
-2.88625021234927e-05
-2.70483370872995e-05
-2.23354667535554e-05
-2.18588627570816e-05
-8.55607277834984e-06
-3.39314485177421e-05
-1.79076142144436e-06
-1.69013359523868e-05
-1.5166749127239e-05
-1.6845801525204e-05
-2.64826367366835e-05
-3.0324407341779e-05
-1.27207048209251e-05
-8.33169956423852e-06
-3.73409425319162e-05
-2.88690129349214e-05
-2.73874892063769e-05
-1.98301524497788e-05
-6.95758997531192e-06
-1.35485918863939e-05
-2.45034346752998e-05
-3.31415591411792e-06
-1.92288652200279e-05
-1.49498045398276e-05
-8.24196356433328e-06
-5.13520792268485e-05
-1.13015014457046e-05
-1.0281992211922e-05
-1.88293241628008e-05
-2.2232154482431e-05
-3.22075115252786e-06
-4.5261638242599e-05
2.09090050780237e-06
-6.45023872066219e-06
-2.94305203705938e-05
-2.06102905612636e-05
-1.20532447472157e-05
-1.76263589677737e-05
-2.67558549965896e-05
-2.17314086272645e-05
-2.05930442608815e-05
-2.27490759301001e-05
-2.32308028248087e-05
-2.7011949882286e-05
-1.51855411137498e-05
-1.48246923500095e-05
-5.57056080350631e-06
-9.10304174280381e-06
-4.40164308648841e-05
-2.26725046738868e-05
-4.81617624408704e-05
-2.0033191777602e-05
-6.29484591743669e-06
-2.28113713717814e-05
-2.16560759225139e-05
-1.78954275510979e-05
-1.6437008990562e-05
-1.41632358463596e-05
-2.38165925947341e-05
-9.49840185770594e-06
-2.11589832823814e-05
-4.43351394845908e-05
-2.5357839009667e-05
6.8653181344282e-06
-2.93913973026301e-05
-1.06585216209537e-05
-1.8171446374347e-05
-2.17856238736359e-05
-3.01174220329789e-05
-6.19499908314297e-06
-2.56934922287411e-05
-3.28565373084711e-05
-1.80012876394203e-05
-4.04445957126479e-05
-2.86716515618008e-05
-3.49362185328392e-05
-1.38170826847362e-05
-2.42416715767398e-05
-2.31319450953301e-05
-1.24481288557283e-05
-3.73600460906545e-05
-2.73741622766555e-05
-2.23984666910988e-05
-3.27698274629804e-05
-7.77923078433496e-06
-1.17271640416355e-05
8.35799340902144e-06
-1.49278991404347e-05
-1.95607457334333e-05
-2.85698920649395e-06
-2.4500752537254e-05
-3.56702046290529e-05
-2.57992479254362e-05
-2.96060827503658e-05
-1.99587724148269e-05
-5.13065682377035e-06
-1.02631215576727e-05
-5.56820513712854e-06
-2.8290574140129e-05
-2.0185627513939e-05
-1.64027699143942e-05
-2.14071877492275e-05
-1.27127200669833e-05
-2.93056211405333e-05
-4.49978879854089e-06
-4.50552111857441e-05
-2.60063836230748e-05
-2.95374303532321e-05
-2.82523608703355e-05
-8.50140934026107e-06
-2.84349291758723e-05
2.02318329552215e-05
-2.79597693461707e-05
-8.76496797280817e-06
-2.66925472360529e-05
-2.39224091546022e-05
5.5144492986052e-06
-2.06617897463942e-05
-2.31488568420464e-05
-2.68038181612179e-05
-2.54253222209775e-05
-2.2638026155091e-05
-2.53198865629796e-05
-1.8345585002302e-05
-3.63560882132825e-05
-1.18556591544703e-05
-2.3497862684653e-05
-2.60666107981137e-05
-2.03918917331777e-05
-1.12921529130025e-05
-2.48741331427147e-05
-4.25668081090801e-05
-3.40450259071702e-05
-1.94261590151343e-05
-1.01651502257118e-05
-4.09238949950999e-05
-3.2196545604009e-05
-4.58691991473876e-05
-3.16495737780176e-05
-6.64186646456024e-06
-1.67348383863054e-05
-2.17340670024941e-05
-4.27562208206978e-06
-1.46070307255058e-05
-1.72032594912638e-05
-1.16980276245131e-05
-1.72928002519023e-05
-7.07451851009845e-06
2.05107145845197e-06
-3.12422576876459e-05
-2.64388569657599e-05
-9.34903392728833e-06
-1.34558650983487e-05
2.86148649898271e-06
-2.72317546982093e-05
-4.20030825304367e-06
-1.50160275840104e-05
-2.51801314431731e-05
-9.06205264732638e-06
-1.64475613678563e-05
-2.04467080413175e-05
-3.48372047114043e-05
-2.80952869944973e-05
-2.70327905388089e-05
-3.44874355750592e-05
-3.4308024724067e-05
-3.29015907601174e-05
-2.94576041548839e-05
-2.07806443000138e-05
-4.496115454389e-06
-2.57855596150359e-05
-2.75696861540629e-05
-2.54253537393882e-05
-3.42752566125133e-05
-2.95350522872893e-05
-2.85033543676308e-05
-2.76256563243949e-07
-2.73517669435893e-05
6.28287207832625e-06
2.59725650746957e-06
-8.44640965773534e-06
-5.01745125265769e-06
-7.46271634025391e-06
-2.73625394531723e-05
-4.04722768030135e-05
-2.37908478267501e-05
-1.67973332650203e-06
-3.82124265019758e-05
-2.31209347048244e-05
-7.5596395458576e-06
9.78187047526911e-06
-1.25251129518774e-05
-2.30945507965739e-05
-1.17629456790148e-05
-4.11248823350489e-05
-2.49398260957169e-05
-3.4511163794816e-05
-1.28285487352384e-05
-2.79019693562815e-05
-6.88968437590898e-06
-2.65961486587776e-05
-1.37257052749915e-05
-1.93889613484667e-05
-2.40733214030215e-05
-4.4107060391453e-05
-2.21371670364566e-05
-1.56907647498914e-05
1.75584685827968e-06
-4.43005452532646e-05
-7.58362559070977e-06
-3.19058031384626e-05
-1.33467258087721e-06
-3.87040857054207e-05
-1.94600743575579e-05
-3.00934043529469e-05
-2.78700386851827e-05
-2.17913139312183e-05
-1.99853022812171e-05
-3.93116875215469e-05
-1.38973203450595e-05
-2.96985820125681e-05
-1.00617226931607e-05
-2.37725604386842e-05
-3.8949415060054e-05
-3.52524899173092e-05
-1.69329031959653e-05
-8.84891768203967e-06
-2.00620238505488e-06
-3.55953320240135e-05
-1.67683998880807e-05
-2.37133275280789e-05
-8.84888991349496e-06
-2.5914383962022e-05
-2.48352525664896e-05
-3.00844208302821e-05
-1.75209783724831e-05
-3.49205607113143e-05
1.43746727687866e-05
-2.58172874857003e-05
-2.24013185137885e-05
-1.3504189020955e-05
-3.9788132569449e-05
-9.27423485625705e-06
-3.16713739109298e-05
-1.62520834623845e-05
-3.37078217787463e-05
-8.80066998811995e-06
-1.0396230115519e-05
-1.38719250922672e-05
-2.16159001572231e-05
-2.20026662171893e-05
-2.66063278216702e-05
-1.27246747888509e-05
-2.29504452463861e-05
-4.2998491668985e-05
-4.44119162956904e-05
-1.36551305571703e-05
-3.40902963600881e-05
-4.30756704027997e-05
-1.15279687752631e-05
-5.09786519956032e-06
-1.49131990490042e-05
-6.61077107333479e-06
-4.13604318083122e-05
-2.87742680942119e-05
-3.31662174383453e-05
-1.58562748493994e-06
-3.54660732591054e-05
-1.7678574375539e-05
-2.67184889601846e-05
-3.18045257247404e-05
-1.38582517017137e-05
-1.14948955888215e-05
-1.54799087111713e-05
-1.74580645913449e-05
-2.25409227895073e-05
-1.45051015693232e-05
-8.37629683422412e-06
-8.02752678619966e-06
-7.20760525628024e-06
-3.62522502727714e-05
-1.34412272990175e-05
-1.26215020858307e-05
7.68070934081827e-06
-8.94937100116535e-06
-1.56423542515935e-05
-2.27815992068195e-05
-9.79196537314511e-06
-2.89929718522024e-05
-2.75604332219998e-05
-1.55195253900884e-05
-1.57877552722549e-05
-1.88392293295809e-05
-3.22118610463617e-06
-3.04141801413507e-05
-8.53358986123803e-06
-9.44805644321381e-06
-3.34038759610227e-05
-1.94076888295231e-05
-3.08007450839674e-05
-1.88820025224063e-05
-3.45137752346518e-05
-3.57705916363711e-05
-2.51022566151325e-05
-3.06878352236764e-05
-2.38833601791355e-05
-2.83201732551923e-05
-1.95537335768e-05
6.03083568032955e-06
-5.68192022944467e-06
-1.68163569093066e-05
-4.23433651024973e-05
5.51150175130105e-07
-1.68343750910346e-05
-3.25056591849605e-05
-1.88215521012816e-05
-1.49750246284659e-05
-7.07797180392916e-06
-9.1891636533501e-06
-1.17155111725109e-05
-3.88606220480806e-05
-3.45351135018271e-06
-3.52198444331622e-05
-3.0540561396473e-05
-4.44370901252983e-05
-3.72202554653591e-05
-2.18463215004269e-05
-1.90291937200407e-05
-8.14324876286975e-06
-5.78050577631776e-06
-2.58710440904228e-05
-9.74813752103536e-06
-2.06239342512203e-05
-2.59812717484111e-05
-3.36018388859426e-05
-2.11850673337942e-05
-3.22989973817409e-05
-1.68625274090894e-05
-1.98713087628407e-05
-3.15223420649865e-05
-6.5702359448241e-06
-9.3360681855455e-06
-2.16487816190375e-05
-3.45594272176952e-06
-1.5637774171961e-05
-2.24647017297882e-05
-2.39666128726236e-05
-1.38524505503537e-05
-4.62653168558365e-05
-1.64855428056534e-06
-6.7985016703584e-06
-1.55185424433718e-05
-1.39805192795788e-05
-1.04577496958676e-05
-2.32651232947986e-05
-8.4545003886273e-06
-1.35134329080032e-05
-1.3563003020554e-05
-3.4806291491894e-05
-1.71415806142874e-05
1.13949131962055e-06
-4.58609245092411e-05
-2.59606108653006e-05
-2.69720072652902e-05
-2.04673577131505e-05
-2.79905664869411e-05
-8.77753671964269e-06
1.18573207160894e-06
-3.19260271803169e-05
-1.73740533295776e-05
-9.74608683762071e-06
-2.80864910017064e-05
-8.95647569450981e-06
-2.17452063505519e-05
-2.93915098337617e-05
-6.19396068838216e-06
-5.44402161260264e-06
-1.93291450582009e-05
-9.02319107395881e-06
-2.65553626825515e-05
-1.41394103610204e-05
-1.5073333659744e-05
-1.87070972772577e-05
-3.12858902064107e-05
-2.11644882443758e-05
-1.29046126895236e-05
-2.69982580390122e-05
-2.95075860994722e-05
-3.07417325763247e-05
-3.09437529244277e-05
-3.81655271338584e-05
-2.30001234300589e-05
-1.14530935281771e-05
-2.20593091075601e-05
-1.29240532239348e-05
-4.23753152789586e-05
-1.06184607613608e-05
-1.8281907924643e-05
-2.56310519527404e-05
-3.36077311454189e-05
-6.33647249145523e-06
4.33871761037049e-06
5.36608883110809e-06
-3.39677703276379e-05
-2.836485871112e-05
-1.66751104690751e-05
-2.31836916804265e-05
-2.1516340162314e-05
-1.8839922049943e-05
-1.34247435400841e-05
-2.06931723291237e-05
-6.67496741284045e-06
-1.67312235139036e-05
-1.79208417137172e-05
-4.84023115243545e-06
-1.05221133631841e-05
-2.09869895961597e-05
-5.45099869788564e-06
-1.08583710289783e-05
-4.49647398271624e-05
-1.44064284641598e-05
-3.40710196662491e-05
-6.5454725828534e-06
-2.66856857080476e-05
-2.70129848879223e-05
-2.10775631337856e-05
-5.37297692873469e-06
-2.63899994721345e-05
-3.54646199369071e-05
-5.24869270152504e-06
-3.23242942105075e-05
-1.19469027919965e-05
-2.44538530293997e-05
-2.31939488127492e-05
-1.59095283909305e-05
-1.92650802822099e-05
-1.63377990775087e-05
-2.86163233745245e-05
-2.33120343241515e-05
-3.95589113729633e-05
-2.07530776897871e-05
-1.97455007966214e-05
-2.44480508204577e-05
5.0289012984488e-07
-3.14001113178661e-05
-2.31591750546818e-05
-3.8994765822292e-05
-3.3319868326474e-05
-2.35488078130556e-05
-1.45117953748051e-05
-1.61852657709555e-05
-1.27810864260395e-05
-2.25223899667531e-05
-3.55164671647986e-05
-3.51120387493634e-05
-3.36960959795881e-05
-2.88991385129525e-05
-2.81508152319814e-05
-1.36226667730533e-05
5.90871058833484e-06
-2.29756689894436e-05
-4.34422108638946e-05
-2.04874417384331e-05
-2.48366368061069e-05
-3.85016926229199e-05
-9.06892999789246e-06
-1.5879660252933e-05
-1.84151422996559e-05
-2.23339650872053e-05
-1.61590719544079e-05
-2.63889457127119e-06
-2.31847774433502e-05
-2.92462159414159e-05
-1.55603397252983e-05
-3.84939154164808e-05
-2.22052723358618e-05
-1.27959845764888e-05
-2.20276426281236e-05
-5.02648212114817e-06
-3.82466653279832e-05
-7.14884347218109e-06
-1.75572407295991e-05
-5.74232909023149e-06
8.2924521234053e-06
-1.51882898078084e-06
-3.03569792240498e-05
-2.53591704428967e-05
-1.71260476628787e-05
8.41878308451127e-06
-3.15381785502361e-05
-1.84123041496656e-05
-3.28255018898865e-07
-3.8930006318652e-05
-2.05849636258848e-05
-1.27375733637995e-05
-2.87836211835852e-06
-3.27110002995363e-05
2.56685829232542e-06
-1.88361982500881e-05
-3.717388945428e-05
-1.39319214059743e-05
-6.6516327611392e-06
-1.53425227674574e-05
-2.08414332782361e-05
-1.23779711839618e-05
-1.09614830303315e-05
-3.91830705388719e-06
8.06452294506238e-06
-4.34202497999564e-05
-2.74324564194073e-05
-1.3222557726772e-05
-1.1247777666663e-05
-3.87391965718449e-05
-1.54870231017271e-05
-3.61936643266086e-05
-1.84256639853192e-05
-1.55505592413741e-05
-3.26649109289484e-05
-1.78540331475337e-05
-1.56964129471083e-05
-2.44475901914923e-05
-2.02583868709138e-05
-1.41978574535999e-05
-3.42949963562858e-05
-4.52989947100558e-06
-4.62822476134021e-05
-3.44631845132682e-05
-1.35075836078294e-05
-2.05820341441784e-06
7.69400584991888e-06
-2.03772930042761e-05
-1.75891995200337e-05
-3.30487222712959e-05
-2.75981884616949e-05
-2.10070722877574e-05
-1.9055325335057e-05
-2.80865182587531e-05
-2.24025145636963e-05
-1.06341532718851e-06
-2.81036011469689e-05
-2.87304498938984e-05
-3.1658065730558e-05
-1.85208816800955e-05
-3.44315993536364e-06
-3.93970385691178e-05
-4.48856245647769e-05
6.84966416840393e-06
-2.00153053276275e-05
-2.363447475049e-05
-2.84266239183805e-05
8.38190379075006e-06
-2.6931228039071e-05
-7.9674182759267e-06
-2.6304368911827e-05
5.83621368825292e-06
-8.89463942848636e-06
-2.75072835823809e-05
-2.67112291191742e-05
-1.83330929966803e-05
-1.62964932715356e-05
-2.91553575247621e-05
-2.18809746542538e-05
-2.34175529142291e-05
-1.70057072953288e-05
-2.08149197765242e-05
-1.2695205327713e-05
-4.90252725764919e-05
-3.41657020319106e-05
-2.96322277559177e-05
-2.19828937193699e-05
-1.24127125156675e-05
-3.54627050951114e-05
-2.45822678414489e-05
-8.52302966394494e-06
-2.42436917752974e-05
-1.76969248412545e-05
-2.19757486857223e-05
-5.53625735610393e-06
-2.30970065568803e-05
-1.46146654661369e-05
-2.01894712972225e-05
-2.47785820376524e-05
1.07483995441114e-05
-2.2359607116249e-05
-3.32834289974213e-05
-2.05910514776975e-05
-6.98722605099682e-06
-2.36336628247902e-05
-4.35919208929944e-05
-2.80594930795892e-05
-1.72636766178362e-05
-2.99993932280862e-06
-3.20223305349508e-05
-2.20665695434808e-05
-3.30786921154971e-05
-1.006400095507e-05
-1.93211028876318e-05
-6.55031616186494e-06
-1.28007784939639e-05
-9.40151297272469e-06
-2.24952443890316e-05
-8.31918391517702e-06
-3.35388529862285e-05
-1.73074918530654e-05
-1.15578459923034e-05
-2.51642445899864e-05
-3.02993185311122e-05
-2.2291834757879e-05
-3.48734214325047e-05
-1.20705809597168e-05
-1.96423184389617e-05
-1.11484600049619e-05
3.02010814744211e-06
-2.81345745615018e-06
-2.96097020964693e-05
-1.9449749355756e-05
-1.23055768488988e-05
-3.77318638114304e-05
-9.33207504185903e-06
-2.12641288008218e-05
-1.71517156196167e-05
-1.9824518282844e-05
-2.4899136461778e-05
-3.57299661830261e-05
-2.64714506230223e-05
-3.05595550517295e-05
-2.37637918806227e-05
-2.53656455793457e-05
-2.65348883018413e-05
-4.16779591184771e-06
-3.62975087130646e-05
-1.88867819576665e-05
-1.11441854250907e-05
-2.47801357977757e-05
3.92320463595712e-06
-2.39419986843891e-05
-4.55205506399382e-05
-9.90992422508144e-06
-6.36321846578565e-06
-4.51875573165734e-05
-3.05988439478827e-05
-1.49892169953178e-05
-1.63599201199821e-05
-1.05942150686244e-05
-1.23572629984228e-05
-1.80548293907759e-05
-2.1072797231716e-05
7.96473037013092e-06
-2.89583928124363e-05
-1.35758692523235e-05
-4.02151246000474e-06
-2.97714324446134e-05
-3.13223726289907e-06
-1.71716358357469e-05
-3.07661817315823e-05
-1.41154817450913e-05
-2.18067442478415e-05
-7.4051432489186e-06
-1.22256469780639e-05
-2.78131062490479e-05
-1.15152405384958e-05
-1.37921200817283e-05
-1.99150934390776e-05
-2.63737173909399e-05
-1.42145122886998e-05
-2.32217860978406e-05
-7.98800128795423e-06
-3.12759649640051e-05
-4.11445947028207e-05
-2.91638929404279e-05
-1.11968572339363e-05
-2.53342842923909e-05
-1.74739667153719e-06
-2.43673720216945e-05
-3.30724469731044e-05
-2.6098281932155e-06
-4.48792125617184e-05
-3.26064334563994e-05
1.6964461943761e-06
4.30577965562537e-06
-3.07470916069532e-05
-2.90763630796751e-05
-8.73189553546828e-06
-1.59053293928116e-05
-3.23518761675071e-05
-3.3868560585284e-05
-1.07460250390721e-05
-1.07294069090575e-05
-2.56266683276576e-05
-1.50917040656077e-05
-3.20583618265066e-05
-3.61803563673628e-05
-1.01273617896025e-05
-2.99788518328103e-05
-1.80544523381061e-05
-2.56225241221986e-05
-3.10568209096866e-05
-4.12180661303037e-05
-2.5697113735769e-05
-1.21101314052691e-05
-1.91229627991618e-05
-2.33220119700562e-05
-3.24890334401137e-05
-4.05495254026902e-05
-3.3946938550519e-07
-1.20960412555515e-05
-1.4299353555983e-05
-8.82589694818101e-06
-1.28139628100606e-05
5.59039923355814e-06
-4.59562464715903e-07
-3.97098281178695e-05
-2.02404800821628e-05
-1.76582104874857e-06
-6.52447749039134e-06
-1.9874901494353e-05
-1.18957520875255e-05
-3.28913902276277e-05
-1.89084055011973e-05
-2.96616500032757e-05
-8.1686884845877e-06
-2.15890273397071e-05
-1.68594691427492e-05
-1.1557589600623e-05
-7.1578263030079e-06
-4.23526305732194e-05
-1.56845429314978e-05
-2.01048764583871e-05
-3.48544064451154e-05
-3.28230743773408e-05
-2.656996968878e-05
-1.79975948793829e-05
-3.7890207717602e-05
-2.44713149503268e-05
-2.28845266161273e-05
-2.39603605341092e-05
-1.01652668845897e-05
-2.2312636033058e-05
-1.41208038521863e-05
-1.58782075225787e-05
-8.79678881031567e-06
-1.68062738704075e-05
-3.937603164905e-05
-1.10964284943167e-05
-1.06831392310573e-05
-3.26585358736675e-05
-2.45787838126352e-05
-4.88409630139212e-06
-3.8580412384973e-05
-5.00011616527626e-06
-9.40491477768713e-06
-6.4183118788194e-06
1.02027270528567e-06
-1.52738607188342e-05
-1.82028553360292e-05
-1.55680952670602e-05
-5.1959068107663e-05
-3.1035296200211e-05
-2.27649686671213e-05
-7.71410209090133e-06
-2.81629281313153e-05
-1.01709390290898e-05
-1.24563889626924e-06
2.95097557406949e-06
-2.88952602809526e-05
-3.60488627094253e-05
-1.9266022363623e-05
-1.71010814813478e-05
-1.17783376280187e-05
-1.28132124886813e-05
-1.30408700710074e-05
-1.69289911307523e-05
1.81393653773444e-06
-8.54598414586768e-06
-4.40436110495238e-05
-2.33442213914989e-05
-4.7919815223414e-06
-1.49785565468777e-05
-3.13293767121435e-05
-1.80896225062488e-05
-1.28411419792648e-05
-2.63617332398158e-05
-2.14257276254062e-05
-7.90030332803508e-06
-3.76456991072433e-05
-2.28823142892454e-05
-2.74664941788395e-05
-1.36310984786991e-05
-5.36306104668588e-05
-4.25909683944805e-05
-1.28058688825733e-05
5.67781479911772e-06
-3.53293486180987e-05
-3.77746719770251e-05
-6.55332192720032e-06
-2.02480776797522e-05
-3.04241878402803e-05
-4.50631047512341e-05
-2.26228266589791e-05
-1.40032494744651e-05
-1.99019184376798e-05
-2.97725104248622e-05
-2.78484068040147e-05
-3.03855468793938e-05
-1.31655223759721e-05
-2.68520543949882e-05
-1.81366195402101e-05
-2.35284866354182e-05
-3.67730157441002e-05
-1.21726641505351e-05
-3.93100371959684e-05
-2.50961150036447e-05
-4.23100487840629e-05
-1.34922646838594e-05
-2.82797620646962e-05
-1.68193989968743e-05
-2.93555769123777e-05
-5.62742417583685e-06
-2.07751457092157e-05
-2.25172688492862e-05
-3.48945656790958e-05
-2.49343394403511e-05
-1.77029387088959e-05
-1.16068165761518e-05
-2.24441355353296e-05
-1.51710732253457e-05
-2.72824349039061e-05
-1.64030549819554e-05
-1.76466518380649e-05
-9.78700196499533e-06
-1.65448222640803e-05
3.51170165675887e-06
-1.19561557552401e-05
-3.83137499315662e-05
-1.27633339133709e-05
-1.83570257795447e-05
-1.39443488926211e-05
-2.28368367071177e-05
-1.98311575912829e-05
-1.70339485789082e-05
-4.27271169379642e-05
-4.39551152744796e-06
-8.9721837816438e-06
-1.70907035457997e-05
-2.92326179346433e-05
-2.78243455254232e-05
-1.32081625562756e-05
-3.36049323897153e-05
-2.67319925766403e-05
-2.42219392101351e-05
-3.13051956681045e-05
-2.143923078042e-05
-2.97988486498393e-05
-5.07106044848947e-06
-1.79795015415296e-05
-7.66964823394681e-06
-1.40592043052147e-05
-1.37860840175264e-05
-1.6936186962636e-05
-1.61125513443273e-05
-3.02375696305377e-05
-2.67646942870638e-05
-2.65875569189478e-05
-5.80994399169992e-08
-2.53042086836044e-05
-3.15229856212289e-05
-2.15715410125373e-05
-3.69390214346154e-05
-2.37392292916962e-05
-2.30435250810037e-05
-3.66755842405409e-05
-3.22034748384758e-05
-3.8831982883193e-05
-2.09997642290897e-05
-1.18909565519453e-05
-2.52888949521627e-05
-1.41454857957645e-05
-1.41547523654827e-05
-2.65943636545121e-05
-9.33575414248272e-06
-2.93252993126439e-05
-2.85387591036307e-05
-2.97779361935351e-05
-4.0068779084535e-06
-2.41340407881561e-05
-2.16585872915626e-05
-2.21030662725077e-05
-2.59226698171386e-05
-1.6299956417046e-05
-2.00251804202279e-05
-1.9371290404384e-05
-2.21305901204023e-05
-9.45859980323402e-06
-2.55807915860826e-05
-2.44135012995777e-05
-2.23781582622481e-05
-1.48372829601347e-05
-2.52295152435793e-05
-4.37274707599634e-05
-3.68922271463985e-05
-2.41566068643904e-05
-1.02052142424752e-05
6.00684655232292e-06
-2.0769149341042e-05
-3.09462237269251e-05
-2.36308914395361e-05
-3.30689634693756e-06
-2.54627351672723e-05
-2.13301876621475e-05
-3.19826429455899e-05
-1.39777482599336e-05
-1.4515988740738e-05
-1.37024193864241e-05
-1.41544558915154e-05
-2.65997170515037e-05
-1.36035612295994e-05
-6.07589450487665e-06
-2.19312550781829e-05
-4.07876091449726e-05
-2.70566584080456e-05
7.82142804528577e-06
-2.53650589309045e-05
-2.51927624237037e-05
-1.56016745625451e-05
-3.21893819395704e-05
-2.14895413571585e-05
-1.95615988989691e-05
-2.3992704051804e-05
-3.54290681303715e-05
-2.35156609459839e-05
-3.66456458099218e-05
-1.24178936821903e-05
-7.91514037316913e-06
-3.72913280803525e-05
-1.20732079323287e-05
-2.78223152599655e-05
-2.69235561715421e-05
-3.09723561257298e-06
-3.74047330293593e-05
-1.98938917985654e-05
-2.3864449373343e-05
-2.52534256983843e-05
-1.70858384012511e-05
-3.67442210387715e-05
-3.13358244553703e-05
-2.67895429390248e-05
-7.57151128291349e-06
-3.09019367785439e-05
-2.03628178386071e-05
-1.01398085331967e-05
-2.62774551953264e-06
-1.7430033096016e-05
-1.94022132279082e-05
-1.26745107679059e-05
-2.73965474481692e-05
-3.35929242387476e-05
-2.76002460178695e-05
1.61787204632571e-06
-6.81514170229997e-06
-1.60058439723391e-06
-3.34703024628447e-06
-1.85782778583819e-05
-1.88256747826902e-05
-3.37124562834529e-05
-2.86083491794416e-05
-1.31739865228088e-05
-1.96799964367634e-05
-1.45149860428164e-05
-1.49215229144397e-05
-2.73423565264744e-05
-2.93948317505433e-05
-2.53070995412107e-05
9.11534434577504e-07
-3.30077910490853e-05
3.27470172458083e-06
-1.93250371148217e-05
-3.32636210398662e-05
-1.20631948524843e-05
-2.25718847315526e-05
-2.49777488900587e-05
-9.11771695671764e-06
-2.20288112284635e-05
-1.4400849632937e-05
-9.64901940241877e-06
-3.56745569841087e-05
-1.35483103801775e-05
-1.45436407045003e-05
-2.56348063291455e-05
-6.85054918966419e-08
-2.25420225211754e-05
-5.37497838876674e-05
-4.14363912080654e-05
-2.71365564348501e-05
-2.39908758461158e-05
-1.81574586280335e-05
-8.15080675622777e-06
-2.39464946330576e-05
-3.68691281216994e-05
-9.62714294404787e-06
-2.67596666718832e-06
-3.10785590715767e-05
-1.85825733712869e-05
-2.19981744339502e-05
-3.30088092493789e-05
-2.65093773471689e-05
-7.8106261234918e-06
-1.33055077545841e-05
-1.78417517873406e-05
-2.57325306318944e-05
-4.59717868927345e-05
-1.27592568552396e-05
-8.2923267598797e-06
-3.27983543899771e-05
-1.30494981968597e-05
-2.2434499986538e-05
-1.69545090822355e-05
-6.16335221305731e-06
-3.06747460492771e-05
-2.69215963309131e-05
-2.43350001335507e-05
-9.28157895612259e-06
-2.58162993477103e-05
-2.10574791096312e-05
-1.96471258251417e-05
1.33451975476897e-06
-1.52075073815124e-05
-2.27527381389054e-05
-2.33572433807802e-05
-1.78744656963459e-05
-9.17017303078175e-06
-2.67520818035922e-05
-1.35069475161095e-05
-5.91890661056361e-06
-1.16027260319269e-06
-7.05308216494531e-06
-6.82281451680999e-06
-5.36451859474453e-06
-2.82760742923178e-05
-3.57541924913194e-05
-1.29998604075113e-05
-3.47742834864717e-06
-2.66375734113723e-05
-2.06558430620491e-05
-1.12539306975506e-05
-3.40192141707136e-05
-1.51056340657977e-05
-2.0831148672491e-05
-2.11907139940886e-05
-2.67900671356119e-05
-1.70458938051959e-05
-1.21230999440322e-05
-1.9797008946157e-05
-2.78609914426164e-05
-8.55582561396134e-07
-2.13219326536505e-06
-8.94555643408979e-06
-5.56263596717067e-06
-1.76796902433129e-05
-1.35495429815242e-05
-5.31592288105858e-06
-1.76659203306186e-05
-8.78565672137575e-06
-2.54610206021775e-05
-3.90559438350672e-05
-3.87494875125833e-06
-1.28311923593861e-05
-2.51857357758954e-05
-3.42945325776889e-06
-3.54995179936532e-05
-3.60886632100721e-05
-3.05349145417828e-05
-1.22425467388307e-05
-1.7595291951863e-05
-3.63102082911252e-05
-3.09511616419246e-05
-3.01091248797532e-05
-7.46234718985674e-06
2.35336656499323e-06
-2.79080973369494e-05
-2.47587635808844e-05
-2.11764011983048e-05
-2.11028542193632e-05
-1.23076756554146e-05
-5.13003848443201e-06
-1.87519035313849e-05
-1.35768806773958e-05
-2.92751923006162e-05
-1.73307474663285e-05
-3.10780042577493e-05
-1.35500969839909e-05
-2.0692993710542e-05
-3.21891561822593e-05
-2.13397540694321e-05
-2.94299781556557e-05
-1.29737166806406e-05
-1.94461440946722e-05
-1.18661272768992e-05
3.70920922457752e-06
1.45829703929035e-08
-1.20576569463569e-05
-2.84982275842839e-05
-3.8993755429075e-08
-3.20524530342748e-05
-2.79124658788076e-05
1.23490320248473e-05
-2.78977477106737e-05
-1.0083483641379e-05
-4.87135683789602e-05
-3.64626195856683e-05
-1.97471539680344e-05
-2.16264188243035e-05
-3.11327399061104e-05
-3.38605165840425e-05
-3.16865777827883e-05
-2.08125641645109e-05
-1.19196923357463e-05
-3.57550984097304e-05
-2.04849459534329e-05
-2.36240128219072e-05
-3.42125646272323e-05
-1.19442389530835e-05
-1.42612540825601e-05
-1.26000575821738e-05
-3.25928748587186e-05
-4.08257551239099e-05
-1.33627880497773e-05
-1.31810885277393e-05
-1.25675802575273e-05
-2.04770839687047e-05
-3.05890531491915e-05
-3.5827420995242e-05
-1.45782200606535e-05
-2.26289775704534e-05
-4.35205598227927e-05
-7.81506864135163e-06
-2.72500046297046e-05
-5.19870757395509e-05
-1.00540542645678e-05
-2.0750761568148e-05
-2.45041680482188e-05
-2.71249849495864e-05
-2.44736418399846e-05
-2.5575857853048e-05
-1.40019356622182e-06
-1.9007499106482e-05
-1.86164029531117e-05
-2.10211708548453e-05
-1.37896613798409e-06
-1.73199290820683e-05
-2.14584968849802e-05
-2.6125982859028e-05
-3.00543601059051e-05
-2.45478305328529e-05
-2.798318291099e-05
-2.28001573916627e-05
-1.37368957994465e-05
-7.13319187485054e-06
2.3520701263446e-06
-3.40270540498504e-06
-1.28467247673109e-05
-1.42479069729052e-05
-2.206699932027e-05
-2.42915983439897e-05
-1.07942094117319e-05
-1.97298622696333e-05
-3.08456778482715e-05
-2.84955828868582e-05
-1.63993754236966e-05
-2.59010799145388e-05
-2.49514860215914e-05
-1.03529978676603e-05
-5.97733777856959e-06
-3.13822040233839e-05
-2.59066946000029e-05
-4.10014436055799e-05
-1.84212848377997e-05
-1.29131230360118e-05
-3.21884493811783e-05
-2.13184554647558e-05
-2.68887244033092e-05
-2.68991295187799e-05
1.93812725449068e-06
-3.24816875484895e-05
-1.97074191504511e-05
-1.2021511668404e-05
-1.93981005248381e-05
-8.69243867912854e-06
-5.36027280179249e-06
-1.68653447021025e-05
-1.57126424836909e-05
-1.98395588766536e-05
-2.29914378691844e-05
-2.90667257751281e-05
7.64307225788776e-08
-2.18251368499526e-05
-3.2244345443703e-05
-2.25915859158717e-05
-3.31865989456017e-05
-6.37846432412202e-06
-1.65756705972213e-05
-5.16488848888278e-05
2.88478780527045e-06
-2.61292984017607e-05
-4.34491467725523e-05
-4.97616942354163e-06
-1.25546910460801e-05
-2.29491662239478e-05
-3.93634511766095e-05
-1.32444034095562e-05
-2.500561123682e-05
-2.92212102226296e-05
-7.26804099292082e-06
-9.53400422995804e-06
-4.01754105662787e-05
7.15035200431211e-06
-1.4398330582842e-05
-3.34993465187647e-05
-1.38728311674136e-05
-2.61081298971267e-05
-2.18513421449396e-05
-1.050509319352e-05
-2.39074138437006e-05
-5.06601871578203e-07
-2.29474300546498e-05
-2.6624946505202e-05
-7.87450642035841e-06
-7.36396547993172e-06
-2.07030637791858e-05
-1.24657153746781e-07
-2.42854630328755e-05
-2.50878859795219e-05
-1.077253997914e-05
-8.30057426652088e-06
-3.58152675178056e-05
-2.69013852821419e-06
-1.32807869258483e-05
-2.1936179491677e-05
-3.901177493121e-05
-1.65669361353759e-05
-3.21300688794008e-05
-1.42160127268831e-05
-3.62692384298973e-05
-1.89096838345001e-06
-6.814459906858e-06
-2.32364156593206e-05
-2.72595449766007e-05
-4.65354287743808e-05
-2.3990870782795e-05
-6.58434655062266e-06
-7.88752165268556e-06
-1.85804174529117e-05
-2.91476712802133e-05
-2.22236040054197e-05
-1.83928849584141e-05
-3.93377682311911e-05
-4.35335277528764e-05
-8.81694593680874e-06
-3.57126258107329e-06
-1.83439334771562e-05
-5.13735612836482e-05
-2.38543560174746e-05
-3.27561917395378e-05
-2.23713295779938e-05
-2.86538381588259e-05
-4.63656771351435e-05
-1.03166398262515e-05
-1.44199969045954e-05
-2.34914735669269e-06
-3.54756594575734e-05
-4.78969790954547e-05
-1.51209752173016e-05
-9.60971756689517e-06
-1.99208877406623e-05
-2.47315227893658e-05
-1.63742612146873e-05
-3.33776386013245e-05
-1.22313724418985e-05
-1.05915809749714e-05
4.57461069294985e-06
-2.20053881829191e-05
-3.14148850658925e-05
-1.56119261116029e-06
-3.76715314125631e-05
-2.39373996710768e-05
-1.29107806252405e-05
-1.15911214767094e-05
-4.15638597254471e-06
-2.27901041074892e-05
-3.26319878825712e-05
-2.43939768459645e-05
-2.8862613354453e-05
-1.29056779610945e-05
-3.15121472775068e-05
-2.31083974244377e-05
-1.52880520022921e-05
-1.838619907283e-05
-6.20947868580877e-06
-9.09486754730809e-07
-3.33393882220208e-06
-2.9657815038895e-05
-2.90640928241838e-05
-2.62012106868304e-05
-5.90200655676494e-06
-9.05702016501565e-06
-4.27181221423485e-05
-7.91949060460573e-06
-2.1475078424533e-05
-2.15032091869246e-05
-1.52431517124818e-05
-8.38675131746033e-06
-6.92436954762828e-06
-1.74081735934201e-05
-1.94296255059029e-05
-1.25407691808486e-05
-1.27822110661791e-05
-3.3678417373412e-05
-4.58655534918038e-05
-8.66569097413056e-06
-1.73580064914952e-05
-2.62758927301713e-05
-2.87794330529913e-05
-1.76415202545959e-05
-1.16226547973575e-05
-2.10490920312631e-05
-1.34902380873742e-05
-2.03435205099937e-05
-1.27518709382531e-05
-2.51838679381542e-05
-1.22436329265222e-05
-3.19411500164465e-05
-1.5315200806085e-05
-2.76390154944203e-05
-2.05696052609259e-06
-1.8660687805168e-05
-2.43997189822345e-05
5.45197420411388e-06
-5.97553835742902e-06
-3.92464146686676e-05
-8.30911785744549e-06
-4.57518087087133e-05
8.13470874181874e-06
-2.57461818546958e-05
-1.8195149116917e-05
-3.49990757176337e-05
-4.06777554029496e-06
-2.07004489895107e-05
-2.52618022497598e-06
-1.28953849688289e-05
-2.37290601579146e-05
-1.56251593236519e-05
-1.7577060611677e-05
-4.61183570489652e-06
-1.22284151273719e-05
-2.40335820613234e-05
-3.34755274505031e-05
-2.30168607707908e-05
-1.90976694920096e-05
-3.15906439919436e-05
-1.84109418880037e-05
-5.87348455253406e-06
-4.02962990720344e-05
-3.81577059754203e-05
-2.96084700696616e-05
-1.20856795177916e-05
-3.85049921523771e-05
-3.09547331615197e-05
-2.63747416479631e-05
-4.03000427957087e-06
-1.99237596845672e-05
-2.51421704825985e-05
-1.60840276875409e-05
-3.07622236632976e-05
-1.99855403112472e-05
-8.7656782151122e-06
-1.92289678160464e-05
-2.79784527800318e-05
-2.30067560805564e-05
-1.58364901398056e-05
-2.50335706160919e-05
-3.32802891267757e-05
-2.92901284779202e-05
-2.65260728760779e-05
-2.10343786925941e-05
-8.96009874096765e-07
-1.1971285505258e-05
-2.41600504251482e-05
-3.07246353225606e-05
-5.84157446605229e-06
-2.92099532037861e-06
-2.40170460211065e-05
-5.10056862377027e-07
-1.11482718472453e-05
-1.15975826750177e-05
-2.23770552069862e-05
-1.27512006046876e-05
-9.4867264075753e-06
-3.59577472513033e-05
-8.74062807099015e-06
-2.29709701857375e-05
-3.84010151205349e-05
-1.63967985610093e-05
-1.88535297660333e-05
-1.21671176593578e-05
-4.71142155772546e-06
-2.34224349985807e-05
-2.76901338459971e-05
-1.56074528292141e-05
-1.20975990829257e-05
-2.54902006973286e-05
-8.82950766275956e-06
-1.51363617143821e-05
-1.74904592183142e-05
-7.73551224496976e-06
-7.98770156250146e-06
-1.0221129407357e-05
-2.14565026199962e-05
-3.07587339347015e-05
-1.93880352190277e-05
-4.31090214903512e-05
-5.36736657176542e-06
-6.05289413989741e-06
-1.98652263393085e-05
-5.70638463009771e-06
-3.23284642875683e-05
-1.18133234302645e-05
-2.73779739624572e-05
-2.13999068301763e-05
4.91661298854724e-06
-2.68691393795001e-05
-5.51713453195438e-05
-1.93823817645865e-05
-2.48323919525735e-06
-3.35041253802231e-05
-3.44587309565472e-05
-2.87338888948633e-05
-2.16434970193455e-05
-2.76756543998595e-05
-8.12475555649704e-06
-2.46534494881898e-05
-2.88275647716394e-05
-2.60927920451881e-05
-2.14734025445089e-05
-1.28213717260656e-05
-4.18948626817083e-05
-2.82737114601896e-05
-1.16064345854898e-05
-2.70744505232535e-05
-2.1963704686242e-05
-2.04879513934443e-05
-5.54321734477523e-06
-1.57616103908092e-05
-8.24283746050393e-06
-2.24344547948614e-05
-2.56532639382765e-05
-3.31819128154234e-06
-3.21664331346766e-05
-1.57958784943389e-05
-1.85676079122908e-05
-3.36453519918199e-05
-2.06030119291594e-05
-2.81630696619347e-05
-1.08062374883209e-05
-1.18547073484631e-05
-1.18937870612123e-05
-4.81942146668053e-05
-2.90957641733072e-05
-2.14902366370038e-05
-1.66993749736491e-05
-1.61169511176937e-05
-3.54692936479767e-05
-5.58393945692693e-06
-3.19237251015368e-05
6.6793786357821e-07
-4.85455708264076e-06
1.21458912928208e-05
-1.1592355718083e-05
-3.55764227145896e-05
-1.39602601101996e-05
-5.51034741730235e-06
-2.32721550090993e-05
-3.53539620466474e-05
-1.5112867823923e-05
-3.18309836348269e-05
-3.00523646050212e-05
-3.68377482480575e-05
-1.94460353243299e-05
-1.52938907963782e-05
-2.33717364780093e-05
-1.69622228504278e-05
-3.29285410475009e-05
-1.61009089519171e-05
-1.2574205085153e-05
-5.4324296754882e-06
-2.58810313955344e-05
-2.6936711279492e-05
-1.47971023305424e-05
6.63001586263114e-06
-1.66494658787504e-05
-1.68594956605289e-05
-1.91023680408298e-05
-1.0955533732947e-05
-3.05019181304215e-05
-4.4493092835436e-05
-3.02925685047333e-05
-1.84925872284918e-05
-4.80946814391626e-05
-2.18254488480842e-05
-2.37214102053034e-05
-2.43147907976749e-05
-2.69139266895164e-05
-3.07684976363993e-05
-2.59228047199993e-05
-2.28010060321026e-05
-2.37069673314149e-05
-2.20723991686141e-05
-1.86778024807563e-05
-2.46413012368074e-05
-3.88342269505451e-05
-2.95083879345704e-05
-8.03635268681292e-06
-3.3134670636221e-05
-1.83342799059317e-05
-2.78588273906442e-05
-4.12629112394064e-05
-2.18556074648321e-05
-1.81845661508722e-05
-3.27800744296925e-05
-3.53818872708574e-05
-2.61276017375023e-05
-2.39847487925983e-05
-1.43110159751607e-05
-3.47328664347971e-05
-2.12445854123756e-05
-2.22739132011587e-05
-3.51149648687512e-05
-2.4012247922236e-05
-3.36664587690427e-05
-8.15819919066033e-06
-2.54186257822082e-05
-2.2274417733681e-05
-4.13235658765687e-06
-1.97890469940841e-05
-1.4207597984538e-05
-2.37257658465085e-05
-1.48586217814934e-05
-1.69932041973415e-05
-2.27225138641085e-05
-3.65925120531037e-05
1.43992992950495e-05
-1.47571123909707e-05
-1.23278611837365e-05
-8.50633285846186e-06
-2.42441097538639e-05
-3.7562787869112e-05
-1.63653654215941e-05
4.07829530092071e-06
-9.29577735333278e-06
-2.08097510489732e-05
-2.70149118496264e-05
-1.15847923836969e-05
-3.77051244007992e-05
-4.79982370918032e-05
-4.68066164609205e-05
-4.47461110992611e-05
-9.26781316475286e-06
-3.52464610262177e-05
-3.59424542326692e-05
-2.25490904464174e-05
-1.32761801179724e-05
-1.38547397363652e-05
-1.11288114081364e-05
-7.52265927893857e-06
-3.70849267195558e-05
-2.95906142967307e-06
-1.32375846137876e-05
-1.75548010619081e-05
-1.28028285591911e-05
-4.41585754735245e-06
-3.11391291018409e-06
-1.16937608321832e-05
-1.04099270468512e-05
-2.17718648391197e-05
-1.54802711462602e-05
-3.34592703111875e-05
-1.22090251876686e-05
-2.82780499965491e-05
-3.10524262173962e-05
-2.62190682874986e-05
-1.81446495100853e-05
-1.55017537918128e-05
-4.49919538962498e-05
-3.43625773511315e-05
-2.2130292095839e-05
-4.0928939949594e-05
-4.88626922598804e-05
-3.03717182738419e-05
-4.95435111256282e-06
-2.8777282504171e-05
-2.73238098089077e-05
-2.60767792929807e-05
-1.69290067781229e-05
-1.65911431680983e-05
-1.6036710312895e-05
-7.42567481780486e-06
-1.40201069037263e-05
-2.23499907826281e-05
9.70642551659292e-06
-2.60586681525555e-05
-2.21799331591167e-05
-1.44753814481272e-05
-3.0641439555242e-05
-2.84333604259502e-05
-1.18227406128591e-05
-2.28915620497924e-05
-2.37907892547402e-05
-9.43746097155953e-06
-2.31499948603669e-05
-1.31894732381623e-05
-2.93593375459608e-05
-1.31096238193373e-05
-4.9868686041563e-05
6.42915261320679e-06
9.98520344873006e-06
-2.92156874376906e-05
-1.6333870631583e-05
-2.79951383481433e-05
-2.6470559103615e-05
7.03426210565845e-06
-2.44730697950361e-05
-9.57549754426417e-06
-2.83348165323602e-05
-2.1450920472563e-05
-3.41872105483749e-05
-3.73042212335859e-05
-3.11874437492963e-05
-1.9763376668433e-05
-2.43950300466132e-05
-1.36591065326272e-05
-4.49093497008438e-06
-2.51165794474248e-05
-1.34266251145248e-05
-7.07685709319243e-07
-3.29173720773989e-06
-3.06837436175077e-05
-1.93677957440291e-06
-2.39799448275669e-05
-3.40825775265625e-05
-8.26543145153079e-06
-2.91162646770684e-05
-3.69625407133977e-05
-1.60058302069514e-05
-3.50223184380393e-05
-1.37596905749029e-05
-1.42725766815141e-05
-1.89370249197836e-05
-1.38731894525036e-05
-8.9936105417971e-06
1.00692277854645e-05
-3.53991486644285e-05
-3.66664196291757e-05
-2.84665519928653e-05
-1.56475392356207e-05
-1.69845062584176e-05
-2.31220022433213e-05
-2.36484406155527e-05
-2.57634895997589e-05
-1.06637189045599e-05
-2.53373159749781e-05
-8.97157597058555e-06
-2.01139368518667e-05
-2.58708117476923e-05
6.79137603036963e-06
9.45263388856199e-07
-9.25909894520174e-06
-5.51545620337169e-05
-1.8422552668129e-05
-9.60137986427699e-06
-1.46104070976115e-05
-2.82338475211937e-05
-1.99409162562867e-05
-3.33773539965016e-05
-3.09040933941271e-05
-2.34604837098005e-05
8.00514964701733e-06
-1.64068495744612e-05
-7.35633437713465e-06
-1.59049377750487e-06
-1.78359752358954e-05
-2.93186548536334e-05
-2.36521635395156e-05
-1.01170687763517e-05
-1.50246826623694e-05
-2.55046269432173e-05
-7.15880310256607e-06
-3.05992845824244e-05
-1.13368402099608e-05
-2.18369516253343e-05
-2.94342902233923e-05
-3.25423805888426e-05
-3.09963540833022e-05
-2.00035390909661e-05
-2.96508836788515e-05
-2.40101120079128e-05
-1.89614793601677e-05
-3.05724649753604e-06
-8.07769986682964e-06
-2.74683992488269e-05
-1.82206820734866e-05
-6.21419062832114e-06
-4.06822953747189e-06
-7.88927056074086e-06
-1.46562486437601e-05
-2.49036059260805e-05
-5.36127024801224e-06
-3.40292267114532e-05
-1.83144904881403e-05
-2.37516911751919e-05
-7.83680019275384e-06
-6.30732450151889e-07
-2.4694504578763e-05
-1.9652364867982e-05
-2.14646857829998e-06
-9.37548503375862e-06
-1.65982709174259e-05
-1.41750533503854e-05
-4.84597109180233e-05
-2.43541963545195e-06
7.06929127569534e-07
-1.47761897025946e-05
-2.25609506394613e-05
-5.21300798050388e-06
1.96101886262934e-06
-3.85270490701034e-05
-1.0308660393635e-05
-2.33323582866575e-05
4.7179628113661e-06
-2.14897926562526e-05
-1.08378924623701e-05
-3.53678279147014e-06
-1.90044280666643e-05
-5.94057534758711e-07
-2.20897286657691e-05
-9.41703263836474e-06
-9.60492009291801e-06
-3.82639738440657e-05
-2.42896720131881e-05
-3.10685800112674e-05
-1.62526442362251e-05
-1.26750129525727e-05
-1.70023036918192e-05
-1.09021173051031e-05
-2.2615393442685e-05
-3.53062698242899e-05
-4.13784754506211e-05
-1.33274356962719e-05
-2.73746420518914e-05
-2.24342231157276e-05
-2.42490697261801e-05
-2.01176565326844e-05
-3.71755009249917e-05
-2.77541836069045e-05
-2.42257840952861e-05
-3.02131803458334e-05
-2.39559118944152e-05
-2.48236904772366e-05
-4.74248667469516e-05
-3.2596868161427e-05
-1.31603778218321e-05
-1.09921106131432e-05
-1.15459959877055e-05
-4.02719369621118e-05
-1.80942193010235e-05
-2.07915964693645e-05
-4.29259225253991e-05
-1.30443520169222e-05
-4.09126862571308e-05
-1.82473020187012e-05
-2.91050893630932e-05
-4.5656765539304e-05
-2.60707081842517e-05
-3.01036059422473e-05
-2.92510705027601e-05
-6.20904622450337e-06
-2.00978069488912e-05
-1.04113546566803e-05
-2.66988293785547e-05
-2.9692785408269e-05
-6.90735528190128e-06
-1.49291428038963e-05
-3.17889746808652e-05
-4.18299899749187e-05
-2.23464092592092e-05
-1.57287942606755e-05
-2.52524014766979e-05
-1.0090999375346e-05
-1.20513901203203e-05
-3.13025636362528e-05
-2.33459161663549e-05
-1.48453175699162e-05
-3.83336796255224e-05
-9.82982959131173e-07
-4.27370256142471e-05
-4.14566812220223e-05
-4.23232867336789e-05
-1.34092294656814e-05
-4.66457173333298e-05
-1.23270894701371e-05
-9.9740654501312e-06
-2.65021719044195e-05
-8.20988978512194e-06
1.26996632574947e-05
-3.06499025447796e-05
-2.59260769715386e-05
-1.23971896367612e-05
-2.41851449398759e-06
-5.55194232289219e-06
-3.99314648989138e-05
-3.76188161340795e-05
-3.35379384394829e-05
-1.3593981074972e-05
-1.69198845358126e-05
-1.1766937148946e-05
3.86445007163097e-06
-1.76400478476853e-05
-1.81413960636038e-05
-1.0473299028753e-05
-3.16688553099721e-05
-3.25793169552594e-05
-1.0740136924724e-05
-2.55240034282158e-05
-3.37679060518306e-05
-1.2727032647632e-05
-1.55841860349044e-05
-3.37168158175035e-05
-4.00817129746278e-05
-2.94953770440941e-05
-2.44840281089369e-05
-2.81382405797986e-05
-2.37561350486027e-05
-3.10996328755316e-05
-2.16606475909843e-05
-1.81695598207581e-05
-2.76108046283885e-05
-3.13731602973135e-05
-1.30136033633204e-05
-2.51088940856473e-05
-2.8160683590322e-05
-1.89868071224898e-05
-5.78506770618452e-06
-3.33249683591574e-05
-4.34355484143468e-06
-3.06607237455601e-05
-1.7061021141203e-05
-1.76721109793841e-05
-3.15589162589816e-05
-2.9236602324791e-05
-1.13820857958203e-05
-3.67369101404984e-05
-3.08254809066849e-05
-1.02245840132419e-05
-2.42824792375023e-05
-2.28994934638208e-06
-3.69219961640929e-05
-3.32356536942504e-05
-3.82401989561813e-05
-2.97479188333315e-05
-3.0880572560072e-05
-3.00549157043894e-05
-4.47455643397688e-05
-2.36731613546878e-05
-3.03004062875908e-05
-1.06744230318787e-05
-1.32750164863617e-05
-1.22909040476631e-05
-3.88721446681751e-05
-3.6328443002294e-05
-1.92643556874708e-05
-3.55885305929613e-05
-3.09441496556363e-05
-1.64893274449402e-05
-2.60464649618802e-05
-3.25417714492655e-05
-1.02216456563694e-05
-3.90255456469158e-05
-1.64720276473715e-05
-4.19479163480682e-05
-1.81454254576483e-06
3.73868741559413e-06
6.6420664467723e-06
7.99695204050641e-06
-2.65327632301884e-05
-4.76953527541421e-06
-1.48157114935778e-05
-1.90345121118894e-05
-3.66152167341425e-05
-2.51912954449677e-05
-3.33343185956724e-05
-1.11057754283583e-05
-1.24225168412829e-05
-2.52712818651009e-05
-2.35073231618209e-05
-2.69252433239812e-06
-7.43975931979303e-06
-2.67329523927524e-05
-4.17665336408721e-05
-2.47749556447331e-05
-1.49884580489662e-05
-3.66780029314993e-05
-3.0582647526378e-05
-3.08847716921989e-05
-3.08004303368635e-05
-2.19200948860511e-05
-1.97258137746082e-05
-1.65105074707671e-05
-2.9493363445366e-05
-1.72445565541965e-05
-1.3721489028174e-05
-3.36707432255494e-05
-2.37434461357593e-05
-8.55517319929364e-07
-2.14480932645271e-05
-2.991475436256e-05
-2.98150133566681e-05
-3.21085513913131e-05
-4.81960116782817e-05
-1.18702004427815e-05
4.87765283365606e-06
-2.11044284272447e-05
-1.99939918125451e-05
-1.41501129328124e-05
-1.74835133585585e-05
-1.90811594055455e-05
-1.71365513164992e-05
-2.73017079258005e-05
-1.69589238997392e-05
-2.42049610923737e-05
-3.10929107712077e-05
-2.91195175003198e-05
-3.39972910342094e-05
-9.84384441949945e-06
-3.95759965592943e-05
-2.27392665773534e-05
-2.72516828399357e-05
-1.77823218666252e-05
-7.19504347607855e-06
-3.50766714113102e-05
-1.99823674634348e-05
-3.15641717008031e-05
-5.10470069814667e-05
-1.7654867809886e-05
-2.76664159883041e-05
-1.54226263254388e-05
-1.71960513291572e-05
-1.90533611847803e-05
-2.13470202905042e-05
-1.41873306114031e-05
-2.78376454640099e-05
-3.94155927702077e-06
-3.94020793683503e-05
-2.24043000661467e-05
-1.59827639058706e-05
-3.30978339298762e-05
-3.38672605302143e-05
-2.34910488262784e-05
-2.6162980116882e-05
-1.23000177403047e-05
-2.08502259359492e-05
-3.24169505225208e-05
-1.06670165686555e-05
-6.81868916015928e-06
-3.6218329155243e-05
-1.91741113689705e-05
-1.99041963386908e-05
-2.14167127786264e-05
-2.61250054923821e-05
-2.55422349173542e-05
-2.44995322330371e-05
-7.63388673271089e-06
-2.64902349201864e-05
-2.03550394994745e-06
-1.17279333805353e-05
-4.80725981357426e-05
-1.4122901014864e-05
-3.20622793567242e-05
-3.34446979814866e-05
-1.47383753642833e-05
-1.46792105196774e-05
-1.31393658248216e-05
-1.07988234155574e-05
-1.27311411926481e-05
-2.94410324572192e-05
-2.95487717150943e-05
-1.48234911270401e-05
-9.30117476263041e-06
-1.70680140203237e-05
-3.36362128593796e-05
-3.86186353885783e-05
-1.66883768344705e-05
-1.61212779896778e-05
-5.20429313432561e-06
-2.34854109077259e-05
-6.23582603077909e-06
-2.4326785506212e-05
-5.1133632405621e-05
-2.45635331707308e-05
-2.13513234997103e-05
-2.16208652924327e-05
-1.40659012144646e-05
-1.20376731216437e-05
-6.80628954043913e-07
-2.54388499897869e-05
-2.63811541175969e-05
-1.53772529439931e-05
-3.21034271300711e-05
-1.90190155817407e-05
-2.32624414527384e-05
-3.07075122228356e-05
-4.49309953618388e-05
-4.21708191754016e-05
-1.94355654878204e-05
-2.74958595308997e-05
-2.88927620397119e-05
-2.2340287090958e-05
-4.42045269317506e-05
-2.53299314474461e-05
-2.72629034278846e-05
-2.99443913231544e-05
1.5608313849901e-06
-1.57943455414942e-05
-3.9648689669827e-06
-2.44392829943276e-05
-2.20161012615642e-05
-2.39153632873096e-05
-1.93814616953158e-05
-2.92810555971824e-05
4.24742189585662e-06
-2.65376412451813e-05
-2.77560032985136e-05
-3.67712978504624e-05
9.010957166048e-06
-8.42311569579883e-06
-1.71081129834497e-05
-1.8355833335651e-05
-2.85371699082672e-05
-2.93825126094189e-05
-6.63496141172872e-06
-2.86932771751446e-05
-1.23625856959986e-05
-2.33621397338686e-05
-1.39345160691025e-06
-3.51092108711548e-05
-3.89410058043328e-05
-1.85699087178935e-05
-2.62822978936089e-05
-1.14996460856434e-05
-3.32307996461347e-05
4.93293768784577e-06
-6.40996424697263e-06
-5.45978029835584e-05
-3.60591449102303e-05
-1.19743387836785e-05
-1.50987937347831e-05
-2.7808248949392e-05
-9.30264133234886e-06
-1.44326217669933e-05
-2.62054044489168e-05
-2.55214970113318e-05
2.63188665829417e-07
-1.66458903140493e-05
-1.73169095638785e-05
-3.38278229129632e-05
-1.51650979759923e-05
-3.64266816605903e-05
-2.00092117430692e-05
-2.30740481604075e-05
-4.22754063354945e-05
-2.26463283837863e-05
-1.1364609083122e-05
-2.54889550832195e-05
-1.93089832115687e-05
-1.47629246448724e-05
-8.98978319190024e-06
-1.59065578513698e-05
4.21142731951513e-06
-1.82215474402535e-05
-2.6396219042837e-05
-2.80300089851006e-06
-3.20693564125553e-05
-2.72818913404804e-05
-2.46178175529957e-05
-3.19305474186205e-05
-7.11375463442758e-06
-4.06995895213962e-05
-3.23766424892983e-05
-1.1810650120586e-05
-1.07416108380248e-05
-9.71358766424441e-06
-1.94411944083646e-05
-1.36400810931627e-05
-1.98447169558129e-05
-1.77122367795346e-05
-2.0003994310161e-05
-1.79568299365308e-05
-2.20572160664291e-05
-2.78041762448704e-05
-2.80240168141034e-05
-3.37907684955466e-05
-3.4450144599925e-05
-4.86777597673424e-05
-2.56145735205513e-05
-3.3486077162062e-05
-4.15129488466973e-05
-5.40231962501854e-06
-1.33103474722511e-06
-3.45609604196301e-05
-3.50413126364013e-05
-2.44039675667336e-05
-2.29458703741354e-05
-2.71991945400718e-05
-1.18816534857981e-05
-2.30705850706215e-05
-4.64635456607519e-05
-2.54616599052655e-05
4.82502067898445e-06
-1.84952913998832e-05
-2.84944297389724e-05
-1.92411819301375e-05
-2.32771806432064e-05
-1.25982065200975e-05
-3.23592697836991e-05
-2.41782313429589e-05
-2.51097338447295e-05
-3.76136097342447e-05
-1.2073209298406e-05
-2.84394476380149e-05
-1.53216983194087e-05
-2.32811848936011e-05
-4.53175259614266e-05
-2.18648432250959e-05
-2.82099577770501e-05
-5.75575467463776e-06
-2.11789665848347e-05
-9.55869004610577e-06
-2.60006111934879e-05
-2.93055750712407e-05
-1.80696045258232e-05
-2.38198854994977e-05
-2.10173816204402e-05
-2.37674580959045e-05
-1.42151799278024e-05
-2.59120152576528e-05
-2.15865793468013e-05
-2.47956630230577e-06
-2.29627944713902e-06
-1.08771931385001e-05
-1.4301641662699e-05
-3.67574596120538e-05
-6.51537499551181e-06
-9.86482680012281e-06
-1.70594358017031e-05
-8.10005677840243e-06
-5.20023417222841e-05
-1.47761642154636e-05
-1.24267088102052e-05
-2.84022843844545e-09
-1.81268902852907e-05
-2.84921709158419e-05
-2.93440687151774e-05
-2.15445037319309e-05
-1.20574055221418e-05
-2.30763230742908e-05
-3.681791550928e-05
-1.1850715319402e-05
-1.53456303348449e-05
-2.87690195051036e-06
-1.17181964511925e-05
-1.85692275120446e-05
-2.99377133544616e-05
-2.99299436446488e-05
-1.69871720986228e-05
-2.69335616001623e-05
-1.97944093599899e-05
-1.72460238351697e-05
-3.1750695904572e-05
-4.2745042389446e-05
-2.44263717160958e-05
-1.41656454839218e-05
-5.67996094426128e-05
-8.23414233735561e-06
-1.17784914443063e-05
-2.21543135979262e-05
-7.34831382198685e-06
-3.02666600733271e-05
-1.72087036538933e-05
-2.88667454744573e-06
-2.39843690749115e-05
-2.14293875803663e-05
-2.32448951039647e-05
-3.69120774325378e-05
-3.44940371255804e-05
-1.22478770184034e-05
-2.74624539514542e-05
-3.69598313248044e-06
-1.66530728094612e-05
-4.57966869236497e-05
-4.82442416837618e-07
-2.89829804523766e-05
-1.65692893909642e-05
-3.4153329203158e-06
-3.86044380686739e-05
-4.03056667931614e-05
-8.61164942986469e-06
-2.55414044194781e-05
-2.6982313336136e-05
-1.75057527700649e-05
-2.18007554320906e-05
-1.3303718353847e-05
-2.95143191981874e-05
-1.03257135672476e-05
-1.23666344583728e-05
-3.10073141930959e-05
-2.47956845299798e-05
-2.26338644629776e-06
-1.88254620273985e-05
-3.0946766824233e-05
-1.65971777772606e-05
-1.47509878075647e-05
-1.29846102160093e-05
-4.65255909151357e-05
-2.55329189964976e-05
-1.70464619618737e-05
-2.94193672129752e-05
-1.46076014437371e-05
-2.53031854984119e-05
-2.21182604254426e-05
-2.77602579151776e-05
-2.03843392377786e-05
-1.36341153702005e-05
-4.5382596975934e-05
1.81923066627137e-06
-1.49451932375611e-05
-2.55594603634372e-05
-1.21601517990474e-05
-1.16003518624252e-05
-3.90849628507496e-05
-1.5345061059945e-06
-5.36482108339552e-06
-2.66180581030195e-05
-1.95441685517021e-05
-2.42579762549595e-05
-1.31104308116568e-05
-1.60754831195985e-05
-1.66058311291753e-05
-2.51650537288533e-05
-3.94163307521564e-05
-3.55573276302786e-05
-3.86380630967683e-05
-2.21121165326568e-05
-9.53171418332967e-06
1.3291175785516e-05
-1.4183174379153e-05
-2.88608423900983e-05
-1.60236352603276e-05
-2.42545107126125e-05
-4.00297682144562e-05
-2.32876109427752e-05
-4.12707028781958e-05
-1.82899558186801e-05
-1.06564604456811e-05
-1.37360557437206e-05
-2.06824073910448e-05
-1.45485973049189e-05
4.47541468748984e-06
-2.05060310992727e-05
-2.64687081658774e-05
-3.01759898118563e-06
-1.11108039674422e-07
-2.53252074579426e-05
-8.15606347110903e-06
-1.56343823720198e-05
-5.03822941408044e-05
-2.58180569979576e-05
-4.54863763603133e-06
-4.47793041246646e-05
-2.18916840375587e-05
-1.56482883580387e-05
-5.26170494219325e-06
-2.93225725311031e-05
-8.80973612518932e-06
-1.54285844199977e-05
-5.42508303702804e-06
-8.51875880360904e-06
-2.28777157612592e-06
-1.57966281652752e-05
-2.89310393008742e-05
-2.89708990033891e-05
-1.62093909026026e-05
-2.61905203048521e-05
-1.05112088917175e-06
-1.37774698020429e-05
-3.28927497332634e-05
-4.51993527523416e-05
-2.07236966498485e-05
-2.95160393542405e-05
-1.16049489053735e-05
-1.51643521780731e-06
-1.47280229664204e-05
-1.49631794151946e-05
-3.0963924134626e-05
-7.93100814661305e-06
-1.33603962338576e-05
-5.86572732430606e-06
-2.72594046205545e-05
-9.81211119357906e-06
-2.02276230829019e-05
-3.17658498750101e-05
-2.92185567508197e-05
-3.4582040341944e-05
-2.44605405252913e-05
-2.20127418797764e-05
-1.90989547454042e-05
-1.30746203918019e-05
-2.87418763388911e-05
-2.39394637661094e-05
-1.51967972546344e-05
-1.25403742909056e-05
-2.53160090153404e-05
-8.19204672052585e-06
-2.01824161596596e-05
-2.78076974460131e-05
-2.05789619197517e-05
-3.97202295676375e-05
-7.95873429313164e-06
-3.39724016557069e-05
-1.35389486244713e-05
-1.70283383113854e-05
-2.11277760523433e-05
-3.17723335598231e-05
-1.73063844887178e-05
-2.15591503882947e-06
-1.24013866566514e-05
-1.70099642791424e-05
-1.92053012401682e-05
-3.50899973543026e-05
-4.50005744427312e-05
-2.16872125880929e-05
-3.33238013187433e-05
-2.81156769833896e-05
-2.54452990094952e-05
-2.37594821011979e-05
-3.80317295199933e-05
-1.72394610717469e-05
-3.0265889585281e-05
-1.82623420460987e-05
-1.70697807504348e-05
-2.32584552443446e-05
-1.59153280194926e-05
-3.3101785287002e-05
-1.15800112297008e-05
-2.05443274378789e-05
-5.54830530237572e-06
7.28909983778163e-07
-2.55561235684405e-05
-2.04229917828241e-05
-1.18642026171824e-05
-3.32454044612553e-05
-3.01189576654601e-05
-2.09534354734626e-05
-1.08379588520458e-05
-2.00270936271358e-05
-9.38835522162439e-06
-1.87700846168654e-05
-2.77280739517678e-05
-2.1075598884061e-05
-1.71212627842845e-05
-3.53093532668488e-05
-3.22741677832084e-05
-4.37959698563178e-05
-2.17140765898298e-05
-3.37021755365261e-05
-3.33209359483375e-05
-7.94485607193342e-06
-3.17816723024278e-05
-2.57191350774706e-05
-2.36147307137175e-05
-4.09989342118186e-05
-2.45477030328754e-05
-5.708127443535e-06
1.92267867144527e-05
-2.42872355853457e-05
-5.69348779474393e-06
-2.99768608824597e-05
-4.40586045465744e-05
-2.41821455927518e-05
-1.19862410214366e-05
-1.63794958267967e-05
-1.78787824441244e-05
-2.94370136153718e-05
-1.40609003804964e-05
-2.52727760348417e-05
-2.70285721255369e-05
-2.81020698864328e-05
-1.93394150204963e-05
-2.99443152568931e-05
-3.85977665263596e-06
-1.11865078037475e-05
-1.54160070765835e-05
-5.00895420405198e-06
-1.56275954958909e-05
-2.89701268125171e-05
-2.10525772678549e-05
-2.25912862142792e-05
-8.83159688728126e-06
-2.06619416891588e-06
-2.10456872260381e-05
-9.07861985292479e-06
-2.29248552912989e-05
-2.57518810910205e-05
-2.65071349148892e-05
-2.22056871425491e-05
-2.12444893068482e-05
-5.16543049964799e-05
-1.5796547744513e-05
-6.68377160461083e-05
-2.88907329247145e-05
-1.63298997546728e-05
-1.12065512998083e-05
-7.24436973094014e-06
-2.43479335837428e-05
-3.7579684347448e-05
-3.07588169964543e-05
-1.3504080797663e-05
-2.71000055349961e-05
-3.28945921110827e-05
-2.35088325900041e-07
-3.3703379475929e-05
-1.30496073098953e-05
-2.5808307589327e-05
-3.35585283460742e-06
-2.30668199133448e-05
-2.34896638051126e-05
-1.69384131519965e-05
-4.80807673272419e-06
-2.39146201048017e-05
-1.83389205721608e-05
-1.08986817725561e-05
-3.06840674101802e-05
4.37678354465247e-07
-2.00675185457405e-05
-1.6341322881409e-05
-4.60695618722662e-06
-6.02526685467781e-06
-3.09015122710236e-05
-4.92838009702681e-06
-3.28990749918145e-05
-1.14961765120796e-05
-3.1127354760339e-06
-1.93105388066452e-05
-1.13700301780539e-05
-1.18431240376863e-05
-2.74689962470917e-05
-1.02020183824476e-05
-1.30357034984111e-05
-2.56996480063955e-05
-5.89817518178319e-06
-1.88889414979954e-05
-5.06797897466698e-05
-4.23498945122001e-06
-2.5334798979145e-05
-2.53980510644667e-05
-3.06167523955834e-05
-2.19226341551485e-05
-3.52616878500157e-05
-7.98299296033233e-06
-1.6670878578729e-05
-3.23211992755216e-05
-1.08523174237747e-05
-1.41403768177434e-05
-3.15307115526694e-05
-1.48669205910142e-05
-3.13101619648941e-05
-1.90390154673032e-05
-2.6775193422854e-05
-1.70302264158495e-05
-1.08040277828462e-05
-5.88838524820209e-07
-1.64294056176891e-05
-1.64262857575272e-05
-1.68387584608767e-05
-1.3744717824411e-05
2.25068598229839e-06
-2.22987985041647e-05
-3.61275872598683e-05
-1.10842694314985e-05
-8.0231070417948e-06
-1.10358174410738e-05
-4.05342064507489e-05
-3.49933550925766e-05
-4.13037335033033e-05
-1.15049489881731e-05
-3.90718967722387e-05
-1.90627608356656e-05
-1.13443997496325e-05
1.36173113890881e-06
-2.61634508972381e-05
-2.04278717714623e-05
-2.13752420315734e-05
-1.78496335054247e-05
-1.37479169616244e-05
-1.94846826915356e-05
-3.24201992136119e-05
-4.87321785971033e-05
9.50226630533952e-06
-4.83724278739856e-05
-1.64197050866155e-05
-1.09565304184261e-05
-3.50355202950605e-05
-3.10234452760647e-05
6.3090926840692e-06
-1.46564269749251e-05
-1.26284311760303e-05
-9.67835501079057e-07
-4.1380528980603e-06
-3.01091486493371e-05
-1.75031845090838e-05
-1.70993608775101e-05
-1.60432774034722e-05
-4.86860990780798e-06
-3.31294071097183e-05
-3.15025728354722e-05
-1.62665310455144e-05
-1.26632441108156e-05
-1.71148558511188e-05
-1.82993175295704e-05
-2.46809582797672e-05
-3.27983654058937e-05
-2.70906581337615e-05
-9.32646333820406e-06
-3.37643317358511e-05
-4.19679319561003e-05
-2.76614207766063e-05
-2.73761582753018e-05
-2.00500400825309e-05
-1.25772743900033e-06
-2.11322768591081e-05
-1.51764563085696e-05
-2.57909558550228e-05
-2.00893630615137e-05
-1.06644837276821e-05
-1.06773740681805e-05
-2.94428389429567e-05
-2.86207318985544e-05
-1.37386985130732e-05
-3.83465967904058e-05
-2.08721553692402e-05
-1.25281388682759e-06
-4.05725432034616e-05
-1.14652517296322e-05
-8.6265042956724e-06
-1.91667077592683e-05
-1.91042743496476e-05
-3.19449699990423e-05
-3.52501195417609e-05
-2.95379577117658e-05
-1.80494762060153e-05
-2.68822800730639e-05
-1.45717497850546e-05
-1.12350690803026e-05
-1.05138552077965e-05
-3.93911187785867e-05
-3.48382274534997e-05
-2.78399293992044e-05
-2.66948122546391e-05
-1.8027910805328e-05
-8.27385591755464e-06
-6.37924084929614e-06
-1.39014687712694e-05
-4.68714347646201e-05
-1.69852095474101e-05
-2.77538500238691e-05
-3.47041637586072e-05
-3.01594218696132e-05
-1.21661449105729e-05
-4.16471100944718e-06
-3.34829040329751e-05
-2.23748783323207e-05
-3.50236365732549e-06
-3.06522510878741e-05
-3.1219636937253e-05
-4.03407939132112e-05
-3.21979957669161e-05
-2.0387652165911e-05
-1.3467067400232e-05
3.57883077667154e-08
-2.15395529672422e-05
-1.84612018690915e-05
-6.02010930824366e-06
-1.33181074178013e-05
-3.01800316869996e-05
-3.38022104412081e-05
-1.35714864676023e-05
-1.51965285313762e-05
-2.353623832564e-05
-1.18897132359995e-05
-2.74467608356422e-05
-1.56328981477049e-05
-1.96069633407191e-05
-1.56665359138352e-05
-7.06407450069487e-06
-1.22037778920048e-05
-1.23391979599738e-05
-1.93754284600906e-05
-3.09172982545502e-05
-2.68605057936918e-05
-2.14647444749892e-05
-3.39192558923958e-05
-3.20448715074624e-05
-1.82150371634935e-05
-4.74767267197098e-06
-2.56695849458488e-05
-8.25193405846622e-06
-1.83437495316181e-05
-1.40061074746244e-05
-3.75307649275492e-05
-1.71909007036984e-05
-2.18353806216697e-05
-3.77291567084041e-05
-1.62200249447065e-05
-2.14540153484504e-05
-5.90686432813804e-06
-1.63981228386915e-05
-1.91953024668785e-05
-3.1798006900421e-05
-3.35243347714221e-05
4.21349669480753e-07
-2.00931514275833e-05
-1.37887808887676e-05
-2.42635529893306e-05
-4.41485556884481e-05
-5.18017088025482e-05
-3.26216599970705e-05
4.63617425069302e-08
-1.02944859843764e-05
-4.20509655166434e-05
-3.38999726938693e-05
-8.55987705797122e-06
-2.05824164397073e-05
-5.94372504023349e-06
-2.83775552508974e-05
-3.43308042015324e-05
-2.61715528517393e-05
-3.09934337939558e-05
-1.30118635816577e-05
-2.07398923443977e-05
-1.77021437168309e-05
-1.8438573481868e-05
-2.93166303577744e-05
-2.37748804071903e-06
-1.42397971072138e-05
-2.15338858037406e-05
-1.44913240331647e-05
-1.87693405031676e-05
-2.02139088097494e-05
-1.90917099254127e-05
-6.26721172189443e-05
-1.68886911416931e-05
-3.13942775721024e-05
-2.9544137351742e-05
-3.83156771811992e-05
-1.26530478743716e-05
-3.08379796436429e-05
-2.54018590733508e-05
-7.1471193695499e-06
-2.81213821845272e-05
-2.12706030154343e-05
-2.15940274798233e-05
4.64810732081677e-06
-2.26103403250997e-05
-1.08843325857298e-05
-6.83707717689499e-06
-2.11450488722098e-05
-2.16931837032119e-05
-3.29154954537366e-06
-3.93061811146234e-05
-2.478807858924e-05
-4.52585467279515e-05
-7.9731223249551e-06
-1.69980428488904e-05
-3.64913994602136e-05
-1.93402827794204e-05
-3.50849506192937e-05
-4.36864682416315e-05
-2.48626515911854e-05
-2.61509588586111e-05
-1.18136350386309e-05
8.50018002111337e-06
-2.54712538578613e-05
-1.89784199250697e-05
-2.62428375740528e-05
-1.89994148648547e-05
-3.42295000198656e-05
-4.64152712341312e-05
-1.08817610914412e-05
4.92068215107317e-06
-2.10719434386958e-05
-4.24835615143721e-05
-1.60364600908585e-05
-1.49914990804549e-05
-2.0353913855634e-05
-3.15973534378027e-05
1.71378108567856e-06
-2.92679900883892e-05
-1.32554276528112e-05
-1.80454011928195e-05
-3.77901099966269e-05
-3.51190348562808e-05
-4.1999832618654e-05
-1.29931027607747e-05
-2.79496263425843e-05
-2.18448525382449e-05
-2.57486548864747e-05
-3.35837827660288e-05
-9.18503670393917e-06
-2.88308047542424e-05
-2.7093950210519e-05
-3.59333582115101e-05
-1.29416492091836e-05
-1.97780753946098e-05
4.88874966190479e-06
5.33277968920859e-06
-2.89919897893105e-05
-2.64150167138289e-05
-4.03002252740191e-05
-2.16791563085585e-05
-1.45378251212165e-05
1.99173543301809e-06
-2.26300932928433e-05
-9.40101400784942e-06
-3.23499652237784e-05
-3.1635778644521e-05
-1.34053963137372e-05
-2.63846422200794e-05
-5.53520268324627e-06
-3.09734637234092e-05
-3.43315981212264e-05
-1.53377777506817e-05
-3.68875409985873e-05
-2.27252874536386e-05
-2.50019701267809e-05
-1.50473676367021e-05
-1.99233359627198e-05
-2.39563283227085e-05
-2.89857506912064e-05
-4.3709095420211e-06
-2.27625511874418e-05
-3.26486084980909e-05
-1.14385435256098e-05
-1.82986466964867e-05
-1.63627234282481e-05
-1.89652509100842e-05
-7.78601591543325e-06
-2.38423421105148e-05
-1.47344680434082e-05
-2.65124903352692e-05
-1.78723555211475e-05
-2.88047487634041e-05
-2.65181965844009e-05
-3.87601762127961e-05
-1.72042183871783e-05
-3.08821823976068e-05
-9.66374893608992e-06
1.46356637190637e-06
-2.20247702909874e-06
-1.74864732324338e-05
-2.20543030015056e-05
-1.98653363088152e-05
-3.13760789807062e-05
-9.69951993784183e-06
-2.07667494150613e-05
-1.7293631131604e-05
-3.16119966986798e-05
-2.74089145522252e-05
-6.53121532064613e-06
-1.29693794473328e-05
-1.41161864247547e-06
-2.9266810705206e-05
-3.08023833502494e-05
-3.60578304959029e-05
-3.13802056785239e-05
-4.3823426222738e-06
-4.29341745138432e-05
-2.69004399771423e-05
-8.84719305548669e-06
-3.02048042402874e-05
-5.44909135777842e-06
-7.41049479510355e-06
-3.26801715234945e-05
-2.18365669303507e-05
-1.23400290397638e-05
-1.90600525586289e-05
-1.52951325007349e-05
-2.82927684894225e-05
-6.87956014831196e-06
-1.01053807568552e-06
-1.75276954348209e-05
-2.24464517909637e-05
-2.87274008169807e-05
-2.5471289891841e-05
-3.04098694090956e-05
-2.80034673468083e-05
-2.10325324132296e-05
-1.93011538607756e-05
-2.33005760304699e-05
-1.81696050192715e-05
-3.50422324284573e-05
-8.13114363822908e-06
-3.65393753222025e-06
-2.23342335530738e-05
-2.40690287167297e-06
-3.56130650139112e-05
-2.85092488145992e-05
-1.99489051709159e-05
-2.18933837243313e-05
-2.21431110785954e-05
-1.7199032883055e-05
-9.45666528617065e-06
-1.50379626113492e-05
-1.34427799405868e-05
-5.69074179948634e-06
-8.81673658265591e-06
-1.92162167536564e-05
-1.49427126367791e-05
-2.24245647280223e-05
-2.75304230655487e-05
-5.79013111715467e-06
-1.10091230129348e-05
-1.93505841665554e-05
-2.14438343665609e-05
-3.20719574888065e-05
-2.19348903924466e-05
-3.23777618761165e-05
-1.66630671869775e-05
-2.19216373026108e-05
-1.89200159920475e-05
-1.6602014761733e-05
2.9824401909216e-06
-2.74438322960391e-05
-7.34877606632842e-06
8.88341073830792e-07
-2.65768881428493e-05
-2.09681666179161e-06
-1.15751566167188e-05
-2.87073219311515e-05
-1.78101741988712e-05
-2.65036802839583e-05
-1.34783948261728e-05
-3.14735994725415e-05
-2.66301927038232e-05
-6.83480038104143e-06
-6.51909251785603e-08
-8.04290167336607e-06
-3.68556200216083e-05
-2.24719662511177e-05
-3.3573493579188e-06
-6.56206493401913e-06
-5.69803434526279e-06
-6.44315776651984e-06
-2.86959512284263e-05
-1.03957458587796e-05
-3.00454936650757e-05
-1.53991860480033e-05
-2.70688751475845e-05
-2.25120990572655e-05
-2.82904520949056e-05
-3.55382686292364e-05
-1.81953333049374e-05
-1.95492192812043e-05
-3.05086770398834e-05
-2.43657971454807e-05
-1.85187034703816e-05
-2.53383069748518e-05
-2.19034283567969e-05
-2.24882241068702e-05
-2.23048303178108e-05
-3.37931682730923e-05
-3.04067345182969e-05
-2.43891733246889e-05
-2.53268827501934e-05
-3.54692522872011e-05
-1.9302679327515e-05
-2.74150921159044e-05
-2.25506824644579e-05
-2.33053647802316e-05
-2.1193527661774e-05
-2.17236727777612e-05
-2.45289105679483e-05
-1.6918794708432e-05
-2.53063944566549e-05
-1.3895590196361e-05
-2.02023553492462e-05
-7.06078232753325e-06
-2.78983895551793e-05
-7.67535887806102e-06
-1.89226331599968e-05
-1.53248814302555e-05
-4.17783486225295e-05
-2.00768408321988e-05
-2.23442471722845e-05
-3.81696141119816e-05
-3.28794234364159e-05
-2.51564298339366e-05
-1.4181684022169e-05
-1.05771425296399e-05
-9.16216942509446e-06
-1.79769726573702e-05
-2.64745636998327e-05
-2.76690905490213e-05
-9.64182299234442e-06
-1.74297048123618e-05
-2.34536456727521e-05
-2.79347400575639e-05
-2.8391840930721e-05
-2.22986194348731e-05
-1.1644721751108e-05
-2.60668655943216e-05
-3.08202169293552e-05
-2.6189805442377e-06
-2.82375952121833e-05
-6.97697716166079e-07
-2.28966488720022e-05
-2.6130402712469e-05
-1.96141768757011e-05
-2.17146233597471e-05
-3.74210828656151e-05
-6.19114763907713e-06
-1.59723150238295e-05
-1.24421734816805e-05
-6.8533153943158e-06
-3.5135980700168e-05
-2.19030403777204e-05
-3.13211869017093e-05
-3.82230788530246e-05
-1.62187908767698e-05
-9.23009799031714e-06
-2.09944538631126e-05
-5.5590615841732e-06
-2.23477949295752e-05
-2.14681340303073e-05
-4.02330896763428e-06
-2.567592307497e-05
-3.11510970430741e-05
-2.99512418637615e-05
-2.42623471775641e-05
-3.30555634063476e-05
-2.27404321313778e-05
-9.47061591616635e-06
-1.17997825875751e-05
-2.33747219305179e-05
-2.67513948258809e-05
-2.58995315360851e-05
-2.88350878855931e-05
-6.93816474777332e-06
-3.56863661840231e-05
-2.64833620748391e-05
-1.4712812772561e-05
-2.88331537122997e-05
-2.25823780568248e-05
-1.91583747141209e-05
-1.50517065151319e-05
-3.11965103943085e-05
-3.75181274235095e-05
-2.78900784832752e-05
-1.19728158635741e-05
6.87649393816767e-06
-2.1109833152402e-05
-2.87028004726396e-06
-1.23393839657978e-05
-1.42190586372015e-05
-2.36426637696192e-05
-1.90166641777703e-05
-2.31230502966338e-05
-2.86018657217116e-05
-6.0728434216297e-06
-3.02626765092108e-05
-5.26740156179951e-06
-1.49999017994462e-05
-2.1735406631775e-05
-3.29113851413644e-05
-4.32972251747837e-05
-3.46444760737018e-06
-1.72668142948767e-05
-1.40428686057295e-05
-2.59296616884418e-05
-2.71326492206099e-05
-2.49796561418189e-05
-3.63154993185477e-05
-4.1405653401885e-05
-2.74358148394027e-05
-2.90954527049611e-05
-2.57433304693918e-05
-1.30611267364474e-05
-3.24723097300886e-05
-3.21275818788987e-05
-3.2000499099047e-05
-2.15274084695601e-05
-2.36314463409863e-05
-3.41758548810285e-05
-2.81341474817258e-05
-3.10047483727921e-05
-1.64857591210448e-05
-1.28717222898734e-05
-7.10405183133325e-06
-1.32217168234965e-05
-2.40682412912843e-05
-3.87159176898231e-05
-1.18343968413133e-05
-2.06902284637103e-05
-1.51432138413346e-05
-2.95361316972055e-05
-1.96905392933876e-05
-2.36227980820724e-05
-2.81434990319791e-05
-4.64572434173187e-05
-3.57725294185867e-05
-2.08186530291293e-05
-3.98595018352623e-05
-2.46442877561304e-05
-1.37791931168695e-05
-1.23888515385064e-05
-9.80030576954471e-06
-1.21609177697436e-05
-1.13199445728192e-05
-1.413548887403e-05
-1.36668361779769e-05
-2.07192018605506e-05
-2.69235925404924e-05
-1.45737098678725e-05
-3.05111224270973e-05
-3.49263590472391e-05
-1.91071760353078e-05
-1.63711090807636e-05
-1.195323399636e-05
-1.84739043297753e-05
-4.08173376918085e-05
-4.03097957783533e-05
-1.53898224183917e-05
5.6817193422455e-07
-1.82218309060604e-05
-3.17192271211389e-05
-3.49612140600202e-05
-2.03943099610714e-05
-1.13465020595482e-05
-6.77543815818055e-06
-2.41717278067562e-05
-8.17788457525469e-06
1.15894394838844e-05
-3.97366954645828e-05
-4.25132051455298e-06
-3.5032227860666e-06
-2.87506717258575e-05
-3.32324221474693e-05
-2.6998024968662e-05
-3.30232566999312e-05
-1.02971831645057e-05
-1.58143124473886e-05
-7.52238953878787e-06
-5.28010180007606e-05
-7.8786071628813e-07
-3.2053346145319e-05
-2.18263725451782e-05
-1.31478726951246e-05
-2.39014799482776e-05
-2.31505740817912e-05
-7.78336578936525e-06
-4.21169605504576e-05
-1.79281064439403e-05
-1.36626304491669e-05
-7.9663356398366e-06
-7.53253728329447e-06
-1.23284746097072e-05
-2.68801024453675e-05
-2.07666525325781e-05
-1.36338113143969e-05
-5.03259283627922e-06
-2.17099071716584e-05
-1.11710912779485e-05
-1.30235354905951e-05
-2.31449688927882e-05
-1.41585887948517e-05
-1.91403766511676e-05
-2.01612499139263e-05
-5.06108394122838e-05
-2.88162989538555e-05
-2.29036892988035e-05
1.01498518258299e-05
-2.23930654106879e-05
-2.16785215323829e-05
-1.99435432792816e-05
-3.09702687432415e-05
-2.26102125218264e-05
-2.55630478611162e-05
-2.18950244644518e-05
-7.7183312963865e-06
-2.2415234528602e-06
-3.00923113417801e-05
-3.28421153164936e-05
-3.09880303370817e-05
-8.2098482911937e-06
-1.82798320853899e-06
-1.10069277641404e-05
-3.08989430125828e-05
-5.74129169268354e-05
-2.86308914614144e-05
-1.90411668323914e-05
-2.02520079171955e-05
-2.95744932338513e-05
-2.98750514176822e-05
-4.81340279504874e-05
-1.34632630336746e-05
-1.29961510390465e-05
-3.07602480494514e-05
-3.33353272621397e-05
-2.15936564550492e-05
-1.95773099735946e-05
-1.08620101658139e-05
-6.31182620611825e-06
-1.45464552574029e-05
-2.06076932345603e-05
-7.52827687700422e-06
-2.98683495905383e-05
-1.91418679552459e-05
-1.76088088812273e-05
-2.83725796377228e-05
-2.86107552423461e-05
-2.63182142083451e-05
-1.51005476710388e-05
-1.88460669876093e-05
-2.88930293803472e-05
-3.98623747704937e-05
-7.75948558755852e-06
-5.19046789955813e-05
-2.86255245228635e-05
-1.54503763320386e-05
-6.43652490519835e-06
-3.57556260318912e-05
-1.60586411134881e-05
-1.70789239424538e-05
-2.25031398147859e-05
-8.00297241081886e-06
-2.2902253625036e-05
-8.61558637962743e-06
-3.02868319540319e-06
-1.23203683673089e-05
-4.95866420014623e-07
-1.33282035459027e-05
-3.30493683806366e-06
-1.3621677019877e-05
-2.26729090839744e-05
-2.19220984144545e-05
-2.25746311667198e-05
-1.88637139541025e-05
-1.00381174161491e-05
-3.83063929660481e-05
-6.59267863388914e-06
-7.13443291620095e-06
-2.68938213948217e-05
-1.31158470942178e-05
-1.94761645006455e-05
-3.41619793199975e-05
-1.95727440926671e-05
-3.47921270703391e-05
-2.03784852629332e-05
-7.55789510553237e-06
-2.51427942944726e-06
-9.62679367649899e-06
-2.22553336976287e-05
-9.31724290045172e-06
-2.00953977502103e-05
-1.51751413707013e-05
-3.19616250647667e-05
-2.26957383213282e-05
-3.06999248625456e-05
-3.43155527992933e-05
-1.9060745021281e-05
-1.54691802321977e-05
-1.72035346152845e-05
-7.57895277944067e-06
-3.63781981198551e-05
-5.71564171065757e-06
-1.37385008184757e-05
-3.80297492190736e-05
-1.42034463068186e-05
1.04729325744541e-05
-1.87474614321152e-05
-1.05941517789895e-05
-1.62687473459066e-05
-3.58402539671419e-05
-1.83612196359161e-05
-8.26373226909529e-06
-6.28651304297494e-06
-5.05926652313146e-06
-3.61290302363282e-05
-3.40311233362509e-05
-2.22152952389386e-05
-9.2242118688566e-06
-2.34519264559035e-05
1.07882061505326e-05
-3.41487926849363e-05
-5.22500106207883e-05
-2.06490281428399e-05
-9.93636364713684e-06
-1.7870459801316e-05
1.26854479242203e-05
-2.64724603130408e-05
-5.88211536799705e-06
-6.59640927610654e-06
-2.99186181321005e-05
-3.18054606157089e-05
-2.19174992440893e-05
-1.10934239709131e-05
-1.3583737581183e-05
-2.73781545831298e-05
-1.56779694641561e-05
-3.85118176946015e-05
-3.96340611820655e-05
2.74489230818268e-06
-5.38603853824716e-05
-1.36303220372525e-05
3.24110160466212e-06
-2.1347364365503e-05
-9.03428072774559e-06
-9.18894141307566e-06
-1.61506658086489e-05
-1.99303779627408e-05
-1.34079884619887e-05
-1.95140683946591e-05
-2.28147871298838e-05
-4.10039893394514e-05
-1.8603962929047e-05
-8.65274121037418e-06
-1.19467077933854e-05
-1.0607680174394e-05
-2.53636430782287e-05
-4.16307362231348e-05
-2.23266362800646e-06
-3.46401380923091e-05
-2.53373377275885e-05
-1.36482233769979e-05
-1.97031831817598e-05
-9.32679728575961e-06
-1.84880934147595e-05
-1.04756776740945e-05
-1.88007171628458e-05
-2.0741310706058e-05
-1.47997077768589e-05
-4.13782126780719e-06
-1.89728190159628e-05
-6.40855568227546e-06
-2.39492999041346e-05
3.85570815813281e-06
-1.62040073780745e-05
-1.9032261801283e-05
-1.49528058091694e-05
-3.89479403962013e-05
-1.71140363597541e-05
-1.33971411918568e-05
-2.25334171503624e-06
-1.76508390254918e-05
-1.50397184167486e-05
-2.79599459295243e-05
-1.08402079105198e-05
-4.74333100405224e-06
-1.23801412560179e-05
-2.92178444736153e-05
-3.74836312273032e-05
-3.25364142545328e-05
-1.7392701282732e-05
-3.79780110729589e-05
-2.71173016754451e-05
-4.8124931114484e-06
-1.56358187565126e-05
-2.41440004105882e-05
-4.97638546705564e-06
-2.86090303638413e-05
-3.72178860558541e-06
1.03332508153962e-05
-3.32430951125161e-05
-3.75089187284493e-05
-2.67655550927699e-05
-8.04497987159811e-06
-3.87089824301647e-05
-2.27736323861461e-05
-1.90949772762601e-05
-2.42553115808072e-05
-7.55182124034448e-06
-1.07951089479402e-05
-1.87277080100446e-05
-2.59800827295282e-05
-8.70549093896386e-06
-3.14567955680947e-05
-2.25518481674061e-05
-5.28732493726664e-06
-2.09797229877999e-05
-5.15956202121018e-06
3.80502576695086e-06
-2.25957304311839e-05
-4.41824542319319e-05
-1.7534584755793e-05
-3.74899335996261e-06
-3.26829141792999e-05
-1.89592001173585e-05
-3.156224932471e-05
-6.99828640868191e-06
4.19350129239338e-06
-1.76553500165531e-05
-9.96111052737558e-08
-2.88689621320055e-05
-8.39720684685256e-06
-1.2098550808061e-05
-1.08333428240698e-05
-3.13024668575883e-05
-3.84557586471584e-05
-3.81739299383763e-05
-1.74499710880902e-05
-2.97981145870696e-07
2.76497608741471e-06
-1.7538762931756e-05
-4.53252358464045e-05
-2.21467621532916e-05
-3.42237979936418e-05
-1.56581818745015e-05
-2.43200715500636e-05
-1.11816714453738e-05
-2.9406945138572e-05
-7.74474143220312e-06
2.35785825303293e-06
-2.47543248258025e-05
-1.76864990326153e-05
-1.70012977124907e-05
-5.70607681467506e-06
-2.80782034056265e-05
-1.80740391901238e-05
-1.46803610264188e-05
-2.47564120210445e-05
-1.97052613284843e-05
-1.4029878019821e-05
-1.1606189800396e-05
5.8598897290713e-07
-3.34742518519181e-05
-1.13753321080341e-05
-2.20301333084892e-05
-1.28550834408555e-05
1.93852106633921e-06
-1.6852621566035e-05
-1.18022795099582e-05
-2.4849550451363e-05
-1.88084237361102e-05
-9.92353298680775e-06
-1.83383223235562e-05
-1.43220013083914e-05
-9.29174858317052e-06
-3.9054690780462e-06
-5.23624260246684e-05
-2.17772513009909e-05
-1.61508464101078e-05
-2.4491130207621e-05
-1.94185035525831e-05
-1.2487359077768e-05
1.8335074361678e-06
-1.45118858676835e-05
-2.65571819890362e-05
-1.79677246347753e-05
-4.10653249823588e-05
-3.30888358920525e-05
-3.74025427567384e-05
-1.74190841311612e-05
-1.21445277762092e-05
3.46632597619632e-06
-1.35653292144436e-05
-1.49460153828148e-05
-3.16629719037717e-05
-1.707331015798e-05
-4.07675444357829e-05
-3.14967021720498e-05
-2.06898539672156e-05
-2.50333424058888e-05
-2.6452325385202e-05
-3.47233812694077e-05
-1.75732934484425e-05
-2.22424029814908e-05
-2.10505796196099e-05
-3.40529670973846e-05
-1.92715277496548e-05
-1.89939022081534e-05
-2.0253444223021e-05
-9.0844631219116e-06
-2.16709497670738e-05
-3.30193152395044e-05
-2.89038098024707e-05
-1.76005585389767e-05
-1.77698668243104e-05
-9.11395499197097e-06
-3.47757275861557e-06
-3.59715703214396e-05
-2.64231755452367e-05
-1.39474156032596e-05
1.19686796715178e-06
3.87621814788242e-06
-1.41483542056883e-05
-3.29027066138898e-05
-1.03321548957106e-05
-1.85039800530108e-05
-1.90309649555931e-05
-1.43525462828655e-05
-1.38651614342574e-05
-4.10307959985329e-05
-2.10529301398967e-05
-1.21146048676687e-05
-2.96395547563226e-05
-1.79112523906314e-05
-2.41504002389239e-05
-1.08802250993711e-05
-3.52202114097451e-05
-2.86566997964882e-05
-2.25729406539284e-05
-5.13435849300905e-06
-2.16120995796832e-05
-4.6461614438126e-06
-6.17815358038937e-06
-2.74109256022885e-05
-2.45449707319454e-05
-8.19226811772758e-06
-1.07600049187465e-05
-1.22440550344073e-05
-2.01245984642277e-05
-2.84825010353224e-05
-2.79373074277285e-05
-1.75839730616973e-05
-2.80740883249979e-05
-3.7244947294028e-05
-9.4020463591694e-06
-1.91765318086186e-05
-1.3220470254158e-06
-6.91607634416399e-06
-2.69393589905035e-06
-2.99143032405754e-05
-4.92402809744677e-06
-4.2981582583226e-05
-2.1711079426635e-05
-1.37196697551781e-05
-2.77823197800872e-05
-9.81300202128245e-06
-2.47936796401548e-05
-2.48152073117356e-05
-2.62099872979334e-05
-1.08370290741083e-05
-4.3948978449572e-06
-2.84713762526722e-05
3.55514554693178e-07
-2.78578578088665e-05
-5.58173792157716e-06
-6.33018318418115e-06
-9.58568335665214e-06
-3.19628445641312e-06
-2.0502973661466e-06
-7.72084188123291e-06
-1.91407767146415e-05
5.86432106489937e-08
-8.03528725591557e-06
-2.50420605906334e-05
-1.26153347095032e-05
-3.66974120277438e-05
-9.44841882050311e-06
-1.23408673765454e-05
-1.08800885211957e-05
-1.8883004365188e-05
-2.68161383387702e-05
-2.14598388647711e-05
-2.68917417441567e-06
9.39288526497468e-06
-2.21144618038153e-05
-3.42395339664578e-06
-3.74714548356962e-05
7.33243191176798e-06
-1.45133773157792e-05
-1.98790875773668e-05
-2.53951154868157e-05
-1.62463066925521e-05
-7.40323866740055e-06
-2.14955936486231e-05
-2.65291610528115e-05
-1.93755730083443e-05
-2.16054679775945e-05
-1.97052606687316e-05
-2.98285573772693e-05
-2.64640553727068e-05
-1.85616455022692e-05
-4.33988414951908e-05
-2.94339494477143e-05
-2.27813783405709e-05
-1.21854184673573e-05
-3.07519519874882e-05
-2.58218730469888e-05
-4.37968038474094e-05
-2.20857112780363e-05
-6.99847791997266e-06
-2.58596067222417e-05
-1.45376103632574e-05
-3.50036565813287e-05
-3.71511396462883e-05
-7.43282828703892e-06
-2.56795748272404e-05
-2.54918668293338e-05
-1.75318679885997e-05
-1.66135755251661e-05
-1.2872453895799e-05
-1.44241887505785e-05
-3.13556355530267e-05
-8.48269674235449e-06
-3.50376809603616e-05
-6.24249875662384e-07
-5.99143926139038e-06
-1.25379262592244e-05
-8.11532577141744e-06
-4.04099961806201e-05
-2.28692647774849e-05
-3.45688892613574e-05
1.04267140498793e-06
-1.47491731131934e-05
-1.0881992711409e-05
-1.61500782480616e-05
-2.31261762035737e-05
5.22488745772959e-06
-3.10710680004835e-05
-3.80254973117086e-05
-3.63495830088452e-05
2.37662747449329e-06
-3.38086717181031e-05
-1.47321584864244e-05
-3.26037029748426e-05
-3.28121103155042e-05
-3.7804642943771e-05
-2.77692623258926e-05
-2.13486430615247e-05
-2.36544826438899e-05
-1.64764168155159e-05
-1.5197739777314e-05
-1.10882081068058e-05
-4.53676297470264e-06
-3.59436178313862e-05
-3.23763398940747e-05
-1.67277717908375e-05
-1.70472284638026e-05
-1.9660701408915e-06
-2.15883678095316e-05
-1.37864253793566e-05
-2.19831283746032e-05
-2.90905402686298e-05
-1.66432512274677e-05
-6.57629173302937e-06
-5.20869537506099e-06
-3.15786088831587e-05
-1.43345247430971e-05
-1.78187677997875e-05
-1.47999568688461e-05
-2.87794096268031e-05
-3.88408212938912e-05
-1.59862890317141e-05
-2.6581780093533e-05
-3.91032962026628e-06
-2.55390991917815e-05
-2.40374497253058e-05
-2.54096740535088e-05
-1.72887444421378e-05
-3.32120245672668e-05
-3.14436544760011e-05
-1.48977684827739e-05
-9.53673385975206e-06
-2.06478659714352e-05
-1.35106881807371e-05
-1.02458162696532e-05
-5.98861907466301e-06
-1.9032339271337e-05
5.93417758666378e-06
-2.85495946242768e-05
-1.54980576047495e-05
-1.33935564060048e-05
-4.13336772689501e-05
-2.75728871452713e-05
2.06685000834966e-06
-2.47855693465576e-05
-1.86970241797685e-05
-3.98817451173806e-06
-9.20231355174806e-06
-3.85596757185999e-05
-7.44332125611771e-06
-2.19072920890518e-05
-1.22682505710731e-05
-2.63017178216708e-05
-9.12566880616076e-06
-6.19077111360559e-06
-1.79096262549673e-05
-1.95626969179751e-05
4.80819447908665e-06
-6.07744903495718e-06
-2.00458056611726e-06
-2.66053049623096e-05
-4.98103791017012e-06
-2.93616995336717e-05
-3.30617505384454e-05
-9.82788432373851e-06
-7.19184381115664e-06
-2.29025911510803e-05
-2.14159836558567e-05
-3.63410069080748e-05
-1.23233571203375e-05
-2.26678401909749e-05
-3.3083332374183e-05
-4.00515875014505e-06
-2.69450048800138e-05
-3.54258291095916e-05
-3.35768500917018e-05
-2.30230225755298e-06
-2.85344693547869e-05
-1.61681692251205e-05
-5.19705435859416e-06
-2.26115760083788e-05
-4.49447587170615e-05
-7.99730320016003e-06
-2.91174301922167e-05
-3.19100119148588e-05
-2.45275408592589e-05
-3.88755402374578e-05
-4.06158972520929e-05
-3.20059050977869e-05
2.13569335228952e-06
-1.5882968153156e-05
-1.40019381537794e-05
-1.53910373136246e-05
4.64133592114464e-06
-1.83060508248854e-07
-3.74509015521554e-05
-1.93043395373855e-05
-1.75534692422209e-05
-3.53378686733891e-05
-2.88405282390889e-05
-1.85672796652962e-05
4.49729979010624e-08
-2.22706829704381e-05
-1.3041387247278e-05
-1.79697204236355e-05
-2.44071575456934e-05
-2.82909125785775e-05
-2.50676723754157e-05
-1.72787073199515e-05
-4.10513311650572e-06
-3.48665863881582e-05
-3.72688849327066e-06
-1.91715684168752e-05
-3.30811628373453e-05
-1.76139794623707e-05
-3.34328637753263e-05
-1.08511391965614e-05
-1.35960900071925e-05
-1.57109764441077e-05
-3.89041788837146e-05
-1.36223919527396e-05
-2.1336829044661e-05
-1.0350374579076e-05
-1.45939217852747e-05
-3.54413783008834e-06
-3.61844345325571e-05
-1.48266430963297e-05
-3.40328367085457e-05
-2.53043399037568e-05
-2.55102284895162e-05
-5.24739067897984e-06
-1.1899273003823e-05
-1.61418540443153e-05
-2.63836044889832e-05
-1.65871926608552e-05
-5.00885503736242e-05
-1.10566390842623e-05
-1.33738604770242e-05
-1.92844778540756e-05
-1.08889090970923e-05
-1.3792160210214e-05
-3.39029412742023e-05
-4.12859595820787e-05
-3.22362816785475e-05
-1.81656489826427e-06
-2.76937264552234e-05
6.55634897577848e-06
-1.78372690494465e-05
-2.96462215539556e-05
-1.42102279498412e-05
-1.01330453997108e-05
-8.3344504354e-06
-5.04549928043178e-05
2.49281823111074e-06
-1.3175424469165e-05
-3.48080228565351e-05
-2.39583896182763e-05
-9.16158561846345e-06
-9.99952789644715e-06
-2.49456673922152e-05
-7.02436328020529e-06
-3.02389237378829e-05
-2.41020313190083e-05
-1.17438375136287e-05
-4.39155084896471e-05
-2.92746491522958e-05
-2.73900499720867e-05
-1.77421321172216e-05
-9.45522046682779e-06
-8.90198217410384e-06
-2.2971516563718e-05
-2.05123560322338e-05
-9.64354800248051e-06
-1.00533689631152e-05
-3.26297056554201e-06
-2.46132753656512e-05
-2.24209175489441e-05
-2.49614688864587e-05
-2.98707324645508e-05
-4.57719350037859e-05
-1.68150667935341e-05
-3.24672440064758e-06
-1.98532423309844e-05
-2.85806979820603e-05
-3.0269681080694e-05
-3.84204932821422e-05
-2.55271002042458e-05
-2.52757440077354e-05
-2.42492138389829e-05
-3.92823056965859e-07
-1.54966838208024e-05
-1.46795740347499e-05
1.26745797426172e-06
-3.06329533872088e-06
-2.79706942177404e-05
-7.36657884394664e-06
-2.63025759151139e-05
-1.99373456132548e-05
-2.29952563618656e-05
-3.66474921879259e-05
-3.13577051064528e-05
-3.31160843173711e-05
-2.74187976267848e-05
-1.88193943289651e-05
-5.91917023299043e-06
-2.64232966383372e-05
6.74882859935642e-06
-1.29506401022413e-05
-1.14453035285028e-06
-1.71890743968743e-05
-2.77757817000456e-05
-1.51822201530893e-05
-8.68553599344725e-06
-4.3077572896208e-05
-2.52654382840534e-05
-3.10496587750032e-05
-3.34508325349178e-05
-4.18666971375663e-07
-1.7611348705247e-05
-2.35919252166757e-05
-4.17295107470463e-05
-3.44646436643857e-05
-4.01527692154992e-05
-1.6839133250388e-07
-1.58336331281396e-05
-1.4065575539587e-05
-2.09011574156252e-05
-2.1047200410453e-05
-1.1336983246024e-05
-1.14072762972748e-05
-1.49957911338456e-05
-2.05507481933119e-05
-6.65525207400155e-07
-2.94556000722438e-05
-2.62834215945849e-05
-1.00135886565348e-05
-1.25333951386041e-05
-2.33671265219491e-05
-2.15019921919347e-05
-1.19748340036192e-05
-2.0405228347633e-05
6.93286769331412e-06
-2.14854713010524e-05
-8.59653136662533e-06
-1.54253926515339e-05
-4.1192908548707e-05
-1.94938740050726e-05
1.81795623841609e-05
-1.93557469962504e-05
-1.71779237807398e-05
-3.63687232933515e-05
-1.98266395322512e-05
-2.53207585457092e-05
-3.29238960613715e-05
-1.99547973780503e-05
-2.57389428964714e-05
-3.46074856085626e-05
-9.36602580367343e-06
-2.76247919331802e-05
-1.66177490243e-05
-2.50822930086252e-05
-1.1629408621762e-05
-5.66254796156674e-06
-1.83106555640682e-05
-2.71470562976138e-05
-1.97838844724765e-05
-2.31282762258745e-05
-3.10400653143797e-05
-1.52025734035516e-05
-3.59617459096018e-05
-1.34293480803714e-05
-2.83840454887484e-05
-2.75746037200764e-05
-1.04486529930277e-05
-2.3760415113188e-06
-1.8723649049766e-05
-2.36693045074045e-05
-1.35060382154235e-05
-3.98078768904183e-05
-8.06512521064013e-06
-8.43018687200524e-06
-3.2353386538925e-05
-2.04569318518605e-05
-2.02407680129954e-05
-1.6868913638601e-05
-1.98884637941903e-05
-1.43229851384421e-05
-3.70853352799318e-06
-3.05729928068158e-05
2.44234977876654e-06
-9.50756211423286e-06
4.96101378779568e-06
-2.36890611602507e-05
-2.63909983982822e-05
-2.37731426690809e-05
1.96671465391484e-06
-2.44041277268304e-05
-1.07011267853506e-05
-2.50071956369554e-05
-9.02008387962137e-06
-1.70465925327334e-05
-2.83785715893988e-05
-1.97399153214651e-05
-1.15605175165082e-07
-2.12115334234772e-05
-1.81235494513362e-05
-3.89975655166873e-05
-3.29537754379298e-05
-9.20763593372496e-06
-1.75830270510891e-05
-3.01376004270382e-05
-2.31067653113372e-05
-3.79541378839361e-05
-4.03065700139615e-05
6.60159953944391e-06
-3.73714908429082e-06
-1.37324704215841e-05
-2.41006459073699e-05
-1.37147366791897e-05
-2.44436730417531e-05
2.57021700561045e-06
-3.27457011825717e-05
-2.78537173392832e-05
-2.98763426904473e-05
-1.78429652467922e-05
-9.92128891129242e-06
-3.66751518944634e-05
-2.16372022694713e-05
7.94288063068529e-07
-2.70040297186551e-05
-4.2535756556089e-07
-1.74713012225171e-05
-7.55648047852995e-06
-1.08119098625157e-05
-3.61682668947443e-05
-1.5520282048408e-05
-1.32493651823377e-05
-2.68972194129558e-05
-3.47428669816026e-05
-3.88270919621384e-05
-4.91570571498212e-06
-8.36494116851477e-06
-2.45372405703757e-05
-2.71209065711388e-05
-2.90427115064186e-05
-7.88031950054635e-07
-1.5893713703464e-05
-2.88738632864274e-05
-3.67531031761208e-06
9.68807347530672e-06
-1.28086804927803e-05
-2.44768471047242e-05
-2.55093443291558e-05
-1.70272951437897e-05
-2.02652169208303e-05
-3.00758252344581e-05
-3.99277129344152e-05
-2.66616904628927e-05
-6.75965091790741e-06
-2.0586749715467e-05
2.63873569941792e-06
-3.92256848084763e-05
-2.51287496154031e-05
-1.27540464619489e-05
-1.6850567837379e-05
-1.47104684817261e-05
-2.51535124421723e-05
-3.54974655492714e-05
-3.58893880159682e-05
-1.59414207907836e-05
-3.06667867430911e-05
-2.91310623805522e-05
-3.58297462719304e-05
-4.19858354967209e-05
-4.20318897176682e-05
-3.09345810119422e-05
-3.52770643949075e-05
-2.85286458929949e-05
-1.59531298945191e-05
-3.69545135599573e-05
-2.65682486917341e-05
-2.16155582160012e-05
-2.45523992036696e-05
-2.99863529925958e-05
-4.12395870140207e-06
-2.80503269159493e-05
-2.50993535960138e-05
-4.37726307129459e-05
-2.47834367125191e-05
1.01365685698782e-05
-1.96884196821706e-05
-1.08115873791814e-05
-2.39910365318315e-05
-3.10463884877926e-05
-1.51261773324626e-05
-2.28970636374821e-05
-1.33512879976128e-05
-2.16400061823088e-05
-1.06853392341668e-05
-1.17490347355845e-05
-2.01296336129742e-05
-6.39940117094123e-06
-4.89065577996682e-05
-3.99071882057064e-05
-1.92655946384453e-05
5.29222816043558e-07
-2.43450662602395e-05
-3.59591249475514e-05
-1.75981715199002e-05
-9.15687286741239e-06
-2.6393686853541e-05
-7.72880106353031e-06
-2.14567052832311e-05
1.1251551893578e-05
-3.2819405380703e-05
-1.19921167660188e-05
-1.88403641778842e-05
-2.06843290698293e-05
-6.49400380010061e-06
-3.36860198631158e-05
-2.49333257946518e-06
6.21024222166646e-06
-2.2997063078436e-05
-2.10887773484431e-05
-2.14866548512487e-05
-1.56334897784529e-05
-2.62350409641055e-05
-1.76154806436814e-05
-1.61736151094251e-05
-1.01213768860308e-05
-1.74427521289146e-05
-2.47261714102855e-05
-3.01280842230472e-05
5.23845353769248e-06
-1.02981081458042e-05
-2.8703609434222e-05
-1.20341012517504e-05
-2.56599191465145e-05
-2.14609846001424e-05
-3.25245694556142e-05
-3.03124750471765e-05
-2.75807377547977e-06
-2.43399337044039e-05
-3.3356368848317e-05
3.36982990794328e-06
-4.51731070088154e-05
-1.00220494872841e-05
-2.56537867733103e-05
-2.83924316124401e-05
-1.51066237615337e-05
-1.75312811029951e-05
-3.09632064070846e-05
-1.4179489240728e-05
-2.52579607234583e-05
-3.65821673284007e-05
-1.56545150256521e-05
-1.47228713922448e-05
-2.06193300566501e-05
-2.48810900009216e-05
1.08016339985775e-05
-1.36074183568872e-05
-9.03077067661466e-06
-3.46144494654472e-05
-3.72455016274439e-05
-4.8469066683425e-05
-2.45193138665965e-05
-1.41862460747178e-05
-1.7097530856231e-05
-8.18071061195195e-06
-3.44904052169018e-05
-4.29794115663892e-05
-3.31483399313845e-05
-4.21532432935567e-05
-1.99795076512282e-05
-1.1360858198118e-05
-4.81693829566417e-06
-1.83322973042927e-05
-1.69592578716102e-05
-1.71055543796904e-05
-1.24692251135029e-05
-1.28315708338887e-05
-2.16375280737325e-05
-1.95429148453652e-08
-1.40374251902893e-05
-4.3522788701469e-06
-1.33854776553256e-05
-8.84685389531934e-06
-2.82806488777172e-05
-2.23401357826193e-05
-3.63553749560191e-05
-2.73646130738955e-05
-3.45021226862767e-05
-2.7753493366394e-05
-2.66797745433428e-05
-1.06150273235009e-05
-2.06497015424986e-05
-1.33029974342458e-05
-8.58205083918268e-06
-3.63686627346694e-05
-3.21958285726272e-06
-1.8856240669759e-05
-2.26225507658376e-05
-3.10830886798097e-05
-9.41482109636836e-06
-2.53351479013431e-05
-2.4540300931445e-05
-7.31995696724425e-06
-2.55824508205359e-05
-1.69263588255882e-05
-1.4012629388523e-05
-1.02623864888643e-05
-6.84040255914817e-06
-2.3727343753161e-05
-2.33230957569128e-05
-3.8732575666128e-05
-1.78695732337006e-05
-2.34899637280935e-05
2.49500163485665e-07
-3.26873358045268e-05
-1.72654208978952e-05
1.59387458640078e-06
-2.34564567994964e-05
-9.8964359233507e-06
-3.00453573344285e-05
-8.11667681631485e-06
-2.45371094105557e-05
-1.41025946692284e-05
-3.7608065657487e-05
-1.80929992775832e-05
-1.72054473521854e-05
-3.19024970716559e-05
-2.72009276611365e-05
-2.41358629172159e-05
-2.28500411342741e-05
-1.31296168790622e-05
-2.35928109497888e-05
-1.13001114519707e-05
-3.9961205404808e-05
-1.84877518318407e-05
-1.95185596549584e-05
-3.55810045902233e-05
-4.92048171964929e-05
-3.55916831133521e-05
-1.44086629783214e-05
-2.91247977768808e-05
-1.13054340511107e-05
-2.12945125807437e-05
-2.72576131764103e-05
-2.39840164029497e-05
-2.41192077505866e-05
-2.72959867918432e-05
-3.50031588547266e-05
-2.4006581097938e-05
-3.76267147451213e-05
-1.14609005058188e-06
-1.01845431079383e-05
2.76787115017386e-07
-1.05307154804286e-05
-2.34047697561614e-05
-1.71447162235637e-05
-9.86379645779861e-06
-2.13998734404001e-05
-2.0652273073802e-05
-2.62045027874727e-05
-2.543707934809e-05
-1.1868502111148e-05
-2.38397128121108e-05
-2.62871688726799e-05
-4.09377009776334e-05
-2.09453957298263e-05
-1.91892848519959e-05
-2.80450498908949e-05
-1.26472423053075e-05
-9.37431071338044e-08
-2.905766747988e-05
-2.64386327835819e-05
-1.71375772539025e-05
-2.45194161495133e-05
-9.3619096758408e-06
-1.13230341323873e-05
-2.50819565857033e-05
-3.63134261865122e-05
-4.199937223375e-05
-2.14770092416975e-05
-2.65066681481038e-05
-2.67609247123581e-05
-1.16612511132169e-05
-1.60786582837103e-05
-2.60066471072896e-05
-1.37874112887289e-05
1.68572250722718e-05
-1.56167535976274e-05
-1.47005220782077e-05
-1.2848065631638e-05
-2.16228321076788e-06
-2.1331841910308e-05
-1.33011828788972e-05
-2.05329337140204e-05
-3.44414442533352e-05
-4.13013442429432e-05
-2.27388957133659e-05
-1.25286106721588e-05
-6.42535075976347e-06
-2.95572320179112e-05
-3.78931737120002e-05
-2.02278132871197e-05
-4.98147810253863e-06
-2.31624843243924e-06
-8.76944782885396e-06
-1.80664104208037e-05
-2.37784792062616e-05
-9.3823912868325e-06
-4.32336409931079e-05
-4.09258962776961e-06
-2.11369478917339e-05
-2.15610678579347e-05
-2.01251142156994e-05
-2.7817204312773e-05
-2.66427130815551e-05
-2.39834272819865e-06
-1.6602135960976e-05
-3.2292207781541e-05
-2.50507621392611e-05
-3.79499281428574e-05
-3.07763557667397e-05
-2.05473410457768e-05
1.10543870405838e-05
-2.39122868545977e-05
-2.45769995757719e-05
-3.89052924925027e-05
-6.45329661011055e-06
-1.9428606602404e-05
-1.11639782579486e-05
-6.76597537193821e-06
-2.09918482367426e-05
-2.19600883916229e-06
-2.80245993628436e-05
-4.06891638010806e-05
-4.16453453798585e-05
-7.25330033310395e-06
-1.89659260379064e-05
4.83981037095428e-06
-1.07538405930998e-05
-8.00250640529389e-06
-2.38350352011487e-05
-2.37096264647621e-05
-2.35337573710309e-05
-9.27906849658986e-06
-9.14082738810657e-07
-1.95804092750971e-06
-2.46517534583799e-05
-3.30286644609077e-05
1.5960002827481e-05
-1.19264644698691e-05
-2.59775403467358e-05
-1.38187893342354e-05
-1.17788427692717e-05
-2.89387945418895e-05
-2.35944548512544e-05
-1.46145487214173e-05
-6.1991024394006e-06
-1.77216825810569e-05
-2.21922042648439e-05
-1.82275909506639e-05
-1.39445950644112e-05
-1.3758059731121e-05
-1.21778884984989e-05
-3.0374023282389e-05
-3.73145585753075e-05
-2.04424956722892e-05
-3.9664556714606e-05
9.66869097716962e-06
-2.51370282240275e-05
-1.7345011185354e-05
-5.02068136620095e-05
-1.4369029288137e-05
-1.10197912904498e-05
-2.6576246848703e-05
-2.43031059181894e-05
-1.95366665516804e-05
-2.1367156049935e-05
-4.53384563981387e-05
-1.61232352991832e-05
-1.26127103433804e-05
-2.63941971147894e-05
-4.24474960362766e-05
-3.03345195948157e-05
-2.09268556112694e-05
-3.66676934136009e-05
-3.26246800049919e-05
-3.07961663601791e-05
-2.84281060938585e-05
-1.91988066291215e-05
-3.86837024394795e-05
-1.0466129588844e-06
-1.10319075369464e-05
-1.79298004098133e-05
-3.46774269039631e-05
-3.35119488290473e-05
-2.09878799223326e-05
-1.96982451539111e-05
-3.02481759456401e-05
-1.52470400424347e-05
-3.00337025041314e-05
-3.23060189313959e-08
-2.67583943957468e-05
-8.27262521653469e-06
-8.8621055587878e-06
-3.90338973588402e-05
-2.37449491100954e-05
-7.45120653617338e-06
-1.35528476775581e-05
-3.41563138959055e-06
-1.08153406443189e-05
-1.76605421419703e-05
-3.35155780735977e-05
-2.73997295292515e-05
-4.22673099003382e-05
-4.79919053578751e-06
-2.52951951612873e-05
-1.13659862340163e-05
-1.54831234005396e-05
-2.69724555775808e-05
-3.93484514625584e-05
-2.5904783991124e-05
-5.31571870699484e-05
-3.61878310016427e-05
-2.7280032211892e-06
-3.0570235922542e-05
-2.2520423600717e-05
-4.17932367238206e-05
-1.28161842843293e-05
9.68119346947095e-06
-2.15926600531449e-05
-3.32374241415463e-05
-1.62628366763905e-05
-2.07507127571731e-05
-2.33084034315278e-05
-2.48753125715369e-05
-2.70122152588831e-05
-2.22131542844959e-05
-2.93556180649166e-07
-2.03722574655553e-05
1.26916408484601e-05
1.25542916882728e-05
-3.58485541626809e-06
-1.08565671694236e-05
-1.49281233925875e-05
-4.13019817619324e-06
-7.64442320218345e-06
-2.55743579573116e-05
-4.65380436894573e-06
-9.93569618228253e-06
-2.27836811458706e-05
-1.57141941285601e-05
-2.11843730714808e-05
-2.36914405015704e-05
-8.40465057818825e-06
-3.66907568499887e-05
-7.39644549091866e-06
-2.9008709603208e-05
4.27582078752675e-06
-2.2784470905168e-05
-2.06991096372243e-08
-3.65084884358006e-06
-1.01836245344669e-05
-1.35461576250145e-05
-1.79139377332184e-05
2.68461291727586e-08
-2.02665623532957e-05
-1.27559908809007e-06
-4.29754299302893e-06
-2.1743634890107e-05
-6.36842739301897e-06
-8.18274524341597e-06
-2.37466061838971e-05
3.87092011597254e-06
-2.25259840663219e-05
-3.16669626312007e-05
-4.82404275048815e-06
-1.92314910374998e-05
-1.06817019643742e-05
-3.27723609645499e-05
-4.08788311198309e-06
-1.01438440438902e-05
-1.79074546945419e-05
-3.62700139083455e-06
-1.68992742467877e-05
-2.08911038756057e-05
-1.76581299271022e-05
-3.78276523722645e-05
-1.42621713187277e-05
-2.72088878638562e-05
-3.25061645876011e-05
2.9861505001024e-08
-1.01775149438862e-05
-2.09734874045236e-05
-1.35726815008241e-05
-2.43598525912368e-05
-6.6556463094578e-06
-3.1994004295295e-05
-1.31898470052581e-05
-2.34506111810856e-05
-2.84567532044553e-05
-2.04988097440054e-05
-5.10003932363455e-06
-2.57425659538727e-05
-1.4737705336066e-05
-3.56729557273329e-05
-1.04611889999578e-05
-6.57277697574529e-06
-1.16286834035199e-05
-5.55548294488584e-06
-1.74311563802914e-05
-2.47678269410889e-05
-6.66739960623679e-06
-4.40318993376381e-05
-1.51282543269875e-05
-3.89792626406878e-05
-3.07943532570532e-05
-1.95034235155242e-05
-3.4944436015342e-05
-2.17057434356791e-05
-3.19372310827649e-05
-3.90614929434401e-05
-1.28063877645826e-05
-7.60392562652243e-06
-6.90306621748012e-06
-1.3848038983286e-05
-2.26517087953074e-07
-3.31014298152987e-05
-1.59494557210053e-05
-2.6437416333185e-05
-2.47372582112981e-05
-2.60699632427582e-05
-3.69005186264092e-05
-1.91271572012946e-05
-3.69536586831272e-05
-4.27185208049571e-05
-1.65511144194978e-05
-2.72124648904833e-05
-1.83176197819586e-06
-3.81005422221955e-05
-1.35193414186221e-05
-2.19832170716302e-05
-2.54913696826195e-05
-8.74755953069376e-06
-3.03382175991749e-05
-3.04607385062624e-05
-2.00215271949022e-05
-2.87297017827134e-05
-2.81795474654458e-05
-4.03445111817551e-09
-1.44869514747443e-05
-3.99190397227679e-05
-9.58997836969904e-06
-3.43582132268733e-05
-1.60706433024741e-05
-2.02923662731887e-05
-1.75526996341366e-05
-2.77991820426488e-05
-3.41406488651508e-05
-2.68827752265401e-05
-3.59757007223687e-05
-9.49299993563433e-06
-1.73669081987474e-05
-2.45253036948743e-05
-1.98982807842949e-05
-2.70597150685966e-05
-1.50207019769298e-05
-2.37134747689271e-05
-1.81445944631238e-05
-3.0748658301206e-05
-1.22628722415718e-05
-4.84985981549954e-05
-1.38438560173274e-05
-3.39323572660239e-05
-8.21352063783699e-06
-7.58713159057026e-06
-1.71102111306259e-06
-4.13915323263136e-05
-2.98159773966602e-06
-2.78139784843329e-05
-1.45494078895772e-05
-8.27757959965664e-06
-3.56944933583521e-06
7.07114853837677e-06
-1.88745459287807e-05
-2.36729768211765e-05
4.67411168967729e-06
-2.41959572574827e-05
-4.81157935356131e-05
-1.60857399055565e-05
-2.95341593881461e-05
-1.40722578067723e-05
-2.25263408668814e-05
-1.94433666142003e-05
-3.56013443590678e-05
-3.27160648428131e-05
-2.41675304415255e-05
-3.56051317855593e-05
-3.03582478452861e-05
-2.20156925371692e-05
-4.55510102329574e-05
-1.31375848419449e-05
-8.24224568074966e-06
-7.56854718438009e-06
-1.76059417704271e-05
-2.8933762189946e-05
-9.59004168891384e-06
-1.06044936004773e-05
-3.61763057533685e-05
-9.79867323606246e-06
-2.19356838295748e-05
-1.45886856268222e-05
-1.15944315994344e-05
-2.25161658324656e-05
-1.90565326265111e-05
-1.50775916689285e-05
-2.88866117434173e-06
-2.16704854880012e-05
-2.28676253251936e-05
-7.95665765670206e-06
-3.01811970379164e-05
-3.47821875172243e-05
5.32581472201208e-06
-2.30687493527215e-05
-1.22083398691443e-05
-2.79309137746547e-05
-9.50871828029652e-06
-2.9018225148783e-05
4.55537912925252e-06
-7.18763357324813e-06
-2.34058326869421e-05
-1.15240997267723e-05
-4.84779196183835e-05
-1.20051240130974e-05
-2.52333513643008e-05
-3.49502119906257e-05
-6.56978556146666e-06
-1.96277395046118e-05
-3.78226556836087e-05
8.85230901932352e-06
-3.02440901711083e-05
-2.86845918442202e-05
-7.42073918212053e-06
-1.73719864405948e-05
-9.71564735635205e-06
-1.5168194202471e-05
-5.39373811984071e-06
-1.24148837558605e-05
-2.45343876820844e-05
-4.31246303851288e-05
-1.42368379151859e-05
-2.70461843669802e-05
-3.87027203103008e-05
-3.4986514522615e-05
-2.15646056590419e-05
-1.278593565448e-05
-3.76084008069532e-05
-3.76935654963702e-05
6.74742871296315e-07
-9.23658159185752e-06
-9.48870915688396e-06
-1.74747650580897e-05
-2.7693334433412e-06
-1.80412300701774e-05
-3.91530295803159e-05
-2.0524882055357e-05
-1.79162129111724e-05
-3.11441433139521e-05
-1.57280704244866e-05
-1.71531454174249e-05
-3.68151885249271e-05
6.28533745734676e-07
-1.72995656880167e-05
-2.84501171381103e-05
-1.05385470314099e-05
-3.95343940895479e-05
-3.18344426222873e-07
-7.35307305223173e-06
-2.1494199597139e-05
-2.66631262812424e-05
-3.61345392519983e-05
-2.16865405850542e-05
-2.71056032680787e-05
-5.32774131156734e-05
-3.51405881908752e-05
-2.29096601029277e-05
-1.4624291548821e-05
-5.92803701388874e-06
-2.69386711569147e-05
5.95813009253419e-07
-2.77369542587557e-05
-1.41791382313619e-05
-2.99919635383932e-06
-1.07091450603135e-05
-2.0206275797457e-05
-2.98966334890562e-05
-3.47379672426626e-05
9.22109234004098e-06
-4.05123312588759e-05
-1.02229892811449e-05
-1.49172374880362e-05
-1.82151253733518e-05
-1.20621249482514e-05
-1.91834251424552e-05
-2.0585623797211e-05
-4.99190216912097e-05
-2.02213849802072e-05
-2.61715351394507e-05
-3.91753545097145e-05
-2.52436350540788e-05
-4.49528542384273e-05
-2.25485298698554e-05
-2.59509830153826e-05
-4.56075487612062e-05
-2.41346150667623e-05
-4.16018053388851e-05
-2.0524487532083e-05
-4.27518166278942e-06
-1.40810687831277e-05
3.2023656533022e-06
-1.55275461797538e-05
-3.35147362579162e-06
9.22835104861897e-06
3.58431776310885e-07
-2.57388819762785e-05
-5.42540299780189e-05
-1.46627593216931e-06
-1.62311653065653e-05
-2.39257532867764e-05
-1.03617225281286e-05
-3.27181730710549e-05
-3.09823434398931e-05
-2.08625604116488e-05
-5.7425460703856e-06
-3.16051791989054e-08
-3.39351800408822e-05
-1.78016774880249e-05
-2.58349325534606e-05
-2.65389492605584e-05
-1.01173138196544e-05
-1.7738748982312e-05
-2.79753613893179e-05
-2.45695544824694e-05
-1.4987688776531e-05
-1.01535478798149e-05
-1.20238454561848e-05
-3.33928376968862e-05
4.41439604326885e-06
-2.94548204590378e-06
-2.31123982316412e-05
-3.71218622260996e-05
-2.74847823607656e-05
-1.94522614523578e-05
-1.36520949801278e-05
-1.84869898074579e-05
-2.47045911757186e-05
-2.55062194009626e-05
-2.35971780193681e-05
-1.10551282557377e-05
-1.79450972658446e-05
-2.47832511849972e-05
-1.57290715985672e-05
-3.38397380451208e-05
-3.45959761290928e-05
-9.5860876125799e-08
-2.88933177368743e-05
-1.74758744249581e-05
-3.94565829850002e-05
-8.85302790181728e-06
-3.56916832143858e-05
-1.70004732215011e-05
-1.9586935242423e-05
-1.50434316648732e-05
-1.80429819555684e-05
-1.27239300172378e-06
-3.12394755468658e-05
-2.32537538988404e-05
-5.16725904392656e-05
-2.59995512854117e-05
-3.92842080514174e-05
-1.59202428899034e-05
-1.69064956394273e-05
-1.55315421930818e-05
-2.70404631851345e-05
-2.1687042536274e-05
-1.36912393117294e-05
-7.22758135725555e-06
5.76257881922542e-07
-1.38645134530633e-05
6.34345764441946e-06
-2.18078364897727e-05
-9.70739653642126e-06
-2.42516586392947e-05
-1.86415353384348e-05
-6.14973288748487e-06
-2.06623309428765e-05
-2.45192644325927e-05
-1.54296884621905e-05
-2.95068432029109e-05
-2.61624678385766e-05
-4.30267329174401e-05
1.63209257639434e-06
-1.83902293404219e-05
-2.02660196771442e-05
-3.56563165936891e-05
-2.40826453395867e-05
-3.39448178937638e-05
-1.71680615042912e-05
-1.46833067684144e-05
-7.43213910461618e-06
-2.75197165693521e-05
-2.96717744538719e-05
-2.15120119806159e-06
-1.47255778918463e-05
-1.28148209573934e-05
-1.92487414127206e-05
-2.19503468934427e-05
-2.10405486003326e-05
-3.22099411628048e-05
-2.07161634313397e-05
-2.64334971014954e-05
-2.49352403041516e-06
-1.70997127243597e-05
-3.40628214065016e-05
-4.64023139213501e-06
-4.42962382462682e-05
-2.75701198625427e-05
-1.51072307095696e-05
-1.36793893808174e-05
-2.02009893913932e-05
-4.10812735141854e-05
-2.31605018147369e-05
-3.62352664851532e-05
-1.50288395099605e-05
-6.0860487995702e-06
-2.95520570221081e-05
-2.38356145314834e-05
-2.85927624465432e-05
-3.00488707977848e-05
-2.0047770724198e-05
-2.87465012792512e-05
-1.03237871117118e-05
-1.59368825021498e-05
-2.12002205863465e-05
-3.87627885104414e-05
-2.27104047955332e-05
-1.43408632080165e-05
-2.68394054921561e-05
-3.14640424587715e-05
-1.83666114065203e-05
-7.09528704227818e-06
-1.46216506843377e-05
-2.96853553735511e-05
-2.42965784098413e-05
-3.11044250942743e-05
-2.58842584339294e-05
-5.33447697902475e-06
-2.19658988421276e-05
-3.64909048933896e-05
-3.95157023936012e-05
-2.73474092825566e-05
-2.26339671043043e-05
-7.68693858674076e-07
-1.04986367307731e-05
-1.76003801135403e-05
-1.65355479489025e-05
-3.56493339704752e-05
-4.37664295878605e-05
-1.67571557307781e-05
-8.17687709010265e-06
-1.50905438131401e-05
-2.59969474299512e-05
-1.72582067109509e-05
-3.14110116926026e-05
-1.13876718279048e-05
-1.19292466780545e-05
-3.74946973896478e-05
-3.41804656746659e-05
-1.25461602151451e-05
-3.29613167707349e-05
-2.20982597172256e-06
-2.9866640621731e-05
-2.62084941382522e-05
-1.52420955093753e-05
-3.35942980041961e-05
-3.23876922764565e-05
-2.91557880608847e-05
-2.96774864835384e-05
-1.95543305141601e-05
-2.96251205002949e-05
-2.42271731734628e-05
-4.88662697903971e-06
-1.25575053157912e-05
-3.23138122668755e-05
-2.66039331281356e-05
-1.48490565612982e-05
-2.50369577380863e-05
-9.76106305035262e-06
-3.06519140904668e-05
-9.79595740787474e-06
-2.62348472573071e-05
-1.77419304877119e-05
-2.73158716413351e-05
-2.97566227771776e-05
-6.60991182097113e-06
-1.93091361226535e-05
-2.83607671830704e-05
-1.54310062927799e-05
-1.20876237990247e-05
-2.54170146090338e-05
-1.8047684141589e-05
-2.33740175308589e-05
-4.09428289968873e-05
-5.1078156327199e-06
-4.83128153589355e-06
-3.98969671172611e-06
-1.51137572813303e-05
-2.47112583605589e-05
-4.64450538495052e-06
-1.79848630016278e-05
-2.80933549197579e-05
-2.26844085917552e-05
-3.36124082994219e-05
-3.25266394178322e-05
-1.6855297640018e-05
3.57543200966574e-06
-9.9650842985593e-06
-1.98228041966555e-05
-1.85655742210922e-05
-2.10564755379138e-05
-2.6401728911808e-05
-3.25463378546231e-05
-4.67957418525354e-05
1.79976627029078e-06
-4.25557877029457e-05
-3.38266877650142e-05
-3.31447545909478e-05
-2.25014599700026e-05
-1.11631205713171e-05
-2.54848692600283e-05
-1.58271824950416e-05
-2.40483021754302e-05
-3.41369428520501e-05
-8.74906608041672e-06
-3.34662553294611e-05
-3.35596835248447e-05
-1.0888961346544e-05
-6.62397993823833e-06
-3.26485005068985e-05
-3.82708435991827e-05
-3.83269195563234e-06
-6.90468357878141e-06
-2.95241698101509e-05
-1.87517807703827e-05
-2.14179979099348e-06
-3.99611188487766e-06
-3.40337800938369e-05
1.30987297688036e-05
-2.3733640444842e-05
6.34169298778803e-06
-2.45348171590979e-05
-9.27771395355587e-06
-4.51231650137148e-06
-3.30335304076017e-05
-3.25264709772617e-06
-7.87795320871977e-06
-7.82460328842389e-06
6.13917401683182e-06
-1.78785694984204e-05
-2.99086782457695e-06
-6.55823361437256e-06
5.77933328587455e-06
-3.63828395903553e-06
-1.42254647233396e-05
-4.84393670749245e-06
-9.60608073475815e-06
