# Supplementary material for: Research on computational propagation and identification of mine microseismic signals based on deep learning
Source: PLoS One. 2025 Oct 22;20(10):e0334641. doi: 10.1371/journal.pone.0334641 (PMC12543183; doi:10.1371/journal.pone.0334641)
Supplement: S3 Data — (ZIP) [file pone.0334641.s003.zip › 000100500002885.xlsx_0.txt_24.txt.txt]

3.39394931593834e-08
-5.40807920641451e-06
-1.36933885813993e-05
-2.21591492232265e-05
-2.44669021225882e-05
-2.6505224226896e-05
-2.74461555487516e-05
-2.43259799635024e-05
-2.81711063458708e-05
-1.17560874316313e-05
-1.83967704701349e-05
-1.4216976641974e-05
-8.66251349070075e-06
-2.06986281501774e-05
-3.1510203667268e-05
-1.03350349982387e-05
-2.79631392881129e-05
-2.35391530137482e-05
-1.15964894396884e-05
-3.11166558602277e-05
1.27289311796976e-06
-2.18063794970109e-05
-2.38813726230781e-05
-2.34952581690538e-05
-1.5690971277606e-05
-3.29109632889328e-05
-2.42507351865328e-05
-1.73805531524722e-05
-1.60469594657245e-05
-9.58814074718127e-06
-3.62441668126833e-05
-3.28704272115501e-05
-6.31752395539434e-06
-1.64281949985738e-05
-2.89927163962753e-05
-2.01493623754783e-05
-8.09895566052728e-06
-7.56613727003972e-06
-4.06861534048858e-05
-1.57601717511981e-05
3.92354102469815e-06
-2.23608556658803e-05
-1.67848918930156e-05
-2.61812162834928e-05
1.02931531916708e-05
-2.70996133527295e-06
-3.57980179070368e-05
-3.33729329422293e-05
-8.45836368039455e-06
-2.82056229134242e-05
-2.85726061023694e-05
-2.91645889300744e-05
-1.54603067153535e-05
-6.5639480240389e-06
-1.63261737894786e-05
-9.6638536027944e-06
-3.16968913872268e-05
-2.15723583905038e-05
-3.21654655805144e-05
-2.1202841453757e-05
-1.66994272296031e-05
-2.17188775718548e-05
-1.47133517611116e-05
-4.18969503325567e-05
-1.98959421939918e-05
-1.05052243671443e-05
-2.50488700919483e-05
-2.77082819514449e-05
-1.17868178999878e-05
-2.35283215143562e-05
-1.76720809889908e-05
-5.7332129336786e-05
-1.3862767512159e-05
-9.75846222638037e-06
-2.1176873123699e-05
-3.74616157405376e-05
-3.08255106765871e-05
-1.70043523135673e-05
-2.22990040407734e-05
-1.71311883256837e-05
-6.46959188966088e-06
-3.6560458935556e-05
-8.27859974558384e-06
-1.70644888965233e-05
2.9548842097088e-06
-3.42351008646224e-05
-3.02963469610417e-05
-3.63466490429969e-05
-3.57971325434744e-05
-1.33330821952985e-05
-3.30878275179146e-05
-1.13920203507007e-05
-4.38631540163358e-06
-2.98886914465561e-06
-2.17705628958975e-05
-1.4373596628282e-05
-1.57740723627194e-05
-7.42437437090551e-06
-1.32995048749735e-05
-9.56297648198719e-06
-2.86090401952101e-05
-3.77129659621281e-05
-1.26934511654504e-05
-1.66489131159454e-05
-2.06146329882136e-05
-1.98086567418984e-05
-1.37571156625466e-05
-1.94350234247619e-05
-2.75884604323027e-05
-2.67833366055258e-05
-2.53052472725344e-05
-2.24931562873067e-05
-2.36962239693116e-05
-4.02065100281042e-05
-1.35262194866386e-05
-3.46913498124727e-05
-1.58626423219564e-05
-2.29528138383109e-05
-6.55576146909463e-06
-3.40943712870915e-05
-1.0350685253457e-05
-1.78647133579037e-05
-4.03426935479957e-06
-2.92993055157232e-05
-4.37512057216575e-05
-1.16083329695423e-05
-1.21594428742209e-05
-1.29945504418623e-05
1.62190345997039e-06
-1.76716220588767e-05
-4.25536711401646e-05
-1.69509822309755e-05
-3.86019935980679e-05
-3.92024575914468e-05
-3.05915751088396e-05
-1.40025233979231e-05
-3.14401690794165e-05
-3.31817272674152e-05
-2.30978361555884e-05
-3.54410432885354e-05
-6.29301215000046e-06
-1.69400923462723e-05
-2.78176108127951e-05
-3.11544994250713e-05
-1.35539005612147e-06
-1.57826311404968e-05
-1.87199190428155e-05
-4.03817302232401e-05
-1.78097028135214e-05
-7.68883627448821e-06
-2.16522341672428e-05
-1.62081048308748e-05
-2.59155409442021e-05
7.65529212680192e-07
-2.96666617643632e-05
-6.18006303520403e-06
-1.70343171739494e-05
-2.80952268521817e-06
-9.62000134341774e-06
-1.83251251842518e-05
-2.50381592578085e-05
-3.86521365084943e-05
-2.96820161744377e-05
-3.24659593469337e-05
-2.7870709511877e-05
-5.75183523466373e-06
-4.42532558927068e-05
-2.39319562053689e-05
-1.83184206322579e-05
-1.68827264987766e-05
-2.55972848129377e-05
-1.49904635277345e-05
-2.23435232775734e-05
-1.78853638278883e-05
-1.19027092665504e-05
4.49524620521081e-06
-2.64361475972215e-05
-1.77179483018745e-05
-1.29907494482401e-05
-1.06605026719974e-05
-1.35054742326201e-05
-1.45745453740774e-05
-1.98829146246997e-05
8.60907077782382e-06
-5.73175788901336e-06
-2.23912841095579e-05
-1.66541750464802e-05
-2.85129550803112e-05
-7.45855432361207e-06
6.21717743764057e-07
-1.57156117316747e-05
-2.7856830660544e-05
-1.86126533278551e-05
-1.27704713962551e-05
-1.49925487655313e-05
-2.53778359145533e-05
-2.07209198900228e-05
-2.24861780438563e-05
-2.01952878675056e-05
-3.13086454105216e-05
-1.67803995082075e-05
-1.81843412050214e-05
-1.42468512648716e-05
-1.86737376396225e-05
-3.8578237665139e-05
-3.59892719940738e-05
-3.03964049596029e-05
-3.27626903975026e-05
-2.86372383199772e-05
-5.83133749603803e-06
-4.25175110591113e-06
-1.58657522530399e-05
-1.73594415665347e-05
-1.90325705174425e-05
-2.25518443274973e-07
-3.23764504837863e-05
-2.34044991896119e-05
-1.60846948284747e-05
-2.89656496990698e-05
-2.94480346961006e-05
-1.30202564845904e-06
-3.64959576816225e-05
-1.15930914496777e-05
-1.93624715801009e-05
-3.43489402027931e-05
-2.38763940632211e-05
-1.62237530835946e-05
-1.49129054227178e-05
-4.03281455329622e-05
-4.57368764540433e-05
-2.34090853684523e-05
-1.2561554897363e-05
-3.15645913093977e-05
-1.31849459831181e-05
-2.45535370912323e-05
-2.9011595953536e-05
-1.30042900887332e-05
-2.36180828661611e-05
1.03890964625884e-06
-1.91362036814862e-05
-1.57147386140613e-05
-7.85867036788139e-06
-1.07448609561616e-05
-2.14485193552793e-05
-1.48796799959788e-05
-2.48587481521744e-05
-3.11108945747709e-05
-1.77186947304278e-05
-4.54774212489667e-05
-4.05319426967469e-05
-1.42863945704557e-05
-2.40250462149246e-05
-4.10501874784328e-05
-2.43770266981625e-06
-2.70575657175677e-05
-1.95122938214916e-05
-1.57310054897944e-05
-1.74356201378906e-05
-3.04804207456169e-05
-4.60201845811642e-06
-1.76451299941144e-05
-5.02627318160307e-05
-1.52595474203792e-05
-3.00330822579304e-05
-2.31020633274124e-05
7.28054267853071e-06
-8.06326090556389e-06
-1.99052129695198e-06
-1.74856652490693e-05
-2.42629704019905e-05
-4.2542973931784e-05
-8.06632399252911e-06
-2.34254337201226e-05
-7.46302862331933e-06
-2.9643482281537e-05
-2.82222042442485e-05
-3.9737424412777e-07
-3.6999909676963e-05
-1.74701767535435e-05
-2.48473279882351e-05
-3.36966785190835e-05
-1.89038656746376e-05
-2.83139940020386e-05
-1.45788247282549e-05
-1.45842624197603e-05
-2.14177336791277e-05
7.04565219099098e-06
-2.83091113192143e-05
-1.73665529973573e-05
-2.89693851269405e-05
-7.80370181836452e-06
-2.22559162800087e-05
-2.59717357908809e-05
-2.58775410320734e-05
-3.5089850769654e-05
-3.43412906541836e-05
-4.48431700436443e-06
-1.88481956069161e-05
-1.03049457618914e-05
-3.72414275814378e-05
-1.48871435555315e-05
-3.87367010978879e-05
-8.43514012106663e-06
-2.47980465913039e-05
-1.97713191108803e-05
-4.34084842514655e-05
-1.43243464579967e-05
-1.47489451533289e-05
1.86182601967595e-05
-1.82592255160965e-05
-1.70967521792446e-05
1.54693352215616e-05
-2.35362474249618e-05
-2.36241277539254e-05
-2.16828820627123e-05
-1.09678352736632e-05
-2.54678150878989e-05
-8.64168889291308e-06
-2.55053529633978e-05
-2.56589206264116e-05
-3.5243431651503e-05
-4.42348836983323e-05
-2.84794594538967e-05
-1.05686469322438e-05
-1.33781119019893e-05
-1.94449285738374e-05
-2.69400306875836e-05
-1.64760342514814e-05
-9.36478620179649e-06
-2.94167360453194e-05
-2.78169539721825e-05
-4.79202897913033e-06
-1.12332254480272e-05
-2.65237941158621e-05
-2.71891296156829e-05
-2.45022168494166e-05
-8.80320915537338e-06
-8.45595476663867e-06
-2.74724732342968e-05
2.34579374744693e-06
1.01021515021988e-05
-1.26264578702997e-05
-2.22866060547892e-05
-2.52683835144583e-06
-2.4795092499227e-05
-9.596669376658e-06
-3.07119350694525e-05
-1.72175329989377e-05
-3.22509851082684e-05
-3.60346067109214e-05
-1.12563431891767e-05
-1.66043775490678e-05
-1.61490011009336e-05
-2.54769153541801e-05
-2.41539127814633e-05
-3.01926053461574e-06
-1.03463072507286e-05
-1.97045978699406e-05
-2.10805111622707e-05
-1.2593098398271e-05
-2.27843168625089e-05
-1.79372651585309e-05
-9.54598455387311e-06
-3.18938183043954e-05
-1.48608158274185e-05
2.20310068374555e-06
-1.72375517542075e-05
-2.29902065422962e-05
-3.22573319264951e-05
-9.37912140567758e-06
-3.11210030463401e-05
-3.17627107374381e-05
-1.32812853353219e-05
-4.41314537375106e-05
-1.34265312177688e-05
-4.93862773250397e-06
-9.17104581873241e-06
-2.66670590697331e-05
-2.4548126077783e-05
-1.21661602970568e-05
-4.10413228216891e-05
-2.30629969977234e-05
-2.1803042772528e-05
-2.55117486567674e-05
-1.61120675300657e-05
-4.43332410966742e-05
-1.30185005002666e-05
-2.25032852016042e-05
3.44345731107594e-06
-2.79374121181185e-05
-2.61801395777167e-05
-1.82677151860601e-05
-3.99220327065426e-05
-1.79515592710681e-06
-1.57846890820951e-05
-8.53190248424502e-06
-2.5403331960374e-05
5.62479224908538e-06
-1.58726413361544e-05
-3.73627604473701e-05
-4.6009780489094e-05
-2.43915894724996e-05
-3.5223881562571e-05
-2.26678253103585e-05
-2.42180153008463e-05
-6.07715291843039e-06
-2.11260733962798e-05
-2.15885276792432e-05
-3.73501951652004e-05
-1.80736238928482e-05
-1.79334687579546e-05
5.48183137726563e-06
-2.95390093961528e-05
-1.2654510064476e-05
-2.05546246116858e-05
-4.40577375330027e-05
-1.97082446514235e-05
-2.30829829036517e-05
-2.98281496544282e-05
5.73355983232531e-06
-1.10331194720743e-05
-3.32843252859706e-05
-2.8250660424196e-05
-2.66576176557806e-05
-2.00527338269194e-05
-2.54737089559189e-05
-1.13179437702707e-05
-2.5718794231612e-05
-9.52742523492065e-06
-3.64592772882661e-05
-2.23040774476551e-05
-9.77216028380816e-06
-1.78331873888178e-05
-2.50666531601962e-05
-2.45371457056806e-05
-3.3396367625243e-05
-7.84902373533003e-06
-7.83055482069563e-06
-9.08621009821666e-06
-1.66729241896292e-05
-1.91784367146321e-05
-3.640713957169e-06
-3.27271282566071e-05
-8.52850793789384e-06
-3.99148050052245e-05
-2.23106933448765e-05
-9.32038014405329e-06
-1.29806194254275e-05
-1.79195041363792e-05
2.34937794023038e-07
-1.69603326491497e-05
-2.12883245482655e-05
-3.25031149022349e-05
-1.03972969314279e-05
-8.97124231794329e-06
-4.07428048242754e-05
-4.16882713090404e-06
-1.39039442308215e-05
5.79148382953982e-06
-2.30922863851431e-05
-4.35892046881284e-05
-3.79756601451157e-05
-3.23372755953944e-05
-1.74263354979053e-05
-1.35834081051189e-05
-2.85095651284972e-05
-7.73442606851055e-06
-1.37566333437091e-05
-1.16572535183986e-05
-1.58078589059894e-05
-8.72160930033429e-06
-1.44103258247005e-06
-5.06351698963153e-07
-1.43821070734243e-05
-4.16168799174729e-05
-2.90295166417267e-05
-4.41067542018909e-05
-3.43719601501784e-05
-1.50177287200912e-05
-3.35732732354656e-05
-8.40884830737416e-06
-7.90646036301497e-07
-1.08978547470607e-05
-8.84913659266024e-06
-1.745076526937e-05
-3.61234790669918e-05
-1.47906872118266e-05
2.71064360110379e-06
-3.14104696380862e-05
-1.72368084100181e-05
3.09653573417146e-06
-2.03676499741573e-05
-9.28993346673702e-06
-1.73304757949329e-05
-3.64386782637986e-05
-1.2077245779569e-05
3.15205883894436e-06
-1.05075720018192e-05
-1.62962155342591e-05
-2.12068903593893e-05
-1.71172201340903e-05
-4.31562044249954e-05
-2.63898721742656e-05
5.02837678547894e-06
-1.6569518605306e-05
-1.80662444366064e-05
-5.30934200113013e-06
-2.09327905583883e-05
5.77360961239493e-06
3.97617140655059e-06
-1.78102378725017e-05
-6.25382055686736e-06
-2.79340058579622e-07
-7.83998605368938e-06
-3.58899147478604e-05
-1.37479652438027e-05
-1.63117953676315e-05
-4.08407752223469e-05
-1.14553315214244e-05
-2.03609626328846e-05
-2.61888996814797e-05
-2.48191393212045e-05
-2.35595096723391e-05
-1.29576429760678e-05
-2.97933494380929e-05
-8.74761862177694e-06
-3.07964813701863e-05
-2.0133957428979e-05
-3.86527469105606e-05
-1.58990973717797e-05
-1.65466089145627e-05
-2.09201875496839e-05
-1.14206611386061e-05
-2.78994901106216e-05
-1.15372288194067e-05
-2.08215547993464e-05
-2.08548748413545e-05
-2.47391734372191e-05
-2.17964277828278e-05
-9.05933144950228e-06
-2.56238523643815e-05
-3.46879967863986e-05
8.94756142353096e-07
-2.49124955779416e-05
-3.77220290851489e-05
-3.00194341281422e-05
-2.11998720033854e-05
-1.55337095480377e-06
-2.47198371948352e-05
-1.91764639745766e-05
4.66943159856543e-06
-3.2870770770511e-06
-7.45685577971127e-06
-7.8333987007234e-06
-1.29286486779702e-05
5.53098357412621e-06
-9.42470422890261e-06
-2.29045764470145e-05
-3.50349689152768e-05
-2.02419262416233e-05
-1.03513025106816e-05
-1.86244121828201e-05
6.76363112469733e-06
-9.04598735895763e-06
1.91511288379359e-06
-2.00282298618832e-05
-1.26412663383425e-05
-3.60289080675613e-05
-1.96940687034476e-05
-1.32449712379127e-05
-9.11352837023499e-06
-1.98084230531234e-05
-1.09805779589691e-05
-3.70077310496031e-05
-2.15023261733656e-05
-1.86306102108979e-05
-3.97386818366498e-05
-2.00602904748668e-05
-1.44472317750066e-05
-8.96360590695208e-07
-3.73356308365818e-05
-7.75040793239086e-06
-1.35222886004948e-05
-4.20939091580469e-05
-4.10781579349683e-05
-1.72163475450842e-05
-5.41132909401173e-06
-4.81343843081656e-06
-4.401814702491e-05
-1.09313105640365e-05
-1.10191737201723e-05
-7.55283185281259e-06
-9.2688209584858e-06
-1.84039213488244e-05
-2.07033549494456e-05
-2.0494663911794e-05
-9.13015642543665e-06
-3.67816654532229e-05
-3.12957620960796e-05
-2.73072535962491e-05
-3.31646002462431e-06
2.60547189652741e-06
-2.086692406303e-05
-1.55949862479168e-05
-3.81865040553479e-05
-2.43978185252395e-05
-3.10655958578409e-05
-2.52928665908166e-05
-1.63683367958727e-05
-1.76131534624774e-05
-2.61242448794737e-05
-2.19171822123138e-05
-2.44229091257365e-05
-3.33235188820577e-05
-2.8436057435829e-06
-1.78253968861732e-05
-1.96573024334434e-05
-2.33181553708544e-05
-1.50644630478714e-05
-1.23073969723757e-05
-3.23302075658912e-06
-3.23448118093471e-05
-2.45486044160439e-05
1.63935637460383e-06
-1.28218942139118e-05
-2.09319852695327e-05
-2.78854564032494e-05
-1.74198045295786e-05
-1.63778387736324e-05
-3.52060366610316e-05
-2.1712737707432e-05
-1.43071492580996e-05
-1.2950553554709e-05
-2.63297575079256e-05
-1.29196180982154e-05
5.57931851094611e-06
-2.30784594061303e-05
-2.2687562424985e-05
-2.22502136266034e-05
-1.51895028985333e-06
-3.41560250553133e-05
-2.08544947571715e-05
-2.05247563059748e-05
-3.77409613535119e-05
-1.7582232732903e-05
-1.88906948797741e-05
-3.54866281720153e-05
4.50618917513828e-06
-3.55485134863273e-05
-4.28817691002897e-05
-2.21911763330641e-05
-1.09162277958913e-05
-1.75753343676357e-05
-2.48552027437151e-05
-9.45867849385236e-06
-1.46546410594093e-05
-1.92092348226834e-05
-2.20891919463966e-05
-1.84152226723232e-05
-3.22763282631191e-05
-3.27367726217681e-05
-3.12534652706447e-05
-2.84424817285812e-05
-2.56446986998444e-05
-1.4655954545186e-05
-1.58983654879235e-05
2.99106769720596e-06
9.61431086685505e-06
-2.96917538999454e-05
-2.18448077710719e-05
9.68108212124311e-06
-1.13044559025435e-05
-2.70512055860939e-05
-1.81661873002159e-05
-3.82449957392135e-05
-1.36929742434011e-05
-1.22650706499238e-05
-2.3506139438292e-06
-5.30663018616985e-07
-3.11310503576662e-05
-1.52009294661464e-05
-2.01835543935187e-05
-2.49978928260714e-05
-1.60572434653518e-05
-2.14744928628983e-05
-2.12590472874197e-05
-2.2212639001067e-05
-1.27854532431477e-05
-2.16168176089913e-05
-2.38103232866657e-05
-2.09666159855033e-05
-2.13649191708729e-05
-2.68286369541336e-05
-2.13423124669101e-05
-2.44841866962099e-05
5.88446156642193e-06
1.32962192971248e-05
-3.98542077978902e-05
-2.17647066691151e-05
-2.60603445537936e-05
-1.10817018975947e-05
-1.38281747490353e-05
-3.63550048619308e-05
-1.33620589070562e-05
-3.22334792089296e-05
-1.97094868228396e-05
-2.97651022439632e-05
-1.54984690069361e-05
-1.89069807249873e-05
-4.05012046288891e-05
-2.14965458739167e-05
-2.92080150585963e-05
-1.21908284268089e-05
-5.95125650193613e-06
-3.03447446625577e-05
-1.35585100675559e-05
-3.38620012541813e-05
-5.81672545274016e-07
-9.70780642340306e-06
-1.48488169447049e-05
-1.72514148229593e-05
-2.45164149192125e-05
-2.06541346774234e-05
-1.273768034953e-05
-4.24593123998521e-05
-2.03527959869036e-05
-1.60584753280973e-05
-3.04956542965417e-05
-3.34560067506263e-05
-4.16153870880689e-05
-1.62569752825344e-05
-1.13435542942554e-05
-2.33970854095639e-05
-1.34413385674364e-05
-4.33589770981253e-05
-2.81975780818489e-05
-2.08170233849909e-05
-2.73272682349704e-05
-2.29254334989447e-05
-9.58672754446436e-06
-2.46636102172906e-05
-2.53498158326102e-05
-2.94703813015945e-05
-1.2430961485706e-05
-1.80169073331803e-05
-2.98051322884271e-05
-3.257414909617e-05
-2.09393856577252e-05
-1.34062351279171e-05
-2.01564457963965e-05
-4.90180629964816e-05
-2.99719777489397e-05
-1.46287769629075e-05
-4.75330169575913e-06
6.5919223518945e-06
-3.12404206573799e-05
-1.60413415372085e-05
-1.5002865459143e-06
-2.67953195355244e-05
-3.51766595720236e-05
-2.8802756980248e-05
-3.42785945925102e-06
-2.02444008621461e-05
-2.45973050177638e-05
-5.35022291780456e-06
-2.56843879471709e-05
-2.68758277851416e-05
-6.38447076788454e-06
-2.92830548011653e-05
-1.73301176570733e-05
-3.67891773543575e-05
-8.54621407608979e-06
-1.58093775843458e-05
-2.6787632670309e-05
-4.92390392290244e-05
-3.62611748051961e-05
-2.24455107328248e-05
-1.12295887560414e-05
-1.81294215057536e-05
-4.11628312208251e-05
3.04601090813091e-06
-1.84179674824462e-05
-1.42922346794364e-05
-2.23725865253995e-05
-1.75015477888595e-05
-4.23827453539421e-05
-2.55569706271898e-05
-1.74836194107429e-05
-2.53267398472347e-05
-1.15558616224022e-05
-2.60827166544757e-05
-7.3048881174165e-06
-1.53159748689896e-05
-1.07855304762367e-05
-1.91081799818126e-05
4.76833229673653e-07
-2.38361950975937e-05
-2.27528721433002e-05
-2.84664848827827e-05
-2.54153570777837e-05
-3.13016713788531e-05
-1.68923584703038e-05
-6.90190737216615e-06
-1.03625702050871e-05
-3.20527501145833e-05
-1.21010253732601e-05
-2.67660326010663e-05
-3.74452067905443e-05
-2.36017073904443e-05
-5.98947702530014e-05
-3.86520938907035e-06
-1.78790493079145e-05
-3.14415601240593e-05
-2.05731547980468e-05
-2.85394714127933e-05
-1.4978448254824e-05
-3.76129465196973e-05
-8.08497656371473e-06
-1.23806024551418e-05
-1.22074406652907e-05
-1.87498223251992e-05
-1.22467204740734e-05
-4.62282451126617e-06
-2.19717986053111e-05
-3.87393196148403e-05
-2.86405115018687e-06
-3.5731856933139e-05
-4.45244678074645e-05
-8.14671481107384e-06
-4.12266806098712e-05
-2.0871367582253e-05
-2.67124838558161e-05
-2.94444066316984e-05
-2.28996986919908e-05
-3.91291231718419e-07
-1.22552072602584e-05
-1.43417334159001e-05
-1.19521068353634e-05
-3.45049970192081e-05
-1.31975535773532e-05
-2.93498888803087e-05
-1.49060626636739e-05
-1.42443476908287e-05
-2.130191981091e-05
-6.16511025585594e-06
-3.0901229485258e-05
-6.68286731360405e-06
-2.34618588548437e-05
-6.6711977871709e-05
-7.54455225907483e-06
-1.29634186061437e-05
-1.43390173120275e-05
-2.19559815360309e-05
-7.25458393599967e-06
-2.50838214135457e-05
-2.90258109324505e-05
-1.77209632954986e-05
-3.14001980544948e-05
-3.01159595339696e-05
-2.40016678649359e-05
-2.15004303228318e-05
-4.34544656080389e-06
-1.61220651900772e-06
-3.55135087661543e-05
-4.67268644538636e-05
-1.72221718990775e-05
-2.65146755151287e-05
-1.31100657565062e-05
-2.55025308950309e-06
-1.95346949540662e-05
-1.83476029129239e-05
-1.91548671772923e-05
-1.27326535599012e-05
-7.26452468791539e-06
-3.56929369658934e-05
-3.61863565373077e-05
-2.50273219299579e-05
-1.57024463669243e-05
-9.7972176842792e-06
-2.36476873620881e-05
-2.40490984744553e-05
-2.67991920367376e-05
-1.40904426910565e-05
-2.63101151712199e-05
-4.74923466944e-05
-1.34980618322016e-05
-9.21221194838313e-06
-1.46749886160767e-05
-1.75221070849566e-05
-4.98319844447337e-05
-8.66170098511746e-06
-2.01824488674395e-05
-1.2941959903738e-05
-1.98938951635034e-05
-1.41807080545143e-05
-3.58308934817893e-05
-1.0941837936333e-05
-1.88470072666874e-05
-3.66139765771314e-05
-7.38548537092941e-06
-1.31577421664029e-05
-2.93866086797614e-05
-1.04350123643806e-05
-2.79576423656147e-05
-1.39005046997099e-05
-1.71695557835907e-05
-3.03205587436264e-05
-1.04425654316439e-05
-2.26649475747767e-05
-3.70528785923479e-06
-2.7551599316459e-05
-2.45941922902609e-05
-3.44996248995309e-05
-7.14952113629774e-06
-2.08189921220506e-05
-1.4055404172106e-05
-1.37240527650018e-05
-3.37883704915041e-05
-2.2131453752507e-05
-8.76233223900035e-06
-1.67188424416411e-05
-1.90005920558336e-05
-1.95573972051033e-05
-2.1318123952941e-05
-1.45894969689789e-05
-1.26172833421503e-05
-2.25130242636555e-05
-1.93306639041808e-05
-1.88657570310854e-05
-4.79492075117585e-06
-2.88696390435823e-05
-1.3694486342151e-05
-3.15346165963316e-05
-3.14401287552138e-07
-1.92566413122191e-05
-2.44529168894323e-05
-1.50181844208622e-05
-5.90965834411645e-06
-4.79960984824039e-06
-4.19195503259069e-05
-1.16892568308565e-05
-2.20382859237462e-05
-9.47968037849881e-06
-2.08646451153735e-05
-3.59641641687243e-05
-3.37864405736445e-05
-1.39786611366659e-05
-1.99607390378238e-05
-5.056168017807e-06
3.67472167199941e-06
-1.41046481746435e-05
-1.43932427810336e-05
-9.70203283338254e-06
-7.57247494714588e-06
-4.63494736504028e-05
-1.39933637540163e-05
-1.37903413199582e-05
-2.37739313168317e-05
-1.15042143693256e-05
-1.45407522296654e-05
-1.23371115032273e-05
-8.25673202858436e-06
-2.94300473064822e-05
-2.4797904473137e-05
-2.66091481188187e-05
-3.88164514019112e-05
-1.92885437678607e-05
-3.26165821372899e-05
-9.3125019607224e-06
-2.19536100414077e-05
-1.38569668941488e-05
-2.39808598413476e-05
4.25373205342637e-06
-8.32413241605931e-06
-2.18793606064869e-05
-1.68578594997387e-05
-2.52651840478214e-05
-1.74238355336683e-05
-2.52765301473041e-05
-1.32740285045987e-05
-2.01328752514307e-05
-7.88484589054022e-06
-2.21323454742609e-05
-3.11434385379233e-05
-1.8101475885791e-05
-1.64064505994047e-05
-1.93074256571121e-06
-1.79394233251896e-05
-3.21057403078228e-05
-3.04227736318656e-05
-1.84962465873622e-05
-2.70231894690306e-05
-3.74227068599615e-05
-3.82901623848769e-06
-2.26479459845216e-06
-2.68083247834358e-05
-2.17100408439366e-05
-3.89276221473877e-06
-5.91274059179776e-06
-3.79877363529766e-05
-7.07880916561532e-06
-1.48437811457273e-05
-4.02149012970028e-05
-1.66300629718659e-05
-1.71727660864751e-05
-2.14938511705054e-05
-1.58709084047964e-05
-2.28723481104422e-05
-3.25879162702954e-05
-1.20240762709531e-05
-1.16837756262826e-07
-2.29861592631358e-05
-9.41404395652587e-06
-7.17981380779645e-06
-8.86218601193298e-06
-1.45883898836372e-05
-3.01139751594801e-05
-5.4636380071404e-06
-3.15340196930017e-05
-1.05221818957884e-05
-4.34567727983745e-05
-3.50465357233803e-05
-4.16924333786054e-05
-1.82314119509292e-05
-3.19194010262825e-05
-3.32537303783314e-05
-3.04294702967614e-05
-2.14359302373341e-05
-2.55289961189852e-06
-4.25400709716722e-06
-2.88792872800972e-05
5.9669417608153e-06
-2.9896161996441e-05
-1.16830108677137e-05
-1.3455209134213e-05
-3.16835225853596e-05
-1.38284006788534e-05
-3.44250490196227e-05
-2.32414617696702e-05
-2.36064676705133e-05
-4.17276463128588e-05
-3.05715950290035e-05
-1.65308049367674e-05
-2.50286951643399e-05
-1.09791310343822e-05
-5.12150855724868e-06
-2.69192771723517e-05
-1.18507780255049e-06
-1.87499155695256e-05
-1.35435347976723e-05
-2.08826284450032e-05
-2.42640148939954e-05
-7.53411317922311e-06
-3.58160123626127e-05
-2.39115698179983e-05
-2.38153416446403e-05
-1.3861441417484e-05
-9.49705431397013e-06
-2.82015900072057e-05
2.04918183687258e-06
-1.71957385899826e-05
-2.1037686135076e-05
-2.51085212820505e-05
-1.39369952957135e-05
-2.67227813523727e-05
-5.10507055879232e-07
-8.94532444805089e-07
-5.01011551317352e-05
-3.54082971171841e-05
-9.67714430082558e-06
5.60969483005516e-06
-2.38110208022557e-05
-1.59216677519448e-05
-6.97783575234218e-06
-1.33102742411149e-05
-1.70224358981776e-05
-2.90200845283053e-05
-1.53747171161417e-05
-1.15355152817212e-05
-8.24036033732356e-06
-2.76872501458581e-05
-2.50580052354473e-05
-3.201093747422e-05
-1.1024616303727e-05
-1.12293012526003e-05
-2.2185402320704e-05
-2.38873727051489e-05
-1.51002463193083e-05
-1.91416271523883e-05
-1.62215593790895e-05
-3.61309470622818e-05
-1.73396448093344e-05
4.248669212478e-06
-2.36728010762362e-05
-3.92964041594368e-05
-2.39703423304704e-05
-1.06562553916655e-05
9.44102880811157e-06
4.37267437772478e-06
-3.20908457742547e-06
-2.60510234681494e-05
-1.69901017668838e-05
-2.41399029488092e-05
2.73917078904778e-06
-1.22005277231793e-05
-7.95224014339139e-06
-2.40220510165606e-05
-2.37740225064252e-05
-2.5223263275337e-05
-2.3814462335427e-05
-1.41552259796714e-05
-2.60186530683304e-05
-2.00263494025805e-05
-2.32646671467684e-05
-3.14215376747209e-05
-1.93252112054882e-05
-1.84018533108102e-05
-3.22948007651731e-07
-1.27682263921548e-05
-3.98952833254564e-05
-9.22876457377465e-06
-2.57403653152613e-05
-2.18435776592347e-05
-3.34755749523908e-05
-2.52391896301221e-05
-2.54632399643143e-05
-2.03156167221488e-05
-3.01224939839574e-05
-2.00477770383811e-05
-1.53462895537202e-05
-2.5290060578731e-05
-2.77513700476648e-05
-1.75509820352269e-05
-3.86041303980594e-05
-2.44958923186595e-05
-8.27599397306044e-06
-3.82801954592528e-05
-1.99516498425823e-05
-2.41425197731267e-05
-1.46571857968758e-05
-2.06869077911445e-05
-2.69001790243519e-05
-2.08653383122127e-05
-7.44848857746711e-06
-1.51917601914822e-05
-1.13945826115435e-05
-1.53294786166929e-05
-1.72088673797647e-05
-3.62857060126803e-05
-1.63770050918448e-05
-2.06434934859437e-05
-2.27996570000542e-05
-3.21433466425137e-05
-4.93094344873576e-06
-3.74170194777674e-05
-2.72236680232766e-05
-2.59288182427098e-05
-1.29373681167777e-05
-1.03907208909948e-05
-1.3111216972988e-05
-1.24490704744876e-05
-1.17511042950093e-05
-2.0131048341966e-05
-3.21715701519353e-05
-3.10522609387011e-05
-3.13306625970829e-05
-3.13144014665801e-05
-1.29014315307461e-05
-2.02548029703117e-05
-2.95192063790357e-05
-2.39872142146788e-05
-1.99702299627432e-05
-9.5087270316434e-06
-1.85324642716414e-05
-3.38576885453209e-05
-3.70822720207793e-05
-1.7363311877915e-05
-1.76679147333479e-05
-1.58813683261412e-05
-1.82510539153827e-05
-7.59075814179598e-08
-2.26031924301214e-05
1.37611011094554e-05
-3.09649098561854e-05
-2.30652195227406e-05
-8.83338760060103e-06
-9.11260650879898e-06
-4.14028770143777e-05
-3.94562208647356e-05
-3.16084178212747e-05
-5.3473051990908e-06
-1.58033697376061e-05
-4.58572502167796e-05
-1.88879266716642e-05
-3.44357287266871e-05
-4.28027094580205e-05
-4.04343091877908e-05
1.77817615482539e-06
-3.29209962480845e-05
-1.18286079657814e-05
-1.3124299196422e-05
-1.26916236905599e-05
-3.14071697304023e-05
-3.81054916853678e-05
-1.70405112764867e-05
-2.65568507839534e-05
-2.29894326772143e-05
-4.36282996714179e-05
-2.05688995762133e-05
-2.99344219383498e-06
-1.86904273414583e-05
-8.54510818763987e-06
-1.34650663968479e-05
-2.02033844492277e-05
-2.58286532481309e-05
-1.98144059080481e-05
-3.8995290701957e-05
-2.33328369163624e-05
-9.54602413863493e-06
-1.771812338526e-05
-1.68651268267493e-05
-2.7687473895021e-05
8.91085972783165e-07
-1.85636805565584e-05
-1.51147496972002e-05
-1.80096076890268e-05
-3.74458722253384e-05
-1.19039131510545e-05
-2.66631005508947e-05
-2.4375821426394e-05
-1.81912178997577e-05
-9.72138774171289e-06
-3.39059714351146e-05
-1.90923362962692e-05
-1.76524688304513e-05
-4.06063894061597e-05
-3.73621376149392e-05
-1.28902623026476e-05
-1.90221098670822e-05
-1.64288611544423e-05
-4.29381908584515e-06
-3.64587775423144e-05
-2.44462328661938e-05
-3.51934453340596e-05
-2.69344575150952e-05
-3.00150886133181e-05
-8.81168323330175e-06
-2.56528907391219e-05
-1.70920103920345e-05
-2.27766050181272e-05
-3.02857201916736e-05
-3.00444191548659e-05
-1.42778168596211e-05
-2.32932183293533e-05
-1.68280975811025e-05
-3.60097195503014e-05
-1.52608857364725e-05
-1.73960711854603e-05
-2.07766875236226e-05
-3.34336518030784e-05
-2.01686372953265e-05
-3.15993061694705e-05
-1.32915530958064e-05
-1.13544274348557e-05
-2.63866026761272e-05
-1.56271764309441e-05
-1.14951484007933e-05
-1.53980217262199e-05
-1.91120631279374e-05
-3.5325628846258e-05
-1.97008098216512e-05
-3.13112903127384e-05
-1.45057022806735e-05
-2.81628357512127e-05
-4.01319036858432e-05
-2.54028437101392e-05
-1.77112724589027e-05
-2.02366634867561e-05
-4.93560553913689e-05
-8.95725518045158e-07
-2.39992137186712e-05
-1.88268145868606e-05
-2.16768812793509e-05
-3.57527958746218e-05
-2.91854760474659e-05
-2.24375937102321e-05
-1.9543790035418e-05
-1.52442987859694e-05
-2.05329251383009e-05
-1.70570886398692e-05
-1.71825272278015e-05
-1.49192024780472e-05
-2.03769046243622e-05
-2.63036627740324e-06
-3.27327917927436e-05
-3.82399292951846e-05
-3.51094110693613e-05
-2.68265717246188e-05
-1.74386195504794e-05
-2.42247207649771e-05
-1.90727781650702e-05
-3.31664444401721e-05
-3.80005024314307e-05
-3.15063906198076e-05
-3.80518178341343e-05
-3.97074171411263e-05
-1.26557081660952e-05
-7.11624785313635e-06
-1.55412202532167e-05
-2.22251333180848e-05
-2.14294263356628e-05
-1.16682874452501e-05
-3.8779889899597e-05
-8.20381191996104e-06
-3.1651972556349e-05
-1.97149326563377e-05
-3.6022567309085e-05
-2.13865758208841e-05
-1.61854706905987e-05
1.25283347050205e-06
-2.48744956097594e-05
-3.75806480077362e-06
-3.04425247350513e-05
-6.86717581561891e-06
-3.43129682027646e-05
1.3141263801884e-06
-2.98914125579876e-05
-1.90553181104325e-05
-9.24423784472959e-06
-2.1024435088762e-05
-2.90626484509686e-05
-1.39960286445721e-05
-3.47833945625785e-05
-7.50267382819694e-06
-1.16012046999327e-05
-8.74660418896469e-06
-1.23867402302299e-05
-2.08534473713499e-05
6.66988317169196e-06
-2.2272958427461e-05
-2.85845131430006e-05
-7.12411941198833e-06
-3.01883563396458e-05
-2.68937785751833e-05
-2.85415407866232e-05
-2.18445462731445e-05
-7.57126404302389e-06
-2.64453523349699e-05
-2.99749913638954e-05
-3.0364368353252e-05
-2.33689424399245e-05
-1.06855227442198e-05
-2.25767029865206e-05
-2.65248287393522e-05
-2.72469915523271e-05
-4.24469384431978e-05
-3.64167660799757e-05
-9.17550293360729e-06
-2.3858253435715e-05
-3.22082715383265e-05
-1.27358459756398e-05
-2.71418831757572e-06
-2.62141509651355e-05
-1.40727819809895e-06
-3.19408696731613e-05
-2.42807561888431e-05
-2.34148809847214e-05
-2.46174503364578e-05
-1.34780298962175e-05
-8.47268729574435e-06
-1.86491594116689e-05
-3.3295904964602e-05
-1.72247282401213e-05
-4.05377506831801e-05
3.95081279666137e-06
-2.02817507971048e-06
1.32641605609956e-05
-6.33963526723819e-06
-1.36267675648761e-05
-1.80988456855558e-05
-1.26352465885291e-05
-1.14809834856373e-05
-1.1965446616747e-05
-2.75859928304469e-05
-2.15314761232827e-05
-3.64636700502721e-05
-2.46994042624135e-05
-1.0994198671241e-05
-4.02033149635431e-05
-3.05945448415945e-05
-2.09273180653553e-05
-2.87786783441288e-05
-2.641005200165e-05
-1.2732089252669e-05
-1.10985389903661e-05
-3.37301190553256e-05
-5.40560733660293e-06
2.38600624479006e-06
-3.16093449507646e-05
6.15164925979965e-06
-3.22837405063976e-05
-3.86838086664575e-05
-2.19165946834021e-05
-2.62168458462874e-05
1.20471733839913e-06
-3.4956024879193e-05
-3.58982779882696e-05
-2.49503782558533e-05
-2.63127700137975e-05
-2.13129688715e-05
-5.80196907582019e-06
-2.95454775213547e-05
-2.05957626635374e-06
-1.05684519659614e-05
-2.23061168717589e-05
-3.97664129239247e-05
-7.84739728094817e-06
-1.92134228951606e-05
-2.62793663684164e-05
-1.64586392100938e-05
-4.9520458299032e-06
-3.03594400979189e-05
-8.31022761543284e-06
-1.36216804502327e-05
-2.31501676172195e-05
-2.38640429523279e-05
-1.85069553055985e-05
-2.55930230238261e-05
-3.04955182140165e-05
-1.86162748017512e-05
-2.66196555305772e-05
-1.37519457047204e-05
5.96313115794757e-06
-3.31795713735779e-05
-2.7198805067572e-05
-1.86700414907204e-05
-4.90938522117609e-06
-2.31393334205978e-05
-3.14440164840628e-05
-1.76535540894131e-05
-1.92763374555963e-05
-7.44272649478115e-06
-2.99738981222394e-05
1.731354190235e-05
-1.68038790120824e-05
2.34286839934059e-07
-2.41222673755367e-05
-7.37383076675937e-06
-1.24476166888736e-05
-2.53472875752957e-05
-2.05735826745279e-05
-2.9503302496717e-05
-1.1058904499625e-05
-1.70392512917885e-05
-3.64651930426975e-05
7.96699455467682e-06
-2.20888841843564e-05
-2.54094303933403e-05
-1.94766087866991e-05
-2.30839529727934e-05
-1.72059860491782e-05
-9.64643212580262e-06
-3.60646217041708e-05
-2.67244266420575e-05
-3.36267102606335e-05
-2.35238607896307e-05
-4.44025648640299e-06
-1.52161426561951e-05
-2.43355991034777e-05
-2.50084816425573e-05
-5.32005191661225e-05
-1.71132676996393e-05
-2.25301426848965e-05
-2.47217964821639e-05
-2.76074412884932e-05
-1.43604400170627e-05
-4.35702407805958e-05
-2.22180342444573e-05
-5.838688522628e-06
-2.24150278484617e-05
-3.49610025063204e-05
-1.66266590482602e-05
-2.08905763517615e-05
-2.30928971568615e-05
-9.00670827682314e-06
-1.60869366897079e-05
-2.40555335281382e-05
-2.49353436794452e-05
-2.57352651769844e-05
-2.15331530876893e-05
-3.20974040235163e-05
-1.12920957506863e-05
-3.47503488826535e-05
-1.25116306387466e-05
-1.64265320763004e-05
-2.94196267582216e-05
-1.74898723759571e-05
-1.57834298306073e-05
-2.49572951212389e-05
9.48764585760351e-07
-1.17407587776633e-05
1.07232463782719e-05
-2.32788735530494e-05
-5.14995099845396e-06
-2.74774962416428e-05
-3.9171928953303e-05
-1.70841401432657e-05
-2.30057636055206e-05
-2.16807342026275e-05
-1.68387175201755e-05
-3.98406525565465e-05
-1.01455396105821e-05
-6.9781224427947e-06
-2.35512784497762e-05
-4.08168217249477e-06
-1.08303375280777e-05
-1.2397433630082e-05
-2.86498208354852e-05
-1.82063251890615e-05
-1.79661935594779e-05
-3.34485652304309e-05
-4.77096330204255e-05
-2.44157733747679e-05
-1.84605019588153e-05
-1.20943225699196e-05
-2.62302375818253e-05
-9.54974331053586e-06
-2.39712795229815e-05
-1.19607194454002e-05
-1.61972176506942e-05
-2.31471967665419e-05
-2.5805212072247e-05
-1.47681001173615e-05
-7.5064225228492e-06
-4.30791971993036e-05
-1.28537392097983e-05
-2.17046618146801e-05
-2.14798044554824e-05
-3.38430943303942e-05
-3.20408956528756e-05
-4.29506743370793e-05
-2.86218003455552e-05
-2.41630751477114e-05
-3.80935421582936e-05
-2.38786140468526e-05
-1.9710218030921e-05
-6.39619751569434e-06
-2.14663843729393e-05
-4.02260753238315e-05
-3.00893411808507e-05
-1.9443705017069e-05
-1.18896022980943e-05
-3.20750802698064e-05
-1.11245740612798e-05
-2.95074302876341e-05
-2.65514816553148e-05
-3.36823219813252e-05
-1.37344082845393e-05
-1.9333649203765e-05
-2.14829333909467e-05
-3.95128505512317e-05
-1.97735820518704e-05
-1.38925944409673e-05
-1.94297071240967e-05
-1.34762250834492e-05
-8.34374539899769e-06
-4.40065808723965e-05
-2.27617540503182e-05
-2.59867369243385e-05
-3.33161970255259e-05
-2.1101990686054e-05
-2.23175813553083e-05
-2.21853775077421e-05
-3.50855086518318e-05
1.44859129307829e-06
-3.64978710456283e-05
-2.04045383159291e-05
-1.68518449474838e-05
-1.36717050021333e-05
-1.69146632195905e-05
-1.61568428086156e-05
-6.25549986390733e-06
-3.94149570001627e-05
-6.05194090633981e-06
-1.34373967879847e-05
-3.99555540738665e-06
4.94872271384617e-06
-1.41915043061548e-05
-2.01722022983725e-05
-1.31913301833727e-05
-2.59259758158232e-05
-1.13663629068695e-05
-1.84250688229836e-05
-2.41680976856965e-05
-1.04164916201315e-05
-1.64152221163909e-05
-3.39238284238192e-05
-2.78073557925888e-05
-1.42493151241843e-05
-1.9249773164296e-05
-2.83921491559857e-05
-2.20833190648698e-05
-1.87659456160826e-05
3.63912232766106e-06
-3.52719000604524e-05
-6.13958376027109e-06
-2.86726716436936e-07
-8.21708296967096e-06
-3.01429832208965e-05
-2.95331861657851e-05
-4.3648108082333e-05
-1.21010461075735e-05
-2.656434232888e-05
-1.53172049143617e-05
-2.18275774326944e-05
-7.28800363411879e-06
-5.34213404385426e-05
-1.36170076270977e-05
-2.30493253927361e-05
-2.70894601519611e-05
-1.29196377805494e-05
-1.07525979925371e-06
-1.67950168636619e-05
-2.45515738848013e-05
-3.87239926226286e-05
-2.72741928590198e-05
-3.46430914372119e-05
-1.27316946755297e-05
-1.35930679738511e-05
-1.79933006012102e-05
-2.83507340206607e-05
-1.99519115331698e-05
-4.73355298662285e-05
-6.8990059534088e-06
-2.62209791183277e-05
-7.21398478077131e-06
-8.69814591140935e-06
-8.80487591487035e-06
-3.62846641125245e-06
-2.94794517748419e-05
-2.62593051555074e-05
-1.64477548214561e-05
-2.44534682492473e-05
-3.94120034744881e-05
-2.80785953967292e-05
-3.05884113088475e-05
-1.52550680336577e-05
-1.39290956672574e-05
-1.81601476470113e-05
-2.05725731207168e-05
-7.36108870729126e-06
-7.41527409454912e-06
-1.58979992664461e-05
-3.15440495191308e-05
-8.40826255678187e-06
-2.7455020114699e-05
-2.5958978767173e-05
-1.96954210582581e-05
-2.8502563884992e-05
-3.98627972018001e-05
-2.99146452158719e-05
-1.45780398554423e-05
-2.13028617584568e-05
-5.64014545971007e-06
-1.5698821821278e-05
-2.26681048298121e-05
-1.00970929036471e-05
-4.07596989686732e-05
-1.13353042964458e-05
-2.33426414378165e-05
-4.11900479035388e-05
-1.5463021423733e-05
-2.04921637743374e-05
-1.57381589269154e-05
-2.95413875902973e-05
-2.25696856682916e-05
-2.21137240223344e-05
-2.48500376261048e-05
-2.30790241527046e-05
-2.98289302300999e-05
-2.23791259673941e-05
-3.90321642457428e-05
-7.46148077975727e-06
-4.01082778426546e-05
-2.74126312109854e-05
-2.89546715608495e-05
-1.5510920738332e-05
-1.46833081801792e-05
2.01286915971942e-06
-2.45742669621663e-05
-2.42486749223749e-05
-8.07438386200232e-06
-2.55702619451784e-05
-9.05813463010517e-06
-3.05388757398986e-05
2.36791545039779e-07
-1.63239618800891e-05
-2.29984907685378e-05
-2.09111174419515e-05
-9.16884178223074e-06
-2.94153639755257e-05
-1.18819799614483e-06
-1.39618656129248e-05
-1.1228929932055e-05
3.94180971435906e-08
-2.44121158431621e-05
-1.30309286444156e-05
-2.38747331502952e-05
-2.90950181625145e-05
-1.12834986069511e-05
-2.45605136535469e-05
-3.49510751359958e-06
-1.59371982277245e-05
-1.49802353024086e-05
-8.85998081930697e-06
-3.23519262019088e-05
-1.48579696510207e-05
-2.09055483458298e-06
1.17764150423249e-05
-1.89077022979691e-05
-1.6264548270529e-05
-2.55595382878215e-05
-2.23581873221502e-05
-2.73384818208367e-05
-2.75064392431058e-05
-1.17927569418695e-05
-1.88952392487306e-05
-4.67344464268394e-06
-2.22907503847741e-05
-3.07741014531125e-05
-2.35594213103517e-05
-1.90354816865514e-05
-1.22429335278308e-05
-1.19619265784881e-05
-2.61789948659514e-05
-3.2721729147611e-05
-2.82178697304005e-05
-7.555360188075e-06
-2.04134657031185e-05
-1.36894196140656e-05
-1.61531866506492e-05
-1.54743438881288e-05
-2.19002626249137e-05
-1.41150440923688e-05
-2.97228788763432e-05
-3.14970168700705e-05
-3.26106196696729e-05
-1.84975588168663e-05
-1.298418784437e-05
-6.68166119854788e-06
-3.79003234252135e-05
-2.0428222413008e-05
-4.30716467450655e-06
-2.05703865695481e-05
-1.28205758244111e-05
-2.45274055857708e-07
-4.40440165831583e-06
-1.80849576959743e-05
-3.52485286956238e-05
-1.70360264224984e-05
-2.37389305400577e-05
-4.72225457323829e-06
-1.74740226207741e-07
-1.04769014978058e-05
-2.63564501888784e-05
-3.76197385162156e-05
-2.5044300796958e-05
-2.77363989775639e-05
-2.67425346041528e-06
-1.79707907580017e-05
-4.85449696729803e-05
-9.16116595381736e-06
-1.20553928334254e-06
-3.60999966935042e-05
-9.635279740849e-06
-1.88181044987576e-06
-3.23927452204199e-05
-2.82318750808662e-06
-1.47558367580278e-05
-9.5514020315589e-06
-2.28403872297177e-05
-1.79006722085889e-05
-1.77079668225335e-05
-1.00736141964912e-05
-3.44750915404685e-05
-1.52875754171633e-05
-1.57952197356447e-05
-1.98836268762283e-05
-3.34001932626329e-05
-9.06072480338677e-06
-3.23344479444996e-05
-2.78871003263191e-05
-2.5048055677971e-05
-1.80898437460987e-05
-2.48336670085339e-05
-2.27613170976887e-05
-1.50707698220236e-05
-4.77191731816456e-05
-2.97312231134407e-05
-1.84794356984472e-05
-1.29342557085406e-05
-1.70944602535284e-05
-1.1564877202535e-05
-1.66996167068554e-05
-1.80698766065171e-05
-1.35423567595936e-05
-1.85560263441637e-05
-3.50729108059539e-05
-2.54506940674545e-05
-2.15641952576975e-05
-2.01917135563209e-05
-1.20639596937408e-05
-3.36593138131206e-05
-2.68224444288639e-05
-3.43598668550742e-05
2.97612207830949e-06
-1.60004064082479e-05
-2.58670530806229e-05
-6.33925100314406e-06
-2.39619491454712e-05
-2.07151545316225e-05
-3.00978779703568e-05
-4.03537850930625e-05
-2.42689486272142e-05
-1.77166678880899e-05
-3.12093210588746e-07
1.12626113549699e-06
-1.16830897590146e-05
3.29514295120921e-07
-2.06167901310504e-05
2.05683231430622e-06
-1.53674523169727e-05
-2.32910591677737e-05
-7.58876198085741e-06
-1.37834589964515e-05
-9.32631760254946e-06
-3.47997282136602e-05
-1.13928509062e-05
6.89387403028169e-06
-2.85244217506321e-05
-2.65084481973606e-05
-1.99365340019044e-05
-1.95083228468609e-05
-2.59378196069593e-05
-3.81822441473371e-05
-1.28316591276215e-05
-9.16199334855401e-06
-5.30032367032513e-06
-7.36824004330458e-06
-8.69628217437216e-06
-1.70172114920722e-05
-3.50554614623479e-05
-2.17641005551131e-05
1.84897024021275e-05
-3.28923558301766e-05
-2.88143157721972e-05
-3.04584953565926e-05
-3.29528636185455e-05
-1.87082635631066e-05
-3.02005157244524e-05
-9.91254420712235e-06
-1.66686510954383e-05
-4.67002219855581e-06
-3.5366987958493e-05
-2.83911338083212e-05
-2.1987868945776e-05
-2.64676979810418e-05
-1.1788491160309e-05
-1.12003918673998e-05
-7.73728896490357e-06
-4.21550182529207e-05
-7.81447529960123e-06
-2.73412486881947e-05
-1.42136418854757e-05
1.57861632569617e-05
-2.26321235799309e-05
-3.89504552254869e-05
-1.31419983360347e-05
-3.36342282933478e-05
-9.10909862637593e-06
-2.10406883707108e-05
-3.34615379783423e-05
-2.12656954219193e-05
-4.0405278458847e-05
-6.71199204082038e-07
-1.70082618175638e-05
-4.5313390293812e-05
-4.38740805250355e-06
-4.48232121817816e-06
-3.26227208245128e-06
-3.36867803241064e-05
-1.69064242934587e-05
-1.94514906930056e-05
-5.32970719746822e-06
3.06081027186851e-06
-3.17711986634057e-05
-3.36647111413929e-05
-3.27669163403117e-06
-1.96862498419297e-05
-4.88691656406876e-06
-3.75640559017637e-05
-2.45242976988432e-05
-1.83330102909963e-05
-3.45373686573228e-05
-1.16451793193954e-05
-5.2620801925192e-05
-2.77983099223317e-05
-2.22190135676552e-05
-2.65379990838958e-05
-1.34881084189887e-05
-2.2882238129632e-05
-1.86227889955887e-05
-2.08553386866217e-05
-1.78694101820064e-05
-2.3090983128773e-05
-4.21721993018651e-06
-3.03973434361758e-05
-1.17962071466893e-05
-2.71493536259507e-05
-2.06193073000317e-06
-2.66998682134501e-05
-9.36415093072491e-06
-1.87303158335875e-05
-1.95238807133354e-05
-1.76968511356404e-05
-1.37291326220606e-05
-1.71230712388744e-05
-2.11741670573607e-05
-5.17139288102892e-05
-3.11018404526819e-05
-1.81897473558215e-05
-2.70812045514065e-05
-2.25733326854131e-05
-3.81771991257842e-05
-2.77643144181591e-05
-2.74973095972289e-05
-8.37938004108282e-06
-1.94719122194318e-05
-3.862085413569e-05
-1.72124701551563e-05
-9.80170240684017e-06
-2.21911730815418e-05
3.47850055374059e-06
-2.10208799170933e-05
-1.75903347606768e-05
-2.36372084547357e-05
-2.26122021009343e-05
-3.73770423917862e-05
-6.2410407928404e-06
-4.24934476379104e-05
-2.08780232745582e-05
-3.38960970098306e-05
-1.01192360578314e-05
-3.1749595835087e-05
-2.50246255528457e-05
-3.00371988212967e-05
-2.14076715579589e-05
-1.1913746878633e-05
-1.63720676106461e-05
-2.58183811151438e-05
-1.93202534788927e-05
-2.07710398433258e-05
-3.85228525537292e-05
-2.36083131007188e-06
-1.63530276263406e-05
-2.7828298610946e-05
-2.94664541710024e-05
-1.25848353619852e-05
-1.57507290601774e-05
-2.11358860331427e-05
-1.30006098999341e-05
-5.66095798647512e-07
-3.24603381003854e-05
-1.89409399712205e-05
-8.28068093993272e-06
-4.18920848789244e-06
-2.76733836910504e-05
-2.40558191431035e-05
-4.28005680429244e-05
-5.38122475475458e-06
-3.16965912354735e-05
-3.59337610047757e-05
-1.6167164646887e-05
-7.06280480707925e-06
-2.87727726840573e-05
-2.23172152917858e-05
-1.19113015819043e-05
-2.79905538447401e-05
-1.75803550251989e-05
-7.71775803072213e-06
-4.52708582332279e-06
-2.41666473827943e-05
-2.75599955334877e-05
-1.88798830046892e-05
-2.27442232063969e-05
-2.84165376717403e-05
-9.00358213313666e-06
-1.29734287413759e-05
-2.74432701390214e-05
-8.63525725230719e-06
-2.00753862263372e-06
-2.26530771657255e-05
-4.16454761458745e-05
-2.3783064920951e-05
-1.19371818563965e-05
-2.47784806147749e-05
-2.49009809286147e-05
-1.89847182173918e-05
-1.10216132795663e-05
-2.03241685533138e-05
-1.12009043488361e-05
-2.57786409126313e-05
-1.05593596154802e-05
-1.4858554461151e-05
-1.9994517159719e-05
-1.30037902205549e-05
-2.43201512604404e-05
-2.86126110349127e-05
-2.81149067658389e-05
-1.22569455942983e-05
-2.83078430211207e-05
-1.97067515805631e-05
-2.23140227506582e-05
-3.21985622630315e-05
-2.4518524260155e-05
-9.65600955907464e-06
-2.52380128176473e-05
-3.56345676816789e-05
-3.35718378386943e-05
-1.81438082108693e-05
-2.34425168339882e-05
-3.14949007904043e-05
-3.99992344137444e-06
-3.328249261167e-05
-1.2534735240591e-05
-1.69002876790963e-05
-1.85902150199401e-05
-3.59615665037271e-05
-1.54166179568884e-06
-4.22424762854856e-05
-1.872117191976e-05
-2.59822491593424e-05
-3.88650408077855e-05
-1.75016730963832e-06
-9.14659102569812e-06
-2.49371327134569e-05
-1.43456832382776e-05
-2.96582783197968e-06
-2.72598288084059e-05
-1.32180268519239e-05
-2.72575530831097e-05
-4.75587022411401e-06
-5.68288654027428e-06
-3.9968368148227e-05
-4.07665590606339e-05
-4.27688087701156e-05
-1.45087029160643e-05
-1.73918120939261e-05
-1.15509273514338e-05
-5.98088420200456e-06
-1.61437570161894e-05
-2.04864912774413e-06
-2.22391973550259e-05
-8.75386761648837e-06
-1.87437956171499e-05
-3.35302115071064e-05
-1.98763785297649e-05
-1.39008138607047e-05
-2.51910813394616e-05
-1.52971891120769e-05
-1.79735926968562e-05
-1.00123355552774e-05
-1.83664543095118e-05
-4.16079622258663e-05
-1.0559555750415e-05
4.46412923499366e-06
-3.11608167216183e-05
2.62551778856424e-06
-2.23356393963215e-05
-1.9313688494551e-05
-4.43627090144934e-05
-1.57078129282565e-05
-2.86017073344071e-05
-1.15973932282231e-05
-1.94577004429444e-05
-1.26835322870753e-05
-2.53532866059202e-05
-3.60310326712096e-05
-3.93852912402122e-05
-5.21830234287866e-05
-1.57548308632212e-05
-3.51667030196518e-05
-2.27514936578471e-05
-1.79817211672947e-05
-1.60520101799837e-05
-2.72352817823184e-05
-1.44690372680515e-05
-3.66193238811779e-05
-4.58835540761789e-05
-1.70359445322044e-05
-2.47636705212673e-05
-1.88726846770663e-05
-2.09884558137527e-05
-2.82682335047672e-05
-5.4169962955211e-06
-3.57816520097898e-05
-3.14251027032135e-05
-3.03395558649886e-05
-1.22824792696332e-05
-1.39233750752381e-05
-3.72875756880967e-05
-2.59495011054598e-05
-1.67883925266194e-05
-1.13145911295436e-05
-1.28027247395639e-05
-4.33308229805963e-06
-3.76492165070068e-05
-3.13545910749673e-05
-2.34530229167977e-05
-1.81755544094449e-05
1.73401054528803e-06
-1.00429371194385e-05
-4.17309307915024e-05
-2.69468458718969e-05
-4.98455673552743e-06
-1.98222730788976e-05
-1.26623169947619e-05
-4.13898697580399e-05
-2.02867058142786e-06
-3.29654114467231e-05
-4.27168079336171e-05
-3.3956209946507e-05
-1.54722594960464e-05
-4.67620691414429e-05
-1.11368322545309e-05
-4.36887734693979e-05
-3.07019849499413e-05
-1.42117572149576e-05
-2.11024320916273e-05
3.13049381656117e-06
-4.57529891618982e-05
-3.07777607136103e-05
-2.08241621553298e-05
-3.67459848120458e-05
-3.466982793844e-05
-1.30822002992753e-05
-4.29684112403162e-05
-1.32076958225864e-05
-2.54561326461019e-05
-2.17013070427129e-05
-3.61855338165347e-06
-2.62138426137085e-05
-8.82638513589643e-07
-3.12130680643352e-05
-1.61950166982739e-05
-1.71356000781273e-05
-1.53885537465829e-05
-8.97878273324283e-06
-2.59921697089093e-05
-3.22737793559437e-05
-1.59183325517259e-05
-4.68199137061912e-05
-2.61910158914575e-05
-1.04694384182178e-05
-2.14397998411934e-05
-3.42517447878085e-05
-3.36117946447233e-05
-2.34609389349508e-05
-1.96020476918345e-05
-2.89931221095024e-05
-4.19346640344281e-06
-7.43700926435453e-07
-2.45235476690836e-05
-2.90601136840987e-05
-3.18601598485677e-05
-2.69390960990964e-05
-2.74559988062989e-05
-9.03178231595943e-06
-1.49092250902507e-05
-8.51942014763535e-06
4.56517100668045e-06
-3.33888160562632e-05
-9.69426059148098e-06
-2.11383556947133e-05
-1.8431699973855e-05
-1.52297302383887e-05
-4.31524426964735e-05
-2.03553469028501e-05
1.08616414746169e-06
-3.80805663914318e-05
-2.69793089344751e-05
-1.36219702610958e-05
-2.23675710135431e-05
-1.96758815362958e-05
-1.20883805198937e-05
-2.97690238542836e-05
-2.65017590904183e-05
-4.09058187104972e-05
-3.01869331657019e-05
-2.17593681554649e-05
-1.68569677938491e-05
-2.80312942604333e-05
-3.05236368544411e-05
-1.44768033916767e-05
-5.60672363378838e-06
-1.48130487525125e-05
9.36921132034408e-06
-2.68195869500183e-05
-2.87828767508164e-05
-1.08848084204456e-05
-5.32407422993028e-05
-2.71634659033552e-05
-2.60113393067577e-05
-5.66584878042271e-06
-3.92917606859556e-05
-1.50592983176484e-05
-2.23772208195111e-05
3.75179695305364e-06
-1.0874930500309e-05
-1.59851874201056e-05
-1.73466924168225e-05
-3.57798298912841e-05
-2.06019029418936e-05
-1.14628455139145e-05
-3.50823265466313e-05
-3.25473656843371e-06
-1.39942623856445e-05
-1.56018229317194e-06
-1.39778866835843e-05
-1.32034996391003e-07
-4.83216886627517e-05
-1.01123892633733e-05
-1.78451623072125e-05
-3.26383292609287e-05
-2.37714217599644e-05
-8.15850854735517e-06
-9.40629554009849e-06
-2.48656990408343e-05
-2.42828697435306e-05
-1.06040305724081e-05
-3.37307411591759e-05
1.29834912336588e-06
-2.28146234578365e-05
-4.60727529374645e-06
-2.29387737675575e-05
-4.86333826812882e-05
-1.61712692161085e-05
-1.92512628581809e-05
-1.31510604867713e-05
-3.04626338371139e-05
-2.77128083776752e-05
-1.6518879721769e-05
-2.245392311805e-05
-3.25621028692608e-05
-1.08026805125792e-05
-2.62902190125365e-05
-3.50556084116251e-05
-1.55247689165966e-05
-2.82095887533407e-05
-3.90754791001606e-05
-7.41138117466132e-06
-1.15481272177112e-05
-2.0741814861717e-05
-1.84424309710736e-05
-8.24887220437851e-06
-2.66890232005318e-05
-1.12554492391736e-05
7.13510901604361e-06
6.37866453773921e-06
-2.30811554400467e-05
-2.63873911115631e-05
-1.29777824310614e-05
-1.94493593907039e-06
-4.33219518255574e-05
-1.9779474425951e-05
-3.16971806566631e-05
-1.3918438533294e-05
-2.14571416934773e-05
-2.62014094869166e-05
-1.72402529158896e-05
-2.14801512743063e-05
-2.41334945787179e-05
-1.3476211427479e-05
-2.4806747353961e-05
-2.04400293494111e-05
-6.84555231072321e-06
-3.69983669090521e-05
-2.50393044917887e-05
-4.93223760837588e-05
-1.6462583661485e-05
-3.14971231263029e-05
-1.99162814322274e-05
-1.01051827426989e-05
-1.54505951213508e-05
-3.47767939617684e-05
-3.92841530307236e-05
-4.77357320146159e-06
-9.36224871488164e-06
-2.08853031101654e-05
-1.86899977596332e-05
-4.40488272581509e-05
-1.24078052554453e-05
-4.64040921856857e-05
-1.06647416927318e-07
-1.46931893081586e-05
-2.54538297004886e-05
-2.82675136480644e-05
-2.9890426478939e-05
2.38768217493295e-07
-3.04517881273369e-05
-2.09469431408863e-05
-3.21135207477327e-05
-2.12995855208038e-05
-3.60885804286382e-05
-2.6871798924014e-05
-8.52990742307991e-06
-1.3349276504225e-05
-1.47532503634282e-05
-1.72736521766203e-05
-2.66921159297108e-05
-1.36485592239217e-05
-1.97376624337047e-06
-2.30651374535947e-06
-1.40803571010261e-05
-1.08962727283355e-05
-1.18642486070719e-05
-3.8474623602157e-06
-1.43217329687013e-05
-1.514721784689e-05
-1.71870687071817e-05
-8.4976615255281e-06
-2.22306735811372e-05
-1.08824234428125e-05
-2.26580836534995e-05
-1.49401300406251e-05
-2.10236978151205e-05
-2.47058806761531e-05
-5.8080716506799e-06
-3.67656404246848e-05
-1.93857307175971e-05
-2.99115471199502e-05
-2.90487735082132e-05
-2.49658029040098e-05
-2.1136262061474e-05
-2.9813719313755e-05
-1.87215409853321e-05
-2.81419483893897e-05
-4.57509183027719e-05
-3.07024352062229e-05
-2.81179163481126e-05
-3.46309813932347e-05
-1.71313081497412e-05
-1.87527562662716e-05
-3.84607725498951e-05
-3.60199817886273e-05
-2.11985933192959e-05
-2.53387697100693e-05
5.19131206314994e-06
-3.24369405028055e-05
-2.76382516341039e-05
-1.32676639434859e-05
-2.22068432300398e-05
-2.85258515892711e-05
-3.93237635527809e-05
6.56702848091944e-07
-3.92271461548602e-06
-2.28814038713122e-05
-3.016140992598e-05
-1.53872726707391e-05
-2.78885521451198e-06
-1.05275139060792e-05
-2.13523823896927e-05
-2.38460222821644e-05
-2.41257972749255e-05
8.9008180307775e-06
-1.60134033834836e-05
-1.45964347221057e-05
-2.4982108852212e-05
-2.29938176266487e-05
-9.57479812427565e-06
-1.719997885076e-05
-1.30114210700924e-05
-2.79040063442941e-05
-3.60119432506595e-05
-2.57303243221199e-05
-1.97490990432436e-05
-1.99485121125395e-05
-3.7899050209992e-05
-2.17931603535129e-05
-3.34533415142676e-05
-1.26754278793663e-05
-4.35338720519024e-06
-3.71940011404769e-05
-1.43797567231727e-05
-1.70714151371172e-05
-3.01925608115875e-05
-4.76625266751638e-05
-1.15577857444497e-05
-1.57154899225428e-05
-2.35427694877369e-05
-2.01688144242946e-05
-9.25909512251773e-06
-1.17773077897496e-05
-1.6753609183222e-05
-4.19221430343909e-05
-3.31402850672562e-05
-3.85783580580539e-05
-1.85511231696862e-05
-1.96785225799684e-05
-1.15993281667747e-05
3.37789798453983e-07
-1.22939405464966e-05
-1.85121550170633e-05
3.7876189783762e-06
-2.41000845333729e-05
-3.38065596835421e-05
-2.4626505671295e-05
-2.527232174381e-05
-3.71550002997408e-05
-2.8690392161943e-05
-2.13650916422817e-05
-8.71258306056557e-06
-2.59359680304619e-05
-2.46043896613072e-05
-3.13884980663254e-05
-1.04426046013606e-05
-7.99609588094206e-07
-1.7627560794569e-05
-9.32729831596809e-06
-7.84556932959663e-06
-5.35213543808769e-05
-3.40782782094221e-05
-3.40670830773618e-05
-3.91327119316805e-05
-2.34156969092758e-05
-7.47439837416127e-06
-2.36266232331719e-05
-2.65329479920863e-05
-8.09476439070174e-06
-1.8818249421487e-05
-3.03483567470748e-05
-3.96107819803029e-05
-2.73327174418697e-05
-3.12689946493146e-05
-2.28780842579982e-05
-1.54786955063292e-06
-1.97340082410714e-05
-6.78160879883476e-06
-8.54454241345639e-06
-1.42619322001597e-05
-6.13776433155241e-06
1.16845490313066e-06
-4.05100952535226e-05
-3.25412531250234e-05
-7.3979697043529e-06
-3.69998848045003e-05
1.47408527836659e-06
2.21301312356367e-06
-3.81571526497423e-05
-2.01797639451832e-05
-2.22268305447268e-05
-5.11081807097858e-06
-1.74943109828496e-05
-2.11618205984585e-05
-2.38394014654542e-05
-3.99654935460327e-06
-1.65299770472342e-05
-2.89875611776006e-05
-2.17106218008517e-05
-2.25802467119119e-05
-2.40669344978864e-05
-1.56894048950866e-05
-3.57593670934208e-05
-2.27822992805732e-05
-7.58392733585919e-06
-2.05597031655748e-05
-2.55402389422725e-05
-7.63415170463895e-06
-3.19670931082993e-05
-2.13927883444959e-05
-2.47012587792658e-05
-6.72470502329995e-07
-2.73934523060325e-05
-3.88512087085828e-05
-6.44355807611345e-06
-8.33219775589007e-06
-1.56075522170172e-05
-2.06820153695744e-05
-2.15367914936084e-05
-1.09404686769057e-05
-2.13173774477936e-05
-3.37355046336555e-05
-7.09973058011772e-06
-1.70694711234573e-05
-3.26810676886422e-05
-3.81059714881481e-06
-3.35834835735904e-05
-4.01135194493575e-05
-8.02146016901635e-06
-1.81817470962429e-05
-1.01924659248412e-05
-1.56085248843577e-05
-1.40071942772355e-05
2.03941021676782e-06
3.46888217216994e-06
-4.41167165021402e-05
-2.20275246225611e-05
-2.60402832485037e-05
-3.75319452897359e-05
-3.60046004152248e-05
-2.83635365455662e-05
-1.67338571617521e-05
-6.52196878703492e-07
-4.54542603825347e-05
-1.693890354322e-05
-2.2740873535871e-05
-1.92347058525411e-05
-1.76530376607325e-05
-1.26347025763313e-05
-2.30721736738837e-05
3.94179025729895e-06
-1.36397433684897e-05
-4.94948049626159e-05
-3.07306175007714e-05
-3.19497605190251e-05
2.57162890762591e-06
-1.41116062040999e-05
-3.10518262969221e-06
-4.62100587588781e-05
-2.0789449287508e-05
-2.24704045898154e-05
-2.98291719033068e-05
-3.78631190735921e-05
-3.54559084428638e-05
-1.01659793914986e-05
6.57904575111212e-06
-2.0668033310116e-06
-1.7856250806933e-05
-6.68591313668627e-06
-3.27580867065631e-05
-3.38493360710702e-05
-3.15588749648784e-05
-1.38175797944385e-05
-3.76127359279751e-05
-1.21338659173864e-05
-1.90323959917457e-05
-3.94861951014515e-05
-1.87743640097415e-05
-1.63364648229013e-05
-1.73211000783847e-05
-8.88773838948993e-06
-1.07216415888315e-05
-1.66691509163851e-05
-3.15340113037873e-06
-4.13793915065022e-06
-1.34369256754695e-05
-4.55001078209007e-05
-2.73261172845801e-05
-1.57744640796406e-05
-3.41975537111504e-05
-1.14100757999008e-05
-5.23287419302238e-05
-2.73498412829539e-05
-1.1874966723529e-05
-2.02376560715695e-05
-1.2180850251358e-05
-1.51036908392761e-05
-2.02743060760286e-05
-2.41565353856552e-05
-3.52127374333196e-05
-3.07832246943061e-05
-2.74086055620059e-05
-5.880016586113e-06
-1.74150945956564e-05
-2.45394497074425e-05
-3.32669990291553e-05
-9.30927900629511e-06
-2.99188659697579e-05
-2.63539351716228e-05
-2.72422093086738e-05
-1.71908239007972e-05
-7.65529986880631e-06
-9.97240493275947e-06
-1.6378804155973e-05
-3.0398566949619e-05
-1.54542708530388e-05
-1.465702235918e-05
-1.98427387045778e-05
-2.07855887365147e-05
-1.48839941618815e-05
-4.52680822101887e-05
-1.89140816809412e-05
-6.95050107754688e-06
-3.15945859737801e-05
8.63607660351438e-06
-8.39964586798505e-06
-2.34456575048193e-05
-2.36751506051526e-05
-1.55342462422318e-05
-2.30658064260597e-05
-2.27981277949875e-05
-3.1066254339495e-05
-2.17960216196718e-05
-5.63231045218002e-05
-3.20856724302164e-05
-2.92828506518929e-05
-9.98651067003803e-06
-1.97299976824476e-05
-3.79250011781932e-05
-1.80108376496612e-05
-3.43420587817895e-05
-2.34038260399318e-05
-1.26252127837921e-05
-1.00865822801441e-05
-2.64294861207955e-05
-7.34164151760233e-06
-1.55755441871733e-05
-2.67039642794927e-05
-3.69458271488984e-05
-2.79127661275515e-05
-1.21642261476214e-05
-2.0747380529168e-05
-3.10587800425053e-05
-1.48910523135286e-05
-1.463317462914e-05
-1.75010012083977e-05
1.15513545188346e-06
-1.72418738866305e-05
-1.55985424267507e-05
-1.13988707356635e-05
-3.49648825891281e-05
-8.32048505088587e-06
-7.19302777867019e-06
-1.78701918259766e-05
-4.39991012991055e-05
-2.91014411117741e-05
-2.40208089033618e-05
-2.09572113955709e-05
-8.64811286528609e-06
-1.84444991735563e-05
-2.15037697807763e-05
-2.51983064927014e-05
-9.89343361455875e-06
-3.38193427961939e-05
-3.93526875969401e-05
-3.36285106521377e-06
-1.08535294741149e-05
-2.23077094449584e-05
-1.2368689806691e-05
-1.03519386398806e-05
-2.69995639697913e-05
-3.9925036922574e-06
-2.13629722863346e-05
-7.11930464321116e-06
-4.8657523370984e-06
-3.74367252379049e-05
-1.96928192854081e-05
-1.73222707857808e-05
-2.41639057255801e-05
-1.38116036280505e-05
-1.83896319470954e-05
-8.06152782781315e-06
-4.26007575489171e-05
-2.94921597661116e-05
-6.89988637489028e-06
-1.44082570188767e-05
-1.22542320939077e-05
-2.979320958043e-05
2.26232746365461e-05
-1.26046331011948e-05
-5.16886816550033e-06
-1.10408074602675e-05
-2.93713622731457e-05
-2.34976917111346e-05
-8.91269833090464e-06
-1.92384512039076e-05
-1.74853403230569e-05
-3.04260149423472e-05
-3.59392288834303e-05
-2.43912084938009e-05
-3.67473035366674e-05
-2.45814350519393e-05
-1.21883732469243e-05
-5.8128643999488e-05
-3.81185391212568e-06
1.87683168240519e-05
-2.72663511191781e-05
-3.09905634167861e-05
-1.97210519753094e-05
-1.77604384625398e-05
-3.70326288196458e-05
-2.27512345498199e-05
-2.88879637704004e-05
-2.24965876977839e-05
-2.5870569596863e-05
-1.2889105452293e-05
-1.50719059950542e-05
-3.22570048571316e-05
-7.73553952559662e-06
-2.42652911457392e-05
-7.28076057241501e-06
-1.54458450274754e-05
-1.36822520352268e-05
-1.7961876475466e-05
-1.85529088652785e-05
-2.02298206675096e-05
-2.05221412462166e-05
-2.42161512971281e-05
-2.94282040176651e-05
-3.98019944819482e-06
-1.80223311375543e-05
-3.25800220722866e-05
-2.23605433424981e-06
-3.99112488461823e-06
-4.68399948498653e-05
-7.45134650093303e-06
-2.07508856882301e-05
-2.6980732380664e-05
-1.22827296628103e-05
-1.22977691262123e-05
-1.33371853789813e-05
-6.157749548937e-06
-2.00162485320677e-05
-3.88574821149934e-05
-1.30965982823063e-05
-1.19479828343582e-05
-2.4635461630428e-05
-2.51431897664313e-05
-2.13632319226643e-05
-1.44035101747631e-05
-2.73428918678109e-05
-1.80054223099887e-05
-2.79699161586523e-05
-2.55817601777184e-05
-3.41661590110312e-05
-1.21249209743176e-05
-1.92857395237026e-05
-2.06148700152022e-05
-2.48471319833732e-05
-2.0509502268503e-05
-3.54199419904247e-05
-1.74257487642397e-05
-2.49897334889457e-06
-1.34336514345364e-06
-1.66830420874817e-05
-4.16340535526857e-05
-8.950354032117e-06
-1.12431703784011e-05
-2.18063504966012e-05
-1.66570112826594e-05
-3.96550496183168e-06
-7.96983190428361e-06
-2.57062172557866e-05
-3.60549721083561e-05
-1.1678571034215e-05
-2.5039963773008e-05
-2.60648128224042e-05
-2.65037220999053e-05
-1.73342198716885e-05
-1.45258186876553e-05
-4.10805326432396e-06
-5.97920758872151e-06
-1.22420774604964e-05
-7.31877938796819e-06
-4.58910026229787e-06
-3.56423806217925e-05
-1.53861886376996e-05
-3.07429467690478e-05
-9.27821614607482e-06
-2.48284971005227e-05
-1.75075199553687e-05
-1.75833923205965e-05
-1.87866999754932e-05
-3.60849904162256e-05
-2.53498487975737e-05
-2.57948035935233e-05
-2.01403403194922e-05
-1.6609492622062e-05
-2.64973262902024e-05
-8.86954726437694e-06
-8.08483788658261e-06
-1.65199815804894e-05
-3.1704548527164e-05
-3.07494413464187e-06
-1.60183671963365e-05
-2.93754024460975e-05
-1.91191781770868e-05
4.1544739908491e-06
-2.89277689211464e-05
-2.97830254972842e-05
-2.76920201772777e-05
-1.56225094980935e-05
-8.67415603283251e-06
-1.79322844603808e-05
-2.1074276362901e-05
-3.18163860206294e-06
-5.67651661101923e-06
-1.8485302393721e-05
-3.24720417008012e-05
-1.76330333274662e-05
2.39258382802116e-06
-3.7716465416244e-05
-9.52386058109007e-06
-3.45977322970623e-05
-2.12783397739464e-05
-1.38949740606446e-07
-2.23485209101945e-05
-3.28950820238183e-06
-1.91974310209589e-05
-1.30391006205919e-05
-3.43672691666852e-05
-2.76540510788403e-05
-2.76478925573732e-05
-3.9916444514085e-05
-2.55884998286919e-05
-7.48822298338536e-06
-1.41798942585355e-05
-8.69150036195101e-06
-5.08901046486371e-05
-2.38066778053511e-05
-6.44351650790618e-06
-3.06256781400182e-05
-8.63710418445539e-06
-3.3823393057885e-05
-2.47068387815315e-05
-2.44700762543102e-05
-1.94808613037491e-05
-1.58800102241899e-05
-2.55968388657319e-05
-2.4277001835317e-05
-1.4343356115633e-05
-8.08621804269803e-06
-1.0910973936444e-05
1.2190914109177e-05
-1.36902646700132e-05
-1.82157981305205e-05
-1.65747480185305e-05
-4.72222474526655e-05
-3.02398580913688e-05
-3.26381395303668e-06
-2.74881492482172e-05
-2.42035057000908e-05
-2.27841895876161e-05
-2.02190342152059e-05
-2.03315635674093e-05
-1.80757857249849e-05
-1.63581772929621e-05
-2.68427614238479e-05
-2.1762305234906e-05
-1.86909217302982e-05
-2.88979914189454e-05
-2.1806632899971e-05
-1.05626209395242e-05
-1.65694097428708e-05
-2.63498845801643e-05
-1.44320232205837e-05
6.20720204443817e-06
5.00763096888458e-06
8.03542499548294e-08
-3.28965234396604e-05
-1.9330716293839e-05
-4.29376774286274e-05
1.49038988649147e-06
-3.88029819653309e-05
-8.78261462865278e-06
-5.23059764865014e-06
-8.70526665265293e-06
2.52843679488676e-06
-2.44312513777749e-05
-2.66554905026206e-05
-1.96080647481319e-05
-4.42724193371258e-05
-9.84050711895767e-06
-1.95967814849168e-05
-2.42503654476948e-05
-9.89972527746091e-06
-2.67985535210667e-05
-2.70231956844347e-06
-3.79031548726923e-06
-2.46677685205607e-05
-1.51131203881941e-05
-1.93619900992507e-05
-2.21034760363509e-05
-1.81789098545378e-06
-8.38451307576115e-06
7.97044144106398e-06
-1.97950212707194e-05
-3.58825518637749e-05
-1.01441576867436e-05
-2.87821670887151e-05
-2.41464624862874e-05
7.25523277974782e-06
-3.09935340708668e-05
-2.11564402449987e-05
-7.68047515811089e-06
-3.22471328739199e-05
-1.5152354583815e-05
-1.97284901099028e-05
-1.959981427666e-05
-1.2893766914626e-05
-4.9736463384878e-05
-3.24190508222528e-05
-4.25686616964726e-05
-1.65735507893279e-05
-2.76010981787081e-05
-7.14648515468986e-06
-1.39594993460001e-05
-1.2320552689567e-05
-5.11041272292826e-05
-1.1963683935987e-05
-2.7041348701625e-05
-2.62752588935143e-05
-3.93726577748368e-05
-2.31930973453976e-05
-1.88932384995931e-05
-8.96137036313835e-07
-8.35724710546977e-06
-7.40304614224179e-06
-1.34959106076905e-05
-1.56632946539566e-05
-1.36110005865451e-05
-1.99688417131066e-05
-1.14455061662619e-05
-1.68642254980415e-05
1.72404810389028e-06
-2.74311572304157e-05
-4.71263903776948e-05
-1.31629126381268e-05
-2.82917156599583e-05
-2.16811336769262e-05
-3.66072203280377e-05
-2.9863589271386e-05
-2.51070203257882e-05
-1.18221802822944e-05
-4.41658122091714e-05
-1.52521944639882e-05
-3.25190301333484e-05
-1.87129326218787e-05
-6.79717161984792e-06
-3.98111119761754e-05
-8.95221924640812e-06
-2.57018768167941e-05
-2.4104895618078e-05
-3.31619842027721e-05
-2.43460258454361e-05
-5.52176129761276e-06
-1.46091184269238e-05
-2.7649141620256e-05
-2.88070173438e-05
-1.10679620907296e-05
-2.49579504431236e-05
-2.77549368117322e-05
-2.80062940416046e-05
-4.76663352924209e-05
-1.46587881544367e-05
-1.8828124152208e-05
2.54756017406923e-06
-1.34748847690676e-05
-4.05676531882344e-06
-3.41340096101399e-05
-1.30867920588671e-05
-1.18442233587354e-05
-2.89354611317919e-05
-3.69072734865763e-06
-4.68811006661615e-06
-4.0017229518591e-05
-5.05133059737605e-05
-1.6679909762101e-05
-1.7453540281646e-05
-3.75236364698204e-05
1.76485008361977e-05
-1.24446678619383e-05
-2.0218940907001e-05
-2.22575408393718e-06
-3.49247042238998e-05
-2.86516847096257e-05
-7.71385852815447e-06
-2.56557730040133e-05
-1.17952728646466e-05
-1.27976334587685e-05
-1.4317779327131e-05
-1.43862305113856e-05
-2.80865814323478e-05
-2.94632335042872e-05
-1.468821189085e-05
-2.36846621949429e-05
-2.82748300822105e-05
-2.00347126793275e-05
-2.48779149196877e-05
-3.64021338826389e-05
-7.99951395631236e-06
-3.54075413054464e-05
-2.12309834531265e-05
-1.63198852408181e-05
-3.74738981121634e-05
-3.98391351672896e-05
-3.09164479160079e-05
-1.4830163910926e-05
-2.88873701433265e-05
-1.84528707237345e-05
-1.2381360517067e-05
-3.1931823667036e-05
-4.04046921581409e-05
-1.94193810579353e-05
-3.4043507351666e-05
-2.10909622375696e-05
-1.77069696156915e-06
-2.78207875218375e-05
-3.34980158524855e-05
-1.48308561391149e-05
-1.39087564737103e-05
-1.49360575223305e-05
-2.69190568522562e-05
-1.87528164139777e-05
-3.09524485568777e-06
-1.0646745887458e-05
-3.7236414896437e-05
-2.74930129888745e-06
-4.21615269134419e-05
-3.01492458787071e-05
-8.28097283343575e-06
-2.48915996849745e-05
-2.15716637759713e-05
-2.94419741653836e-05
-3.80711013783466e-05
-1.74130957665152e-05
-3.12897923638245e-05
-2.47065663944082e-05
-3.33293241288728e-05
-2.75925393684722e-05
-3.71291251580423e-05
-1.27751332616779e-05
-1.86344287829683e-05
-3.75732385020824e-05
-1.50794617445388e-05
-1.90841690072134e-05
-1.96746365019827e-05
-1.42128270223277e-05
-1.80075472328165e-05
-3.17912099320776e-05
-2.68467809795939e-05
-6.11088125254015e-06
-1.79182773876631e-05
-2.72348556416818e-05
-3.27889043283412e-05
6.88324487097823e-07
-1.41074705701296e-05
-2.11978757879338e-05
2.85678314970796e-06
-1.42325357484521e-05
-9.39263035974243e-06
-2.20874366857277e-06
-2.9423021760259e-05
-3.15192255923138e-05
-2.39027618065897e-05
1.5878870346761e-06
-2.24485631308687e-05
-2.90749228408519e-05
-1.83055041621615e-05
9.01839344372022e-06
-1.18391811978743e-05
-4.55797530487883e-05
-3.06325872467439e-05
-1.50284480375611e-05
-2.84532300352033e-05
-2.41492874397514e-05
-5.75012806528564e-06
-2.4234624694022e-05
-1.84297792048972e-05
-2.35791952727172e-05
-1.25332610977621e-05
-2.32067586685823e-05
-4.53325898376056e-05
-4.40369138651659e-06
-1.52467834872023e-05
-1.74217309492548e-05
-1.5166933695295e-05
-1.88633646629735e-05
-3.22605005027655e-05
-3.90270781323894e-05
-2.61237451066528e-05
-7.59728611924431e-06
-1.97847782466557e-05
-2.7024267381379e-05
-2.1530723863657e-05
-2.26557846014759e-05
-2.78622501646359e-05
-1.8367739044985e-05
-2.31947835161599e-05
-1.42493452256093e-05
-1.81888750235301e-05
-5.30261041031433e-06
-1.54566952787956e-06
-2.53583729651238e-06
-5.61751107888006e-06
-1.19356990537307e-05
6.68187973035381e-06
-8.04314766401285e-06
-2.74873740293494e-05
-3.05775138824343e-05
-3.7705192409026e-05
1.31830320424402e-06
-3.34205043471201e-05
-3.34806728570788e-05
-8.95620362053718e-06
-5.09687424419441e-05
-2.38661755587351e-05
-8.31779776517762e-06
-2.86119606981505e-05
-2.4594495546453e-05
-2.67193933790353e-05
2.76872704272637e-05
-1.76165406239221e-06
-2.82255481415792e-05
-1.71903040082028e-05
-1.58741451713588e-05
-5.67487049857124e-06
-3.17261581811563e-05
-2.5699769773471e-05
2.75050635546475e-06
-7.115666248747e-06
-3.44942173860116e-06
-5.47602247151804e-06
-6.71503542706131e-06
-4.55975384238999e-06
-2.62099740098458e-05
-1.91677307961684e-05
-7.06205789854459e-06
-3.71818838648033e-06
-1.49567540023487e-05
-3.21914255874586e-05
-3.3691777968242e-06
-1.04637207366023e-05
-2.53163553484241e-05
-4.2403806572042e-05
-1.6542492537485e-05
-7.72917225580587e-06
-2.22085900174903e-05
-7.72208435342714e-06
-3.2615041504376e-05
-4.39582300939483e-05
-1.41967103381756e-05
-2.52377483245501e-05
-1.44952971336293e-05
-2.66841911665389e-05
5.83642059615769e-06
-1.7880416468512e-05
-2.15122561951513e-05
3.81380993357011e-07
-2.50961020139186e-05
-7.2785973460778e-06
-2.71658087666439e-05
-1.95483208481908e-05
-1.96607678232847e-05
-9.85333236529508e-07
-2.33779511086515e-05
-1.65774416283403e-05
-3.18686646931448e-05
-3.83653340249545e-06
-9.82862011328911e-06
-1.24450479292328e-05
-1.2486899620965e-05
3.85131204758584e-06
-4.84844875483367e-07
-3.41615401576699e-05
-2.6944794462053e-05
-2.38570513648713e-05
-1.12151052465547e-05
-2.1416301882863e-06
-1.41151787759422e-05
9.66365127435533e-07
-1.08835565540828e-05
-2.73343894955629e-05
-1.91161271075918e-05
-2.07332288291418e-05
-6.48819933802413e-06
-1.04390595155901e-05
-3.44950465213288e-05
-2.95501187192164e-05
-2.76867164265061e-05
-1.00707574672307e-05
-1.98002651006573e-05
-2.14135708414638e-05
-1.11206128748159e-05
-8.82158399131423e-06
-2.30091215498475e-05
-1.59940701234217e-05
-1.93015287212237e-07
-1.74295895770071e-05
-1.22692429647536e-05
-5.45889686075865e-06
-3.55544609528444e-05
-4.80090340358821e-05
-3.01768599273642e-05
-2.40182925043747e-05
-1.30734844783398e-05
-4.41458557586183e-06
-3.14751814942772e-06
-1.88878614171282e-05
-1.93253040770049e-05
-3.12355507926896e-05
-1.93660985421679e-05
-3.55798363248277e-05
-2.29838424070515e-05
-2.85989149781701e-05
-3.75819571256526e-05
-9.8813062765922e-06
-6.83167629149496e-06
-1.31026738644766e-05
-3.40294521550061e-05
-8.77766543401697e-06
1.33781224563969e-05
-1.94059048584432e-05
-1.65136045363093e-05
-1.37872184281041e-05
-3.52869442997156e-06
-2.18563622983844e-05
-2.74591495097362e-05
-1.05254144638706e-05
-2.1154691102395e-05
-1.6764053400947e-05
-1.68291425266292e-05
-2.67160514210954e-05
-7.99721097140689e-06
-3.42552055575795e-05
-6.3007817033879e-06
-2.69840929367648e-05
-1.84509402140145e-05
-8.95622841035111e-06
-1.07842106599239e-05
-2.32230690860329e-05
-3.38922929342883e-05
-9.92087382767861e-06
-2.24371396607208e-05
-2.62319599151331e-05
-1.27803148878102e-05
8.2741466373857e-06
-3.25660629320044e-05
-1.08552335402011e-05
-2.68417576058298e-05
-2.42368346384656e-05
-2.60218315284022e-05
-5.21656344737898e-06
-2.32431790824344e-05
-1.99459458095917e-05
-3.49122314064113e-05
-1.6375862900127e-05
-1.99927801130054e-05
-1.39456477508226e-05
-2.69668226070493e-05
-1.81954107426359e-05
-3.5411833103808e-05
-3.05864504464878e-05
-1.70272468781935e-05
-1.69672855225422e-05
-1.54223699204503e-05
-9.53608375305033e-06
-2.15852597438023e-05
-8.85522904408211e-06
-2.38658464713848e-05
-3.74969200715039e-05
-1.21198271512885e-05
-4.26885033171517e-06
-1.12345875174855e-05
-2.10212067257325e-05
-2.37523950914823e-05
-2.29487163535972e-05
-2.36157367202293e-05
-3.05604857063192e-05
-1.89771020733412e-05
-1.46714139354581e-05
-2.99295495042798e-05
7.89446317078877e-06
-2.91477206667485e-06
-2.79802526931035e-05
-2.28109675546105e-05
-1.53447199877639e-05
-1.10976932913407e-05
-3.3990251547136e-05
-2.35745784484688e-05
-2.0128227079537e-05
-2.62105514097392e-05
-1.79317003782514e-05
-1.7744218653793e-05
-3.26565778826569e-05
-2.06995469023045e-05
-2.84476745831801e-05
-3.26846253084733e-05
-2.68145575257907e-05
-3.99284798956175e-05
-3.04244396163074e-05
-2.53979435031003e-05
-1.72318094087732e-05
4.07877783864349e-06
-1.81355109459962e-05
-2.10863332363391e-05
-2.44700401714879e-06
-2.80649574663354e-05
-1.2008903504577e-05
-2.70352012868468e-05
-9.62586506761111e-06
-1.56425132515847e-05
-2.13192905811978e-05
-2.16495711716303e-05
-3.83338396326577e-05
-2.07905643720389e-05
-4.05823132053396e-05
1.21222256499943e-06
-1.3077350694334e-05
-2.94888088434948e-05
-6.99591033209994e-06
-2.18731290268078e-05
-7.53951884610594e-06
2.14476790568724e-06
-1.06216002363209e-05
-3.64376761134064e-05
-2.1209421557021e-05
-3.21865844121033e-05
-2.83883858444119e-05
-4.77760187221848e-06
-1.29939786572654e-05
8.27999501389949e-07
-4.61128206720917e-06
-1.52707478160936e-05
-4.37918473780599e-05
-3.56756587426816e-05
-6.75211698978895e-06
-4.4437591176168e-05
-3.478339762542e-05
-2.85856230133034e-05
-3.92773570572152e-05
-1.52201023127521e-05
-1.66270086293013e-05
-3.45117963449293e-05
7.091840465921e-07
-9.56302294279276e-06
-1.91324788146368e-05
4.79497651264977e-06
-1.0613932957176e-05
-3.02607449492207e-05
-1.95122263567987e-05
-3.08341507680267e-05
-1.84890906515465e-05
-2.18286588737966e-05
-1.87546168579511e-05
-3.69353590409779e-05
-2.39478216091814e-05
-2.09683244124284e-05
-2.8921604366226e-05
-1.98686602409449e-05
-6.62259494054844e-06
-2.38534877660793e-05
-3.76987599535243e-05
-1.97658940353832e-05
-1.21705874426296e-05
-2.32311674869404e-05
-2.69926222241856e-05
-1.50150343619867e-05
-7.02420540312806e-06
-2.809120813645e-07
-2.5407816249021e-06
-3.64129977309436e-05
-1.18189188017347e-05
-2.54495629473338e-05
-7.72550626148096e-06
-2.71226676996987e-05
-3.21225183953775e-05
-2.66280849574672e-05
-3.09832356023458e-05
-2.50888561803476e-05
-8.21569082420985e-06
-2.06252687474095e-05
-2.21715606715127e-05
-3.45728875272995e-05
-1.74822295945975e-05
1.99837570498325e-06
-1.61169474980152e-05
-3.14069746221113e-05
-1.60617985469791e-05
9.96250446689888e-07
-1.88203580646518e-05
-1.35230566872511e-05
-9.98366538353881e-06
-1.72967915655117e-05
-1.56199496444183e-05
-1.07891319009869e-05
-4.0094160240652e-05
-8.94430090949462e-06
-1.72464967838758e-05
-1.57148484902072e-05
-3.6323605939961e-05
-1.43941198400355e-06
-1.73627924326677e-05
-1.37729037265288e-05
1.03810300032772e-06
-3.28840085824117e-05
-5.13334114229135e-05
-2.20250767360106e-05
-4.23689226695904e-05
-2.95191734604256e-05
-2.1743336143746e-05
-2.65772950553905e-05
-1.07179580293863e-05
-2.9549008447628e-05
-1.87339309955807e-05
-5.92414920069319e-06
-2.29893370478932e-06
-1.07339045171511e-05
-2.75036272020673e-05
-6.81091738827415e-06
-6.87549771864359e-06
-1.64885102424464e-05
-2.63658541551817e-05
-8.17428653463083e-06
-7.43427086815439e-06
-2.66740344818894e-05
-1.97284158987563e-05
-4.26752703401353e-05
-8.34159815427544e-06
-2.12349772559063e-05
-2.88315817274272e-05
-1.41860598922358e-05
-1.71351480328576e-05
-2.30056521546299e-05
-3.3365688745995e-05
-2.20261842122672e-05
-1.72273625571633e-06
-1.31220143816053e-05
-2.91811618985527e-05
-2.70594532823818e-05
-9.0428899805493e-07
-1.35214195108191e-05
-8.17117422319104e-06
-2.58347748060909e-06
-9.97764954731922e-06
-2.91849020298652e-05
-2.5620891326236e-05
-4.24206179773355e-05
-2.81655112566967e-05
-1.90977867130184e-05
-3.60030084860898e-05
-1.94490621473252e-06
-2.29338906491313e-05
-2.84783577662112e-05
-8.36849263201822e-06
-2.40791351781218e-05
-2.264288526901e-05
-3.88864824777204e-05
-2.40202012589349e-05
-1.58830297443064e-05
-1.38038194995438e-05
-7.63019677727318e-06
-2.74308035719976e-05
-1.29448889073056e-05
-9.63222005221532e-06
-1.63211863450183e-08
-3.09925070223854e-05
-1.3701390824182e-05
-3.07908058588552e-05
-1.44953537687849e-05
-2.91002994161585e-06
-8.63587782541667e-06
-3.37501845902705e-05
-3.80181783546178e-05
-3.75824978506743e-05
-2.41790671345892e-05
-9.4175230961628e-06
-1.29536150138732e-05
-3.34678563491008e-05
-2.52782590386868e-05
-1.77095591265297e-05
-3.89470525053305e-06
-1.12697425022681e-05
-6.13402608126409e-05
-1.71200241162066e-05
-2.46704217757241e-05
-2.06030668507624e-05
-3.40940696272948e-05
1.08971531961619e-06
-2.9234002752887e-05
-3.76680514900759e-05
3.10945779022537e-06
-2.46952741266525e-05
-4.94017468634344e-06
-4.98454489401939e-06
-1.65867170578701e-05
-1.47941390967204e-05
-9.8131996096504e-06
-2.99137627902277e-05
-2.93428266603439e-05
-1.1286936683604e-05
-1.25558552965358e-05
-1.6558503500427e-05
-6.06498558248022e-06
-2.50747455391753e-05
-9.71804143210125e-06
-1.9429645151752e-05
-2.25481956189408e-05
-3.73726651571931e-06
-2.2793660171579e-05
-2.24621055428415e-05
-2.40880782451138e-06
-2.290044823826e-05
-1.1172503367288e-05
-2.14741008860617e-06
-3.10830548650104e-05
-1.29909041662964e-05
-1.31413657444247e-05
-3.3782110212522e-05
-1.19966632255873e-05
-4.9587486878948e-05
-1.46526273082481e-05
-1.25342058853092e-05
-1.42939769599478e-05
-1.4833530851268e-05
-3.25844853964481e-05
-3.05432257885513e-05
-1.92387380352784e-05
-4.66913985609975e-06
-8.8946971116402e-06
-1.54467137375751e-05
-8.41883301071877e-07
-3.79314610794725e-05
-1.34598866792422e-05
-1.84016330711267e-05
-2.03595277959542e-05
-6.49012646048749e-06
-1.22571784611075e-05
-2.33932364729746e-05
-5.35986213803541e-06
-2.70570051939038e-05
-1.96465248346462e-05
-1.60120542140001e-05
-4.15708042203188e-05
-2.23471428187422e-05
-1.7726304623817e-05
-2.53234534323843e-05
-3.72051748118682e-05
-1.69968116619634e-05
-2.09337166542127e-05
-1.97526862956396e-05
-4.17652083377219e-05
-4.11924434763986e-05
-2.52560079472147e-05
1.62725915828792e-06
-2.75084935947835e-05
-3.10227378913899e-05
-5.44665451315294e-06
-3.1320398070262e-05
-2.6382955464278e-05
-2.05088654038148e-05
-2.86929082911088e-05
-6.31369185051408e-06
-2.24706701777474e-05
-2.73946047753451e-05
-1.48092320893549e-05
1.9152751144082e-06
-4.68410320426703e-06
-2.5705210608767e-05
-7.52136291390712e-06
-2.40874301371702e-05
-2.69453852206133e-05
-3.3131026425025e-05
-2.74122173493389e-05
-1.87795854543547e-05
-9.00235703612713e-06
-6.32281506336921e-07
-1.54497900720962e-05
-6.3478413026816e-06
-1.54845329955836e-05
-3.06071051954834e-05
-2.52179762895965e-05
-1.9156677026651e-05
-7.02859092435887e-06
-4.40352304506045e-05
-2.5661608041722e-05
-2.14193169728008e-07
-1.45953349803354e-05
-1.45057527213423e-05
-2.63686065060498e-05
-1.68763814461851e-05
-2.014449240006e-05
4.17948759658606e-06
-6.98591764543142e-06
-7.17492481075133e-06
-2.83227617024942e-05
-3.89301923493492e-05
-2.80883140860128e-05
-3.04154693358174e-05
-2.32873291849632e-05
-3.38389733223401e-05
-2.13438012695497e-05
-2.65640146833108e-05
-4.96558557606953e-05
-2.64669034198209e-05
-2.01835250247709e-05
-3.55724748557925e-05
-7.36291881557546e-06
-3.35689351057435e-05
-1.29274588802236e-06
-1.93978692321533e-05
-7.63900268855456e-06
-3.64338892678726e-05
-3.16358038245886e-05
-3.56761127138156e-05
-2.89671137248528e-05
-2.42573157286699e-05
-1.03144077954009e-05
-3.91535462465126e-06
-1.2779237933561e-05
-3.55653805230926e-05
-2.66036697903821e-05
-4.14407716669676e-05
-2.7298250561495e-05
-1.4162124740234e-05
-1.24592571312713e-05
-3.61473524682863e-05
-9.71229692666004e-06
-2.64541585175214e-05
-8.69964348786921e-06
-3.5326550758125e-05
-2.81986002037894e-07
-1.85848699729594e-05
-2.66255280622859e-05
-1.56696629843648e-05
-2.9712749152301e-05
-3.07974674718207e-05
-3.19337262047399e-06
-2.45771786915966e-05
-1.35061177955681e-05
-7.40378632299293e-06
-1.35890234774904e-05
-1.83576119153071e-05
-2.15395044141389e-05
7.54287120517337e-07
-1.56749070422239e-05
-2.06223667217806e-05
-1.65928532855819e-05
-3.05470021023494e-05
-2.91141968835207e-05
-1.42865158450266e-05
-2.45378278650278e-06
-2.4859029881197e-05
-1.9590407869861e-05
-1.63101546300429e-05
-3.10277492172786e-05
5.93417093872153e-06
-1.19042551118078e-05
-1.77238783259938e-05
-2.41818734370843e-05
-2.7238205480542e-05
-2.059670609219e-05
-9.88554643747969e-06
-2.5656706373695e-05
-4.44454134929876e-05
-1.61491472982613e-05
-2.14678827593233e-05
-2.86142686772689e-05
-2.82035901266092e-05
-1.33435770085161e-05
-2.87198794493508e-05
-2.3509393964722e-05
-2.81180108867631e-05
-2.10596125061068e-05
-7.326945061882e-06
-1.58920639828388e-05
-3.14890060899073e-05
-1.89316821977521e-06
-2.18206532935289e-05
-1.47472297962904e-05
-1.8226117363701e-05
-1.15061478691309e-05
-3.25101503771216e-05
-1.38399349115165e-05
-1.2373666454466e-06
-2.03313578774608e-05
-3.30621114455456e-05
-2.56369136299571e-05
-1.7926518523045e-05
-4.58939711244433e-05
-1.10550471269672e-06
-3.94799513645579e-06
-1.63503060168926e-05
-2.88338951718677e-05
-2.5590767541687e-05
-3.56866208755792e-05
-3.17940480806098e-05
-1.46478254809132e-05
-1.25583260826903e-05
-2.03849610857251e-05
-2.07102980364633e-05
-2.77681984809504e-05
-7.49762473820664e-06
-1.5516264041258e-05
-4.43565932844871e-05
-4.25878004239234e-05
6.32553629828033e-06
5.78652409163524e-07
-3.26021535456005e-05
-2.06514860551441e-05
-4.06877545736376e-06
-4.99127928065582e-06
-1.96358770053526e-05
-4.49260848676211e-06
-2.8900172379263e-05
-2.5298014543959e-05
-3.12242988492461e-05
-1.55998617294057e-05
-2.54721524241057e-05
-4.57393753934742e-05
-6.80520873141878e-06
-2.26129217264591e-05
-2.41139481444867e-05
-1.94504638184693e-05
-1.00286683588801e-05
-1.12839311610006e-05
-4.09816631447909e-05
2.9631564962222e-06
-3.01324264907417e-05
-1.17959233124599e-06
-2.68290496174078e-05
-3.37596227026103e-05
-9.32727142531028e-06
-2.95845892646451e-05
-1.88105057942272e-05
-3.3323001241823e-05
-1.67247985202541e-05
-1.83467265853141e-05
-3.19595653702777e-06
-3.55597286885505e-05
-8.24162146842944e-06
-4.13957192466487e-05
-2.12500722317085e-05
-1.6282826891056e-05
-1.60956901621756e-05
-1.86556456478683e-05
-1.91347289148716e-05
6.02878684300376e-06
-2.2157925337315e-06
-3.13267579858264e-05
-3.53610063551078e-05
-1.05932277116195e-05
-3.30423454659124e-05
-7.77565515805443e-06
-2.2755221121473e-05
-3.38901878166272e-05
5.87396905168904e-07
-3.58532309392625e-05
2.58406032669263e-06
-3.39390941874075e-06
-2.19333583138542e-05
-1.90219137526649e-05
-3.29901750336157e-05
-4.76659813861649e-07
-1.09148041650451e-06
-1.24046581934796e-05
-8.62121277431048e-06
-3.70451934602129e-05
-7.17088950014993e-06
-2.08584925689217e-05
-2.55980404316326e-05
-1.53459520135534e-05
-5.41142080438124e-06
-2.2298596276594e-05
-1.48644952263452e-05
-4.01408140257313e-05
-3.69105303614932e-05
-5.28587296666726e-06
-7.87717478732027e-06
1.09681544605748e-06
-1.57603501238953e-05
-2.51517460969185e-05
-3.59526481829122e-05
1.46391730401639e-06
-3.47648461898278e-05
-2.34516402478286e-05
-3.77600552832543e-05
-8.90471133705574e-06
-9.49370852211314e-06
2.26980479796444e-06
1.03222927010197e-07
2.10405143186581e-06
-3.18427705883546e-05
-1.62407836122638e-05
-3.09663577748954e-05
-3.81684718627179e-05
-4.63738594688052e-05
-1.92173116823616e-05
-1.88549653160929e-05
-4.03103319354607e-06
-2.96447567130624e-05
-5.55351413627028e-06
-2.72348658154666e-05
-1.73856015351093e-05
-1.69577654718462e-05
-7.69719801976952e-06
-4.28336471647797e-05
-3.06380572217042e-05
-2.28897257549387e-05
-4.27471659124819e-05
-3.03366877463716e-05
-2.99965782480972e-05
-5.86823430555467e-06
-1.92886928907146e-05
-1.6375415704873e-05
-1.65090124119938e-05
-2.50747972760377e-05
-2.33660839262909e-05
-3.15535356662816e-05
-3.02812281604808e-05
-2.49551559371418e-05
4.16601676054217e-06
-1.71619802065991e-05
-2.6216019451493e-05
-3.50156920189915e-06
-1.80243910693442e-05
-3.63863582108789e-05
-2.07514581515455e-05
-1.71113409304159e-05
-1.03079740007441e-05
-5.09054418206481e-05
-2.05309405403496e-05
-2.3325743263381e-05
-1.98698136198041e-05
-3.89170240469102e-07
-2.61178429980416e-05
-1.6723099803754e-05
-2.04160516615909e-05
-3.11169172612804e-05
-1.41517338877764e-05
-4.08024787918726e-05
-2.49784901451049e-05
-2.14653264403284e-05
-2.60983484753277e-05
-2.18375187637514e-05
-2.07907976033472e-05
-1.5351876212308e-05
-7.24520452130835e-06
-1.557490635531e-05
-2.85362546999385e-05
-2.80478878549089e-05
-2.54051047874851e-05
-2.97793212954211e-06
-2.97120515323947e-05
-1.49054428678733e-05
3.0475501628936e-06
-1.26833135762172e-05
-1.48002688651402e-05
-1.096795574901e-05
-1.95983439426454e-05
-4.53768181416942e-05
-2.70021593969731e-06
-1.77022608400437e-05
-1.56528939222481e-05
-1.32230615885234e-05
-2.58797892733188e-05
6.94988148042436e-07
-4.29773972978501e-05
-3.89315813945494e-06
-1.50928747614703e-05
-1.17250719751678e-05
-9.6711139364286e-06
-2.04252140749521e-05
-2.5789523613993e-05
-2.10345559167231e-05
-3.115395222752e-05
-2.82597401209586e-05
-1.38039515327371e-05
5.77776999237742e-06
-1.86072430706542e-05
-1.80737978323174e-05
-2.54157165579997e-05
-3.53762025633478e-05
-3.08734414873771e-05
-7.37172235001693e-06
-2.15232116747093e-05
-2.92835977992194e-05
-1.23183967047919e-05
-4.12693549561164e-05
-1.82119037709371e-05
-1.47419789420923e-05
-1.44846014444549e-05
-7.52063631534356e-06
-3.10836879478646e-05
-1.43197774034102e-05
-7.08838276388731e-06
-8.18002591428715e-06
-4.62863994595692e-06
-2.41577198366872e-05
-1.05414696430676e-05
-2.21678263366071e-05
-2.45394864376561e-05
-6.03771632067077e-06
-3.37215082943043e-05
-1.696786088621e-05
-3.31783070258329e-05
-1.59716118817423e-05
-3.12450509579637e-05
-1.10818081707636e-05
3.87004162864507e-06
-3.12989724255512e-05
-9.94077839245672e-06
-2.771016138582e-05
-2.63307339546177e-05
-1.96235974349308e-05
-3.12112833108394e-05
-3.1120059780834e-05
4.03137010309762e-06
-1.58600197242291e-05
-7.42036324151617e-07
5.40920572432009e-06
-1.20033483410511e-05
-2.28539067120872e-05
-2.07912956714284e-05
-1.11682532734955e-05
-2.38189806873594e-05
-2.0435325020284e-05
-2.14709109121573e-05
-3.30749750033406e-05
-2.88543125746689e-05
-2.03811055070599e-05
-1.14674765178913e-05
-2.21426277147498e-05
-3.03369553774214e-05
-9.12720011643395e-06
-1.67852334502089e-06
-3.32953514981751e-05
-3.33255077779249e-05
-3.94636759367885e-06
-2.66785178728818e-05
-1.61075886976318e-05
-2.16878076917832e-05
-1.36785690721309e-05
-3.11526880468182e-05
5.3264621339284e-06
-2.41568357131054e-05
-2.93824855081469e-05
-1.60453529953354e-05
-5.92268024467371e-06
-2.03270011306729e-05
-1.37505575392578e-05
-2.93101765336711e-05
-2.97364273054215e-05
-1.28712989792947e-05
-3.4537434518386e-05
-1.98403906538958e-05
-1.32285222921912e-05
-2.25252222206718e-05
-1.47105338716403e-05
-8.55123683491541e-06
-2.98064559393402e-05
-3.7813442735915e-05
-1.23868640259477e-05
-2.56257068708102e-05
-3.29687429632053e-05
-3.70223055551088e-05
-1.64715974271386e-05
-3.14622953049097e-06
-1.37759304422694e-05
-1.72447424231506e-05
-9.25703842076894e-06
-1.27617286679052e-05
-2.14879428631794e-05
-2.65995078771783e-05
-1.35774030102027e-05
-2.37705526097045e-05
-3.51831360925799e-05
-1.58167214274297e-05
-4.67363687047837e-06
-3.61570058097284e-06
-3.32756786508618e-05
-2.59366111803717e-05
-2.38398320631353e-05
-1.45083877822922e-05
-3.11254483402517e-05
-4.4426391171436e-06
-3.5076443916855e-05
-2.37959338027188e-05
-1.8225893833492e-05
-2.3294255260456e-05
-1.74422386115038e-05
-3.71962808012576e-05
-9.96104786695397e-06
-3.04923219551856e-05
-9.22696437095422e-06
-3.00170828876051e-05
-2.70441207024298e-05
-2.97527138092557e-05
-1.80144577251431e-05
-8.23542937126085e-06
-3.68548077471956e-05
-1.26175934354772e-05
-2.08531492322021e-05
-1.35701053800519e-05
-1.39947188270583e-05
9.51865078871301e-07
-2.98299001990287e-05
-1.28464794632477e-05
-3.53353696549575e-05
-1.85575563083817e-05
-1.05706514319628e-05
-1.05116093165337e-05
-3.98502866647344e-05
-3.07497389240234e-05
-1.60650372092812e-05
-2.79316988456466e-06
-2.89662801359734e-05
-2.9385811684049e-05
-2.32032704389211e-05
-1.78689607342556e-05
-1.23395267487164e-05
-1.67090292513282e-05
-9.48489662654052e-06
-2.67879959862363e-05
-8.64583277764901e-06
-2.57903194051156e-05
-9.82244984217162e-06
-2.67325679580816e-05
-3.4455796103018e-05
-2.42675943778343e-05
3.22636033604465e-07
-2.70128370746727e-05
-4.70160635849286e-05
-3.12490753663125e-05
-2.50107903142714e-05
-3.09291591808941e-05
-3.73443053095301e-06
-1.95898928678969e-05
-2.74995649918116e-05
-1.70976103187306e-05
-1.4739095654258e-05
-3.52305363058716e-05
-2.52055575911356e-05
-1.83799224094341e-05
-3.16378820715201e-05
-1.23373428469012e-05
-3.1487980952994e-05
-1.81905999820881e-05
-1.53933910147404e-05
-2.58157446598122e-05
-3.04071179002135e-05
-1.34138852454833e-05
-1.17106113898123e-05
1.11147316774281e-05
-2.3939683029685e-05
-3.13984277759104e-05
-2.66920700293001e-05
-2.86559405013861e-05
-8.86170120596589e-06
-2.47845586205215e-05
-1.96698541510327e-05
-2.28496093184487e-05
-4.1637140352549e-05
-1.45606645603478e-05
-2.74123396405172e-05
-1.47622762669165e-05
-5.86024882660339e-06
1.31014641870563e-06
-1.40352901993478e-05
-7.06232247443351e-06
-2.05922183586014e-05
-3.2198898623606e-05
-3.57707187947744e-05
-3.72964946580742e-05
-2.10873191658141e-05
-3.89305815810091e-05
-1.52777088392683e-05
-1.38932725960319e-05
-4.99654658522753e-06
-1.877061512063e-05
-5.19376542596792e-07
-2.27816740112953e-05
-3.30775594435675e-05
1.3120942900499e-05
-1.12525068916196e-05
-1.65374422929163e-05
-3.1978865720111e-05
-1.40427506905712e-05
-2.82021198106882e-05
-1.82723477680035e-05
-3.14814869124324e-05
-2.38830008954742e-05
-1.06128238340542e-05
-1.79963256265148e-05
-2.42845766281919e-05
-1.9101936912142e-05
-9.37893434156943e-06
8.21496237470759e-06
-2.23548367085685e-05
-3.21149457847261e-05
-1.06421856809821e-05
-1.13138883358181e-05
-2.73151640237037e-05
-1.21607826957341e-05
-1.94738794228127e-05
-3.51406996861058e-05
-1.69580405012826e-05
-3.82192240685054e-05
-3.59077663611306e-05
-4.45036558918119e-05
-1.24004059115947e-05
-2.15516721216727e-05
-1.19295959247997e-06
-2.18054745126666e-05
-1.87355855959053e-06
-3.61863385734305e-05
-4.07807782250035e-05
-1.70378208747917e-05
-2.48900211726638e-05
1.77584586832418e-06
-4.20636021098377e-05
-2.63189140757472e-05
-8.86394205034456e-06
-2.43804885577084e-05
-1.71386793260147e-05
-2.14412527784177e-05
-2.87877002418884e-05
-2.89196778544249e-05
-9.09846437896485e-06
-1.63060824735451e-05
-9.71519513593663e-06
-3.91593327199257e-05
-2.71607546450658e-05
-1.26230622259563e-05
-5.62586627661862e-07
-1.97210230217494e-05
-6.97009136290573e-06
-3.20043826251206e-06
-6.01181699414512e-06
-1.66192093497249e-05
-1.44980180832459e-05
1.00333464474702e-06
-1.96062013675825e-05
-1.06093404057097e-05
-8.32706773888291e-07
-1.38846034480891e-05
-6.80493741624018e-06
9.14394119561165e-06
-3.63767447257265e-06
-3.3949134338024e-05
4.92347634204932e-06
-2.83049956729858e-05
-2.05383321367307e-05
-4.54367952823405e-06
-7.66759668861053e-06
-2.1451296998972e-05
6.26568104891536e-06
-2.3106334881615e-05
-4.37600695256912e-06
-2.4336998186238e-05
-8.2046371160909e-06
-2.1633579294427e-05
6.24105327960143e-06
-2.86630867955304e-05
-7.04396483702064e-06
-2.1356314545118e-05
-6.81496157109975e-06
-2.74786005462001e-05
-3.04077486901497e-05
-2.85164842983909e-05
-2.36257116214828e-05
-3.36210948296723e-05
-2.13589046696998e-05
-7.61048639373166e-06
-1.83990598300426e-05
-2.34060758778393e-05
-9.73725771691235e-06
-1.45949376748921e-05
-4.05431372086114e-05
-1.17912183757899e-05
-1.50362020782769e-05
-2.42460701645876e-05
-4.53001349519856e-06
-6.6260572376963e-06
-2.6265200747146e-05
-1.65180952674487e-05
-3.14367931741058e-05
-1.81354767732859e-05
-2.93149090978867e-05
-1.54256137758517e-05
-1.9375173636261e-05
-2.17280885670082e-05
-2.84644252658111e-05
-2.49779040302294e-05
-1.45477109136738e-05
-1.55514270494806e-05
-2.91866919474569e-05
-3.2896992847472e-05
-3.90429658830644e-05
-2.87011767047638e-06
3.06080986278249e-06
-2.71748867396662e-05
-1.6820002157429e-05
-3.61095497736244e-05
-3.25325495822139e-05
-4.52531546478434e-05
-2.79901065720038e-05
-3.30843109952949e-05
-2.52050174141314e-05
-2.87860427144636e-05
-2.26976370259321e-05
-2.14322467105559e-05
-1.6089691870275e-05
-2.59274225552426e-05
-1.82468584118056e-05
-2.57685808454117e-05
-2.68219114989322e-05
-1.05528832188452e-05
-6.49378901967546e-06
-2.57937868381191e-05
-2.00314416407603e-05
-1.09836250124579e-05
-1.60974275357739e-05
-1.5476860719532e-05
-1.07754873552736e-05
1.25661200704046e-05
-5.5812623278052e-06
-1.88253065895039e-05
-2.12999783168201e-05
-4.77280702439672e-06
-3.33092071750432e-05
-3.28803138305022e-05
-3.50114235741659e-05
-2.12721185616055e-05
-4.02614427227798e-06
-2.21615797731418e-05
-3.50826569814631e-05
-5.57101502190858e-06
9.12523129645179e-06
-4.70479648467271e-05
-1.14988921880496e-05
-2.82582854701096e-05
-1.19728969137544e-05
-5.64004585120151e-06
-9.71403747919041e-07
-1.57352694492899e-05
-2.16252589243603e-05
-2.64218450854098e-05
-2.41679555821618e-06
-5.70486711514699e-06
-3.64477192299736e-05
-1.57510119548404e-05
-1.78660346186183e-05
4.24297492972169e-06
-2.10903456488743e-05
2.43745639479908e-06
-2.91852894501642e-05
-1.78373630963721e-05
-3.61563960134827e-05
3.68735041876194e-06
-3.15459602973972e-05
-3.04450377972057e-05
-3.22548476481247e-05
-2.80930688755094e-05
-1.68346153372718e-05
-2.53112220799904e-05
-1.83270024169501e-05
-1.73596340201875e-05
-5.19109682451601e-06
2.64191154625777e-06
-7.64291147637024e-06
-2.62972365655062e-05
-3.07079112047119e-05
-1.640876750016e-05
-7.74052245617867e-06
-2.73160469963941e-05
6.21359330732872e-06
1.91326003225383e-07
-2.01450163681456e-05
9.27035654189925e-06
-3.39983141171374e-05
-4.94514527249595e-05
-2.00651533227472e-05
-6.07731677985578e-06
-2.98469859215515e-06
-8.34641390418957e-06
-2.9955357464072e-05
-2.515801164574e-05
-2.58820116390923e-05
-2.12751176765902e-05
-5.76177813915534e-06
-1.59683636239487e-05
-2.82434549276533e-05
-1.14407907499772e-05
-3.88932165847331e-06
-1.94821314519415e-05
-3.75269854632724e-05
-3.95369322839628e-05
-1.94585873043092e-05
-1.71840658339066e-05
-3.18955690241774e-05
-2.52919763837669e-05
-1.65498051391951e-05
-3.18436419741606e-05
-3.4370201203061e-05
-2.31143422721994e-05
-1.56650884270023e-05
-2.69434183790941e-05
-1.52409551414896e-05
-2.43132695513717e-05
-5.46695978266425e-06
-2.49863915809176e-05
-1.71004782361269e-06
-1.43199607074105e-05
-9.53524107335211e-06
-1.80189001176899e-05
-7.70315182791769e-07
-2.7941859680149e-05
-2.13871393423063e-05
-4.22234593807853e-05
-2.68155663791076e-06
-1.92352309003293e-05
-1.97723817604264e-05
-1.37280856266287e-05
-2.33613464980111e-06
-7.87578465299033e-06
-2.65684054199752e-05
-2.80379770915946e-05
-2.5620465475072e-05
-1.56830446197693e-05
-9.51842326202299e-06
-1.92545033142785e-05
-1.72411776162599e-05
-2.16762267190606e-05
-2.65211852102305e-05
-1.07252601062343e-05
-3.17067445651028e-05
-2.51093665773285e-05
-3.54733250710356e-06
-2.88394016783559e-05
-2.38598152881343e-05
-1.67214128455709e-05
-7.60081467050417e-06
-1.49268629968023e-05
-1.51459462374316e-05
-2.55731229844396e-05
-9.37686087439677e-06
-1.95106165612661e-05
-2.37997657688552e-05
-2.49927168508625e-05
-3.70021132769518e-05
-7.79418747736851e-06
6.53269256654139e-07
-1.33524519560322e-05
-1.53129323157344e-05
-1.01415599869809e-05
-1.85657497772385e-05
-1.44194263442298e-05
-1.78066173746076e-05
-3.53977999870618e-05
-1.95534829819475e-05
-1.04349747937434e-05
-1.60511943607244e-05
-3.58709252069247e-05
-1.507551128624e-05
-2.19717512050403e-05
-2.98292902102959e-05
-2.1553733876773e-05
-2.15292885423142e-05
-6.47543474555151e-06
-3.5090738601413e-05
-3.27984365504393e-05
-2.70973993469178e-05
-4.34995644188597e-05
-4.9497202175874e-05
-1.52817832182936e-05
-2.09108467997185e-05
-9.51444804182785e-06
-3.39013630352453e-05
-2.14506770814537e-05
-2.73538852410801e-05
-9.34894606602068e-06
-2.71109620684155e-05
-1.5645194566747e-05
-2.46414010409698e-05
-2.59207524947674e-05
-1.98791192207238e-05
-2.35867706835746e-05
-4.05899865669051e-05
-2.0516363542709e-05
-1.06158088175436e-05
-2.20540073341629e-05
-9.27761525780411e-06
-2.73675674815121e-05
-4.95063615259915e-05
-3.5826254666547e-05
-1.6025926741489e-05
-3.46960868742846e-05
-1.10912925927303e-05
-1.92249724627438e-05
-3.0864034512849e-05
-1.55879437722749e-05
-1.42105058505391e-05
-1.93418966769402e-05
-2.90641267119295e-05
-1.73196229551962e-05
-1.36832539649855e-05
-2.78021427583167e-05
-9.61373856391487e-06
-8.96221379951096e-06
-4.295185483556e-05
6.34690647868897e-06
-2.89000945923593e-05
-2.66856254406175e-05
-3.85247716641893e-05
-4.77736633864616e-05
-1.37974852393297e-05
1.49728185859861e-06
-6.69311818212069e-06
-2.55093511388109e-05
-1.68531405573044e-05
-1.31451822282717e-05
-2.5944741109254e-05
-2.09118937170706e-05
-3.62823276611956e-06
-3.1181737029688e-05
-9.45419954855571e-06
-3.12828452529031e-05
-2.89834246478708e-05
-1.54806292314221e-05
-1.37631972314374e-05
-9.83444684059856e-06
-1.58965454878865e-05
-1.16852019313644e-05
8.61050938559422e-07
-1.81469234010709e-05
-1.4542256051372e-05
-2.58172628590101e-05
-2.79743794894819e-05
-2.2551933440072e-05
-1.97901051662977e-05
-3.40708196015974e-05
-5.14190645328657e-06
-2.78467919952556e-05
-4.00519663063143e-06
-2.99294558062685e-05
-3.07020752091257e-05
-4.78096922499501e-06
-5.92728150891263e-06
-1.84124298291487e-06
-2.80121429559911e-05
5.10927219928288e-06
-2.65537797753078e-05
-3.19808299659468e-05
-3.0269988036058e-05
4.40798285969114e-06
-2.20570555045337e-05
-1.91698205365632e-05
-1.49404280364611e-05
-2.02183914462459e-05
-1.50250751999087e-05
-1.03140844339148e-05
-7.30126373157585e-06
-1.77925406350443e-05
5.60472503988166e-06
-2.20500602129538e-05
9.28548601678213e-07
-7.32712312400666e-06
-1.6686879100234e-05
-1.73381183134552e-05
-1.9102567953726e-05
-4.12984898733229e-05
-3.47855942914302e-05
-3.70708795904133e-05
-3.07956510856146e-06
-2.93253925041819e-05
-1.65629293344657e-05
-2.67897901763899e-05
-9.59399541214027e-06
-3.94899579207996e-05
-4.66374655980199e-05
-4.29014965269846e-05
-3.59531317291504e-05
-3.75905486122394e-05
-2.94104405294551e-05
-3.69399728037725e-05
-3.29184193530288e-05
-2.42463078363874e-05
4.1821711574753e-06
-3.61486057626766e-05
-3.27030587012747e-05
-1.69167953636606e-05
-3.39678315527206e-05
-1.82490296113778e-05
-2.08594478068829e-05
-6.19211529414748e-07
-1.57559411462664e-05
-4.78469779818159e-06
-4.17589629585256e-06
6.10107459724615e-06
-3.13850709496118e-05
-3.11363766409253e-05
-1.66980081275669e-05
-2.11291777900767e-05
-1.80528136087365e-05
-1.93674957185615e-05
-3.5313316566034e-05
-3.08166738692204e-05
-3.64285055263157e-05
-2.63716559675214e-05
-1.12472829173384e-05
-2.16490784744169e-05
-1.6227545108586e-05
-2.25022157742869e-05
-4.30564140618886e-05
-1.90546053581391e-05
-3.94493369702023e-05
5.70003202078385e-06
-1.58931461228272e-05
-3.8127772740616e-05
-4.15470321995094e-05
-1.6327984024028e-05
-1.69772347888788e-06
-5.24792735432713e-06
-2.83355838123354e-05
-7.17434443794513e-06
-1.66333767570306e-05
-1.73675182681848e-05
-3.36018793102827e-05
-2.97691305332866e-05
-2.00960312815204e-05
-3.05870954390777e-05
-4.18139168252926e-05
-1.38767864480307e-05
-2.68205705692614e-05
-3.29355965241924e-05
-9.07281901500451e-06
-1.31376034343866e-05
-4.08654786721455e-05
-3.25682343424806e-05
-3.9617574071875e-05
-6.56104487298485e-06
-2.14463202219572e-05
-3.43646360078109e-05
-1.37280940897583e-05
-4.25483222722675e-05
-1.73730285161439e-05
-1.78579392491907e-05
-2.57327402476724e-05
-2.48738134549972e-05
-4.83330497752195e-06
-1.95930232257013e-05
-2.23996563851178e-05
-1.62364632638996e-05
-2.76337947408521e-05
-2.38500606437959e-05
-2.4593190264445e-05
-2.77774949015978e-05
-3.15194562114523e-05
-2.68010456533615e-05
-3.4154663005676e-06
-2.10898933097539e-05
-3.70275347915915e-05
-2.02264835341548e-05
-2.54455433721801e-05
-2.30568326199526e-05
-2.48238636572944e-05
-1.82705571224555e-05
-2.12356506837791e-05
-1.60088661030603e-05
-7.84618874367454e-06
-2.47219911477752e-05
-8.27055143970963e-06
-1.58407818575556e-05
-1.95187778095496e-05
-1.53193292067834e-05
3.74388000986693e-07
-1.20487079265096e-05
-2.85667389108833e-05
-2.09704185368859e-05
-3.05111468859662e-06
-2.14979718210493e-05
-3.20447690444238e-05
-3.64454733572482e-05
-7.74336135009528e-06
-1.04403003067412e-05
-4.34310285788816e-05
-1.42894427796377e-05
7.17007258980433e-06
-2.22422421221682e-05
-2.69706642003403e-05
-2.46407633489329e-05
-2.40270678295806e-05
-3.01658040847951e-05
-4.63663243475696e-05
-5.52218113694959e-06
-3.05723157973244e-05
-7.45445481755276e-06
-3.31554852862127e-05
-3.15348718381045e-05
-1.79974376108633e-05
-1.52944922432506e-05
-1.74068904457879e-05
-1.4755998619241e-05
-3.16725950302182e-05
-1.79747894458001e-05
-2.74506457754547e-05
-2.45035223825455e-05
-2.25347822326538e-05
-1.36346513350113e-05
-1.78598117852726e-05
5.9636929742488e-06
-5.85230521550851e-06
-5.00090840319718e-05
-3.9567188304343e-05
-9.65719750671967e-06
-1.84339621227477e-05
-1.45594107406745e-05
-7.85102582007328e-06
-2.41219044459827e-05
-2.04159621694504e-05
-2.46142032354163e-05
-7.86493726553448e-07
-8.64139033127099e-06
-7.15075574162953e-06
-2.49622785927797e-05
-5.13999528327979e-05
-1.00820679254154e-05
-2.27174118452674e-05
-2.76968107880656e-05
-1.03626346844746e-05
-7.62079006116697e-06
-3.04650013651125e-05
-2.61034242032298e-05
-1.71501452163309e-05
-1.9128299380452e-05
-3.11663091054095e-05
-2.33126414546935e-05
-2.65046325071218e-05
-2.94450113160687e-05
-2.93818247727231e-05
-1.87413110150752e-05
-1.78831827560673e-05
-3.38347823247648e-05
-2.3956964855836e-05
-2.19415580189789e-05
-2.74556889365523e-05
-2.59847123959138e-05
-8.69363136553587e-06
-8.2951001150272e-06
-1.10189741141382e-05
-2.56321592905968e-05
-6.43701284029208e-06
-3.49797650891724e-05
-1.76839372867963e-05
-2.59061960384461e-05
-3.12699331027302e-05
-3.84398525992573e-07
-1.25734991316722e-05
-2.08534539079759e-05
-2.37564022540587e-06
-2.0471601854857e-05
-1.12142717582027e-05
-1.53250072607032e-05
-7.38165083900085e-06
-3.16543866221634e-05
-9.86403258220742e-06
-1.11241841163299e-05
1.08901766279003e-05
-1.77393158543714e-05
-9.84928442308028e-06
-1.61274738824543e-05
-2.77143745702617e-05
-2.15547558754631e-05
-2.83701500517443e-05
9.10180036239109e-06
-4.2990638140687e-05
-3.76252802504902e-05
-3.11073007183294e-05
-2.74223921533266e-05
-2.84085370302427e-05
-2.97690225411646e-05
-2.06450031103862e-05
-2.07095829909758e-05
-1.47302124861057e-05
-2.03437238243744e-05
-1.7781933767055e-05
-6.26187837744849e-06
-6.70949996325889e-06
-4.52257951364518e-05
-3.92537773958911e-05
-3.76199782594911e-05
-2.1386990907566e-05
-9.56113761543146e-06
-5.2026480901441e-06
-1.42513313651421e-05
-2.75569978910677e-05
-6.67640558732464e-06
-3.60290019429726e-05
-3.71947104053716e-05
-6.97508057166244e-06
-1.55307741972162e-05
-4.78477305389886e-05
-2.67392021224164e-05
-2.06713142312615e-05
-1.11974149438397e-05
-2.1157393409969e-05
-2.62677318828037e-05
-1.64765869809112e-05
-2.15600240004738e-05
-3.72974830178355e-05
-1.84175347557631e-05
-2.37678411442709e-05
-9.96895329807238e-06
-2.6417584488234e-05
-2.28049537882086e-05
6.25250107466946e-06
9.45818192645743e-06
-2.78188775873646e-05
-2.35202139204602e-05
-2.69547710094262e-05
-1.51366776812339e-05
-1.60584077827128e-05
-4.48869572923377e-06
-2.19025936153364e-05
-1.0064818133209e-06
-1.25567841804591e-05
7.89439588879109e-07
-1.94876004833459e-05
-1.93121549027868e-05
-2.29176606961161e-06
-4.00345797718189e-05
-2.38191908096721e-05
-4.21034368826202e-06
-1.61687491269062e-05
-1.66083573789754e-05
-4.35754678976036e-05
-2.80726248761506e-05
-1.27783433034646e-05
-1.52141539228133e-05
-3.7096827149882e-05
-3.61608697387253e-05
-2.91936924238631e-05
-2.96069163720767e-05
-6.76320314412204e-06
-8.13020326070314e-06
-2.26891579239296e-05
-2.57866948408286e-05
-3.64199603766856e-05
-2.13800660463064e-05
-1.14441222454054e-05
-3.29859164625065e-05
-5.97828957895909e-06
-7.94742862689874e-06
-2.09161483563955e-05
-2.83615559827356e-05
-1.19317033069801e-05
-4.18167921116946e-05
-5.05954501148638e-06
-3.460330554542e-05
-6.7192655858367e-06
-1.52749162284235e-05
1.71908555077549e-06
-2.09087451887779e-05
-2.52015567666384e-05
-2.37971750079328e-05
-2.94083693463482e-05
-3.1532973413921e-05
-1.19630659275924e-05
-2.95519102216566e-06
-2.41664517520943e-05
-1.07627164098113e-05
-3.12194129629406e-05
-1.82187496561971e-05
-4.29228157081284e-05
-1.37917404179946e-05
-2.73080634698903e-05
-2.63288614540598e-05
-2.16191248008475e-05
-1.01253509331869e-05
-1.8992392009207e-05
-2.8198685389978e-06
-1.24633438642583e-05
-2.39944756931287e-05
-3.94279980467248e-05
-4.71832750022058e-05
-4.17979667313454e-05
-2.84818607653033e-05
1.94497373840777e-06
-3.69328219942993e-05
-1.71114636765283e-05
-1.95937908726565e-05
-9.17823352674205e-06
-1.41692158135156e-05
-2.64527162746809e-05
-2.96185240269012e-05
-4.25916151398243e-05
-3.28878721315136e-05
-2.14353650888566e-05
-1.23145806352713e-05
-2.81587877549438e-05
-4.0891827550982e-05
-1.46428901299502e-05
-2.61510160724553e-05
-4.19407845376461e-05
-4.96038370945952e-06
-2.61676326609269e-05
-1.39526225517183e-05
-1.84673323515339e-05
-3.29627536012928e-05
-1.12493557440019e-05
-2.47171793810629e-05
-3.09303277701313e-05
-2.11615771913726e-05
-3.03003307666589e-05
-2.42640732559327e-05
-1.53999944399492e-05
-6.29894971602904e-06
-3.79299063026005e-05
-2.48966187233922e-05
-1.39820586852995e-05
-1.25332706605441e-05
-8.02834716879681e-06
-1.50532002749331e-05
-3.81478303584911e-05
-2.48493128584263e-05
-1.20634961268461e-05
-2.15714300528759e-05
-3.16408443841297e-05
-2.61131610600231e-05
-1.46827520168478e-05
-3.24006092632989e-05
-1.56340066614773e-05
-3.07837972617291e-05
-3.3057921867821e-05
-3.57932369946126e-05
-1.14246299202284e-05
-2.85642464862723e-05
-3.14641080733977e-05
-2.16138025525519e-05
5.21619510870607e-06
-1.64138305689503e-05
-1.77922649867485e-05
-9.84742773621156e-06
-2.49749720599477e-05
-2.5542426992997e-05
-9.09415162305512e-06
-1.94906501866301e-05
-3.36136605562e-05
-3.86651282281706e-05
-1.37036840454228e-05
-2.12672772187921e-05
-2.90991373318321e-05
-2.16052769521649e-05
-2.22055429043884e-05
-2.75462586763274e-05
-5.27508079403882e-05
-1.43186473173126e-05
-4.7115768361513e-05
-1.39364350814225e-05
-3.28256581492365e-05
-2.28078896490474e-05
-2.72030924526258e-05
-3.57106682645007e-05
-2.35799999872703e-05
-1.13292254974476e-05
-2.29547438119517e-05
-9.35195617515998e-06
-2.67058243466819e-05
-2.26554556616184e-05
-3.03665359214887e-05
-7.45030645003085e-06
-7.32582079641803e-06
-1.20108027716996e-05
-1.15508624473739e-05
-2.39871441527231e-05
-2.73952698079385e-05
-4.82005095891118e-05
-9.07082886723059e-06
-5.33179978942452e-06
-2.86093212679571e-05
-2.95932736892975e-05
-2.74467056354243e-05
-6.06105480874538e-06
-3.39316627848857e-05
-2.48402710701786e-05
-5.26960094236854e-05
-2.11767670699818e-05
2.045759959244e-06
-1.86839428462893e-05
-2.29121597745989e-05
1.32362123673418e-05
-3.11992855110788e-05
-1.56534329818724e-05
-3.8874516337406e-05
-7.44825348743335e-06
-2.85705721470424e-05
-2.84048471560844e-05
-1.29279842817814e-05
-2.93316537085454e-06
-1.28982802601802e-05
-2.85472486437095e-05
-3.35563349557262e-05
-3.59539427023146e-05
-2.71669373216707e-05
-2.46145560313201e-05
-3.1374627456886e-05
-3.20651878405451e-05
-4.15214408364862e-05
-2.71265695742711e-05
-1.64561385942791e-05
-3.68859587721942e-05
-4.90494200137974e-05
-2.14594399402025e-05
-2.2217367019229e-05
-4.09877074833004e-05
-3.49861231059863e-05
-1.49948189085326e-05
-2.54808282848051e-05
-2.29644544213971e-05
-4.90299447321065e-05
5.94202907499825e-06
-2.33191840850235e-05
-2.51891787586488e-05
-1.60639755682462e-05
-1.02495263281927e-05
-8.29750532232516e-06
-7.05387353787387e-06
-1.52904627077582e-05
-2.59792804466876e-05
-3.05809950976543e-05
-1.60916883358454e-05
-3.56026267160571e-05
-3.56297554768336e-05
-2.57272721707508e-05
-2.72519903218293e-05
-1.5078760297558e-05
-2.36378307281869e-05
-1.34490190072253e-05
-2.4812539467725e-05
-2.87868261082503e-05
-1.43724523207246e-05
-1.94886964188478e-05
-2.43772687521354e-05
-2.32454905543848e-05
-1.09597128516692e-05
-2.65182014761682e-05
-3.62472539025112e-05
-3.92028702792103e-05
-1.39045091277621e-05
-3.55150986140182e-05
-1.71004000192356e-05
-3.7385746269389e-05
-3.81015792446625e-05
-3.55047198764505e-06
-1.56583646301081e-05
-2.82772304024241e-05
-1.61411308860569e-05
-2.72176513588054e-05
8.65769380104425e-07
-1.15418065066891e-05
-2.10904608334284e-05
-2.68214215074921e-05
-3.71583271291099e-05
-2.15002269391308e-05
-2.2444524182074e-05
-5.0879063509813e-05
-1.50585955577032e-05
-1.2275915617734e-05
-1.84952748176143e-05
-1.47580008745801e-05
-4.02280121442878e-05
-1.61984028036774e-05
-3.35098652797498e-05
-1.94400797670189e-05
-3.53713824202843e-05
-2.46450989790946e-05
-2.92798883457166e-05
-1.27797337600638e-05
-1.77294908603196e-05
-6.48629564041297e-06
-4.32654929085917e-05
3.69898880077343e-06
-2.15690352353883e-05
-1.82183198007641e-05
-6.07793083977798e-05
-4.7317908479259e-05
-2.11759805423145e-05
-4.9010756682104e-05
-1.73189300208652e-05
-1.20000264824709e-05
-1.38526349466156e-05
-2.23884149490664e-05
-2.12695996263336e-05
-2.16659502683792e-05
-2.37752954219078e-05
-2.08034862857881e-05
-3.39579061128354e-05
-1.03039173090784e-05
-2.79498419794921e-05
-1.69036112624744e-05
1.11815086736543e-06
-1.13200565482547e-05
-7.14938276564434e-06
-2.97095235796067e-05
-2.08858995710561e-05
-3.97108872920936e-05
-6.72217888353941e-06
-2.2854588676155e-05
-8.66001970389816e-07
