# Supplementary material for: Research on computational propagation and identification of mine microseismic signals based on deep learning
Source: PLoS One. 2025 Oct 22;20(10):e0334641. doi: 10.1371/journal.pone.0334641 (PMC12543183; doi:10.1371/journal.pone.0334641)
Supplement: S3 Data — (ZIP) [file pone.0334641.s003.zip › 000100500002886.xlsx_0.txt_24.txt.txt]

-2.46192007586856e-05
-3.18871052396512e-05
-1.26081730508972e-05
-3.24455223692104e-05
-2.18211717054883e-05
-3.72613143525459e-05
-1.81022156496845e-05
-2.56913212362818e-05
-3.63299039684214e-05
-1.62578240297097e-05
-2.01849496598739e-05
-2.43639526915236e-05
-1.36209393769937e-05
-2.15420547147719e-05
-3.0107788053235e-05
-2.00000895639281e-05
-2.52045269708028e-05
-3.05807360449754e-05
-1.58223341835959e-05
-9.74361542124571e-06
-3.53800418252472e-05
-4.18547011807151e-06
-1.99227128918745e-05
-7.20607887021922e-06
-1.71769998168902e-05
-1.46100662043723e-05
-2.78318314220354e-05
-2.42414040844137e-05
-6.85335535052139e-06
-1.08916976788497e-05
-1.75027836129016e-05
-2.81117640528179e-05
-3.08631077511048e-05
-1.74015947893703e-05
1.31583213680587e-05
-3.21829056143603e-05
-2.12548979531381e-05
-4.44592025588609e-05
-4.19320021075152e-05
-2.06962751241133e-05
-7.52011279599947e-06
-1.56286107833975e-05
-3.13006509484113e-05
-4.75864602530776e-07
-3.30082443694544e-06
-2.70860650034683e-05
-4.56887578225554e-06
-2.13059541993101e-05
-3.27985697942063e-05
-2.021326725473e-05
-2.28421642455582e-05
8.90989408792979e-06
-7.36127998614066e-06
-1.77807503064627e-05
-3.05683333952345e-05
-4.15670668679575e-05
-1.23991596927259e-05
-1.85627229059497e-05
-2.19536462967341e-05
-2.63183814040228e-05
-9.15054579911251e-06
-1.73738306862392e-05
-2.66623132101392e-05
-2.14828569950167e-05
-2.66757850696402e-06
-2.91933364784973e-06
-8.06699892081832e-06
-5.87031921112549e-06
-2.00654459166804e-05
-6.00960622950684e-06
-9.35391854783514e-06
-1.27716169545586e-05
-2.00351793065343e-05
-1.0687166839643e-05
-2.43994400841314e-05
-2.61067173361647e-05
-1.70392222137703e-05
-9.08674687358816e-06
-3.86315606509346e-05
-1.49146794075177e-05
-2.64722910798414e-05
-1.99399258170733e-05
-3.30977617046928e-05
-2.49525432476407e-05
-1.09289395377684e-05
-6.75658069747529e-06
-1.97522263710184e-05
-2.82388653598716e-05
-2.92825806202706e-05
-2.38075629395274e-05
-1.89498688758205e-05
-1.09531537341422e-05
-7.70317187478582e-06
-1.2135545903816e-05
-3.78727908009231e-05
-1.52012730426769e-05
-4.1217876535667e-06
-2.17608899998215e-05
-1.74452732137936e-05
-4.32421190311063e-05
-1.55756507775782e-05
-2.67767612551673e-05
-2.83348821375427e-06
-1.6605092338384e-05
-4.71570857317627e-06
-3.11017104671271e-05
-1.31800554647027e-05
2.52420616333402e-06
-4.76952911521817e-05
-2.29135910713864e-06
-3.57970445321787e-05
-3.50308188626549e-05
-2.16635194182435e-05
-9.00466648584173e-06
-3.28607153841338e-06
-2.13123407352964e-05
-3.40411352257526e-05
1.05501859921747e-05
-2.79359179005524e-05
-3.39220351441691e-05
-1.70342223954037e-05
-5.87580475309319e-06
-1.18888316637558e-05
-2.94657189697895e-06
9.82922867655015e-08
-3.10550254639513e-05
-4.18315199967545e-05
-2.72097880421196e-05
-3.02483482929214e-05
-1.52440931732057e-05
-2.12363909465722e-05
-3.57139180311556e-05
-3.76056574560727e-05
-3.39855654973469e-05
-1.27490886747771e-05
-3.97122791332986e-06
-2.42332905988532e-05
-1.16413620911383e-05
-3.41853832096796e-05
-2.64792036576224e-05
-2.37080558820425e-05
-1.54925875776703e-05
-2.7824078881209e-05
-2.03321194393783e-05
-2.85933265703473e-05
-2.60918550541801e-06
-2.02242755504512e-05
-4.30647957463794e-05
-1.11562642040106e-05
-2.88893362813472e-05
3.10299969220869e-06
-5.17591873419811e-06
-1.6223783518881e-05
1.87587277799828e-06
-7.39793937215243e-06
-1.26763976449965e-05
-1.92115479916426e-05
-3.7654133602438e-05
-3.95727847586529e-05
-3.10470367497997e-05
-6.28111021575788e-06
-3.68289143225879e-05
-3.05792845480968e-05
-9.2830549910162e-06
-2.71608406019209e-05
-2.61659222914387e-05
-1.10847790496977e-05
-1.02734420691179e-05
-2.56164090544277e-05
-6.90725640962017e-06
-2.98062142915491e-05
-1.60389701734918e-05
-2.59709838580435e-05
-1.11140167043064e-05
-3.26519833190958e-05
-1.0289517682927e-05
-3.02185798814257e-05
-2.09670953649927e-05
-2.54289543798968e-05
-1.75776088188214e-05
4.78102589101478e-06
2.09364169383737e-06
-3.32222010709067e-05
-2.88620794493722e-05
-1.08171188119849e-05
-2.60113015935803e-05
-1.87241018621787e-05
-3.94024839161294e-05
-2.77831206382877e-05
-3.39851848803574e-05
-9.65865110021164e-06
-2.60802073186641e-05
-1.25364041392414e-05
-1.55836066787232e-05
-1.88414995766099e-05
-7.90907244175586e-06
-3.42265575183969e-05
-2.38306001326723e-05
-2.74384572452924e-05
-3.32600589181373e-05
-1.26236424414496e-05
-3.22692279275989e-05
-2.74396484131962e-05
-3.8671427645645e-05
-2.81042059200485e-05
-2.25303635219628e-05
-2.88452576540638e-05
-2.15073512464281e-05
-3.02620025531483e-05
-5.59257687413772e-06
-3.29312882617307e-05
-2.57422314417242e-05
-1.26558135192605e-05
-1.32458644459708e-05
-3.41616552498301e-06
-1.23392325318079e-05
3.84853554935822e-06
-1.52225320146727e-05
-2.45155054173287e-05
-2.47333474815216e-05
-3.67778834544011e-05
-5.11745994977212e-06
-2.61924654576986e-06
-2.86007699707145e-05
-1.70229130083476e-05
-4.10966402728411e-05
-3.65318652385414e-05
1.13439028341461e-05
-2.48484699547737e-05
-4.42440298081397e-05
-1.890072276922e-06
-2.6579286536253e-05
-2.99144012328874e-05
-1.06326260311218e-05
-3.78665416207454e-06
-2.18459421900189e-05
-4.32758540930354e-05
-3.39002813958187e-05
-1.38939899863154e-05
-2.17485836434124e-05
-1.37172217549535e-05
4.31099511759576e-07
-2.20202775200368e-05
-2.22483627734731e-05
-2.12077911954626e-05
-3.59484946637586e-05
-1.57824866316292e-05
-2.5225670378636e-05
-2.77118748518879e-05
-2.96258659748243e-05
-3.50348950923164e-05
-1.75282828978371e-05
-1.2554346683882e-05
-1.97601860618987e-05
-1.52184704958576e-05
-2.70130280369938e-05
-1.41937461341182e-05
-2.05869206527863e-05
-1.395523084886e-05
-1.24104009399329e-05
-1.74685624089087e-05
-4.78740837176039e-05
-2.30312055957557e-05
-1.65242952262689e-05
-3.19702497334139e-05
-3.88334880698425e-05
-2.10444231708391e-05
-3.4561846673063e-06
-2.55586005188868e-05
-2.44543635349398e-06
-2.01755335722464e-05
-1.09459250598299e-05
-1.75505495164178e-05
-3.83024789920969e-06
-4.34706833465025e-05
4.40805315428915e-06
2.34621960727877e-06
-6.15203455695799e-06
-1.32048608788188e-05
-3.56077491711303e-05
-4.74260170246556e-05
-1.09218903692576e-05
-3.15529837689404e-05
-1.70892021951567e-05
-2.70518341961749e-05
-3.16089866804554e-05
-1.69183932843982e-05
-2.31821326614899e-05
-3.03858923362538e-05
-2.42162907594547e-05
-1.49908886440447e-05
-3.09108054796654e-05
-2.82556631840101e-05
-1.93391227904981e-05
-3.45500175976169e-05
-4.35984326231127e-05
-1.90680943939562e-05
-3.38782843327294e-05
-2.83485505722009e-05
-6.97876375518222e-06
-7.21549859976131e-06
-1.90183001642448e-05
-1.58692104592576e-05
-3.77067536913759e-05
-1.61339773389177e-05
-2.48342829693503e-05
1.69112881515091e-06
-2.01263322642729e-05
-2.03476644226695e-05
-9.82966822286467e-06
-2.45637502701216e-05
-1.97456800072893e-05
-7.80704214342922e-06
-7.7549900678186e-06
-1.72634769675072e-05
-2.2110363625573e-05
-6.12104737159234e-06
-3.22949727680685e-05
-1.44033419240167e-05
-1.0255435309162e-05
-6.06867112420502e-07
-2.63633272365481e-05
-1.80846556350347e-05
-2.71811064272283e-05
-2.17056208896784e-05
-3.52562252777553e-05
-3.3682767277169e-05
-6.6204571793542e-08
-5.05035606150309e-06
-3.64298655961686e-05
-1.25233164476421e-05
-2.65016392699576e-05
-1.9504855596288e-05
-1.85592871336293e-05
-1.40533598965787e-05
-1.54791034103326e-05
-2.2269863209711e-05
-2.73380653447837e-05
-1.97587504419334e-05
-3.36368558060561e-05
-1.76510049771226e-05
-7.2744581160949e-06
-3.04067085644208e-05
-1.27450701619153e-05
-2.49521654018949e-05
-2.76018322403922e-05
-1.68198848055583e-05
-2.96337695870895e-05
-3.58061933752282e-05
-2.63291179646218e-05
-2.21269311699714e-05
-3.00952816663032e-05
-4.42767819725962e-05
-2.37533477107239e-05
-2.72466221718073e-05
-1.01931159823543e-06
-2.72893985677758e-05
3.54912468007943e-06
-3.08745022526729e-05
-3.40320596321376e-05
-1.61243440648836e-05
-2.54807855021011e-05
-2.36090127553562e-05
-1.80390978708803e-05
-3.58381196616497e-05
-2.29023163296033e-05
-2.12486460803795e-05
7.27443567981111e-06
-3.48982696360234e-05
-1.34567753420834e-05
-2.58090952461596e-06
-1.08195790414172e-05
-2.05065100918746e-05
-3.5783216993563e-05
-3.03336192419475e-05
-1.87018039815585e-05
-3.2007346889603e-05
-4.06414080609342e-05
-2.1355064669204e-05
-2.61341853268773e-05
-2.55897422806065e-05
-1.23881575390044e-05
-1.70236388000193e-05
-3.13168105596443e-05
-4.60034056799242e-05
-1.62301904011594e-05
-3.47901372794336e-05
-3.33375301284375e-05
-1.9890715230735e-05
-1.73935031315221e-05
-3.46344516352065e-05
-3.70415837614825e-05
-3.67450934701767e-05
-1.51795707989705e-05
-2.30918232970592e-05
-2.17933754451729e-05
-2.47730047508827e-05
-2.41270175836104e-06
-1.78104678393976e-05
-1.08247515134004e-05
-1.35091142044361e-05
-1.14872316064576e-05
1.13336746350598e-06
-9.66860361925966e-06
-2.90722860314303e-05
-1.21721091062612e-05
-3.23066411721031e-05
-1.62071222705293e-05
-2.22805430133829e-05
-3.46862541647321e-05
-9.16757674762437e-06
-1.98793217631597e-05
-3.05856565671846e-05
-9.54208158142232e-06
-3.1614902091181e-05
-2.01841436723652e-05
-1.59658661692994e-05
-1.11690962169397e-05
-1.80294104979188e-05
-2.17475263516051e-05
-5.85620934619344e-06
-1.9454054595584e-05
-2.65109414308167e-05
-3.32968413158226e-05
-2.70329623478722e-05
-9.05649871142526e-06
-5.01482813458421e-06
-2.15316659791849e-05
-1.72477293076476e-05
-1.26123074865209e-05
-6.31429319598742e-06
-2.48040148385533e-05
-5.2577241213423e-06
-3.09578785917291e-05
-2.21333996896646e-05
-2.39411455910433e-05
-1.29862635060821e-05
-4.3086601138287e-05
-2.17879769337346e-05
-4.19130602761601e-05
-4.89663820463621e-06
-1.57048433187997e-05
-2.29408191435528e-05
2.65426673311026e-06
-1.30905633907361e-05
-3.87446887435945e-06
-6.6618452029028e-06
-2.37315879663633e-06
-2.35505197641552e-05
-4.29643022750363e-05
-2.22580985025526e-05
-2.20559556319704e-05
-2.90331910852369e-05
-6.93345770662219e-06
-3.2357778674535e-06
-2.46028719924559e-06
-2.59851894163317e-05
-3.07561854468517e-05
-1.59989156759363e-05
-1.43101992868678e-05
-2.85402636100812e-05
-1.87008848280817e-05
-2.72909282189189e-05
-3.59783156188776e-05
-1.14460909683993e-05
-2.49140486345268e-05
-1.92895011602096e-05
-7.85217054818781e-06
-1.87681478218517e-05
-1.51810021547104e-05
-1.41318137067424e-05
-9.12842072382026e-06
-7.46020461560476e-06
-2.90544377757329e-06
-2.85065827223279e-05
-1.0437839729376e-05
-4.15521209339082e-05
-1.45654723830151e-05
-2.20272851896085e-05
-3.68221094190597e-05
-2.67776974885888e-05
-4.05833664995205e-06
-2.67921384528902e-05
-8.02628836541284e-06
-3.33184008425473e-05
-9.85022030895742e-06
-1.59219566901287e-05
-3.43176725132911e-05
-1.04277100127008e-05
-1.93267117886312e-05
-2.46226582738139e-05
-3.85580293014695e-05
-2.13510672346006e-05
-4.61536270828965e-06
-1.97102270342735e-05
-3.0838538189263e-05
-2.3171704301731e-05
-1.05596055417824e-05
-1.25437969151071e-05
-7.23805440825588e-06
-1.82795310355244e-05
-1.92501211931885e-05
-1.32286923652301e-05
-4.37368679074598e-06
-1.93495351396767e-05
-1.98901527516037e-05
-2.55294769152507e-05
-1.80354091745253e-05
-2.91779865537373e-05
-1.15051612828174e-05
-2.44814396596576e-05
-1.24838445902685e-05
-3.74783378051195e-05
-1.8779307183617e-05
-1.23628993032823e-05
-1.2556630001187e-05
-1.65348359501941e-05
-8.36409084345146e-06
-1.37526017347296e-05
-9.13421068622012e-06
-2.85187526031568e-05
-4.06832040675953e-05
-8.86825669984908e-06
-5.16593941528655e-06
-1.16305666464587e-05
-8.78084726980995e-06
-2.18307788845342e-05
-1.97468526245161e-05
-2.46388866980682e-05
-2.43338765049744e-05
-6.82566311369785e-06
-8.04333671625252e-06
-1.07405557580582e-05
-2.34123111046917e-05
-4.10850789109017e-05
-2.75135955432131e-05
-8.37751409680368e-06
-1.06595937762481e-05
-9.49544805350814e-06
-2.94787138010658e-05
-8.34994545381727e-06
-1.84706015380743e-05
-7.95465040640567e-06
-1.66809119616576e-05
-1.36547530741387e-05
-1.2570836603147e-05
-1.24239284193675e-05
-1.24162451991795e-05
-3.57366435705681e-05
-2.12851508101865e-05
-6.04679461336036e-06
-3.0320581613732e-05
-2.79362529920119e-05
4.61274010942865e-06
-2.78751746523143e-05
-2.04877721568841e-05
-8.36945696347104e-06
-1.68633204720316e-05
-1.74315988440587e-05
-3.67350031551228e-05
-2.79434622291781e-05
-7.81695391523981e-06
-9.52362591553161e-06
-2.11504558704258e-05
-1.359199552421e-05
-1.57842904099171e-05
-4.20796635482637e-05
-1.17481322489791e-05
-1.90217561818905e-05
-1.50262353874052e-05
-1.63926255488361e-05
-4.01387620968889e-05
1.57772232613517e-05
-1.27251315463585e-05
-2.82350033891559e-05
-2.45689344580598e-05
-3.32506269027552e-05
-4.41070268171528e-05
-2.14550409632926e-05
-5.40229362421658e-06
-1.44077508263748e-05
-9.94171441996527e-06
-2.02541400990547e-05
-4.35683910225383e-05
-1.93326359143366e-05
-1.16037313847315e-05
5.81696052670063e-06
-7.37718434880673e-06
-1.59746683065952e-05
-2.00753949042213e-05
-3.28732179247212e-05
-6.76925462132762e-06
-2.60288254180015e-05
-3.57956471425613e-05
5.56277101691432e-06
-2.4148458211507e-05
-1.5288954672737e-05
-3.06298250451727e-05
7.43062767934943e-06
-1.9104484402336e-05
-2.29735378455206e-05
-1.19840928389668e-05
-1.95563530613695e-05
-1.16553218707994e-05
-1.92208974923012e-06
-1.99392949754147e-05
-4.22426898452061e-05
-1.84347690038921e-05
-1.93106882068589e-05
9.0415877484351e-07
-4.21369459158622e-05
-2.9947665598558e-05
-2.10546200932284e-05
6.94822532730489e-06
-4.11840176093574e-06
-2.80292359108113e-05
-3.44594254977292e-05
-1.19236546615844e-05
-2.1986088757445e-05
-2.85800702189777e-05
-3.03675998495242e-06
-8.92723099534682e-06
-1.16370330247292e-05
-3.05444947268445e-05
-7.77620316721683e-06
-1.8235230867756e-05
-1.60760187972659e-05
-1.78851727121542e-05
-3.34761978865172e-05
-8.1590056228958e-06
-2.03740790827787e-05
-1.43663942720857e-05
-2.28738642825927e-05
-4.96556437969352e-05
-1.59305860514717e-05
-4.55455902122219e-05
-7.96923953441362e-07
-1.7603200613949e-05
-2.83656248772917e-05
-5.51212441975155e-06
-9.49960883737013e-06
-1.55128416951923e-05
-1.08987426539909e-05
-5.19128386208827e-05
-1.12310600986896e-05
-8.08674770785179e-06
-2.11211043562963e-05
-1.43655149703707e-05
-2.6893855488148e-05
-7.10147081478607e-06
-3.16398928454025e-05
-2.88042520939875e-05
-3.32206943049292e-05
-1.25380063995083e-05
-1.18172210150463e-05
-3.26170431072599e-05
-1.8236193669782e-05
-2.03950858962984e-05
-4.93709694209812e-06
-1.98623235350053e-05
-3.72229086259072e-05
-4.21179961001769e-05
-4.71498822902344e-06
-3.09145764311663e-05
-3.36409992693363e-05
-2.7871825640557e-05
-4.52821730235922e-05
-2.27309313618458e-06
-1.6706328552277e-05
-1.78070088492844e-05
-3.83593607662905e-05
-5.04891551638017e-05
-1.71538393210981e-05
-2.24456101395969e-05
-1.50657826060378e-05
-1.91854135059669e-05
-1.87197062244489e-05
-2.54398646111556e-05
-1.48527506559965e-05
-1.12127173481388e-05
-1.84158126476009e-05
-3.44486625979538e-05
-1.91573701571687e-05
-2.8493066742027e-05
-1.86597541103427e-05
-8.60175123065618e-06
-1.3806938839105e-05
-1.99070172138141e-05
-2.927558766018e-05
-1.77929411023072e-05
-3.26843186269675e-05
-8.12706551766758e-07
-2.56834557491635e-05
-3.98787864048796e-05
-1.36425028813471e-06
-9.86600404911522e-06
-3.27336774148494e-05
-2.76070016734902e-05
-2.90074658627092e-05
-2.76790694806893e-05
-2.026392108454e-05
-2.7401565632931e-05
-1.8625165020411e-05
-3.23149857596188e-05
-2.94813552822044e-05
-2.57419942964833e-05
8.14709507607804e-06
-1.96382874406682e-05
-5.40229456383702e-06
-3.47291456983394e-05
-2.23370463792445e-05
-1.31518268487786e-05
-1.83151311406827e-05
-4.34636197517706e-05
-1.04247075388812e-05
-3.29396362833359e-05
-2.50716692335668e-05
-2.97289088729962e-05
-1.90348784348735e-05
-2.76213737317719e-05
-1.81315882951044e-05
-1.36587060403607e-05
-1.14713469838558e-05
-2.04995886537787e-05
-1.21675871769007e-05
-2.28777102856864e-05
-1.3436529920225e-05
-1.66901947757659e-05
-3.02871052806055e-06
-1.87004255610919e-05
-1.67590903504863e-05
-3.3850078781185e-05
-1.66776466712642e-05
-3.33026120038253e-05
-2.53125150426666e-05
-2.31484915286955e-05
-3.3042662219867e-05
-3.17114826356463e-05
-2.14769273766649e-05
-1.04109737342081e-05
-2.84141267389116e-05
-2.24223869613713e-05
-1.8150541925226e-05
7.99562188788986e-06
-1.63614995467969e-05
-2.75215857469184e-05
-1.77058675576803e-05
-1.65716251205676e-05
-3.10371639844638e-05
-1.51680641327667e-05
-1.2086795384419e-05
-1.72593613638028e-05
-2.4933876629026e-05
-3.1026778069001e-05
-3.73004001645813e-05
-3.73858795207185e-05
-3.52742934276613e-05
-1.00799993035226e-05
-2.18944569330025e-05
-1.83792827132027e-05
-1.18998886990195e-05
-2.84991142311427e-05
-1.402240603318e-05
-2.68778541297257e-05
1.98986805630198e-06
-2.64477517509909e-05
-1.15512463105135e-05
-1.75971109638626e-05
-2.38626632036772e-05
-2.69675658238238e-05
-2.82797580857359e-05
-4.22840404918457e-05
-3.80258719023063e-05
-2.52133631724366e-05
-2.48601815156101e-05
-1.74953876088353e-05
-1.78089691987838e-05
-3.28897190358962e-05
-3.26317765127972e-05
-1.16776011195987e-05
-1.51020335463297e-05
-3.08340395109509e-05
-9.30857991015967e-06
-2.35108582690295e-05
-9.60416917941791e-07
-8.13187097422231e-06
-4.14534075866432e-05
-3.70882506451803e-05
-2.3768313239242e-05
-8.34486948602185e-06
-1.1793629463311e-05
-2.85681807734895e-05
-1.53470987828732e-05
-1.30765016736926e-05
-1.89137547882378e-05
-3.12295973252694e-05
-8.82224557711564e-06
-1.0853541328635e-06
-3.71134349981181e-06
-7.27914051900835e-06
-1.33334999755893e-05
-2.27840915112066e-05
-2.25666717284299e-05
-1.27658752164858e-05
-3.3128988672206e-07
-2.64619769514526e-05
-1.91105276930294e-05
-1.71839358612724e-05
-2.75421852291941e-05
-2.43834300974299e-05
7.68562782048534e-06
-3.30982761673791e-05
-7.67586907880727e-06
-3.02147815888022e-05
-1.08961832755742e-05
-4.47417715661334e-06
-3.77785136173383e-05
-2.4692339216146e-05
-1.55975433824196e-06
-7.42120599346179e-06
-1.40622434367839e-05
-2.56652190688991e-05
-7.85331774229249e-06
-5.84792485359103e-06
-1.14790689394064e-06
-1.88913375612177e-05
-1.88679464730392e-05
-1.74675207010576e-05
-4.76583912230757e-06
-2.10307275124182e-05
-1.41009312108546e-05
-2.71537215123015e-05
-5.40314602400715e-07
-8.57873700446046e-07
-8.55468791326482e-06
-6.6225769426798e-06
-3.13695180193999e-05
-2.36753477568198e-05
-3.23059014051485e-06
-1.01179285192474e-05
-3.84065603089815e-05
-2.7763887324853e-05
-1.49113794273906e-05
-2.22229904629444e-05
-1.47913462541548e-05
-3.11089562110935e-05
-2.42092636367256e-05
-3.24216111882076e-05
-8.33393683299153e-06
-3.03858843517653e-05
-1.56481572156878e-05
-9.63123945732096e-06
-2.74230853745409e-05
-1.92360632669514e-05
-9.50435551501248e-06
1.24051289669349e-06
-2.12503260826513e-05
-1.62774649238289e-05
-1.29699355931727e-05
-2.56076015068935e-05
4.05598910913851e-07
-1.78557762363758e-05
-1.94662669822397e-05
-1.35765232842863e-05
-1.99095959129791e-05
-2.10949623110895e-05
-3.29603083954844e-05
-2.94822021587617e-05
-1.44906979562187e-05
-8.02293141004051e-06
-1.76361309593049e-05
-3.5146858796712e-05
1.14090581497023e-05
-1.60789785144561e-05
-2.12189850819897e-05
-1.76884504014832e-05
-3.18663037791316e-05
-5.40901733159008e-05
-3.02191593559058e-05
-2.28305798888474e-05
-6.33381068229387e-06
-1.89425701240762e-05
-4.42173284199459e-07
-2.5384081232578e-05
-1.85579948977424e-07
-3.77911231934563e-05
-1.44183433880748e-05
-1.13081493697938e-05
-2.2641257526339e-05
-2.66375621633571e-05
-2.99738141719069e-05
-2.9574366545842e-05
-1.52007425239726e-05
-4.30106032053932e-06
-3.63384476848374e-06
-2.39882246766602e-05
-2.78107840412746e-05
-3.47959908173998e-05
-1.88444786001414e-05
-1.03400296353722e-05
-2.65498046945157e-05
-2.03348690327936e-05
-2.57312135795487e-05
-1.48519381597733e-06
-1.7961706079221e-05
-1.56540383713815e-05
-1.0038761091761e-05
-2.81198838077612e-05
-3.25372417826836e-05
-3.47863216589582e-05
-2.36298064473372e-05
-1.28736997924679e-05
-2.68040779817786e-05
-3.61522417905992e-05
-1.36502199510996e-05
-2.55432713829533e-05
-1.52106028037794e-05
-9.01508214609138e-06
-1.27420588429668e-05
-1.43364512334781e-05
-1.92056030895643e-05
-2.29303814790447e-05
-2.61519941462507e-05
-1.24977107150455e-06
-2.34514687993191e-05
-4.07642713608989e-06
-1.68321312595346e-05
-2.39333438622816e-05
-2.70372848550467e-05
-2.52481249643026e-05
-2.8866590299194e-05
-3.83375545375248e-05
8.57799607260803e-06
-1.37091063456614e-05
-7.51248727214582e-06
-2.33005180951082e-05
-2.53138013851592e-05
-2.64431617798318e-05
-1.21995572546805e-05
-1.46889650563417e-05
-3.28661387048554e-05
-4.16788439765332e-06
-3.19226455575077e-05
-1.24800331220554e-05
-1.21847615983254e-05
-2.55387164451263e-05
-3.58880360736234e-05
-3.34839194296367e-06
-2.18752188940697e-05
-8.14933557249471e-06
-1.62455453209696e-05
-2.37529172480122e-05
-2.19829141431529e-05
-3.75988276395185e-05
-3.46488194027095e-05
-2.3868210100755e-05
-4.19689237447858e-05
-2.42806818871329e-05
-1.02053536195003e-05
-2.36022535582695e-05
-1.85583398336714e-05
-5.37078881671845e-06
-2.60847637745912e-05
-2.60767577633295e-05
-3.11616931041564e-05
-2.34037752771544e-06
-2.28604865820561e-05
-2.83559142005706e-05
-2.51162033108024e-06
-9.15742916105899e-06
-2.408110815534e-05
-8.36610710273777e-06
-1.23137695030075e-05
-1.44533558083515e-05
-2.23338920581562e-05
-1.26182634763573e-05
-2.06729677794923e-05
-3.90682675041119e-06
-9.01134528459387e-06
-1.32962295520207e-05
1.1759815024861e-06
-2.86831312446798e-05
-1.96727651629843e-05
-1.82365775672268e-06
-1.26655046631095e-05
-1.46736445426377e-05
-5.30888479229727e-06
-2.3869234739064e-05
-2.4994809280508e-05
-6.33065528958144e-06
-1.58790129365273e-05
-3.33987860865352e-05
-4.83918019988457e-05
-2.09076731703109e-05
-2.58910259845617e-05
-3.95369185711435e-05
-4.95676635383438e-06
-5.29496055158842e-06
-1.07809980473243e-05
-3.10151510446661e-05
-2.38859788539162e-05
-8.60764103149741e-06
-1.7513870860764e-05
-1.66779095332467e-05
8.310078764137e-07
-1.20785713451838e-05
-5.83859694012272e-06
4.2073632134596e-06
-2.7391243627508e-05
-4.0916774528652e-06
-3.80345461610557e-05
-6.40511159303555e-06
-3.11023591246927e-05
-3.77289582364028e-06
-2.77103448034768e-05
-3.01241973545354e-05
-3.7556813889709e-05
-1.03710676089757e-05
-2.00241669695309e-05
-4.22410153709839e-06
-2.20807096057983e-05
9.96467579882089e-07
-3.38988527101436e-05
-2.20947581385962e-05
-3.3670787947497e-05
-1.17872757711006e-05
-2.44040682703601e-05
-3.10325317267905e-05
-2.51657589879752e-05
-3.11007472169977e-05
3.0583223252398e-06
-2.10899066135816e-05
-1.60528845202259e-05
-3.29313787772175e-05
-1.26167557188657e-05
1.13991491950579e-06
-3.83703095957536e-05
-3.16110005005792e-06
-3.46184300714548e-05
-1.28055151645242e-05
-1.46176272216026e-05
-9.63974986476378e-06
-1.89901582644321e-06
-4.69955108994944e-06
-1.11488832207139e-05
-3.88981415641169e-05
-2.88505389339626e-05
-1.81795610008468e-05
-2.09224333052283e-05
-8.10688022894642e-06
-1.70409596339875e-05
-2.39658023459297e-05
-2.25045669117272e-05
-1.08234668397387e-05
-1.67547765515369e-05
-1.41563452760662e-05
-1.87568029518847e-05
-2.03417778890355e-05
-2.6382663948359e-05
-3.16223379411022e-05
-1.87190535304062e-05
-1.88172153003064e-05
-6.19316376181492e-06
-3.27239160058764e-05
-3.53166303697988e-05
-2.03161850996493e-05
-2.38268084241471e-05
-2.78590461143025e-05
-1.99452847975583e-05
-3.95944969352214e-05
-2.49789801293679e-05
3.64965621937486e-06
-3.93205612746983e-05
-3.78936106653659e-05
-1.8175188428118e-05
-2.61625124024911e-05
-9.12754685438401e-06
-1.85324493961704e-05
1.45845101172687e-05
-2.16835980055477e-05
-1.48755037907316e-05
-3.57912536602704e-05
-7.57344946906724e-06
-1.66711746680216e-05
-1.67124161769158e-05
-2.53188881589635e-05
-1.78234514094519e-05
-2.25053475691466e-05
-1.1135491105171e-05
-2.4807067025792e-05
-1.35326135607329e-05
-1.15563513872928e-05
-1.13020489207289e-05
-2.39059677494704e-05
-3.25073826575996e-05
-1.64150995655883e-05
-1.8486331550694e-05
-3.43446556881069e-05
-2.8461937508005e-05
-1.22499118497041e-05
-1.83036226702912e-05
-2.27445780075581e-05
-3.08316070137793e-05
3.66586107693802e-06
-3.95361653059436e-05
-1.95206314182492e-05
-9.06727044191423e-07
-1.96205530267113e-05
-2.81991359251995e-05
-3.04874868608162e-05
-3.39694223590598e-06
-2.68416736709216e-05
-1.09324892606974e-05
-1.13001907203369e-06
-3.69262107095264e-05
-2.70685060493484e-05
-1.12644479830392e-05
1.85559332246906e-06
-6.45872710211895e-07
-2.2839510877953e-05
-2.6015135697913e-05
-1.76606367361345e-05
-3.19895079002203e-05
-2.7935722835973e-05
-5.10005130928347e-05
-3.81149558352843e-05
-3.79206176304881e-06
-1.55292459992381e-05
-1.94265158269496e-05
-1.78094465533137e-05
-1.77991910978058e-05
-4.10318641818801e-05
-1.99954962194554e-05
-1.3208376458577e-05
-9.3974858643061e-06
-1.4228733706226e-05
-2.20964870532136e-05
-1.97663492720868e-05
-3.68160356035306e-05
-1.07549973290764e-05
-3.72538771396365e-05
-3.11354318179553e-05
-2.85949456296441e-05
-9.68842115550294e-06
-3.10075788382455e-05
-2.17452873117446e-05
-2.63858461550743e-05
-2.34238296952504e-05
-1.91844269463766e-05
-2.35243955034222e-05
-9.88568763353978e-06
-2.10837120047945e-05
-2.18455763566397e-05
-1.41131437635917e-05
-1.33975012655124e-05
-1.03591734211569e-05
-2.22085198738282e-05
-1.27148032042499e-05
-1.59025870848242e-05
-3.87808190724076e-05
8.8037879969076e-06
-1.82613358819542e-05
-4.85708972595752e-06
-2.09127772315364e-05
-1.12708672367496e-05
-2.07915168694894e-05
-1.15544340661364e-05
4.1522874430656e-06
3.71469609455615e-06
-1.5313448345698e-05
-1.11061124910521e-05
-1.82365601719556e-05
-3.47482311153783e-05
-3.83278373902179e-05
-1.61805657189057e-05
-1.37956572815526e-05
-7.52307163599477e-06
-1.46037130671202e-05
-2.93720437971567e-05
1.34083433879528e-05
-1.97901872308219e-05
-3.76318083952352e-05
-1.13283180321272e-05
1.37629169903783e-05
7.78915432827385e-06
9.8155517819457e-06
-2.81340343654248e-05
-2.94883013150287e-05
-9.63792776396865e-06
-3.53110539139775e-05
-2.66671656950653e-05
-3.1510266857997e-05
-4.35425067889164e-06
-3.95038813747306e-05
-6.08986514507392e-06
-1.92376511214566e-05
-2.11976242148508e-05
-1.15141307036396e-05
-1.86931580346277e-05
-2.92239170287527e-05
-1.46859102055486e-05
-9.16356791544749e-06
-1.64785767554674e-05
-3.0245887369731e-05
-1.1240784010651e-05
-2.60476193548362e-05
-2.51869441966497e-05
-2.17213454082649e-05
-8.60312509928752e-06
-3.70517590629456e-05
-1.69093063952816e-05
-2.74457242308262e-05
-1.71638781109332e-05
-1.06090546899613e-05
-1.13230894455062e-05
-2.72497782321019e-05
-2.89488682609158e-06
-1.9175904062221e-06
-5.77184900933841e-06
-1.53423818914819e-05
-2.27238703092963e-05
-1.44103049552922e-05
-4.31956014918954e-05
1.27623007325212e-06
-9.88259561504514e-06
-3.36700297060585e-05
-1.80718138488334e-05
1.22663160011182e-05
-2.49962064526904e-05
-7.94657539976551e-06
-6.35743701935436e-06
-1.24859897634835e-05
-2.01684821829476e-05
-1.29826185795253e-05
-1.06000453538266e-05
-5.45765456663058e-06
-4.32964316599874e-06
-1.0123142843781e-05
-3.32875921024174e-05
-2.81376158126236e-05
-1.79643952935065e-05
-3.41157916207197e-05
-5.60651838253599e-06
-2.22236960422521e-05
-2.2323474909718e-05
-2.43962415279271e-05
-1.19946546429688e-05
-2.53333606220084e-05
-1.27217023961136e-05
-2.54050137554089e-05
-1.13230500984039e-05
-2.96886251319847e-05
-4.84116420332976e-05
-2.40108586378163e-05
-4.87841410528463e-05
-2.14189481705966e-05
-1.937878659749e-05
-3.3200519740855e-05
5.84356460884842e-06
-3.36485896786678e-05
-2.81272369764674e-05
-3.07797077169273e-05
-7.86873372164965e-06
-2.41201275737959e-07
-1.95998959920132e-05
-7.88896104174205e-06
-4.20965519102622e-06
-1.81495407380176e-05
-1.62501626855111e-05
-3.99232017755253e-05
-1.40339459178703e-05
-3.04909630470666e-05
9.00660628537251e-06
-2.30807662832057e-05
-1.73925017543662e-05
-2.41854502415363e-05
-1.91257700947755e-05
4.84674280478274e-06
-2.41827790613902e-05
-1.75770141548353e-05
-2.42358262826613e-05
-1.88746506934117e-05
2.31262597593545e-06
-1.62558783434765e-05
-3.61124339720509e-05
-1.62216692643972e-05
-2.73558484487787e-05
-3.06809857173482e-05
-1.87423261942284e-05
-2.82772109878096e-05
-1.50779724792932e-05
-3.04323461999918e-05
-1.79496816881867e-05
-3.01484053821719e-06
-3.39316628496232e-06
-2.91561354502559e-05
-1.69278343807482e-05
-2.46958803015899e-05
-3.40041440642876e-05
-2.50704410243638e-05
-1.75876705078411e-05
-1.65934509410766e-05
-8.61400918891371e-06
-3.15756466593795e-05
-1.2814214136123e-05
-7.79104870343777e-06
-3.10986175352052e-05
-4.93894808048996e-06
-3.64473855155693e-05
-7.85023210214818e-06
-1.89395495063598e-05
-1.90770283400051e-05
-8.88052340164168e-06
-2.45973327812699e-05
-2.81152091412447e-05
-2.01888766521513e-05
-1.8837691876761e-05
-2.48220081503722e-06
-1.63643621612254e-05
-4.81980768358119e-06
-2.51648725024371e-05
-3.07376532987379e-05
-4.68490324236253e-05
-3.18502084983125e-05
-2.90116138788886e-05
-2.38429657941685e-05
-2.21853165580091e-05
-1.58239217397757e-05
-2.6152491936748e-05
-1.62969404808046e-05
-2.32913611036483e-05
-3.57331216035207e-05
-3.14967058977606e-05
-2.36944482725618e-05
-1.39815274572215e-05
-2.28945341418778e-05
-2.58328045698096e-05
-9.09812377734287e-06
-3.43066924580831e-05
-1.82243362362461e-06
-2.51079912725449e-05
-2.68502010004192e-05
2.60180985256913e-06
-2.21975492871903e-05
-1.81594452217584e-05
-3.5307569907708e-05
-1.11411750780954e-05
-1.39426811199476e-05
-3.88322954476462e-05
-1.03811640850297e-05
-2.90779392269908e-05
-1.28382411693298e-06
-4.66702965297384e-05
-2.31899432787434e-05
-2.36458960315108e-05
2.16447698929947e-06
-1.78827538719356e-05
-2.30746989683304e-05
-1.6783544987068e-05
-2.70751161387447e-05
-4.7283011358933e-06
-2.51203102190625e-05
-8.48306824063779e-06
-2.48920034947426e-05
-3.0339229332708e-05
-2.2614373812146e-05
-7.84295653980181e-06
-2.01577614068194e-05
-5.31576497336864e-05
-2.48696109339095e-05
-3.63276908384905e-05
-2.02438263002235e-05
-1.89737356992529e-05
-3.88337454338884e-06
-1.29740559202072e-05
-1.26504066694421e-05
-1.82345934291054e-05
-1.56349214256168e-05
-5.07756779769316e-05
-2.63659494383402e-05
-2.30110252039712e-05
-2.68319867641169e-05
-7.24303172744425e-06
-1.840667425593e-05
-1.03815911053477e-05
-2.75659047499496e-05
-1.66996313508231e-06
-3.32565453910957e-05
-3.43377509071158e-05
-1.62362538272762e-05
-1.74312490175593e-05
-2.81470271011644e-05
-2.41322620973467e-05
-3.38913895158703e-05
-2.47255282669229e-05
-1.90759781188704e-05
-2.04548401347059e-05
-2.4185395098875e-05
-2.98128740031751e-06
-2.88003250571566e-06
-2.16108309668604e-05
4.42223994282971e-07
-2.84617540549735e-05
-2.36357679177539e-05
-2.78070198598548e-05
-2.61619507418663e-05
-3.204860124954e-05
-2.12757583622449e-05
-2.26734512014702e-05
-2.2963565425595e-05
-5.3954728757875e-08
-1.94924710632528e-05
-3.82945428034302e-05
-1.42945471475164e-05
-1.7230647592945e-05
-1.4385865037705e-05
1.17184418738718e-06
-2.2654790115287e-05
-2.6542833826053e-05
-9.5754038382809e-06
-1.73477575611716e-05
-1.57359481708674e-05
-2.41569500083044e-05
-3.14419177367937e-05
-1.53861388314896e-05
-1.51366911579852e-05
-1.46024852109795e-05
-2.07688791395773e-05
-8.30946094966557e-06
-1.772156262771e-05
-4.89736249128441e-06
-2.38241190771913e-05
-1.55394760539263e-05
-3.58558640665071e-05
-2.26720515547505e-05
-1.70093587707788e-05
-2.09205384098892e-05
-1.13440224961278e-05
-8.52012097267849e-06
-1.71571779792264e-05
-3.10552665640456e-05
-3.10753001237088e-05
-1.8281376240189e-05
-3.86102069973955e-05
-3.49254060255619e-05
-2.4236751419192e-05
-2.44433487039506e-05
-3.14350507803986e-05
5.88432491504207e-07
-1.66612766464369e-05
-3.3278344936159e-05
-1.01985754880308e-05
-2.54814873846295e-05
-3.43531735118562e-05
-1.48708892797892e-05
-1.24084488982455e-05
-1.37591662843514e-05
-2.23231333431595e-05
-9.09273946429121e-06
-9.64714660543208e-06
-8.44227521266849e-07
-1.6624169991957e-05
-3.1550058143031e-05
-1.99361434749101e-05
-2.33299296468184e-05
-2.14135102535326e-05
-1.1952300137935e-05
-1.68490854681822e-05
-2.29922268831001e-05
-2.11754332806711e-05
4.79711556246167e-06
-4.09240095186594e-05
-3.13944727292117e-05
-3.77592473964012e-05
-2.38171490278754e-05
-1.2392948500714e-05
-2.69496986137581e-05
-2.49438727538365e-05
-2.26495557112197e-05
-1.76711279393655e-05
-2.79527746195833e-05
-9.29601785934308e-06
6.88153114595768e-06
-5.88562435832658e-06
-1.13941990779121e-05
-2.85327276168846e-05
-1.51661035820733e-05
-3.00198880563087e-06
-1.96590581540183e-05
-2.05631508794461e-05
-2.41248052854668e-05
-2.61531726508426e-05
-1.87412167492463e-05
-1.93984502044437e-05
-1.99509779325932e-05
-1.8922430289856e-05
-3.58893875037708e-05
-1.50330610066729e-05
-1.52930956512781e-05
-1.89370398760974e-05
-2.37872859437197e-05
-2.96268172108939e-05
-1.79845740182389e-05
-8.38265609446178e-06
-1.18699045556461e-05
-1.88877380052054e-05
-3.03378828011266e-05
-1.76545905749946e-05
-4.22638061400497e-05
-1.31331301559011e-05
-1.83790241606794e-05
-2.68884094534985e-05
-2.21508129709702e-05
-1.32132190396773e-05
-7.64739823971309e-06
-2.37666907879749e-05
-1.92738629062388e-05
-2.88785865628123e-05
-2.85970347950823e-05
-1.287494794683e-05
-1.18670617158831e-05
-3.20203875559886e-05
-1.39749647528737e-05
-2.2491819271492e-05
-1.63844389284729e-05
-6.51946696455948e-06
-4.92215763855491e-05
-1.80341686578514e-05
-3.15480291959016e-05
-2.64134815847848e-05
-3.00273837595268e-05
-1.53963414529699e-05
6.27261520241358e-06
6.30611687281902e-06
-2.85432389881145e-05
-1.81803091160238e-05
-4.21754214174316e-05
-5.94552270180945e-05
-2.45874058473251e-05
-1.64441319004207e-05
-1.4787829923441e-05
-3.64139503235684e-05
-2.21164870464975e-06
-3.70055340087142e-05
-3.06091276570556e-05
-2.0933140544382e-05
-1.97824661951808e-05
-5.51946875535909e-06
-1.69919155771312e-05
-2.47308777051213e-05
-1.13391185143172e-05
-2.62736972575827e-05
4.98981979932808e-06
-1.53990227405637e-05
-2.20822287704139e-05
-1.67867473831362e-05
-5.18955077528975e-06
-1.02664695183846e-05
-1.76158182075711e-05
-2.17870732831758e-05
-4.99119833412587e-05
-1.59666684013316e-05
-3.48005401512057e-06
-2.07394234242502e-05
-2.77239374196177e-05
-3.01797906930532e-05
-4.06121889122909e-05
-3.11977419404595e-05
-2.5396825226072e-05
-9.69208093191889e-06
-1.33425043074719e-05
-1.88264752867843e-05
-3.75665994793949e-05
-2.12646916195372e-05
-3.9596603461449e-05
-1.07032963248102e-05
-2.6343305575953e-05
-1.02099938418845e-05
-1.24796090209982e-05
-3.12137419471682e-05
-1.70657772089803e-05
-7.14110725437458e-06
-3.03061341009804e-06
-2.27508218213836e-05
-2.42838180926593e-05
-3.49657700822592e-05
-8.85625089742202e-06
-2.94373363115332e-05
-1.79821588341906e-05
-2.74101647002118e-05
-2.20157060898571e-05
-3.04420216105028e-05
-1.46312009151677e-05
-2.33757942705898e-05
-1.5565171534879e-05
1.11086202492371e-05
-4.50976936475806e-05
-2.06815671074575e-05
-3.68551582913866e-05
-1.15528598380371e-05
-2.64646954909906e-05
-2.60177605790284e-05
-1.35346674733065e-05
4.91751794189384e-07
-2.65637211754571e-05
-2.45117614123442e-05
4.13672060775805e-06
-2.79288505511196e-05
-1.95316232873005e-05
-3.32631239469009e-05
-4.1556382289268e-05
-3.79994251160674e-06
-1.02237340909578e-05
-2.73653129118513e-05
-1.03016684730506e-05
-3.48717008371432e-05
-4.65755160656087e-05
-2.11602104340253e-05
-1.4750215851027e-05
-1.13525995221836e-05
-2.2591459508414e-05
-1.4127820832402e-05
-4.00734082317494e-05
-1.41807802805899e-05
-3.30678074277334e-05
-3.378681344287e-05
-6.56222915914898e-06
-2.35338315780618e-05
-7.02830059286653e-06
-2.15251418616433e-05
-2.73924864084835e-06
-5.21111822762164e-06
-2.98827703282044e-05
-8.62492458359087e-06
-1.86118788141033e-05
-1.86047537331861e-05
-2.81158634707861e-05
-1.5815168046356e-05
-1.71937952982514e-07
-2.65692276849131e-05
-2.45558789563962e-05
-4.07079598972867e-05
-2.97073508373763e-05
-2.6053226301306e-05
-1.51757658587284e-05
-1.2496557615903e-05
-1.75171982352005e-05
-1.43063094289328e-05
-5.8683030806173e-06
-2.19188249245521e-05
-4.59123522062978e-05
-8.56789843019501e-06
-2.28099771051354e-05
-4.69990019314657e-05
9.17163821593513e-06
-1.97621828634586e-05
-4.86277449690093e-06
-1.07633894679234e-05
-1.41405010722658e-05
-3.04438949987852e-05
-2.16607315927469e-05
-6.86793641118926e-06
-1.85379632914811e-05
-1.89548916730084e-05
-1.11567065177606e-05
-2.32848807726722e-05
1.44335231722606e-06
-1.11646106353563e-05
-7.60597281626665e-06
-2.82456960271299e-05
-3.33855884310885e-05
-1.10538431648384e-05
-1.70940518037608e-05
-2.45027502449268e-05
-7.08577321070357e-06
-2.11813073070177e-05
-1.95808326057392e-05
-1.72412664508487e-05
-1.19008258778375e-05
-2.77649849546246e-05
-1.37005034753767e-05
-1.72685266615709e-05
-1.08999019190432e-05
-1.23897424641624e-05
-1.04668702679417e-05
-5.16760242662405e-06
-8.76760903117025e-06
-3.72274582173019e-05
-1.61362979102668e-05
-2.79894660306753e-05
-7.26936183934182e-06
-1.09049077876298e-05
-2.01517953345988e-05
-3.07144905558807e-05
3.47794261478493e-06
-3.56543926324621e-05
-2.37354518856179e-05
-2.8087007005137e-05
-1.45725109996472e-06
-1.1893992698497e-05
-5.52563569004808e-06
5.14902487576306e-06
-3.14025332279523e-05
-9.32955484621108e-06
-2.53994663910723e-05
-7.56144063563349e-06
-2.13362483451355e-05
-3.27618819105215e-05
-2.61617022813417e-05
-2.7421394898978e-05
-2.94420777684149e-05
-1.37009510391815e-05
-1.32145413034827e-05
-1.40525689756104e-05
-1.71603095826889e-05
-3.36940418977741e-05
-1.182588699572e-05
-1.83812870180732e-05
-9.78074419026598e-06
-3.31157485095938e-05
-3.72112482962762e-05
-2.14143695488827e-05
-1.5326884640517e-05
3.77860951333772e-06
-2.69775015429851e-05
-1.05614263026607e-05
-2.33765684561939e-05
-2.37338900938389e-05
-1.52745196372225e-05
-2.75441052366074e-05
-1.39172456825836e-05
-2.06111518874507e-05
-1.87401324912356e-05
-1.984606389192e-05
-1.57032039938443e-05
-3.29382130204938e-05
-3.42208596426699e-05
-3.2033333617634e-05
-3.69092309784743e-05
-1.56340945421104e-05
-1.74850470268728e-05
-1.06523320334401e-05
-1.31012713191348e-05
-2.71905166727429e-05
-3.31109025319137e-05
-1.20437538040633e-05
-2.58479240290212e-05
-3.90013593767577e-05
-5.28486918595304e-05
-3.39034987065655e-06
-1.03800098017473e-05
-3.49837179289213e-05
-1.60046363966231e-05
-4.83402823139296e-05
-2.99069780364628e-05
-2.38356862117309e-05
-2.97490731913587e-05
-1.10011809665058e-05
-2.51682528604176e-05
-6.49939434443899e-06
-2.452827492846e-05
-1.25627504151816e-05
-1.21523957228638e-05
-4.00994048719864e-05
-1.29215663501763e-05
-2.588772610751e-05
-2.1718597630299e-05
-1.56508028070393e-05
-2.7423641923117e-05
-9.26786618783332e-06
1.34474464543747e-07
-2.15182592965764e-05
-4.02227601404764e-05
-1.63942106125949e-05
-3.74032835026724e-05
-1.86860133243355e-05
-1.67838117235772e-05
-1.24975061141246e-05
-1.66696041803867e-05
-2.55486684024002e-05
-2.59462677483725e-05
3.80292473490147e-06
-1.07056276526061e-05
-1.11189958680518e-06
-3.31532058170303e-05
-5.67663750435251e-06
-3.64635286057135e-06
-3.13890094148794e-05
-1.72030407116858e-05
-1.76921377563007e-05
-7.5716315749154e-06
-2.15580290410086e-05
-2.44535397847155e-05
-1.86790473955686e-05
-2.67912608489539e-05
-2.22457649840003e-05
-5.2829897018728e-06
-1.84481690615267e-05
-3.18170590798553e-05
-1.67896032643407e-05
-2.35773813984353e-05
-2.48932046451611e-05
-5.30188960202174e-06
-2.61815766124293e-05
-4.06388882807304e-05
-1.62958084718908e-05
-3.31078607367175e-05
-2.80909550141951e-05
-2.80181855953001e-05
-1.73765006727393e-05
-4.40299869465301e-05
-1.57962278516103e-05
-2.42663479235931e-05
-1.5293347381747e-05
-2.47419950763756e-05
-3.66172219771204e-05
-1.26838157104528e-05
-1.70705418756605e-05
-3.94040030922158e-05
-3.42206164934545e-05
-2.80712465940051e-05
-1.00490760003015e-05
-2.45257785121771e-05
-3.70556809678103e-05
-1.35507978581974e-05
-1.32196640617876e-05
-1.10200621794329e-05
-3.05198823485068e-05
-1.03096452650986e-05
-1.63619484459223e-05
-1.23721236273052e-05
-1.65876162352395e-05
-3.18935148055773e-05
-2.53074356516203e-05
6.7754086531925e-06
-3.75629713564854e-05
-1.4416990668278e-05
-3.02169830097703e-05
-2.09018543977063e-05
-4.42398978145123e-05
-3.29494512492283e-05
-1.66241469751974e-05
-7.21853344920415e-06
-7.61965389008975e-06
-1.53586961963526e-05
-3.95735105298515e-05
-4.5155454727191e-05
-2.51889677899642e-05
-1.75255871262504e-05
-1.28724671707849e-05
-2.01959463277503e-05
-2.66761079212611e-05
-1.81219407968838e-05
-9.26933984966967e-06
-3.20157571332053e-06
-2.18759750864188e-05
-2.75882680012266e-05
-9.54939907968174e-06
-2.24785741266248e-05
-1.65894482184781e-05
-2.41461885385516e-05
-2.49052436887251e-05
-1.52690501799336e-05
-1.87123244356255e-05
-6.61159246246237e-06
-4.80668900038431e-06
-1.67437758921459e-05
-2.32791050290569e-05
-3.35004222178484e-06
-6.36143084225441e-06
-1.72069078883475e-05
-4.42823224547168e-05
-1.52424317001233e-05
6.52195391206666e-06
-1.13344322392641e-05
-1.47649726653028e-05
-1.47610939626906e-05
-2.40312080026684e-05
-2.21608952038882e-05
-1.6101273378009e-05
-1.195973935287e-05
-1.94975107381349e-05
-2.00023260169982e-05
-2.67692403629287e-05
-4.18901317232894e-05
-1.7431549799047e-05
-9.62524532398261e-06
-2.4308177148613e-05
-2.8731437973188e-05
-2.53764640563654e-05
-3.8919237506936e-06
-2.52707903650836e-05
-9.03903033176634e-06
-1.4329066741966e-05
-1.51922923043671e-05
-2.19838642223079e-05
-1.6915100250577e-05
-3.92941733719991e-06
-1.45957522739967e-05
-2.39376516249954e-05
-1.31187976111372e-05
-1.76445933890175e-05
4.80972379149465e-06
-1.57452055851165e-05
-5.11990738430616e-05
-2.33475098477646e-05
-1.12887081567855e-05
-2.31488447492222e-05
-2.26128316307261e-05
-3.31627205397891e-05
-2.21582526490631e-05
-5.66995609908901e-07
-2.08302917869005e-05
-2.74203963502658e-05
-3.12049511515021e-05
-2.93510443472673e-05
-2.86921422949868e-05
-1.57426646123801e-05
-2.16920631952424e-05
-1.23175510270468e-05
-1.67128868378367e-05
-4.17686980026023e-06
-1.03699710019331e-05
-3.69185488709382e-05
-2.24592804212436e-05
2.8941903616861e-06
-6.23405341309321e-06
-1.21879546026214e-05
-1.2421840236704e-06
-3.08510790332548e-05
-5.40105378039633e-06
-4.61694544943778e-05
-4.61750379382301e-06
-1.22585515509435e-05
-1.81798373789201e-05
-2.38486952449176e-05
-8.54518880258959e-06
5.34875399987425e-06
-1.11020499742093e-05
-2.70223004677215e-05
5.00247999767818e-07
-2.36636328335739e-05
-1.33300838765574e-05
-2.97136533081902e-05
-1.74299697094611e-05
-2.38338309607746e-05
-3.52771844884089e-06
-2.18651996971938e-05
-1.68255677422688e-05
-3.50736760142409e-06
-2.30071419602854e-05
-3.09725532954961e-05
3.7872931243475e-07
-1.27467832540364e-05
-1.37779812147046e-05
-2.36086310687518e-05
-2.89030402336975e-05
-2.9557332178071e-05
-1.97181501201889e-05
-3.44272988150101e-05
-1.18120337531562e-05
-1.2942368803744e-05
-1.94562621311264e-05
-1.61056273053881e-05
-1.53115792979884e-05
-2.8060872455099e-05
-2.63582931838214e-05
-1.55440723110159e-05
-1.27546790851892e-05
-1.61680978518921e-05
-1.42967917890054e-05
-6.2520045613072e-06
-9.99379350309149e-06
-3.99803521331488e-05
-1.77360582430878e-06
-9.29311515195592e-06
-1.62524471916625e-05
-1.85281216988457e-05
-1.94569818985096e-05
-1.4008563578581e-05
-2.99470534835152e-05
-4.05073576411056e-05
-2.31464293659864e-05
-4.40074038353032e-06
-6.52752217984156e-06
-9.33812518208436e-06
-1.57144955200746e-05
-3.32539506048637e-05
-3.427411086734e-05
-2.63780486661882e-05
-1.31232051782156e-05
-1.50281833143778e-05
-2.29343693537295e-05
-1.50253813762053e-05
-1.89596870402788e-05
-8.83396613375314e-06
-1.75796404544976e-05
-4.18120487492527e-05
-1.48812145922551e-05
-3.78142775293746e-05
-2.75740230149024e-05
-1.40848355177694e-05
-4.24792930350271e-05
-3.28025001181333e-05
-3.7959693218451e-05
-5.2656632281992e-06
-6.18149309912755e-06
-2.51610382069207e-05
-2.61063838073086e-05
-2.27635957864306e-05
-5.01749915809664e-07
-1.42094671935898e-05
-2.52628342573719e-05
-1.90569057697721e-05
-2.1623220999458e-05
-3.94009435748524e-05
-1.4604835574512e-05
-3.6233623013099e-05
-4.10796173558023e-05
-3.47454278823851e-05
-2.51208295462481e-05
-2.69136346124685e-05
1.61665077704643e-05
-1.62959288469335e-05
-2.24088526874116e-05
-1.54006338094392e-05
5.92526396028537e-06
-8.07615557475443e-06
-2.39176179223923e-06
-2.59969463210134e-05
-3.03820051260404e-05
-7.44569347504602e-06
-1.33223542629066e-05
-3.07398390314649e-05
-9.13466681099496e-06
-4.36081923761871e-05
-1.71067871557188e-05
-2.34195206305464e-05
-3.48037265232385e-05
-1.18291871932306e-05
-1.18368372019101e-05
-1.50132435213048e-05
-8.01697497947477e-06
-1.99820038303271e-05
8.51918368925502e-07
-1.13583709165008e-05
-3.80581840352956e-05
-3.73196366184359e-05
-1.27167681861962e-05
-1.18788110245993e-05
-2.15490131835208e-05
-2.69091787110994e-05
-1.54998144943802e-05
-2.88612514334588e-05
-3.1100139847021e-05
-3.63242605289351e-05
-2.81370241966208e-05
-3.16027063853187e-05
-1.83347739590485e-05
-1.35349884178422e-05
-2.84175922118405e-05
-3.35597940357846e-05
-3.03780783494007e-05
-1.52417895186035e-05
-2.44667189747374e-05
-3.73475294348258e-05
-4.7978553175562e-05
-7.90142460026707e-06
-1.3396240110242e-06
-2.75929692082075e-05
-1.55219322647486e-05
-3.14976049282573e-05
-6.27753964680147e-06
-2.78051345243846e-06
-2.60376037573033e-05
-1.58109827379871e-05
-2.66342598936478e-05
-3.17697178665655e-05
-2.1714203188514e-05
-1.81676806848841e-05
-2.02989218377235e-05
-7.91841990835652e-06
-3.62459873493996e-05
-1.48179734614716e-05
-2.60069776749735e-05
-3.67896239199061e-05
-1.29751221729825e-05
-1.36495777458379e-05
-3.74955974260719e-05
-1.88617955314533e-05
-4.49780004476985e-06
-1.56641109586108e-05
-1.73450541737424e-05
-2.38839793452808e-05
-2.82584028904431e-05
-2.72634667982967e-06
-7.47110248033645e-06
-2.35521855955325e-05
-3.89408565155509e-05
-2.18003278208762e-05
-2.57033550393529e-05
-2.67244134634316e-05
-9.62022495926514e-06
-1.38118992385576e-05
-4.12621704501258e-05
-2.38937066302351e-05
-1.89008562359019e-05
-3.19495692321721e-05
-2.12024741035562e-05
-2.19858720664568e-05
-2.97063459704337e-05
-8.81770621313024e-06
-2.4153349629437e-05
-1.40683278422733e-05
-2.05545516811177e-05
2.11928807473504e-07
-8.78778212889039e-06
-2.15909656754281e-05
-4.16553655845918e-06
-7.9446769157418e-06
-2.72107985926012e-05
-2.72970211087218e-05
3.45215839528249e-06
-1.46721485412309e-05
-2.46443765667515e-05
-2.16569229944601e-05
-3.54920559478869e-05
-3.16070698151466e-05
-1.66971565936993e-05
-1.68129856521377e-05
-2.73866300226204e-05
-9.71065459731662e-06
-3.62480155528517e-05
-1.40898290428077e-05
-3.54405783461686e-05
-3.66016717842987e-05
-3.16822790089734e-05
-8.64890526624485e-06
-2.32439302802813e-05
-2.45748863229809e-05
-5.27438111443748e-06
-9.87151715478081e-07
-1.05520541433081e-05
-3.16918739212951e-05
-1.15854621947927e-05
-1.20049938537237e-05
-3.51796185101605e-05
-1.17829725803649e-05
-3.37625635478894e-05
-2.8750364259366e-05
5.55629729501052e-07
-2.91069148386376e-05
-1.10494740372645e-05
-2.66427069209446e-05
-1.12074101716276e-05
-2.81827233641158e-05
-9.32017107144616e-06
-1.47663928478007e-05
-1.94361032837981e-05
-2.5823637882538e-05
-1.21298581880576e-05
8.35073298574162e-06
-2.12086487243719e-05
-1.77080359880497e-05
-3.8003746349389e-05
-2.75694932087091e-05
-3.17101782563386e-05
-8.45993653830753e-06
5.10333206766582e-06
-1.62494361799157e-05
-1.75622962653976e-05
-6.15650558503517e-06
-2.09864515453937e-05
8.02995574979514e-06
-1.56240164199912e-05
-2.32759204724475e-05
-7.0537062540363e-06
-4.27974845979383e-06
-3.53578941936519e-05
-2.07960816780437e-05
-3.12839248008392e-05
-2.85186884054359e-05
-1.25205361993181e-05
-5.41732224146634e-06
-3.44126671798685e-05
-8.25403114544504e-06
-6.86175278130877e-06
3.80815506470902e-07
-2.51225065405741e-05
-1.27914596746757e-05
-2.01752288256145e-05
-3.05465843570931e-05
-2.48990539460024e-05
-1.71418327977815e-05
-2.7730864987477e-05
-2.88485702600134e-05
-1.47773603645741e-05
-1.90287519612627e-05
-4.14479929214876e-07
-1.95784234463306e-05
-2.45489354995567e-05
1.28836621919335e-06
-1.04379635076813e-05
-2.98412064193906e-05
-3.19961630307405e-06
-4.53489392810016e-05
-1.77255614389307e-05
-2.68234976096505e-05
-3.44339045536516e-05
-1.45821267239077e-05
-7.18292752112946e-06
-1.49180544329622e-05
-1.22581788093357e-05
-1.0132112100137e-05
-3.51453775705573e-05
-3.2564198139199e-05
-1.65106177676285e-05
-3.61883313850932e-05
-2.2056660487092e-05
-1.92626435206264e-05
-1.44955665757943e-05
4.68002846505553e-06
-1.52151112643692e-05
-2.04624858117719e-05
-1.9858383513665e-05
-2.92717208072739e-05
-3.39090779631446e-05
-1.26544599087782e-05
5.8788891970779e-06
-3.2844402728633e-05
-1.75862856065848e-05
-8.71461099988849e-06
-3.67578638542137e-05
-6.32682014757552e-06
-3.44630518982378e-06
-3.36092083633698e-05
-1.98007276612422e-05
-1.20898095890963e-05
-4.49094506520844e-06
-2.16777884733644e-05
-2.30489618864708e-05
-2.15592456214615e-05
-1.11725078532345e-06
-1.24614455670006e-05
-1.75716876122909e-05
-8.35188186528526e-06
-1.59788688433197e-05
-2.90881404524434e-05
-1.99418826556738e-05
-1.2478482350845e-05
-2.33877452568127e-05
-2.75585417060883e-05
-1.59637925486691e-05
-2.14816696310567e-05
-1.51305360014887e-05
-1.74790872929216e-05
-2.61720459904119e-05
-1.22485327896198e-05
-3.15248182480338e-05
-2.40157779724255e-05
-4.48410618896419e-05
-1.91853670980776e-06
-1.91538076419793e-05
-2.94150844414417e-05
-3.35027454536812e-05
-1.54894198323476e-05
-3.9971714984131e-05
-2.02103932112646e-05
-1.82687686591121e-05
-1.29737514353036e-05
-2.31699590065165e-05
-2.68273989844811e-05
-2.71349833854089e-05
-1.89679951463888e-05
-2.62920487712571e-05
-1.0395984460179e-05
-1.858183699382e-05
-1.34132645042047e-07
-9.82861966850034e-06
-1.9537310575751e-05
-1.19495671842492e-05
-6.13688927590393e-06
-2.4156863763724e-05
-1.31309577997931e-05
-3.74844112625188e-05
-2.04476989436057e-05
-2.07758164332298e-05
-2.53702414554132e-05
3.06618610500105e-08
-1.03542416247099e-05
-2.31415600491142e-05
-2.11699160332869e-05
-4.62974564824978e-06
-2.42114318616119e-05
-4.09088383659007e-05
-1.18513897585733e-05
-1.46076458493834e-05
-2.02517723819558e-05
-2.59274791850294e-05
-1.90019004883153e-05
-1.33200706121361e-05
-9.33375135718884e-06
-1.69214126552689e-05
-3.42734751768233e-05
-3.77523333131605e-05
-2.17763380814008e-05
-1.45538990126783e-05
-3.20267876355245e-05
-4.525917213755e-06
-3.97910315654853e-05
-2.07964183173352e-08
-2.92724186735202e-06
-3.4634612404963e-05
-4.61033514522097e-05
-3.65946518879794e-05
-3.17358670052141e-05
-2.69577965777084e-05
-2.64330025661023e-05
-4.05840755968934e-05
-2.84871475062997e-05
-1.18714235129361e-05
-1.7845739900637e-05
-2.03650060591009e-05
-2.2710341109127e-05
-2.99017293239185e-05
2.25164600428425e-06
-2.80964045366868e-05
-3.65191607250283e-05
-1.48237786057939e-05
-2.3188466474215e-05
-3.67034016036776e-05
-1.39921150389768e-05
-1.19921964902516e-05
4.432918967268e-06
-2.1648322172062e-05
-2.10843501160426e-05
-4.88053210311936e-05
-4.34077718131358e-05
-2.40534799160304e-05
-3.81913791834804e-05
-2.92565615527612e-05
-7.96738048508848e-06
-2.60666066231421e-05
-2.01021822861744e-06
-2.84358925517445e-05
-2.83244784945859e-06
-1.08535892881882e-05
-2.53634549994378e-05
-2.35992036774814e-05
-2.47989653096399e-05
-1.35551144502108e-05
9.68097644190224e-06
-1.71226478333e-05
-1.81729781710067e-05
-1.90687090550559e-05
-4.42045483994296e-06
-1.55020770121209e-05
8.29672229030449e-06
1.32425752631575e-05
-2.06940031042592e-05
1.11749515690168e-06
-2.03347694399283e-05
-1.35536575377748e-05
-1.40513375350764e-05
-8.83770844985114e-06
-2.12384766239358e-05
-3.15053027218461e-05
-2.66840079145169e-05
-4.49800985488803e-05
-1.65546265762724e-05
-1.82511794246357e-05
-2.38392803207248e-05
-3.96370626188971e-05
-3.05272717581676e-05
-2.73299575954116e-05
-3.76469618634118e-05
-8.22043636322561e-06
-3.92447025653614e-06
-1.77117030153713e-05
9.84956083417719e-06
-2.61638243383112e-05
-2.19984048243365e-05
-1.04340995690203e-05
-5.42360990303303e-05
-6.1582761766214e-06
-1.80347426568073e-05
-3.65108338653631e-05
-8.5504397951172e-06
-2.05981524652587e-05
-1.75436034563648e-05
-6.18530342700743e-06
-2.82158697159836e-05
-2.47460691793376e-05
-3.14229186785685e-05
-2.99121074790668e-05
-2.68707378465812e-05
-3.56298226177976e-05
-2.58629032008071e-05
-1.43449890081448e-05
-1.81125274942746e-05
-1.5134122657805e-05
-1.46144672401796e-05
-3.19263076341108e-05
-6.42222266859931e-06
-4.05962095810233e-06
-1.83033809304367e-05
-1.09899426474322e-05
-1.41809376712664e-05
-2.76065862468674e-05
6.44286117924303e-06
-4.76580152074184e-05
-1.80892049491503e-05
-2.32357602699448e-05
-8.72218186231849e-06
-7.23885862095418e-06
-3.55654455235979e-05
-1.47816594670899e-05
-3.11376296177565e-05
-2.68374908828386e-05
-2.9636610637242e-05
-8.6568489445262e-06
-1.61000050991128e-05
-1.88990517780371e-05
-2.34570710489165e-05
-2.89080184511796e-05
-2.51934206878137e-06
4.44305834986301e-06
-2.33108837537294e-05
-3.36167154634182e-05
-2.74595585554087e-05
1.23827050972098e-06
-1.92656120088725e-05
-3.7758533358431e-05
-9.79225568008374e-06
-1.39832857237933e-05
-2.8203132430103e-05
-1.46625929499741e-05
-2.41370099560144e-05
-4.29499857453614e-05
-1.32463618627888e-05
-3.04398983828694e-05
-1.06523662482421e-05
-1.46587177759073e-05
-2.49392115110914e-05
-8.32120103124639e-06
-1.21233046982013e-05
-2.2341476980839e-05
-1.34549876208862e-05
-1.4444815537464e-05
-3.59849086866174e-05
-1.96764205916075e-05
-3.12231294571755e-05
-1.41276190230274e-05
-2.8767103847304e-05
-1.62257515045966e-05
-2.83018594871447e-05
-2.8808034434547e-05
-1.52620462739193e-05
-2.54014018240784e-05
-5.61687034901223e-05
-1.91759542375898e-05
-3.36960104235774e-05
-2.25405276195093e-05
-1.2776613495316e-05
-2.89181348584531e-05
-1.644167408967e-05
-4.23617372044845e-05
-1.80693493382562e-05
-1.77500981426535e-05
-3.44307432902416e-05
-1.57107682737104e-05
-1.79106063962479e-05
-2.36221944459635e-05
-6.37568129067241e-06
-1.94998344079369e-05
-2.56763129787313e-05
-1.58250059166135e-05
-1.11021516625951e-05
-3.02788341068715e-05
-1.53429591150036e-05
-2.2447972816836e-05
-2.81059567442393e-05
-3.54682088951314e-05
-3.94886448562772e-05
-1.60880601429421e-05
-1.47565831587675e-05
-1.46606003896559e-05
-1.73713788752922e-05
-1.68031278587009e-05
-2.94744413362252e-05
-8.55562792707248e-06
-2.1775265855413e-05
-4.84176833713115e-05
-2.28504051256179e-05
-1.31641137482521e-05
4.14825336849863e-06
-6.8307176377302e-06
-3.19266197779862e-05
-3.50129346043663e-05
-2.64179300262642e-05
-2.65091944296404e-05
-3.91853341201935e-05
-2.64831573257277e-05
-1.82231130252057e-05
-1.73353275390627e-05
-1.60352608089382e-05
-1.2987576609404e-05
-2.3164777607482e-05
-1.33965156918581e-05
-2.94428699691011e-05
-2.35943370231421e-05
-2.85874282492065e-05
-1.42459348638181e-05
-3.21790787756928e-05
-1.31155198489905e-05
-2.80918799391167e-05
-2.69996728767711e-05
-9.63795901665182e-07
-2.92231790434917e-05
-2.92522207295114e-05
-2.13105969339747e-06
-6.8607786721122e-06
-2.19522336714036e-05
-2.96249845533008e-05
-6.78323843498754e-06
-2.31349275003012e-05
-1.90399371836832e-05
-1.84668685911751e-05
-1.29789566745826e-05
-1.81019228634748e-05
-3.28244129198995e-05
-2.23302850242896e-05
-8.37908699455349e-06
-1.26173336992393e-05
-2.9717609141392e-05
-8.60822246266724e-06
9.10613577797872e-06
-5.95265589284031e-06
-2.65176512428346e-06
-2.32692683898651e-05
-1.27454037492876e-05
-2.13403665415466e-05
-3.46129740721544e-05
-1.50844049213848e-05
-8.41263897946532e-06
-1.50998865336553e-05
-1.20808262967163e-05
-3.54306539923274e-05
-3.81599482465385e-05
-1.67848487090878e-05
-5.94974410244446e-06
-1.12405262915114e-05
-2.10696686672606e-07
-2.6572679340982e-05
-2.95103437692463e-05
-3.9350971326052e-05
-2.29763954007597e-05
-1.25589545658138e-05
-2.08926933949234e-05
-2.1049132683017e-06
-1.35195807471895e-05
-2.42396903753916e-05
-3.03120135815311e-05
-2.49834742582109e-05
-2.69109811993017e-05
-1.17075176536807e-05
-2.74808345190463e-05
-1.76410325163004e-05
-2.73938048471857e-05
-2.21177609734803e-05
-3.04051672710009e-05
-7.97817030449489e-06
-2.17103874156347e-05
8.05896513177023e-06
-2.05321194028597e-05
-1.55209271992155e-05
-1.56197388282115e-05
-3.6297866513291e-05
-3.46247501135266e-05
-2.61068484280814e-05
-2.44521106451093e-05
-1.3416397681446e-05
-1.44138443161394e-05
-4.34945082320083e-06
-8.9470866315933e-06
-4.94100936422084e-06
-3.43467051391004e-05
-7.24635335621105e-06
-2.38268478465781e-05
-2.34798880102052e-05
-4.12312580313157e-07
2.89025981527011e-06
-3.15936542918396e-05
-4.36686491517516e-05
-1.93056165447122e-05
-1.10851272148551e-05
-1.50238514600346e-05
-2.45616539133938e-05
-3.54264926088001e-05
-1.05013783402401e-05
-2.20063924400863e-05
-1.92412388904118e-05
1.56397265993604e-06
-2.58769762318795e-05
-2.12536798906242e-05
-1.67757287793468e-05
-1.3108676894194e-05
-2.75861926949725e-05
-1.04728907718081e-05
-2.35069278354195e-05
-2.22983869316549e-05
-2.80238392085934e-05
-2.75051736149143e-05
-1.79958933710764e-05
1.46353452602437e-07
-2.14695064808233e-05
-8.18418694018275e-06
-3.09078783149782e-05
-7.4536368343449e-06
-2.11045473878607e-05
-6.53776792592854e-06
-3.67938593401114e-05
-2.08917370081999e-06
-2.03428729579393e-05
-2.36968898706984e-05
-1.35810839070124e-05
-1.44537208892697e-05
-2.95391881361913e-05
-2.17346138065247e-06
-1.67217609484511e-05
-3.33727852192545e-05
-1.32290467109102e-05
-2.38391156102141e-05
-2.69910611481494e-05
-1.95606118445928e-05
-2.58175911141439e-05
-2.21360946877152e-05
-1.45473086326293e-05
-2.65414640166544e-05
-6.42888559645314e-06
8.55265318319341e-07
-1.01741749852393e-05
-3.33855303023368e-05
-1.06356209728274e-05
-2.04288359680191e-05
-3.39588024432204e-05
-2.45175868442184e-05
-1.86679639300453e-05
-2.40381332753039e-05
-2.8006219285973e-05
-2.29413466163921e-05
-1.9330058947021e-05
-1.56021476935322e-05
-1.28728773369798e-05
-3.19561051430139e-05
-4.6870452613568e-05
-2.18214789733173e-05
-4.55190352487561e-06
-9.13050909833068e-06
-2.08437383624309e-05
-2.24086623069954e-06
-2.99739901060104e-05
-2.24707358350919e-05
-1.14487254320176e-05
-1.9656408060003e-05
-1.96673801694768e-05
-3.24855274680852e-05
-1.37716996768789e-05
-8.27752311897745e-06
-1.30254628281514e-05
-3.69515711242811e-05
-2.99183204265023e-05
-1.6969092072757e-05
-3.09841186591908e-05
-1.27904316234397e-05
-1.85468268612991e-05
-2.69398228084375e-05
-7.53374454097834e-06
-1.9889717265778e-05
-1.74313210524385e-05
-2.18418348605962e-05
-3.32730122851551e-05
-2.00788539029406e-05
-2.1988780638372e-05
-1.70008399275827e-06
-1.098095934483e-05
-2.47699714086884e-06
-1.73816557286128e-05
-1.21684171677386e-05
-9.29005238076775e-07
-2.95774926431824e-05
-2.94648027920663e-05
-1.15860920292508e-05
-3.31838026178116e-05
-2.36287978094297e-05
-9.38616960597238e-06
-4.50946110766211e-05
-2.28798136065654e-05
-3.21489064736224e-05
-2.24014557464284e-05
8.64371018197812e-07
-9.58748549573935e-06
-2.35766196819845e-05
-3.21384111030062e-05
-2.02774983707995e-05
-8.39296120540542e-06
-2.32658874359142e-05
-4.51609808103779e-07
-7.82779939319808e-06
3.25325937782179e-06
-1.99327682652216e-05
-1.29222710792838e-05
3.15191573127514e-06
-3.55806889600586e-05
-3.25850339142833e-05
-2.62027610485141e-05
-3.24506584348435e-05
-1.61176374331645e-05
-1.90018328233712e-05
-2.14926257453099e-05
-2.66752148108139e-05
-3.51451516891411e-05
-2.96966597626079e-06
-1.27030339925333e-06
-1.1365824509019e-05
-2.49932442783744e-05
-2.28595627110398e-05
-1.47746591149482e-05
-7.47162341751318e-06
-2.24719940023812e-05
-1.79905595893045e-05
-2.19194794131698e-05
-8.61834148236556e-06
-3.12945750027064e-05
-1.62639242312026e-05
-3.23881582437896e-05
-5.61670828035344e-06
-2.10021060800961e-05
-2.92936874004524e-05
-1.75318749977511e-05
-1.48005944593747e-05
-2.28969415064584e-05
-2.67848147747432e-05
-3.06995323351745e-05
-2.99121250714238e-06
-1.84440051953738e-05
-7.51013294813963e-06
-2.0920254069764e-05
-6.90554376345112e-06
-2.5303089848239e-05
-2.2653913544875e-05
-1.86947274929658e-05
-9.2382145518921e-06
-1.02076668897238e-05
-1.24006149312541e-05
-2.60107043073886e-05
-8.27312864493085e-06
-2.35238462739942e-05
-2.81853787105987e-05
-7.75054924240534e-06
-3.37013468536562e-05
-1.2120149734649e-05
-2.61298460442951e-05
-1.63101643455832e-05
-2.8085246596324e-05
-1.98492552519801e-05
-3.70992976147479e-05
-1.82989292219417e-05
-1.21333044075403e-06
-2.00979002552851e-05
-2.78665469153167e-05
5.91410990997984e-06
-3.20089724752771e-05
-1.4390426986168e-05
-2.46163864248802e-05
-3.07036337319858e-05
-1.21100690725847e-05
-2.93197399082819e-05
-1.84296549704588e-05
1.68528389719365e-06
-3.57835786980048e-05
-3.5815224096583e-06
-4.73234867654851e-05
-2.60550999790777e-05
-1.09495754872634e-05
-7.75488282034603e-06
-1.97379486021434e-05
-3.23625656486846e-05
-3.00299727188972e-05
-2.23745511289317e-05
-4.10207880739895e-05
-3.64180629428919e-06
-9.8722385030388e-06
-2.37351216493355e-05
-2.76521733107359e-05
-2.70503064554866e-05
-1.83331573914286e-05
-9.35688906637389e-06
-2.18809396016986e-05
-4.65098959052284e-06
-2.2319120085557e-05
-1.39446871342501e-05
-1.82037322916997e-05
-3.13009756100807e-05
-1.49182590194863e-05
-2.17506498992156e-05
-1.94961538404169e-05
-1.65641712039499e-06
-3.04318358358485e-05
-2.72318056055977e-05
2.19198348275066e-06
-1.55960172041153e-05
-5.89095472137808e-06
-2.17307617947851e-05
-3.1597333510502e-05
-1.11341830147314e-05
-5.58851292201136e-05
-1.4710029544779e-05
-1.29227623018705e-05
-2.05894869749127e-05
4.17697826407886e-07
-3.4978089907429e-05
-1.76484724262416e-05
-1.57393364767006e-05
-1.83543246464719e-05
-1.3610472657453e-05
-1.53615054810968e-05
-2.25880013236186e-05
-2.7204216072679e-05
-1.36718623322506e-05
-8.01391462000579e-06
-1.03097066051459e-05
-3.61707191196467e-05
-3.12297887776828e-05
-8.49832043463114e-06
-2.32749630240987e-05
-7.7659675937936e-06
-3.30455404655443e-05
-3.00649230456515e-05
1.76263946486967e-06
-1.64668930322374e-05
-2.95117266711613e-05
-2.89481161564464e-05
-2.90926590648898e-05
-3.09421602163708e-05
-2.9918969534796e-05
-3.57056995311525e-05
-4.81513222227171e-05
-1.90591940011661e-05
-1.82848533866452e-05
-1.54957334151309e-05
-3.23225490474145e-05
-8.29686469360376e-06
-1.350752708456e-05
-3.19762505006391e-05
-1.29048642447839e-05
-3.05660232776469e-05
-9.62552442614719e-06
-1.09175687375848e-05
-2.21290887498649e-05
-1.77000382471027e-05
-2.96832872689889e-05
-3.73518157532901e-05
-2.49950699977548e-05
-2.2605011268011e-05
-1.76179044889235e-05
-8.95502518897738e-06
-2.14964420643294e-05
-3.54179130486198e-05
-1.95322797225934e-05
-1.74997937900874e-05
-4.23682994413155e-05
-1.63714769452715e-05
-4.52930107186664e-05
-9.85992104225732e-06
-4.83372669873436e-05
-3.68983272902833e-05
-7.98026843898557e-06
-6.5142705402654e-06
-3.34786697039711e-05
-3.22768242831427e-05
-1.29013064822419e-05
-1.46196138782879e-05
-2.30002618250078e-05
-2.20852913385769e-05
-2.90309650542213e-05
-3.45066802607105e-05
-3.4586065058804e-05
-1.58642631972339e-05
-2.35794607466949e-05
-2.1398288658704e-05
-1.0371716263109e-05
-1.72550381952824e-05
-3.08193604584484e-05
-3.16970596235343e-05
-9.82538518779555e-08
-2.73607462067238e-06
-2.53919060635368e-05
-9.96766850006227e-06
-3.50237715491747e-05
-4.3032413228079e-05
6.16563829323535e-06
-1.20084961357289e-05
-2.27825485031488e-05
-1.69905188570308e-05
-2.6083080954372e-05
-3.6942679911715e-05
-2.29233896821463e-05
-4.21063270586831e-05
-1.37361460224666e-05
-2.3855712564605e-06
-9.76229819138138e-06
-1.88356643705887e-05
-1.24534260996962e-05
-1.67622101290671e-05
-3.84017182312834e-05
-9.31901866093836e-06
-4.48340843830716e-05
-9.93985218146075e-06
7.11911707216634e-06
-3.22987601001519e-05
-2.87644226882941e-05
9.67788149012159e-07
-1.59027759790888e-05
-2.72640681936734e-05
-2.98607038741983e-05
-1.65249975629546e-05
-2.74359489643185e-05
-7.90735427943752e-06
-2.7599531972851e-05
-3.87075241381798e-05
-3.90121388456701e-05
-5.36180069812866e-05
-4.02241044547872e-05
-2.51271311723441e-05
-2.65736345625723e-05
-3.09177175678276e-05
-1.47491050015568e-05
-2.13470933728937e-05
-2.08187844707082e-05
7.90948979396481e-06
-2.63124179437016e-05
-2.42518861465193e-05
-3.96798178334019e-06
-1.35372171928366e-05
-4.53866846709022e-05
-2.22313552928005e-05
-4.07654655868449e-05
-2.39815235306431e-05
-1.79829113594994e-05
-2.11521706065259e-06
-2.40245038394156e-05
-2.5124648990201e-05
-2.18864974578601e-05
-4.30314877400198e-05
-2.36754143648566e-05
-3.01417745641265e-05
-2.24773316015031e-05
-2.89438928722533e-05
1.1658878195886e-05
-4.50051731326247e-05
-1.16229322205564e-06
8.11671523142092e-07
-1.54836221057372e-05
-1.03283152238371e-05
-4.61654380740933e-05
-2.83254861010705e-05
-1.75444953331264e-05
2.93650091623334e-07
-1.43990004875164e-05
-1.84445459221569e-05
-2.19808227497727e-05
-2.85845031381827e-05
-1.42139927859144e-05
-1.96385031603709e-05
-2.57803988540114e-05
-1.12955455202557e-05
-2.60703879721152e-05
-1.60697933196724e-05
-5.92463587832882e-06
-1.73652802312093e-05
-2.93728700182715e-05
5.15516503332465e-07
-1.54443853596282e-05
-7.49500882189348e-07
-3.94089131780674e-05
-3.53797032111968e-05
-4.18716789243087e-05
-2.40405060827663e-05
-2.90122212448377e-05
-2.92902821552124e-05
-2.72236700850829e-05
-9.50207639831571e-06
-2.09040997175027e-05
-2.88084389107317e-05
-9.9955013342992e-06
-1.32668609388586e-05
-1.42084634979923e-05
-1.83785066893341e-05
-3.07234772576928e-05
-8.32807552622406e-06
-9.60050479361319e-06
3.11304855220161e-06
8.78633929241103e-06
-3.25448822135864e-05
-2.18858443796229e-05
-5.26137022362965e-06
-3.22532538957784e-05
-1.61661324439621e-05
-2.03289548797345e-05
-3.88001619842088e-05
-3.03646767652428e-05
-1.52417426403566e-05
-1.80498901099754e-05
-1.94488434906132e-05
-3.13059072257038e-05
-4.34614993512448e-05
-1.88551327241521e-05
-1.14310217860484e-05
-8.64621431098573e-06
-2.62509098716226e-05
-3.63053418540089e-05
-4.50438702893444e-06
-3.53503666948387e-05
-2.66176776677719e-05
-3.446165603026e-05
-2.16512608863531e-05
-3.38404452643727e-05
-1.4310819416078e-05
-1.73870728015062e-05
-1.93853182949797e-05
-3.37141162485796e-06
-5.5209394117734e-05
-2.91017841477944e-05
-3.40413499287903e-05
-1.35877485531544e-05
-2.48962041999326e-05
-2.91164454366832e-05
1.65760111956396e-06
-2.56509187449418e-05
-5.81769117103581e-05
-5.41285828932842e-06
-3.68625397893693e-05
-3.76200258742523e-05
-1.42850837836227e-05
-1.04316112722259e-05
-6.18468097677799e-06
-1.3117801807218e-05
-2.82326147711183e-05
-4.31139550984631e-05
-3.28642961225199e-05
-3.92390659287114e-06
-2.29896515495558e-05
-3.90957538343326e-05
-2.39691778401925e-05
-2.53808907237636e-05
-3.35279215784162e-05
-4.04469913814192e-05
-2.6686975396309e-05
-1.44810509135631e-06
-9.65261787659249e-06
-1.32730450057721e-05
-2.94339823187446e-05
-4.66455799271793e-05
-1.89505420262872e-05
-1.13909827062649e-05
-2.27939921943642e-05
-2.77549378510785e-05
-2.2266513527231e-05
-2.76966238264572e-05
-1.65927528687924e-05
-3.00802747893069e-05
-2.53241993392108e-05
-2.68561733478775e-05
-1.0614982478544e-05
-2.50084990832737e-05
-1.1946044172204e-05
-1.70226666981503e-05
-3.1392385972108e-05
-3.72688906709294e-05
-1.17025719210855e-05
-2.45905632638516e-06
-2.02308460310601e-05
-2.40619387547884e-05
-1.58201975928186e-05
-2.36075924219312e-05
-1.81775574976246e-05
-2.3855812769289e-05
-7.320542730258e-06
-3.20782068877367e-06
-2.29598358069675e-05
-1.79271521689582e-05
-1.87908550075352e-05
-1.3324960758189e-05
-3.35413473280147e-05
-3.89886189588572e-05
-2.41084310159609e-05
-3.65214009177045e-06
-4.25962350957138e-05
-2.93106677502465e-05
-2.95976301743037e-05
-8.6108567186896e-06
-1.19703623296952e-05
-2.11559928317483e-05
-4.25972051102763e-05
-1.74827935847844e-05
-7.69826514730704e-06
-3.70866319793301e-05
-2.9156167613804e-05
-2.28652146985278e-05
-1.85984026016381e-05
-2.14404336104943e-05
-2.78869369463471e-05
-3.55762809316267e-05
7.56685733265284e-06
-1.20538211733549e-05
-2.07389613380523e-05
-1.69384946595801e-05
-3.71005840847631e-05
-3.39059828845336e-05
-1.09166573305511e-05
-1.93285280479932e-05
-8.26564621180841e-06
-1.44018140098395e-05
-2.51268318130904e-05
-2.6525483085502e-05
-1.58273689049545e-05
-1.23257332476488e-05
-1.30640957248458e-05
-3.26001803700981e-05
-3.7097698777384e-05
-3.62059506187109e-05
2.28712997039082e-06
-8.24049134064689e-06
-3.0039559941399e-05
-5.68164633740593e-06
-1.77777769521089e-05
-1.38142330522177e-05
-8.07458288836653e-06
-1.76944679322364e-05
-3.67427199130047e-05
-3.12601462833717e-05
-2.28765943832429e-05
-1.01333354284833e-05
-2.10996115208818e-05
-2.31286280425702e-05
-8.42323287125002e-06
-2.44994058403816e-05
-1.92250068852562e-05
-2.74852819206432e-06
-1.38895593064969e-05
-4.344217589514e-06
-1.53975971911005e-05
-7.14768263239051e-07
-3.81159712368471e-06
-1.12547670877738e-05
-2.79683474438033e-05
-1.628142233129e-05
-1.63670426519038e-05
-1.49549927609142e-05
-3.56389180264314e-05
-4.40928895759976e-05
-1.58789978837972e-05
-1.06665916928097e-05
-4.26735395074418e-06
-1.669176075266e-05
-2.54361814461077e-05
-3.13328237024217e-05
-2.96509022497619e-05
-2.89374042874552e-05
-8.51065947399748e-06
-1.30320047321486e-05
-1.9724218396267e-05
-3.39565959481815e-05
-2.99146446873395e-05
-2.10460601091554e-05
-1.14889654694433e-05
-1.56609295634744e-06
-1.59897522441453e-05
-2.26675729379655e-05
-2.96914107462371e-05
-2.59626401370274e-05
-2.35245432516458e-05
-2.18363603848054e-05
-2.55060385325495e-05
-4.60324610589404e-05
-1.92881547896109e-05
-1.78737497628894e-05
-2.14245626489654e-05
-2.92543510617054e-05
-2.25418042238222e-05
-3.01975592009933e-05
-1.53045718360839e-05
-2.80943057762705e-05
-3.68136442509012e-05
-2.1451720514849e-05
-2.74908476494693e-05
-2.08549568034637e-05
-2.48527262492575e-05
-1.37314970807871e-05
-6.14119659510073e-06
-1.81865685748243e-05
-1.58332195202778e-05
-2.56342207002283e-06
-1.74235570446116e-05
-1.40384737887664e-06
-2.39186437837837e-05
-2.88102470324108e-05
-2.64138611617735e-05
-1.29246100663173e-05
-2.16229389285789e-05
-2.49951316633424e-05
-3.03752725785033e-05
-1.12074388159547e-05
-2.57183277391351e-05
-1.28171389171318e-05
-3.55561234602213e-06
-1.85653129233181e-05
-1.95620556630635e-05
-2.79466110569304e-05
-2.4255154748998e-05
-2.49753069841271e-05
-3.75462039405602e-05
-2.24244557973182e-05
-2.44565259166047e-05
-1.72340478946691e-05
-1.2327837669695e-05
-4.45787468304724e-05
-1.61221412597395e-05
-1.1395503055714e-05
-1.28816609714343e-05
1.29863508170992e-05
-1.20152599095257e-05
-1.70137378433469e-05
-2.32059413441302e-05
-1.88819183265966e-05
6.93201207940173e-07
-1.16452089668336e-05
-1.17657521708433e-05
-2.05077911838227e-05
-1.38680720311597e-05
-2.6117615545241e-05
-2.54384549333301e-05
-3.39829111229065e-06
-9.84378835974877e-06
-1.28831183320084e-05
-5.36574968251261e-06
-1.3555748516238e-05
-1.94337891667211e-05
-2.0213759919137e-05
-1.33336622324047e-05
-3.44183106476572e-05
-5.54709674185137e-06
-1.69866918545617e-05
-1.67776422760008e-05
-1.1909252713501e-05
-4.02214230839621e-05
-3.34832822621525e-05
-2.16184191168501e-05
-2.25194450561915e-05
-1.18742821058535e-05
-2.50102704600895e-05
-1.38338636217903e-05
-2.68753963989888e-05
-3.26504742422529e-05
2.46041734202931e-06
3.51196677976281e-06
-2.72877220226943e-05
4.16566731682888e-06
-8.5359102915104e-06
-4.8882337735631e-05
-1.20558915748964e-05
-2.04033487871568e-05
-1.39761468170729e-05
-1.79459387593299e-05
-1.08986915235552e-05
-3.48621864535033e-05
-1.64122849866262e-05
-4.12730102178322e-05
-2.74024017011182e-05
-3.76549809585401e-06
-2.11105489978954e-05
-2.07162759410216e-05
-7.92140566122128e-06
-3.17183973399484e-05
-9.85256038023408e-06
-1.05728623826128e-05
-1.70480432326967e-05
-3.13199267396597e-05
-2.81473452235172e-05
-2.26067916384841e-05
-2.82155859010417e-05
6.84761611050698e-06
-1.7528232085856e-05
-1.98958771860242e-05
-8.78426460259838e-06
-1.30841951010985e-05
-1.80642660195416e-05
-1.7046448650696e-05
-9.38298862451615e-06
-3.45807115049367e-05
-4.25905334875399e-05
-2.18797932260471e-05
-2.11533267563183e-05
-2.32023094144365e-07
-2.93283076922068e-05
-3.45394383633074e-05
-3.7635960329667e-05
-1.63722189666425e-05
-1.93633032244874e-05
-2.1715603574283e-05
-2.70235487558643e-05
-3.30219711114869e-06
2.92722968141461e-06
-1.72834977484241e-05
-1.36406845502628e-05
-1.41664859224744e-05
-1.99132325418528e-05
-2.79136333716681e-05
-2.00568551548301e-05
-4.7563532102772e-05
-2.42699355348184e-05
-1.97565803421078e-05
-3.08350950156705e-05
-2.70710223245431e-05
-1.99705849076329e-05
-1.91492555158413e-05
7.14086648758954e-06
-8.03235230270809e-06
-2.19085128900387e-05
-2.05290699992038e-05
-1.31008305740515e-05
-2.7466127193312e-05
-2.96601257875911e-05
-1.72696232833322e-05
-2.91951703167271e-05
-2.28622798284221e-05
-7.13504256646894e-06
-7.64486672951753e-06
-2.63023821910622e-05
-3.27770019965112e-05
-2.83536787410384e-05
-4.35637011172082e-06
-3.23968679481934e-05
-2.14317522842457e-05
-1.456059132109e-05
-1.29242353124528e-05
-8.67942059013648e-06
-3.2089065516723e-06
-2.69863601274316e-05
-1.72294004003635e-05
-2.17914517103425e-05
-1.5989251670199e-05
-2.78115144458029e-05
-2.82136247735383e-05
-2.82045841848167e-05
-1.25018038686566e-05
-1.47793701212678e-05
-1.26861115963517e-05
-1.49158640902191e-05
-3.45406072835563e-05
-1.11597400935754e-05
-1.69174578857294e-05
-2.66469027312121e-05
-3.72253430648356e-05
-1.56709502925221e-05
-2.75793352276027e-05
-2.0666746902225e-05
-1.23098481402583e-05
-3.10501994022032e-05
-1.85673798186761e-05
-1.95703606696193e-05
-5.11952366263311e-05
-9.72314024982791e-06
-1.38632118603703e-05
-1.06004439879281e-05
-2.51778894418235e-05
-2.4710572532761e-05
-3.48464477621153e-05
-1.97644972250084e-05
-1.98567002593365e-05
-3.72913079291279e-05
-2.12855891965599e-05
-1.53987785182151e-05
-1.88999995978383e-05
-3.35875161220906e-06
-3.21205162388363e-05
-1.43562153967482e-05
-2.93275554998903e-05
-8.20737947015188e-06
-2.94812565437676e-05
-4.69147162967661e-05
-1.88662609562281e-05
-3.81324578265039e-05
-2.94919108904704e-05
-9.37789789536176e-06
-2.92418986532536e-05
-1.06333560667637e-05
-7.97780027812336e-06
-6.667737332535e-06
-2.73193842045727e-05
-1.44598961147823e-05
-2.44464402225337e-05
-3.99020069295462e-05
-2.6843859954797e-05
-2.46165967618079e-05
-3.05224308855523e-06
3.00954936293648e-06
-2.99006213301417e-05
-2.89219685341314e-05
-3.0171301859674e-05
-2.89133983923705e-06
-2.21662407455856e-05
-3.57720085595664e-05
-2.18425544145387e-05
-2.12872874947608e-06
-1.60510724380266e-05
-1.27715794294571e-05
-3.31935081600901e-05
-2.64461797005619e-05
-2.75322394032571e-05
-1.63199288110818e-05
-2.62641040824036e-05
5.11166452342998e-06
-1.10149926209872e-06
-1.23454052892773e-05
-1.18483061251488e-05
-2.14930782922131e-05
-4.83733410626898e-05
-4.81268563276479e-06
1.00623638649446e-06
-8.82293094666767e-06
-1.00867139473563e-05
-2.46385882005735e-05
-8.03999093127035e-06
-3.1326914515363e-05
-2.60799547153966e-06
-1.35196776799938e-05
-2.92781663574231e-05
1.37884235779333e-06
-3.44118198692636e-05
-3.38045068222545e-06
-1.69980682503281e-05
9.04520641107828e-07
-1.54124780217091e-05
-2.07864715707466e-05
-2.41878134046285e-05
-1.48355558366252e-05
-1.73548960169485e-05
-2.27119957193489e-05
-1.42981429064147e-05
-3.11950516843469e-05
-3.09532833161188e-05
-1.87853109736248e-05
-5.07772209170818e-05
-6.48795824046973e-06
-1.48728275568834e-05
-3.31587095053287e-05
-1.90613920766316e-05
-5.94717881780006e-06
-2.40361891240237e-05
-3.33782526431507e-05
-3.64959631370932e-05
-2.5187147852099e-05
-2.57049042089136e-05
-2.03714840439963e-05
-1.43469164021201e-05
-2.59295811380301e-05
-1.85117718532638e-05
-3.73396263628663e-05
-1.65213511142762e-05
-2.02193984422203e-05
-2.91314814401303e-05
-3.82875125754344e-07
-3.63564756287424e-06
-6.67907339728677e-06
-1.10060162597218e-05
-1.02017034606923e-05
-1.59337048645191e-05
-1.49163881036372e-05
-1.13505610155919e-05
-5.73750493214108e-06
-3.31946741811606e-05
-4.2374554279961e-06
-2.56477277202892e-05
-2.64394802610653e-05
-1.65887138082144e-05
-3.64026791568065e-05
-1.36075466416887e-05
-1.40472835247325e-05
-2.78095822354307e-05
-1.72166223440757e-05
-1.67302026338564e-05
-9.1882716834106e-06
-2.26296535989028e-05
-2.6084163851434e-05
-1.84841281917324e-05
6.08653586535063e-06
-1.41221758464865e-05
-2.09413447420797e-05
-3.05844748293942e-05
-5.56044776559507e-06
-1.13351525249211e-06
-9.3712051943895e-06
-2.92651012788911e-05
-1.48178016201172e-05
-2.90965400401422e-05
-3.21945317549457e-05
-1.03770125967391e-05
-2.00215481690623e-05
-4.2766875413518e-05
-1.88083139042181e-05
-1.28857678587811e-05
-2.4268665420989e-05
-1.77137760911237e-05
-3.63825488871931e-05
-5.34959664884278e-06
-1.36161167653427e-05
-2.73242195515428e-05
7.71327231235781e-06
-1.09489264976966e-05
-2.94348045560983e-05
-2.40756191881219e-05
-2.02425319809996e-05
-2.59053985735201e-05
-7.2326979035283e-07
-1.71878167879658e-05
-2.77093394860583e-05
-1.25938583156761e-05
7.81983549457005e-08
-2.63204305313578e-05
-3.90842901502098e-05
2.82160017813171e-06
-3.23541135329434e-05
-2.42617729608194e-05
-1.07086965093097e-05
-1.53090855808431e-05
-1.55529063635381e-05
-1.96526252319376e-05
-2.03324974970097e-05
-1.62525333048587e-05
-1.72006623092043e-05
-1.16522021966822e-05
-1.66783822303126e-07
-3.09940029813942e-05
-2.85646976667514e-05
-1.44930686989752e-05
-1.93009424773171e-05
-3.74410986244268e-05
-1.2794001941532e-06
-1.03034061175639e-05
-4.54531032470111e-06
-3.15203460486374e-05
-9.50465945301998e-06
-3.55046021684228e-05
-2.18541511604834e-05
-2.11091737375057e-05
-2.09103520932405e-05
-1.19832053298451e-05
-3.56689575090259e-05
-2.96673963603403e-05
-9.10985968736129e-06
-2.20800386049617e-05
-2.92561422195196e-05
-1.96752969542698e-05
-3.04425780422811e-05
2.06441217621749e-06
-8.60560801292582e-06
-1.94431134751401e-05
-3.01798132106313e-05
-2.4136918959817e-05
-2.85173041749258e-05
-3.2835159670133e-05
-2.44251072457255e-05
-2.07479848419854e-05
-2.14439113964848e-05
-3.10828642907869e-05
-2.77918751217336e-05
-1.32856600151028e-05
6.60609900449267e-07
-1.56545004765883e-05
-1.26462525399166e-05
-1.494915688235e-05
-9.41315377014316e-06
-2.63833362292905e-05
-1.45214108408992e-05
-3.48840574590399e-05
-2.27603632538663e-05
-3.02047837587578e-05
-2.32112625131643e-05
-2.13080321455156e-05
-1.16848966666195e-05
-3.43496755500654e-05
-2.86193619444098e-05
-1.13031463650904e-05
1.35831022399175e-06
-1.99577231738305e-05
-6.20122434910597e-06
-3.05077757652623e-05
-3.39906885264487e-05
-3.70864774366455e-05
5.1209802217899e-06
-2.73313479309478e-05
-1.57427461384361e-05
-2.7498759389729e-05
-3.3481943150446e-05
-2.67761244749923e-05
-1.56439535285571e-05
-1.16353201916065e-05
-4.9781086753155e-06
-2.06372108752666e-05
-3.87602215059104e-06
-1.39682553539422e-05
-2.34334951563246e-05
-3.50130059898357e-05
-2.56456237614145e-05
-3.00563054276241e-05
-4.60958695736466e-05
-1.31833889843521e-05
-4.76911712706278e-05
-1.28667607078665e-06
-1.20661463429768e-05
-1.65483042916209e-05
4.21761328115455e-06
-3.312165288544e-05
-4.07461656651011e-05
-1.27801014262035e-05
-1.22627553024527e-05
-3.85289714941942e-05
-2.83534824336375e-05
-2.65404638362241e-05
-7.90124896230836e-06
-1.81283489607005e-05
-7.88818239765059e-06
-6.25051929724451e-06
-9.90271881443577e-06
-3.80583633587472e-05
-2.03539841630732e-05
-2.83911126022047e-05
-2.09789048125289e-05
-2.04186330772845e-05
-2.17439312933907e-05
1.39057686153767e-06
-1.90819528956582e-05
-2.8573750575003e-05
-3.16359241537728e-05
-2.18919310586879e-05
-1.17920483592706e-05
-6.6892909773815e-06
-1.60158036051643e-05
-1.22691591032848e-05
-2.56073744524983e-05
-3.68465461579774e-05
-1.98541466879582e-05
-3.37903440741514e-06
-8.89614071163269e-06
-2.87292726441955e-05
-3.5061928933259e-05
-1.84470446858536e-05
-2.88079692868448e-06
-1.64204129906852e-05
-5.93321301543454e-06
-9.54230771172019e-06
-4.43323765882468e-06
-3.12515662438325e-05
5.89228204439442e-06
-1.55174371375948e-05
-2.35545530132758e-05
-2.89013289939379e-05
-3.66189641227587e-05
-3.4276846800946e-05
-2.79325781602367e-05
-1.48398898663215e-06
1.79014373097609e-06
-1.04947803145052e-05
-2.00240452433043e-05
-1.52772106643683e-05
-9.04023306397938e-06
-3.14526927760209e-05
-2.63272534365189e-05
-1.43334924934352e-05
-1.65428825965004e-05
-3.531301526819e-05
-2.78788398998506e-05
-2.06635666527229e-05
-2.87390129093e-06
-1.36806777755224e-05
-3.54579535218218e-05
-3.23593122318536e-05
-6.4778958773532e-06
-2.19108943232687e-05
-5.06459738945902e-07
-1.20907512706166e-05
-3.40100763632091e-05
1.18671600279744e-06
-1.28035798592315e-05
-9.26666546210894e-06
-3.30881178481191e-06
-1.78863257020293e-05
-3.03907815217542e-05
-1.24468557620384e-05
-1.73060109426929e-05
-2.60473808490368e-05
-1.34195724197877e-05
-3.49441882658957e-05
-6.92097750719883e-06
-7.70612831648222e-06
-2.06192418125717e-05
-2.81456738961781e-05
-1.03541294523623e-05
-1.47576791165815e-05
-4.05319602177694e-06
-1.90685832461196e-05
-2.65422913414913e-05
-2.86347935366377e-05
-2.62045496644741e-05
-3.46784888509448e-05
-8.92258350453569e-06
-1.28847831280472e-05
-7.96796657526854e-06
-3.41922243397955e-05
-1.42543193941585e-05
-2.11666816684246e-05
-1.42907690203473e-05
-2.41437856517164e-05
-2.29870679661667e-05
-2.58866881782818e-05
-3.07406029338064e-05
-2.596918045604e-05
6.65341728876754e-06
-2.62770870964999e-05
-2.75034676208126e-05
-2.32622896093414e-05
-2.60234741665626e-05
-3.56570616810288e-05
-2.5876195328158e-05
-3.06168354143017e-05
-1.51203387347462e-05
-1.2953184497014e-05
-3.42191496259716e-05
5.09593534884529e-06
-3.05527436487142e-05
-9.29958676797616e-06
-3.28584622059557e-05
-3.04042776039533e-05
-9.31336316648434e-06
-9.27337791636636e-06
-7.84294155758502e-06
-1.46409368857984e-05
-1.7330342465008e-05
4.34655153979191e-06
-1.408136053837e-05
-4.15635996104204e-05
-1.43794395994897e-05
-2.81200463636184e-05
-1.09085108926425e-05
-2.71917075109768e-05
-4.64359290112425e-05
-2.30222569954802e-05
-9.08040926241889e-06
-1.59249063090735e-05
-1.72945910820284e-05
-1.37103676013171e-05
-2.95822931488797e-05
-2.62768558323257e-05
-9.43125953147696e-06
-7.71870169792115e-07
-1.46709130344694e-05
-1.53026628674932e-05
-6.20589407000664e-06
-4.4739929233502e-05
-3.22517674374793e-05
-1.09693089856564e-05
-1.05166722802686e-05
-3.73133294527605e-05
-2.59399667026038e-05
3.54972817103369e-07
-2.02544938452443e-05
-1.51031094165835e-05
-1.76518194129507e-05
-2.84971423320878e-05
-1.08493888070526e-05
-5.0699740887035e-06
-2.00538585608305e-05
-2.33617405531979e-05
-3.2947192502042e-05
-9.83297909771895e-07
-2.03538541476799e-05
-1.57888006416251e-05
-1.89712840243803e-05
-4.61617590437425e-05
2.0775111829998e-06
-1.50359011119368e-05
-2.45462411840548e-05
-1.60944249444376e-05
-2.44658646475015e-05
-1.91541863637469e-05
-3.45032925631444e-05
-2.79407801827003e-05
-4.8419116259398e-05
-3.53603449055591e-05
2.04310373348056e-06
-4.14674800870063e-06
-2.01136861093038e-05
-1.84961852460012e-05
-3.35961868186992e-05
-1.66937973650175e-05
-1.09500365961741e-05
-3.4770667418661e-05
-1.35163472793312e-05
-2.47163450564136e-05
-1.94881943716215e-05
-1.33458778992943e-05
-1.84545834175055e-05
-3.42478309575849e-05
-1.59037379631088e-05
-3.70979946084217e-05
-2.23570840736683e-05
-2.43203226313847e-05
-1.97985351122957e-05
-1.0027781064339e-05
-2.48836520118964e-05
-3.9800777907334e-05
-2.86534344893561e-05
-3.91221083173686e-05
-2.66858057068496e-05
-1.6551652990384e-05
-1.4227331822617e-05
-3.32056964636819e-05
1.01108344628921e-06
-3.69442072250769e-05
-4.60368819656053e-05
-1.39172234417502e-05
-2.11075304619864e-05
-1.69811598364834e-05
-1.42279447920363e-05
9.57893258909222e-06
-1.56889555086766e-05
-2.00189419278896e-05
-3.20463680430726e-05
-3.13114045275819e-05
-4.07033466643726e-05
-1.82200039912107e-05
-8.70196270684982e-06
-2.56026140593275e-05
-1.42461315006234e-05
-4.18820742916276e-05
-8.78864153759736e-06
-1.19425136323901e-05
-3.32747637450766e-05
-3.91313887690882e-05
-3.80000933581836e-05
-1.81638883114926e-05
-4.84599933711283e-06
-1.94467328485187e-05
-2.63510773258754e-05
-2.93545935779069e-05
-2.91523154713802e-05
-4.67405597068886e-06
-9.61203742379098e-06
-2.8659349760669e-05
-3.78316021468188e-05
-1.98145393516308e-05
-1.51952285634132e-05
-1.49028955180979e-05
-8.1221580416487e-07
-9.58961240354262e-06
-2.95124790993167e-05
-3.21293812165081e-05
-1.85005985072907e-05
-1.62471109338727e-05
-6.2988164037337e-05
-3.08452878305293e-05
-4.10204353229015e-05
-2.2319032442609e-05
-3.52716004219533e-05
-2.62322651691418e-05
-1.52733102183494e-05
-2.7024565217532e-05
-1.36756285994068e-05
-1.09431782284464e-05
-3.60876457466517e-05
-4.32510331363195e-05
-2.3678725568098e-05
-3.74432013938202e-05
-8.59654344534895e-06
-2.91507467945032e-05
-3.56868113172208e-05
-1.57041986991685e-05
-2.14626011254994e-05
-3.59346918877254e-05
-2.30484865377814e-05
-1.67104991224012e-06
-4.22822799162622e-05
-1.45966173557846e-05
8.57542809380765e-06
-2.56831026010221e-05
-2.00949120831227e-05
-3.22791087580465e-05
-1.78951293796708e-05
-2.83255045150688e-05
-3.55983485302507e-05
-2.1035879618057e-05
3.91038403230122e-06
-1.46491376878544e-05
-3.17450790880751e-05
-2.631543665009e-05
-2.809894106573e-05
-7.4503456914335e-06
-2.26756126142037e-05
-9.78080758513518e-06
-2.0321438266953e-05
-2.18084137060039e-05
-1.91787241058454e-05
-1.82663584423182e-06
-3.03770364602993e-05
-2.05123924705599e-05
-3.10446079653355e-05
-9.68183692194861e-06
-2.50555031161586e-06
-5.39489381024301e-06
-2.6237502512488e-05
-2.69911973317515e-05
-1.67797977942573e-05
-5.43728469491009e-05
-1.94424377384732e-05
-5.72392255251137e-06
-7.46757708293274e-06
-1.45473971626965e-05
-9.84158827304961e-06
-2.22981472308173e-05
-3.37863138408943e-05
-2.59942342634654e-05
-3.87068217464927e-05
-5.28936975381082e-05
-1.49944842452646e-05
-1.81913823097677e-05
-2.020677196628e-05
-3.6745726886166e-05
-2.69237062881585e-05
-7.82387924033846e-06
-9.37842171018271e-06
-1.88158213292838e-05
-2.86346340534099e-05
-3.58030278876798e-05
-4.20773569297841e-05
-3.73859380218953e-06
-3.43952259832653e-06
-1.61366161520364e-05
-2.34158399913521e-05
-1.21176695998809e-05
-7.92844536592262e-06
-1.0512748151172e-05
-2.36851685211942e-05
-2.38969139232667e-05
-1.7907979465287e-05
-2.29846016240011e-05
-2.09609241781118e-05
-1.3329499507354e-05
-5.235435210431e-06
-6.473153422766e-06
-2.22894463197341e-05
-1.14726622178009e-05
-3.14868285640174e-05
7.76091232310101e-06
-1.00856719065398e-05
-2.59914846623673e-05
-3.58592455948328e-05
2.09732428308977e-06
-1.96283963506354e-05
-3.19895886987214e-05
-6.8955031958083e-06
-4.24874204194958e-05
-2.87812392840594e-05
-9.42487882162195e-06
-3.18662065254499e-05
-1.23642855804306e-05
1.06584917636571e-05
-2.68778059509663e-05
-2.02500176975541e-05
-4.39299778673894e-06
-1.50555790551841e-05
-3.63952263377058e-06
-2.23404208672493e-05
-1.73713859476082e-05
-3.74362390519141e-05
-6.36154922265858e-07
-1.88510204887418e-05
-1.26965636048095e-05
-1.29201271924452e-05
-4.18490833779307e-05
-2.85212042438098e-05
-2.6159793813182e-05
-4.34509057455552e-06
-2.11426528572221e-05
-2.37088363026997e-05
-1.76739799711486e-05
-8.56751489992805e-06
-2.96850741915237e-05
-6.37926865038779e-06
-1.99065379188034e-05
-3.73288160555596e-05
-3.15193107237308e-05
-2.06251271723212e-05
-1.95971465190143e-05
-2.26595280387826e-05
-3.69810232261944e-05
-2.66090026569544e-05
-8.74999839239693e-06
-3.88320605210874e-05
-9.19997659300955e-06
-2.227910957553e-05
-3.45686842167885e-05
-9.80330182597205e-06
-3.6784284411488e-05
-4.53002847184887e-06
-4.4379127831991e-05
-2.16068574726805e-05
-3.11147791459788e-05
-2.26605413311236e-05
-5.76085535141539e-06
-1.16594380226579e-05
-3.762058768925e-05
-8.0114268437771e-06
-3.47736753908191e-05
-4.16095439257391e-05
-1.38048347749042e-05
-3.17700457643375e-05
-1.03110309347225e-05
-4.42874954302065e-05
-9.87057977331771e-06
-1.00715006131257e-05
-3.29905773868044e-05
-1.11915792040032e-05
-4.59008362341735e-06
-2.6009404566335e-05
-1.35690967933179e-05
-1.40059887979316e-05
-3.58119475263026e-05
-2.31469062212562e-05
-3.97396642315931e-05
-2.40288494073638e-05
-3.08326117178592e-05
-1.2415185430804e-05
-1.60067275396842e-05
-3.62524793040407e-05
6.50954222215637e-06
-1.66955584020944e-05
-1.52173961559977e-05
-1.20268629368196e-05
-4.31854789140449e-05
-2.37061018788235e-05
2.55097524384679e-06
-2.73643036260831e-05
-2.05872686806848e-05
-1.22277649463171e-05
-1.02769116462163e-05
-4.22700746808366e-05
-4.24685770069135e-05
-5.27578163092666e-06
-1.13367574485789e-06
-3.89843335611677e-06
-3.49786442317514e-05
-4.0388840021666e-05
-1.69624392181927e-05
-1.43864425133301e-05
-1.66852968357334e-05
-1.03724906985327e-05
-4.79958882613594e-05
-3.5803013054522e-05
2.9418290151794e-06
-1.19354659432206e-05
-2.33578531640952e-05
-1.6812228279118e-05
-4.68212410547874e-06
-2.33545205444467e-05
-2.87863427443044e-05
-4.35060490243868e-05
-3.18588210214362e-05
-9.14080728778007e-06
-3.52866965959916e-05
-8.72558208429672e-06
-3.36021296654554e-05
-2.82232261768493e-05
-1.7843300032569e-05
-2.60560986776596e-05
-3.24520189102753e-05
-2.66812795822213e-05
-6.70369737465656e-06
-1.91762760153721e-05
-1.2268338541486e-05
2.75280687240031e-06
-1.0458815182772e-05
-2.28808740572482e-05
-1.69769066658485e-05
-5.92727293678936e-06
-1.79306474892455e-05
-2.01583952968438e-05
-1.63850920571759e-05
-1.37402248188437e-05
-2.37025048319676e-05
-1.90187446549226e-05
-6.12589583457933e-06
-3.39224728309388e-05
-1.5309700640471e-05
-3.09674686661677e-05
-1.19869381568164e-05
-3.3794886572257e-05
-7.34427592789732e-06
-2.28163539494604e-05
-3.31167734059072e-05
-5.02867378064459e-05
-2.02223200358882e-05
-2.52323776687302e-05
-8.62890497078361e-06
-2.05979428156583e-05
-2.74691155575784e-05
9.70483586911786e-07
5.16270134310312e-06
-2.39587379482598e-05
-3.41475161636598e-05
-3.01368019782432e-05
9.97350890567813e-07
-2.94348724741627e-05
-6.29715314112408e-06
-2.19569180830221e-05
-2.50218074881317e-05
-1.59591709771744e-05
-1.51240720489103e-05
-2.63491993166255e-05
-5.67197757143747e-06
-1.71757890838796e-05
-3.56378422895285e-05
-2.62698765391072e-05
-3.77517940155977e-05
-2.91437222202641e-05
-7.62969213465589e-06
-4.22592707046944e-05
1.05117555367267e-05
-1.84026797131757e-06
-3.19205458633754e-05
-4.59320053331202e-05
-3.0827639219898e-05
-2.66532521595517e-05
-3.03800244174789e-05
-9.65333300718171e-06
-9.91722511188764e-07
-3.23146210589201e-05
-2.25406169446959e-05
-2.92296519465148e-05
-2.90289989196576e-05
-2.53603884841146e-05
-1.25506692447115e-05
-3.81523634432586e-05
-3.65808737676689e-06
-1.618592261855e-05
-2.85094469042129e-05
-2.66155865116179e-05
-1.03690113716024e-05
-5.68912117536334e-05
-3.00608670997721e-05
-3.34377671784143e-05
-2.07370667699285e-05
-2.10069453309015e-05
-2.33093498853879e-05
-2.79279749115654e-05
-1.28468152337216e-05
-1.02098436422426e-05
-2.55120914935665e-06
-8.51381125326556e-06
-1.82217745622196e-05
-4.12868370874492e-05
-1.64869712198261e-05
-1.27426616217967e-05
-2.08366209465518e-05
-3.3122515314711e-05
1.30025119379723e-05
-1.74014732777932e-05
-1.93913397685561e-05
-2.57370663288007e-05
-2.23695000799332e-05
-4.61815601784337e-05
-2.17390258612391e-05
-1.57980144360342e-06
-3.28153032605447e-05
-3.14830932406421e-05
-2.76898981234006e-05
-1.47038017598402e-05
-6.49732173074705e-07
-3.06416761686272e-05
-2.53973872577559e-05
-1.60355766649817e-05
-8.94137021454715e-06
-2.45367576892136e-05
-2.44864600782787e-05
-3.4355446980047e-05
7.01100289296443e-06
-2.59274845092939e-05
-3.99316882919067e-05
-2.07802014076368e-05
-2.81959865002854e-05
-3.24843608913822e-05
-8.0496157757367e-06
-2.78981222262398e-05
-3.31613262358605e-05
-3.65071373490673e-05
-9.92195324307604e-06
-5.43840912379885e-06
-1.31946898394397e-05
-2.27812667345413e-05
-4.05782765347635e-05
-1.98377236301227e-05
-3.0803068731099e-05
-1.952176801029e-05
-9.28172953592983e-06
-3.62305953238992e-05
-2.23314986258575e-05
-2.81170621320527e-05
-1.27215491829578e-05
-3.14184730666989e-05
-1.56110190858927e-05
-3.12496192285556e-06
-2.3800511408741e-05
-1.50757879602805e-05
-2.28021784088463e-05
-3.09276316985117e-05
-4.06519861584906e-05
-8.29327546913288e-06
8.22263590128665e-06
-3.03715340175564e-05
-2.01304770368379e-05
-1.22576742033318e-05
-3.09539098168129e-05
-1.7448313453319e-05
-1.60598508633092e-05
-3.22013881568979e-05
-1.60290429623536e-05
-2.52000776618129e-05
-2.81475321032667e-05
-4.26865856824942e-05
-3.23698191398775e-05
-2.44868343457436e-05
-3.32775273139755e-05
-2.87683005298723e-05
-3.28620001073241e-05
-2.67161426136247e-05
-1.97605929090481e-05
-2.25276583536237e-05
-1.01194210038618e-05
-3.43048639202056e-05
3.46446974060504e-06
-2.12893048436133e-05
-2.41706378941764e-05
-2.86510890715474e-05
-1.44514107130898e-05
-1.39360238570868e-05
-1.9859305364866e-05
1.91842679001139e-06
-3.35605961935844e-05
-2.15875174950606e-05
-2.31200283680122e-06
-2.49519703559251e-05
-1.40043755271357e-05
-2.98875706347613e-05
-2.63745779306998e-05
-3.34246261487969e-05
-2.86417237328773e-05
-8.09989605775792e-06
-1.45214848254392e-05
-2.93887898054108e-06
-1.60374182574406e-05
-1.3745859872315e-05
-3.44632523498751e-05
-2.4488641952138e-05
-2.97759413496829e-05
-1.72328880032068e-05
-2.10192440202775e-05
-1.89418730881626e-05
-1.85454956639248e-05
2.60881735597858e-06
-4.64778366462011e-05
-1.97330939966029e-05
-7.12761383258683e-06
-2.77793244256346e-05
-1.39577548927702e-05
-4.77832345440823e-06
-2.56255506218818e-05
3.99661882715198e-06
-2.73971959646052e-05
-3.77041456686256e-05
-2.91627419485228e-05
-2.31142727898116e-05
-1.75092710885869e-05
-3.5058749734512e-06
-6.82104416821178e-06
-8.20706533640623e-07
-2.66195393312686e-05
-2.45872122210261e-05
-1.53146498108252e-05
-8.53024567367808e-06
-1.95991527914136e-05
-3.19791551329367e-05
-1.88204211471109e-05
-3.61674305725289e-05
-2.50096727958626e-05
-1.67315590342979e-05
-3.08241975945321e-05
1.74127541050878e-06
-5.17587420634651e-06
-7.64231957573335e-06
-2.05092710156139e-05
3.23502636646938e-06
-1.45354838251898e-05
-2.98596811850904e-05
-4.08812996924843e-05
-1.7751797676607e-05
-4.011727911824e-06
-1.62695350987556e-05
-1.60799172300101e-05
-2.99622673434963e-05
-1.46654124210097e-05
-1.07934158801225e-05
-3.01018936759454e-05
-3.53571985111675e-05
-2.37274297094186e-05
-2.19227223535063e-05
-6.68086628950898e-06
-1.44178099320465e-05
-3.73458006147789e-05
-7.07187755124527e-06
-1.51636904594035e-06
-3.49981671206252e-05
-2.68798211797845e-05
-1.77850863205357e-06
-1.99247455291849e-05
-2.4774593446231e-05
-1.68425899799164e-05
-4.3820253260996e-05
-1.42071303883469e-05
-2.47751954279037e-05
-1.34351243654754e-05
-1.03331627062945e-05
-6.16686901051626e-06
-3.85006593963949e-05
-2.34597246853386e-05
-1.20757848923379e-05
-9.16021214347138e-06
-4.76996225132109e-06
-3.05241239943785e-05
-2.79831189482856e-05
-3.94553270903744e-06
5.77522983054363e-06
-6.33349753254685e-06
-4.67931209664494e-07
-2.96306903282715e-05
-1.69622735152589e-05
-2.64972777213744e-05
-1.78528878511827e-05
-2.1698462656134e-05
-1.07442801576092e-05
-1.06048990500615e-05
-4.46370623233691e-05
1.00961244059725e-05
6.26894175579487e-06
1.17887828502982e-05
-2.20496862672286e-05
-4.30422253811122e-05
-1.65872313139578e-05
-2.37898019014075e-05
1.32658754914234e-05
-1.82165101124345e-05
-1.16029055792118e-06
-1.85920464900828e-05
-2.42744735235669e-05
-4.00447820087607e-05
-2.23139397655342e-05
-2.58255015464147e-05
-6.74485211759296e-06
-1.06447100397775e-05
-4.15086853251135e-05
-2.85786179449613e-05
-1.58564692240352e-05
-1.55970829671177e-05
-2.70815715532166e-05
-2.28112488680855e-05
-4.01359357227544e-05
-2.77380156086615e-05
-8.12073217094814e-06
-1.1262288536789e-05
-1.90303768272635e-05
-4.17574682407736e-05
-2.57317873026694e-05
-2.1149144587721e-05
-7.15242032656547e-06
-1.45212260151011e-05
-3.50558744000044e-05
9.72874371271417e-06
-9.67321072806496e-06
-3.56003853151724e-05
-2.028301397039e-05
-1.7095569970149e-05
-1.95204303396498e-06
-2.18678908230798e-05
-1.62539050350091e-05
-2.32610159388071e-05
-2.63415888498186e-05
-2.47919408331494e-05
-1.48798630405985e-05
-2.16078333588688e-05
-2.40255967036877e-05
-3.22149744556972e-05
-5.27028965243058e-05
-1.44639322829835e-05
-2.33525811416975e-05
-2.20455360156973e-05
-2.36794383771834e-05
-2.44546500070896e-05
-3.11121598258293e-05
-2.5188677456083e-05
-1.51351351473653e-05
-2.27506746927352e-05
-3.9954065567195e-06
5.99963783636998e-07
-1.31764657604033e-05
-1.06284565248933e-05
-2.77709068892623e-05
-2.66885412606573e-05
-6.55943000432042e-06
-4.55294489599394e-06
-1.735842147681e-05
-1.44383921101154e-05
-2.64559605753007e-05
-2.58990821447206e-05
4.52336415189196e-06
-2.55715746462392e-05
-1.14212001414743e-05
-2.75168100618894e-05
-2.87401937092325e-05
-1.18089860341982e-05
-1.31867062653753e-05
-1.04875900003102e-05
-2.41331784557832e-05
-1.56901393140063e-05
-1.7897425807959e-05
-2.64415442045341e-05
-1.76886882750805e-05
-1.01999351390305e-05
-1.83428499549103e-05
9.27061797991422e-06
-4.04108575554901e-05
-2.2061095226236e-05
-2.26430524871522e-05
-2.8286402052612e-05
-1.72673097054156e-05
-2.89148560872203e-06
-1.2095308780919e-05
-5.74501930333057e-06
-2.48659199783253e-05
-7.88276051691204e-08
-9.74347231607519e-06
4.5772396673063e-06
-2.45141509131963e-05
-1.40438453755174e-05
-2.76014685544056e-05
-3.20958938931992e-05
-1.97401827506535e-05
-3.75044910030801e-05
-1.75163366170068e-05
-2.01880901173977e-05
-2.88808299610192e-05
-4.85002377469638e-05
-2.84595063329176e-05
-6.74982923466588e-06
-2.89754069174897e-05
-2.25314052166307e-05
-2.4975117656524e-05
-1.75495245537765e-05
-3.94289919758231e-05
-7.40243523456639e-06
-3.92235591778777e-05
-2.11971192240254e-05
-3.02811986003855e-05
-4.03465132592914e-05
-1.80033077131369e-05
-9.87459464225543e-06
-3.86984246963582e-05
-2.36176194027254e-05
-1.90175638370251e-05
3.41454726400136e-06
-1.90988102014458e-05
-2.90253843264226e-05
-9.74094719302583e-06
-3.61725087656338e-05
-4.66623915032314e-06
-8.85397886927936e-06
-1.07812759653079e-05
-1.77223601284345e-05
-1.5269086253582e-05
-2.61309380153275e-06
-4.80661202774842e-05
-3.21801549546033e-05
-2.39180238908492e-05
-1.89673362683043e-05
-3.60422711594465e-05
-8.90869940450025e-06
-9.53040352461751e-06
-8.17370732092799e-06
-1.79212293839531e-05
-1.15256894104904e-05
-6.06093695800975e-06
-3.66369068062021e-05
-2.39156832567486e-05
-1.17521956057858e-05
-1.00044465044739e-06
-3.8046823843958e-05
-3.96454414710847e-06
-5.6035163547275e-06
-2.51407886776953e-05
-2.96259911645234e-05
-2.3465591073584e-05
-9.92883427694747e-09
-3.43327764104281e-05
-2.86289647966208e-05
-3.0518869388994e-05
-1.93795162746063e-05
-9.82266939856391e-06
-1.63714409056373e-05
-1.0089660702141e-05
-7.57953921151629e-06
-1.9404538758917e-05
-2.32684986156236e-05
-1.14055495510422e-06
-2.11360124380798e-05
-2.8417284831592e-05
-2.52406505835238e-06
-1.51179602237296e-05
-1.67592871701971e-05
-2.80145818369442e-05
1.54703991041227e-05
-2.49114345866911e-05
-4.14298051316561e-05
-8.05754224214376e-06
-1.18804614021931e-05
-1.45478607108612e-05
-1.70895225726239e-05
-1.81366593745421e-05
-2.60453691448246e-05
-1.78718087596262e-05
-1.40616305955011e-05
-1.16092058979214e-05
-2.97721450994773e-05
-1.94614410177235e-05
-1.38900197712404e-05
-1.69487003405205e-05
-8.774957013901e-06
-1.36537234668406e-06
-3.49996128996798e-05
-1.31893002074723e-05
-2.69619835198494e-05
-2.45336130323467e-05
-6.78571096858784e-06
-2.35334789704381e-05
-6.88420756178963e-06
-9.60747837299896e-06
-1.09127052673991e-05
-3.60580525840329e-05
-1.29294233789866e-05
-3.07456165118171e-05
-1.51121178781099e-05
-4.07741403565487e-05
-1.75644925163577e-05
-1.80741086148732e-05
-2.31373801286687e-05
-4.37328134882114e-05
-4.19329373240816e-06
-1.22152640715741e-05
-1.45527800952109e-05
-2.50589773024482e-05
-1.6109036220581e-05
-2.72254894629646e-05
-1.42291154785833e-05
-3.4181826635637e-06
-1.34390128768435e-05
-1.04635321551294e-05
-1.24403943615648e-05
-3.08142957396407e-05
-6.718231288543e-06
-2.56197869703086e-05
-2.16809067603759e-05
-7.88644328415972e-06
-2.20027700724052e-05
-5.81014719650329e-06
-2.89846340818228e-05
-3.7340482688771e-05
-1.55861266431849e-05
-3.5391306125291e-05
-1.36366113636281e-05
-2.03052698213646e-05
-1.85111945874705e-05
-2.69238411301176e-05
-2.35483131394121e-05
4.10893468297036e-06
-5.74967445773979e-06
-1.97848783723551e-05
-1.72976806457078e-05
-3.20503205937302e-05
-3.33288041546135e-06
-1.90776121004156e-05
-3.71690177713774e-05
-1.72735225444649e-05
-2.38545607900155e-05
-1.16313786317354e-05
-9.74205778043283e-06
-3.15400070091803e-05
-2.25451090662398e-05
-1.89988361206308e-05
-2.1933084029504e-05
-5.79532631019071e-06
6.51828047451539e-06
-3.31243011135339e-05
-4.72274839405843e-05
-1.90644166482357e-05
-1.53962414832633e-05
-7.62182209648705e-06
-2.64174950226076e-05
-2.9471646099167e-05
-2.42388195950708e-05
-2.91358939446416e-05
-2.97086717484688e-05
-2.90499303969125e-05
-9.27141043520367e-06
8.40895508243627e-06
1.5504330737356e-06
-9.15042989390705e-06
-1.42059549250626e-05
-2.99068911781883e-05
-3.67548347126949e-05
-1.74175423482741e-05
-1.91722025103188e-05
-3.03778224544865e-05
-2.35859011528993e-05
-2.87811737911687e-06
-1.19543601566166e-05
-8.30807602320032e-06
-2.5376749125488e-05
-5.14353379132582e-06
-2.84212749987644e-05
-3.08914070701699e-05
-3.08628087116923e-05
-1.56032583560779e-05
-5.6346087620282e-06
-1.95886190341937e-05
-3.07015320722567e-05
-1.4736939685722e-05
-1.06631466277091e-05
-3.94703544017943e-05
-1.98769011795846e-05
-1.25850267832322e-05
-3.43506712725164e-05
-2.34515783774254e-05
-3.2602306308298e-05
-2.28254866904177e-05
-3.37180305717213e-05
5.397701124314e-07
-1.56872718743293e-05
-1.69381945167535e-05
-2.33420493032403e-05
-2.77485184202151e-05
-1.25463348410863e-05
-3.26661659811128e-05
-2.52318607610405e-05
-3.00564277513269e-05
-1.64430915661854e-05
6.26851993208846e-06
-2.49814352775631e-05
-6.58460531711433e-06
-3.01079498175367e-05
-1.62960363153079e-06
-2.71247600970596e-05
-5.66357518757416e-06
-1.77506199346126e-05
-3.29776470953446e-05
-1.05643939843785e-05
-2.69306219563742e-05
-8.5820305693308e-06
-2.61299847827255e-05
2.97640347586564e-06
-2.002134177827e-05
-2.85303952113264e-05
-1.26285409521735e-05
-2.22197906633426e-05
-2.8368439869949e-05
-3.40520928308882e-05
-3.24043745789507e-05
-7.15877226589129e-06
-3.12391844515666e-05
-3.97550454571916e-05
-1.72137530770674e-05
-4.39853664681189e-05
-3.52591723600175e-05
2.46717177696618e-06
-3.83106498389629e-05
-2.53468636343648e-05
-1.51114004312329e-05
-4.72799088059396e-05
-4.65925718982234e-05
-3.00383976715772e-05
-1.42209264267141e-05
-2.78893508343522e-05
-2.06197283522198e-05
-3.65331014520126e-05
-3.4087043813881e-05
-2.50316998601708e-05
-4.21101404706357e-07
-2.95196870127123e-05
-1.27064995830456e-05
-2.43893889443844e-05
-4.41609655246612e-06
-1.35161767805e-05
-4.3583033327879e-05
-4.12516393643974e-05
-2.59742229902854e-05
-3.93576142496611e-05
-1.68356645237964e-05
-1.96167089227911e-05
-9.30514676580786e-07
-1.39965206152941e-05
-2.16176108914784e-05
-1.81839243546142e-05
-1.58640917968272e-05
-2.10926204902728e-05
9.88563378457944e-07
-2.57288416487088e-05
-1.1988449695056e-05
-1.12675007152582e-05
-2.00650074834836e-05
-2.20856271426897e-06
-1.1100618935708e-05
-2.48828081221406e-05
-2.93763254167616e-05
-2.19386208070285e-05
-1.03806393665804e-05
-3.92078663101859e-05
-3.7766856466801e-05
-1.98260142162623e-05
-2.07870620867293e-05
-2.84020151130901e-05
-1.69826863472129e-05
-1.16705472299854e-05
-1.59495547223491e-05
-1.14021753361229e-05
-3.26751577250077e-05
-1.24209467059572e-05
-2.22800068130309e-05
6.04737681999622e-06
-2.68501789474858e-05
-1.86105099220011e-05
-2.40812703794115e-06
-1.822989071152e-05
-7.65346980192648e-06
-1.76645517731228e-05
-1.5260379544507e-05
-4.91181694762868e-06
-1.95661154027636e-05
-3.34756466296244e-05
-3.35107707098644e-05
-1.52685987385708e-05
-2.24977909724463e-05
-6.26415032389808e-06
-3.27920117861887e-05
-5.38109657833961e-06
1.55315908803482e-06
-8.06464568306854e-06
-1.0394087697387e-05
-1.88120608222968e-05
-1.00196034894052e-05
-2.36847399900609e-05
-7.67687243235209e-06
-1.41488542262388e-05
-1.44482031240003e-05
-2.07518224436075e-05
-5.62654581562888e-06
-3.26803580237596e-05
-2.20579219981644e-05
-4.90977778435265e-05
-2.22212891917381e-05
-1.4796241149744e-05
-4.15584422501905e-05
-2.65654067636925e-05
-2.64509858239959e-05
-1.11210689883854e-05
-1.93386847240164e-05
-3.14814607509181e-07
-7.19136386323289e-06
-9.16138948086439e-06
-2.78178170089593e-05
-3.97204349452468e-05
-2.77376878525179e-05
-3.31585079495851e-05
-2.39811803311378e-06
-3.23201368643848e-06
-1.91878225818366e-05
-2.26050683249803e-05
-1.23422310593171e-05
-3.36216348724438e-05
-1.01832629956813e-05
-1.29914805214534e-05
-3.27094308747547e-05
-3.06843052887026e-05
-6.40910229577074e-06
-8.10946758525659e-06
-1.60268578052452e-06
-8.48190221509337e-06
-2.15536737669926e-05
-2.37130099443202e-05
-2.4466818245208e-05
-2.03758237998215e-05
-2.80761483057313e-05
-3.24158222928252e-05
-2.04426610703234e-05
-2.70055964193714e-05
-2.96838374320759e-05
-2.57588797271587e-06
-1.47370229759445e-05
-6.49092865339276e-06
-5.39725058271766e-06
-3.94256503778303e-05
4.84636239869488e-06
-4.56684583125028e-06
-2.23044934687548e-05
-1.60565848713145e-05
-3.38491492804648e-05
-1.63342809948674e-05
-9.85793399723178e-06
-8.37203308476005e-06
-1.76388532194103e-05
-3.29918374233225e-05
-1.05992650853052e-05
-1.45063908400174e-05
-7.77523431849206e-06
-4.64771875527642e-06
-2.34150838078534e-05
-4.27580279520336e-05
-2.07424119007199e-06
-1.63360033533369e-05
-1.19397837243878e-05
-2.38345160504952e-05
-1.85642265809276e-05
-1.94258486921773e-05
-2.0252561476546e-05
-1.81870330561879e-05
-2.49750042962391e-05
-2.23420095846985e-05
-1.7195304724782e-05
-4.01783509714966e-06
-2.53735993981528e-05
-1.28692462221451e-05
-6.14070520083833e-06
-3.36489687420468e-05
-2.78462198500406e-05
-8.24777507610782e-06
-4.59221386088007e-05
4.4215161111529e-06
-2.13292718994057e-05
-1.73268440732096e-05
-8.66935084514799e-07
-1.6435091713374e-05
-2.77565456149371e-05
1.21088512444562e-05
-1.64285047118655e-05
-4.10987681687423e-05
-3.09728288284208e-05
-1.08991114091871e-05
-2.61595764787154e-05
-2.05351636323139e-05
-7.69697334079293e-06
-2.39349159288668e-05
2.76159599186572e-06
-2.94431208711424e-05
-1.72427968736465e-06
-1.92476663726523e-05
-3.32364319641901e-05
-2.83232561714607e-05
-3.49722163895435e-05
-3.2649965942442e-05
-3.63546074905365e-05
-5.38820325877853e-05
-1.89784966344955e-05
-2.99394203781276e-05
-9.83611077959346e-06
-8.37719159869172e-06
-3.11422841369579e-05
-4.17603268790082e-05
-8.3789938406037e-06
-2.17224967260732e-05
-3.78254643358985e-05
-3.0305010066988e-05
-3.54354852479203e-05
-1.35306864091286e-05
-2.42513468839509e-05
-1.82388215638543e-05
-2.47152595160147e-05
-2.64082152462035e-05
-2.93417938312166e-05
2.94944049216594e-06
-2.75081552747664e-05
-3.40134441908905e-05
-4.32287018696997e-05
-1.88527792899802e-05
-1.38208981013826e-05
-2.29330650848863e-05
-2.44248762175512e-05
-3.37455764215019e-06
8.3804065579092e-06
-2.47848777931198e-05
-1.85286826996798e-05
-2.48202422307683e-05
-2.61505979517578e-05
-1.43013900782295e-05
-1.2453989538063e-05
-1.51296948989173e-05
-1.27648070025396e-05
-1.4417172089107e-05
-2.23863606745024e-05
-1.52638718962635e-05
-3.05114851134993e-05
-3.9623128667373e-05
-2.91093490714768e-05
-2.26350227524839e-05
-2.71673429271151e-05
-3.77733872870759e-05
-1.62817780566968e-05
-1.17215755974559e-05
-1.19609815875113e-05
-2.38234270158666e-05
-5.46268567876589e-06
-3.55775296808932e-05
-4.40838052940592e-05
-3.15076195266575e-05
-2.65535246381236e-05
-3.46647029030184e-05
-1.3681070177686e-05
-1.11078902956745e-05
-2.41064940269044e-05
-3.20517680598153e-05
-3.17145528582353e-05
4.46124345574674e-06
-1.34285688565217e-05
-1.06834686220975e-05
-3.62713512248136e-05
-1.67987471593409e-05
-1.67179711948317e-05
-1.878549905771e-05
-2.52364349709119e-05
-2.22797506483614e-05
-8.50340296176616e-06
-1.01137402671256e-05
-2.62272917467216e-05
-1.54188028622805e-05
-2.76158101613723e-05
-2.57216454685831e-05
-1.97468024314004e-05
3.37779630689617e-07
-1.04835959863548e-05
-1.93511676141213e-05
-3.2202300230245e-05
-2.99725406818988e-05
-1.28121518842504e-05
-1.00008570447903e-05
-2.62175206796007e-05
-2.27227389402062e-05
-1.88300747821874e-05
-2.0146393442425e-05
-3.37873326916199e-05
-7.00229705625598e-06
3.91638340068716e-06
-1.40393486595619e-06
-8.0537151601554e-06
-1.48364917623042e-05
-4.02662313811686e-05
-1.5524255008156e-05
1.96291155694551e-06
-2.1200707899889e-05
-1.17727890990097e-05
-2.8722854282716e-05
-1.91971887718367e-05
-3.22193871024548e-05
-1.78345019358774e-05
8.80838006015222e-06
-3.44552819400292e-05
-2.58751529746476e-05
-3.63369123904985e-05
-1.93398576672976e-05
-3.24055977305489e-05
-2.07557496804286e-05
-2.24025801577596e-05
-7.92761603448233e-06
-2.15861879653366e-05
-2.71200084117203e-05
-3.5679511516599e-06
