# Supplementary material for: Research on computational propagation and identification of mine microseismic signals based on deep learning
Source: PLoS One. 2025 Oct 22;20(10):e0334641. doi: 10.1371/journal.pone.0334641 (PMC12543183; doi:10.1371/journal.pone.0334641)
Supplement: S3 Data — (ZIP) [file pone.0334641.s003.zip › 000100500002887.xlsx_0.txt_24.txt.txt]

-7.89219833089091e-06
-5.04705651005365e-06
-8.86286210508342e-07
4.72801028023582e-06
-3.13432305167027e-05
-1.41930692200855e-05
-2.85261000192958e-05
-1.96471766093809e-05
1.5904615001285e-06
-1.10804463697841e-05
-8.84167508656801e-06
-3.31308566431465e-05
-3.41696170428912e-05
-1.65917743280897e-05
-1.55211527207606e-05
-2.91616126648641e-05
-2.79316258746635e-05
-3.59426839000141e-06
-2.08134417795836e-05
-1.78541591142706e-05
-7.32614884331154e-06
-1.94771628155554e-05
-1.15299260212675e-05
-1.07245117521203e-05
1.28163824284652e-06
-2.61444733882279e-06
2.24096334526538e-06
-4.22260929464847e-07
-1.61679631048947e-05
-3.16791866938914e-05
-1.60895251378807e-05
-1.24093867174202e-05
-5.28684605622056e-06
-1.85975760738444e-05
-6.03680966088955e-06
-2.72435406236591e-05
-2.34442252633307e-05
-2.28191323825085e-05
-1.17854950994564e-05
-2.43244066578986e-05
-3.75876847107116e-05
-1.14460515281498e-05
-5.10166190828206e-06
-6.56338326642346e-06
-3.92631863275189e-05
-2.08209273686741e-05
-9.33838524759147e-06
-3.7196703782443e-05
-2.08974359414501e-05
-2.69969803873116e-05
-2.17884105473359e-05
-1.68030991074308e-05
-1.58823000463211e-06
-9.48264675290514e-06
-2.51348237861199e-05
-6.16073590362168e-06
-2.44654988892267e-05
-2.452146294981e-05
-1.72455625913209e-05
-7.63836787443955e-06
-1.13436247946577e-05
-1.88747990920534e-05
-1.20619748534695e-05
-4.2233362211551e-05
-1.99269487349989e-05
-3.1890555562735e-05
-2.18658895997461e-05
-3.43083393796773e-05
-3.00090891865962e-05
-2.7771881790851e-05
-1.6922269522893e-05
-7.02508209108874e-06
-1.20156974457147e-05
-1.74007421727071e-05
-7.58585098468042e-06
-5.3411541341038e-06
-3.13508750431591e-05
-2.60549635103312e-05
-2.92508413617085e-05
-3.52488597900972e-05
-3.5527796552225e-05
-2.53358301184918e-05
-1.64986206718658e-05
5.59436110126927e-06
1.19256840132968e-06
-6.86436122740369e-06
-7.82008335737572e-06
-3.61670696923107e-05
-2.64567101846543e-05
-4.99107191081376e-06
-1.8965873128153e-05
-1.00950115432848e-05
-3.5557203161377e-05
-8.34293531774828e-06
-3.49135414808569e-05
-3.35826838335531e-05
-2.15990374147091e-05
-6.37758351216346e-06
-1.93227701910444e-05
-1.81348953273844e-05
-1.93966690594553e-05
-3.15168020362635e-05
-3.10207382802557e-05
-2.1308667540851e-05
-2.72027176608632e-05
-1.16174712224374e-05
-2.2384708600451e-05
-1.73632629269439e-05
-5.08472580028126e-05
-2.15227517060765e-05
-2.92912602688358e-05
-3.24093280413415e-05
-1.62001640355987e-05
-1.0475027514063e-05
-1.21079188765416e-05
-2.21307016104768e-05
-2.22187666604374e-05
-3.33576407014359e-05
-3.26831050118889e-05
-1.95505936292201e-05
-1.17313486612557e-05
-8.68714056775393e-06
-2.85782408377016e-05
-2.58381853282105e-05
-2.08946943261633e-05
-2.44759980785081e-05
-9.68421208321096e-06
-2.40845402633971e-05
-1.97148790944056e-05
-9.41867145784431e-06
-2.04935577213933e-05
-2.25838628489776e-05
-2.50846549339027e-05
-4.77772908922693e-05
-1.98287404393792e-05
-3.6863399755153e-05
-2.71318318632843e-05
-2.13973029633488e-05
-3.91746396625895e-05
-3.10640289946671e-05
-2.60185141762311e-05
-1.39269399828435e-05
-1.50858396957853e-05
-1.77666044424744e-05
-5.40565766083942e-05
-1.79335485964203e-06
-1.60959115568704e-05
4.75623439834874e-06
-2.78774664511159e-05
-1.85727404933074e-05
-1.85142738662496e-05
-2.98589604160929e-05
-3.47082020265887e-05
-2.94294864371796e-05
-1.75259909228603e-05
-2.26642819696319e-05
-3.40898077054121e-05
-3.68004051038969e-05
-2.54783079017444e-05
-6.20675383700248e-06
-7.1702964713452e-06
-3.05312624953496e-05
-4.05436474676724e-05
-2.28819424949923e-05
-4.4154263858742e-05
-3.12939326142647e-05
1.02707201797599e-05
-2.21491364910879e-05
2.87845775375467e-06
-1.94833676419163e-05
-2.58795124745448e-05
-1.73230024245559e-05
-3.42022217231346e-05
-8.00590526732748e-06
-2.27646149780289e-05
-3.4996753514476e-05
-2.17085485152525e-05
-2.82848378188687e-05
-1.50273750835524e-05
-1.17321711636914e-05
-1.2224738992897e-05
-8.14902073999201e-06
-1.19739315718428e-05
-3.19963691280977e-05
-2.18017431006197e-05
-1.18616543112909e-05
-1.3459669505874e-05
-2.85971740959517e-05
-1.65336404455588e-05
-1.81676839379357e-05
-2.92284690543183e-05
-1.21347989023649e-05
-2.12665106629697e-05
-3.54234184358119e-05
-3.22462193309965e-06
-7.72393820364325e-06
-2.28478496043834e-06
-2.11522066065894e-05
-2.76922592793742e-05
-3.93268375265563e-05
-1.10638860426344e-05
-1.81548381029463e-05
-9.73352654148955e-06
-1.6079280588501e-06
-1.53166692124868e-05
-1.25288488807876e-05
-1.49089798561688e-05
-1.07166673916418e-05
-2.64793842709304e-05
-2.15316679578305e-05
-9.60781484735292e-06
-3.14208920912565e-05
-2.01570794977091e-05
-1.24367090814395e-05
-7.50252847218004e-06
-1.41164971865247e-05
-2.5886973028682e-05
-1.1143569111791e-05
-3.09463016619664e-05
-2.33169609950255e-05
-3.00231113912042e-05
-9.70442967365e-06
-2.87027772532159e-05
1.62602371795075e-06
-3.69932687717576e-05
-3.83824736373726e-05
-2.86057480519283e-05
-2.09323992944902e-05
-8.11988438525931e-06
-1.16136442250365e-05
-2.67398371019536e-05
-1.90613969192984e-05
-2.76536071281475e-05
-2.65827070780218e-05
-2.15065270833267e-05
-2.25871552243673e-05
-3.84529474770613e-06
9.07916818276148e-06
-3.26101273861458e-05
-4.78129406404726e-06
-2.98832693782516e-05
-4.46456712325282e-05
-2.62927702354376e-05
-1.97312882934846e-05
-3.01515844627486e-05
-2.24242719697024e-05
-1.51857825269421e-05
-1.60883366800312e-05
-3.54373660454644e-05
-4.8206107233106e-05
-2.21571184969957e-05
-1.13751322298187e-05
-2.12716239962814e-05
-1.81710448206337e-05
-2.63264997538814e-05
1.74973077788323e-05
-8.65450873429442e-06
-3.31218544845911e-06
-1.04224744740838e-05
8.57239332451343e-06
-7.25603985163691e-06
-1.36256377972143e-05
-2.59832001021374e-05
-3.82822716117077e-05
-7.09075885794358e-06
-1.97590199794728e-05
-1.44128613650353e-05
-3.04334889573701e-05
-2.45010915884893e-05
1.5230895784227e-06
-2.94197436680294e-05
-4.19019649416863e-05
-1.07195843012635e-05
-2.14982324732679e-05
-9.86222234163568e-06
-1.72428483706598e-06
-2.92214766937444e-06
-4.80442128671516e-05
-4.5406858371171e-05
-9.94604537825644e-06
-1.45591584907153e-05
-5.3120106435363e-06
-1.85624589306677e-05
-1.86055074238017e-05
-3.02015819396487e-05
-2.27316501320503e-05
-1.92527761732892e-05
-6.39765679718615e-07
-2.17692320302993e-05
-2.55879709340714e-05
1.90753414776835e-07
-8.36967651862361e-06
-5.76812471724038e-06
-3.00402696847544e-05
-4.19209482210251e-05
-2.11234931599212e-05
-2.21627324280532e-05
-8.99743520728606e-06
-1.01081499979367e-05
-2.00850803671666e-05
-1.36083523566725e-05
-2.51863001130694e-05
-3.06319180134013e-05
-3.26027620635574e-05
-2.62622486951494e-05
-3.19423293016516e-05
-5.10650122395291e-06
-1.72988324254678e-05
-3.46735929236083e-05
-1.75272686268579e-05
-1.3356757732506e-05
-1.39148069389357e-05
-3.95103673037436e-05
-2.6881591322426e-05
-1.79414330053503e-05
1.17424016749068e-06
-2.85789959098659e-05
-3.25413916949763e-05
-2.97715272463149e-05
-2.67120327954469e-05
-2.78421166786954e-05
-3.27368554749559e-06
-3.40044558869941e-05
-1.71947054302123e-05
-8.35836329986386e-06
-3.5931600694468e-05
-1.70799732676626e-05
-7.71142245353004e-06
-1.12664992432899e-05
-2.17358245630848e-05
-2.92775984333003e-05
-4.39492825368848e-05
-3.07421384335178e-05
-2.63295153208606e-05
-8.91743647366752e-06
-2.34622916987422e-05
-3.89467652780011e-05
-2.93804755368425e-05
-2.40200976992689e-05
-7.04303080320187e-06
-1.69474151148366e-05
-3.69365269820413e-05
-1.92140959141864e-05
-1.89014120121519e-05
-2.40040512557933e-05
-2.42289550708827e-05
-2.85117147632172e-05
-2.11618106545165e-05
-2.43606388577416e-06
-2.94970840836203e-05
-4.2841575131637e-05
-4.0152028934348e-05
-4.92099604627221e-07
-1.38500015506976e-05
-3.57691302352372e-05
-1.14852735202563e-05
-1.33294398847465e-05
-2.65908281907505e-05
-2.95406746649484e-05
-1.67870131943322e-05
-3.25057812385192e-05
-2.25874311301527e-05
-1.5391634055776e-05
-3.2474452736221e-05
-2.33018244679516e-05
-2.1777515518786e-05
-2.43630698699613e-05
-1.46401719015458e-05
-3.06287477575623e-06
-2.47652853527823e-05
-3.14352806908349e-05
-3.83899813867385e-05
-2.26375059388662e-05
-2.07392707813369e-05
-3.41258908341096e-05
-2.33998032053441e-05
-4.05078412127172e-05
-4.10391068847331e-06
-2.18624341715717e-05
-1.86263766685106e-05
-9.29209022984282e-06
-1.00467748950127e-05
-1.12052678930806e-05
-2.54323914813607e-05
-5.07760401373708e-06
-3.74499763317243e-05
-2.28333001518308e-05
1.35133309211862e-06
-1.98145360143112e-05
-2.91486798963155e-05
-2.27287552940707e-05
-4.28884101259466e-05
-1.37488150906972e-05
-2.43607442523489e-05
-2.29427149415119e-05
-2.15988832749856e-05
-1.73539002408012e-05
-1.40695548108597e-05
-1.80948663691347e-05
-3.04223492503073e-05
-2.67809373585393e-05
-1.7330245361838e-05
-2.56470855635261e-05
-5.27660657329547e-07
-6.04714560893055e-06
-1.70793545266678e-05
-1.68620684887547e-05
-2.9580224193731e-06
-5.16910127579511e-06
-4.04009075386857e-06
-7.31285703171335e-06
-2.66421227126534e-05
-1.67064342910565e-05
-3.66794403782786e-05
-2.76950268320663e-05
-1.04901091926861e-05
-1.24311930062879e-05
-1.58493628618171e-05
-4.29172269924672e-05
-3.83999247872292e-07
1.22455269279168e-05
-2.23347441457055e-05
-1.13235147795635e-05
-3.56902249839597e-05
-2.52793056399576e-05
-1.53011424336554e-05
-1.45363613563101e-05
-1.48268495939355e-05
-2.13902988642197e-05
-9.85606327715537e-06
-2.94425493402867e-05
-3.29877685208015e-05
-2.11894174254901e-05
-1.73287498129934e-05
-2.45073948835761e-05
-2.04924492957716e-05
-2.03685773579721e-06
-1.2680655562089e-05
-1.6952595945084e-05
-1.74455829308294e-05
-1.6059671389266e-05
-2.11745798796356e-05
-2.30876712366761e-05
-1.59440248418105e-05
-1.306206801936e-05
-3.21409407624293e-05
-2.02387829623874e-05
-1.75594487752705e-05
-2.6528345118756e-05
-1.99048099125638e-05
-1.99769815740147e-05
-1.10267286006661e-05
-3.09097595462395e-05
-2.38885488180175e-05
-3.24567166221965e-05
-1.99000313177262e-05
-2.76158807024302e-05
-2.10527679080844e-05
-5.48524329737841e-06
-8.13873917292574e-06
-3.3946165795968e-05
-2.77254828242685e-05
-7.58644425040639e-06
-9.3526987041939e-06
-3.23412760420039e-05
-1.93983544202953e-05
-6.70665795635724e-06
-3.22155477459715e-05
-1.72825370545428e-05
-2.60285655194679e-06
-6.84002716481968e-06
-1.23710380615879e-05
-4.17805393569033e-05
-2.18153001380887e-05
-3.16763104079218e-05
-1.75919154056032e-05
-2.18168193908863e-06
-2.60319595211492e-05
-2.82261636850174e-05
-2.01375582990816e-05
-2.49041843430267e-05
-1.61219195473517e-05
-1.74575770040691e-05
-1.77466326941084e-05
-3.01366513043675e-05
-2.6289420939678e-05
-1.94812711494079e-05
-2.80009847256279e-05
-2.00205350934024e-05
-1.31020049179139e-05
-2.33624472000486e-05
-1.51892485060191e-06
-2.13098869063453e-05
-1.64151273358869e-05
-9.10942431577091e-06
1.28878218499566e-05
-2.15201373770026e-05
-3.83621322910554e-05
-1.77876149676295e-05
-3.88474090301346e-05
-1.21678255160514e-05
-3.54347485433948e-05
-1.22463167569216e-05
-1.87623904080683e-05
-2.29758398220202e-05
-2.23455883581626e-05
-1.49340502546118e-05
-8.79524559673111e-06
-2.27491293656347e-05
-1.1780723170119e-05
-3.88649693622305e-05
-2.31257058876566e-05
-4.86425420757718e-06
-1.01944008951534e-05
-2.02228605401508e-05
-1.71170385446815e-05
-5.96063750095527e-06
-2.07880799286473e-05
-1.82390988981451e-05
-1.53512935620274e-05
-8.67719163064365e-06
-1.94410573315887e-05
-1.14225556095336e-05
-1.2021240226586e-05
-2.91103790063914e-05
3.38917433243391e-06
-3.83422445848021e-05
-2.08404920833837e-05
-3.12470558398788e-05
-1.39839477868679e-05
-4.96300426069462e-07
-1.88348876098091e-05
-1.29230373928358e-05
-1.84357582779547e-05
-3.23602049187701e-06
-2.50917031869298e-05
-2.9195326406516e-05
-2.47917385845032e-05
-2.82481472295665e-05
-3.23618341411522e-05
-5.20445732342327e-06
-1.56292546123333e-05
-2.44147442065534e-05
-3.74912388718746e-05
-3.47172254233833e-05
-1.33936284325371e-05
-1.24349018450333e-05
-2.5509090711921e-05
-3.39640336625599e-05
-3.98396060572039e-05
-2.7864609514404e-05
-3.16125528916968e-05
-2.06060355152741e-05
-2.59092912281754e-05
-2.81391964242701e-05
3.87091898857865e-06
-2.16131014623309e-05
-2.24898781411461e-05
1.60549393619215e-06
-4.55439192124633e-06
-5.31453992698286e-06
-1.29638409584436e-05
-1.52231920473655e-05
-2.91483829537128e-05
-4.25370164273679e-05
-1.24157514067088e-05
-1.42746497580758e-05
-6.06498569270012e-06
-2.34761682443956e-05
-2.94187159632913e-05
-3.66205085317324e-05
-2.25157686883475e-05
-1.57069666977163e-05
-4.77933878345049e-06
-2.39157999283843e-05
-2.29086442929759e-05
-2.17132723988192e-05
-6.11413713738692e-06
-1.52712647602446e-05
-1.72276586616531e-05
-3.70439573198498e-05
-4.22656002540514e-05
-3.86137572026576e-06
-3.46786156799638e-06
-3.32663906507258e-05
-4.34880907914195e-05
-1.91649508313602e-05
-3.67618483657359e-05
-2.19503613929498e-05
-8.47139858786348e-06
-1.78568625153967e-05
-1.27950691842448e-05
-1.50821067558646e-05
-8.89784703465136e-06
-1.80199888148435e-05
-8.21990749517671e-06
-1.85942310086404e-05
-2.49167987918393e-05
-2.46306295038177e-05
-1.50203240399794e-05
-1.94262076098375e-05
7.06529330847928e-07
-1.89894693451195e-05
-3.90536749973557e-05
-2.28170451033471e-05
-2.57232107929684e-05
-3.1044874811208e-05
-1.82003818486709e-05
-1.90506777180699e-06
-1.9769061610902e-05
-2.40349499536801e-05
-8.71558825725105e-06
-3.33282003101246e-05
-1.89090299144538e-05
-3.16297532669853e-05
-8.95603739308666e-06
-2.23027985644454e-05
-1.82987189152061e-05
-1.10027797773507e-05
-7.79703302976923e-06
-2.74261038578059e-05
-1.56292689499242e-05
-2.84808468489357e-05
-2.66892216413452e-05
-2.48340687693328e-05
-1.81913006247226e-05
-1.2904981682819e-06
-3.91207168760557e-05
-4.74967871047526e-05
-2.49581814483945e-05
-3.69959765057316e-05
-3.27937059591433e-05
-1.14142853386343e-05
-3.7148799546895e-06
-2.52104359977648e-05
-3.35654742490729e-05
-1.80923948290524e-05
-4.09874849061373e-05
-2.34958814976667e-05
-9.38426890106723e-06
-1.63545984255481e-05
-1.90975803621707e-05
-1.93199705449766e-05
-2.04236828049396e-05
-2.81012859588261e-06
-3.58347922699973e-05
-8.55585792874577e-06
-2.7274691049235e-05
-3.74521237047074e-05
-1.59282323279603e-05
-2.10564504970681e-05
-2.28771311989951e-05
-1.00772491094702e-05
-1.31146301902095e-05
-2.65972931382789e-06
-1.70801160140773e-05
-4.07917479356969e-06
-1.53790241602192e-05
-3.50117526295454e-05
-1.30268885868868e-05
-1.11240812343157e-05
-2.29961915262168e-05
-6.9855738103369e-06
-3.0958783517616e-05
-5.70625343084925e-06
-2.29973640604456e-05
-1.08893448708022e-05
-3.32496974017654e-05
-1.11465343446049e-05
-1.03872802974096e-05
-2.86830998451573e-05
-3.53824911212139e-05
-1.28266044218599e-05
-1.5660625487398e-05
-1.73889019673354e-05
-1.74318867959741e-05
-9.46165538802225e-06
-2.06679960070962e-05
-3.07765508523861e-05
-8.64523805522341e-06
-3.17284809248824e-05
-2.91628485261505e-05
-1.92332145914209e-05
-3.61666611363416e-05
-3.0096095062918e-05
-1.89693240402834e-05
-2.39289874409949e-05
-1.85091472825819e-05
-3.08985836259436e-05
-2.45298223489587e-05
-3.26371812702735e-06
-4.62829394590434e-05
-2.10874174632737e-06
-2.85322225430725e-05
-2.36424965919627e-05
-3.5187125183566e-05
-1.93455059326848e-05
-4.53574714497241e-05
-1.21323471680369e-05
-3.10250288523379e-05
-2.253259316591e-05
-2.93662423106283e-06
-9.38131904777757e-07
-1.3854248197029e-05
-2.01593005671255e-06
-4.6526374329116e-05
-1.3176736557428e-05
1.3393305915526e-05
-3.00296238539407e-06
-3.64557336104082e-05
-1.02693441665563e-05
-1.94924499129965e-05
-1.34702754213003e-05
-1.14919779691569e-05
-9.93020679775416e-06
-2.38873876122587e-05
-2.59900250725754e-05
-2.65310368886228e-05
-8.98488717490001e-06
-2.62056545216482e-05
-9.74360974830909e-06
-1.76975582562929e-05
-6.46776944454889e-06
-4.07672210670477e-05
-2.1512691153293e-05
-2.68377255373714e-05
-2.09222089331442e-05
-1.80263378019584e-05
-9.54208208726494e-06
-1.34839601931956e-05
-4.01689612885979e-05
-3.9148924415151e-05
-1.92347966741811e-05
-1.70396767381555e-05
-6.08070980653111e-06
-9.01644185169603e-06
-3.03220517321298e-05
-2.80132250403136e-05
-1.73684627917404e-05
-2.23746383064361e-05
-2.65216202514148e-05
-2.36325078667276e-05
-3.19355364263433e-05
-2.11193059514419e-05
-9.3473800920272e-06
-1.0385124046817e-05
1.38850159971067e-06
-3.93815812469447e-05
-1.63179267698552e-05
-2.29857277152357e-05
-3.55249915117303e-05
-1.81593937269878e-05
-1.47953344550358e-05
-2.4981853130227e-05
-1.70618700267325e-05
-1.84068942617408e-05
-1.98971770441375e-05
-8.07167653132309e-06
-1.09750624476013e-05
-3.24219250774488e-05
-1.60657627469594e-05
-2.72961401283732e-05
-4.28773621512597e-05
-2.25916995686833e-05
-2.87317261483685e-05
-4.39881188745706e-06
-2.08235339975385e-05
-1.40355692303743e-05
-2.01740325841207e-05
-3.73845357903084e-05
-2.48877350740657e-05
-3.58698407766936e-05
-1.14751080596704e-05
-2.45585076542131e-05
-1.53471111886657e-05
-4.13049700890232e-05
-1.05833023500635e-05
-1.18229984795591e-05
-2.53068147985361e-05
-2.70709828665949e-05
-1.79876074215767e-05
-2.80523167620019e-05
-9.57681410923479e-06
-2.45308046044983e-05
-2.36872297949967e-05
-8.61735188139926e-06
-3.04564205933635e-05
-2.52581525398365e-05
3.31806799038118e-07
-8.23676335435677e-06
-2.08619587616296e-05
-2.28184637144106e-05
-2.50147554635557e-05
-1.44031814181236e-05
-3.08882316264654e-05
-1.78900323905456e-05
-6.91561569588526e-06
-1.97243482760649e-05
-2.82031475226838e-06
-4.28209192516754e-05
-1.87978883683848e-05
-1.20404231133827e-05
-2.31759075062796e-05
-2.83515488540032e-05
-2.47622434753111e-05
-7.83186968964909e-06
-3.19079290515493e-05
-5.05388380349899e-06
-2.13831562978659e-05
-5.68232264692166e-06
-4.4439119186992e-05
-2.54750685834991e-05
-1.81567244137722e-05
-2.95937015837931e-05
-2.62644439655404e-05
-2.46127977174584e-05
-3.72644089149023e-05
-3.13284134912239e-05
-1.2506357335718e-05
-4.26905014243326e-05
-2.62954150446027e-06
-3.94121823879672e-05
-1.27453710557028e-05
-4.02913199728729e-05
-2.07869305007669e-05
-2.47751025586775e-05
-2.32762206703776e-05
-3.76085263789017e-06
-2.28107444189041e-05
5.05900586884722e-06
-1.25542140942902e-05
-1.86869494548496e-05
-3.47470440097042e-05
-2.0979470533963e-05
-2.73450722210008e-05
-1.96903878505214e-05
-2.74507893559257e-06
-1.91919183644021e-05
7.06206041500897e-07
-1.86204117021543e-06
-3.2202823051189e-06
-1.10860836213812e-05
-2.68669873499056e-05
-3.34832790263948e-05
-4.05029505159423e-05
-3.37265532961021e-05
-1.24482153261902e-05
-1.44795358548096e-05
-2.47547037271015e-05
-2.37171632107335e-05
-2.23169051924183e-05
-3.09780187349928e-05
-2.8543042698804e-06
-2.18529404335537e-05
-3.48746895620886e-05
2.80634469393053e-06
-1.66081111403147e-05
4.51920948115348e-07
-2.41029777102389e-05
-1.40288106120475e-05
-1.69525568872585e-05
-1.97492305961162e-05
-1.96098510402693e-05
-2.61164070787316e-05
3.88567569538454e-06
-5.5393278948182e-06
-2.13548242496938e-05
-2.74136924440615e-05
-1.99947302457571e-05
-2.65024972214746e-05
-4.56020502074133e-05
-3.07668826624528e-05
-1.47434801677933e-05
-3.0335978278943e-05
-6.64162786949654e-06
-2.7598698603121e-05
-3.8252677759806e-05
-1.15033551864888e-05
-2.55127374936849e-05
-2.97000625170903e-05
1.74804253107697e-06
-2.71389976756001e-05
-3.53204525464475e-05
-2.55309653790151e-05
-1.42666379041063e-05
-1.71806528763693e-05
-3.12560532046457e-05
-3.74420129255637e-05
-2.08226866544542e-05
-1.65276856339063e-05
-1.72299760559386e-05
-1.7902232234925e-05
1.00238372581451e-05
-3.14785671306659e-05
-2.2110987172267e-05
2.99933002764282e-06
-3.90601425986598e-05
-2.71603391008975e-05
-9.08683365953965e-06
-5.29262301719284e-06
-1.44263276307255e-05
7.08691876275554e-07
-2.31517352725148e-05
-3.66141754388478e-05
-4.07311301426809e-05
-4.60407729261829e-05
-1.08642701409531e-05
-3.10882984791199e-05
-2.5945868736481e-05
-1.66316605726439e-05
-3.14694946515523e-05
-3.35937546390715e-05
9.47087432539475e-06
-1.34108765612569e-05
-7.2816291960531e-06
3.88738042210411e-06
-1.32374358938113e-05
-2.94632603670855e-05
-1.10233104795391e-05
-3.33550645207354e-05
-3.06850207080177e-05
-3.19094958793282e-05
-9.03740153404739e-06
6.93496015308065e-06
-2.98454374052716e-05
-6.89796591989612e-06
1.07487705390733e-05
-2.24481247358307e-05
-1.92991670698732e-05
-2.16691473552172e-05
-2.78004403569278e-05
-3.08577258810777e-05
-2.45061777285844e-05
-1.40264299072005e-05
-3.5176123636188e-05
-1.03896329509532e-05
-1.80849280732619e-05
-1.81878083882738e-05
-4.9014167371879e-05
-4.2954777754804e-05
-3.90531726722909e-05
-1.91237464680693e-05
-6.69242554234858e-05
6.52518765929634e-06
-2.93713616507729e-06
-1.90583445142914e-05
-3.40526917230758e-05
1.18748527844184e-06
-2.08171854665411e-05
8.42745109924366e-08
-1.93618991065922e-05
-3.14883280339966e-05
-2.84921420296513e-05
-1.31256650445399e-05
-1.77674932336292e-05
-2.2484105009489e-05
-1.15962876767279e-05
-3.29096034240304e-05
-4.51798059694561e-05
-1.82245313239809e-05
-1.45662506131162e-05
-2.20365149872446e-05
-6.68705936532169e-07
-2.14703168573932e-05
-2.93671880696232e-05
-2.58754355312037e-05
-1.01012528147669e-05
-1.55786542666687e-05
-2.34778552389755e-05
-2.14415350514221e-05
-1.6689846182429e-05
-1.88030301418138e-05
-4.09478024328474e-05
-2.22704773667907e-05
-6.76007670847438e-06
-2.320426449518e-05
-1.27057636762407e-05
-2.80793493950543e-05
-3.82493881388759e-05
-1.20119365648161e-05
-2.04947083177424e-05
-2.12333037964268e-05
-2.60493994453728e-05
-1.03116719947316e-05
-3.2915974707671e-05
-4.21043519776939e-05
-2.01883198798857e-05
-1.24875485600131e-05
-6.8078182785863e-06
-2.91488064757513e-05
-1.28741862783585e-05
-1.58923668353254e-05
-1.9870410187621e-05
-2.18785773244384e-05
3.05884185212376e-06
-3.35390524052614e-05
-1.38485250413741e-05
-3.89213929171741e-05
-8.71275451514697e-06
-8.41567698061095e-06
-1.3869197845463e-05
-1.73941620823258e-05
-1.27373506445703e-05
-2.60236760479306e-05
-1.81954011982581e-05
-3.26169095707432e-05
-1.21101884804861e-05
-1.5756095209212e-05
-1.71443470872156e-05
-2.42822605794906e-05
-2.47852944025455e-05
-2.05993815525444e-05
-8.73743047357098e-06
-2.82318112082089e-05
-1.56485757841761e-05
-2.38905542645712e-05
-1.8595043183646e-05
-1.53765630299965e-05
-2.37493915294098e-05
-9.44339001764303e-06
-2.3580822300591e-05
-2.09687303551524e-05
-2.72348522355083e-05
-3.6941810399883e-05
-4.29452471960467e-05
-6.10104761736001e-06
-1.70278199757733e-05
-1.8735842902683e-05
-1.43934462070172e-05
-2.90285765673642e-06
-4.01406704967539e-06
-1.90815933358284e-05
-1.3060999101208e-05
-6.17306606179394e-06
-2.05322698132135e-05
-2.42453671208588e-05
2.20096194580119e-06
-3.31757866076131e-05
-2.18550069537522e-05
-2.34616350381033e-05
-8.46451490419325e-06
-2.76013811851116e-05
-3.11081084747003e-05
-1.04610759109647e-05
-1.95711141956205e-05
-2.28648985882625e-05
-9.81343673172319e-06
-2.9503470405237e-05
-2.13909184921044e-05
-3.16655970495029e-05
-2.86827617156553e-05
-1.59035786962632e-05
-2.66187414421851e-05
-3.3889291417942e-05
-4.10071191512834e-05
-3.09327879545598e-05
-2.15412747603797e-05
-1.16569968609336e-05
-2.36979212013556e-05
-1.436412183746e-05
-2.17361269812865e-05
-2.01337176886088e-05
-1.08895674478461e-05
-2.69923470780864e-05
-2.46851079260782e-05
-2.27487280215291e-05
6.9990603754108e-06
8.17795841995714e-08
-2.6543446156276e-05
-1.70249634250259e-05
-2.14880397219217e-05
-1.19492965078049e-05
-2.84438600554001e-05
-1.04251309593636e-05
-1.76665569808328e-05
-1.99338968009417e-05
-6.43118226240304e-06
-2.23780891727725e-05
-2.27079587437964e-05
-2.19973498544869e-05
-3.73804840008965e-05
-3.22686671332181e-05
-2.54873141971588e-05
-1.85256996851975e-06
-2.38689640005058e-05
-2.54307905986289e-05
-2.56138789533858e-05
-3.66170592489381e-05
-8.90503465867615e-06
-2.41247299606326e-05
-1.59199753850906e-05
-1.21251263095519e-05
-1.09568033158682e-05
-2.19781150584651e-05
-1.56431129908546e-06
-5.17979777648858e-06
-3.44937649023746e-05
-3.01945624919591e-06
-3.51559271375779e-05
-1.01682993058282e-05
-1.67606717174549e-05
-2.11876950343907e-05
-1.62135669012408e-05
-1.4885439512695e-05
-8.60204255337055e-06
-3.20374318316299e-05
-1.8821891771097e-05
-3.28803913152282e-05
-1.87952878492542e-05
-2.39188606095998e-05
-1.33462671221185e-05
-2.50708016027119e-05
-2.44168269014457e-06
-1.50216492042703e-05
-1.90708948648501e-05
-2.31707247125305e-05
-2.10976938300675e-05
-7.84464580691053e-06
-9.34968785578127e-06
5.08474192305287e-06
-5.23162479911729e-05
-2.26420118851876e-05
-3.73776971343531e-05
-1.60611925896437e-05
-8.61685420092959e-06
-2.18668586911813e-05
-2.68374050253978e-05
-2.39553256155639e-05
-2.2324934205127e-05
-1.56360756449533e-05
-2.69976121751085e-05
-3.00898836406135e-05
-2.2469066780677e-05
-2.81974777710366e-05
-1.90049636104378e-05
-4.4625341178179e-05
-1.26045610986722e-05
-3.95635012787885e-06
-3.13631315407951e-05
5.68807833832167e-07
-1.51394297394326e-05
-2.81806610941104e-05
-2.78064500983922e-05
-3.83773193970605e-05
-2.74189701503218e-05
-2.43052552581505e-05
-2.67827803369334e-05
-3.77914825350376e-05
-1.40976392235722e-05
-3.97113291772148e-05
-3.5721457074278e-05
-2.68444686088471e-05
-9.91052249456447e-06
-1.64601848888942e-05
-2.62112426493011e-05
-3.02470959426648e-05
-3.40810819465157e-05
-5.29307626128324e-07
-2.04350385161355e-05
-1.39917123949385e-05
-2.81047536804647e-05
-3.02907441942358e-05
-1.36612933609073e-05
-2.81120514275126e-06
-2.46585837665994e-05
-2.51285640532837e-05
-1.35711223660255e-05
-3.69446425831643e-05
-1.50763607478329e-05
-1.76701180857899e-05
-2.43955893081811e-05
-3.03760177518187e-05
-4.4937407765537e-06
3.66690644735304e-06
-1.45865657461278e-05
-4.14094202276466e-06
-2.98763619538384e-05
-7.35260730727593e-06
-1.72219776923939e-05
-2.35521705044745e-05
-1.81808134557451e-05
-2.85084779783015e-05
-1.90257896293653e-05
-3.96392511994982e-06
-3.32987009455869e-05
-1.35590908366569e-05
-4.08562441214599e-05
-2.47312387325893e-06
-3.36256215758175e-05
-3.50932392646964e-06
-1.02134231945591e-05
-1.0433679465887e-05
-3.11463752704081e-05
-4.3352510103204e-07
-1.41586722382637e-05
-1.25727344996389e-05
-1.75360806696918e-05
-2.18814919778934e-05
-2.38775336006738e-05
-1.5547482976514e-05
-3.0247009188463e-05
-6.32502380045839e-06
-3.8507739054964e-06
-2.33585730823153e-05
-4.4698195581854e-06
-2.06780791828314e-05
6.76833419923993e-06
-1.14253706222161e-05
-3.13306664904324e-05
-3.82863286350889e-05
-4.32599334346604e-05
-5.06542406331755e-05
-2.91468372589638e-05
-2.92621862444427e-05
-2.05070422841908e-05
-9.7892496004251e-06
-3.57729611398092e-05
-7.76467873426691e-06
-1.22216930902861e-05
-5.22975828673657e-05
-2.85644318665478e-06
-2.70305880091842e-05
-1.84095667879584e-05
-1.67332459705637e-05
-2.15072892615441e-05
-2.29211889990997e-05
-1.36127511999347e-06
-9.87060595000434e-06
-1.86730153272314e-05
-2.00896341040493e-05
-1.8073663939236e-05
-1.7177283769885e-05
-8.79885003804857e-06
-1.17736740762992e-05
-1.51735218900231e-05
-4.51802387899201e-06
-7.67667422722786e-06
-1.69655657643337e-05
-4.78181595367607e-05
-2.35465851215726e-05
-1.49153510385309e-05
-3.06249187969889e-05
-1.92085162881136e-05
-2.59761684268703e-05
-2.17660133259927e-05
-1.9663971327487e-05
-1.31715626115792e-05
-1.77230487709965e-05
-6.67294605877582e-06
-2.1371854148211e-05
-7.51310041877878e-06
-3.17019184161041e-05
-2.45621924324206e-05
-2.56543950080549e-05
-8.01417833563141e-06
-1.5491567489748e-05
-1.27197369001825e-05
-2.5704016485761e-05
-2.89041124437634e-05
-5.2994970169627e-05
-1.69408847143498e-05
-2.16686551732211e-05
-3.6165910465245e-05
-7.56425440647898e-06
-1.30258532266082e-05
-1.96569926101857e-05
6.94510486961917e-07
-1.39451631982902e-05
-3.4690879280966e-05
-6.16304439468082e-06
-3.43921102447214e-05
-2.72772040834244e-05
-5.16550710806259e-05
-3.76095986497803e-05
8.6467389734016e-06
-3.31362644907579e-05
-7.06261686010631e-06
-1.53383107564221e-05
-1.85619329335422e-05
-1.5967971658637e-06
-5.66781329334209e-05
-3.77409891746669e-05
-2.63655947403018e-05
-1.77885358052258e-05
-2.92001806540436e-05
-3.49276536122102e-05
-6.49994281630003e-06
-2.07573311606123e-05
-7.47194614850863e-06
-8.35475239051514e-06
-2.10081705144827e-05
-2.86666082180876e-05
-9.99804775354905e-06
-2.59193268497237e-05
-1.53550943856779e-05
-4.1158902458166e-05
-2.68529090710164e-05
-4.23168761381307e-05
-6.64826671548112e-06
-1.21527787294859e-05
-6.07144925166504e-06
-2.10487456674173e-05
-1.88155008145072e-05
-2.86700686986009e-05
-5.8910026448052e-06
-1.96524636380664e-05
-2.43732386997981e-05
-3.22221555584228e-05
-3.13797523043386e-05
-2.83647671693477e-05
-4.14428123493076e-05
-2.04403708270198e-05
-2.2680020515762e-05
-1.79467028127986e-05
-3.66051875945007e-05
-2.95727289756144e-06
3.186203616676e-08
-4.38601272440811e-05
-2.01326819496083e-05
-1.98261352266072e-05
-3.1090838708785e-05
-2.38394037658978e-05
-1.68022761795737e-05
-3.84810230120219e-06
-8.63875364438385e-06
-2.65130408186449e-05
-1.51509515108789e-05
-8.83946916043819e-06
-3.16451782464009e-05
-4.7115720735987e-06
-1.27323382629723e-05
-1.51307461980998e-05
-3.08539298720134e-05
-6.69216090354014e-06
-2.21515425688842e-05
-2.14918108628767e-05
-1.64534689411263e-06
-2.74125305644248e-05
-2.34232516506227e-05
6.2175777132015e-06
-1.80363381103239e-05
-2.00583288384675e-05
-2.86389701007302e-05
-3.94636705864653e-05
-3.31728294248897e-05
-1.51436614386156e-05
-1.29208685973163e-05
-7.38946542467066e-06
-5.24990957894781e-06
-3.01911453115064e-05
-1.71781814995707e-05
-6.09469997374763e-06
-4.49577075365708e-05
-8.31934927452977e-06
-4.29700828695301e-05
-2.27811911031042e-06
-2.62867909066171e-05
-2.04524473791073e-05
-4.92860129086824e-05
-2.94517720847901e-05
-2.15849928359364e-05
-1.79693517281759e-05
-3.39960941185358e-05
-1.72567575212188e-05
-8.16409522473537e-06
-1.02540364711456e-05
-2.83187275261556e-05
-3.10661385702594e-05
-1.61773007668169e-06
-3.68447940282197e-05
-1.20049625781067e-05
-4.26193034162321e-05
-1.96726726262054e-05
-1.51626378322211e-05
-1.93189534308452e-05
-1.8879106196599e-05
-2.35198010911518e-05
-8.39234224878298e-06
-4.96766031997123e-05
-1.8893379142036e-06
-1.6354160623957e-05
-3.87944150769876e-05
-1.11463973712619e-05
-3.65166614871572e-05
-3.37739957924265e-05
3.06927844242041e-06
-2.67228826256174e-05
-3.28124604422809e-05
-3.00381867767782e-05
-1.76155175158013e-05
-4.24745110342989e-05
-1.19922551557021e-05
-1.48142767795636e-05
-1.61667133987129e-05
-3.2214587596955e-05
-2.23516227523656e-05
-2.25739380020535e-05
-2.70382589743489e-05
5.76446847645151e-06
-1.42748134919471e-06
-1.16927330288481e-05
-2.05496589395264e-05
-2.90102478815533e-05
-3.21258572532577e-05
-2.30377506671477e-05
-2.17938780840105e-05
-3.06770856204012e-06
-3.93891837116679e-06
-1.84038522095126e-05
-9.27174879161578e-06
-2.0204045150215e-05
-2.90845163300921e-05
-2.75503172945611e-05
-3.21879497844606e-05
-2.86896712208628e-05
-2.7479569305733e-05
-7.67604878164065e-06
-1.84520953615217e-05
-4.36726888375902e-05
-9.27849198202565e-06
5.29033224616448e-06
-3.97449978849677e-05
-1.60722083181774e-05
-2.41047135930909e-05
-3.12858144715082e-05
-4.00142113566527e-05
-2.05395826935801e-05
-3.37252744449669e-05
-8.88612307454842e-06
-3.25112512607584e-05
-3.52188515607294e-05
-2.16613154331087e-05
-2.63911854674613e-05
-2.66922197069429e-05
-1.28277791314916e-05
-1.81882581481767e-05
-3.72706496837465e-05
-1.73072688899298e-05
-3.42238343161789e-05
-2.98944426759777e-05
-1.49581844488133e-06
-8.52823286369722e-06
-2.56434329107682e-05
-2.18163808422858e-05
-1.96583901507444e-05
-7.11879058038291e-06
-3.14997549597269e-05
-1.8167107591574e-05
-3.28976594389924e-05
-1.05173025823188e-05
-1.53438499894495e-05
-1.76683335411764e-05
-3.33516668862869e-05
-2.30784616129815e-05
-2.18441820771471e-05
-5.44132667507686e-05
-1.20631565778743e-05
-2.58371345090344e-05
-2.47902411810659e-05
-1.94708927900094e-05
-1.70219238791965e-05
-8.3217427133149e-06
-1.51713029650681e-05
-1.24025474278532e-06
-3.56914176205158e-05
-4.96136067609474e-06
-1.93245266178008e-05
-1.0508579379285e-05
-3.30615233751099e-07
-2.85322571926109e-05
-6.08697878753902e-06
-3.40964946110053e-05
-1.47769916768744e-05
-2.67926226917415e-05
-1.04882018232712e-05
-3.28059647212676e-05
-2.44935688856179e-05
-4.62470475619049e-05
-2.8868360677952e-05
-2.4104763455319e-05
-3.04640943621674e-05
-2.55964290739485e-05
-2.13641483912607e-05
-1.27273420643846e-05
-2.0369682210046e-05
-2.52350006074562e-05
-2.08929284147355e-05
-8.20604200560457e-06
-1.13759362261052e-05
-1.0333808427436e-05
-1.54037282718508e-05
-9.50496216664514e-06
-1.32648221290238e-05
-3.76988279942335e-05
-2.01478138570788e-05
-2.12983548283987e-05
-2.2770320155308e-05
-4.41502461289543e-05
-1.19517305348917e-05
-2.79613568393533e-05
-3.31461239319473e-05
-1.42211638157965e-05
-1.98209028090061e-05
-3.70648850936705e-05
-1.29406643237607e-05
-2.70475881956768e-05
5.82639018007554e-06
-2.49840329374801e-05
-3.77173331019788e-05
-1.1082838446556e-05
-1.73671073873929e-05
-2.09254350580629e-05
-1.75216689793899e-05
-1.61793472909831e-05
-1.28306628829347e-05
-2.74641278798419e-05
-2.31474737188238e-05
-2.29517921688576e-05
-1.88910142703211e-05
-1.41750636330116e-05
-3.83789961368097e-05
-2.42734202636809e-05
-7.98246274276188e-06
-3.14685605913564e-06
-1.17598262315776e-05
-1.2220317908515e-05
-7.07853549237673e-06
-1.76853446774618e-05
-2.70599572429624e-07
-3.43365757422988e-05
-9.04275976637951e-06
-1.62567331245037e-05
-1.79543180177334e-05
-3.34863156431244e-05
-3.59879151697717e-05
-3.08300360112452e-05
-1.89920207709141e-05
-1.43852230806201e-07
-3.18847228852728e-05
-3.83785112159113e-05
-1.65840675403249e-05
-1.97313141555464e-05
4.05289457033221e-06
-1.55463325690532e-05
4.55899805268593e-06
-2.1352389213099e-05
-3.14760996391514e-05
3.29678212257567e-06
-3.26298669506042e-05
-1.29993524050172e-05
-4.09720623764384e-05
-1.37794976620651e-05
-3.00665503216411e-05
-3.53204570592091e-05
-9.39164091052474e-06
-1.28995664548799e-05
-2.38426054661653e-05
-2.0124853340024e-05
-1.68986684424778e-05
-1.53217580760837e-05
-2.03997083239735e-05
-2.2409264720652e-05
-2.12671158394744e-05
-1.487348024905e-05
-1.08614550202365e-05
-4.5361280297808e-05
-1.08396026841181e-05
-1.32383088953522e-05
-2.27573598622132e-05
-1.85160631772687e-06
-3.0142312188815e-05
4.00727834214699e-06
-2.8455890442423e-05
-7.44444390930207e-06
-1.10846867321049e-05
-2.88633742576964e-05
-1.44563872140022e-05
-1.4684217078561e-05
-2.71244433717304e-05
-2.10280733517808e-05
-1.89523801772892e-05
-1.72149595033558e-05
-1.95415716145982e-05
-1.79614079015014e-06
-1.06031472986281e-05
-2.11884078504527e-05
-2.0647869261001e-05
-1.2667202694087e-05
-2.3822654730315e-05
-1.0930852576066e-05
-8.29882904899426e-06
-2.59023615947493e-05
-2.91599034123399e-05
-2.43642688396039e-05
-3.82111703350955e-05
-2.86568983351849e-05
-2.44892040250477e-05
-9.1376510029338e-06
-2.96242780888749e-05
-3.36584937065944e-05
-3.79131407719383e-05
-2.81893156501193e-05
-1.30532026854842e-05
-2.53901320532614e-05
-2.808496661797e-05
-1.78715072703251e-05
-1.57137961459697e-05
-9.86245094311476e-06
-1.58658682907153e-05
-1.27130158779442e-05
-1.88309364601671e-05
-1.0347389820147e-05
-7.2623283098325e-06
-1.36120275656737e-05
-3.68557255293204e-05
-2.79713791475333e-05
-3.47864137703316e-05
-1.75448430013938e-05
-1.13847282974418e-05
-3.39499752244739e-05
-2.49564278076566e-06
-2.07219381485141e-05
-8.51903619722409e-06
-2.26747976572386e-05
-2.72142799906617e-05
-1.30239097318108e-05
-3.04802245524676e-05
-2.65435314632915e-05
-3.10948797524098e-05
-5.73023038980564e-07
-3.47430681800833e-05
3.16568357184895e-06
-2.38119856003391e-05
-1.93129268102199e-05
-3.2317247876575e-05
-2.44315762931883e-05
-3.41996211282285e-05
-1.43098964133259e-05
-1.28122405493127e-05
3.72298389780358e-06
-6.77391571793148e-06
-6.25513921581135e-06
-2.59225915658528e-05
-4.35352835971357e-05
-2.46759868342756e-05
-1.63100979311687e-05
-3.08737419745556e-05
-2.11848168530279e-05
-3.84861339949196e-05
-1.5214520448483e-05
-2.35617963884739e-05
-2.93153409456584e-05
-3.11741090620865e-05
-3.48723968578362e-05
-2.77457478017896e-05
7.83627334602476e-06
-2.84880383123382e-05
-1.43612222184719e-05
-1.07522398070814e-05
-4.95255857128113e-06
-3.42466409957158e-05
-3.35331311079285e-05
-1.37142494835058e-05
-1.6248595344521e-05
-3.83830826905552e-05
-7.76689708183949e-06
-1.34229061976161e-05
-2.40443057147641e-05
-1.28408997746988e-05
-3.53431817993388e-05
-4.58364392003695e-05
-1.69991019523569e-05
-3.3705276172084e-05
-2.02641358172826e-05
-2.24117311083342e-05
-3.96407212306671e-05
-1.39093413528837e-05
-2.3970039903415e-05
-4.09432267251722e-05
1.50640374288321e-06
-1.35856257688937e-05
-3.63797463506868e-05
-4.50066580036596e-06
-1.51714973572637e-05
-1.77171909618957e-05
-1.56803173062062e-06
-2.31956406120827e-05
-1.56224560743884e-05
-1.61501878757327e-05
-3.32879238860724e-05
-2.09774614952474e-05
-1.33979670522068e-05
-1.87059245754015e-05
-3.61362599759603e-05
-1.29152745571381e-06
-2.0312802416736e-05
-1.19718039033278e-05
-2.33581193797172e-05
-1.52467595085883e-05
-2.52320808969769e-05
-6.59352342800229e-06
-2.75803978188537e-05
-3.86579855945547e-05
-4.74166119282899e-06
-2.09051528734847e-05
-2.33105171813907e-05
-2.63564864559244e-05
-1.65625089958396e-05
-3.02662063006695e-05
-2.48303741293858e-05
-1.26144332343289e-05
-6.05736817410009e-06
-1.08287743535272e-05
-3.7739019278624e-05
-2.69897727503087e-05
-2.74826291987855e-05
-2.14293149231664e-05
1.19107749639762e-05
-2.20276591468286e-05
-6.03545652738093e-06
-1.13082025992888e-05
1.13981067884943e-05
-1.72251523961912e-05
-3.37145329836764e-05
-2.57275562437598e-05
-8.52746455786076e-07
-5.09425502171515e-05
-2.44561445549291e-05
-9.26904325361434e-06
-1.68463188066469e-05
-3.25351283752465e-05
-1.35933731671958e-05
-2.46314685113314e-05
-2.03072079675988e-05
-1.94563452657885e-07
-4.26233990847865e-06
-2.01558799781556e-05
-1.32783379221528e-05
-1.22363014003112e-05
-1.45671441263363e-05
-2.48925515359404e-05
-1.57592588833518e-05
-2.42738503734736e-05
-5.23742504418749e-06
-2.93515551401038e-05
-1.20555329292307e-05
-1.91704270619254e-05
-1.59495338288069e-05
-1.63380850232077e-05
-1.21580754536328e-05
-1.21162839564585e-05
-3.06090461486169e-05
-1.33067901853345e-05
-2.59582368584337e-05
-5.50317083309419e-06
-1.86582095989813e-05
-2.79271668424103e-05
-1.3427877877053e-05
-1.46514308080413e-05
-1.33387992733722e-06
-1.69776083704085e-05
-2.58313007243798e-05
-3.55942148074149e-05
-2.11983005511751e-05
-1.53830766994422e-05
-1.33386859766399e-05
-3.21674673721902e-05
-3.46642898660152e-06
-7.20706884029994e-06
-3.02113942942517e-05
-3.62460616334866e-05
-2.30255750262867e-05
-7.71925903385542e-06
-2.90501435889749e-05
-3.45684958277792e-05
-1.33496138317036e-06
1.25615822411448e-05
-9.89399574810924e-06
-1.05113698044655e-05
-4.40591149522296e-05
-1.43113322944091e-05
-2.02747149710164e-05
-7.11371386736002e-06
-2.75206252106064e-05
-8.18262359859132e-06
-9.56354936502617e-06
-2.33354771794763e-05
-1.98309319876032e-05
-1.66586588732074e-06
-2.35883108858123e-05
-2.74932442590042e-05
-1.73536218949244e-05
-2.48431399197555e-05
-3.60431152013183e-05
-1.57140821477311e-05
-1.06064031264872e-05
1.10177727871335e-05
-1.78833183079851e-05
-2.84335678572269e-05
-7.64654620649544e-06
-1.10917352092289e-05
-1.39627488398558e-05
-2.31548216342487e-05
-1.01035793501275e-05
-1.29845512470532e-05
-3.23791683248358e-05
-1.60624103657253e-05
-6.3758551797864e-06
-2.92758605800618e-05
-6.0944635305646e-06
-3.05146425592881e-05
-1.14516170959485e-05
-1.11933169258604e-05
-3.63077738076967e-05
-1.09081209109996e-05
1.1586912141512e-06
-7.12910661101666e-06
-3.60459449489819e-05
-2.88958891526107e-06
-1.74439355687587e-05
-8.14616289151226e-06
-1.54022438060234e-05
-1.85478583628144e-05
-2.4786153270304e-05
-2.37767844591074e-05
-1.62388647465065e-05
-3.28890618677451e-07
-3.38479637302463e-05
-1.01816719798176e-05
-1.07543370807582e-05
-2.53688971719759e-05
-3.42208329857292e-05
-9.12920101818629e-06
-7.65709647039618e-06
-2.92968121444872e-05
-1.87304246785456e-05
-2.30738903705647e-05
-3.40948415206671e-05
-3.2770083517921e-05
-1.38946401966147e-05
-3.36534708332267e-05
-2.26956793142518e-05
-2.59315493555044e-05
4.54654402224093e-07
-2.38048785912768e-05
-6.25033249305608e-06
-2.85089242151443e-05
-1.50912296631437e-05
-5.0692748440111e-05
-3.449929235222e-06
-1.86556689887909e-05
-3.99772769979381e-05
-2.55558968370154e-05
-3.93088905586217e-05
-2.9973094959871e-05
-2.49926328272546e-05
-3.60166990851131e-05
-9.20366327495542e-06
-2.84260977553544e-05
-1.17919595633795e-05
-9.53173563623581e-06
-1.46551120534445e-05
-3.66477250738198e-05
-4.54446002827307e-06
9.37423937037508e-06
-2.96172166078417e-05
-2.83371321631185e-05
-1.35428968389611e-05
-2.71073067934161e-05
-1.1220255620124e-05
-9.63222593357447e-06
-2.06350423063832e-05
-1.70400871026799e-05
-2.98611976560839e-05
-2.57152897886499e-05
6.82307832127225e-07
-4.30863875666782e-05
-2.00127175976068e-05
-3.62399658272991e-05
-2.32762183422434e-05
-4.73321038746003e-05
-1.74697510143923e-05
-1.91952747515518e-05
9.42643862473819e-06
-4.68172345387543e-06
-2.7794875746256e-05
-1.37791249732841e-05
-4.80753452931173e-05
-3.89785605435133e-05
-1.27394907441665e-05
-1.51686185786977e-05
-1.5992032273411e-05
-4.16886030694003e-05
-1.37076543311203e-05
5.92937765076293e-06
6.88050260046234e-06
-3.59804549000048e-05
1.0554232641825e-06
-1.59174676433482e-05
-1.101122493043e-05
-7.71436928276435e-06
-1.73786730927899e-05
-1.64144019780346e-05
-1.25811582391892e-05
-1.04660725659656e-05
-3.43289586284069e-05
-3.07489721042676e-05
-2.32246333718025e-05
-2.32511254851824e-05
-2.18967364555678e-06
-1.93085688218345e-05
-1.50565321683264e-05
-2.13053134683574e-05
-3.85441866294429e-05
-3.00192712665597e-05
-2.3573100264306e-05
-1.69645259157039e-05
-2.10939983042051e-06
-3.36326387567171e-05
-4.4184282929919e-05
-9.10599896214397e-06
-2.59127710440173e-05
-2.83170746349215e-05
-2.77135917884332e-05
-2.76566624764674e-05
-1.94566367089479e-05
-2.46482630477232e-05
-1.18039981827201e-05
-2.50463945775496e-05
-2.65653357104327e-05
-1.79183138523306e-05
-1.22980285895908e-05
-3.20794974920626e-05
3.36601544622794e-07
-1.91476667116411e-05
3.50395318666184e-06
-3.81431786389637e-05
-2.3011970573599e-05
-2.63113466620495e-05
-1.58425245474702e-05
-3.41244109341825e-05
-2.38707560810741e-05
-2.27345196949883e-05
-1.5585936703348e-06
-9.70368067688099e-06
-3.30531807241991e-05
-2.94400653307938e-05
-8.96333453464522e-06
-2.6873991084728e-05
-2.75535497685982e-05
-1.85287840472448e-05
-1.47358208181647e-05
-2.71150348515139e-05
-2.36152026603021e-05
-1.84810356690533e-05
-1.73190328251769e-05
-2.46250148747404e-05
-2.00240112854083e-05
-3.04214913401599e-05
-3.77269774307021e-05
-2.45525510143162e-05
-2.4415218605673e-05
-7.53874499594211e-06
-3.33159844865215e-06
-1.2169539494625e-05
5.29396285548769e-06
-3.84390479551414e-05
-2.38052745509866e-05
-1.87726381884058e-05
-2.85435995396735e-05
-2.26465960149405e-05
-1.36443753457044e-05
-2.07955153208366e-05
1.65587993308081e-06
-2.81953555744595e-05
-2.83065159931669e-05
-2.53519515464112e-05
3.60826684221058e-07
-4.18083057557791e-06
-2.65572086509075e-05
-2.79416454387167e-05
-1.88277299856127e-06
-1.84492263286532e-05
-2.33877257771445e-05
-2.52041695542064e-05
-2.16947395123341e-05
-1.97808914446628e-05
-4.01735331928368e-05
-2.53545505861045e-05
-1.69974110340332e-05
-2.18214871947244e-05
-7.13038889735969e-06
-3.46289151318583e-05
-1.89474322821994e-05
-2.07013254023255e-05
-1.28553021871048e-05
9.39200615017056e-06
-2.44930359717692e-05
-2.52971930773975e-05
9.89170123179982e-07
-3.07025217951489e-05
-3.75201551084513e-05
-1.60382753873726e-05
-3.34152604708714e-05
-3.59711661009148e-05
-1.63533935979203e-05
-2.72527372928553e-05
-1.25964814893315e-05
-1.9325359233137e-05
-1.43500118373867e-05
-4.1089460302359e-05
-3.8044920365952e-05
5.47039853555856e-06
-2.31560332066798e-05
-2.50897744798313e-05
-9.60308065524013e-06
-1.89597183158632e-05
-2.34060681059382e-06
-2.52821193361021e-05
-1.08317739987714e-05
-2.61042282771317e-05
-8.39094221966007e-06
-3.09004617987441e-05
-1.36438794474089e-05
-1.9087887392632e-05
-9.93054259275563e-06
-2.04140019651991e-05
-3.03322868866117e-05
-2.56908754461537e-05
-3.1154235589588e-05
-2.26923275444433e-05
-3.23015486729448e-05
-1.56567184188294e-05
-3.45902239400643e-05
-2.3917573796754e-05
-1.96337639420298e-05
-6.85501602825733e-06
-2.68810616392635e-05
-1.4010226186656e-05
-7.47718645043446e-06
-1.91294581249339e-05
-1.39308730797993e-05
-3.39792403969869e-05
-2.02399683450988e-05
-2.37142409260845e-05
-3.73394087851284e-05
-2.67142482381886e-05
-1.90097460705196e-05
-1.8569385923077e-05
-2.27180349592822e-05
-3.74160876466533e-05
-4.35400309997563e-05
-2.3989779841655e-05
-1.03349206731207e-05
-1.89143655845751e-05
-6.1918406270571e-06
-2.2042309722165e-06
-2.24234085677891e-05
-1.83568683478941e-05
-3.47936348798542e-05
-3.7713283597325e-05
3.74067576382765e-06
-2.91391246457379e-05
1.8575346342265e-05
-1.87905671817146e-05
-4.41090563117889e-05
-2.40458205773273e-05
-2.50009607649144e-05
-3.13021661047325e-05
-3.70439789789674e-05
-3.16792899056471e-06
-2.42578885973899e-05
-4.05425545460157e-05
-2.42413888239961e-05
-2.25991150035403e-05
-3.26155493912449e-05
-3.1357776448206e-05
-2.92672161786864e-05
-1.40996536495105e-06
-3.05152379090697e-05
-1.10934204503011e-05
9.4654953680016e-07
-1.26950129340573e-07
-1.35088952646905e-06
-9.65418953717767e-06
-2.91852362700363e-05
-8.3409559267852e-06
-1.42551815546053e-05
-2.66479712832963e-05
-3.53516865685149e-05
-3.15499988204951e-05
-5.45714367487797e-06
-2.70772281843935e-05
-2.33347950221856e-05
-7.02978872093923e-06
-4.33611714582687e-05
-2.90531433219105e-05
-9.80605984196598e-06
-1.1536343286934e-05
-4.10376230368889e-05
-2.66483748250428e-05
-2.342001304013e-05
-3.02871838098106e-05
-4.98445489897797e-06
-2.7095972837459e-05
-8.44072962849152e-06
-1.23605142222163e-05
-2.17908914184265e-05
-2.12692288302819e-05
-2.54329640262082e-05
-4.39219154443984e-05
-2.91777115634971e-05
-2.99400402395103e-05
-1.62267505239395e-05
-2.45060491740609e-05
5.38834111357107e-06
-4.05033386047857e-07
-9.03953404331877e-06
-2.12209095986183e-05
-3.54360625375922e-05
-2.65769451362214e-05
-1.27275002639994e-05
-6.18252212789815e-06
-1.32691120878395e-05
-8.63550662779266e-06
-1.63722209160696e-05
-1.35790766846667e-06
-6.95650275770029e-06
-3.31020338163709e-05
-4.53814475235492e-06
-7.61100563417189e-06
-8.3556016818299e-06
-1.94770519659792e-05
-2.62440091061853e-05
-1.66040808134817e-05
-1.46471635444144e-05
-3.83096095588597e-05
4.05075529597124e-06
-2.19564435563624e-05
1.05587987152616e-05
-1.14731854769012e-05
-3.24313356310104e-05
-2.23631606571268e-05
-1.75183339583301e-05
-2.08037697908006e-05
-1.65890384420666e-05
-1.99982032379249e-05
-9.7831606432821e-06
-1.1943004469139e-05
-8.37792361067217e-06
-4.84411958083147e-06
-3.92455362842741e-05
-1.62403384669088e-05
-1.6397226661883e-05
-1.9542533836775e-05
-1.97695463760356e-05
-3.10874366661092e-05
-1.56032029776587e-05
-1.04719448369083e-05
-1.06465963832375e-05
-2.59964006389804e-05
-2.16236032091794e-05
-3.38674440776674e-06
-8.02292270093779e-06
-1.00351224507588e-05
-9.21009228900119e-06
-3.54242570491984e-05
-3.14980567917902e-05
-2.22794549768361e-05
-2.25224175361813e-05
-2.04929690520099e-05
-3.42273052602035e-06
-1.89658210910747e-05
-2.56108797179717e-05
-1.83215205146074e-05
-3.02133670480106e-05
-2.95379481615415e-05
-2.29173882255957e-05
-2.29590874625855e-05
-5.18841740131662e-06
-2.07478096850961e-05
-2.6288059510775e-05
-3.18249706382984e-05
6.60420421088304e-06
-2.53795098891001e-05
-1.79140308202435e-05
-3.20592817248488e-05
-4.95871717918817e-06
-2.31275468316449e-05
-2.70216216303502e-05
-8.1193725267748e-06
-1.63374451286238e-05
-3.00398681180563e-05
-2.19197145619037e-05
-1.52245398105013e-05
-2.43991876887712e-05
6.56112504110298e-06
-2.93005377885771e-05
-6.15874568582493e-06
-2.84877474735932e-05
-2.57299308561947e-05
-1.69538214207158e-05
-3.2134348414007e-05
-3.29412863388189e-05
-2.63407655166424e-05
-2.87976215872786e-05
-4.39020877402279e-05
-3.25853960404211e-05
-3.92329105330735e-06
-2.23838377290523e-05
-1.70966893664015e-05
-2.21556647574769e-05
-1.80931640207729e-05
-1.10560547622159e-05
-1.45775212578874e-05
-2.38509737151495e-05
-2.54271324651751e-05
-1.0722828236437e-05
-3.1108486378097e-05
-1.4231443664826e-05
-2.86068735890309e-05
-1.10686465060162e-05
-2.23209016954135e-05
-5.36780245375227e-06
-3.89231648763601e-05
-5.08678433609878e-05
-3.9756820804146e-06
-1.01853412720096e-05
-1.8203263524101e-05
-4.38198135752502e-05
-3.14937589110656e-05
-2.58852885491755e-05
-3.5259368469821e-05
-4.00943069394155e-05
-3.07111307475928e-05
-3.09535175979012e-05
-5.89845636308495e-06
-3.91131033319849e-06
-3.3775423026905e-06
-2.73266598827913e-05
-2.84510314618147e-05
-1.8193617197687e-05
-3.07473207079423e-05
-1.14977611217954e-05
-1.96701305277865e-05
-2.20093932381106e-05
-4.35823146438777e-05
-2.30012018089797e-05
-2.51338733553893e-05
-1.20711877093887e-05
-2.21860748414539e-05
-5.51477196385429e-06
-4.67964214177803e-05
-4.2497285308722e-05
-4.88866452561459e-05
-3.57273735922153e-05
-3.06369228356191e-05
-3.67297387970332e-05
-3.39819831545982e-05
-1.93620363804986e-05
-1.31021119968788e-05
-1.46778611772259e-05
-2.48717569452468e-05
-1.77604995725265e-05
-1.11688222671954e-05
-3.46127282230022e-05
-1.50609638665822e-05
-2.10397466423529e-05
-2.50805835928482e-05
-2.19353995233408e-05
-1.50396251613004e-05
-6.93329901974111e-06
-2.41997555481442e-05
-1.30848443861434e-05
-3.24138310215992e-05
-1.86815508612697e-05
-3.57093888259614e-05
-2.65550073289184e-05
-1.87337198619735e-05
-1.90100995443372e-05
-2.41658123783273e-05
-3.90117485777202e-06
-2.87327624459817e-06
-1.876907333026e-05
-9.76009879303718e-06
-2.4986836918032e-05
-1.10915523949769e-06
-2.58389120780775e-05
-3.58828058937988e-05
-1.27966835877752e-05
-1.70956165312206e-05
-3.3591855861283e-05
-3.96671776832095e-05
-3.28698062611951e-05
-3.3358895702251e-05
-2.57494483478802e-05
-4.20872006881271e-05
-3.53554785339847e-06
-1.52845624380982e-05
-3.75574967472069e-05
-3.15198260796025e-05
1.98131107407419e-06
-5.1738878179954e-06
-3.3195666491476e-05
-2.77399077111307e-05
-4.27045877325636e-05
-1.13969931123659e-05
-9.69372744603462e-06
1.50523349011234e-06
-6.27295213374537e-06
-2.64010098157333e-05
-2.16146012062151e-05
-1.34224858139673e-06
-2.79520830618389e-05
-3.31060823436333e-05
-1.52222076673251e-05
-1.78289810809012e-05
-8.81961835278737e-06
-2.63853577151234e-05
-1.6964642634863e-05
-1.11186649012911e-05
-1.39933580805839e-07
-2.40097132319085e-05
-1.05137162558944e-05
-5.16188540454289e-07
-2.13214935553002e-05
-3.58937127019844e-05
-1.78865582548445e-05
-8.09045524712674e-06
-2.39137284061538e-05
-4.65786448121265e-05
-3.22499008938499e-05
-1.27563170473251e-05
-1.62744730649801e-05
-1.91670848667812e-05
-3.10773432247469e-05
-1.90714762696166e-05
-6.56205778891943e-06
-9.96066288283684e-06
-1.38872961012961e-05
-1.80969875299905e-05
-4.16152003555107e-05
-2.97644593409905e-05
-3.75637427512153e-05
-4.12581758678939e-06
-1.62638244709242e-05
-8.64650176940543e-06
-1.60018352076516e-05
-2.07227262627315e-05
-2.89002714814077e-05
-2.83751036681985e-05
-2.45198723335001e-05
-1.12043225540543e-05
-2.22713297183471e-05
-1.81179067498992e-05
-2.39807681886466e-05
-3.79475689340561e-05
-2.59047169160968e-05
-1.74034022309142e-05
-1.12233074057672e-05
-3.25060184905419e-05
-2.94765206608401e-06
-2.21599673197159e-05
-3.30558968050967e-05
-1.80596818491493e-05
-2.4433727458468e-05
-2.49737050745157e-05
-4.55469422362829e-05
-9.43322012164154e-06
-4.11447916676779e-06
-2.2255947398091e-05
-3.51199141305635e-05
-2.67338858209976e-05
2.34292493299349e-06
-1.9702842436759e-05
-1.0008797369453e-05
-1.49346557693737e-05
-1.56763050658936e-05
-6.71176097276875e-06
-8.12461076086264e-06
-4.22875893725471e-05
-3.36114191713094e-05
-3.64755934807616e-05
-1.47561201508022e-05
-6.16396567782661e-06
-3.08792357037363e-05
-3.18435869166418e-05
-2.28450761700813e-05
1.44883510845101e-06
-3.09155182949642e-05
-3.74635786118525e-05
-1.32252494532659e-05
-2.53864001295598e-05
-2.52495058949751e-05
-2.69086657816855e-05
-1.24883462109467e-05
-3.87197995766369e-06
-1.62920680086092e-05
-1.35153762525659e-05
-4.48500014162633e-06
-7.23972506301132e-06
-2.91752739375705e-05
2.76350224294566e-06
-4.57571052322505e-05
-1.95064083963967e-05
-5.40496377008567e-05
-2.80819862188669e-05
-3.26898669156991e-05
-2.78269696297909e-05
-1.2444567706181e-05
-1.40762808474403e-05
-1.13146897557237e-05
-6.39920159160251e-06
-1.20519610746973e-05
-1.56696146402978e-05
-3.73694422026922e-05
-3.54880295698322e-05
-1.66461196400848e-05
-2.38798276606052e-05
-2.01147959505955e-05
-2.18884568851332e-05
-8.24060455627516e-06
-1.61383781266516e-05
-3.54432740188304e-05
-1.37974979453517e-05
-1.750347193398e-05
-6.91378702785943e-06
-4.42443059989973e-05
-4.71184626537325e-05
-2.7785399694849e-05
-1.82687725131435e-05
-1.35223345442615e-05
-1.44486307800093e-05
1.21451027670148e-05
-1.85868053375851e-05
-2.89035224081616e-05
-3.15497767124262e-05
-2.14369755279251e-06
-1.34956662314714e-05
-3.55952894117106e-05
5.80359776148219e-07
-1.15817071584977e-05
-9.04676090873519e-06
-9.16135081985766e-06
-1.56668995398667e-05
-2.78991468114382e-05
-1.77026112194735e-05
-2.39111766968812e-05
-1.27308128092363e-05
-1.89847766654123e-05
-4.42509266419093e-05
-1.78702012766041e-05
-4.12954573574591e-07
-2.00945873848049e-05
-3.37700379822781e-05
-1.04394358648403e-05
-9.00892067967597e-06
3.41895363462416e-06
3.3395928569633e-06
-2.51052476676618e-05
-2.29424384774759e-05
-2.08929705843219e-05
-1.29745183295357e-05
-3.73094830757443e-05
-2.5610156002145e-05
-1.21854239969217e-07
-2.38627550476797e-06
-1.29423625307223e-05
-7.45124633180286e-06
-1.69516998090233e-05
-5.62335433444065e-06
-2.00912272563934e-05
-2.30958479487679e-05
-1.9232867807379e-05
-2.20335201643121e-05
-1.4846101778744e-05
-3.32590604607643e-05
-4.21316346351443e-05
-1.7626176191051e-05
-3.93756550350882e-05
-1.31521944603317e-05
-2.61776598481952e-05
-5.99671255613286e-06
-5.65552681710502e-07
-1.24266958772173e-05
-8.08908277996681e-06
-2.17868610939574e-05
-2.90571824750491e-05
-1.2601454333359e-05
-1.7777087231806e-05
-1.49070554265407e-05
-1.25923787152578e-05
-3.1493908722883e-05
-6.28689324596126e-06
-3.3787110685369e-05
-1.66809990747734e-05
-7.34825880721663e-06
-2.82964203679472e-05
-8.17425875658959e-06
-1.707427490127e-05
-1.81295733753234e-05
-3.73576329858664e-06
2.13743127928354e-06
-7.15736119479105e-06
-4.78848541779054e-06
-4.21279931545088e-05
-4.64664763984877e-06
-3.51350558267722e-05
-2.00300102463084e-05
-2.26851561525234e-05
-2.3101108047791e-05
-6.73728141163726e-06
-1.11199653115938e-05
-1.43824711642911e-05
-2.40997510117168e-05
-1.93251793622825e-05
-1.54725967880824e-05
-1.67209211746315e-05
-2.9154553122679e-05
-1.44386184514991e-05
-2.34031186470103e-05
-2.63523164225905e-05
-1.7118035628664e-05
7.10594112583737e-06
-3.25345979301719e-05
-8.24524912908813e-06
-1.94064562292577e-05
-2.47763002902929e-05
-4.32701000813685e-05
-1.92257467063073e-05
-1.31447866086584e-05
-2.72680378073507e-05
-1.76700113510664e-05
-2.78844182733652e-05
-2.63018901258403e-05
-1.81927111830436e-05
-8.66464740444434e-06
-1.94667693616171e-05
-1.70088605939579e-05
-2.66459936854522e-05
-1.47466143515972e-05
-1.99489438238534e-05
-8.12082558883634e-06
-2.84346552724635e-05
-1.69779647656506e-05
-3.1118220479765e-05
-2.06582571504343e-05
-1.06704575196057e-05
1.18159826937955e-05
1.17251406094307e-06
-4.45051440341984e-05
-2.10272208398277e-06
-4.1560055356024e-05
-2.33573960454807e-05
-5.92792628794524e-06
-1.67566437057213e-05
-1.42923590908426e-05
-3.27694695378916e-06
-8.35650380279846e-06
-1.55586324931628e-05
-2.46656066405397e-05
-2.04401994787331e-05
-4.04131194151871e-05
-1.61371634098945e-05
-7.74528402214374e-06
-3.35655082101418e-05
-3.84842255339501e-05
-2.19125339305991e-05
-2.57155699972063e-05
-1.17730491346038e-06
-2.86555207229588e-05
-3.11293490001153e-05
-6.70409940650676e-06
-2.4262880559072e-05
-1.03745407225025e-05
-2.1337491193188e-05
-1.16726016594818e-05
-1.29303508113615e-05
-6.10740188036827e-06
-3.75048695056539e-05
-8.3559379287251e-06
-1.507307858339e-05
-2.81025594792317e-06
-3.366689292987e-05
-2.79504155179135e-05
-2.04158597404405e-05
-2.45901377199168e-05
-3.30187049807961e-05
-2.87786608503655e-05
-1.38597557017973e-05
-3.33184835089866e-05
-1.23694276859865e-05
-3.13570312968874e-05
-2.316277946349e-05
1.0674379944201e-05
-1.66609310724987e-05
-1.18078085725017e-05
-3.97090584778902e-05
-1.19275246107607e-05
-2.2159791482368e-05
-1.28544892489122e-05
-4.20249289614325e-06
-1.31726245909889e-05
-2.93822597586347e-05
3.05560041214989e-06
-1.65646939144437e-05
-2.89986114077535e-05
-2.08893666418311e-05
-2.21139386491533e-05
-2.38483659186196e-05
-2.80392579889484e-05
-2.18212925807101e-05
-6.80633176631621e-06
-2.0575026721364e-05
-7.49624268319454e-06
6.37304155496695e-06
-5.1130815865244e-06
-2.40766101888637e-05
-2.96390585718311e-06
-3.11919337506996e-05
-1.13931072589698e-05
-1.62547228916391e-05
-3.68853172797922e-05
1.33101129152792e-05
-1.19489249930171e-05
-4.26693838667e-05
-1.81874122486877e-05
-1.23180342805989e-05
-1.40037893929833e-05
-2.62130979598861e-05
-2.65036980094791e-05
-2.00822364318473e-05
-2.85966065801726e-05
-2.18002944949525e-05
-1.75506303163561e-05
-2.49644974300034e-05
-3.03358413645857e-05
-1.68199711934509e-05
8.81919235694136e-06
-2.89494712629347e-05
-9.22377200460019e-06
-1.92688079115639e-05
-8.25135191219968e-06
8.029005145025e-06
-3.11182589645666e-05
-1.62928990233852e-05
-9.46021029761509e-06
-2.45711425233133e-05
-2.34473021436829e-05
4.70008920358502e-06
-1.56602832138013e-06
-1.80037660345777e-05
-6.25074772496296e-06
-1.53818407946113e-05
-2.58648602706344e-05
-2.44480086583506e-06
-1.72828808660867e-05
-2.49678041977264e-05
-2.24517057325583e-05
-4.06194538097701e-05
-2.80589216557871e-05
-1.18684329303757e-05
-2.08247654401595e-05
-9.01565602659686e-06
-2.45386315850652e-05
-1.54495275483017e-05
-1.1168572621683e-05
-3.374062129244e-06
-3.82155577930871e-05
-1.2111597391419e-05
-2.97409387135453e-05
-3.43318229098589e-05
6.54002395550884e-06
-2.47019519030695e-05
-1.91576141766926e-05
7.21971049696356e-07
-1.87602122128635e-05
-3.55281831384234e-06
-2.39555955643004e-05
-2.24012624761046e-05
-2.57276509089125e-05
-3.16954846751983e-05
-1.39524259552814e-05
-1.95945044622979e-05
-3.34879931896446e-05
-4.8444168508546e-06
-1.4044362427766e-05
-2.07665557329909e-05
-3.53842916756977e-05
-5.7822368957419e-06
-2.54694060150663e-05
-1.90499984236795e-05
-1.06804295995122e-05
-3.78781262424593e-05
-2.23529146722455e-05
-1.5389980851655e-05
-1.71980356135841e-05
-2.21610156993001e-05
-2.52594218832339e-06
-1.24268685812365e-05
-1.76825336693418e-05
-6.63329583865449e-06
-4.45960933550847e-05
-2.93423146303344e-05
2.09042915500156e-06
-2.66405997073508e-05
-2.48162208210325e-05
2.02950954111174e-07
-1.85817637065915e-05
-1.34376478182365e-05
-4.0211397774923e-05
-2.1211077444408e-05
-3.4991461327497e-05
-2.25734433596971e-05
9.95761377730374e-06
-2.6848102384793e-05
-7.22315478004312e-06
-1.74069915992102e-05
-1.11534759558229e-05
-2.76930106831656e-05
-1.82585206899659e-05
4.37115253300851e-06
-1.11953884728686e-05
-2.12590334221192e-05
-1.50739243921932e-05
-1.70885247580693e-05
-5.20314087581011e-06
-4.08038571447479e-05
-3.55463455623516e-05
-2.32831175152833e-05
-1.10948618964139e-05
4.26382768018603e-06
-7.48597960658029e-06
-2.15010227958266e-05
-2.1408187406009e-05
1.10670016416293e-05
-3.04761404742549e-05
-2.69377205954369e-05
-3.60401150476601e-05
-1.9155371692453e-05
-3.90111468833027e-05
-1.35793487761351e-05
-5.20177463315293e-05
-9.99216271723071e-06
-1.68435699373018e-05
-2.40682831691358e-05
-2.88910017352041e-05
-1.38483264388152e-05
-4.75499425910204e-05
-3.67577919229494e-05
-2.86875988866625e-05
-1.50063676191365e-05
-9.73585321735329e-06
-2.26261353910001e-05
-2.3913533005387e-05
-4.86023200049403e-05
-1.56367458883571e-05
-3.27235538500527e-05
-3.25063918713582e-05
-2.3501196404382e-05
-1.67334032146329e-05
-1.71595782022993e-06
-2.03818494651105e-05
-2.71815776574108e-05
-1.50096783243287e-05
-1.21362744494518e-05
-3.45176684034967e-05
-2.68501554817549e-05
-2.22355690860772e-05
1.66426895330791e-06
-5.11464172268213e-06
-1.90370833786128e-05
-3.01031787281554e-06
-1.57140132673458e-05
-1.47762645902174e-05
-3.43746520247928e-05
-2.29993387958462e-05
-3.19168375736858e-05
-2.88701270660742e-05
-1.0823109825215e-05
-1.69950473541233e-05
-1.8751442032889e-05
-2.32299960384924e-05
-2.59216372862293e-05
-4.20803322058738e-05
-2.85348591641091e-06
-3.81436322633419e-05
-3.20651026232776e-05
-2.49352553099935e-05
-1.77632196216094e-05
-5.83295556074218e-06
-8.99053794630504e-06
-2.26814486377553e-05
-2.33086349265257e-05
-6.94744670285053e-06
-7.25387190449005e-06
-1.74781723937234e-05
-3.50230617247596e-05
-2.39416286759765e-05
-1.9444806939067e-05
-3.24022031300543e-05
-4.74413781941713e-05
-2.89455430139277e-05
-8.2444559289149e-06
-2.37287833469093e-05
-3.29278219387322e-05
-1.46522869069139e-05
-2.07390629308844e-05
-9.46984135291125e-06
-2.79762852764174e-05
-1.3265285117832e-05
-2.98282573798611e-05
-3.16335007692217e-05
-5.81722918520814e-06
-7.75741372716661e-06
-4.58800870421174e-05
-8.78532069445167e-06
-1.70559446728271e-06
-2.38194130058735e-05
-2.50801547292563e-05
-9.35799917705473e-06
-2.83556855083665e-05
-3.13726363589338e-06
-2.67311463121079e-05
-4.40679426549048e-06
-2.84493492645044e-05
-2.65031852543458e-05
-3.37722015824858e-05
-1.14451804041283e-05
-1.59295188543175e-05
-1.44517480800064e-05
-6.26461884004198e-06
-2.21408742565643e-05
-9.84587209638361e-06
-2.73406893832832e-05
-1.254911173399e-05
2.19834925369024e-06
-1.44126632061419e-05
-1.34487965349064e-05
-1.34545847370447e-05
-2.6042113606508e-05
-2.88296139124045e-05
-1.128002564868e-05
-1.75436373406412e-05
1.20851237912485e-06
-1.347038027219e-05
-1.62839645320421e-05
-2.7754655261943e-05
-1.44451154250738e-05
-3.77273602232754e-05
8.96184418008414e-06
-1.51418581993718e-05
-1.23354922706878e-05
-1.8542079404781e-05
-5.71730813988238e-06
-1.70634297362148e-05
-2.83913395161391e-05
-1.64928167775474e-05
-3.52870077063672e-06
-1.30133529322658e-05
-8.04815287673984e-06
-2.51554786451027e-05
-1.84065763742955e-06
5.71770452881666e-06
-2.91774572692094e-05
-3.8506356174788e-06
-1.1442169465983e-05
-2.43307807637396e-05
-2.84446079712846e-05
-6.93162266109784e-06
-3.62576135193437e-05
-2.46868579661149e-05
-4.4184662986615e-05
-3.84954161623388e-05
-2.81717559114602e-05
-1.32415709443488e-05
-2.27088790980976e-05
-2.10172255722597e-05
-2.22859776421332e-05
-7.43855333248069e-06
-3.60032706995803e-05
-3.6936973612081e-05
-1.33713339852033e-05
-2.30454207434781e-05
-2.56674023244693e-05
-7.16960785545396e-06
-3.10839354876037e-05
-3.40226195181225e-05
-1.42862038198683e-05
-3.9464755114423e-05
-2.24170864503265e-05
-2.04627322853843e-05
-1.64958654465179e-05
4.0308799500603e-06
-2.67277866663649e-05
-2.55811253277643e-05
-1.66976387555941e-05
-1.673219720935e-05
3.14784185632667e-06
-1.09662696286945e-06
-1.63942457753765e-05
-1.16447185631203e-05
-2.83353799115164e-05
-3.40429569737933e-05
-1.12465910086035e-05
-1.10633232200311e-05
-1.54919999182883e-07
-2.51367575247591e-05
9.73131167131365e-06
-1.36999738710034e-05
-2.07413711918567e-05
-7.79997789990352e-06
-2.59815470504151e-05
-2.21666419905326e-05
-1.88568201526037e-05
-3.05426677423829e-05
-1.77200854678928e-05
-3.33420127176483e-05
-3.39459306148923e-05
-1.55041837467683e-05
-2.57675405067314e-05
-2.97405559661374e-05
-3.09156102550412e-05
-1.45864697941376e-05
-2.00052270518022e-05
-1.19557821838096e-05
-1.3694749844718e-05
-3.65237563205877e-05
-3.29600264703431e-05
-2.84318225760457e-05
-3.64068501725252e-05
-3.07719785655149e-05
-3.27016707094119e-05
-1.91949500662221e-05
-2.2368183381586e-05
-2.3147087587305e-05
-2.49934286222182e-05
-1.0766653351285e-05
-2.48312725407335e-06
-1.77216754746092e-05
1.90193983684716e-06
-1.57359978806329e-05
-3.73522621326211e-05
-2.47797685447964e-05
-3.13245917941373e-05
-2.69031878886712e-05
-1.42278174995006e-05
-2.34737584967473e-05
-1.94127791544324e-05
-1.25617553098813e-06
-1.71652843072085e-06
-4.44746989235084e-06
-2.14020356180553e-05
-1.76472584677587e-05
-1.77659902514015e-05
-1.15821318501569e-05
-3.93794105568796e-05
7.58343495232574e-06
-3.69156844496277e-06
-1.59838897374315e-05
-3.05091177200102e-05
-2.27890796488655e-06
-1.56043408289385e-05
-2.22025078539928e-05
-3.18432477414379e-05
1.02102286480287e-07
-4.6362089636797e-06
-1.60476678303151e-05
-2.95790328279507e-06
-2.32873656403771e-05
-2.51926966984641e-05
-3.13169881003951e-05
-3.69726259321548e-05
-2.63692205774457e-05
-3.42940073480247e-05
-2.91204626820627e-05
-5.1765945936725e-05
-1.24606905848916e-05
-1.71138274213183e-05
-3.10642607890058e-05
-2.87914975761548e-05
2.63620820604868e-06
-3.30320572311431e-05
-2.75251843091858e-05
-1.32570295134751e-06
-3.52905106244783e-05
-3.03697416684472e-05
-2.96300024374976e-05
-7.7205970650312e-06
-3.16429797727428e-05
-3.1409316964797e-05
-2.17407338785369e-05
5.96070978559567e-06
-1.4493042867322e-05
-3.37055453161093e-05
-2.82655281472983e-05
-7.98749100622799e-06
-2.17856466260612e-05
-2.52891983329541e-05
-1.79684561159948e-05
-1.7320412406841e-05
-1.26720684897903e-05
-3.4780772541061e-05
-1.74501627913808e-05
-3.50397728994399e-05
-8.66824558121518e-06
-1.27552235615882e-05
-1.5018033462536e-05
-3.77041887266745e-05
-3.83871608380727e-05
8.52358398093147e-06
-4.58354878859123e-06
-1.61634242086136e-05
-1.91289493075504e-05
-1.37420803096496e-05
-2.04504181413757e-05
-4.08610653826772e-05
-3.39377752807106e-05
-2.55110981588707e-05
-2.88725012441599e-05
-3.28532431285925e-05
-2.39396387613209e-05
-8.21880506682307e-06
-2.74158207092916e-05
-3.70265543580125e-05
-1.10889088023881e-05
-2.82838813235421e-05
-2.6663189299908e-05
-1.89430475596169e-05
-4.28744676809932e-05
-1.52380219599946e-05
-1.19077783783531e-05
-4.006990653881e-05
-2.99342738419234e-05
-1.45073952881188e-05
-1.75389549526284e-05
-3.57512233691418e-05
-1.51486788390223e-05
-3.02773680421671e-05
-4.65688457074964e-05
-2.84238209167848e-05
-2.34879917460426e-05
-2.27309365048291e-05
-2.35100156506986e-05
-1.48145885928258e-05
-1.57278215094679e-05
1.03015283038109e-05
-3.03341009999859e-05
1.25405152342444e-06
-3.39745380323808e-05
-3.97881522203443e-06
-1.42425943535684e-05
-2.72943578167101e-05
-5.78043632701052e-06
-2.19244906015882e-05
-1.55176250173996e-05
-2.8858892206797e-05
-6.72976388501093e-06
-1.68490145134599e-05
-2.72737355425916e-05
-1.60596877286898e-05
-3.16581440004506e-05
-7.10054674680468e-06
-3.3829919950891e-05
-2.07845694285907e-05
-2.42306869436172e-05
-2.53801957461972e-05
-3.28258862649205e-05
1.40270665079961e-07
-1.86773412291369e-05
-2.26573603698341e-05
-1.95322105691793e-05
-2.09556777643227e-05
-2.54057239089587e-05
-2.43012512980683e-05
-6.06178417271325e-06
-1.55897744398367e-05
-2.70042211539449e-05
-1.45542791353487e-05
-2.92173453768747e-05
-1.61257997866496e-05
-6.67207356062647e-06
-3.70449877390751e-05
-4.08001227428157e-05
-3.02840737467486e-05
-1.47494601263551e-05
-9.1391018995513e-07
-2.60583757733824e-05
-8.54573472890649e-06
-1.80473373957457e-05
-3.116390839279e-05
-3.44980465940495e-05
2.63346681341062e-06
-1.04038185316377e-05
-2.14238052028671e-05
-9.7291208593352e-06
-3.91109645362542e-05
-1.42482472020672e-05
-5.83088580938739e-06
-3.59229322534578e-05
-2.71843228424546e-05
-1.57682627694635e-05
-3.35885086151812e-05
-1.84715580275278e-05
-3.03883733604388e-05
-1.13747886602158e-05
-1.02523180543665e-05
-1.66576220304722e-05
-5.03323904610973e-05
-4.90822695161977e-05
-4.91421709304112e-06
-3.50394318487503e-05
-2.18360618360743e-05
-1.01309004166495e-05
-8.35813653065111e-06
-2.84847267508838e-05
-1.94677338085656e-05
-1.33852508292411e-05
-1.4053449057691e-05
-8.57122063559167e-06
-3.184478913077e-05
-2.80970585797557e-05
-2.18117682203072e-05
-1.7966095782062e-05
-2.15405782914426e-05
-4.37948561748159e-05
-4.91030416107439e-05
-2.7676092225743e-05
-2.76475668877563e-05
-2.02973735275817e-05
-1.0042154744958e-05
-1.83996856196385e-05
-2.14335264394955e-05
-1.60952642485442e-05
-1.79631934514533e-05
-1.85517481695966e-05
-2.68509204460241e-05
-1.20549888316198e-05
-1.06868675140216e-05
-1.06270181481903e-05
-3.67578620962165e-05
-1.86610386914774e-05
-4.69216470672288e-05
-3.07962064149381e-05
-3.46256112189813e-05
-2.23680968992168e-05
-1.1275998347771e-06
-2.3844064386354e-05
-3.75484334077687e-06
-4.13587116047595e-05
-2.43303529340455e-05
-1.81309836355078e-05
-6.67131516546542e-06
-3.04740687896447e-05
-2.31984957854594e-05
-2.86582250731883e-05
-2.65142927953912e-05
-1.41870515112917e-05
-1.72824668175807e-05
-3.15933213993351e-05
-3.24133447395799e-05
-2.98782521157002e-05
-3.14078052828121e-05
-4.75922797764149e-05
-2.68419976283785e-05
-4.57229666611778e-05
-3.12470822015113e-05
-4.93018886858814e-05
-2.57146733799287e-05
-1.76531523472114e-05
-1.41659675280503e-05
-4.16767079193018e-05
-2.61336627002889e-05
-2.06100409208306e-05
-2.39321010708817e-05
-4.89450160671398e-05
-3.01645529254984e-05
-4.76413706157843e-05
-3.94061648399877e-05
-9.38099743713483e-06
-2.52352139353787e-05
2.1442510795908e-06
-2.6464165185666e-05
-2.80919141294038e-05
-4.57268343565502e-06
-2.0037792653669e-05
-1.29176878816105e-05
-1.55171723374708e-05
-7.36723564896552e-06
-1.03765265110048e-05
1.26131388272889e-06
-2.04850711268287e-05
-5.83237302394785e-05
-1.33032012505563e-05
-7.39257543799306e-06
-1.86802338905113e-05
-2.15182574163739e-05
-1.89439282682256e-05
-3.06229915272231e-05
5.8162413942567e-06
-4.44939900699578e-05
-2.32857267347583e-05
-3.01640254414584e-05
-5.04194138999591e-05
-2.30131139411029e-05
-3.73327412367258e-06
-1.9743195951772e-05
-1.58256227227306e-05
-3.74206697679532e-05
-1.52731854429425e-05
-3.45235249463131e-05
-2.22633326031778e-05
-1.55052365237525e-05
-5.14973277646286e-05
-1.26088592702785e-05
-7.46749665269951e-06
-2.6984877458045e-05
-2.46138096582386e-05
-5.43491229805959e-06
-2.94032964263189e-05
-1.77732667798517e-05
-2.0004813290866e-05
-3.03762801040278e-05
-2.42693114380996e-05
-1.88151004023368e-06
-3.09888935659811e-05
-2.32363746674225e-05
-9.12717746456593e-06
-2.81013814733831e-05
-2.34919644428283e-05
-4.19953969264006e-05
-1.74973516673924e-05
-4.78501706595279e-06
-2.5741308223949e-07
-1.07420996089105e-05
-2.65829113362019e-05
-7.49578188509706e-06
-1.70797198974037e-05
-1.41152005829416e-05
-2.16656804274501e-05
-2.3239243409127e-05
-1.14613396732218e-05
-3.69219099370533e-05
-1.12226981876984e-05
4.65970587953904e-07
-3.82921192085279e-05
-2.71848257718602e-05
-3.65958870328899e-05
-1.66893553427663e-05
-3.60981130030196e-05
-3.30626224231307e-05
-1.87975974023394e-05
-2.72238188764855e-05
4.18991719903821e-06
-4.10507912746389e-05
-1.38375478089641e-05
-3.12648211514677e-06
-2.03447945003633e-05
-2.31250298432567e-05
-1.73278226925618e-05
5.21392706476848e-06
-3.04736217234736e-05
-1.48745303702529e-05
-2.29522816281461e-05
-1.62074086274274e-05
-3.22073965048201e-05
-1.99035581978978e-05
-5.92421603262698e-06
-1.9594202626306e-05
-2.91504580707955e-05
-2.87716331839499e-05
-1.95540806090189e-05
-1.24742899897234e-05
-1.1232950208373e-05
-3.44047411309306e-05
-4.01823670106971e-05
-2.14850198048071e-05
-4.54739521357554e-05
-1.99161114111119e-05
-1.04476007582875e-05
-2.57736326691418e-05
-4.06814483203767e-05
-1.26250288004623e-05
1.56488219672906e-06
-4.18396968113816e-06
-2.43203040879931e-05
-6.22091698187637e-06
-5.42339288525828e-05
-1.26365267159752e-05
-1.80904719571909e-05
-1.84399884312809e-05
-2.80942870653628e-05
-1.68193885072862e-05
-3.48601553640196e-05
-8.77605543407528e-06
-2.68559903566946e-05
-3.32900531815248e-05
-3.04249344895626e-05
1.89836152607525e-06
-2.96405770169973e-05
-1.15305289496547e-05
-2.72228386172969e-05
-1.08890320522785e-05
-8.01381447248251e-06
-3.77119689402556e-05
-1.48914671025767e-05
-1.75558186891467e-05
-3.08666350262115e-05
-2.84131208142012e-05
-1.51235899603534e-05
-2.65490739847115e-05
-7.72660048315549e-06
-4.50148648357702e-05
-1.41742050145289e-05
-3.69066130604886e-05
-1.19013715417263e-05
-1.43904154971419e-05
-3.12701798703009e-05
-1.41274472808685e-05
-3.13345758449848e-05
-1.80359977960916e-05
-1.65947927012516e-06
-3.29089448588509e-05
-3.35449750468832e-05
-7.99676144681401e-06
-1.84414055611588e-05
-3.52938436446079e-05
-4.40494464993284e-05
-3.10279399281121e-05
-2.53414700794213e-05
-2.61868403738724e-05
-5.49022165931788e-05
-3.85839108624798e-05
-2.42922404808068e-05
-2.75492734138737e-05
-1.90386522489408e-05
-3.75383660152755e-05
-3.02282403131488e-05
-3.33347994563964e-05
-1.36744131880391e-05
-2.73371742804152e-05
-1.50250431142997e-05
-9.35349814556892e-06
-2.34668113220146e-05
-3.67842948801521e-05
-9.07669271359976e-06
-1.84026670297488e-05
-7.35204267191566e-06
-2.33925906345211e-05
-2.01077028765372e-05
-3.027884622137e-05
-3.15543460856451e-05
-9.76474670030797e-06
-2.66762547686528e-05
-3.24252097668108e-05
-1.85285593510464e-05
-1.52105342905811e-05
-7.99988460042716e-06
-7.42525760441177e-06
-2.64522559196713e-05
-5.3962938402822e-06
-2.25810875107881e-05
-2.55722202902968e-05
-2.12247157896634e-05
-1.96329110565936e-05
-2.69441622169712e-05
-1.31961848940236e-05
-1.69916497338104e-05
-2.53995859982213e-05
-2.47617087173127e-05
-1.59752650500209e-05
-1.24491659874574e-05
-1.96578050708132e-05
-3.09339031033938e-05
-1.9163058940082e-05
-1.23379258995506e-05
-3.09126739095539e-05
-3.2312052584476e-05
-2.60837669949975e-05
-2.53845572861818e-05
-2.4289797054173e-05
-2.51759384948879e-05
-1.19788486675554e-05
-3.29945324674315e-05
-2.40467732271567e-05
-2.68559470679595e-05
-3.06899212409311e-05
-2.88034537252002e-05
-4.53110221645244e-06
-8.67404789307512e-06
2.63274455805657e-06
-4.14447233349703e-05
-3.9679228972989e-05
-2.50767323569172e-05
-1.15717383042213e-06
-2.67961189687864e-05
-7.69004820187439e-06
-2.42494855603598e-05
1.67142698413372e-06
-1.48425785739631e-05
5.58256031485671e-06
-8.55732613196431e-06
-8.29890819260907e-06
-4.00503998433552e-05
-2.34813377268726e-05
-1.42626489722458e-05
-1.80367604132863e-05
-2.00373094778293e-05
-1.18497695238011e-05
-2.59258153274742e-05
-2.15278425200166e-05
-1.7577601129416e-05
-2.44743795098846e-05
-2.2833842097484e-05
-1.34685867619886e-05
-1.50834330021765e-05
-4.05978382228707e-05
-3.47359278195081e-06
-2.3473045736593e-05
-1.04688243881315e-05
-2.2250978125427e-05
-1.51833116987477e-05
-8.79448653887486e-06
-2.07739226539786e-05
-2.18558307686272e-05
-4.2414308280486e-05
-1.03632324357191e-05
-1.39021629234919e-05
-2.33796242707554e-05
-3.7488174390703e-05
4.87954780350442e-06
-8.63989735427324e-06
-2.913865601317e-05
-2.47262382102971e-05
-3.82891017240166e-05
-2.10500258187964e-05
-2.64558901488735e-05
-3.3651430613773e-06
-5.86166603102145e-06
-2.08809264193038e-05
-3.95862687316617e-05
-2.81385578127308e-05
-1.72334034879601e-05
-1.58516979687733e-05
-1.84930057956686e-05
-2.24342699162983e-05
-2.11000371605182e-05
-1.32494653402597e-05
-1.62944039001046e-05
-2.92544546430467e-06
-1.55165960364015e-05
-8.34111491881579e-06
-5.02456688598751e-05
-1.04183054426566e-05
-3.059336790075e-05
-2.97347502289945e-05
-2.20633269897242e-05
6.98802358555182e-07
-9.86494019024484e-06
-1.94973765039506e-05
-1.98051277719319e-05
-1.67172572611183e-05
-3.2560563998256e-05
-2.09126200565162e-05
-1.49566311075628e-05
-4.53650296233669e-05
-1.93566106942763e-05
-4.26568305728169e-05
-1.81569161065744e-05
-6.90398374787905e-06
-1.78524778380659e-05
-2.35883321848871e-05
-1.11511219228686e-05
-2.91767782010018e-05
-3.19243338196792e-05
-1.04959363784333e-05
-9.13261563137681e-06
-1.74413569918608e-05
-1.87103405007041e-05
-1.77387272213054e-05
-4.15414119032044e-05
-2.0247283799392e-05
-1.7258961710321e-05
-1.96438190245532e-05
-2.15530203063232e-06
-9.79816937222245e-06
-1.18418710342022e-05
-3.25608351989589e-05
-2.40684632884478e-05
-1.35724532207982e-05
-3.28512716731478e-05
2.46184618706069e-06
-9.43297908345473e-06
-2.6426137659666e-05
-2.42505699128186e-05
-2.54591604220408e-05
-1.84972127945277e-05
-5.5307732601543e-06
-4.6120891282883e-05
-3.9471509562256e-05
-1.49141396414427e-05
-3.51979914491453e-05
-2.43218965479164e-05
-4.46518365370367e-06
-1.43617876915238e-05
-1.21008986611305e-06
-3.24615823014421e-05
-9.86289504020537e-06
-1.13179841393205e-05
2.95539023327024e-06
-9.60282661111245e-06
-1.90640246007659e-05
7.13110568825076e-06
-1.95097894173627e-05
-1.16707780149862e-05
2.81383156942922e-06
-2.16755903132646e-05
8.85463178665875e-06
-2.31024842292135e-05
-3.01654879257227e-05
1.09989493006321e-06
-3.80369348633684e-05
-1.54796316044299e-05
-7.89460965872813e-06
-6.27151780168997e-06
-1.17313252466958e-05
-3.37728017158637e-05
-4.23680647754897e-05
-1.13704788628981e-05
1.16484828019701e-07
-1.8867487963287e-05
-1.6677543850603e-05
-8.00603167374156e-06
-4.0417637390321e-05
-3.55387775857664e-05
-3.70097299055208e-05
-1.20166512094467e-05
-1.61199074325441e-05
-2.50021742555857e-05
-2.01282080459182e-05
-2.32886955863063e-05
-1.42235745602555e-05
-1.58990969644019e-05
6.76141438958294e-06
-5.8360408267318e-06
-3.185683789758e-05
-1.19022069242974e-05
-1.63091852738678e-05
-3.26563367659386e-05
-2.09788021005443e-05
-2.03432658313856e-05
-3.39296563103481e-05
-2.47017430698396e-05
-1.76446121901561e-05
-5.28127334423526e-06
-4.05870690600017e-05
-1.87575262444794e-05
-2.62325396007849e-05
-1.24783863821659e-05
-2.74808184855984e-05
5.03444211798516e-06
-2.54857963714646e-05
-3.00130615804959e-05
-4.00404238832542e-05
1.79453861393008e-05
-1.01926067840252e-05
-1.36344923083326e-05
-5.20895583031977e-06
-4.42859060380231e-05
-2.20845076197024e-05
-3.07349216776935e-06
-1.18361885210935e-05
4.55802421682934e-07
-1.71813817710437e-05
-2.27515498660836e-05
-1.26807607490242e-05
7.71611026195605e-06
-1.93132260594227e-05
-8.25228494091691e-06
-3.99326690983861e-05
-1.10782632640562e-05
-2.65774280955108e-05
-9.61637758682225e-06
-2.82314312702656e-05
-2.98340792273975e-05
-1.50757098985719e-05
-1.29584423004558e-05
-1.86359698093179e-05
-5.04808501097906e-06
-2.21799582973876e-05
-2.10875458759526e-05
-2.38697909729571e-05
-1.20626889805549e-05
-8.88617120833359e-06
-2.33361157735672e-05
-3.63313263847656e-06
-3.13580525115659e-05
-1.07054895892482e-05
-3.66577003032071e-05
-1.78706389209997e-05
-1.62081641708902e-05
-2.51926385594638e-05
-2.19810725725477e-05
-2.54106936112879e-05
-4.35383780571889e-05
-2.76130079178329e-05
-2.94023390742529e-05
-2.55802624487449e-05
-7.33668780917839e-06
-9.77520582164167e-06
-1.50675524644259e-06
-2.40736136957557e-06
-1.63306461813094e-05
7.86739378812704e-06
-1.71209722671787e-05
1.67944239930437e-05
1.70258028706664e-06
-2.93318094835445e-06
-3.16625015996591e-05
-3.73902124217465e-05
-3.42616223383606e-05
-2.8538289920116e-05
-1.44871365319432e-05
-2.04782228594682e-05
-1.1930788388217e-05
-2.23569607361968e-05
-2.59812438191295e-05
-2.37676756567361e-05
-9.78331018853735e-06
-1.63076633625387e-05
2.20126664005206e-06
-1.73835247522581e-05
-7.4618875600466e-06
9.31735693677756e-07
3.01371216223778e-07
-2.68572609316023e-05
-6.90153666577945e-06
-1.6740978571829e-05
-2.73725873479805e-05
-3.46998034199475e-05
-3.14375125734226e-05
-3.10711292138952e-05
-1.74132820526259e-05
-3.52325878496233e-06
-1.61663253825019e-05
-2.52507452702749e-06
-2.84326977615672e-05
-2.94091695546667e-05
-2.21410023371655e-05
-4.21984741269501e-06
-1.1838686285314e-05
-9.81478757725061e-06
3.16925770878285e-06
1.71805537165885e-06
-3.57522352923712e-05
-3.94535443966834e-05
-3.42886528577641e-05
-1.47836615663144e-05
-4.73815476370862e-05
-2.01000573938441e-05
-3.40467717048542e-05
-1.5125028616045e-05
-2.35831595683177e-05
-1.65294607568833e-05
-1.78783462999512e-05
-2.02068014961502e-05
-2.71660997570752e-05
-3.8950126144219e-05
-3.04713574888044e-05
-1.96811826034863e-05
-3.11733832015217e-05
-2.43504614295766e-05
-1.14925665354165e-05
-2.56863541666725e-05
-6.66310082903091e-06
-6.45572425010162e-06
-1.03792330298142e-05
-2.13929720316491e-05
-2.1205404983825e-05
-2.34570534026979e-06
-1.51356739325494e-05
-7.89369883556869e-06
-2.11949301312078e-05
-3.65545430257705e-05
-3.44426615135334e-05
-2.9466186550785e-05
-1.61491948772852e-05
-2.32885416392144e-05
-1.67484826519607e-05
-2.32753615767572e-05
-1.391352677279e-05
-1.54673166381055e-05
-1.76464795087059e-05
-3.13633922013016e-05
1.96719835065497e-06
-1.54154235703862e-05
-4.39214242239691e-06
-6.78204115999914e-06
-3.361959559888e-05
-2.97578724770911e-05
-5.51411036501625e-06
-2.97174198656763e-05
-2.41028900674686e-05
-2.09063802984718e-05
-2.80767807839104e-06
-2.55889108458015e-05
-1.6545001643918e-05
-2.09513266787473e-05
-1.51056697862757e-05
-2.82780025486759e-05
-1.39971978315913e-05
-2.5012747781483e-05
-6.51700926245357e-06
-3.47877298160043e-05
-2.67445130715864e-05
-2.6755272617655e-05
-8.64709456785958e-06
-4.32028025309824e-05
-2.57457395624248e-05
-2.11188837885493e-05
-7.61690215102087e-06
-8.05684323043815e-06
-1.49340905586694e-06
-2.17271593108888e-05
-3.48183399203769e-05
-2.54137246865932e-05
-4.39771273957928e-06
-2.43522191270553e-05
-3.91372356374993e-05
1.88657953739969e-06
-2.10746231339508e-05
-1.42905149205194e-05
-2.95494334705057e-05
-3.97864911920172e-05
-3.00224954563774e-05
-1.26516297643937e-05
-1.6292597039363e-05
-7.19765613758867e-06
-2.0499135037432e-05
-2.55655427388362e-05
-1.51369388205381e-05
-2.50523994245955e-05
-2.74728830045816e-05
6.58754536755521e-06
-1.86712978159602e-05
-1.64720017595656e-05
-2.64615254696832e-05
-2.43270665037668e-05
-1.38112547638185e-05
-2.29344680185771e-05
-3.19735887898528e-05
-1.99183799204263e-05
-9.62668468375537e-06
-1.2325354568272e-05
-2.35066227447104e-05
-2.2429719710715e-05
-2.00983776800474e-05
-4.09576181460634e-06
-2.38573958590292e-05
-1.63852595755431e-05
-9.26953729242902e-06
-1.67673523435378e-05
-1.49956892214589e-05
-2.85935745490898e-05
-2.9284945030194e-05
-1.73566303402413e-05
-1.53799381423925e-06
-1.6488776813303e-05
-6.38146837452745e-06
-2.56761032866994e-05
-6.98369031529095e-06
-1.96454156112372e-05
-1.68221451934146e-05
-1.39479527222415e-05
-2.17676761458417e-05
-9.05076025625522e-06
-2.64879726726138e-05
-1.46715816851375e-05
-3.5272638402307e-05
-8.00647693859157e-06
-1.4306820934891e-05
-1.45916033276312e-05
-2.61567535658366e-05
-7.82553859362458e-06
-2.2504747642195e-05
-3.17496785701012e-05
-1.60108644656925e-05
-7.68788688848365e-06
-3.16306227512366e-05
-1.88432614999474e-05
-4.94615213171558e-06
-2.55646969282231e-05
-1.32703157738998e-05
7.68782786049443e-06
-3.93036709164927e-05
-1.09978733393138e-05
-1.44419667668934e-05
-1.58774586122671e-05
-2.4314604565621e-05
-4.7445630320799e-07
-8.49281393917638e-06
-5.51807288668817e-06
-2.38735902736073e-05
-1.02379507064181e-05
-3.2209263253638e-05
-2.09203373160326e-05
-7.99244980603252e-06
-1.5518431238033e-05
4.2443288248404e-06
-2.97418368807105e-05
-2.73510537798609e-05
-3.59225650923411e-05
-1.52666252240606e-05
1.05636078120895e-05
1.30072135888033e-05
-2.85205599762945e-05
-1.21661466027193e-05
1.55482451375477e-06
-3.30204580648653e-05
-4.41772264993166e-06
-7.50227373126002e-06
-1.97291144521998e-05
-2.0917907420506e-07
-1.85277191767296e-05
-2.49963263675387e-05
-4.27046435248787e-05
-3.08056088395196e-05
-1.08260804627758e-05
-3.91144440263553e-05
-3.04634882100929e-05
-9.53106287705567e-06
-1.74285713890739e-05
-5.36752584025722e-06
-8.86758245412502e-06
-2.44312489828913e-05
-3.57298864014805e-05
-3.33370123233643e-05
-2.53853360111201e-05
-2.07576695870282e-05
-2.62898775372e-05
-3.45392878258448e-05
-4.26851936413645e-06
-1.51963784391757e-05
-1.31955305541632e-05
-1.31367015555291e-05
-1.97896615930785e-05
-1.14342107605833e-05
-1.29678016618941e-05
-9.91570389922307e-06
-3.50120295526342e-05
-1.90510690054775e-05
-8.20039396223171e-06
-3.95866332694925e-05
-2.33328364284208e-05
-2.36745543761973e-05
-1.24627244536004e-05
-2.72610266379627e-05
-4.01542846869358e-05
-3.6806250325969e-05
-3.03788471293524e-06
-1.26260559698067e-05
-2.50615094709558e-05
-2.43848621891996e-05
-2.20774169112303e-05
-2.25089541813211e-05
-1.39672062267221e-05
-2.40418362657133e-05
-8.52475566282822e-06
-3.07489832125922e-05
-3.28832548258998e-05
-1.2369574471412e-05
-1.40078210939577e-05
-1.06756689054598e-05
-1.54110116515377e-05
-4.20281885558071e-05
-8.98554107973536e-06
-2.07881945351103e-05
6.95688718343379e-07
-1.80316343146001e-05
2.62185705500543e-06
-2.2321430298964e-05
-1.99187769789631e-05
-1.78852222904614e-05
-3.31547733837514e-05
-2.48754910174298e-05
-2.57265937940549e-05
-2.70770511821194e-05
-1.54031750439551e-05
-6.15588297704826e-06
-2.08413929906673e-05
-2.63602107365456e-05
-2.54049229553846e-06
-2.17858846562216e-05
-3.32693436091249e-05
-3.51793573258222e-05
-3.73129263100424e-05
-3.60926848828453e-05
-1.19010632128905e-05
-1.49710405520018e-05
-7.15298157958992e-06
1.71985430639021e-06
-3.54045881774649e-05
-2.67907260465125e-05
-9.96640246998264e-06
-8.77257227492769e-06
-9.20191238229786e-06
-2.57527410451131e-05
-2.86324761364015e-05
-3.19392511960758e-05
-1.26628540183933e-05
-2.42322066251982e-05
-3.10535537342352e-05
-1.00051780531732e-05
-2.58805300046186e-05
1.24310704520411e-05
-5.86970895827508e-06
-2.03802826916841e-05
1.07943610331467e-05
1.07337756328473e-05
-1.58393415247753e-05
3.17475446187344e-06
-3.08574731818723e-05
5.42530449450304e-07
-2.85015377937653e-06
-2.8738243678511e-05
-2.86999308101946e-05
-7.46681777934265e-06
-1.21882022817374e-05
-2.33633957704712e-05
-3.73431251776383e-05
-6.1690779390945e-06
-1.28200471744545e-05
-2.03084825560193e-05
-2.00250956667602e-05
-3.73197125064487e-05
-1.04259436891885e-05
-1.32923026417399e-05
-1.74364503366849e-06
-2.86189545609031e-05
-2.90996812627094e-05
-2.03183756790201e-05
-3.54467958978876e-06
-4.4871763451858e-05
6.27748595717351e-06
-3.33737033283887e-05
-3.10703007580162e-05
-1.09289910520746e-05
-1.63894377911551e-05
-1.50020960082302e-05
-1.61101989843284e-05
-4.40509463175002e-06
-3.35708363210932e-05
-1.12395667971446e-05
-3.25240807114829e-05
-1.27786359355148e-05
-2.21022445945938e-05
-2.61271687089449e-05
-7.13982724216335e-06
-2.56537876805746e-05
-2.22613503200541e-05
-3.74184122765037e-05
-1.05013216545534e-05
-2.56739498480021e-06
-2.61768218312676e-05
-1.65037316264742e-05
-4.53200247260901e-05
-3.83320315214189e-05
-1.87517672965507e-06
-4.55187534397606e-06
-2.34777639832391e-05
-2.37668409602731e-05
-2.04148218773555e-05
-2.27331826936962e-05
-1.50091676472251e-05
-3.06807824054056e-05
-2.44553324281212e-05
-1.62279250778133e-05
5.38487729424718e-06
-1.15010509449363e-05
-2.05743850619639e-05
-3.32275092016237e-05
-1.48542579412055e-05
-1.52306111343867e-05
-1.08458698686845e-05
-6.34630248831184e-05
-2.41135771912272e-05
8.59904168602235e-06
-2.92663949435798e-06
-9.06796973826016e-06
-8.75045439328782e-06
-4.01802508382496e-05
-2.7918947056034e-05
-3.81805831656309e-05
-2.52806340650992e-05
-9.09885942438351e-06
-1.82716640762516e-05
-1.13066682140641e-05
-1.8690975752725e-05
-1.43710891233399e-05
-8.75138988402645e-06
-2.58491100029274e-05
-2.31644820435542e-05
-5.55419968722603e-06
-1.00722206357542e-05
-1.1893062068591e-05
-1.32664241844935e-05
-3.01762031364664e-05
-3.22192980493056e-05
-8.25175504562033e-06
-3.89889629487333e-06
-3.65076623260411e-05
-1.97987629924537e-05
-2.62816332447585e-05
-2.81485679021895e-05
-1.27315958591691e-05
-1.84797872435896e-05
-1.71557735911322e-05
-2.40617069677724e-05
-2.67139248434377e-05
-1.41561145982239e-05
-2.9131883819158e-05
-8.78148047065713e-06
-2.48631115863123e-05
4.78506675448187e-06
-3.54382679709473e-05
-1.52894768785737e-05
-2.41481196150256e-05
-1.84123353539409e-05
-2.40733223676803e-05
-1.5995283933655e-05
-1.67475692532049e-05
-1.48546346390528e-05
-2.32292848914917e-05
-2.17709689265411e-05
-2.39150879429158e-05
-2.15206396026578e-05
-7.02487910784156e-06
-3.98514426147719e-05
-3.67411296611354e-05
-1.17377775637892e-05
-1.03762544100842e-05
-2.85377399533311e-05
-1.91525687719378e-05
-1.42237634557364e-05
-3.11135317996258e-05
-1.92614981811705e-05
-2.9805328798914e-05
-2.48491047122467e-05
-2.23325237450116e-05
-2.59122305659429e-05
-1.4134698244366e-05
-6.94769077521865e-06
-3.05266301296961e-05
-2.24688259691959e-05
-4.1426985590919e-05
-1.00592841255331e-05
-3.10207438043058e-05
-1.85020766409137e-05
-8.0851608149148e-06
-2.59109761909955e-05
-2.27073273692015e-05
-4.22739473145868e-05
-2.57117758589014e-05
-1.13076828458239e-05
-1.7984587504495e-05
-1.51139328352317e-05
-1.37949497792717e-05
-3.06834766573798e-05
-1.4383378749782e-05
-2.95009296196656e-05
-1.49842628871882e-05
-1.96230992469732e-05
-1.57540378408825e-05
-1.24855081723224e-05
-6.41281535918788e-06
-4.47902461157369e-05
-3.98355161186818e-06
-3.72234344910738e-05
-2.22191938581231e-05
-1.10124267804657e-05
-1.04032050540088e-05
-1.57389348625159e-05
-3.81013823024487e-05
-3.11693934454354e-05
-2.98924964598483e-05
-1.66197533292899e-05
-1.18487926476188e-06
-4.38284650606641e-05
-2.26639686792826e-05
-6.15700077274678e-06
-1.80734992133971e-05
-1.44868152331944e-05
-1.71456127549322e-05
-1.73097837224482e-05
-1.2138977895382e-05
-1.55496902339236e-05
-6.91679850980003e-06
-3.16723969319255e-05
-2.02090938480439e-05
-1.09143321115278e-05
-4.87211023549225e-05
-7.10615780575158e-06
-1.19144494050279e-05
-6.29493290025904e-06
-1.74860815413565e-05
-2.02579168396862e-05
-1.55309130442279e-05
-6.4788695835639e-06
-1.58422406480727e-05
-1.88400845504532e-05
-2.52793693622216e-05
-5.01236981558439e-05
-2.65411939218591e-05
-2.71345019181951e-05
-9.76966271338221e-06
-2.28170454186218e-05
2.1622091842193e-06
-7.35244073068166e-06
-1.73955670053631e-05
-2.45764893885006e-05
-2.83724248354387e-05
-3.98772867459476e-05
-1.99094845229066e-05
-2.77875743206255e-06
-2.34605594433185e-05
-2.04585780918807e-05
-7.15231392482452e-06
-2.52880339493721e-05
-2.90978263467244e-05
-3.13345768951529e-05
-4.44313798609753e-05
-1.94758467540708e-05
-2.28328489026918e-05
-3.10708152342796e-05
-2.59914012899062e-05
-9.46503211774503e-06
-9.86000956212745e-06
4.66374756005793e-06
-4.30530991403873e-05
-8.33994661739874e-06
-1.46175196884067e-05
-1.80874287969025e-05
-9.43334399421524e-06
-3.00110229518186e-05
-6.3239025444125e-07
-2.26847889448991e-05
-3.12064420643989e-05
-3.85203878329486e-06
-1.7886341187932e-05
-8.71152951422556e-06
-5.5268352454148e-06
-2.453804474657e-05
-3.72248653480899e-05
-2.55072565062695e-05
-3.10355023612469e-05
-3.09304485214989e-05
-2.00038724561262e-05
-2.29384299670397e-05
-3.01346348590446e-05
-3.53456076109418e-05
-3.15496682509946e-05
-1.30214213382716e-05
-4.40864131078455e-06
-3.56218195121886e-05
-3.24212341231802e-05
-9.39946990956141e-06
-3.01812581573378e-05
-2.00568790521045e-05
-3.12543690423929e-05
-4.05083436862931e-05
-1.91758417698322e-05
-1.9146433502089e-05
-2.22688385813159e-05
-3.16209532297858e-05
-1.63102548605419e-05
-3.33274796475482e-05
-3.16797531523453e-05
-3.23355922587467e-07
-1.15399303802103e-05
-1.17805036232995e-05
-9.09551259514643e-06
-2.64765051526565e-05
-3.94684289502695e-05
-3.09541546081071e-05
-1.23225917361669e-06
-1.11678121785863e-05
-2.35025022554173e-05
-1.60313721572388e-05
-2.01529745769851e-05
-2.8491943216494e-05
-3.09149836279592e-05
3.82174922128225e-07
-2.72306553756107e-05
-2.55954384019526e-05
-4.35774107166397e-05
-2.27560028383123e-05
-2.6667138669632e-05
-8.23411808766084e-06
2.61502215222233e-06
-2.00574660975668e-05
-3.25186270897842e-05
-1.56664307819298e-05
-3.24725618555097e-05
-3.19831902299012e-05
-1.10004109846533e-05
-1.92379050922664e-05
-1.82103331060707e-05
-1.18570401876361e-05
-1.73186861989996e-05
-2.22142916273549e-05
-2.51582164087896e-05
-1.16232376317935e-05
-2.7418657943303e-05
-2.18803956478494e-05
-1.57330878215374e-05
-1.02979723932624e-05
-4.46737550587817e-05
-2.15630865994667e-05
-1.97079064504933e-05
-1.05681059783617e-05
-2.42887466237753e-05
-2.02635376236878e-05
6.22133881854029e-06
-1.13596482059895e-05
-3.78638462711341e-05
-2.68541926014397e-05
-3.11324981682795e-05
-1.55420389478936e-05
-1.53251138645363e-05
-2.17819877414271e-05
-2.29413677573515e-05
-2.92891953313217e-05
-2.84095894212002e-05
-3.16972357872147e-05
-2.34447375314443e-05
-4.03956800377069e-05
-4.18091019616482e-05
-4.28076437599471e-05
-1.92716447843217e-05
-1.0183909012188e-05
-7.01285563461237e-06
-3.35752252849797e-05
-1.80368071278431e-05
-7.28740817171211e-06
-2.66929557716198e-05
-3.06643279880777e-06
-2.06893707256884e-05
-4.1217586409695e-05
-1.21020963068509e-05
-3.94907409005552e-05
-3.35663145869845e-05
-2.1765206135774e-05
-3.66228452543881e-05
-2.25421507695766e-05
-4.27358975795195e-05
-1.80306552039092e-05
2.65553039101515e-06
-1.26331616936933e-05
-2.21927093704055e-05
-3.37020479760466e-05
-2.64982806630149e-05
-2.19317748955591e-05
-1.27480640087542e-05
-1.55248375078257e-05
-1.58645504376199e-07
-4.93887993432217e-06
-2.91738610840569e-05
-2.86896865692334e-05
-3.9678352202534e-05
-2.58336239467019e-05
-1.95106538556055e-05
-3.14018516634498e-05
8.79712231774711e-06
-1.19506133398252e-05
-2.81717026654053e-05
-1.85253376438603e-05
-2.32032057233979e-05
-3.2802440703049e-06
-4.18384938969989e-05
-4.75083341632152e-05
-1.75206866521524e-05
-2.44590638500398e-05
-2.37878932280452e-05
-2.27082303165144e-05
-2.29874161684484e-05
-2.90458854358475e-06
1.84132924913113e-06
-3.1162483558051e-05
-1.18855438546324e-05
-1.61917035232036e-05
-4.42705863711298e-06
-4.52420636854093e-06
-1.40407190846967e-05
-4.01594687171365e-05
-5.1349718017381e-06
-2.3103283400967e-06
-6.42649511549457e-06
-3.80801808225257e-05
-1.60916887013719e-05
-3.26509046962677e-05
-1.88222368548205e-05
-2.09317894905224e-05
-1.28831182335208e-05
-2.31994233103465e-05
-1.22426400335151e-05
-2.39997213743282e-05
-9.90820306851136e-06
-4.38254208378958e-05
-4.06416586875512e-05
-1.64078387358003e-05
-1.78607513024288e-05
-1.52436129901581e-05
-2.92899478046e-05
-4.84127603529077e-05
-1.9526306037238e-05
-3.98535528744015e-05
-2.49262191264194e-05
-9.90089337854034e-06
-6.85691833032197e-06
-2.0072798919246e-05
-1.99426215479747e-05
-1.70675172636309e-05
-3.13502535871392e-05
-2.70133870579774e-06
-3.0985537217554e-05
-3.66828854698291e-05
-3.11444898227231e-05
-3.5079566378627e-05
2.55259435012238e-06
-1.66568099846737e-05
-3.90828181860033e-05
-1.76426288861362e-05
-1.61443929961938e-05
-3.48246580727061e-05
-2.63470772157085e-05
-1.56754815569499e-05
-2.8332254073897e-05
-1.93964000722915e-05
-3.24303530270454e-05
-2.58933078947581e-05
-5.60978483244712e-06
-2.73413844350201e-05
-2.30392776861763e-05
-2.53095508339805e-05
-2.32607341001847e-05
-7.8557578456782e-06
-1.50628044873169e-05
-1.45061458838665e-05
-8.59207763395858e-06
-2.29074241726777e-05
-1.36500185863498e-05
-1.45956763162093e-06
-2.57288089529513e-05
-3.33666477010918e-05
-8.87331670276301e-06
-2.49464140161401e-05
-3.76084323079799e-05
4.09642831196793e-06
-1.45459028729963e-05
-3.64238975201746e-05
-2.92761274796739e-05
3.55718143850266e-06
-1.88839450662778e-05
-2.56435396653265e-05
-2.14801093387939e-05
-2.26231884736521e-05
-9.26109086883435e-06
-2.34263298019484e-05
-3.09517037225924e-05
-3.07064667624047e-05
-1.98188050445875e-05
-3.09247976521642e-05
-1.63041505202361e-05
-4.82599358535746e-06
-3.16574147846426e-05
-1.27701263788049e-05
1.53985645601101e-06
-3.45196898910767e-05
-5.17800200351352e-06
-1.67582258959278e-05
-1.05917106108344e-05
-3.62524738333205e-05
-3.01217904690632e-05
-9.45162911796082e-06
-2.96932478612603e-05
-2.33615845761772e-05
-1.4115916957989e-05
-4.75148047594448e-05
-6.53744158811106e-06
-1.80774957316566e-05
2.90107022136362e-06
-3.34932420344513e-05
-2.42884389546513e-05
-2.74550027783257e-05
-2.6992915267289e-05
-2.71706304587815e-05
-2.76130592459069e-05
-1.1571515344074e-05
-2.10487200379545e-05
-2.42854017652936e-05
-1.13350017435508e-05
-3.10864579987236e-05
-2.22773206948759e-05
-2.71782235851653e-05
-6.80220022548558e-06
-2.85922764420871e-05
-3.4661794129927e-05
-4.75033398498188e-05
-1.86202249835098e-05
-1.86475508949574e-05
-1.06626400174676e-05
-1.42782393772525e-05
-1.45438426942613e-05
-2.46839525454773e-05
-3.53085352248827e-05
-1.00163948732298e-05
-3.2354799693711e-06
-1.60683174661489e-05
-2.0243449501187e-05
-2.57506918416577e-05
-8.76753319736075e-06
-3.45229625934141e-05
1.08044162853187e-05
-2.54693891802399e-05
-1.92018123770174e-05
-1.98604970429733e-05
-1.46283331251846e-05
-3.00800393418345e-05
-2.29113748620909e-05
-2.39558555725813e-06
-2.4594685136616e-05
-1.84248569165371e-05
-1.51036441471536e-05
-3.58429024086115e-05
-2.03886003037901e-05
-1.84122066800953e-05
-6.90666293316142e-06
2.44370619128402e-06
-2.75648977075316e-05
-3.23657125921217e-05
-3.267078278781e-06
-2.567898927363e-05
-3.96216419822374e-05
-6.44429728396916e-06
-5.44554081814581e-06
-8.07766407554871e-06
-4.44255244361914e-05
-2.72229760959918e-05
-2.85839238607696e-05
-1.51013343794037e-06
-1.48366672302967e-05
-4.23395645353586e-05
-1.70363713163604e-05
-1.82949896405831e-05
-9.60707269992243e-06
-2.00351198487863e-05
-2.10506178210503e-05
-2.34045718054948e-05
-1.54127694700897e-05
-1.57540837141061e-05
-1.91607421970464e-05
-1.36540643109523e-05
2.43374105706796e-06
-3.17330088999558e-05
-2.23001072339434e-05
-1.62225713103065e-05
-1.568869166869e-05
-1.36867645836434e-05
-3.88106962718191e-05
-4.21740836014472e-05
-1.2485677525359e-05
-6.45089840189224e-06
-2.21456149405354e-05
-2.24017589912462e-05
-1.02650564897173e-05
-2.43991971324636e-05
-2.04396775971362e-05
-1.16780480547287e-05
-2.4222873983744e-05
-2.50034104625487e-05
-2.08805205803123e-05
-1.3608273775706e-05
-1.64930800196192e-05
-1.23223211029242e-05
-2.81136919445445e-05
-2.87144991877315e-05
-2.29664652593779e-05
-1.3627756461643e-05
-2.51151630958963e-05
-3.88464509433101e-05
-3.90538097798281e-05
-1.59927325112164e-05
-3.48776762126393e-05
-2.56007624744221e-05
-2.83841338618117e-05
-5.62782696247331e-05
-2.00394399732891e-05
-6.46720445272387e-06
-3.31531417851966e-05
-4.29701840548687e-05
-1.76152989801184e-05
-3.13866981222294e-05
-2.9381988491758e-05
-2.42804077693584e-05
-1.50909178118761e-05
-9.90546382494496e-06
-2.24320724962055e-05
-2.27015687944251e-05
-2.41475431130437e-05
-1.5034185208782e-05
-4.13749500143333e-05
-1.273191502758e-05
-3.57362824570428e-05
-4.62361440312527e-06
8.84057333283062e-06
-1.08007679177481e-05
-7.53856146552835e-06
-1.42833869129944e-05
-3.5672061438412e-05
-8.75940243055173e-06
-1.47515319127683e-05
-7.42817097409217e-06
-3.10028691515185e-05
-2.44604549781621e-05
-3.23140596462368e-05
-3.64698651147321e-05
-4.1880351421793e-05
-1.91151281312975e-05
-2.30464708404367e-05
-1.63503993410962e-05
-4.0917887845946e-05
-1.20858007911894e-05
-1.02127415787235e-05
-2.00028221854555e-06
-1.90882716833581e-05
-1.54142339775184e-05
-9.03642492319984e-06
-2.12211514801261e-05
-2.66662629181396e-05
2.09707153908014e-06
-1.62579402154917e-05
-2.92941871200377e-05
-2.40815364322685e-05
-2.29684027405282e-05
-2.28217439124495e-05
-2.39739290318604e-05
-1.54479224424717e-05
-2.1803882371373e-05
-1.7399521662243e-05
-2.44760704426721e-05
-8.72272400360035e-06
-2.11840415060305e-05
-2.74051422802877e-05
-2.11771888678889e-05
-3.38534345296403e-05
-3.12763200327707e-05
-2.58844669398288e-05
-2.46821909430008e-05
-4.82896518324033e-06
-4.09938033813602e-05
-3.29742793456905e-05
-1.20588017292143e-05
1.92748440247223e-06
-3.80197409818513e-05
-2.96103703695062e-06
-6.60646847302049e-06
-1.52545120727704e-05
2.8790613109332e-06
-1.11250285115524e-05
-1.87109034109959e-05
-3.06113271254279e-05
-2.71276390434861e-06
-2.37868812899898e-05
-1.5827416125956e-05
-3.2353071530009e-05
1.97930532244567e-06
-3.19915773037216e-05
-2.11206018143679e-05
-3.38688741085679e-05
-2.53450299248101e-05
-4.6051296582205e-05
-2.28182005846681e-05
-1.82800105924052e-05
-3.51123600650555e-05
-6.63121446454351e-06
-2.8480976950203e-05
-1.51729743837979e-05
-2.52288232315891e-05
-1.25543279099645e-05
-2.64006346033938e-05
-3.78576855627287e-05
-1.51878002235076e-05
-5.72672827495282e-06
-3.41711869088884e-05
-1.22337212086875e-05
-1.49186051457373e-05
-2.25043258896407e-05
-4.2097523899358e-05
-1.48970718805647e-05
-3.57614813247866e-05
-6.1787404423518e-06
-1.29797116688474e-05
-6.99831202211903e-06
-2.47343451912385e-05
-1.78525907644517e-05
-3.14446667143078e-05
-3.86433857913583e-05
-2.77411433922521e-05
-1.11278946922304e-05
-2.86001989550333e-05
-1.88982883444113e-05
-2.25675706298211e-05
-9.44979459289066e-06
-3.04403303332967e-05
-2.88632991627088e-05
-2.19197631184883e-05
-1.39067408569868e-05
-1.19779806199801e-05
-7.77765932161745e-06
-1.6943671076682e-05
-1.50319786865516e-05
-1.39604321316063e-05
-2.27805253301266e-05
-3.91130357324169e-05
-5.04018934192419e-05
-3.42621946281681e-05
-3.21835261936011e-06
-1.81991261120919e-05
-3.08339970796169e-05
-1.38107243611049e-05
-9.74360481671359e-06
4.69973818294325e-06
-2.08225464260625e-05
-2.07882213380917e-05
-2.15047595407359e-05
-1.40197574832557e-05
-2.70136203984733e-05
-2.53849649145376e-05
-2.30940608353149e-05
-1.76521180126804e-05
-1.39896219945817e-05
-3.69640448724115e-06
-3.96738428583291e-05
-3.50613396268253e-05
-1.93237566386069e-05
-2.83989532981556e-05
-3.46481133098679e-05
-3.32619140855285e-05
-1.72991120957831e-05
5.64552129943024e-06
-2.21668731610022e-05
-6.97709372759406e-06
-3.52182549706767e-05
-1.20017094873414e-05
-2.07573522408777e-05
3.88652583088359e-06
-1.08224718587679e-05
-1.94859321749081e-05
-2.89775349739771e-05
-2.45483972955695e-05
-3.85512240974027e-05
-9.67999517231184e-06
-2.79018357397302e-05
-2.21309831883821e-05
-1.14600702730082e-05
-2.98059154171669e-05
-2.11165558963148e-05
-2.25987639867111e-05
-1.38801588138356e-05
-1.0324884475167e-05
-1.89394960117169e-05
-3.90984335779426e-05
-2.57937474054537e-05
-4.14399573916457e-05
-1.2267001309973e-05
-3.43328934638178e-05
-1.75823285706478e-05
-1.79043674477227e-05
-4.51703975423349e-05
-3.93719503516493e-05
-1.88962228570143e-05
-1.9147959488757e-05
-2.50533701273358e-05
-3.075160069037e-05
-2.42635530163064e-05
-3.345439951396e-05
-3.95588687198331e-05
-3.3845852100757e-05
-2.35803058612092e-05
-1.84861598225543e-05
-2.9370132023357e-05
-1.23704905467858e-05
-8.14040680995321e-06
-1.9694181220456e-05
-3.44568976230862e-05
-3.80068109424723e-05
-5.20389698225738e-06
1.96118338918395e-06
-2.25027141964277e-05
-8.06492283410804e-06
-1.20546535236332e-05
-1.14089925066418e-05
-3.5923602345207e-05
-2.11073591129383e-05
2.44682570703269e-06
-5.29365043237843e-05
-3.45745843428018e-05
1.65106087259937e-05
-2.36555874190291e-05
-2.53551397552043e-05
-6.56949066697777e-06
-2.32982566020321e-05
-3.95483307700026e-05
-5.89449669036699e-06
-1.26879573070026e-05
-2.67327193163337e-05
-1.9392672710072e-05
-2.84985055704739e-05
-1.86254109437307e-05
-3.06831130052853e-05
-4.33204961008392e-05
-9.7560005460722e-06
-1.61834324595672e-05
-2.68300281052205e-05
-3.18963582662166e-05
-2.3216132188116e-05
-1.43794210029896e-05
-2.25476931560441e-06
-1.37595318049304e-05
-1.79053685170015e-05
-5.57337661356132e-06
-7.00596023292234e-06
-3.42613408532954e-05
-1.89978275646556e-05
-2.72641321782452e-05
-8.9053519410007e-06
-7.65276789747544e-06
-1.25974730705306e-05
-2.34784055350225e-05
-1.04573744043064e-05
-1.32290633294495e-05
-1.61865814257943e-05
-2.42122324477696e-05
-2.01889596922868e-05
-1.21591776698933e-05
-1.25307850381116e-05
-3.45389967389521e-06
-1.53662494594783e-05
-2.28879412753254e-05
-1.92336859248778e-05
-2.06935617486892e-05
-7.58107688638394e-07
-2.38344503533759e-05
-9.05916244451157e-06
-3.50804619341215e-05
-1.29503929800883e-05
-1.76564089056084e-07
5.74995043540753e-06
-9.52153735944004e-06
-2.6388779528596e-05
6.69907376971894e-06
-3.35403217625652e-05
-1.67987783886102e-05
-1.91608329050915e-05
-4.13712176290898e-05
-3.15542709411611e-05
-2.24583342912202e-05
-2.16946984467127e-05
-7.51947552522235e-06
-3.27323463067804e-05
-3.07394746187326e-05
-2.18192368287913e-06
-2.18394555852881e-05
-2.41388439425628e-05
-1.88580689232598e-05
-2.03213054593627e-06
-8.29584009138713e-06
-7.04227447788135e-07
-1.50843315719358e-05
-1.50629367487917e-05
-2.66841923543223e-05
-4.46849151008291e-05
-3.37414571405439e-05
-4.5575075028206e-06
-3.59926290676464e-05
-3.66522527341857e-05
-1.75200813780554e-05
1.06035229420371e-05
-3.39337274411281e-05
-3.98456999131083e-05
-1.4512455804001e-05
-3.2333344290995e-06
-1.36582951147988e-05
-2.1464286888817e-05
-1.27101107906847e-05
-1.67753027002633e-05
-1.62703903183694e-05
-2.22960299971924e-05
-2.80640014018252e-05
-1.3288618963081e-05
-2.16064269429932e-05
-1.52055037252988e-05
-1.40487602826491e-05
-1.03417985488672e-05
-1.19609504915226e-05
-4.67643432750252e-05
-9.29546133793478e-06
-2.24517812668292e-05
-2.14257225527053e-05
-7.37996805493443e-06
-2.75245349990175e-05
-1.51019408323125e-05
-1.62023030177576e-05
-1.89261698737801e-05
-2.64643803429015e-05
-1.89308308122937e-05
-1.71206207998899e-05
-2.11158325348767e-05
-1.97892750880333e-05
-3.91480330235211e-05
-1.89540763247393e-05
-3.76352196849189e-05
-1.41722937413044e-05
-1.86180207579516e-05
-1.10699020135176e-05
-2.18426204744107e-05
-3.33451678256958e-05
-1.36301310470446e-05
-3.25669944804204e-05
-2.70309028268236e-06
-2.59466730959561e-05
-1.6049843508387e-05
-2.02135782427941e-05
-1.75124321664193e-05
-4.22177867052851e-06
-1.37192779071686e-05
-2.41509888320555e-05
-1.62357434396165e-05
-4.1218448756688e-05
-3.06394608277585e-05
-2.81022264381451e-06
-1.94022546089846e-05
-4.023358908847e-05
-1.50274417139825e-06
-3.91569843060365e-05
-2.04912543685018e-05
-5.39297367416147e-05
-7.06096136997709e-06
-8.55572452210678e-06
-2.91330198536097e-05
-7.39720243460493e-06
-1.35673564814412e-06
-2.01087214948957e-05
-7.47444346284293e-06
-3.52606503057923e-05
-9.82568759808476e-06
-2.30129942505114e-05
-2.20460251872337e-05
-2.30216025190066e-05
-3.61069914901734e-06
-2.24206922637792e-05
-2.67229073786302e-06
-2.59029822580934e-06
-3.46543085693199e-05
-1.67148398473561e-05
-2.33109327700262e-05
-3.85104200802169e-05
-2.15813650340682e-05
-2.07206237126991e-05
-3.95945242294484e-05
-2.79011103642223e-05
-3.0273765093338e-05
-3.44877447879545e-05
-8.76413111098859e-06
-2.64536161730677e-05
-2.08719165977312e-05
-2.33494564081876e-05
-1.89283403851388e-05
-8.99035703979012e-06
-3.17411377203721e-05
-4.20986378126655e-05
-7.38893607413353e-06
-1.25445111743159e-05
-2.49006439638535e-05
-2.20401916198987e-05
-2.45275777026668e-05
-1.75787559993998e-05
-1.09608492970005e-05
4.41634801127435e-06
-1.18055933595918e-05
-2.02020648145295e-05
-9.43808176873447e-06
-1.64309350370796e-05
-1.55755350447903e-05
-5.01984225283014e-05
-8.95445504149975e-06
-3.60109574987758e-05
-1.26877388459616e-05
-2.67139101518296e-05
-2.24334404752286e-05
-1.72614746300977e-05
-2.20023679390261e-05
-2.22062021678188e-06
-1.81526849156503e-05
-4.42177761374528e-05
-1.00665733075426e-05
-2.78675987083355e-05
-2.66517013331142e-05
-1.14292829300386e-05
-3.28117894165615e-05
-1.8230643122309e-05
-4.29188316732975e-05
-1.05358955361141e-05
-2.77045275998049e-05
-2.56977792615744e-05
-1.56299848190972e-05
-6.65849345723446e-06
-2.56063713251376e-05
-1.71339938615444e-05
-7.33465367897404e-06
-1.96623416657212e-05
-2.13574949812249e-05
-6.72803266105676e-06
-8.01973133985256e-06
1.1001854411261e-05
-1.43141273527738e-05
-1.52388941954666e-05
-9.16674628698564e-06
-2.88568418066262e-05
-1.04480113466349e-05
-6.7704671162256e-06
-2.77029237517651e-05
-9.38670621226583e-06
-2.90624322205864e-05
-2.23303372354988e-05
-1.66559649390888e-05
-2.90009320499917e-05
-2.22288775783259e-05
-2.36860839726923e-05
3.39980790297974e-07
-2.48323037685853e-05
-2.19265411228991e-05
-3.18084304136688e-05
-2.86290086044326e-05
-3.07867636410708e-05
-6.76675395848562e-06
-2.54092346270533e-05
-2.24757446825146e-05
-1.06465508533213e-05
-2.44546242701211e-05
-3.72864903145081e-05
-2.00972463556431e-05
-1.95363762239363e-05
-2.15564463640949e-05
-2.28237434431313e-05
-4.4786538049535e-06
-7.93481369335218e-06
-5.35812526973182e-05
-1.83819595353789e-05
-1.35725995358571e-05
-1.20412497433692e-05
-5.97460456136804e-06
-1.42073074909417e-05
-1.50219467395535e-05
-2.96960983937336e-05
-2.89134535168459e-05
-3.37373276995626e-05
-2.88759576066869e-05
-2.33880073491077e-05
-1.39399611456141e-05
-8.20997856412137e-06
-3.30599609401969e-05
-2.22899826293061e-05
-2.99097790623068e-05
-3.91033499059467e-05
-6.93809770869797e-06
-2.51840670870597e-06
-2.76264221050489e-05
-2.20501255380938e-05
-2.76433504451314e-05
-7.62064814920612e-06
-1.43008322662993e-05
-1.03432926760857e-05
-2.52296669793805e-05
-6.37324874229472e-06
-2.2394458375061e-05
-2.60772911001223e-05
-4.33029150861113e-06
-1.10460608626775e-05
-1.79054652371927e-05
-5.98841175930041e-06
-2.52486763336944e-05
-1.87228013512287e-05
-1.76257684713115e-06
-1.5458926519482e-05
-2.45927622100005e-05
-3.67029616081509e-05
-3.39381129276118e-05
-2.21165448836693e-05
-1.02184600168508e-05
