# Supplementary material for: Research on computational propagation and identification of mine microseismic signals based on deep learning
Source: PLoS One. 2025 Oct 22;20(10):e0334641. doi: 10.1371/journal.pone.0334641 (PMC12543183; doi:10.1371/journal.pone.0334641)
Supplement: S3 Data — (ZIP) [file pone.0334641.s003.zip › 000100500002888.xlsx_0.txt_24.txt.txt]

2.94086163312865e-06
-1.86747727834471e-05
-1.63376708937193e-05
-3.998034827435e-05
-6.42241728005615e-06
-2.04311724489106e-05
-1.50193428347441e-05
-7.51680918758062e-06
-2.1200104561658e-05
-2.24408806412843e-05
-2.45308912838384e-05
-1.78274957236915e-05
-3.57129140292222e-06
-1.81262825864361e-05
-1.91674220935682e-05
-3.01237287520309e-05
-2.91082102989937e-05
-2.77429962704763e-05
-1.97581723235863e-05
-3.60619538428998e-06
1.65397338020608e-06
-1.53382956975422e-05
-1.92766313187484e-05
-7.63098460564277e-06
-1.66876492439769e-05
-2.97530790768273e-05
-3.20129670499734e-05
-1.40613803450992e-05
-2.74801674074131e-05
-2.591296166263e-05
-2.77628828762571e-05
-3.2662704971362e-05
-1.93913053792658e-05
-2.25845299767406e-05
-1.45443879144906e-05
-2.73819931781681e-05
3.70884019237371e-06
-3.28577051262499e-05
-2.43375850407653e-06
-2.89144471733237e-05
-1.96117449213318e-05
-1.37458173304695e-05
-2.75965236760435e-05
-1.84758210183527e-05
-2.29442641055782e-05
-2.1182215846526e-05
-1.95910400931413e-05
-3.33773559795346e-05
-9.64034285408353e-06
-2.50672276263323e-05
-1.83344332823192e-05
-3.4786498635679e-05
-2.72407064445112e-05
-3.42236861920657e-05
-2.4715848225893e-05
-4.22594105729521e-05
-3.38959536264861e-05
-1.5631624206444e-05
-4.36363251078424e-05
-1.27688165633393e-05
3.88609351446807e-07
-1.72471553630306e-05
-1.43816119873309e-05
-4.39698886991429e-06
-3.13990838454281e-05
-4.29557157024522e-05
-1.84712844015422e-05
-2.2533454944496e-05
-9.22033358614445e-06
-2.25486701862232e-05
-2.07071432833591e-05
4.23203299385981e-06
-2.095533367446e-06
-1.97104846356098e-05
-3.59425218672257e-06
-1.89675024757653e-05
-2.83972970747643e-05
-2.74596316963045e-05
-2.63837617242645e-05
-2.81631967282733e-05
-2.05614733526591e-05
-3.20975209621017e-05
-2.82185059435923e-05
-4.33843152996967e-06
-1.36076545850646e-05
-2.82235282801797e-05
-3.1178711927146e-05
-2.58886271664852e-05
-2.32176117124636e-05
-4.65331134771085e-05
-1.91943794997616e-05
-1.3895388952315e-05
-1.7823358420995e-05
-4.8027464494045e-05
-2.79587213503641e-05
-1.68489176731875e-05
-3.19177704740411e-05
-1.14226274425257e-05
-1.47283754368297e-05
-7.58245689370022e-06
-8.1615394863863e-06
-3.4582090761786e-05
-1.61327542394682e-05
2.24753101674786e-06
-1.53486370480345e-05
1.20681957844859e-06
-1.91088499219827e-05
-4.92686329005361e-06
-3.53198789158199e-05
-2.08069438385284e-05
-1.49399280328689e-06
-4.29373034924651e-05
-1.25571753202657e-05
-1.55981395759842e-05
-1.36030691257736e-05
-1.57795639304247e-05
-3.56444055117292e-05
-2.09894898751095e-05
-2.2760038952892e-05
-3.00758739679263e-05
-2.04973754698737e-05
-1.92175998784107e-05
-9.0211417680265e-06
-4.17797105818896e-05
-1.80809960917658e-05
-2.26861961383785e-05
-2.52556614057348e-05
-2.10512269235482e-05
-2.08681469356476e-05
-3.11779844111539e-05
-3.25210662629728e-05
-1.66406488869969e-05
-2.07412935108335e-05
-2.95864087785648e-05
-3.42219308937042e-05
-2.20301048856523e-05
-1.98576490911041e-05
-1.63462103764209e-05
-1.51999161830457e-05
-8.81281341814039e-06
-1.6390479917958e-05
-3.54315128184216e-05
-2.85689824994419e-05
-2.21989305456355e-05
-4.05144263643533e-05
-2.06768404426247e-06
-1.92626748137253e-05
-2.35339394577034e-05
-2.07172795048876e-05
-1.76571374898027e-05
-1.38508008463997e-05
-1.91573434524708e-05
-2.2783116157977e-05
-1.55143201182662e-05
-3.53425423108811e-05
-3.63370992621325e-05
-2.71377420960941e-05
-1.63943845156927e-05
-3.38932164641001e-05
-3.97392381965176e-05
-1.87063329675986e-07
-1.38113766340066e-05
-3.46498891230951e-05
-1.83774941585924e-05
-2.24418589121954e-05
-7.64050449054138e-06
-7.49111999138331e-06
-1.47642588938517e-05
-3.61469119766905e-05
-3.00584750259232e-06
-7.46088307773747e-06
-3.12241790388744e-05
-2.34848948423436e-05
-3.03334096205149e-05
-2.85764584220198e-05
-1.14733565301443e-05
-1.83139658706608e-05
-3.14616704285191e-06
-1.57417571560091e-05
-3.53273914163458e-05
-6.16339613836086e-06
-3.54529326109954e-05
-9.15787889415465e-06
-1.91436517645749e-05
-3.84475492118463e-05
-2.72168333427634e-05
-1.37881730874674e-05
-1.67957248795576e-05
-1.98544098008054e-05
-2.65502058499761e-05
-1.53000330351079e-05
-3.1780268218636e-05
-2.11496984581306e-05
-1.93622247980953e-05
-3.51742233690771e-05
-2.17383204389877e-05
-2.09504333259412e-05
-3.07108823074887e-05
-2.55622929855606e-05
-1.87370542521629e-05
-1.0172168763151e-05
-2.42256837326592e-05
-7.28960275562528e-06
-2.51471641815064e-05
-2.30806066179504e-05
-1.93823873583816e-05
-5.95241125435356e-06
-1.17875054348381e-05
-1.20647375970621e-05
-4.30774838072637e-05
-1.7290337423192e-05
1.044689355986e-05
1.73567071845224e-05
-3.79722980302574e-05
-2.96789263072911e-05
-2.25493368087657e-05
-1.99145212441634e-05
-1.61055310615729e-05
-3.29572940420413e-05
-1.19301797353377e-05
-2.96976453199968e-05
-1.8984238984941e-05
-2.65959920166264e-05
-2.76585074512908e-05
-1.21055885066232e-05
-2.13856799945754e-05
-3.11258522619236e-05
-2.34369298155972e-05
-2.87102064701154e-05
-1.0554680396469e-05
-2.05960310061352e-05
-1.45071106504131e-05
-1.09518442943821e-05
-3.39182569389005e-05
6.34573512231711e-07
-3.98916392296072e-05
-2.97272455689844e-05
-1.53583186841663e-05
-2.49495690005996e-05
-1.29482443561044e-05
-3.45562441332441e-05
-7.93493919214504e-06
-9.99375259116198e-06
-9.56046175407494e-06
-3.46296876710994e-05
-1.34880574980283e-05
-2.16199312878281e-05
-1.99462840990938e-05
-6.11227718863681e-06
-1.47421160241826e-05
-1.60685562205802e-05
-2.50875829006064e-05
-2.10144112209469e-05
-2.2805580080126e-05
-3.58199693966225e-05
-3.19734255523842e-05
-3.1179151451357e-05
-2.22798145078475e-05
-2.17041139440374e-05
-1.83804412501618e-05
-2.4567191749702e-05
-2.34262612007615e-05
-4.39833153642855e-05
-1.02020861213914e-05
-5.99171121078343e-06
-3.37807844112443e-05
-2.03173664313638e-05
-2.12094949788755e-05
-1.9360447334843e-05
-2.2587263442674e-05
-1.15037354821962e-05
-2.51765360607829e-05
-3.83044851435448e-05
-2.56779602189254e-05
-2.60999375884374e-05
-1.68721466187109e-06
-3.63497632932657e-05
-4.12043870467665e-05
-9.88525377402598e-06
-4.12285191361355e-05
-2.66287964069111e-05
-2.06886743117105e-05
-1.86649533025202e-05
-2.86211477766727e-05
-2.65471635129013e-05
-7.02405607700232e-06
-2.01197717163735e-05
-1.63923503348519e-05
-1.91317527548996e-05
-4.45543584688025e-05
-2.86166867233336e-05
-2.92565466353168e-05
-1.60603795743272e-05
-3.71216649962401e-05
-1.07655881382766e-05
-1.80891281842892e-05
-3.02979855658557e-05
8.11215784600877e-07
-2.65240829280323e-05
-2.49473947981425e-05
-3.39308532677111e-06
-2.17458067628148e-05
-1.41372502984413e-05
-2.84981357675633e-05
-2.48775214648354e-05
-1.06281300208225e-05
-3.18520663304626e-05
-2.16361764386579e-05
-1.67945678355505e-05
-2.08166242880883e-05
-1.34455433670765e-05
-1.00482733150589e-06
-1.80140075502079e-05
2.21533394964775e-06
-1.44304554760881e-05
-1.80664148833103e-05
-2.54935420709324e-06
-2.24802677472527e-05
-2.69563512580629e-05
-1.31979705028047e-05
-3.31382373908753e-05
-1.39513928584091e-05
-1.95900640660083e-05
-1.23569548398031e-05
-2.02237785421299e-05
-3.32157067140003e-05
-2.38299892971982e-05
-4.7360928486367e-06
-6.39475599086688e-06
-1.1889620621762e-05
-1.27140050309661e-07
-1.21347808277468e-05
-1.25504608239672e-05
-1.99893349631404e-05
-1.82244462125034e-05
3.36708510363149e-06
-1.19212370830988e-05
-1.37987296202688e-05
-4.0980559199339e-05
-3.67307964151238e-05
-2.82215149159196e-05
-4.13952062648177e-05
-2.03236601308745e-05
-2.66366566364588e-05
-2.85610685330575e-05
-1.70143185343246e-05
-2.44701752572e-05
-3.69849376022536e-05
-4.19502089336285e-05
-1.96628465872915e-05
-3.43087461876879e-05
-2.16180380299109e-05
-1.82199405451835e-05
-2.70090628266823e-05
-1.91377035414158e-05
-1.59609114208897e-05
-2.31929023560369e-05
1.03040072747785e-06
-2.35445332223007e-05
-1.8016166117736e-05
-1.03237333454508e-05
-1.99324954028624e-05
-2.87748542365405e-05
-2.83749008800546e-06
-3.94135727889669e-05
-1.32687445005843e-05
-5.38853668765858e-05
-2.18230657380731e-05
-6.38559512363315e-06
-2.64040812600346e-05
-4.92409129795083e-06
-4.09199170336605e-05
-2.60373174945214e-05
-4.91932710637836e-05
-2.49154746485892e-05
1.08537376236277e-05
-1.73509289779154e-05
-4.0495645258051e-05
-1.36415837161508e-05
-1.60001141770638e-05
-6.86693237385766e-06
-1.30934005461233e-05
-2.98500924064222e-05
-2.37988691715463e-05
-5.05920388910327e-06
-3.08292867271148e-05
-2.95043789187051e-05
-4.14127093372717e-05
-2.77106112576204e-05
-2.38715506609944e-05
-1.92654411284304e-05
-1.15723279848147e-05
-8.0022074750467e-06
-2.32051896087475e-06
-1.05693914622774e-05
-3.00354919073314e-05
-1.14634494356995e-05
-3.33614212113017e-05
-2.89275117156935e-05
-3.50431267209895e-05
-2.72417272485342e-05
-1.56786054926602e-05
-3.2749417746221e-05
-4.25132809337168e-05
-1.33784272720721e-05
-1.03019947405213e-05
-2.25847164020857e-05
-3.21536202752014e-05
-3.27904050379059e-05
-8.75683262772782e-06
-1.23963847577269e-05
-1.63029668702822e-05
-1.35713186273911e-05
-2.65682325000498e-05
9.71604284420634e-06
-2.88141364098594e-05
-4.02995670239614e-05
4.59908339134989e-06
-2.01037333555241e-05
-2.71940611375439e-05
-1.39302648229096e-05
-2.23756706335613e-05
-1.81080237597538e-05
1.10320191725661e-06
-1.32927078838962e-05
-2.58674870078621e-05
-3.30175414435435e-05
-2.02047543517523e-05
-2.67840189537173e-05
-5.45158510603797e-05
-1.50632463600085e-05
-2.17101520384459e-05
-1.32699551242009e-05
-2.0520625346683e-05
-1.78867830150118e-05
-2.62444937781325e-05
-3.7880463281032e-06
-2.30995731586155e-05
-1.910538135219e-05
-2.24732920892934e-05
-2.07205878281095e-05
-3.84100541684566e-05
-5.44763821182804e-06
-5.7529929911262e-06
-1.39247069296596e-05
-1.47355102663743e-05
-1.89747905360871e-05
-2.05142176125471e-05
-2.02455557805399e-05
-2.05354123119222e-05
-1.31393914887462e-05
-2.86187117519575e-05
-2.62192496507018e-05
-2.29483262286483e-05
-2.06434466761009e-05
-1.10141335856965e-05
-2.40416231506813e-05
-1.36862497516504e-05
-2.50299968080872e-05
-1.13577815148526e-05
-6.71172033798447e-06
-6.8282502252694e-06
-2.67161764951283e-05
-4.36394460084613e-05
-2.37531925840034e-06
-1.90011478908548e-05
-2.99671051734261e-05
-2.07966723727523e-05
-3.15770162707256e-05
-5.50192905680297e-06
-2.421873701308e-05
-2.28342596979006e-05
-2.75602631487676e-05
-2.15444684293253e-06
-3.73571333022182e-05
-1.4776552133055e-05
-7.68525306269017e-06
-3.18051630370895e-05
-2.50448820597365e-05
-2.61157081461356e-05
-3.14110078876891e-05
-2.23561136819742e-05
-1.78652190017104e-05
-1.42472891894719e-05
-4.69347969429456e-06
-1.62530157241005e-06
-1.8411491747478e-05
-3.54932261859425e-05
-5.95312663238832e-06
-2.97876217282447e-05
-2.82415089602641e-05
-1.32028190524839e-05
-2.55598499347394e-05
-8.90829794495806e-06
-2.35700190752405e-05
-1.51565790784451e-05
-2.38704956532768e-05
-2.33071989621788e-05
-3.79156273316761e-05
-1.78435633425599e-05
-2.28570284026495e-05
-1.73648098116143e-05
-1.57000319308775e-05
-1.17017409880912e-05
-8.73722715764483e-06
-1.64350765921355e-05
-1.73824696909561e-05
-1.68442255466524e-05
-9.6645045252307e-06
-3.11304672950523e-05
-2.06675560851639e-05
-1.32933481547334e-05
-1.24992425797789e-06
-2.50872168885285e-05
-2.77558675739967e-05
-2.0075794431485e-05
-1.11123211243718e-05
-1.52417768788839e-06
-3.3153491348982e-05
-1.62727189269288e-05
-7.57097912127664e-06
-3.2024303658052e-05
-3.00545982656767e-05
-2.31425903136327e-05
-1.7292904634003e-05
-3.47309794412107e-05
-2.10140510804196e-05
-2.96127106712425e-05
-7.04949747232239e-06
-1.65254089646181e-05
-2.34225165840368e-05
-2.06349212281491e-05
-5.74496153279117e-06
-3.17978975784387e-05
-1.35637474544951e-05
-5.74388777947078e-06
-4.12479884058751e-05
2.56434324942287e-06
-2.11026904847964e-05
-1.52661661474141e-05
-3.78430663103728e-05
-1.55586479010922e-05
-1.60758005252412e-05
-1.95390086057374e-05
-2.16210449104528e-05
-2.14578807238822e-05
-5.12340012582732e-06
-3.16458981991736e-05
-2.93948725628989e-05
1.22544944550979e-05
-6.99554051056266e-07
-3.72588089177461e-05
-3.37315987218871e-05
-2.84228600655343e-05
-2.18503209912956e-05
-1.4132577959661e-06
-7.20016270642496e-06
-1.97046002680344e-05
-1.16924603715945e-05
-1.07253555827513e-05
1.24800725304933e-05
-1.82678194821517e-05
-2.50879109468693e-05
-2.47959394764438e-05
-1.52990969939475e-05
-3.22867490980853e-05
-8.78997867825214e-06
-2.35374003352089e-05
-1.32732388648198e-05
-1.11606190285857e-05
-2.84710901381229e-05
-2.78023063965723e-05
7.61520665855464e-06
-2.94080373243007e-05
-2.71236982722458e-05
-2.54008830672339e-05
-1.6818480425156e-05
-3.04066094724146e-05
-2.4991981358329e-05
-3.90889915181033e-05
-3.49252764319492e-05
-2.21780648753265e-05
-2.55649050242701e-05
-2.81213520500512e-05
-1.22283230399188e-05
-2.4050661973616e-05
-8.50616194763626e-06
-2.84219450206762e-05
-2.10841408984928e-05
-3.82848601876419e-05
-2.5672597865719e-05
-2.84043900683322e-05
-6.6962012268827e-06
-3.05499930557063e-05
-2.30459264822443e-05
-1.1922243041413e-05
-3.30280897968263e-05
-3.13759029748901e-05
-3.10614232034686e-05
-2.35685978983144e-05
-3.06653548167465e-06
-1.62860121305232e-05
-4.07290016475955e-06
-1.27082054495342e-05
-2.07318723878889e-05
-3.04222752272076e-05
-2.23683036471182e-05
-3.29476778051592e-05
-3.83149106624237e-05
-1.93135489153659e-05
-2.18025331519614e-05
-2.55550512687826e-05
-1.97576623428117e-05
-2.29163587204576e-05
-3.41958828791574e-05
-1.36761417787855e-05
-5.79230036392274e-06
-1.6905696357918e-05
-5.25248205170349e-06
-1.26299842015783e-05
-2.5339680024404e-05
-3.58772371029721e-05
-3.08609792885206e-05
-1.34270356199239e-05
-2.80865310825907e-05
-1.31652429769084e-06
-3.30817622648077e-05
-1.12670116539056e-05
-3.80514104329172e-05
-3.16581104589717e-05
-2.35242274463226e-05
-2.02220106359235e-05
-1.50680372989179e-05
-3.44517698689196e-05
-2.4179776644059e-05
-1.02370242552016e-05
-2.86680990787432e-05
-1.88784280338364e-05
-3.28282645076513e-05
-1.04861244399842e-05
-2.88172480736221e-05
-1.40414619401244e-05
-1.36997931268356e-05
-2.21326139435355e-05
-2.34394230424167e-05
-2.95981018094084e-05
-3.95033488324789e-05
-1.66033737170575e-05
-3.51462066344364e-05
-1.61227692217178e-05
-2.28554855344675e-05
-2.1611176200301e-05
-1.20823231722989e-05
-3.19156332502954e-05
-2.83628870145082e-05
-3.35931757792818e-05
-8.12008101624859e-06
-3.48101204712901e-05
-2.3297780198424e-05
-2.35938846601166e-05
-2.51933539808621e-05
-2.33907962871283e-05
-3.69232255831136e-05
-2.1914670540994e-05
-1.45601514024179e-05
-1.2983026307278e-05
-8.48913718666826e-06
-4.33458531778415e-05
-1.21938956698951e-05
-5.7406067690035e-06
-5.06948725941844e-05
-2.47640549407868e-05
-2.26648837458656e-05
-1.84138511441521e-05
-3.24975838733513e-05
-4.92022673096745e-05
-2.34267180320274e-05
-2.78223343464506e-05
-1.86078378945025e-05
-3.37418644437164e-06
-3.79034472025549e-05
-2.52661407140909e-05
-2.0350857247054e-05
-2.16101009978078e-07
-2.44785547671591e-05
-2.69340287598969e-05
-2.83011707976359e-05
-2.61717774408645e-05
-4.44045398417684e-05
-2.54557045812443e-05
-2.24191766686272e-05
-2.20584407478709e-05
-2.06937059634686e-05
-1.27872134866739e-05
-4.1603024972428e-05
-2.44841823224095e-05
4.80396187826347e-06
-2.12397886210572e-06
-1.41477651663918e-05
6.37115373011401e-06
-2.56983891473286e-05
-2.79626557757478e-05
-2.80017098875306e-05
-6.97055410708509e-06
-2.94805939327801e-05
-4.03908155279806e-06
-1.55587779586289e-05
-2.85731550792152e-05
-1.20294405429573e-05
-5.20619974222116e-06
-1.05133719352811e-05
-3.95947915379573e-05
-7.35848816089845e-06
-1.6458456736021e-06
-8.16252578156618e-06
-1.2641515733112e-05
-3.80186493041471e-05
-1.25694926830216e-05
-1.80182302006304e-05
-1.03554424060848e-05
-1.5852214980287e-05
-8.64643061193193e-06
-4.75956448090901e-06
-2.16944715306557e-05
-1.32901085091488e-05
-2.05147474524044e-05
-2.583993192959e-05
-3.31876194257634e-05
-2.75284097478053e-05
-9.04746513780969e-06
-3.40156648068898e-05
-3.24635992618575e-05
-1.10648201080328e-05
-2.58060893941048e-05
-1.99305812632359e-05
-4.15113689777312e-05
-3.94582409852834e-05
-1.94105113604914e-05
-5.02465259092135e-05
-8.71357593860921e-06
-2.7394072067636e-05
-1.7113626665845e-05
5.15962776215664e-06
-2.09203816350288e-05
-2.52557750156734e-05
-2.09361159626935e-05
-1.1048089160968e-05
-3.38481656660378e-05
-2.58720997475197e-05
-1.86978999933244e-06
-4.94491936837957e-05
-2.56833986817715e-05
-1.30072607127132e-05
-1.39404291916946e-05
-5.96882200919306e-06
-1.46386013850281e-05
-2.87595386028515e-05
-4.6360820943289e-05
-1.60365527763327e-05
-2.22108537264833e-05
-2.23110056895601e-05
-4.4965455943959e-05
-1.58198850855537e-05
-6.18640241652841e-06
-2.80522765469163e-05
-9.66675253565005e-06
-3.64961764412595e-06
-5.82690762072201e-06
-2.90283355635318e-05
-1.6821568486223e-05
-1.29046244835329e-05
-1.60849255841061e-05
-1.71404477383572e-05
-1.85646994112415e-05
-1.36104181121027e-05
-1.04536998605684e-05
-3.04715942787016e-05
-3.01696758834598e-05
-3.39092460633396e-05
3.70305676333701e-06
-2.88252173992242e-05
-3.26135253688621e-05
-2.73495129093792e-05
7.95066737578376e-07
-2.15415383756132e-05
-2.01779343268213e-05
-8.99659430469379e-06
-2.28935059329708e-05
-1.79975148277263e-05
-2.23834159001736e-05
-2.39594064508562e-05
-8.89804094520986e-06
-2.16802632272955e-05
-1.29062254307321e-05
-6.61782737805906e-06
-9.0518826896129e-06
-7.9194906512889e-06
-2.40413781734762e-05
-2.79894169354468e-05
-2.8764032889547e-05
-6.46956927164566e-06
2.57556798510948e-06
-4.16518847388539e-06
-4.21667045467083e-05
-2.05145927958931e-05
-1.78033305203391e-05
-2.37914051979007e-05
-3.27868985961241e-05
-2.34251920686714e-05
-2.27925225789955e-05
-1.08265574907614e-05
-3.18857438574283e-05
-1.18350549205655e-05
-3.62894600819466e-06
-2.16585833948912e-06
-1.01221829064284e-05
-1.91634860485355e-05
-4.25072585136348e-05
-3.1054794511036e-05
-1.68273466561794e-05
-2.7565852442371e-05
-3.02961844246845e-05
-2.64300127089607e-05
-1.48685312289736e-05
-1.28399365095306e-05
-2.38519786688818e-06
1.59923914283729e-06
-3.60464971526421e-05
-1.07682144149535e-05
-7.36553773283147e-06
-2.6634077726602e-05
-1.93261369492453e-05
-8.35408160666374e-06
-1.99509596941875e-05
-2.58488829722454e-05
-4.0339662034419e-05
-1.75641573351182e-05
-1.21819117593809e-05
-1.71641587637782e-05
-1.37750962850386e-05
-1.86833794235431e-05
-1.70755094839866e-05
-2.15284857378145e-05
-3.63090246149102e-05
-2.59438263963248e-05
-2.08742984928015e-05
-3.65884497217139e-05
-1.36021524878446e-05
-2.74001913382547e-05
-2.06164829992528e-05
-2.46802534437473e-05
-2.95883837454625e-05
-3.3594515718782e-05
-3.29893321488309e-05
-1.68722034724384e-05
-2.75074467553034e-05
-1.70556030898548e-05
-4.22372502862417e-05
-1.44192349052876e-05
-2.20330331388608e-05
-1.70650584941676e-06
-3.30324773941434e-05
-2.55631657030132e-05
-3.26866321147171e-06
-3.31582422094142e-05
1.18267913900495e-06
-1.51827827751327e-05
1.2204052516823e-06
1.12765358178525e-06
-3.8017419245919e-05
-2.99488559949461e-05
-2.58604751063542e-05
-2.54480151898769e-06
-1.55421192684815e-05
-8.07451520143972e-06
-3.37376387892374e-06
-1.74782739765532e-05
-1.0449055091285e-05
-1.64972183719935e-05
-2.83913567290014e-05
-1.5807550883021e-05
-3.17334429492811e-05
-4.42103621040533e-05
-2.90148735689147e-05
-9.36240889073989e-06
-6.7591064015934e-06
-2.65948934633472e-06
-1.0849972664813e-05
-1.9499428330636e-05
-2.44819559567054e-05
-4.60073996357579e-05
-2.10050940423075e-05
-5.77391724802914e-06
-2.2408295568207e-05
-2.9773608899243e-05
5.60045680789994e-06
-3.30984831089834e-06
-1.9836130573862e-05
-2.13535713695078e-05
-9.79183451010525e-06
-3.91808111306084e-05
-4.59894260680427e-06
-2.2501960904619e-05
-4.6534315455511e-05
-3.1590688145446e-05
-1.2417359510451e-05
-4.31232861948118e-05
-2.0532276492821e-05
-1.48331088258268e-05
-1.90645943246702e-05
-2.72227734496726e-05
-1.55762271740695e-05
-1.51477795654173e-05
-3.76918435884215e-05
-2.36349593468283e-05
-1.19599081812347e-05
-2.30757716286841e-05
-2.11506612403365e-05
-1.9470947120529e-05
-4.0098621125219e-05
-3.16012573008235e-05
-4.01290328305094e-05
-4.91259871552211e-05
-3.55530491603751e-05
-2.17209907246547e-05
-4.08215961881749e-05
-3.79443268442376e-05
-1.80833171487e-05
-1.08741151980442e-05
-1.21904263808577e-05
-3.16427389982415e-05
-2.25531929177591e-05
-9.30368733117402e-06
-4.10581170089735e-05
-2.53781643831907e-05
-2.08237264162113e-05
-7.12825012359665e-06
-1.82237750518326e-06
-1.80058445622767e-05
-1.97017009467756e-05
-3.72997153165866e-05
-1.84812701298499e-05
-2.17158119832367e-05
-1.00253521695592e-05
-2.50918816611331e-05
3.4419412720139e-06
-2.76283431786969e-05
-7.29513488135211e-06
-1.26241214285217e-05
-3.55435341164809e-05
-2.39313156690743e-05
-1.78507293104567e-05
-3.96439743417277e-06
-4.34170150940973e-05
-1.21982360751669e-05
-3.80035324394739e-05
-1.47211047195166e-05
-2.27667571433464e-05
-2.29354620820115e-05
-3.87804055338037e-05
-1.22087906857168e-05
-1.51418986393793e-05
1.11014867223902e-05
-1.97862757080203e-05
-3.42908506117244e-05
-3.1517297315679e-05
-1.20942325488823e-05
-2.34395475173109e-05
-1.6449095530097e-05
-1.79661312336348e-05
-1.72579821484484e-05
-3.29032241239226e-06
-2.24454776658754e-05
-3.57467357627661e-05
-4.00947384796984e-06
-1.85699317582788e-05
-3.71439336361885e-05
-3.63429727836943e-05
-2.40501238655064e-05
-3.39157648045461e-05
-2.28474216324151e-05
-2.38324638986388e-05
-2.61381955028353e-05
-2.6410758383041e-05
-6.88514676903798e-06
-1.51036902321518e-05
-2.50163992902042e-05
-9.57450179550786e-06
-1.33123611051823e-05
-2.93332377127859e-05
2.21637802823287e-06
-2.69528797766301e-05
-2.12408560121843e-05
-2.16328481808488e-05
-4.12750424189626e-05
-2.72026615863513e-05
-4.64075878443164e-05
-1.23777002414876e-05
-2.15743305591398e-05
-1.20546567386351e-05
-1.54883680286695e-05
-3.24627527441115e-05
-2.85934906177256e-05
-1.64072977473736e-05
-1.6465437284514e-05
-1.74880484561387e-05
-4.00570958167767e-05
-1.27425022984704e-05
-3.26187042530615e-05
-2.68703706590021e-05
-2.07947493822188e-05
-1.65369367528444e-05
-1.28081076211741e-05
-2.99899548250747e-05
-4.83154323482888e-05
-7.16658725361408e-06
-2.85037422274332e-05
-3.41196402586197e-05
-1.46843597396742e-05
-3.09661713232923e-05
1.64236778109837e-06
-2.20636498572408e-05
-2.62180000676647e-05
-1.85742336917163e-05
-5.60531345193464e-06
-3.02414187646306e-05
-3.3348483961231e-05
-4.14340954833389e-05
-1.41489415068187e-05
-2.24045739040123e-05
-2.46641859434922e-05
-2.21067243748126e-05
-1.265016861559e-06
-4.2564062425851e-06
-1.9364611197795e-05
-3.03299232306603e-05
1.61340019657469e-06
-2.89464282396991e-05
-3.29113575689198e-05
-2.58431956188958e-05
-2.04361913443086e-05
1.19857868867494e-05
-2.90103700026361e-05
-1.57749260162405e-05
-3.70312722836118e-05
-1.44250418769932e-05
-1.60179696874323e-05
-2.22223981882037e-05
-3.472904567291e-05
-4.8953350719871e-06
-1.37272472252052e-05
-1.90895171763168e-05
-1.4665546698764e-05
-4.61284459479939e-06
-2.0255937427912e-05
-1.70841349130357e-06
-2.24029599400878e-05
-1.48339076476541e-05
-1.67231684994332e-05
-7.52925080666327e-06
-2.03133649126473e-05
-2.95308052357411e-05
-3.32048777808108e-05
-2.86981694225029e-05
-2.57865652946732e-05
-4.07662458070682e-05
-2.0200460310721e-05
-2.89895905444098e-05
-3.58641984898194e-05
-1.76236025382329e-05
-2.82246457810954e-05
-9.84555549653802e-07
-1.26746327899922e-05
2.62941879980917e-06
-1.91909102237553e-05
-3.01832092722539e-05
-2.79915633528684e-05
6.32850366263418e-06
-2.4644297103274e-05
-1.5755466721652e-05
2.6722218315872e-06
-2.24315507378736e-05
-1.11655991510544e-05
-2.17541672361584e-05
-2.17818947290024e-05
-1.47883544350327e-05
1.04507259252842e-05
-1.47394535220125e-06
-1.15149965927115e-05
-3.61892158887938e-05
-2.12595701636078e-05
-2.09891469128847e-05
-2.92044564538308e-05
-1.14390406412223e-05
-3.69874561153331e-05
-3.68551158553649e-05
-2.82053815502892e-05
-1.7025464591368e-05
-5.733477576691e-06
-3.22994571728681e-05
-4.03421449087892e-05
-3.82084027238063e-05
-3.4568040077056e-05
-1.77345327021876e-05
-3.87884261848689e-05
-3.59918007927055e-05
-1.527932197076e-05
-2.60714376515281e-06
-3.37201774513507e-05
-1.98823542801159e-05
-3.07383720089554e-05
-2.36626084347519e-05
-3.66438019986433e-05
-1.93638722744512e-05
-1.81554521618171e-05
-2.78925392437626e-05
-7.56181289523735e-06
-6.33448568410511e-06
-1.46166632497377e-05
-1.65897816039359e-05
-2.71160717443046e-05
-1.56556846335633e-05
-1.2149929511169e-05
-3.07881361957904e-05
-1.45294380995359e-05
-2.60389489674378e-05
-2.63472963717398e-05
-1.8357664482313e-05
-1.0106101042074e-05
-3.93996933480097e-05
-1.07521553392589e-05
-3.22393088875645e-05
-1.46303218653698e-05
-3.38016518354534e-05
-6.63956892066051e-06
-1.94247059148425e-05
-1.78821707414155e-05
-2.65393692190517e-05
-1.93635881397908e-05
-1.80348023599229e-05
-1.58116856413856e-05
-8.08312130800663e-06
-2.09862194586964e-05
-3.03585579848551e-05
-2.37910397755478e-05
-1.11463145969547e-05
-4.78356048696054e-06
-2.87816456094833e-05
8.5930440826681e-06
-3.09452257487075e-05
-1.6622079671446e-05
-3.47468864113495e-05
-1.56033664381256e-05
-3.5370428730538e-05
-7.41212459192987e-06
-3.66636967864585e-06
-3.08101588179938e-05
-2.20886564350986e-05
-2.5999524886284e-05
-2.67682680226686e-05
-2.22687298360939e-05
-1.90034698170963e-05
-2.51567384122247e-05
-4.31667115759505e-06
4.31208177640326e-06
-3.43262983203199e-05
-7.358503771179e-06
-3.68197240066559e-05
-1.48582334234667e-05
-1.39815333940217e-05
-4.50456923016515e-05
-2.79098023362606e-05
-2.91962626484569e-05
-2.42927671922117e-05
-6.04536803758263e-06
-2.49639736630719e-05
-3.68278812130053e-05
-4.86404712014931e-05
-3.72401693846813e-05
-1.40054901482769e-05
-2.78204696956704e-05
-3.59740003005013e-05
-3.53435152688126e-05
-3.36921994468747e-05
-1.86381362337261e-05
-2.612862280239e-05
-2.79203041086838e-05
-2.22876931210803e-05
-1.58080411496661e-05
-1.55513271514991e-05
-2.43651523032731e-05
-3.2115272527857e-05
-2.25919204473945e-05
-8.9480753387775e-06
-1.80933381267307e-05
-2.46550098467285e-05
-2.52223485630836e-05
-1.91175450254644e-05
-2.75964404623857e-05
-3.3083363851257e-05
-2.40939516075663e-05
-2.96910882156656e-05
-3.07123701310232e-05
-1.28420028949082e-05
-1.42011306878244e-05
-1.47239624518316e-05
-2.92590127405752e-05
-5.23597309200431e-06
-3.97378555421882e-05
-1.27695695530056e-05
-1.85951918640899e-05
-3.95619890572231e-06
-3.62670127873064e-06
-6.9844133631979e-06
-7.96163780789709e-06
-2.23950064240032e-05
-9.84568006314751e-06
9.85613968223891e-06
-2.55516154545577e-05
-3.57550159668401e-05
-3.00401450986356e-05
-6.22508934230256e-06
-8.24392739954403e-06
-9.0287242130095e-06
-3.32193400401961e-05
-1.37901031175022e-05
-1.03205062217611e-05
-2.70268527952382e-05
-2.03346999295168e-05
-2.17253892302591e-05
-2.78561669479529e-05
-7.53302259361197e-06
-3.42704367525445e-05
-1.82931529059149e-05
-1.46551887837823e-05
-1.86897106319703e-05
-2.17747528842042e-05
-4.14873022126163e-05
-3.38350614693179e-05
-8.56365378801305e-06
-1.76700747919045e-05
-2.29172227109427e-05
-5.91516147593603e-05
-3.64114917674531e-05
-2.64436234803324e-05
-3.45130271886663e-05
-1.96162718696616e-05
-4.67125210750825e-05
-9.86111862594452e-06
-1.98088925890572e-05
-2.62195823030355e-05
-1.65693656814044e-05
-6.18544348607005e-06
-4.07290288106996e-05
-3.5354313055394e-06
-8.07168325013113e-06
-2.02837286303432e-05
-1.62066247816875e-05
-3.39991776546962e-05
-1.85213484051076e-05
-3.34598272780658e-05
-2.78751238390317e-05
-1.52949903651404e-05
-2.14501699202511e-05
-1.23943825226083e-05
-1.34048892262443e-05
-1.52710907559978e-05
-1.57368300405316e-05
-4.10449512416462e-05
-1.40085139279312e-05
-1.70371335710528e-05
7.63735679489898e-07
-1.87789764599761e-05
-3.24973194414197e-05
-2.84418201190503e-05
1.4779239927027e-06
-1.00201567183077e-05
-1.1212982873051e-05
-1.58517360719466e-05
-3.90401266120289e-05
-2.39412509144778e-05
-2.95710251268489e-05
-3.78242657060672e-05
-1.40376524128922e-05
-1.83927562726198e-05
-2.15292606540178e-05
-1.95762644630252e-05
-1.54756348711081e-05
-7.45431030741027e-06
-3.73324060459236e-05
-8.08134688180957e-06
-1.92294248181e-06
-3.72080007821445e-05
-1.44927522802337e-05
-1.61885207404003e-05
-5.50811248336204e-06
-9.63592341146257e-06
-2.68071799845909e-05
-2.52612826360274e-05
-3.88423937822792e-05
-3.85086043427687e-05
-1.35697107165501e-05
-1.02900065443992e-05
-2.70212693977694e-05
-1.24852683932782e-05
-2.13153224794619e-05
-1.86520427014067e-05
-2.52660893365221e-05
-1.10635317581609e-05
-8.40892676655909e-06
-1.80549007826209e-05
-1.43611236827738e-05
-1.75241734222857e-05
-4.09520278540091e-05
-4.03315612876799e-05
-2.28882565910058e-05
-8.92690843360841e-06
-2.09543992809509e-05
-3.19942183346701e-05
-9.2556337213119e-06
-9.22910860304651e-06
-3.35703814359788e-05
-4.04320361566878e-05
-2.11134604600444e-05
-1.80338108895397e-05
-1.59331068287647e-05
-2.10439856613993e-05
-1.18607466361099e-05
-2.93447350216409e-05
-3.72576570856912e-05
-4.27081383285819e-05
-3.07501948304225e-05
-1.11229105411668e-05
-2.28305364734772e-05
-4.13062988704529e-05
-2.17926727951118e-05
-1.78650075167676e-05
-2.67231057896059e-05
-3.60717911677875e-05
-4.35084657819538e-05
-3.58391176892683e-05
-8.31402476909897e-06
-2.89457876846851e-05
-1.43676712034551e-05
-2.403610002288e-05
-5.39492022403477e-05
-1.33802011145392e-05
-1.14924608872402e-06
-1.53985504085558e-05
-8.92750861989223e-06
-1.98613207120669e-05
-2.0494166526083e-05
-3.36402230935238e-05
-4.02245712611786e-05
-3.3325930559376e-05
8.77599060039808e-06
-1.47180513516593e-05
-3.73048557865106e-05
-1.59305686793244e-05
-2.60872955887314e-05
-2.13824378142895e-05
-1.4124633920967e-05
-1.8369582804987e-05
-1.34419247994036e-05
-2.00756252751512e-05
-1.88911199989892e-05
-2.4977731682756e-05
-2.77398474166359e-05
-2.53349515516791e-06
-3.58659169940092e-05
-3.39437149257322e-05
-6.79920664330725e-06
-3.9465285646629e-05
-2.33096413194784e-05
-3.55517550312419e-06
-4.3282622823122e-05
-2.57155022007995e-05
-3.24848156542338e-05
-2.88470600664477e-05
-4.65940808625961e-05
-2.62462193290287e-05
-2.4768988573875e-05
-1.48714168309106e-05
-8.66598300395151e-06
-1.33067769294088e-05
-8.79455151296384e-06
-1.38090274803527e-05
8.59830817384563e-06
-2.98168392508201e-05
9.38211234488571e-06
-7.59010383777904e-06
-2.27042057158427e-05
-2.18429555876154e-05
-3.67367112470241e-05
-2.72381617908867e-07
-1.8310716628119e-05
-8.74341974125352e-06
-2.61038492158781e-05
-1.71569629360341e-05
-2.307266827819e-05
-2.45887042719399e-05
-1.35661138271947e-05
2.45383544508744e-06
-2.43891586972393e-05
-1.69803744537523e-05
-2.65083983871716e-05
-2.05061663005188e-06
-5.00916868925807e-05
6.88255052746163e-06
-1.7111853112353e-05
-1.20949830051112e-05
-1.15681119324065e-05
-1.87792921028923e-05
-3.91212081859081e-05
-1.87991981684213e-05
5.3862183844428e-06
-3.56487407167189e-05
-2.12013128145457e-05
-2.80733385623179e-05
-2.21915108267385e-05
-2.79888427728734e-05
-1.86887865750636e-05
-2.0363268101567e-05
-4.47214988065698e-05
-2.51107427263789e-05
-2.6760505168169e-05
8.82582761403732e-07
-1.17430147367202e-05
-2.37748180407553e-05
-2.54786873958529e-07
-2.56893194402252e-05
-1.23395585430538e-05
-2.29469830459346e-05
-3.21051977667337e-05
1.26888464105216e-06
-1.10124907777068e-05
-2.1226766342325e-05
-1.95520565987849e-05
-2.74641005433596e-05
-1.51218152364676e-05
-2.91694468114281e-05
-3.61127336927655e-05
-3.22648046311706e-05
-1.99680937444761e-05
-2.68922789358894e-05
-1.80431802951169e-05
-9.93173794831469e-06
-1.32232085500836e-05
-2.57408852550977e-05
-4.54199568634566e-05
-2.52347217790157e-05
-2.81389411889465e-05
-2.12392360599784e-05
-3.4157175507661e-05
-2.59268289107396e-05
-2.84560034619558e-05
-1.98788811856474e-05
-1.5703951265283e-05
9.798643369577e-06
-3.25331186963487e-05
-1.21327116581996e-05
-1.2431018569886e-05
-1.47170648566048e-05
-1.44331078297369e-05
-1.88409196278827e-05
-3.97393910984e-05
-2.69872791070201e-05
-1.87733522324354e-05
-2.31240390412318e-05
9.45694578515533e-06
-1.42812797682282e-05
-8.55319431137833e-06
-2.09258472151207e-06
-2.01008941565236e-05
-2.44267401429507e-05
-2.16551237967887e-05
-1.91999238549976e-05
-3.97502325714867e-05
-4.24484447610791e-05
-2.01898543880922e-05
-2.6155190012321e-05
-1.49653999912174e-05
-1.0382110289597e-05
-1.95696439586324e-05
-8.38126126270612e-07
-3.7301763022114e-05
-1.82013830957502e-05
3.10121473232119e-06
-2.96472864907492e-05
-1.59427297934098e-05
-3.11521736640024e-05
-2.9321608262072e-05
-2.97484351686932e-05
-2.02265948319516e-05
-1.50520928290087e-05
3.27376872162889e-06
-2.79018287039074e-05
-4.38205040908409e-05
-1.42261424981845e-05
-1.0784863005408e-05
-2.77013831277671e-05
-1.24288162140566e-05
-6.2878755784628e-06
-1.91072528576638e-05
4.86791495332322e-06
-2.63616640418183e-06
-1.34539022873315e-05
-2.31222683229874e-05
-3.88003479837008e-05
-1.83526665985127e-05
-1.88818004448683e-05
-1.9108559642039e-06
-9.5180846782069e-06
-3.04412222873153e-05
-1.90542692018244e-05
-2.43633197897918e-05
-1.93175364065215e-05
-1.04073033011377e-05
-7.25594506660886e-06
-3.46701059794115e-05
-3.24567822735248e-05
-7.40070351282731e-06
-1.57535719765813e-05
-2.78945643450249e-05
-2.68375095743094e-05
-2.46157661323974e-05
-1.41544835009979e-05
-2.78621505418531e-05
-2.99178997223668e-05
-1.06563602437654e-05
-2.49827555889084e-05
-2.17339877855359e-05
-1.01400459494991e-05
-2.76266561552452e-05
-1.67555803942144e-05
-4.95756995202449e-06
-5.05775242398292e-05
-4.70858025349149e-06
-2.52908795547245e-05
-2.03744194842736e-05
-1.32939603249726e-05
-1.15097051910655e-05
-1.79325887940158e-05
-2.367314736891e-05
-1.41154891901168e-05
-3.05255215509654e-05
-2.24189452492824e-05
-4.1493476098176e-05
-4.03663073625665e-05
-1.09024011788052e-05
-1.0982533534979e-05
-4.62974823096705e-05
-2.04693136187414e-05
-2.60611742550067e-05
-3.40876473160157e-05
1.05581609999188e-05
-2.71897808946484e-05
-5.1754414413023e-06
-7.6377238439783e-07
-3.41427603056638e-05
-2.92036895155962e-05
-3.14461111891098e-05
-6.51121857833416e-06
-7.78247244213035e-06
-3.52713112387148e-05
-2.70120163546774e-05
-2.58042739103029e-05
-1.20777722386434e-05
-3.02784141192294e-05
-3.86164143851763e-05
-9.89314450814487e-06
-2.58701286729562e-05
-1.01318753291526e-05
-1.02049234206328e-05
-2.74974120589986e-05
-2.09900184696334e-05
-2.49061702750761e-05
-6.4848135327852e-06
-2.06866076895404e-05
-4.51353444262728e-05
-1.06131242573736e-05
-1.04408715183202e-05
-4.1736917902766e-05
-3.07678020733989e-05
-3.09279893201196e-05
-3.60186900740836e-06
-1.07610718233753e-05
-1.04881418341744e-05
-2.39725476520022e-05
-2.34791092130291e-05
-2.69987563239281e-05
-2.78109336425678e-05
-3.61514361297216e-05
-2.00396773757908e-05
-2.57495460072018e-05
-2.35447186133907e-05
-1.48241826505603e-05
-2.32919389831519e-05
-2.30648785445311e-05
-2.83716407693336e-05
-3.08489746402128e-05
-4.26730134511602e-05
-4.80054375581483e-06
-2.36239886531722e-05
-2.08638362797945e-05
-1.36562158699737e-05
-1.96652289075936e-05
-2.22897156316766e-05
-4.43866825246521e-06
-2.01760121192156e-05
-1.36045201603984e-05
-1.78735554584928e-05
-7.72868244461328e-07
-1.1308265798192e-05
-1.23136564473007e-05
-1.43526005853563e-05
-3.26653121956353e-05
-1.29925622324389e-05
-2.54734455789931e-05
-2.37365858471408e-05
-2.3006078075793e-05
-1.49831368977433e-05
-2.47738360317329e-05
-1.56555379414328e-05
-8.62713701887224e-06
5.0272792510638e-06
-2.30300713851105e-05
-4.87624831580716e-06
-2.55586971999999e-05
-3.18279798104038e-05
-3.74693463573922e-05
-2.10531395458513e-05
-1.14300542099947e-05
-2.64565616932955e-05
-3.44081670261169e-05
-1.67270896852047e-05
-1.61833174429461e-05
-2.12805109167086e-05
-3.17871835614908e-05
-4.93865046151202e-05
-4.93931227433168e-05
-4.69731341148086e-06
-3.49925167643719e-05
-1.47980075502971e-05
-1.8210985913302e-05
-1.01472087670349e-05
-4.24820077201017e-06
-1.55183719688183e-05
-1.32454323689666e-05
-3.58956841015977e-05
-1.23976718732638e-05
-2.31062495172437e-05
-1.05013844568398e-05
-8.59660027273569e-06
-2.24294108321846e-05
-1.75759011960541e-05
-2.28499680829056e-05
-1.39823685696082e-05
-1.07741189241e-05
-2.46863308108029e-05
-2.51919448786701e-05
-1.71248532695619e-05
-2.38931595475438e-06
-1.61110480306149e-05
-2.59452802710852e-05
-3.10675470204869e-05
5.37809533465068e-08
-2.7051046866373e-05
-3.81177485728758e-05
-1.39091590762671e-05
-2.13274020284412e-05
4.41483080484824e-06
-1.57435942589578e-05
-1.30649600119462e-05
-3.17510916037737e-05
-9.07465891279188e-06
-2.76842141663229e-05
-3.07920101830413e-06
-1.07439685531613e-05
-3.2862201111517e-05
-2.16569808589368e-05
-3.68312665109383e-05
-4.38842227751187e-06
-2.2599864357457e-05
-6.67282739428999e-06
-3.18726615021509e-05
-3.44781420175968e-05
-2.12681612312779e-05
-2.9062718541326e-05
-2.7498938713072e-05
-2.40276186189629e-05
-8.34627689975537e-06
-1.53544654519097e-05
-2.13503830376938e-05
-2.31171813080464e-05
-2.05264125289047e-05
-1.70533421858648e-05
-1.70567743785475e-05
-3.03997370401187e-05
-3.02518044063737e-05
-1.54152271798829e-05
-2.53202153785376e-05
-5.70170935191902e-06
-1.05331200108577e-05
-2.80475708845912e-05
-1.84921712437868e-05
-3.4368648000552e-05
-1.62530445309727e-05
-2.40434039373198e-05
-3.15071696555033e-05
-3.03772684509691e-05
-1.69228121906924e-05
-8.60112876796579e-06
-2.70284379783131e-05
-2.14303558395826e-05
-2.6503387931867e-05
-2.19125991616766e-05
2.51819960236588e-06
-2.37806912702552e-05
-2.09033726835292e-05
-2.01908419017423e-05
1.02517176563732e-05
-2.32070882067635e-05
-1.01568610412491e-05
-9.17633305005344e-06
-7.18552810728719e-06
-2.89156380818009e-05
-3.40065771973848e-05
-7.12930701686229e-06
1.03845455531013e-05
-3.80547555257063e-06
-1.30117810026103e-05
9.66117736170894e-07
-5.23382587827072e-07
-2.49939775112002e-05
-2.88857464871083e-05
5.16974869985024e-07
-2.84949706601506e-05
-2.49022987807371e-05
-1.08123793165346e-05
-2.31800092912524e-05
-3.02982890386489e-05
-2.02214925947678e-05
-3.05700862891617e-05
-1.19664129464916e-05
-2.15275540586577e-05
-2.27414230966678e-05
-7.89640732328092e-06
-1.9548375722602e-05
-3.78089659878716e-05
-1.70082527278595e-05
-1.89708354769485e-05
-2.86671285711582e-05
-2.42062083912305e-05
-1.95540212344972e-05
-2.6101716337928e-05
-7.4288259647184e-06
-1.74085416119274e-05
-2.45255735661793e-05
-1.27290788959836e-05
-2.40910534253171e-05
-2.28738724841893e-05
-3.32805459362129e-05
-2.19470427726775e-05
-1.33176864744518e-05
-2.72892327460151e-05
-1.75599544179809e-05
-3.80597613770107e-05
2.39770815830261e-06
-3.45388379305645e-06
-2.81053757547876e-05
-1.85713396927532e-05
6.08474925158955e-07
-9.56914298293557e-06
-1.32292501743014e-05
-1.28334738233049e-05
-1.78227346216976e-05
-2.92717334638954e-05
-6.00685020794042e-06
-9.86071651164308e-07
-1.77562361388593e-05
-5.08018120198133e-06
-1.23428750648158e-05
-4.11842552449819e-06
-2.04687808335624e-05
-4.87609777475795e-05
-1.09692352936318e-05
1.15894939084675e-05
-1.46431670296469e-05
-2.48729981771381e-05
-1.040755043025e-05
-3.6077220644058e-05
-9.93032849762496e-06
-3.02082561218827e-05
-1.63166119186832e-05
-2.10011686964045e-05
-1.94485902830004e-06
-3.02353505739586e-05
-2.82243669629514e-05
-2.80075401622626e-05
-5.20202053623219e-06
-2.59652075737848e-05
-1.9653028572488e-05
-3.68330685869005e-06
-1.73250815629157e-05
-4.12365481053707e-06
-5.47958305630657e-05
-3.87569297767278e-05
-2.27915005699073e-05
-2.75016848023034e-05
-2.45805566983193e-05
-6.05237460533685e-06
-1.54600026499295e-05
-1.92987598242568e-05
-1.90445814614806e-05
-8.44264612232596e-06
-2.58689030181113e-05
-7.00829190285002e-06
-1.25194196286451e-05
-2.95696491131905e-05
-3.24262887435673e-05
-9.42156525841437e-06
-2.23512750651967e-05
-2.04353929464044e-05
-3.30271886968598e-06
-1.15583959159976e-05
-2.08790206072281e-05
-1.26134895111737e-05
-2.18852328474166e-05
-1.37825150289273e-05
-2.9307016371124e-05
-1.70721821518478e-05
-1.91474020332795e-05
-4.43749928355173e-06
-3.21896926581116e-05
-3.38876466235647e-05
-9.14875506968191e-06
-6.4735013676469e-06
9.56341220401336e-08
-1.23096422313055e-05
-2.21691735468309e-05
-1.21585345271634e-05
-1.41696255202927e-05
-3.53385661467503e-05
-3.74087637698736e-05
-2.93638070759399e-05
-2.11258888011781e-05
-3.16103797548989e-05
-3.42241084969293e-05
-2.33631123250327e-05
-2.03136596678032e-05
-1.30873855085089e-05
-3.68980255236701e-05
-3.30408772707777e-05
-2.45190425528482e-05
5.58562400003336e-06
-2.14076129813284e-05
-1.82384836327081e-05
-1.74573401480221e-05
-2.61271295548341e-05
-1.17420694050052e-05
-3.65409335212431e-05
-2.02135881727925e-05
-3.22304724865088e-05
-6.76518365372184e-06
-7.6424541395532e-06
-8.47797549127064e-06
-2.71171273964998e-05
-2.28768539795148e-05
-1.16599408993399e-05
-3.67361179427959e-05
-7.37046527565786e-06
-2.48117469656872e-05
-1.46170923736209e-05
-1.95210986169714e-05
-1.04661290860165e-06
-2.18241362520438e-05
-2.89988677443287e-05
-2.30279446004927e-05
-2.62934198481433e-05
-1.2274103932231e-05
-3.75018223385022e-05
-1.95548296716416e-05
-1.84743184409419e-05
-1.27837079855258e-05
-1.4219491139889e-05
-3.13733981749947e-05
-1.34551524109787e-05
-3.7889681980803e-05
-4.1534142567203e-05
-2.01967348486834e-05
-1.89498461697166e-05
-3.89640222857367e-05
-5.66450784127821e-06
-8.6048189912464e-06
-4.08099790354442e-06
-1.87867091940434e-05
-2.74783347864322e-05
-3.44688674169199e-05
-2.26135990610124e-05
-3.42987550970181e-05
-9.45759094549069e-06
-3.03330566892605e-05
-8.70930580158741e-06
-1.14094982320265e-05
-3.06013326899978e-05
-2.34869136239118e-05
-1.03771617657958e-05
-3.73772733417796e-05
-6.37818603929908e-06
-1.68765427923452e-05
-2.19953481913495e-05
-4.1959865413591e-05
-1.60476214279161e-05
-1.01834121855453e-05
-2.28435695570109e-05
-1.25058410961322e-05
1.88429236088411e-06
-1.2539159508152e-05
-1.43082145040782e-05
-1.30577415274221e-05
-2.60448672482686e-05
-9.51452233097256e-06
-4.11804729847597e-06
-3.39665728956806e-05
-1.12897626361364e-05
-2.06236075594036e-05
-2.31044868675083e-05
-1.31530279552819e-05
-9.55432916374607e-07
-2.49085469348691e-05
-2.97049337144313e-06
-2.3677923422607e-05
-2.30065677213984e-05
-2.26024826817274e-05
-1.97679936958454e-05
-2.24083388936077e-05
-2.25176730617875e-05
-3.16159719778199e-05
-1.3938789899477e-05
-5.31462039465191e-06
-1.30415353026095e-05
-1.22556860374983e-05
-1.31251596001135e-05
-1.64525251396033e-05
-5.06237047800958e-05
-1.89869210555829e-05
-2.960765475591e-05
-2.89007423434927e-05
-1.7456423339559e-05
-3.69078208324334e-05
-1.22444442238952e-05
-1.44827470826701e-05
-3.2230295837874e-05
-2.62849839201261e-05
-2.45719849173046e-05
-9.71306435932575e-06
-1.57203749047357e-05
-1.32894874972747e-05
-4.71450075064391e-06
-3.12588810253211e-05
-3.02572521526231e-05
-1.10139505536589e-05
4.00651405808806e-06
-1.03167221598879e-05
-1.07263095205742e-05
-4.38771312426467e-05
4.03525129674104e-06
-3.00123462936674e-05
-6.78359176271536e-06
-1.53965703711179e-05
-3.11592559353963e-05
-3.38099090489193e-05
-2.61218411804553e-05
-3.93347297867978e-05
-1.36532041392849e-05
-2.27608354890226e-05
-2.17799788042831e-05
6.775329759078e-06
-7.12494364681569e-06
-1.97846861491966e-05
-2.45960329209253e-05
-3.55666813562878e-05
-3.87467252459593e-06
-1.33699717248686e-05
-1.20186578297233e-05
-1.33395688306474e-05
-1.39752202063968e-05
-2.92976898343372e-05
-1.73412280851098e-06
-2.34872452111743e-05
-2.74067350237387e-05
-3.57311067307926e-05
-2.29070212840667e-05
-1.15403234315926e-05
2.96206397248426e-06
-2.09235736278632e-05
-1.47567944859552e-05
-1.974519453993e-05
-2.82276343144824e-05
-9.06832002372476e-06
-2.44557692169241e-05
-1.34671104001691e-05
-2.06688115046754e-05
-2.24660025710052e-05
-2.22945166356607e-05
-2.07425258735561e-05
-4.04829007928955e-05
-3.08439311636601e-05
-2.39242578373393e-05
-4.5568026509466e-05
-4.26112807830168e-05
-3.06994682799976e-05
-1.75491602973236e-05
-2.18919797708837e-05
-5.032651882839e-06
-4.91751729121292e-06
-2.10546348275191e-05
-5.00352061783687e-05
-2.70764370599516e-05
4.46408472771089e-06
-5.10411573925338e-05
-2.74850672400015e-05
1.21399949737387e-05
-1.25403004987053e-05
-2.97851632204129e-05
-3.83252863393624e-05
-2.18072014579778e-05
-1.69598560245786e-05
-4.86033777438772e-05
-3.08733903544342e-05
6.86192277369018e-07
-3.58479320144769e-05
-1.22645459313064e-05
-1.25145798807665e-05
-3.15803744776661e-05
-1.2832308792185e-05
-2.56542441892231e-06
-1.35315049426007e-05
-2.86705294073522e-06
-2.46604708256956e-05
7.74557122600306e-06
-5.54904935415298e-06
-1.67750295322925e-05
-1.41943378956934e-05
-2.03242522573048e-06
-4.19832556549538e-05
-1.42732684784757e-05
-1.5707239948763e-06
-1.26841498280967e-05
-3.09302434288751e-05
-5.96178889285837e-06
-2.7263916148305e-05
-2.52734589425804e-05
-3.04361770483439e-05
-1.78211523114898e-05
-2.6275332135137e-05
-5.25611109795998e-05
-2.60207534888836e-05
-3.21155561558545e-05
-1.37814877904149e-06
-2.58061914237734e-05
-1.047502711753e-05
-3.49256299533648e-05
-1.74556217727525e-05
-6.72266772815092e-06
-1.11308447559479e-05
-1.8521423192449e-05
-1.61472239053635e-05
-2.0107208481956e-05
-2.42381757294251e-05
-4.03717080613205e-05
-4.83772405980081e-06
-2.22539392587424e-05
-1.94946665131262e-05
-4.07304557226293e-05
-9.10798001641519e-06
-8.28123683967128e-06
-2.80040083071694e-05
-1.37157019016897e-05
-5.55837737452603e-07
-7.34510218817417e-06
-1.30295403832794e-05
-1.34518326940803e-05
-2.25908699200658e-05
-1.28192542716231e-05
-2.04996885371152e-05
-2.74912317335993e-06
-3.60138031113332e-05
-5.22666736640666e-06
4.06893540031641e-06
-2.00468920713158e-05
-3.39432010520846e-05
-4.19165217773217e-06
-4.89595900670166e-06
-1.83467512282975e-05
-3.23789452942243e-05
-2.27495607756236e-05
-1.71762993603741e-05
-1.8292219995838e-05
-2.2171403266318e-05
-1.4937463622801e-05
-2.83594555765589e-05
-2.16369136850474e-05
-2.49789610498362e-05
-1.30180127209922e-05
-2.59168879053013e-05
-1.96647621078047e-05
-3.49771360962418e-05
-1.62471998161574e-05
-2.77051555893883e-05
-2.49497122503557e-05
-1.32124923280603e-05
-1.97091053288281e-05
-3.1820872732003e-05
-1.91733291682846e-05
4.48106606024094e-07
-1.69596483701052e-05
3.01736367949047e-06
-1.35528668781827e-05
-1.77485809207676e-05
-1.85704472640717e-05
5.63348966348797e-06
-2.78307882102765e-05
-2.73615438675653e-05
-3.45572936414998e-05
-7.96460726949108e-06
-3.5828729326676e-05
-6.22049965610372e-06
-1.78091870027845e-05
-2.06746178489361e-05
-2.67658261537212e-05
-1.63914986592437e-05
-6.9824552435941e-06
-3.15850670582793e-05
-2.06103713472468e-05
-2.77344127325121e-05
-1.5547682239019e-05
-1.90416468217777e-05
-1.42461974457217e-05
-2.33137151098385e-05
-5.54172985718145e-06
-2.90782522070757e-05
-2.38207302932296e-05
-1.70866150519849e-05
-1.23949984696431e-05
-1.82860991843401e-05
-2.21914723173709e-05
-2.56321695411105e-05
-3.28927158136593e-05
-6.33297972513131e-06
-1.0240412742298e-05
-1.64001107438186e-05
3.47214357605388e-06
-5.5410542304283e-06
-2.2767163537871e-05
-1.82094432330871e-05
-4.62825611297919e-05
-2.46480598453826e-05
-2.69217295153859e-05
-2.18336138317666e-05
-2.41875504828082e-05
-3.56835583035937e-05
-1.86132360740134e-05
-4.18371324388019e-06
-3.39273437243639e-06
-2.0112590582971e-05
-1.06084224083188e-05
-1.82225128046727e-05
-6.0641587988676e-06
-2.53879577271695e-05
-3.28834430443609e-05
-4.43291288374361e-06
-1.63372331813247e-05
-2.06422487014327e-05
-8.50971589496678e-06
-1.7123877324273e-05
-1.56862509176568e-05
-1.363170793262e-05
-2.97725374709643e-05
-1.54981813627519e-05
-2.88984521891168e-05
-3.52018074447765e-05
-2.90982680364423e-05
-9.34421368641118e-06
-3.04331685105403e-05
-3.89405562351179e-05
-1.69338877011339e-05
-2.34644205566879e-05
-2.16201904973135e-05
-1.78767310973239e-05
-2.88029241982681e-05
-3.21149924946514e-05
-2.15712391967387e-05
-1.06091997495299e-05
-2.33958106393382e-05
-1.94848114314836e-05
-2.71118537931403e-05
-1.82990278066396e-05
-4.02399882316403e-05
-5.51802021947708e-06
-1.84475782771922e-05
-8.83770212155986e-06
-4.56738353213937e-05
-1.40679427034468e-05
-2.6499236382908e-05
-1.95970497355226e-05
-2.56627589816482e-05
-8.63627847180998e-06
-9.18374175438377e-06
-5.44260241087469e-05
-1.75397245942248e-05
-9.35834588865115e-06
-1.97899718355627e-05
-3.8125640699472e-05
-1.32128824593503e-05
-1.39114515726146e-05
-1.97684523067913e-05
-5.9362649530378e-06
-1.97318633296403e-05
-4.38835843196458e-05
-1.60172204213792e-05
-1.49625106504286e-05
-3.41946750906051e-05
-3.78377607223727e-06
-1.93637221546344e-05
-2.34829347366446e-05
-3.1475088143968e-05
-1.32702630470656e-05
-2.57019522662018e-05
-2.17230645571856e-05
-4.72998312430866e-07
-2.63162831836916e-05
-3.17734623402139e-05
-1.64538323144123e-05
-1.21215082257004e-05
-3.93300591504629e-05
-1.52644840532761e-05
-1.04583275384786e-05
-1.05180430061665e-05
-1.3228715591882e-05
-1.86349204928585e-05
-2.57319639830131e-05
-3.31548489780193e-05
-5.13676036803602e-06
-2.15681187732633e-05
-5.56064087746828e-06
-4.23383039401109e-05
-2.36653697861892e-07
-1.98866927297994e-05
-3.96668552474021e-05
-3.79188301723977e-05
-2.2892296132623e-05
-4.29392203476716e-05
-2.40158463293205e-05
-2.2825467395163e-05
-1.36570220423282e-05
-1.25174185267583e-05
-8.91400691186125e-06
-2.34222174304059e-05
-1.72427463493471e-05
-2.14677146037057e-05
-1.3140769609192e-05
-1.96352111122844e-05
-3.95121052048004e-05
-2.38714342068952e-05
-2.44360350205602e-05
-4.23013253191142e-05
-2.21079196313085e-05
-4.09292480304012e-05
-2.5791742769751e-05
-1.73306261875732e-05
-3.23560482370113e-05
-1.65340101144535e-05
-1.61563751853493e-05
-3.13794713015964e-05
-2.53803973217968e-05
-2.06033327340426e-05
-4.7974865823985e-05
-1.95755882920435e-05
-4.20059652166528e-06
-1.111662960125e-06
-2.65948575671499e-05
-2.41596725022645e-05
-4.20553744396154e-05
-4.51425846796624e-05
-2.87352780402748e-05
-7.11600193446576e-06
-2.91364650961401e-05
-1.29703346564181e-05
-2.71330196868975e-05
-2.23965403573905e-05
-3.57206920615069e-05
-1.81827933081893e-05
3.38530533071544e-06
-3.06448088564048e-05
-1.99204266110307e-05
-1.32540657468153e-05
-2.90739097520612e-05
-1.14455875789133e-05
-2.32880218790877e-05
-2.10494578253396e-05
-4.03806270746141e-05
-1.81618642915042e-05
-2.18507814679365e-05
-2.21037602752105e-05
-3.34401334730309e-05
-2.81941436275506e-05
-1.02385778161431e-06
-1.5042958317795e-05
-2.78897612291819e-05
-4.11052249134933e-06
-2.24828871840687e-05
-2.42788326361883e-05
-3.60642202450613e-05
-2.21238965045819e-05
-2.53744587727202e-05
-2.64990196391204e-05
-2.18720675760106e-05
-2.514697599038e-05
-1.97831055774727e-05
-2.99898094669375e-05
-1.89809147452314e-05
-1.17586805428482e-05
-1.62606520325401e-05
-3.61963644588133e-05
-1.37826568440517e-05
-2.86230054505902e-06
-3.1418282732774e-05
-1.96033161963432e-05
-1.94330735359601e-05
-9.811663245173e-06
-2.48985493168772e-05
1.77566339351819e-06
-1.52600797211957e-05
-1.24288607196803e-05
-1.778835628899e-05
-7.70898124659718e-06
-6.12247817949063e-06
-2.06429143852966e-06
-1.78557672712801e-05
8.7539336566896e-06
-1.21715218721747e-05
-3.65610876269135e-05
-3.08452096524196e-05
-1.91334245424883e-05
-1.71150495125584e-05
-1.01025744864355e-05
-5.74885499491994e-06
-2.55662835848511e-05
-2.60234548987298e-05
-5.57021801792796e-06
-1.55782600688883e-05
-3.7637997042746e-05
-2.94237351423013e-05
-4.45233285816941e-06
-1.50095357490446e-05
-7.74436815045279e-06
-3.58389198556595e-06
-3.37333731351662e-05
-2.63451511378548e-05
-1.83946011283085e-05
-1.54019779063807e-05
-4.13988177784727e-05
-2.1995459475431e-05
-2.84804337193305e-05
-6.20925821498681e-06
-2.81206028446869e-05
-1.59772486360495e-05
-2.47047523067882e-05
-2.16285116045099e-05
-2.4490765500539e-05
-1.46608419316352e-05
-3.51511513668728e-06
-3.03680829489325e-05
-2.08570281588722e-05
-4.11201303310051e-05
-5.84870616944818e-06
-3.3765653699986e-05
-9.06576447484616e-07
-6.17701470997965e-06
-1.75697244382853e-05
-2.32429106794167e-05
-1.64221200942231e-05
-1.48249177246259e-05
-3.80951816678062e-05
-2.34382801079049e-05
-3.52785245281693e-05
-5.98891151791219e-06
-3.17733792177966e-05
7.3093673115239e-06
-3.90646590183911e-05
-2.01763519361915e-05
-2.70633683490558e-05
-7.14220759135633e-06
-9.87210547548244e-06
-1.61848187402676e-05
-9.66750066904075e-06
-3.5630435405032e-05
-2.06849174672286e-05
-3.20753412462516e-05
-2.10051772237732e-05
-1.14496320061376e-05
-1.43363900622539e-05
-2.08299097612375e-05
-1.8094982333045e-05
-2.67587469462021e-05
-3.23167383702476e-05
-1.69601193632725e-05
-3.93134939789445e-05
-5.4701663382069e-06
-5.41905221934086e-06
-1.22100285339737e-05
-3.04353509742734e-06
-2.59683305877852e-05
-2.45121325026345e-05
-1.50764649208929e-05
-1.60078357130047e-05
-1.0865805123486e-05
-6.72909503398998e-06
7.45091289058832e-07
-3.99704400668525e-05
-2.27220722725069e-05
-2.17547783473988e-05
-4.69002191925684e-05
-9.96668521831621e-06
-1.43611613575257e-05
-2.87783173331239e-05
-2.90691973282236e-05
-2.15559448339055e-05
-4.01745998963909e-05
-3.19701760713922e-05
-3.43441842127844e-05
3.02124692350653e-06
-2.82657911411378e-05
-1.15780062749213e-06
-2.78901990716569e-05
-1.82114700348968e-05
-2.45814166358693e-05
-1.11139472688124e-05
-2.06529170461182e-05
-2.04820655823191e-05
-3.76005814500026e-05
-8.56877156626532e-06
-1.76251294776142e-05
-2.49810196978494e-05
-3.36084345242317e-05
-1.96479403625283e-05
-9.42888496602944e-06
-6.17796832428787e-06
-4.08845263894166e-05
-1.15300412188248e-05
-1.48605772377787e-05
-2.20483581673233e-05
-7.78598869431777e-06
-1.09194589398432e-05
2.4244561290331e-06
-2.48194286246344e-05
-2.77405322381596e-05
-1.53189974750399e-05
-1.93961564221264e-06
-3.76007777478667e-05
-1.13326114271756e-05
-2.43387628840175e-05
-4.19266273851514e-05
-4.70189944410077e-05
-2.97406357618912e-05
1.69823819803265e-06
-1.03944916708761e-05
-2.21064678238045e-05
-1.4270342666494e-05
1.49104463616414e-06
-3.00153576141755e-05
-2.86075469293466e-05
-3.80238372111044e-05
1.07362034562512e-05
-3.27253967744586e-05
-1.37912673884908e-05
-1.74956577282475e-05
-4.25615130549984e-05
-1.70646354818678e-05
-1.63927800397165e-05
-2.35884339441615e-05
-9.31774180294912e-07
-9.83449869246698e-06
-1.68605021615505e-05
-1.9121377419095e-05
-2.47248679084565e-05
-3.78136176736897e-05
-4.23155817260299e-05
-3.65799810687228e-05
-2.71787912458101e-05
-1.47879283837563e-05
-3.31259648725875e-05
-1.77934130057366e-05
-2.43093775803305e-05
-3.45620979528802e-05
-1.22809712112116e-05
-1.79311197240438e-05
-1.15015611091704e-05
-6.42265275735656e-06
-4.35785904583113e-06
-1.58652895809836e-05
-2.74334243556238e-05
-2.85373406712163e-05
-1.24295619528286e-05
-1.6679694780307e-05
-3.41746460538753e-05
-3.25475486378593e-05
-2.93626976441101e-05
-9.06966758537351e-07
-1.81545355981571e-05
-2.83775316722934e-05
-2.14427207739856e-05
-1.75615414173431e-05
-1.88983591701436e-05
-2.90147757693669e-05
-1.63549369036931e-05
-8.28029019715748e-06
-5.31746891709485e-06
-9.77909474110572e-06
-1.29583438175054e-05
-2.70569713217153e-05
-4.89105035058083e-05
-2.51943246930824e-05
-2.68750268547233e-05
-1.7390450488026e-05
-2.440130832189e-05
-1.79336314277598e-05
-1.50621371492882e-05
-2.86461860916176e-05
-1.77568775425423e-05
-2.48493412733351e-05
-1.23847613143538e-05
-2.28581254747146e-05
5.89599019022704e-06
-3.11449292572034e-05
-1.56566152496663e-05
-3.4729461150453e-05
-1.90438353408579e-05
-5.358098862306e-06
-3.13399507403674e-05
-8.83179792573672e-06
-2.29542304863546e-05
-1.18222045837457e-05
-7.63244256868467e-06
-2.78031146399679e-05
-4.26432746340736e-05
-1.1442404226173e-05
-1.12976900704931e-05
1.04846768997878e-05
-1.85894044093844e-05
-5.12206105929274e-06
-4.34312341851705e-05
4.89781934580715e-06
-1.0161226454484e-05
-1.50688665796122e-05
-8.92399671071055e-06
-8.1714524087365e-06
-2.52360076285062e-05
-1.85786179132047e-05
-8.24776868214781e-06
-3.6508364014333e-05
-3.75124754950092e-05
-2.25958849163178e-05
2.73936344675357e-06
2.44873284398062e-06
-3.42654785370459e-05
-2.32148387621386e-05
-2.89888835291137e-05
-2.66359102367092e-05
-1.16835672633633e-05
-1.57131775426136e-05
-2.77139022895755e-05
-4.22058437548303e-05
-2.45008445716302e-05
-2.2426359206457e-05
-1.95462684428157e-05
-1.1492991040598e-05
-2.38801404453639e-06
-3.55793352077879e-05
-1.76085807196899e-05
-3.65761692318323e-05
-2.9326074979217e-05
-3.08383366633048e-05
-1.9705454551598e-05
-2.47588170465899e-05
-2.06015806642301e-05
-3.04744335768633e-05
-1.42128121835847e-05
-1.49354582735576e-05
-1.1854424835427e-05
-3.52999834554979e-05
-2.35191270855557e-05
-2.13473027949921e-05
-3.00399482376352e-05
-1.1267467450546e-05
-1.09074993169935e-05
-3.14869206719121e-05
-2.61639802824357e-05
-1.38139027654749e-05
6.67285237047696e-06
-9.63605842023837e-06
7.76736690495116e-06
-2.26833436022143e-05
-1.99194828986894e-05
-2.68931311244263e-05
-3.90234471818733e-05
-1.46620988598609e-06
-2.32389252635004e-05
-2.48368688822004e-05
-2.75922489702787e-05
-9.30837598750802e-06
-2.47728999401899e-05
-1.43761160934708e-05
-2.25799652539482e-06
-2.29563829028349e-05
-2.18745309105438e-05
-1.28673247447188e-05
-1.51989022520759e-05
-3.33144795375809e-06
-7.5545066823707e-06
-3.15800650806747e-05
-1.79840344018073e-05
-1.49509066176275e-05
-1.9627191730981e-05
-2.85558451045118e-05
-1.68861576769507e-05
-2.79866562301106e-05
-3.28664011400017e-05
-1.22051486478391e-05
-1.01974143453559e-05
-2.38682706725336e-05
-2.07694808294441e-05
-1.47282157322416e-05
-2.75273347021003e-05
-1.71307411845741e-05
-2.47653325927149e-05
-2.75573161242048e-05
-2.00973843164037e-05
-1.37240747044637e-05
-2.3767568793037e-05
-2.41082759764043e-05
-2.83927314108849e-05
-1.48809054618041e-05
-1.51889712203264e-05
-7.22679964337158e-06
-1.24850105473756e-05
-2.31710999168012e-05
-1.01182439401027e-05
-2.75746628620862e-06
-1.48209062389757e-05
-7.45089521733841e-07
-2.09883034700786e-05
-3.48320048018116e-05
-1.53558924490785e-05
-2.8453327352848e-05
-2.908436076621e-05
-1.13753339748646e-05
-2.71105631576795e-05
-3.14947402593949e-05
-9.82440868106045e-06
-3.22140881692587e-05
-3.94422887624191e-05
-1.00858777736001e-05
-1.25024300133746e-05
4.46767960870472e-07
-2.49488045819647e-05
-4.02063590011213e-05
-1.82448454861412e-05
-3.59089538122744e-05
-3.38675287459688e-05
-5.3251052258687e-06
-2.80010704155269e-05
-2.77396473715911e-05
-1.24325298299174e-05
-8.00458142546726e-07
-3.24985756361052e-05
-1.12255387981678e-05
-2.60224047899995e-05
-2.20376739316566e-05
-1.10858916773084e-05
-1.45075522538781e-06
-8.58262880173377e-06
-3.93657420229988e-05
-1.67052333574085e-05
-1.11621199794243e-05
-5.81612015844348e-05
1.46771738201458e-05
-3.31912350304357e-05
-3.4709389947353e-05
-3.26669835810024e-05
-9.56825704676677e-06
-2.89960863473313e-05
-1.43939140378102e-05
-3.15273718832692e-05
-2.94978298563049e-06
2.69157363039992e-06
2.17772451081439e-06
-2.45158699709094e-05
-3.73625618299341e-05
-1.69916619516926e-05
-2.39433804937116e-05
-5.67053224234395e-06
-1.24425564475552e-05
-3.29236315636847e-05
-1.84581327427637e-05
-3.0471762870655e-05
-2.35737342479951e-06
-3.74819258462244e-06
1.49602796844919e-06
-2.68187670996306e-05
-3.40185135823323e-05
-2.55707034818554e-05
-2.46826488456305e-05
-1.61604426784568e-05
-2.6710220829047e-05
-4.31709165030839e-05
-3.25454255937903e-05
-3.18616359173706e-05
-2.58214315050937e-05
-2.52054259007098e-05
-3.28032969843726e-05
-4.07627884587045e-05
-3.07574275909312e-05
-3.32802929109693e-05
-2.20925156081913e-05
4.46282032571924e-06
1.10649248356896e-05
-3.32932040712511e-05
-3.03890502273699e-05
-8.56223300228556e-06
-1.13392346720727e-05
-1.91671203985802e-05
-6.9851637727498e-06
-2.26313184578818e-05
-9.30393464093161e-06
-2.2238250300123e-05
9.18241921230702e-07
-2.94726574187914e-05
-2.59689334493665e-05
-4.02911445521796e-05
-2.39491698704309e-05
-2.4969278949553e-05
-2.04301107262991e-05
-7.56388217243012e-06
-2.62237169436081e-05
-1.98337604090565e-05
-1.79680307846832e-05
-1.00830754795817e-05
-2.70046096353118e-05
-1.55967025635199e-05
-1.59211027474082e-05
-1.68587479156254e-05
-2.99952524192488e-05
-2.73650495266513e-05
1.13296341220599e-06
-3.66974630319945e-05
-2.54621431667206e-05
-2.03340255253476e-06
-7.06936580638526e-06
-1.47206004782189e-05
2.47990141220888e-07
3.66144942651389e-06
-2.62097722640451e-05
-3.69707864767076e-05
-1.3716674976112e-05
-1.96565993866747e-05
-3.91248905804335e-05
-2.74239335642477e-05
-1.8795742472492e-05
-2.03995151550272e-05
-2.62727876238512e-05
-2.64292341360979e-06
-2.40896681161269e-05
-8.22129806430418e-06
-3.00241869594765e-05
-2.18165493394119e-05
-2.38048340473806e-06
-2.52103194625008e-05
-4.89376055685383e-05
-1.4592838143436e-05
-9.85246124025063e-06
-1.66514568400404e-05
-2.32874519628507e-05
-1.71248916399492e-05
1.70129127086459e-06
-3.71256532409204e-05
-2.60317106742321e-05
-2.68471294786706e-05
-1.38360271284919e-05
-1.03474351878198e-05
-1.83216134261558e-06
-1.88381152558208e-05
-2.80745801005547e-05
-2.35306386499596e-05
-4.12208809236393e-05
-5.08467806097594e-06
-9.70736929515929e-06
-8.52943578159424e-06
-1.34167981495273e-05
6.24155966201743e-07
-1.97662397330006e-05
-3.81952254805992e-07
-2.54695522272998e-05
-3.34514966405881e-05
-1.77732582854061e-06
-3.55325285989772e-05
-4.94826710195012e-05
-1.26899110114654e-05
-3.95021919925324e-05
-7.15432744735431e-06
-2.20232914086678e-05
-2.46417057591576e-05
-2.7149903091797e-05
-1.46525380764983e-05
-2.67684659095995e-05
-3.39921447780339e-05
-4.42080884566618e-05
-2.65577075881562e-05
-1.41821632522951e-05
-1.30113541657784e-05
-2.00111751028251e-05
-2.29618480035392e-05
-1.39819981496157e-05
-3.02388308453926e-05
-2.26140747410423e-05
-1.09256550749056e-06
-7.67682994451535e-06
-2.93823189065721e-05
-2.48092715597424e-05
-1.5401725063482e-05
-1.81875856585745e-05
-2.41479186630843e-05
-3.3470908962224e-05
-1.298320549169e-05
-1.51049692254629e-05
-2.94504045469886e-05
-3.98326245919225e-05
-2.54633666483697e-05
-7.56514713974527e-07
-1.07527980585305e-05
-3.71630206238916e-05
-6.22299573349801e-06
-5.54235098559559e-06
-3.85520794120451e-05
-2.50457337867879e-05
-8.43967739693672e-06
-8.19970222868061e-06
-5.69098007908945e-06
-3.64606877761776e-05
-2.82391870329673e-05
-1.73482963261817e-05
-1.53681804193565e-05
-1.40303440284096e-05
-2.91495940491194e-05
1.3935921787856e-07
-2.47633460666234e-05
-4.72657544027392e-05
-3.59572247052018e-05
-3.15020023934739e-05
-3.01003661283017e-05
-2.8900363572759e-05
-2.35866260530583e-05
-1.25021866383297e-05
-6.2552226706228e-06
-2.27008191771567e-05
-1.58169877756803e-05
-1.81943386251555e-05
-4.44268717157526e-05
-9.0426277711719e-06
-1.06124788284908e-05
-1.83886815953748e-05
-3.9280017336488e-05
-2.47845717318326e-05
-2.33641062003106e-05
-1.59419872487752e-05
-1.27959433964969e-05
-2.43629128919682e-05
-2.64995381866356e-05
-1.55712980291429e-05
-1.78251565431151e-05
-3.17508387971429e-05
-3.21323021355284e-05
-2.71587663841804e-05
-1.76052127390638e-05
-3.26664555933456e-05
5.63977360745844e-07
-2.08726839128009e-05
-4.15467007131136e-05
-1.42659149965146e-05
-1.9463748258026e-05
-2.46322240216488e-06
-3.26202098576583e-05
-3.84354401420002e-06
-1.56498412773787e-05
-8.00202437563102e-06
5.35850016585084e-06
-1.30489252583569e-05
-1.45053053433005e-05
-2.78189089491207e-05
-1.74827288332801e-05
-9.00498488677474e-06
-2.62502934461429e-05
-3.46906429356534e-06
-2.87526206235436e-05
-2.04070579989027e-05
-1.46599435908372e-05
-9.53795354855997e-07
-1.01681156935663e-05
-1.67238999604593e-05
-3.06726376464678e-05
-4.0382111736145e-05
-2.22075596040806e-05
-2.65356453017909e-05
-5.99735081913603e-06
4.81357913933116e-06
-2.64944417435261e-05
-2.63639014297484e-05
-3.38107126204761e-05
-2.43160970150531e-05
-2.10104742399523e-05
-3.49887241083102e-05
-2.81922557266328e-05
-3.46954647071776e-05
-1.15672598424004e-05
-9.15781202669762e-06
-2.56908302255296e-05
-3.60477240686922e-06
-1.43137157239075e-05
-4.45649434852621e-05
-2.3829965533104e-05
-4.35971182689199e-06
-9.03976594820574e-07
-8.88725913870341e-06
-2.84983266999557e-05
-2.25559031921358e-05
-2.92011912930421e-05
-2.14027131642809e-05
-2.41318011599228e-05
-3.15667369087689e-05
2.04418703746504e-06
-3.29137729205643e-05
-1.87825489443074e-05
1.28761352650606e-06
3.65458681013059e-06
-1.87487028509704e-05
-1.02907989753592e-05
-2.28084274812345e-05
-2.02814127444566e-05
-3.54478954159917e-05
-8.78314326722534e-06
-3.47436258563118e-05
-5.60125892932521e-06
-2.3720362435473e-05
-3.32973592597184e-05
-1.95615359646537e-05
-2.93494349889065e-05
-8.59133432980439e-06
-1.97533005497633e-05
-1.41728666020605e-05
1.61181743741946e-05
-2.22478270550425e-05
-3.77996911730073e-05
-2.97647268693965e-05
-9.60624147198311e-06
-2.70832444406729e-05
-3.14597904874599e-05
-1.36499642773322e-05
-4.2045317364842e-06
-1.46772119730155e-05
-1.30393994648127e-05
-2.89983157050823e-05
-2.2712355877166e-05
-2.42874943724255e-05
-2.15662695500764e-05
-2.41737350378801e-05
-6.6333175000103e-06
-2.8640270062149e-05
-1.07897878540404e-05
-2.87519366689833e-05
-8.34975088306248e-06
-3.06220260888137e-05
-1.0820007061612e-05
-1.39885703547908e-05
-1.55080852386734e-05
-2.13674365762987e-05
-3.87997573483806e-05
-1.66471109696127e-05
-2.78249588543122e-05
-3.99473332093765e-05
-2.21511311037774e-05
-2.46079875941416e-05
-2.82804971399532e-05
-3.40948528442779e-05
-3.53564116515681e-05
-1.85379746686967e-05
-3.78566475854909e-06
-2.19400043471914e-05
-1.46615412741911e-05
-1.92569861814969e-05
-1.67841339454579e-05
-2.96716447367827e-05
-6.26830495561814e-06
9.76417871199133e-06
-3.22238754084373e-05
-1.58444594084651e-05
-2.2529565659595e-05
-2.94999723181824e-05
-9.78713931793982e-06
-1.51466875114659e-05
-3.70896901700239e-05
-2.90666599736602e-05
-3.35499588419839e-05
-5.5061353906289e-06
-3.47065342958512e-05
-2.27841580564177e-05
-2.13968353770381e-05
-2.59245784156783e-05
-4.59279146321979e-05
-2.6644594407949e-05
-2.92633921361076e-05
-8.8762548044225e-06
-1.54725968665251e-05
-2.46795418819673e-05
-4.9351892266324e-06
-2.35008295419683e-05
-1.45786587980154e-05
-5.33086513817442e-07
-2.64586837105204e-05
-1.70904419884242e-05
-3.99133236426712e-05
-1.81268336069029e-05
-1.12678038827768e-05
-7.09667518224852e-06
-2.13287057053067e-05
-3.06925506130671e-05
-3.04023976998106e-05
-8.14234629256689e-06
-2.40965278483249e-05
-3.22290573334013e-06
-2.54096054863917e-05
-2.17496409673672e-05
-1.2569153112139e-05
-3.33672035998862e-05
-2.78597029032374e-05
-1.84923379901475e-05
-8.11358772938371e-06
-4.83493348776213e-05
-1.59737442774921e-05
-5.20571226862832e-06
-1.52456244780504e-05
-2.05471117994912e-05
-1.54415526026841e-05
-1.56331114704705e-05
-9.99268749807913e-06
-2.22390995777654e-05
-2.13347289967111e-05
-6.79672961175787e-06
-1.6704398301173e-05
-1.48297582773239e-05
-3.52277984125928e-05
-2.33522615491103e-05
-1.05413462848694e-05
-2.77937143499256e-05
-2.3009749425253e-05
-3.24871647052581e-05
-2.38684691218432e-05
-2.3438937466139e-05
-1.9482496755839e-05
-2.18726151126804e-05
-2.83908123191263e-05
-3.13494178157027e-05
-1.11107632744572e-05
-3.11834303995394e-05
-2.89362016786689e-05
-1.43404715760834e-05
-2.36167308409197e-05
-6.10141999660646e-06
-1.33150039419388e-05
-1.98778062946183e-05
-1.61162829504431e-05
-2.0398202499044e-05
-3.72340499010831e-05
-3.24353691925485e-05
-1.40986578126669e-05
-1.65722144303579e-05
-3.68110128308151e-05
-1.42879087870055e-05
-3.11096254774239e-05
-3.06804690075095e-05
-2.41894844456618e-05
-3.19608536092528e-05
-1.58274560942322e-05
-1.96711815280413e-05
-4.35383006569437e-05
2.06061682697393e-06
-2.81708483923028e-05
-4.04344855086144e-05
1.49570732010684e-05
-3.53776019352167e-05
-3.0737737307666e-05
-1.77748407660817e-05
-2.45246884282439e-05
-2.41599537633501e-05
-1.60271150013962e-05
-1.83158644232669e-05
-2.92044858102511e-05
-1.87875036930048e-05
-2.79705508952514e-05
-1.6927365353707e-05
-3.73679976303022e-05
-4.50773555756908e-05
-2.65384459968589e-05
-7.3685808232169e-06
-3.53650230328185e-05
-1.7293571237002e-05
-3.09831144010622e-05
-2.89377889257887e-05
-3.44261751199228e-05
-1.4258742287351e-05
-1.76394758797665e-05
-3.30290215776172e-05
-5.0534648969613e-05
-3.21982260734856e-05
-2.89242298140295e-05
3.63113415865141e-06
-1.99006648394036e-05
-2.58711429689085e-05
-8.48561908326622e-06
-3.80069623019941e-06
-1.57918811107627e-05
-3.07136659572522e-05
-2.95789353137936e-05
-2.60599993125655e-05
-1.98302808641562e-05
-4.12861059260683e-06
-1.6807244326125e-05
5.8032977535802e-07
-1.4298536668193e-05
-7.89468962386253e-06
1.30185215434313e-06
-2.62413852314057e-05
-1.95724498672467e-05
-1.5798630341602e-05
-1.01574174345514e-05
-1.64164924813661e-06
-3.0144836519934e-05
-1.83211083542319e-05
-2.41666391425066e-05
-2.46935075802293e-05
-2.93098631005302e-05
-1.21358222828699e-05
-3.08950613257972e-05
-2.56979597847726e-05
-4.14538647272083e-06
-1.57040642019258e-05
-4.9142364566934e-05
-3.04337474551918e-05
-1.67877617005654e-05
-1.51109377183858e-05
-1.45987308159944e-05
-3.79189390369691e-05
-2.03333733614836e-05
-2.63858958882047e-05
-5.95312371413151e-06
-3.11546031563365e-05
-1.13375091528636e-05
-2.98508146617699e-05
-2.22124605510699e-05
-5.41203684610957e-06
-4.99612420040496e-05
-5.11513106460622e-06
-1.72917271026679e-05
-1.67691097672942e-05
-8.85493657670155e-06
-1.73080511196652e-05
-1.9447605760033e-05
-8.0564662324821e-06
-2.59145221023225e-05
-9.12322809711712e-06
-3.3220501855445e-05
-3.46510902435349e-05
-9.45555550967505e-06
-1.74029799501485e-05
-2.40532810990913e-05
-2.05125336928311e-05
-2.62980903972892e-05
-4.14153540668577e-05
-2.68202378332487e-05
-2.71347498163127e-05
-2.04286477071992e-05
-2.35843555026858e-05
-2.75606674363273e-05
-1.98984147242333e-05
-2.5186686608593e-05
-1.92214996118484e-05
-2.33913490762439e-06
-3.06081179608526e-05
-1.01865928247507e-05
-3.14354734581476e-05
-2.62274538919134e-05
-1.04509479557926e-05
-2.13605686387003e-05
-2.74149547619626e-05
-9.84293028949067e-06
-6.65399626111339e-06
-2.95146529843503e-05
-1.10350176401835e-05
-3.05680314543815e-05
-2.01583329764698e-05
-1.87080584739126e-05
-2.34524193275353e-05
-1.30462250696105e-05
-1.83728213786979e-05
-3.2510599135163e-06
-2.11956641782659e-05
-2.41618483663897e-05
-3.05915611793412e-05
-3.94843689014297e-05
-2.18528695842202e-05
-2.70546132965934e-05
-2.1235482709032e-05
-3.72346766800031e-05
-2.89253459409891e-05
-5.87180773627921e-06
-3.51460252348285e-05
-2.27343065491616e-05
-3.55556630990339e-05
-6.74264918518759e-06
-2.30195065995147e-05
-2.79610469578675e-05
-9.18663174636447e-06
-3.82192306967457e-06
-2.73386192544358e-05
-1.98948640189117e-05
-1.21147228936626e-05
-8.24269442692063e-06
-3.29613540553241e-06
-4.48326317561642e-05
-2.87363817471076e-05
-1.88552659861903e-05
-2.68830660270688e-05
5.18842505957254e-06
-2.53725472145467e-05
-4.22006012263492e-07
-4.89991367245582e-05
-4.00921719722981e-05
-1.85496883315933e-05
-2.25654156855404e-05
-2.93386337239922e-05
-8.18924386237243e-06
-2.46333113133588e-05
-1.83108375929926e-05
-3.17447014657797e-05
-1.5299080149085e-05
-1.60402672333564e-05
-7.32662084673141e-06
-5.59121565828045e-05
-2.70607509594782e-05
-2.27600571537157e-05
-1.32382094575609e-05
-1.23003842588756e-05
-2.4822021774999e-05
-4.662680926751e-06
-1.49414794006072e-05
-3.57998743087692e-05
-1.74289676057161e-05
-4.04786469820504e-06
-1.05077550088313e-05
-8.46007082991791e-06
-2.89321862916831e-05
-1.85822691563225e-05
-3.91901393443393e-05
-2.83905532465245e-05
-1.84477999538375e-05
-3.33270274448977e-05
-2.0714670485003e-05
-4.29525293310834e-05
-9.20564904041354e-06
-9.97147405904202e-06
-2.06866913150804e-06
-4.64004344136928e-06
-2.85743410299019e-05
-3.32544565689988e-05
-1.93579140420069e-05
-1.5409435553883e-05
-7.50268946862344e-06
-4.93844642354897e-06
-1.5567225514612e-05
-1.08458323079513e-05
-3.61027356604136e-05
-6.87061484577618e-06
-6.90873939103104e-06
-1.70951756314587e-05
-3.15120092231156e-05
-3.61813422472942e-06
-3.92048124954275e-05
-2.68890582501556e-05
1.65546866533827e-05
-2.89886365936317e-05
-1.85033974774289e-05
-2.43568436920644e-05
-9.83862903984948e-06
-7.59065776261925e-06
-2.29529497391648e-05
-3.4110997706094e-05
-2.25902286397522e-05
-1.74731462470953e-06
-2.11063280588365e-05
-6.94947803841448e-06
-2.85292451158153e-05
-2.05868826909235e-05
-2.38608770525424e-05
-6.4148308873011e-06
-2.65450564384182e-05
-1.04288123051909e-05
-3.6424512014971e-06
-4.72306314100152e-06
-1.22624402799041e-05
-5.32993907675155e-06
-2.89917496621634e-05
-2.22950659661099e-05
-4.66826279776877e-06
-6.61571723123861e-06
-1.19131102503866e-05
-1.29248162891887e-05
-4.1137707159566e-05
-2.32367995885954e-05
-3.35359191981308e-06
-1.32569241246193e-05
-6.14491201877264e-06
-2.9889766621499e-05
-1.39775160496841e-05
-1.45221600463072e-05
-5.57623706382239e-06
-2.16435264185515e-05
-2.49786396470712e-05
-3.05585089330946e-05
-2.51635036408963e-05
-3.31044163590379e-05
-2.23426817538663e-05
-1.68456276963967e-05
-2.59600229873759e-05
-2.43425005298249e-05
-6.22450254773963e-06
-2.51764092851944e-05
-2.61531875587825e-05
-1.06164596255892e-05
-1.85583277022375e-05
-5.33636940233356e-06
-2.18312127109703e-05
-3.29298271528188e-05
-1.82082427772118e-05
-4.04288383996023e-05
-9.41256852642834e-06
-1.36418376718516e-05
1.35973986537966e-05
8.5797178927086e-07
-6.21571216377458e-06
-3.12711102300222e-05
-1.95132188956168e-05
-3.66782790011759e-05
-2.0844491129927e-05
-2.13822994580252e-05
-3.6814809855357e-05
-1.55054056649756e-05
-2.87482499775827e-05
-2.1232377687731e-05
2.10961439143895e-06
-2.46564497276596e-05
-8.65639457660402e-06
-1.67391234776833e-05
-5.63326811691632e-06
-5.05179394578392e-05
-2.07055615395133e-05
-1.96403472060174e-05
-1.78375677394141e-05
-2.48628881980378e-05
-2.17082162121779e-05
-3.64120241057069e-05
-4.03467647065406e-06
-2.37062580428915e-05
-5.28046308570943e-05
-1.7267500875929e-05
-3.08737518327653e-05
-8.52315702234623e-06
-1.72241003536178e-05
-2.49747452235602e-05
-1.46694206283499e-05
-4.72783616177103e-05
-1.47265774224567e-05
-5.17434385428059e-06
-9.97099021084211e-06
-9.04205901491444e-06
-3.72669804739795e-05
-3.0906696034069e-05
-2.46375777449053e-05
-5.69463689586529e-05
-2.4127251781795e-05
-1.18798194218913e-05
-1.46149346754523e-05
-9.74514242463662e-06
-1.25316156873381e-05
-3.04473423875784e-05
-2.98080713571991e-05
-4.26009143793608e-05
-1.03585628946346e-05
-2.82743925279984e-05
-8.1100159346093e-06
-3.03020275395123e-05
-3.66861828064563e-05
-4.10516878122927e-06
-1.83544549070601e-06
-2.16685505112925e-06
-3.81750103396469e-05
-2.18445401245696e-05
-1.51865267630269e-05
-2.887443672496e-05
-4.79402340443382e-05
-1.65225776104677e-05
-3.84407999233584e-05
-1.69602035586535e-05
-2.0561812714429e-05
-8.82679806075324e-06
-3.90865254709709e-05
-1.40723128901501e-05
-2.5495555713293e-05
-3.05730208595997e-05
-4.22044067539509e-05
-2.39341508983288e-05
-2.89274355932382e-05
-3.2219493061931e-05
-2.27494368709593e-05
-2.0555414150975e-05
-6.21679531898865e-06
-1.18736170467658e-05
-2.37642645547964e-05
-2.65141869325451e-05
-5.01846468735145e-05
-2.5508013028312e-05
-3.30000619302151e-05
-2.16213550057876e-05
-1.72489030807629e-05
-3.6038785754492e-05
-1.16943076229572e-05
-3.73549098117024e-05
-1.09958521336391e-06
-3.53003768638022e-05
-1.16030697022404e-05
-8.84028498787566e-06
-2.03332820410453e-05
-1.16422028273966e-05
-5.97384013937131e-06
-2.03599051615221e-05
-2.08177887721202e-05
-2.22795843580522e-05
-3.15907776264222e-05
-2.90057984149787e-05
-1.41666093008403e-05
1.51431077744152e-06
-7.839530706065e-06
-1.70185391817956e-05
-4.35546716403279e-06
-1.97456489833992e-05
-3.89690431403514e-05
-2.564357706126e-05
-2.35058230879597e-05
1.46685143065132e-05
-1.53375157523644e-05
-1.96085164397592e-05
1.66212050473547e-06
-1.34724579902605e-05
-2.0935844185157e-05
-3.2172979422019e-05
-3.33920208738452e-05
-2.65918811397111e-05
-1.33127585919008e-05
-1.27029978687036e-05
-1.66083879660268e-05
-1.72044958328647e-05
-1.51853429651884e-05
-2.00649094225272e-05
-1.43866355770654e-05
-3.15109460857223e-05
-4.59076662814299e-05
-2.96160727124059e-05
-6.64816647737008e-06
-1.98499271887214e-05
-4.9609245921764e-06
-2.63973715883196e-05
-3.60548066564646e-05
-8.61085791744373e-06
-3.96856924061493e-06
-1.26093068792322e-05
-2.36039921590154e-05
-2.94747049406425e-05
-1.86431785668921e-05
-1.19864728143477e-05
-2.43605205741263e-05
-1.51667309026039e-05
1.72856638061374e-07
-1.33748828196455e-05
-1.54664950280817e-05
-2.77040535332444e-05
-1.26739651235168e-05
-3.67813112456943e-05
-2.32609481367677e-05
-1.9219903624173e-05
-4.23658038568594e-05
-1.21606589919743e-05
-1.0355594996288e-05
1.01371178336468e-05
-3.56225062482513e-05
-8.21058508671886e-06
8.81588925327586e-06
-9.86639978647698e-06
-1.64094790623264e-05
-6.01502310903661e-06
-1.36444361045226e-05
-1.59346218540202e-05
-1.49183373436649e-05
-4.62995253257967e-05
1.18580984990668e-06
-2.20855729606971e-05
-3.2965478895969e-05
-1.61805411269257e-05
-1.32344328086233e-05
-3.80536191317285e-05
-2.28790105225159e-05
-1.28881467486366e-05
-2.00869802001187e-05
-2.29081363797638e-05
8.87732112684611e-06
-1.20152564081501e-05
-1.72815485660107e-05
-1.57714899080856e-05
1.23128434079959e-06
8.40911780205755e-07
-3.12059165220645e-05
-7.39205766869804e-06
-2.48943276937207e-06
-2.28040738570024e-05
-4.70564088899322e-06
-6.27526863088083e-06
-2.88410573504689e-05
-2.2336717874681e-05
-2.93356671938936e-05
-3.90232956420176e-05
-1.63275440285718e-05
-2.19476634517684e-05
-1.90858774262499e-05
-4.18124254136893e-06
-8.82314678438978e-06
-2.84098301522285e-05
-1.37303820590378e-05
-1.68351345133601e-05
-2.12604877239525e-05
-3.22688725990849e-05
1.07127243225826e-06
-3.06258534653096e-05
-2.57580118492968e-05
-2.13959771686526e-05
2.0635333752898e-06
-4.93223970335459e-06
-1.61563055102104e-05
-3.46598819724496e-05
-3.01865030889777e-05
-1.1125369739158e-05
-2.83714395720353e-06
-3.32448883908047e-05
-3.60301476456758e-06
-4.02374862237463e-06
-1.36136951724358e-05
9.38977552948342e-07
-1.242874418094e-05
-3.25397865844217e-05
4.12805163435766e-06
-4.20784260319582e-05
-1.89696581406897e-05
1.90468692569852e-06
-6.63306111926159e-06
-2.06334113212034e-05
-1.70044851710059e-05
-1.3034553081669e-05
-8.14816480413755e-06
-3.51395209396427e-05
-2.78584700564626e-05
-3.06393251510129e-05
-1.61420506923483e-05
-1.97406920127314e-05
-2.70659979161236e-05
-2.92165930121261e-05
-2.60728547486887e-05
-2.19593304363831e-05
-4.51872891955872e-06
-5.71544066847111e-06
-4.73815381397904e-06
-4.29762985414777e-05
-2.51370955162064e-05
-1.51938926730575e-05
-1.21126470485424e-05
-1.77696365143974e-05
-3.08563522158079e-05
-2.14412684840568e-05
-1.39269782470921e-05
-1.16431104222936e-05
-2.72197103220409e-05
-1.78297276654999e-05
-1.49418191288072e-05
-2.56891433069143e-05
-2.44592467512986e-05
-2.63459370266695e-05
-2.83540818677644e-05
-2.4782248216734e-05
-2.05511271881625e-05
-3.39455841884938e-05
-1.67053979206054e-05
-1.31032490345973e-05
-1.01704140097699e-05
-2.43357980569037e-05
-1.45664138459545e-05
-8.2105381065081e-06
-1.58573027491847e-05
-6.10171917420004e-06
-3.37969990495489e-05
1.92923350941136e-06
-3.97781504871374e-05
-8.81441324903389e-06
-2.76996739784506e-05
-2.60280380446913e-05
-1.04034162476753e-05
-1.21965680203257e-05
-2.67532470281409e-05
-3.46731050761759e-05
-2.52898188067671e-07
-2.25284299688033e-05
-1.40027045590787e-05
-2.16554146629053e-05
-3.52764330126213e-05
-3.12436221434798e-05
-2.93386320058354e-05
-2.6010051454473e-05
-2.28376666271613e-05
-5.04786009647112e-06
-3.70983546296062e-06
-1.1318704517763e-05
-3.80065828518615e-05
-1.71312631540905e-05
-2.13141939375404e-05
-2.12307372189041e-06
-2.8753574123211e-05
-8.63961198158386e-06
-2.11929505404732e-05
-2.73129980623457e-05
-1.88254938530661e-05
-3.77567656864708e-06
-1.75757346051445e-05
-1.84383708201933e-05
-1.68823283895095e-05
-3.18728179927943e-05
-2.01587067915215e-05
-1.31584060498224e-05
-3.82896409055006e-05
-2.41894282620344e-05
-6.4584767628409e-06
-6.05237532444806e-06
-2.14421123257844e-05
-4.85586102372357e-06
-2.00477818073678e-05
-2.73199311923844e-05
-2.87410301484788e-05
-2.68490439447001e-05
-1.58520075353103e-05
-2.40136112878859e-05
-2.13425232192424e-05
-6.85071825141228e-06
-2.1954068681988e-05
-7.8462850057726e-06
-2.20959795871582e-05
-1.37880496813135e-05
-2.22879789161895e-05
-1.45840481605437e-05
-2.02615771438246e-05
-1.10764745427941e-05
-1.6253250417257e-05
-8.73532200685436e-06
1.26267657388064e-06
-1.97576367807529e-05
-1.89988459532944e-05
-8.95356193403383e-06
-2.44475733257852e-05
-1.74950921129227e-05
-2.23859925243179e-05
-4.85448321835567e-06
-4.93413257101844e-05
8.61081880148049e-06
-4.52843379040366e-06
8.24230494748045e-06
-2.47381586267421e-06
-4.56708250684843e-05
-4.06335856800427e-05
-8.58959626172919e-06
-1.50755748115255e-05
-2.58490904444751e-05
-3.01852539668198e-05
4.14809380994257e-06
-1.88154500249257e-05
-3.19954629444119e-05
-4.14170906282046e-05
-2.91392282292354e-07
-1.32615003031177e-05
-4.97597315514477e-06
-4.68513758292934e-05
-2.20658240175536e-05
-2.42428173905893e-05
-1.53548596688375e-05
-2.7241466558419e-05
-3.0184670106892e-05
-2.89786414387727e-05
-1.91955988266076e-05
-3.7068230965665e-05
-3.36557070984083e-05
-1.40117787334532e-05
-2.36956193417704e-05
-1.53892527972337e-05
-3.88024076261791e-05
-1.56896553884837e-05
-1.44565563653957e-05
-1.55160999318404e-05
-2.54220305387525e-05
-2.02009195531146e-05
-3.36599712976856e-05
-2.4048718845262e-05
-2.95650483629452e-05
-3.77822171007206e-06
-2.59294845724905e-05
7.70967225841615e-06
-1.15301560499617e-05
-1.15677541118726e-05
3.38352316296602e-06
-2.50024642175271e-05
-3.75265763091937e-06
-2.26264404030673e-05
-1.69570314373327e-05
-1.2187785078155e-05
-1.66799935389541e-05
-7.42663017494302e-06
-1.79768465911914e-05
-8.58993231543006e-07
-1.81235175950769e-05
-2.93203938398271e-05
6.806906840207e-06
-1.14567399009581e-05
-2.2191342695362e-05
-2.94956136986418e-05
-2.39181980492925e-05
-2.497151028304e-05
-8.16711298928151e-06
-3.44066102432123e-05
-2.30724781698501e-05
-3.12437679299907e-05
-1.78153148079798e-05
-1.4227527247342e-05
-3.19191627654713e-05
-1.34446180960174e-05
-9.79034179834851e-06
-3.34376701833111e-05
-4.38118375961254e-05
-5.30027667487927e-06
-9.55457155804535e-06
-3.63470068704123e-05
-1.52393839345051e-05
-1.02352623338797e-05
-2.09757732077812e-05
-1.71556186160027e-05
-2.4383060985602e-05
-3.44319017523841e-05
-1.43375045725619e-05
-1.7351417338671e-05
-3.43033556140955e-05
-1.96980618467761e-05
-5.19630090500431e-05
-2.25079732259294e-05
-2.44578601846201e-05
-2.78738561987738e-05
1.29382268128482e-05
-1.87674836097906e-05
-2.26099147677759e-05
-5.86332343455086e-06
-1.4831162773333e-05
-4.63612870917277e-05
-3.24044275557295e-06
1.19592619840827e-05
-2.42665658678811e-05
6.65164129007817e-07
-2.6108737563084e-05
-1.54804961919244e-05
-2.3857246222826e-05
-3.04173013215588e-05
-1.85378635848999e-05
8.0960749947128e-06
-4.42934836044542e-05
-1.32016103882019e-05
-3.89534847455611e-05
-1.78648396763021e-05
-4.25520570398229e-06
-4.48568999373927e-05
-5.67741643644901e-06
-2.87345485188735e-05
1.21782658351825e-05
-1.6561459395575e-06
-2.2576187314137e-05
-2.64562408182712e-05
-4.56048490142742e-07
-1.66124025553333e-05
-3.4305504834911e-05
-2.46416188260496e-05
-5.79344700681179e-06
-3.17853206145442e-05
-1.52250068576663e-05
-2.31253553891894e-05
-1.28333084094242e-05
-3.89503364286135e-05
-2.63964481239046e-05
-2.425911103811e-05
-2.77576819496e-05
-1.10846239891844e-05
-1.77244203499322e-05
-2.12729437377045e-05
-3.54625065475333e-05
-1.63406408798797e-05
-1.92797246224679e-05
-2.33840173608635e-05
-9.09292748293971e-06
-2.7551147084007e-05
-1.182354725476e-05
-2.48203605493464e-05
-4.38197229887686e-05
-1.3738701047185e-05
-1.39462031943113e-05
-1.39368049872622e-05
-2.06815015414503e-05
7.14952766630596e-07
-1.68670201218021e-05
-3.70955434869137e-05
-9.79006063190574e-07
-1.68354996352717e-05
-1.95667052052716e-05
1.37965988171304e-05
-3.73248397301961e-05
-2.989598378906e-05
-6.92518139831308e-06
-3.00786406772801e-05
-1.51380196052996e-05
1.94126341708334e-06
-2.60969376246368e-05
-6.71654344840018e-06
-2.4527458536571e-05
-1.24803344711708e-05
-2.63351664348232e-05
-1.89494293489253e-05
-5.71666279414737e-06
-3.155721797326e-05
-1.3189542818228e-05
-2.15414232870597e-05
-2.85180926328308e-05
-2.97661203985617e-05
-3.87108857001744e-05
-2.57764094735642e-05
-1.60067093700313e-05
-7.29161252236343e-06
5.52819019523385e-06
-1.67633469007138e-05
-2.14323453555674e-05
-5.38589575724747e-05
-1.20466430422636e-05
-2.04220950611613e-05
-2.99799782114395e-05
-2.46264711914075e-05
-1.90987961554031e-05
-1.12672857415441e-05
-2.1314896007211e-06
-1.31904596955771e-05
-2.1901937284475e-05
-3.27532259325061e-05
-1.5024707293439e-05
-3.2132895282614e-05
-3.23306424348338e-05
-2.11229636104965e-05
-2.27029718674533e-05
-4.25753420752851e-05
-1.19494825136884e-05
-9.46751797317118e-06
-1.53492863603422e-05
-2.22382339264571e-05
-3.24682083014859e-05
-1.84927242002791e-06
-1.06889464851675e-05
-1.66754148975606e-05
-3.19106505148792e-05
-1.39491997145695e-05
-1.08881507939597e-05
-1.67151529504328e-05
1.84511911585311e-06
3.8107132862225e-06
-1.65405095893141e-05
-3.1567696247112e-05
-1.82833580317722e-05
-2.10022186229969e-05
-1.88736724016721e-05
-2.13925676984381e-06
-6.44761416389154e-06
-2.90346096366059e-05
-2.31011617757708e-05
-2.44731935434811e-05
-9.0179951447308e-06
-1.84010833472103e-05
-2.14934869408488e-05
-2.108848267455e-05
-2.45897974199256e-05
-1.11046087066311e-05
-1.77331374553947e-05
-2.66383483554837e-05
-7.57879931947675e-06
-1.74145056590253e-05
-3.12024165763875e-05
-1.1575159173022e-05
-3.07815979643958e-05
-2.68468975953165e-05
-1.34468930375886e-05
-2.48172503124055e-05
-2.04879629900523e-05
-9.3244922466464e-06
-2.46196015740297e-05
-2.4154015997699e-05
-1.26242687561454e-05
-1.81367514720166e-05
-2.09718127003374e-05
-3.92654610246143e-05
-4.26600524211598e-05
-1.49789963416054e-05
-2.76822957495015e-05
-1.9500645142666e-05
-2.75579706624194e-05
-7.94942192585962e-06
-3.04187980875205e-05
-2.43091056310605e-05
-1.31597432783399e-05
-4.37700246573062e-05
-2.50641420111228e-05
-1.48072832191619e-05
-1.04270546409421e-05
-5.27002583717511e-05
-3.25512193073338e-05
-1.0135829254284e-05
-3.70512853013815e-05
1.09686963997516e-05
-2.00190754044196e-05
-1.92841761033615e-05
-1.66591703082006e-05
4.21620769870531e-06
-1.16656949502152e-05
8.19853674771115e-07
-1.93352720872954e-05
-1.04608443160329e-05
-2.30791808421732e-05
-1.94182255539929e-05
-6.20382115384778e-06
-2.12039279911618e-05
-1.75029770397222e-05
-4.58027447776926e-05
-1.17245592353396e-05
-5.33814906724202e-06
-2.67777413150124e-05
-1.15354598175338e-05
-4.0649367658152e-05
-1.45418743414462e-05
-1.25214356760789e-05
-3.83837529094287e-05
-3.06168926720553e-05
-4.1196424815206e-06
-3.40444877636676e-05
-1.54743849767557e-05
-4.30978766308179e-05
-3.16247814633511e-05
-1.14411829231012e-05
-1.78284151421428e-05
3.46684810014979e-06
-5.4565363337792e-06
-3.46071632567974e-05
-1.29795846991156e-05
-3.18563624692824e-05
-3.16651707988296e-05
1.40731969402961e-06
-1.43500708080358e-05
-2.32714847329512e-05
-1.76186646006225e-05
-2.07489154239854e-05
-3.31166223549468e-05
-1.53697201651109e-05
-1.87500624788546e-05
-2.91795037442449e-05
-3.31096062572594e-05
-1.997282722401e-05
-1.23589204368538e-05
-3.32648400833439e-05
-4.46475819308478e-05
-3.190489061011e-05
-6.30004803559818e-06
-3.00786784158355e-05
-4.1314884149831e-06
-3.03607652493807e-05
-1.87402159150884e-05
-2.85210592303325e-05
-3.34652406321745e-05
-3.39693626398398e-05
-2.95825856866553e-05
-8.99298311261682e-06
-1.2076513042297e-05
-6.0327220601496e-05
-1.51707349690152e-05
-1.84082657186468e-05
-1.95989468180827e-05
-9.2123088212774e-06
-4.39987070284051e-06
-7.94987918775527e-06
-1.34703041023437e-05
-2.54275934938502e-05
-3.21578382577109e-05
-1.18053267854272e-05
-3.0348876281395e-05
-3.85103344455161e-06
-2.50571286063401e-05
-2.20343960929755e-05
-8.4839315810288e-06
-3.06191856570279e-05
-1.59725921027511e-05
-2.29016872754685e-05
-2.29228125947617e-05
-4.80682816431298e-06
-2.26847134652865e-05
-1.11613206324684e-05
-7.28251403940315e-06
-3.83141378962233e-05
-2.96617784993703e-06
-1.77458117184911e-05
-2.98157262930617e-05
-2.85774009986622e-05
-1.8029820034492e-05
-3.33717048754772e-06
-1.62851189497899e-05
-2.89590342413432e-05
1.61748919468433e-06
-4.18714861769467e-06
-1.90039955634307e-05
-2.24652437086955e-05
-2.61276782596867e-05
-2.53146705983791e-06
-2.40779687374066e-05
-2.38517086562857e-05
-4.05149984981066e-05
8.79113804216464e-06
-3.17334240238911e-05
-1.89379875860597e-05
-1.0828151902285e-05
-1.44917023243097e-05
-2.17091431720006e-05
-6.01253555790126e-06
-2.52963369527087e-05
-3.17090867255396e-05
-6.35050635919309e-06
8.15653435964264e-06
-3.43306668710383e-05
-2.51175572034458e-06
-4.39440965307384e-05
6.38222252603125e-08
-3.3545768568437e-05
-1.41025396974131e-05
-4.94947821848175e-06
-2.22929229744887e-05
-2.10321589298135e-05
-2.36967540877187e-05
-1.89587857630061e-05
-3.00138983336649e-06
-3.11498354229334e-05
-1.52015009691915e-05
2.0077821862939e-06
-2.21688696269067e-05
-1.10510252151698e-05
-2.66337327776651e-05
-2.33386809158227e-05
-3.82908622693282e-05
-2.05650672348627e-05
-1.13167227072863e-05
-1.67919313336852e-05
-2.57405006980296e-05
3.49980245617873e-06
-9.24750740691405e-06
-1.9533549355843e-05
-1.75862216411587e-05
-4.76889498925242e-06
-2.57217256954559e-05
-4.79436138208481e-05
-1.12927503902678e-05
-3.63981634842755e-05
-1.28532639943583e-05
-7.12910202521515e-06
-1.48943228885278e-05
-4.69443989675674e-06
-1.3976190661474e-05
2.82605265955855e-06
-3.32077010064983e-05
-2.30650750858735e-05
-1.06160851321311e-05
-8.69065343802503e-06
-2.2119589156028e-05
-1.54033460093627e-05
1.53559621490762e-06
-4.10990466957676e-05
-4.0640547544584e-05
-1.49071076071099e-05
-5.08266350361157e-06
-2.55201204102477e-05
-4.20576656732902e-05
-2.16666903077704e-05
-1.88617211558533e-05
-4.83247829353063e-05
-3.58418246113023e-05
-1.24302025857091e-05
-1.09522697731767e-05
-3.37366125117988e-05
-1.0360648097766e-05
-4.49156148130188e-06
-2.76715300634447e-05
-3.07077176292694e-05
-2.98894633450632e-05
-1.8434898900857e-05
-2.98363097319733e-05
-7.36054214999482e-06
-1.61406322752926e-05
-1.84845519358157e-05
7.09518292001786e-06
-7.882803142103e-06
-1.06986450164636e-05
-1.42222685597953e-05
-6.11421640753136e-07
-1.80439463103188e-05
-1.71406414634128e-05
-2.36548439735071e-05
-1.8685264843927e-05
-2.4664243983264e-05
-1.65385585563554e-05
-1.413652322247e-05
-3.46923713037255e-06
-1.97992369930591e-05
-3.09378952953867e-05
-1.26695291704065e-05
-1.7144093228368e-05
-1.13090431055978e-05
-1.88341495268851e-05
-1.97955672123979e-05
-2.75140106210104e-05
-3.19584800080769e-05
-3.07822942388595e-05
-5.87606970904448e-06
-1.9760521626913e-05
-2.97378503541772e-06
-1.94990582107087e-05
-1.25900986034703e-05
-2.54032841450044e-05
-1.33428351943837e-05
-2.01356814704766e-06
-1.7978937538621e-05
-2.15214858406813e-05
-1.35102444043579e-05
-2.95483769364892e-05
-1.54081115861037e-05
-2.07370456531522e-05
1.47735631885796e-05
-1.70055176475573e-05
-8.27740832518347e-06
-3.63593296438557e-05
-2.42861635144577e-05
-2.90777880980665e-05
-2.57443781476559e-05
-1.4638618299138e-05
-2.45930196598384e-05
-4.87696868185483e-05
-2.14717491515284e-05
-2.01490318890071e-05
-1.07246110838848e-05
-1.72689944511059e-05
-1.85253431797166e-05
-4.58350648042169e-06
-2.6853845707204e-05
-6.64737414640013e-06
5.49614926595872e-06
-3.19447325978312e-05
-2.78234393704674e-05
-1.93922015028145e-05
-1.51305072291468e-05
-1.07330999693314e-05
-2.60010066022299e-05
-2.33384835789348e-05
-2.78376851090918e-05
-1.97934338008239e-05
-4.18047071858983e-05
-1.57526390895759e-05
-1.41845323640875e-05
-2.04527410026608e-05
-1.9522530722106e-05
-2.19202356913842e-05
-3.94351462093595e-05
6.09475842194526e-06
-7.9822760527116e-06
-2.77173334711579e-05
-1.00187111196864e-05
-2.13286026580647e-05
-1.98651987020244e-05
-9.42888867195852e-06
-2.90841360379365e-05
-1.31953596347343e-05
-3.65192427329798e-05
-1.00339599713703e-05
-4.20568165178262e-05
-3.01119782642145e-05
-2.47203393213526e-07
-3.53510852982154e-05
-1.92926247436733e-05
-5.78191668450777e-06
-7.19527962356028e-06
-2.77146124516085e-05
-3.18809172319239e-05
-6.1166581684681e-06
-7.38769368211989e-06
-3.10402461707112e-05
-1.67582124136163e-05
-1.56716061900139e-05
-2.67161610342441e-05
-6.00916151697104e-06
-3.39157667163205e-05
-3.85071617496315e-05
-2.59650013448367e-05
-8.82768046612557e-06
-1.87339043570801e-05
-5.3047247857286e-06
-3.53383730930838e-05
-3.59332131936889e-05
-2.02712162805599e-05
-2.93468837280303e-05
-2.16698829693493e-05
-2.07320955014131e-05
-1.91579071075231e-05
-1.68897071498218e-05
-3.12109866679275e-05
-3.19022158738678e-05
-7.93464876301277e-06
-1.19268452976852e-05
-2.41962365791468e-05
-2.06719298364134e-06
-1.64926012597828e-05
-3.75244875517597e-05
-3.54711898169509e-05
-2.26608695699905e-05
-1.63639719831381e-05
-1.52690517231396e-05
-3.26903897785529e-05
-3.10134265921692e-05
-7.42309767177076e-06
-1.63668313959806e-05
-1.7345686466826e-05
-3.24961630559611e-05
-3.2961965231301e-05
-5.24200559740896e-06
-2.55291166227869e-05
-4.69760372114612e-05
-3.44693607428832e-05
-2.54389558018172e-05
-5.66176889249062e-06
-9.21233119155391e-06
-1.32117708651368e-05
3.77049184401831e-06
-2.02893690093e-05
-2.30823045146925e-05
-1.33125093959118e-05
-3.15404699211758e-05
-4.88921072745792e-06
1.53863510219134e-05
-5.47018794650611e-06
-2.03066157641619e-05
-3.39673599947647e-05
-8.78129872818117e-06
-1.12472316326967e-05
-8.01882475811834e-06
-3.06761170633148e-05
-1.95922845715964e-05
-2.36496773337552e-05
-2.51744807695282e-05
-3.11198416249562e-05
-2.47227437926637e-05
-2.12276963071015e-05
-2.17101275636011e-05
-1.30708106314802e-05
-1.60081498700463e-05
-2.71027295586639e-05
-4.14387886006756e-05
-4.88096990655247e-05
-2.08940431748095e-05
-3.34810832851283e-05
-3.42098167830613e-05
-3.67437935956092e-05
-2.65151131295058e-05
1.44817848667745e-06
-1.96948831928543e-05
-1.40826637645158e-05
-1.45862180670084e-05
-2.1815526508387e-05
-3.19968136473917e-05
-1.31049337887912e-05
-1.10782362322011e-05
7.64840507590527e-06
-2.43955106591454e-05
-2.533087397961e-05
4.13347844220124e-06
-2.79865385570552e-05
-1.24281250694062e-05
-2.516910143042e-05
-4.19196588274596e-05
-2.66472210925321e-05
-1.26571869385777e-05
-1.72166150955255e-05
-2.00348998214908e-05
-3.10448198065367e-05
-1.73423276326833e-05
-1.68844984407505e-05
-2.80952539002627e-05
-3.30790848691005e-05
-4.75356427975691e-05
-2.04366047207934e-05
-1.7030506312126e-05
-2.77546304380884e-05
-3.27358800592778e-05
-2.405001967068e-05
-2.21494633242979e-05
-3.52280629117349e-05
-2.21620508332682e-05
-1.36759760955802e-05
-2.39364232309902e-05
-2.11847667696275e-05
-1.63244631251427e-05
-1.3616787570672e-05
-1.73635015096409e-05
-2.23382701859926e-05
-3.40333485546637e-05
-1.84451320364846e-05
-2.06782266994902e-05
-1.91753164297891e-05
-1.19200620593261e-05
-2.72801924110931e-05
-4.52645737361422e-05
-5.58696531374452e-05
-3.1345881854536e-05
-1.93230348277892e-05
-3.15004609430052e-05
-1.58507460718641e-05
-1.91234523147061e-06
1.28608279062958e-05
-2.26341537479766e-05
-1.82284840447423e-06
-1.8445833773877e-05
-1.24996131473499e-06
-2.66510647293658e-06
-2.14501010725462e-06
-1.90186556368645e-05
-4.85048030001365e-06
-2.94775025586416e-05
-1.71145064493357e-05
-2.22343829663179e-05
-1.53498608667627e-05
-3.67179149219892e-05
-1.40212703333369e-05
-1.63668389678637e-05
-6.670324116924e-06
-2.06959296221184e-05
-2.52666648252282e-06
-3.96867004144216e-05
-2.05917866319763e-05
-1.3472415484493e-05
-2.10442276177556e-05
-1.00330233184675e-05
-5.8692273277209e-06
-1.65039211025256e-05
-4.63662465934897e-05
-2.50261357132345e-05
-3.73348763654673e-05
-3.18991609390056e-05
-2.74374163905385e-06
-1.37319871336404e-05
-1.00256735122811e-05
-3.25519021083041e-05
-4.63210040694091e-06
-2.26979328734666e-05
-2.35270338796591e-05
-2.66975458708046e-05
-4.77512979139114e-05
-2.15882803101505e-05
-2.1220760834713e-05
-1.58023162709122e-05
-3.69135863208523e-05
-2.3932426921983e-05
-1.24548968552351e-05
-4.38326234036422e-05
-3.59288800486767e-05
-2.21306795617802e-05
-2.40990114745214e-05
-2.58921429417051e-05
-1.55068273056979e-05
-1.93460465975201e-05
-4.30108128749512e-05
-1.03498322843165e-05
-4.96235915338454e-05
-3.06373507935294e-06
-2.57995394379453e-05
-2.47643182103155e-05
-2.19726954739718e-05
-4.89126613062474e-06
-2.60005261991111e-05
-2.86870831957033e-05
-1.54942491812506e-05
-2.991886763827e-05
-2.48849730891832e-05
-1.58760399368284e-05
-2.27828834389997e-05
-2.25691705777827e-05
-2.64438850471019e-05
-2.04341454303224e-05
-3.02401521930124e-05
-3.69350314100303e-05
-3.17271052955982e-05
-1.01721627118473e-05
5.0694601433593e-07
-8.34627934274119e-06
-2.05731133147489e-05
-2.32048659287598e-05
6.62934117952963e-07
-3.32643347220743e-05
-1.9538533317366e-05
-2.46430282524993e-05
-1.09459096450399e-05
-2.93473051643469e-05
-1.96428570621095e-05
-3.70927226628113e-05
-3.22206736898767e-05
-4.06090114900895e-05
-1.2616877035173e-05
-1.25967925203362e-05
-2.80343168441783e-05
-3.16220774933369e-05
-8.85726632035048e-06
-2.15200281699239e-05
-3.52751480064476e-05
-2.81435728125247e-05
-1.22398746591901e-05
-1.74916919514407e-06
-3.2692548762499e-05
-2.02270982571098e-05
-2.57889289311682e-05
-3.41450471833617e-05
-2.51271509230106e-05
-7.31887214537604e-06
-1.9791215363824e-05
-3.2448047952401e-05
-4.42831383321873e-05
-1.63608129320521e-05
-3.07716717851883e-05
-3.91914365520392e-05
-1.91825356565283e-05
-1.35764281215082e-05
-1.57226295025423e-05
-1.0965909215543e-05
-1.46249045269335e-05
-2.40351504154572e-05
-2.06152938945244e-05
-1.44649360506701e-05
-1.83926071111502e-05
-1.84375704816982e-05
-2.74363183573648e-06
-1.48240085882154e-05
-2.83034229612202e-05
-2.26820203322225e-05
-2.09270284546033e-05
-6.16698403753422e-06
-3.5834491698626e-05
9.77132502184698e-06
-1.10994728030704e-05
3.72762479018836e-06
-1.11129443051691e-05
-2.0915100188327e-05
-1.27340435028985e-05
-1.86761614015274e-05
-1.75806141962857e-05
-2.82017132676468e-05
-4.73179726572138e-06
-3.36120525195145e-07
1.34943280367169e-05
-2.20964690792835e-05
-2.89501797839809e-05
-1.85390625413459e-05
-3.12599310132954e-05
-5.60685628067053e-06
-1.3121624369449e-05
-2.11840297144103e-05
-2.12975276541852e-05
-1.57599800386534e-05
2.74134958015209e-06
-3.02480358773389e-05
-2.36376863296875e-05
-1.60065787701895e-05
-1.96496165797736e-05
-5.97405674632629e-06
-2.09085275644602e-05
-4.00959802207394e-05
-1.45270110134537e-05
-1.32937588784947e-05
-5.37691166564088e-05
-1.28106166783515e-05
-2.65924100055791e-05
-2.42545392371426e-05
-3.41092227379487e-05
-4.9960313621885e-05
-1.04412096903737e-05
-2.02095348157874e-05
-3.21872727362548e-05
-1.68527960175028e-05
-2.31052620149475e-05
-1.20215482082449e-05
-1.25979126767656e-05
-3.06832926713112e-05
-1.22768151248163e-05
6.05254760208016e-06
-1.16232970683855e-05
-2.27047089734637e-05
-2.21850638158672e-05
-2.51859072785255e-05
-2.13450010588518e-05
-9.99242138146738e-06
-3.88491586731504e-05
-2.81538255887433e-05
-2.87794595290309e-05
-3.95094960416643e-05
-1.63891975797896e-05
-4.04168372967532e-05
-1.17562548561114e-05
-2.29302087225935e-05
-6.29479670426395e-08
-3.09356160485742e-05
8.35612290694588e-06
-2.14630653846606e-05
-1.90278035457696e-05
-2.91031600229089e-05
-2.8071441843967e-05
-2.76380737323649e-05
-2.82356274679173e-05
-3.1289001643723e-05
-1.68534758167734e-05
-3.2765140062448e-05
-1.06421639665359e-05
-1.21163713751256e-05
2.36636694014476e-07
-1.34154121158704e-05
-3.34548936577875e-06
4.7450655423439e-06
-4.44794644795222e-07
-1.47052653131824e-05
-2.40229560661957e-06
-9.28191563389901e-06
-7.85876862261966e-06
-4.07233451076344e-05
-1.13687457723406e-05
-1.76656496104288e-05
-7.16035148946484e-06
-1.95480531941523e-05
-3.01101704777349e-05
-2.71209333910776e-05
-2.87012488290043e-05
-3.60794088564343e-05
-1.43456904024055e-05
-2.567684910688e-05
-7.31358262005154e-06
-3.60199856537188e-05
-2.27128535033259e-05
-2.29713393419328e-05
-3.2696448405023e-05
-3.57961434680004e-05
-1.0626421781919e-05
-1.87487052608645e-05
-1.99595125083286e-05
-1.53445405380519e-05
-5.12176003290344e-06
-1.87905142449207e-05
-1.47900460840038e-05
-2.3689325243989e-05
-3.07874534266498e-05
-3.6791648595007e-05
-2.39124459325605e-05
-3.68499089159672e-05
-1.14590481584071e-05
-4.35894413474723e-05
-1.30298794114125e-05
-3.2814880487798e-05
-1.24303211478744e-05
-4.73509635945232e-06
1.57770196281351e-06
-3.18915481489058e-05
-6.65920539439113e-06
-5.03451399301156e-06
-3.52350945339669e-05
-2.98311000612195e-06
1.30857095649932e-05
-2.58613482243251e-05
-4.28455579201794e-05
-2.47895313782366e-06
-1.66302690070408e-05
-2.33789034492695e-05
-4.61160761822879e-06
-2.43612496882952e-05
-2.98915237275833e-05
-2.14410876532962e-05
-1.73446219188985e-05
-2.33796543130734e-05
-3.78777556235194e-05
-4.0469372916607e-06
-6.76260465538256e-06
-2.62218787434569e-05
-1.38829361420325e-05
-1.12613538103586e-05
-1.87569037088029e-05
9.05446665786578e-07
-1.35786426898544e-05
-1.64085264012627e-05
-1.97825889986327e-05
-2.47219471317477e-05
-3.74777863617788e-05
-2.47819974434055e-05
-1.84613973826502e-05
-1.3399015395927e-05
-3.88660126104256e-05
-3.16406206460975e-05
-6.67855036559711e-06
-2.41924993625153e-05
-2.65077354014596e-05
-2.25514714724876e-05
-3.09548222426858e-05
-3.46246602800058e-05
-1.07637165109019e-05
-2.18977088911734e-05
-8.0390138045108e-06
-3.95483066020815e-05
-4.26453106258256e-05
-2.61383298944746e-05
-1.97680627950023e-05
-2.84091180351525e-05
-6.47031884816177e-06
-1.91808786042227e-05
-1.23623974405222e-05
6.22005645839526e-06
-1.09484550998628e-05
9.23103164583238e-07
-2.94497298211094e-05
-2.32604567597457e-05
-2.67166564125832e-05
-1.63567664752114e-05
-2.12036346563733e-05
-1.08120395688298e-05
-1.98416359422709e-05
-2.51117812559133e-05
-2.22114283422282e-05
-4.31671791166705e-06
-4.40211407701479e-05
-1.63024378109416e-05
-2.3768058946673e-05
-1.75252835467041e-05
-2.95483969128575e-05
-3.87016729635225e-05
-1.86518457424285e-05
1.24473480441385e-06
-2.55868503421172e-05
6.81698908317508e-06
-4.90825618530659e-06
-1.25658563467076e-05
-1.10397159991367e-05
-9.54884993120737e-06
4.6701834699017e-06
-2.51306491955901e-05
-2.21082500184793e-06
-3.7885827638805e-06
-1.89304210346546e-05
-6.74230379522805e-06
-1.72066833842146e-05
-2.41164634290614e-05
-2.74209260372091e-05
-1.39503736445736e-05
-3.68139709205179e-05
7.34425222003711e-06
-3.18304882919823e-05
-2.15280276684794e-05
-4.30332516163469e-05
-2.1975188382199e-05
-2.40432915276402e-05
-3.95410642953201e-06
-1.30554140258571e-05
-1.58947717994628e-05
-4.16798984737045e-05
-1.10097697199529e-05
-3.57654156977194e-05
-1.0870645345331e-05
-2.84852411128466e-05
-2.77888783097417e-05
-8.58070443777048e-06
-3.20093294713498e-05
-1.04912079776283e-05
7.29863700531981e-06
-3.76905809510788e-05
-2.22283288651268e-05
-3.32348317128533e-05
-2.93957533538605e-05
-3.71033940283431e-05
-2.12346932895791e-05
-1.66858551393989e-05
-3.2378033917764e-05
-2.3608450455779e-05
-2.7250172261538e-05
-9.0979617901435e-06
-3.09289393899785e-05
-2.5501109677871e-05
-1.20202960403565e-05
-4.8866427323117e-06
-6.03348338405354e-06
-2.386226476061e-05
-3.1737600588281e-05
-1.61462391516659e-05
-2.59788596555945e-05
-2.29301469150123e-05
-1.04353588386462e-05
-3.05791224335557e-05
7.97318845194285e-07
-8.61885541251707e-06
3.63132720340813e-06
-2.35328867757889e-05
-2.70242809638285e-06
-1.74788772147931e-05
-8.02972427922532e-06
-3.35685806251793e-05
-2.80067384962465e-05
-2.19800665122605e-05
-1.05722120046865e-05
-2.37907903385509e-05
-1.63692317427376e-05
-1.1645382909755e-05
-1.58303690531836e-05
-2.85794492554452e-05
-1.62035648894588e-05
-1.51358939155379e-05
-2.5620428348179e-05
-3.07118071305185e-05
-1.28296575737389e-05
-1.89502499779876e-05
-1.6006149001346e-05
-1.95717440699835e-05
-2.86079226265036e-05
-2.12175160168535e-05
-1.96172489061972e-05
-3.95563510001612e-05
-2.33375873285947e-05
-2.41861397401723e-05
-3.57203066043624e-05
-4.132673991038e-05
-1.46197187213177e-05
-2.25813535819825e-05
-3.30958718345776e-05
-1.96177357365222e-05
-2.42314455016653e-05
-3.32230484286791e-06
-2.45197723919027e-05
-9.99816692083219e-06
-1.25298604895458e-05
-5.80924422346116e-06
-1.76993831093528e-05
2.79507331032524e-06
-1.78930504055626e-05
-1.81404570077012e-05
-2.68457973869012e-05
-4.52215074247075e-05
2.34688057833918e-06
-1.53755982664102e-05
-1.40250675024156e-05
-8.31756598299211e-06
-1.69696681332057e-05
-2.49548929970425e-05
-3.96697050441505e-05
-2.37967383158396e-05
-1.13561407481878e-05
-3.55422562711537e-05
-2.25601134954344e-05
-6.56463598129719e-06
2.11090388097792e-06
-3.60552115444006e-05
-3.49989871954165e-05
-5.04864502318773e-06
-1.51825333584742e-05
1.30072871494898e-06
-2.60333597394786e-05
-2.22523102837614e-05
-1.52549265495979e-05
-1.56069785712081e-05
-2.99974554777342e-05
-5.48385804165446e-06
-4.47814505256978e-05
-1.86435235727646e-05
-2.97970453398272e-05
6.16432093831838e-06
-1.37486840608864e-05
-2.40079491831143e-05
3.82943720033587e-06
-1.8934729353508e-05
-1.62827998102324e-05
-6.49692937083904e-06
-2.33819935311633e-05
-3.10623682047219e-05
-2.9265782425152e-05
-3.13190614950521e-05
-3.42605379068806e-05
-2.60454537638337e-05
-1.14892340327252e-05
-2.89126284947319e-06
-2.81203802946317e-05
-1.79547480926136e-05
-2.70826602965192e-05
-2.64138251309131e-05
-2.55798003733754e-05
-4.11707120383149e-05
-8.98872592648149e-06
-1.90589559421136e-05
-3.49816665628002e-05
-2.14122942594902e-06
-1.40768285691751e-05
-1.53735441322514e-05
-2.22087827459418e-06
-3.39712080793253e-05
-8.76436850743327e-07
-3.38149879295672e-05
-2.72733911785854e-05
-5.9049818173452e-06
-2.01981270591606e-05
-1.58490501657981e-05
-1.06184885915443e-05
-2.63491414314816e-05
-2.48821622475307e-05
-3.23993906686569e-05
-3.52191111952608e-05
-2.03135841510591e-05
-8.34897346561338e-06
-9.38090415105773e-06
-1.43597463311371e-05
-1.30585606297364e-05
2.53087779814934e-06
-2.77135621483876e-05
-3.42494026416848e-05
9.16667767374407e-06
-1.66464931567317e-05
-9.74092400062818e-06
-8.92520105800055e-06
-1.21561106627435e-05
-2.04343932992284e-05
-5.14467728824502e-05
-4.88924164813555e-05
-1.74360250249472e-05
-1.96283037041026e-05
4.40268535725509e-07
-1.38057005987624e-05
-1.41343639669473e-05
-2.43066471241625e-05
-8.53002071795598e-06
-2.74485602029551e-05
-1.4728870579645e-05
-3.99665128319706e-05
-2.47812669092054e-05
-9.35239075212749e-06
-9.73738424296399e-06
-4.54097774728207e-05
-3.23695827688612e-05
-1.96459247626788e-05
1.53682546500025e-07
-2.80121784256459e-05
-2.88452067881691e-05
-2.60282180023815e-05
-2.50549685875453e-05
-9.10889033117126e-06
1.81527491053405e-05
-1.38002770470211e-05
-2.24942200823208e-05
-1.53514564152796e-05
-3.39118376388818e-06
-1.72344285891749e-05
-2.74073174104236e-05
-1.16712126319326e-05
-2.63434427368373e-05
-2.70188524266692e-06
-2.77144701023405e-05
-4.10266243827572e-05
-3.49653830356694e-05
-1.89509954864899e-05
-3.9545570573947e-05
-2.93111913542101e-05
-2.49788561613792e-05
1.00217364579874e-06
-3.5473821144552e-05
-1.80008214181394e-05
1.30586068370971e-05
-5.19283161416855e-06
-1.47261377034384e-05
-1.36301097974609e-05
-1.25924702041833e-05
-4.11302934076578e-05
-2.52055797899447e-05
-3.58776492830868e-05
-2.49195338129417e-05
-3.11833712304372e-05
-3.71738254916156e-05
-1.39281145943617e-05
-4.52067850486017e-06
-2.30266096810416e-05
-2.34747276023995e-05
-9.35919863968478e-06
-9.28730187483825e-06
-2.11317418913032e-05
-5.16665733231704e-05
-1.72598632802363e-05
-1.42379473077071e-05
-3.29090610736868e-05
-2.48525788667601e-05
-3.37462518342278e-05
1.62089260081983e-05
-1.44599433232022e-05
-8.3077022504703e-06
-2.93937183099731e-05
-3.19244315731124e-05
1.32865979869402e-07
-6.8424366968274e-06
-7.73673430458779e-06
-1.22196212219174e-05
-6.56269838671855e-06
-3.11560650738655e-05
-5.62272971624728e-06
-2.21534152137343e-05
-2.04323475563332e-05
-1.71830542034006e-05
-5.58744666971904e-06
-2.82068044979144e-05
-1.25648344021129e-05
-1.97865487585346e-06
-1.20353032126033e-05
-2.39636908316587e-05
-4.94491018853214e-07
-4.40398102537282e-06
-2.54660383026701e-05
-2.79682375133819e-05
-2.71579107670195e-05
-2.97701155971323e-05
-1.25852364121215e-05
-2.76604903071894e-05
-3.21020992690719e-05
-2.02125574646149e-05
-4.91165926627855e-05
-2.87168499510269e-05
8.32081371154336e-06
-1.85880604618588e-05
-1.02256371666027e-05
-8.13983670225538e-06
-1.94323650033922e-05
-2.98873751516175e-05
-1.86273413952779e-05
-1.29640082848788e-05
-1.76714787500896e-05
-1.5131950655595e-05
-1.58011689166734e-05
-2.18891665949026e-05
-2.31704126796149e-05
-5.72637934079038e-06
-3.0225918963289e-05
-3.92847513076696e-05
-2.60676213450815e-05
-2.02441018530334e-05
-9.08496558380982e-06
-1.45264978878983e-05
-3.49297017797461e-05
-2.33634924494027e-05
-1.98353440548025e-05
-2.27146169797583e-05
