# Supplementary material for: Research on computational propagation and identification of mine microseismic signals based on deep learning
Source: PLoS One. 2025 Oct 22;20(10):e0334641. doi: 10.1371/journal.pone.0334641 (PMC12543183; doi:10.1371/journal.pone.0334641)
Supplement: S3 Data — (ZIP) [file pone.0334641.s003.zip › 000100500002889.xlsx_0.txt_24.txt.txt]

-2.00120011818238e-05
-1.426598601072e-05
-6.64591796399838e-06
-2.40402419322688e-05
-2.25675701573326e-05
-3.8009630922125e-05
-2.99605772037496e-05
-3.08057346838269e-05
-1.57675904842997e-05
-3.17901938011051e-05
-1.9920427639385e-05
-1.95669661308833e-05
-3.80701461924054e-05
-1.05903866598595e-05
-5.71180342978093e-06
-7.0244637449614e-06
-1.96784093737139e-05
-3.06429767222026e-05
1.5409810773479e-06
-3.16714021168816e-05
-1.852509231102e-05
-2.3506393675113e-05
-2.9168701451061e-05
-4.08336989037884e-05
-1.6233991870285e-05
-2.56356215379531e-05
-4.12354982050936e-05
-2.12108096502254e-05
-1.43541964934298e-05
-1.23740989372331e-05
-1.58149619116746e-05
-3.21477018632722e-05
-2.6491188241827e-05
-2.00874576042027e-05
-1.95548342185219e-05
-2.37388933390378e-05
-2.94254547407699e-05
-2.14544623683572e-05
-3.86726588710997e-05
-4.1946789897414e-05
-3.56317454571313e-05
-1.92862168814582e-05
-2.43862052962527e-05
-2.01474039613034e-05
-2.62811060026257e-05
-2.83682146223972e-05
-2.39752390064648e-05
-1.99840442516586e-05
-2.47267560899533e-05
3.5045142193348e-07
-3.2768159425616e-05
-2.02843230587864e-05
-3.49048449646067e-05
-1.67858900507212e-05
-3.3619221785531e-05
-2.57157210306723e-05
4.4902133461224e-06
-7.19365791126259e-06
-3.12955966208239e-05
-2.19337436440116e-05
-1.94671315620299e-05
-1.9064198811188e-05
-2.90797116254396e-05
-2.22764400457378e-05
-2.8467080485713e-05
-1.14082589622972e-05
-1.92940637819923e-05
-1.64147292144423e-05
-3.85631801890028e-05
-4.77314064602556e-06
-2.43394849220569e-05
-1.83277447424549e-05
-8.58239638763005e-06
-1.98492870353752e-05
-2.25286467640083e-05
-1.76585600383579e-05
-2.55482772850002e-05
-2.40095724246523e-05
-2.59392109635697e-05
-4.72283401589935e-05
-3.01392236885822e-05
-1.93799978030429e-05
-4.25863362109517e-05
-1.83580654123173e-05
-3.18734051151108e-05
-1.52923709451897e-05
-2.11541948492976e-05
-2.9856119848544e-05
-5.91622155554424e-06
-9.02936412435879e-06
-2.92891857491072e-05
-1.77913042963792e-05
-3.79840300116084e-05
-1.97823827406816e-05
-3.06122873486902e-05
-4.59778399686529e-05
-2.02289037766956e-05
-1.34546236780401e-05
6.85875859437561e-06
6.45512990193461e-07
-2.10071269979097e-05
-1.69216389693727e-05
-1.92369920208231e-05
-1.30411868268207e-05
-3.15106935819328e-05
-1.29137822037541e-05
-3.84664468421412e-06
-2.65234465717692e-05
-2.37275378339635e-05
-2.67218817330861e-05
-2.32491863273174e-05
-3.57029141589199e-05
-2.50194445461863e-05
-3.10509762420393e-05
-1.64180152178674e-05
-4.32618323867946e-05
-1.32312579090205e-05
-3.29866795156384e-05
-2.59710684899982e-05
-2.00962635880032e-05
-2.09186712847274e-05
-8.06456984230989e-06
-2.53221931171679e-06
-1.27825742132321e-05
-1.11245419912372e-05
-9.03359082850102e-06
-2.91113912156277e-05
-1.95666752236702e-05
-2.05335516951577e-05
-2.8576839887059e-05
-6.58865114137233e-06
5.93088072129978e-07
-1.97806834248505e-05
-2.96675809539731e-05
-9.07303839151414e-06
-1.02811246019617e-05
-8.0883909419863e-06
-9.25776650968129e-06
-6.74787084473968e-06
-1.01743584218707e-05
-2.68680448490417e-05
-3.33846167408179e-05
-3.89512494419369e-05
-1.2200553457085e-05
-9.25787552177823e-06
-2.85085933387359e-05
-2.54044299909155e-05
-2.65471245583915e-05
5.18267349864665e-06
-1.78994132456606e-05
-8.09773999002178e-06
-4.06020863372688e-06
-1.50361080722395e-05
-1.67183219251423e-05
-2.07010067501741e-05
-3.27164671590149e-05
-4.0564882691925e-05
-1.47183657402983e-05
-3.68701557072882e-05
-4.99090166156421e-05
-1.58983067054037e-05
-2.5185576163486e-05
-3.49169720109056e-05
5.71092836149657e-06
-7.21586550715229e-06
-2.52313434368481e-05
-3.25554307203461e-05
-4.3817026187884e-05
-4.24822930428429e-05
-2.59872108173221e-05
-2.51784599799382e-05
-2.6432605419814e-05
-2.80513120226141e-05
-3.58418951967664e-05
-1.31233416591446e-05
-1.52486149564312e-05
-3.34809505535908e-05
-3.57178077659395e-05
-8.0702659617039e-06
-1.49385670892119e-05
-5.46974755004049e-05
-2.7271504197053e-05
-4.40896152542129e-05
-8.2842343444279e-06
-1.74316241283881e-05
-3.67531711071446e-05
-3.15353181589527e-06
-3.42845089575956e-05
-1.3262399859932e-05
-3.61048434944705e-05
-1.95431549962324e-05
-2.52203693617256e-05
-2.96743944606742e-05
-3.51418440459377e-05
-3.07528435047932e-05
-1.07308554180162e-05
-1.49930352488008e-05
-1.39042914470755e-05
-1.24494829943005e-05
-1.72333705712049e-05
-1.29218335047818e-05
-2.48735989401149e-05
-2.7210990594583e-05
-1.84970561379105e-05
-2.2785320177408e-05
-3.5925407813702e-05
-2.23180318173048e-06
-3.29909886274806e-05
-1.4743333216689e-05
-1.10034488538824e-05
-1.08835594763437e-05
-1.22049325616213e-05
-2.44715052794847e-05
-1.1820085340885e-05
-1.39481340631114e-05
-2.75947285068592e-05
-2.35058542558935e-05
-8.98824025254749e-06
-6.26583716753041e-06
-1.00900040565646e-05
-2.53356702814606e-05
-2.06155339568695e-05
-1.11995369955436e-05
-2.18793285145781e-06
-9.76153631908351e-06
-2.66167837606521e-05
-6.66258007266939e-06
-8.31380228606262e-06
-3.01212350266338e-05
-2.26651903658077e-05
-1.79517698267577e-05
-3.72304017230128e-05
-4.41612464234986e-05
-1.01232635985793e-05
1.78778378936347e-05
-4.52715555069445e-05
-2.42997442005753e-05
-2.68457855354773e-06
-1.20223013638781e-05
-2.50232086182804e-05
-1.62970862196088e-05
-1.04104445158595e-05
-2.0813106846755e-05
-2.90248581809506e-05
-2.2724008215635e-05
-1.23481582869404e-05
-1.50616280480321e-05
-4.75134668271126e-06
-1.61885049556431e-05
-1.73161852380918e-05
-2.70946824645012e-05
-1.93207028727156e-05
-2.08437935079652e-05
-7.333055232694e-06
-3.12938141787204e-05
-2.99723065897709e-05
-2.74338246953752e-05
-2.40051878543563e-05
-2.86538517475826e-05
-1.30866375874774e-05
-4.52205096974204e-05
-2.13806593035525e-05
1.92802537186775e-06
-2.55189161142661e-05
-8.75588108812789e-06
-1.30550658237159e-05
-8.68175383873554e-08
-1.0542826244104e-05
9.32796340711467e-06
-2.64616813611624e-05
-2.642461434736e-06
-2.49617503865053e-05
-2.66084784959442e-06
-2.17122408535237e-05
-3.57924055851471e-05
-2.16877256879503e-05
-1.813636579493e-05
-1.34867475028117e-05
-1.33098271777883e-05
-6.61853041396633e-06
-1.72417494582937e-05
-4.63132625349144e-06
-1.37158389603481e-05
-2.16215551911876e-05
-1.47793266610236e-05
3.9619179331222e-07
-2.62629672253902e-05
8.01298288774952e-06
1.70340643364801e-06
-2.67522336775484e-05
-3.61017204377917e-05
-1.9615203197061e-05
-3.39072442159977e-05
-1.03192676585189e-05
-3.21931320400926e-05
-1.72487990817094e-05
-2.61912962673723e-05
-6.79026351454406e-06
-2.9014128099027e-05
-1.53984685554592e-05
-1.70017348700787e-05
-2.59953147047585e-05
-1.15571493494948e-07
-1.04770803236827e-05
-2.09051638991874e-05
-3.28361142208486e-05
-4.99310775868303e-06
-2.88778267673219e-05
-1.59186676878676e-05
-2.43083634341029e-05
-2.3707405503578e-05
-3.35345093799923e-05
-2.32655802790749e-05
-1.52031406965295e-05
-1.91419236963071e-05
-2.04669971284991e-05
-3.6288812178954e-05
-9.66434098116837e-06
-3.10002661501126e-05
-2.80559910104766e-05
-1.79225620752432e-05
-2.24042166352697e-05
-1.38311377103516e-05
-2.83967627836007e-05
-3.52969417721015e-05
-2.77851607808266e-05
-2.2796214790417e-05
-8.99252218703184e-06
-1.66860938299871e-05
-4.37034468251095e-05
-1.12635399283863e-06
-3.32927368717499e-05
-1.21565062822984e-05
-2.960400232001e-05
-2.34628440765556e-05
-4.02990974252095e-05
-2.27772849324268e-05
-3.16554238258444e-05
-2.51192432413726e-05
-4.3138005587235e-06
4.7077296001858e-06
-2.45800699400882e-05
-2.22141070079289e-06
-2.32470743280973e-05
-1.18061139153289e-05
-1.90816778100887e-05
-2.44576456494722e-05
-1.98012220415938e-06
-2.37860446432866e-05
-1.731052382862e-05
-2.7224943634765e-05
-2.42502646172438e-05
-2.50448467811882e-05
-1.67253377086538e-05
-2.2392642753517e-05
-1.85719206129164e-05
-1.87200520347826e-05
-2.61374104642728e-05
-1.21026417382542e-05
-1.89997001019464e-05
-4.45056961143726e-06
-9.78552565544659e-06
-3.04370255572179e-05
-2.14634005964481e-05
-2.67020745469309e-05
-3.65084424907284e-06
-1.5769950192708e-05
-2.30757572757905e-05
2.18344173489135e-06
-3.53724039290197e-05
-3.97751037443997e-05
-3.12182120324172e-06
-2.17516312386418e-05
-9.49385853828084e-06
-3.81721849098599e-05
-7.75892241144225e-06
8.81128656716622e-07
-3.47254782252633e-05
4.51174379216517e-07
-2.47867074335179e-05
-2.63833858442078e-05
-1.60776479293084e-06
-1.08255140972867e-05
-2.58488313613e-05
-2.55265112402066e-05
-1.45844326589817e-05
5.47403125180827e-07
-9.80867819814868e-06
-2.08567279268247e-05
-2.49178792504655e-05
-2.2991990980531e-05
-2.2083609643619e-05
-3.44018139519099e-05
-2.00752736394893e-05
-2.08426896638651e-05
-4.47386481338907e-05
-1.64681047292559e-05
-3.79764717171048e-05
6.65619895688968e-06
-1.38589022465908e-05
-1.64105217603972e-05
-4.36125909927414e-06
-2.69161170354698e-05
-1.72049877962903e-05
-2.33630142196109e-05
-5.41387847260273e-05
-1.51983759455678e-05
-1.42642210817017e-05
-1.90984309360429e-05
-1.41314107139831e-05
-4.37490480345111e-05
-4.18258971423374e-05
-4.01624893049698e-05
-4.38927528678351e-05
-1.17678413580882e-05
-8.16405942000968e-07
-9.01220172325482e-06
-1.34406644279757e-05
-2.76538054784476e-05
-1.89367365677409e-05
-4.06613119309932e-05
-8.72132335054893e-06
-1.29066626721878e-05
-2.26352887282938e-05
-1.70908651509638e-05
-3.59000994018938e-06
-2.18598441447079e-05
-1.66673019000054e-05
1.22318378339395e-06
-1.75869095208681e-05
-1.92663090376742e-05
-1.7728616694424e-05
-4.91856032523795e-06
-1.76725640233899e-05
-1.16369477411184e-05
-1.56586088829582e-06
-8.63900501090722e-06
-2.66973411011689e-05
-3.19307462069823e-05
3.3439299547522e-07
-1.05158371111938e-05
-1.64694141421631e-05
-2.39163837027071e-05
-6.8798350028641e-06
-1.83157756447271e-05
-1.88730031643707e-05
-9.56183608253237e-06
1.52724449277907e-06
-1.05610840061793e-05
-8.99201601919184e-06
-4.52095724038933e-05
-1.08666928609086e-05
-6.02788628985944e-06
-2.45579740974848e-05
-3.20172394777882e-05
-1.80818918626068e-06
-3.49827504977515e-05
-2.21483806148284e-05
-1.34930925386053e-06
-1.88022206770755e-05
-2.2158364012908e-05
-3.13644203794929e-05
-2.16523334760841e-05
-2.37591710811176e-05
-1.98436640920512e-05
-2.13209368860925e-05
-1.94389780784095e-05
-7.95267672907898e-06
-1.65886154536825e-05
-1.83803041850905e-05
-3.70044263822911e-05
-3.08071048667713e-05
-2.53687271640003e-06
-4.24604896641873e-06
-2.13802345058989e-05
-3.10505775635293e-05
-2.84216953250566e-05
-2.08771681965107e-05
-5.80941623906178e-06
-2.17190747167672e-05
-3.90465516077365e-05
-1.85706490276091e-05
-2.06426247318143e-05
-1.45690029947221e-05
-3.42661382875625e-05
-2.42311511340102e-05
-1.14694748497927e-06
1.82959985521597e-06
-1.89145521481789e-05
-1.32600801231178e-05
-2.22316395801826e-05
2.39696503904406e-09
-1.7760383864929e-05
-1.01015882252484e-05
-2.40970564353227e-05
4.84741725793599e-06
-1.95577040947644e-05
-2.30315322873655e-05
-1.66395971653791e-05
-5.35947714635426e-05
9.64928594630127e-07
-3.46779685616871e-05
-3.94901393262614e-05
-2.52339369397037e-05
-2.6412801058606e-05
-2.0201822432798e-05
-1.81432704810841e-05
-2.75387013422626e-05
-2.40749337202945e-05
-1.61478596139198e-05
-9.37122464911971e-06
-2.48039485197909e-05
-7.72074393111957e-06
-1.6530549436786e-05
-1.1973507309965e-05
-3.40913242884476e-05
-1.85136864136415e-05
-3.77207022091919e-05
-4.02784349090215e-05
-2.64629084528941e-05
-1.55104915584291e-05
-7.74819385270519e-06
-1.16548638418603e-05
-1.60048463291887e-05
-1.62065056592111e-05
-1.55928935329588e-05
-1.25808773775726e-05
-2.58023208272202e-05
-2.65646869298362e-05
-1.92407025296936e-05
-2.76693232446314e-05
-1.16205183531883e-05
-1.73354509275906e-05
-2.37951722923175e-05
-4.43678315396334e-05
-2.86340249028813e-05
-3.86976595201626e-05
-3.74820130088135e-05
-3.31885933430593e-05
-3.60416208740983e-05
-2.57129709918184e-05
-2.72525129044973e-05
-2.48985940432015e-05
-2.6387449570271e-05
-3.13827206154876e-05
-1.84827596421263e-05
-1.29819720980474e-05
-2.38701459565016e-05
-1.98814669746807e-05
-2.80624387670053e-05
-2.28594318249637e-05
-2.85405577869527e-05
-3.98103540567804e-05
-1.73408784702893e-05
-1.96331645950783e-05
-1.25996151836356e-05
5.21367696714091e-07
-1.75390481527499e-05
-2.84738183895207e-05
-2.27443968235109e-05
7.44722713559959e-08
-1.78377346013842e-06
-1.82245048098966e-05
-1.63312384804573e-05
-3.35880265952411e-05
2.46347219054291e-05
9.40505069825319e-07
-1.13340881764651e-05
-2.001997895933e-05
-9.45415785182324e-06
-3.70581558382021e-05
5.10693060841879e-06
-2.07013646406657e-05
-7.42228721367642e-06
-2.20715934772993e-05
-7.45232152026513e-06
-3.98201364544743e-05
-1.85576123881854e-05
-2.51348613736179e-05
-1.5552377201276e-05
-2.49001780506787e-05
-1.3338696370578e-05
1.63526910878162e-06
-2.64903948967111e-05
-1.89882431017315e-05
-3.12785256187323e-05
-5.42670264983566e-06
-3.60541092049615e-05
-2.85306678201655e-05
-6.93472814061369e-06
-2.40257048833356e-05
-5.08098864635575e-06
-2.32201061581432e-05
-2.81654966709219e-05
-2.45450701474125e-05
-2.69073158916264e-05
-2.5934045413592e-05
-1.31622912772615e-05
-3.81698716242175e-05
-2.71275211483052e-05
-4.45237420148654e-05
-6.18880507019304e-06
-3.90641081086452e-05
-1.45932287310936e-05
-2.58030444289788e-05
-2.68127472273052e-05
-2.06260902712444e-05
9.6281103855675e-07
-2.68411780173149e-05
-2.04447064900449e-05
-3.3228123693188e-05
-2.76718852134837e-05
-2.41467134482304e-05
-2.32305815498079e-05
-1.19280765547601e-05
-1.13385484294099e-05
-1.26034810982587e-05
-1.77844075780292e-05
-1.95583202149919e-05
-1.22459014589537e-05
-1.80900517859688e-05
-1.46106585702016e-05
-2.43386856484003e-05
-3.51419345488053e-05
-2.86034542576944e-05
-1.52806157035854e-05
-2.95172448384741e-05
-2.7199437920617e-05
-1.86969627897497e-05
-2.47236702051405e-05
-4.8226323582575e-05
-1.40648208780353e-05
-4.27141722894326e-05
-2.69203632888122e-05
-1.36757205021793e-05
-1.12442441975806e-05
-1.63930556857939e-05
-1.5968449007264e-05
-3.14652369176669e-05
-2.2447797077713e-05
-2.47557293836007e-05
-2.81154546377902e-05
-2.13436642296487e-05
-3.02500200598916e-05
-3.16520770806097e-05
-1.70910354076092e-05
-1.17720404679406e-05
-1.92735949838099e-05
-1.54728786932162e-05
-2.3399059221444e-05
-2.45110117323261e-05
-2.30557533391409e-05
-3.10344111091667e-05
-1.37551281597946e-05
-1.86406838225763e-05
-5.18193971370121e-06
-1.60194214217036e-05
-1.75792763929589e-05
-2.7752017837678e-05
-1.57318177112038e-05
-2.22947412124284e-05
6.97664271547347e-07
-2.17221271912281e-05
-1.88790777629227e-05
-1.74552126411738e-05
-2.15668505220101e-05
-2.08724449074765e-05
-2.13358857103285e-05
-3.75622206011775e-05
-4.56472824235558e-06
-1.66277920355202e-05
-3.85685201013636e-05
-1.7875588755308e-05
-3.37208168086451e-05
-4.37096520622339e-05
7.86664192607617e-06
-3.3251134534597e-05
-2.12458666746211e-05
-1.8310884812369e-05
-2.67260667908696e-05
-2.21617340825699e-05
-3.06163965843605e-05
-1.82831105313911e-05
2.00838910715259e-06
-1.6636219264468e-05
-1.1017742675011e-05
-2.0184623410734e-05
-1.80303189568222e-05
-2.22556150031945e-05
-2.4645018381e-05
-2.6979429860105e-05
-1.95416000145344e-05
-2.7002485586749e-05
-1.48326798481612e-05
-2.55095411671731e-05
-3.23401016245312e-05
-3.45176654091634e-05
-2.13287989306574e-05
-1.2646357052899e-05
-3.50582000992946e-05
-2.69754623348126e-06
-2.02297385660501e-05
-2.42929004271007e-05
-9.36309322259585e-07
-4.71661234292935e-06
-1.11508181501535e-05
-2.91148648340352e-06
-1.38511203123493e-05
-6.74266594589149e-06
-2.69917312073453e-05
8.48590509057088e-06
-1.40279710760951e-05
1.49578014413589e-06
-7.90927489355316e-06
-7.8779883059269e-06
-1.53127202034335e-05
-1.39444238516172e-05
-2.60089885952463e-05
-2.04092965592812e-05
-3.75417981077797e-05
-2.06007909495126e-05
-4.45076228299843e-05
-3.48399521130525e-05
-3.42815724464907e-05
-2.9236806989009e-05
-3.35565516064999e-05
-2.69624719373861e-05
-1.68687293715273e-05
-2.52950901552328e-05
-1.11089332069959e-05
-1.59420117645413e-05
-4.15895171024633e-05
-4.18269594469265e-05
-2.37763608466826e-05
-1.55637810796844e-05
-2.12903188420048e-05
-1.78368902069459e-05
-2.41789144629472e-05
-3.77086876504921e-05
-9.09494253561177e-06
-1.18279226487659e-05
5.1062420685579e-06
-1.75017180661146e-05
-2.31219879175582e-05
-2.64001711651377e-05
-1.3373566640934e-05
-2.112111415888e-05
-2.47369364658867e-05
-1.12510625948968e-05
-1.98046271763643e-05
-1.82119899788815e-05
-3.96763773964847e-06
1.05708863506878e-06
-1.00396228772699e-05
-3.21948711073043e-05
-1.16280648811838e-05
-1.95921671092553e-05
-3.14107337517008e-05
-4.31096090328903e-05
-6.92238979371732e-06
-2.86736694935834e-05
-1.97276956524188e-05
-2.50625735358502e-05
-2.9731480309018e-05
-1.96110822394229e-05
-1.32153572393655e-05
-3.24459799218294e-05
-1.88356779709325e-05
-3.25591956262297e-05
-2.52436880874402e-05
-1.89667827876845e-05
-2.46786159985366e-05
-3.36813330459134e-05
-3.94958717519289e-05
-3.26602861453141e-05
-2.54096955709e-05
-3.4028802095673e-05
-2.53653767126375e-05
-1.90370137098791e-05
-5.41353146416347e-06
-9.14606013571407e-06
-1.65713285992116e-05
-2.15355517233351e-05
-1.94988296810111e-05
-1.68229010166588e-05
5.00506402909259e-07
-3.69582990442484e-05
-3.84932322284702e-05
-3.29425829827256e-05
-3.07249143801119e-05
-3.17566034958418e-05
-4.2070247635961e-05
-3.76212514652608e-06
-1.94488408653476e-05
-1.68254366691044e-05
-1.65419778897832e-05
-1.77223614807715e-05
-3.4348175897824e-05
-1.77931627560186e-05
-1.50109347562603e-05
-3.14738451121237e-05
-1.6426235792335e-05
-3.25536132849041e-05
-1.22846238927016e-06
-3.77345466151477e-06
-2.5762307653589e-05
-2.29143965912987e-05
-5.64998277041034e-06
-1.93795080981014e-05
-4.17664056280186e-05
-3.03779120017869e-05
-3.39355233419205e-05
-2.4205876980781e-05
-1.43675814459861e-05
-2.37284719524548e-05
-3.88476844550073e-05
-1.18819741678918e-05
1.06948115571699e-05
-9.91709652307151e-06
-3.79811284491402e-05
8.41909057684907e-06
-2.26513410271395e-05
-4.09785522524099e-05
-3.61051800522907e-05
1.04477717189688e-05
-1.68515805975328e-05
-4.26280229704002e-07
-1.66924122164009e-05
-2.25832592600447e-05
-2.05829973581406e-05
-3.16579330556096e-05
-1.29961136095806e-05
-2.50397081055753e-05
-1.94815285848214e-05
-1.68436754071749e-05
-4.70469102746526e-06
-2.93292320727624e-05
-2.05693700286432e-05
-4.79502395837371e-06
-2.28996802686164e-05
-2.10551917915658e-05
-3.0001565585188e-05
-2.87832707580666e-05
-1.4340707732143e-05
-2.3004780888014e-05
-1.31860644615283e-05
-1.10757090779884e-05
-9.71283459436521e-06
-3.96250496559447e-05
-1.46321956606454e-05
-1.76369326211801e-05
-2.2272993362236e-05
-1.1448733625766e-05
-3.44542732020857e-05
-1.97272983392212e-05
-1.97575452237884e-05
-1.16082087866007e-05
-3.12537096745856e-05
-1.07470052891694e-05
-4.55916086103387e-05
-2.02452642893945e-05
-2.45875994438721e-05
-3.2033013123842e-05
-1.82516035100858e-06
-6.13387520027595e-07
-2.50368301288276e-05
-3.37569894041673e-06
-1.637973120118e-05
-3.43947897976901e-05
-1.05376348578338e-05
-2.92766687237229e-05
-2.88152796989317e-06
-1.10303238935981e-05
-1.24813293141686e-05
-1.85002919455204e-05
-1.26044726223808e-07
-2.47926221292664e-05
-7.8036426719368e-06
-2.90053166982692e-05
-4.18282759252306e-05
-2.26029456936611e-05
-1.33325208233805e-05
-1.72647548546736e-05
-3.9111862080604e-05
-1.06432620444859e-05
-3.141511067349e-05
-5.3858118950977e-06
-2.65820455640651e-05
-1.98266392837283e-05
-2.51536496013377e-05
-3.38833219202912e-05
-2.23281591080461e-05
1.59507814532503e-05
-1.36667395315601e-05
-3.42922198006178e-05
-2.38675890157344e-05
-1.79519665294502e-05
-2.49639264215389e-05
-2.26030881735123e-05
-2.10640918292941e-05
-5.4481066520105e-06
-3.125680561363e-05
-3.65608657584869e-05
-2.83044053756579e-05
-6.26241024847029e-06
-2.3176782311244e-05
-1.46241606892757e-05
-1.52608953761413e-05
-7.13768070653579e-06
-2.64996696619072e-05
-4.53096158936007e-06
-1.50613475432898e-05
-1.36526606732258e-05
-7.97163343053216e-06
-3.512185294033e-05
-2.99994555981472e-05
-2.48237278841741e-05
-1.07689047857529e-05
-3.2024209111691e-05
-2.83345741031216e-05
-2.8878481100233e-05
-6.30853984691342e-06
9.60128152556713e-07
-3.08459498725796e-05
-5.41943811439632e-06
-1.17611991048468e-05
-2.39243702319837e-05
-3.34964316450394e-05
-2.03702838914357e-05
-3.64609580124937e-05
-3.15628752261225e-05
-3.81711032547328e-05
-4.66544034865996e-06
-2.79598852659823e-05
-1.34311861419144e-05
-2.98687873761226e-05
-6.8429914960718e-06
-1.95477572981878e-05
-3.03607419224303e-05
-2.42317794045879e-05
-1.6582598804854e-05
-3.21828327653438e-05
-2.95241408715587e-05
-1.243695760251e-05
-1.10302564666939e-05
-3.63627330345635e-05
-1.87885519938636e-05
-3.7372995540548e-05
-3.75837774008759e-05
-2.23866055275482e-05
-1.6637847832125e-05
-1.60012405839125e-05
1.81183553121076e-06
-3.84151683262998e-05
-4.14685917636512e-05
-2.62012552041913e-05
-8.71700980423415e-06
-1.14094372422535e-05
-7.56059793583806e-06
7.8915757119054e-06
-1.52968549291296e-05
-2.1796998750163e-05
-5.68934447865919e-06
-1.29514688982433e-05
-1.30723553173875e-05
-2.6567287038731e-05
-1.70475270324342e-06
-9.55640076399534e-06
-2.56914591278027e-05
-2.63385170949568e-05
-1.14065789427344e-05
-4.34113550913478e-05
-1.24397450675015e-05
-2.09367113691572e-05
-9.00435580266576e-06
-4.00286745497947e-05
-1.56402721499155e-05
-1.24777225506359e-06
-3.2387576887181e-05
-2.69443481214244e-05
-7.57029231837558e-06
-1.48811263675327e-05
-7.08108464206316e-06
-3.48426934792958e-05
-1.90531536438818e-05
-1.99260686599677e-05
-1.47787000075837e-05
-3.07173891142229e-05
-6.2546549555822e-06
-2.04253162690747e-05
-2.00943876567719e-05
-2.75431770596014e-05
-2.25876634772758e-05
-6.65543450032447e-06
-1.68340730833194e-05
-3.18925421037144e-05
-2.3345011700427e-05
-5.91994439718308e-06
-2.56247563059592e-05
-2.97609571720985e-05
-1.15642619598155e-05
-1.81129425146955e-05
-1.65964614676471e-05
-3.28175447924131e-05
-2.33150149951322e-05
-3.47724501394517e-05
-1.30624119721703e-05
-3.25114272898131e-05
-2.4304987156589e-05
-1.1309321526514e-05
-2.9626407779847e-05
-1.94214439136901e-05
-2.70001008427415e-05
-5.31972743661688e-05
-5.51061607628998e-06
-1.8741157725423e-05
-8.97195429116033e-06
-4.50903840332003e-05
-2.0632835524024e-05
-1.93259978370486e-05
-4.96652912674796e-05
-3.15318525339765e-05
-1.85840516270363e-05
-3.28704256349115e-05
-8.48335047599775e-06
-8.24734996954086e-06
-3.65390687603736e-05
-1.52150149195139e-05
-9.24302528110329e-06
-6.37067546481923e-06
1.27819380520911e-05
-3.60463998540659e-05
-2.53708172286535e-05
-1.09476907873524e-05
-2.47743419879441e-05
-2.01405561389408e-05
-1.73065765090116e-05
-3.24277270251941e-05
-2.53282633782925e-05
-1.95597038830261e-05
-8.351824558946e-06
-2.46871189070455e-05
-4.23245833748065e-05
-1.7161573709465e-05
-9.31080843688301e-06
-1.0548816790825e-06
-3.085716384215e-05
-8.63636194175639e-06
-5.47528949198465e-05
-2.29986137829369e-05
-5.46461871792863e-06
-1.12487631576675e-05
-1.58009371626337e-05
-3.12604566254145e-05
-6.40489462676104e-06
-2.51834118651135e-05
-2.08112706393811e-05
-8.78704853435891e-06
-2.43256514910287e-05
-3.36386399877668e-05
-2.80191840389809e-05
-4.40830763461137e-05
-9.28478669794198e-06
-2.90014397297344e-06
-2.50649202881412e-05
-1.67030713409502e-05
-2.3052694356999e-05
-9.58688872457267e-06
-1.422739646646e-05
-3.59011336615186e-05
-2.27044676518207e-05
-1.55111008049536e-05
-1.44293304340591e-05
-2.72770121211489e-06
-2.52982536339976e-05
-2.0249791416559e-05
-9.26034540689401e-06
-2.67422992693346e-05
-2.50840694597543e-05
-2.94820138785352e-05
-7.9354055849278e-06
-1.78482954263151e-05
-3.4121286966069e-05
-1.87911331814721e-05
-8.86643404336211e-06
-3.48278755524256e-05
-1.87201091527201e-06
-3.83300688539372e-05
-1.49337139861605e-05
4.179117885905e-06
-1.08994857920494e-05
-1.8929723761295e-05
-2.42505044668161e-05
-1.84588489294237e-05
-2.40770415807766e-05
-3.3001886434656e-05
-3.07883975573423e-05
-9.32159523842287e-06
-3.47818051519885e-05
-3.18459475551731e-05
-1.09832880942937e-05
-2.19594459212226e-05
-3.4656200049182e-05
-4.02896098215583e-05
-3.42494369794884e-05
-4.45247776240174e-05
-1.11702859268294e-06
-1.37042414873277e-05
-2.12584250087989e-05
-3.89192800607112e-05
-1.34981283229641e-05
-2.01287435760194e-05
-7.92276535864925e-06
-3.50977561031791e-05
1.01533142291838e-05
-6.84961352146531e-06
-3.94767188187289e-05
-9.00810754378309e-06
-7.00347006639609e-06
-2.59734406009842e-06
-1.94329463643805e-05
-1.38083994837905e-05
-3.68645216687554e-05
-1.96856383898591e-05
-5.46861095916005e-06
-2.17310241127256e-05
-9.47499409090968e-06
-2.73122715696283e-05
-2.65158778594245e-05
-4.60293929436454e-06
-4.03596745133018e-05
-4.13405254921128e-06
-5.53503293282429e-05
-1.68279771723471e-05
-2.80841930132766e-05
-3.98132326488768e-06
-1.67968705137703e-05
-4.3906093196847e-05
-9.02284865576126e-06
-9.35593722376031e-06
-3.89855196956422e-05
-2.36311757803072e-05
-1.41563352853712e-05
1.06573429664623e-05
-5.75494387913066e-06
-3.28206799783398e-05
-1.99979023058232e-05
-8.76456959877048e-06
-2.81750549508699e-05
-1.31767798766123e-05
-1.54699030291338e-05
-2.30020290080558e-05
-2.61426466351119e-05
-8.40158846129924e-06
-2.69690697162234e-05
-1.59634947542701e-05
-1.97842546984218e-05
-1.82789736356157e-05
-1.22104929125799e-05
-5.77511809251892e-06
-1.56473666681068e-05
-1.08428198314689e-05
-4.07555331475796e-05
-3.32215471237247e-05
-1.09001456430274e-05
-1.60583347132051e-05
-2.41314056020426e-05
-2.18845203911326e-05
-4.48998629177342e-05
-3.5463657189527e-05
-2.21337536013231e-05
-2.23469277666206e-05
-1.56720628507159e-05
-3.02406696147832e-05
-3.36665365476259e-05
-1.86642942858908e-05
-1.23177285833996e-05
-3.71447256868337e-05
-4.2311777070539e-05
-3.06976991837049e-05
7.37726543513381e-06
-1.00546861334578e-05
-2.01505304312935e-05
-1.72257009202928e-05
-9.80723822381031e-06
-4.96255525558299e-06
1.45634584026561e-05
2.57766727230421e-06
-1.77253415041243e-05
-2.44671406024785e-05
-2.97894077079095e-05
-1.98818844950132e-05
-1.22828114473745e-05
-2.17578441595242e-05
-2.20697045943269e-05
-3.53441817574193e-06
-3.54149485845919e-06
-1.49810093009293e-05
-1.17777782708812e-05
-1.05489739705379e-05
-2.13113183148742e-05
-2.51480454581694e-05
-3.28000991256665e-05
-4.45308959621253e-05
-2.09834269847057e-05
-3.16560418056597e-06
-3.8299627689188e-06
-1.70818366030912e-05
-1.25091054992708e-05
-1.93873178833068e-05
-3.08045744527604e-05
-1.25014426872118e-05
-1.50173423745008e-05
-3.13437200332023e-05
-2.03860519837962e-05
-2.57495154611084e-05
-1.23797828027875e-05
-1.44527903109663e-05
-2.68036509277495e-05
-1.71316025905795e-05
-1.34625556484701e-05
-2.19440816136634e-06
-4.21029281116059e-06
-3.13969152385985e-05
-2.43011088891257e-06
-2.88720309674621e-05
-1.65715486089687e-05
-2.45217318246065e-05
-2.43535056722199e-05
-2.33427254577226e-05
-2.86097545854314e-06
-2.58459467393608e-05
-2.49922866571328e-05
-2.29376805941429e-05
-1.42150507486988e-05
-1.97777130141407e-05
-3.67852728849141e-05
-3.12084160427465e-05
-2.33304226363584e-05
-1.83853925828952e-05
-1.52182562059216e-05
-1.12321410238126e-05
-3.11537630372602e-06
-2.64999960422942e-05
-3.44266754798873e-05
-1.35620583198138e-06
-3.91999162316104e-05
-2.91891501252185e-05
-2.97916138284692e-05
-3.25648710904391e-06
-4.31533486300137e-05
-2.40091570053686e-05
-1.36161908577934e-05
-1.74999172557055e-05
-2.36871373999757e-05
-1.15026503797857e-05
-2.25082062756283e-05
-4.15875839238282e-06
-1.68966543227496e-05
-1.54150229962844e-05
-6.28482975448947e-06
5.62816595959866e-06
-5.81178360329913e-06
-2.63614227492241e-05
-3.49556458245497e-05
-8.19749523742293e-06
-1.34716039638092e-05
-3.23591524617265e-05
-2.13458614318479e-05
-3.70125468507614e-05
-3.04538635647747e-05
-2.0114315938968e-05
-2.90888520873164e-06
2.34976261622708e-06
-3.38209232780739e-05
-2.43715721749408e-05
-2.39957953396382e-05
-1.42406621007052e-05
-2.39625268421159e-05
-1.91708376412549e-05
-2.87680716527167e-05
-2.37354107196731e-05
-2.10355985978558e-05
-2.53401519884223e-05
-2.07742845607287e-05
-2.24106148658571e-05
-3.22364166448363e-05
-2.56915131953858e-05
-6.69834035991406e-06
-5.35148719262733e-05
-3.42786877104344e-06
1.34156798282884e-06
-2.16289151649531e-05
-2.03234402599934e-05
-2.26317183166236e-05
-1.74869900279864e-05
-2.49890021187604e-05
-4.80479562583146e-06
-2.38512327979662e-05
-1.82488496502003e-06
-2.20243332291918e-05
1.70629019263092e-06
-1.5680399221864e-05
-2.22332327621288e-05
-1.78565361077998e-05
-6.7624542266918e-06
-2.78774475753206e-05
-1.88647190327602e-05
-1.91615757143309e-05
-1.58402354813726e-05
-3.76463880270258e-05
-1.65362632514644e-05
-6.34531398186096e-06
-1.04281043301889e-05
-2.06112237496034e-05
-9.6822942692431e-06
1.59954485681108e-06
-2.9492279452802e-05
-2.76335136521961e-05
-7.10527848620295e-06
-2.67638518114368e-05
-3.16658217875143e-05
-2.37745394365834e-05
-3.92070175022797e-05
-1.73689541596559e-05
-2.08890643142928e-05
-1.54425914836596e-05
-6.63799629773681e-06
-4.61210084941127e-05
5.07130557160214e-06
-2.34791482230142e-05
-1.96598039154226e-05
-1.38601638139727e-05
-4.39480478355592e-05
-2.38848368771745e-05
-1.47087804148874e-05
-9.18907008221223e-06
-4.30691989836801e-05
-6.03616929052548e-06
-9.49621188255718e-06
2.10794719694281e-06
4.10382825728415e-07
-1.26037504336094e-05
-1.17266655339715e-05
-1.26180940926182e-05
-1.29233948559306e-05
-3.0738725890139e-05
-2.69055677981521e-05
-7.78469693078036e-06
-2.19263537556153e-05
-3.82110406745221e-05
-6.48767354511824e-06
9.13624860657852e-06
-2.22141045646209e-05
-2.05220562834e-05
-3.6946967370745e-05
-4.74527971299598e-06
-1.11185617853866e-05
-2.74409682825216e-05
-5.43366768984992e-05
-1.94277114048658e-05
-2.32094184599123e-05
-1.25824962068205e-05
-9.72442233501817e-06
-3.44460553391054e-05
-2.56351627297538e-05
1.6647458136451e-06
-2.3190212724263e-05
-4.22035451355774e-05
-4.09957524964962e-05
-1.76751912888684e-05
-2.6257302802659e-05
-4.17506447185828e-05
-1.12894203557803e-05
-1.64517410271919e-05
-3.40337581688904e-05
-1.28845868684957e-05
-3.07256654994289e-05
-2.96746303061358e-05
-1.09069119212925e-05
-1.90686013398972e-05
-3.23158787962568e-05
-1.99900095900279e-05
-1.82340854824517e-05
-2.09344599835825e-05
6.06772409391648e-06
-2.99974409514924e-05
-1.73619279131793e-05
-1.83620199367818e-05
-2.66499589127091e-05
-1.21071842368836e-05
-2.50387745959722e-05
-2.51596414980135e-05
-2.58692227816287e-05
-3.13862388078897e-05
-2.84837768226521e-05
-1.85109610047296e-06
-3.95680942266445e-06
-2.02636416049929e-06
-2.94576841237834e-05
-1.15911163491192e-05
-1.16999761813689e-05
-2.51222786604743e-05
-2.91222899125792e-05
-2.98002857697927e-05
-2.00241611527084e-05
-1.74213754010002e-05
-1.11292630079311e-05
-1.29455441003788e-06
-2.50622369752909e-05
-2.50124160433544e-05
-3.13982429925131e-05
-3.16005650679368e-05
-2.28133512660021e-05
-3.0751895949156e-05
7.17286208821078e-07
-8.0707142825058e-06
-2.73926305459786e-05
-1.94728464388182e-05
-4.82830024340107e-05
-2.69283423939808e-05
-1.27833829768187e-05
-1.4706726928118e-05
-1.7828090773519e-05
-1.55928446842314e-05
-2.95362546427302e-05
-1.99502467377602e-05
-2.99712736659251e-05
-4.04833192166459e-05
-1.6179423127972e-05
-2.69347113174772e-05
-1.66892358335937e-05
-6.94949154209843e-06
4.47372757379226e-06
-4.00112919258739e-05
-3.18351232814732e-05
-1.28476226281083e-05
-3.14280395710636e-05
-2.75083042751084e-05
-2.41327265048769e-05
-4.28706592998555e-05
-2.89695081231174e-05
-1.98196001777155e-05
-1.71993720634512e-05
-1.84685975156294e-05
-2.89016744569092e-05
-4.77894721527484e-06
-2.34489415210529e-05
-9.92750462068141e-06
-1.79324763999732e-05
-1.49040279995831e-05
-9.9297008145603e-06
-2.82617978282878e-05
-1.44815540737837e-05
-1.01604517280254e-05
-1.61115496850064e-05
-3.56296977825924e-05
-2.54384826663639e-05
-4.65171877290884e-05
-2.06530737092535e-05
-1.4288623653033e-05
-5.26459400014542e-05
-1.70923743726675e-05
-1.68890111223608e-05
-3.7857405440958e-05
-5.84698941264575e-06
-4.22104488915151e-05
-6.65833658025061e-06
1.14746833615958e-06
-2.55322952262633e-05
-1.56149185766248e-05
-1.67550301462379e-06
-3.28973975136384e-05
-1.8478704235767e-05
-2.9614746429638e-05
-2.97565838798295e-05
-2.37485692277724e-05
-1.47127960194193e-05
-3.00887109456944e-05
-2.95305329939769e-05
-2.28995798968025e-05
-1.97058908234745e-05
-3.59887468021443e-05
-3.18709761598583e-06
3.19031872627264e-07
-1.55737342819873e-05
-2.02565908011209e-05
-2.81834974566528e-05
-4.38288292070159e-05
-3.08650861605572e-05
-7.20686102882785e-06
-2.79022275478615e-05
-4.76419473498024e-06
-1.22043292597261e-05
-1.75071439830475e-05
-2.67793429516937e-05
-2.8221695341006e-05
-1.40514267412005e-05
-1.60290671154595e-05
-4.66323719100206e-06
-2.15081903312646e-05
-1.11106869448587e-05
-1.48871182753714e-05
-3.38583027364305e-05
1.12447718022773e-07
-2.86455068271631e-05
-6.44488605368998e-06
-3.25515267548768e-05
-2.20728670313693e-05
-4.7072207941235e-05
-4.72331238400449e-05
-2.21126280421716e-05
-3.06603201370244e-05
-4.09119745698286e-05
-1.20575105593691e-05
-2.90397973121064e-05
-2.37200970944333e-05
-2.12167721423549e-05
-1.59594277283568e-05
-3.40715673964547e-05
-1.66278582191183e-05
-2.3289640954588e-05
-3.13356675502819e-05
-2.33196070270406e-05
-3.75165089897917e-05
2.12434357606071e-06
-1.25323384980214e-05
-2.56845945805784e-05
-3.30210382736163e-06
-3.02479038448902e-05
-2.0070634178043e-05
-2.38096486491646e-05
-1.32636857387486e-05
-3.60092090885316e-05
-1.64948344435966e-05
3.00017153988474e-06
-2.80780739105921e-05
-2.44687133405622e-05
-3.88483434796578e-05
-5.48314057470816e-06
-6.89826639340632e-06
-1.7971913853712e-05
-9.05280445403239e-06
-2.12678772419047e-05
-3.54584684291485e-05
-1.09441069389188e-05
-1.75802127014382e-05
-2.40848017740824e-05
-3.52904693304408e-05
-1.62271753215952e-05
-3.20739228299515e-05
-2.34493702081333e-05
-3.42064063244727e-05
-1.45934548699157e-05
-1.21536086312738e-05
-1.97582711262747e-05
-2.95992536387142e-05
-1.26927911121753e-05
-4.78451901943366e-06
8.75241181099896e-07
-2.79922234767457e-05
-3.89712000122091e-05
-2.54289698346368e-05
-4.67268423881886e-05
-1.43907250047473e-05
-1.01270046821208e-05
-9.24922898417398e-06
-3.15564599019892e-06
-1.69831025902829e-05
-1.10325859604181e-05
-1.87826724394194e-05
-3.55683812734779e-05
-1.01051411070557e-05
-2.71807116542164e-05
-3.20487955617369e-05
-2.82502431338166e-05
-1.2666367726819e-05
-8.8534292348668e-06
-1.20248932089067e-05
-2.35965189956248e-05
-1.7972263607529e-06
8.43852903701437e-06
-1.23142540886903e-05
-1.86589128397664e-05
-1.08509744201808e-05
-3.3076059738159e-05
-2.9516155777053e-05
5.18801443077308e-06
-6.36287847902114e-06
-3.05854379034764e-05
-1.24006784723425e-05
-1.90237006254759e-05
-2.60169055186354e-05
-3.11881287042942e-05
-3.41688812514291e-05
-1.57056494955604e-05
-1.6676423280312e-05
-2.01909159677823e-05
-3.00292541300441e-05
-1.67792228276356e-05
-4.5803558636976e-06
-2.66302796350809e-05
-3.24529836398613e-05
-4.99854087876595e-06
-3.39727558590757e-06
-1.5751907442761e-05
-3.547591392634e-06
-1.21602297282802e-05
-4.1914815689397e-05
-1.65363843291222e-05
2.90545175061638e-06
-8.41132647804218e-06
-1.74273441966331e-05
-2.70481282195183e-05
-1.21302702220309e-05
-1.74056831415272e-05
-4.06452044048957e-05
-2.36637815452232e-05
-2.77618110205508e-05
-1.40202157760717e-05
-2.25590792636133e-05
-2.05757804681315e-05
-1.54116427982354e-05
-1.86126529703962e-05
-1.55002955731987e-05
-4.83557332051523e-05
-2.41870284424615e-05
-1.17928005355886e-05
-3.29271925707594e-05
-2.99032528125474e-05
1.71609253377629e-06
-1.57597105451478e-05
-2.79028536448412e-05
-4.02813539618872e-05
-1.30865414085571e-05
-3.1348385828917e-05
-2.335175368963e-05
-4.47419437301363e-05
-1.52739566534028e-05
-4.01195520404145e-05
-4.8543790252168e-05
-2.7536384045597e-05
1.74375855957179e-07
-1.46748093072513e-05
-2.57298026848721e-05
-6.9486813161336e-06
-1.59599448159984e-05
-1.46487562631712e-05
-2.36069833609381e-05
-1.99215575719026e-05
-2.93973189239866e-05
-4.00638953788287e-05
-2.98671149613267e-05
-3.73735647472052e-05
-2.4444285515592e-05
-2.41605066176837e-05
-4.2892508710173e-05
-2.80565341329651e-05
-8.81490088506961e-06
-1.89388831007624e-05
-9.4028224704004e-06
-2.06304673395474e-05
-4.46726035302639e-05
-3.00516519299145e-05
-3.38036613290242e-05
-1.11432328992612e-05
-2.94856179231211e-05
-2.04754927574898e-05
-2.11355168305971e-05
-3.24817811119698e-05
-2.76200282988187e-05
-1.46102497141248e-05
-3.67257231096898e-05
-2.89567569801496e-05
-1.42624750994686e-05
-2.07847467475094e-05
-1.30893850442483e-05
-3.42591059398174e-05
-2.43776519794921e-05
-3.40254762308265e-05
-1.95084797272838e-05
-2.8847003245991e-05
-3.65876323202696e-05
-1.40522520154643e-05
-4.353647476605e-05
-3.68018826283121e-05
-2.36032161962667e-05
-3.53931316620629e-05
-3.27924193257213e-05
-2.3070441484621e-05
-3.92724162484254e-05
-1.66570260872119e-05
6.3927093177629e-07
-1.55853614298544e-05
-1.31011259161863e-05
-2.76984825988286e-05
-1.47133683835785e-05
-4.97118340692106e-05
-2.35830733118213e-05
-2.54127908328055e-05
-3.3715120521456e-05
-1.53662651821276e-05
-1.66069137495194e-05
-1.66394966548314e-05
-1.86635864092643e-05
-9.2203493834657e-06
-6.98769683221697e-06
-1.17126326476618e-05
-2.09196800908945e-05
-1.7930730513543e-05
-1.88782675739744e-06
-2.77836036943285e-05
-1.28688578288602e-05
-2.88431263114285e-05
-2.04970242378842e-05
-1.639898148768e-05
-2.46460475875372e-06
-2.97889994151831e-05
-3.75035642857751e-06
-3.29696653590309e-05
-3.27854766608269e-05
-2.86588467026883e-05
-1.53806772908058e-05
-1.48509616474333e-05
-2.58807330582524e-05
-3.44560182616506e-05
-1.20874334986634e-05
3.94413784579924e-06
-8.91672947155679e-06
-2.00619946024184e-05
-1.25821385866601e-05
-3.49908653794571e-05
-5.6592138766766e-06
5.17116957642575e-07
-1.41821179199947e-05
-1.78680430383236e-05
-2.3922667911308e-05
-3.10576433644039e-05
2.94012722015763e-06
-6.71720913358082e-06
-1.64630601669009e-05
-4.52833482765167e-06
-2.42242105158372e-05
-3.56621640842094e-05
-2.61720704391891e-05
-7.76876034276617e-06
-2.71722917063106e-05
-2.65852630585285e-05
-1.8280950895154e-05
-2.59413821551618e-05
2.88457737865192e-06
-3.71423160050246e-05
6.56318942098662e-07
3.63153671507606e-06
-2.85157999725085e-05
-1.13398501493176e-05
-3.208414210093e-05
2.73046204815432e-06
-1.90326383145611e-05
-3.5945343697849e-05
-8.46210778685277e-06
-1.56452505542093e-05
-1.43170839520655e-05
-1.55066395195079e-05
-3.14209853238526e-05
-2.61787429958518e-05
-3.52066593828075e-06
-1.66981499223174e-05
7.59432177977366e-06
-5.76995945234148e-06
-8.83007202987067e-06
-1.09503796908934e-05
-2.10401647596327e-05
-1.04238306966512e-05
-3.6777620514152e-05
-1.61622308449011e-05
-1.54209295076137e-05
-2.53323291294862e-05
-3.06378221493073e-05
4.59775607172912e-07
-3.57804812321153e-05
-1.14029642529378e-05
-2.8530639404854e-05
-1.42911992633106e-05
-1.95593982987165e-05
-1.55137406233723e-05
-2.09235674484495e-05
-2.04518057412535e-05
-2.84315996872367e-05
-3.31905394710385e-05
-2.72177451833958e-05
-2.09343970966748e-05
-2.52911449924385e-05
-1.77584043530656e-05
-1.17530020439831e-05
-3.64777744647522e-05
-6.79283079938333e-07
-3.02407863956978e-05
-3.388805483606e-05
-1.56924086077049e-05
-2.29894010205946e-05
-1.7013047305108e-05
-1.28646566250478e-05
-7.3898442763281e-06
-1.95479423238896e-05
-6.54551409559283e-06
-1.6493062466194e-05
-1.77385764270988e-05
-1.16647150265889e-05
-1.75682100806016e-05
-1.55050566099522e-05
-1.30188683607346e-05
-3.4034545356532e-05
-2.73846797331175e-05
-1.85086310742309e-05
-1.50442975266632e-05
-7.04549651512394e-06
-2.33913359604338e-05
-2.07139258324739e-05
-7.07338382219238e-06
-2.41846754206443e-05
-4.80792058113427e-05
-1.51597745979018e-05
-1.98828831803818e-05
-7.91991536429375e-06
-1.65096806535636e-05
-2.2381384536154e-05
-2.6053844644291e-05
-3.28977062964997e-07
-3.09163663699124e-05
-2.81063164874103e-05
-1.12551455356807e-05
-3.41955794124658e-05
-1.75179412413898e-06
-2.36453087309435e-05
-3.24255057162078e-05
-1.20836589468158e-05
-1.59922477898303e-05
-4.60456239646524e-06
-2.90649296993965e-05
-1.56804802433909e-06
-4.56383647517605e-05
-2.62849251414728e-05
-1.44463657966043e-05
3.20113544617989e-06
-1.38723038450655e-05
3.85200623200792e-06
-3.36897457311269e-05
-7.14035904920663e-06
-3.11096348943256e-05
-3.18503263332359e-05
-1.81119389697793e-05
-4.0909975554913e-05
-3.34492338201019e-05
-1.23043671613258e-05
-1.69718146176006e-05
-1.33517600558453e-05
-1.42575395364737e-05
-1.0837530219919e-05
-1.56078588183669e-05
-2.85523085943263e-05
4.42926425904432e-06
-2.9968288684607e-05
-1.33613188020992e-05
-1.19749421403708e-05
-2.34974958987916e-05
-5.90076744487078e-05
-2.02531380809501e-05
-4.29863922881966e-05
-1.2747991165273e-05
-7.61297197409811e-06
-3.40996751214597e-05
-2.47014461243218e-05
-2.08498287048606e-05
-3.00070140713278e-05
-8.90040397182075e-06
-8.94930150946569e-06
-2.38274131190009e-05
-3.06837544618282e-06
-3.30320356199446e-05
-3.15842435980799e-05
-1.33621919701522e-05
-1.25613053595007e-05
-5.09134657003985e-05
-2.24579111849334e-05
-1.29813266401161e-05
-2.02998524208869e-05
-3.86387228973621e-05
-8.00487866462899e-06
-1.58863934885977e-05
-1.88336837574364e-05
-6.85177825420015e-06
-2.71427917834515e-05
-2.11365331390009e-05
-2.15150861313884e-05
-1.40038505044879e-05
-1.3786404510192e-05
-1.8809871981978e-05
-3.09754973537218e-05
-1.00541579417637e-05
-1.98830251918438e-05
-1.32468375170608e-06
-3.81364919100319e-05
-1.3067051994788e-05
-3.43772782298553e-05
-2.84547016117243e-05
-3.25951456414233e-05
-9.95065940244029e-06
-3.06567975417269e-05
-2.51717452265153e-05
-3.23244657529484e-05
-3.09044480469457e-05
-1.61379238875962e-05
-9.04812218793554e-06
-1.7035341218026e-05
-1.34798341125604e-05
1.12269001517017e-05
-1.80446306550706e-05
-2.69803185750681e-05
-2.34232491545181e-05
-1.98628991033762e-05
-3.57375196459319e-05
-3.01546073691628e-05
-8.78985984651545e-06
-2.43932492098873e-05
-1.39008127600279e-05
-2.78079828564291e-05
-2.32988448573272e-05
-1.66777436895112e-05
-2.61582021181591e-06
-4.39785236100436e-05
-2.60014761883172e-05
-8.39482996605145e-06
-3.55322359441663e-05
-2.63597237404134e-05
-3.76069286019246e-05
-1.3696523635735e-05
-3.24653752647026e-05
-2.3567964782491e-05
-3.64795167951366e-05
-2.37072754461333e-05
-2.64118235119476e-05
-1.70549743651333e-05
-2.9517766742041e-05
-3.22274464593282e-05
-3.76371669199942e-05
-3.12603671471171e-05
-2.66577904732419e-05
-2.2546171728529e-05
-4.13853679776933e-05
-3.45145074449604e-05
-2.34297161069165e-05
-5.04131125962589e-06
-1.43624216752679e-05
-3.42157152550419e-05
5.23030504174898e-07
-3.35033361358491e-05
-2.88308288209155e-05
-2.65646093731396e-05
-1.72987214389684e-05
-3.02486935318191e-05
-9.79394640000519e-06
-7.89236936923573e-06
-2.61610163964001e-05
-2.78082788986273e-05
-2.4459291100396e-05
-3.90684287589128e-05
-2.73092054524724e-05
-1.65226269266713e-05
-1.75839719396894e-05
-7.8023071481843e-06
-3.20250064621939e-05
-5.30008963679938e-06
-1.17573621243023e-05
4.75088032235786e-06
-8.25283680316568e-06
-1.13263619879057e-05
-3.08077681915091e-05
-1.69934500318132e-05
-2.22763231123744e-05
-1.86254656032456e-05
-1.33813228186978e-05
5.33733345708406e-06
-1.42076981905613e-05
-4.55270016115123e-05
-4.36188240934524e-06
-2.92870221524883e-05
-1.91353090846524e-05
-3.08726229446679e-05
-3.78958118991367e-05
-2.54639004951442e-05
7.90780009164617e-06
-2.86363202511679e-05
-3.50513199492921e-05
-8.58116972179247e-06
-3.78464537349505e-05
-2.32961689229725e-06
-3.82819825926492e-05
-2.13980664158914e-05
-1.90422079978327e-05
-2.30485251039033e-05
1.1412364420269e-05
-1.65144501630398e-05
-1.73370754456981e-05
-1.99020976168828e-05
-1.43441909049373e-05
-3.55111596643621e-05
-8.07086950067658e-06
-5.58908145597193e-06
-2.47850080695372e-05
-2.42402542890643e-05
-2.39151539410669e-05
-1.09437122696817e-05
-2.33399199161871e-05
-2.05944364614967e-05
-2.46680271892499e-05
-3.77265049824299e-05
-2.7187679460508e-05
-3.9413273114536e-05
-4.19420847994922e-05
-4.50689577451464e-06
-1.30848541250535e-05
-1.8465639741743e-05
-1.55132328365896e-05
-2.47214522051414e-05
-2.38573552210612e-05
-3.33681176376235e-05
-2.61389409574794e-05
-2.21742402505972e-05
-9.24255439803823e-06
1.72557852806128e-06
3.90256532032653e-06
-3.0431165761041e-05
-7.20305843498563e-06
-2.10906384760092e-05
-2.41430195153899e-05
-2.43398641222879e-05
-2.82639475310618e-05
-1.56643531475959e-05
-2.18258001901475e-05
-1.72339391140432e-05
-1.47296926657122e-05
-2.39049092333227e-05
-2.54143508288637e-06
-2.43525808074059e-05
-2.41000812060772e-05
-1.63003477732018e-05
-1.77870858658294e-05
-1.28893997468387e-05
-1.92463554369037e-05
-1.98450541799369e-05
-1.54010347499867e-05
-1.36121560120347e-05
-1.51661983703601e-05
-2.54992836531447e-05
-1.92122036322061e-05
-2.27959674375816e-05
-2.36937930339654e-05
-2.18162437754525e-05
-6.30077151461802e-06
-1.72936547838531e-05
4.2386875535821e-06
-3.1184449556293e-05
-2.50154678690389e-05
-4.5240385260072e-05
-1.95080253041905e-05
-1.30760696034747e-05
-3.7582633164902e-05
-2.43979694081288e-05
-4.96767075488926e-05
-1.6335213667058e-05
-2.47209610256627e-05
-2.83491866201129e-05
-4.3787842778276e-05
-2.84514601299374e-05
-3.15663180548405e-05
-1.51725155475206e-05
-2.23433357331443e-05
-3.96261235129286e-05
-7.86451201409041e-06
-2.59410991586846e-05
-1.15842843885015e-05
-6.45499510133108e-06
-1.82250393437254e-05
-2.48191823650625e-05
-2.12758928969313e-05
1.17301112279973e-05
-3.48445269994107e-05
-9.44940819287903e-06
-2.355911048702e-05
-2.83379892872798e-05
-2.92892302396298e-06
-1.50806976058701e-05
-2.9125056365822e-05
-3.17376878938122e-05
-2.34301270952567e-05
-5.44099708539762e-05
-4.43738770889723e-06
-2.76542227445891e-05
-2.618884607944e-05
-2.27606128351158e-05
-2.41708813167545e-05
-2.63800523110062e-05
-2.07581178575252e-05
-9.09318623475638e-06
-1.29450046768695e-05
-1.83105972613981e-05
-2.85519942933006e-05
-1.00415264381231e-05
-1.47714469993298e-05
-2.21806787964155e-05
-1.03564756545377e-05
-2.64385556700247e-05
-1.42581648307584e-05
-1.84060596912674e-05
-9.3660794529155e-06
-3.32490531543418e-06
-2.03179926231946e-05
-5.54419242339559e-06
-1.79452811701315e-06
3.80592179703745e-06
-1.97666790623649e-05
-2.92861620383788e-05
-2.64871597954275e-05
-1.88224341870907e-05
-1.44968594779568e-05
-2.34660002147918e-05
-5.27659522201487e-05
-4.06423129212204e-06
-3.00509919917093e-06
-2.89523061032287e-05
-3.22034361671112e-05
-4.38116795217901e-05
-2.30905110809564e-05
-3.16619549048012e-05
-2.12935764171943e-05
-4.01358278630589e-05
-3.42848272602402e-05
-2.46466815539997e-05
-1.97644987460325e-05
-3.56658048213275e-05
-2.16570615562073e-05
-2.22472104861418e-05
-8.54599675988162e-06
-1.60883947938654e-05
-1.84380921783531e-05
-6.33028923561861e-06
-2.71515796460424e-05
-2.90494512886994e-05
-2.70225354365761e-05
-2.07392722079486e-05
5.54852651419208e-06
-1.88914370642053e-05
-4.33913921622364e-05
-3.12314921081958e-05
-9.8423861276006e-07
7.16893243949228e-06
-1.75164617311039e-05
-1.27938328525284e-05
-2.43630474893765e-05
-3.8624314553644e-05
-1.54138852759634e-05
-1.61651006972905e-05
-1.16413796064715e-05
-1.99661968510167e-05
-2.31364005921922e-05
-1.22055932685441e-05
-2.31513673668478e-05
-3.20444224737283e-05
-1.32756894494323e-05
-2.04196466984859e-05
-1.25657370990854e-05
-2.15247448292222e-05
-8.75306993657523e-06
-2.61289296004659e-05
-5.12364500573251e-05
-2.06120497049776e-05
-1.38625584642981e-05
-1.45077313860778e-05
-3.34411820660807e-05
-1.98795368425622e-05
-3.94405652848625e-05
-1.62711205921342e-05
-3.35357299032732e-05
-1.48926742728392e-05
-8.15317897096505e-06
2.99234318314373e-06
-2.3652415540536e-05
-1.00641779611735e-05
-9.47173510985994e-06
-1.4720066098099e-05
-2.89545724048758e-05
-2.09444483398625e-05
-1.07928056071172e-05
-3.09480780771706e-05
-2.31047350034167e-05
-1.61516137197785e-05
-3.17101606157777e-05
-3.00640986805589e-05
-4.1907752130061e-05
-2.68659831050659e-05
-2.83316075275127e-05
-1.42718581970818e-05
-2.54674393973805e-05
-1.53044965077462e-05
-7.93525533335397e-07
-2.7040584919302e-05
-1.58630334995534e-05
-1.58010538649252e-05
-2.24125871690749e-05
-1.36145132891719e-06
-1.3157542864977e-05
-1.91109218909755e-05
-6.13415446127866e-06
-1.17538306499828e-05
-2.22922329238303e-05
-7.54166185828685e-06
-1.40420347306589e-05
-5.37002648011174e-05
-8.79052134739091e-06
-1.89226965737745e-05
2.22820445670179e-06
-2.11194102559782e-05
-1.43154274794543e-05
-3.2281614979888e-05
-1.7705855193156e-05
-2.02126390712848e-05
-3.66771482896542e-05
-9.27598374227373e-06
-2.47335667700727e-05
-1.85697770236766e-05
-2.55931283606103e-05
-3.64861135883148e-05
-4.71544635204041e-05
6.65157107913411e-07
-3.22171684658428e-05
-2.18552778910888e-05
-2.19326292400587e-05
-4.15505747078435e-06
-3.84454421813338e-05
-2.30730213798387e-05
-2.54917808514673e-05
-1.86355236697697e-05
-2.05938473761652e-05
-2.87183783662014e-05
-2.20768773950125e-05
-1.23776920637641e-05
-1.22375172892221e-05
-2.33135299624259e-05
-3.13492057587551e-05
-1.5843945856324e-05
-2.90057210804718e-05
-1.81812408962665e-05
-2.26833550302899e-05
-7.07283453751769e-06
-4.47638855167314e-06
-2.42904066196274e-05
-3.49315745979604e-05
3.17165585678939e-05
-3.05405347578697e-05
-2.79868846959512e-06
-2.99557059985704e-05
-1.4619476293865e-05
-5.53453270477803e-06
-1.65869476059802e-05
-4.55204699646504e-05
-1.483229567991e-05
1.03073786224447e-05
-2.21712626936698e-05
-1.92702593401598e-05
-3.64516156842285e-05
-1.81882145652445e-05
-3.95806778684073e-06
-2.67681910793142e-05
-4.82567178568946e-06
-1.74693447600185e-05
-2.80137974662201e-05
-1.20728800730784e-05
-1.52136585797041e-05
-3.32376148696964e-05
-2.97988494413404e-05
-2.80112641825315e-05
-2.21942126653072e-05
-4.15380578500189e-05
-5.90746096342035e-06
-1.75095790888045e-05
-2.28449957138284e-05
-4.38998950846365e-05
-1.89870428211209e-06
-2.09022448637818e-05
-6.14709751165274e-06
-2.04176746626364e-05
-2.85918046978191e-05
-3.0069639207701e-05
-6.45228227222635e-06
-4.15954414357739e-05
-2.66480419440917e-05
-4.47833054529965e-05
-2.52343502588569e-05
-2.37371867517326e-05
-2.62717340089562e-05
-7.94612340665571e-06
-1.03652610753735e-05
-1.15091547841402e-05
-3.93484375955321e-05
-1.57279884128396e-05
-4.07649701242849e-05
-2.36417137135644e-05
-1.76290078235135e-05
-3.62243793285228e-05
-4.45067474609799e-05
-2.0731352429651e-05
-5.4774157582583e-06
-7.67241766410258e-06
-2.83587774558204e-05
9.19040021674548e-08
-1.38635025774438e-05
2.50882578871285e-06
-4.46906512692101e-05
-4.29501783167706e-05
-1.14013355883424e-05
-1.89949801735264e-05
-1.6531130166667e-05
-2.92851296226548e-05
-1.14472596191591e-05
-3.62768532950918e-05
-3.16100291446154e-05
-2.17285291428131e-05
-3.51514510954909e-05
-9.12576389066093e-06
-1.37663192524291e-05
6.93450902435918e-06
-2.39527065099965e-05
-7.85602379009925e-06
-2.48612099724045e-05
-3.89341288490349e-06
-3.47191926564631e-05
-1.55262894612704e-05
5.37724625799086e-06
-3.13038407255072e-05
-2.6651861535236e-05
-3.6414702934722e-05
-2.07937169533134e-05
7.12119737993451e-06
-3.23030239835546e-05
-2.2697882916467e-05
-2.3947194814025e-05
-3.50175894820389e-05
-1.18320797184356e-05
-1.31550775362782e-05
-6.68904884635614e-07
4.75101937880759e-06
-1.8916515258682e-05
4.04046469757185e-07
-1.04164460622093e-05
-5.4735793638059e-06
-2.65533062370892e-05
7.50178737282727e-06
-1.30049130162384e-05
-2.29024348969617e-05
-2.13441089652376e-05
-2.79592698317378e-05
1.69669876360922e-05
-1.75799869022837e-05
-9.99745898968447e-06
-1.15330128423327e-05
-1.38847613664317e-05
-1.96058301409029e-05
-2.29453966006836e-05
-2.04322783089783e-05
-1.07238676868593e-05
-4.44095877623747e-05
-2.69858384611677e-05
-1.19255637214654e-05
-3.11072155892533e-05
-1.26913446852819e-05
-3.73826148043678e-05
-2.38192024499594e-05
-5.7283922781303e-06
-1.17398912405946e-05
-1.67471784056193e-05
-2.69050284914244e-05
-2.6479803182157e-05
-1.78439721385519e-05
-2.25888511522951e-05
-3.21447435702323e-05
-6.64741821221453e-06
-1.72466926666556e-05
-1.99963960598997e-05
-1.68263649063094e-05
-2.23156512821685e-05
-2.78767821485916e-05
-2.96650029963648e-05
-1.62035125627488e-05
-2.0220371875441e-05
-3.57748974257374e-05
-1.00444509786225e-05
-2.92257491056259e-05
-1.28803765034219e-05
-2.2023467016016e-05
-4.8490691826439e-05
-8.16793862659753e-06
-1.8100944227368e-05
-2.7174859482031e-05
-1.76479957742067e-05
-1.22197225668208e-05
-1.83266674556111e-05
-2.23559408051358e-05
-1.72601170176518e-05
-1.03040976326207e-05
-1.17315710307187e-05
-1.68560469320583e-05
3.09343074195029e-06
-3.33725927712716e-05
-1.34513645353026e-05
-1.18636148755061e-05
-3.01886562923843e-05
-3.66470796907593e-05
-2.66728229575319e-05
-2.34390969957226e-05
1.65692716178635e-06
-9.99913302504957e-06
-3.01803943929382e-05
-3.1052853450833e-05
-6.70885916596821e-06
-5.13375893321046e-06
-3.24020542927035e-05
-1.77561929461799e-05
1.78092637712271e-06
-9.24356810998101e-06
-1.66840922639249e-05
-1.26684962289011e-05
-2.20133950413733e-05
-1.75968842287486e-05
-3.15483883364014e-05
-2.3271593350606e-05
-2.40092483755334e-05
-7.6754666993631e-06
-2.39490730477179e-05
-1.9866352569637e-05
-2.15116459066082e-05
-2.5655401267594e-05
-2.26362081104378e-05
-2.72969332460006e-05
-3.1148727033375e-05
-1.43185822374917e-05
-4.08071443490123e-05
-2.32586628301887e-05
-1.29335612336676e-05
-1.87736692060063e-05
-2.08348945608535e-05
-2.8369567634581e-05
-3.62647533343077e-05
-1.91082514343813e-05
-1.89640315800684e-05
-3.95303707520448e-05
-3.01177725592931e-05
-1.49565877675216e-05
-3.20716145849715e-05
-3.21054715626196e-05
-2.66620786688265e-05
-4.04363076951493e-05
-4.08742901178318e-06
-2.91776613238607e-05
-1.76297466115898e-05
-3.8119558080103e-06
-6.75202977121664e-06
-1.9438372748989e-05
-2.50507356685165e-05
-3.77287324077692e-05
-2.81597016407923e-05
-1.6075780235055e-05
-3.4802783019294e-05
-7.51955033069841e-06
-2.11578104101514e-05
-1.3659469488011e-05
-2.00963463499638e-05
4.24849481284299e-06
-1.00228603454656e-05
-1.38069839960616e-05
-4.25246305150946e-05
-2.69597406371232e-05
-1.55050343561439e-05
-1.99015537023611e-05
-2.0863538468934e-05
-1.65620567385629e-05
-1.96912545270654e-05
-7.10358800209199e-06
-7.31942768748135e-06
-1.6964912269586e-05
-3.11583538529354e-05
-1.29160222321242e-05
-7.51469127416335e-06
1.06499146027462e-05
-1.68361554439298e-05
-1.97378294661762e-05
-6.61922908524838e-06
-4.44462548683782e-05
-2.56185238200121e-05
-1.42274931881109e-05
-3.08002112064245e-05
-3.73593727313795e-05
-2.17546026438967e-05
-2.92261908819931e-05
-2.9917468424599e-05
-1.91875812004207e-05
-3.10050856292095e-05
-8.89696569061688e-07
-2.94508731850798e-05
-1.01588417250668e-05
-3.02213636086194e-05
-2.28750232480326e-05
-2.26997853828953e-05
-1.43521081062484e-05
-2.38277108152246e-05
2.4060237057439e-06
-2.44176348884997e-05
-2.31796999228152e-05
-2.69904401456592e-05
-2.97171472707305e-05
3.59011452419122e-06
-1.16010419575908e-05
-1.41351815730951e-05
-1.65034142076113e-05
-1.87786117326654e-05
-2.15430507470648e-05
-2.1045171284979e-05
-4.78330508391653e-05
-7.64439157487489e-06
-2.8296234786824e-05
-2.34881752254435e-05
-3.14294321852464e-05
-1.98044518003196e-06
-1.68017758597728e-05
-1.33565164964776e-05
-7.36612947267184e-06
-2.13061668032623e-05
-1.61617551353931e-06
-5.26387858133122e-06
-6.63784983817806e-06
-2.81321900530577e-05
-3.55856768809388e-05
-2.84406899099446e-06
-2.60219972650222e-05
-1.19181021987348e-05
-1.51994481860982e-05
-9.67086767987609e-06
-1.43659138461028e-05
-2.22297240493797e-05
-2.44234495974767e-05
-6.25756427760904e-06
-3.00058248724632e-05
-2.73818627591039e-05
-2.0883179652429e-05
-1.70776280187344e-05
-3.2532365123892e-05
-1.77306926057458e-05
-2.85721898168569e-05
-1.84804071025296e-05
-2.18037687796257e-05
-2.92067547099744e-05
-2.84565142543457e-05
-3.49913267898782e-05
8.11394388042192e-07
-3.36901473925959e-05
-2.99920712504873e-05
-4.0334304221184e-05
-5.34392825407786e-06
-3.78007388787568e-05
-1.54695743385176e-05
-2.23604972308526e-05
-2.79331478325476e-05
-2.38823349434255e-05
-2.5906065826648e-05
-3.30095558674014e-05
-2.96396935739458e-05
-4.55578390596458e-06
-1.04899591840502e-05
-3.66455659431381e-05
-7.52714773521071e-06
-1.76516085695117e-05
-3.07250010845327e-05
-9.82157972744607e-06
-2.63555910395464e-06
-2.20953417088886e-05
-2.56007180750741e-05
5.43994543787296e-07
-1.93867088573521e-05
-1.13914073982891e-05
-2.27812849502954e-05
-2.86396495853548e-05
-3.70515813528711e-06
-3.20550618002176e-06
-1.33021268851808e-05
2.48375744024051e-06
-1.66747920270327e-05
-7.86873644684918e-06
-7.50066913749264e-06
-1.57224016032055e-05
-2.52508867894667e-07
-5.58191406424274e-06
-3.80521011050003e-05
-1.74439417818774e-05
-3.63285441645236e-05
-6.46050254953903e-06
-1.54767055333826e-05
-8.80737018409811e-06
-6.48489522188911e-06
-2.52005512401677e-05
-2.56735758652202e-05
-3.80911218555818e-06
-2.07556539969529e-05
-1.4169806811066e-05
-1.73620677240127e-05
-2.44382391512623e-05
-1.04744887163319e-05
-2.46248145926633e-05
-1.6671848000136e-05
-4.43938367079156e-05
-3.08203167702205e-05
-1.86046804903078e-05
-3.71281850829612e-05
-4.18438048403086e-06
-3.89363707817156e-05
-1.42089537890218e-05
-2.13166961324305e-05
1.19493992521064e-06
-8.15827910822507e-06
-3.01148624038949e-05
-2.79164155749196e-05
-2.33041472889636e-05
-2.04484120140046e-06
-2.72140899392388e-05
-2.98887475238716e-05
-2.65227453418156e-05
-2.3652923415165e-05
-1.61716431894082e-05
-2.02805133536277e-05
-5.6788779398037e-06
6.94457924333934e-06
-4.08239689912863e-05
-2.5740646494345e-05
-3.13875252461936e-05
-3.67252040862604e-05
-3.60844921086338e-05
-1.33049893262309e-05
2.0869105719952e-06
-1.35049957204069e-05
-1.51980424889309e-05
1.14080963504222e-05
-1.31392162374423e-05
-2.59358698729845e-05
-2.33092618204952e-05
-9.72586192487348e-06
-3.74177601469301e-05
-1.96752975670075e-05
-2.53496000685218e-05
-2.17460354626488e-05
-2.02069457233372e-05
-1.58591135381487e-05
-4.1510160711557e-05
-2.52492851213134e-05
-2.32101014928568e-05
-1.23132717156813e-05
-5.87170841749564e-06
-2.39062071815608e-05
-1.28453262512045e-05
-2.19115549319113e-05
-1.45897101745426e-05
-2.70046044597868e-05
-5.04102785290522e-05
-1.99894079203302e-05
-3.25128926035941e-05
-8.59377804111941e-06
1.92203345401511e-06
-3.15746824305846e-05
-2.57811523710539e-05
-2.68031549764791e-05
-1.69530267530687e-05
-2.75615379096074e-05
-5.93140445947766e-06
-2.72111307731165e-05
-4.07677457053755e-05
-2.4465503560739e-05
-1.0074961675821e-05
-3.05430651739516e-05
-1.11775003629676e-05
-3.16419038385215e-05
-7.30216057949331e-08
-2.86314462952294e-05
-2.10113734078973e-05
-2.88232212647051e-05
-1.70014412593123e-05
-2.37964351144747e-05
5.01858619076233e-06
-1.66780019329054e-05
-3.36632781885151e-06
-2.93482865909699e-05
-3.50984758666756e-05
-2.01421262059103e-05
5.80226590600143e-06
-8.53544889453808e-06
-2.88435796420015e-05
-3.09579923610062e-05
-1.25213566801586e-05
-2.2155263916766e-05
-2.6692731272471e-05
-1.91573506453334e-05
-1.36239247748661e-05
-3.18641107031258e-05
-4.05386181780032e-05
-1.27014735247316e-05
-1.56567536976263e-05
6.27998094034082e-07
-2.64118147086101e-05
-3.0249262707064e-05
-3.45156436966486e-05
-1.8662449445557e-05
-2.74287788541785e-05
-3.34880891235055e-05
-3.13913639557525e-05
-2.48880551890479e-05
-1.65618477602337e-05
-3.96260289796622e-05
-2.35553744066643e-05
-1.41910485962738e-05
-8.21027133753383e-06
-6.55525164645123e-06
-2.18536895939052e-05
1.80259705850734e-05
-3.19089866845846e-05
-2.56786936815247e-05
-1.63122326008598e-05
-3.89618380919479e-05
-1.34389498400771e-05
-2.25838994626098e-05
-9.91411217297042e-06
-1.67627410758643e-05
-3.81334009830677e-05
-2.75054648955067e-05
-3.48231809122778e-05
1.18463611165549e-05
-3.59931895833154e-05
-7.07460031086712e-06
-5.22367030188364e-06
-4.04844835624606e-05
-1.42287688944621e-05
-1.53405118982032e-05
-2.20332555212435e-05
-1.17704398494085e-05
-1.53328698053422e-05
-1.49550935300381e-05
-5.58687244435944e-06
-9.09017900848385e-06
-3.17783200778997e-05
-3.38485780605122e-05
-1.84980192778614e-05
-1.85127994901821e-05
-3.33433736929873e-05
-3.49363435752145e-05
-1.93748983896642e-05
-7.54277070276708e-06
-1.06181842806972e-05
-2.70348246039993e-05
-1.93951022321232e-05
-2.15925563632137e-05
-2.59895470549404e-05
-1.68493501066959e-05
-8.79635150655194e-06
-1.51462929861965e-05
-8.25157664788713e-06
-6.12353071350622e-06
-2.5036830977256e-05
-9.26568631363129e-06
-4.14189686475554e-05
-2.19256324472977e-05
-2.37729092556521e-05
-2.57094292472013e-05
-2.09822460009823e-05
-2.34555174122849e-05
-3.75866306144455e-06
-4.31939919182375e-06
-1.91643547730898e-05
-1.63385873296273e-05
-2.25371170893301e-05
-9.1541351348795e-06
-2.79043658968859e-05
-3.7983034367427e-05
-1.79509967475293e-05
-7.00942432087827e-06
-7.27551481681077e-06
-5.19855380595102e-06
-6.76012397250317e-06
-1.22510515495413e-06
-3.26430947778153e-05
-2.52154733120244e-05
-4.24517205220483e-05
-2.83832142903774e-05
-3.47154184323048e-05
-2.3117094571859e-06
-1.41594000739213e-05
-2.93136142005769e-05
-3.1051277736061e-05
-2.58420720249337e-05
-3.54255237502893e-05
-7.54895369990981e-06
-1.81651871403469e-05
-9.28503931993486e-06
-4.98476986853617e-06
-3.37459837120907e-05
-4.08738459401862e-06
-3.91386761259296e-05
-3.50243512629547e-05
-3.12689788221717e-05
-3.22840571127932e-05
-1.06827788568337e-05
-2.90995273263886e-05
8.65996168535576e-06
-2.97474451097025e-05
-2.25163238280821e-05
-2.30488538304962e-05
-2.10715903257641e-05
-2.15361223102847e-05
-2.11835562756706e-05
-3.51188754733203e-05
-2.52767169293844e-05
-8.67351719654572e-06
-1.88589336132507e-05
-2.28314259890466e-05
-3.82370837251189e-05
-2.34865176838538e-05
-1.79533760385516e-05
-7.4152129564756e-06
-3.4117277878148e-05
3.59335249467764e-06
-9.1505351927908e-06
-1.91749961592179e-05
-2.36829094812181e-05
-5.75369863552588e-06
-2.95656219906411e-05
-3.93703554540805e-05
-1.10069330315792e-05
-2.22081402836471e-05
-2.35874335188742e-05
-2.59985149105283e-05
-1.83748927170924e-05
-3.4207221089803e-05
-5.50875922155196e-06
-7.52110299925049e-06
-4.08225004881947e-05
-1.68669359216205e-05
-1.55425013943468e-05
-1.32970141720307e-05
-2.68865028844969e-05
-1.66321567879232e-05
-2.75468227057486e-05
-2.9267885916821e-05
-1.01965284921668e-05
-5.60595513790958e-05
-1.47237741416155e-05
1.72313374045338e-06
-2.16264922444272e-05
-3.09568599932175e-05
-1.21202203343582e-05
-1.58597210402226e-05
-3.84546839713983e-05
-1.67434705775465e-05
-9.93824276565725e-06
-3.07584754602409e-06
-3.81275559709206e-05
-2.02055110373517e-05
-2.94656793479321e-05
-2.91407857070527e-05
-3.59335546692497e-05
-1.32500404826202e-05
-1.55311236072834e-05
-3.13610782288155e-05
-4.16282545830235e-05
-2.09867618031828e-05
-2.00342620104749e-05
-1.64872822765474e-05
-1.3253671626471e-05
-2.73962841197857e-06
-8.02652655222773e-06
-2.08641991259793e-05
-1.84578979123869e-05
-3.05084398582874e-05
-2.77636727487571e-06
-1.53826866957317e-05
-8.86332425948299e-06
-1.09345985409516e-05
-1.39891745999618e-05
-3.12749302380266e-05
-4.74589993705349e-05
-8.75364410776997e-06
-4.99411631668901e-05
-1.65342678608915e-05
-2.30367841513783e-05
-2.65299070700888e-05
-2.27240517580656e-05
-2.97460438734789e-05
-2.96561251945676e-05
-1.69130564880637e-05
-8.26980114984102e-06
-2.24692777626289e-05
-1.74348949264139e-05
-3.66291919358622e-06
-5.39617041393266e-06
-1.68999964841791e-05
-1.43701107307082e-05
-1.39419710540685e-07
-1.59289290993437e-05
-2.98028622645385e-05
-7.29707872802069e-06
-3.33599090813919e-05
-2.08148773553322e-05
-3.02588124181074e-05
-2.04967474634762e-05
-1.98409015400578e-05
-4.39257971697731e-05
-1.04544026958352e-05
-1.80034275464725e-05
-2.15133195348111e-05
-6.32286642131155e-06
-1.50284529781884e-05
-2.85652818232731e-05
-1.21905553232895e-05
-3.85367734988731e-05
-9.10287366106929e-06
-1.15246812302596e-05
-6.86702203706038e-06
-1.93510438166555e-05
-1.91709425623597e-05
4.00205935324708e-06
4.95229633632934e-06
-4.1937370927745e-05
-2.49552546562453e-05
-1.016749761618e-05
-3.2214097620562e-05
-2.1637070675787e-05
-1.74651872139432e-05
-3.55759797013298e-05
-3.1295593334925e-05
-2.40420087655568e-05
-2.54692642064913e-05
-1.94587198697802e-05
-1.91919182016957e-05
-2.2957528690416e-05
-2.02870906890628e-05
-2.61829880671354e-05
-2.34420167272526e-05
-2.84499412886769e-05
-1.28238937225694e-05
1.15307224455183e-05
8.3329032960813e-06
-1.86829511441478e-05
-1.93533701834807e-05
-8.26932010609968e-06
-1.71296333994238e-05
-1.96469536120228e-05
-3.12373078912094e-05
-8.50303659565904e-06
-3.03093659579575e-05
-2.6407274301702e-05
-2.11905664018319e-05
-3.67099068338736e-05
-3.91371250019664e-05
-4.70986131975036e-05
-3.64954881803719e-05
-3.5446200104193e-05
-3.52686256482208e-05
-1.10218932799743e-05
5.97783765816882e-06
-8.07625021841253e-06
-4.08883286369877e-05
-1.09876797455407e-05
-4.47742643011876e-05
-2.64226495007409e-05
-3.16522874414231e-05
-3.34060595151394e-05
-2.24299872397949e-05
-1.67371982239375e-05
-3.34101196319718e-05
-1.51669531480702e-05
-3.4618225566754e-05
-2.018182890699e-05
-6.25461872033173e-06
-1.61684082927939e-05
6.35285605825936e-07
-3.48354496424034e-05
-1.22219018896539e-05
-2.36959510991836e-05
-7.38897245882704e-06
-2.43245118826483e-05
-1.32307043626333e-06
-4.20235531830643e-05
-3.96768428864546e-05
-1.38515861685314e-06
-2.1380586676479e-06
-1.19457250773865e-05
-3.99941427737315e-05
-3.22403129851198e-05
-6.57825949845955e-06
-1.78481971444394e-05
-2.63914382926568e-05
-1.06822430206151e-06
-1.58467695774378e-05
-3.94998479203718e-05
-5.08092675257132e-06
-1.79641163577783e-05
-2.31109833639168e-05
-1.0514268189616e-05
-3.73086232638258e-05
-3.1712408422539e-05
4.99892686993244e-07
-2.20652607253826e-05
-1.36169808489074e-05
-2.50615568917702e-05
-3.14833796697844e-05
-1.70837260602207e-05
-1.77982117923945e-05
-2.77226168131832e-05
9.05676203829932e-07
-1.74868264286923e-05
-5.07457894534559e-06
-4.32647608846428e-05
-7.67763702908945e-07
-1.24377619698874e-05
-4.44051279048153e-06
-1.82347940402482e-05
-1.21969121013521e-05
-3.08691966370056e-05
-3.25001105634858e-05
-1.47195010321709e-05
-1.95063315866208e-05
-1.84039757953772e-05
-2.55668421184715e-05
-2.68528175635057e-05
-1.09682051688362e-05
-2.76393824283834e-05
-1.03057830282574e-05
-1.84189317661906e-05
-2.84478454538615e-05
-3.66209189687761e-05
-3.97885271265953e-05
-1.99303505316271e-05
-1.86242198242399e-05
-1.90889529695881e-05
-2.30575827127634e-05
-3.01115422095124e-05
-2.28424478259314e-05
-2.7827283575103e-05
-2.26005140485925e-05
-2.81949355116901e-05
-5.08685801244225e-06
-2.58724437395844e-05
-3.45213133328107e-05
-2.05654080826873e-05
-1.11349892530345e-05
-2.10517690873356e-05
-2.89905783690127e-05
-3.57074231677778e-05
-2.01975509700565e-05
-2.23851713753846e-05
-2.32922796933666e-05
-9.60131907493291e-06
-2.2555261627874e-05
1.8985841470883e-07
-3.03387471749358e-05
-3.02519192044974e-05
-2.01384502264136e-05
-1.42466661249835e-06
-1.32871970736011e-05
5.75128377347585e-06
-2.28573916904737e-05
-1.77144511054807e-05
-4.37193244465052e-06
-1.50903118554589e-05
-2.55213249558614e-05
-2.51921390496405e-05
-1.8839310918996e-05
-1.64997758760089e-05
-2.09982044778427e-05
-5.44811376537875e-06
-2.4467888173665e-05
-3.48992181591158e-05
-9.31551281803443e-06
-2.40619625965437e-05
-3.20811942747748e-05
-2.37375420142489e-05
-2.51477623128797e-05
-1.49157095036861e-05
-2.0773953749189e-05
2.25227814035283e-05
-2.64579353469231e-05
-8.46776684534426e-06
-1.15391849149298e-05
3.42934143351783e-06
-3.45723667323469e-05
-3.99603088967159e-05
-3.46076007086716e-05
-1.65410902080953e-05
-6.27557520360518e-06
-2.26999953960962e-05
-2.72565205325597e-05
-8.12936365112212e-07
-1.58730932580997e-05
-1.88058056648708e-05
3.35441100675191e-07
-4.56520468228862e-07
-1.64112814285865e-05
-3.27284844722803e-05
-1.45968351670816e-05
-5.5535091029714e-06
-3.10756333593017e-05
-4.30577461810615e-05
-6.71426835479786e-06
-3.8991229490384e-05
-1.8901161893465e-05
-1.79639315374861e-05
-2.24989706900114e-05
-3.12023195936789e-05
-3.74642997558038e-05
-3.73543556629464e-05
-2.12424720385883e-05
-1.98720129034219e-05
-3.8308459914574e-05
-2.80627328905267e-05
-9.25932203448237e-06
-3.04868724131433e-05
-1.80158911104381e-05
-5.91535941073269e-06
-1.89487224158803e-05
-7.1362376974135e-06
-1.54942936013857e-05
-3.08137928018991e-05
-3.35977057559524e-05
-2.17863349319535e-05
-1.94330389734784e-05
-1.30419359845569e-05
-2.08861295105534e-05
-2.91441017981052e-05
-7.9919644485664e-06
-9.4075315958109e-06
-1.38326427805257e-05
-7.52852121068186e-06
-2.1499484435485e-05
-1.73084411964332e-05
-3.84953951329258e-05
-1.09637819349592e-05
-3.41880411187877e-05
-2.37540077766983e-05
-1.38642077139793e-05
-8.3640878118882e-07
-2.69163560384986e-05
-1.03440118350587e-05
-4.03127218043911e-05
-1.70546536356982e-05
-1.34927361136575e-05
-1.78663549191903e-05
-3.34510532461525e-05
1.07336067406339e-05
-2.25150731759377e-06
-2.49735764620245e-05
-7.03590692280889e-06
-3.74525780373939e-05
-2.18724570580595e-05
-1.63383712045134e-05
-2.10585850848966e-05
-1.88933817894869e-05
-1.61954378478021e-05
-2.77709054546273e-05
-1.36247481339641e-05
3.33468906921203e-06
-1.01828632607677e-05
-2.45161308207649e-05
-2.98125787922942e-05
-4.46976522247213e-05
-8.40985158825935e-06
-2.87240318382137e-05
-2.2071494766671e-05
-2.80578635953939e-05
-5.30720419643447e-06
-2.1623028546958e-05
-1.8976082359591e-05
-3.5903918825573e-06
-3.7313527540307e-05
-7.93800489989607e-06
-8.56661392316272e-06
4.40865864601189e-07
-2.54239997470319e-05
-1.70150725401836e-05
-1.11875298481409e-05
-2.4502312215852e-05
-1.29214358786528e-05
-1.71733375174741e-05
-2.62703314486211e-05
-8.63374103283142e-06
-1.72223152096671e-05
-2.28011289271782e-05
-3.67133049270663e-05
-1.10440529081537e-05
-8.43060496114183e-06
-1.49475687039139e-05
-1.2630391471738e-05
-1.89567571417191e-05
1.22142149368654e-05
-2.22650447449378e-05
-2.51426899150366e-05
-1.35664013650354e-05
-2.43445219704743e-05
-1.93588020589584e-05
-1.72347128565791e-05
-3.23190436740936e-05
-2.35768261433309e-05
-2.23856692698187e-05
-1.99972242067097e-05
-1.3902761584767e-05
-4.55650651034669e-06
-2.34576237088703e-05
-2.20763676392368e-05
-1.90483290062731e-05
-1.4110346498817e-05
-7.17622751228137e-06
-2.591419123877e-05
-2.57083492927375e-05
-3.26101747056083e-05
-5.0237447771304e-05
-2.60866648522492e-05
-2.15665199487142e-05
-3.17530281287178e-05
-3.41594886181302e-05
-2.88905894710181e-05
-2.11999607286526e-05
-1.25557587743718e-05
-1.57975964290142e-05
-1.19413229074568e-05
-3.5403309912683e-05
-2.48925646693332e-05
-1.01607583278954e-05
-2.31538913709465e-05
-2.46715389137621e-05
-4.23965816184986e-05
-1.68726506724532e-05
-2.88155592822038e-05
-2.85171090114554e-05
-6.30583642788383e-06
-2.1109538079e-05
-1.79029260705403e-05
-2.51066892793335e-05
-2.39960967510417e-05
-3.03882655786098e-05
-2.73696793652439e-05
-2.92549822567338e-05
-1.01708902191242e-05
-6.84361200469511e-06
-2.14008625132192e-05
-1.67283098010666e-05
-6.20617294318112e-06
-1.78938985005703e-05
-2.51750376134304e-05
-3.61220444005545e-05
-2.66196169456183e-05
-1.95007163473438e-05
-2.91917877525912e-05
-7.2677416718953e-06
-3.22573503735821e-05
-3.81023874560472e-05
-4.82488634649e-05
-2.67560047167328e-05
-3.9177637728635e-05
3.05829956603566e-07
-1.81698035057407e-06
-3.28170110257504e-05
-1.53329337028089e-05
-2.45993985209195e-05
-5.91579404167893e-05
-1.41638073985875e-05
-2.18437391975807e-05
-1.52770261400085e-05
-8.64258121362058e-06
-1.73842620825133e-05
-3.11266030114721e-05
-2.25702046253626e-05
-1.19859968610219e-06
1.60822280851624e-05
-3.08766401773911e-05
-1.6248249427461e-05
-1.65871087397137e-05
-1.8524057952146e-05
-3.35269235091416e-06
-2.01876039614752e-06
-1.93421287818452e-05
-2.97384526093556e-05
-3.97828704701022e-05
-4.2149589064855e-05
-2.49886448675426e-05
-1.92548473460991e-05
-1.98966058687279e-05
-2.70643647605362e-05
-7.5067041952736e-06
-3.16164604288535e-05
-3.32664540931872e-05
-3.41944516909925e-05
-4.7156912779974e-06
-2.61003071988837e-06
-2.67948263215529e-05
-1.91973714766654e-05
-1.94548422876144e-05
-2.29129659471986e-05
-9.88557774807144e-06
-1.66524159844472e-05
-1.00118228162504e-05
-2.34075811349868e-05
-3.14948067569749e-05
-2.69171530954602e-05
-3.94887971545923e-05
-2.89186866284388e-05
-2.63000374824287e-05
-1.10111577075629e-05
-2.56806645643521e-05
-2.25719500798687e-05
-3.91418114301304e-05
-2.12099315746748e-05
-2.83118896161672e-05
-4.11173599183144e-06
-1.68630300124336e-05
-2.55023948544978e-05
-1.0587380180305e-05
-3.66119631989845e-05
-2.17654282313188e-05
-2.31518487861285e-05
-3.2991351795368e-05
-2.81922869692345e-05
-2.19554797393181e-06
-1.56258367828491e-05
-3.73555222615557e-05
-2.5513254280156e-05
-2.03762115774256e-05
-1.48925224492432e-05
-1.6082670137504e-05
-1.23540861086128e-05
-1.92295216181638e-05
-9.43977848966481e-06
-2.87943869991414e-05
-1.2082779707608e-05
2.14923215127818e-06
-3.10603471458809e-05
-1.69046083452646e-05
-2.67216041126685e-05
-1.94402493214327e-07
-1.34064028737756e-05
-2.08557797146844e-05
-2.60865672974418e-05
-7.32389413492973e-06
-3.1519732806272e-05
-5.72893259468881e-06
-2.37584959707354e-05
-3.27359769003132e-05
-1.41556168393949e-05
-1.69685956779049e-05
-3.28855645387928e-05
-1.24428322171154e-05
-2.66288824282588e-05
-1.83659343272272e-05
-1.78622464086799e-05
-2.03844414709138e-05
-2.7319434275934e-05
-4.95035905316457e-05
-3.30817900793095e-05
-1.07691641179481e-05
-1.58953337472157e-05
-3.47817349498607e-05
-3.7924300246168e-05
-2.17728618101848e-05
-3.59921062915981e-05
1.21763620947097e-05
-2.05641221163374e-05
-1.74930674647594e-05
-9.69997970922577e-06
-4.29003467704579e-06
-7.11139673091236e-06
-1.90657426648167e-05
-1.33200001621874e-05
-3.7725282819059e-05
-1.06400064098505e-05
-1.29598752926963e-05
-2.08808734726391e-05
-4.04678449324745e-06
-5.03397615864962e-06
1.57585271764461e-06
-2.53720046253789e-05
-1.25674437391822e-07
-2.46459502693933e-05
-2.42930515950276e-05
-1.88315853045768e-05
-2.14268057572102e-05
-1.9441188510419e-05
-3.27181825313361e-05
-2.65091087853376e-05
-1.21047855960361e-05
-2.18142101719313e-05
-1.90220493580864e-05
-2.39472864749828e-05
-2.82876608800084e-05
-3.02524744275956e-05
-1.55084044982636e-05
-1.94341790530359e-05
-2.05027240711647e-05
-2.99073613732506e-05
-8.34232308020151e-06
6.64695520952063e-07
-1.8433914962969e-05
-2.1581268745881e-05
-2.13036389961728e-05
-2.54883726036395e-05
-1.90576426752123e-05
-4.60463639457747e-06
-3.45653647076134e-05
-3.14495427267343e-05
9.51430094868467e-06
-3.60590881188243e-05
-3.69317261429995e-05
-1.11592227157581e-05
-1.93124015736705e-05
-4.52156255708819e-05
-2.16301431153783e-05
-2.8879738686742e-05
-2.97469472316006e-05
-2.74993891437128e-05
8.29381249184039e-06
-1.27599751534527e-05
-2.07855799710669e-05
-1.38656250648783e-05
-3.4126043640726e-05
-2.62489986300142e-05
-2.75918961494442e-05
-1.52819797538022e-05
-2.09718750482226e-05
7.58746281578624e-06
-1.2506140611977e-05
-3.81066406208372e-05
-1.05167512047365e-05
-3.88955787529903e-05
-2.28806236657542e-05
-1.68535622671396e-05
-2.0646520516882e-05
-1.78508560516632e-05
-7.64695714864228e-06
-1.955572403888e-05
-3.75719816091942e-05
-1.39195306500819e-05
6.61055249704815e-07
-1.75363556524096e-05
-3.03018332018779e-05
-3.09319662613126e-05
-3.21052047784103e-05
-3.20125676283067e-05
-3.48208403735728e-05
-1.14025216115623e-05
-1.64282966023223e-05
-1.88590497510593e-05
-3.92118153565174e-05
-3.38016784436922e-05
-1.05212163819573e-05
-2.2194985391668e-05
-1.29500144969276e-05
-2.6472614301152e-05
1.23032431090924e-05
-5.38461525213429e-06
-2.09199226189402e-05
-2.17623721292589e-05
-1.9736018528649e-05
-5.04158397290182e-06
-1.93119227111509e-05
-1.97727976549865e-05
-2.71630718716282e-05
-1.56296764232722e-05
-1.21032443373066e-05
-1.95572299487299e-05
-2.3564511841533e-05
-1.67839146628245e-05
2.30780868574638e-06
-1.21395064110717e-05
-1.40098537264451e-05
-1.01079572070844e-05
-2.9691807565178e-05
-2.63633228018232e-05
-3.85126211523187e-05
-1.35005263122239e-06
-7.28859748560814e-06
-1.92501082830057e-05
-1.25429102177605e-05
-2.8920167535632e-05
-2.02434822303316e-05
-4.83950858421709e-05
-2.1102328617119e-05
-6.726637587532e-06
-3.04485522200452e-05
-2.35016877632927e-05
-1.04743313040968e-06
-3.67671968208226e-05
-9.22215214302059e-06
-2.17283593142612e-05
-2.65672140617939e-05
-2.57603762051571e-05
-2.58637379008618e-05
-1.18923799580363e-05
-2.20697941824722e-05
-2.03669702470072e-05
-9.77156341332048e-06
3.25166182803934e-06
-5.38249130595821e-06
-5.347897214424e-06
-5.93698341645781e-07
-1.25242566833033e-05
-2.36081536243667e-05
-5.39650148019068e-06
-2.76097104238839e-05
-2.80122394423419e-05
-1.14875255202864e-05
-2.06344643826962e-05
-2.19213836111969e-05
-2.01714840520027e-05
-1.90730043272619e-05
-2.04579675642563e-05
-2.12477397919093e-05
-2.80042411795806e-05
-1.41703128089951e-05
1.23432428019387e-06
-2.59407966359256e-05
-1.07559910082674e-05
-7.18319163586502e-06
-1.70441035861706e-06
-7.02282852443312e-06
-2.16966353148104e-05
-3.46118887101336e-06
-3.61555491704194e-05
-4.17222237563302e-05
-2.34921220941798e-06
-2.04113011605103e-05
-2.53026589573269e-05
-2.22177715324723e-05
-2.43824249776817e-05
-3.45485416316328e-05
-1.91150055507083e-05
-3.53222041580371e-05
-2.02569203076398e-05
-2.07182583815195e-05
-3.24359775869385e-05
-1.75209414760661e-05
-2.40022284241562e-05
-2.31589770720398e-05
-3.26795613858954e-05
-7.40284321120192e-07
-2.66882089799678e-05
-2.16518400805975e-05
-6.64397063906664e-06
-3.44364867338525e-05
-1.96538833353915e-05
-3.33545949402096e-05
-3.29071973191647e-05
-1.71431690776363e-05
-2.00281545591835e-05
-2.11548274713439e-05
-1.76974704582907e-05
-1.95482799622515e-05
-1.21369389026428e-05
-3.18218019868502e-08
-4.41574668259117e-06
-3.45103373633869e-05
-2.63065754408828e-05
-4.66791550842375e-06
-6.84842241025584e-06
-1.89127756626685e-05
-2.79575944497644e-05
-1.55316525039644e-06
-8.47706190449587e-06
9.64911261305702e-07
-2.00858915851486e-05
-1.72439601133964e-05
-2.22815844996017e-05
-7.51737270250442e-06
-2.61220532475176e-05
-4.86005989168425e-06
-5.50801801665606e-07
-1.12799244224505e-05
-3.06927300010173e-05
-1.66775237517613e-05
-2.31147985791274e-05
-3.26979479236021e-05
-2.15484812853773e-05
-3.23796575790077e-05
-1.94804436597118e-05
-1.93218965076106e-05
-2.65511789528277e-05
-2.24003035895093e-05
-9.97879322679624e-06
-2.64995561794573e-05
-3.29102125354977e-05
-4.53288434126647e-06
-1.286094202691e-05
-3.10068609121026e-05
-3.18964973047766e-05
-1.51807345036755e-05
-3.69001714490418e-05
-1.73921471552323e-06
-1.65756329196444e-05
-1.4519850459728e-05
-1.85905727555913e-05
-2.82778173537531e-05
-2.49625841982856e-05
-2.6415594622425e-05
-2.25356904325811e-05
7.29259511585851e-07
-1.10682059618786e-05
-2.52258318309204e-05
-1.43701448030782e-05
-5.56049489399409e-06
-3.314045688043e-05
-1.60630784443203e-05
-1.78722839950486e-05
-6.39523203529911e-06
-2.73716417291524e-05
-2.96103468073816e-05
1.20970976294564e-05
-1.90211266449253e-05
-2.08485163100484e-05
-2.77632424216133e-05
-3.67565684834443e-06
-2.35222354743102e-05
-2.81007232151435e-05
-3.44013863297113e-05
-3.37300246163478e-05
-1.1667368938615e-05
-8.90670641124543e-06
-6.57125490811476e-06
-2.71540283031265e-05
-1.66438929327867e-06
-6.34517611916626e-06
-2.6507234106659e-05
-1.97953861924758e-05
-1.11822274838516e-05
-1.5905948963074e-05
-4.49947737398117e-05
-4.11395654200588e-06
-2.52528326145441e-05
-1.70970803892358e-05
-2.31024788085916e-05
-1.72323290931122e-05
-2.02635313031907e-05
-3.09433802029689e-05
6.47133856138534e-06
-2.64940231138487e-05
-1.56121400837192e-05
-1.47536035538773e-05
-3.66960359504362e-05
-1.96632546294064e-05
-6.50220351720835e-06
-1.86563053322547e-05
-1.38802987208075e-05
-2.12953052498146e-05
-1.60973823290528e-05
-4.04178017742764e-05
-7.90947846665475e-06
-3.02624503163652e-05
-1.04569987311392e-05
-9.98815640805128e-06
-9.76580357125664e-06
-2.87166607523012e-05
-1.86133416131217e-05
-1.81230370685891e-05
-2.38474430001551e-05
-3.16704633624714e-05
-2.15905214235235e-05
-2.16633005056103e-07
-2.1472637317951e-05
-1.43646404604209e-05
-2.24335293377707e-05
-1.82228654952381e-05
-3.81653628229137e-05
-3.40549860003426e-05
-6.40787930018731e-06
-2.52525770144585e-05
-1.69307830218577e-05
-1.75914522870421e-05
-4.97813462703557e-06
-1.23199695905951e-05
-2.85610548531915e-05
-5.72436783117662e-06
-2.95951909058631e-05
-1.44451383505651e-05
-3.78043904356892e-05
-3.17345846180091e-05
-1.54487996827625e-05
-1.2045104515451e-05
-9.23539988856834e-06
1.00150463051249e-05
-2.41451898987256e-05
-4.38390611953573e-05
-3.46858236262492e-05
-2.71185542054501e-05
-3.19270034484148e-06
-2.96059899664488e-05
-3.2427264200316e-05
-3.69859454966261e-05
-4.61121272388508e-05
-3.78251306831813e-05
-1.53285178118655e-05
-9.1746138548838e-06
-2.57681210859623e-05
-1.84118491077137e-05
-1.51862337188763e-05
-2.04104930886128e-05
-2.48603832371171e-06
-1.64882792966098e-05
3.25199975016341e-06
-2.21156129422523e-05
-1.50406259028273e-05
-7.16321531791108e-06
-1.37914526362413e-05
-1.62630595082012e-05
-2.13447363651219e-05
-2.83668178587951e-05
-1.81599716565482e-05
-1.93233032730874e-05
-1.0570975705776e-05
-3.04888897631631e-05
-2.70911425237296e-05
-3.09194579118972e-05
-3.86168400228213e-05
-1.47356948956152e-05
-2.49068118115692e-05
-1.5880571822099e-05
-3.21160123777123e-05
-2.7666279704314e-05
-2.87039845347376e-05
-1.24415379225176e-05
-1.56993545295412e-05
-9.71442523133626e-06
-2.06164749201595e-05
-2.21322412963093e-05
-4.27712445525621e-05
-3.50651906851928e-05
-3.27257785617785e-06
-2.24508393667792e-05
-2.37006512775357e-05
-1.02394243773682e-05
-2.81425121487828e-05
-2.77087005202985e-05
-4.4086347182152e-06
1.16194472419053e-06
-3.82639420567799e-06
-2.31044103489908e-05
-3.05257854587952e-05
-3.27579769742527e-05
-2.55648589928064e-05
-2.82206498670524e-05
-3.61797486845545e-05
-2.54694042488367e-06
-2.13500246665985e-05
-1.70186518990271e-05
-3.14862803586057e-05
-3.49435771808287e-05
-3.7628801200677e-05
-2.28010427911328e-05
-2.21818373483588e-05
-3.36186804549155e-05
-4.64668777559234e-05
-1.02210917966276e-05
-1.79871809805306e-05
-1.2079935926206e-05
-2.86818772403671e-05
-2.15152843138239e-05
-2.36105531360238e-05
-2.50532177519805e-05
-2.3539337860541e-05
-1.02142832606059e-05
-2.16273484572478e-05
-3.5184206079132e-05
-1.98380562617027e-05
-2.39525395945995e-05
-1.17523159987075e-05
-4.57276718908428e-05
-1.97523879620976e-05
-2.66674050404363e-05
-7.27251697066921e-06
-3.11832749324508e-05
-1.16755422286426e-05
-3.98083435118054e-05
-1.98942938439054e-05
-2.15532485983793e-05
5.96839670760133e-06
-1.03108832281296e-05
-4.28751183422245e-05
-3.40037981656851e-05
-4.64899561177985e-06
-4.79849550801851e-05
-1.76998250889628e-05
-2.17489677799235e-05
-3.06722923995964e-05
-8.11229431497791e-06
-2.39169820698588e-05
-5.98645774900638e-06
-1.23842892350955e-05
-2.46940056175118e-05
-2.19268758467163e-05
-2.44630101368312e-05
7.08747889862149e-08
-4.896256496963e-05
-4.27945365472895e-06
-1.01521370913489e-05
-3.80707132774621e-06
-3.63255350473614e-05
-1.17425986992686e-05
-1.12373478933467e-05
-2.14370305577553e-05
-1.5385816268983e-05
-3.54700914113451e-05
-1.81449168116352e-05
-2.77803604010643e-05
-1.41535265394468e-05
-4.47910209859219e-05
-2.12087432845131e-05
-2.82288899914294e-05
-6.65276818353304e-06
-3.15303672650697e-05
-3.31904437456514e-05
-3.03738907351643e-05
-1.73046936919371e-05
-2.75724809228235e-05
-2.63137184831009e-05
-1.01267648401727e-05
-1.57865833136361e-05
6.1310555681868e-07
-1.09641521763867e-05
-2.65232708521577e-05
-1.07304265237112e-05
-2.14308207937546e-05
-1.08274275566391e-05
-1.28925430534902e-05
-8.51980001317518e-06
-1.08720623340552e-05
6.51805183629325e-06
-2.01891160723454e-05
-1.64482056125791e-05
-2.31508272387648e-05
-2.28138037746955e-05
-1.87576757276493e-05
-2.87002035046766e-05
-2.79703655166341e-05
-1.64967252567618e-05
-6.64251425758653e-06
-1.69985687377975e-06
-3.56168925318648e-05
-1.51110532139345e-05
-1.63822317296175e-05
-1.36905136122542e-05
-6.09838642241488e-06
-2.26241468758399e-05
-1.48116692166894e-05
-7.08731491742571e-06
-3.45539996429654e-05
-1.71598582332803e-05
-1.3420645476191e-05
-2.89458900516148e-05
-2.68781329280935e-05
-1.58508729134161e-05
-2.82072105540516e-05
-1.72981812899873e-05
-3.74549892828192e-05
-3.00126303837354e-05
-1.55273519939663e-05
-2.40283242302609e-05
-3.19992786205756e-05
-1.71866957106426e-05
-5.36881368663335e-05
-2.99889704999859e-05
-1.43013290068813e-05
-1.63932657017194e-05
-2.7178216406703e-05
-3.01634206445717e-05
-2.87658870916879e-05
-1.10114483502334e-05
-2.10026015188404e-05
-1.78102061810072e-05
-8.5077237453677e-06
-3.65081163549289e-05
2.57577147077523e-06
-2.53050328022621e-05
-2.17706920813497e-05
-1.44160532076597e-05
-1.617970662448e-05
-1.91022878805299e-05
-2.25650307234172e-05
-2.00466520675048e-05
-2.40172673603522e-05
-2.03584678610678e-05
-2.76191066111229e-05
-2.00264947515193e-05
-8.78512705003014e-06
-2.66171890578984e-05
-2.47549006758293e-05
1.65288717853644e-06
-2.28534043044713e-05
-2.03717117605201e-05
6.80452708475861e-06
5.26591372370923e-06
-8.84455342795001e-06
-1.70548931622229e-05
-9.86610780524451e-06
-8.71057792485689e-06
-2.35915209891958e-05
-2.98298795658559e-05
-3.05974367448853e-05
-5.05147003903073e-06
-1.43124052772812e-05
-2.83495423785084e-05
-1.96812898233573e-05
-1.65199496139464e-05
-1.52307104018926e-05
-2.5185789540286e-05
-2.27435870631375e-05
-1.91635740153027e-05
-1.66336934948627e-05
-1.91786247152883e-05
-1.4582338880127e-05
-7.36466477266244e-06
-2.19420544565848e-05
-2.1762122760124e-05
-3.05074284419555e-06
4.24803388498743e-06
-2.01462229480635e-05
-1.02584969121295e-05
5.90767890810221e-06
-3.43023281712744e-05
-3.01600479082119e-05
-3.47426179693898e-05
-5.3967185987787e-05
-2.1494524593865e-05
-2.80730540664432e-05
-1.92051136980068e-05
-1.13799222707574e-05
-3.36690591503846e-05
-3.20617334796812e-05
-2.26172785501233e-05
-1.58072531279189e-05
-3.87841177045761e-05
-2.71447432753356e-05
5.7490972637984e-06
-1.86238963430194e-05
-4.59470852142454e-06
-2.75290266976139e-05
-1.75522489830652e-05
-3.1400389875893e-05
-2.72815322338253e-05
-3.26876825454103e-05
-1.51979377763781e-05
-3.00430324751671e-05
-2.27382633003235e-05
-3.88293516683071e-05
-1.87037878217794e-05
-3.44961102121873e-06
-8.06480660750033e-06
-3.64323758033074e-05
-2.41403379120615e-05
-1.22012247072941e-05
-2.62488394011987e-05
-2.52429460441126e-05
-4.95347475101973e-05
-2.67531889540718e-05
-2.21745600715667e-05
-1.55559183510669e-05
-2.88539387529096e-05
-2.10198910511276e-05
-7.26173279548691e-06
-1.61272013051129e-05
-6.35794485960805e-06
-1.33966132955527e-05
-1.43278474321114e-05
-2.05969062472546e-05
-3.56715129947102e-05
1.24466331914586e-05
-1.23365283159497e-05
-2.2102217111954e-05
-1.07112525326229e-05
-3.80901713385092e-05
-2.77570301148501e-05
-6.25312151846282e-06
-1.58157004221973e-05
-1.51291514435286e-05
-6.67850088076349e-06
-2.35156813761267e-05
-1.56476628747418e-05
-3.70343332358765e-05
-3.35833052971339e-05
-1.16732180236686e-05
-9.97265414756824e-07
-1.50382989776138e-05
-2.33883360686909e-05
-1.7400584431416e-05
-2.06842510419438e-05
-2.99638563321468e-05
-2.92494103199587e-05
-3.40145033432532e-05
-3.15734598145091e-05
-3.11543111060382e-05
-1.61747878584254e-05
-3.04250327397766e-05
-3.8790784224287e-05
-1.40070302132808e-05
-1.37783175399859e-05
-1.26993825080648e-05
-1.8950659556179e-05
-2.44442433129228e-05
-2.08681338298099e-05
-1.50491612646923e-05
-9.90577001260027e-06
-2.11040015375925e-05
-2.55082654193157e-05
-5.11372356778514e-05
-8.80504749815555e-06
-1.18043093322156e-05
-3.80990005832347e-05
-3.26006162532906e-05
-2.21638080574739e-05
-1.90431999651215e-05
-9.1856227589882e-06
-7.99200333028108e-06
-1.74168229411727e-05
-1.12675140558706e-05
-2.0222794162147e-05
-2.38136323476245e-05
-2.90803062523891e-05
-5.30622228198121e-05
-2.09247831927329e-05
-3.70029910973995e-05
-3.2253136187128e-05
-3.01033306098325e-05
-2.25818614163138e-05
-3.2493942228101e-05
-5.57932584233666e-06
-2.74962729028554e-05
-3.12430841564259e-05
-1.1424560569269e-05
-2.33419318599439e-05
-1.20941976182328e-05
-1.4840249073911e-05
-1.80723105300788e-05
-3.04412485380394e-05
-1.75934291122975e-05
-1.21886289766665e-05
-2.31713025941283e-05
-5.13458111197695e-06
-1.22368938855558e-05
-2.60538116344866e-05
-3.79031168880512e-05
-7.12243772541783e-06
-1.97778008056905e-05
-4.75295975094186e-05
-4.73109971693895e-05
-1.08135316398637e-05
-1.75902203128358e-05
-1.31112946882632e-05
-2.38976164435071e-05
-1.52939558640885e-05
-3.29399344284241e-05
7.87472501708482e-06
-1.39761330941554e-05
-5.01980144523771e-06
-2.67193153501687e-05
-3.47294723932197e-05
-1.48592523424158e-05
-8.56036946968522e-07
-8.86515778967264e-06
-3.01010426320038e-05
-3.71470713101006e-05
-2.79032136666012e-05
-4.57287153556513e-05
-9.2192031567705e-06
-3.40047932549984e-05
-1.21419701754809e-05
-2.99813590849273e-05
-1.23488850880227e-05
-1.06185374793889e-05
-1.78397715666258e-05
-2.47793845225956e-05
-1.8419719162969e-05
-5.08464140582747e-05
-3.23959594082918e-05
-2.39770432779119e-05
-1.40133872563266e-05
-2.5215665118485e-05
-1.01488178029963e-05
-2.11745063480659e-05
-2.30430380914412e-05
-1.08112473354789e-05
-3.25032598518656e-05
-3.29947385054717e-05
-1.98076173002535e-05
2.71334595365905e-06
-2.03593541774247e-05
-3.46647975742005e-05
-1.86869699749695e-05
-2.446626485989e-05
-1.16161092944444e-05
-1.58707082662384e-05
-1.96783994188369e-05
-1.53200051387579e-06
-8.09739753176091e-06
-2.53156397102749e-05
-3.63090374767557e-05
-2.99421574725448e-05
-1.82814763138527e-05
-1.54285478285446e-05
-4.41481199166044e-05
-3.67269323657657e-05
-2.50200094265931e-05
-4.48051268992353e-06
-1.80945451447993e-05
-1.99351248489688e-05
-2.54035360260727e-05
-2.17568160754644e-05
-1.97900475668033e-05
-5.9673963523893e-06
-4.36806143710495e-07
6.72761488782289e-06
-4.34734287044644e-05
-3.49914946384487e-05
-2.57757800650855e-05
-2.90369065852307e-05
7.50081182586407e-06
-2.10048391284011e-05
-1.95262578985318e-06
-2.1753962729565e-05
-3.97730557899888e-05
-1.5431628669555e-05
-1.43827623158509e-05
-2.33036300857008e-05
-4.07349934144088e-05
-3.80228571686037e-05
-2.30787962468158e-05
-8.93459347641097e-06
-8.89362617094936e-06
-3.25097976045765e-05
-3.57764935339388e-05
-2.6913727273781e-05
-1.90935468203324e-05
-1.90523865714111e-05
-2.90910403515186e-05
-1.78956877207203e-05
-6.85536106703648e-06
-3.53540795854711e-05
-2.67155846386714e-05
-9.76767953330805e-06
-4.05660429401109e-05
-1.42056207084591e-05
-1.9138039535469e-05
-3.05074494763236e-05
-2.77446950184405e-05
-1.73522415699326e-05
-1.3788899632006e-05
-1.89957601887798e-05
-3.05750376120583e-05
-3.10772054046712e-05
-9.21351552648179e-06
-3.13058206367562e-05
-2.55271017014301e-05
-1.92231656210222e-05
-5.12297933876613e-07
-2.5109082514707e-05
-1.81159688229613e-05
-4.41249202688935e-05
-3.97781756907167e-05
-2.834492155956e-05
-2.07055243546605e-05
-1.97980932332575e-05
-2.09649650832316e-05
-1.97388397157813e-05
-3.42493784663992e-05
-2.51997294630745e-05
-7.86762001348467e-06
-1.31793572672088e-05
-2.1149343232162e-05
-5.24649663619325e-05
-2.49105322823726e-05
-1.09989691567407e-05
-1.835328336286e-05
-1.42178527217135e-05
-9.92994597843039e-06
-5.94653805158809e-06
-2.70415772948578e-05
-3.80548704453975e-05
-2.61121771862953e-05
-3.04448202587974e-05
-5.17330036051199e-06
-1.69912100760784e-05
-2.69574892555036e-05
-1.64696827682469e-05
-1.57942177767802e-05
-2.66235165508864e-05
-2.64597629181955e-05
-5.69990896627386e-06
-1.68654575565394e-05
-5.5200461823165e-06
-5.7261738652092e-06
-8.18770006764156e-06
-3.78668557532239e-05
-2.61451252247412e-05
-2.75814451472009e-05
-2.64576273325996e-06
-2.54344663951267e-05
-2.21750147101284e-05
-2.1259350056393e-05
-2.21064037513059e-05
-3.06639139475437e-05
-2.0915692575258e-05
-1.59510230513393e-05
-4.34004343420622e-05
-1.52297164527606e-05
-3.13998967366587e-05
-3.45171403063742e-05
-3.04930859242217e-05
-3.09135256866722e-05
-2.73446756900564e-05
-3.30072083612707e-05
-2.95603503818669e-05
-3.07709374147125e-05
-1.78409414122812e-05
-2.50320362252093e-05
-2.54190022518219e-05
-1.23636018192139e-05
-3.31467287757275e-05
-5.74297574235779e-06
-6.25130507280937e-06
-2.67134555582688e-05
-5.76860127168291e-06
-6.27400587971995e-06
-2.84211001296792e-05
-2.78207687888916e-05
-1.87775383843115e-05
-1.81601751882972e-05
-2.37479235421686e-05
-3.45263643575305e-05
-2.83737175055162e-05
-1.25678807732516e-05
-1.31334146223276e-05
-8.74038355356593e-06
-2.88390130743865e-06
-2.01287236734254e-05
-1.73891929592549e-05
-1.27653879358531e-05
-3.39394066511211e-05
-3.20526067374147e-05
-3.69838623638186e-05
-7.95506158219094e-06
-2.01029771747997e-05
-1.96474006606167e-05
-1.30820344631069e-05
-2.35233752774161e-05
-2.28570484334504e-05
-1.66715897727552e-05
-1.94060391059367e-05
-2.54176092410321e-05
-5.85095838272261e-06
-2.08629974232414e-05
-1.16198911130577e-05
-2.67397332321544e-05
-2.95431316000718e-05
-3.77881012108299e-05
-1.94209867946548e-05
6.56575962444547e-06
-1.98140775226343e-05
-1.51814582354409e-05
-5.85641247851511e-06
-3.87451896662037e-05
-2.52816075308864e-05
-6.27244796597434e-06
-1.42675053783851e-05
-3.74457828093561e-06
-4.0523776753707e-05
8.97092683259665e-06
-2.46724886313111e-06
-1.30997509952665e-05
-3.79248722587357e-05
-2.78908329163895e-05
-3.44139912118431e-05
-2.2375221082632e-05
-9.49277101517863e-06
-8.78741428322253e-06
-1.8462186966175e-05
-1.75773431407601e-05
-3.79999356720913e-06
-5.14758107874178e-06
-1.15361734709293e-05
-1.49037966614909e-06
2.27334149275154e-06
-2.50379776847668e-05
-2.48323613107266e-05
1.10389453414451e-05
-2.44395707627946e-05
-2.99998877184047e-05
-7.22231949173796e-06
-2.68082957292096e-05
-3.03528593739948e-05
-2.66987537474401e-05
-1.03047352924402e-05
-7.29819192193508e-06
-1.41717148014775e-05
5.06539229523643e-06
-1.2260514709823e-05
-3.94001448323757e-05
-1.58912162568812e-05
-1.63902336116726e-05
-1.42092541957391e-05
-1.23229431167884e-05
-2.80645720420972e-05
-3.78582010522122e-05
-1.25784100946536e-05
-9.08958993151933e-06
-2.15964370404787e-05
-2.7159622143783e-05
-2.4617873700623e-05
-2.53437696030044e-05
-3.1492901276403e-05
-3.22200944064356e-05
-2.1079428403218e-05
-2.07341764220058e-05
-2.95372572241792e-05
-1.75787953601343e-05
-2.10501761013857e-05
-1.05817974207866e-06
-1.46542035415661e-06
-1.8451831861015e-05
-1.82918812668955e-05
-3.68924916599964e-05
-2.9706382817919e-05
-3.24733555939628e-05
-2.30941744019902e-05
-1.28089145941797e-05
-8.78731168106248e-06
-2.16391696038897e-05
6.11937813257355e-06
-3.23576208002601e-05
-1.29676334973877e-05
-3.17015656396148e-05
-1.42942829885149e-05
5.72364391938865e-07
-6.52064113138073e-06
-8.0616979038828e-06
-2.28711935462116e-05
-1.09516717501438e-05
-2.2747245621602e-05
-2.40080953885593e-05
-2.24582140956574e-05
-1.31061428010481e-05
-2.78922360039839e-05
-2.09913307518462e-05
-2.39945940016659e-05
-1.76003880018989e-05
-2.07145667966057e-06
-2.17913420025277e-05
-3.83010668773835e-06
-1.68256033080492e-05
-2.13082692182312e-05
4.80007749960702e-06
-3.48902389091727e-05
-1.43584092718364e-05
-3.04755803591667e-06
-1.4324348992451e-05
-8.8776895719593e-06
-2.72205130867968e-05
-1.83528101080021e-05
2.43071838846151e-06
4.16391593086751e-07
-1.81520081979704e-05
-2.22728668882751e-05
-2.30335712547755e-05
-4.18992487938046e-05
-9.56621512295785e-06
-1.2254808657131e-05
-1.84620853843282e-05
-3.14268554265648e-05
-2.83178829612784e-05
-2.55162661486872e-05
-1.30726830498405e-06
-2.38822937289464e-06
-5.81844408260143e-06
-2.80820214085533e-05
8.54803991072752e-07
-2.78808749497375e-05
-1.92591182960705e-05
-1.97544557174082e-05
-3.03048922411201e-05
-2.15486816495749e-05
-2.57700298467816e-06
-1.33501446011926e-06
-3.01257641573961e-05
-3.53627223154157e-05
-4.13909771431748e-05
-2.89514312243812e-05
-2.99284827990923e-05
-2.91258467404469e-05
-2.82132644608796e-05
-2.7649178496127e-05
-2.63620528446951e-05
6.91229606098057e-06
-1.86844290983003e-05
-2.39627149943979e-05
-2.84113977461307e-05
-3.04709591800717e-05
-1.71588946963389e-05
-1.8407403351027e-05
-7.16683914739935e-06
-4.38401085150134e-05
-2.13172979205431e-05
-2.09370257781207e-05
-3.57402304985138e-05
-3.20425197199409e-05
-1.42833711956525e-05
-2.18245654114735e-05
-2.6209202518101e-05
-4.50768052349841e-06
5.21691778196642e-06
-1.86393034960389e-05
-2.1621185598263e-05
-3.74615374788306e-05
-3.14673642454089e-05
-3.4570856690088e-05
-3.00206504880114e-05
-3.56790567712632e-05
-1.09176359082545e-05
-5.95863690335496e-06
-3.87688542213917e-05
-1.33823922526422e-05
-2.45440540419236e-05
-1.86440093696635e-05
-2.79446044062e-05
-1.73197653059007e-05
-5.46662504029082e-06
-2.20438891442861e-05
-1.19214820887248e-05
-3.69820115028944e-06
-3.82011339771386e-05
-2.60859427354962e-05
-1.93400108063553e-05
-5.72457340405523e-06
-1.05765156788322e-05
-3.39012399471641e-06
-4.08738697772403e-05
-1.37901619511267e-05
-3.83505378293283e-05
-3.51928256976578e-05
-1.55386212787157e-05
-3.570953933117e-06
-2.66312376545049e-05
-1.22115091389398e-05
-1.7176945032541e-05
-2.95289101819663e-05
-1.51588076143292e-06
-1.41413840579938e-06
-3.51040080044774e-05
-2.06473646708426e-06
-2.88155057464344e-05
-2.92481269910606e-05
-2.24724380159246e-05
-4.33916325905126e-05
-3.18497023453313e-05
-2.25599355594809e-05
-4.07456445616882e-05
-6.23433157683555e-06
1.39445120167471e-05
-4.05139798135903e-05
-2.40929481370853e-05
-1.82142995915156e-06
5.40165858603779e-06
3.70515400027811e-06
-2.53989413738961e-05
-2.86448638341664e-05
-3.62525810166379e-05
-3.2613040966912e-05
-8.25002226835001e-06
-2.13558630303344e-05
3.17466092657006e-06
-1.18350273062811e-05
-2.96049849405904e-05
-1.03753380677849e-05
-9.92679997694471e-06
-3.19100897279462e-05
-2.98315176879375e-05
6.15149613022258e-07
-2.59269197513583e-05
9.82429775338823e-06
-1.53486199436204e-05
-1.44389573799172e-05
-1.27199795125823e-05
-7.1425484498677e-07
-9.15343077204696e-06
-1.89079713005194e-05
-3.27641096083449e-05
-1.76691156217493e-05
-1.22128827418337e-05
3.57730264361074e-06
-2.80200937881391e-05
-1.76086160702959e-05
-8.60268717790812e-06
-1.70203108440704e-05
-3.17536712064108e-05
-3.78576353303889e-05
-3.91628691761799e-05
-2.31803859514055e-05
-4.30968224978506e-05
-4.75369441101328e-05
-3.7817709854229e-05
-2.56976649514789e-05
-2.46904280555508e-05
-1.56405207160382e-05
-2.16013211846257e-05
-8.22734017165283e-06
1.45145358521797e-06
-3.02883797276683e-05
-3.31807406083223e-05
-2.90718696434687e-05
-5.37253295072311e-06
2.65337928606794e-06
-6.86277936956375e-06
-2.00588525745378e-05
-8.30516525739359e-06
-1.76219008813274e-05
-2.97656387210628e-05
-2.93321384300903e-05
-2.32044834864298e-05
-3.19271955556848e-05
-4.44117200713953e-05
-2.34210082041983e-05
-1.19467946803922e-05
-2.24846799311352e-05
-2.42853571517148e-05
-2.3126149329566e-05
-1.72266530921296e-05
-1.47371859919613e-05
-1.49625652525068e-05
-1.90080342236922e-05
-1.91428144960424e-05
-3.30903592813236e-05
-2.09246264953351e-05
-4.46173374656346e-05
-2.00449487788505e-05
-9.72890938984107e-06
-2.60069362253234e-05
-1.48018877685037e-05
-5.18980794373059e-06
-7.79854251387764e-06
-2.35911653976548e-05
3.59723427210631e-07
-2.42692618578057e-05
-1.90035350645098e-05
-1.72186629676113e-05
-1.26948380583874e-05
-1.59249900643029e-05
-9.63709385147437e-06
-3.27796745170966e-05
-5.803778361075e-06
-4.81670172310662e-05
-2.03435688314266e-05
-1.87834381657774e-05
-1.13270871012279e-05
-3.96749491479943e-05
-2.26657489068903e-05
-1.48381145095594e-05
2.88480160048667e-06
-1.37015373962476e-05
-2.60989995999216e-05
-4.61010693335069e-05
3.42162694118842e-06
-3.12199518910977e-05
-2.26057507837338e-05
-2.17841074941924e-05
-1.4743393390557e-05
-3.88534415877274e-05
-3.14251241053314e-05
-4.03234197929439e-05
-6.3677576063301e-06
-2.00322107911396e-05
-2.49309670188405e-05
-1.80860221274424e-05
5.6191792540142e-06
-5.10588276972463e-05
-2.42802321380346e-05
-1.01419894294702e-05
-2.73649415589682e-05
-1.50811963532145e-05
-2.44087126582531e-05
-3.37040493974904e-05
-1.95120494577463e-05
-2.43384009373199e-05
-1.56440945622737e-05
-1.79184339504444e-05
1.02106945265974e-06
-2.36538290864647e-05
-1.72870123113768e-05
-2.68112497626099e-05
-1.78533306097477e-05
-2.74354438135813e-05
-2.82076958993801e-05
-2.65657645667182e-05
-2.65733309632846e-05
-2.44264036917713e-05
-1.65222938250749e-05
-1.30273820509581e-05
7.50520797104696e-06
-2.48894952824579e-05
-2.72126938888447e-05
-1.62786627515902e-05
-1.44635691810707e-05
-6.47785869091359e-06
-6.30768932007221e-06
-1.21523902401485e-05
-1.62975567412683e-05
-4.10227974961564e-05
-3.32565195578578e-05
-3.92966981264768e-05
-2.75717999303445e-05
-1.02842486438218e-05
-3.14091416029592e-06
-2.26732224197265e-05
-2.23114314152541e-05
-1.11814054735998e-05
-1.99285764335851e-05
-4.73743451470383e-05
-1.42299776742334e-05
-1.02157669702093e-05
-2.23878915121805e-06
-3.29214138863673e-05
-2.35273279526344e-05
1.2203059109756e-05
-4.24962774853271e-05
-1.32499089297693e-05
-3.25476170240795e-05
1.36176978492527e-06
-4.67441159780968e-06
-1.72191333448523e-05
-4.33171676033199e-06
-2.07076724690323e-05
-1.8653148927886e-05
-1.73016847180734e-05
-1.19349247721959e-05
-2.46737205647135e-05
1.98610516257756e-06
-2.25370350903431e-05
-2.29452581567306e-05
-3.4082954732886e-05
-2.53603748834627e-05
-2.84280241268441e-05
2.6087854854892e-06
-7.43046255081414e-06
-2.20062903382311e-05
-1.93326037234883e-05
-8.0330637783178e-06
-2.56372756172299e-05
-3.42060389764491e-05
-2.84360031584155e-07
-9.60833597415207e-06
-4.31616252962447e-05
-2.68003286574008e-05
-8.45078691758953e-06
-8.85280846690445e-06
-1.01593788831838e-05
-1.30128867690754e-05
-2.70440973762294e-05
-1.27736023477703e-05
-2.03631912822705e-05
-1.80097882649697e-05
-2.1046304284586e-05
-3.16847712175497e-05
-1.50430228509393e-05
-1.61559733397777e-05
-2.03440320566923e-05
-2.34328972900326e-05
-2.88835611147107e-05
-2.54308450868981e-05
-8.45069176580229e-06
-3.01613815084868e-05
-1.29664996100688e-05
-6.34428161106849e-06
-6.90871338049406e-06
5.04479289522872e-07
-1.65145673870445e-05
-4.57282006492633e-05
-3.18091310633624e-05
-8.80137417186802e-06
-3.71466718893179e-05
-1.68722342488425e-05
-2.562997419366e-05
-9.00772015625399e-06
-5.20678476454384e-05
-1.46814664981475e-05
-1.6549665495177e-05
-3.98808958406863e-05
-1.29940576433792e-05
-1.42512155202834e-05
-2.42033179268965e-05
-1.16395221614266e-05
-4.06641125834857e-05
-2.02980421578963e-05
5.27167277847217e-06
-1.83478715863274e-05
-2.41236484764459e-05
-1.81735050439596e-05
-2.41225143389117e-05
-1.33597888009045e-05
-3.53464457520105e-05
-3.5562051828234e-05
-2.04960920565875e-05
-4.15531170906099e-06
-7.23758219759751e-06
-2.93637566793789e-05
-2.2845761902143e-05
-3.90631229446555e-05
-1.27988824588726e-05
-3.00583340310594e-05
-1.38201921672669e-05
-3.53281304762895e-05
-2.25132903432043e-06
-7.84802169264961e-06
-2.90003148237338e-05
-1.83390837107628e-05
-1.65694195892295e-05
-1.5940066640373e-05
-1.97779625717807e-05
-2.27741395144397e-05
-1.15484474838666e-05
-1.27794836023441e-05
-1.12278326177094e-05
-1.64968169542939e-05
-2.92261151147063e-05
-1.80606028752588e-05
-2.20403443452902e-05
-2.73199719534269e-05
-3.03237011578565e-05
-4.21191521427397e-05
-3.89946602310667e-05
-1.02375588937721e-06
-5.42334234977924e-05
-4.25095587689423e-05
-3.15743487573163e-05
-2.11791441734309e-05
-1.67061025333679e-05
-1.29483768265737e-05
-2.01353777961141e-05
-3.14313232928276e-05
-3.63473075281104e-05
-3.16842585817201e-05
2.03942363256368e-05
-3.98012147908509e-06
-1.09234372380316e-05
-1.38778719277998e-05
-3.16480219209453e-05
-2.6139203502743e-05
-3.10654818880899e-05
-2.6607237406061e-05
-7.50744068207853e-06
-7.21349255285108e-06
-2.75796706567584e-05
-2.22019971625543e-05
-4.06035880187376e-05
-3.67448053438836e-05
-1.48304048228044e-05
-1.70584697476032e-05
-7.27575590496833e-06
4.98690459219007e-06
-1.54754239449913e-05
-2.53351707413869e-05
-2.3993940597716e-05
-2.17038593948738e-05
-3.80014990910946e-05
-1.90961414764221e-05
-6.74125711283135e-06
-2.48510113002578e-05
-6.40172719171052e-06
-1.32563583317e-05
-4.66273622103584e-05
-1.94305732082077e-05
-3.19335323864264e-05
-6.45353708776282e-06
-9.57222199820089e-06
-2.1628981604432e-05
-3.68761222875303e-05
-9.36105947967845e-06
-2.21231649554631e-05
-7.13252604255136e-06
-3.07133876791368e-05
-2.24235267819806e-05
-3.21021156142718e-05
-3.32705506245111e-05
-2.70412496011489e-05
-1.24006356218246e-05
-2.6934235302881e-06
-4.03013564035402e-05
-1.90415739495358e-05
-2.44147605629143e-05
-1.24342495856491e-05
-1.3780217501595e-05
-2.76325277133855e-05
-1.54842966623802e-05
-1.94916895618298e-05
-1.31090476682428e-05
-2.09278602206552e-05
-1.81175680501787e-05
-1.99943454304398e-05
-2.51447252092157e-05
-3.73916528840054e-05
1.08040653859216e-06
-3.1233848605499e-05
-9.98151622383639e-06
-7.63219121438309e-06
-4.4917211876864e-05
-3.01671276072381e-05
-6.53833438472534e-06
-2.98272986052364e-05
-2.62183618585047e-05
-3.11089009595148e-05
7.52973138683102e-07
-3.1698001471086e-05
-8.03319650675505e-06
-3.36090377949848e-05
-2.97677002608502e-05
-1.26856291938772e-05
-1.69759953882885e-05
-1.87168940506849e-05
-4.30418273901402e-05
-3.05496495202358e-05
-2.73687517437867e-05
-1.36955439779592e-05
-2.68871758931938e-05
-1.57930491477444e-05
-1.13195539358823e-05
-5.12386549517083e-06
-2.92443855495989e-05
5.53638234981445e-06
-8.42513920358808e-06
-3.57742042123378e-05
-2.83910627349522e-05
-1.41541843100972e-05
-1.2265029349296e-05
-8.22371054150028e-06
-3.27860304248669e-06
-2.41909100735073e-05
-2.21117577268958e-05
-2.49805090770708e-05
-2.50387982369334e-05
-1.58577235032617e-05
-7.16359201139381e-06
-2.88845031198081e-05
-1.42454706728998e-05
-1.78247115336476e-05
-2.52505785853876e-05
5.12556086365965e-06
-2.84620871949966e-05
-2.09470083845306e-05
-3.34598347697101e-06
-3.21141718466516e-05
-7.90284242504093e-06
-3.18098826084828e-05
-2.03827512541828e-05
-2.03369499402392e-05
-1.18053248345222e-05
-2.60159733590727e-05
-1.01119418418398e-05
-1.50540906875508e-05
3.79014755509467e-06
-1.48346119912826e-05
-1.48700357922044e-05
-2.03630805076037e-05
-1.35955887668759e-05
-1.88738123671646e-05
-2.06092238114169e-06
-2.1472141750419e-06
-1.07605189909092e-05
-1.3048822414503e-05
-3.93908241876235e-05
-1.09446880331014e-05
-2.24949218885571e-05
-2.0089948423082e-05
-1.16714922573335e-05
-1.98857919985097e-05
-1.51324085865378e-05
-9.4318345652777e-06
-2.5896269277248e-05
-7.39088547217585e-06
-2.8227301598799e-05
-3.67657534564039e-05
-2.36812581609233e-05
-2.42791065827046e-05
-7.80054665875193e-06
-3.38337599679804e-05
-2.83852146072258e-05
-2.9240287327781e-05
-3.27597989605102e-05
-2.99151728483324e-05
-4.32915757780473e-05
-4.17259546644162e-06
-1.41850857319264e-05
-2.09882878332641e-05
-2.1804881857412e-05
-1.8957035658318e-05
7.83779985385419e-06
-1.43338670611522e-05
-1.94736447346018e-05
-3.64715178204569e-05
-4.38608993059564e-05
-6.83371902563799e-06
-2.66618847772019e-05
-2.64979551701382e-05
-3.56413788171829e-06
-1.1330370002386e-05
-4.46200079257977e-06
-3.05259669267432e-06
-2.27390443702772e-05
-1.65624640550578e-05
-1.4687820023245e-05
-1.58078034030283e-05
-3.11551138484779e-05
-2.93471944307282e-05
-1.86466096721456e-05
-2.38546978032768e-05
-2.87350736628238e-05
-4.72813223394392e-06
-2.10839886306369e-05
-4.08795299575666e-05
-4.29313164974637e-05
-2.62593404849153e-05
-1.90757895545366e-05
-8.95687165726494e-06
-1.96705441295352e-05
-1.26746503324725e-05
-1.82773343563159e-05
-1.35681301090455e-05
-2.2655805100999e-05
3.53490204479365e-06
-1.36496912982727e-05
-3.33222807225052e-05
-1.10699333351224e-05
-2.02538613301759e-05
-2.94744239325126e-05
-1.12391151921623e-05
-2.96984186311674e-05
-2.68361139785738e-05
-3.56121591223633e-05
-2.22142013047403e-05
-5.12620151596384e-05
-1.66710427435502e-05
-1.49873238169319e-05
-1.68574495839669e-05
-1.82025577240308e-05
-6.75577003446819e-06
-1.42357979142123e-05
-1.92851791628291e-05
2.8004885289168e-08
-3.12622767326289e-05
-3.99679341838871e-05
-4.37929715931792e-05
-1.26200201942018e-05
-2.21978607096112e-05
-3.3500745147352e-05
-1.66982012643285e-05
-3.35879357503631e-06
-9.31741728170262e-06
-7.44475733796417e-06
-5.0668763735519e-08
-6.6956580384774e-06
-2.39144420371932e-05
-8.60380451618069e-06
-4.68865603732058e-05
-2.64958382708672e-05
-2.00195888615253e-06
-2.53456171144344e-05
-1.08037224940638e-05
-2.20225728435549e-05
-1.33946735905489e-05
1.01829379363226e-05
-9.87995363515819e-06
-1.20320751012045e-05
-6.68361513483551e-06
-2.60519478610064e-05
-6.89223427608293e-06
-3.14686569134883e-05
-2.44243962608907e-05
-1.33300250037659e-05
-3.20529115451557e-05
-2.34288431603441e-05
-1.88785585391635e-05
-1.56655727736118e-05
-1.10063878939166e-05
-1.92682123135937e-05
-3.20746482743502e-06
-3.13467505925747e-05
-1.3824884948124e-05
-3.84861378687305e-05
-3.36004621191494e-05
