# Supplementary material for: Research on computational propagation and identification of mine microseismic signals based on deep learning
Source: PLoS One. 2025 Oct 22;20(10):e0334641. doi: 10.1371/journal.pone.0334641 (PMC12543183; doi:10.1371/journal.pone.0334641)
Supplement: S3 Data — (ZIP) [file pone.0334641.s003.zip › 000100500002890.xlsx_0.txt_24.txt.txt]

-2.98173029698668e-05
-4.02636638619514e-05
-2.56897006752486e-05
-2.45239741530864e-05
-1.8649181434255e-05
-1.683428103481e-05
-1.33371731150207e-07
-1.83684202608312e-05
-2.39273169230605e-05
-1.01693113504736e-05
-4.02463996031951e-05
-3.27584810451541e-05
-1.59076731922412e-05
-1.922101435987e-05
-3.83814478603224e-05
-2.04988616974377e-05
-1.00699549725734e-05
-3.58513969794017e-05
-5.51069097776435e-05
-1.17112746359616e-05
-3.0412983921845e-05
-6.58363590138634e-06
-1.33025436351323e-05
-2.95807935166976e-05
-4.51480224165394e-05
-1.85148392693433e-05
-1.18366112144539e-05
-3.8015013577655e-05
-1.27662379632749e-06
-1.44539593095776e-05
3.06177299339018e-06
-5.57272052489341e-06
-1.25430214797057e-05
-3.59669005914566e-05
-2.96657638147362e-05
-2.01112996247313e-05
-4.38782852953827e-05
9.63936573670004e-07
-1.08734880578088e-05
-1.60121447037802e-05
-2.10278797967638e-05
-2.48962730193908e-05
-2.87328266165332e-05
-2.5610862608618e-05
-2.56469935684597e-05
-1.44935180357623e-05
-1.07755582687647e-05
-1.75477758122038e-05
-3.50482968959651e-05
-2.46181956252466e-05
-1.43278760896514e-05
-2.08307979854007e-05
4.10458344919955e-06
-6.38219323252189e-06
-3.53975110011381e-06
-7.75469287888159e-06
-9.69680138543499e-06
-2.61844495763567e-05
-8.72935322495892e-06
-1.10524813315837e-05
-9.97678583536944e-06
-2.4605390097644e-05
-1.9055876186419e-05
-2.82523892417339e-05
-1.06273481151198e-05
-1.90305548627545e-05
-1.65280874294425e-05
-4.62448971035175e-06
-3.78563192811842e-05
-3.74047404668879e-05
-3.1012878482648e-05
-2.6611087891639e-06
-2.22687501029768e-05
-1.43770285086357e-05
-2.17534420978189e-05
-8.00582848156832e-06
2.10299565132724e-06
6.3978719064153e-06
-2.46032891573022e-05
-2.11968601508222e-05
4.47460538296786e-06
-4.10004429065393e-06
-2.43480228323458e-05
-1.39348591362001e-05
-1.75148586897446e-05
-1.75770011140475e-05
-6.8772024602887e-06
-3.29321688820641e-05
8.37766796498028e-07
-2.84637591571356e-05
-3.94128033765214e-05
-2.46775615996535e-05
-2.55135856794158e-05
-2.65209909631028e-05
-1.13216213623339e-05
-1.66214100277676e-05
-2.81698196012672e-05
-2.21398989360949e-05
-2.38941093664192e-05
-2.21920311220324e-06
-1.11959283966047e-05
-1.93515895088905e-05
-3.21300401979305e-05
-9.9507460906314e-06
-1.75268988095495e-05
-2.68872737458999e-06
-3.55820244307432e-05
6.50892495146873e-06
-3.19818714010011e-05
-4.75599028121823e-06
-1.02466846907488e-05
8.73779587260707e-06
-2.37632589985721e-05
-3.64512494650032e-05
-2.55836942101201e-05
-1.80867829372118e-05
-9.31305225800219e-06
-2.639261455417e-05
-4.20880892093996e-05
-2.00695251314215e-05
-3.763613089979e-05
-2.73750315143709e-05
-1.18440241933496e-05
-1.7870968396836e-05
-2.74617933048101e-05
-1.65992895799921e-05
-1.84025175837848e-05
-1.14318633484838e-05
-2.67475373396228e-05
-7.70994857275468e-06
-1.48266594698674e-05
-3.51823839465583e-05
-1.13475796667536e-05
-1.97628629538145e-05
-1.80570627226478e-05
-1.80064787888892e-05
-1.85231046734344e-05
-3.15079210382092e-05
-1.70449964356555e-05
-1.24774369785392e-05
-2.51178722886809e-05
-2.11360373075713e-05
-1.36928572112457e-05
-1.05152003559999e-05
-5.85894715851973e-06
-2.98992475655291e-05
-2.96922465933868e-05
-1.51579570452128e-05
-1.78740793643238e-06
-1.55546608303867e-05
-1.31221685042564e-05
-2.98798868043536e-05
-2.27035526379037e-05
-1.49574452661677e-05
5.79198591466128e-06
-4.8543276297343e-06
-1.64625091101563e-05
-3.2217625532002e-05
-8.83198300158132e-06
-3.0271824187068e-05
-2.41110787373246e-05
-3.91295662315864e-05
-1.75026690391778e-05
-3.71139591730528e-05
-3.76872785541325e-05
-1.84269075919859e-05
-6.67814190916115e-06
-1.58890695749918e-05
-1.42862316756158e-06
-2.68813300357706e-06
-2.26293535205337e-05
-2.70023474281435e-05
-3.66215668394703e-05
-1.97330137986144e-05
-7.50696735250032e-06
-1.3866621504916e-05
-6.01486707678371e-06
-2.05213704454314e-05
-2.87871024684917e-05
-1.00806142756371e-05
1.56223967417948e-06
-2.47319915046495e-06
-2.85158015617331e-05
-2.23848087098499e-05
1.15484582167642e-06
-1.08437881702331e-05
-1.52707441122528e-05
-3.33302250453791e-05
-1.73196689656583e-05
-1.91902138355108e-05
-8.82381870030399e-06
-3.43593325484039e-05
-3.03783832177373e-05
-2.28074395823512e-05
1.49101891724658e-05
-1.39623587081151e-05
-4.71644853432849e-06
-2.85582023949472e-05
-1.03186786059586e-05
-2.01185345102751e-05
-1.53922116844744e-05
-5.12805811779726e-06
-1.22253531287573e-05
-1.12035411725887e-05
-1.38370858618765e-05
-2.4532549686008e-05
-1.23076057162045e-05
-1.17811061074111e-05
-1.21164129481784e-05
-1.85749107279453e-05
4.02790535564164e-06
-2.39171875066749e-05
-3.02862985446567e-05
-2.90932468198234e-05
-3.54289511793001e-05
-5.23539095755634e-06
-3.12505181904693e-06
-2.67029776203024e-05
-2.2235054194581e-05
-1.21208913671868e-05
-2.20120535648761e-05
-2.26624165211899e-05
1.22110385878101e-05
-2.68718538513668e-05
-2.65188331028738e-05
-1.97139768869462e-05
-1.8498864935044e-05
-7.21475370416239e-06
-2.67585257788414e-05
-3.93135608731308e-05
-1.56626982874849e-05
-1.85648209033174e-05
-9.40196374313908e-06
-1.13650646003003e-05
-1.67819264519431e-05
-3.60147073249361e-05
-4.19590526651442e-05
-1.08713862646575e-05
-2.84527057480632e-05
-4.04723003855024e-05
-7.50344534788345e-06
-2.29760322637353e-05
-1.74351453011434e-05
-2.16510247872877e-05
-2.55333955823477e-05
-1.96057853968829e-05
-3.53629992824179e-05
-2.73304953332847e-05
-1.81695077724762e-05
-1.93907558553387e-05
-3.45316353161826e-05
-3.80066765353222e-05
-1.21447418600688e-05
-3.50815447453139e-05
6.63263268655091e-06
-2.36523255969517e-05
-1.24672870555455e-05
-2.56710999602639e-05
-4.352731102496e-06
-1.57030781177294e-05
-1.5090595386119e-05
-1.99810738476416e-06
-2.6607597637516e-05
-3.5320239721501e-05
-2.43702102930502e-05
-1.00820405576313e-05
-6.13654159173295e-06
-1.6856939506122e-05
7.36893498725076e-06
-2.68273124574022e-05
-3.24847496601303e-05
-2.4710007993692e-05
-1.3244247345764e-05
-2.97403227340635e-06
-1.72169575547262e-05
8.43291637501513e-06
-1.63632014020407e-05
-1.59307909676495e-05
-1.25674169645303e-05
-3.31297476931439e-05
-2.55161195725354e-05
-2.1552029935536e-05
-2.1045028632182e-05
-2.88158311003032e-05
-1.24196823923694e-05
-9.28817977300217e-06
-1.88706986624473e-05
-1.65934022657422e-05
-1.56986038678473e-05
-1.01309123505637e-05
-2.86908901689895e-05
-2.62712966540396e-05
-2.07030544820518e-05
-9.81942883296617e-06
-2.79087455154189e-05
-2.08951274787178e-05
-3.37695132679968e-05
-3.92754794407512e-06
-3.30683923283266e-05
-1.73588497013337e-05
-3.02743787135731e-05
-8.7103899713049e-06
-1.5391232870264e-05
-2.67073742771362e-05
-1.73317756489673e-05
-2.18366386204905e-05
-3.68905950017583e-05
-3.35699870062583e-05
-1.97408624922274e-05
-8.60262596434046e-06
-2.97385881777869e-06
-1.98273197591344e-05
-2.95001080812771e-05
-1.94447069149268e-05
-4.34230421217659e-05
-1.23221022001291e-05
-2.10202070055353e-05
-2.2734007699521e-05
-2.53088397443257e-05
-2.11872741390306e-05
-1.78756016681112e-05
-2.58001442558409e-05
-1.33333453748941e-05
-1.65946887971915e-05
-9.13015177109139e-06
-1.03840925776763e-05
-1.91395225144794e-05
-3.19473536888905e-05
-4.79097719560249e-05
-2.42457781846026e-05
-3.58444886085588e-05
-8.02316696964109e-06
-3.2441274129207e-05
-2.64817382959958e-05
-1.25480346133121e-05
-2.52152833695117e-05
-1.83653888261027e-05
-2.13937705619437e-05
-1.37514546807432e-05
-3.61879039777698e-05
-2.92678676473925e-05
-1.65858071727834e-05
5.79992709514027e-07
-3.28826297056132e-05
-3.17916455336059e-05
-2.38282712057492e-05
-3.38548908769702e-05
-2.32576270923685e-05
-3.72948054315325e-05
-2.68056342722982e-05
-1.76254371771686e-05
-2.61858008872729e-05
-2.11579589667344e-05
-8.54751410272061e-06
-8.08877776439708e-06
-3.29882800802196e-06
-1.40499864875685e-05
-9.93498241910416e-06
-2.89529691489976e-05
-3.02075860904859e-05
-1.12861859297559e-05
-2.02314760715531e-05
-2.84647022269392e-05
-6.44905360586682e-06
-2.75605764960782e-05
-2.01536797960337e-05
-1.95720947122712e-05
-1.76485537486238e-05
-2.16537423031335e-05
-1.06692249334793e-05
-2.83772849044633e-05
-2.50072499696713e-05
-1.78201633055027e-06
-1.06731260225884e-05
-3.83348596884463e-05
-2.67414785358903e-05
-1.20994584471298e-05
-1.33374544394934e-05
-1.87598031214754e-05
-2.69698994652207e-05
-3.25060705093248e-05
9.28280452717133e-07
-2.15383049428418e-05
-1.05006555046418e-05
-1.83474765953138e-05
-3.11113389022791e-05
-1.3269626598079e-05
-1.02414984136575e-05
-9.34347187671727e-06
-4.99231544425018e-05
-3.17194288872514e-05
-1.72840940131235e-05
-2.27019494102253e-05
-1.62937674141082e-05
-1.91581592750838e-05
-5.39927732651147e-06
-3.3004978372614e-06
-9.25008857736407e-06
-4.25241920292629e-06
-1.69568419329112e-05
-1.07090021384928e-05
-2.95713272800224e-05
-2.12724378937459e-05
-2.81056657114284e-05
-9.50470281829484e-06
-2.77339782749922e-05
-2.52938213180071e-05
-1.13041261159498e-05
-2.29255281469616e-05
-5.59409299525521e-06
-3.71299793121694e-05
-1.44180538795476e-05
-1.29140821393394e-05
-1.65643770190338e-05
7.57663107488869e-06
-1.41183120662988e-05
-2.49964435478396e-05
-1.83210440976622e-05
-3.24351996934809e-05
-2.64706261233214e-05
-2.43901613809553e-05
-2.27394690715993e-05
-1.6139186516041e-05
-4.26130508221512e-05
-1.77396368944382e-05
-2.74229844336691e-05
-1.39129336851248e-05
-1.97164887063953e-05
-2.13018711126595e-05
-1.40908850664234e-05
-2.70938731476783e-05
-3.52139192333561e-05
-9.23607818695015e-06
-4.84287823714284e-05
-3.57396373900059e-05
-1.93077493142156e-05
-2.12873747819941e-05
-3.75046318083718e-05
-1.22961493939536e-05
-2.605645178092e-05
-1.35906242621501e-05
-2.20402130225084e-05
-3.19086656780663e-05
-1.41804198592704e-05
-1.47948016105047e-05
-1.73588387488537e-05
-2.83644412846563e-06
-2.67559624454238e-05
-1.7787432968131e-05
-6.3390184437449e-06
-1.59908138246338e-05
-4.79453290452488e-06
-4.42542687282434e-05
-2.48933307589419e-05
-1.66303566248873e-05
-2.35194343933659e-05
-2.60041368017875e-05
-1.2223392239514e-05
-9.01047059360094e-06
-2.6941524077224e-05
-2.75672944510204e-05
-2.26279017398137e-05
-1.40816132809073e-05
-1.41727239387211e-05
-5.16721336803602e-06
-1.88644636158043e-05
-2.31961383304657e-05
-1.80715245286726e-05
-2.06458980818005e-05
-2.06734036282134e-06
-9.49055318031577e-06
1.15429455907803e-05
-6.4068550205927e-06
-2.20625171207005e-05
-2.02064663046662e-05
-4.62720401343675e-06
-2.87766029344632e-05
3.50290274675361e-06
-1.35148589302173e-05
-2.22160089126913e-05
-3.00340840138934e-05
-2.00426315474161e-05
-1.36454875246649e-05
-2.75054566326112e-05
-1.20849231827142e-05
-4.71654008822888e-06
-1.02388467965816e-05
-2.60766101728916e-05
-3.22978226719245e-05
-1.18284297310606e-05
-3.39473594110586e-05
-4.92691632867391e-05
-2.94370160320478e-05
-4.63467646404978e-05
-3.28329139445887e-05
-1.66187103277088e-05
-4.53641860528249e-05
-1.72286994515505e-05
-3.12062133241224e-06
-3.00592311986266e-05
-3.73382130121626e-05
-2.53234022630444e-05
-1.62511635850917e-05
-1.37112925781398e-05
-1.98476892382149e-05
-1.18854305012865e-05
-2.6562910839393e-05
-2.67246537388331e-05
-2.01020927738709e-05
-2.82033621561707e-05
-1.48016013472904e-05
-4.39207138118765e-06
-2.81464358250007e-05
-2.40402824427359e-05
-2.6266701326427e-05
-1.5906700119065e-05
-2.08896292200176e-05
8.11783615837391e-06
-1.95736823463516e-05
-1.19243293038374e-05
-2.36543361761193e-05
-1.88348092289453e-05
-2.85402405654051e-05
-8.75233766458426e-06
-2.77831792948498e-05
-1.70928407648266e-05
-1.6604935980425e-05
-4.70873244735468e-05
-1.29681688049677e-05
-4.93224143572584e-05
-4.08630120887626e-06
-1.35935773853955e-05
-1.85658922849303e-05
-2.82934123631008e-06
-2.11316475020147e-05
-1.882448336346e-05
-2.37693799628231e-05
-5.71040010890175e-06
-2.6588771774474e-05
1.71037381969122e-06
-5.150224888387e-07
-2.79387519212757e-05
-1.65084761460016e-05
-3.32253600654268e-05
-1.51718563851584e-06
-7.45300865339621e-06
-1.67776647672402e-05
-1.53565744764001e-05
-6.49783283355601e-06
-2.64445689445123e-05
6.72537541260911e-07
2.54116681183112e-06
-2.08670854537e-05
-1.76672845080214e-05
-3.87640505475912e-05
-5.04188367536361e-05
-2.14561488647793e-05
-3.36277147822152e-05
-1.44830840522521e-05
1.71010663258055e-06
-8.86544331201907e-06
-2.78610837260329e-05
-1.50974698734602e-05
-1.7633917397004e-05
-3.27770851395989e-05
-2.11791857746497e-05
-2.47919636037329e-05
-2.01950809253092e-05
-1.14003651315973e-05
-2.69187101102728e-05
-3.68983864001523e-05
-1.30517599757225e-05
-2.17279197692232e-05
-2.27429214995214e-05
-2.40694947924155e-05
-1.03765309619821e-05
1.69022438381535e-06
-9.48622663588502e-06
-1.90596463991371e-06
-1.03011914614942e-05
-4.65837569957991e-05
-3.28701132450692e-05
-3.72642725332915e-06
-1.76951135256334e-05
-1.6181080471983e-05
-2.49898748203739e-05
-8.30425447346845e-06
-2.32808875932916e-05
-4.80009844869388e-06
-2.39677908523439e-05
-2.57287996853935e-05
-8.11434090501018e-06
-2.54318227434079e-05
-2.27057803469406e-06
-1.22235136915758e-05
-1.8241645123695e-05
-3.07283842830076e-05
-2.19904983117355e-05
-1.48800960480635e-05
-3.23537778104678e-05
-4.73900151356072e-05
-1.81712630653003e-05
-5.84692718270358e-06
-4.32308080928329e-05
-2.61507216057482e-05
-7.64320358125205e-06
-1.38402763514721e-05
-2.9938143119931e-05
-2.98109650384847e-05
-1.19837092182086e-05
-2.61570295811195e-05
5.70250064623309e-06
-1.87095275799017e-05
-2.36899844236959e-05
-3.5401615921509e-05
-3.00233892314689e-05
-1.48146689496634e-05
-2.15121522307054e-05
-1.85869574719679e-05
-2.41155893546095e-05
-9.41025276581717e-06
-2.64172621034175e-05
-3.57560748876604e-05
-1.289593977441e-06
-1.69980241621826e-05
-3.14015547432261e-05
-1.32699670170371e-05
-2.59988565076851e-05
6.64906188488785e-06
-3.04007662759808e-05
-2.84882263045249e-05
-9.63683874648031e-06
-3.36956404998334e-05
-6.14336694248468e-06
-1.79186520062321e-05
-4.13038549012632e-05
-3.27925558389842e-05
-1.08558332817405e-05
-3.9463977257606e-05
-4.61564533810992e-05
-1.81048105547352e-05
-4.69265469246537e-05
-2.31003135467098e-05
-1.14113840748965e-05
-1.81121051349758e-05
-2.84707754340641e-05
-3.77926378055068e-05
-4.63598092474856e-05
-3.01060655317729e-05
-1.6135770928111e-05
-5.95514301725996e-06
-2.40896543876199e-06
1.01365656730405e-05
-1.79400173962802e-05
-1.48111265189077e-05
-2.56662688599227e-05
-1.53963106507467e-05
-2.73070056850677e-05
-2.38515194783091e-05
-2.1060892135348e-06
-2.72559464893242e-05
-9.43762699788561e-06
-1.73890918482722e-05
-1.04331098014132e-05
-2.34144686822498e-05
-4.22565750907938e-05
-2.73826234480511e-05
-1.72880776736862e-05
-2.81845837346235e-05
-2.48227146870416e-05
-1.94417771536641e-05
-3.56146732665366e-05
-2.31995585559969e-05
-1.13065162512525e-05
-1.53764737689027e-05
-4.00137869122754e-05
-3.18299348701963e-05
-2.08476399929484e-05
-3.07297405276127e-05
-5.32053975008172e-06
-4.83666986240352e-06
-1.14984447336954e-05
-1.31936565511257e-05
-3.26625024495247e-05
-4.62325343446652e-06
-2.9737813936633e-05
-1.1583811485488e-05
-9.3962800424744e-06
-2.13462235465164e-05
-1.45279622250893e-05
-1.09237330951191e-05
-2.38262290027359e-05
-1.42838231796451e-05
-2.14312335391316e-05
-3.73597439898502e-05
-1.00766826436508e-05
-1.46019436340247e-05
-2.05767066768856e-05
-1.03799993838043e-05
-3.1044967952299e-05
-2.33794544810928e-05
-4.01380955745213e-05
-1.17883232214412e-05
-1.45364678689739e-05
-1.34350089007213e-05
-1.95653374801744e-05
-1.09118391081112e-05
5.05698868124274e-06
-3.16299836069227e-05
-4.71569003102475e-05
-3.75623120099541e-05
-1.43882510779202e-05
-1.34595820689296e-05
-2.64287861786692e-05
-5.013936463394e-06
-2.8895135434902e-05
-4.45629697869504e-06
-5.43447655805011e-06
-3.47560231639741e-05
8.54950056489469e-06
-1.72922696327406e-05
-2.04942538669722e-05
-1.58009947501735e-05
-2.07143070745328e-05
-4.43490438822182e-05
-3.1630314874902e-05
4.50732726861123e-06
-1.85806190502959e-05
-2.05707877444318e-05
-3.23479541801555e-05
-4.81738935397438e-06
-3.24588300679435e-05
-2.85308122595857e-05
-2.42325792856114e-05
-2.03619958270325e-05
-3.41297316105024e-05
-3.0330525955596e-05
-1.26255374112924e-05
-1.90195155129136e-05
-1.49861229098601e-05
-4.88141805659965e-05
-1.29451517700595e-05
-1.27089569994043e-05
-1.35463389903156e-05
-2.52963068564714e-05
-2.81577945334019e-05
-1.0988662510956e-05
-3.52324100060944e-05
-2.66649638886322e-05
9.43150241386403e-06
-2.40789092605854e-05
-2.28441638707052e-05
-1.52850602576936e-05
-1.95432826231254e-05
-9.36789652304065e-06
-4.86961777155923e-06
3.72845757299263e-07
-3.02470667497285e-06
-3.0467483449362e-05
-2.60221779608821e-05
-2.44398057394484e-05
-2.91177253227992e-05
-3.67555658061707e-05
-1.0035661599405e-05
-2.5312471357754e-05
-1.13083333832435e-05
-3.57062984612408e-05
-1.32683790921496e-05
-4.74145020207849e-05
-1.00678860945067e-05
-1.02764991368471e-05
-2.41010142067029e-05
-3.54981555596263e-06
-2.01078127449639e-05
-2.45821697640377e-05
-2.47871197482382e-06
-3.44240349854387e-05
-4.44981233723893e-05
-1.06290130456054e-05
-8.36604923559183e-06
-1.92333192064631e-05
-2.52482772839795e-05
3.03708516882083e-06
-1.50690667915866e-05
-1.19455529196086e-05
-1.41446045490659e-05
-8.93782082825433e-06
-3.20163585085568e-05
-2.01234330968061e-05
-1.54857621569239e-05
-2.42753099415022e-05
-2.34429580729152e-05
-1.99099376333302e-05
-2.55649169840415e-05
-3.86001068143533e-06
-2.21836508653899e-05
-2.32157867762078e-05
-1.6914526429422e-05
-2.60967485506529e-05
-3.77192480721881e-05
-1.15488385414319e-05
-1.64017414582634e-05
-4.8527075537017e-05
-2.18737613942075e-05
-3.06128830148869e-05
-2.01480719273356e-05
-1.81387016082468e-05
-4.18902485776288e-05
-2.23067987550001e-05
-1.33215177744296e-05
-1.10939791679822e-05
-1.21909857060218e-05
-1.84926165597637e-05
-2.39434835958984e-05
-2.09196060077755e-05
-1.80604779996528e-05
-2.03150734729999e-05
-9.2528565755903e-06
3.60958997854428e-07
-1.34303859192997e-05
-2.90134572958644e-05
-2.87808512441238e-05
-2.17820062882447e-05
-3.11350069072237e-05
-1.73792144086204e-05
-7.96789760352094e-07
-4.32472805473937e-05
-2.28427792967997e-05
-3.49213827184687e-05
-1.6717307611734e-05
-2.27178325600439e-05
-1.18275097390904e-05
-2.29393513550249e-05
-2.35161563567004e-05
-3.29189440185614e-05
-2.39197297046298e-05
-1.91798664783132e-05
-1.78798272012081e-05
-8.59130024174521e-06
-1.00934553428522e-05
-3.65728451225493e-05
-2.64478478558443e-05
-2.79541601003824e-05
-8.41129864676335e-06
-1.79153011894428e-05
-1.92240668895867e-05
-2.50341998234151e-05
-1.77718657598695e-05
-4.46533692816332e-07
3.84697694356797e-06
-1.14710706634927e-05
-7.8360667672706e-06
-1.67013194770174e-05
-3.90604456653924e-05
-2.05863051138301e-05
-3.27737804719361e-06
-4.6773031895899e-06
1.05993847530058e-06
-2.45746531625074e-05
-3.36731680799055e-05
-2.34698848776139e-05
-1.75327067548944e-05
-4.26420780103824e-05
-1.93280936911785e-05
-2.25223230713127e-05
1.64517463056915e-05
1.35121358553442e-06
-3.23627935364595e-05
-3.51590921091762e-05
-8.94996461685115e-06
-8.17348390286396e-06
-1.54626197861721e-05
2.73946054749692e-06
-2.34249702071903e-05
-1.62418995375492e-05
-4.0997106034548e-07
-3.18810631150711e-05
-3.21686369124393e-05
-2.80351359290031e-05
-5.56242149197642e-05
-2.72416468947934e-05
-1.93495156381328e-05
-1.79672861543861e-05
-4.15533258700686e-05
-1.21270143393633e-05
-1.61263778691252e-05
-1.02289990926565e-05
-9.80799354003259e-06
-1.16284883215525e-05
-4.90791334416104e-05
-4.22863847053131e-05
-2.24543231553605e-05
4.42876289511622e-06
-2.91167197234295e-05
-1.88467108928018e-05
-1.74874799364684e-05
-2.41174524840768e-05
-3.58162291167609e-05
-7.97794048429149e-06
-2.98076524015833e-05
-1.09959338970717e-05
-3.50521031510303e-05
-2.65412975325744e-05
-2.00197314884865e-05
-1.74743000942211e-05
-2.3225471177886e-05
-2.25260846112198e-05
-1.29634815625125e-05
-9.34115564915369e-06
-2.76894648063672e-05
-1.87943450136772e-05
-3.19830732363633e-05
-2.95746940472481e-05
-2.28045704008096e-05
7.74575579990291e-06
-2.16134131391967e-05
-4.96517846593664e-06
-1.70014789242064e-05
-1.97327169872045e-05
-4.3161258077662e-05
-1.23201074851425e-05
-1.30505179593412e-05
-7.68232935993632e-06
4.62794061852933e-07
-3.71998401601955e-05
-2.18704755705953e-05
-2.8868580078449e-05
-2.17377411363416e-05
-1.40019877827049e-05
-2.94611523095554e-05
-5.14785415506654e-05
-4.31938974126412e-06
1.49994769041088e-06
-9.87311672867451e-06
-4.32868188394312e-05
-2.13931166950948e-05
-4.2845175746419e-06
-1.86102671814213e-05
-6.48789853633181e-06
-2.50488622825578e-05
-3.24968285329188e-05
-9.38120530223965e-06
-5.18589792623507e-06
2.11182023506711e-06
-1.21720887372385e-05
-2.77530000686753e-05
-2.66135084829438e-05
-1.92718670640372e-05
-9.22780656803787e-06
-4.53882457314977e-05
-1.44232222996858e-05
-1.99725091668037e-05
-3.00536384747572e-05
-9.27129055408604e-07
-1.87371364451987e-05
-9.74691236526216e-06
-1.40160519124264e-05
-2.96727300625711e-05
-3.33286149709512e-05
-1.61296830262593e-05
-2.34889607266194e-05
-2.44261770644136e-05
-2.15080437314607e-05
-3.80013475499759e-05
-1.93366865142069e-05
-2.0988551641064e-05
-1.37668692446443e-05
-1.53665917277563e-05
-2.01519211442376e-05
-2.43805011062745e-05
-2.29651762972099e-05
-1.55250787251807e-06
-2.10759545763464e-05
-3.39088258810245e-05
8.6359682173825e-07
-1.35462038001012e-05
-2.5269417778391e-05
-3.16407014249023e-05
-3.07678218635589e-05
-3.11873858687092e-05
-1.02101574116639e-05
-6.03054704589599e-06
-1.52424139504686e-05
-1.84572180917252e-05
-1.25064441678546e-05
-4.0284841737417e-05
-9.59880799169466e-06
-2.14438725129898e-05
-2.86861999052117e-05
-7.37895009952242e-06
5.93358900353374e-06
1.0177132007385e-06
-3.1089322637986e-05
-3.52355018288485e-05
-2.94484174278942e-05
-3.12554665629337e-05
-2.96641252048875e-05
-1.17271365014455e-05
-1.17482865375582e-05
-1.21401709104173e-05
-1.85326121570711e-05
-2.62207059637573e-05
-2.38888070995396e-05
-2.62915917724244e-05
-2.50733086583314e-05
-1.43726828543419e-05
-2.86121029582325e-05
-3.79285551821041e-05
-3.15676797127262e-05
-3.0859331602576e-05
-2.06358359176874e-05
-2.06783735161967e-05
-4.5075940471132e-05
-1.05066999934018e-05
-1.30272957088512e-05
-1.3042858236866e-05
-1.13734836205325e-05
-1.70065761778024e-05
-2.7930525237852e-05
-2.69110937303574e-05
-2.77804566067579e-05
-2.1199968073781e-05
-2.47090656820795e-05
-1.05413507150359e-05
-5.10326269231396e-07
-1.6960797617724e-05
-2.3423556462353e-05
-1.57751551696331e-05
-2.16873381074868e-05
-2.28819246273604e-05
-8.62163309461038e-06
-3.17073377069662e-05
-5.55243936533661e-05
-2.58428600883775e-05
-3.87110611433095e-05
-2.17386456333626e-05
-8.22175889056775e-06
-1.68071633706643e-05
-2.45934616241445e-05
-3.0936141460267e-05
-7.64599873833663e-06
-1.20393906818361e-05
-3.20761768331486e-05
-1.14465989531099e-05
-2.41379704489313e-05
-2.13066314033092e-05
-1.61046150291217e-05
-1.09060791509908e-05
-2.9450696746481e-05
-8.47844775976465e-06
-2.21697523110788e-05
6.50991698762974e-08
-2.2114055498285e-05
-1.27427449061491e-05
-2.61644613914626e-05
-2.53539799800665e-05
-2.06696446239741e-05
-2.69603485277528e-05
-4.61694797598356e-05
6.84978341927747e-06
-1.85695782298987e-05
-2.55061410131793e-05
-8.64878759207066e-06
-2.78330747930224e-05
-2.37041107271227e-05
-3.56994929032589e-05
-2.84029986776873e-05
-2.65554085225314e-05
-2.36776386258981e-05
-9.85369581369512e-06
-1.91626565616978e-05
-3.62241227518475e-05
-2.29215040253177e-05
-1.33774132726834e-05
-3.61791010494016e-05
-1.41780278398074e-05
-2.14716118326772e-05
-2.84201739106838e-05
-8.78846904210616e-06
-2.43878681303751e-05
-2.19229065617107e-05
-2.57365521446452e-05
-3.5299065121765e-05
-2.97872228103309e-05
-2.8649969020842e-05
-4.56394669706096e-05
-1.00487485250875e-05
-2.20787630606474e-05
-2.77682522990632e-05
-3.63612987672822e-05
-2.38552776311974e-05
-1.67520619753236e-05
-1.14198398276214e-06
-9.11421908785455e-06
-3.54201204402866e-05
-1.46289196558609e-06
1.39860731255046e-05
-4.38908591993648e-05
-1.88988670869675e-05
-3.87774643094598e-05
-1.74308319769286e-05
1.40269648492292e-06
-3.12450023574399e-05
-2.94165722858847e-05
-3.63221429873867e-05
-3.62839095583308e-05
-9.7215045059957e-06
-1.92476866526435e-05
6.15358198845236e-06
-1.77378668650695e-05
5.35197130774758e-07
1.0884946080629e-06
-2.74806111538642e-05
-1.51590356149645e-05
-4.26857037026104e-07
-1.54755333463142e-05
-1.38953218826566e-05
-2.14286565443045e-05
-3.96385484248114e-06
-1.12240218880824e-05
-1.93782390486074e-05
-7.32133025282595e-07
-1.55417163976482e-05
-1.59670374001385e-05
1.62899190282433e-07
-2.17178258828848e-05
-3.16063578699971e-05
-4.43877909681268e-06
-4.55549258441924e-05
-1.48855681987915e-05
-1.08385465310568e-05
-1.7150906528791e-05
-2.85684838382804e-05
-1.15668753493923e-05
-1.29990247474346e-05
-2.59060909772341e-05
-3.04310117460885e-05
-2.93467745588988e-06
-3.67698040647611e-05
-2.56420031551481e-05
-1.71916701530824e-05
-2.69796001542095e-05
-3.35034235584013e-06
-8.55115482709721e-06
-3.02547652195547e-05
-1.81190112826274e-05
-1.95339469201297e-05
-2.26157561578705e-05
-2.30099873509891e-05
-5.59612472349766e-06
-3.5799219298803e-05
-1.47536164383004e-05
-1.65093803340835e-05
-3.45040665026943e-05
4.35855293625139e-06
-3.79573168040338e-05
-2.16141769285717e-05
-3.16460234391397e-05
-1.79832501047262e-05
-1.11672284481673e-05
4.91507513063753e-08
-5.14138950325774e-05
2.37772571627421e-07
-2.4761352829329e-05
-1.97326887693646e-05
-4.27117650852676e-06
-1.48925610686031e-05
-4.53874529310112e-06
-2.0951297306659e-05
-6.27292063615183e-06
-3.26895122280372e-06
-3.11183655553412e-05
-2.42204437373941e-05
-3.13017136063497e-05
1.2096132484457e-06
2.30925548284768e-06
-4.11147161120731e-05
-2.18474151785803e-05
-3.47794262243162e-05
-6.82939975340353e-06
-3.52185816075791e-05
-3.11001311816038e-05
-1.48443624454361e-05
-1.82029333065304e-05
-2.70207659493419e-06
-1.69681036003845e-05
-2.47159416554517e-05
-3.0012254680609e-05
-4.15798440445814e-05
-3.43004195329991e-05
1.58748268307048e-05
-3.05975791371612e-05
-2.2208716081028e-05
-3.02001494485595e-05
-1.59063170412019e-05
-2.59147460123529e-05
-6.51234143883311e-06
-3.30343019308731e-05
-8.75162089017554e-06
-1.00017439590578e-05
-3.0141345690893e-05
-3.97688347751854e-05
-4.20427535919729e-06
-1.68373822383406e-05
-1.91172016751612e-05
-1.24716169840985e-05
-1.97459749303036e-05
-2.63110505404831e-05
-1.57591044048284e-05
-2.48355130373608e-05
-1.03711248512462e-05
-1.9487400461448e-05
4.49779439736197e-06
-1.8311998491141e-05
-3.41172167809801e-05
-1.18033675774955e-07
-2.16657886627609e-05
-2.1467172467152e-05
-2.77323779097657e-05
-2.99178622966432e-05
-1.95942430842513e-05
-1.6674011070202e-05
-3.20999674089903e-05
-6.64126575358193e-06
-2.60995016002328e-05
-2.73733969690079e-05
-4.30288790106715e-05
-1.77512434163587e-05
-7.19411620783597e-06
-6.2475016474695e-06
-3.81432994892375e-05
-3.3098715941383e-05
-1.22754916607113e-05
-2.02437463002208e-05
-2.90407890805038e-05
-2.3381726264985e-05
-1.8216247389511e-05
-2.90244270395632e-05
3.63909311830914e-06
-3.45655227791398e-05
-2.52546478130483e-05
-2.05147580235482e-05
-6.83850996461827e-06
-3.23385370325404e-05
-2.47951763261449e-05
-1.26024193162506e-05
-7.75206676382268e-06
-9.4534954297303e-06
-4.19982881469016e-05
-4.51166945860963e-06
-4.47951267079519e-05
-2.65596810228904e-05
-4.0148186644995e-05
-1.82103830151567e-05
-2.58864388126475e-05
-1.17162803058346e-05
-1.87769301815282e-05
-3.00861928274986e-05
-1.98556294805928e-05
-1.91618221340487e-05
-4.17737943798888e-05
-3.15900728466361e-05
-3.40765805335457e-05
-1.96605041287312e-06
-1.6903768484412e-05
-7.82661338398347e-06
-1.73030000254199e-05
-5.22663693953461e-05
-2.95932818350113e-05
-1.2020105929365e-05
1.11555114749243e-05
-3.91630638196572e-05
-2.78360618554901e-05
-2.06626426457219e-05
-3.64524952470357e-05
-1.47606094355515e-05
-2.50680016436527e-05
-4.68491730985981e-06
-8.25062371441923e-06
-1.07325809268448e-05
-2.46003633056636e-05
-1.54612404382396e-05
-2.46299579024574e-05
-2.14058742756625e-05
-2.44252055072915e-05
-1.23972722906278e-05
-1.18215556389789e-05
-1.57202657568871e-05
-2.74242795527263e-05
-2.86651160479123e-05
-1.52062910226743e-05
-1.23610489312972e-05
-3.86385368395703e-05
-4.19055672199637e-06
-3.03728598154402e-05
-3.01493035842275e-05
-2.0489114857026e-05
-1.31617686205764e-05
-3.05712931469279e-05
-2.46996826385805e-05
-3.76500592958499e-05
-1.82413031856886e-05
6.0548486333179e-06
-2.88337875128363e-05
-1.80372195557181e-05
-1.35949353807167e-06
-3.77207821124406e-05
-1.07490264891886e-05
-1.51807376103961e-05
-9.73709742035005e-06
-1.4276008095256e-05
-3.09265176986101e-05
-2.36055152781606e-05
-1.49849896702281e-05
-1.44770619071155e-05
-4.60874487628371e-05
-4.48086278272214e-05
-3.16678718409658e-05
-2.15912463448726e-05
-1.40802139089383e-05
-1.88953913007513e-05
-2.57741287836311e-05
-3.61236396100921e-05
-2.22636026904092e-05
-3.00315785305344e-05
-3.38222766487475e-05
-1.30931910249826e-05
-1.88196810071238e-05
-4.75187454424186e-06
-3.3394699594825e-05
-3.93297080162538e-05
-5.19372386758802e-07
-3.44714942110025e-05
-2.93685336676329e-05
-2.90717980585476e-05
-1.97139202214813e-05
-1.2092374836158e-05
-2.47633906672865e-05
-2.75963338971017e-05
-4.70711374243345e-05
-8.42692243718514e-06
-1.46175446211535e-05
-1.59618552387783e-05
-3.50383228972634e-05
-2.89426636781115e-05
-3.64431921415848e-05
-2.09994856423289e-05
-1.4933964367022e-05
-2.67707200109176e-05
-1.58625240242296e-05
1.32505657700613e-06
-1.47890775461047e-05
-2.68040115118074e-05
-3.24309627626287e-05
-1.51523430920201e-05
-1.28892739464797e-05
-7.80186530693541e-06
-1.96580301922297e-05
7.6690920548488e-06
-5.73367744642957e-06
-2.66593205946089e-05
-2.4570858212853e-05
1.32505251538666e-06
6.02614105253139e-06
-1.41211631617675e-05
-2.89682851071945e-05
-9.42820281408137e-06
-2.06234765387518e-05
1.61987703785226e-06
-3.08031343296227e-05
-3.56921093010522e-05
-2.34240162061344e-05
-2.26310340703464e-05
-1.31872127417881e-05
-2.72179127921644e-05
-5.98541933466776e-06
-2.28613511086204e-05
-7.2518775543713e-06
-2.30263300120931e-05
-2.27461422129103e-05
-1.90011784707086e-05
-1.13829030589839e-05
-1.05489135506675e-05
-1.81052013752739e-05
-4.34437621609128e-06
-2.63891869848533e-05
-2.2364561537018e-05
-1.87876298187215e-05
-2.14301763121233e-05
-2.25197644627094e-05
-1.06708793251878e-05
-2.91902858551882e-05
-2.62610275698159e-05
-1.79139997902001e-05
-2.1024819052427e-05
-1.16863832878108e-05
-1.46303133203796e-05
-2.02337694853291e-05
-1.37638527846134e-05
-4.11542118663205e-05
-1.85830364236568e-05
-1.46663986674931e-05
-2.55512255222155e-05
-3.25686281468819e-05
-1.67292213045984e-05
-1.62731624312468e-05
-1.36509249038157e-05
-3.04523936454714e-05
-2.03020499968855e-05
-1.37998671539085e-05
-2.7532210791239e-05
-1.30015817729926e-05
-1.31486997849514e-05
-2.2397393331234e-05
-2.45752657879347e-05
-1.95785393089591e-05
-1.25021412980765e-05
7.17597317855144e-07
-1.95931796038475e-05
-1.85496480624357e-05
-2.9560562194271e-05
-1.14043759856454e-06
-2.70302275600991e-05
-2.79439166873883e-05
-2.48976731640487e-05
-2.51026377663078e-05
-4.49798911133957e-05
-2.80261542648043e-05
-3.44466501661373e-05
-1.22036196219462e-05
-4.90813322908203e-05
-1.43708632290391e-05
-3.29586569020724e-05
-1.73087263691587e-05
-1.43627443602877e-05
-1.77438604616828e-05
-1.82057713487508e-05
-2.73413047738209e-05
-2.94769518676549e-05
-3.02231319474859e-05
-2.15627815827988e-05
-3.74554857659578e-05
-2.47108963204489e-05
2.63720623195241e-06
-1.52047772226509e-05
-1.71093402158266e-05
-1.66620489260141e-05
-3.0215684902307e-05
-1.02651848768225e-05
-3.3208725356574e-05
-4.02602419411088e-05
-3.67505178720812e-05
-2.97560080192121e-05
-1.24588052806587e-05
-2.13936460213627e-05
-2.04800175180427e-05
-2.15738899519435e-06
-2.39656256478564e-05
-2.87491009287388e-05
-2.38745344038908e-05
-1.21468029456317e-05
-1.72092156725621e-05
-2.40053460308701e-05
-1.60361574620005e-05
-2.3262141461287e-05
-2.39349987410261e-05
-4.34082774213259e-06
-5.61999551535366e-06
-3.05197436317206e-05
-6.26922599122047e-06
-4.40888426485088e-05
-6.42829707674056e-06
-1.08187942586626e-05
-3.12130000792356e-05
-1.41480488602107e-05
-3.25959030771765e-05
-1.21870467811859e-05
-2.80136167956568e-05
-1.02845457576858e-05
-2.11133066620437e-05
-1.09326575674833e-05
-1.61214164184905e-05
-2.5877069510875e-05
-3.67523180043194e-05
-1.66649027253456e-05
-3.12313924167716e-05
-2.60404469844017e-05
-2.90466080347266e-05
-3.2191623959074e-05
-2.47885854231458e-05
-1.19590332186592e-05
-1.94680144144479e-05
-3.91800987966171e-05
-4.12993642382264e-05
-1.62639266084965e-06
-2.16165389434218e-05
-1.48447706382473e-05
-7.46743179370187e-06
-1.98401581757911e-05
-2.63397929237796e-05
-1.46072949113415e-05
-1.52333797630526e-05
-1.37715095474593e-05
-1.55283466610494e-05
-3.87689910121707e-05
-1.56832363037195e-05
-1.87052961296962e-05
-1.98790566479053e-05
-2.12971235953289e-05
-2.04916811609658e-05
-7.01369509130278e-06
-2.26240154412133e-05
-2.19294099021875e-05
-9.82526813647317e-06
-2.31998982086251e-05
-2.52347328004825e-06
-1.49465631291707e-05
1.49712015245163e-06
-2.16362753885541e-05
-4.69078801885864e-06
-2.71476845051507e-05
-2.79742386759584e-05
-5.45091866735132e-06
-1.10263088042017e-05
-1.23439756001411e-05
-2.45690133544848e-05
-9.26770329552536e-06
-3.7329391379295e-05
-3.41699599526314e-06
-2.36939351157435e-05
-2.79842191268128e-05
-8.63100876585544e-06
-2.80341736899013e-05
-3.72492660887773e-05
-1.97434236235957e-05
-1.24001430642658e-05
-7.68055019545689e-06
-4.10889845949725e-05
-1.52656256550122e-05
-3.34531433427288e-05
-1.66516167781788e-05
-3.87191991865257e-05
-1.53101352628606e-05
-8.37265482173035e-07
-4.7995619347759e-06
-3.84770590119715e-06
-2.82836406843325e-05
-9.94908990766841e-06
-1.90076607698984e-05
-3.64700761663118e-05
-2.16098971968548e-05
-5.02171449413068e-06
-2.78422716998574e-05
-4.45674262904232e-05
-9.39068255999953e-06
-2.60637406355875e-05
-2.39717364793723e-05
-1.86116582991996e-05
-1.89087437847737e-05
-2.13574729050533e-05
-9.28023415288167e-06
-8.64019418361557e-06
-4.80511561893585e-06
-2.25408095375055e-05
-5.89529820721412e-06
-1.76680332311406e-06
-2.14252644762463e-05
-4.10823999253269e-05
-2.0528410511596e-05
-2.52208513931705e-05
-2.86413667834194e-05
-1.31231871802594e-05
-4.7094799338193e-05
-2.0591096282472e-05
-3.0641857019395e-05
-4.79615554756111e-06
3.60154483139916e-06
-2.01803896157916e-05
-2.08195737463388e-05
-1.38999314034142e-05
-2.75353017525319e-05
-4.06902775830356e-05
-1.25319535024799e-05
-2.14554638047646e-05
-1.4309715134727e-05
1.90020213511827e-07
-1.95355140814202e-05
-3.44027997875123e-05
-3.50532954694624e-05
-1.67781792548735e-05
-1.74410578221019e-05
-1.35387326650072e-05
-5.17715689604087e-06
-4.55467436716743e-05
-1.93518667575681e-05
-2.68265627077565e-05
-3.29029577133017e-05
-2.70949570802253e-05
-3.68481883636083e-05
-2.5653710034337e-05
-1.38091441957002e-05
-3.14427852069387e-05
-2.42830864476121e-05
-4.12213671401162e-05
-5.80991809469077e-06
-2.17476971151457e-05
-3.47680714034749e-05
-3.14958118283133e-05
-3.48656403121668e-05
-2.02253915746802e-05
-2.77780953529914e-05
-1.48562029015399e-05
-1.02224425692455e-05
-2.72550117378429e-05
-9.0008982948626e-06
-1.73304161531114e-05
-3.39507745467533e-05
-3.13061436155331e-05
-1.87030675149544e-05
-1.41339706566656e-05
-3.09191974956287e-05
-2.12333133754215e-05
-3.92515260387987e-05
-1.31795570615031e-05
-1.89592450113244e-05
1.36693306442762e-06
-2.72502369434261e-05
-1.73763866377408e-05
4.75850428040555e-06
-3.24219212622897e-05
-3.51023771809117e-06
-4.97053659461083e-05
-3.39214622301407e-05
-7.54746433022023e-06
-1.7962671289617e-05
-1.72464654009729e-05
-1.94887862043109e-05
-1.90702836110031e-05
-1.6093488080995e-05
1.99977108178429e-06
-2.92197245146992e-05
-2.51025090113523e-05
-1.41725925660842e-05
-1.1217054663923e-05
-2.44346195454253e-05
-2.34708294634508e-05
-1.29832623582192e-05
6.99829954209651e-07
1.30922373554449e-06
-1.3471619707527e-05
-2.28200028197926e-05
-2.86178728413633e-05
-3.17897755748921e-05
-1.40577159968223e-05
-1.59518782274915e-05
-3.82314380145444e-05
-1.14263732858828e-05
9.917105206996e-06
-2.03429423230846e-05
-1.83133408951891e-05
-1.08051634707829e-05
5.56604310241106e-07
-8.70433300002903e-07
-1.36168493426201e-05
-1.17850191744358e-05
-1.21474410317673e-05
-3.30598212393741e-05
-2.81471678177957e-05
-1.17300195515723e-05
-2.87034096842237e-05
-4.14831286289855e-05
-2.10272074117657e-05
-3.21421256755762e-05
-1.69488585105555e-05
-2.24735827674234e-05
-3.05419540096606e-05
-3.43989665104839e-05
-9.31564240737689e-06
-1.95167397310052e-05
-2.58670180798263e-05
-2.50866625721112e-05
-2.87195713213405e-05
-3.16682145927399e-05
7.67315724364443e-07
-3.29342095526481e-05
-2.76913445635986e-05
-2.12796684840661e-05
-2.80370547932088e-05
-2.8484897706538e-05
-2.86869171430463e-05
-1.58470004261468e-05
-2.39468899263114e-05
-1.78649787774496e-06
-9.2785788338133e-06
-3.65706628807e-05
-1.74331930648603e-05
-1.69761012049777e-05
-2.3129767581771e-05
-1.71904317603861e-05
-1.87929393852303e-05
-1.45242046114811e-05
-3.92541759501148e-05
-4.08088633493255e-05
-2.87002618659306e-05
-5.67921289976289e-06
-3.35759821911291e-06
-1.70902941135304e-05
-2.51029052507057e-05
-1.21007691162259e-05
-6.51112308472393e-06
-5.00503550820589e-06
-6.57901724257603e-06
-3.50404572278521e-05
-1.77954855820157e-05
-3.47780605663156e-05
-5.53863993768726e-06
-1.30432724685065e-05
-3.92931830156051e-06
6.45662293281934e-06
-2.13908703790365e-05
-3.0002773899604e-05
-4.17893729941823e-05
-7.8281470045296e-06
-1.61836975467791e-05
-1.01940589845872e-05
-1.97309998015136e-05
-3.8109937951011e-05
-6.09244378510005e-06
-1.15452834046198e-05
-1.49109054504893e-05
-5.25801397353798e-05
-4.17748131682618e-05
-2.90436151771268e-05
-6.4634707107475e-05
-1.49823240229549e-05
-2.30687312693972e-06
-1.63892591498695e-05
-4.22820334864398e-06
-2.17347135436918e-05
-1.68683876481645e-05
-1.68456957929473e-05
-2.0215915639958e-05
-7.99637758448575e-06
-3.23442800898934e-05
-2.78381011313002e-05
-1.878048349638e-05
-1.68209901302865e-05
-1.54356941629399e-05
-4.89880419989547e-06
-2.62549050068179e-05
-2.16095722533961e-05
-3.3601451794181e-05
-6.72600770255902e-06
8.31352636730707e-06
-1.43372308240491e-05
-3.08028102039634e-05
-1.99852790811516e-05
-3.76722079481355e-05
-1.5989061932749e-05
-1.49680814475875e-05
-2.88292932375506e-05
-1.84431621976467e-06
-2.15302209857133e-05
-1.35791915201383e-06
-1.13478292453159e-05
-1.93019509297483e-05
-2.97516715708686e-05
-8.7195830023467e-06
-2.60630034660754e-05
-1.12154484821568e-05
-2.33207496831835e-05
-1.74608328672344e-05
5.46759306739575e-06
-1.91270525402788e-05
-9.30792713562476e-06
-1.35233889412613e-05
-1.97649533386354e-06
-8.79371438165779e-06
-9.53672851494587e-06
-1.6646554784189e-05
-2.39313184965458e-05
-3.70258952437605e-05
-7.92488869633706e-06
-4.05309474854466e-06
-3.35581537688813e-05
-3.64634604965967e-05
-4.94994359132828e-05
-3.00547508704563e-05
1.36557636442506e-06
-1.95625372303987e-05
-3.98536724354167e-05
-1.9089409887629e-05
-2.28723035096974e-05
-1.47122357341587e-05
-1.77930475723254e-05
-4.38171642611525e-05
-2.87984810737097e-05
7.2760651325467e-07
-8.79533752719879e-06
-3.87050924217117e-05
-4.00679643890773e-05
-2.22276662368241e-05
-2.20831639032798e-05
-3.27152290759165e-05
-2.89729500391214e-05
-2.24169887778065e-05
-1.80336585468053e-05
-7.70727541023247e-06
-2.01018072117846e-05
-3.71698114390662e-05
-3.42103482136006e-05
-9.71495697648881e-06
-6.52338583608259e-06
-2.26887244638254e-05
-3.66692454999693e-05
-2.77712038283177e-05
-1.08300466439837e-05
-3.78946084466111e-05
-1.72202065962624e-05
-2.41180047644209e-05
-1.8342285425068e-05
-4.11381596568596e-06
-1.05955210492845e-05
-2.23825764490684e-05
-9.60968615828283e-06
-2.80029520459683e-05
-2.22787890628116e-05
2.89288174099731e-06
-3.74076256767106e-05
-2.31319872189916e-05
-2.94331309663723e-05
-6.77858695189522e-06
-3.82219654124613e-05
-2.07492627128801e-05
-2.5506122468835e-05
-2.38090557233633e-05
-3.71762766380998e-05
-2.35108491925885e-05
-2.06295547098575e-05
1.97197447996701e-06
-3.92475994769237e-05
-3.32330417234161e-05
-1.18789845197243e-05
-2.99266441032085e-05
1.24784617338725e-05
-1.83942862815626e-05
-1.67662601789907e-05
-1.77957930760627e-05
-1.70593031923019e-05
-6.28464321874353e-06
-2.56915339501765e-05
-2.07937834792045e-05
-7.620144905784e-06
-2.82878053414086e-05
-1.51902369770095e-05
-1.47369335695487e-05
-2.41370132949328e-05
-2.93925187282108e-05
-1.92044905668471e-05
-1.39048830581759e-05
-5.11333933530036e-06
7.39682745734396e-07
-2.68462182063053e-05
-3.51637470720569e-05
-1.93473174874677e-05
1.07495560400585e-05
-2.19696435424098e-05
-3.71192403031167e-05
-1.954510128381e-05
-5.7559915454906e-06
-1.81062923198733e-05
-8.49197053952665e-06
-2.13543689850357e-05
-1.49087088155415e-06
-1.85444744755275e-05
-1.93902001600376e-05
-4.42691174374142e-05
-3.52810945495822e-05
-3.45457431921638e-05
-2.87336650759506e-05
-2.45785038457462e-05
-6.35434382482167e-06
-2.16985498266171e-05
-3.56696832976498e-05
-7.94397944969629e-06
-2.18463204397674e-05
-2.34154652425982e-05
-1.10792252482736e-06
-1.62124229776871e-05
-4.04533475758811e-05
-1.80835575302897e-05
-7.78903342068048e-06
-2.67928597102305e-05
-4.65681576328511e-06
-3.14165557654399e-06
-1.92367482556634e-05
7.75171202484356e-06
-8.88596350275621e-06
-3.33266853829045e-05
-1.95375994481057e-05
-7.2865074225027e-06
-2.31193726629172e-05
-1.01200058658584e-05
-3.17312825331685e-05
-2.11118315860414e-05
-7.06085295724048e-06
-1.12468743679668e-05
-2.13973788538143e-05
-2.85177845326851e-05
-1.59928681758917e-05
-2.45487010200227e-05
-2.50549108422529e-05
-3.02512657615161e-05
-1.75923339548903e-05
-1.90649649300482e-05
-4.00937875588108e-06
-2.34658250162968e-05
-7.0251432990873e-06
-3.77049786840647e-05
-1.45812743335311e-05
-5.29122802283589e-06
-4.94694871306625e-05
-9.01369272687306e-06
-4.04375317256985e-05
-2.33867281601729e-05
-5.44879507408881e-06
-1.27039710508114e-05
-2.81411786868939e-05
-1.26003616676947e-05
-3.2563549351528e-05
-1.5797433021153e-05
-8.0578026735427e-06
-1.56617199066582e-05
-1.84323449211874e-05
-1.25526333113862e-05
-2.36097819596754e-05
-3.76262055767567e-05
-4.70926241551748e-05
-3.81700939378472e-05
-1.54397404624016e-05
-3.46849600898218e-06
-2.101499115269e-05
-1.72407603688155e-05
-3.14488351332868e-05
-1.32870999394346e-05
-2.77352093225424e-05
-3.43701986214011e-06
-2.92325942432865e-05
-1.67450591813113e-05
-3.69855027587531e-05
-1.82779813328618e-05
-2.6418803042653e-05
-2.4103405278308e-05
-2.79987435422472e-05
-2.34693797589434e-05
-2.90061911813616e-05
-3.47796594677086e-05
-1.87720347183928e-05
-2.26008482259636e-05
-4.31349886172808e-06
-2.1335630470126e-05
-4.07734089323486e-05
-3.78841126269506e-05
-2.988571007954e-06
-2.45403273724249e-06
-2.42340625493211e-05
-2.20394800442472e-05
-2.0345344481711e-05
-2.80521541589276e-05
-2.44240274203174e-05
-3.44635201134455e-05
-3.0919685835908e-05
-2.59653020105463e-05
-3.35664570444916e-05
-2.08471913341674e-05
-3.16191558045356e-05
-1.80162772649708e-05
-2.24521148285168e-05
-2.27109597383701e-05
-2.71802129194864e-05
-2.69023150780235e-05
-1.02181675738835e-05
-2.09810892855564e-05
-4.48042759480606e-05
-1.84374750692955e-05
-1.17036304171633e-05
-2.57557452515525e-05
-1.76616490466155e-05
-2.14545562939554e-05
-3.99989676370933e-05
-3.33425670764921e-05
-1.66483018379e-05
1.90151883030827e-05
-9.08920666116087e-07
-2.646515315917e-05
-1.85161467796055e-05
-1.07772622123159e-05
-1.39512729442799e-05
-3.6413656397001e-05
-1.99107311892192e-05
-3.9590557421966e-06
-1.4343646416314e-05
-1.83704371191706e-05
-1.51693160556465e-06
-3.0703419072282e-05
-4.34120860798846e-06
-2.13767595608379e-05
-3.57976104232573e-05
-2.30448996498358e-05
-2.38102583632987e-05
5.54214015575939e-06
-3.25951645860277e-05
-3.54157884319436e-05
-2.5408869659499e-05
-3.27625924800605e-05
-6.12326427983484e-06
-2.20291345155509e-05
-6.47986777869126e-06
-4.73314011122937e-05
-3.46208661491308e-05
-8.36877154385273e-06
-4.71980761196176e-05
-1.63078081530946e-05
-3.13732739741311e-05
-1.49457673887802e-05
-4.15917519023662e-05
-1.48439813443985e-05
9.08390759967831e-06
-1.52726666970886e-05
-3.81186371116851e-05
-3.11316680875656e-05
-7.38275838367141e-07
-2.35982350559384e-05
-3.97898650183396e-05
-4.20866816182191e-05
4.18620390214387e-06
-1.3961944685166e-05
-1.50211467270684e-05
-1.92300739875217e-05
-1.6437157029532e-05
-1.5378226691595e-05
-2.22838323046615e-05
-2.99998241592317e-05
-1.93173207563247e-05
-3.24023751682403e-05
5.90779958581494e-06
-3.55181098181458e-05
-1.33964301812559e-05
-3.45163794814268e-05
-2.8299026956779e-05
-1.10576808157915e-05
-3.15606918549273e-05
-2.01462195465625e-05
-3.39195101620012e-05
-3.73501712585634e-05
-3.53284692276683e-05
-2.0892464829588e-05
-1.12788670073575e-05
-1.04987346934323e-05
-3.0378513369662e-05
-2.09860038187551e-05
-8.6512960735219e-06
-4.35533952637829e-05
-3.36005781403721e-05
-1.53306854114207e-05
-1.56142638424126e-05
-2.18093935262871e-05
-1.76334305825894e-05
-2.13252901195363e-05
-1.90604563649904e-05
-1.74213319528585e-05
-4.7001732306336e-05
-3.31107732304712e-05
-3.10901103657832e-05
-2.73879796137185e-05
-9.78424704566497e-06
-1.94774136179479e-05
-1.89679914914488e-05
-2.28850930282755e-05
-1.76287913671778e-05
-3.74834721944184e-05
-2.44308182122057e-05
-3.01433745745355e-05
-2.48923023855862e-05
-2.25485242106432e-05
-1.15455719375679e-05
-3.32954611536829e-05
-1.8768795723942e-05
-1.25909272857914e-05
-1.7067126367156e-05
-2.49617076109048e-05
-3.37995301269607e-05
-2.40597667106268e-05
-2.92899622789658e-05
-9.50862265978961e-06
-1.25178108432215e-06
-2.51659292673012e-05
-1.51477827927972e-05
-1.36426201791778e-05
-1.21625227478944e-05
-2.46993815551755e-05
-3.66459550125778e-05
-1.84517930181016e-06
-7.89745161518672e-06
-2.77265591252583e-05
-6.80181506627621e-06
-1.32601115129329e-05
8.88155323949647e-06
-1.02180080790132e-05
-7.62043463531203e-06
-3.53082241076517e-05
-3.62555463975738e-05
-1.2192645464809e-05
-2.91271495460986e-05
-3.91873063237418e-05
-1.97471118341312e-05
-2.88369940901679e-05
-1.48738478090461e-05
-1.89047164788068e-05
-3.56099040339962e-05
-8.83697861512343e-06
-1.69050953891717e-05
-2.38252212109057e-05
-1.88334756941257e-05
-2.08645381136227e-05
-2.03029800866267e-05
-1.14480788639125e-05
-3.81404786984217e-05
-4.40121562095885e-06
-2.96531566623837e-05
-2.4943575833149e-06
-1.65760928632779e-05
-1.71857350124643e-05
-2.36292898594744e-05
-1.09545959808371e-05
-7.30901739027177e-06
-3.06900028188318e-05
-2.16568931645894e-05
-1.75810870129556e-05
-1.20623209724781e-05
-2.9223933756467e-05
-6.88826703267786e-06
-2.70170199141963e-06
-3.34228042047358e-05
-3.59131808886716e-05
-3.14997900127119e-05
-3.71076122155462e-05
-2.93354310779331e-06
-3.14657052978009e-06
-7.33574855964421e-06
-1.06716969291818e-05
-1.81347979281104e-05
-1.87959391025093e-05
-3.04221811812443e-05
-1.01679789992168e-05
-2.68068702084621e-05
-4.10788110795819e-06
-1.69686753884336e-05
-2.6299181721617e-05
-2.3217106468082e-05
-1.60474663916375e-05
-3.7540930992107e-05
-3.83336968625396e-05
-9.65213105154871e-06
-2.70137964296649e-05
-3.42235245950965e-06
-2.50424948198673e-05
-3.60912410618872e-05
-2.54887875094107e-05
-2.83856498783012e-05
4.14155624416968e-07
-1.9443589459109e-05
-2.96361133339078e-05
-3.29852793061906e-05
-2.9147144603299e-05
-1.85451234470439e-05
-1.9369117010234e-05
-2.27046015606771e-06
-1.74026971973615e-06
-1.29130235501996e-05
-2.95076681481107e-05
-2.14500433381786e-05
-2.57259633223308e-05
-1.75036966973595e-05
-3.84069095519362e-05
-1.20109495975744e-05
-4.4252755340859e-05
-2.40678774467524e-05
-1.49458175917532e-05
-4.19907186767876e-05
1.32665167664498e-05
-3.32747446245979e-05
-2.51943059561691e-07
-2.60651669623557e-05
3.18172177215705e-06
-3.05230338834199e-05
-4.43636434681294e-05
-1.34416361166233e-05
-2.37264379892278e-07
-3.86786443549805e-05
-3.2053904098631e-05
-8.06962287900873e-06
-1.52887831465499e-05
-2.60320887634589e-05
-1.72092985663864e-05
-1.954450516414e-05
-2.93739353065862e-05
-1.85933213649708e-05
-2.44607945215672e-05
-2.67845390022486e-05
-2.77036082459078e-05
-3.05505083729646e-05
-3.5501783141291e-05
-4.27484906348001e-05
-1.40805737180566e-05
-1.79793032477811e-05
-2.164380425618e-05
-3.11191432281919e-05
-5.8217632771941e-06
-1.92868874610115e-05
-3.70778356038577e-05
-2.28408770910823e-05
-1.93705989270496e-05
-1.27239412769074e-05
-3.27153702741339e-05
-1.30623560683701e-05
-1.53693264323545e-05
-2.08892233968555e-05
-3.72496991394112e-05
-6.96978005852111e-06
-3.02419127737922e-06
-2.04811580787621e-05
-3.68926277645018e-05
-1.92385063337223e-05
-2.53774713802414e-05
-3.24014343704768e-05
-3.03122622155077e-05
3.43410030307215e-06
-2.50675797194323e-05
-3.221206329119e-05
-2.70453695484593e-05
-4.9284854004031e-06
-1.6727418274049e-05
-1.05293270005614e-07
-9.0495303724369e-06
-2.05497966487649e-05
-8.12816272070859e-06
-2.24433415285773e-05
-3.38755537405882e-05
-2.49752181182753e-05
-9.24253193841797e-06
-2.40235437457501e-05
-1.51452451756641e-05
-2.12378642765601e-05
-3.39422523816634e-05
-1.17998033920949e-05
-2.76253401084949e-05
-1.97821860932654e-05
-2.08354067523757e-05
-1.70864926551138e-05
-2.05954960708186e-05
-3.58259337071666e-05
-3.11750330455445e-05
-1.94424561469005e-05
-2.33306403435607e-05
-3.35794897979903e-05
-3.79706804629682e-05
-2.04326807732585e-05
-3.99154959518748e-05
-3.08555499394348e-05
-6.941507143506e-06
-5.86651367368897e-06
1.15346877512136e-05
-2.37005273773477e-05
-1.64357272238912e-05
-8.33747886145756e-06
-6.63377092051365e-06
-8.42826984074514e-06
-2.9666404107207e-05
-2.14620068930356e-05
-2.52137872329446e-05
1.43143143633787e-06
-2.01365688610886e-05
-2.32115968563284e-06
-4.48362272259988e-05
-1.39238229039548e-05
-1.04625344243425e-05
-1.10331127468132e-06
-3.56626017750521e-05
-2.43756151245484e-05
6.1780210765829e-06
-1.16964265873455e-05
-6.29708649584197e-06
-1.2504483256313e-05
-1.77640932257139e-05
-2.04437902527537e-05
-3.25895717234688e-05
-2.6259700579731e-05
-1.77544023103096e-05
-2.93464070421055e-05
-3.24977253486565e-05
-2.86345232327337e-05
-2.96561190676824e-05
-1.82856547245723e-05
-4.17718815387064e-05
-3.65501606249402e-05
-1.39620186283103e-05
-1.33051128973703e-05
-1.66795659939226e-05
-3.04352989913854e-05
-3.58409237892359e-05
-2.42568947551802e-05
-2.95884342228805e-05
-1.56042606925908e-05
-1.86206806123375e-06
-2.47034348717954e-05
-3.05082258808509e-06
-3.00770510142894e-05
-1.22028816598994e-05
-2.18062134659508e-05
-1.93185646399225e-05
-2.38004436869902e-05
-1.92408467874056e-05
-2.25117741563775e-05
-1.18941043298497e-06
-2.95010530863957e-05
1.33842323328302e-06
-3.1625390546067e-05
-3.37265939620774e-05
-1.53923015225939e-05
-2.77666527413304e-05
-2.57700800546868e-05
-3.37219970785898e-05
-1.43813496219621e-05
-1.23990589516504e-05
-2.37624832601426e-05
2.34792070379396e-06
-8.75001343633826e-06
-8.52921208140931e-06
6.10427829576418e-06
-1.74375345170527e-05
-2.27009780521156e-05
-6.53093197968293e-06
-3.25172741423636e-05
-3.06976925082934e-05
-7.37615235469198e-07
-1.75504950657613e-05
-1.59907111936049e-05
-1.04389464036247e-05
-2.02231283514024e-05
-5.26250709727844e-05
-1.286680371472e-05
-1.81010739054594e-06
-2.24068836423658e-05
-2.22483363361053e-05
-2.7551790064795e-05
-1.84937938607785e-05
-2.29347796796048e-05
-2.7020046517033e-05
-1.87008215081225e-05
-4.69474018791648e-05
-1.37946027097246e-06
-3.59049045167656e-05
-6.17886110079633e-06
-3.00849738769115e-05
-3.22005526371804e-05
-1.46821486705792e-05
-2.40408010662069e-05
-1.58143738271231e-05
-1.62633773587996e-05
-2.35843684324633e-05
-2.18257851988626e-05
-1.11023384888825e-05
-2.25323957119209e-05
-3.9336935338019e-05
-5.35219300793811e-05
-2.87070135938346e-05
1.61619091627459e-06
-3.40507658802271e-05
-2.92557348780769e-05
-4.32142079806523e-05
-2.06238194989297e-05
-2.74553414114312e-05
-8.10269234845361e-06
-3.02869476551706e-05
-1.85008876816987e-05
-2.29400875474787e-05
-3.43158440649336e-05
-1.44441692422718e-05
-1.31187659189048e-05
-2.56139503769481e-05
-1.56581694506201e-05
-4.73459582287532e-05
-2.88778339569036e-05
-3.2553579970103e-05
-2.29350188307067e-05
-3.2184388885591e-05
-1.11724797031325e-05
-7.63049188840365e-06
-1.95336337916653e-05
-2.29035216887077e-05
-4.16840972489597e-05
-2.46210303763992e-05
-1.15783986336821e-05
-1.40975844561002e-05
-4.30565981494967e-05
-3.60811216656427e-05
-1.6857819445829e-05
-4.04420289287827e-05
-2.68639083152192e-05
-3.02300382979404e-05
-2.36584704746153e-05
-8.66477722616411e-06
-1.32970179633533e-05
-6.04481114816281e-06
-5.73300478376181e-06
-1.40113933447121e-05
-3.0327854388229e-05
-9.07007903109326e-06
2.05461181270445e-07
-2.31019172615692e-05
-1.72054212465477e-05
-2.58472613900106e-05
-1.34286496257203e-05
-2.66519464245516e-05
-9.40620954240572e-06
-2.24748651844643e-05
-9.75613730937251e-06
-8.47468816765657e-06
-1.11251219838747e-05
-2.37843853972915e-05
-7.30202803763194e-06
-3.00715513663452e-05
-1.06532708883011e-05
-4.16612799235381e-05
-1.79549312663685e-05
-4.60520102616346e-05
-1.96846256258777e-06
-2.43881168054992e-06
-5.52248977889279e-06
-2.22730308111343e-05
-3.09404259622295e-05
-2.70534833050776e-05
-2.6657361065391e-05
-2.52647293329548e-05
-1.31179282210297e-05
2.24858463017317e-05
-2.17798128837748e-05
-1.5251274156875e-05
-2.56647612888634e-05
-1.91433637462783e-05
-1.85816714385224e-05
-2.6066508629299e-05
-1.28294063949632e-05
-3.43514410073829e-05
-3.31174137528116e-06
-6.264385317254e-06
-2.04533435486193e-05
-1.25263368641428e-05
1.10329387815174e-05
-1.5784636202224e-05
-9.01541690979541e-06
2.25643234580953e-06
-1.43332764511265e-05
-2.12922362343377e-05
-4.39657781669818e-05
-2.32541520071761e-05
1.30145971093657e-05
-3.4072095795314e-05
-2.83889959154038e-05
-2.25685750351239e-05
-1.43834078204207e-05
-2.66929445269736e-05
-1.87694087064709e-05
-2.01610564003644e-05
2.48911307808748e-06
-1.49530239849125e-05
-1.26209410006794e-05
-1.59688777703453e-05
-3.33932371519507e-05
-1.77202407225863e-05
-2.7152647745761e-05
-3.36412783067123e-05
-2.79243167887079e-05
-2.47065179663896e-05
-1.97430704741515e-05
-3.17623107410679e-05
-2.05106618540103e-05
-3.2820651020942e-05
-2.46691478735018e-06
-2.32771649303307e-05
-9.83569902998528e-06
-2.97034779936432e-05
-3.11519158101166e-05
-1.57279187952485e-05
-1.86985058996794e-05
-6.64286340152999e-06
-1.10583915774555e-05
-3.11389817459365e-05
-2.92413742286399e-05
-1.95285506655558e-05
-5.02404546517542e-06
-2.13923867945039e-05
-4.27236220132622e-05
-1.14393077029964e-05
-2.87584441215981e-05
-2.24501344808418e-05
3.36665463775252e-07
-3.14307657967549e-05
-1.09077834810079e-05
-2.08697796097031e-05
3.76248322543784e-06
8.00654272949592e-06
-1.91807843120821e-05
-6.11849122765368e-06
-7.27507506565441e-06
1.84384313785434e-05
-1.8617075121028e-05
-1.73569181010428e-05
-2.21712317858755e-06
-2.0500319326684e-05
-3.06944756425742e-05
-1.12486724064637e-05
-1.54580048375509e-05
-2.21551950117723e-05
-1.29204766211679e-05
-1.7045215283729e-05
-3.40466422102917e-05
-4.04056335635445e-05
-2.37368122143295e-05
-2.63303169579174e-05
-4.49395629814841e-05
-1.65746351372956e-06
-7.07493401975451e-06
-1.58194702946768e-05
-2.81944215926597e-05
-3.11859486792401e-05
-1.5081666325868e-05
-3.90412575358242e-05
-1.97590553899249e-05
-1.6914087185123e-05
-1.74420072801464e-05
-2.89523122991908e-05
-1.63830447472913e-05
-1.69733262248951e-05
5.81199929585852e-06
-2.63218238262308e-05
-9.32904867819226e-06
-1.67600358364433e-05
-1.8987105240462e-05
-2.00947856262506e-05
3.35448914628231e-06
-1.84010715973209e-05
-1.91062820052173e-05
-1.54492411375194e-05
-3.34292825607241e-05
-8.02288894714587e-06
-1.5931586847289e-05
-1.38279742493509e-05
-2.22192491430068e-05
-3.09093134153518e-05
-1.24179543003364e-05
-1.81488764911366e-05
-2.07837727050692e-05
-1.93699203186898e-05
-5.19719932701583e-05
-2.42407848419657e-05
-4.82832833604107e-05
-2.89404078163231e-05
-1.77433040877525e-06
-3.97062189044258e-05
-2.20442822862587e-05
-2.71374487603048e-05
-2.97724085052083e-05
-2.43105561848358e-05
-3.62433411284766e-05
-2.49936213828395e-05
-4.04802126984233e-05
-2.22800188406699e-05
-3.57068782665816e-05
-1.55708936377803e-05
-2.59297679370169e-05
-1.70663794827083e-05
-2.06288640344595e-05
-1.88189983731027e-05
-3.15047421239575e-05
-3.28062509651755e-05
-2.06577383521128e-05
-4.92479325566212e-05
-2.21316096996797e-05
-2.78873919545691e-05
-2.58468902145562e-05
-2.76811214096326e-05
-3.71319122722579e-05
-1.48282403610386e-05
-4.14123177244006e-06
-3.18344889556701e-05
-2.98581932235523e-05
-3.53707545436886e-05
-2.21501621403021e-05
-2.50757291829472e-05
3.96520160220859e-06
-8.91606920162974e-06
-1.443310470333e-05
-6.381249570607e-06
-2.40806734730456e-05
-3.26362586911913e-05
-3.05596908078008e-05
-1.41335287540005e-05
-1.20743199305979e-05
-4.52356788723175e-05
-7.72235476277112e-06
-3.00876454675726e-05
-9.1983361306163e-06
-2.54367747837792e-05
-1.11788200761089e-05
-5.28436602384779e-06
-2.93118704790647e-07
-1.79051741580886e-05
-6.70714149589201e-06
-3.65650470054832e-05
-2.18272782778022e-05
-2.70674573118507e-05
-2.17071314974264e-05
-2.35839296175803e-05
-6.67664462034918e-06
-2.53001185770059e-05
-1.89822661159914e-05
-3.19289181486365e-05
-1.28445106099258e-05
-3.33031900869521e-05
-3.97217781174717e-05
-3.3740577192565e-05
-7.60985230966023e-06
-1.27623926677898e-05
-1.2511617050663e-05
-2.39957844249877e-05
-1.45614733159414e-05
-1.8833697423592e-05
1.03916271876584e-05
-3.44389359989311e-05
-2.42816626594495e-05
-3.44923742263114e-05
-2.43126809629888e-05
-2.18879881391637e-07
-2.11020328824021e-05
-3.04807830631045e-05
-2.62882905131854e-05
-2.04178700689521e-05
-1.80602928309777e-05
-1.55082840851038e-05
-7.38750456497672e-06
-5.88005383956381e-06
-1.40848752517949e-05
-3.60457586235305e-05
-1.40013701149522e-05
-2.54914971436111e-05
-3.41852884668767e-05
-3.32471820737044e-05
-1.06884276015068e-05
-3.60371990070967e-05
-8.43947096375713e-06
-2.51751847210178e-05
-3.88491635932743e-05
-4.81472841370535e-05
-1.03476015122069e-05
-3.13493598031257e-05
-1.98659250521565e-05
-1.5319361853073e-05
-1.55591112486587e-05
-1.28043899856886e-05
-2.58997079651243e-05
-2.46694541560576e-05
-1.95432263298211e-05
-1.23433376808538e-05
-2.46341444774963e-05
-1.12490767536591e-05
-7.04621148970061e-06
-3.24782177529566e-05
-7.72275875624047e-06
-3.83387516020286e-05
-2.17073736846955e-05
-3.26609373768225e-05
-3.48065128094482e-05
-2.66959485822881e-05
-2.93951901589906e-05
-8.94307603255022e-06
-1.76227033000064e-05
-3.58240277765955e-05
-2.76142510618752e-05
-2.67050338900335e-05
-2.04236791822348e-05
-9.22575965256416e-06
-9.38230594471075e-06
3.36776618007157e-06
-2.05395142662609e-05
-1.3168375852166e-05
-1.73281211604446e-05
-3.03588163164744e-06
-5.85158987570845e-06
-3.15520318886053e-05
-1.92122543247255e-05
-1.88166170225262e-05
-1.55137604276214e-05
-2.25434022260782e-05
1.0279827053059e-07
-9.62191590686054e-06
-4.00964550464032e-05
-1.15382601316457e-05
-1.61871491649587e-05
-2.31213719110248e-05
-1.81833866655885e-05
1.00565027723263e-05
-4.3328509615407e-05
-3.07648565556129e-05
-1.4063173732357e-05
-1.70155033451962e-05
-1.79222658778161e-05
-2.12273453622401e-05
-2.307437081833e-05
-3.87590124478351e-08
-1.80658739286574e-05
-2.9989481178549e-05
-2.29829882320117e-05
-2.18120023199144e-05
-1.54569245640798e-05
-2.0953992262196e-05
-2.28857387627116e-05
-2.8034031633843e-05
-2.0203207274957e-05
-2.50123710048654e-05
-2.57412171742377e-05
-2.02196042210376e-05
-1.12017834294787e-05
-3.06079876058742e-05
-3.09213065959756e-05
-2.5858813910341e-05
-2.93313022453176e-05
-5.12135070253772e-05
-9.28131116903326e-06
-1.04734869814051e-05
-4.52800665954037e-05
-3.6250879845096e-05
-2.38323449539534e-05
-3.04236285199989e-05
-2.05899095445705e-05
-5.34179137021606e-06
-2.46337902540585e-05
-1.42638758434406e-05
-2.01312712879989e-05
-2.01344124468649e-06
-2.52785020485279e-05
-2.12483013496975e-05
-3.41096383760014e-05
-1.66345233397496e-05
-1.85175230690589e-05
-3.65538783197395e-05
-3.05028454165197e-05
-9.33590685555371e-06
-1.74256465168403e-05
-2.14542775019198e-07
-2.96034723810048e-05
-3.89196779739099e-05
-3.09749151312754e-05
-1.98549961810469e-05
1.9814137188961e-06
-2.11344082569935e-06
-9.76297089363506e-06
-1.52261066796029e-05
-2.93216554439332e-05
-1.18518272897791e-05
-1.37049267559174e-05
-1.44843041764606e-05
-4.35007469371016e-05
-1.80084031609827e-05
1.41839803773947e-07
-2.96944505698298e-06
5.94884117165558e-06
-7.96489482603489e-06
-8.47057857807754e-06
-3.61685056397358e-05
-1.98505398377647e-05
-1.29386409084611e-05
-3.85371538562412e-05
-3.85814513198875e-05
1.79887045262006e-05
-1.55756347098432e-05
-1.55057172291985e-05
-2.98827695958494e-05
-5.69573801826688e-05
-4.31154420682641e-05
-2.46304988479508e-05
-3.74586532305548e-05
-2.83499785217884e-05
1.26257224665854e-05
-1.48312926350033e-05
-2.01685083191771e-05
-1.43058522716552e-05
-2.3798093636123e-05
-3.18651008023059e-05
-2.66500322848086e-05
-3.17843570625891e-06
-3.00869285747944e-05
-2.33924618797944e-05
-2.66509951853651e-05
-3.67931923789595e-05
-3.31229577467729e-05
-3.11952324159371e-05
-2.947938130043e-05
-4.5193641898713e-05
-3.21168857637603e-05
-8.40110422598806e-06
-2.41047444250594e-05
-3.68340016223728e-05
-1.68896655216796e-05
-1.51880053515581e-05
-4.29800681662996e-05
-3.05516126142541e-05
-2.34544902811604e-05
-2.62746972141367e-05
-2.79317312639776e-05
-2.98428323167413e-05
-2.71594914912457e-05
-9.47505160427895e-06
-1.68252377517098e-05
-1.47429720124848e-06
-1.65980001231921e-05
-1.59962151916913e-05
-2.14373551401088e-06
-2.80805586816529e-05
-1.02547185109682e-05
-3.08009194652722e-06
-2.35190272203654e-05
-3.80718776595315e-05
-1.45475692236542e-05
-1.93043042831035e-05
-8.48738555482724e-06
-1.82396393041852e-05
-2.28987131821518e-05
-2.48003937734078e-05
-1.00772606814226e-06
-2.06491399795595e-05
-5.42526177169571e-06
-1.02641983775584e-05
-2.29975944593754e-05
-2.8158121447762e-05
1.10161782509857e-05
-2.09540401948143e-05
-2.22979747402168e-05
-3.33481384792945e-05
-2.19541270370912e-05
-7.52894867294662e-06
-1.25066462585841e-05
7.1748268627517e-06
-1.88994211102365e-05
-2.06669499516007e-05
-2.88230642843492e-05
-3.19018587030984e-05
-2.442713778254e-05
-1.25648129405988e-05
-1.92027999349792e-05
-9.32261875885225e-06
-2.29337877815545e-05
-1.76277712350105e-05
-2.27879361764107e-05
-3.871306668325e-05
-2.2984722760003e-05
-2.97076368294851e-06
-1.34328217893215e-05
-4.37057729650901e-05
-2.5464610737463e-05
-2.16010059217133e-05
-2.16673836082653e-05
-9.2299642703111e-06
-3.29134856259906e-05
-7.87922720971471e-06
-1.86277851422194e-05
-9.4833613528507e-06
-2.54743308669926e-05
-7.43823108837537e-06
-3.36756292601515e-05
5.61254285726609e-06
-1.68016211021103e-05
-1.38370351228181e-05
-4.59256784711168e-05
-1.42212092959885e-05
-1.10414917130563e-05
-2.92355744770599e-05
-2.70963298348649e-05
-2.86659316768193e-05
-4.74846657170416e-07
-1.52375984227883e-05
-1.62580340103744e-05
-2.02984800903738e-05
-2.32674227041827e-05
-2.22201168020753e-05
1.12325942972875e-05
-2.30480375315426e-05
-2.17054193161767e-05
-9.80089871159675e-06
-2.32142223049303e-05
-2.43510212454463e-05
-5.51437885597442e-06
-2.56599763394853e-05
-2.3104623291682e-05
-3.45856104779129e-05
-3.23627682921847e-05
-9.01284804348223e-06
-1.2491428388092e-05
-3.62599748202123e-05
-3.30289972147784e-06
-3.8861752912206e-06
-3.19678713352571e-05
-2.0385560530901e-05
-7.76579696782674e-06
-3.34207170844773e-05
-2.80788223108831e-05
-8.58202494383953e-06
-1.80084516377966e-05
-1.96114231354818e-05
-3.10178799021993e-05
-1.51480820308299e-05
-9.83806154721184e-06
-1.58558023077201e-05
-2.00444469914384e-05
-2.85037781253434e-05
-2.80975819887945e-05
-4.05694798439135e-05
1.22261808122655e-05
-1.07908875022121e-05
-2.77430979461159e-05
-1.89793714607473e-05
-1.45248108928953e-05
-7.95694292247882e-06
5.29960995244645e-07
-2.83500052110172e-05
-4.86596942407445e-06
-1.65960977687383e-05
-1.01809763318295e-05
-5.15948380415367e-05
-9.69684945413211e-06
-2.11702735328699e-05
-2.66002279241873e-05
-2.50209914429068e-05
2.71758258060842e-06
-5.1225911636423e-05
-2.89620992550148e-05
-2.3248426878931e-05
-4.28915162697298e-05
-3.06192127191557e-05
-1.71465807955036e-05
-2.00671027941171e-05
-6.47113260574955e-06
-3.33008188742834e-05
-2.43818211916267e-05
-1.99902904591298e-05
-2.16621603404269e-05
7.33537699004082e-06
-2.15367132868726e-05
-9.28140203000542e-06
-2.48598542700507e-05
-2.99174921444626e-05
-3.19501655362761e-05
-2.85533234072752e-05
-4.34125963374568e-05
-1.76445450778916e-05
-8.98576271164576e-06
-2.4502205483786e-05
-3.35974122578962e-05
-3.47452322782075e-05
-8.26644659546107e-06
-4.1342187127701e-05
-2.80933275941463e-05
-3.06363206327284e-05
-3.66286070560432e-05
-1.01183074917831e-05
-8.79321581538622e-06
-1.08187826671167e-05
-1.75502028726446e-05
-2.02130706633402e-05
-1.12300556590159e-05
-4.45569184678195e-05
-9.187888200706e-06
-1.54441452994104e-05
-1.86405249220321e-05
-1.30760796707597e-05
-3.80498575201061e-05
-1.53399842224298e-05
-4.55148563341298e-05
-8.50750936358303e-07
-5.92466400177441e-06
-1.39942153198682e-05
-3.02037011360473e-05
-2.83387058673961e-05
-2.76827906583543e-05
-2.12042874531618e-05
7.17893273515198e-06
-1.93501336266416e-06
-3.89518920742949e-05
-1.93353757097159e-05
-2.40600820790994e-05
-2.24854496402857e-05
-2.88127863090076e-05
-7.21021493791714e-06
2.25299107654073e-06
-3.06706867345171e-05
-3.71339383649738e-05
2.80372560960847e-06
-2.92120110763183e-05
-3.1128007002005e-05
-3.61640342075426e-05
-7.17272898767834e-06
-2.48903355524055e-05
-1.01533392149441e-05
-2.80374638336932e-05
-2.29246668628933e-05
-1.75894842349945e-05
-6.61551098938539e-06
-3.55514363500408e-05
-1.3176357069008e-05
-3.46158429072777e-05
-2.04224367960506e-05
-1.38140237578609e-05
-1.9327316127996e-05
-1.85296696772222e-05
-2.8232723277803e-06
-2.77462617763327e-05
2.43296010556449e-06
-2.28448820219142e-05
-2.89880625685952e-05
-8.85580836063089e-06
-2.64059583604093e-05
-3.49939096221146e-05
-1.87849048450563e-05
-2.77599504370886e-05
-1.15048372390356e-05
-3.69349779957711e-05
-1.46752446696453e-05
-3.20341497324941e-05
-7.63600806792421e-06
-2.49815525746712e-05
4.61626892304703e-06
-1.95831741797648e-05
-1.84126260501704e-05
-2.40638196440292e-05
-1.88297531961521e-05
-1.30845172164381e-05
-3.16880785313309e-05
-1.88388701061884e-05
-1.84491707736744e-05
-6.52808489145651e-06
-6.81131542489667e-06
-2.23512159040054e-05
-2.63420898961359e-05
-1.61995939828317e-05
-2.75599836634517e-05
-2.24130663937877e-05
-2.26922537276443e-05
-2.45742421720599e-05
-4.25087776711365e-05
-2.29313648523954e-05
2.58899590072784e-06
-1.70205961499514e-05
-1.79444201470463e-05
4.5045128774364e-06
-3.05929278344749e-05
-2.30014469052226e-05
-2.14360281002565e-05
-1.07513528294342e-05
-3.32806662970034e-05
-2.51437735084273e-05
-1.3821080498177e-05
-7.89860487947473e-06
-1.5076979233389e-05
-2.034558158368e-05
-3.09285153137791e-05
-1.68206860518183e-05
-3.20456149794327e-05
-2.41592498694714e-05
-2.52274214934319e-05
-2.56326753549036e-05
-1.1784464744855e-05
-1.68843590275309e-05
-1.97183551608222e-05
-3.19511295603103e-05
-1.57251633715522e-05
-2.47767445706891e-05
-1.07447814361402e-05
-6.38263446963553e-06
-4.32076143018784e-05
-2.50498586659031e-05
-1.09824151172637e-05
-4.2229409829148e-05
-8.79154078540106e-06
-1.40900088926931e-05
-1.9371898194242e-05
-2.91126751992364e-05
-2.31645778414291e-06
-8.80653469943079e-06
-2.58909084605196e-05
-1.26203540592833e-05
-3.89956487633139e-06
-2.62516647324833e-05
-2.84959152769247e-05
-1.03034490142411e-05
6.8654005446935e-06
-2.41749108285498e-06
-1.01732990762887e-05
-1.89667355862339e-05
-2.70588125942713e-05
-2.62164636599698e-05
-1.28444016299979e-05
-2.64412648423608e-05
-1.89468701255594e-05
-2.52187041770372e-05
-1.01831623491061e-05
-1.73706351673138e-05
-2.95499613110077e-05
-2.77389730988231e-05
-2.91577377015716e-05
-2.95416108023955e-05
-3.81829641771209e-05
-1.42777626293945e-05
-2.48505572829809e-05
-1.29744867071483e-05
-3.13294746111386e-05
-7.76910647682989e-06
-3.0499689462185e-05
-2.66120202294045e-06
-2.49093413385271e-05
-3.5527614841533e-06
-3.05887360523731e-05
-1.14632865563837e-05
-2.15250759284636e-05
-2.84653395670777e-05
-2.9742413798943e-05
-2.2631007562417e-05
-5.05743892472313e-05
-5.80998186887087e-06
-2.14616465148009e-06
-3.83536276941256e-05
-1.49769487909587e-05
-1.50353236817098e-05
-1.27002876974361e-05
-2.17775520907876e-05
-1.64158074112687e-05
-2.22100470131673e-05
-1.42169612559078e-05
-8.22624189240267e-06
-1.52331428250192e-05
-3.4630048985869e-05
-2.43018611331209e-05
-1.59343853588596e-05
-2.88226492366989e-05
-1.2444996405423e-05
-1.9709493293881e-05
-3.03120650615617e-05
-3.48777517295452e-05
-3.67340273342829e-05
-1.7338904055179e-05
-1.49433799505214e-05
-3.12359115396583e-06
9.68865404738975e-06
-1.76577475724051e-05
-2.14328900501865e-05
-3.521182349767e-05
-2.70891732391092e-05
-1.38555870649669e-05
-6.19956121396692e-06
-2.07410745187e-05
-1.82497044673068e-05
-1.35934029622353e-06
-1.14727910680339e-05
-1.73320736237382e-05
-6.73723293520155e-07
-1.59813032519451e-05
-1.07912602012489e-05
-5.07418194419755e-06
-2.46461546500241e-05
-5.20466973250679e-05
-2.21778523709854e-05
-7.26819866381711e-06
-3.04408006835106e-05
-3.73107722487236e-05
-9.71679175316692e-06
-8.31343668320588e-06
-3.36728800876033e-05
-2.74945369449535e-05
-2.42293804658652e-05
-3.31255907818078e-05
-2.63620327336184e-05
-2.08207948398455e-05
-3.26037808887694e-05
1.22290617915216e-06
-3.00979610770937e-05
-2.72630942641148e-05
-7.05939171885689e-06
-3.33403848541892e-05
-1.22229266012259e-05
-4.9790384012269e-06
8.86715758779047e-07
-8.69007230355037e-06
-3.5316185689719e-05
-3.0504047625275e-05
-1.25619604769477e-05
-3.28443424106043e-05
-9.31991867052897e-06
-1.11426004296421e-05
-2.21984761034025e-05
-1.92000123088084e-05
-3.46105698254727e-06
-2.58147546887268e-05
-6.90691743083518e-06
-1.42350290892601e-05
-2.62461197941465e-05
-1.25740974439899e-05
-1.87284128774622e-05
-6.8173200295964e-06
-4.10516442981786e-05
-1.27190115614403e-05
-1.91200620070942e-05
-2.3227518131428e-05
-3.52074262170795e-06
1.0247746394842e-06
-1.47488202231028e-05
-4.46759098740629e-05
1.22035830823828e-06
-5.74561402137896e-06
2.23726915236681e-06
-1.3651812662525e-05
-9.57352590962783e-06
-2.52207136063371e-05
-1.97053023482961e-05
-6.79287181583055e-06
-1.16322810555215e-05
-1.61205581482919e-05
-1.08889492623969e-05
-2.35026346659371e-05
-2.28114066031755e-05
-1.34748654964262e-05
-4.97630340796536e-05
-1.07597949286541e-05
-2.01654066995769e-05
-3.48730037585127e-05
-7.61128403038388e-06
-2.01279082393744e-05
-3.40289352204756e-05
-1.74086293290681e-05
-2.50623838856414e-05
-1.22505124592274e-06
-1.72335170786987e-05
-3.40137785093156e-05
-9.81257209145039e-06
-3.71053715373211e-05
-9.72369443507338e-06
-2.85227652337564e-05
-1.45451289874367e-05
-2.32278847473829e-05
-2.12448742690219e-05
-1.36374391296133e-05
-1.74684657760314e-05
-3.0060491094476e-05
-1.50060479865264e-05
-4.40196469679349e-05
-2.51206519301243e-05
-2.72465580819047e-05
-2.19533772579026e-05
-2.5058993503589e-05
-1.73502734349462e-05
-5.6192548627091e-06
-3.6345311632926e-05
-2.10075619904215e-05
-1.88367441712856e-05
-1.91136958066344e-05
-3.5997099967663e-05
-3.66650128557052e-05
-1.56999664220254e-05
-2.81085980106152e-05
-1.35127479866457e-05
-5.22185442588646e-05
-1.87534412339234e-05
-5.03004821437471e-06
-3.51953622940845e-05
-5.14239878176712e-07
-2.31859213757791e-05
-1.87528237115303e-05
-4.81655823948802e-06
-1.3369742707075e-05
-1.0388984602612e-05
-2.52798213705359e-05
-4.46247157771805e-05
-2.0734868757267e-05
-4.66880345725244e-05
-3.11976626237022e-05
-3.04625015622864e-05
-1.35708999300907e-05
-1.07269306170402e-05
5.72344697585295e-07
-3.53713989127531e-05
-2.07252228865187e-05
-6.48249585293258e-06
-1.42275583656892e-05
-1.37710676577378e-05
-1.11051420482293e-05
-3.15915793085914e-05
-4.53945347433283e-05
-4.82701977142143e-05
-1.39826211639497e-05
-1.01343345659205e-05
-1.70906795685365e-05
-2.49220495940137e-05
-1.52791250447538e-05
-1.27659266168233e-05
-3.56485690252905e-06
-1.71483779726351e-05
-6.64024447021421e-06
-3.41118758527407e-05
-4.14499152421066e-05
-9.67019710663489e-06
-1.28431691983821e-05
-2.89007207997006e-05
-3.41451328493965e-05
-3.61744483882806e-05
-4.75696123047059e-06
-2.10070210912349e-05
-3.58676380883535e-05
-6.82622332287836e-06
-1.45459652569937e-05
-1.93882118100971e-05
4.30634019665375e-06
-3.30543775306504e-05
-3.27733922584028e-05
-1.49300686937546e-05
7.41165183307098e-07
-1.46715581853197e-05
-6.6989283439752e-06
-1.88257343916328e-05
-5.93455954641063e-06
-1.51790517800061e-05
-1.28188937470507e-05
-2.26571961241196e-06
-4.38953481445305e-05
-4.07554821212607e-05
-2.89723387737372e-05
-1.31566882803398e-05
-2.02833492590423e-05
-3.55792747233778e-05
-1.44974450512017e-05
-4.5505178850652e-05
-1.80278692068384e-05
-1.61470235613799e-05
-2.07378565864302e-05
-2.51555585319193e-05
-1.5318346782528e-05
-1.78424307819236e-05
-2.51937286122739e-05
-2.42341676788726e-05
-1.6372208736191e-05
-3.46122291120338e-05
-3.40724592498943e-05
-1.94691108105433e-05
-2.72285876398196e-05
-2.23535227835063e-05
-3.19709432521531e-06
-3.27059570871987e-05
-1.49157934499119e-05
-3.60554191834594e-05
1.66164353150093e-07
-2.87616601055763e-05
-4.16245918448121e-05
-2.80202673438562e-05
-3.47722034916232e-05
-2.27194930028621e-05
-7.04242216187453e-06
-2.48735648704202e-05
-1.17293532514765e-05
-6.94487064052127e-06
-1.3168048395825e-05
-1.91339760587976e-05
-2.36531569430344e-05
-1.19423663376381e-05
-3.82507963427401e-05
-3.07949564148693e-05
-2.85682333925244e-05
-1.91836669454192e-05
-4.21559131660653e-05
-3.91594546210558e-06
-9.73281095421519e-06
-2.76155544986995e-05
-1.94325826192811e-06
-1.48612539675034e-05
-6.35072531206471e-06
-2.80065732359585e-05
-2.1000181778047e-05
-3.61919236422e-05
-3.31946152918523e-05
-2.73174068110181e-05
-2.36283178039023e-05
-1.98069470498452e-05
-7.13712845787706e-06
-3.59884775123459e-05
-6.40023350909694e-06
-2.19829844361545e-05
-4.10787178854307e-05
-2.58488340407776e-05
-2.1210918801226e-05
-1.52430253016051e-05
-2.07873049425047e-05
-3.05532719904324e-05
-3.08625495141339e-05
-1.25158996711796e-05
-3.87111700959657e-06
-3.15212185974536e-05
-3.27919878296986e-05
-1.63416025230752e-05
-7.67541190286651e-06
4.7544350466554e-07
-1.79978477899523e-05
-1.00290708863813e-05
1.4296573240796e-05
-2.02594851546776e-05
-1.20732477960533e-05
-4.14630068135683e-05
-4.17518684664819e-05
-2.07269517378912e-05
-1.75292368880737e-05
-2.15721164440677e-05
3.33971974844593e-06
-1.88040699529528e-05
-1.07139072751008e-05
1.06751553567033e-05
-2.48979814980084e-06
-2.75251590539434e-05
-2.13027586624095e-05
-1.38367045905708e-05
-3.39143451630837e-05
-7.13327839154e-06
-4.56858944735391e-05
-1.84975689633841e-05
-2.36336593496964e-05
2.06431526266851e-06
-3.0760309358286e-05
-3.06236495183478e-05
-6.3769360080866e-06
-2.42200477035091e-05
-1.85727450882285e-05
2.20707652348e-06
-1.72967500989059e-05
-1.02931926018938e-05
-3.25237423203318e-05
-2.01455372290952e-05
-2.06495158198102e-05
8.57177850473567e-06
-1.43056504264243e-05
-3.58175360815012e-05
-1.99526575904807e-05
-1.32292244456969e-05
-3.6384278731673e-05
-2.52032852825261e-05
-2.05394618470693e-05
-3.92882134724399e-05
1.15917735517977e-05
-2.04383534888567e-05
-4.33324483707965e-05
-2.32342429707061e-05
-2.58005838877636e-05
-2.6249271529681e-05
-4.40632627961928e-05
-1.09328476024504e-05
-2.87344019521333e-05
-2.57073382084379e-05
-3.01108251648753e-05
-8.63973224180946e-06
-3.42472712331473e-05
-2.43417400749688e-05
-3.20734091159748e-05
-2.27599283178067e-05
4.80199233504111e-06
-1.79470225725055e-05
-2.78210250935589e-05
-5.14095706579405e-06
-2.19879125720046e-05
-2.03124154078997e-05
-1.39178869213233e-05
-4.36910626324889e-06
-3.49678549090111e-05
-2.27190438650669e-05
-1.56857455241754e-05
-3.29934252776242e-05
-1.36940598865448e-05
-2.15226148998433e-05
-1.9491481517379e-05
-3.11536937182031e-05
-1.06470769311965e-05
-2.16625736559119e-05
-1.49927096276905e-05
2.01496724722007e-06
-2.46697281224961e-05
-1.9453141923991e-05
-2.32636626928833e-05
-3.21049109029338e-05
-2.94888988732248e-05
-2.53553866988098e-05
-2.45917782386923e-05
-2.16087125238127e-05
7.99170228629346e-07
-1.58242922968554e-05
-1.89668627816944e-05
-1.30136392075227e-05
-3.4293383880976e-05
-9.7993764924678e-06
1.20303203603581e-05
-3.91906291974498e-06
2.98618657470946e-06
-2.89419915031322e-05
-2.64952229421767e-05
-2.59450477661068e-05
-2.36153522918443e-05
-1.48490193854052e-05
-1.64467148785599e-05
-5.09389972471081e-05
1.17108534282164e-05
-2.98548886923869e-05
-2.99822514524633e-05
-9.44120567501547e-06
-2.0224272822136e-05
-3.64029158722792e-05
-1.35210818777327e-05
-4.62270984110236e-06
2.37620323595736e-06
-3.67709057446854e-06
-7.10732310175534e-06
-1.73065688291398e-05
-1.68663872990614e-05
-2.1719106744285e-05
-2.74456987242463e-05
-1.46630272621629e-05
-2.4827044764786e-05
-1.54303415719618e-05
-1.78153906538666e-05
-4.01551695063342e-05
-2.05832290130471e-05
-3.3544132857409e-05
-6.06108369315323e-06
-2.91174043995388e-05
-2.50321339974817e-05
-2.88242080687675e-05
-2.83659060381225e-05
-2.15705848859309e-05
-1.26376763472397e-05
-3.55661218307923e-05
-1.3605567351207e-05
-1.91327427525832e-05
3.31599684716859e-06
-1.06963345877015e-05
-2.66368504525729e-05
-1.80878801746607e-05
-3.10836411858412e-05
-1.02759872572262e-05
-4.09469207251385e-05
-1.11807763656177e-05
-4.11031304819713e-05
-2.03979552526614e-05
-2.93351091509566e-05
-2.45069095301609e-05
-2.91889040336978e-05
-3.37097200334526e-05
-2.37950870041519e-05
-3.66206692487856e-05
-1.25823587644787e-05
-1.58448620423186e-05
-2.06364598950006e-05
-1.53479985180775e-05
-2.07570632439319e-05
-1.52014533623082e-05
-2.6708122411105e-05
-2.90909597806774e-05
-4.25181539063334e-05
-5.72290014464739e-06
-3.58826061617808e-05
-3.11280627087589e-05
-1.34282713812698e-05
-2.28755410257966e-05
-3.93846452563583e-05
-2.86616899817809e-05
-3.05941671903804e-05
-3.20661331649188e-05
-1.05478054938899e-05
-7.52639515303431e-06
-2.91916851070171e-06
-5.54442549190583e-06
-1.52790713189247e-05
-2.24824259351275e-05
-3.06256374452665e-05
-2.37980116785862e-05
-6.13914394162929e-06
-2.15264116587545e-05
-2.83000245250431e-05
-3.19967519344859e-06
-8.99913983601102e-06
-2.76337172656958e-05
-1.8404180998498e-05
-2.35713063210379e-05
-2.96447581205457e-05
-9.50125247664854e-06
-1.08063254288238e-05
-2.67039431588311e-05
-1.19251073415338e-05
-2.01687747380991e-05
-2.30921478043848e-05
-1.80551788019917e-05
-3.10462888845802e-05
-2.10934262967339e-05
-4.76762827589225e-05
-5.00263005939126e-05
-2.07200358444302e-05
-1.34015729591092e-06
-4.66155601508844e-06
-1.76336909859324e-05
-1.44399557433289e-05
-2.59208355440662e-05
3.71658259066389e-08
-2.88382756373704e-05
-3.24927500766269e-05
-1.68818064638617e-05
-2.80285424926115e-05
-1.25075260500645e-05
-3.53473904342437e-05
-7.5040117502787e-06
-2.13252959974874e-05
-1.02760740119763e-05
-1.55534527453763e-05
-4.19348841636158e-05
-1.00452352681541e-05
-1.51663168407379e-05
-2.53105843631175e-05
-1.68909853989266e-05
-2.65037826974666e-05
-3.83988804539057e-05
-1.59287427334493e-05
-1.8209098329222e-05
-2.35289898731783e-05
-1.11846566755897e-05
-3.24805075743774e-05
-4.3142432287571e-05
-1.68972303457984e-05
1.63236594384956e-06
-1.49712743151885e-05
-2.06019321092715e-06
-1.65770824700878e-05
-4.67625058090277e-06
-4.12641229599744e-05
-1.56962735125726e-05
-3.65916089344861e-05
-3.7290538261105e-05
-2.52870403425874e-05
-2.97128262626575e-05
-3.04614932885207e-06
-1.61974652674902e-05
-2.86795751674523e-05
-3.46984321033568e-05
-1.51273531454489e-05
-2.40074561180404e-05
-2.05643848038536e-05
-7.61421126032728e-06
-9.99633248360382e-06
-1.94804995519824e-05
-2.22588255231467e-05
-2.71836553535557e-05
-6.22650866111219e-07
-2.76137107261707e-05
-2.25122080576356e-05
-1.79203596237353e-06
-1.95879446868341e-05
-1.27690833083585e-05
-7.58425564682264e-06
-2.46115375449263e-05
-1.18747449794376e-05
-3.17234792326624e-05
-2.43526433685398e-05
-1.49410062010106e-05
-2.7090684708841e-05
-2.47207522806465e-05
-2.67489537360883e-05
-1.41478389024767e-05
-2.4213198879449e-05
-1.68414570926417e-05
-1.60253484782725e-05
-1.9536591780769e-05
-7.0315233946489e-06
-1.274779904669e-05
-3.70361439792185e-05
-2.62761067684491e-05
-1.05971856604359e-05
-3.80798047755703e-05
-2.15041065079716e-06
-1.80019988144249e-05
-1.1441812444497e-05
-3.22292397225907e-05
-2.61523037670977e-05
-3.4753681115361e-05
-2.23354976856514e-05
3.6976472823137e-06
-5.78585355308794e-05
-3.54892215534263e-05
-3.38661193655381e-05
-1.27452747195459e-05
-1.88531836220334e-05
-8.54787748130283e-06
-1.04541430993999e-05
-2.96393785047656e-05
-2.6697554306887e-05
-1.71079278351041e-05
-1.49049593212386e-05
-2.00865919458649e-05
-1.39590791122552e-05
-1.54493083130429e-05
-2.70788873868973e-05
-1.59978982966987e-05
-3.16106782068204e-05
-3.77427463908691e-05
-2.33291808576773e-05
-8.7403876134421e-08
-9.29709293372976e-06
2.92892177722579e-07
-1.56410135564731e-05
1.82409076269684e-07
-2.04911542841254e-05
-4.06029808799023e-05
-1.90743485559684e-05
-1.24164994772411e-05
-1.63781429547029e-05
-9.54569841153645e-06
-1.08712020425444e-05
5.09353715435477e-06
-3.01809634217226e-05
-7.92690296324396e-07
-3.98517267658647e-05
-2.20270524434654e-05
-4.70955534205769e-05
-1.44216701358263e-05
-1.51421432918938e-05
-1.13206080110406e-05
-2.47317760676794e-05
6.07329734947426e-07
-8.3736709858248e-06
-2.45612201447855e-05
-1.31232621516153e-06
-2.10408445902376e-05
-2.42888196771231e-05
-1.00140015577577e-05
-1.90226218881784e-05
-1.41484544009818e-05
-2.51501377013929e-05
-1.04047812974824e-05
-5.25947947484311e-05
-3.29759523751834e-05
-3.20410139117557e-05
-3.13419629687663e-05
-2.8610817819153e-05
-1.44037417391109e-05
-4.70524074708545e-06
-2.46106629900587e-05
-6.12160804317758e-07
-2.57614829937576e-05
-1.19039886694336e-05
-2.09808611711529e-05
-3.0577558894844e-05
-5.63618292385233e-06
-1.95776481159433e-05
-3.90034337051763e-05
-1.89478716305214e-06
-2.09490910090704e-05
-2.05549905149873e-05
-2.0801819465066e-05
-4.02608456812613e-05
-5.70354463055991e-06
-1.66391718395913e-05
2.45742144266245e-06
-2.53278452114462e-05
-3.09962362850383e-07
-3.76210493977086e-05
-5.3369872248684e-05
-1.74439495841359e-05
-2.23617438512021e-05
-2.17684055317317e-05
-2.8044049317217e-05
-2.15039689583441e-05
1.2143053302764e-06
8.0261182148169e-06
-5.45666250331369e-06
-1.67706593878552e-05
-2.8644422518859e-05
-3.49311271853352e-05
-3.25408082295638e-06
-1.86184451175602e-05
-1.44159399280245e-05
-1.81716579923382e-05
-3.19940316871972e-05
-2.90225292607866e-05
-3.1134895930276e-05
-2.75723946173832e-05
-2.25282992050677e-05
-3.56481882692109e-05
-2.09872810273368e-05
-3.97762394827203e-05
-2.67390975685861e-05
-2.55439349917167e-05
-5.30509854986103e-05
-2.31495561445334e-05
-1.95523811914792e-05
4.56182002391023e-07
-2.34175622571979e-05
-8.27786756514348e-06
-3.62561931620716e-05
-1.41025635971275e-05
-2.21046192664857e-05
-1.45686368743601e-05
3.86952658381148e-06
-1.48219192851864e-05
-2.28541841816589e-05
-5.33705798031905e-06
-3.85982520756154e-05
-3.10181593399869e-05
-2.940770267807e-05
-1.40484842846687e-05
-1.64413781974142e-05
-2.90022936424123e-05
-3.14873252720893e-05
-3.12326462055961e-05
-2.09974759926387e-05
3.13882058802641e-06
-1.79379084511646e-05
-1.35090395711493e-05
-1.49026607800922e-05
-2.67428280438617e-05
-2.06993719270301e-05
-1.55015627536567e-05
-2.85766607082368e-05
-1.04717733704033e-05
-6.97807557197732e-06
-1.78827418602885e-05
-5.94198011043144e-06
-7.92361651269427e-06
-2.20241823386084e-05
-7.96444842534558e-06
-2.73004970508724e-05
-3.35165389219149e-05
-4.70428724634547e-05
-2.29517974583568e-05
-9.79874918920848e-06
-2.61768652623002e-05
-1.43970805838116e-05
-8.18392638634715e-06
-3.2266255646946e-05
-2.36108819916654e-05
-2.1684830767026e-05
-2.08027399266534e-05
-3.31381460252609e-05
-2.28275406734919e-05
-2.67759480960649e-05
1.76482688352825e-05
-1.95522664706533e-05
-1.24275332304551e-05
-1.72247484320533e-05
-9.07815962498779e-06
-3.64285641671869e-05
-3.85096312266384e-05
-1.89591537589393e-05
-2.58619155419803e-05
-1.0301185291456e-06
-3.75021613261822e-05
-2.50779134763429e-05
-1.36332581196062e-05
-1.55733916376729e-05
-1.65502552949164e-05
-2.54277659472417e-05
-1.16904247008747e-05
-1.02477623731657e-05
-1.39421451157954e-05
-1.25090280249464e-05
3.5067800981256e-06
-1.08327893054815e-05
-8.5840235901577e-06
-2.75761979071044e-05
-2.917348540906e-06
-3.47602845704513e-05
-3.0508286817437e-05
-2.68896482937759e-06
-1.61340513112843e-05
-2.67989538979558e-07
-1.61286278847661e-05
-3.44679433692496e-05
-1.05894053740563e-05
-1.97681948794273e-05
-3.55715715654286e-05
-1.23666360739447e-05
-1.24249865016287e-05
-2.13484515692334e-05
-3.70897574383846e-05
-2.2280727058874e-05
-2.87494196981677e-05
-2.64652786502485e-05
-3.40916103510382e-05
-3.42618678818574e-06
-1.20412462511753e-05
-3.46195562325391e-05
-3.16900566060525e-06
-3.39328602429673e-05
-1.7876614247098e-05
-6.10171962431457e-06
-2.48059796792617e-06
-1.80134669544454e-05
-3.36259250382092e-05
-2.21214237972577e-05
-1.38232802546123e-05
-2.99098523624378e-05
-2.40238814664422e-05
-2.67939634768184e-05
-1.76570845568966e-05
-1.43748771156652e-05
-1.89172015124784e-05
-2.95683183176713e-05
-1.10280441666363e-05
-2.62559691899902e-05
-1.63214894081044e-05
-1.44291049211914e-05
-2.62287424473918e-05
-3.24786686718797e-05
-1.92247608882786e-05
-3.60105907493408e-05
-1.84466520640803e-05
-4.11000306126429e-05
-4.18860539723127e-05
4.53444393516424e-06
-2.83097538610889e-05
-1.02822940239382e-05
-3.0703053203763e-05
-3.35646702079947e-05
-1.17091353231557e-05
7.09523903295226e-06
-6.29238116425955e-06
3.68396970905113e-07
-3.15214696465986e-05
-2.06948549217235e-05
-1.62616803062749e-05
-1.77326843408917e-05
-8.63791822826292e-06
-1.22996947085243e-05
-1.07677642071755e-05
-8.33988463150795e-06
-2.24358500543355e-05
-4.61135238675069e-05
-3.08557853804944e-05
-2.06401369057879e-05
-3.18044915273179e-05
-2.87274416891272e-05
-4.89477153152635e-06
-1.25056879897671e-05
-1.57175396800876e-05
-2.81499058516524e-05
-1.3994559191677e-05
-3.47482173975051e-05
-2.3774150472307e-05
-2.01261823163431e-05
-1.17601399248633e-05
-9.45226777274076e-06
-1.14667997764728e-05
-1.46219475079074e-05
-3.18986328425277e-05
-3.90047390333e-05
-3.22480155953902e-05
-1.73569634208028e-05
-6.69539638513247e-06
-4.09057847367576e-05
-3.08506616344051e-05
7.59145109085081e-06
-1.47007564306648e-05
-2.06005694371213e-05
-3.70811812714114e-05
-6.88535130594357e-06
-5.31867638672873e-05
-2.02206990915381e-05
-5.35179657745484e-06
-1.82887653475268e-05
-1.59626537489007e-05
-2.21379754407581e-05
-2.62224094412477e-05
-1.64751877660671e-05
-3.393251029113e-05
-1.78763370707549e-05
-1.64659284025327e-05
-1.74523550851143e-05
-2.09225593324572e-05
-3.22573699461313e-05
-2.72327430900087e-05
-2.52589488979389e-05
-9.53298048037266e-07
-1.24808768499957e-05
5.86930534729343e-07
6.62780633564986e-06
-4.07153531220104e-08
-3.50563339035654e-05
-2.65713994460131e-06
-1.20589393985665e-05
-2.1171268382933e-05
-1.92124936823726e-05
-2.33279647063245e-05
-2.61631817624308e-05
-1.47555537844293e-06
-1.71369906078081e-05
-2.71233597344372e-05
-3.04360599381972e-05
-3.93278880844248e-05
-1.79558668450879e-05
-1.06787889375121e-05
-2.09141106490979e-05
-2.73499818755528e-05
-6.69752081414037e-06
-1.35911649324509e-05
-3.37600468986565e-05
-1.00638995270115e-05
-9.74604450403102e-07
-1.32949349097747e-05
-3.15553145353179e-05
-2.70220928191901e-05
4.40412650684174e-08
-3.57015108837528e-05
-6.97982661680122e-06
-2.10976061422403e-05
-1.18063956605505e-05
-3.23341128781307e-05
-1.718782671222e-05
-1.87543726257056e-05
-1.14849620067913e-05
-3.04488971443618e-05
-3.24514352128119e-05
-7.30944056630298e-06
-2.83512191026967e-05
-3.48247237747398e-05
-2.41944944109899e-05
-1.89154155920744e-05
-2.12467229200104e-05
-1.80732338683728e-06
-1.49391803720336e-05
-1.15889464063405e-05
-2.48573684150299e-05
-1.72174760279408e-05
-3.56135982513723e-05
-1.19149240570038e-05
-3.43690048624688e-05
-2.99213346684621e-05
-2.22740387858679e-05
-1.08560283626977e-05
-5.48326885795883e-06
-8.40070529364306e-06
-4.02986590207328e-05
-1.2763951054644e-05
-2.05817142104301e-05
-1.66651246220632e-05
-1.68639084586528e-05
-2.22665451315232e-05
-1.40146307767961e-05
-3.30346863028056e-05
-1.97630288841802e-05
-1.25867109947147e-05
-1.57308524029722e-05
-2.04885189646616e-05
-2.27836898620131e-05
-2.76459891195439e-06
-2.37905740263295e-05
-4.12544793489098e-05
-4.72391323145809e-05
-2.37962184555572e-05
-2.20368339324651e-05
-3.13515331451402e-06
-7.1480956593107e-06
-2.68597679827732e-05
-1.30973743036895e-05
-2.80122391871374e-05
-1.20056592805841e-05
-9.88093577284303e-06
-1.71221735478332e-05
-7.51145681989429e-06
-1.6961954988629e-05
-1.88820683630427e-05
-2.56444888384286e-05
-2.55079828669922e-05
-1.81360267139397e-05
-2.16181018490396e-05
-2.70571482497098e-05
-1.90615306053745e-05
-1.62216054493137e-05
-1.21849402991523e-05
-1.9404518809975e-05
-5.94485745136942e-06
-2.01934098967309e-05
-3.62537704639992e-05
-2.83545062344225e-05
-3.63224566329562e-05
-3.96273110603399e-05
-1.26738337219197e-05
-1.32081568805795e-05
-1.084864668904e-05
-2.87552924761969e-05
-9.6161384979194e-06
-2.31730737556663e-05
-2.34084517726242e-05
-2.686320460607e-05
-3.74571542463243e-05
-2.09363945673692e-05
-3.58736882346594e-05
-5.02886466518826e-05
2.84961595865617e-06
-3.04026239987233e-05
-2.13808289677586e-05
-2.86453911696417e-05
-5.69648438477316e-06
-1.78433794063585e-05
-5.11071436010545e-06
4.1043017924181e-06
-2.63617139398382e-05
-2.92110893020932e-05
4.5077976445776e-06
-1.68131744561731e-05
-2.56390458990479e-05
-1.3587215647141e-05
-2.47618788585843e-05
-1.51113308232426e-05
-3.63204452859505e-05
-3.07058464777487e-05
-2.65222059096157e-05
-2.00974446245414e-05
-3.97887664070925e-05
-1.91568317903284e-05
-2.33458954694183e-05
-1.41788922880639e-05
-1.70206291949018e-05
-2.73520585525452e-05
-4.28638779396392e-05
-1.20794878098005e-05
-2.41140082015695e-05
-2.86273540019089e-05
2.10081049206861e-06
8.52652966582362e-06
-3.0348835396405e-06
-1.52229274233793e-05
-3.14427132180258e-05
-2.46387871708604e-05
-1.30385897226287e-05
-3.82304156021245e-05
-2.97334293937358e-06
-2.67626513550856e-05
-2.31563252256801e-05
-7.64706818715303e-06
-3.77797673795896e-05
-2.53803635210415e-05
-4.43397028121712e-05
-2.93035373492325e-05
-1.16283550817446e-05
-2.21905427009021e-06
-2.91316598419143e-05
-3.3256546726651e-05
-1.05516038789784e-05
-9.30418488325991e-06
-3.05588759544696e-05
-1.97251117166471e-05
-2.49524697871644e-06
-2.22172205861474e-05
-2.690950837206e-05
-3.04439507855967e-05
-3.27307212109696e-05
-2.40668494779455e-05
-2.92229615539867e-05
-2.25974339570161e-05
-1.3677139759406e-05
-3.06912688819982e-05
1.64075079991521e-06
-2.37286840984806e-05
-2.54516843239871e-05
-1.75248186224359e-05
-6.19534495508423e-06
-8.28249914356204e-06
-9.93921970974359e-06
-2.55721744836718e-05
-3.13138483249883e-05
-1.57477955770537e-05
-2.1452495511143e-05
-4.07868976509929e-06
-2.60273837937927e-05
-6.55324329324898e-06
-8.8331731797909e-06
-2.26850888535371e-05
-2.13779439617615e-05
-2.27944102357903e-05
-1.88248090321103e-05
-2.52612930910622e-05
-3.28249918090401e-05
-2.70756637105512e-05
-5.81539461612281e-06
-2.14109798818747e-05
-3.11229861052839e-05
1.0655611811315e-06
-4.2181235999956e-06
-8.66247670505055e-06
-3.95148565108628e-05
-8.04134070879759e-06
-3.43589766278163e-05
-3.33660434734804e-05
3.0029932106363e-06
-1.7651220316289e-05
1.29031946632846e-06
-1.6508508604733e-05
-6.8703410482987e-06
-1.9284326212892e-06
-3.5347515366561e-05
-2.39782375043145e-05
-2.09559244369981e-05
-6.69045541413165e-06
-1.83340242031952e-05
-1.6185506757583e-05
-1.40017426336111e-05
-3.99907108687216e-05
-2.59208190271138e-05
-1.9392165355657e-05
-1.35621377750773e-05
-2.16240611795909e-05
-1.89926281951811e-07
-1.56136250687397e-05
-1.94775996100045e-05
-1.75342897066656e-05
-2.75790846137681e-05
-1.32066094365283e-05
-5.91632606926682e-06
-1.48308869169522e-05
-2.41919280929219e-05
-2.00756934837063e-05
-9.58543807398602e-06
-1.43496669374249e-05
-1.30093136146134e-05
-2.62492796124047e-05
-1.82061311200196e-05
-1.90238274413986e-05
-3.5748967056279e-06
-3.29703646379966e-05
-5.32233572810131e-06
-1.61042475882726e-05
-6.21968626411655e-06
1.8344687335484e-07
-4.71302838600325e-05
-2.39621481370159e-05
-1.45229254080659e-05
-7.77110634279998e-06
-2.45953477040647e-05
-1.98852594381023e-05
-5.23195382101314e-06
-3.20653028850212e-05
-8.90001739304146e-06
-2.79161377400739e-05
-3.19802941357208e-05
-5.91068310009544e-05
5.42155017332506e-06
-5.87363263536862e-06
-7.7164962198841e-06
-2.68958423118818e-05
-3.53746494524255e-05
-2.97874605213948e-05
-2.98464605512089e-05
-1.95093599637699e-05
-1.79134121533733e-05
-1.7027593346798e-05
-1.52284150850049e-06
-5.11607663941946e-06
-1.23576987689592e-05
-2.27246794317754e-05
-2.47655572995161e-05
2.01605366859772e-06
-3.02456971006153e-05
-1.86350287968511e-05
-3.30730879567177e-05
-2.97861254078226e-06
-1.67007247687424e-05
-2.23834417611048e-05
-3.84483951208478e-05
-1.48466444245903e-05
-1.56990086412245e-05
-1.9949384897863e-05
-2.38859104161267e-06
-3.11517187904771e-05
-1.23619813803048e-05
-2.18782230118315e-05
-1.28184707891013e-05
-2.50907031829259e-05
-5.48155196964388e-06
-7.53972165776912e-06
-3.95136618307231e-05
-1.06921724680426e-05
-2.14187228380519e-05
3.01593618738136e-06
-3.09002218369377e-05
-2.59470708599108e-05
-3.23367012359285e-05
-2.46506646187627e-05
-3.43443453776525e-05
-1.8998474973448e-05
-2.32584458315352e-05
-3.04389395586499e-05
-5.42546482879256e-06
-1.37420812315061e-05
-2.20176925237173e-05
-3.97131416027741e-05
-6.38357954847269e-06
-2.24960357761746e-05
-1.7399445425555e-05
-3.14569428435075e-05
-1.90201858023973e-05
-2.42632076623186e-05
-9.20512210214899e-06
-3.71655416861461e-05
-4.75778516032995e-05
-4.36666541167538e-06
-4.70603642235404e-06
-2.7476572402621e-05
-1.86940033157265e-05
-3.11693050684142e-05
-1.27283894505507e-05
-8.74511610832724e-07
-1.59181259977736e-05
-2.3294813447881e-07
-2.2115022551253e-05
-1.31180864290195e-05
-3.20347696327775e-05
-4.34954486140824e-05
-2.63876232646843e-05
-2.13596378252237e-05
-1.90471294652626e-05
-5.25876801097103e-06
-1.59031826816566e-05
-1.25651292612927e-05
-2.02162925774401e-05
-3.11641501794074e-05
-2.03917343768479e-05
-1.75485613361194e-05
-1.53038446239408e-05
-4.13193022959625e-05
-2.30347480291668e-05
-5.14528300542832e-06
-1.3986597688304e-05
-2.69040312119112e-05
-2.09938301267434e-05
-9.39947740205774e-06
-2.81165666236589e-05
-1.92369733010464e-05
-1.49973568533525e-05
-1.08971195721428e-05
-1.62363761765586e-05
-3.82577075025115e-05
-2.08038969166295e-05
-3.43673465252845e-05
-2.05331799136569e-05
-6.62257856381572e-06
-2.16281690347454e-05
-1.22562906960774e-05
-2.03281837408845e-05
-2.32926775482726e-05
-2.00102488130586e-05
-1.14927981573772e-05
-3.10591249744758e-05
-3.53175179703073e-05
-4.09198086587298e-05
-2.24909769244651e-05
-2.68663064229604e-06
-3.35819860154876e-05
-1.67049445921587e-05
-2.19319987120087e-05
-3.85331198126314e-05
-3.57180821084812e-05
-1.36381667359374e-05
-1.73740821764275e-05
-2.49209280450632e-05
-3.19337267726452e-05
-1.57634447891398e-05
-9.11491482615042e-06
-2.02036506928605e-05
-1.73559695780473e-05
8.12899363459618e-06
-2.6686521611963e-05
-1.99991472886788e-05
-3.06324898894072e-05
-4.36642702936841e-05
-3.47146684895275e-05
-2.39033314127287e-05
-3.21561434960335e-05
-1.09696899427028e-05
-2.90226007458507e-05
-2.70873599654698e-05
-2.59209293988118e-05
-2.70632977707491e-05
-3.16977788832865e-05
4.15115548737687e-07
-2.74879718543886e-05
-2.20100018750172e-05
-1.22611640054026e-05
-9.6046929878025e-06
-4.000051268526e-05
-1.88218049065836e-05
-2.1197690490446e-05
-2.70604272293451e-05
-3.31868087544754e-05
-3.42665141388375e-05
-3.41988056260719e-05
-3.10687220974743e-06
-1.59965270128865e-05
-2.290378499578e-05
-2.12690514118068e-05
-2.73818036215941e-05
-1.53345984461895e-05
-4.61623026163004e-06
-3.58347085972678e-05
-9.65059451006962e-06
-3.72584278437506e-05
2.00790374849884e-06
-2.00477711851162e-05
-1.87685634579928e-05
-1.68607832022508e-05
-1.35677688951688e-05
-1.3265590013713e-05
-1.99065574892761e-05
-2.37960578861582e-05
-1.29895285422958e-05
-9.61071691510219e-06
-2.0907157337461e-05
-2.16955973051486e-05
-2.72718138437951e-05
-4.85078529122281e-05
-3.35108182170214e-05
-4.17449428317734e-05
-1.95548045894978e-05
-2.92556347356826e-05
-2.13138269191914e-05
-1.01310416226866e-06
-2.3700475159241e-05
-2.32445701133113e-05
-2.78364968727259e-05
-1.63043329845635e-05
-3.71012598904603e-05
-5.21625550164723e-06
-5.53227919252586e-06
-9.60582368008733e-06
-2.05634668531105e-05
-2.68424180267405e-05
-3.39263789328701e-05
-2.96477729792811e-05
-3.05161539506826e-06
-2.07192917098377e-05
-8.78108276705768e-06
-2.3235082698351e-05
-3.94387182951541e-05
-3.05890097578992e-05
-3.17166778295217e-05
-1.20503635173184e-05
-1.45815907297974e-05
-1.57087350888516e-05
-6.85178596235917e-06
-6.15097821108483e-06
-2.95898765510378e-05
-1.42662147987739e-05
-2.27532586428121e-05
-3.79918925441606e-05
-2.633059884613e-05
-1.93073026726713e-05
-2.75936391468719e-05
-3.46517225115497e-05
-2.39079150205163e-05
-1.72055905166066e-05
-1.11142456130018e-05
-1.67270164267421e-05
-1.54620624245686e-05
-2.0016848824916e-05
-3.6503712296372e-05
-2.43111778899281e-05
-1.58946934958475e-05
-2.8971955723197e-05
-9.63411344747688e-06
-5.00874209446181e-05
-2.73342172628384e-05
-9.95036136504443e-06
-2.85855414337661e-05
-1.51346140914762e-05
-3.63673234033011e-05
-1.63702537807563e-05
-2.49415751715743e-05
-3.05706548389082e-05
-1.70547567483356e-05
-8.38572214012789e-06
-1.64512900075485e-06
-8.96745880217986e-06
-3.32374200627618e-05
-1.66857215551875e-06
-1.78163987024824e-05
-1.74611397351185e-05
-4.13174400907282e-05
-1.66766819909261e-05
-2.35443519446911e-05
-2.58630925538265e-05
-1.80946837872184e-05
-2.88762680258616e-05
-1.28467161005037e-05
-1.76060813955172e-05
-3.30160564313414e-05
-8.36307181973801e-06
-3.07237267536092e-05
-2.79980831994382e-05
-1.31929689646867e-05
-4.27336738261994e-06
-2.79748534445486e-05
-1.47963725039412e-05
-4.09032747464629e-06
-9.50304514712654e-06
-1.76747228386569e-05
-2.31141492887618e-05
-2.25585332005546e-05
-1.16280737495188e-05
-2.14836379027845e-05
-5.77495785089834e-06
-1.98021156342224e-05
-3.95017763449095e-05
-2.04977546823062e-05
-8.0109263108834e-06
-1.89697599624321e-05
-2.33162313884227e-05
8.70196060670401e-06
-4.33135640193766e-05
-4.62208371449934e-05
-5.31018960827719e-06
-2.89197826238966e-05
-1.02312327259614e-05
-1.66602943620154e-05
-2.40805909674727e-05
-4.42402842617972e-06
-2.37054240547667e-05
-2.72511506683143e-05
-3.17266581273911e-05
-3.11179904499884e-05
-1.27024058253416e-05
-1.79375571661742e-05
-2.50404958669633e-05
7.74476931823893e-06
-2.0482507151569e-05
-1.15020467845643e-05
-3.52007427186618e-05
-2.59160850354394e-05
-2.66441956535306e-05
-1.50954394556695e-05
-1.50957968195789e-05
-1.82104608870136e-05
-2.68560547214553e-05
-4.25272973607923e-05
-2.39779248276749e-05
-2.43957340049756e-05
-3.25928443811307e-05
-3.29213530791352e-05
-1.64705780636005e-05
-5.13831562166187e-06
-1.3004947306449e-05
-2.94488249728545e-05
-7.2808650187123e-06
-2.35379360974659e-05
2.35194707406791e-06
-2.27487276805739e-05
-3.22188154929714e-06
-2.29820361097283e-05
-1.10099423490121e-05
6.37962948038468e-06
-3.06757992049257e-05
-3.26352477025116e-05
-4.4488159685768e-06
-1.40454239786343e-05
-4.5150872407786e-05
-1.93075697177966e-05
-3.13605222367079e-05
-3.71553505333184e-05
-3.29923532614379e-05
-3.29541542782017e-05
-1.38196939586541e-05
-3.33190898269581e-05
-2.1753458853571e-05
-4.90112281655761e-05
-1.84173592470581e-05
-2.50226310879888e-05
-5.49244045799029e-05
-3.31684559729489e-05
-3.67590655473348e-05
-2.93785038056084e-05
3.53698151799367e-06
-1.45030799132165e-05
3.56356010912297e-06
-7.25963484043415e-06
-3.5968414569131e-05
-1.49993622434556e-05
-1.11577117557346e-05
-1.67866194057126e-05
-2.66127604049491e-05
-2.65644977413816e-05
-1.9982091933633e-05
-1.18517834885254e-05
8.74915983340086e-07
-8.41105621980679e-06
-4.26665078028555e-05
-1.19094997169928e-05
-2.47822321312218e-05
-2.89406826403185e-05
-4.19409970731262e-06
-1.78426663883772e-05
-3.6990377146338e-05
-2.55764297387486e-06
-1.47849860549833e-05
-1.19689452756096e-05
3.60905289282664e-06
-2.39343696222449e-05
-3.25245744901748e-05
-1.32234500592206e-05
-2.52161848469305e-05
-2.69367573788146e-05
-1.6820894962401e-05
-2.97796942389421e-05
-2.23286826086388e-05
-3.11624700926849e-05
-1.60898969501129e-05
-1.51336796635935e-05
-2.24415437939815e-06
-1.79834935617655e-05
-2.70599278463087e-05
-1.22189347861621e-05
-1.95327014161326e-05
6.16702655481588e-06
-2.73808519579401e-05
-1.46596706355847e-05
-8.10939317702889e-06
-2.7471949781758e-05
-2.50278245620284e-05
-1.98230623171472e-05
-2.05817867717378e-05
-1.62880487131792e-05
-4.90880210443818e-05
-2.04597961760314e-05
-1.04071507221114e-05
-1.93379635318847e-05
-1.62386437962718e-05
-1.38296265959944e-05
-2.2516452966582e-05
-1.45746673962004e-05
-1.56848914740556e-05
-4.88772109448127e-05
-2.45458028653796e-05
-3.84521235938445e-05
-1.53906871428798e-05
-1.36416053667236e-05
-2.76664962810341e-05
-3.08067785146549e-05
-1.6773557560533e-05
-1.70126620656931e-05
-6.29547893501091e-06
-1.30447775853438e-05
-1.86927408796203e-05
-8.22645987414646e-06
-3.03594614840837e-05
-1.44049850438398e-05
-2.62446944594742e-05
-2.15388492421466e-05
-2.5873433997412e-05
-6.49221122752463e-06
-2.00636504902219e-05
-3.22212416305012e-05
-4.19161912190691e-05
-2.14949191383961e-06
-2.27538959842533e-05
-2.97751259053508e-05
-2.34544138649928e-05
-1.73889930307826e-05
-1.36495135199164e-05
-2.39943263887126e-05
-1.9313415529699e-05
-2.29232326640843e-05
-2.11496993160989e-05
-7.10457447532992e-06
-1.18727504794828e-05
2.60406020515516e-06
-1.86414471099499e-05
-2.03678552975394e-05
-2.24450182099369e-05
-3.52670660735955e-05
-2.12203546484888e-05
-2.99875501596982e-05
-2.10912497494333e-05
-1.69935735521328e-05
-3.58316267377475e-05
-1.1017829130868e-05
-1.73827174432782e-05
-2.37602562559808e-05
-2.09806572272234e-05
-3.35350615744986e-05
-1.19664631732179e-05
-3.61386582766426e-06
6.94607189262153e-06
-2.27893647364031e-06
-2.09555257069957e-05
-5.27212604814426e-05
-1.25983632517352e-05
-4.06259685693715e-05
-1.05862263810029e-05
-2.38064297308585e-05
-2.34184672976132e-05
-2.93627086511207e-05
-1.81562089812081e-05
-3.25972977195282e-05
-8.81178279163307e-06
-3.61629919778444e-05
-2.74365290567863e-05
-2.97844235606245e-05
-3.23581398812361e-05
-1.92512936329228e-05
-4.16594287304452e-05
-2.86373553979531e-05
-3.65810241080851e-05
-9.43894275003576e-06
-2.13065613741481e-05
-1.98432347454993e-05
-1.64098732767619e-05
-1.92110443206525e-05
-2.31237623542813e-05
-3.33691307764185e-07
-2.71583337744537e-05
-3.03817396276431e-05
-1.99025764618386e-05
-1.09928529769921e-05
-1.17537883706468e-05
-6.36918539218854e-06
-2.16184878113882e-05
-4.24954360173249e-05
-2.08529144928263e-05
-2.82189628717856e-05
-4.73993874524102e-05
-2.1110117951757e-05
-1.32334801269646e-05
-3.83929041879488e-05
-2.52271924347588e-05
-2.13585231199478e-05
-1.34897327884189e-05
-3.23839229712917e-05
-1.95124969404649e-05
-2.01962681357215e-05
-1.0351832008267e-05
-1.69310719326785e-05
-1.59511776367702e-05
-3.43436950016742e-05
-4.15990153271695e-05
7.5955770254732e-06
-3.38924052706392e-05
-2.43037484481813e-05
-1.73455471028351e-05
-2.00848953629754e-05
-2.08851441649861e-05
-1.74935527540076e-05
-2.5088272362134e-05
-4.24030697943373e-05
-1.84455897733376e-05
-6.75107637844916e-06
-3.28371219869391e-05
-2.02209682184056e-05
-1.70947668552734e-05
-4.22936973385592e-05
-2.00357907502211e-05
-2.35007990494867e-05
-1.60965069167281e-05
-1.23839937569814e-06
-4.41987465088809e-05
-3.5356932694924e-05
-1.67012070961163e-05
-2.71270846756921e-05
-1.35028121686833e-05
7.53547510614387e-06
-3.08629562777565e-06
-3.30572013224157e-05
-1.84603024212744e-05
-1.82777665241062e-05
-3.18057137657457e-05
9.93851919758451e-06
-2.58594052050497e-05
-2.31498424264579e-05
-3.68555185865466e-05
-1.14552386958295e-05
-2.42188596897802e-05
-4.23957991019966e-05
-5.74450732423925e-06
-4.38621863747963e-05
-1.37867076018495e-05
-4.25539593212379e-05
-2.33089121723694e-05
-2.51963320104151e-05
-3.74812260126302e-05
-2.72540678191321e-05
-1.38656980477913e-05
-8.35837826861164e-06
-2.8835053094118e-05
-2.83620826251896e-05
-1.97650070012067e-05
-6.09105434468832e-06
-2.84414287817326e-05
-3.82678077301051e-06
-3.68914754845332e-05
-1.16886288576916e-05
-2.3178696147994e-06
-3.3813022918165e-05
-1.63311551569598e-05
-1.68254080406741e-05
-1.10850580977617e-05
-1.80616190496506e-05
-1.23284273459635e-05
-3.10372091577318e-05
-1.44097007852886e-05
-2.56126854053461e-05
-3.15124377962858e-05
-3.03491400497869e-05
-3.45464161946702e-05
-3.20386455550978e-05
-3.39081843945991e-05
-2.11654492281805e-05
-7.93205753946894e-07
-2.79956557942715e-05
-1.30149660485581e-05
-2.23639480521384e-05
-3.89310658546096e-05
-3.30404303181933e-05
-2.41334963585249e-05
-2.75528639657056e-05
-1.99513631110326e-06
-2.55480258408123e-05
-3.31883950439516e-05
-1.90809410332467e-05
-4.07147191705273e-05
-1.119024310952e-05
-1.88409327650908e-05
-1.76834998123186e-05
-9.18703671797814e-06
-8.43650835834127e-06
-2.47048394742995e-05
-1.9453233755211e-05
-2.21259656946481e-05
-4.68194989668656e-05
-2.77158336533353e-05
-1.71016708792995e-05
-2.1322363164809e-05
-1.17773606613102e-05
-2.36506886611055e-05
-1.34305625325703e-05
-3.19982964867357e-05
-4.08908020823729e-05
-3.39434433272061e-05
4.64204179952921e-07
-1.6508539046137e-05
-2.46921084980993e-05
-2.78793405947355e-05
-1.91750371232549e-05
-2.82036422334513e-05
-1.83609415078712e-05
-3.03760236631767e-05
-2.53696381398215e-05
-4.68324232762927e-05
-1.9060082510061e-05
-5.92595216866067e-06
-1.51780226182594e-05
-2.5536994845056e-05
-2.62645053824454e-05
-2.17925446741498e-05
-1.66953203544217e-05
-2.84307281940554e-05
-2.8588348967395e-05
-3.57201437944705e-05
-1.67768436283482e-05
-2.93489412594493e-05
-4.09750264482977e-06
-1.44013870134554e-05
-2.78460217841814e-05
-3.39472192303896e-05
-2.93106347627558e-05
7.10596574479634e-07
-9.48706724968997e-06
-1.73174653117485e-05
-4.74062661152826e-05
-3.32742621560741e-05
-2.68335860702941e-05
-7.60779043375292e-06
-2.75869841528085e-05
-8.87781277810877e-06
-2.30369018396315e-05
-1.38816805064179e-05
-2.01774177487899e-05
-1.60821811956359e-05
-9.75108437759691e-06
2.89858877325617e-06
-2.42602899814206e-05
-1.05498655118281e-05
-9.58271782836412e-06
-2.44885651921587e-05
-2.95683698688907e-05
-2.47491541459382e-05
-9.17476892382767e-06
-2.75113023268984e-05
-4.74968100314555e-05
-1.87055547384022e-05
-8.38380647152311e-06
-1.49474937701101e-05
-3.59872674730193e-05
-2.18467947199817e-05
-3.66941814594065e-05
-2.52631915795919e-05
-3.10779235371169e-05
-2.07386881217519e-05
-2.10429052349155e-05
-2.5654462878017e-05
-1.03281232683153e-05
-2.69840660837688e-05
-1.94448284068349e-05
-2.114335427339e-05
-2.13013825329975e-05
-2.53248740729534e-05
-2.94499510219418e-05
-1.85507529198394e-05
-3.17863984276746e-05
-3.58873978217234e-05
-2.60978538666336e-05
-1.55031323849586e-05
-1.97063833995112e-05
2.4405396404618e-06
1.92839559209094e-07
-3.61074736629461e-05
-7.75559420222986e-06
-2.02795616108626e-05
-3.78746775056738e-05
-5.8083122940422e-06
-8.81296983832046e-06
-2.56377714125744e-05
-2.21836250935294e-05
-4.52618433478433e-05
-2.92642792973792e-05
-1.87841921233277e-05
-1.76545960369559e-05
2.22310307695042e-07
-2.42786915110008e-05
-1.85771689251097e-05
-3.18392726815136e-05
-1.33968412252391e-05
-1.28784562598288e-05
-7.86448721928827e-06
-1.26054692768511e-05
1.61014976672841e-06
-2.66857109730843e-06
-2.24780262159803e-05
-2.8753443913569e-05
-1.91542761699085e-05
-3.61131846759877e-05
-2.0795593082374e-05
-7.85428832835109e-06
-1.47740349234664e-05
-3.17722653492321e-05
-3.35136757119245e-05
-3.83832885873553e-05
-2.66113355559549e-05
-2.7447412211622e-05
-2.11270292909191e-05
-1.41535701623829e-05
-1.76810458763923e-05
-3.73117808473065e-05
-2.22955699573031e-05
-4.00373436532495e-05
-2.73578576122969e-05
-3.17234299287027e-05
-2.08159468520121e-05
-3.23810171899146e-05
-1.06026831391469e-05
-2.97143622923104e-05
-4.51354540357772e-05
-3.12288473967027e-05
-1.98802949897603e-05
-2.0230249220758e-06
-7.38564565885894e-06
-2.23053029040498e-05
-4.00140669353935e-06
-1.34311866985445e-05
7.96424305274549e-06
-9.96917148648906e-06
-5.16525301943456e-06
-1.52375821383741e-05
-1.36730937302108e-05
-1.27183850903343e-05
-1.99701190597716e-05
-9.59396780119989e-06
-1.82885536114154e-05
-1.13470804601092e-05
