# Supplementary material for: Research on computational propagation and identification of mine microseismic signals based on deep learning
Source: PLoS One. 2025 Oct 22;20(10):e0334641. doi: 10.1371/journal.pone.0334641 (PMC12543183; doi:10.1371/journal.pone.0334641)
Supplement: S3 Data — (ZIP) [file pone.0334641.s003.zip › 000100500002891.xlsx_0.txt_24.txt.txt]

-2.2227958237841e-05
-1.26859462596518e-05
-3.40510228704308e-05
3.12443795782735e-06
1.01937357865376e-05
-4.85856685302307e-05
-3.05727302299628e-05
-3.10251382894411e-06
-1.62945393005679e-05
-1.15161765739291e-06
-2.8572121766078e-05
-4.2840390315199e-05
-2.8649714339551e-05
-1.41884530637812e-05
-1.95526726795935e-05
-2.58737119399068e-05
-2.42314225489884e-05
-2.07464008700134e-05
-6.50037180168297e-06
-3.21536052478369e-05
-3.20500808281656e-06
-2.68357306940737e-05
-2.46374862276258e-05
-2.27621366948223e-05
-3.16580214300549e-05
-3.08153235752762e-06
-2.80715103879368e-05
-1.97766842707504e-05
-1.6583243260288e-05
-3.48921426433975e-05
-2.73049262450008e-05
-2.33402951306913e-05
-4.09916237525169e-05
-3.57917184063973e-05
-1.65475572882023e-05
-2.96485837136651e-05
-3.29783431588938e-05
-4.43764090974605e-05
-1.64946693176757e-05
-8.82247662576672e-06
-4.01475659815435e-05
1.63411366922746e-06
-1.69852397263951e-05
-1.95572506500853e-05
-4.74462684794598e-06
-2.04345049619884e-05
-1.51730228842702e-05
-2.92362878542123e-05
-2.9994688654881e-05
-1.93287622647656e-05
-2.46659189289966e-05
-2.56027373741883e-05
-1.29046438580563e-05
-2.4586048812572e-05
-4.13980320578186e-05
-2.26698627603232e-05
-3.07845917489025e-05
-2.07617872166167e-05
-1.79743473661407e-05
-2.91486804880409e-05
-2.79714094235882e-05
-2.16133626094736e-05
-2.34723155606527e-05
-1.00123287932429e-05
-2.77440076408857e-05
-5.88562125710703e-06
-1.08670623405968e-05
-1.69269878124222e-05
-2.58772852835876e-05
-2.42306164250971e-05
6.16801384203126e-06
-1.54844369691614e-05
-1.39914023707227e-05
-5.74927454953577e-06
-2.59740450455727e-05
-1.9152353875499e-05
-2.45771908729703e-05
-2.04379683081184e-05
-2.14949417396062e-05
-3.21948991260786e-05
-1.42953577240373e-05
-6.17634915093891e-06
-2.23881411122154e-05
-2.59464519580967e-05
-2.27307908035106e-05
-4.36306159024283e-05
-2.17171281009557e-05
-2.20231760814488e-05
-1.84440475267669e-05
-6.33880626025426e-06
-2.45368160805551e-05
6.11143186347881e-06
-3.9804932005419e-05
-3.37868489354919e-05
-3.09269342255973e-05
-3.56874227902264e-05
-2.01231620280188e-05
-2.11864993050753e-05
-2.17631343526784e-05
-3.13790952904052e-06
-3.29594394664633e-05
-2.46511663352024e-05
-1.92183154035237e-05
-9.59573683900595e-07
-3.28197924869954e-05
-3.76958512459434e-05
-1.41429119106816e-05
-1.7787191593491e-05
-4.78635785533747e-06
-2.86878229530849e-05
-2.86624121813499e-05
-4.42732495182932e-06
-1.63909340976452e-05
-4.26226592702433e-05
-1.86877595611658e-05
-2.87514270893892e-05
-2.26149791024306e-05
-2.20164216147679e-05
-1.52338510546483e-05
-1.351282509376e-05
-1.18407059617406e-05
-3.02351171970036e-06
-1.75235004497446e-05
-1.11470447773019e-05
-3.62315099521966e-05
-1.73606922298905e-05
-6.59206051398182e-06
-1.36343637949431e-05
-2.62810153325496e-05
-3.35502733455157e-05
-2.80557043078894e-05
-1.72601316637807e-05
-3.2642804107279e-05
-3.98727900942346e-05
4.00167336131563e-06
-1.76775552374071e-05
-2.75370658298219e-05
-1.8877928762293e-05
-1.92452686616367e-05
-3.15629764329679e-05
-1.60949696295107e-05
-1.87510049075534e-05
4.76812821845291e-06
-2.04229510601046e-05
-1.63855355199402e-05
-3.40987231322926e-05
-2.76364041546708e-05
-1.45705535773261e-05
-1.75531398032748e-05
-4.667795462936e-05
-3.0059990891902e-05
-1.75291272493444e-05
-2.55536860996054e-05
-5.87569617247734e-06
-9.02174463174643e-06
-1.73046690867062e-05
-2.70875200150631e-05
-1.06051215490989e-05
-3.78915129106546e-05
-2.83883042390671e-05
-1.55056440534479e-05
-2.37957204140491e-05
-2.79859101260062e-05
-2.974793528059e-05
-3.15980037573541e-05
-5.11983319639754e-05
-4.43734045419289e-06
-1.85164617333235e-05
-2.45946810546833e-05
-1.02131264574248e-05
-2.01482075739861e-05
-2.9734827186772e-05
-1.32273585885293e-05
-1.11894162595745e-05
-1.89460638580706e-05
-1.89962886452108e-05
-1.25456957514948e-05
-3.37903268827766e-05
-2.41550672765998e-05
-3.65232301320358e-05
-3.4984172539338e-05
-2.36963340199247e-05
-1.46185027232509e-05
-1.41412944509113e-05
-2.19802776685319e-05
-2.99062173044504e-05
-1.92153571962709e-05
-3.23874496222938e-05
-3.61572223024595e-05
6.21107802375503e-06
-1.35377985548344e-05
-1.97008048680014e-05
-3.68726960956417e-05
-3.07047876907401e-05
-2.39879388972058e-05
-1.08133880357988e-05
-2.18119031717995e-05
-1.46466844289219e-05
2.09356814414471e-06
-4.43689981749824e-05
-4.0748133230866e-05
-1.6126048330591e-05
-1.62785258000924e-05
-5.23712178643601e-06
-2.58846517438479e-05
-2.88996149567661e-05
-2.67185973038451e-05
-3.26952049744655e-05
-8.73286094541324e-06
-3.09392833876098e-05
-3.67833098957835e-05
-1.70328368216554e-05
-1.46455763098958e-05
-1.4903889930921e-05
-1.18622960880721e-05
-7.97653417355601e-06
-2.59856265461352e-05
-2.33384469204698e-05
-9.44113534477167e-06
-3.31048406536907e-05
-1.59720720278403e-05
-2.06017774338071e-05
-3.28726302184911e-05
-3.4459808397328e-05
-1.36588356403295e-05
-1.72937473344044e-05
-2.27202106592142e-05
-9.78007562610304e-07
-2.35453513020997e-05
-1.98877715089799e-05
-3.17813961392773e-05
-2.31831345873512e-05
-3.00182821346866e-05
-4.77650591997394e-05
-2.00186000814141e-05
-2.8097840139991e-05
-1.68585966219997e-06
-2.34521487252228e-05
-3.65264149362266e-05
-7.19102038813923e-06
-4.76568886349518e-06
-4.17711240841091e-05
-2.46382193467911e-05
-2.39073612405914e-05
-2.01819975917843e-05
-9.89829184596696e-06
-1.22562665111738e-06
-1.31838827007545e-05
-1.45658591104239e-05
-2.91868044646023e-05
-2.772706953879e-05
-1.98016860537401e-05
-2.91799161870351e-05
-1.59977729204527e-05
-2.53158951713732e-05
-2.5367719479626e-05
-5.24768833187342e-06
-2.82361273535852e-06
-1.92296719082154e-05
-3.31863080128224e-05
-2.47215976622214e-05
-1.98620823087935e-05
-2.03312549112747e-05
-8.72719961660624e-06
-2.28848219727811e-05
-2.74589709169389e-05
-8.05873888004233e-06
-3.03840829979248e-05
-4.93703979720744e-05
-2.39259405583841e-05
-1.793961090652e-05
-3.22961503900524e-05
-1.86562956125266e-05
-2.17426524207371e-05
-1.65411170299461e-07
-2.18424614905568e-05
-2.79772229369772e-05
-1.34899367196694e-05
-4.75888417931711e-05
-1.61039039379458e-05
-8.05309488001127e-06
-3.72572358058733e-05
-2.7930578680231e-05
-2.1473378741939e-05
-2.09212699133125e-05
-1.74922330537502e-05
-1.84632593521132e-05
7.59775645167464e-06
-4.78831427941441e-06
-2.05391738611704e-05
-3.58013593593783e-05
-1.58467594856485e-06
-1.31587239862118e-05
-2.19485341699519e-05
-5.3602265787055e-05
5.25732055875025e-07
-4.70909637632184e-05
-7.67344415251722e-06
-1.96356806147152e-05
-2.47425504387663e-05
-3.42412266685584e-06
-1.00327425333847e-05
-3.44442341058778e-05
-2.45561178170497e-05
-3.41073916425025e-05
-1.48343581162938e-05
-2.69963621687582e-05
-3.57841106527643e-05
-2.16948437385596e-05
-4.16837133559771e-05
-2.92011095717392e-05
-2.51188953985246e-05
-2.17131630917531e-05
-1.52113907302569e-05
-2.46683858795618e-05
-3.71112913587305e-05
-1.05602334194646e-05
-3.6830710612505e-05
-1.85459105411657e-05
-3.72559684744679e-05
-1.50615924560384e-05
-2.48281022030436e-05
-1.88131543773071e-05
-9.92643164909471e-06
-7.99845521531699e-06
-1.72602617944683e-05
-1.11738644388026e-05
-3.08003195674816e-05
-3.43998537809707e-05
-2.4038144746506e-05
-3.28983982625539e-05
-1.67797112691783e-05
-2.16035040187141e-05
-1.97910009693615e-05
-6.4916993608348e-06
-1.87002100754961e-05
-2.56507161923759e-05
-1.05808838108069e-05
-2.21366265068245e-05
-1.83151984782173e-05
-2.22037823564659e-05
-1.49134744881873e-05
-4.67604290897741e-05
-3.01071716166847e-05
-1.65647121129664e-05
-5.0937452801338e-06
-2.64880171766224e-05
-3.85599241666763e-05
-2.01663058460056e-05
-3.09068130163521e-05
-2.83182286113792e-05
-2.76070888415685e-05
-3.44142936664134e-05
-8.63732704179909e-06
-9.3590134249438e-06
-3.6079238714339e-06
-4.11423337079901e-05
-2.42175874861901e-05
-7.34672667888318e-06
-1.76461413833743e-05
-3.72470489198212e-05
-1.55479687903181e-05
-5.43784536074947e-05
-2.62899779484092e-05
-1.62380555795362e-05
-2.29087756478467e-05
-3.79748918006926e-05
-7.08148361645742e-06
-1.72214099169056e-05
-2.08555135228689e-05
1.89742229206017e-05
-5.44045312858517e-06
-1.64927729496633e-05
-1.35324147963055e-05
-1.7755518487047e-05
-2.52263061145322e-05
-3.28791729553116e-05
-2.22228527619143e-05
-3.55133705540102e-05
-1.08395417313686e-05
-2.9528568749179e-05
-1.68686902562252e-05
-2.47085999677459e-05
-7.83367318947439e-06
-1.5450529163833e-05
-2.48089495279912e-05
-3.20704088521838e-05
-2.77011884069788e-05
-5.97009984702024e-08
-2.79778285403391e-05
-3.55763425074883e-05
-9.70827490205035e-06
-1.26500799526813e-05
-1.44973846695933e-06
-2.99609777847797e-05
-2.18616243680363e-05
-2.66380487697228e-05
-2.28238190903588e-05
-2.8477075509308e-05
-2.05286964676142e-05
-1.97205879028895e-05
-1.98884674512869e-05
-4.28998502354893e-05
-2.78149987208906e-05
-2.4379060851141e-05
-3.24231004068005e-05
-1.6772976834152e-05
-1.98157130486791e-05
-2.71715483115769e-05
-3.65137076237984e-05
-7.18342686351881e-06
-2.03444422106012e-05
-2.84687859981948e-05
-2.04111159346209e-05
-5.09364522341274e-06
-3.87822974388288e-05
-1.73458793813976e-05
-1.0914655467098e-05
-1.15214351840597e-05
-1.35630407254076e-05
3.52835139078837e-06
-1.55201886065154e-05
7.33499895534909e-06
-1.56771097739653e-05
9.24024564025108e-06
-2.53472271783723e-05
-3.22277074971681e-05
-1.59078018094503e-05
-1.69255107884252e-05
-2.29230008445252e-05
-2.12735870569916e-05
-1.42411509735178e-05
-1.93249076736166e-05
-1.56106452600298e-05
-3.98393996928621e-05
-1.6965872534706e-05
-2.41811449250988e-05
-1.71043879818379e-05
-4.17854459254917e-05
5.52953112257443e-06
-2.25045177036871e-05
-2.08618222986307e-05
-2.99403804979901e-05
-4.57570247848438e-05
-5.99116270658805e-06
-2.79543547597907e-05
-4.75214153317949e-06
-3.06224217715918e-05
-3.21921203473857e-05
-2.63284636887516e-06
-3.41768968848699e-05
-2.08258060265414e-05
-1.99633456723156e-05
-1.30781194066514e-05
-1.84316747652619e-05
-3.67312610285469e-05
-1.75783223624286e-05
-2.93443562693164e-05
-3.52119844971403e-05
-2.22454557875353e-05
-1.80185790034341e-05
-4.88830766029844e-05
-1.4234541340119e-05
-3.60835500344472e-05
-1.07046939246378e-08
-2.59954174182958e-05
-4.97793447561067e-05
-6.68254373379677e-06
-1.14813000561679e-05
-1.10372070669976e-05
-6.87155684319263e-06
-2.56529408907121e-05
-1.9024016178253e-05
-1.50921445942186e-05
-2.86359858570617e-05
-1.18315779971615e-05
-3.26054393744891e-05
-2.05799112820682e-05
-3.75272762816542e-05
-1.96669670762721e-05
-1.9570266681842e-05
-2.66801335714073e-05
-2.97908735621318e-05
-4.03184943156284e-05
-2.55106220322441e-05
-1.15658058281498e-05
-2.69304516704844e-05
-7.60515260937459e-06
-3.01217298372134e-05
-3.83767159241509e-05
-1.61691135570184e-05
-4.46036036619693e-05
-3.1705802219385e-05
-2.29340949006282e-05
-4.32357266745476e-05
-1.03030587137007e-05
-5.93177834524878e-06
-2.01831650956484e-05
-1.54282161477522e-05
-5.8246250520658e-06
-5.85589061399958e-07
-8.58869142984945e-06
-1.79097014789658e-05
-1.18507883906869e-05
1.15491859833526e-05
-3.0041966028166e-05
-2.87905134064059e-05
-3.8296162249753e-06
-3.56820945001415e-05
-1.76677094636496e-05
-2.40114082341621e-05
-1.82196440244161e-05
-1.90839289122035e-05
-3.41354546440228e-05
-1.74856657595113e-05
2.5449475131495e-06
-4.26715674690707e-06
-1.44771039354316e-05
-2.83621238414431e-05
-1.46505954595887e-05
-1.9002436629242e-05
-1.95621046887547e-05
-9.05892663222537e-06
-3.2130940808631e-05
-3.52052222558557e-05
-3.51435639887668e-05
-1.54113460840718e-05
-2.08042538083586e-05
-2.43379840539726e-05
-9.38876181332745e-06
-3.7942096927348e-05
-2.37977864257877e-05
-2.19536295594491e-05
-2.41886439319072e-05
-6.02569564732625e-06
-2.01914289924673e-05
-2.04324023372844e-05
-3.8072178655896e-05
-1.93465841522544e-05
-2.5745194051425e-05
1.74523058685792e-06
-1.35160391945989e-05
-2.39788547302883e-05
-1.99592868220564e-05
-2.42318114067773e-05
-2.27404978902947e-05
-2.57010234872012e-05
-2.82480054477174e-05
-2.15596899165256e-05
-1.31736545652594e-05
-1.76374366926901e-05
-1.66360356421136e-05
-1.94709352262697e-05
-3.58595834619021e-05
-2.15538400577244e-05
5.25901805079973e-06
-2.38769004984487e-05
-2.43072289463096e-05
-2.20593329622138e-05
-6.98827351561899e-06
-8.14093930075276e-06
-3.40343980721525e-05
-3.01122975730332e-05
-6.73100545547882e-06
-1.09713276279394e-05
-1.50423896868484e-05
-3.92498804698128e-05
-2.00713969650222e-05
-4.11254423537513e-05
1.15965070984443e-06
-1.47598344756639e-05
-1.39170348491862e-05
-1.87589257748794e-05
-1.39679473449726e-05
-1.22699498546379e-06
-3.36286397734713e-05
-2.65523700475905e-05
-1.85197616615103e-05
-5.31587351357484e-06
-1.64528754747798e-05
-2.64352810436619e-05
-7.83309282682383e-06
-4.22498139507973e-05
-1.35619803245371e-05
-1.22768135583541e-05
-1.35239508268989e-05
-1.14113095796034e-05
-2.46454706467664e-05
-2.67561422624688e-05
-1.17904351271204e-05
7.42935529691817e-06
-2.86987194751556e-05
-6.48368833967979e-06
-1.31429432607484e-05
-1.5358123266966e-05
-1.47949113657635e-05
-2.92582910243651e-05
-1.79008372454231e-05
-1.75097583002167e-05
-2.33724602987048e-05
-2.17761472540631e-05
-1.48469102499481e-05
-2.72365431030779e-05
-1.25101812003908e-05
-3.0343996623045e-05
-2.66706598706611e-05
-1.00672698601915e-05
-4.24709149100145e-05
-4.41607794434656e-05
-1.51516034766924e-05
-2.45453398169701e-05
-2.81583912491539e-07
-3.68071019109749e-05
-1.46000080748738e-05
-2.21706932956239e-05
-1.67407697735983e-05
-3.87417229266822e-05
-2.20982652521043e-05
-3.7472885922194e-05
-2.19417810386078e-05
-3.19474205241645e-05
-1.74270577923851e-05
-2.40419220688062e-05
-3.09096051224967e-05
-2.79914041769196e-05
-1.31265279234134e-05
-4.0858295119385e-06
-4.22985554962565e-05
-3.41634263109754e-05
-3.57070721831126e-05
-2.36777235033968e-05
-3.35530212567825e-05
-1.04629138341151e-05
-7.78912701131107e-06
-1.40295645307011e-05
-1.43517156390841e-05
-2.45058156861223e-05
-3.27527942333644e-05
-1.54772677770664e-05
-1.75766916934774e-05
-3.64724060166095e-05
-2.57225582151596e-05
-3.68935354449497e-05
2.73567726875423e-06
-1.32659814744794e-05
-3.29764916613344e-05
-2.06193270269849e-05
-4.17153318273609e-05
-3.7776470710559e-06
-4.23814891595762e-06
8.78250824862615e-07
-3.33004893327274e-05
-2.39029319809715e-05
-2.35373586963354e-05
-2.08091307158472e-05
-2.35123996843208e-05
-3.87730565485136e-05
-4.03304712265429e-07
-2.79835322598899e-05
-1.51360496866299e-05
-1.87691015654931e-05
-2.42134000474419e-05
-9.65530375878078e-06
-5.16346432282164e-06
-2.63175399494478e-05
-3.64443931660326e-05
-4.21575848545591e-05
-1.37747840107819e-05
-2.82847243856369e-05
-3.22644420197195e-05
1.01399093020793e-05
-3.80594690915763e-05
-1.40066752469378e-05
-1.91793954184571e-06
-1.3658006919684e-05
-4.80099090771673e-06
-1.11525258076345e-05
-2.07043789759727e-05
-4.74104802438998e-06
-2.55496646990267e-05
-1.82897460243178e-06
-3.37593947039453e-05
-4.01324706527625e-06
-3.90635796947017e-05
-2.04158785257922e-05
-9.56917002606682e-06
-1.99197050115592e-05
-1.81592780954608e-05
-1.56408423975774e-05
-3.17815458575616e-05
-4.03701664477847e-05
-2.94165571935176e-05
4.72000349773435e-06
-2.90582722117692e-05
-2.19946346715632e-05
-1.04700621729464e-05
-1.4994149468915e-05
-1.90719449046525e-05
-1.71899610428921e-05
-3.65169086947699e-05
-2.71841007651588e-05
-3.36925817633011e-05
-2.46699944941082e-05
-6.90564127885839e-06
-2.50177001974267e-05
-2.74144481045484e-05
-2.27829769908343e-05
-5.60606088900875e-06
-2.19768743958144e-05
-5.31278236668945e-06
-5.98819580947316e-06
-1.42032931843324e-05
-3.4350450516923e-05
-3.64629992331106e-05
-7.07115281057195e-06
-1.831209854299e-05
-1.20437076881246e-05
-1.84921850805304e-05
-3.80080791701946e-05
-6.60873455941285e-06
-2.49818544256391e-05
-5.18946672150464e-05
-2.38020930751139e-05
-4.09071468346476e-05
-2.35214765879545e-05
-2.83578734232321e-05
-3.7545517617352e-05
-1.95688356068748e-05
-3.12368116950827e-05
-1.54391076851347e-05
-8.10037024187298e-06
-3.49537841276387e-05
-3.52338558152767e-05
-2.4527938178327e-05
-1.42618390346264e-05
-1.0950931033319e-05
-1.39606458356828e-05
-1.49872788839819e-05
-1.69850456726446e-05
-5.6711604971709e-06
-2.57071493614841e-05
-3.1762092138577e-05
-1.49290036813379e-05
-2.11797290468119e-05
-3.90492193100993e-05
-1.64354419962286e-05
-2.12253189693047e-06
-4.3412842718905e-06
-1.24467670712935e-05
-1.63573884197936e-05
-4.74013592659091e-05
-1.63934591927025e-06
-1.64726540273444e-05
-3.75725187404463e-05
-2.59770202247541e-05
-1.93218549448521e-05
-1.60799249596799e-05
-1.32806579371855e-05
-2.16227765215208e-05
-1.99190358169321e-05
1.96971218644061e-07
-3.28285588278054e-05
-2.79924454186191e-05
-3.07485366957676e-05
-1.60662525758995e-05
-3.60989501859794e-05
3.29768314658549e-06
-1.62475677236795e-06
-3.49794554800852e-05
-9.59894286755201e-06
-2.6713981771869e-05
-3.07878255573107e-05
-2.92595749024961e-05
-1.41067737358096e-05
-3.49631076765562e-05
-5.43077290492141e-05
-2.95674704159422e-05
-1.59995382342424e-05
-3.04585989112968e-05
-1.63088912876892e-05
-2.36848003153387e-05
-1.60154100608068e-05
-3.3162016760844e-05
1.01365569846582e-06
-1.41831699084879e-05
-2.32575362550651e-05
-2.69696657144644e-05
-2.38111286099827e-05
-1.20536869223265e-05
-1.41881588437955e-05
-1.3169918873912e-05
1.04336680637996e-05
-1.89756524196967e-05
-1.85922887050801e-05
-1.38070535487478e-05
-3.10464479946573e-06
-4.29445299077742e-05
-1.44673985558655e-05
-2.74516039226416e-05
-1.09977411396447e-06
-1.83322517165944e-05
-8.86287327185501e-06
-2.42088869053332e-05
-2.61456466725862e-05
-4.16099217295235e-05
-2.59238997940078e-05
-5.02199166279569e-06
-4.56342744345412e-05
-4.35635330157893e-06
-2.22153651480142e-05
-3.25918392583784e-05
-3.07533359432111e-05
-1.72539859814929e-05
-2.21937448057666e-06
-3.76516471743804e-05
-2.19848561070546e-05
-1.26515921970014e-05
8.72594195911995e-06
-2.91393145770978e-05
-4.36153248443248e-05
-1.71048563501427e-05
-2.16308211728354e-05
-1.74635688140323e-05
-2.31867173453531e-05
-8.50593184238302e-06
-1.88690360660481e-05
-2.06309654481573e-05
-4.05987252391625e-05
-2.43818476544527e-05
-2.71212974970073e-05
-1.87795145775412e-05
-2.46519234780009e-05
-4.58344079331365e-05
-1.98728992318816e-05
-3.23458787948596e-05
-2.80332248141983e-05
-1.36616207254683e-05
-1.3449195300633e-05
-2.09863871716049e-05
-3.41299891281011e-05
-1.66445215676367e-06
-1.1616422515804e-06
-2.06004600324944e-05
-1.02060881432463e-05
-2.44905435443343e-05
-3.2157863723256e-05
-9.87690606136767e-06
-2.10856005031114e-05
-1.38967191827909e-05
5.65308033592918e-06
-1.65148366245028e-05
-9.40101201883849e-08
-3.16356147575503e-05
-6.28128207189084e-06
-1.77716349709849e-05
-2.2453996944628e-05
-1.88707711834411e-05
-1.41062507691829e-05
-1.11567682214615e-05
-1.51981757009791e-05
-2.60481913902934e-05
-2.45312079656746e-05
-1.42535758242133e-05
-7.76436229796329e-06
-1.4078680496792e-05
-2.39415163234551e-05
-4.48677991051309e-05
-3.40047177984716e-05
-2.30311769928413e-05
-2.14709833622295e-05
-3.73269261896784e-06
-2.70738834253482e-05
-2.09611090704269e-05
-2.15310832426384e-05
-2.281537986984e-05
-1.20361934657867e-05
-1.47795605350473e-05
-1.07905360696625e-05
-8.10400051968534e-06
-1.58507267420563e-05
-4.89207973122984e-05
-6.79501863032668e-06
-4.09170797461235e-06
-1.47021819980474e-05
-1.60157217899209e-05
-9.61459896782133e-06
-1.63122120855278e-05
-1.56882082992773e-05
-1.13610455254151e-05
-2.63100962323243e-05
-2.32444442275471e-05
-2.64546562118453e-05
-1.87097290138224e-05
-1.26020998805734e-05
-1.91483834391145e-05
1.49949433257092e-06
-2.33659259055962e-05
-3.82456722043787e-05
-1.20395132990892e-05
-1.01426947846962e-05
-2.11452609869112e-05
-3.15341794337279e-05
-2.81504584465834e-05
-7.06869557888358e-06
-1.79040195396907e-05
-1.05497231027998e-05
-2.88621545491144e-05
-8.54527049054655e-06
-1.87759862026603e-05
-2.89759021536461e-05
-4.06206782113759e-05
-3.56288104188089e-05
-8.83099476734142e-06
-1.67738779583918e-05
-1.19352332482797e-05
-3.24474788416404e-05
-6.24600240054472e-05
-1.47954887164727e-05
-4.08818611948704e-05
-4.09679740347614e-05
-2.22502293436691e-05
-2.06718281216703e-05
-1.8233514143214e-05
-1.63238234682754e-05
-4.51317776394377e-06
-3.59593843870854e-05
-3.05456270767179e-08
-3.32539269757951e-05
-2.51426288434358e-07
-2.90269853949339e-05
-2.17651549051445e-05
-1.97871892895213e-05
-4.71225706135381e-05
-2.90232030058526e-05
-1.74639963934987e-05
-1.1736765883461e-05
-3.54708191475767e-05
-3.1208962219517e-05
-7.12373236662037e-06
-1.88239407815425e-05
-2.10603416453388e-05
-2.30454709953884e-05
-3.13468086312196e-05
-8.59720891910047e-06
-1.07975230824426e-05
-2.24355363971245e-06
-2.45043047007203e-05
-2.56796800489205e-05
-9.30510949215421e-06
-2.6392139691855e-05
-2.35111978125138e-05
-2.27390641062187e-05
-2.80435496728124e-05
-3.15399474384713e-05
-3.03572557713945e-06
-3.07785315075324e-06
-4.38531256090379e-05
2.03600496093494e-05
-5.12220257767534e-05
-3.52433207000033e-05
-1.61277664897224e-05
-1.2197169694805e-05
-1.21001858019481e-05
-4.04147305358979e-05
-2.97363341450793e-05
-2.43573745186607e-05
-3.58681184236926e-05
-1.89471998143248e-05
-1.73876579624624e-05
-1.79738303549722e-05
-2.77784226161413e-05
-3.09799499016097e-05
-3.40965421257147e-05
-7.43619039484343e-06
-1.69080698653858e-05
-1.78212200884725e-05
-2.62040444146337e-05
-2.10719868857579e-05
-3.10080192454006e-05
-5.23961986027365e-06
-2.84954189294114e-05
-2.84561136518311e-06
-3.72434867063811e-05
-1.86301261391089e-05
-3.70292958859207e-05
-6.07873941206602e-06
-2.17544191912746e-05
-3.18847431728254e-05
-8.12484242168177e-06
-1.22288907475603e-05
-3.52338343357982e-05
-2.26358607436191e-05
-1.67327816060323e-06
-3.03955073299877e-05
8.43750147490393e-06
-2.72906129104801e-06
-1.72846033171153e-05
-1.49413118936704e-05
-4.21330890487436e-05
-1.56215624619001e-05
-3.44821277986602e-05
-2.36054614066453e-05
-2.3898389929346e-05
-2.94447419780046e-05
-9.05715147151074e-06
-1.5050740731182e-05
-1.31810465720602e-05
5.53199975714975e-06
-4.16619157471488e-05
-2.73976630021215e-05
-3.4730081813527e-05
-1.41073708167984e-05
-9.94368218143685e-06
-7.56090459618594e-06
-1.39647822074595e-06
3.02548258189482e-06
-4.06721082325307e-05
-4.62717120056503e-05
-7.5473764259489e-06
-2.51451927494994e-05
-1.16920826395409e-05
-1.37519079029608e-05
-1.64375449616757e-05
-2.42988090896023e-05
-1.45759948045734e-05
-3.13766542453532e-05
-2.36092549793217e-06
-2.03540605553099e-05
-1.97507733318533e-05
-2.00601763043526e-05
-3.30755438962674e-05
-3.99376521542194e-05
-2.92789121985749e-05
-1.94484801431205e-05
-3.18524853702552e-05
-1.57986249406185e-05
-1.29315016952614e-05
-1.9606358284211e-05
-1.72377038895256e-05
-2.52774600574466e-05
-4.42697019876831e-05
2.09550690820517e-06
-1.32654689215991e-05
-8.51577002624007e-06
-2.21444256669083e-05
-7.63229341756517e-06
-1.23577181029878e-05
-3.22122016227388e-05
-8.46586298616239e-06
-2.70784926821615e-05
-3.74865430495499e-06
-2.66256613220332e-05
-2.08693377937916e-05
-1.80747037102439e-05
-1.50154879784105e-05
-2.57204464067275e-05
-3.2152766001215e-05
-4.64632667885994e-06
-2.20393130998174e-05
-4.73097644504086e-05
-2.63133367651519e-05
-1.21641950757528e-05
-2.20184097989548e-05
2.10922608687644e-06
-1.87129369758886e-05
-1.61455258168591e-05
-6.08474378464604e-05
-2.6419723105684e-05
-2.14816308614586e-05
-2.28475952958412e-05
-1.48711585259165e-05
-1.10967871757834e-05
-2.45769388416443e-05
2.13853333182664e-06
-3.15979359976523e-05
-9.9075749450136e-06
-2.98568255153774e-05
-2.95723781540758e-05
-4.82343573866094e-06
-1.03646411406553e-05
-2.87382150460641e-05
-2.76197714014919e-05
-2.33463951900903e-05
-1.27824467933659e-05
-2.10981447385379e-05
-2.51046634931809e-05
-1.74861583388178e-05
-3.39497950520914e-05
-3.07688679914008e-05
-1.80738219211715e-05
-3.4600996433247e-05
-1.68876131886306e-05
-1.20055408200112e-05
-5.3617644140202e-05
-3.04312831274107e-05
-1.79226971485585e-05
-3.95974632708837e-06
-1.46026595492419e-05
-4.61831321209354e-05
-1.01891866859226e-05
-2.12713185507261e-05
-2.71506022118065e-05
2.7825912615075e-06
-1.61019065872128e-05
-1.98779638884334e-05
-3.28364464539485e-05
-1.35987428315777e-05
-1.3154045970878e-05
-2.13297413320951e-05
-1.2051392800482e-05
3.0055526656717e-06
-3.09011103780827e-05
3.6305416347201e-06
-1.43886874182393e-05
-3.60256199165783e-05
-3.73384443145169e-06
-2.82104373184291e-05
-1.5748649172861e-05
-1.70518973327969e-05
-9.62135049542771e-06
-1.88479486440654e-05
-2.68809190761219e-05
-1.187953862648e-05
-2.4014671885087e-05
-2.28815686310055e-05
-1.30616013230543e-05
-2.80278774603545e-05
-1.30374980109627e-05
-3.64597814218574e-05
-1.57098484064241e-05
-1.54593681811717e-05
-1.14842110234556e-05
-5.76133335863494e-06
-1.2410039967862e-05
-3.27152437125419e-05
-1.59443914903273e-05
-1.18824578866545e-05
-1.41811060071454e-06
-3.43330950535368e-05
-1.03986316186184e-05
-9.66071142585434e-06
-1.57370270475494e-05
-3.95846218441424e-06
-3.35879187093096e-05
-2.57090227800516e-05
-2.10454583367219e-05
-1.84037461791392e-05
-2.95092018701131e-05
1.54815563565975e-06
-1.75310530940671e-05
-2.76301579711231e-05
-3.49912419558231e-06
-4.4508160572859e-05
-7.80613807471189e-06
-2.36112912351678e-05
-2.40847615590426e-05
-3.82284936367148e-05
-2.60957849074168e-05
-3.12128585244723e-05
-1.66940497543473e-05
-2.2970349724273e-05
-1.04263859493028e-05
-3.97980812293826e-06
-2.09814850991162e-05
-2.2761049998982e-05
-2.03795939173727e-05
-1.3321896587566e-05
-1.35931848245026e-05
-3.52598249754833e-05
-2.95855721150506e-05
-2.98697632708139e-05
-2.63035411607776e-05
-3.16250277639205e-05
-1.43486803137125e-05
-2.34505739654636e-05
-2.34198848380064e-05
-2.32141961624086e-05
3.79262036541681e-06
-3.51916429532712e-05
-1.15925986125562e-05
-1.37883105418459e-05
-1.69138565680794e-05
-5.08541578800321e-06
-2.54245682674803e-05
-2.66563113122127e-05
-1.40441667524679e-05
-1.91335609722362e-05
-8.42104500918162e-07
-1.32293870341946e-05
-1.75579941523366e-05
-1.07167792163981e-05
-2.40761606540304e-05
-2.80822566255253e-05
-3.30082680276238e-05
-1.03883549686677e-05
-3.10732438780781e-05
-2.87965580969248e-05
-1.71568521425718e-05
-1.95264865884863e-05
-3.36808597954477e-05
-3.86995325713711e-05
-1.86102546141379e-05
-4.29078802341574e-05
-2.86048588358435e-05
-1.2038550385482e-05
-2.49174549185755e-05
-2.05589324213952e-05
-1.53317981526046e-05
-1.82910157829411e-05
-3.51993849053348e-05
-1.89557724631966e-05
7.50771742323693e-06
-1.27257580026297e-05
-1.68165182207466e-05
-1.22859923461517e-05
-6.74720711857875e-06
-2.8453329579806e-05
-3.61772954997904e-05
-3.91517301176081e-05
-1.25703381522037e-05
-9.90242820153097e-06
-1.25267004080329e-05
-3.02392202718202e-05
-1.87399253114163e-05
-4.9435411489894e-06
-1.93335203703803e-05
-9.9838802206381e-07
-6.29492543008829e-06
-1.68175501263674e-05
-1.05400892141454e-05
-2.15425079071787e-05
-1.31615044231005e-05
-1.62675059264399e-05
-4.54106163724021e-07
-7.84084579607039e-06
-2.46871064094226e-05
-6.68508487109237e-06
-3.4752208098129e-05
-2.96613898165221e-05
-6.51649327326138e-06
-9.36388820683292e-06
-1.35578873926253e-05
-2.82187454795885e-05
-1.96617623837672e-05
-9.1900455055493e-06
-2.74145486626271e-06
-1.01334552997223e-05
-1.09892845795772e-05
-2.50256904711524e-05
-1.15603952188085e-06
-8.85910702202236e-06
-1.09316545731182e-05
-1.42724983493643e-05
-3.51742112664573e-05
-2.1752488597783e-05
8.76430905670321e-06
-3.56243733450684e-06
-2.57507671300184e-05
-4.92819120820176e-05
-1.73805724220313e-05
-1.94199367694708e-05
-1.09157967479342e-05
-3.261793497479e-05
-8.56205662897135e-06
8.40495198472125e-07
-2.64720034957719e-05
-2.26123718272192e-05
-1.74809512799949e-05
-2.11311605088318e-06
-3.04331729255132e-05
-2.23541793778119e-05
-2.80344514903418e-05
-2.28632687169879e-05
-3.10075484755215e-05
-1.21017019196422e-06
-1.60668950772863e-05
-1.74550250382713e-05
-3.09569206107151e-05
-4.2787634690284e-05
1.5524387229432e-05
-4.08585749065451e-05
-2.52666672158247e-05
-1.28992704098609e-05
-4.523256469559e-05
-1.13436700340761e-05
-3.53554386320346e-05
4.78758040209424e-06
-9.58981298623675e-06
-1.31623404754881e-05
-3.05718513576257e-05
-2.67095385470359e-05
-1.69187579384473e-05
-3.15834420341494e-05
-1.72812281148326e-05
-2.29475864775826e-05
-1.48527132164077e-05
-3.45637896557982e-05
-1.65756235036356e-05
-3.95377966490004e-05
-3.95867851315238e-05
-7.71482367755781e-06
-1.62523585851528e-05
-1.15245791738808e-05
-2.38721326057793e-05
-1.78733363070533e-05
-1.07404971153856e-05
-2.89663187049561e-06
-3.20326445302095e-05
-1.85963857130797e-05
-1.80915763943289e-05
-2.88169588046666e-06
-1.17964511041364e-05
-1.02984682398201e-05
-2.14816705663673e-05
-2.93190968352666e-05
-1.1822519714336e-05
4.08723551895903e-06
-4.7214485963434e-06
-4.46024291410105e-05
-2.60027041584482e-05
-1.58800685872565e-05
-3.33964125996693e-05
-2.67877062669002e-05
-3.06286962193682e-05
-1.85842727049586e-05
-1.61865931165646e-05
-1.60868787160251e-05
-1.59222010979179e-05
-3.66291940644588e-05
-3.56716275318365e-05
-1.61418273402346e-05
-5.5586755770907e-06
-3.38893300506791e-05
-7.9495991343414e-06
-1.22760616799335e-05
-1.62613891027877e-05
-2.5620988986357e-05
-1.97488243323268e-05
-2.51292381986309e-05
-2.35538726428953e-05
-3.28527308188402e-05
-2.11999171060633e-05
-1.24957483371396e-05
-2.23488722882838e-05
-1.3418314796338e-05
-2.16731102780144e-05
-3.97417887965224e-05
-2.46018911597923e-05
-1.80985107161323e-05
-2.35924915639022e-06
-3.79354740915711e-06
-6.52192942137189e-06
-2.94817523068326e-05
-2.44680769741522e-05
-1.23548040994997e-05
-1.41535881731677e-05
-1.38839743451962e-05
-2.20588436210891e-05
-3.85064994612858e-05
-2.03589841118224e-05
-2.74011567689522e-05
-1.51274975270168e-05
-2.54759535569021e-05
-1.49969564222451e-05
-1.65042639182545e-05
-3.19773507544583e-05
-3.90770525185537e-05
-3.10377005639509e-05
-2.13278807398649e-05
-2.75902743619365e-05
-2.65177427744984e-05
-2.17676048623504e-05
-2.61575710924619e-05
-1.28362583224944e-05
-4.86827784959448e-06
-1.48140639804465e-05
2.89822027931272e-06
-2.56523607894793e-05
-2.30924602417239e-05
-3.46959163473811e-05
-7.65392289096073e-06
-4.61207508090156e-05
-3.31555508635044e-05
-1.02816176875081e-06
-2.08932293150844e-05
-4.11339345419039e-05
-3.38405928972177e-05
-1.22344962543038e-05
-2.90171168428359e-05
-1.75186231815724e-05
-8.44422840731546e-06
-7.05411383258929e-06
-2.46352188011673e-05
-1.33533055772108e-05
-3.10330623504284e-05
3.08502051020795e-06
-6.21075209348792e-06
-1.9173996581469e-05
-1.77020871204749e-05
-1.76141877685581e-07
-2.00563046711513e-05
-1.70280241545955e-05
-4.49433707088499e-05
-1.79487650936742e-05
-8.66291949084875e-06
-2.42435593362989e-05
-3.09765738196605e-05
1.43140771862596e-06
-3.62481365594008e-05
-3.42635296412546e-05
-2.06822204964897e-05
-1.17097797235748e-05
-3.89415443577531e-06
-5.02554695121447e-05
-1.70433360590972e-05
7.73287831891389e-07
-3.22950211756199e-05
-2.4362428093099e-05
-2.34634638274137e-05
-2.80163404448877e-05
-2.10021819731285e-05
-1.91922322098431e-05
-3.27396813452568e-05
-5.80057284475711e-06
-4.1558253831205e-05
-2.50631445944079e-05
-3.68878488956517e-05
-3.42226723073257e-05
-2.23530205731777e-05
-2.09436242830197e-05
-3.87147663656304e-06
-1.88021208624493e-05
-2.1492895767559e-05
-2.5101488643395e-05
-5.43383165503836e-05
-1.37125075803711e-05
-2.40921526557657e-05
-1.31339950011751e-05
-1.06460488014538e-05
-2.55077419210369e-05
-2.81778311852757e-05
1.58213141826631e-07
-4.58364884828545e-05
-1.88708002907948e-05
-7.29461660658044e-06
-2.02583257203307e-05
-3.06810088887747e-05
-1.29729442688422e-05
-4.00507376971378e-05
-1.22002598631069e-05
-3.32079905878785e-05
-2.54147929602836e-05
-1.56961667890087e-05
-2.62352521517318e-05
-5.13279660531499e-05
-1.51947790910429e-05
-2.45181186433238e-05
-2.41491499699396e-05
-2.70880937934143e-05
-2.90779494564249e-05
-2.73244793091558e-05
-3.66110724445172e-05
-5.35616081900233e-06
-3.39882219550153e-05
-1.01369309203148e-05
-1.27070804672728e-05
-2.82718279740821e-05
-1.55274029346972e-05
-4.54298285307512e-05
-3.48497706557899e-05
-1.51187359450945e-05
-1.49444957685171e-05
-2.93560737754024e-05
-1.55084504764054e-05
-2.34323423783149e-05
-7.4679971002614e-06
-2.12606208088005e-05
5.22267159471797e-07
-3.1974315035827e-05
-1.4673655255566e-05
-1.11656367418459e-05
-2.74310157758513e-05
-4.53007267195643e-05
-2.8244092146892e-05
-3.00580187528848e-05
-1.30462492809536e-05
3.94051319472401e-06
-5.61495277206224e-06
-1.25001297548776e-05
-2.43844641286825e-05
-1.09942818721625e-05
-1.45900610883324e-05
-9.6663769315232e-06
-4.46523487142381e-05
-1.10727864846835e-05
-1.99163255301862e-05
-6.78014813009167e-06
-1.34450272142564e-05
-3.5146465261766e-05
-8.79263208468574e-06
-3.6267170781022e-05
-5.94146566041226e-07
-2.29303871097535e-05
-1.3811198752715e-05
-2.36239162481921e-05
-2.32325427616393e-05
-1.10221808136269e-05
-2.58531651239872e-05
-2.11225917886685e-06
-2.5302233739879e-05
-5.59212663983377e-07
-4.82557179281317e-05
-3.30952358319661e-05
-2.16987856284155e-05
-8.88373468426483e-06
-1.36969927975402e-05
-4.22690910214233e-05
-1.72674392391223e-05
-2.48579000755739e-06
-3.0889327895357e-05
-3.46844632192571e-05
-2.14723717948228e-05
-1.55275385519903e-05
-1.93158551010705e-05
-2.33138165614217e-05
-4.08241372476311e-05
1.16770694801102e-06
-3.87719576314054e-05
-3.68239661891444e-05
-3.42318157194941e-05
-2.40444220008627e-05
1.42080357342009e-05
-2.07389225289984e-05
-1.66431714107871e-05
-1.48752093480496e-05
-2.31689642737611e-05
-8.9194762910095e-06
-2.73159833346533e-05
-2.35016794937316e-05
-1.72232819385816e-05
-1.48056331197495e-05
-1.45940785516548e-05
-5.01506581960093e-05
-5.14903911763627e-06
-1.91941154701949e-05
-1.32750662924306e-05
-1.21017976873799e-05
-2.47638305493214e-05
-2.00483159807205e-05
-2.12762564132998e-05
-4.09490032729338e-05
-2.15956170256077e-05
-1.32711938763315e-05
-3.36007286311165e-05
-3.42781172928298e-05
-3.40211578401424e-05
-2.51197697619055e-05
1.32664897473455e-06
-2.56471798856468e-05
-2.56534313315812e-05
-9.29612242778213e-06
1.15644513661858e-06
1.6490027310815e-05
-2.72660723291823e-05
-2.177766492799e-05
-4.06712026843458e-05
-2.31730547143152e-05
-3.18227030064663e-05
-2.2762716528158e-05
-1.01151532747732e-05
-2.98614565528432e-05
-1.97436797727244e-05
-1.81140913197274e-05
-4.43611089966056e-05
-3.56371472211454e-05
-2.06214474659792e-05
-2.27487686240957e-05
-2.55082931954032e-05
-3.23536324632338e-05
-3.30278402599687e-06
-6.12509741350644e-06
-2.47773448412297e-05
-4.03170139838446e-06
-5.8898279230532e-06
-1.92744992121183e-05
-2.00908585462524e-05
-4.01662853762493e-05
-2.49071358084221e-05
-1.09912421899965e-05
-3.0206044070937e-05
-4.05373814429701e-05
-9.74708568849792e-06
-5.7991157284716e-06
-1.55460116516438e-05
-8.47754904479463e-06
-1.13556284398018e-05
-4.26712520247424e-06
-2.06281986033537e-05
-6.43113869249947e-08
-3.4598780507493e-05
-4.76293824693756e-06
-4.90848791304234e-05
-1.8607314565167e-05
-3.07329152148134e-05
-1.48016480053917e-05
-4.08267613267921e-05
-2.94631525190376e-05
-1.84363014929834e-05
-1.86797690399279e-05
-3.10238174841164e-05
-1.87138350536346e-05
9.63123648598753e-07
4.86538039746046e-06
-1.7353715683246e-05
-2.86002860723583e-05
-3.11795737056457e-05
-1.79610714014246e-06
-2.09980328852514e-05
-2.599788285987e-05
-1.29772046416555e-05
-5.88361609864773e-06
-2.44820432764662e-05
-2.04648495922925e-05
-1.61224429583309e-05
-1.81902904683561e-05
-1.43733215553815e-05
-2.52532649403235e-05
7.60160265437621e-06
-1.72764746073565e-05
-7.22870182671825e-06
1.1574488458821e-05
-4.10910128250333e-05
-1.0461249351078e-05
-4.4193232336863e-05
-2.64202577149203e-05
-1.28059211917011e-06
-3.082745271676e-05
-2.28680735146123e-05
-1.75715483459716e-05
-9.04180437644976e-06
-2.34365827719337e-05
-2.21464946956093e-05
-1.55445254155268e-05
3.93051875908278e-06
-5.92458187676536e-05
-1.07330778496108e-05
-1.49444815305802e-05
-1.72856954799695e-05
8.32450691348745e-06
-8.5889009561e-06
3.82125673877148e-06
-2.93136350254643e-05
-1.75194761239138e-05
-2.71522029101387e-05
-1.91726159611099e-05
-4.41608572735531e-05
-2.44089494867742e-06
-1.69524113382586e-05
-3.08138450546939e-05
-1.82226257163571e-05
-2.65663122841833e-05
-2.06613082432666e-05
-9.79197828034938e-06
-2.66465513904718e-05
-2.3131119817538e-05
-8.55306327943891e-06
-2.72379447836737e-05
-3.13874794759269e-05
-2.51658422038659e-05
-2.92131287825756e-05
-1.89535362456707e-05
-3.93729605708213e-05
-1.80748699238439e-06
-2.21005504210789e-05
-2.55149888412688e-05
-1.72963980021179e-05
-5.6706973244358e-06
-1.34893777265469e-05
-2.89195298663252e-05
-1.45445149426509e-05
-4.88403619541301e-05
-1.17565293331467e-05
-3.46408269370822e-05
-3.04263136978998e-05
-1.42427505445191e-05
-2.68251387453556e-05
-2.65996686284734e-05
-3.39432520762876e-05
-2.44150057450606e-05
-2.09361581848186e-05
-4.84499903838614e-05
-5.72151888600955e-06
-1.63625553893082e-05
-2.28486850440875e-05
-2.37550343044645e-05
-1.6049627809868e-05
-2.80456187445228e-05
-1.48054675691188e-05
-1.21687349244038e-05
-2.86661007572108e-05
-1.16342218996516e-05
-2.65860311533018e-05
-2.76145488930399e-05
-3.19573199854542e-05
-4.2793953566725e-05
-2.77912952115052e-06
-1.14481204863666e-05
-2.76259516250385e-05
-3.95490289206956e-05
-2.37579034982021e-05
5.00239804949154e-06
-7.74382808726674e-06
-5.07922390914744e-06
-9.24993167279665e-06
-1.74477364200845e-05
-3.70922529434726e-05
-3.56045065090368e-05
-1.71001934288953e-05
-2.80624629196783e-05
-3.56681609316116e-05
-1.57255557900074e-05
-2.4534741495331e-05
5.83066748738577e-06
-1.6524419624854e-05
-3.10884811918585e-05
-5.74962194923773e-06
-1.39596937760625e-05
-2.24305680444404e-05
-2.71304073571439e-05
-2.02733339219782e-06
-2.2426676504758e-05
-3.55452703669278e-05
-1.56920871156403e-05
-2.02928187912909e-05
-1.87541873308829e-05
-2.39291749009674e-05
-1.91977471394378e-05
-1.35830784803067e-05
-3.12948360816973e-05
-2.20283477124171e-05
-1.99719946113424e-05
-1.74731583529139e-05
-4.57224974428319e-05
-3.43916845884484e-05
-3.05614135656856e-05
-4.67709426963163e-05
7.30837517466837e-06
-2.80767397781452e-05
-2.18987140630829e-05
-1.80229628118658e-05
-1.56422107875987e-05
-1.26492418002626e-05
1.87037603711338e-06
-3.80565291676873e-05
-4.03548577863687e-05
-9.33956812552893e-06
-7.44705728983704e-06
-1.60978099016535e-05
-8.79462901525148e-06
-3.47665356451261e-05
-1.17802730949328e-05
-1.00698097547754e-05
-2.07740544614167e-05
-2.42853199656202e-05
-2.85944469758816e-05
-1.07227735642075e-05
-2.90786280146901e-05
-1.53241940560744e-05
-4.5430575337003e-05
-2.49495958496794e-05
-2.01536124978964e-05
-2.01365114637268e-05
-9.79417997828874e-06
-7.96351989316885e-06
-2.42915384593512e-05
-5.26707312090326e-06
-1.58892064358008e-05
-2.47312909004041e-05
-1.66418793564739e-05
-4.29535594923001e-05
-2.41583112812985e-05
-2.32078743143968e-06
-1.29388238770574e-05
-2.6624674017976e-05
-7.03251541602411e-06
-3.87645705575502e-05
-2.19074497881367e-05
-1.23247271966738e-05
-8.87281059302223e-06
-1.50477398554747e-05
-3.62051578690413e-05
-2.79300647620352e-06
-1.2621652598961e-05
-1.62650382411881e-05
-3.03946121601702e-05
-1.47104061524895e-05
-2.80995657786542e-05
-5.98949488081947e-06
-5.13740946727361e-06
-2.07984980516097e-05
-1.36139866899782e-05
-2.18916706997853e-05
-1.75386352178452e-05
-2.10581996714706e-05
-1.28880233173843e-05
-3.4797855311914e-05
-9.82529484477514e-06
-2.03579848039442e-05
-2.40730415155195e-05
-1.84640414011036e-05
-1.88104631881413e-05
-1.60034476548904e-05
-1.32010318066394e-06
-1.75030768310591e-05
-2.3098521073242e-07
-1.95949116136726e-05
-2.20047485799481e-05
5.7506448203442e-06
-2.08602165933915e-05
-1.31509843923992e-05
-1.4999427977776e-05
-2.51375074840788e-05
-3.91546710170214e-06
-3.00839863887346e-05
-2.41583259578665e-05
-5.12499144662747e-05
-3.91570263908264e-05
-2.56159307872405e-05
-2.56097722915575e-05
-4.21163340511229e-05
-2.46971727586514e-05
-1.93012340673528e-05
-7.11378370409512e-06
-1.54807341661866e-05
-2.68727298175585e-05
-2.05393505308187e-05
-3.49820508726634e-05
-3.3756289773851e-05
-8.24174202277943e-06
-3.02065255089943e-05
-1.48251303809646e-05
-1.67594389515737e-05
-6.80742632005547e-06
-3.4275759166987e-05
-3.14424853742453e-05
-4.05300015312871e-05
-1.21495777779677e-05
-2.65913374439189e-05
-1.58976837694374e-05
-4.93558777588285e-06
-2.28040805274706e-05
-2.23994367536465e-05
-2.05061974140498e-05
-2.27537370151141e-05
-1.0624486695322e-05
-1.24683673886216e-05
-1.73096295111827e-05
-4.03497258176814e-06
-1.87579507382836e-05
-3.48352942410443e-05
-2.05133199193072e-05
-4.78165796548293e-06
-1.8868690183133e-05
-2.72541218632548e-05
-3.74088970411439e-05
-1.72552985421093e-05
-2.47267666637663e-05
-3.37709307663828e-05
-2.14135828186827e-05
-9.3747646906395e-06
-2.56341461214121e-05
-2.47197250516926e-05
-3.40179045803891e-06
-1.83686173160405e-05
-1.64242925497338e-05
-4.32637824051764e-06
-3.61703053935644e-05
-1.82004533787924e-05
-4.72501931439411e-06
-3.39812166586658e-05
-4.74183863543787e-05
-3.12905075812354e-05
9.02476264474648e-07
2.17580933734025e-07
-1.19005944545609e-05
-9.26598076487182e-06
-1.8475577130378e-05
-1.72943849666085e-05
-1.14201978164758e-05
-3.1728344432087e-05
-4.46499170846742e-05
-2.22222263153936e-05
-2.73244977678669e-05
-2.56543673646377e-05
-2.22769371633637e-05
-2.32458672205343e-05
-1.96663254952625e-05
-3.53407284866619e-05
-1.01519403765585e-05
-2.33794529282741e-05
4.78058238630931e-06
-1.66706135171829e-05
-1.67860172121091e-05
-1.71342314079884e-05
-1.8720579932964e-05
-3.74956395364432e-06
-1.98863854839708e-05
-3.06753198491886e-05
-2.7993147181753e-05
-1.11047560977249e-05
-9.97688520208975e-06
-1.75795886825413e-05
-7.11680101831832e-06
-4.18365691270986e-05
4.74334660075646e-06
-8.96147488350767e-06
-2.60792991892537e-05
-2.89852126531015e-05
-2.40793320698716e-05
-3.20101682977708e-05
-3.48420755703559e-05
-3.84904698971797e-06
-1.72098684527692e-05
-2.92277028204828e-05
-2.58918185344733e-05
-1.36468198139254e-05
-1.73831466573989e-05
-1.618768897916e-05
-9.27024897751892e-06
-5.53239013613513e-06
-1.80067445196212e-05
-1.7356448865183e-05
-3.42102758872225e-05
-3.71887886118667e-05
-1.11638002188453e-05
-9.79608896506467e-06
-1.3511784954217e-05
-8.87469021599162e-06
-2.62055977720267e-05
-2.36873666423907e-05
-2.24403426618946e-05
-1.63792893225679e-05
2.64056997592347e-06
-8.63663428904933e-06
-2.88060703671231e-05
-4.03869129045503e-05
-2.96411295081311e-05
-1.41270246166745e-05
-8.28099791696155e-06
-1.01366396556763e-05
-1.1766278347048e-05
-3.44456607690761e-05
-3.35540505946969e-05
-1.55958226598578e-05
-1.62139098979759e-05
-2.73028372838099e-05
-9.57462756491157e-06
-1.20708912320547e-05
-1.66024800108411e-05
-2.34507633592632e-05
-3.27496894121988e-05
-1.86428567811594e-05
-2.78699913841608e-05
-3.26461304185374e-06
-2.56657241440549e-05
-3.08077245176594e-05
-1.04186557728649e-05
-2.19308606907389e-05
-7.05537797664337e-06
-1.6419561085188e-05
-2.10769465907001e-05
-1.36367295852001e-05
-2.29759244233665e-05
-1.43242826341993e-05
-1.37351969377413e-05
-2.12538464473314e-05
2.92973295306265e-06
-1.32093618441252e-05
-1.29073231887787e-05
-2.76479348507644e-05
-1.27853962420193e-05
-2.36627050496467e-05
-1.79696772389745e-05
-2.98246470904181e-05
-8.56374239425404e-06
-2.06162304927114e-05
-2.883333574051e-05
-3.58083392532422e-06
-2.62870883517738e-05
-2.22109915612964e-05
-1.64104295468133e-05
-2.22272921666112e-05
-2.25351072216662e-05
-2.36896760850541e-05
-1.78141109088451e-05
-3.79131298110582e-05
-1.73524729511898e-05
-3.23772463432059e-05
-2.0225082511757e-05
-2.50149700042977e-05
-2.01206671707938e-05
-1.32005900545647e-05
-2.03229199059765e-05
-5.75177106493858e-06
-7.26497379589341e-06
-2.38550267253556e-05
-1.86312935149583e-05
-3.15712472885212e-05
-9.92705273475201e-06
-4.64650178615924e-06
-3.14890864531903e-05
-4.39506975563899e-05
-3.09787515077768e-05
-2.25070551016862e-05
-3.84073313213405e-05
-2.89346651481809e-05
-2.60876218377696e-05
-4.43133489267581e-05
-2.84171153340253e-05
-3.27796181878482e-05
-2.57037441983435e-05
-1.23513877044156e-05
-1.78770216992968e-05
-3.36742230771698e-05
-1.66365129293599e-05
-2.99974409532417e-05
-1.89831944970494e-05
-3.11145115395744e-05
-2.37651534340019e-05
-1.05997813036274e-05
-3.67792257853843e-05
-2.68420421907719e-05
-3.31810696299074e-05
-3.8686334435289e-05
-1.83545525229149e-05
-4.65722152533765e-05
-1.27306915001782e-05
-2.72362912309916e-05
-8.35457892560205e-06
-2.10935215924145e-05
-4.33845196661218e-05
-2.67288463818707e-05
-6.77819896578344e-06
-2.52026676628454e-05
-1.86340587923579e-05
-3.22325071016605e-05
-1.8944692155933e-05
-2.86764685791895e-05
-1.7834314987375e-05
-3.73414631076032e-05
-3.25428824900012e-05
-1.55876026731292e-05
-2.92910113234283e-05
-8.70796580938337e-06
-2.36413623611966e-05
-1.24081289161847e-05
-8.63883209581486e-06
-1.27929834351757e-05
-1.38423336706004e-05
-2.93556857096615e-05
-1.39053262567269e-05
-7.64141383549399e-06
-2.80187752378209e-05
3.7261669057814e-07
-1.88328676633672e-05
1.9587942588474e-06
6.8807441011503e-08
-1.5883425391723e-05
-2.80628215096605e-05
-2.31649644584829e-05
-1.86614591643787e-05
-3.26063783141549e-05
-1.74973984596901e-05
-2.98259932565553e-05
-2.37243924415463e-05
-3.44173986102179e-05
-3.37201140961082e-06
-1.8515965752347e-05
-3.39400571147569e-05
-1.79219955022295e-05
-5.04003811424003e-06
-1.85249489923573e-05
-3.00786560360976e-05
-2.52356201079447e-05
6.34701377310954e-06
-1.92569747306328e-05
-1.94211642599812e-05
-6.27568527537605e-07
-2.53724500996327e-05
-3.86691710398054e-05
-1.43796689005407e-05
-5.65005137379266e-06
-3.49582216378087e-05
-1.6223355504592e-05
-2.8653607207875e-05
-2.53042097749526e-05
-4.47996956672958e-05
-3.96831239533674e-05
2.432180522034e-07
-3.52742533800376e-05
-1.80638544096537e-05
9.43290183684416e-06
-2.67975283347331e-05
-2.78673052689485e-05
-2.12553017671099e-05
-2.29518971064718e-05
-1.67272089940358e-05
-1.61062682421653e-05
-2.53204524524215e-05
-8.76399039969041e-06
-3.18505111930859e-05
-7.08556774052379e-06
-2.6555094379222e-05
-4.44164095456421e-06
6.31004394474027e-07
-9.23571884382509e-07
-1.2393987584691e-05
-4.25669315318804e-05
-4.73373063897261e-05
-3.06566031843569e-05
-1.6310472757675e-05
-1.66929458904169e-05
-2.15545265524452e-05
-2.91752637991716e-05
-4.64608755418669e-05
-1.97658055001163e-05
2.49928396481596e-06
-2.97450708568697e-05
-3.22344672929835e-05
-9.79861688060065e-06
-3.0926170141387e-05
-2.04564880021184e-05
-4.53524177527624e-05
-6.08341971533269e-06
-2.86286382680069e-05
-3.98727687636203e-05
-2.19216937194648e-05
-2.55189064614899e-05
-2.59176619989561e-05
-1.49781172935602e-05
-2.3291277837678e-05
-8.07001170385719e-06
-3.92254282969852e-05
-2.34115395489634e-05
-2.36211549472884e-05
-2.12939544844524e-05
-2.38022979938005e-05
-3.05551124611841e-05
-3.71747828094053e-05
-2.42478663519856e-05
-2.05734711293247e-05
-2.82522808247052e-05
-2.73940999001322e-05
-1.24481768197365e-05
-3.10795750784224e-05
-2.08022369960208e-05
1.22965348560212e-05
-4.54590209676954e-06
-1.73778265418384e-05
-3.95572304719464e-05
7.7145235971383e-06
-1.4679536980153e-05
4.99554240642919e-06
1.1035978067066e-05
-2.50433036815576e-05
-1.9651200545716e-05
-2.74991656875748e-06
-5.50021872831024e-06
-6.87031416910822e-06
-9.05729130757427e-06
-2.43515778383094e-05
-1.07474879876522e-05
-2.33223363426367e-05
-9.66799048708948e-06
-3.78076541168684e-05
-2.32518000634496e-05
-2.32889142331419e-06
-2.38952884825881e-05
-2.02780089737131e-05
-2.96333573708214e-05
1.0750178134457e-05
-3.64778443019128e-05
-2.56212847451323e-05
-4.09759595043573e-05
-6.66854777713241e-07
-2.30140513835088e-05
-1.93760838353841e-05
-3.71837416819665e-05
-3.24063566700748e-05
-2.22484832525455e-05
-1.6294431476651e-05
-2.12103597713868e-05
-1.12346645758458e-05
-2.18231477571254e-05
-2.2933478268335e-05
-1.44070704716214e-05
-1.72049235992797e-05
-1.83127022638004e-05
-3.30849833558891e-05
-2.61307541469941e-05
-1.15934566746397e-05
-2.67061887407617e-05
-3.58856753197546e-05
-3.32498952140186e-05
-1.91547052070249e-05
-1.20938684230214e-06
-2.78273037613294e-05
-1.41574206574223e-05
-2.56877048194894e-06
-1.73070120053738e-05
-1.32527014800311e-05
-3.04680046910153e-05
-4.53618219131813e-05
-1.78975910843378e-05
-2.71402138405515e-06
-2.60612796925068e-05
-2.34542059484321e-05
-8.66872077613778e-06
-1.35533003148202e-05
-7.90523684183154e-06
-3.26778048821595e-05
-3.66424323386811e-05
-4.0004416721652e-05
-1.47508115502131e-05
4.85226628854651e-06
-1.95181881549449e-05
5.57829386297065e-06
-1.26363822340292e-05
-1.75045600726065e-05
-5.44886672093572e-06
-7.38797136425374e-06
-1.68589537858643e-05
-2.87262737149002e-05
-1.51981102034212e-05
-1.96676280188897e-05
-1.68947213276427e-05
-3.43278202713024e-05
-2.729910246646e-05
-1.31433769553291e-05
-1.64453599139208e-05
-1.17431608293434e-05
-4.08058633075889e-05
-3.35454986193917e-05
-1.23599687678238e-05
-5.55310198130477e-06
-1.52660439050811e-05
-1.22473853558053e-05
-9.05167704398369e-06
-3.10659495695605e-05
6.2778455665729e-06
-3.04397051317627e-05
-3.1944952949483e-05
-3.57116207710065e-06
4.34401920443002e-06
-2.38629377098424e-05
-2.22242916309354e-05
-1.10044841894078e-05
-2.13708183288851e-05
-2.62973910062531e-05
-1.95017493355392e-05
-2.55801205992411e-05
-5.07203705592763e-05
3.28349117574363e-06
-1.14525863935953e-05
-4.20670386974788e-05
-1.89725501806221e-05
-9.53103932607795e-06
-1.73793800909248e-05
-3.75848442500786e-05
-2.07017223856087e-05
-3.70463149340976e-06
-1.24210247524368e-05
-2.42783417536436e-05
-1.11126379507867e-05
-4.85924488364018e-05
-3.56056758265498e-05
-5.85924440198456e-06
-1.99095939731017e-05
-1.40268173329723e-05
-1.38279828236169e-05
-2.64163026193607e-05
-2.09408829861079e-05
-1.95768293269466e-05
-3.26622289208224e-05
-2.73574343982774e-05
-2.35012539240057e-05
-5.76794792327571e-05
-1.96560197221918e-05
-5.63641220401e-07
-1.37104264621189e-05
-1.61483616640024e-05
-2.57754669330176e-05
-1.8336193627574e-05
-1.47875434092554e-05
-6.28179403320844e-06
-2.85603281997137e-05
-2.22416668765917e-05
1.78874626095992e-07
-1.04135001010436e-05
-2.47410044770274e-05
-3.52470647665432e-05
-5.4637693335295e-06
-1.32278406763924e-05
-1.88722415897338e-05
-1.51468998673109e-05
-3.05376907278668e-05
-1.66816754083021e-05
-1.5266685684493e-05
-3.0735812194637e-06
-3.96654611453053e-05
-1.93769997800901e-05
-1.39845954439441e-05
-1.44681595720703e-05
-2.61124049650342e-05
-4.27063005956972e-06
-3.3386299111676e-05
-1.48358031715084e-05
-1.18091275779169e-05
-1.98036916831246e-05
-2.64582454175763e-05
-1.40611133685627e-05
-2.97786690622571e-05
-1.32436161480128e-05
-2.37254053796129e-05
-3.07119081913252e-05
-1.9529281764199e-05
-6.78181411923158e-06
-2.53345348499881e-05
-2.25861636207571e-05
-1.95778135585114e-05
-2.37115537780522e-05
-4.12537369085579e-05
-4.12017368910256e-06
-2.45576732644442e-05
-1.47478134593179e-05
-1.02594391350174e-06
-2.89710469875777e-05
-1.76423063844886e-05
-1.68667835568157e-05
-7.82437349677034e-06
-3.91708372608067e-05
-1.4453453913302e-05
-1.78261334520087e-05
-1.21488534752567e-05
-8.47342894446343e-06
-1.68420933912733e-05
-3.86273014330171e-05
-4.59988397959028e-05
-1.8303355202077e-05
-2.84721791845346e-05
-1.14370766261345e-05
-2.23100164427578e-05
-1.80444849752411e-05
-1.70804557496572e-05
-6.07368197135734e-06
2.58764731072572e-06
-2.79550480471693e-05
-1.99679408894429e-06
-3.64396483454795e-05
-1.23640363434403e-05
-3.32388158995307e-05
-1.18215414377661e-05
-1.77662436921036e-05
-1.25090989827742e-05
-3.07369093664774e-05
-3.23511228667719e-05
-2.54795625077005e-06
-3.39602627702852e-05
-1.18892084876013e-05
-2.89063885276049e-05
-2.54512708552435e-05
-1.75162815690319e-05
-2.55422736307566e-05
-3.20757163741187e-05
-9.70331753782981e-06
-5.08291941325451e-06
-2.88873321838364e-05
-2.4137513409001e-05
-4.21536941084831e-05
-2.74778216560872e-05
-2.42748116694217e-05
-2.46110668088903e-05
-4.319064426217e-05
-3.78449184533615e-05
-1.96555134282575e-05
-6.97552812273376e-06
-1.72264641657723e-05
-2.26033835891873e-05
-8.77084894784228e-06
-2.08291477596504e-05
-2.13068104466753e-05
-2.94651041227415e-05
-3.87299632873939e-05
-2.52655530479947e-05
-5.92099900397451e-07
-2.82316302873527e-05
-1.09940676663132e-05
-2.80468423380526e-05
-9.64842965260398e-06
-2.99242242535341e-05
-2.11859294001464e-05
-1.09050814019573e-05
-1.12191011462778e-05
-6.92777492159947e-06
-1.66684820689411e-06
7.15382759479772e-06
-3.23578626986899e-05
-2.86932580210739e-05
-1.39001160985126e-06
-2.3256725851767e-05
-4.60126918941936e-05
-4.06593117316498e-05
-1.31029459717431e-05
-1.09611234706222e-05
-3.75781028826164e-05
-2.87609679405331e-05
-2.55602552308993e-05
-3.73940318889478e-05
-1.64843233655106e-05
-6.963517538765e-06
-1.15991036730075e-05
-7.32579270450721e-06
-2.60433803739768e-05
-1.19748381644881e-05
-1.03643983332414e-05
-1.93829132489919e-05
-4.27899973258201e-05
-2.12086400264073e-05
-2.03608505325567e-05
-7.04643014243842e-06
-1.96165112337067e-05
-2.22401019853764e-05
-3.23213552803495e-05
-1.76227201115729e-05
-1.16599631417667e-05
1.58743436925158e-06
-2.74037662711726e-05
-3.21692541780786e-05
-2.05460664440168e-05
-2.95643303282819e-05
-3.12107995878342e-05
-1.71216785369177e-05
-2.55799154495676e-05
-2.35524390522832e-05
-1.61496025854785e-05
-1.16445578286901e-05
-2.04224551257808e-05
-1.53110734068977e-05
-1.25535410475912e-05
-1.75123869274148e-05
-1.9975031336963e-05
-1.42881245702998e-05
-1.27814177428192e-05
-3.08844676663141e-05
-2.37892848737829e-05
8.7579376483564e-07
-3.01564149545819e-06
-1.05302585445446e-05
9.8956548729085e-07
-1.09373532052811e-05
-3.43170511269117e-05
-1.83476871460461e-05
-2.71657640523311e-05
-4.63932785404071e-06
-1.89099944209076e-05
-2.49374402540368e-05
-1.21014734000669e-05
-1.90110111407401e-05
-1.70711811930214e-05
-3.6836754599696e-05
-1.21044057932799e-05
-2.6477657181413e-05
-2.84401181400294e-05
-3.30208240443362e-05
-1.23280390497916e-05
-1.29257977260209e-05
-2.70374511813952e-05
-2.30348942812119e-05
-8.31196001248998e-06
-2.45934823588105e-05
-1.27080487742203e-05
-9.36250265616824e-06
-3.80764841894217e-06
-3.05871040656264e-05
9.04116046514974e-07
-8.17152311707911e-06
-2.55944215745862e-05
-2.72917684467346e-06
1.99319171550618e-05
-1.90834814227166e-05
-1.83499482631662e-05
-1.52531501902965e-05
-3.69224573118646e-05
-1.5947117716246e-05
-2.67514436418213e-05
-1.53747331952128e-05
-2.18075071345206e-05
-2.63163055760961e-05
-8.56418863880955e-06
-3.53757261503581e-05
-1.70268741224612e-05
2.42502903994876e-06
-1.82704060748221e-05
-1.42988714168119e-05
-3.10722988321218e-05
-2.52196625332508e-05
-3.29061460171557e-05
-2.47357011067614e-05
-3.79893330886459e-05
-1.14900359279818e-05
-1.4492154115579e-05
-4.22341907618151e-05
-1.27063731302889e-05
-2.75750444192885e-05
-4.53674534296021e-05
-1.95367460731543e-05
-1.99335700294932e-05
-1.13489322735931e-05
-1.35170242045225e-05
-1.39652363260614e-05
-3.06855416695372e-05
-9.32694757216583e-06
-3.14688773901958e-06
-1.59105978652438e-05
-1.68709550635632e-05
-1.4489998100875e-05
-1.78462517553074e-05
-3.61770937260633e-05
-3.1930624347266e-05
-3.26434538642445e-05
-2.31279593665633e-05
-3.45153516017652e-05
-2.07464137741663e-05
-1.56861246701738e-05
-3.75063331689509e-05
-3.06107353847518e-05
-3.78750725351152e-05
-2.81535083951369e-05
-2.73692303791277e-05
-1.10020332217046e-05
-7.71814843876977e-07
-1.72590349067199e-05
-2.55204649813728e-05
-2.61114935719231e-05
-1.06742514051377e-05
-2.57192576331019e-05
-1.51616334729164e-05
-3.52338672513143e-05
3.45920589276675e-06
-2.49805353958499e-05
-6.6428074938315e-06
-3.95854143565963e-05
-2.661629462689e-05
-8.71012659750316e-06
-4.07878027585518e-05
-1.37814260195741e-05
-1.78986879300223e-05
-1.26824653752887e-05
-2.34125547640317e-05
-2.61869581352752e-05
-2.37680058294549e-05
-4.13241558542432e-05
-1.79286690833963e-05
-1.39385248888838e-05
-2.29622725883718e-05
-1.65032691005228e-05
7.97272235899072e-07
-1.68677302859557e-05
-4.10776224600769e-05
-7.45183377927125e-06
-3.51547705427134e-05
-2.54496935380227e-05
-1.80648485529489e-06
-3.60676494569658e-05
5.17598757942718e-07
-1.5293132400702e-05
-8.66023403975486e-06
-3.60685215702075e-05
-1.78171025853438e-05
-4.61531144516993e-05
-3.97495108784065e-05
2.13937219819675e-06
-8.72189621203244e-06
-2.66915613754505e-05
-2.91915247730773e-05
-1.47483120159874e-05
-2.7772419793462e-05
-8.77635862753052e-06
-1.73011520184903e-05
-1.2816921257006e-05
-4.73985546002287e-05
-1.20375985285313e-05
-3.62980597393777e-05
-3.89276634518749e-05
-1.62581243467582e-05
-2.8601212272697e-05
-2.66521384199797e-05
-2.21937403326398e-05
-4.17338178485122e-05
-3.26916838415753e-05
-8.26862775187638e-06
-2.40451602012089e-05
-3.73526236900695e-05
-1.90736481021808e-05
-4.24391393822668e-05
-5.01146561310248e-06
-1.65566686640567e-05
-3.96313298807119e-05
-2.01308409631542e-05
-1.07191493824129e-05
-1.15601879875516e-05
-1.89204615230395e-05
-1.84710373460239e-05
-1.66016242864959e-05
-6.24947595486766e-06
-1.88804760781955e-05
-1.56854594156452e-05
-2.60373149740999e-05
-2.48268893250018e-05
-1.94946254967178e-05
-2.1587522269386e-05
-1.97644403092089e-05
-1.56945990246505e-05
-4.4020374933704e-05
-1.35354899431729e-05
-2.27497067930413e-05
-1.66674377473428e-05
1.12613947334813e-05
-1.48527944668468e-05
-2.03868178678764e-05
-1.06960928065141e-05
-5.0758905480832e-06
-1.72671856146526e-05
-3.50569856029559e-05
-3.41608929920456e-05
-3.35510513817725e-05
-2.54254278577087e-05
-1.38249894692049e-05
-5.51317831755863e-06
-1.18805140609138e-05
-1.91221289959754e-05
-3.59680290374721e-05
-3.5875159613535e-05
-4.38285218729619e-05
-1.82091574540081e-05
-2.03494040438576e-05
-1.71381024032069e-05
-2.75012525614811e-05
-1.94053444560153e-05
-4.05346720087243e-05
-1.99403834676701e-05
-2.7429200020748e-05
-1.97780537836713e-05
-7.4777005536302e-06
-3.11430078397757e-05
-1.77363720794543e-05
-4.54427424445916e-05
-3.06265769884379e-05
-5.81545717367228e-06
-2.70107245778991e-05
-2.11063539879534e-05
-2.47311539589775e-05
-5.53965813873216e-06
-4.0016803096513e-06
-7.03933183777247e-06
-2.35861906471822e-05
7.85205983551289e-06
-1.32314249252099e-05
-1.68413042341425e-05
3.61083362026634e-06
-3.1495714539911e-05
-1.64759011744957e-05
-4.17376108043546e-05
-3.77274698933136e-06
-7.49947784402297e-06
-2.90807803666564e-05
-5.42829337524711e-06
-2.57440568917975e-05
-6.60469438630328e-06
-2.74744099236207e-05
-6.76618026275393e-06
-2.08837072388354e-05
-3.7341587861186e-05
-4.80770310526628e-06
-7.33320962071917e-06
-2.01978583275144e-05
-3.16656219956013e-05
6.0016952100455e-06
-1.05912709242335e-05
-2.53078223916768e-05
-2.95183144543866e-05
-4.45470026291402e-06
-1.43265620216225e-05
-1.31096631538384e-05
-1.80164680638397e-06
-3.93110437960784e-05
-2.79236147783832e-05
-2.24527243327621e-05
-1.72444911614315e-05
-3.06671762236703e-05
-2.67610388294697e-05
2.74547631965661e-06
-1.8182484665248e-05
-1.66494511337158e-05
-2.58657318693901e-05
-3.90113705655295e-05
-4.00684145404208e-05
-5.12903509523299e-06
-1.92307680681079e-05
-1.40525663117672e-05
-3.63676091869184e-05
-2.67705596221887e-05
-4.15066691875414e-06
-4.46990912770771e-06
-3.16955211950104e-05
-1.80541451266929e-05
-3.80487191079881e-05
-3.79094816854479e-05
-2.14368131693656e-05
-4.23951197534608e-05
-4.46169507137007e-07
-2.46594036167267e-06
-6.3771078617386e-06
-1.4806585973766e-05
-2.00871903887048e-05
-1.31651411943471e-05
-3.16306618365811e-05
-2.40250050750852e-05
-2.94940630706982e-05
-1.81596286374656e-05
-1.37943236107553e-05
-2.47953794180114e-05
-2.50134186126809e-05
-1.71206449313949e-05
-3.6379143399301e-05
-1.27817667539558e-05
-2.32799371948246e-05
-1.94405684359998e-05
-3.04345014859943e-05
-2.38511039945812e-05
-4.8606950986374e-05
-1.60252972913258e-05
-3.47855671204004e-05
-1.79743185682506e-05
-9.92504502376734e-06
-5.50664700249353e-05
-2.02840172334268e-05
-3.31242674638077e-05
-3.26291022660592e-05
-3.13947124703274e-05
-3.60543567455188e-06
-1.82102595556998e-05
-4.71918821039725e-06
-4.17589604852022e-05
-7.58299839450126e-06
-7.42337677843098e-06
-3.86302473183847e-05
-1.07644308962185e-05
-1.07868854201149e-05
-2.46586671358883e-05
-2.35507993486607e-06
-1.75327624902956e-05
-3.82715838899079e-05
-3.03407577092566e-05
-8.62772865596996e-06
-2.00697136791809e-05
-8.24752260210819e-06
1.16784210658866e-05
-1.1421368779793e-05
-3.38607850499011e-05
-2.01380090090043e-05
-1.31356144721499e-05
-1.54474956487904e-05
-1.07351597627189e-05
-1.80636280545236e-05
-2.13281723338178e-05
-4.74542730156144e-06
-4.04413912842874e-05
-4.21555515575144e-05
-3.66427059970093e-05
-2.20238468797755e-05
-6.39366463399757e-06
-3.81890472974383e-05
6.03957378415744e-06
1.06990288079511e-05
-1.3526460883564e-05
-7.68148268985058e-06
-7.66032743260644e-07
-3.58148657764441e-05
-2.01595832280252e-05
-2.40465103305569e-05
-1.60988386925576e-05
-3.45044458266807e-05
-3.48998988299684e-05
-1.54235237293298e-05
-4.51960229412366e-05
-1.03834359735608e-05
-7.30694023298465e-06
-2.36470602674654e-05
-1.73923847212717e-05
-3.38450203470253e-05
-3.21295172640911e-05
-3.29419766619958e-05
-4.10136559066795e-05
-3.46284276117636e-05
-1.93886143426653e-05
-1.98996945425563e-05
-3.12677307466614e-05
-1.28495609560851e-05
-1.60463817339366e-05
-1.19944956735998e-05
-1.74717557279978e-05
-1.67236026293002e-05
-4.25545622434082e-05
-2.10464275140963e-05
-1.98486628010678e-05
-4.2256252655976e-05
-2.8854960678895e-05
-1.82534584637628e-05
-2.99414661299413e-05
-2.74888496921365e-05
-1.07272546833781e-05
-1.22446375703389e-05
-9.81098790686243e-06
-2.44417746513141e-05
-3.63640436826008e-05
-2.27782000493957e-05
-3.53479149158165e-05
-1.89723617490347e-05
-1.91720495601596e-05
-3.38783910522911e-05
-2.57253943628385e-05
-1.19414339832493e-05
-1.49574385482279e-05
-1.81640863359534e-05
-6.64700405832657e-06
-2.28733510704007e-05
-2.24983136955833e-05
-5.50228382371772e-06
-9.38996144583818e-06
-2.19098318861684e-05
-2.54399655910252e-05
-1.32114915267765e-05
-3.2329763275529e-05
-2.30522122437181e-05
-1.23315510453266e-05
1.48930252541371e-05
-3.64101989871209e-05
4.42738340786679e-06
-2.99803031112306e-05
-1.8814249852952e-05
-3.33479241513925e-05
-8.81007804042342e-06
-2.03307984842341e-05
-2.98580190424105e-05
2.97970080004402e-06
-4.05629606750311e-05
-3.69176538512075e-05
3.65904832206941e-06
-1.099015837345e-05
-1.3501700701515e-05
6.86176231005536e-06
-2.39726813419801e-05
-1.35350576592147e-05
-1.88920101557653e-05
-1.60636708525158e-05
-5.49184865856662e-06
3.09635046478465e-06
-1.75187121641303e-05
-3.37600033666538e-05
-3.08960944385537e-05
-1.46556202103372e-05
4.94507690067831e-07
-1.86001914782457e-05
-3.96478402108261e-05
-6.84771916062802e-06
-2.53285914802382e-05
-2.9185655784885e-05
-2.53249271109561e-05
-3.0531891060446e-05
-2.07656540913102e-05
-4.24261418633774e-06
-3.27160473670591e-05
-2.79809040332528e-05
-2.75367957307259e-05
-8.14675598316807e-06
-7.46301478175409e-06
-1.86457243922129e-05
-1.92277240924017e-05
-2.50778550342249e-05
-1.1043600659785e-05
-1.21790278855946e-05
-3.4893987239488e-05
-4.80506488277797e-06
-2.56514035323084e-05
-2.09329094023308e-05
-2.15782753401491e-05
-1.35833593063377e-06
-3.19721277789941e-05
-1.69790674399238e-05
-1.33917968774615e-05
-2.79464806258279e-05
-2.55911615120692e-06
-4.81136279306301e-05
-3.09373657579694e-05
-1.1954042181236e-05
-1.15769047014213e-05
-2.12285880349282e-05
-1.94478550306303e-05
-2.6858288353496e-05
-3.12303033474571e-05
-2.53469452141988e-05
-2.51219217503547e-06
-1.4784427820361e-05
-1.77934633847079e-05
-2.8635884049533e-05
-5.17470503064334e-06
-2.72778934091426e-05
-1.77824051025883e-05
-1.49416482723797e-05
-1.12886004150162e-05
-1.45394524283591e-05
-2.39816577611675e-05
-2.54575811753029e-05
-4.77353703263761e-05
-3.07047396040078e-05
-2.06374136638755e-05
-2.29746713658575e-05
-1.81430363243164e-05
-2.89390557805307e-05
-1.46253291616811e-05
-7.26589369810049e-06
3.36623492304464e-06
-1.99292040136268e-05
-3.37566348303315e-05
-9.51525933272002e-06
-1.3600158020709e-05
-5.8963462870953e-06
-2.9694673210694e-05
-1.87253406873425e-05
-4.10779922141454e-05
-2.73794114807796e-05
-1.86473964157612e-05
-8.6751758775946e-06
-2.78620232073745e-05
-2.90664766313672e-05
-5.10669257616477e-05
-1.81095576951171e-05
-3.47906421109356e-05
-2.55580755298012e-05
-1.86427721406733e-05
-1.16187010156271e-05
-2.68333101283401e-05
-8.78605647320141e-06
-1.79925461684736e-05
-3.85228026052394e-05
-6.51605512041572e-06
-2.5819705435856e-05
6.59874146854817e-06
-1.26123315883585e-05
-2.17252103694653e-05
-1.29693467908412e-05
-9.81075238222792e-06
-5.5076732410124e-06
-2.62550794600939e-05
-3.56189741309542e-05
-3.37474063293567e-05
-3.61674046378423e-05
-1.27616355903615e-05
-2.1373040967125e-05
-3.70906805785864e-05
-2.13302289601206e-05
-1.68100788796649e-05
-1.91651224768957e-05
-3.16754321393436e-05
-7.42573048295496e-06
-4.00287557111426e-05
-2.18247583482184e-05
-3.85919031560094e-05
-3.55477472371193e-05
-1.35253502021538e-05
-2.92126576825619e-05
6.96371883872565e-07
-1.62651370912548e-05
-1.98017155793795e-05
-6.92942209636761e-06
-1.61986252825513e-05
-1.95462927321393e-05
-2.86474751991767e-05
-2.57789787130453e-05
-2.98540866292588e-05
-3.40501797864643e-05
-1.38495629718777e-05
-3.47734881057639e-05
-1.38853888433376e-05
-2.61355699018083e-05
-1.34639881431832e-05
2.10943216827864e-06
-2.3289659921616e-06
-2.14979504679653e-05
-3.88956481277856e-05
-6.34591245289659e-06
-9.75543601881349e-06
-1.14445037511472e-05
-2.53279073323041e-05
-2.35891642529424e-05
-2.13503852491189e-05
-2.96678939594493e-05
-1.39578873897305e-05
-1.92072197775114e-05
-1.86643932967918e-05
-6.51193244316289e-06
-4.35508203129972e-05
-3.2619127892598e-05
-1.06082213697327e-05
-2.84251773154095e-05
-1.71780617085477e-05
1.39402458232938e-06
3.79124074031627e-06
-2.39947668278096e-05
-9.03985717350141e-06
-2.45349906993606e-05
-2.97142997307115e-06
-2.7411661408797e-05
-2.48881457405992e-05
-1.9770290302673e-05
-2.25900664392166e-05
-4.51278858972882e-06
-2.05229254870138e-05
-1.34080601132689e-05
-1.34775005324308e-05
-1.17468141323439e-05
-4.78520006087974e-05
-1.89149283797225e-05
-1.85382733087736e-05
-2.46841890332799e-05
-1.09230888792885e-05
-4.1555805947867e-05
-3.3247313125151e-05
-9.08828306126613e-06
-2.0339535595616e-05
-1.37509822741786e-05
-2.82044170476756e-05
-2.65436027683119e-05
-3.62090960198794e-05
-8.16705594745008e-06
-9.69053135935296e-06
-1.43929093669826e-05
-1.25586223813962e-05
-3.80391350181462e-05
-1.36661232907657e-05
-6.87790898434842e-06
-3.24196024095468e-05
-2.27507264395235e-05
-7.31924904785631e-06
-1.4828751983038e-06
-2.0844201492267e-05
-7.39109520481501e-06
-2.40216903424738e-05
-3.38991950976213e-05
-8.47051275588634e-06
-7.85301199412515e-06
-2.95285550589667e-05
-7.16601787658009e-06
-1.8397612134204e-05
-3.44164226592172e-05
-1.59729624341766e-05
-1.96730543656832e-05
-1.57039429581394e-05
-2.23105897991955e-05
-2.8826930836077e-05
-2.67605026863955e-05
-2.74631701728878e-05
-3.3453238013817e-05
-2.42586178783436e-05
-4.50292126610156e-06
-1.75217430670881e-05
-2.5704173811342e-05
-2.72044655101929e-05
-2.93134259767676e-05
-3.70573620499979e-05
-2.50128128867634e-05
1.83319558872331e-06
-3.37866834249381e-05
-3.55414504609957e-05
-2.02632999698917e-05
4.40185562888293e-06
-3.14454903370368e-05
-1.39374467963975e-07
5.6375004446166e-06
-2.38254092529121e-05
-2.15557024357997e-05
-2.30837999219249e-05
-3.60829606964316e-05
-9.17103367084861e-06
-1.27033797498242e-05
-1.67428783311647e-05
-2.10885943172028e-05
-4.31429726350974e-05
-3.57577006028515e-05
-3.92672427965918e-05
-1.80668243366173e-05
-5.72316275502051e-05
-2.27049354512223e-05
-3.37136806844178e-05
-4.16621267485971e-05
-1.86908183007477e-05
-1.67629003025616e-05
-2.91965882170391e-05
-1.69706912776095e-05
-1.17115084581212e-05
-3.05373121340212e-05
-2.54304665812062e-05
-4.19172858792095e-05
-4.90006636342177e-05
-1.6289096137368e-05
-2.36850392647576e-05
-2.67696174032719e-05
-4.99789102838816e-06
-1.10493141829906e-05
-1.1674443808102e-05
-2.1483246272961e-05
-4.07765198207762e-07
-1.2433947961526e-05
-2.27371738541245e-05
-2.86250768698823e-05
-2.2818547240261e-05
-1.90341872844929e-05
-6.61133926441242e-06
-5.56118657357224e-07
-2.40460480575573e-05
-3.58363156877121e-05
-3.61521652176028e-05
-8.0527379170071e-06
-1.32147432257658e-05
-1.49287756257363e-05
1.10809391844751e-06
-2.96799079367508e-05
-2.02545361437805e-05
-2.28155980237589e-05
-2.43920565757112e-05
-1.76168797438574e-05
2.21572852411769e-05
-2.79247445865574e-05
-2.24840135632337e-05
-2.12112442682135e-05
-1.75825349621883e-05
-8.6443305260525e-06
-1.10467662891678e-05
-3.64668974633526e-05
-2.20944002896061e-05
-2.45221132007712e-05
-8.34534270605545e-06
-2.03422204674152e-05
-5.75736788554492e-06
1.64019161673735e-06
-3.65257414676935e-05
-1.96274728648542e-05
-1.74115490694081e-05
-2.84241760522421e-05
-1.03774834253951e-05
-3.30661912997506e-05
-2.70928203204082e-05
-2.98891722028872e-05
-9.7507974080979e-06
3.32738440997275e-06
-2.25955394399868e-05
-1.02474579070941e-05
-2.23997846713083e-05
-1.61422236298074e-05
-3.27243833674464e-05
-2.83376509686252e-05
-3.26628373442994e-05
-1.35218993892202e-05
-2.68603253531901e-05
-4.61005689567758e-05
-3.72911854222198e-05
-4.35248068060676e-05
-2.38188981324663e-05
-2.15457779722633e-05
-3.97010007899938e-05
-3.28670070989757e-05
-9.59170891539173e-06
-2.7492389141331e-05
-1.33514089825935e-05
-1.4357715023948e-05
-1.15429433567056e-05
-3.28243065525029e-05
-3.82206282140425e-05
-2.89702849804216e-05
-1.59913880741129e-05
-3.26604525905762e-05
-2.07094054008715e-05
-2.14732109671116e-05
-1.37857221816294e-05
-1.64797201105355e-05
-8.78644348509614e-06
-3.87025673462478e-05
-3.18773427741212e-05
-3.01931039578509e-05
-2.96329852545e-05
-1.63677172722902e-05
-1.81769775539889e-05
-3.28085598813987e-05
-2.56266044120013e-05
-1.05749972724784e-05
-3.89815764066415e-05
-1.82014716943609e-05
-1.49940191703917e-05
-1.92149694102248e-05
-1.4901236569993e-05
4.16410073062199e-06
-6.10651984351896e-06
-2.63780838060415e-05
-4.76870158415632e-05
1.83783941581079e-07
-1.95803904993385e-05
-3.07195477135049e-05
-2.72788140049443e-05
-4.09449207800053e-05
-2.50804695658878e-05
-2.00858138634558e-05
-3.16558793534914e-05
-3.8831196866454e-05
-3.17608835922341e-05
-2.03583845030846e-05
-3.11222532623169e-05
-1.04482501226207e-05
-1.99147513671978e-05
-1.26352049494149e-05
-2.77890237217919e-05
-2.8705544478647e-05
-4.33292297964379e-05
-3.24371366053554e-05
-3.39553465198473e-06
-9.91472928749658e-06
-2.19997165753836e-05
-1.84623518153598e-06
-2.73736034973796e-05
-1.89091599264498e-06
-3.09515103243161e-05
-4.76413572603077e-05
-4.27285269004371e-05
-2.36398204971885e-05
-1.09399227513549e-05
-3.01571760766592e-05
-3.44264519196692e-05
-3.62755637168772e-05
-1.68310922765221e-06
-7.83798561730097e-06
-4.37895668714575e-05
-2.09604680151837e-05
-3.2111959383082e-05
-1.6359655391053e-05
-2.81068990763984e-05
-2.4503744321845e-05
-1.50877297645108e-05
-9.59779522592639e-06
-3.00569520035897e-05
-9.28620598468308e-06
-3.9456159887062e-05
-3.62704989963272e-05
-3.39993887522947e-05
-2.30405159321109e-05
-2.63558591419084e-05
-1.49810515181272e-05
-7.56639878378436e-06
-4.44701316944585e-06
-9.99177588306844e-06
-4.52967828165222e-05
-2.66673538847922e-05
-1.3878706528861e-05
-2.10998898799461e-05
-1.17643416943164e-05
-1.91869309313033e-05
-2.62401978175901e-05
-3.5415245419275e-05
-2.66130444890409e-05
-2.51198219165573e-05
-2.46605720970915e-05
-2.25051137029441e-05
-1.8143618850686e-06
-3.47584358921136e-05
-2.93936054553831e-05
-2.32920144530806e-05
-3.77741089365307e-05
-2.55236159523476e-07
-4.17752193554722e-05
-1.69620281690618e-06
-8.65036297471242e-06
-3.21931085319992e-05
-2.39773444078206e-05
-2.29420786886004e-05
-1.44522594687885e-05
-9.72474473763655e-06
-1.2414225787328e-05
-3.65798504960831e-05
-1.99853599009148e-05
-2.72242847021098e-05
-2.69760382665914e-05
-2.21467692775453e-05
-9.69143374880661e-06
-9.40218253153083e-06
-2.0428533860662e-05
-1.44018686117444e-05
-2.74872556314793e-05
-7.69459797623943e-06
-2.31587650682098e-05
-2.79860374100494e-05
-3.22259738581197e-05
-2.09504274432265e-05
-3.97975842802885e-05
-3.27934760587242e-05
-9.79792955672106e-06
-3.74163241450476e-05
-2.68987292112589e-05
-2.70659565150765e-05
-1.18931569244374e-05
-3.10031758529564e-05
-3.19626854282996e-05
-2.4477997244518e-05
-8.95293392520062e-06
-3.91538709311782e-05
-5.67715806296607e-06
-2.6998156552434e-05
-5.98590918524558e-06
-3.59370707743833e-05
-2.83451936479743e-05
-2.77342054548937e-05
-4.3342865202658e-05
3.79845796961971e-06
-3.7505816436846e-05
-1.39507826759357e-05
-2.08169020816275e-05
-3.73306965262128e-05
-3.03134430350853e-05
-2.8806754092115e-05
-4.31954198706113e-05
-2.68943630760147e-05
-1.72781851762155e-05
-3.9931623636462e-05
-1.20148844075958e-05
-2.25815684585046e-05
-3.4937878452097e-06
-2.63052127418692e-05
-4.52735510788005e-05
-4.621701189677e-05
-4.49834379604978e-05
-1.66518606061632e-05
-1.86218862550463e-05
-3.40024275185742e-05
-1.82405712784051e-05
-1.81873075317904e-06
-1.91518126114163e-05
-3.71506189622639e-05
-1.51983585364363e-05
-3.16253168370187e-05
-8.53000202686812e-06
-2.64899691194017e-05
-1.82626646027407e-05
-2.18029142497936e-05
-1.32689130701481e-05
-1.31308207219941e-05
-1.45951476871758e-05
-6.95811391437352e-06
-2.23204449784775e-05
-2.94946338054448e-05
-1.151249740429e-05
-1.81384963131922e-05
-2.94593293226569e-05
-2.38630790233789e-05
-3.89674406363507e-05
-2.48191681965676e-05
-3.60623052282869e-05
-1.93866218741287e-05
-6.98401360705018e-06
-1.954816357637e-05
-1.71104879370636e-05
-2.23952824204554e-05
-3.10244735261233e-06
-1.04321776959576e-05
-3.81052061917597e-05
-1.35732634261017e-05
-1.52270910928995e-05
4.34761856801613e-06
-3.0525646953124e-05
1.4445442562642e-05
-1.82303020490305e-05
-2.33535623714026e-05
-1.12646386938545e-05
-4.65327569074295e-06
-1.70614243977871e-05
-3.45702882263184e-05
-3.12469722756474e-05
-8.49681309677476e-06
-5.79653765487188e-06
6.6759587515853e-06
-2.0320259048513e-05
-2.17732384464536e-05
-7.94313172880882e-06
-2.13500949563395e-05
-3.97921692573343e-05
-3.32680960453142e-05
-3.24179000430878e-05
-3.59718937504555e-05
-3.60484636686611e-05
-1.876863300859e-05
-2.37672812286128e-05
-1.77078923447233e-05
-1.47094418944494e-05
-3.91011826255782e-05
-3.32420802106072e-05
-2.65699966177024e-06
-9.29557710270915e-06
-3.03458141703972e-05
-3.89491305813248e-05
-1.93169502119408e-05
-3.59416482629031e-05
-1.32828261051944e-05
5.08764940230296e-06
-1.44424007837925e-05
1.91621744679413e-06
-1.79761929818317e-05
-4.05453080117759e-05
-2.09489986267023e-05
-4.03875185178085e-05
-1.19443204542691e-05
1.64507302259226e-06
-1.52588462598175e-05
-3.0543112262889e-05
-2.89222941387616e-05
-2.85743110739464e-05
-2.63888112546978e-05
-7.15350901322841e-06
-1.13602533131726e-05
-8.34403644578811e-06
3.57736832049478e-06
-2.37725018438057e-05
-1.98825190580415e-05
-2.13256376814983e-05
-1.61287516251206e-05
-1.23733250044907e-05
-7.86594446946303e-06
-2.97825006951535e-05
-2.61779183304279e-05
-8.63679400385801e-06
-1.96881149008762e-05
2.77519676257929e-06
-2.14690635883809e-05
-2.95986216413404e-05
-5.89660909352454e-05
-7.97454622017282e-06
-1.98293404879477e-05
-7.98598848328775e-06
-1.65300233424699e-05
-1.11124913718785e-05
-3.53084076936428e-06
-1.1673215097007e-05
-1.00603677949713e-06
-1.58226348561668e-05
-2.97215101941389e-05
-6.9951989810997e-07
-2.37018193024227e-05
-3.65216017909807e-05
-7.3711218930635e-06
-1.76257396297297e-06
-2.16286964608898e-05
-2.28522088147618e-05
-4.15337017638444e-05
-2.84286434270877e-05
-1.83685243129563e-05
-1.03772855235752e-05
-1.23928900571701e-05
-1.96064789286634e-05
-1.49534777678209e-05
-2.03801996168535e-05
-2.66783828152646e-05
-3.10585096370305e-05
-1.53888711440935e-05
-7.62469301835985e-06
-1.92313927503105e-05
-2.46296033777262e-05
-1.92233626627072e-05
-2.26910212455247e-05
-1.56411696695222e-05
-2.28355141838262e-05
-3.43277959924268e-05
-8.63393512755039e-06
-4.04353589482175e-05
-3.03690930625433e-05
-3.51370597628267e-06
-2.43429550804343e-05
-4.00805766018017e-05
-1.81322480464989e-05
-2.88493083774769e-05
-1.51877468984959e-05
8.58433492647324e-06
-1.38506192080355e-05
-4.41773356835517e-05
-2.32136543613913e-05
-3.3200624581784e-05
-1.74711137946267e-05
-2.58985958115626e-05
-1.48208115881066e-05
-2.53536899583648e-05
1.90036385297145e-06
-8.84613064858534e-06
-3.18974290109663e-05
-1.01683628307856e-05
-2.36552965608577e-05
-1.46485790849075e-05
-1.79185794668033e-05
-2.62324682741881e-05
-6.96164480321412e-06
-3.36675003565514e-05
-3.78058791384834e-05
-4.6730673120091e-06
-9.54470989897013e-06
-1.84843899869295e-05
-1.76632998993984e-05
-1.00860985396388e-05
-2.76361944038256e-05
-2.05388729291327e-05
-3.44314335347079e-05
1.02248055452578e-05
-2.55719156113474e-05
-2.25071689948806e-05
-4.24760798953542e-05
-2.9278630905331e-05
-2.97169200133381e-05
-2.24124515983669e-05
-1.01219751194531e-05
-2.34679115117993e-05
1.48318127684107e-06
-8.31131950399569e-06
-1.5378893398539e-05
-2.70013968911867e-05
-3.82961245295722e-05
-2.34844273569701e-05
-8.37197717057377e-06
-9.7491259917121e-06
-2.16130193745247e-05
6.13700818652742e-06
-5.10102814393118e-06
-9.70375780307451e-06
-5.46541638844568e-05
-9.83866855487903e-06
-2.14102286631941e-05
-1.47959231739637e-05
-3.2451025436607e-05
-1.44444220220541e-05
-3.54287486467106e-05
-4.35799464638462e-06
-3.01602437673676e-05
-6.98638979091655e-06
-2.72062677233212e-05
-1.68747371479088e-05
-9.27906135477928e-06
-1.06762090884279e-05
-7.51404271355441e-06
-2.70029165242675e-05
-5.55357514714475e-06
-1.90710180386096e-05
-2.79791902089304e-05
-2.5596573302602e-05
-2.22501536869014e-05
-1.66458345919406e-05
-2.91686286706545e-05
-2.08929783166961e-05
-2.48577822830411e-05
-1.41666213355937e-05
-2.51830916773316e-05
-6.80603574117972e-06
-3.01932498686956e-05
-6.73476920788053e-06
-4.61225234725691e-06
-3.63231439534683e-05
-2.10960605058284e-05
-1.46423787011776e-05
-2.20471220504743e-05
-7.34102406477227e-06
-3.46219813043104e-05
-3.45909929616149e-05
-1.67848833103183e-05
-4.10079413483494e-05
-1.88090061453649e-05
-1.02853568079925e-05
-3.90955962547435e-05
-3.83685556781245e-05
-2.46307620653161e-05
-3.382578116842e-05
-1.00866930452532e-05
-1.60601826005284e-05
-3.57609365905941e-05
-3.76543367461135e-05
-3.41449773714031e-05
-2.41156791336654e-05
-3.75558265154506e-06
-2.4163570531362e-05
-1.31613056275493e-05
-1.55512115335029e-05
-1.08211110255005e-05
-1.20046360340336e-05
-3.5413236723944e-05
-1.66412011690546e-05
-1.68808614510314e-05
-3.93338981600856e-05
-1.41366899251687e-05
-2.96771748879599e-05
-1.27950841457286e-05
-3.1141240912844e-05
-2.49946572268722e-05
-9.28941532361735e-06
-4.48519419338469e-05
-7.9960136479371e-06
-8.79716370789818e-06
-2.00776437615114e-05
-8.81005501686831e-06
-2.83795669699464e-05
-3.08824224926796e-05
-3.91711864492558e-05
3.29575990362546e-06
-3.00375506003548e-05
-1.43357714119916e-06
-1.82426434794192e-05
-3.2249831297382e-05
-9.81773435910301e-06
-1.05210532328891e-05
-2.72248732977794e-05
-2.93287338511217e-05
-1.21369094442477e-05
-1.68638591148428e-05
-3.58682709557721e-05
-2.76250916485695e-05
-2.25555889687026e-05
-2.83780047831192e-06
-1.4658622375399e-05
-2.24167534385757e-05
-8.25109254174525e-06
-2.42606596173168e-05
-4.84721093471505e-05
-1.94572678961427e-05
2.86729120741199e-06
-2.84430058191898e-05
-1.80551511992609e-05
-1.53988940612509e-05
-1.92975379852007e-05
-4.15020016359653e-05
-3.34988830613977e-05
-1.50992792420898e-05
-3.84780048771358e-05
-1.8829091641547e-05
-7.9662872948186e-06
-4.25603502550554e-05
-8.25657998511965e-06
3.02797739168207e-06
-2.86795571405443e-05
-3.18165689705184e-05
-1.8089051421331e-05
-1.21725570514643e-05
-1.90159192384831e-05
-1.58274236093824e-05
-3.51698395624243e-05
-4.70467234356467e-05
-6.41346748522457e-06
-2.89622706396471e-06
-1.80252712246509e-05
-2.46272299142641e-05
-3.21025659687323e-05
-7.92280506187752e-06
-1.82117285806552e-05
-1.1708580045753e-05
-2.46884241826426e-05
-1.41046556846266e-05
-2.11225214779066e-05
-3.32378417525338e-05
-2.69161474624048e-05
-3.32485263649784e-05
5.26209988150271e-06
-1.47988712233187e-05
-4.22938815879246e-05
-3.31736594344979e-06
-2.35890265460277e-05
-1.66871276619173e-05
-1.26433222824144e-05
-2.05284812973888e-05
-3.26731965890185e-05
-2.55311166953976e-05
-1.80044935466036e-05
-1.29191144436481e-05
-5.49769850494037e-05
-1.24634973602094e-05
-2.03240222236611e-05
-3.00662944681634e-05
8.05658683362447e-06
-1.34020749639456e-05
-1.92471593292001e-05
-4.98984888613304e-05
-2.38632829281727e-05
-1.26195068894583e-05
1.91257830354853e-06
-2.71008701587974e-06
-1.81384627031536e-05
-3.84147896990513e-05
-1.05637328811838e-05
-5.38546888183091e-06
-3.51550428846768e-05
-2.63402048749905e-05
-1.00843239598422e-05
-3.23245760049184e-05
-3.56233780958241e-05
-2.13711903668813e-05
-1.07235121160174e-05
-1.7432018530285e-05
-1.24720795001063e-05
-1.52448032951839e-05
-4.21902163643347e-05
-2.38239078517253e-05
-1.07329991395339e-05
-7.80803992377548e-06
-1.09059361101851e-05
-1.38305691604598e-05
-3.5129936959375e-05
-1.84651482638468e-05
-3.35102253393294e-05
-2.57247128588841e-05
-2.28532229613071e-05
-3.35151582231818e-05
-2.01607708660304e-05
-1.61625600655783e-05
-2.32709073745615e-05
-4.19637502456287e-05
-2.37995762392833e-05
-3.09145804262356e-05
-1.68762642872978e-05
-3.79847502981081e-05
-1.61629646838651e-05
-3.53485453173147e-05
-3.84356775102153e-05
-3.06905246145895e-05
-3.52261393923182e-05
-5.53618417943484e-05
-7.59921588757766e-06
-2.85562299792266e-05
-2.27939542857621e-05
-3.73478458741983e-05
-1.34478850315566e-05
-2.5879831703126e-05
-2.84390917452204e-05
-3.83280795752147e-05
-9.03843564619939e-07
-5.00197230755196e-05
1.13006430064199e-05
-3.58568247931731e-05
-1.09213447499006e-05
-3.74281041318151e-05
-1.46526708113621e-05
-1.8480176767791e-05
-2.2062036822114e-05
-8.37527019194953e-06
-2.37070797768416e-05
-2.56879247393041e-05
-1.42658389594924e-05
-1.91372926718806e-05
-1.8618726610356e-05
2.88532770720518e-06
-3.59053556453348e-05
-2.67156042145512e-06
-1.01764440104066e-05
-1.23530470481356e-05
-1.42136919849299e-05
-3.3860579888762e-05
-1.49015108615166e-05
-2.05739506298295e-05
-3.56352672230553e-05
-5.14102004884366e-06
-6.85533932260859e-06
-1.83785999686145e-05
-1.81338052925726e-05
-3.35755308320364e-05
1.50731142038786e-06
-2.06980694490202e-05
-1.24221918307856e-05
-1.2360564963838e-05
-2.3975603730663e-05
-3.2145318268739e-05
-2.52482901504065e-05
-1.75365069970753e-05
-2.59347781735265e-06
-1.04129846387501e-05
-9.31921949115249e-06
-4.24912771881332e-05
-2.27293682870435e-05
-3.32273413836843e-05
-1.40082400198658e-05
-2.61270651918234e-05
-3.95668988212267e-05
-1.65028825788839e-05
-2.35762921490175e-05
-1.68276526797923e-05
-2.84690679507461e-05
-1.64512504305678e-05
-2.86521359294483e-05
-1.18598742346252e-05
-4.14633554284595e-05
-3.18894287958142e-05
-6.9199011677272e-06
-1.61837284998741e-05
2.40491232500317e-06
-2.59277467569442e-05
5.31000923411573e-06
-7.96340349633184e-06
-3.89843173746815e-06
-1.6967878142781e-05
-1.00279070546378e-05
-3.13981864617388e-05
-2.70742728952289e-05
-1.2816529052819e-05
-1.55456074384396e-05
-3.41714712321794e-05
-1.5598005371737e-05
-2.78479785893964e-05
3.82102636994289e-06
-3.50141020683792e-05
-2.53788790820513e-05
-2.29259763431678e-05
-4.85331199317129e-06
-2.92193297988358e-05
-1.4422917993319e-05
-1.11463022317096e-06
-2.28443306773818e-05
-1.60575471771348e-05
-2.37237627147621e-05
-2.25146523466708e-05
-1.39328047888855e-05
-3.82900121442836e-05
-1.313069583369e-05
-9.24850916382701e-06
-4.81200257082083e-06
-2.33234742296377e-05
-2.5057404809979e-05
-1.83766114358056e-05
-2.11191822247212e-05
-3.28302491533794e-05
-4.31852593968376e-05
-7.61860022451462e-06
-2.89522707122364e-05
-9.23238616083715e-06
-1.16201099856878e-05
-3.81908573288653e-05
-2.30387449825622e-05
-1.95854670823055e-05
-3.22104718760693e-05
-1.4722109777034e-05
-1.16696544603905e-05
-4.91728607838748e-06
-2.43690843380217e-05
-3.36456042867573e-05
-1.95028668909777e-05
-1.43403856440209e-05
6.46089293324072e-06
-2.0748131174745e-05
-1.50286973569452e-05
-4.07489922004123e-05
-2.45319513950555e-05
-2.4120386913216e-05
-4.33495803730018e-06
-2.93870941552492e-05
-2.97334425847026e-05
-1.91561344878164e-05
-3.98582460516608e-05
-3.09607256184896e-05
-4.19167334564496e-05
-4.11046509497664e-05
-3.88361442191186e-05
-3.37920597639517e-05
-4.15710801818008e-05
-6.89785784679084e-06
-5.49094705494742e-06
-2.65013264392135e-05
-3.290176230069e-05
-3.86944129159919e-05
-1.30193917433268e-05
-2.32460338617165e-05
-3.37782305127609e-05
-2.11063978160201e-05
-3.13343848822153e-05
-2.4302498216831e-05
-1.39510498189595e-05
-1.52728533103912e-05
1.21323212041386e-05
-2.13363484211541e-05
-1.36192559684631e-05
-3.14768122404355e-05
-2.14465313002248e-05
-1.52541043288285e-05
-1.33097494186613e-05
-1.34248690145936e-05
-1.3926804090777e-05
-5.27843889823153e-05
-1.181460603364e-05
-1.88689212181147e-05
-3.7868255135596e-05
-3.76868150848362e-05
-1.2747911051981e-05
1.46749019702453e-07
-2.30362544087843e-05
-3.99454485802251e-05
-9.30415390242914e-06
-2.65386975058911e-05
2.0270065645978e-06
-1.81612328826348e-05
-1.59873961587472e-05
-2.33656332816562e-05
-4.76150063198591e-05
-3.89613024653407e-05
-2.68710304581765e-05
-9.1799543825769e-06
-2.49335762185579e-05
-1.11024103802674e-05
-2.24198369148445e-05
-1.58449594155289e-05
-2.02777743035635e-05
-7.79315284906214e-06
-1.3408156204684e-05
3.57172778444539e-06
-9.23555444453023e-06
-1.48694246582087e-05
1.99552167379409e-06
-2.26857887003244e-05
-3.4972135486941e-05
-1.24484740828264e-05
-4.59380791848731e-05
-1.8262440709327e-05
-2.09343606192964e-05
-1.1642530351841e-05
5.6505267988101e-06
-3.19436401211836e-05
-1.2175666334627e-05
-1.58697083757122e-05
2.72463830423709e-06
-3.52762299458061e-05
-6.03371397090102e-07
-3.17678484807415e-05
-7.44367810829681e-06
-1.19617123265351e-05
2.4260411641587e-06
-2.58569244981272e-05
-4.05938203405862e-06
-1.91025599823965e-05
-8.52457322168086e-06
-8.34026604422932e-06
-8.77911312397328e-06
-2.47486346979195e-05
-3.37717962137658e-05
-3.56258431285436e-05
-2.99637722418633e-06
-2.29765368500923e-05
-3.95392774405619e-05
-1.77211628641401e-05
-3.02686527521314e-05
-6.03286812279608e-06
-3.68162871089859e-05
-2.69551750579396e-05
-1.27462568180241e-05
-1.94142347285363e-05
-8.7116573321099e-06
-2.26871931264632e-05
-3.86090177221043e-05
-2.67300127996536e-05
-2.24062993536088e-05
-2.58684967810841e-05
-1.6101127356109e-05
-2.37947807590719e-05
-1.49729080136263e-05
-3.97230659065084e-05
-1.54000778898586e-05
-3.82867720923987e-05
-8.31205148105577e-06
-1.88399160952986e-05
-2.32739741063156e-05
-2.01340182711998e-05
-6.0111390888505e-06
-1.46615902616035e-05
-2.92878183976577e-05
-9.04625502791659e-06
-1.3189859506593e-05
-2.42733256424453e-05
-4.93603848880759e-06
-5.66012269572058e-05
-3.25027393465134e-05
-9.11048137473596e-06
-2.89122340968042e-05
-9.61002068659732e-06
-2.27772911806963e-05
-1.67288161031068e-05
-2.02978199846294e-05
-2.3696605025461e-05
-3.3896836158078e-05
-1.09896874596592e-05
-1.69042038429408e-05
-2.02603507921262e-05
-3.87672154912706e-05
-4.16405867589861e-05
-1.56655471266425e-05
-3.24021460443807e-05
-1.67262136773019e-05
-2.84276881091396e-05
-9.08673905796661e-07
-1.51723475887602e-05
-9.6316414710889e-06
-4.4807400578994e-05
-2.11662345942948e-05
-1.12954134198818e-05
-1.77785243611669e-05
-1.07614312165677e-05
-3.08615196752858e-05
-2.51113754086196e-05
-2.42402810545239e-05
-7.81904569252241e-06
-2.25306520013195e-05
-1.26460744968581e-05
-2.76142707566855e-05
-2.97224438351298e-05
-1.56046906087155e-05
-2.19143916547157e-05
-1.55811362073152e-05
-2.65547878673046e-05
-2.5429003584743e-05
-1.65069302112036e-05
-8.14324389030093e-06
-2.22729204424413e-05
-2.48434853847269e-06
-2.84119767904072e-05
-6.7613000226495e-06
-1.57857545340848e-05
-3.29688333471802e-05
6.05388796204008e-06
-1.10508024092633e-05
2.7746133917999e-06
-3.29156071237967e-05
-1.4110032214358e-05
-1.45388213230668e-05
-1.35798433227168e-05
-3.85621273831869e-05
9.7463130474694e-06
-2.6449457113218e-05
-1.34859630684425e-05
-3.2376918585707e-05
-2.5190604373354e-06
-3.77380528732179e-05
-5.31044112000564e-06
-2.67902402060235e-05
-2.20414228459226e-05
-2.74175620999953e-05
-1.79801189360353e-05
-2.51755661307355e-05
-2.27502304057131e-05
-1.2346121686518e-05
-2.56133776735231e-05
-3.69874334283073e-05
-1.67710512174688e-05
-2.19714189485179e-05
-1.33962866571441e-05
-1.03771952800591e-05
-4.54348242061662e-06
-1.44135021481536e-05
-1.13261470870247e-05
-1.70076754088145e-05
-2.77166451411555e-05
-3.54531638460023e-05
-1.23589127080673e-05
4.67343328392533e-06
-6.30060727203338e-06
-5.11680141344031e-06
-2.56622853470178e-05
-1.29845184199372e-05
-2.15198417689503e-05
-7.8175986335088e-06
-1.64335745978117e-05
-3.03486914103827e-05
-7.84684259391269e-06
-5.46825168396318e-08
-2.54669898789216e-05
-3.61058751132484e-05
-3.1069581338573e-05
-4.98287526135605e-05
-5.34522621575556e-06
-2.5865412699404e-05
-2.86930600186169e-05
-2.38205873592608e-05
-2.85151052596073e-05
-2.96671327631321e-05
-9.87729970966484e-06
-3.84739957640494e-05
-1.52412874284586e-05
-9.57169782247145e-06
-1.88613711270867e-05
-1.51889301787937e-05
-4.45428060978694e-06
-2.49627833859678e-05
-8.13411008924317e-06
-1.08106636360804e-05
-4.72085487288281e-05
-2.05450941985478e-05
-1.56299838934355e-05
-3.01323753496588e-05
-2.25207026685679e-05
-1.25645232695e-05
-2.48193386939887e-05
-3.42648930371436e-05
-2.37871059879717e-05
-1.91117045025255e-05
-3.09409276774617e-05
-2.88423627830832e-05
-1.98326365382883e-05
-1.72990861370836e-05
-1.2772570690867e-05
-2.14922700089168e-05
4.77361387181439e-06
-1.12595598757409e-05
-2.13843314818372e-05
-1.009317551141e-06
-1.92419097845922e-05
-2.63624200052132e-05
-6.9614731906633e-06
-3.88087882506401e-06
-5.88874857305641e-06
-5.34597837704449e-06
-4.12128651623157e-05
-2.53268991734029e-05
-2.65064238835853e-05
-3.21798158349684e-05
-7.23897623283771e-06
-2.24386511279905e-05
-5.73590272921989e-06
-2.88485478208485e-05
1.06029028382586e-05
-1.35660385616959e-05
-2.18521726550618e-05
-2.88833971881302e-05
-2.76662036487499e-05
-9.98558738879532e-06
-2.40216345688701e-05
-2.18492865664167e-05
-2.5153313451618e-05
-2.58145070622853e-05
-2.43060048030608e-05
-1.70225596419828e-05
-3.34204000268265e-05
-7.8182198612563e-06
-1.96347256595286e-05
-2.6715402715672e-05
-3.46578380769967e-05
-1.49265336262462e-05
-1.17170142700217e-05
-1.7634007617756e-05
-3.02006978766643e-05
-3.30826852322796e-05
-2.61117575697528e-05
-3.19236308654237e-05
-1.94231920004461e-05
-2.08479210662655e-05
-2.40821724349408e-05
-1.25054895364407e-05
-3.05780252278428e-05
-1.36200121553999e-05
-3.91407484172329e-05
-2.61279067703307e-05
-3.99518127402666e-05
-3.61283508481666e-05
-7.47955778084763e-06
-1.14355561425394e-05
-2.31542604255291e-05
-1.96865427079828e-05
-9.42026044490607e-06
-2.57080411102913e-05
-1.76849325100859e-05
-2.56510926564091e-05
-1.34325971026326e-05
-2.46113504752433e-05
-3.95098772511153e-06
-2.62155732787835e-05
-3.34916076298866e-05
9.78297132964481e-06
-1.6525494269369e-05
-1.43544389832354e-05
-7.50456905571291e-06
-2.80261994441134e-05
-3.82608907988699e-05
-4.87079860459925e-06
-1.75670127003966e-05
-3.65608271045355e-06
-2.11277908577914e-05
-2.11112624400287e-05
2.6785061781479e-06
-4.42340985342173e-05
-1.6448760786363e-05
-1.59799368322813e-05
-2.57941551918471e-05
-4.25040069084066e-05
-9.41016702004751e-06
-2.89572154756392e-05
-2.52888115188145e-06
5.75840422067089e-06
-1.07524971365889e-05
1.46707143805472e-05
-2.06262801860953e-05
-2.09004523623585e-05
-3.04456148140718e-05
-3.29634475367777e-05
-4.66857447567404e-06
-1.49619689437756e-05
-4.17797085509931e-05
-1.23152109206835e-05
-2.19191776020479e-05
-7.37088040158245e-06
-4.54745819074843e-05
-2.43881081716278e-05
1.39203318054724e-06
-4.75152534454664e-05
-2.14914580523466e-06
-2.37674726071431e-05
-3.11304306644482e-05
-2.26745635678186e-05
-7.64692232465798e-06
-3.10873537899791e-05
-1.98569853168884e-05
-2.00192645538033e-05
-1.03094082528066e-05
-3.15178914429706e-05
-8.06819112853868e-06
-2.30723718565802e-05
-2.94225457268351e-05
-2.12079128202741e-05
-7.56312054794667e-06
-2.147552637897e-05
-2.1538830193548e-05
-9.54482580329369e-06
-1.78455093574044e-05
-2.42440144787003e-05
-3.36957167652413e-05
-3.57321018816843e-05
-3.42499692530417e-05
-4.58020832734529e-06
-2.41721527031707e-05
-6.4803499265389e-07
6.04294236840903e-06
-3.6107171367961e-05
-4.83852128385845e-05
-2.73202673124107e-05
-1.97008817440102e-05
-2.84410405963642e-05
-3.09852924139712e-05
-2.36999656754645e-05
-4.3028789981756e-05
-3.48589239309572e-05
-4.90252656744463e-05
-1.96644643776807e-05
-1.42097608889457e-05
-2.47943296672271e-05
-3.92951892673603e-05
-3.34236185050896e-05
-2.39036790149498e-05
-2.53014049224543e-05
-2.95794444809346e-05
-3.08909962805e-05
-3.05722078222056e-05
-1.73081363011117e-05
-3.26951835622222e-05
-1.36480064216027e-05
-3.49377780146005e-05
-2.38004689979642e-05
-9.41843520230424e-06
-3.18326800775076e-05
-4.01108765680463e-05
-5.52897700633892e-06
-5.63515220172138e-06
-3.60721623337089e-05
-2.26393197688147e-05
-2.03191977209586e-05
-1.44626662519497e-06
-1.78686084457872e-05
-2.78116999021989e-05
-4.52556603846998e-06
-1.74481804180619e-05
-6.59810637525132e-06
-1.29910146216026e-05
-4.28583955054181e-05
-1.09562951751794e-05
-4.09564863578405e-05
-2.67778048011233e-05
-3.17123156147657e-05
-8.10313306589168e-06
-1.78558245286833e-05
-3.31407902229719e-05
-2.13079082525461e-05
-1.48885550763531e-05
-2.23974870040357e-05
-1.30913433105094e-05
-1.52293981133955e-05
-2.29040522494924e-05
-2.5830436024503e-05
-3.4215188845269e-05
-3.13784311810199e-05
-1.30138856393924e-05
-2.82817872761922e-05
-3.68141946843948e-05
-2.75322599134614e-05
1.37721936641449e-06
-1.93740752613075e-05
-1.2794131152547e-05
-1.16890822696123e-05
-8.86406720387876e-06
-3.26225281625955e-05
-4.62804873422839e-05
-7.39432884803516e-06
-2.17200809945046e-05
-3.06343094446344e-05
-1.74101813397504e-06
-2.47239127470401e-05
-1.60132033949576e-05
-7.6533107955663e-06
-2.44878132803736e-05
-1.89553057736339e-05
-2.49741504316529e-05
-1.74179791420561e-05
-3.34438322467919e-05
-4.30778313465924e-05
-1.09145320917106e-05
-4.13691648107291e-05
-3.20323266957118e-05
-4.61706756421484e-05
6.29162121103031e-06
-1.9835579507613e-05
-2.18253398837584e-05
-1.38196161915294e-05
-3.75249905262853e-05
-1.10023592644707e-05
-2.77392097205164e-05
-3.53338790669041e-05
-1.01920029220816e-05
-1.40723743573252e-05
-2.86710553643328e-05
-3.07868013030897e-05
-1.46965671805245e-05
-9.1117156496773e-06
-1.95051047130781e-05
-3.25248079922841e-05
-1.09135183780169e-05
-2.51764764143779e-05
-1.28572234652714e-05
-1.90085577353984e-05
-2.31982071053268e-05
-1.41001298586352e-05
-2.14506387566541e-05
-2.07961456964282e-05
-1.11930274996918e-05
-1.42033166163367e-05
-1.95565330912571e-05
-1.45164172663432e-05
-5.15587553260478e-05
-8.69509194005422e-06
-7.39402143023184e-06
-1.97909660799258e-05
-2.58886499479144e-05
-2.21568295604045e-05
-2.07034965720641e-05
1.79837392418736e-06
-2.44685174894663e-05
-8.61142603407372e-06
-2.05145465377116e-05
-2.06066162062219e-05
-8.66052005959422e-06
-9.97410697081072e-06
-1.87588144796403e-05
-1.34408229622344e-05
-1.75130476696533e-05
-1.31199604309614e-05
-1.27867980970373e-05
-1.54014298524205e-05
-1.35685677107817e-05
-1.5593347216662e-05
-2.3145790199194e-05
-2.59721633588725e-05
-1.722392057435e-05
1.4609012451134e-06
-3.51983484621172e-05
-3.02397265693946e-05
-2.49597010393907e-05
7.65939484719136e-07
-2.68882217207477e-05
-3.56181042929176e-05
-2.41646985832119e-05
-3.58030887991083e-05
-1.73789511108044e-05
-3.90413999223201e-05
-4.70702976602594e-05
-1.1009432976269e-05
-3.73616308040397e-06
-2.63272205433929e-05
-2.90107180816226e-05
7.39222525680096e-06
1.02777653222816e-06
-1.91878171171432e-05
-3.2063756793284e-05
-3.62400021022464e-05
-4.05791640636507e-06
-2.43949551887776e-05
-3.12310482012088e-05
-7.63080263054164e-06
-2.36498807905964e-05
-3.80243093164838e-05
-2.84751051896644e-05
-2.16659985615404e-05
-4.29196493058511e-05
-2.08693627570162e-05
-3.54895342450571e-05
-2.19394578358544e-05
1.24198856906907e-05
-4.03127714894856e-05
-2.11381902652868e-05
-1.80666134668509e-05
-3.18742437840303e-05
-1.18490011929392e-05
-7.96453342416412e-06
-2.66724432365857e-05
-1.02696614873552e-05
-5.80680363939801e-06
-1.40015009953106e-05
-3.34151913273885e-05
2.7385902453795e-06
-2.48629618821448e-05
-3.05289553690499e-05
-1.62645460831723e-05
-2.06886105475557e-05
-2.70234405788037e-05
-1.42109910623475e-05
-1.32866872146508e-05
-1.64866050464329e-05
-2.25327524375124e-05
-2.28817086396196e-05
-1.52647710855659e-05
-1.7880652777048e-05
-9.8584058391384e-06
-1.05208733627088e-05
-1.86297647746467e-05
-1.67620767092736e-05
-2.92372443956467e-05
-1.59759276874682e-05
-2.7534467772252e-05
-2.85515081468671e-05
-1.90551154131955e-05
-3.92737936497421e-05
-2.4685253138658e-05
-1.21127311725582e-05
-2.0166729788607e-05
-5.39542434265209e-06
-2.09752626184495e-05
-2.45963096781967e-05
-6.12890428808574e-06
-5.46707355492109e-05
-1.28799689365932e-05
-2.61659397029797e-05
-3.19941301782903e-05
-1.49615802491956e-05
-3.61208040124798e-05
-1.61788101450452e-05
-1.24506380372559e-05
-4.1444240695802e-05
-2.62955172113476e-05
-2.57069748852931e-05
-1.96106991774522e-05
-3.79510893782738e-05
-1.75736796352918e-05
-2.72355523815146e-05
-1.73691119147994e-05
-2.9393399534389e-05
-2.1343494924299e-05
-3.44188545328127e-05
-1.562266317595e-05
-4.95808182179325e-06
-2.70530400895863e-05
-2.93142012995857e-05
-3.07867032075037e-06
-2.43563177637878e-05
-3.33773748530098e-05
-2.79094556929848e-05
-2.93859045296895e-05
-1.75681648744859e-05
-2.80354220373713e-05
-2.79000180717093e-05
-9.18605730803316e-06
-2.64105853052387e-05
-1.56483038565954e-05
-1.16707552706494e-05
-4.25017216125909e-05
-8.07241565911659e-06
-1.6334724677588e-05
-3.64944456163042e-05
-8.82609059826488e-06
9.78578333032732e-07
-9.77546153306087e-06
-2.82642848165297e-05
-2.23171531122622e-05
-1.5234533281309e-05
-8.16602267946286e-06
-2.67600823166016e-05
-2.80284872391984e-05
-1.54408701390226e-05
-1.3578839558306e-05
-2.78566136147108e-05
-1.85682477870727e-06
-2.32641287699171e-05
-1.62740101050342e-05
-9.66763518376359e-07
-6.85891342219194e-05
-2.08981230581926e-05
-1.03940931547803e-05
-1.22805774419649e-05
-2.61061699911016e-05
-2.60346200822207e-05
-1.74348006689057e-05
-7.80021573598463e-06
-2.29261295532215e-05
-2.1532415789113e-05
-4.32971056412313e-05
-3.28988739274577e-05
-1.64339782549953e-05
-1.79424327529106e-05
-5.86070913647654e-06
-1.31114460698275e-05
-1.77162489446334e-05
-2.13744066816499e-05
-3.10005269637201e-05
-2.49962533400635e-05
-3.25622515584554e-05
-1.46224176086619e-05
-7.24637544319915e-06
-3.65482285232545e-05
-3.98245605955211e-05
3.29839453350162e-06
-2.71168171930337e-05
-1.78623964445595e-05
-3.47028540207349e-05
-1.68335123161976e-05
-2.05575957131498e-05
-3.03943083452814e-05
-8.66118002252655e-06
-2.71642800977174e-05
-2.99885946995203e-05
-3.54584288484894e-05
-2.49291649934347e-05
-3.74883187991525e-05
-1.64698261184296e-05
1.34876297501545e-05
-3.66450498360401e-05
-4.70986844368645e-05
-1.41528707180747e-05
2.40048598611122e-07
-1.23562979886798e-05
-2.55443439166096e-05
-1.45937415317155e-05
-2.71977367069542e-05
-3.4065416096112e-05
-2.27273740332181e-05
-2.1102951860008e-06
-3.04590239040644e-05
2.26433066375499e-06
-2.56874586796715e-05
-2.25902634594499e-05
-1.5531106615404e-05
-1.57577835002067e-05
-2.38257369414917e-05
-2.16906119002901e-05
-3.35089902969567e-05
-2.43029232735117e-05
-3.07317475084173e-05
-1.69015022849465e-05
-2.54924752331128e-05
-2.4857896473701e-05
-1.79271825608022e-05
-1.25790257463243e-05
-9.90463427245721e-06
-8.51650369281065e-06
-1.61830749377817e-05
-1.3041295828158e-05
-3.65807660201614e-05
-2.9346777768964e-05
-6.40711496885529e-06
-1.22947505228101e-05
-3.69374175512956e-05
-7.65125450111602e-06
-2.82707340574292e-05
-2.74251030133799e-05
-1.43549326246277e-05
-2.82300742055792e-05
-3.19332754450972e-05
-2.06428432636616e-05
-3.4041577162384e-05
-1.78746328050734e-05
-1.66127764649199e-05
-7.67263066562826e-06
-1.04178872671965e-05
-1.76062403792704e-05
-4.71106694503056e-06
-4.77109508790621e-06
-2.86068542792391e-05
-3.95817075824797e-05
-2.8742436595093e-05
-4.30270623284029e-06
-4.03172431448426e-05
-5.06739193323522e-06
-9.84869510685278e-06
-6.08216238267314e-07
-2.59439666512648e-05
-1.84935439110694e-05
-1.00593393344319e-05
-3.55773491288714e-05
-1.62110485252868e-05
-2.17332370307422e-05
-7.16731359809513e-06
-2.19056141339953e-05
-1.94021780787152e-05
-3.67049084659079e-05
-3.44087580263509e-05
-9.53653156440446e-06
-1.01033584339794e-05
-1.62292512326039e-05
-1.25973956456318e-05
-1.67218374235827e-05
-2.52039159939346e-05
-2.89711303614206e-05
-3.4812123494992e-05
-5.18317605183276e-05
-1.53500161667183e-05
-3.23893293505131e-05
4.1266159676197e-06
-3.52248891423962e-05
-1.81891341036969e-05
-4.79980105536884e-06
-3.31549979824851e-05
-3.55675761013737e-05
-3.06420859600641e-05
-2.85704090107825e-05
-2.07673619921735e-05
-3.68503866040383e-05
-2.2483771369561e-05
-1.76813279613217e-05
-6.32165850736452e-06
-1.82109296205601e-05
-3.14736747081075e-05
-1.41028774011983e-05
-2.13576067174631e-05
-2.57139769465923e-05
-3.36018515674106e-05
-2.22922225260964e-05
-4.36882529554594e-05
-7.63453138576288e-06
-9.07218338939161e-06
-2.07565864554339e-05
-2.21705057357168e-05
-1.93158738968371e-05
-1.61695670726277e-05
-3.29229285815816e-05
-3.61689190285254e-05
8.56907867392669e-06
-1.39327549782312e-05
-4.1142378479651e-05
-2.68660762624426e-05
-4.11327989674777e-05
8.28391698779773e-06
-1.24777256091796e-05
-2.7772098135119e-05
-3.89719594091138e-06
-2.12754520372221e-05
-9.87750039740571e-06
-1.07082146379302e-05
-8.43090629231303e-06
-3.15862893267626e-05
-1.80220843867118e-05
-2.42740332140042e-05
2.12051199512458e-06
-2.01201890585374e-05
-2.29296497873074e-05
-5.78178471321638e-06
-2.25360056376649e-05
-3.61323435598595e-05
-1.85628832602573e-05
-3.134240397758e-05
-1.83281118794777e-05
-8.16335670581293e-06
-2.58056168383031e-05
-2.79916714346916e-05
-3.79724674637681e-05
-7.38620349277639e-06
-2.07404206373275e-05
-3.78811213319645e-05
-2.09343815200824e-05
-1.74365940340055e-05
1.04194224921383e-05
-2.72920644759664e-05
-1.40627267000951e-05
-1.69306510056928e-05
-3.40764536274292e-05
-2.31757070281799e-05
-3.3887475766942e-06
-1.62690362449203e-05
-3.02665192586762e-05
-3.57783898735056e-05
-3.06257653681061e-05
-5.58062997539216e-06
-2.19009441611643e-05
-4.02851665138791e-05
-1.66751500882952e-05
-1.16159798907315e-05
-2.06587868463724e-05
-2.11371991925014e-05
-1.92892716544736e-05
-2.92590951129613e-05
-3.03835763020969e-05
-2.86595562822149e-05
-1.91948883621671e-05
-2.28592974040249e-05
-3.59101672320974e-05
-3.63252700302857e-06
-2.44973137872358e-05
-2.26289512912396e-05
-1.03197878961636e-05
-2.90809634960618e-05
-4.05456513516278e-05
-2.57494289298197e-05
-3.35308588387301e-05
-1.50670529670318e-05
-3.80781866654103e-05
-4.23011767864368e-05
-1.52233604001795e-05
-9.35894502810795e-06
-3.37354794609169e-05
-3.4540554083782e-05
-2.07739344463277e-05
-2.58430643146675e-05
-2.89641342642578e-05
-3.27497673944134e-05
-2.51788854379881e-05
-2.64068805947161e-05
-2.07906101779108e-05
-1.91168573487113e-06
-2.33116076010589e-05
-2.92317750483985e-05
-3.6672618997095e-05
2.29611153014051e-06
-4.20744415942751e-05
-1.93284080070569e-05
-4.21768059082219e-05
-2.91878403305914e-05
-4.25605137797953e-05
-3.94986203810537e-05
-4.03136962694948e-05
-2.46462619836013e-05
-1.52421882665935e-06
-2.34820766120326e-05
-3.59160812638866e-05
-1.59253674522041e-05
-2.90013105949322e-05
-3.20300012352393e-06
-1.53684844237078e-05
-1.62698570284962e-05
-2.51220114305531e-06
-3.59433026411424e-05
-2.55429845326717e-05
-2.59793697328798e-05
-1.0153162436565e-05
-2.37598745286169e-05
-3.08835254221581e-06
-7.27108749979251e-06
-3.16750988890743e-05
-3.32848454160933e-06
-1.24532287033469e-05
-3.10706060194147e-05
-1.98492534310593e-05
-3.0237699662911e-05
-1.5254632565802e-05
-1.51345207579788e-05
-2.33243071871783e-06
-2.74969583812424e-05
-3.29640332419116e-05
-1.19404902464955e-05
1.78841828088848e-06
-4.51802048806498e-05
-2.89103133707733e-05
-1.95085739341613e-05
-1.87429690596422e-05
-1.93819766803205e-05
-5.68881573118144e-07
-5.43947649139585e-06
-1.10061829666984e-05
-2.28534344766109e-05
-1.20111320891748e-05
-4.36560103939893e-06
-1.50685222409166e-05
-2.8095197811872e-05
1.25887696965961e-05
3.24220724554376e-06
-2.71925773545773e-05
-1.10410366037037e-05
-2.98565597494647e-05
-1.76144252347589e-05
9.40550935350455e-06
-1.85636382204504e-05
-1.68725957886776e-05
-4.70639853030963e-06
-6.93081678731506e-06
-3.0693970889356e-05
-7.99035702453094e-06
-2.13335372348022e-05
-2.40584314289912e-05
-1.69499928082078e-05
-2.44831017936294e-05
-1.08645859017718e-05
-1.96922874967861e-05
-1.49134529630534e-05
-2.5611089832311e-05
-2.6732821720618e-05
-3.08576107526934e-05
-1.16794598746154e-05
-2.76156975275277e-05
-1.14176168764672e-05
1.2999104013341e-05
-1.28149203518814e-05
-2.45780479949382e-05
-2.64934924334315e-05
-2.98272396781845e-05
-4.8394333007387e-06
-2.44777833019485e-05
-1.4836174412921e-05
-1.07406983802429e-05
-6.16072041426431e-06
2.42975994907192e-06
-3.40995780436466e-05
-1.30140892282881e-06
-1.67041981712096e-05
-2.53554056111443e-05
-5.2769137123662e-05
-3.82471678018702e-05
-3.72722438431914e-05
-3.08237726025078e-05
-1.49970799485422e-05
-1.84579997863525e-05
-2.28902822028001e-05
-8.54440621236815e-06
-1.03175766623083e-05
-1.88311462426088e-05
-1.94268311488206e-05
-2.07240160941573e-05
-4.22757590684415e-05
-4.18348988302377e-05
-2.38058752039769e-05
-2.50379567799965e-05
-3.85207004952022e-05
-1.31312785750935e-05
-2.14092241826437e-05
-5.34481548882223e-07
-3.51001503682816e-05
-2.5440631455116e-05
-1.68117549506823e-05
-3.44394547976651e-05
-3.34603315804722e-05
-2.58885796043795e-05
-2.96159680854805e-05
-1.78381207073427e-05
-2.55604960655195e-05
-1.97822626240502e-05
-9.89561103215654e-06
-3.9636796148694e-05
-2.22812171849187e-05
-3.02122675316603e-05
-7.90370843314514e-06
-2.3520702104147e-05
-1.7039680122117e-05
-2.94908818833334e-05
-2.06206303312518e-06
-4.03468154904246e-05
-2.09620402492801e-06
-2.0755065475586e-05
-1.08320449232703e-05
-3.25779368931399e-05
-1.69546896109211e-05
-3.37987575513112e-05
-1.79358424328196e-05
-2.76516370328357e-05
-2.67228023059648e-05
2.48749861988597e-06
-6.55059082440235e-06
-4.06431745594862e-05
-5.15065788060482e-05
-1.06596364786563e-05
-2.36299200656333e-05
-5.64055539349126e-06
-2.20120754636031e-05
-3.28244461628281e-05
9.12578323400984e-06
-6.50689317550757e-05
-1.18046551596604e-05
-4.07801330685602e-05
-3.1756282963033e-05
-1.18044609978916e-05
-1.36444587157479e-05
-3.41197882261638e-05
-6.5697376313747e-06
-1.86324864259899e-07
-1.42730731404903e-05
-4.52615888668946e-05
-1.19056746439372e-05
-5.42498176434213e-05
-3.68493236135937e-05
-1.84029056427995e-05
-2.05667151325366e-05
-1.96177914198882e-05
-1.61461853402367e-05
-1.41912637285711e-05
-3.49396006956528e-05
-4.0682296068636e-05
-2.82379508120548e-05
-3.82211650091965e-05
-2.36796202229954e-05
-2.02852972528059e-05
-3.22426702530024e-05
2.36060180542322e-06
-1.83431625106898e-05
-4.19853071510833e-05
-1.45539718824483e-05
-1.28798880841287e-05
-2.18723941650147e-05
-1.3256210236123e-05
-1.19407816910525e-05
-3.11119793734339e-05
-2.15750510138035e-05
-2.37951290855319e-05
-1.57185083175422e-05
-2.04130414132048e-05
-4.08237407260124e-05
-3.0148139259699e-05
-1.92334762947255e-05
-2.71197425849581e-05
-2.6692658276882e-05
-3.38482945058909e-05
-2.68877966315831e-05
1.40738386927389e-06
-1.86845235825106e-05
-1.75198853131399e-05
-3.939894808961e-06
-2.30029322725225e-05
-2.76739863415404e-05
-6.15179623251801e-06
-1.40284500190542e-05
5.74873952103423e-06
-4.20928045888924e-05
4.10434527137303e-06
-2.18461153856155e-05
-4.39848005890784e-05
-5.23458072653236e-05
-2.53465141747186e-06
-9.87217417488434e-06
-3.13778888786071e-05
-9.835787872721e-06
-1.66855241936683e-05
-4.11965363804211e-05
-1.89362517453101e-05
1.01077998529627e-05
-2.44803014281646e-05
-2.62943617713344e-05
-1.58574935852964e-05
-2.92961309596191e-06
-1.34165378859855e-05
-2.23714246737322e-05
-2.98004323874194e-05
-3.24353345818314e-06
-1.47979415513824e-05
-3.2257845690155e-05
-2.32692887892337e-05
-2.07728931020625e-05
-2.37657973977033e-05
-2.16273032350832e-05
-2.45227853860514e-05
-2.16772750791018e-05
-1.84115258090555e-05
-3.55861711207765e-05
-2.2208802348316e-05
-1.15815070150101e-05
-3.7634881618678e-05
-1.55303667750825e-05
-2.48012438531501e-05
-1.88165936714262e-05
-2.40055440180002e-05
-5.4591268786584e-06
-3.09692899017098e-05
-2.67141274422215e-05
-2.02739476533442e-05
-1.73808881261689e-05
