# Supplementary material for: Research on computational propagation and identification of mine microseismic signals based on deep learning
Source: PLoS One. 2025 Oct 22;20(10):e0334641. doi: 10.1371/journal.pone.0334641 (PMC12543183; doi:10.1371/journal.pone.0334641)
Supplement: S3 Data — (ZIP) [file pone.0334641.s003.zip › 000100500002892.xlsx_0.txt_24.txt.txt]

-1.30777108644948e-05
-7.79510210740565e-06
-2.12071878041323e-05
-1.94292357716985e-05
-2.7582824387688e-05
-2.15609088779772e-05
-2.43123776457053e-05
-2.16839229806654e-05
-6.17213151323e-06
-2.29477675625875e-05
-2.9100773019239e-05
-1.5739459404856e-05
-1.26870729778053e-05
-2.43224047434409e-05
-1.25654405082184e-05
-2.49316855015544e-05
-1.35214308211086e-05
-1.09715905681083e-05
-3.57348987476815e-05
-2.64278585016835e-05
-1.31640132617457e-05
-4.50137917374819e-05
-2.44680051837545e-05
-2.14272471887754e-05
-1.92658301912666e-05
-2.37601392348751e-05
-2.37678181006832e-05
-1.79243320391342e-06
-3.00670852298443e-06
-1.52666310519888e-06
-1.80116448133754e-05
-3.14822545554511e-05
-2.11650240191087e-05
-7.65653154558789e-06
-3.06997558996149e-05
-2.55472954906692e-05
-1.47669294862192e-05
-7.66280378071331e-06
-3.17451077613628e-05
-2.08747079637879e-05
-2.80734251546719e-05
-1.86173535808613e-05
-2.12862780044897e-05
-2.9024800317656e-05
-1.9164425213594e-05
-3.43853479178441e-05
-4.005288535223e-06
-2.29662921690936e-05
-1.56678196570682e-05
-2.91688139973287e-05
-2.22489086407465e-05
-2.84363363797365e-05
-2.41484184378599e-05
-7.0251574108907e-07
-1.02157556913161e-05
-2.16446869223967e-05
1.00672483375732e-05
-2.13445767999283e-05
-3.20870585737937e-05
-1.46624276165057e-05
-2.0037273880162e-05
-3.55812902459538e-05
-1.09213056098723e-05
-2.87877039924784e-05
-2.2480457322012e-05
-3.3365529039762e-05
-2.22260492134688e-05
-1.16224282104589e-05
-3.41280023112643e-05
2.44509485773874e-06
-2.05366300520113e-05
-1.69601262076605e-05
-1.50227747317118e-05
-1.0925235700418e-05
-1.73136074527128e-05
-2.61615136260429e-05
-2.2267843033682e-05
-1.06396681180571e-05
-2.60515924171051e-05
-1.94242364424344e-05
-1.90991876204462e-05
-1.46529411481462e-05
-2.93832313606567e-05
-1.6142589745341e-06
-1.82463335783294e-05
-1.26138885078413e-05
-6.30550897249607e-06
-3.25022212923207e-05
-3.7202656992354e-05
-4.41961132975471e-05
-1.98216609594897e-05
-1.48451227386004e-05
-4.58257492340309e-05
-3.72059231783449e-05
-2.5975994352763e-05
6.00853465341557e-07
-1.02674681682596e-05
-2.21493627662325e-05
-2.61178547294449e-05
-4.04149446275673e-05
-5.32143871974731e-06
-1.2149387963502e-05
-3.59602372665485e-05
-1.06751808878245e-05
-1.0581775926006e-05
-9.85774245532029e-06
-8.40119603598808e-06
-3.15378023010174e-05
-2.02982848990247e-05
2.18733316864867e-06
-1.98270962074711e-05
3.42099045046256e-06
-3.77764454027125e-05
-2.84935387820695e-05
-7.51516167788507e-06
-2.25147365116302e-05
-1.50454647241614e-05
-1.68294875977487e-05
-2.93273130881078e-05
-7.65798766530282e-06
-1.30811580667245e-05
4.49199483328022e-06
-1.38978300751604e-06
-1.57368345470726e-05
-2.696467053092e-05
-1.53320932932246e-05
-1.54654604117305e-05
-1.97232763220172e-05
-2.04599897542168e-05
-3.98340825951457e-05
-3.14258256297227e-05
-1.06220422576155e-05
-1.05998872334677e-05
-4.45220989063864e-06
-1.73696732848868e-05
-1.14708811375284e-05
-1.31204330290527e-07
-2.33675787799761e-05
-1.86482456040598e-05
1.75655174399858e-06
-1.19079808724364e-05
-1.66203693459896e-05
-1.85182639880034e-05
-1.43081792028041e-05
-3.14170829524232e-05
-7.90457660432902e-06
-1.25617878735465e-05
-1.94391546356188e-05
-2.26967497293205e-05
-2.96075785356059e-05
-2.79617155073091e-05
-3.4180799765837e-05
-2.49852886748076e-05
-1.75601429770723e-05
-5.29813398804221e-06
-1.89016768067761e-05
-2.14847854552575e-05
-1.79986423041149e-05
-4.98461997123036e-06
-2.55795376341629e-05
-1.28083135272936e-05
-3.25242055654111e-05
-2.12430249442214e-05
-3.2440550607268e-06
-2.20120610533469e-05
-2.6316511525184e-05
-1.42665389739762e-05
-2.96092735123283e-05
-2.77152943432794e-05
-5.58259438815269e-06
-6.91008150643658e-06
-3.65753171761739e-05
-1.86102622263242e-05
-2.41904821394324e-05
-9.57241747972778e-06
-1.70703781643525e-05
-2.91993718204621e-06
-1.31270889460604e-05
-3.50599618524284e-06
-1.18323664735081e-05
-2.39842382162702e-05
-1.15543677550831e-05
-3.98391050163021e-06
-3.59959827243608e-05
-1.50017210058791e-05
-3.73369244433429e-05
-2.34234405056729e-05
-2.10353491518726e-05
-3.34166110846546e-05
-2.05597665151462e-05
-2.21754380832155e-05
-3.30742128491369e-05
-2.67572418496807e-05
-3.21555354532713e-05
-8.84020219132229e-06
-2.29986039620046e-05
-1.0612601157928e-05
-1.41397637702928e-05
-3.86498569652087e-05
-4.0978685168889e-06
-2.23246028182094e-05
-4.53536764694636e-05
-1.21348548455623e-05
3.86446367436551e-06
-2.80447702444354e-05
1.73524629738187e-06
-1.41388486521007e-05
-3.55202065002974e-05
-1.68098475443369e-05
-4.60580270598022e-05
-1.59727775300208e-05
-2.42781765322045e-05
-1.60715172865528e-05
-3.596633737246e-05
-2.41519336603764e-05
-1.44539555147608e-05
-1.80842736943023e-05
-1.96128046609014e-05
-2.42465165640674e-05
-2.04465246424566e-05
-1.4604438970843e-05
-1.38812244735395e-05
-1.30193108438432e-05
-1.29513961767644e-05
-1.26328631617502e-05
-4.15007737807932e-06
4.66582666738461e-07
-3.17891850079661e-06
-2.87029111576559e-05
-2.58710453086536e-05
-7.92808067925493e-06
-1.93373556723958e-05
3.22745216190774e-06
-1.69749083454448e-05
-1.39709334967431e-05
-1.6378585355762e-05
-3.37455652232334e-05
-6.1359823732996e-06
-1.1511202844833e-05
6.83538073051218e-07
-2.88114796200005e-05
-1.45911379828969e-05
-3.62962652106307e-05
-2.46880784063582e-05
-7.9126444462616e-06
-1.88692473607987e-05
-2.08542192858432e-05
-2.53995574961976e-05
-6.10247299089694e-06
-3.17018623325668e-05
-1.63070880642355e-05
-3.30536036891425e-05
-2.49059371307418e-05
-3.20560369016154e-06
-5.51005675454198e-06
-3.10814798549421e-06
-1.74972744608791e-05
-1.93604909173104e-05
-1.07806281544691e-05
-1.63274140313019e-05
-1.7653700018043e-05
-2.60725940038261e-05
-1.58787910363613e-05
-4.63951772221728e-05
-1.53304606423866e-05
-1.61919908389819e-05
-5.51813632111671e-06
-1.27438109284491e-05
7.82016466401815e-06
-1.01006750475087e-05
-1.56357271640503e-05
-1.44775211065227e-05
-2.69725463637443e-05
-2.65135698628362e-05
-1.48025911326174e-05
-8.74550221655577e-06
-3.07681641253757e-05
-2.02367628486442e-05
-1.95633978083934e-05
-2.56068668495647e-05
-1.93643534452911e-05
-2.01803408527192e-05
-1.40213848166538e-05
-2.65206326669453e-05
-9.76018595280125e-06
-2.96296371670635e-05
2.85442885369835e-07
-1.94671266334836e-05
-8.14370088338856e-06
-2.99470267010449e-05
-1.78892348624309e-05
-2.61532857429749e-05
-3.18194864083899e-05
1.04049292623641e-07
1.40783922155546e-05
-1.34427040552472e-05
-2.06333081302476e-05
-5.87470153515857e-06
-1.2341497874469e-05
-1.78232425229783e-05
-5.78413888101785e-06
6.72158530562487e-06
-1.67725182884278e-05
1.70712353111718e-06
-2.06886371846792e-05
-2.49844467043038e-05
-4.73570560492994e-06
-6.79497793006506e-06
-2.42796772838352e-05
-4.2643821708818e-06
-5.00889324959664e-05
-3.18609314815753e-05
-2.22769002551379e-05
-3.10891779865504e-05
-3.0872887154748e-05
-2.91171855453915e-05
-1.23629204386553e-06
-3.62428454566507e-05
-2.49938143878994e-05
-1.6864950852162e-05
-1.51892248361403e-05
-2.94467337685161e-05
-6.66455009279441e-06
-1.15956204680659e-05
-1.40386216995097e-05
-2.15739423831909e-05
-1.84123296390764e-05
1.13483344644378e-06
-3.44092741110819e-05
-1.73093364357928e-05
-1.19060158014012e-05
-3.51288819848235e-05
-1.74843399268975e-05
-1.48569228136503e-05
-2.84591582395617e-05
-3.02588802768646e-05
-2.1144654901954e-05
-1.20562269321098e-05
-2.34321151788627e-05
-1.45085982502276e-05
-7.5395062756174e-06
-1.68786743231014e-06
-1.79000570052375e-05
-1.91333024752776e-05
-2.97851320345522e-05
-9.16190205715321e-06
-1.87627043632772e-05
-1.31719457605454e-05
-2.80385641249813e-05
-9.48772595349682e-06
-3.94999496134188e-06
-1.64272406890111e-05
-2.76358759989189e-06
-2.79943620698321e-05
-2.87130111691416e-05
-7.94724008914991e-06
-6.66911728692926e-06
-5.16804447797723e-06
-9.76596468615339e-06
-1.90341508546297e-05
-1.54919055765733e-05
-3.28888652745472e-06
-9.66029269778433e-06
-3.78779894392265e-05
-1.48041808864473e-05
-3.14360072100837e-05
-2.08220353155479e-05
5.49513665820133e-06
-2.3939515393001e-05
-2.05520555868071e-05
-1.55092733086644e-05
-1.97445412018542e-05
-1.34648483711714e-05
-3.25658182180386e-05
-1.28540013424885e-05
-3.66684900544472e-05
-1.19782555391467e-05
-2.25651033369838e-05
-4.45967136954962e-05
-7.58106323896823e-06
-6.22300390331499e-06
-7.77545598484219e-06
-1.50247069732685e-05
-2.9971372017737e-05
-3.10112371855254e-05
-2.65973677284023e-05
-3.04598565132153e-05
-1.31996368194749e-05
-3.0514550600005e-05
-3.05709873155095e-05
-1.99787788091439e-05
-4.25802177044718e-05
-2.39871909989288e-05
-1.35044206407594e-05
-9.3617447148788e-06
-1.27988560294153e-05
-1.55164583870501e-05
-1.2325127841149e-05
-2.14221508030541e-05
-2.23694815704902e-05
-1.75093782799276e-05
-2.15367669535872e-05
-2.38395458491904e-05
-2.10116383179111e-05
-1.20973709617818e-05
-1.52684950061308e-05
-1.42658663082791e-05
-1.70023005132318e-05
-1.72898370178033e-05
-1.73471358217093e-05
-2.15368993412476e-05
-1.50512248357958e-05
-2.54302583862787e-05
-8.35679981485492e-06
-2.99157510883988e-05
-9.57405859228803e-06
-3.66966794006138e-05
-1.06401067110442e-05
-1.48568412334245e-05
-1.47083608776162e-05
1.60247917806935e-07
-1.49313416776777e-05
-2.1889532923826e-05
-1.4373737725476e-05
-2.15868589389032e-05
-2.28761244012902e-05
-2.04177911711805e-05
1.88361559520792e-05
-1.24774629655388e-05
-1.98097304352801e-05
-3.96069931380474e-05
-2.90487521807906e-05
-8.03873400710066e-06
-1.90009007364792e-05
-2.75808385397602e-05
-2.65950937138172e-05
-1.3696290318716e-05
-5.51292354411405e-06
-2.76839149866651e-05
-3.21226977458948e-05
7.7133100456442e-07
-1.36543695175823e-05
-1.76613707583604e-05
-1.18479700402823e-05
-2.33582279380992e-05
-1.46123358528296e-05
-2.27227157218861e-05
-3.85504220852478e-05
-2.0736271525001e-05
-3.09933484878141e-05
-3.95942606571146e-05
-2.03712095210668e-05
-1.50003367569781e-05
-1.95907517424347e-05
-1.77978353828e-05
-4.79015370236157e-06
-3.44860077997947e-05
-2.208310894664e-05
-2.84373535031339e-05
-3.08683765512107e-05
-2.75619305972742e-05
-2.90433561302109e-05
-3.9639151174348e-06
-3.33411426960033e-05
-9.80633209658658e-06
-1.38071040653412e-05
-1.05452521384191e-05
-2.29630778763723e-05
-1.366388907454e-06
-1.06524638484006e-05
-7.56377624261474e-06
-3.62388416512819e-05
6.22985248939056e-06
-1.44446426477252e-05
-1.29316267206286e-05
-7.8476934793561e-06
-2.5108773184348e-05
-1.67849781594808e-05
-2.55550242871059e-05
-2.51619113637449e-05
-1.04268524266951e-05
-8.48568460724893e-06
-1.16540224465267e-05
-1.21255678232316e-05
-1.71633766916142e-05
-1.93517191355749e-05
-2.43312106452185e-05
-1.87090196471751e-05
-1.32498644009029e-05
-1.45252634914851e-05
-2.4084590256618e-05
-1.21495317294636e-05
-3.38806032899306e-06
-2.96603607538053e-05
-2.47658749672916e-05
-2.16400993367709e-05
5.63452822470003e-06
-1.48620424378522e-05
-1.92367004317974e-05
-2.2252451081862e-05
-2.97790954069216e-05
-1.55479804875962e-05
-1.84651740570087e-05
-2.00124113384962e-05
-2.12901664966182e-05
-3.05638522223434e-05
-2.07166780997583e-05
-2.64927510930357e-05
6.17780381581477e-06
-2.16504531641711e-05
-2.13357764651946e-05
-3.18279087216039e-05
6.29343416794276e-07
-2.86003762195146e-05
-5.53837356793791e-06
-1.11442871746251e-05
-3.10573013713081e-05
-2.43944763985176e-05
-3.91511775373359e-05
-2.63342893331862e-05
-2.84239601875431e-05
-1.30756319521952e-05
-4.98612920600265e-06
-2.33573158240974e-05
-3.87624360887613e-05
-1.42199592882039e-05
-3.03973273492466e-05
-3.47643157651474e-06
-3.50597961161368e-06
-3.15233716182905e-05
-2.57079271297914e-05
-1.06107718656536e-05
-2.06347344011882e-05
-1.4924319107959e-05
-2.69796082302103e-05
-1.31106914274949e-05
-8.95584322102332e-06
-2.47099548610858e-05
-3.38577346073746e-05
-2.46025252638648e-05
-1.94699995127573e-05
-2.55985881363346e-05
-1.29141808885166e-05
-2.34961886234914e-05
-1.47195657982081e-05
-2.43662039109182e-05
-6.42212793349578e-06
1.64476004670144e-06
-1.81510343912224e-05
-1.65814823775292e-05
-2.30169131187115e-05
-9.67929962133076e-06
-9.37718914162167e-06
-3.56108294212742e-05
-1.349722779823e-05
-1.91908407616453e-05
-1.44438472003361e-05
-1.7562655433233e-05
-2.91476009777732e-05
-2.03638154613921e-05
-8.5550875889806e-06
-2.77662574620757e-05
-1.04526419731101e-05
-2.02270043458569e-05
-1.93434051692662e-05
-1.51413709095962e-05
-1.97317817364485e-05
-1.45786736406509e-05
-1.93487220278099e-05
-2.64169833759339e-05
-9.98402260230594e-07
-5.53804779219192e-06
-2.85558965529667e-05
-8.12328355894749e-06
-6.59436960131531e-06
-1.29286464616755e-05
-3.48972001361638e-06
-1.30974262034093e-06
-8.89940417535105e-06
-1.54001564574193e-05
-2.68242265659246e-05
-6.86930417337104e-06
-3.23524221859701e-05
-1.59866294088878e-05
-7.99352517965636e-06
-7.39522406405284e-06
-2.12565961979898e-05
-3.76645164687247e-05
-1.30326754397986e-06
-1.63052612485043e-05
-8.14228133992309e-06
-9.49076227723563e-06
-3.13313417405459e-05
-3.0650112290434e-05
-3.76001948934476e-05
-2.58848402971512e-05
-4.20471593920519e-05
-2.66037289212811e-05
-2.96602489631497e-05
-1.54578602000294e-05
-3.35316642895279e-05
-1.96156847982283e-05
-3.57552369553941e-05
-3.82087076702131e-05
-2.08164687753407e-05
-3.84956469134861e-05
-2.59984646956386e-05
-3.33975519217232e-05
-2.06558244375714e-05
-1.56990980202088e-05
-2.55486880392548e-05
-3.58055601938202e-05
-8.02042894796327e-06
-2.42865064404781e-05
-2.12295577354349e-06
-1.14904021669187e-05
-3.47776820155253e-05
-3.16475126110632e-05
-1.23021143096405e-05
-2.22952573391823e-05
-1.43872833113799e-05
-1.9939667521649e-05
-3.1573735328469e-05
-2.15921242560934e-05
-3.55311376848756e-05
-1.95711646632877e-05
1.4928924489009e-06
-2.11265109554609e-05
-1.31153285183186e-05
-2.76460104105272e-05
-1.55340999084981e-05
-3.34982927551255e-05
-2.99265952856379e-05
-6.05472906036504e-06
-2.09845990488371e-05
-2.33534276790336e-05
-1.54827989370548e-05
-2.45465971650183e-05
-1.43801369674312e-05
-8.98625664618939e-06
-2.51129951877332e-05
-3.28179031539773e-05
-1.98955126220856e-05
-3.48217593335317e-05
-1.8362316546007e-05
-2.07225678904904e-05
-2.98801625357415e-05
1.00661982754791e-05
-3.03668014611823e-05
-1.80754278647629e-05
-1.02062705363786e-05
-1.97764363498848e-05
-8.92108096560989e-06
-2.36500071958115e-05
-2.53569337053485e-05
-3.42886034865694e-05
-3.03944331787097e-05
-3.55255888672575e-05
-3.0407367902004e-05
-6.47902352756611e-06
-1.65737555341851e-05
-1.24576152978036e-05
-6.38442369199091e-06
-1.27820117491839e-05
-2.67312651003491e-05
-2.36028075724573e-05
-2.36369773981989e-05
-1.58679271364461e-05
-1.43802093290049e-05
-1.90323565039743e-05
-1.16715218454539e-05
3.1638095347434e-06
1.96457686898152e-05
-1.32969172168419e-05
1.28052731355912e-06
-3.26037271734004e-05
-1.3884138775966e-05
-5.94825666326065e-06
-3.84596465457512e-05
-1.60081983791469e-06
1.44378486629117e-05
-5.79951672213145e-06
-3.99192570798723e-05
-1.8799528997837e-05
-1.09482130174442e-05
-2.19651589915699e-05
-2.21294550339977e-07
-9.18599351129232e-06
-3.35524821761826e-05
-3.39327872847506e-05
-2.63616044321879e-05
-2.51380575341499e-05
-2.32759253412114e-05
-8.89375065834666e-06
-2.84693806150987e-05
-1.22874711069201e-05
1.19487929411075e-06
-2.79002726890129e-05
-2.03273304445631e-05
-2.45303045159282e-05
-3.20242051725404e-05
-2.63927567539833e-05
-3.24511077644151e-05
-3.46364424125925e-05
-2.6969363124887e-05
-1.62130769836241e-05
-1.2959094445016e-05
-2.38378847797059e-05
-2.54779038481262e-05
-1.80113636051918e-05
-1.57291264326876e-05
-1.31602041130221e-05
-1.36182730579454e-05
-2.36422369660213e-05
-1.35515600259628e-05
-1.43405874296123e-05
-2.46157485522467e-05
-2.28501420796391e-05
-2.05883162534175e-05
-2.5971780867393e-05
-4.06194099465013e-06
-3.05983845648778e-05
-2.03465418834785e-05
-1.55432744692447e-05
-1.46177401186224e-05
-2.97172403196514e-05
-2.05878705802588e-05
-4.56497237842126e-05
-2.15401588146533e-05
-2.25570091524362e-05
-1.44063639843976e-05
-5.73417124492488e-06
-2.05543747560207e-05
-3.56858627516391e-05
-3.16351676918655e-05
-2.30533315933986e-05
-1.47182066792416e-05
-5.83335356142019e-06
-2.32307922088412e-05
-1.00959445698716e-05
-1.14503309761883e-05
-1.8313696445176e-05
-1.88249115997896e-05
-7.10083280860216e-06
-1.10355823527966e-05
-1.65953587817237e-05
-2.30734781464878e-05
-3.21211610138918e-05
-1.99026675413959e-05
-2.04112405528957e-05
-8.06667865666352e-06
-4.25555240362434e-05
-4.20281016801011e-06
-2.52773364620642e-05
-1.61029979907677e-05
-9.41975580540638e-06
-2.58701132394617e-05
-1.73997379716748e-05
-2.08342122282142e-05
-5.95675942426674e-06
-5.26130809874369e-06
-2.90325343944647e-05
-3.40332650088436e-05
-1.08069556702071e-05
-1.0162388868172e-05
-1.08217726824716e-05
-1.86995021410369e-05
-1.30986289355562e-05
-3.70100469437104e-05
-2.51205878171239e-05
-2.60788038221241e-05
-2.04971255116903e-05
-3.39381150493243e-05
-8.64233857533076e-06
-2.75799223481244e-05
-1.66104911190445e-05
-8.26492800061543e-06
-2.17087909610159e-05
-8.58058389691167e-06
-2.44224563606384e-05
-3.62893567166769e-05
2.78601708927843e-06
-8.95073071522155e-07
-1.26187093790654e-05
-8.70904678004311e-06
-3.91757573456363e-05
-2.31450869394066e-05
-1.5924728413042e-05
-1.14541554038774e-05
-2.82346429362579e-05
-2.2173104752522e-05
-2.56946338625361e-05
-2.28933923450888e-05
-1.65633066129813e-05
-2.32419033600029e-05
-2.82070082671329e-05
-1.280823856005e-05
-1.39743462600787e-05
-6.51248428188917e-06
-3.40371251575255e-06
-1.40583212187939e-05
-3.44719954924434e-05
-1.9267899443468e-05
-4.41864228818754e-05
-1.30358489983574e-05
-7.24215307404351e-06
-1.7789084702238e-05
3.26167238756952e-06
-1.12967064890017e-05
-2.48201068360089e-05
-4.4533875204448e-05
-8.98794619534027e-06
-3.58650414898173e-07
-1.57242407663211e-05
-1.71020639426388e-05
-2.10884131565191e-05
-1.26548422355079e-05
-2.76227212668782e-05
-3.02887033033967e-05
-2.80288709758307e-05
-1.02430956108471e-05
-1.42591567423655e-06
-1.9640497709053e-05
-2.58028207343338e-05
-3.23118764914231e-05
-6.18776601206081e-06
-1.88886253125675e-05
-1.63514310308381e-05
-7.63252627988603e-06
-1.3438762544931e-05
-6.0326811792009e-06
-3.51370846848096e-05
-1.46687956637204e-05
-2.82589734840563e-05
-1.47419901261294e-05
-2.53794748773999e-05
-6.54902305462066e-06
-4.59372918953014e-06
-1.22904532059711e-05
-2.03837524726965e-05
-6.84234429206708e-06
-1.7263738773365e-05
-1.21114106294425e-05
-1.51007758621544e-05
-3.63638958287767e-05
-2.48072562209671e-05
-1.26164429003115e-05
7.3407990918095e-06
-7.16180239925582e-06
-4.69655865774278e-06
-1.38380225372742e-05
-8.82854659300388e-06
-6.50735584276261e-06
2.52023048843149e-06
-2.05714530028455e-05
-3.81171161336485e-05
-8.10783575509402e-06
-1.59463462892991e-05
-2.01331440443434e-05
-6.17281978074112e-06
-2.00385402746963e-05
-3.2287554315979e-05
-2.75821624823691e-05
-2.45252973790983e-05
-3.7753972739753e-05
-1.23941359699235e-05
-1.95406837151069e-05
-1.9482240062609e-05
-2.82207099262054e-05
-2.58983796883436e-05
-1.90257582133328e-05
-1.93531768774737e-05
-4.14296676367255e-05
-2.81317448233147e-05
-1.43202518530522e-05
-9.77688476826379e-06
-1.57884463004598e-05
-2.90941111880256e-05
-3.92347501702346e-05
-1.70616389610836e-05
-2.10794645020845e-05
-2.42252028059987e-05
-2.70345019407977e-06
-9.5424111949242e-06
-3.71111821393289e-05
-2.25159936595149e-05
-1.66394956604757e-05
7.94313876123093e-07
-2.64643897499729e-05
-1.12189748921908e-05
-2.127394513103e-05
-2.92487078632981e-05
-1.31052321860802e-05
-1.70184281600934e-05
-2.7314707552937e-05
-2.81844928471097e-05
-3.66028820965978e-05
2.31928735949564e-07
-1.54375068038114e-05
-2.35926299309076e-05
-2.77243089314523e-05
-4.56515989873939e-05
-3.09310904889669e-05
-2.36615015311972e-05
-2.25675279047737e-05
-2.22690080103838e-05
-3.43545625109229e-05
-2.82913585734585e-05
-5.07781809910477e-05
-3.50006032658455e-05
-1.42884695745837e-05
8.89275134162784e-06
-8.72215877784384e-06
-3.60184353974152e-05
-1.53715599275409e-05
-1.96400126356887e-05
-2.15994397732991e-05
-2.43078808015373e-05
-3.13119649480069e-05
-6.77945149947717e-06
-1.89131672362972e-05
-4.66476504841535e-05
-1.33354292198361e-05
-2.41278422163967e-05
-1.25094993555891e-05
-3.3185332805163e-05
-1.76012051281291e-05
-1.72075729653956e-05
-1.75353991035159e-05
1.83500976673308e-07
-2.83012487564965e-05
-6.96303572657263e-06
-1.47348635142298e-05
-2.84293712136827e-05
-1.99599794421915e-05
-5.22997115273534e-06
-2.09176524758548e-05
3.48041781828208e-06
-4.16717227081212e-05
-2.00090981839526e-05
-6.05483998167328e-06
-2.54549601919368e-05
-1.17616882366125e-05
-1.8123841365613e-05
-2.01651552149427e-05
-1.5387028084099e-05
-2.12196183332413e-05
-1.68605897285256e-05
-1.2606013502442e-05
-2.59408613778082e-05
-3.65701200039744e-05
-2.31000744187946e-05
-3.231838952052e-05
-4.5717832511146e-05
-8.37573144449518e-06
-2.34148351481507e-05
-3.24966355807623e-05
-2.22414809777125e-06
-6.1821322181808e-06
-3.11165976617848e-05
-3.47305203965222e-05
-1.03100973511976e-05
-2.55656314130082e-05
-1.56714502081077e-05
-2.06844739986076e-05
-2.12244100257688e-05
-1.65773690925347e-05
-1.60165238245569e-05
-4.45877081542723e-05
-8.41093007025892e-06
-2.09999558589026e-05
-1.35852705722342e-05
-1.96280934362118e-05
-1.18799413392661e-05
-3.04464485956103e-05
-2.30063514749366e-05
-1.57256149431875e-05
-1.49777415546347e-05
4.39241028850357e-06
-2.16030922145636e-05
-2.29385453530543e-05
-1.09682762448112e-05
-1.38332111946019e-05
-2.10309097178828e-05
-2.6041276881717e-05
-7.2901220746921e-07
1.78630985232987e-08
-2.140749817658e-05
-2.04077273516189e-06
-1.15728255814918e-05
-3.27249101820977e-05
-1.91907109901188e-05
-2.0630117675823e-05
-3.87621390025189e-05
-6.20278380235243e-06
-4.48447754529666e-05
-2.30739839192999e-05
-2.76724676202403e-05
-5.66255121324088e-06
-6.60104007349834e-06
-1.75405360400902e-05
-2.25191554313934e-05
-1.16852739271363e-05
-2.83933673943999e-05
-2.08909676473134e-05
-2.08706403161435e-05
-2.409254642771e-05
-2.87220638929292e-05
-3.43607078991448e-05
-2.12750543655003e-05
-7.92649240645013e-06
-1.49249150692063e-05
-2.98148053726357e-05
-2.32451798919369e-05
-5.3701788882399e-06
-8.53849143518135e-06
-1.76681173838979e-05
-5.54242782065624e-06
-2.41253201506833e-05
-1.76918353439577e-05
-2.20257530961265e-05
-1.13128320549795e-05
-1.47445916087864e-05
-8.61980127997937e-06
-3.34624404353197e-05
-3.87214357867331e-05
-1.79507760216257e-06
-2.62545221871574e-05
-1.90047454697917e-05
-2.07399391828398e-05
-2.38385576290719e-05
6.19811282219383e-06
-1.48493924096096e-05
-5.23832098094069e-06
-2.48093620445179e-05
-1.82360223909899e-05
4.30624648594897e-06
-1.33709432051209e-05
-8.84140330921881e-06
3.35396077835786e-06
-1.28886446384997e-05
-2.1309264687899e-05
-1.97527709269241e-05
-1.90162224720985e-05
-8.65088326786357e-06
-2.68581186091291e-05
-3.54927359986436e-05
-7.80668667779973e-06
-2.75314652885269e-05
-2.77096301878575e-05
-1.403305049843e-05
-2.6671426439087e-05
-1.24841663576922e-05
-3.24079115830788e-05
3.05345364541819e-06
-9.05596223810039e-06
-1.22104017701773e-05
-1.84878439307423e-05
-2.20646976781673e-05
-3.61148936259925e-05
-2.34610883098128e-05
-8.46993433700894e-06
3.89174199868349e-06
-1.04425230857307e-05
-1.4659244240022e-05
-2.18963766751341e-05
-2.25888890840942e-05
-2.20490353284725e-05
-2.65639361593987e-05
-1.45889766259177e-05
-1.40164037060757e-05
-2.8709829065257e-06
-1.45494714798026e-05
-1.3947056095094e-06
-2.12197205680731e-05
-9.50066035176432e-06
-2.27352773006983e-05
-1.68784665443962e-05
-2.23789276775731e-05
-1.49514421171567e-05
4.98601276621635e-06
-1.3075506086881e-05
-2.39502768681975e-05
-5.81121201075238e-06
-3.20548695162589e-05
-1.51135450309867e-05
-2.38619237644614e-05
-3.47288149390068e-05
-2.40809129713193e-05
-2.83536354560692e-05
-1.05477956399664e-05
-2.06910175857977e-05
-2.05566331057159e-05
-2.77672162453552e-05
-2.61860263261777e-05
-1.77229840407705e-05
-2.3643082337775e-05
-1.2516421958309e-05
-8.55810168434088e-06
-2.55642086709983e-05
-1.10705490678231e-05
-4.25725727865685e-06
-3.992722764238e-05
3.26987184378367e-06
-1.14007305354128e-05
-6.8780376144637e-06
-2.37237755783052e-05
-5.17404102839375e-07
-1.75736670834205e-05
-1.29421118837889e-05
-2.92375991714746e-05
-8.23208415942937e-06
-1.23673160868949e-05
-2.90186249010396e-05
-2.43378519146383e-05
-2.55467053099483e-05
-4.04901567900947e-06
-2.36047293722037e-06
-3.0615890556283e-05
-5.89101621527564e-06
-2.35998436552288e-05
-1.91584895352464e-05
-3.02683832228071e-05
-1.5896828020251e-05
-1.60984195340924e-05
-1.21802420304157e-05
-3.55219157604195e-05
-1.62326603307185e-05
-9.47925277435811e-06
-1.6087301095633e-05
-1.74784660400475e-05
-2.55632156695298e-05
-4.2312319753192e-05
-1.87134955108239e-05
3.5512538660795e-06
-2.55743127548473e-05
-1.85730774521955e-05
-1.56966054089495e-05
-4.88628020111808e-06
-2.94556834986956e-06
-3.92906579255093e-05
-3.60278614602992e-05
-1.27317015551341e-05
-1.50085769499491e-05
-3.06304768222767e-05
-2.56724544336582e-06
-8.07223168211994e-06
-2.66725896389292e-05
-3.38929587739648e-05
-2.72154520125052e-05
-2.18435829725958e-05
-9.68700267802877e-06
-1.90057282818658e-05
-1.05441507927915e-05
-1.97809573018635e-05
-3.55099495623062e-05
-3.25374651100018e-05
-2.31297921154008e-05
-1.57347048347868e-05
-1.57267083513865e-05
-2.16824868700382e-05
-3.70814087852939e-06
-2.31056601343944e-05
-3.38995638318251e-05
-1.81461639456322e-05
5.07600704908989e-06
-2.97578186272672e-05
-1.90033685657944e-05
-2.43521499641483e-05
-3.57349747948491e-05
-2.18313322949948e-05
-3.7783597319019e-05
-3.19514471541029e-05
-3.59491023191068e-05
6.91163290904172e-06
3.94732236381338e-06
-4.16781068613955e-05
-3.02101368389796e-05
-4.32536171560141e-06
-4.70046175721136e-06
1.1925843344502e-07
-3.48582284112745e-05
-2.49213772521746e-05
-1.33128845941042e-05
-3.44637262170823e-05
-2.08891798061604e-05
-1.31032720901155e-05
-1.81086663751228e-06
-1.53044285332451e-05
-1.41899495968984e-05
-2.63727353624145e-05
-4.1516924679129e-05
-3.09751853294352e-05
-1.50163181597593e-05
1.4687309483227e-07
-1.41777294477987e-05
-2.31333121227343e-05
-1.66961131360797e-05
-1.56830102982183e-05
-5.57515549641879e-07
-2.13332842591775e-05
-1.42619722906314e-05
-2.00774929425233e-05
-2.6954343721638e-05
-4.79193845975373e-06
-2.79167443962961e-05
-2.50924160888797e-05
-1.48267254846514e-05
-3.49367426000048e-05
-2.44170492405188e-05
-3.55724190232302e-06
-1.93202072741656e-05
-5.64455880513019e-06
-3.60218672912118e-05
-3.13915036174338e-05
-2.01881151014049e-05
-3.136055059326e-05
-3.41011094775124e-05
-5.66116747508223e-06
-3.12680652306776e-05
-1.90290451477884e-05
-8.61207708226523e-06
-4.32729075803528e-05
-4.30749589852092e-05
-4.11890272201991e-05
-1.66760594285206e-05
-3.361377653053e-06
-3.00709582676712e-05
-2.96275180908824e-05
-2.4207811959347e-05
-9.81246862776984e-06
-2.25310652110579e-05
-2.12667634694011e-05
-2.04662349190912e-05
3.073228109989e-06
5.18857580899517e-06
-2.79487210955929e-05
-1.16440343862046e-05
-1.1724731152075e-05
-1.97872988911374e-05
-1.90749292940227e-05
-3.20544291506065e-05
-1.44573917743221e-05
-4.71416149342951e-06
-7.98042142715978e-07
-2.22883376761945e-05
-3.09942356998361e-05
-3.74748496296033e-05
-1.03444723904443e-05
-2.66235110468359e-05
-4.10475574207174e-05
-8.69787793272789e-06
-9.05633509113463e-06
-2.67514656391979e-05
-5.16665151025649e-06
-1.59619822374084e-05
-1.87774421897423e-05
-3.40445338963715e-05
-2.0709471284361e-05
-2.89289486047302e-05
-1.74925321053362e-05
-1.60613983570256e-05
-6.71754040090119e-06
-1.21211626664739e-05
-3.81234316777914e-05
-7.98882019571666e-06
-8.40530690653197e-06
-1.53174441038945e-05
-7.50988017192268e-06
-1.42774288201555e-06
-8.96021545653497e-06
-6.2877053576675e-06
-2.29851488880755e-05
-9.71608496096919e-06
-1.31751958900277e-05
-1.61745397429693e-05
-1.53614416964278e-05
-7.29033676167511e-06
-2.37269108280111e-05
-3.33511077739066e-05
1.22363730280163e-05
-3.20530043064544e-05
-2.11694368348431e-05
-2.41533475484255e-05
-2.19189614836765e-05
-1.57131859100074e-05
1.57348955231461e-06
-3.89835365480969e-05
2.44520662736404e-06
-1.20706335454655e-05
-2.86920908557808e-05
-1.69929896426392e-05
-1.79286540194998e-05
-4.5941492289322e-05
-4.27784565875954e-05
6.83962138422629e-06
-1.49166068775981e-05
-2.62754577265853e-05
2.26123255870355e-07
-3.46519829724145e-06
-1.87902901828367e-05
-4.4747619034343e-06
-2.97048756229213e-05
-2.76125273169903e-05
-2.19888011802043e-05
-1.90063633587399e-05
-1.81857437880823e-05
-7.98869703527203e-06
-1.53890462396953e-05
-3.29265493218402e-05
-3.42364633819737e-06
1.35576905920814e-05
3.06191072197052e-07
-2.59594389634172e-05
-1.37619598613609e-05
-3.06082289606213e-05
-1.57625430306059e-05
-2.63957977730439e-05
4.11815640849753e-06
7.88082890397257e-06
-3.556207425996e-05
-1.49156270487287e-05
-9.71780729780657e-06
-2.64533367259456e-05
-1.90762100226643e-05
-8.79094024416494e-06
-1.29582898117427e-05
-1.83802464478582e-05
-1.10804484029105e-05
-1.44087966825397e-06
-2.28041332335367e-05
-2.56308225586131e-05
-2.42274939106244e-05
-2.77715868607649e-05
1.4769506372889e-06
-4.60249557563105e-06
-2.3617215944106e-05
-2.87226039535045e-05
-2.65999039512933e-05
2.74693359771313e-06
-3.52366749606562e-05
-1.00622018121653e-05
-4.19572270366889e-05
-2.39628099983721e-05
-1.90955642041568e-05
-1.68554153048196e-05
-2.51796185989579e-05
-1.8236870346091e-05
-2.34585753117244e-05
-8.73384600307535e-06
-7.38747392324736e-06
-1.63585379149717e-05
-2.11688496686258e-05
-9.72425167676975e-06
-2.76521341459731e-05
-1.09210463285505e-05
-1.22349906063632e-05
-3.11193530431531e-05
-2.570889113931e-05
-3.57671472761005e-05
-1.50696738541438e-05
-1.2355850664006e-05
-2.46446178589014e-05
-2.54851417427256e-05
-2.28355926514973e-05
-2.7040603811802e-05
-2.50597207604668e-05
-1.47084876654298e-05
-1.38095048903557e-05
-1.82070820403475e-05
-7.49484102210199e-06
-1.97698705304736e-05
-2.97482902194372e-05
-2.42481229183953e-05
-3.77368881854702e-06
-2.33270603266057e-05
-2.4591578122762e-05
-1.09904388367528e-05
-2.8073317753407e-05
-3.15311075629945e-05
-3.4318528173193e-05
-4.74186802829823e-06
-3.26501433077635e-05
-2.23660313985946e-05
-3.05667782070198e-05
-2.36937960903114e-05
-6.36386525907249e-06
-3.22552231580138e-05
-3.01695681821649e-05
-2.17455864930899e-05
-1.35235205304931e-05
-2.11900978634156e-05
-1.85119061219478e-05
-3.93371920200612e-05
-7.44177160774386e-06
-2.38249016829715e-05
-4.10313713790503e-05
-6.66343627824035e-06
-5.09333759450066e-06
-5.36891505862847e-06
-8.84931211536591e-06
-1.46346341018653e-05
-1.97614408463329e-05
-2.81878056081858e-05
-2.87158855401259e-05
-1.94182775232464e-05
-3.86053664733033e-05
-2.80846817418545e-05
-3.51882097574361e-05
-1.49892144749518e-05
-2.83684801987683e-05
-1.58422916210706e-05
-2.50632938414799e-05
-6.86261358220062e-06
-1.93396383115963e-05
-3.42623271372189e-05
-2.08198356495667e-05
-1.62397605127565e-05
-2.16187333504494e-05
-9.21162335165184e-06
-4.4899750862774e-06
-2.25414661793207e-05
-3.84233089188303e-06
-1.99673842369957e-05
-2.77341980967546e-05
-3.02306473437978e-05
-3.98206226719024e-06
1.4476429216931e-06
-1.68351548889897e-05
-2.89447445778379e-05
-2.63151541896463e-05
-1.43785223567163e-05
-2.7896936541988e-05
-3.75819046696099e-05
-2.21482388658529e-05
-3.47931618340683e-05
-3.50390159597708e-05
-7.21282737343177e-06
-3.96521750328811e-05
-2.95282427352908e-05
-3.23538564676347e-05
-2.44666496096261e-05
-1.13207837290068e-05
-1.60884377774424e-05
-1.01500510679551e-05
-2.87327923585503e-05
-2.04464829780072e-05
-8.30902027419319e-06
-2.53973052610661e-05
-3.36764972237202e-05
-1.80034838509622e-05
-9.05640008763611e-06
-5.22143581831532e-06
-6.70385055386005e-06
-1.57961554014298e-05
-2.01370240014843e-05
-4.44577815573954e-05
-3.83274333057318e-05
-1.7492853896697e-05
-1.1973207815186e-05
1.13998815200693e-06
-2.71298241676221e-05
-1.28169212160307e-05
-1.03670459016614e-05
-1.65380405787964e-05
-4.1772543457083e-05
-4.20405397052357e-05
-3.49814824316266e-05
-2.69287331466559e-05
-3.2932878387977e-05
-2.27104623996353e-05
-2.60658833982954e-05
-1.907684594229e-05
-2.49168422183377e-05
-8.98137130127314e-06
-1.41614049422554e-05
-1.91789716196706e-05
4.89767649825449e-06
-2.45722306873232e-05
-1.65364834599958e-05
-2.89881426372477e-05
-1.52838766701105e-05
-1.01419046182028e-05
-1.47224392537856e-05
-2.15363096119522e-05
-3.36230933381828e-05
-1.26424053900095e-05
-2.80800742736973e-05
-2.16417820266094e-05
-2.86276026318808e-05
-3.26234505283887e-05
-2.47272575382749e-05
-1.7693275673927e-05
-2.05199116485219e-05
-1.75810574639793e-05
-2.35220008467775e-05
-3.65205293842099e-05
-2.10091581337331e-05
-1.9034392424535e-05
-9.43750838045522e-06
-2.25239985252763e-05
-2.72550374618913e-05
-1.02478987891492e-05
-6.09781989882578e-06
-2.38601207933728e-05
-1.34764182856779e-05
-4.46802226618931e-05
-2.1026658933309e-05
-3.62204315527527e-05
-1.00725362126748e-05
-3.25015018947563e-05
-3.91077547339578e-05
-1.6263283440486e-05
-1.9051041576442e-05
-6.73020742535474e-06
-3.26434966605356e-05
-5.91419460008152e-06
-1.15363861685982e-05
-2.27803067347691e-05
-2.58169889416604e-05
5.93358731165944e-06
-2.00021991964449e-05
-2.74295692698453e-05
-1.24018345522727e-06
-1.48861126781718e-05
-1.97819667967179e-05
1.19810009472972e-06
-4.37785863071268e-05
-7.71690873204792e-06
-2.20846677174879e-05
-2.74006434183154e-05
-1.2391252234178e-05
-8.86604564952709e-06
-3.85297176970571e-05
-3.53429808550888e-05
-3.84084084914414e-06
-2.0686489278151e-05
-6.11924335405808e-06
-1.88830709621664e-05
-3.27073080882265e-05
-2.07979495347778e-05
-2.13043478927306e-06
-1.8471024653119e-05
-2.28167435198022e-05
-1.01129786233409e-05
-2.79269353500264e-05
-1.53664543470189e-05
-1.82692441936294e-05
-1.2878113465478e-05
-8.19478191242169e-06
-2.64839035796973e-05
-1.91281344682975e-05
-2.61345577122502e-05
-2.11684183156855e-05
-1.09140363510908e-05
-2.00989853316049e-05
-3.76039635381352e-05
-1.8716885753112e-05
-2.70887518711412e-05
-1.98925506436702e-05
-1.62557556502268e-05
-2.07278512105441e-05
4.85201172032709e-06
-1.26547435521072e-05
-1.20153389259878e-05
-1.19550239291789e-05
-1.03968169154622e-05
-1.13606546189665e-05
-1.30185233312554e-05
-3.04946404881776e-05
-8.7675008777352e-06
-2.42989655561428e-05
-1.14440009165314e-05
-2.12799871258577e-05
-7.52628954460553e-06
-2.38396322473913e-05
-2.51738886957044e-05
-2.61361770680052e-05
7.36707481437348e-06
-2.60314447899115e-05
-3.37969702354239e-05
-1.4060518717045e-05
-1.27520347944405e-05
-8.54730097755243e-06
-2.28884325152359e-05
-2.61856984782796e-05
-3.89420736189248e-05
-2.26267868475451e-05
-3.73009913978912e-05
-1.79662946293716e-05
-2.01133897599319e-05
-2.84104571018327e-05
-2.58384844719543e-05
-1.679241214435e-05
-6.68998073131082e-06
-1.81408171669979e-05
-1.08517723967509e-05
-8.08251089908179e-06
-1.37449902559355e-05
-6.90646584992754e-06
-1.56969519851031e-05
-1.44211512283116e-05
-2.04373318066225e-05
-4.63744194984868e-05
-2.19503320468793e-05
-2.14746766967428e-05
-1.56349575448621e-05
-1.89750437288119e-05
-1.81891463743309e-05
-2.13183416083215e-05
-3.63624793368243e-05
-3.0929868720573e-05
-4.42473488115274e-05
-7.09332458114428e-06
-2.62686746438202e-05
-2.21478800446763e-05
-2.00479146655392e-05
-3.64445828928233e-05
-2.87614306730318e-05
-2.54131782832014e-05
-3.77277144315917e-05
-1.79070668274115e-05
-1.02202225604908e-05
-1.85530663611182e-05
-1.00958371117678e-05
-7.69176430336119e-06
-2.69328746425385e-05
1.79943032159148e-06
-2.67386398669913e-05
-2.101445642448e-05
-4.62291814467351e-05
-1.27028011560778e-05
-3.19550810210377e-05
-1.93656600314553e-05
-1.06832701812173e-05
-1.67992253832935e-05
-2.93893279973541e-05
-1.34102844315829e-05
-2.57369750676946e-05
-2.19763829247495e-05
-4.52223960711148e-06
-2.80620004452319e-05
-1.66365341831666e-05
-1.5450687546546e-05
-1.11930543849955e-05
-2.29475456025424e-05
-4.97936640646555e-06
-2.71015176155116e-05
-4.29764159631867e-05
-2.82709951779753e-05
-1.54450329234268e-05
-1.05791250689882e-05
-1.61799531839092e-05
-1.94929263411179e-05
-2.20944766308411e-05
-3.42023975882343e-05
-5.03964736141163e-06
-1.63645482779704e-05
-1.96541753405142e-05
4.44854936497591e-06
-2.09676401677008e-05
-7.3825342438496e-06
-2.38004452608037e-05
-1.46321032969065e-05
-4.98610486365049e-06
-2.05981272220156e-05
6.01864596045236e-06
-3.38226927215279e-05
-3.15508113573917e-05
-3.95816498804977e-05
-1.73721829405827e-05
-3.19665717439546e-05
9.89456853716157e-07
-1.95841913072444e-05
-1.65562352051707e-05
-3.78163587418993e-05
-3.2330643013094e-05
-2.24453138976884e-05
-2.44472665347899e-05
-2.27026934793235e-05
-3.97466055139017e-05
-1.89265956751406e-05
-2.02771677292565e-05
-3.31811499748777e-05
-2.92427689112197e-05
-1.70352299993307e-05
-4.83444236054326e-06
-4.08546362216368e-05
-3.83351117641944e-05
-1.84623664165931e-05
-2.35003325418668e-05
-3.03999222711507e-05
-2.64419206833089e-05
-1.3597899789929e-05
-1.76141694773514e-05
-1.87981613013766e-05
1.96430003255011e-08
-3.66610214392122e-05
-1.05261379977936e-05
-5.9010743045037e-06
-3.9832205280441e-05
-4.12114767485283e-05
-2.86763831822875e-05
-4.91782537794054e-05
-2.93742857738901e-05
-3.4187248819541e-05
-2.30461175514161e-05
-4.18147812062576e-05
-2.46693931297739e-05
-1.23724179469076e-05
-2.29459080439924e-05
-1.28685400346542e-05
-1.35252287332266e-06
-1.38165083259584e-05
-1.82188535689041e-05
9.2896144239361e-07
-1.90909510973236e-05
-1.52226250062513e-05
-2.74369570588117e-05
-2.89330164190974e-05
-2.38358888787986e-06
-1.65671162602079e-05
3.08814027106262e-06
-1.3157888697035e-05
-2.55316032370996e-05
-1.73341885032212e-06
-1.41135176301148e-05
-1.72615948188035e-05
-7.53629676044577e-06
-3.73590138452032e-06
-2.7914408261108e-06
7.06097869159686e-07
-1.19892502288928e-05
-1.6304673191814e-06
-2.17574859149903e-05
-9.01102066574147e-06
-1.86752697893506e-05
-1.9618808681704e-05
-2.13834093569465e-05
-2.77245209225322e-05
-3.19709603823567e-05
-1.07937438785844e-05
-1.39272850848212e-05
-1.43431344508469e-05
5.17356391804291e-06
-2.87400835633398e-05
-1.6512004427497e-05
-2.58397541906579e-05
-2.7543279243527e-05
-4.2728684153537e-06
-4.88910495030405e-06
-2.15549633612836e-05
-4.26443680077208e-05
-2.04232179518934e-05
3.15395903159891e-07
-1.97914907435561e-05
-1.40229852491675e-05
-6.51022580298376e-06
-1.45930433641592e-05
2.01561110854538e-05
-2.08745510227752e-05
-1.24806093837101e-05
-4.23357830485679e-05
-2.27166016575976e-05
-2.20357964479523e-05
-2.29125786554165e-05
-7.2164974083865e-06
-2.56325389547983e-05
-1.2953558424339e-05
-1.27821995540784e-06
-1.41877671400145e-05
-1.81415959636093e-05
-1.14787316506161e-05
-6.13833649824886e-06
-1.16728307157684e-05
-3.07360729588042e-05
1.65404435424813e-05
-2.19799966127868e-05
-2.22260803638745e-05
-2.91548369982223e-05
-8.134609547665e-06
-1.48098073512354e-05
-2.615449760795e-05
-2.86691481199761e-05
-4.8205440091625e-06
-6.3956577391204e-06
-1.4114958189914e-05
-6.04497186975373e-06
-2.10713789811648e-05
-2.88315979093434e-05
-1.70410305575378e-05
-2.95653391712783e-05
-2.4342114042484e-05
-3.00765317844612e-05
-2.05969915402046e-05
1.0633604367912e-05
-3.72496187439634e-05
-1.14362916630713e-05
-2.00124515878088e-05
-7.81678873661935e-07
-1.46088056367034e-05
-2.88225377185552e-05
-2.651414842862e-05
-4.03917877330087e-05
-8.22031395847956e-06
-2.46362148037853e-05
1.0746131862765e-05
-1.78825017256335e-05
4.03530814187999e-06
-2.32005409561206e-05
-2.20712515138601e-06
-2.26031089678841e-05
-4.38778205718022e-06
-6.83678851836185e-06
-1.57211348709402e-05
-1.95873553239169e-05
-8.97019710841407e-06
-2.92533814373455e-05
-1.97995182531368e-05
-6.39402994206423e-06
-1.96827756651733e-05
-2.59931369451998e-05
-1.34203147127042e-05
-2.67491479682898e-05
-2.69384726831964e-05
-3.48024035878277e-05
-9.62663806781549e-06
-4.12295261143986e-05
-2.9867695855191e-05
-1.24955837840125e-05
7.50059075362021e-06
-7.9797304425276e-06
-1.65936198812853e-05
-1.07598284357242e-05
-2.66581259658923e-05
-2.02336424657252e-05
-6.08269527138458e-06
-2.26719018041056e-05
3.51429991479019e-06
-2.02211103660768e-05
-3.4193422390973e-06
-2.41401339769135e-05
-2.60820135830476e-05
-8.53520141938967e-06
-3.23388109605853e-05
-3.14941606702931e-06
-1.84454296893209e-05
-6.62766986353575e-06
-1.76622320575627e-05
-3.13156523329037e-05
-1.74847210291964e-05
-1.69970682431866e-05
-2.57022221193655e-05
-1.99857267322751e-05
-2.08064081583317e-05
-3.79431561225687e-05
-1.53564333474649e-05
-3.06764783412871e-05
-8.6018889017231e-06
-9.36958665427277e-07
-3.31832440608824e-05
-1.50705215442881e-05
-2.02070506215204e-05
-9.9037244562311e-06
4.15103162528366e-06
-4.92174402203617e-06
-2.30331017089912e-05
-4.23850311463041e-05
-2.66344573495629e-05
-1.71639283942149e-05
-1.57353983667573e-05
-2.68421141143626e-05
4.38277399141613e-06
-2.43827087891402e-05
-2.8461719998104e-05
-2.39781328352054e-05
-1.34614593718323e-06
-2.06382566764314e-05
-1.66721581889058e-05
-1.52841939509619e-05
-1.83813143381661e-05
-1.34234990084896e-05
-3.13918810540952e-06
-7.76561740838284e-06
-2.82472441898723e-05
-2.15074047494085e-05
9.31178972552471e-07
-5.31717419170854e-06
-1.87897441669097e-05
-1.89505752061552e-05
-1.66589995141548e-05
-2.4400597929771e-05
-2.826563281192e-05
-2.30995087241855e-05
-1.98975627683728e-05
-4.45653968024552e-05
-2.38331620391838e-05
-2.8614945397189e-05
-2.36961578393174e-05
-3.09080447301379e-06
-2.4254400794015e-05
-3.79485035590114e-05
-1.54235792296033e-05
-1.05339033111996e-05
-2.43032772901431e-05
-2.51230952321846e-05
-1.35520986395076e-05
-2.05504158170755e-05
-1.4890015049935e-06
4.35771272931611e-07
5.37382227092451e-06
-1.53380446396204e-05
-1.86659845046484e-05
-6.11042031606235e-06
-1.57556542943675e-05
-3.24893790762781e-05
-2.65006920375095e-05
-3.11656916632482e-05
-1.44273387048762e-05
-3.73627873381065e-06
-1.20825603375357e-05
-1.98353524104058e-05
-8.83874861471673e-06
-1.73114057424538e-05
-2.91494450824619e-05
-1.0378141645647e-05
-3.33144589467403e-06
-2.03513606079572e-05
-1.53485199999188e-05
-1.90029873657348e-05
-1.61189883732115e-05
-1.28242199681188e-05
-5.39634376509726e-06
-2.61894633147973e-05
-2.78975609956711e-05
-1.9667228129963e-05
-1.63837813879175e-05
-1.0406592471064e-05
-2.81191292125923e-05
-2.49062790171894e-06
-3.6986383380267e-05
-2.28440670228052e-05
-2.27548984951162e-05
-2.45736169655014e-05
-2.03161372784773e-05
-1.21715283108756e-06
5.43509298969847e-06
-6.79801948759013e-06
-3.42637885221167e-05
-2.98446433248336e-05
-2.25854718213933e-05
-1.57531270255956e-05
-2.01241662038753e-05
-2.63862688452014e-05
-3.9688207205741e-06
-3.45969927992015e-05
-1.85276876816597e-05
-1.92034642099875e-05
-2.0662940339587e-05
-1.57503510015666e-05
-1.86048940033588e-05
-1.36214689788404e-05
-3.95923764695228e-06
-2.1147836482642e-05
-1.67620812780327e-05
-1.50074721229785e-05
-1.58157633015118e-05
-2.87909972961848e-05
-1.36060789724329e-05
-1.58856415218531e-05
-1.19503985738177e-05
-1.72845439035839e-05
-3.10342658121291e-05
-9.7060498072494e-06
-7.43806202017696e-06
-1.84878920813419e-05
-1.88710353151579e-06
-1.23591695177976e-05
-1.05490066756791e-05
-1.40319808419409e-05
-3.83119500655698e-05
-2.53123606041874e-05
-5.67518359665911e-06
-5.80629851346519e-06
-1.22383744695329e-05
-1.3105423047057e-05
-1.79499656953115e-05
-2.93186666384326e-05
-1.63943220724612e-05
-4.25432647874961e-06
-2.62905408993546e-05
-5.9279256159389e-05
-1.78706010241975e-05
-3.44678874331886e-05
-3.16506161919031e-05
-1.75261210852402e-05
-2.1039037881805e-05
9.45776728156355e-06
-1.65132030541802e-05
-2.63802597590405e-05
-2.17659369188386e-05
-2.07824415092743e-05
-1.16139764861979e-05
-2.12668053979957e-05
-3.60703528461209e-05
-4.59578952002308e-05
-2.53040131356757e-05
-1.45280244744838e-05
-1.96884987999023e-05
-2.75186350866992e-05
-3.91643430633658e-05
-2.0719763288708e-05
-2.05450215758184e-05
-2.25602691835433e-06
-1.28370607123979e-05
-1.61571241208914e-05
-1.45165095231559e-05
-1.29450418808866e-05
-3.85415031302535e-06
6.53335867427419e-06
-3.2763672925961e-05
-4.92030105574635e-05
-1.74595882210081e-05
-1.51615530899927e-05
-1.30196104079281e-05
-8.40387911348529e-06
-2.64217128919888e-05
-3.20700878769303e-05
-2.59309075346502e-05
-2.30470538573967e-05
-2.36344858211939e-05
-1.26414481551031e-05
-1.20423797447561e-05
-2.72316232557998e-05
-2.36253009535556e-05
-7.29259686872086e-06
-1.33256642990998e-05
-2.22498696024864e-05
-6.18714504406671e-06
-2.01983837174257e-05
-1.06905138586367e-05
-3.95981874321237e-06
-3.08853848625721e-05
-1.70244251192038e-05
-2.84340454703336e-05
-2.33083285739154e-05
-3.68349179487724e-05
-9.83579715492314e-06
-2.8053101427586e-05
-3.19901334998379e-05
-2.46146736085023e-05
-2.94432613342504e-05
-8.90150028894714e-06
-3.0528288748896e-05
-2.88125984586368e-05
-9.82603520540618e-06
-9.42428628852725e-06
-1.8366441299871e-05
-3.40175705002306e-05
1.21793285521402e-05
-1.55430691150091e-05
-2.94498424880972e-05
-2.66887031996822e-05
-2.60503662052564e-05
-2.53118856666029e-05
-1.69884757836536e-05
-3.61779980797965e-05
-8.71036091797924e-06
-2.3285726322668e-05
-2.94214805161809e-05
-1.27034580823695e-05
-5.19592229535159e-06
-2.18447374609088e-05
-2.09621323582369e-05
-1.26466559898932e-05
-2.89991900049655e-05
-1.84673224685651e-05
-9.04091611260909e-06
-1.91463114717063e-05
-2.16367677524124e-05
-1.72600216582789e-05
-1.18558773011564e-05
-7.46367076475455e-06
-3.60093813874346e-05
-1.48382688162061e-05
-1.60606178547278e-05
-2.21564080501265e-05
-2.07775884825942e-05
-4.26668136921004e-06
-3.93197473711185e-05
-3.29626260119484e-05
-2.43726746992626e-05
-1.73457026624107e-05
-2.68711228359554e-05
-6.43708262019652e-06
-1.70621749653881e-05
-1.1312203725976e-05
-1.79778128590267e-05
-2.1558530010119e-05
-4.46721876227607e-05
-3.75092403975687e-05
-2.63510629984694e-05
-4.34265123296578e-05
-1.40613716350437e-05
-2.67431478312246e-05
-2.38683253564848e-05
-1.12407690664445e-05
-2.37352184042358e-05
-1.87075784666899e-05
-4.8034000070751e-06
-1.23852053310865e-05
-2.63091445357272e-05
-2.17924657227751e-06
-3.58136494373189e-05
-2.63303088262281e-05
-1.16013131364406e-05
-1.44857926456208e-05
-1.24144059916405e-05
2.1322354495781e-06
-3.35270218804433e-06
-1.43312802918446e-05
-1.55018862906612e-05
-9.72276295203503e-07
-1.57641108363571e-05
-7.13865920800557e-06
-1.12448011824919e-05
-1.26866852888995e-05
-2.70127355991764e-05
-2.08534608408083e-05
1.98042597939839e-06
-3.80174855275113e-05
1.79093829135131e-07
-1.16442418276141e-05
-3.66125610391453e-05
-4.68722014310592e-05
-3.03016069669617e-05
-1.47973708746486e-05
-2.06450019622964e-05
-2.73483731449871e-05
-1.76210257156848e-05
-2.11978777508317e-05
-2.07036311549373e-05
-2.3593208226967e-05
-2.22940548049631e-05
-3.26763153989718e-05
-2.06963690858644e-05
-1.62429361974849e-05
-4.80743362359738e-05
-5.77972995806081e-06
-1.87356155194805e-05
-1.30431062476484e-05
-1.1865299701866e-05
-2.79423816895749e-05
-2.47534897946799e-05
-1.06538298416755e-05
-3.02512207219372e-05
-3.73548210286444e-05
-5.548512084001e-06
-4.86792839783261e-06
-1.97967476649252e-05
1.20079407728268e-06
-5.22962325464183e-06
-3.77212951660928e-06
-1.6816331036372e-05
-3.11004006825945e-05
-2.12570864694461e-05
-5.71117896881484e-06
1.62162701332809e-06
-2.06840101350436e-05
-1.99405711717466e-05
-2.22464213047705e-05
6.30910064864345e-06
-3.30328196924229e-06
-1.30252144278091e-05
-1.58456900201719e-05
-2.78018814096827e-05
-2.28459021217723e-06
-1.44556260525378e-05
-2.5035349839453e-05
-2.01786270225474e-05
-6.13360482576123e-07
-1.39700112759119e-05
-4.65654542300988e-05
-2.48952149147468e-05
-2.75057173629849e-05
-1.73017049410365e-05
-1.89265683804293e-05
-2.9003655669869e-05
-3.34665704644619e-05
-2.76606303246612e-05
-5.79602838094952e-06
-3.91265696809335e-06
7.08877029003221e-07
-3.14934653458608e-05
-3.18138782628719e-05
-1.33698418160272e-05
-2.14908839524973e-05
-1.20102158546142e-06
-1.8725268824371e-05
-2.86329335363016e-05
-2.15333282727727e-05
-6.93621655273243e-06
-1.6577015966509e-05
-2.96509038717727e-05
-3.04460713324356e-05
-2.89858803784967e-05
-1.64517511056085e-05
-8.08305156866375e-06
-7.16719205468118e-06
9.6596103005565e-08
-3.76747471581971e-06
-2.27092272034864e-05
-2.88275235696932e-05
-2.41705155896704e-05
-2.18991945095862e-05
-2.82013781167644e-05
-2.3393635744448e-05
-2.02727412724893e-05
-3.4142435274181e-05
-1.53517019400713e-05
-1.73647216722614e-06
-1.93920935134757e-05
-1.16451114133854e-05
-2.29020069348413e-05
-2.79939858578536e-05
-1.31761289626105e-05
-1.96588738577071e-05
-1.64094408331933e-05
-2.52232274609031e-05
-8.45374578018732e-06
-3.6027444558887e-05
-1.79173687866382e-05
-1.88369086819473e-05
-3.58141762015022e-05
-2.48688420601336e-05
-2.12514192314338e-05
-4.7252125204141e-05
-4.13123961018858e-06
-9.44901374951266e-06
-2.98119304564157e-05
-1.78952058423792e-05
-1.35688180203357e-05
-6.59909939330519e-06
-1.62333574714883e-05
-7.62332785289936e-06
-9.01261522969863e-06
-2.02939952799429e-05
-1.0941552280021e-05
-6.46589340656706e-06
-3.02614757585343e-05
-2.38231669999099e-06
-4.18608230597678e-06
-2.88176059607089e-06
-1.57241067810862e-05
-1.20261578659892e-05
-2.76631831549503e-05
-9.76061576776305e-07
-2.13085041162503e-05
-1.19270499325905e-05
-1.1999723431267e-05
-1.23903897543692e-05
-1.69338958441571e-05
-4.06402634346213e-05
-3.19244171226682e-05
-2.57563136487351e-05
-2.55781505245895e-05
-1.34815225625965e-05
-1.33831698181731e-05
-8.60302124287931e-07
-2.97801503438475e-05
-4.72407617832476e-06
-2.96375435794846e-05
-4.07537827664893e-05
6.29867794457751e-06
-3.15401490139638e-05
-6.52734577205934e-06
-2.04573176329594e-05
-4.32677362222835e-05
-2.8945702369798e-05
-1.64472643091805e-05
-2.7638864681953e-05
-3.82563980136376e-05
-1.05953979603721e-05
-3.63768676146172e-05
-2.35109307437988e-05
-1.15313288989598e-05
-2.0155785632339e-05
-6.79064868704875e-06
-3.54457829262379e-05
-6.5835995654765e-06
-1.22925334752069e-05
-6.10421726412228e-07
-3.91175688268967e-05
-1.41706218414311e-05
-2.30222219203536e-05
-2.82777782394459e-05
-5.43619414092837e-06
7.74768897725359e-07
-1.71336710449735e-05
-2.28089942025321e-05
-3.39649642560357e-05
-1.60861310238245e-05
-2.61976055771089e-05
-4.14098519257227e-05
-1.14051787638869e-05
-4.11684075145122e-06
-1.48424602294096e-05
-3.10432850624489e-05
-3.13090582553619e-05
-2.92760738657496e-05
-1.40510345117205e-05
-3.04957062950397e-05
-1.08701047486031e-05
-7.60428661603959e-06
-2.38381296231782e-05
-1.76518794692843e-05
-2.21675306056663e-05
-2.78114117611602e-06
-3.41367205465521e-05
-1.78287439437083e-05
-2.58857893570584e-05
-4.18999464458589e-05
-1.4420560412626e-05
-3.41697279914169e-05
-1.7294080008688e-05
1.30338619812595e-07
-2.62153091030525e-05
-9.18660501647081e-06
-2.2804220732079e-05
-1.86674759932467e-05
-1.82567971048889e-05
-1.68713503313738e-05
-1.69406621221093e-06
2.82410802086546e-06
-2.5997239198076e-05
-1.88464538369451e-05
-2.46748475413888e-05
-3.21759138020352e-05
-2.33860629383065e-05
-3.62872901947612e-05
-1.60213219544898e-05
-1.00148168907197e-05
-1.22209547049545e-05
-2.00705824183716e-05
-1.62447273128955e-05
-1.4190283926542e-05
-1.4000793989062e-05
-1.96167986209007e-05
-1.06284820370551e-05
-2.33385983672213e-05
-4.26263775348305e-05
2.45386955603286e-06
-1.35354033931102e-05
-1.33569510903945e-05
-9.46934228939326e-06
-1.13943693489514e-05
-6.60064080406389e-06
-2.03841894408031e-05
-3.39606098642073e-05
-4.44914734592617e-05
-3.00786941868282e-05
-1.54049034587858e-05
-3.16855465815231e-05
-2.65477812088667e-05
-9.32462942484854e-06
-1.55656834204921e-05
-2.27311023945598e-05
-2.05563654087098e-05
-2.73347097056897e-05
-3.55072736119959e-05
-2.20541825210743e-05
-3.18001399882576e-05
-2.79225939462477e-05
-2.48062378376563e-05
-8.20291685805728e-06
-6.09594011030178e-06
-2.09406743568564e-05
-2.38716633041643e-05
-1.41005517617419e-05
-5.60692127220458e-06
-3.04065009134416e-05
-2.23239466492513e-05
-3.28738812237369e-05
-3.39776949747005e-05
-6.1038219793619e-06
-4.08061927044932e-06
-9.08486896696381e-06
-2.74352610503388e-05
-1.34035485664125e-05
4.89936979545845e-06
-1.49736843592338e-05
-2.80259995394054e-05
-1.45926251044059e-05
-1.98699147803188e-06
-2.44307034247745e-05
-9.65716592587906e-06
-2.37339101729711e-05
-1.51668579514873e-06
-1.73447237185681e-05
-2.49448053144656e-05
-1.4423982900584e-05
-2.97626807905853e-05
-2.57118342641542e-05
-1.71371782671866e-05
-3.052254108444e-05
-3.41670747963039e-05
-1.75020654112052e-05
-3.0516299378856e-05
-1.15629348495414e-05
-3.02682908138712e-05
-9.86104447613148e-06
-1.96223104076693e-05
-2.56153433729153e-05
-2.09268087267554e-05
-1.31828802249795e-05
-1.87046550578564e-05
-1.20915281766085e-05
-1.95994249528499e-05
-3.74881999121389e-05
-7.15752377343931e-06
-3.56611037895809e-06
-3.23409328267464e-05
-2.70657147524864e-05
-1.69055488622766e-05
-2.94704258865512e-05
-2.68184556299564e-07
-2.31211867451714e-05
-3.96728033649317e-06
-1.70251168058058e-05
-1.77484436458749e-05
-1.42011297717689e-05
-1.72135790967785e-05
-2.78847473112337e-05
5.14447237389632e-06
-3.96910941153898e-06
-1.99571098132105e-05
-1.46198909654576e-05
-4.23788347877186e-05
-1.14629786936694e-05
-3.3725669711443e-05
-2.97874588952602e-05
-4.31221161830702e-06
-2.00136429038449e-05
-1.39241542871394e-06
-8.11230443972289e-06
-8.44115503247342e-06
-3.84769475387125e-06
-1.08826737049057e-05
-1.88349570069616e-05
-7.14742249072865e-06
-2.52916525866961e-05
-2.44998492803984e-05
-1.17637032883927e-05
-1.85292223789959e-05
-1.07442649879266e-05
-1.10102259946349e-05
-9.26793964290211e-06
-1.55288103079513e-05
-1.60346842216563e-05
-9.90936045657914e-06
5.55844427002473e-06
-1.48934836565423e-05
-1.93457122259869e-05
-2.12875148972435e-05
-3.49560242646668e-05
-1.54224866523823e-05
-1.61960731040809e-05
-1.35141915735522e-05
-3.17210919814247e-05
-4.53574085228974e-05
-3.91652121248327e-05
-5.06385734532402e-05
-3.67218047406979e-05
-1.17038494348878e-05
-1.2512616357243e-05
6.61598831730899e-06
-4.00067586462187e-07
-3.21769716672439e-05
-1.65092942918416e-05
-4.05211604553829e-06
-2.20540780244714e-06
-1.5847914970765e-05
-3.11956859902458e-05
-1.39140787367781e-05
-2.12769914488995e-05
-2.28613905611806e-05
-3.46595356593217e-05
-1.75912166473363e-05
-1.60210846255134e-05
-2.70080517534618e-05
-1.16834041823921e-05
-4.00220327811591e-06
-3.61380120323672e-05
-3.34127928493843e-05
-5.14533854027717e-06
-2.59146077479806e-05
-1.4385770771668e-05
-2.62805900087179e-05
-1.04419906633853e-05
-2.26324111011905e-06
-1.54112118579643e-05
-1.47160691237518e-05
-1.59589519441735e-05
-2.17632699383269e-05
-3.64900538969941e-05
-2.4425423792485e-05
-1.47370642504994e-05
-3.56929086671202e-07
-1.33816638158309e-05
-1.5394478558531e-05
-2.48502236511403e-05
-2.71247001903776e-05
-3.03594046225996e-05
-2.36362816232359e-05
-1.15132093848624e-05
-3.26329706650099e-05
-3.21238225363999e-05
-1.74558595952428e-05
-9.27014637110827e-06
-1.25565537885405e-05
-3.78118924917541e-05
4.64023487612261e-06
-2.03104311570199e-05
-1.2147543809836e-05
-1.83506834265166e-05
-1.35039093525149e-05
-1.36976232085085e-05
-4.37531882207803e-05
-3.10398414155457e-05
-2.80429039246743e-05
-1.37582255744264e-05
-2.19533099278578e-05
-4.32702809061614e-05
-7.13152108259255e-06
-1.90489210816785e-05
-1.1404847692214e-05
-2.90661837476689e-05
-2.9350280164691e-05
-2.12106901713154e-05
-6.41213312667872e-06
-8.61757968833328e-06
-1.5501818907564e-05
-1.35421521950906e-05
-1.5220815752126e-05
-1.47825883702961e-05
-2.60594315921344e-05
-2.23820791106656e-05
-3.07252680451419e-06
-2.2922667664616e-05
-1.78531975273691e-05
-3.9026330543169e-05
-7.07083686337393e-06
-1.9502109287992e-05
-1.75827277234976e-05
-9.59803932210227e-06
-1.29081330280911e-05
-1.57066212020078e-05
-1.09819028696025e-05
-2.65350774030734e-05
-2.93041598732143e-05
-9.85412116479846e-06
-1.64827253021094e-05
-2.07211262740441e-05
-1.86108402150585e-06
-3.34861580434479e-05
-1.99838497092649e-05
-1.66863987038181e-05
-4.56763724478989e-06
-1.51015609488972e-05
-1.33020239691374e-05
-2.24405102270104e-05
-2.59757043812112e-05
8.29449942299758e-06
-6.89023062477892e-06
-2.0665283969257e-05
-9.98729698924379e-06
-2.56737888544111e-05
-2.92576674765582e-05
-9.9657721606625e-06
-2.1689244103286e-05
-1.54483677947856e-05
9.25115366404686e-06
-2.14508835203702e-05
-1.18564026858347e-05
-1.94320597369241e-05
-1.56009996315063e-05
-1.53107319142563e-05
-2.22081514438592e-05
-1.98097003903221e-05
-1.15291089251443e-05
-2.03004997623108e-05
-3.16512446295955e-05
-2.17022932905425e-05
-3.41307565939391e-05
-2.40365070877028e-05
-2.15922794259832e-05
-2.29010075987621e-05
-4.14205543661586e-05
-4.1399562830675e-05
-9.77217123730286e-06
-2.54201150638592e-05
-3.79642733666173e-05
-1.95879593489803e-05
-1.90242538185199e-05
-1.23283955165832e-05
-6.56529833949873e-06
-2.31273591103326e-05
5.03948119145248e-07
-2.27807240169585e-05
-1.40616170671594e-05
-3.5575520267405e-05
-2.58893064343437e-05
-9.4138485419944e-06
-9.08518333186025e-06
-3.12744363814719e-05
-1.95914787986058e-05
-2.09055307244034e-05
-1.28050027061383e-05
-2.67529352994561e-05
-1.31155853242386e-05
-1.97500589447422e-05
-9.93273898434754e-06
4.07632249563049e-06
-2.56599618228682e-05
-2.36889892987818e-05
-1.15865083294548e-05
-2.29949153836467e-05
-5.92790735865931e-06
-2.71519754531204e-05
-2.97553002420499e-05
-1.11817061960219e-05
-2.31205290216463e-05
-1.3377549920789e-05
-1.42794815165528e-05
-2.91674031783434e-05
-3.60488377867235e-05
-1.56184770617882e-05
-2.4295087213774e-05
-3.05533335826146e-05
-3.5418754926365e-05
-5.11346594292419e-06
-1.23178928419802e-05
-3.93102782753905e-05
-4.50620941645238e-06
-2.44297643949092e-05
-1.28936994319802e-05
-2.20312911154024e-05
-2.40052876771973e-05
-3.1899787508242e-05
-2.51656304709579e-05
-1.53144183876599e-05
-1.42440794934857e-05
-5.90369445466734e-06
-3.71337547862834e-05
-9.92187918878437e-06
-1.62392831254843e-05
-3.87121281731796e-05
-2.01388284929431e-05
-2.4739060726888e-05
-3.09595969536154e-05
-2.71817739642948e-05
-2.33023892893261e-05
-1.80362425797317e-05
-2.95741255323489e-08
-2.68846641721791e-05
-5.61832423656691e-06
-2.10218418901385e-05
-1.4067738642607e-05
-1.51359647314002e-05
1.04023094268618e-05
1.01991875159049e-05
-1.72420600163155e-05
-3.42952240751665e-05
-1.84871964282002e-05
-8.29939642337629e-06
-1.8521988759612e-06
-2.15851356585275e-05
-7.34268009613717e-06
-1.89372521179365e-05
-1.74046175182731e-05
-2.60472992973446e-05
-3.27376555271773e-05
-8.86852500279978e-06
-3.25809635785637e-05
-3.19032505216973e-05
-1.76016405096989e-05
2.6945984114976e-06
-2.03065942374681e-05
-2.95957671274249e-05
-1.77146774458846e-05
-2.29125981900713e-05
-1.05525923529929e-05
-2.40442047209389e-05
-2.6955503355744e-06
-2.46348810463944e-05
-2.70990691240253e-05
-1.53776683392736e-05
-1.83068074945057e-05
-1.84873854664078e-05
-3.02770189823966e-05
-1.81535482670635e-05
-5.67686591013232e-06
-2.03414772732989e-05
-1.66572677194839e-05
-3.4486954587602e-05
-2.15404540137819e-05
-2.22407961400086e-05
-3.32812741745215e-05
-2.41825910431307e-05
-3.11842880051107e-05
-1.04131842081089e-05
-3.34084352594537e-05
-2.71519781326393e-05
-1.34668377191916e-05
-4.7640905907713e-06
2.26427701216794e-06
-2.05323012623089e-05
-2.38119580224415e-05
-2.08098718760511e-05
-8.30081519147121e-06
-3.71613488783549e-05
-2.95185327993828e-05
-2.01726276815551e-05
-2.13316610646249e-05
2.10510871565628e-06
-1.29639686341139e-06
-2.12036669759627e-05
-8.12979446718339e-07
-1.21078889900865e-05
9.58751729090583e-06
-3.45887363034562e-06
-1.53693567236298e-05
-1.11999261196715e-05
-2.26180073320657e-05
-2.91775131779358e-05
-2.69184374916132e-05
1.12111749563399e-06
-3.44377237257159e-06
-8.52448002848949e-06
-4.08060221886001e-05
-1.33575399031722e-05
-2.10413554663294e-05
-2.78588840840567e-05
-2.04772218105486e-05
-4.23099689619353e-06
-2.60903297142085e-05
-1.14742496636325e-05
-5.17068894120063e-06
-1.03046079404971e-05
-1.60999290038731e-05
-1.76514705203226e-05
-6.15594137250321e-06
-1.04163962680011e-05
-2.45352151281399e-05
-8.01738057271018e-06
-1.34825591154897e-05
-9.506155006532e-06
3.97203473041675e-06
-2.69583786888296e-05
4.60403733778193e-06
-1.441046680311e-05
-3.13232564681496e-05
-2.10265346912177e-05
-1.56384588001243e-05
-9.55155760854837e-06
-8.8110246450269e-06
-1.60910582029024e-05
-1.83318642595465e-05
-2.63317959981851e-05
-2.2456676124867e-05
-3.06173644659086e-05
1.55764126530834e-05
-3.57158525653845e-05
-1.2396618656338e-05
-4.82711809939472e-05
-2.27460262635272e-05
-1.51848878518722e-05
-2.33333401946219e-05
-2.12193669321901e-05
6.62862343824486e-07
-2.67182669308541e-05
-8.62957855026348e-06
-9.44902103648173e-06
-2.09823453891218e-05
-1.65013305675845e-05
-1.56598514060149e-05
-1.19944280144623e-05
-2.6437950197887e-06
-4.27450001782052e-05
-1.01524807133198e-05
-1.50466538662026e-05
-1.26682143227534e-05
-2.74204628719139e-05
-4.07688890005248e-05
-1.44904329498019e-05
-2.08271783813388e-05
-3.67174357838929e-05
-2.04228269375713e-05
-2.63808245547094e-05
-1.90709429639109e-05
-1.84231599573241e-05
-1.53167911838187e-05
-3.11864117053801e-05
-5.95859704311711e-06
-1.9384114851212e-05
-2.55892570959381e-05
4.63444544989965e-06
-7.13129910085683e-06
-8.04484328743462e-06
-1.9054510156338e-05
-1.16217303213956e-05
-2.57192615573635e-05
-3.55045120712966e-05
-1.07608752979468e-05
-6.34109373797459e-06
-1.16374116687695e-05
-3.45274870882103e-05
-1.43543761789078e-05
-1.88353673810235e-05
-2.58777010097865e-05
-2.16686751274368e-05
-1.3214747318775e-05
-3.5229369488163e-05
-2.6364302737954e-05
-3.28682482723941e-05
-2.09643615243852e-05
-3.77188417630384e-05
-1.57587548709526e-06
-4.9003032112479e-05
1.46789788786972e-06
-1.3310678448628e-05
-4.26221975431665e-06
-3.33165048138776e-05
-1.19492044679403e-05
1.59287870978372e-06
-2.07217504335491e-05
-2.48972583384166e-05
-2.07529522155273e-05
-4.98314787648449e-06
-1.18666426260594e-05
-1.73708240999226e-05
-5.06529189598906e-06
-1.84928086165531e-05
-1.74461908143293e-05
-2.03116272209207e-05
-6.53157018862712e-06
-1.77149828860125e-06
-2.65859144129071e-05
-1.0305648131098e-05
-1.02138332982067e-05
-2.74627812730352e-05
-2.01478501394727e-05
-1.53375872596498e-05
-1.50711407691817e-05
-2.76441308536718e-05
-1.95400004782638e-05
-7.37620573574864e-06
-1.28698293915824e-05
-2.32877142602132e-05
-1.99069949569367e-05
-3.56976712076332e-06
-8.08879412856042e-06
-1.53346131133836e-05
-2.28026175848319e-05
2.63262719381637e-06
-6.37666775965416e-06
-7.49174007114394e-06
-2.38722120626184e-05
-1.45587869963866e-05
-3.88331850557128e-05
-6.85899739312556e-06
-1.32803718777612e-05
-2.63307973306887e-05
-1.29711480030313e-05
-2.19489503038854e-05
1.21815952351466e-06
-1.96643977477018e-05
-3.21202437772953e-05
-3.18038411286398e-05
-1.32830027142145e-05
-2.95171686779169e-05
3.87612480795717e-06
-2.84192869683239e-05
-1.97663203303622e-05
7.35900138466013e-06
-6.75140971438271e-06
-1.94506908942163e-05
-1.86112660775735e-05
-3.67456600149795e-05
-1.8611142145012e-05
-2.72861827055201e-05
-2.81204294709952e-05
-2.90001678926587e-05
-1.1196315830111e-05
-1.47931543744589e-05
-9.34737385853761e-06
-3.62408366504462e-05
-8.67804072129707e-06
-1.54523904183748e-05
-1.04732499948807e-05
-2.74243393971632e-05
-1.58012265248447e-05
-1.71403392685466e-05
-2.80581528672081e-05
-2.24553899866433e-05
-1.76904092268391e-05
-8.02344905379292e-06
-1.94240680349102e-05
2.32859554087114e-07
-7.5097490659858e-06
-2.84782333151653e-05
-2.06193117683284e-05
-1.64477329957656e-06
-2.57181424389267e-05
-1.31655862213519e-05
-2.52150702830667e-05
-1.31906771266456e-05
-2.77011346770865e-05
-2.78864147201725e-05
-3.49459704441813e-05
-9.27549120007862e-06
-7.80274353950691e-06
-3.53037456977338e-05
-1.81738320064956e-05
-1.29310356413084e-05
-2.04834788885949e-05
-3.06824487426594e-05
-2.59543144552462e-05
-9.04919492589705e-06
-3.24489319172458e-05
-1.24499825682739e-05
-2.79310930127602e-05
-3.39070767617272e-05
-1.40832228952758e-05
-1.45968428059936e-05
-3.22763058812377e-05
-1.00990443754982e-05
-1.69529467739401e-05
-3.53640800190144e-05
-4.04197740158244e-06
-1.7166928013818e-05
-1.85423246126872e-05
-1.33679385613281e-05
-2.02652114789641e-05
-2.37676940940154e-05
-4.23185109318063e-06
-1.96209895660094e-05
-1.73657285496575e-05
-1.22752510275289e-05
-2.48350182152008e-05
-3.44880468705539e-05
-2.01748816054732e-05
-2.24526019800249e-05
-1.22136137510125e-05
-1.70652963155833e-05
-5.03952512678879e-05
-1.92702484251576e-06
-1.78887936497959e-05
-2.47400231932925e-05
-2.28518112660216e-05
-3.79313261279357e-05
-2.35127651264523e-05
-1.78539136741069e-05
-2.11782475270317e-05
-1.38499786585336e-05
-6.08034588897692e-06
-2.97174870438557e-05
-3.50632018586243e-05
-2.74976314853146e-05
-2.49800212954533e-05
-1.85314907923884e-05
-2.52146625435266e-05
4.64790703421482e-06
-2.55245186368396e-06
-5.79726332660921e-06
-8.43000698219291e-06
-1.40962397627596e-05
-1.59254618452024e-05
-1.98543927825679e-05
-3.04229317073699e-05
-1.20287192404689e-05
-1.90462630218671e-05
-1.18927573668249e-05
-9.33935845324008e-07
-2.6386609653466e-05
-4.63578171166569e-05
-9.76450904963756e-07
-2.36718819335141e-05
-3.44248846255778e-05
-2.65750593663713e-05
-3.62888841454814e-05
2.04396915766537e-07
-6.5914732996429e-06
-1.11151007995593e-05
-2.75198972987878e-05
-3.01354011163362e-05
-2.28948423660911e-05
-1.1063801180038e-05
-2.02845377477302e-05
-8.16600009258083e-06
-4.01016071866737e-06
-3.26520558308774e-05
-2.78470667508617e-05
-1.40502923835616e-06
-2.53403034190707e-05
-3.32924547635432e-05
-2.38565465956911e-05
-1.39813952912153e-05
-1.16171410901318e-05
-1.89409687072797e-05
-7.93150329573617e-06
-1.92953240158543e-05
-2.39948667455183e-05
6.25290931444995e-07
-1.65516939843548e-05
2.37284171865423e-06
-2.23526315053699e-05
-3.25365893567782e-05
-1.83120582183313e-05
-1.83867298022965e-05
-3.07769308418947e-05
6.11077634651666e-06
-2.62429456693199e-05
-1.76135069878108e-05
-1.76863559062068e-05
-2.12251284470006e-06
-3.85474164754227e-05
-2.32416578941644e-06
-5.14187434329479e-05
-1.3051324647613e-05
-2.21089148584345e-05
-6.76781327249082e-06
-2.17833675162687e-05
-2.04911648318062e-05
-1.22978479264402e-05
-7.11973451693811e-06
-3.34350102605775e-05
-3.72461751510071e-05
-2.2760069281523e-05
-4.43569435607244e-06
-2.48972928728476e-05
-2.9640524245064e-05
-2.06263417031323e-05
-9.87082311779859e-06
-1.56774355138572e-05
-9.70075763576145e-06
-1.58217933805236e-05
-2.75319928819308e-05
-3.88736068059532e-05
-1.12314555972904e-05
-1.28608754211747e-05
-1.52006201418215e-05
-2.84752234763445e-05
-3.30428271750583e-05
-1.70683775233655e-05
-1.36055460125913e-05
-7.10587620530544e-06
-2.24009983552262e-06
-2.82436200641207e-05
-1.23648719613187e-05
-3.2345166365867e-05
-1.30855079598134e-05
-1.71084437728681e-05
-2.83364366620021e-05
-2.01990119850945e-05
-1.94288228648821e-05
-1.08813403419095e-05
-3.17571076747024e-05
-2.84990800219067e-05
-1.76720248150693e-05
-1.58393435797706e-05
-2.02903063216208e-05
-2.67827433125784e-05
-2.16737600891373e-05
-3.27662880796559e-05
-4.18780472976829e-06
-8.62422987278525e-06
-2.20111890153063e-06
-1.00309797216315e-05
-8.36464977575029e-06
-1.95730959044599e-05
-2.24065214554622e-07
-1.93313565520275e-05
-2.50933922203605e-05
-2.77290174098261e-05
8.79305116849083e-07
-1.13982288591207e-05
-1.56273175808172e-05
-1.90510476880241e-05
-1.26826288494786e-05
-8.00023128727824e-06
-2.97532002260958e-05
-2.76372545061268e-05
-1.2671554635958e-05
-4.6756102320541e-05
-1.94905232837374e-05
-2.63235810158501e-05
-2.6012109575879e-05
-3.98760037604226e-05
4.14359489039692e-06
-1.52403243162653e-05
-4.47428111000676e-05
-3.17788917669397e-05
-3.6162285982489e-05
-2.32941956213131e-05
1.02033955009888e-06
-1.49727742868667e-05
-1.93985005196508e-05
-1.81349688869396e-05
-3.24113626598889e-05
-8.53497964489196e-06
-1.18762990027523e-05
-2.14281233275075e-05
-3.03049827304874e-06
-3.26998783464128e-05
-2.09874526339248e-05
-1.30257663495333e-06
-3.28969920451723e-05
-1.17834386814977e-05
-2.20252067038791e-05
-1.68804565833903e-05
-6.78903514138628e-06
-7.89890163053678e-06
-1.92238510678218e-05
-1.19121530449595e-05
-1.93903812318981e-05
-7.91754649054516e-06
-3.08598909217995e-05
-3.67713914363738e-06
-1.80764322404537e-05
-6.75717442700747e-06
-5.05788278295541e-05
-3.81542402391046e-05
-1.94527411838984e-05
-2.24430572525291e-05
-2.50997437983704e-05
-2.4229975693958e-05
-2.75502874550937e-05
-1.2304739987166e-05
-1.36083136745009e-05
3.54934034846463e-06
-2.55276163671651e-05
-1.67900861231637e-05
-1.50595876358899e-05
-9.84247832510519e-06
-3.69162317992517e-05
-3.17911509447597e-05
-1.03925806597668e-05
-4.26449428396169e-06
-1.14155700593321e-05
-4.37899983695851e-05
-1.18788578688274e-05
-4.55091092806582e-07
-2.18001155149587e-05
-1.76967488162935e-05
-4.52958317388921e-05
-2.3581129440063e-05
-4.30268019939454e-06
-3.19212222135282e-05
-9.53468688579879e-06
-2.74570463316638e-05
-6.57817835041724e-06
-2.3349889469924e-05
-1.06833384934679e-05
-1.45056477391935e-05
-1.84109810088587e-05
-1.34846969729978e-05
-3.65673005373358e-05
8.50534579223016e-06
-3.07184773880502e-05
-3.73545901371602e-05
-2.5031959596789e-05
-2.49289800042476e-05
-2.57430455731232e-05
-3.65272243654086e-05
-3.07901260110011e-05
-9.23062119258559e-06
-2.94891562391034e-05
-1.28419776431262e-05
-2.10338051585488e-05
-2.10015760585329e-05
-1.43870768014734e-05
-1.60687572934095e-05
-1.89221895676979e-05
-2.36608928179872e-05
-2.61366782507904e-05
-2.28432761586729e-05
-2.16918381405796e-05
-1.72854714360879e-05
-4.19617827176691e-06
-1.63638545995972e-05
-1.74768863313474e-05
-2.10064128363175e-05
-1.53880649410857e-05
-3.55883592669818e-05
-1.12552838210616e-05
-1.57557761619897e-05
-3.48258249268878e-05
-2.3084681367704e-05
-2.72086624644819e-05
-1.76603910174852e-05
-4.89903510190839e-06
-1.31987708081335e-05
-2.16600194254897e-05
-9.02806897774679e-06
-1.79512807202508e-05
-1.21852676070273e-05
-2.06131694120481e-05
-5.59909797080931e-06
-1.40388977100138e-05
-2.45637341402346e-05
-3.65021133600682e-05
-2.3011834275295e-05
-1.68254930823579e-05
-2.12824283774032e-05
-1.35122432069043e-05
-1.78415522473146e-05
-1.12080047773177e-05
-3.00134620463036e-05
-2.47328864836369e-05
-8.55652256708255e-06
-8.53386497456835e-06
-3.26360896363069e-05
-2.90497477580917e-05
-1.13059791064806e-05
-2.64512489715992e-05
-1.70493289433559e-05
-3.3357378073323e-05
-7.62905200844393e-06
-1.97232755327142e-05
-4.94206020729173e-06
-2.69761942512425e-05
-1.83602277116698e-05
-3.81311153908465e-05
-1.85445207491425e-05
-1.10184172954459e-05
-3.61785793194258e-05
-1.46955870769725e-05
-1.68491476275457e-06
-1.32815199620428e-05
-3.02002059399922e-05
-1.83309220852354e-05
-2.10270826927484e-05
-2.50340501064383e-05
-1.79592089720573e-05
-1.50007512599149e-05
-2.7621148632445e-05
-1.84975380315899e-05
-6.65029290856152e-06
-1.5814315261934e-05
-9.67442350249195e-06
-1.98915468807743e-05
-2.27964230795269e-05
-1.46447075303137e-05
-3.1920017904295e-06
-3.35747285935188e-05
-2.80094763603294e-05
-2.34960346969246e-05
-2.47187378704236e-05
-3.76587871163803e-05
-2.15535385941838e-05
-2.15605541698214e-07
-1.65111115734203e-06
-7.64413239207943e-06
-3.29911154975737e-05
-3.10995002182673e-05
-1.24092873177404e-05
-2.15136675459628e-05
-1.83538659538207e-05
-5.01325449612825e-05
-2.85343323253392e-05
-1.39990010708927e-05
-1.79437859125577e-05
-3.35969139314638e-05
1.65581760273977e-07
-8.1258040748874e-06
-8.1476378289088e-06
-6.7824484929335e-06
-1.52829588275804e-05
-2.58578306236442e-05
-1.06370649372022e-05
1.75886590763244e-06
-3.29668942885643e-05
-2.58695792359972e-05
-4.71872736782064e-05
-3.09990436177954e-05
-8.51944360352456e-06
-3.54605495101436e-05
-7.25243189763754e-06
-7.38999573342377e-07
-2.06988750293363e-05
2.93279145537608e-06
-2.51881426717396e-05
-3.3624060435769e-05
-1.16243699260702e-05
-2.30599503666036e-05
-6.51677138727232e-06
-6.6061422906662e-06
-2.34860848156066e-05
-9.85200308035223e-06
-2.55393548312498e-05
-1.34179482245593e-05
-2.25539663524763e-05
-2.06774062263646e-05
-1.83132707700811e-05
-4.28395336089357e-06
-2.19820730252347e-05
-2.47694708251687e-05
-4.87241875396634e-05
-1.65406106294325e-05
-2.43490797362732e-05
-2.8768023689094e-05
-2.75864988610358e-05
-1.20879936107848e-05
-2.46261661514272e-05
7.969269549438e-06
-2.2445100450808e-05
-1.93328049536362e-05
-5.12625351537813e-06
-7.80013473005674e-06
-2.35196053952185e-05
-2.10530085537193e-05
-1.9084319950917e-05
-2.68477865347837e-05
-2.31727083645431e-05
-6.35541815705335e-06
-1.50049392208188e-05
-1.7451172276929e-05
-1.44351450225506e-05
-2.99189752659246e-05
1.03686616318607e-05
-1.54709378220937e-05
-2.88595086055009e-05
-6.49990490960032e-06
-1.46305882952112e-05
-2.67496726403984e-05
-2.82925391947055e-05
-2.71016357871657e-05
-9.80855144350215e-06
-1.80858946378595e-05
-1.92385400464316e-05
-2.59900241876333e-05
-4.69591635902532e-05
-2.02442059049366e-05
-2.06590296961147e-05
-3.85807689612123e-05
-2.56819522864039e-05
-2.3757950703699e-05
-2.51626418391307e-05
-1.26664517449381e-05
-2.91367385998278e-05
-7.66262266511658e-06
-2.63201881916176e-05
-1.54681812149176e-05
-1.43312524923388e-05
-3.06204227248731e-05
-4.42631535643695e-05
-2.85591204214499e-05
-2.79207980367647e-05
-2.50631114747537e-05
-1.77559206395938e-05
-3.00522695737207e-05
-2.74322350938686e-05
-2.09229923050215e-05
-1.14862012474956e-05
-1.7978227243068e-05
-7.63950068142752e-06
-1.11989026098772e-05
-3.67327621755121e-05
-3.24714862312832e-05
-5.25300695790197e-06
-2.59728204715251e-05
-2.60000857552004e-05
-4.08108069303241e-05
-1.84883728712897e-05
-9.76359059461659e-06
-2.26712018367924e-05
-1.72566329438238e-06
-1.61118568741502e-05
-2.73242898380458e-05
-1.77947469156884e-06
3.17936261337367e-06
-2.86429639683922e-05
-2.51003636840131e-05
-2.50303503551897e-05
-1.68399657933575e-05
-3.69196473525548e-08
-1.149209803116e-05
-2.32916246824109e-05
-1.53060526997238e-05
-2.68674116870953e-06
-9.65858514260868e-06
-3.03799415899538e-05
-2.98039800482718e-05
5.52223392713576e-06
-2.69004724204137e-05
-3.27867420905878e-05
-1.42332925205723e-05
-3.66446571425601e-05
-2.45471006730343e-05
-1.7889782179814e-05
-1.0973661819737e-05
-1.44276754656906e-05
-1.08552367074296e-05
-3.62769759808595e-05
-2.66141086376154e-05
-4.36679823043249e-06
-3.97703334366889e-06
-3.91135576847252e-05
-6.30444809006677e-06
-7.22325892603771e-06
-9.15594443015821e-06
1.43727824451819e-06
-1.8768721049316e-05
-2.29362116808017e-05
-3.18929834322776e-06
-1.95000063641429e-05
-1.57202559608971e-05
-1.38186520199863e-05
-1.15920253054181e-05
-3.64025894695364e-05
-1.73000711530199e-05
-2.69107241552868e-05
-2.43631229108813e-05
-2.83418222972315e-05
-1.52450290064387e-05
-1.28527233482024e-05
1.84802961772638e-05
3.02873763990507e-06
-2.50473777325745e-05
-1.47848145825562e-05
-2.03708277153917e-05
-3.70202333638166e-05
-1.99024372980621e-05
-1.69987372895615e-05
-2.01124199961506e-05
-2.56930272277747e-05
-1.29385770421304e-05
4.24747096554138e-06
-3.98398517425912e-05
-2.38877361001929e-05
-3.78306901922335e-05
-1.96987490277658e-05
-2.15015910050712e-05
-1.85841145561076e-05
-1.92332819974971e-05
-9.91976528700081e-06
-2.36439872408929e-05
-2.97198762577611e-05
-1.95430597994705e-05
-6.9963378483545e-06
-6.57065266069941e-06
-1.64963284147727e-05
-2.62574979465625e-05
-1.60349906224184e-05
-2.17850890925561e-05
-1.70829817092762e-05
-1.040086297589e-05
-1.4966360134767e-05
-3.78721996255762e-06
-1.41192445392163e-05
-1.48181283379076e-05
-3.35873578099427e-05
-1.11833530232728e-05
-2.89264739334443e-05
-4.37569247140966e-05
-3.14405222243106e-05
-2.69944503258624e-05
-2.78798358150487e-05
-2.09328705020005e-05
-1.64374950693425e-05
-2.2056118214645e-05
-2.12866207096291e-05
-1.1488049570707e-05
-2.15823240909937e-05
-5.1859195221469e-05
-1.90896699075648e-05
-1.68856179762607e-05
-2.75987816616956e-05
-7.10244555174869e-06
-5.78721419240289e-06
-3.78741746372149e-05
-1.56504013552074e-05
-1.34940331163273e-05
-6.74003673906095e-06
-1.5464570817135e-05
-2.7725722803574e-05
-2.42652261343562e-05
-2.00091793280007e-05
-3.23827989911068e-05
-2.87979159071048e-05
-1.99602603817698e-05
-3.33926161057748e-05
-2.66876902840588e-05
-3.47674402699045e-05
-1.03833331570098e-05
-1.03886891123579e-05
-6.49885159055785e-06
-2.92427097364746e-05
-2.52626426641907e-05
-7.69968468071787e-06
-3.46603030239156e-05
-3.32075788423957e-05
-3.81734917006457e-07
-2.61838823281337e-05
-4.70657149414713e-06
-2.55298720916058e-05
-2.17075334777741e-05
-2.27229195689262e-05
-2.6686563178489e-05
-2.90588532080897e-05
-2.13358412499283e-05
-1.36661921928692e-05
-1.87447294903786e-05
-2.05909681462868e-05
-3.31936325703721e-05
-1.1378048965289e-05
1.5191623154246e-06
1.55030694212853e-06
-1.12943257786606e-05
-1.91389191157658e-05
2.93591701932707e-06
-9.63527060187492e-06
-1.27624480960552e-05
-2.03134375528299e-05
-1.43772952876272e-05
-3.66552088046514e-06
-2.57316121537819e-05
-1.75425634409589e-05
-1.93036304946632e-05
-3.43836013380728e-05
-3.45357679792926e-05
-2.97019646266583e-05
-2.39230477745394e-05
-1.4640408764235e-06
-1.28924743635768e-05
-3.24022694913384e-05
-2.35014539133482e-05
-1.75276851738753e-05
-4.08005885648854e-05
-1.91746710614521e-05
5.31509672986892e-06
-3.77283054501524e-06
-2.22713235160678e-05
-3.0207216895362e-06
-3.63916310699039e-05
-3.20255340476216e-06
-3.74189694067979e-05
-2.02766873055065e-05
9.08228268424948e-06
-1.74683829660688e-06
-4.71329292536865e-06
-2.14141830856522e-05
-7.97321173890913e-06
-1.25470611903273e-05
-3.36849561647126e-05
-3.35059777081535e-05
-1.35139660287048e-05
6.76744626495579e-06
-1.02657853846954e-05
-7.98226850367567e-08
-3.13919304837519e-05
-2.11503927148294e-05
-5.3801587281023e-06
-2.44823785946703e-05
-1.41555487231528e-05
5.12096116148559e-06
-1.70487913880564e-05
-2.25614233790763e-05
-2.69075612695692e-05
-2.7299267531691e-05
-1.77407261861015e-05
-1.04677663039066e-05
-3.27861597528073e-05
-2.65346401420966e-05
-3.17967367778701e-05
-4.7293227242298e-05
-1.41541111814775e-05
-2.49851324138523e-05
-2.02891534807733e-05
-1.22525177332927e-05
-2.75858761846605e-05
-1.30474657498393e-05
-1.54842713970314e-05
-2.90651995367749e-08
-1.67652593215044e-06
-1.81137673586865e-06
-4.14103919691149e-05
-7.7797473214982e-06
-1.97237241192253e-06
-1.91102251553793e-05
-7.03146043606636e-06
-1.97654245532896e-05
-8.25893627145701e-06
-9.57558826943358e-06
-3.14485341854415e-05
-1.38043914955669e-05
-4.26788255965486e-05
-4.49539603363624e-05
-4.00257901909956e-05
-2.48194814207747e-05
-3.24163195690911e-05
-5.54215213793481e-05
-4.51325472915171e-05
-3.48368852796762e-06
-1.36609950290426e-05
-2.1118255252486e-05
-1.98735884933094e-05
-2.08841619421196e-05
-5.44921184432177e-06
-1.64698327387604e-05
-3.43587540767482e-06
-8.7879642459476e-06
-4.26865924960562e-05
-1.23262741716772e-05
-6.71828677166223e-06
-6.83626918404464e-06
-1.61808959124453e-05
-4.04907174359556e-07
8.92606630065733e-06
-6.68043070622181e-06
-2.10078935974371e-05
-1.63465204361805e-05
-2.71330438557713e-05
-7.03480060188476e-06
-2.80882514440431e-05
-9.95021573746391e-06
-3.39921825088412e-05
-1.27581921038955e-05
-2.91827057762269e-05
-3.34448140459349e-05
-1.01430633229654e-05
-2.33270216628546e-05
-1.81945614066078e-05
-3.34600849607992e-05
-1.56002115701573e-05
-1.43131161867253e-05
-4.4702500997458e-07
-1.70282534755629e-05
-7.41552547022191e-06
-1.08895461373044e-05
-2.53280365276219e-06
-5.24236174608048e-05
-1.32770654615185e-05
-3.41881055005609e-05
-2.86716950842038e-05
-3.68526954453981e-05
-1.18237005708072e-05
-3.53352980114363e-05
-2.03865430065563e-05
-1.97242469881478e-05
-2.24832772925333e-05
-4.09721043370139e-05
-8.59745646150202e-06
-2.89898811618063e-05
-8.85469847543627e-06
-1.14505220345488e-05
-1.53823436299327e-05
-1.93880605002524e-05
-2.38613088466724e-05
-1.54816658539997e-05
-1.10222051160727e-05
-6.14333356810811e-06
-3.23335547007249e-05
-1.50458054302396e-05
-3.41558903227914e-06
-7.1069849109261e-06
-1.46108309200348e-05
-6.40605711736288e-06
-2.42338999417535e-05
-5.79610819528439e-06
-3.91721819442593e-05
-4.67417262596475e-06
-3.61228940395352e-05
-1.85983693149342e-05
3.2334295250988e-07
-2.10810802782365e-06
5.95630350271954e-06
-1.63687027536774e-05
-1.18730010877487e-05
-3.74319447618188e-06
-3.44719935596232e-05
-4.81171373126542e-06
-1.37998193317577e-05
-1.96488318969827e-06
-1.20424332757942e-05
-2.63189105264031e-05
-4.61459876182712e-07
-3.03826499130678e-05
-3.97104658538389e-05
-1.19073046360499e-05
-2.06721155980645e-05
-6.76236009717118e-06
-1.13983938578815e-05
-1.12327486699158e-05
-1.88324473391102e-05
-7.18049720443572e-06
-2.41350087653874e-05
-1.08610612526977e-05
-1.84085424238368e-05
-3.09195371269155e-05
-2.53433680549197e-05
-9.97580824725199e-06
-2.44076356705501e-05
-4.97817864627279e-06
-1.18434750569292e-05
-2.05401021390652e-05
-3.63141968689765e-05
-2.80045083505607e-05
-3.44910204406324e-05
-1.99477850228934e-05
3.08740206473325e-06
-3.44272374303425e-05
-1.1160930503777e-05
-2.12146043096219e-05
-1.44091012800994e-05
-2.92633873292414e-05
-7.2059418124696e-06
-2.85604623838995e-05
-1.96882589868863e-05
-6.50196096191823e-06
-8.62367293854899e-06
-1.00641462079391e-05
-2.22096122281815e-05
-1.25432065582558e-05
-2.5427812412119e-05
-1.33978738469592e-05
-1.45743687007369e-05
-2.22458325751397e-05
-2.46403553902648e-06
-1.56284816521014e-05
-1.14215569641171e-05
-1.64809747463533e-08
-3.22899320226948e-05
-2.90093812952572e-05
-8.92740191440388e-07
-2.7042824452415e-05
-2.67761765951921e-05
-2.66326927027786e-05
-1.21976756549124e-05
-8.71745438924518e-06
-8.98908527836821e-06
-2.22327225773028e-05
-2.46540349330526e-05
-1.98986458887008e-05
-1.68254762261301e-07
-2.9530334816622e-05
-1.91908142855051e-05
-3.45228924237436e-05
-1.812669486399e-05
-2.95906380654749e-05
-4.24916599563485e-05
-3.91072541628603e-05
1.23145710592292e-06
-3.09223787711131e-05
-2.98914111537782e-05
-3.39001423373322e-05
-5.45149538298548e-05
-9.90506760965241e-06
-1.21278547365856e-05
-1.11502199535653e-05
-7.48116666373357e-06
-1.98946348879219e-05
-2.41999077328132e-05
-2.15183286268717e-05
-1.89679759778748e-05
-2.46754641992747e-05
-1.7710638142739e-05
-2.28418540403168e-05
-2.73398779897089e-05
-7.60642661400161e-06
-3.91693231830834e-05
-2.15312720458165e-05
-1.90772107285239e-07
-2.53670854513303e-05
-2.05340147460216e-05
-2.08226326217816e-05
-1.70393750884798e-05
-2.45629378496849e-05
-1.19878065439495e-05
-3.15190631916588e-05
-3.90908358104647e-05
-3.35128219121262e-05
3.95960250195527e-06
-1.6773000546498e-05
-9.10120688964268e-06
7.27935567736419e-06
-1.13481824167395e-05
-2.08749059431474e-06
-6.86780374921442e-06
-3.04245764518641e-05
-3.13732786810777e-05
-4.68656062821567e-06
-3.67496388569638e-05
-2.91852676957912e-05
-2.48752423006141e-05
-2.94176361475862e-05
-1.67622640949245e-05
-1.6635979421875e-05
-1.410052046586e-06
-2.40698623888751e-06
-1.54178139286674e-05
-3.57670237277964e-05
-8.8738061663993e-06
-1.23234543989189e-05
-2.40930860447949e-05
-8.27437529220901e-06
-9.8582677807366e-06
-2.97163043603411e-05
-5.53904328546683e-06
-4.21221788953129e-05
-4.38106495824865e-06
-3.7529564885732e-07
-2.34165601314888e-05
-1.74914627012549e-05
-1.01703952685452e-06
-3.3564526853925e-05
-3.12498175097704e-05
-1.64860172031153e-05
-2.20915499575047e-05
-2.90419470904164e-06
-4.81785742427859e-06
-4.04844315870905e-06
-1.04594520504415e-05
-2.60816528083054e-06
-1.53575768196667e-05
-1.63173193615585e-05
-1.03694628284792e-05
-1.3614159498241e-05
-1.75252124425467e-05
-1.90751132011151e-05
1.0521833288554e-06
-2.19401288386382e-05
-8.99340726563536e-06
-2.14296768048559e-05
-1.98141013442621e-05
-2.71289381145395e-05
-2.78302378528052e-05
-2.29743619350743e-05
-2.42457198446637e-05
-7.32368086194737e-06
-1.58250706712797e-05
-9.51136863602692e-06
-8.52785538668929e-06
-2.10814217922418e-05
-2.45281875592473e-05
-1.47406047398499e-05
-1.71539867514253e-05
-1.56296613082262e-05
-1.56436294139634e-05
-1.15195049635329e-05
-1.998453470157e-05
-2.25744171260707e-05
-2.86585308462433e-05
-2.5384630233571e-05
-1.69160879326646e-05
-2.37805599155484e-06
-2.63365538499526e-05
-3.01164415271007e-05
-1.96923421782829e-05
-4.24796033628381e-06
-2.09223902205324e-05
-3.51154844334126e-05
-1.91140308887563e-05
-2.34363105866522e-05
-1.39415461711229e-05
-2.05263563231426e-05
-1.90599333343129e-05
-3.92182031472893e-05
-2.20738291749137e-05
-3.28964588300328e-05
-9.65160813883492e-06
-1.1082415964119e-05
-9.90456160805027e-06
-3.04342129437993e-06
-1.13638276655642e-05
-2.55788538342481e-05
-8.68681997381554e-06
-1.92239997487831e-05
-3.7735903678391e-06
-2.01247453961005e-05
-7.5838881903039e-07
-1.50207820871346e-05
-1.08531518443415e-05
2.56355388452691e-07
-2.25811804355539e-05
-3.68021427505495e-05
-9.01868726577609e-06
-3.23669856253513e-05
-2.8452108922359e-05
8.71512384350019e-06
-3.8711861045237e-05
-2.95642346824948e-05
-2.56332558602653e-05
-1.02268725131415e-05
-2.12701228155245e-05
-3.05334085629106e-05
-2.13128252121047e-05
-7.73737965379524e-07
-2.19172316789255e-05
-1.88449455325367e-05
-1.60799685608515e-05
-2.41715945659976e-05
-2.70242504691528e-05
-3.28604049683809e-05
-1.81371742773626e-05
-1.44934151060313e-05
-2.03495612581094e-05
-4.80475770971266e-05
-1.2196180866262e-05
-2.92376809319711e-05
-3.5969877543866e-05
-1.63748957904011e-05
-4.04056379802875e-06
-7.8144184500852e-06
-2.3142589246655e-05
-4.19948449181399e-05
-7.98007181650604e-06
-7.80368276539331e-06
-4.02479708483568e-06
-2.22105028105203e-05
-1.2908434666403e-05
-2.03803844013977e-05
-1.29803645489047e-05
-2.79361491988767e-05
-1.14663013882316e-05
-2.16839329588352e-05
-3.22473671114625e-05
-1.21576360529141e-05
-1.96196555208668e-05
-6.11408730627221e-06
-2.00193592934183e-05
-1.97633577490371e-05
-1.08781915053477e-05
-3.29200298486939e-06
-9.39909078034928e-06
-1.72890990455357e-05
-2.24758275830267e-05
-1.68705322729621e-05
-1.2324401436257e-05
-3.79520537557035e-05
-4.46995843547128e-05
-1.71183177304579e-05
-1.07138387771794e-05
-3.64374071143366e-05
-1.3341656696817e-05
-1.26105494677062e-05
-2.71698859145431e-06
-1.29916975533964e-05
-1.85967204336243e-05
-2.04449575442388e-06
-1.11670831971072e-05
-2.11980586521629e-05
-2.80823495651535e-05
-1.86870602949748e-05
-1.55833255668482e-05
-2.43952346150014e-05
-9.11370340544789e-06
-2.39253074736168e-05
-7.86750800061867e-06
-1.55058974612189e-05
-2.48535848528666e-05
-2.44440194061042e-05
-2.2483921727585e-05
-1.81118173158636e-05
-1.87069788950538e-05
-6.40835491428403e-06
-1.09564973273802e-05
-1.64542007068984e-05
-1.03233691165778e-05
-1.44897785984794e-05
-2.68682493842036e-05
-2.35769492831681e-05
-3.19273001819035e-05
-2.78131117110712e-05
-2.05567119911475e-05
-2.25307191553032e-05
-2.10129149187803e-05
-2.96400412595989e-05
-3.03653920045946e-05
-2.8456645885873e-05
-1.87865661938337e-05
-1.97504453586524e-05
-1.40174691059566e-05
-9.92716187274506e-06
-1.29782350642059e-06
-9.34549805291464e-06
-2.4058040553893e-05
-2.83773641086427e-05
-2.11803511517346e-05
-2.37443155619508e-05
-2.38044161382059e-05
-4.00820739129082e-05
-2.13454010840001e-05
-1.69526993529571e-05
-1.08599061667531e-05
-2.50094515758678e-05
-2.07787985308556e-05
-2.38183859195252e-05
-6.76591774337752e-06
-1.80566062456328e-05
-1.43137981553246e-05
-2.30502726116477e-05
-3.68543198851395e-05
-1.72054989503644e-05
-3.03096899443495e-05
-2.18628999723499e-05
-8.84081404037716e-06
-3.4995950641117e-06
-2.74923624998615e-05
-2.26825689612106e-05
-1.79021320514651e-05
-2.78958744083617e-05
-2.82958037347475e-05
-4.19472509768444e-05
-2.84768106697066e-05
-2.70755376860369e-05
-3.05355847741429e-05
-1.66092074465263e-05
-1.89833146719761e-05
-2.95497906485508e-05
-1.58215886024947e-05
-1.36699871069469e-05
-2.38325138897767e-05
-2.87599714798636e-05
-2.07028895691734e-05
-2.00268460575075e-05
-5.75510395160219e-06
-3.22906430646105e-05
-1.42887708511456e-05
-2.65369504603508e-05
-2.96868501433482e-05
-1.4491999108422e-05
-1.10630950898296e-05
-2.00347593777049e-05
-1.95101838525679e-05
-2.56290887213213e-05
-6.87330507499995e-06
-2.85160284991658e-05
-1.66548546907523e-05
8.01539648440624e-06
-2.50737638399454e-05
-1.97723573771993e-05
-1.05889208154954e-05
-4.98037421105835e-06
-5.44015470706709e-06
-2.17012292875472e-05
-1.75507347509518e-05
-1.34464767558614e-05
-1.73421911409328e-05
-1.22222340277935e-05
-2.47134497609006e-05
-2.90239615338237e-05
-2.41453464451741e-05
-1.8431516791598e-05
-5.95384032014674e-06
-2.59191111168285e-05
-1.87389741915653e-06
-2.06992048162709e-05
-1.00117292957495e-05
-3.52486693569975e-05
-2.59037447099646e-05
-3.19352024887613e-05
-1.3932342986133e-05
-4.00457058494967e-05
-1.12437988401429e-05
-1.69577376747113e-05
-1.56172303179989e-05
-2.28974333753128e-05
-1.94077515141747e-05
-1.46350169955579e-05
-2.7780487540468e-05
-9.38434964020798e-06
-2.50821695459396e-05
-9.82365531834752e-06
-1.06317051047026e-05
-1.72934705419612e-05
-2.40696084393228e-05
-3.85960483502077e-05
-2.52777244785254e-05
-1.80940549032255e-06
-4.9186643915746e-06
-1.97102572249231e-05
-2.1854796537259e-05
-2.45777092765058e-05
-2.18389534483667e-05
-1.95472010016928e-05
-2.73632142301276e-05
-5.25987111376674e-06
-3.34268565034546e-05
-1.21172097550118e-05
-1.36882805333026e-05
-2.3928733105576e-05
-3.17675425626444e-05
-2.86636893973548e-05
-1.98907869723806e-05
-2.45902777673227e-05
-1.79031979480562e-05
-1.93920012161434e-05
-2.65098387777996e-05
-1.17843644317826e-05
5.63081796543324e-06
-3.34420712507461e-05
-2.33457169639878e-05
-1.63216314290902e-05
1.03809740126373e-06
-1.46742020630334e-05
-2.03471688208365e-05
-3.88787562691252e-05
-3.02575530156678e-05
-2.51648626093924e-05
-2.25588685091137e-05
-2.77012038461868e-05
-2.3180021704917e-05
-1.56715044001846e-05
-5.30896069404459e-06
-2.33590917444239e-05
-3.64830435438149e-05
-2.95216563100781e-05
-2.48191797688298e-05
-1.39528532916396e-05
-2.81560994256974e-05
-2.59653337630401e-05
-2.82135933927957e-05
-2.41895049638191e-06
-6.52817544934521e-06
-8.63331051511425e-06
-1.7495609337444e-05
-9.89631659622539e-06
-3.60943334877784e-05
-9.18647933888392e-06
-2.95960056055089e-05
-2.70884131264877e-05
-1.50178712472976e-05
-1.8644614755869e-05
-1.35494811871037e-05
-2.26899067847703e-05
-2.87230685440215e-05
-9.28238271085098e-06
-1.57993543875001e-05
-2.0636997329185e-05
-2.71410478333687e-05
-1.37242320209429e-05
-6.96597448051778e-06
-1.64444562563156e-06
-2.40247940908906e-05
-1.32394019825925e-05
-1.10866163192716e-05
-2.95116589917418e-05
-2.22927661753009e-05
-6.30708227562415e-06
-1.52561618440938e-06
-4.439592242629e-05
-1.51893124727655e-05
-1.85884629593813e-05
-1.98081559818213e-05
-2.28887231367695e-05
-2.47128852455927e-05
-2.59300632815552e-05
-3.29696844724674e-05
-2.09421852508383e-05
-2.6824714342899e-05
-2.60247959221546e-05
-2.11291136300796e-05
-9.96957465056199e-06
3.80540398032787e-06
-6.74367147678191e-06
-2.71503663452964e-05
-1.47117359792066e-05
-1.13861480097319e-05
-2.84871606688499e-05
-1.13828111008946e-05
-1.76450179050378e-05
1.48833834674058e-06
8.69357382921211e-07
-2.18663266924347e-05
-2.79448284629746e-05
-9.28723398481639e-07
2.98936489748641e-06
-2.09432084793175e-05
-1.48156051075277e-05
-7.57039296835981e-06
-3.20894098461296e-05
-1.97734815817211e-05
-1.54934046518792e-05
-1.37384710506434e-05
-1.3188370776434e-05
-3.78190315642148e-05
-1.13082789061439e-05
-2.98760946780861e-05
-1.71403135163928e-05
-2.46370204138991e-05
-1.0295856181167e-05
-2.95803466597358e-06
-2.51560084932218e-05
-2.70852633747701e-05
-1.9767455672756e-05
-2.18574358737892e-05
-2.06748696303299e-05
-3.49728870967944e-05
-2.10263558268171e-05
-1.6812683504176e-05
-1.18904389051318e-05
-3.21994706791257e-05
-1.24770808433454e-05
-2.35474350900903e-05
-2.0614449695769e-05
-1.00199888856484e-05
-2.52669690170231e-05
-2.93911124513685e-05
-2.07903094772517e-05
-2.2626148716529e-06
-4.26220870720566e-05
-1.14789964922085e-06
-1.89611131887079e-05
-1.57646645516914e-05
-1.06714891735642e-05
-2.45858525155257e-05
-1.32347933200321e-05
-4.26612942138727e-06
1.17803887013278e-05
-3.22924610431791e-05
-4.66602207547041e-05
-3.05865307565472e-05
9.05396657679361e-07
-1.4716672117406e-05
3.98698144417845e-06
-1.20339555545279e-05
-3.82127106025974e-05
-6.41381124382824e-06
-8.73074871474428e-08
-1.38788836082912e-05
-1.00686684306326e-05
-1.26951197416456e-05
-1.47077183382939e-05
-8.87514866343225e-06
-3.93701716921556e-05
-1.2544646331527e-05
-3.06079899993776e-05
-3.47140882988383e-05
-2.61184441494682e-05
-1.43746557154961e-05
-1.1119085955167e-05
-1.05368447610115e-05
-7.53195435466828e-06
-2.82124244289407e-05
-1.77497157949114e-05
-2.37714809568972e-05
-2.1592109888687e-05
-2.2626897231904e-05
-2.95628822531145e-07
-2.2992968744162e-05
-1.41553052359699e-05
-2.75752999571412e-05
-1.75245334437631e-05
-2.35483643297072e-05
-2.88526260984463e-05
-3.97818368245369e-05
-3.03588146931437e-05
-1.58143323639648e-05
-3.32375068083454e-05
-3.97447212062346e-06
-1.49102169569372e-05
-1.00549367184374e-05
-4.11737789988889e-06
-8.23780897978041e-06
-1.37330357283862e-05
-1.23971513187724e-05
-3.54741603595662e-05
-1.23345636947763e-05
-1.24420964881178e-05
-1.90776343529121e-05
5.41984203360637e-06
-2.05908173449657e-05
-3.29398233467023e-05
-2.51076339983505e-05
-1.22321924727049e-05
-4.25033245184932e-06
-4.58343474767213e-06
-4.62234227402867e-05
-6.50698404248899e-06
-3.91948688668754e-06
-2.20354250588528e-05
-1.78206305316132e-05
-2.1300587741737e-05
-6.84866706267989e-07
-4.28681284604899e-06
-1.26904717499653e-05
-2.18311463059677e-05
-1.05118160076279e-05
-1.43001474766032e-05
-1.21304041713615e-05
-2.24220908715653e-05
-9.50725844818932e-06
-8.15326230453271e-06
-2.3662507282838e-06
-2.33170705404036e-05
-8.11636269856581e-06
-3.80712521309332e-06
2.681230054664e-06
-3.95620127656559e-05
-2.7749648096801e-05
-3.13931448510857e-05
-6.79355403800313e-06
-1.03687748508162e-05
-3.02315895450195e-05
-2.19053348944643e-05
-2.69468398594226e-05
-1.95080146565487e-05
-1.41839028985727e-05
-2.93983113353039e-05
-4.17806605590349e-05
-3.38684947805757e-06
2.95506857803529e-06
-2.65643546655449e-05
-3.23921638973687e-05
-1.32316028415109e-05
-2.55246495972875e-05
-1.86051721099634e-05
-6.35221311158497e-06
-3.50635006528671e-05
-2.8195241627603e-05
-1.77965851642079e-05
-2.04442802733947e-05
-1.5687368914515e-05
-2.64628096427175e-05
-2.65881744460226e-05
-3.47063722272829e-05
-2.90353817668194e-05
-2.33325386111662e-05
-2.23227279356793e-05
-1.56929528223632e-05
-3.19301434440719e-05
-2.14696994803201e-05
-2.64940558708751e-05
-6.16126206634083e-06
-3.44864371963483e-05
4.39620666862968e-07
-1.5365106727229e-05
-1.59265853923083e-05
-2.26934788329554e-06
-2.88048004443196e-05
-3.32792083455071e-05
-1.12303526019976e-05
-2.32163834979367e-05
-2.02975736641874e-05
-9.14777435499108e-06
-2.0473061556264e-05
-2.08254463290913e-05
-4.24325903399726e-06
-7.57259316215295e-06
-1.57992543547604e-05
-2.10580294750818e-05
-6.4627334917998e-06
-2.08950565562337e-05
-1.49318190412055e-05
4.05276737443181e-06
-3.19955405835659e-05
-3.48318438540333e-05
-3.15337797199655e-05
-2.32804468641279e-05
-1.7115256454485e-05
-3.2749197183112e-05
-1.31923302794781e-05
-6.74936426895017e-06
-1.35824706612843e-05
-2.36701754424214e-05
-2.96519089934785e-05
-2.37317062210576e-05
-7.6993553124138e-06
-2.60533926410973e-05
-2.92982922885735e-05
5.30998382870122e-07
-1.81179012137421e-05
-3.46989473072843e-05
-1.25292841016573e-05
-3.51100579806935e-05
-3.0245995602205e-05
-1.52238186770233e-05
-9.54072860520107e-06
-2.5944273469634e-05
-1.03644933963325e-05
-1.40982237724713e-05
-1.62761734655135e-05
-2.48428822550095e-05
-1.68962353611577e-05
-3.29944108527726e-05
-1.82187965115012e-05
-1.79710219898771e-05
-2.38427126080859e-05
-1.49922536825939e-05
1.02142950279585e-05
-1.45462829407847e-05
-1.66594956378009e-05
-2.03286255423389e-05
-6.7575461817832e-06
-2.81676218228516e-05
-1.01976315099385e-05
6.05492968147705e-06
-2.23687205154031e-05
-2.90126886908066e-05
-1.72759338237341e-05
-2.07151705396935e-05
-2.44363907318923e-05
-2.5627909326372e-05
-8.47620569270542e-06
-2.78672822155114e-05
-1.31316494994782e-05
-2.1191303269257e-06
-1.19350875259356e-05
-1.49329987102477e-05
-2.4563602464753e-05
-3.08994186886511e-05
-3.61363347348446e-05
-1.6838308380283e-05
-8.62048430147447e-06
-2.87755473518522e-05
-1.74074905439214e-05
-2.16001465064848e-05
-1.23434454440539e-05
-2.58776938084438e-05
-3.90100107322431e-05
-4.64152543124016e-06
-3.20984196738283e-05
-2.40248481528766e-05
-1.25021841133134e-05
-1.86704996354684e-05
-1.04751013763647e-05
-2.23429946741608e-05
-1.75698827974893e-06
-3.51770045614421e-05
-3.33168544414998e-05
-3.28453893228124e-05
-3.04630455663197e-05
-1.90613484954998e-05
-2.09380126875424e-05
-2.27357597444033e-05
-3.54313646220778e-05
-1.82343218401165e-05
-2.75483026291181e-05
-2.07586349286961e-05
-1.76180837520627e-05
-2.80344938627398e-05
-4.51909470540406e-05
-2.13259680054513e-05
-1.84992279108403e-05
-2.39823681388141e-05
-7.82431071527775e-06
-2.51152140425703e-05
-2.06478175433496e-05
-1.618554028017e-05
-1.3607092786128e-05
-2.03280172312475e-05
-6.21595761061463e-06
-1.72974490229958e-05
-1.74815598007444e-05
-1.02875307858365e-05
-1.88687200839739e-05
1.62585718562643e-06
-2.11149137375564e-05
-2.99139975218536e-05
-2.60500288893319e-05
-2.01418821237434e-05
-1.54129917139966e-06
-1.87079125685957e-05
-1.27408428513234e-05
-1.9106498275375e-05
-3.49868697820444e-05
1.14618754080515e-05
-8.70830466166064e-06
-1.48722446261264e-05
-4.82956450759606e-05
-1.40691861594922e-05
-2.62865922421457e-05
-6.60436786425027e-06
-2.05394678027727e-05
-3.32930980072995e-05
-3.44694040123051e-05
-8.79285380652846e-06
-2.71065072897239e-05
-1.53084504066735e-05
-2.03439532586476e-05
-2.06744517645766e-05
-2.12546194963052e-05
-8.61408184107906e-06
-2.34271380294528e-05
-3.98680453794391e-05
-2.72709460938669e-05
-9.9110747602286e-06
-1.7072851873634e-05
-1.10927380743133e-05
-1.68630111087926e-05
-2.28420349193038e-05
-2.22567544895451e-05
-6.50466288266136e-06
-4.85146938477335e-06
-8.59337129290906e-06
-3.51660515665043e-05
-1.18130944577126e-05
-2.57985522217994e-05
-4.62288350836595e-05
-3.84702342822774e-06
-1.43017103947086e-05
-2.64530876841705e-05
-1.84086496651213e-05
-2.13218354590045e-06
-1.93452506239041e-05
-2.45671331475877e-05
-4.77340598447437e-06
-3.80536512370248e-05
-4.02661741515095e-05
-1.50819462058938e-05
-2.40043797106831e-05
-1.90954746344e-05
-3.80083441422115e-05
-1.39387354570643e-05
-3.52835537725934e-05
-9.32712627407808e-06
-1.27638757753131e-05
-2.71818461221343e-05
-2.68862791400976e-05
-1.44556757092732e-05
-1.89467412008566e-05
-1.91783473214812e-05
-2.26073980110324e-05
-8.30834059774649e-06
-2.38175036296785e-05
-9.4869928377466e-06
-2.27447798842378e-05
-2.32195924294534e-05
-2.07020910055784e-05
-2.7728992175166e-05
-2.54707961988451e-05
-1.14892643561049e-05
-4.26494504952845e-06
-2.56039932889215e-05
-3.14993321292965e-05
-1.6992397784697e-05
-2.27543078894446e-05
-2.58569333580189e-05
-8.63605447906121e-06
-1.10664772893528e-05
-1.72477961917975e-05
-2.73404995244098e-05
-1.93195545929873e-05
-3.35343135456598e-05
-1.40375495011577e-05
-4.03375742713496e-05
-2.56427127125074e-05
-1.2173140456608e-05
-2.26731002487483e-05
-2.99451594363351e-05
-3.82435700525944e-05
-6.75267037685382e-06
-9.06599303537666e-06
-1.2063768029541e-05
-3.0122439771385e-05
-1.14499468342355e-05
-1.39811255984307e-05
-1.78288116660648e-05
-3.43886829770315e-05
-3.63190043574069e-05
-2.25242053767575e-05
-2.27774526629934e-05
-2.5549479046173e-05
-2.95789386403062e-05
-1.05430308106558e-05
-1.66839067063554e-05
-1.4148732700901e-05
-2.84782089817663e-05
-2.86324822330771e-05
-2.69893741215384e-05
-2.43198131010223e-05
-1.16216253948639e-05
-1.06551982717926e-05
-2.60531468321386e-05
-3.37413977318826e-05
-1.95337820266664e-05
-1.50285355333836e-05
-2.71857463927039e-05
-3.18508882101404e-05
-1.35646346390727e-05
-2.46779386438244e-05
-1.71158025386782e-05
-2.28429877160922e-05
-1.13581325852709e-05
-1.94124801857582e-05
-1.44237330688373e-05
-8.81374986752734e-06
-1.3020636699353e-05
-2.26946632881168e-05
-2.94430045485574e-05
-8.40331063899053e-06
-4.26967639231789e-06
-5.13096882716476e-07
-1.52498830798904e-05
-1.33621880876426e-05
-5.46024585953139e-06
-1.02051424738554e-05
-1.7378226174022e-05
-1.97419157598211e-05
-3.17482667330582e-05
-1.14234733840156e-05
-5.69421601688531e-06
-1.26595296250877e-05
-3.01249454864132e-05
-1.25771332622735e-05
-1.68530128075687e-06
-9.12475257270611e-06
-1.61226555075028e-05
-1.35077535075074e-05
-4.80979191995251e-07
-1.85617889186071e-05
-9.56193636499214e-06
-3.00376616679644e-06
-9.75107580916769e-06
-1.97669625585885e-05
-1.25092888687266e-05
-1.04603554138785e-05
-2.71392711713713e-05
-2.10797960188243e-05
-2.73561275710684e-05
-8.66990637255892e-06
-1.47842531086998e-05
-2.09277082166165e-05
-3.44664174834512e-05
-4.08549368707474e-05
-1.19802956703455e-05
-1.74718374968906e-05
-7.58631998558911e-06
-2.21615287295592e-05
-3.8637579708846e-05
-2.66200098329394e-05
-1.6600323467178e-05
-2.73781989230129e-05
3.36998223737496e-06
-5.56157976038836e-06
-2.44779050229327e-05
-1.66378739530103e-05
-2.01331491219942e-05
-2.41787718127277e-05
-5.53863722126721e-06
-2.63977555035035e-05
-2.13453382903975e-05
-4.2021496668472e-05
-1.96936701679599e-05
-5.08376220286671e-06
-2.19814467392072e-05
-1.13078706093657e-05
-2.18798317936236e-05
-1.91737551838514e-05
-1.0567607662948e-05
-9.90098471029566e-06
-2.88508539208628e-05
-2.20235085522002e-05
-2.32355063945663e-05
-1.96580376227645e-05
-2.3309512608305e-05
-1.23455892067974e-05
-2.55327173791875e-05
-5.85212663326486e-06
-1.24168128916721e-05
-1.35042515104839e-05
-2.80878235565275e-05
-9.84697277826052e-06
-2.5255518022234e-05
-3.96486501002877e-05
-7.26299329750287e-06
-1.4273189463663e-05
-2.247394071061e-05
-1.40839330655518e-05
-2.9370550402119e-05
-3.0661229264833e-05
-1.74719093664384e-05
-1.7604683361442e-05
-2.10511873824648e-05
-2.17657301742088e-05
-1.99501355187268e-05
-1.27191768262194e-05
-1.78853812262159e-05
-1.14524388610206e-05
-2.19658179501034e-05
-2.85160637229233e-05
-3.39473045297483e-05
-2.65227635521865e-05
-7.93551986582695e-06
-2.99889024803293e-05
-2.29687368677279e-05
-2.3208752190552e-05
-2.2716224159267e-05
-1.06342793411849e-05
-1.80216298554386e-05
-1.53801083889607e-05
-1.84076394244808e-05
-8.79867735074463e-06
-3.3810741064153e-05
-2.67883616077602e-05
-1.23037186642499e-05
-3.76059942363683e-05
-1.31874355088688e-05
-4.66412944422752e-06
-2.36819550542993e-05
-2.07013797463561e-05
-3.5457916928567e-05
-3.19847979464552e-05
-1.49702348725967e-05
-4.72424251901865e-06
-2.49418901477114e-05
-1.66597441333789e-05
-2.94049246771512e-05
-2.9783421006011e-05
2.32835913978518e-06
-2.61101665439312e-05
-2.86498721386725e-05
-4.16692953538633e-05
-3.32115135792406e-05
1.072737257313e-05
-1.35952932079238e-05
4.54628496047728e-06
-1.42632193672735e-05
-1.43368449185328e-05
-1.73892403558586e-06
-2.698988784804e-06
-6.3303531660995e-06
-4.37496730555057e-05
-3.56302047386122e-05
-2.50600953590535e-05
-1.38643527705422e-05
-2.49145298514983e-05
-2.2296000381784e-05
-3.13905203819526e-05
-3.16153068263031e-06
1.88319291057996e-06
-1.5809746868732e-05
-1.02785589610179e-05
8.79785345396678e-07
-1.99558296867562e-05
-3.18972302064312e-05
-2.36133264560656e-05
-1.93514494930555e-05
-1.33698971140792e-05
-4.10308779917567e-05
-1.50462136576814e-05
-1.06608708221103e-05
-2.62452591751397e-05
-4.54874590358041e-06
-2.52896034904911e-05
-4.83428411847548e-05
-1.78391743448633e-05
-2.58625565225151e-05
1.1612254194319e-07
-1.49316440126509e-05
-2.18560933230721e-05
-8.90451459868374e-06
-1.03793774499726e-05
-2.53488638808223e-05
-3.84494940713406e-05
-9.39905422451181e-06
-1.30945090170833e-05
-2.48899205784716e-05
-3.24212494915347e-05
-8.80275260980108e-06
-2.91746802313477e-05
-1.10068477786868e-05
-2.54262930654252e-05
-2.56506470240971e-05
-3.40268208946713e-05
-3.26563359718679e-05
-2.93182041954145e-05
-1.91968728416077e-05
-3.89843948591937e-05
-2.55986875375794e-05
-1.39121261269862e-05
5.95118202554454e-07
-4.32416316577997e-05
-2.56200945294964e-05
-3.52463318890769e-05
-3.11957410720739e-05
-7.13993056785036e-06
-1.64740118790566e-05
-1.90473989059947e-05
-9.37603242824127e-06
-1.72841947056088e-05
-2.54445496430406e-05
-3.15826716812524e-05
-4.44752396823651e-05
-3.06224256824743e-05
-1.1796250923195e-05
9.66447342988962e-06
-1.1119785962455e-05
-1.68729838422285e-05
-1.34241619726597e-05
-2.83288553960145e-05
-1.95319468189719e-05
-8.34649755857447e-06
-2.25963328523524e-05
-3.87303062941958e-05
-1.90832085775463e-05
-2.59448811845124e-05
-8.70643211771414e-06
-5.67258507077214e-06
-3.48187909590208e-06
-6.31289037931825e-06
-2.42526764808699e-05
-1.54266937568361e-05
-2.25018107595839e-05
-2.27800558339732e-05
-1.53478727899079e-05
-1.03141266589423e-05
-1.01674984738528e-05
9.19311476190447e-07
7.17176943911061e-06
-2.09875359962909e-05
-7.78240485693178e-06
-3.41088845920305e-05
-1.75836265271593e-05
-1.9661222595541e-05
-3.27396670162687e-05
-2.75404947040663e-05
1.87681323791781e-06
-9.10466414928237e-06
-2.62726981166527e-05
-6.6220499839815e-06
-1.79961653687857e-05
-4.04174263738202e-05
-4.16357223911992e-06
-8.42100699238306e-06
-1.15993461281805e-05
-1.72125696231626e-05
-4.31605965046986e-06
-4.06632970780126e-05
-1.92865590893848e-05
-1.1840149614495e-05
-2.90554190794906e-05
-9.33418165893686e-06
-2.22608051931949e-05
-1.95317232401315e-05
-2.03302292752253e-05
-2.79966732817335e-05
-5.55730523485235e-06
-3.25957722416252e-05
-2.70322842662876e-05
-2.49099756830436e-05
-1.37685348495191e-05
-4.05447884708317e-06
-2.31809781142069e-05
-8.3397888262381e-06
-1.63143439636015e-05
-4.02138689641865e-06
-7.45933446186838e-06
-8.44360724793466e-06
-2.80289237222784e-05
-2.0819178700521e-05
-2.87336308352253e-05
-1.86356184195204e-05
-2.70803378730796e-05
-4.65582999214215e-05
-1.07091170956008e-05
-1.02327590380357e-05
-1.81577393618025e-05
-1.90124489802436e-05
-3.19259082580591e-05
-6.62018376746139e-06
-1.49743465506916e-05
-2.58692072037895e-05
-1.34399968650894e-05
-2.94861099314617e-05
-2.35917051877073e-05
-1.47811088332283e-05
-2.91498968133451e-05
-2.63455900852687e-05
-1.4359829336077e-05
-8.72507156915538e-06
-1.44992558751105e-05
-1.01502843091559e-05
-5.8679164691124e-06
-4.80365423434441e-06
-1.47381218280595e-05
-8.61204397954162e-06
-1.48012075942845e-05
-1.32558110776229e-06
-2.4179993204907e-05
-1.01751317274204e-05
-1.72731824675264e-06
4.13640683598772e-07
-3.38854984142149e-05
-1.5613397550083e-05
-7.41842210568266e-06
-1.88099414437375e-05
-2.01815541453355e-05
-1.80868935213842e-05
-2.5709551403751e-05
3.40676513019841e-06
-1.0378932357354e-05
-1.04443280514839e-05
-2.53697048228225e-05
-1.8718570601216e-05
-2.77862482192903e-05
-2.30870416497463e-05
-2.07389666995704e-05
-5.03728294419193e-06
-1.68248539937671e-05
-2.26243875054436e-05
-3.2194681220752e-05
3.24477775561316e-06
-2.4063038931967e-05
3.49253077789403e-07
-2.30295785349605e-05
-3.32407827880928e-05
-1.23641190748499e-06
-2.47020866579934e-05
-6.75097737061964e-06
-2.07783491077466e-05
-2.31942651986201e-05
-1.505646250974e-05
-1.09166387265431e-05
-2.77624556230888e-05
-2.3174186773701e-05
-3.0534351918422e-05
-1.82876721465698e-05
-2.40261271577396e-05
-8.69089084488355e-06
-2.37556785130952e-05
-1.51672220390962e-05
-3.86643122884259e-06
-1.85592111224301e-05
-9.88769244673874e-07
-1.5290231507367e-05
-4.79438372423416e-06
-2.90128677763986e-05
-2.02340622496096e-05
-5.8500212778948e-06
-1.84318957315152e-05
-1.10337655793708e-05
-3.17449634511132e-05
-1.63057844881105e-05
-1.31240118349191e-05
4.75887330609828e-06
-3.74707236956895e-05
-9.24502460505298e-06
-2.41149628692412e-05
-2.90148700155851e-05
-4.15798313020499e-05
-2.24232774423527e-05
-1.92175418849742e-05
-3.45421075002255e-05
-1.66563651136653e-05
-1.89727450606071e-05
-1.40636096848486e-05
-4.56954697444198e-06
-4.45236343324902e-06
-1.32549544366877e-05
-4.20114850754199e-05
-3.22393276555711e-05
-1.48658399500272e-05
-3.06819134294812e-05
-1.48387379836474e-05
-1.95068136982524e-05
-2.17898796696936e-05
-1.65685166479491e-05
-2.0315201825881e-05
-2.68411790568931e-05
-1.50659193864557e-05
-3.19105144160112e-05
-1.30190778405831e-05
-2.79815670622483e-05
-3.60213035890617e-05
-1.29839085313318e-05
-2.78264457745815e-05
-2.46558974240817e-05
-2.33904397738571e-05
-1.48705033455174e-05
-9.37931353517352e-06
-2.29607920487807e-05
-9.02717051613091e-06
-4.34275932461145e-05
-1.25256733760302e-05
-3.1637129437233e-05
-2.60371477144998e-05
1.19235362594661e-05
-2.98562547638722e-05
-7.95116115832879e-06
-2.17251492430603e-05
-8.39831706447884e-06
-3.7151543662703e-05
-4.80806579822896e-06
-2.38353629090617e-05
-1.79850175645333e-05
-3.45862362164445e-05
-1.08849612143384e-05
-9.17954111920618e-06
-1.22602108422491e-05
-1.28874896861404e-05
-1.5297585769795e-05
-5.55142818538295e-06
-1.95632121779063e-05
-1.29876270447502e-05
-1.22505522332754e-05
-1.00060692441407e-05
-4.93591093403938e-05
