# Supplementary material for: Research on computational propagation and identification of mine microseismic signals based on deep learning
Source: PLoS One. 2025 Oct 22;20(10):e0334641. doi: 10.1371/journal.pone.0334641 (PMC12543183; doi:10.1371/journal.pone.0334641)
Supplement: S3 Data — (ZIP) [file pone.0334641.s003.zip › 000100500002893.xlsx_0.txt_24.txt.txt]

-6.8999457597596e-06
6.8192137927514e-06
-1.45346139432709e-05
-1.50082173870169e-05
-8.50080709754016e-06
-2.912403319149e-05
-2.5594153646555e-05
-9.66455084147202e-06
-2.86016202630389e-05
-2.64838513855512e-05
-4.33126967338795e-06
-2.90142429169439e-05
6.69678154483609e-06
-5.05541782148939e-06
-2.52691044563671e-05
-2.37752936253989e-05
-6.19807741845273e-06
-1.90335564532027e-05
-1.97207040064036e-05
-2.00797029932181e-05
-1.72516055628477e-05
-1.03069292611733e-05
-2.29486291124779e-05
-1.83505366050616e-05
5.58618388141143e-07
-2.31588530392766e-05
-2.09994284071276e-05
-2.80567182770272e-05
-6.52837920553678e-06
-2.10809345874021e-05
-3.30447868834127e-05
-2.20609879461591e-05
-3.29759079796334e-05
-1.67152292961264e-05
-1.99386176697995e-05
-2.90242184899797e-06
-3.75974925347892e-05
-2.3318639177093e-05
-1.76837814657612e-05
-2.8793287117176e-05
-2.25051702400734e-05
-4.19854024861448e-05
-2.26069665977277e-06
3.72545838744326e-06
-2.13945661120867e-05
-3.77756354273299e-05
-3.65175941510329e-05
-6.88535955861259e-06
-1.67254613428875e-05
-4.57522110256765e-05
-3.27590183843049e-05
-1.97475605824727e-05
-1.61899229777461e-05
-6.8810867402516e-06
-1.25982011173918e-05
-3.04765306114677e-05
-1.94487080377145e-05
-2.93634820243e-05
4.96133594315017e-07
-4.1040916212024e-06
-1.2132656775831e-05
-3.79420750238223e-05
-2.73036640113235e-05
-1.91085862621696e-05
-4.25121058010008e-05
-3.35824136765324e-06
-3.77248180528434e-05
-1.34319068169378e-05
-4.44715122651288e-06
-2.55021393553483e-05
-2.81259374136208e-05
-1.50234938525002e-05
-2.44215062013355e-05
-3.65695660626536e-05
-7.54963562353557e-06
-2.53186676790589e-05
-3.2484733489101e-05
-2.39965763421761e-05
-1.93268568816292e-05
-2.23637623360865e-05
-1.01234682809128e-05
-2.61188409236151e-05
-1.84592522820427e-05
-2.3957791363467e-05
-2.1324217194214e-05
-3.26607060467218e-05
-3.25967471696322e-05
-1.70951625205669e-05
-1.84608515123667e-05
-3.02949138786952e-05
-1.43962193646297e-05
-1.38234107895133e-05
-1.74684255590406e-05
-4.90882198439319e-05
-1.37621348233674e-05
-5.20678410135434e-06
-2.71706132040193e-05
-1.19414026029189e-05
-1.1782469597776e-05
-3.37180338008565e-05
-1.64468735085778e-05
-2.74520283573272e-05
-6.36541943311561e-06
4.37040918034171e-06
-1.772146667875e-05
-2.1993610244459e-05
-1.11599475953092e-05
-2.87304735463029e-05
-2.73077314954224e-05
-2.34738012410708e-05
-9.2535796042057e-06
-4.06964611872329e-05
-1.05147323107623e-05
-2.435685383242e-05
-8.61595078511263e-06
3.19175861047123e-06
-2.72824888388289e-05
-2.34758592206738e-05
-8.4240148329787e-06
-8.87428308274482e-06
-1.96203837680256e-05
-1.55793797933065e-05
-2.03870729611254e-06
-2.5688111881541e-06
-1.40264027264418e-05
-1.25215133648993e-05
-4.18476303184449e-08
-1.26016430566652e-05
-3.71872697166326e-05
-3.65919911192615e-05
-2.14035137153853e-05
-2.040987411186e-05
-1.64731144213636e-05
-1.62334438989307e-05
1.28876302377466e-06
-2.47303153414941e-05
-2.49561220572403e-05
-1.90925657201822e-05
-2.26177341676528e-05
-1.28343313129435e-05
-1.71238947793066e-05
-2.09147330819982e-06
-1.89318450881281e-05
-2.19527298290683e-05
-1.22756939954774e-05
-2.84852713399276e-05
-1.17948351182908e-05
-3.49686452226695e-05
-2.68468287448975e-05
-5.36479670076752e-06
-2.96453391255901e-05
1.81822009597987e-06
-2.54196528731718e-05
-2.98550945221857e-05
-1.4259850459395e-05
-5.53842638565522e-06
-1.65652944946652e-05
-1.01330650629664e-05
-8.88901661956628e-06
-1.59725277208579e-05
-2.58270135664313e-05
-1.39066632070552e-05
-5.90813346744805e-06
-2.34530058714119e-05
-1.34465785467445e-05
-1.26265099811096e-05
-1.89166151635521e-05
-2.08527560060741e-05
-1.40744901971556e-05
-3.23844218685677e-05
-6.0312256853794e-06
-2.55584836526999e-05
-1.54093329036043e-05
-1.8080071824482e-05
-3.69764760429528e-05
-1.39439678783358e-05
-2.06029403397413e-05
-2.25980021627055e-05
-9.2925328529073e-06
-1.13456015039155e-05
-1.06827727871174e-05
-2.64074002164073e-05
-1.48653639911205e-05
-1.82923662008377e-05
-1.70070480731002e-05
-1.33435841652515e-05
-3.26024421502751e-05
-4.13090029969524e-06
-1.84885225396749e-05
-1.44241374097716e-05
-1.53672324547682e-05
-2.0706592740683e-05
-2.15208224254594e-05
-3.23280256211945e-05
-1.33403172739121e-05
-2.22895803730714e-05
9.62981740081361e-06
-1.94318350947959e-05
-2.37595007603431e-06
-1.08496958782053e-05
-2.09903160766367e-05
-6.20013563291615e-06
-2.07159396147755e-05
-2.8567341462306e-05
-1.34256984494431e-05
-2.71998125793015e-05
8.00176227807187e-06
-1.04580076442506e-05
-1.91859615737363e-05
-5.31252030791713e-06
-1.80023121986534e-05
-7.72535287209354e-06
-1.79551147897728e-05
-1.47397042400922e-05
-1.74717267506251e-05
-2.10642140049612e-06
-3.09741280447291e-05
-2.96902830345596e-05
-1.29677046763658e-05
-1.99733023676168e-05
-5.66491717297517e-06
-2.56233218768294e-05
-3.12083665026462e-05
-7.09358094073307e-07
-1.99953546043424e-05
-2.23403282736259e-05
-3.34195323650506e-05
-3.37746222471494e-05
-1.90813569875249e-05
-2.86659594839425e-05
-3.77023762409597e-05
-7.64282927094964e-06
-1.50427190619404e-05
-3.23771051984699e-05
-6.9454642511218e-06
-1.20357640475562e-05
-2.16362545856589e-05
-2.03862495354824e-05
-1.0519660574839e-05
-1.6873386355453e-05
-2.05128714935724e-05
-1.71127404175469e-05
-3.14316863807276e-05
-3.16350412151593e-05
-2.40128375363436e-05
-3.05910690664752e-06
-1.7907935031518e-05
-1.25150905929585e-05
-2.54470334718463e-05
-1.8066186782758e-05
-2.46176004752274e-05
-1.75414176909894e-05
-1.51650920856565e-05
1.08683660264247e-06
-1.27056004232256e-05
-1.66209087504135e-05
-2.27316968559017e-05
-1.23146320092698e-05
-1.45267251244148e-06
-3.27756066468774e-05
-1.39182924099465e-05
-1.58414313768259e-05
-1.89334013578561e-05
-2.53463831641155e-05
-2.09296255914028e-05
-1.90092388516891e-05
-5.53555009684264e-06
-4.02787066335161e-05
-1.88787325472608e-05
-2.14753863579307e-05
-9.50725252544198e-06
-1.80204141753712e-05
-3.04469424485654e-05
-3.59288935190645e-05
-2.54194069677446e-05
-1.33997218133341e-05
-2.59128350693505e-05
-1.68734071143139e-05
-1.01354970669869e-05
-3.82248627006199e-05
-1.87209724557888e-05
-8.92341696507284e-06
-2.45041442356e-05
-8.57352160026774e-06
-2.04420434379662e-05
-2.42174796859491e-05
9.92779067132402e-07
-2.75653011140991e-05
-5.79697367236812e-06
-7.83471176851077e-06
-2.50870457143506e-05
-1.60657023240785e-05
-3.45540104509217e-05
-3.491065646599e-05
-2.08895786970662e-05
-2.01623969459589e-05
-2.29563721490693e-05
-2.12884385614435e-06
-2.6204844126916e-05
-1.05557210330088e-05
-2.16820176392991e-05
-1.85622424915654e-05
-2.64521278314318e-05
-1.50300434887736e-05
-1.5834089811777e-05
-1.3496779592165e-05
-5.69723412806526e-06
-3.52200287082573e-05
-1.70405637554605e-05
-2.04378814661675e-05
-4.18245689337195e-05
-2.49202354627244e-05
-7.14749516585109e-06
-2.22565439727212e-05
-1.91769208514614e-05
-1.32424386763568e-05
-1.66230555652759e-05
-3.35438122164452e-05
-1.70737942259458e-05
-2.80412291091267e-05
-2.67464320505759e-05
-1.79179580852121e-05
-4.45409941008961e-06
-3.16727605853984e-05
-1.31027167796897e-05
-1.87983436989577e-05
-3.55084539635954e-05
-3.61330624336906e-05
-1.91433361477778e-05
-1.50234698614215e-05
-3.5076305465413e-05
-2.32046065016613e-05
-9.73346939911912e-06
-6.6880594387157e-06
-8.41330505967405e-06
-2.25800590932146e-05
-1.35009329379093e-05
-4.87318411041781e-06
-1.15718257354516e-05
-3.83639107830962e-05
-2.91587022252444e-05
-3.27328938240895e-06
-2.67850128031403e-05
-2.60495128770059e-05
-1.5555170930104e-05
-2.39902802520928e-05
-1.09962851693964e-05
-2.46074860383882e-05
3.51043247508161e-06
-3.84665563602367e-05
-1.80411458285371e-05
-1.77455722023997e-05
-2.71643908040092e-05
-4.62006893622321e-05
-2.10234882195202e-05
-2.19413632611092e-05
-7.29338595608147e-06
-2.53681341598184e-05
-1.26366453559364e-05
-3.40038234699222e-05
-7.3799895158703e-06
-7.63610501171556e-06
-5.30527249474027e-06
3.95340709650683e-06
-2.05824978859743e-05
-1.05016258345695e-05
-1.50348013776401e-05
-2.35138447757711e-05
-1.82836517186717e-05
-1.13668109707574e-05
-2.5216972844825e-05
-3.04672085579685e-05
-1.36272144214103e-05
-3.23158507856333e-05
-1.36477637564158e-05
-2.29348214896579e-05
-1.65693475304748e-05
3.6166172349107e-06
-2.33699033472899e-05
-6.49714016589921e-06
-1.86941831604314e-05
-3.07489067545943e-05
-1.38175389237459e-05
-2.77547479537721e-06
-5.04914275221979e-05
-1.7774389964532e-05
-7.93648337529128e-06
-1.64075499596123e-05
-1.33743372373772e-05
-2.47874465649504e-05
-1.50206116048461e-05
-1.35896726667424e-05
-1.12587491350901e-05
-7.13464424383052e-06
-1.74349256072166e-05
-7.13108631632607e-06
-4.70466345186398e-06
-2.15618621389923e-05
-2.14197911508806e-05
-2.33911484208396e-05
-1.27191962199126e-05
-5.29697636519194e-06
-1.88203169265414e-05
-3.64462318275561e-06
-9.82640418468489e-06
-1.11299778620595e-05
-1.16237216818963e-05
-2.71585940329634e-05
3.41947761348485e-06
-2.32773100985764e-05
-2.82920456445656e-05
-1.18934357170863e-05
-1.59999522141706e-05
-1.51759572650882e-05
-2.72785661739821e-05
-1.55657150479583e-05
-2.11026597000753e-05
-1.00488850725445e-05
-1.39933604081747e-05
-2.34428305801631e-05
-1.74746756062631e-05
-1.72045862747957e-05
4.43302372014519e-06
-4.35496068452804e-05
-3.01335768042847e-05
-7.48487221252173e-06
-3.50386922701708e-05
-9.3229858907034e-06
-4.42213615244986e-06
-1.66129368713542e-05
8.43805492921262e-06
-8.271463438666e-06
-3.2376880135347e-05
-1.94491645899198e-05
-1.39379888006845e-05
-6.63164959503338e-06
-1.1795092077188e-05
-1.60678729023612e-05
-1.43475727921495e-05
-7.02397721037341e-06
-9.13253429373656e-06
-1.04175367657943e-05
-2.6520179006117e-06
-7.70702010059756e-06
-1.43214958243456e-05
-1.57726066353965e-05
-2.0468274792796e-05
-1.37790768624271e-05
-2.83948870594387e-05
-2.02558747585782e-05
-1.18877886386296e-05
-3.4724850947863e-05
-1.11717652730852e-05
-1.8338242922369e-05
-2.09188298539857e-05
-1.57303998038786e-05
-2.15038399036583e-05
-6.26799187368508e-06
-2.10392512223667e-05
-1.57051744147612e-05
-1.85119928485991e-05
-1.82963221547074e-05
-1.13478326562637e-05
-4.67702681949768e-05
-5.94435139090297e-06
-1.29309038936081e-05
-3.10278460973697e-05
-1.55348725774328e-05
-2.89503634399798e-05
-2.19866572923637e-05
-1.35710777959011e-05
-2.28703284475005e-05
-1.13436982060658e-05
-2.67523857679006e-05
-2.6926015801186e-05
-2.07120835266261e-05
-1.64160632138666e-05
-1.987113976645e-05
-1.1130680604959e-05
-2.62227637736891e-05
-3.28465417892312e-05
-1.30466791003559e-05
-2.53846262721448e-05
-2.30539900707065e-05
-3.56135352956174e-05
2.12423326879745e-06
-1.10915818337285e-05
-1.28969709976865e-05
-3.37928031218641e-05
-2.748924448132e-05
-1.19589823151883e-05
-2.3539863657995e-05
-2.67646392402469e-06
-3.04347078314376e-05
-4.20196154809741e-06
-7.72096725254987e-06
-1.33787587973292e-05
-6.3299931123935e-06
-2.34839873916851e-05
1.71717513380874e-07
-2.52411953751048e-05
-1.00036033737725e-05
-1.76532160758551e-05
-3.15577332263244e-05
-4.86629089417983e-05
-3.95053813035514e-05
-3.3026438543703e-05
-2.91809807368103e-05
-1.94485962790917e-05
-2.15150779141914e-05
-9.40928950935981e-06
-1.83522631300891e-05
-1.85621667339679e-05
-1.18998319724933e-05
9.59081104315616e-06
-1.45153159105509e-05
-4.27941518767501e-05
-2.27091010485058e-05
-2.33323551389931e-05
-1.88442037794824e-05
-9.9251451587308e-06
-1.37743070573071e-05
-5.81146393464858e-05
-1.3723107379565e-05
-2.74345782442306e-05
-6.99617758771198e-06
-2.63984362208197e-05
-1.31314181077393e-05
-3.87695223976035e-05
-2.5966249702306e-05
-7.94586809013029e-06
-1.86737503962955e-05
-1.00753682032723e-05
-1.49797016397703e-05
-2.5066798339963e-05
-1.61879964952125e-05
-2.06827105542348e-05
-1.59277232355248e-05
-7.97858416260594e-06
-1.33737305609499e-05
-1.6774474844178e-05
2.64459328997355e-06
-1.6959615410415e-05
-2.01784767147707e-05
-3.15841556557894e-05
-2.14521157249366e-05
-7.05673878299049e-06
-1.82663765440245e-05
-2.06977922057296e-05
-3.43090687272848e-05
-2.25502569781097e-05
-1.49020943355998e-05
-6.0537014077007e-06
-2.99037414347644e-05
-1.57351907555204e-05
-2.74218843142497e-06
-3.21922194132742e-05
-2.4190374347587e-05
-1.85169282046919e-07
-3.09314506121068e-05
-1.57237546681562e-05
-2.45900872729284e-05
-7.38696586122378e-06
-1.89631685419715e-05
-3.11341898875958e-05
-3.68752641817869e-05
-2.23141231627405e-05
-4.87700236195466e-06
-8.8549007558185e-06
-2.22864136220721e-05
-9.41941032413043e-06
-1.50152081197861e-05
-1.04661616342894e-05
-2.19268931423337e-05
-1.98923402103172e-05
-1.59832748259145e-05
-2.47249375890735e-05
-2.12982983712204e-05
-2.70485561146323e-05
-1.08711183071082e-05
-5.10058739366717e-07
-3.94445102610272e-05
-2.96331437610282e-05
-3.58026875527633e-05
-5.88328844219002e-06
-1.64802313087825e-06
-4.99766470898488e-06
-3.14514434392536e-05
-3.45431101708746e-05
-9.53516130355534e-07
-1.02020989680447e-05
-9.47292362009126e-06
-1.28407908680086e-06
-3.39127735797273e-06
-2.060402681624e-05
-3.1863811465505e-05
-2.54507606229338e-05
-5.68417608481858e-07
-1.5206873233202e-05
-2.35158662594411e-05
-2.47715943848595e-05
-2.38011664757874e-05
-1.15233070665404e-05
-6.84491087628238e-06
-5.60601493356379e-06
-2.45867688691259e-05
-1.34057145059578e-05
-1.77750104089999e-05
-4.09615968105902e-06
-3.07877624322899e-05
-1.70906790038519e-05
-1.32964723383199e-05
-4.64791198028861e-07
-1.4718114866835e-05
-2.32674308937437e-05
-1.49391986698013e-05
-2.31539230645083e-05
-3.90828074216429e-05
-4.57544853510628e-06
-1.17751922753102e-05
-1.1842604342055e-05
-5.98158570429931e-06
-2.8204304617176e-05
-1.58959981502845e-05
-5.49854886436444e-06
-6.24820492701961e-06
-1.27436762938773e-05
-5.24354157300633e-06
-2.27827176630143e-05
-1.58284814876289e-05
-1.86734167805871e-05
-5.94678115820977e-06
-2.72691535020831e-05
-3.12063635543846e-05
-1.54909937454833e-05
-1.80474780027053e-05
-1.4613789733217e-05
-1.01594017523754e-05
-1.17664183179748e-05
-2.88190419937653e-05
-1.93595634805399e-05
-1.58527230978624e-05
-1.15272614127617e-05
-8.24615567970403e-06
-2.76637008557658e-05
-5.83241053915731e-06
-1.29846462416928e-05
-1.84444183898238e-05
-6.64905504304443e-06
-1.28622772490768e-05
8.39643313416616e-06
-2.98056830624439e-05
-1.25944864903067e-05
-1.69560009252469e-05
-4.04223670989212e-05
-7.35689036921692e-07
-2.21574168404791e-05
-3.01420044565545e-05
-4.07866968047049e-06
5.24864359617336e-06
-2.10753012280234e-05
-4.08284353567919e-05
-1.7515088791302e-05
-2.60612506607953e-05
-3.04696418847318e-05
-3.49489975568312e-05
-2.62525480716309e-05
-2.72450502140413e-05
-1.87985787996593e-05
-2.82887809659412e-05
-1.70469826748102e-05
-1.56382131119365e-05
-4.45695111615544e-05
7.29275460165655e-06
-2.56526467795519e-06
-1.1036755926507e-05
-1.12559549490107e-05
-2.51794083590994e-05
-2.85921633166493e-06
-2.02386472421002e-05
-3.78868362567106e-05
-2.93992750172527e-05
-2.29352425926344e-05
-1.9588260865844e-05
-2.70828252096209e-05
-1.17748593656808e-05
-3.30713344405506e-05
-2.07554169123946e-06
-3.11528364652718e-05
-1.60470564958176e-05
-2.7410908787839e-05
-1.48439683105049e-05
-3.3267972468514e-06
-5.86246649669362e-06
1.51751452774843e-06
-6.34671430860221e-06
-1.22040464652668e-06
-1.35582303416617e-05
7.61316473044475e-07
-1.87005418176802e-05
-3.1079144425102e-05
-1.55236619938601e-05
-7.35238022416793e-06
-1.28627827569184e-05
-4.06254830556942e-05
-1.73108153854099e-05
-1.52146412265185e-05
-2.01078969305947e-05
-4.21029129399696e-05
-4.22776503729224e-06
-7.24569660425017e-06
-1.28880439228336e-05
-3.52077358201907e-05
-2.66855062618765e-05
-2.18016578174961e-05
-1.16380973814519e-05
-1.42054316401544e-05
-1.93386600609855e-05
-2.8572736651015e-05
-3.94191874515239e-05
-1.8772956471811e-05
-9.63624621788681e-06
-1.4535990567872e-05
6.55291654379019e-06
-3.12939542302751e-05
-2.33132977265042e-05
1.90553419517813e-07
-1.50959070584549e-05
-3.09893019636758e-05
-3.69792684283484e-05
-2.39580826538385e-05
-3.13811197013663e-05
3.94990255586861e-06
-1.3557536451211e-05
-4.28618688127573e-05
-1.84148888697822e-05
-1.44927937710685e-05
-2.66518998274607e-05
-1.27840478188575e-05
-1.73528179574177e-05
-4.15988085543089e-05
-1.461878484681e-05
-2.32964867321755e-05
-1.94789642823991e-05
-3.38938772387153e-05
-2.8547348962236e-05
-7.18054947329851e-06
-4.78099656170124e-05
-1.24084888468874e-05
-8.12047076182421e-06
-1.96272108715189e-05
-8.32857844032197e-06
-1.31486458483454e-05
-2.04630415865181e-05
-2.69698036031003e-05
-4.20501505324393e-05
-2.03258904442925e-05
-1.88721608369579e-05
-7.10870704252125e-06
2.48009379153926e-06
-2.32862835692357e-05
-2.77462930553302e-05
-2.57144950778662e-05
-2.90954850096049e-05
-1.23267529183529e-05
-3.23711237161585e-05
-8.38516812347151e-06
-2.05511974083353e-05
-1.87929554922909e-05
-1.20848474037373e-05
-1.41851346751505e-05
-1.21125727369678e-06
-2.12016258147828e-05
-2.50124011752591e-05
-2.65475414414789e-05
-1.59034381727056e-05
-2.69844936214345e-05
-2.3159785672656e-05
-2.57293605462821e-05
-1.91770020966204e-05
-2.28223053553651e-05
-1.75790922443444e-05
-3.50949803724068e-05
-6.14181877083394e-06
-7.24799375413639e-06
-2.70674320161641e-05
1.06811881633728e-06
-5.36693373710391e-06
-2.85505657375416e-05
-7.35772731495037e-06
-1.14077291821876e-05
-1.34450077683365e-05
2.19034178790887e-06
-1.95445250609608e-05
-1.19639134358139e-06
-2.12693527901192e-05
-4.2769580717932e-06
-6.61104867653859e-06
-2.62031218584824e-05
-1.34424652501923e-05
-2.6645356825744e-05
-1.01220158581285e-05
-1.8151221513936e-05
-2.41549707094031e-05
-1.51896741515258e-05
-8.13428831684086e-06
-2.65702137474408e-05
-4.53619216637077e-06
-3.7280137651795e-05
-1.3427445222951e-05
-3.54668335566133e-05
-5.84792772524577e-05
-3.36124025291586e-05
-2.92712615427061e-05
-1.16087101829254e-06
-2.47918892397837e-05
-3.2298858639053e-05
-2.3766565503952e-05
1.80891348821379e-06
2.74409246615387e-06
-1.36373431062274e-07
-1.56265548740704e-05
-4.09066174156869e-05
-3.21058139451071e-05
-4.10493649184342e-06
-1.64503624961717e-05
-1.749058387411e-05
-2.29357481155535e-05
-3.59559315535532e-05
-1.29409728181246e-05
-1.60028921805655e-05
-9.00265294872314e-06
-1.178703437439e-05
1.04084161827411e-05
-1.25368998582798e-06
-1.36682395314428e-05
3.16895995145402e-06
-1.07980621444455e-05
-1.47321883198997e-05
-9.4601870177254e-07
1.65488194891179e-06
-1.05177596030174e-05
-5.08908529270437e-05
-1.48461300311969e-05
4.60293734028038e-06
-3.10757741295786e-05
-1.27062294358407e-05
-6.18112347090208e-06
-1.3511975775692e-05
-1.66931180394257e-05
-2.68833104848146e-05
-1.25976998243519e-06
-1.08799792565864e-05
-2.00626578852756e-05
-1.19151202355824e-05
-9.94637449448381e-06
-3.20552400549522e-05
-3.3765168762626e-05
-2.99920620929958e-05
-2.96329250708564e-05
-1.35440179999905e-05
-1.01975480606592e-05
-6.06581352193689e-06
-1.48721171806562e-05
-5.06828717752396e-05
-2.53434085636723e-05
-1.09626871943992e-05
-1.51229309022192e-05
-1.11357765160945e-05
-2.29380638944943e-05
-1.07248365010802e-05
-2.73099442874224e-05
-2.40733576920161e-05
-2.99472658432955e-05
-2.7420711935839e-05
-1.10637323700236e-05
-1.51510544565583e-05
-2.04219443296263e-05
-2.84533463474567e-05
-2.69604565270702e-05
-2.37860093297603e-05
-1.63487676529496e-05
-3.5807203667253e-05
-3.11090182948033e-05
-2.7342954666095e-05
-1.93225748105738e-05
-4.54459835496579e-05
-9.05427382260599e-06
-2.85106985999756e-05
-7.10563079742852e-06
-1.90894815524985e-05
-2.12393024886307e-05
-1.64012982845378e-05
-1.67736640391401e-05
-3.36071761650761e-05
-1.46620028952151e-05
-1.17323373714648e-06
-2.99754383021776e-05
-1.58304513130228e-05
-1.7114059609513e-05
-2.03921228080987e-05
-4.57524179404222e-06
-3.59774095835893e-05
-2.27048074905707e-05
-9.46495918108997e-06
-1.24089275133667e-05
-2.44686491247482e-05
-1.35170722216866e-05
-8.71081055715323e-06
-1.10614134162831e-05
-2.00380500081403e-05
-1.4122180444871e-05
-2.76912580734107e-05
-2.27715481452156e-06
-1.05454174375451e-05
-2.45076263877086e-05
-1.25895188041293e-05
-1.32666346199451e-05
3.68517316984309e-06
-2.13654013225463e-05
-1.78061431080837e-05
-4.98089236351181e-06
-2.25211934413418e-05
-2.68359673598e-05
-1.7783996817146e-05
-1.36222674546283e-05
-4.48743285953673e-05
-2.25034165652327e-05
-2.30996643394561e-05
-2.12647773430558e-05
-1.52763347727895e-05
-2.35003845200535e-05
-3.67094538171977e-05
-1.11944520714965e-05
-1.80242634471616e-05
-2.91769193560305e-05
-1.84895763565662e-05
-2.35337442196037e-05
3.51663936780246e-07
-1.05058193915537e-05
-1.83986359663443e-05
-2.1301730633127e-05
-1.69132631922955e-05
-2.27313740752261e-05
-1.67670280775125e-05
-1.20048933329658e-05
-1.24147046184869e-05
-1.68571956060114e-05
-1.53658510473694e-06
-3.30333730653152e-05
-5.86636602951731e-06
-1.43196219874792e-05
-2.25269966653858e-05
-2.47930274414713e-05
-1.03955916548367e-05
-6.93504642596684e-06
-2.98086163877227e-05
-1.62426270952501e-05
-1.19631979401108e-05
-3.63313195726428e-06
-1.44260768779147e-05
-3.11806923962793e-06
-1.81016696724055e-05
-3.10263996282034e-05
-9.40300429734016e-06
7.66000382547379e-06
7.57947597325062e-06
-1.98416539801486e-05
-2.11079610376198e-05
-8.16673349904494e-06
-3.37033769661721e-05
-2.3017395957575e-05
-2.52874671099094e-05
-1.1018187250624e-05
-3.61045707795849e-05
-1.93130395298784e-05
-4.26756309682017e-05
-3.61531789532795e-05
-4.05357564555527e-05
8.93955120788393e-06
-2.37538211667709e-05
-1.09850443715608e-05
5.26521557159518e-06
-2.63203197937404e-05
-3.80130676571789e-05
-6.93690871066408e-06
-2.17230846781581e-05
-2.7049539679467e-05
-2.49939704943816e-05
-2.79122785221407e-05
-2.88508364301419e-05
-5.97498071833719e-06
-1.27840423180421e-05
1.49527802556273e-07
-2.72335496012221e-05
-2.34243683752223e-05
-5.98849578151832e-06
-2.27285283125115e-05
-4.55470264777477e-05
-1.17471244724498e-05
-1.21866746517854e-05
-2.22278170860673e-05
-4.14203362353183e-05
-3.65095904015367e-05
3.93231737757289e-06
-7.53211825618173e-06
-1.11655195861477e-05
-1.03759310992427e-05
-5.16790319507438e-05
-2.12451763445447e-05
-3.13199145427985e-06
-3.58590252774265e-05
-3.04194404879766e-05
-8.90069323503062e-06
-1.78626591239302e-05
-1.89473044550813e-05
-1.01814669899813e-05
-1.4014766620706e-05
-4.39854575224054e-06
-2.08293833884928e-05
-2.04798609985949e-05
-2.38363865443204e-05
-3.64527010996897e-06
-1.01451469100688e-06
-1.27874194865136e-05
-3.21037153835606e-05
-1.9270796230515e-05
3.42632256627197e-06
-3.01577889080473e-05
-2.24713419169839e-05
-9.12765200560516e-06
-2.08099809311609e-05
-2.11244912953829e-05
-2.71719034436665e-05
-2.5933925724419e-05
-4.25472271580623e-06
-1.49550258790699e-05
-3.3462522072931e-05
-1.61633072987652e-05
3.64529232860066e-06
-2.51940175688416e-05
-2.74886232605718e-05
-2.34460876745243e-05
-2.03863452077411e-05
-2.49710119816018e-05
-3.44954168819458e-05
-2.88674316503654e-05
-1.80870545375625e-05
-1.31636892632547e-05
-2.2092310232406e-05
-1.72652949996625e-05
-1.77646854118866e-05
-2.19020186398822e-05
-1.39561140129219e-05
-2.01537533254282e-05
-2.49742496251085e-05
-8.60917136063869e-06
-1.75219104756879e-05
-4.81346587514722e-06
-9.46478112022637e-06
-1.51567645338101e-05
-1.72432280774134e-05
-5.41182544797448e-06
-2.04826654407815e-05
-7.05193756818372e-06
-8.86009341211338e-06
-3.57824192801077e-06
-1.75502182272734e-05
-1.7890575229379e-05
-4.63164474011055e-06
-2.41554173722475e-05
-1.5110318218755e-05
-8.18072040393089e-07
-1.84384376943988e-05
-3.64887180030884e-05
-3.15080809449493e-06
-1.6897255879599e-05
-1.21300637114885e-05
-3.43610335602054e-05
-2.80026553118494e-05
-2.89362265920562e-06
-2.60464332450429e-05
-1.76783344052794e-05
-1.48856182280501e-05
-2.46216838647604e-05
-1.75354735740866e-05
-1.96437558280109e-05
-1.37786646425306e-05
-1.17513489740849e-05
1.98690617185182e-06
-3.45667479198342e-05
-1.89110317755668e-05
-1.45402985433782e-05
-1.49546415061969e-05
-1.61731660938688e-05
-2.23134117148209e-05
-2.22412525274821e-05
-7.59079350323882e-06
-1.91366282734607e-05
-3.73524669734571e-05
-3.539020797239e-05
-2.24248168625296e-05
-1.76765343464626e-05
-2.04669874036505e-05
-1.92119988268274e-05
-2.32567847221752e-05
-2.09186194752268e-05
-1.63727365087371e-05
-1.1590115259268e-05
-6.88854413123271e-06
-3.26660506841223e-05
-1.42281117808219e-05
-7.29982355943029e-06
-9.04686486104127e-06
-1.55484951265822e-05
-2.57659514739165e-05
-4.32436081549183e-05
-1.71709454226615e-05
-2.70304740327895e-05
-1.60292873446375e-05
-1.68013909492952e-05
-1.88014501763998e-05
-1.36298135721465e-05
-2.09848152378741e-05
-1.43430748146495e-05
-2.55238159658253e-05
-2.37425074967599e-05
-2.90671325973837e-05
-3.10673831602058e-05
-1.99670888611402e-05
-3.15701242855933e-05
-2.22466843445314e-05
-2.46023807643835e-05
-3.51803411562829e-05
-7.17264187332121e-06
-1.76804764141082e-05
-3.68198099468357e-05
-5.07839762811274e-06
-3.25866640619264e-05
-1.56852688711696e-05
-4.42389904518491e-05
-1.85707715152743e-05
-2.56714089430015e-05
-2.04296528649756e-05
-4.10082622004121e-05
-2.33542378046546e-05
-3.43991884661164e-05
-7.97953069259596e-06
-1.8343351731074e-05
-5.89833369181293e-06
-6.91271986406384e-06
-2.90962212058743e-05
-1.99913415162034e-05
7.55795940541482e-06
-3.00026593624157e-05
-1.50622518772752e-05
-1.86600529345664e-05
-3.29405651540308e-05
-1.8057485929335e-05
-2.48402543858645e-05
-4.27477622818002e-05
-3.43507733781253e-05
-6.775665881592e-06
-7.47021737614755e-06
-1.87563302887005e-05
-2.90426335784278e-05
-3.13153936657085e-05
-1.35709982128305e-05
-8.51696498850982e-06
-8.54372714793451e-06
-2.67127664215172e-05
-3.65272802903641e-05
-9.82262758859352e-06
-1.49240596899782e-05
-1.56909869960541e-05
-1.29798528892667e-06
-1.9333410253153e-05
-2.42125701099886e-05
-1.305382092427e-05
-1.44220061060091e-05
-1.66281611332153e-05
-8.20614721541078e-06
-2.12096270898248e-05
-3.14392388310778e-05
-2.92716132400305e-05
-2.70068940349056e-05
-2.52821520837363e-05
-1.38299771676721e-05
-1.27045775601036e-05
-1.86732811616886e-06
-1.71928958700279e-05
-5.0665757787739e-06
-1.82762787280346e-05
-6.18805349448419e-06
-3.00225626344618e-05
-2.29512445261588e-05
-1.19630697683912e-06
-1.67172186861478e-05
-2.21052922234181e-05
1.58324684538661e-06
-4.79564507036811e-05
-1.20043607383812e-05
-1.88496373748034e-05
-2.92390203543274e-05
-3.87462624791147e-05
-4.12522806486452e-06
-2.16497513359687e-05
-2.33283934998489e-05
-6.98751502810929e-06
-2.09393579877993e-05
-1.61163746813176e-05
-8.88485423692079e-06
-2.63149781188329e-05
-1.77358974618397e-05
-4.35125988741848e-06
-2.97637907914171e-05
-2.49487566283357e-05
-3.87805805926041e-05
-1.63541390083439e-05
-2.73599939883229e-05
-3.44393433204833e-05
-1.56866578720064e-05
-1.42301266404666e-05
-2.25881089924472e-05
-1.34295977506283e-05
-1.56092242610303e-05
-2.43958277750835e-05
-7.26504937517175e-06
-2.58343430757249e-06
-2.47360022804755e-05
-2.35595300451544e-05
-2.14695835447594e-05
-1.57560209605763e-05
-2.26876567898928e-05
-9.87412924637387e-06
-9.13531133531899e-06
-1.66296125840324e-05
-9.05651600077903e-06
-1.84178607172177e-05
-1.92390389486931e-05
-1.25540900168745e-05
-2.45084333084827e-05
-7.53274764756492e-06
-3.04013982110211e-05
-2.15879866767325e-05
-2.60680452470419e-05
-2.56209236817279e-05
-5.85351107323723e-06
-1.81456686485749e-05
-4.37089611454869e-05
-3.83891010181293e-06
-2.51671480829789e-05
-9.47154266036363e-06
-1.3667261204339e-06
-2.42726153904323e-05
-9.35610221285607e-06
-4.22998842705358e-07
-1.59810512024991e-05
-1.26627006393099e-05
-2.23890528968715e-05
-1.71882171147736e-05
-1.604817478032e-05
-1.06029823947673e-05
-1.17946010149697e-05
-2.23245496934714e-05
-2.47760926286439e-05
-6.85073861035356e-06
-3.47700202698284e-06
-2.36563883577381e-05
-1.71387322294858e-05
-2.83011673618317e-05
-2.30959785923272e-05
-2.80336011007622e-05
-2.17745360223636e-05
4.12708644612901e-06
-2.11107179605568e-05
-1.07306862650031e-06
9.64674901516315e-06
6.16597443959917e-06
-2.15680461417799e-05
-2.73298728714335e-05
2.88409474697247e-07
-2.06363999694996e-05
-1.12909935254707e-05
-1.32634479107045e-05
-2.73790551133702e-05
-7.22601171179902e-07
-1.00120645244225e-05
-2.28846828480922e-05
4.40285016265485e-06
-9.49774338860874e-06
-1.80698584792796e-05
-1.57628065940638e-05
-3.96260778527541e-05
-3.70633853799553e-05
-2.34400886001786e-05
-1.17345465430431e-05
-6.40271009934804e-06
-8.3688106175009e-06
-3.99085793771877e-05
-3.56195526977414e-05
-2.76000650484273e-05
1.26889515764165e-05
-2.31605696066829e-05
-2.36991894657054e-05
-1.14988487281222e-05
-7.07667139132477e-06
-3.44867907217076e-06
-2.50715220717926e-05
7.72575146664036e-06
-3.02338772107471e-05
-2.91153765845064e-05
8.443433613446e-07
-3.0156269913188e-05
-1.8763960981771e-05
-2.13581242742864e-05
-3.48897317411401e-05
-3.42487038163933e-05
-2.68180374375578e-05
-3.28990154741457e-05
-1.14313889840042e-05
-1.77221540838776e-05
-3.59732271058774e-05
-2.32939485355227e-05
-2.62880127178605e-05
-3.02011013306316e-05
-1.99134388760726e-05
-1.27991139736714e-05
-1.47257187051502e-05
-3.28045917263702e-05
-2.79363318219488e-05
-1.06412452193967e-05
-1.73721262477206e-05
-3.09981016226645e-05
-5.40543502631233e-06
-7.89377493336681e-06
-1.62265354821195e-05
-1.92042015269559e-05
-8.85260729198446e-06
-2.54358339553066e-05
-3.21079606785968e-05
-1.33644617626021e-05
-1.62402042028532e-05
-2.28707137397722e-05
-7.79614870925314e-06
-1.52444466397892e-05
-1.47319478655394e-05
-1.63758879008649e-05
-6.96826043193372e-06
-2.35066490373503e-05
-1.79665497984702e-05
-2.00830129637986e-05
-2.23218666457213e-05
-1.5210037064436e-05
-2.90049443736323e-05
-3.50587731800634e-05
-3.71716749633966e-05
7.1388619727868e-06
-2.05210951159311e-05
-2.05660283390993e-05
-2.6130517800685e-05
-2.74912814453997e-05
-2.85099935596605e-05
-3.31463708535568e-06
-8.08708576716859e-06
-1.95459492056815e-05
-3.36190301440951e-05
-9.94054157267616e-06
-3.30467442334593e-05
-3.85001806166111e-05
4.33986569920782e-07
-2.79338558902037e-05
-2.98542361855239e-05
-1.15610135453239e-05
-1.20094160036786e-05
-2.23426192241405e-05
-1.65168474213101e-05
-3.86731767574185e-05
-2.00403564401059e-05
-3.75814749409469e-05
-5.73898992676972e-06
-1.32540413645569e-05
-2.55122853791275e-05
-1.08697452196323e-05
-1.5072556277637e-05
-2.99831311917988e-05
-1.10100443773654e-05
-7.55945573602112e-06
-4.32838591650203e-05
-2.54885091175596e-05
-2.93063164562764e-05
-9.09900695652704e-06
-3.12296335633782e-05
-2.52241862198619e-05
-2.21479683192693e-05
-1.40413698625061e-05
-9.57981593318609e-06
-1.24615836403441e-05
-1.49590475677222e-05
-2.56549627865248e-05
-1.40679982470359e-05
-1.65836142777489e-05
-2.48534582442034e-05
-1.23128371052645e-05
-2.21935415943084e-05
-9.13537140678803e-06
-4.80209224832922e-06
6.13501909339949e-06
-2.89086467576927e-05
-4.64317066520716e-05
-1.59729594406708e-05
1.23690187325847e-05
-1.59431046058868e-05
-2.00451999002631e-05
-3.03283157172242e-05
-1.81781897032019e-05
-2.46529501184043e-05
-1.78483587830311e-05
-5.77992922943156e-06
-3.00147107725569e-05
-1.95742561304451e-05
-2.98646445486758e-05
-1.13900283391878e-05
-2.17390608155335e-05
4.1431000844282e-06
1.34518262754179e-06
-2.89178218729276e-05
9.07033561732194e-06
-2.81945839593184e-05
-4.09128242056074e-05
1.5481501717218e-06
-1.71015028530822e-05
-1.02954396514628e-05
-5.25570315841696e-06
-1.85547349034651e-05
-3.69341747273781e-05
-2.66653413280522e-05
-1.08746854807668e-05
-2.7887610193748e-05
-2.6183521793664e-05
-2.30653735672212e-06
-2.85260869703085e-05
-1.78812729185416e-05
-3.14874007212996e-05
-5.77506026432714e-05
-2.00156277744522e-05
-1.36697908166107e-05
-1.26182911795856e-07
-3.00820881483132e-05
-2.28632328314435e-05
-2.23252442828586e-05
-2.30035439419185e-05
-2.10645915897935e-05
-1.9103074093438e-05
-9.62785299260839e-06
-2.35880377110798e-05
-1.36470145428425e-05
-3.7998349523447e-06
-1.97608107208789e-05
-1.81545819278959e-05
-3.96519456989338e-05
-2.78447857060718e-05
-1.56149379875577e-05
-7.77696497377162e-06
-4.21997332721693e-05
-2.19667411052395e-05
-2.3653050233645e-05
-1.08987169570388e-05
2.63748376233825e-06
-1.51062183855823e-05
-1.83829338300224e-05
-1.12114023352826e-05
1.07614217798841e-05
-1.43742491637341e-05
-2.76991140839744e-05
-1.50205781957403e-05
-2.66215370551205e-05
-1.61989854249512e-05
-3.70927822121668e-05
-1.57606843390366e-05
-1.62607929613022e-05
-2.20928937998168e-05
-2.01428190799172e-06
-1.03550111657311e-05
-6.31367668296803e-06
-3.98636006253182e-06
4.55467733675782e-06
-4.73070908972288e-06
-2.73670767018889e-05
-5.32138437443432e-06
-1.23645739785669e-05
-2.74385422998325e-05
-2.98086701661054e-05
-1.18269706343355e-05
-1.72566658014782e-05
-1.70274293537273e-05
-3.01714070581827e-05
-1.23812334900249e-05
-3.77236991462519e-06
-2.56990446502762e-05
-2.10420948095715e-05
-2.09337132718857e-05
-2.86134877196031e-05
-1.61023428767329e-05
-2.27972448953693e-05
-1.40282579705078e-05
-2.15237445283338e-05
-1.88741810886164e-05
-2.75977233712877e-05
-1.95480687350062e-05
-2.23041062522324e-05
-2.77719502346174e-05
-1.32423739243844e-05
-7.90636570923758e-06
-1.97766529854481e-05
-2.93868075356954e-05
-1.10031440760852e-05
-2.47494735984735e-05
-3.36626094777522e-05
-3.78569361927716e-05
-2.10840185222427e-05
-2.47321543244801e-05
-1.38161252403209e-05
-1.74917136466277e-05
-3.455666611026e-05
-8.51658690837073e-06
-2.17886693876204e-05
-2.79571657686456e-05
-3.04909717372536e-05
-2.39658399895007e-05
-2.69876229355144e-05
5.11289062806475e-06
-1.64190215196734e-05
-1.82847820011716e-05
-2.73613949958459e-05
-2.02136553403928e-05
-1.92714892092e-05
-2.31505510629077e-05
-4.14875528348748e-05
-2.18457064104192e-05
-9.73599143899299e-06
-4.40547310460288e-05
-1.39027677968901e-05
-2.24918300889866e-05
-1.27748164567237e-05
1.44276862891075e-05
-2.88435518141362e-05
-2.41686874580504e-05
-1.16658057614302e-05
-1.86574849730093e-05
-1.06902129100527e-05
-2.10131526655186e-05
2.36735543252083e-06
-1.70861191554862e-05
-2.10382117741317e-05
-1.93793806367065e-05
-1.41490868491769e-05
-1.63790258985513e-05
-1.99493961436788e-05
-2.02300594123995e-05
-1.87435126471563e-05
-8.7365977091369e-06
-8.57044559977328e-06
4.165764908487e-06
-2.28088645739078e-05
-1.11551223143183e-05
-1.81689696330181e-05
-2.95502534193026e-05
-2.50204662310136e-05
-2.97286776993968e-05
-2.2404936837856e-05
-2.56551447422808e-05
-2.1597644075414e-05
-1.1952832566909e-05
2.55049601210133e-06
-3.08978181160577e-05
-3.76307340850123e-05
-9.10249292246265e-06
-2.05901892684407e-05
-1.21957662412221e-05
-1.82931402320292e-05
-3.85937089836155e-06
-2.93877434776431e-06
6.85649285436277e-06
-2.67220940893672e-05
-2.35382728751378e-05
-1.59499743755849e-05
-3.47447256805392e-05
-6.83589303464222e-07
-1.62082487627036e-05
8.08012402910378e-06
-1.24867699058152e-05
-3.55975702383121e-06
-3.71655695660437e-06
-3.8513825839712e-06
-1.81438053351444e-05
-3.58766095168555e-05
-1.51229638481763e-05
-3.0515070337326e-05
-2.25017580494024e-05
1.21527343308966e-05
-8.82400146716992e-06
-1.50109230420074e-05
-3.14137828496468e-05
-1.86796933058926e-05
-1.7694834397181e-05
-2.01290727198331e-05
-1.47672109345102e-05
-1.09370381747035e-05
-1.55538649014222e-05
-1.43156107101636e-05
-3.1338554923673e-05
-7.04602385291476e-06
-1.270268816547e-05
-3.39700848681625e-05
-1.90928137152076e-05
-2.62579657450695e-05
-3.0946387691123e-05
-3.18183307579834e-05
-1.75612470910031e-05
-3.76973923467869e-06
-2.62598493954445e-05
-1.05663910130845e-05
-1.89574580341372e-05
-9.95528338630603e-06
-2.05300812873474e-05
-5.64571517862036e-07
4.36114569764909e-06
-5.76539253380102e-06
-2.27926788740881e-05
-2.69990147503415e-05
-1.1275585198418e-05
-1.933143415764e-05
-3.80342085290061e-05
-2.38591637965755e-05
-9.75521562182882e-06
-2.93230047870998e-05
-1.99815705893496e-05
-2.6874895917383e-05
-7.48184476538885e-06
-5.90844605273819e-06
-2.10985260172502e-05
-2.28039351705736e-05
-9.30666875056807e-06
-2.83444474961982e-05
-1.04386899308243e-05
-2.16203087119178e-06
-1.52978414362376e-05
-4.01560744213872e-05
-8.61241513158146e-06
-1.95427858088115e-05
3.61901119922776e-06
-1.4859025284469e-05
-1.95317313843919e-05
-1.9299276475486e-05
-1.42016723597647e-05
-3.30134521584561e-05
-4.20491822406895e-06
-1.7132630388358e-05
-2.63196838835735e-05
-3.07570020850259e-05
-3.55793678823991e-05
-1.73029816401665e-05
-3.34412195196506e-05
-2.35413761619756e-05
-1.35573370006215e-05
-1.6391454660169e-05
-2.87924667118997e-05
-2.20625156715195e-05
-1.29433824267742e-05
-1.60203924504459e-05
-9.3350733788238e-06
-1.62408592434897e-05
-2.1732674845291e-05
-3.88841319600619e-05
-9.92793637223386e-06
-1.78636700224084e-05
-4.11767843067197e-05
-3.4098995912893e-05
-2.80540550948058e-05
-3.52606515077019e-05
-2.01954229793715e-05
-2.44563774694209e-05
-2.32609160882584e-05
-2.27020544593841e-05
-6.31275527846718e-06
-1.94537572824877e-05
-2.1691058407299e-05
1.04265823860677e-06
-2.57964127677776e-05
-3.15285582719621e-05
-2.32056782538759e-05
-2.85257416008258e-05
-3.39272509739538e-05
-1.88867799576962e-05
-2.12744305078083e-05
-1.21833138619067e-06
-2.92649522972514e-05
-1.25976242340937e-05
-1.85313937012414e-05
-9.30448711789173e-06
-3.56862251384859e-05
-1.00546790125601e-05
-2.6603862092575e-05
-2.45755214673126e-05
-2.99499181953629e-05
-4.80589928674076e-05
-1.29810895391418e-05
-4.06052016640183e-05
-1.44584820452691e-05
-1.76420038952366e-05
-2.61304069547128e-05
-2.92238548220857e-05
-3.87484193756505e-06
-2.20322389398267e-05
-1.7704794818387e-05
-2.06090221872907e-05
-2.19910477581716e-05
-3.31678302259485e-06
-3.52398736096921e-06
-4.28821689916654e-05
-3.44027576350381e-05
6.76720327163587e-06
-2.63229361763247e-05
-5.83470513022356e-06
-1.418197241203e-05
-1.87982218379941e-05
-1.35372495093836e-05
-2.33181123974209e-05
-3.95689685735656e-05
-1.9357848228334e-05
-8.30185968951441e-06
-2.06366113863246e-05
-2.66721750328103e-05
-2.31608906928611e-05
-1.81296087585842e-05
-1.17995322032999e-05
-3.021078046722e-05
-2.38873949017266e-05
7.84480273260526e-06
-2.40973718335847e-05
1.22574818446025e-05
-1.97555023276913e-05
-2.39320265095385e-05
-3.01362271980232e-05
-2.82233393618742e-05
-8.89896088408791e-06
-1.7984540568431e-05
-2.65332188838006e-05
-1.48926353476433e-05
-2.67996768046375e-05
-2.18242419374402e-05
-3.81722407504822e-05
-3.12601289524312e-05
-1.11578595875343e-05
2.43632469752917e-06
-2.32276875137791e-05
-2.87509238311271e-05
-2.46781867315447e-05
-5.61478907288652e-06
-2.59955290548644e-06
-1.17747537314598e-05
-3.18893812633321e-05
-1.21134043740453e-05
-1.77879106458742e-05
-2.96146413569719e-05
-1.8294647587183e-05
-1.92241948531803e-05
-1.43448750161639e-05
-2.29661552485356e-05
-1.94120638571383e-05
-2.99474964189365e-05
-1.79606063565809e-05
-9.50484072568859e-06
-1.37156779131661e-05
-2.17594060713226e-05
-1.14295304682527e-05
-1.41481047779194e-05
-2.40679993683443e-05
-1.23866134924411e-05
-1.05818138763868e-05
-3.49198130126015e-05
-2.26639381252915e-05
-9.12867120649513e-06
-1.2694404748186e-05
-1.20136428608155e-05
-1.31240867558204e-05
-1.51980017595623e-05
-1.86576422300347e-05
-2.24373539813192e-05
-2.83967511589502e-05
-6.82895760972429e-06
-6.38878852841165e-06
-1.66652635201839e-05
-2.0399568913339e-05
-2.71708083255572e-05
-2.38064073674937e-05
-1.22366201614425e-05
-2.48997959255381e-05
-2.45818899376818e-05
-2.16531193563321e-05
-2.09463205065594e-05
-8.96578136709742e-06
-1.59102769467295e-05
-2.777726091765e-05
-1.47422979004499e-05
-2.07492212101851e-05
-2.74273004213574e-05
-2.84816991532797e-05
-5.27733134203459e-06
-6.52917701389585e-06
-1.98231036052868e-05
-1.65457552249415e-05
-9.90017284960003e-06
-2.04288952459106e-05
-2.53485310162984e-05
-2.95984373611553e-05
-4.32944367967795e-05
-3.38251006104246e-05
-7.06871366686415e-06
-2.36398759095383e-05
-4.43887190576729e-06
-3.42328315646522e-05
-4.73209847632146e-05
-2.25220471717372e-05
-1.92996548896344e-06
-2.43591501301952e-05
-2.59786816733461e-05
-2.62573805821721e-05
-2.3985620625724e-05
-2.82676635451632e-05
-7.6647777777173e-06
-1.0159727346702e-05
-1.95748194912033e-05
-2.61899988177225e-05
-2.85007335644017e-05
-2.45489295831543e-05
-1.73836878297641e-05
-1.24476415645902e-05
-1.76313546679803e-05
-2.26165351845152e-05
-1.06080630258801e-06
-3.29319308926495e-06
-2.42431796590662e-05
-1.89008582804541e-05
-2.29625455594821e-05
-2.33998257902086e-05
-1.93323727392999e-05
-2.94584800176558e-05
-1.12856302432975e-05
-2.95401016252231e-05
3.31197662949767e-06
-5.21788769169382e-06
-9.68560993235347e-06
-1.86371470294557e-05
-3.93307669297392e-05
-2.73413108668478e-05
-2.67680182813406e-05
-2.37521520546563e-05
-1.48356065648395e-05
-1.24117889118966e-05
-2.93466948604073e-05
-2.86406048653341e-05
-1.904379036945e-05
-2.99019863160462e-05
-3.09389013826595e-05
-1.76170260906771e-05
-2.29653195270087e-06
-2.7608377963688e-05
-1.09848567029588e-05
4.9290460950988e-07
-1.26311282006283e-05
-1.74745458541229e-05
-1.65982941561186e-05
-5.93231096434267e-06
-1.33278034390962e-05
-2.10553481964811e-05
-2.61312621025297e-05
-1.52714449386502e-05
-2.3077381164598e-05
-3.55906432323156e-05
-1.6349646423366e-05
-2.08971946702408e-05
-2.19206067875906e-05
2.49062731811351e-06
-1.04687714895342e-05
-1.73477903233849e-05
-7.22006058213852e-06
-1.68664476289874e-05
-2.10308516622438e-05
-1.1657698961696e-05
-1.95348977434044e-05
-4.4191751995066e-06
-1.71908427295247e-05
-5.42500490650714e-06
-2.17197536807365e-05
-1.62633539790718e-05
-4.33894016841541e-05
-1.19352478197001e-05
-2.77256821061506e-05
-1.48889532530284e-05
-2.90900329432931e-05
-6.04228342263966e-06
-3.10555676366274e-05
-2.53112777621757e-05
-1.89104675048112e-05
-1.6210750198947e-05
-1.71379540227525e-05
-1.51912870335535e-05
-2.3955172088907e-05
-1.08215181454536e-05
6.08975985789969e-06
-1.9272861258535e-05
-4.2914745049779e-06
-5.63320576307838e-06
-1.68042154871788e-06
-3.43742655609131e-05
-8.64433315653633e-06
-1.81255937742696e-05
-2.6318454247108e-05
-2.59493766565044e-05
-2.86448046771858e-05
-1.91467791337333e-05
-2.71417570343722e-05
-3.0362717435115e-06
-1.99578121916439e-05
-8.1115935455079e-06
-3.03669945099247e-05
-1.42943383757217e-05
1.15111844086899e-05
-2.26974456128599e-05
-1.22437283684794e-05
-3.14380717780198e-05
-1.74400329763873e-05
-3.14615587133148e-05
-9.57303723158023e-06
-1.620294393719e-05
-2.13391606385697e-05
-2.12540730405145e-05
-1.48935713539806e-05
-1.52900678379476e-05
-2.19805025235695e-06
-1.62669534183019e-05
-2.79264656673573e-05
-2.22302712115772e-05
-1.84800388196025e-05
-4.21389793713625e-05
-2.22057249835051e-05
-1.42534168090396e-05
-2.19234746155338e-05
1.52838646063355e-06
-2.49540040033616e-05
2.29471197141173e-06
-2.50611838207051e-05
-2.04301016048803e-05
-3.15625027401381e-05
-1.35064503175733e-05
-6.06780141859313e-06
-5.14082330875512e-06
-3.19383105627927e-05
-1.89008741148982e-05
-1.84581142314491e-05
-2.67525059795644e-05
-1.6628467431694e-05
-1.20108506479506e-05
-1.94013455506512e-05
-2.12533586193885e-05
-3.14211439583684e-05
5.00851745865995e-08
-2.42296636146916e-05
-2.58040884405461e-05
-2.19785359358558e-05
-1.22139626082046e-05
-1.94657867639988e-05
-4.21462468675946e-05
-1.20831682270586e-05
-1.16174933516531e-05
-1.87500372284242e-05
-2.01355035630674e-05
-6.88927634412137e-06
-1.34724464441885e-05
-1.97422642256658e-05
-1.75135318893124e-05
-2.62618204756886e-05
-2.1340520196395e-05
-2.2946926327325e-05
-3.52006003951396e-05
-1.40955256894542e-05
-1.69501080684813e-05
-1.49754641891243e-05
-1.25895537863714e-05
-2.89348263460071e-05
-2.09986385987945e-05
-2.00272068663278e-05
-9.77931622731328e-06
-1.95154775631454e-05
-1.69051712211186e-06
-1.36483851360702e-05
-1.38113709984125e-05
-2.35072190587139e-05
-8.99426119738004e-07
-2.65257597671135e-05
-5.86394608601055e-06
-4.07802307570033e-05
-3.38809055816356e-07
-2.10473361801865e-05
-1.80912114905541e-05
-1.30298000147549e-05
-9.02399013050408e-06
-3.65403174674623e-05
-1.64003873400974e-05
3.31753970172225e-06
-1.21940605813458e-05
-2.22185483067822e-05
-2.16107862732472e-05
-2.28868063093913e-05
-1.00298781178551e-05
-3.06829057581428e-05
-2.90732547276543e-06
-1.20004113358705e-05
-1.72505793695242e-05
4.69110983441085e-06
-2.38829129601075e-05
-1.05151145041337e-05
-5.32535139708666e-06
-1.93350575107566e-05
-3.03986472850692e-05
-2.35293868682159e-05
-3.57563262021288e-05
2.54525692502816e-06
-6.69113792107512e-06
-1.45229197699724e-05
-1.04640063578125e-05
-1.52814143253769e-05
-5.89413584495754e-06
-1.4819920814178e-05
-2.58279545730047e-05
-1.84135205397676e-05
-2.82932127222148e-05
-3.85092734061286e-06
-6.28025225706716e-06
-1.75011007922118e-05
-3.7035302164528e-05
-1.56768510431945e-05
-2.17178166941783e-05
-2.29987381862486e-05
-4.83271254025638e-05
-4.55900825450727e-05
-2.64955060278028e-05
-1.9292141994987e-05
-2.83982313132309e-06
-9.60601824420963e-06
-1.26306767878317e-05
-1.03333690225814e-05
-2.40521238558096e-05
-2.86144724813974e-05
-2.91857736093371e-05
-1.07617013972451e-05
-1.7285763381723e-05
-6.46861161968145e-08
1.31589136207959e-06
-2.91300912027601e-05
-1.735363226761e-05
-1.28929327433865e-05
-2.48642952547028e-05
-2.46675900607971e-05
-1.24016752904656e-05
-2.05757657974382e-05
-2.01447066500063e-05
-8.832385314119e-06
-1.61780288239243e-05
-1.10018063654623e-05
-4.3876016987594e-06
-3.31538838888876e-05
-1.40617089546708e-05
-2.54725410580759e-05
-2.61778071718598e-05
-1.97546205892691e-05
-2.02066014911924e-05
-3.29587397554919e-05
-3.60506275937026e-05
-1.17558566823566e-06
-3.30768496659134e-05
-3.08891843509979e-05
-7.71688038193746e-06
-1.79689406554597e-05
-2.61748147424685e-05
-1.1996194082661e-05
-2.33641812582822e-05
-2.75486104396601e-05
-2.08679000711606e-05
-1.78419116264494e-05
-1.35098501504045e-05
-2.84371757745518e-05
-2.16055561099344e-05
-1.31493441085046e-05
-4.44808264138159e-06
-1.86159320252992e-05
-2.43985292770532e-05
4.3427584660821e-06
-3.82956917134845e-05
-2.86302021027823e-05
1.48166066120073e-06
-1.6863907440427e-05
6.71904924188039e-06
-5.76345647362737e-06
-1.55983909200278e-05
-2.3445887763143e-05
-1.26705327079274e-05
-5.08264055931914e-06
-2.06450310486109e-05
-8.76552683002094e-06
-2.43020175920698e-05
-2.34768222651744e-05
-1.09421725532609e-05
1.43533565457358e-06
-2.31410001246258e-05
-1.48123597447788e-05
-1.26657473440728e-05
-3.43986097712041e-05
-2.10599841786395e-05
-2.75533084669047e-05
-2.36516658478912e-05
-1.99098333583344e-05
1.82936242338221e-06
-1.7078560602317e-05
-3.24594524464812e-05
-3.84148393132508e-05
-2.9272243638683e-05
-2.45878621282789e-05
-3.03295550327338e-05
-2.7951815294701e-05
9.82425476254835e-06
-5.79439739153545e-06
-1.05923751885535e-05
-3.79565773368157e-05
-1.5013884057779e-05
-8.76968984113562e-06
-1.04131280742324e-05
-8.19677079760256e-07
-2.16808343938471e-05
-2.20436898718686e-05
-4.46171195324051e-05
-3.37130813161623e-05
-2.3071238275649e-05
3.59022688022194e-06
-1.48716968617108e-05
5.43215029758784e-07
5.56306297852543e-06
-7.60495695091745e-06
-2.75995999513736e-05
-2.4515390728463e-05
-1.30918805546999e-05
-2.61676799544368e-06
-3.5950309687096e-05
-1.04136220150682e-05
-1.88193194265112e-05
-2.47181517659448e-05
-3.50381300118829e-05
-1.24637412328663e-05
-3.71838446173445e-06
-6.45834145189532e-06
-3.43526321813068e-05
-3.84837201792861e-05
-1.70681109062385e-05
-7.66820870162758e-06
-9.51380048483909e-06
-3.93854172901777e-06
-3.03876650986971e-05
-8.74971523251212e-06
-2.10481259493533e-05
-2.4866356453563e-05
-2.33856125014539e-05
-1.17699400016185e-06
-2.42465638888719e-06
-2.89227254681033e-05
-1.66782494785828e-05
-1.02161905907803e-05
2.12147371081999e-05
-1.5915808738561e-05
-1.86337505592506e-05
-6.27293397474571e-06
-2.42827785719975e-05
-1.27979856596196e-05
-5.39706726130161e-06
-1.83993801903879e-05
-1.26558334487451e-05
-3.83118576911916e-05
-3.55244390909922e-05
-2.12804713474127e-05
-4.21413342801568e-06
5.15657499779593e-07
-2.55804767608869e-05
-1.75565500202433e-05
-2.82665189223584e-05
-2.15092166978713e-05
-2.44770638752132e-05
-2.65716516184036e-05
-3.72017806423978e-05
-1.36438182133426e-06
-1.70008311700239e-05
-1.06715471069596e-05
-1.04099684271061e-05
-1.04888769887064e-05
-1.7235678896842e-05
-3.00212462293658e-05
-2.68432903487303e-05
-2.49198310719082e-05
-3.15114477541598e-05
-2.52270354950322e-05
-1.87554543189367e-05
1.28613458565407e-07
-1.78914251345122e-05
-3.27073791291235e-05
-8.60671034633522e-06
-3.3443811317279e-05
-1.2411898816086e-05
-3.49063117270013e-07
-1.82179002668164e-05
-2.60618781876525e-05
-2.44908776360543e-05
-1.88270456119861e-05
-1.42982014586215e-05
-1.9392786763095e-05
-1.77362333755731e-05
-1.00154620582539e-05
-1.96207873728374e-05
-6.50240811167337e-06
-3.15605108458238e-06
-2.87170919448288e-05
-2.41040774997797e-05
-1.48952207401298e-05
-1.62729256086601e-05
-1.4671555941517e-05
-1.78808126604979e-05
-1.76027626992665e-05
2.80687826597867e-06
3.41128016724357e-06
-8.31071935707212e-06
-1.29508067111341e-05
-3.00992135222181e-05
-6.73347950537277e-06
1.04519585902975e-05
-3.87327677692708e-05
-2.34698122039643e-05
-4.34336862238073e-05
-3.21275754420669e-06
-1.76454578182845e-05
-6.01967055302029e-06
-2.78923363126631e-05
-6.28176066585791e-06
-4.64133973017814e-06
-2.75842757300247e-05
-1.33809137413569e-05
-3.82129134373902e-05
2.43259299619642e-06
-4.04859747295058e-05
-3.84667402477229e-07
-3.23128266230155e-05
-2.07275587499853e-05
-1.37374886102894e-05
-1.55663665906624e-05
-9.6743877501085e-06
-1.70672698430595e-05
-2.83015402142354e-05
-2.29366533518009e-05
-1.50761746857679e-05
-1.35356596852704e-05
-1.05897057147458e-05
-2.9349654972923e-05
-1.96497619153741e-05
-1.21759184009081e-05
-3.10345365114988e-05
-2.76906418405195e-05
-2.11532627774618e-05
-2.6662920554585e-05
-1.04455936687627e-05
-3.45047151714165e-05
-3.11795864985396e-05
-3.17506273315126e-06
-2.45747799452953e-05
-2.00809480654531e-05
-1.06039275096137e-05
-3.04416137172251e-05
-2.01083889370563e-05
-7.64352600566642e-06
-2.76265225988606e-05
-2.06687252730061e-05
3.23971581192162e-06
-2.97611474614621e-05
-1.77906115332719e-05
-1.51194584035415e-05
-3.09959464664251e-05
-2.64847661996623e-05
-3.14520371189995e-05
-2.56134857048024e-05
-3.85630370520009e-05
2.31568213251131e-06
-1.01605629905488e-05
-9.40632146987806e-06
-3.51042343850235e-05
3.24858752896849e-06
-4.30783686756261e-06
-2.77893102690096e-05
-1.33212431402714e-05
-1.07992145022906e-05
-1.57359169532372e-05
-1.34003921893904e-05
-2.64712790420894e-05
-2.7384952356255e-05
-1.97782551154487e-05
-3.37751661663713e-05
-1.22441544852316e-06
-2.36013889019287e-05
-3.48716420407651e-05
-2.88353916305696e-05
-3.61228244722731e-05
-1.53152408559438e-05
-7.12359634545774e-06
-2.55095548920452e-05
-1.16648910796389e-05
-1.81847250748538e-05
-1.76890897261118e-06
-2.75829011749009e-05
-1.43580428452913e-05
-2.00370779798905e-05
-6.12705772762039e-06
-3.18824166220371e-05
-3.66331787584537e-05
-3.12452679566438e-05
-2.60015007287634e-05
-1.44712558394684e-05
-3.81406235247047e-05
-3.10299390863334e-05
-3.45428008919027e-05
-1.80936106965082e-05
-9.81512021731938e-06
-2.53255928275594e-05
-1.6395486143992e-05
-2.50459913578613e-05
-1.91562083661393e-05
-2.59037116624732e-05
1.46441314789358e-06
-1.4639213952132e-05
-2.35416240747935e-05
-1.53775897615556e-05
-1.58555997517952e-05
-3.30122003225591e-05
-9.01498210162469e-06
-2.09146890667832e-05
-1.30382639568168e-05
-2.08720867101079e-05
-1.66808179838298e-05
-4.06531661666548e-06
-2.80325935899738e-05
-1.26580112284366e-05
-9.98594768273349e-06
-4.26499849626093e-05
-3.3707079927872e-05
-6.93747091928689e-06
-1.8519836382126e-05
-1.26160565843542e-05
-2.95982111209072e-05
-7.30668305474077e-06
-2.34671170065766e-05
-2.08054350451149e-05
-2.37811131176779e-05
-6.13493106593195e-06
-2.53228200277565e-05
-2.18865779829169e-05
-2.59022342780708e-05
-2.66727981418127e-05
-1.1602796248806e-05
-1.71322200586016e-05
-4.22339970777829e-05
-7.83630592822794e-06
3.05056673876874e-06
-2.07678187415691e-05
-1.5113286976781e-05
-2.33160230341563e-05
-7.83006868716749e-07
-2.58886072489562e-05
-1.86567152332908e-05
-3.3804205579638e-05
-1.70039162098157e-05
-1.59630469295014e-05
-2.51644133093286e-05
-2.95301545714236e-05
-1.4721529308477e-05
-1.57505508312796e-05
-2.00160351332205e-05
-1.12169634737321e-05
-2.87526213722737e-05
-6.01872662727742e-06
-1.82148925975688e-06
-2.18545298144061e-05
-2.66574665596419e-05
-2.45155651401676e-05
-5.82461772635684e-06
-3.77955094523082e-05
-2.74316266770512e-05
-3.19507588184402e-05
-1.82301535942981e-05
-1.06506924615681e-05
-9.07635914427394e-06
-2.8946265194079e-05
-1.48690890696961e-05
-1.6824734936737e-05
-3.01543808616563e-05
-1.00685337887515e-05
-1.6631100732841e-05
-2.04349914358718e-05
-3.03356495268186e-05
-1.17992026817675e-05
-8.99657676292253e-06
-2.32472817698225e-05
-1.12911117240515e-05
-2.36906256264975e-05
-5.63040048853032e-07
-2.09630308347674e-05
-1.55569992856906e-05
-1.07019420104738e-05
2.16131129511506e-06
-2.18591388201898e-05
1.23211247053633e-06
-5.82006111138838e-06
-1.75566039022188e-05
-1.82178955869769e-05
-2.35515122515749e-05
-2.0794023085699e-05
-2.49668623045752e-05
-2.86448060399107e-05
-2.69716350422641e-05
-2.23467595048612e-05
-1.55427974854341e-05
-3.65923215657841e-05
-5.13113836332562e-06
-4.5061129586396e-05
-2.51559090671277e-05
-3.0419061078727e-05
-3.43344800458501e-05
2.0487619778872e-06
-1.65542784692321e-06
-2.10076439765998e-05
-2.6231789307433e-05
-1.17395178980204e-05
-2.14272959432815e-05
-2.76521038313692e-05
-6.06737984470255e-05
-1.85485817928422e-05
-4.91268146905103e-06
-1.06562902889721e-05
-5.12725859148147e-06
-2.19574910455332e-05
-2.0643409521256e-05
-4.36554388624056e-06
-3.55947294753421e-05
-2.01614017255534e-05
-2.06338628104805e-05
-1.19912141213369e-05
-2.98350131083964e-05
-1.63846945515946e-05
-3.39964461784419e-06
-1.23097441214368e-05
-1.47105860598288e-05
-2.43268782657093e-05
-3.41663425465424e-05
-1.97804324690087e-05
-1.59489440239689e-05
-4.86443383640077e-05
-1.14365881992623e-05
-1.3631295990115e-05
-1.72223722904958e-05
-1.37586165188323e-05
-1.03437328809153e-05
-4.88801527397998e-05
-2.01388491756843e-05
1.72465953350687e-05
-5.778717018295e-06
-1.56170236065658e-05
-1.49588982886873e-05
-4.9134675358412e-06
-9.25648657687405e-06
-1.49836546784026e-05
-1.65393125858447e-05
-3.51798940039187e-05
-1.50611274823464e-05
-1.89669711850314e-05
-3.37269417497144e-06
-2.53082252194424e-05
-2.12254168440214e-05
-1.0391730488263e-05
-1.21484493855762e-05
-2.323166740448e-05
-1.05516453222246e-05
-2.30383534090646e-05
-1.17198320966219e-05
-2.21062119754841e-05
-3.64067554320918e-05
-1.97063419497457e-05
-2.39909258154593e-05
-8.81358446160822e-06
3.37204986694442e-07
-3.16397388798123e-05
-9.41636552116763e-06
-2.79286723211296e-05
-2.26663995250423e-05
-1.15917059801194e-05
-1.47845816159977e-05
-2.43012528961484e-05
-2.52760455600739e-05
-2.35179176597517e-05
-2.70352505630318e-05
-1.3259602711375e-05
-1.23418121743896e-05
-1.5087270252231e-05
-1.61805493440512e-05
-1.79395551898253e-05
-8.69621484653291e-06
-2.26977946884347e-05
-1.51730401303281e-05
-1.22637143403449e-05
-2.28218095972946e-05
1.41855746219126e-07
-2.53355752927211e-05
-1.46041343870237e-05
-1.86193264800216e-05
-1.13179535487667e-05
-1.99889244361302e-05
-1.30861412215896e-05
-1.69566105961322e-05
-1.88702313085917e-05
-1.60302142264656e-05
-2.87844737571239e-05
-1.08929466532273e-05
-1.58690513442153e-05
-2.43214244740787e-05
-2.72949065324653e-05
-3.77565093537828e-05
-1.68852191065377e-05
-2.06172751105066e-05
-1.65076485853349e-05
-2.16634129697209e-05
-3.52963180613206e-05
-1.61113461203871e-05
-2.90838316172753e-05
-1.60028068971871e-05
1.47855905568993e-06
1.37591939614117e-05
-2.84782284381202e-05
-1.50690025108406e-05
-2.55277375566524e-05
-1.1868547928394e-05
-3.11122770012211e-05
-4.57241579756621e-05
-6.7135396816761e-06
-3.16015669490249e-06
-3.55502240621005e-06
-9.66945456020469e-06
-3.30702617874265e-06
-3.41099349835012e-05
-1.77914207862899e-05
-2.10050807638289e-05
-2.20170252039952e-05
-1.34326636960757e-05
-3.68148298994544e-05
-1.74832574386747e-05
-2.23857903351539e-05
-2.69639409883637e-05
5.44660048224714e-06
-8.53851295193386e-06
-1.62510918392947e-05
-1.22679471153887e-05
-1.84575248063785e-05
-2.75376000194326e-05
-8.31009048528988e-06
-3.74319693662858e-05
-2.18289397396572e-05
-1.08509874775334e-05
-2.10112129752264e-05
-3.27729917214585e-05
-1.47753627726846e-05
-2.51582021784066e-05
-2.62255481852318e-05
-3.67728893764941e-05
-2.5748121416791e-05
9.9137428613198e-06
-2.20806804272134e-05
5.3174501753468e-06
-2.31536097756597e-05
-2.71616440161083e-05
1.93169332990902e-06
-1.10887950121418e-05
-1.85875799700108e-05
-3.64819418165131e-05
-2.45051568354994e-05
-8.37204385333704e-06
-6.55101834105167e-06
-1.99795911876095e-05
-2.19269430679088e-05
-5.52475689533402e-06
-1.6759348144499e-05
-3.27275457787294e-05
-4.38115414974501e-05
-2.76653723550436e-05
-9.22463518020082e-06
-2.05646036154758e-05
-2.72530802659935e-05
-3.34657994986918e-05
-2.63729535246591e-05
-2.23033253381149e-05
-2.23190441029094e-05
-1.6356189748643e-05
-4.07021968431657e-05
-3.21903062387237e-06
-2.79837400168387e-05
-1.47492447137255e-05
-3.354594401722e-05
7.96055213808244e-07
-1.85450651067591e-05
-1.94239377382634e-05
-1.68209770037596e-05
-2.67164698226374e-05
-1.42068029934795e-05
-1.51546472542656e-05
-1.42810756430144e-05
-2.64504323315051e-05
-3.44037323744103e-06
-3.00171802635352e-06
-2.15724853212059e-05
-1.89209502788511e-07
-4.98051192141521e-06
-1.51284647057853e-05
-1.53733992977887e-05
-1.36876956777464e-05
-9.96152547202489e-07
-2.5952539255627e-05
-1.87084517579931e-05
-1.27966046445489e-05
-2.91316344260611e-05
-2.31151058265096e-05
-1.28295072101678e-05
-8.96714340981928e-06
-8.49087285052508e-06
-9.09590319176002e-06
-2.94653256229225e-05
-4.411256015712e-07
-7.34693738578709e-06
-1.81702308001106e-05
-4.07407283561816e-05
-2.95660223903317e-05
-1.11524959349122e-05
-2.7427425137328e-05
-3.17898859951245e-05
-3.42543298027037e-05
-1.59007662535512e-05
-2.60756448356483e-05
-2.6831043473831e-05
-1.36701211430755e-05
-2.34943186364363e-05
-7.20176552385293e-06
-8.18962727844805e-06
-3.25141124517526e-05
8.67301149071331e-07
-2.13993281591264e-05
-4.18497527362237e-05
-1.69288922481049e-05
-2.65728264726477e-05
-1.54519014132389e-05
-3.1357233515698e-05
-1.87616041437326e-05
-1.51575392138767e-05
-2.91637136775409e-05
1.61351335728804e-06
-1.9340724525711e-05
-1.4125114080686e-05
-2.92797756248764e-05
-3.02839642286111e-05
-2.79895527955292e-05
-1.22404762120221e-05
4.12609825159627e-07
-2.07408801491318e-05
-1.76486198693211e-05
-1.61612153457041e-05
-1.40531646211336e-05
-1.25162017101206e-05
-2.12341664804426e-05
-2.23561142127695e-05
4.19058095068209e-07
-4.63934128313564e-06
-3.10794748899757e-05
-2.45423339845964e-05
-5.20614886359273e-05
-4.55557772437472e-06
2.76053428238662e-06
3.14190079817958e-06
-2.52743395643571e-05
-7.68802698549254e-06
-2.12668391981658e-05
-3.45367446521593e-05
-2.04526347618545e-05
-1.72886302824665e-05
-6.40665442773619e-06
-3.54481107569036e-05
-5.28385762742286e-06
-1.81045759272736e-05
-1.05837369450598e-05
-1.88077578308375e-06
-1.82399697538779e-05
-1.8510927115465e-05
-1.91318008213367e-05
-1.36763131108964e-05
-2.54800788592328e-05
-2.44848122233581e-05
-8.92197269747883e-06
-9.99240457103238e-06
-3.31468772302279e-05
-2.61497471062028e-05
-1.32401932641758e-05
-1.08967241992016e-05
-1.77005131377838e-05
-2.77447730398346e-05
-1.57752750916229e-05
-3.26121809055853e-05
-1.16321333107758e-05
-3.51915917441177e-05
-1.70828456778395e-07
-2.32803836786661e-05
2.8332189969686e-06
-2.29015840768137e-05
-3.04681285705273e-05
-2.37782885771476e-05
-1.34922685210386e-05
8.06862023099354e-07
-3.80396521790833e-07
-1.30158370316337e-05
-1.68354319136682e-05
-9.95909116286722e-06
-1.97967895221204e-05
-2.02164053178232e-05
-3.81524452136573e-05
-1.88813487112652e-05
1.53793984197685e-06
-1.90382013280451e-05
-1.32788958147561e-05
-3.49113011400228e-05
-6.83418884813667e-06
-1.23926621193269e-05
-4.86255853794881e-06
-7.43936900130745e-06
-2.18008191626298e-05
-1.01938004607222e-05
-2.6722910983485e-05
-1.9159334728996e-05
-2.23635349553687e-05
-1.8498734202803e-05
-2.60717546569626e-05
-3.24614845263088e-06
-1.4045427656019e-05
-2.17668315234023e-05
-1.70948857682803e-05
-2.14420414875026e-05
-1.96423498543515e-05
-3.59568996561736e-05
-1.47761461487581e-05
1.1106729281504e-05
-1.17264175428956e-05
-1.70591624868556e-05
-2.70117078014164e-05
3.40519380560461e-06
5.96766440667469e-07
-4.8715090588582e-06
-1.57476828686763e-05
-2.20073316175324e-05
-2.73898285683248e-05
-1.59188302194383e-05
-2.38695062178895e-05
-1.46898736037668e-05
-2.12099706858918e-05
-2.49576725479368e-05
-2.61602451249727e-05
-2.65497758642918e-05
-2.20710935071821e-05
-1.81633429206264e-05
-3.29216587801967e-05
-4.66336772092507e-06
-1.98277877817844e-05
-5.7074875289077e-06
1.4316662549814e-06
-2.17080227942421e-05
-1.41112668463712e-05
-3.20557240834053e-05
-2.78013781354489e-05
-1.05974675761328e-05
-1.42932619549527e-05
-3.59265340755846e-05
-1.9200764255999e-07
-2.4138533256905e-05
-2.53390902196236e-05
-2.35197333079471e-05
-3.25731966237753e-05
-1.82766087491244e-05
-7.62134763609873e-06
-1.15716114092782e-05
-2.34724544569555e-05
-9.89409095048408e-06
-1.13598474762994e-05
-1.04394101244463e-05
1.3938127852309e-06
-9.52804633229821e-06
-2.48670046533458e-06
-1.46147137622818e-06
-1.65854342222717e-05
-2.90550937099132e-05
-3.23835314018044e-06
-1.58323259486773e-05
-3.84153043449269e-05
-2.69344643715434e-05
-1.31415499665085e-05
-9.96296003599902e-06
-1.30802666301175e-05
-1.73329089681963e-05
-3.02215709692991e-05
-2.02990329384099e-05
-4.54319125785059e-05
-9.62558769489612e-06
-1.74598153215316e-05
-2.89721246996808e-05
-3.36627053658833e-05
-2.73422287700847e-05
-1.69224593122047e-05
-2.15796590275913e-05
-2.418500599845e-06
-1.35428575671809e-05
-4.51004393042908e-06
-1.11599937298605e-05
-7.40860507296119e-06
-8.15169851683106e-06
-8.23692729332792e-06
-2.2220587714222e-06
-1.68686391895793e-05
-9.21140191688205e-06
-1.45963599614762e-05
-5.22421971549586e-06
-1.89779251566255e-05
-1.62311125214266e-05
-2.182069177453e-05
-1.23250580938262e-05
-4.37831316681679e-06
-2.69822168594335e-05
-2.24069766923526e-05
-1.62482122523196e-06
-1.15375863603281e-05
-1.49865058984885e-05
-1.11448818075541e-05
-2.42916554038507e-05
-4.05766483888262e-05
-2.14838215524818e-05
-1.41680455332241e-05
-2.03650350573611e-05
7.98498762656381e-07
-1.28668051166824e-05
-1.22647665259363e-05
-3.56444310913974e-05
-1.40474412209966e-05
-1.90482847671898e-05
5.69478436529549e-06
-1.82762384448807e-06
-2.78464929000613e-05
-2.02717247485366e-05
-3.1713280231405e-06
-2.95439993302328e-05
-7.9221810988719e-06
-1.2031968982564e-05
-9.08833741996562e-06
-1.93947210100648e-05
-2.3027354994388e-05
6.1950667248333e-06
-2.37571176643567e-05
-3.11115498726521e-05
-2.08648444397575e-05
5.46836687301321e-06
-8.85123262295341e-06
-3.00974464960658e-05
-2.04359650274523e-05
-1.41979867628855e-05
-1.5101705296159e-05
-7.92843885117846e-06
-1.4478512519253e-05
-2.81229635547246e-05
-3.41352019631224e-05
-2.84397509568203e-05
-2.33443228263813e-05
-8.86333980744165e-07
-5.37661257021645e-07
-1.9210373245228e-05
-2.74655426593912e-05
-1.16058205250097e-05
-3.17989670542313e-05
-7.66241679918676e-06
-4.54305807981139e-05
-1.87466197914224e-05
-2.5969467121933e-05
-2.40572105338161e-05
-1.39109737421266e-05
-1.46496277952114e-05
-3.16964775237774e-05
-1.66966613300655e-05
-2.66192652833801e-05
-2.81831823657495e-05
-1.34227894717052e-05
-1.47086805273749e-05
-1.66340218623866e-05
-1.562616807015e-05
-1.09811651851337e-05
-4.20908097113317e-07
-2.71110296053056e-05
-1.19539684770516e-05
-1.34235806723156e-05
-2.3908842755649e-05
-4.49991834551257e-05
-3.27988644049919e-06
-2.65615543308126e-05
2.42212689350034e-07
-2.17439021972652e-05
-3.33489671630486e-05
-2.40561131466018e-05
-2.20378378986129e-05
-1.23376447144466e-05
-2.79031620384525e-05
-1.12993341069975e-05
-2.29545597018644e-05
-3.52310812443236e-05
-3.52795386662879e-05
-4.4801269061604e-05
-1.97628378877143e-05
-2.50924383375431e-05
-1.09051517189772e-05
-1.41087718936172e-05
-5.10940475106875e-06
-2.08371560090818e-05
-3.51559139295777e-05
-1.29598407989524e-05
-2.85969554623761e-05
-1.99924241827346e-05
-1.91404971692757e-05
-1.90199764030555e-05
-2.24451761319601e-05
5.27775230429881e-06
-1.50888389098829e-05
-1.38784459860984e-05
-2.5805518167148e-05
4.52753693587684e-06
-9.55847797304038e-06
-2.55588118346633e-05
4.12754379185559e-06
-3.30933461854965e-05
-1.42523023194746e-05
-2.91312450261542e-05
-1.74407451685246e-05
-2.25282061857765e-05
-1.9914672907059e-05
-1.07332477945156e-05
-2.49109214584815e-05
-9.15689119386846e-06
-2.28358098783068e-05
-7.52745185873718e-06
-2.53534133027251e-05
-2.56346203343854e-05
-4.29045482808071e-05
-1.49461066577961e-05
-1.45642389385768e-05
-7.92649209943684e-06
-1.66137959550877e-05
-1.964266497307e-05
-7.99248003495409e-06
-1.71248554286471e-05
-4.27662348981251e-06
-2.02114037736402e-05
3.68996713580191e-07
-3.9822122427664e-05
-1.87213117599674e-05
-2.40223194131266e-05
3.7846301972869e-07
-1.92987382044222e-05
-2.00460625088608e-05
-6.3485836926725e-06
-4.6945635035698e-06
-2.64287903038451e-05
-1.58090587843798e-06
-1.58383260662288e-05
-2.50730514584695e-05
-1.26146052945097e-05
-1.2515517549057e-05
-6.30103185830919e-06
-3.04527892946329e-05
2.39335664288579e-07
-2.13861357047628e-06
-2.13059198399984e-05
-2.67427949863148e-05
-2.56839110237576e-05
4.76689414385978e-06
-3.03556096019001e-05
-3.51464406771057e-06
-7.66357826168897e-06
-2.07955225692924e-05
-1.78775264990636e-05
-3.85550739445791e-06
-2.25111751354909e-05
-2.15265800047397e-05
-2.32134828142652e-05
-3.0916862388737e-05
-8.61349078622872e-06
-6.19660695612318e-06
-4.13452974283296e-05
-7.2178571547364e-06
-3.08923083157462e-05
-3.23932910683224e-05
-1.47376680687412e-05
-2.60357991037653e-05
-2.38260951211302e-05
-1.65045083877415e-05
-2.47125273492241e-05
-9.53697792230605e-06
-1.2672789954904e-05
-2.19816901825423e-05
-4.03446982559912e-05
-2.16246470770917e-05
-1.84750508152314e-05
-1.11803823410975e-05
-2.31323441402835e-05
-2.59617414666402e-05
-1.61179488930899e-05
-1.50973943339559e-05
-2.87435750280101e-05
-3.92051838486437e-06
-1.9401644734389e-05
-1.82807318134703e-05
-1.91695965852127e-05
-3.32744042839701e-05
-2.66137416878083e-05
-2.02232675131249e-05
-1.32651922843008e-05
-1.9046958159545e-05
-6.91372392034485e-06
-4.18342368018012e-05
-3.83868748665413e-05
-2.09085603114279e-05
-5.51717846308192e-06
-1.60785354383577e-05
-2.73518629509927e-05
-1.93581833702006e-05
-1.05477055450728e-05
-1.34483576572861e-05
-2.29963335194202e-05
-3.5530615821405e-05
-3.21995034026678e-05
-2.76268963681752e-05
-1.11621768606385e-05
-2.22440895506381e-05
-2.68316989724317e-05
-1.80673344150714e-05
-3.39306696772342e-05
5.27632223810285e-06
4.05704791752866e-06
-2.33929935582113e-05
-2.03861287618815e-05
-1.18019091506591e-05
-3.41764442338846e-05
-2.37241553739768e-05
-1.25359383261098e-05
-6.67120430281665e-06
-2.76530205438714e-05
-3.1508876711786e-05
-3.01167483341559e-05
-2.40579935662286e-05
-9.56419275341317e-06
-2.29231612120479e-05
-2.25872885743594e-05
-9.91963200048486e-06
6.67416011804547e-06
-1.75652868996673e-05
-5.79919554645435e-06
-1.61285988615396e-05
-2.05048884357786e-06
-2.30909400711844e-05
-5.01191798002406e-05
-8.01345121124228e-06
-2.34070592946408e-05
-2.8576850368129e-05
-1.84739093768427e-05
-2.60678158799763e-05
-4.45940051215902e-06
-6.20812876708691e-06
-1.94223020895401e-05
-2.57975040289452e-06
-2.87769767389276e-05
-1.72236524667982e-05
-7.40388503566746e-06
-2.04773427338034e-05
-1.98580416260547e-05
-7.16327712899253e-06
-3.49256895176971e-05
-8.40238962328458e-06
-1.64589522343866e-05
-2.7132411570372e-05
-2.65723007712408e-05
-2.08472443145021e-05
2.65581692886932e-06
3.95559151420687e-06
-2.47941270649463e-05
-4.23720955236813e-05
-2.42917594733147e-05
-2.29470961879657e-05
-1.95504510410321e-05
-2.63937175344295e-05
-2.04764241659978e-05
-3.75935899291805e-05
4.12431709881585e-06
-2.23239314530597e-06
-1.73372306398343e-05
-7.70194571073506e-06
-3.82603646686436e-05
-4.46040285936117e-06
-2.24279135778993e-05
-3.42868160405003e-05
-2.07705960024482e-05
-3.15453435731326e-05
-7.45911624508232e-06
-4.65585340979101e-05
-2.78332410750379e-05
-1.76775025499618e-05
-1.98189728128043e-05
-2.09794283761112e-05
-2.94947787288374e-05
-1.55542597684558e-05
-2.31488927126265e-05
-1.842011135392e-05
-9.91140283511553e-06
-1.09934573705086e-05
-3.80314141956875e-05
-1.13286513332526e-05
-1.08652051544036e-05
-4.10260764245859e-05
-3.19477919536848e-05
-3.2177520986895e-06
-1.18017871578044e-05
-2.26010996528306e-05
-1.17036675367973e-05
-8.75738623922352e-06
-2.88062348876646e-05
-2.38250428446094e-05
-3.49433417104769e-05
2.47946692536246e-06
-2.09523855966492e-05
1.87869931290077e-06
6.24974581337593e-06
7.04065804788475e-06
-2.78398506696933e-05
7.42280228136446e-06
-1.58692989684123e-05
-9.34707316199549e-06
-4.67129841528884e-05
-2.42019445916289e-05
-1.18913955716819e-05
-2.239872697534e-05
-4.16083723418578e-05
-3.03994157177619e-05
-8.98164198550105e-06
-1.97470620552933e-05
-1.24568756786303e-05
-6.7417103918573e-06
-3.86186072590731e-05
-4.53799939769512e-05
-6.55542245449215e-06
-2.69745617991781e-05
-1.76429522006453e-05
-1.27003043135922e-05
-1.07067062882267e-05
3.98625878074435e-06
-3.93881107345347e-05
-2.83440348941765e-05
-1.56704794450414e-05
-2.91315428959984e-05
-4.49788856718172e-06
-1.65137636898194e-05
7.8123096011377e-06
-1.44026216559357e-06
-2.06904464580674e-05
-2.23406872476885e-05
7.77312489861179e-07
-2.49749079319934e-05
-2.78524134645589e-05
-3.80873163187684e-05
-2.89934768811455e-05
-8.62616283621075e-06
-1.30577081836657e-05
-2.39520087191515e-05
-2.1504671214199e-05
-1.90684879907854e-05
-3.13374134607111e-05
-3.01185407413473e-06
-1.33821056298287e-05
-2.17662001828969e-05
-1.93900609230185e-05
-2.67876235874007e-05
-2.15405433042902e-05
-3.21579777667081e-05
-1.1292894445767e-05
2.7300614686022e-06
-1.47573311508669e-05
-4.84684759481053e-05
-3.65551697692775e-05
-1.96985703223336e-05
-3.47838926055653e-05
-2.0463599136316e-06
-1.05069598061402e-05
-2.33501383856949e-05
-2.88299896788369e-05
-8.12906595487572e-06
-2.74033009287578e-05
-3.09478133238001e-05
-3.7401538921971e-05
-1.2771835108164e-06
-3.28899931719902e-05
-1.64979602010587e-05
-1.97690405515375e-05
-1.94415726103847e-05
-2.26134300135685e-05
-3.06526904939185e-05
-2.53559354483251e-05
-7.65068880718685e-06
-1.99498960346769e-05
-2.00374423232085e-05
-1.42974626440677e-05
-2.32996625192421e-05
-1.65639015964639e-05
-2.47973121137425e-05
-2.32389599224112e-05
-6.67513396311283e-06
-1.45073229269665e-05
-3.59650352707428e-06
1.02136070788351e-06
-2.49738245058657e-05
-3.32846513735124e-05
-1.31887502074722e-05
-2.28064103243469e-05
-1.7218400517399e-06
-2.5503294972142e-05
-9.09763113446173e-06
-1.84381636764121e-05
-1.76185897181935e-05
-2.7275546525087e-05
-2.6661261992719e-05
-4.52418656592342e-05
-1.24593770439214e-05
-4.65250825089166e-06
7.81969609815188e-06
-2.60582342180704e-05
-3.84788908361686e-05
-3.03219974369528e-05
-2.97269774100515e-05
-8.74940402768269e-06
-1.96662041205094e-06
-1.53263435754169e-05
-1.60566638312184e-05
-2.98016893392524e-05
-4.11525064818701e-07
-1.88138601756832e-05
-2.71327407787913e-05
-1.84516846584363e-05
-1.34194521806434e-05
-2.98504052012166e-05
-5.88537452818378e-06
-8.75804296222489e-06
-1.44550824066265e-05
-2.49370129774632e-05
-2.22625190555645e-05
-3.77347254044677e-05
-1.78908142331444e-05
-2.60654897008402e-05
-1.45491813688098e-05
-2.02066329562818e-05
-3.64593798448805e-05
-3.27993200989148e-05
-2.37908335338908e-05
-2.43401863169134e-05
-1.78501540588891e-05
2.41922675947017e-06
-1.86476114755095e-05
-1.93150463705212e-05
-7.92825792612944e-06
5.70004074464976e-07
-1.93555696818661e-05
-1.7481945702514e-05
-2.01597052770968e-05
-1.33157787043004e-05
-4.53739032494661e-06
2.26509910782895e-06
-1.61358308142609e-05
-3.59470958011144e-05
-1.86083958263862e-05
-8.37519401602644e-06
-1.92959214088493e-05
-1.72384033127435e-07
-2.88158012368783e-05
-3.26799428100841e-05
-7.20613905724167e-06
-3.03502151392971e-05
-1.77786646010617e-05
-1.16153869136608e-06
-1.33719079838188e-05
-1.7448705667129e-05
2.13078918379823e-06
-1.66672167825526e-05
-1.42309775594877e-05
-1.37541536172874e-05
-6.51056609255449e-06
-3.28024966599102e-05
-2.66771722542535e-05
-1.66535032533099e-05
-2.30701007439171e-05
-4.54336183436148e-05
-3.66644709881874e-05
-1.56331278880954e-05
-2.57682253808267e-05
-2.48297153129868e-05
-1.20264597136248e-05
-3.2313320670794e-05
-3.56250206877334e-05
-2.31424094276849e-05
-1.44870789962523e-05
-8.91155570834521e-06
-1.72927508644581e-05
-2.02163180445182e-05
-3.10209797417292e-05
-1.9343750841396e-05
-1.9941912036789e-05
-1.37247544703737e-05
-3.38940653194617e-05
-3.13948503819617e-05
-2.02257152146359e-05
-2.62871436876328e-06
-2.11240437967949e-05
-5.76884507416442e-06
-1.95657448865579e-05
-1.69770963838371e-05
-9.05597132094115e-06
-1.84406653388738e-05
-9.28853588513632e-06
-1.95816317426556e-05
-1.9629802944667e-05
3.80081117180095e-06
-1.92485542788221e-05
-3.06963545993182e-05
-2.90135882489659e-05
-6.37825166857092e-06
-2.9205766383226e-05
-6.44613276085637e-06
-1.65269303289442e-05
-3.5330735427387e-05
-1.84649202604378e-05
-1.93190280730664e-05
-1.86189383218424e-05
-2.25624628509147e-05
4.37492863483095e-06
-3.6999237940317e-05
-3.25909014143741e-05
-2.65929994091348e-05
-1.98098670635081e-06
-1.79806135886947e-05
-3.89368785919064e-05
-2.51657884068759e-05
-1.53881633087103e-05
-7.55400218439298e-06
-1.64145217945362e-05
-2.76289664243953e-05
-1.87532002786379e-05
-1.53469573216212e-05
3.14358123031612e-06
-2.82466325197513e-05
-4.23443776714643e-05
-1.28973783350035e-05
-1.62545322001415e-05
-2.44613246280661e-05
-1.36294736507437e-07
-2.7076164816036e-05
-3.36983731864364e-05
-3.01117126729823e-05
-7.3153064474268e-06
-1.20475748328675e-05
-2.46896715494097e-05
-8.7602225835404e-06
-1.69654020656861e-05
-3.07944842036532e-05
-2.3442538557719e-05
-1.37299051387959e-05
-4.14278401308624e-05
-1.1266894855678e-05
-3.93300062052649e-06
-9.9366756160001e-06
-4.40040384189681e-05
-1.36832976089354e-05
-9.4259585310607e-06
-2.93404949271376e-05
-3.18102220356672e-05
-1.92512885860908e-05
-3.54318271503026e-05
-1.39210314213505e-05
-2.37446521964386e-05
-1.91637284878359e-05
-2.99468210542608e-05
-2.50987577354167e-05
-1.92616918639733e-05
-2.27448713626537e-05
-5.30358163496087e-05
-2.9047710001734e-05
5.84206724094214e-06
-2.54213987186608e-05
-2.06061658038168e-05
-1.40685252218404e-05
-4.56593013170013e-06
-1.16211535389741e-05
-2.05551801417513e-05
-9.12069166385463e-06
-4.35696444521404e-06
-2.48638304255117e-05
-1.60950788041349e-05
-3.70467671729965e-05
-4.02932896239034e-05
-3.42613283438459e-05
-1.08904039709707e-05
-4.32818163171526e-05
-3.69040086514747e-05
-2.93261625076158e-05
-1.31668266870295e-05
-2.14004238563033e-05
-2.60521393704511e-05
-1.90302405076186e-05
-1.49932464338111e-05
-1.5099660424894e-05
-2.06155531684485e-05
-1.84186806184202e-05
5.41423161362325e-06
-9.71645029441187e-06
-2.31863758065646e-05
-2.03598129407012e-05
-1.86176958430945e-05
-2.39864586441397e-05
-1.52520025848123e-05
-1.27947234658451e-05
3.98342131151282e-06
-1.06693670184221e-05
-1.85049266665818e-05
-1.14618583213411e-05
-1.20117269116338e-05
-2.38671309194949e-05
-2.7001201190927e-05
-3.01764728714503e-05
-2.83534881982142e-05
-2.20706770430051e-05
-1.77643098928648e-05
-2.03730742818412e-05
6.08111444856054e-06
-2.26326129187775e-05
-6.44796694444239e-06
-2.21541716849085e-05
-2.50439999776409e-05
-5.44427916257354e-06
-3.46372889063288e-05
-2.75872684393413e-05
-1.80475368893928e-05
-1.24862239989509e-05
-2.31075314293657e-05
-2.71667196126639e-05
-7.05882632509331e-06
-9.36017892369321e-06
-3.30125555732571e-06
-2.57522589313247e-05
-3.90142905806757e-05
-1.46554977933671e-05
-1.82830773058222e-05
-1.70682041323093e-05
-8.42746431343505e-06
-7.0269145643424e-06
-3.07167941265475e-05
-2.20240609487154e-05
-1.60309955447761e-05
-9.8693781033116e-06
-2.98752087807671e-05
-1.20957551565332e-05
-1.99268182476776e-05
-2.41513206310182e-05
-2.06526232913143e-05
-4.78019759595367e-05
-1.21936599130527e-05
-2.36256256609368e-05
-1.66902618864391e-05
-7.78137112378024e-06
-2.59929562541264e-05
-2.49590896791362e-05
-1.92734814159288e-05
-2.90459959492332e-05
-2.13247642583363e-05
-4.1012073049993e-05
-2.39623572052559e-05
-1.00074848035612e-05
-6.23782007355742e-06
-1.70673202975897e-05
-1.59764712721624e-05
-2.8520677412382e-05
-3.22945537003783e-05
-3.04380489031444e-05
-2.88563371249242e-05
-2.93812107658674e-05
-1.73445147420994e-05
-2.11679005051631e-05
-1.64944851996148e-05
-4.09555048973431e-05
-2.17762343323711e-05
-1.327637508802e-05
-4.17216145088711e-05
-2.32944921198201e-05
-2.5442642614829e-05
-7.21147862261829e-06
-1.04232279409059e-05
-1.99048441536821e-05
-2.8440410583088e-05
-1.99474234795963e-05
-2.31589784588905e-05
-1.67288064754063e-05
-2.86788155268875e-05
-1.36927711683247e-05
-1.64822859494631e-06
-1.9369147331374e-05
-9.34919399199264e-06
-2.3156279448841e-05
-1.46305878638492e-05
-1.80210461081647e-05
-3.51018882062056e-05
-2.06573248553913e-05
-1.0314126549592e-05
-1.49169818203263e-05
-1.80190379286546e-05
-1.89433342566282e-05
4.67903299111039e-06
-2.77454320506434e-05
-1.78401384312874e-05
-2.46157830420767e-05
-8.32476382018962e-06
-1.60231779534874e-05
-7.23111048594259e-06
-4.22947678268902e-05
-3.13980844011151e-05
-6.35575063845078e-06
-2.43095059611598e-05
-2.05172377423208e-05
-1.88849484185733e-05
-1.96764225229803e-05
-6.40478787780256e-06
-1.00851600920758e-05
-2.62186163183569e-05
-1.36577240882997e-05
-1.51166568575924e-06
-1.48104579688632e-05
-2.41879962919176e-06
-6.54191650428566e-06
-2.3739230753367e-05
-2.01515356161113e-05
-8.46142472450864e-06
-2.87973152923444e-05
-1.29908037430313e-05
-2.72231045374519e-05
-9.15000850138155e-06
-6.02468801389388e-06
7.85164919938412e-06
-1.39847829028142e-05
-1.95845006796163e-05
-3.42200252603339e-05
-1.78734310411073e-05
-1.34669831970062e-05
-1.99983544429887e-05
-2.89826295299641e-05
-1.49138605713849e-05
-9.1458785098145e-06
-3.95001161731845e-05
-3.79389724823791e-05
-2.68613239141625e-05
-2.48981650255434e-05
-1.20892632822826e-05
1.23509612670565e-05
-2.31853188203256e-05
-2.04822717884229e-05
-2.01386868830359e-05
-4.07773370557078e-06
-3.61619507598677e-05
-3.08266919903573e-05
-2.56485269318355e-05
-4.99434238427774e-05
-5.91691311341218e-06
-3.51584865726633e-05
-1.27998011674498e-05
-1.19528142711949e-05
-3.7278199935373e-05
-1.6730243255259e-05
-3.01158044435157e-05
-3.62431185297349e-06
-2.65888751836888e-05
-1.20520684321681e-05
-6.74268494046889e-06
-1.66261704194036e-05
6.39123858569769e-06
-2.01691427706654e-05
-1.87418158654905e-05
-2.23902935712462e-05
-1.7098384500399e-05
-4.93682132849728e-05
-2.76414174006506e-05
-2.3653841018956e-05
6.08669363350978e-06
-2.04681417458935e-05
-1.35291075685919e-05
-2.69170211798888e-05
-2.64057831578364e-05
-1.49802115299196e-05
-1.3382443409642e-05
-2.07907117638807e-05
-1.17324004639745e-05
-2.3625824918683e-05
-2.46173999829891e-05
-1.3981542193108e-05
-1.66774839896071e-05
-2.4496907735024e-05
-5.71923401781203e-06
-2.99357452654193e-05
-5.03089853953218e-06
-3.32870949592565e-05
-1.43774214578584e-05
-5.36717673453035e-06
-2.94254667324823e-05
-1.04913707575613e-06
4.07212186118452e-06
-2.11878553644067e-05
-6.83205338039532e-06
-2.40256750842878e-05
-1.92816657492374e-05
-6.7412421078784e-06
-1.86526780363064e-05
-1.83138412758806e-05
-1.67100940136323e-05
-3.81067398392595e-06
-2.23515338462991e-05
-1.28941903069048e-05
-2.9836585045507e-05
-1.68769408367642e-05
-3.02789252520311e-05
-1.24814103535103e-05
-1.93095983825444e-05
-1.44121691479208e-05
-2.61693642512613e-05
-1.03929779331022e-05
-3.21479941119375e-06
-2.00807313737556e-05
-3.22041214434109e-05
-1.87153764156883e-05
-7.73241047685186e-06
-1.12264360440608e-05
-5.46461422418259e-06
-1.53114274528712e-05
-2.22111538392595e-05
-2.96677235927284e-05
-3.63425536821785e-06
-3.39008021872699e-05
-2.73642896934056e-05
-2.30953012439786e-05
-1.03658162629033e-06
-3.47905471254444e-05
-1.93253640505682e-05
-1.41003300008399e-05
-4.00182702671116e-05
-2.48181976260001e-05
-3.18505310469969e-05
-3.33826735786195e-05
-1.94462266445961e-05
-2.99527168269052e-05
-1.53111505085146e-05
1.35425265960221e-05
-1.58710903871497e-05
-4.17341880461504e-05
-9.88133503262339e-06
-1.65884420400645e-05
-2.50251968885459e-05
-2.4820332915347e-05
-1.35895049065055e-05
-1.44006257945766e-05
-3.13906691156888e-05
-2.78176926466524e-05
-1.13573895499286e-05
-1.43395954601637e-05
-2.72798945921644e-05
-1.8575389443445e-05
-1.95033747548798e-05
-1.50889143430065e-05
-2.80552658641357e-06
-1.0549610351557e-05
-3.88247906875188e-05
-3.32768309099016e-05
-2.43030049736374e-05
-2.4807659366852e-06
-3.00799657456618e-05
-1.45513855102263e-05
-3.18575888272282e-05
-4.53559266500704e-05
-3.5824797358814e-05
1.51145426250219e-07
-3.22617657634883e-05
-1.86091817571223e-05
-4.18045449742521e-06
-3.06568036843269e-05
-1.2866403104302e-05
-2.70656831227971e-05
-2.57326934993656e-05
-1.51643251183222e-05
-1.49194847042781e-05
-2.60471798245264e-05
3.77690495669264e-06
-3.61547995514216e-06
-1.70226314497234e-05
-5.85840257852488e-06
-1.45410988367837e-05
-8.5536211445338e-06
-2.19884374440416e-05
-3.70933809888841e-05
-5.18935979845321e-05
-2.87299115451623e-05
2.28921614380251e-06
-2.28223873807117e-05
-2.00699978679223e-05
-1.55445279677951e-05
-1.7236047224552e-05
-1.53729437442974e-05
-8.28271637829776e-07
-9.37371645466327e-06
-2.1399034662047e-05
-1.23009759628549e-05
-4.46761788030875e-06
-5.46590059821451e-06
-1.36074536053012e-05
-1.5049607768583e-05
-1.5620118404149e-05
-3.4899631932407e-05
-3.0854619072645e-05
-1.6391078595e-05
-3.64791280250946e-05
-5.06476198135088e-05
-2.04718395608795e-05
-9.78235906427966e-06
-3.7371527632442e-05
-1.66329407515863e-05
-2.74281141550765e-05
-1.35026769373017e-05
-3.1629917096265e-05
-1.94951077132229e-05
-3.01457155570511e-05
-7.48781780901794e-06
-2.71376994434335e-05
-5.17928157976483e-05
-1.27772632651337e-05
-2.2788001092396e-05
-1.3636355160083e-05
-1.35040684522689e-05
-1.35963295501436e-06
-4.73954794989732e-05
3.41620393393538e-06
1.24076021274112e-05
-5.45579570084939e-06
-5.30421954837104e-06
-1.50192824442344e-05
-1.49617016697427e-05
-1.06733838895298e-05
-2.46794328436618e-07
-2.08831847562057e-05
-3.20997907334992e-07
-1.072975729377e-05
-1.31593265711003e-05
-1.15685921190588e-05
-8.30032192379444e-06
-3.39233681674266e-05
-9.45633865363976e-06
-3.75714328162965e-05
-1.96191208592559e-05
-3.99712721489965e-06
-4.2812362677609e-05
-5.93900166383392e-06
-5.87422931964852e-06
-1.59224923129218e-05
-8.69643434234785e-06
-2.0149118290486e-05
-1.02325523950782e-05
-3.08455642111214e-05
-3.79277633526122e-05
-2.24913290615703e-05
-1.60894681894128e-05
-2.65071254372017e-05
-2.11471179958907e-05
-1.0006178329367e-06
-7.34883213195515e-06
-1.4734319999829e-05
-2.40171648787886e-05
-1.36798971685857e-05
-2.89078793710345e-05
4.93652875392381e-06
-1.20791056538003e-05
-1.37706052026424e-05
-1.05048859395816e-05
-1.28122196075364e-05
-7.77984675054711e-06
-2.171092781511e-05
-8.61227129369438e-06
2.21046909231744e-06
-2.75567817912963e-05
-4.54054339826121e-05
-3.27719536653082e-05
1.02395213187364e-05
-1.33853464107087e-05
-3.0596492106555e-05
-1.04238935083413e-05
-5.95280131272788e-06
-2.81178740715905e-05
-1.6284962652683e-05
-1.4127906097392e-05
-2.3301014642255e-05
-2.7666374561735e-05
-3.78376064827606e-05
-3.15750978713951e-05
-3.26034942882829e-05
-2.37276964380725e-05
-1.75708396953826e-05
-7.35800732149847e-06
-9.64085515597712e-06
-3.02276530528112e-05
-1.49036842848974e-05
-1.23092723315528e-05
-9.62076159684365e-06
-4.61455706753204e-06
-3.18934165950264e-05
-9.46507954609786e-06
-1.40939299475766e-05
7.215767438689e-06
-8.95300700150659e-06
-1.47055993745047e-05
-2.07525317782704e-05
-2.33902084980675e-05
-1.76329405027805e-05
-1.48746095886225e-05
-3.97965383297566e-05
-1.1964542436943e-05
-2.54743487822733e-05
-1.03874108008681e-05
-1.97922771604285e-05
-2.80427271030993e-05
-1.79330087801169e-05
-4.01790484983682e-05
-9.22484954813271e-06
-1.46112113455967e-05
-3.05307937828365e-05
-1.73062885977929e-05
-2.35825317496489e-05
-3.3920143078597e-05
-3.01845621934119e-05
-1.17150162526664e-05
-4.14613505659267e-05
-2.57755000690823e-05
-2.7486452899807e-05
-3.55138305625239e-05
-1.48060541218096e-05
-1.45048499288924e-05
-1.66165486128689e-05
-2.7520976999039e-05
-2.85408931014788e-05
-2.33314507427035e-05
-1.75835598977725e-05
-1.71848112866811e-05
-7.379909719222e-06
-2.76939333659543e-05
-2.5133011634421e-05
-2.29472450574696e-05
-3.53013715581422e-05
-2.76265978775154e-05
2.70260952134938e-05
-1.16566506475117e-05
-3.72775281471394e-05
-2.51036343788106e-05
-1.87867821290654e-05
-2.90247650021492e-05
-1.25013168579787e-05
-1.12553991423034e-05
-3.14914550056294e-05
1.73558496600939e-06
-5.41975604951723e-06
-2.34057117180408e-05
-2.6896971918289e-05
-8.0932413575061e-06
-8.08209935999225e-06
-2.15338799199031e-05
-7.94972479305725e-06
-3.55604924593209e-06
-9.21274673787289e-06
-1.48042145495038e-05
-1.41389258686561e-05
-3.27750684826438e-05
-3.09259216781128e-05
-3.77691219584639e-05
-2.86383643578092e-05
-2.20421999392986e-05
-2.9215248988355e-05
-3.84660534974847e-05
-1.94831018336597e-05
-2.29049723123256e-05
-2.27137329850124e-05
-3.69617267111906e-05
-2.58395149304342e-05
-1.09882976949705e-05
-3.25278593852415e-05
-2.15381096000728e-05
-1.67831358211111e-06
-2.28623417688284e-05
-2.69583316964025e-05
-1.70176418632541e-05
-2.05977391007849e-05
-3.00175476913427e-05
-1.53707559807853e-05
-2.66854620270883e-05
-2.68528925910185e-05
-3.01443684843046e-05
-1.34414157716568e-05
-2.77606207786959e-05
-1.16295300262362e-05
-2.98480393441572e-05
-1.4098630817113e-05
-2.82868952351542e-05
5.28142205536858e-06
-2.83152502036189e-06
-2.47022264793781e-05
-2.04384341152405e-05
-8.78902328378147e-06
-2.15028595511846e-05
-2.54975743164725e-05
-3.58490126557208e-05
-1.75676035662369e-05
-2.86619432524771e-05
-1.35366094929552e-05
-2.2576529796707e-05
-2.81795635296071e-05
-3.75144812381045e-05
-1.96380508085602e-05
-2.8233350680787e-05
-4.09129872564552e-05
-3.62014460576346e-05
-1.86282815328208e-05
1.9756448858912e-06
-9.17553506139831e-06
-1.26110772966834e-06
-2.33017528019548e-05
-1.3419124147551e-05
-4.49886542946032e-05
-3.49821802760735e-05
-3.56705584788274e-05
-1.84557874934162e-05
-2.55405148600198e-05
-2.51080514852829e-05
-2.48199192705524e-05
-3.17997416108793e-05
-3.01992377758846e-05
-9.18471327483536e-06
-1.61189420001534e-05
-4.10744236634662e-05
-3.862317105917e-05
-2.50955105955331e-05
-6.09648236158097e-06
-1.65175461029623e-05
-3.42948292335245e-05
-1.94418130317054e-05
-2.00423381110989e-05
-3.43264063790501e-05
-3.32251530317128e-06
-2.22268673888898e-05
-1.34533498583484e-05
-3.1360229707035e-05
1.9742602298244e-06
-2.53393822251016e-05
-8.1816794033836e-06
-1.01140696089555e-05
-3.63736262037017e-05
-2.79356386733524e-05
-1.68951131937725e-05
-1.83162217256634e-05
-2.24268727271405e-05
-2.88696875122137e-05
-1.41666660150802e-05
-2.9135505329069e-05
-2.88388628435227e-05
-2.80912865613391e-05
-1.33114343287035e-05
-1.84566651845279e-05
-2.82707091681972e-05
-2.29762270440438e-05
-2.2059941201033e-05
-1.81492374477284e-05
-1.80368136423855e-05
-2.87223253351617e-05
-1.77880130424252e-05
-3.79206881978465e-05
-2.48445179250552e-05
-1.92240196632224e-05
-1.79615150744011e-05
-2.37019244845143e-05
-1.96416254418031e-05
-3.42675652545862e-05
2.6999314993396e-06
-2.12527532227525e-05
-5.50876484033447e-06
-1.61690652444465e-05
-1.63690741753512e-05
-1.4807580974046e-05
-2.36301771841682e-05
-1.95609286694505e-05
-1.22718253445493e-05
-2.59803636378933e-05
-1.35504482908059e-05
-1.45230201826655e-05
-2.51479684849687e-05
-2.17727679421827e-05
-2.49475680669564e-05
-9.87995281632081e-06
5.86664696529246e-06
-2.08370381393322e-05
-6.45197162648495e-06
8.01660612567407e-07
-3.37715871694503e-05
7.96338299662052e-06
-1.06042548783657e-05
-1.07531532626767e-05
-8.45560789940024e-07
-8.2441450235582e-06
-3.87027317647692e-05
-1.64603400996512e-05
-2.0431635063465e-05
-2.51888372213934e-05
-2.37662559843467e-05
-3.25261391993406e-05
-2.68154127985167e-05
-4.51701410605495e-06
-2.73440873309725e-05
-1.39993148916455e-05
-3.17459921433399e-05
-1.39036098900775e-05
-1.48305556673689e-05
-1.77023231617796e-05
-1.44893706354575e-05
-1.6055956800256e-05
-2.3746313473119e-05
-2.67709515560113e-05
-5.97043248457717e-07
-2.33358314661992e-05
-8.96490097015573e-06
-2.46301337765444e-05
-2.26721746600409e-05
4.18965068695876e-07
-1.03881953500571e-05
-1.60312151270002e-05
-3.18967438306941e-05
-3.89503187586499e-05
-2.25550102767325e-05
-1.63933241330972e-05
-4.50047979901696e-05
-2.51881317339216e-05
-4.48226648437509e-06
-1.1402340136685e-06
-8.65100509778205e-06
-3.41524995290578e-06
-1.63786157919663e-05
-1.34621490207214e-05
-1.66262531599319e-05
-3.1025772204825e-05
-2.55327209362841e-05
-9.38135261385063e-06
-1.43902008297394e-05
-3.24466953623131e-05
-1.6053228319415e-05
-3.46738673229784e-05
-7.50065357443838e-06
-2.26216367014325e-05
-2.93535011986704e-05
-1.58131363206447e-05
-2.07681484421643e-05
-2.34624531036566e-05
-2.371391877535e-05
-2.39194246535593e-05
-5.99678419903841e-06
-1.2153878513668e-05
3.33449459889957e-06
-1.51330145920757e-05
-2.67162862455508e-05
-1.09658657655935e-05
-3.24070098199577e-05
-2.93655499676222e-05
-9.67127477303941e-06
-3.39211940444283e-05
-2.01298519137788e-05
-2.31519789849012e-05
-1.86218971333053e-05
-2.33509928603055e-05
8.8165319819293e-07
-2.17980282007993e-05
-4.02581491709156e-06
-2.17294152528231e-05
-8.68333530682792e-06
-1.85299106618655e-05
8.16574925474675e-06
-3.65719350563685e-05
-2.67941076612296e-05
-2.74986635321263e-05
-1.04296160490131e-05
-2.82527522350794e-05
-2.81532682928745e-06
-1.31863944844206e-05
-3.35450240902069e-05
-3.67731746567836e-05
-2.03617307382542e-05
-3.71444079845757e-05
-2.44342159311658e-05
-2.20600478772879e-05
-1.76499810052434e-05
-2.50078006661284e-06
-7.96057959861475e-06
1.05716612033252e-05
-1.51092949059145e-05
-2.20879591115025e-05
-9.80181275789557e-06
-1.32349665848483e-05
-8.80682271791796e-06
-1.67858606962214e-05
-2.51318640094974e-05
-1.0850356498718e-05
-7.10180306575043e-06
-2.14075068865915e-05
-1.64366803917427e-05
4.85572041640608e-06
-2.223907160397e-06
-5.43737705015363e-06
-2.50243464165502e-05
-3.47620519613413e-05
-1.47025832681564e-06
-2.27808200501258e-05
-3.09166838021704e-05
-3.12906745941883e-05
-2.23160375402231e-05
-2.95061426926849e-05
-2.81879486509017e-05
-2.28002812403612e-05
-1.1701138460593e-05
-3.19692682349146e-05
-2.96555350249783e-05
-1.59283024997975e-05
-1.32110399892597e-05
-2.82016672371987e-05
-4.99862951151673e-06
-1.95421824148348e-05
-3.71154784253013e-05
-2.52150416354409e-05
-8.66424317923122e-06
-2.67727720871898e-05
-2.44852759575985e-05
-8.06488586124894e-06
6.37215962540714e-06
-1.66763082846631e-05
-2.75957334289038e-05
1.63873654091083e-07
-5.39450770405546e-06
-2.29201179548347e-05
-3.04327455012556e-05
-2.39854911506723e-05
-2.57530555503747e-05
-1.38933258539176e-05
2.9400510862961e-07
7.70835807692392e-06
-6.43515498475443e-06
-1.62223839429955e-05
-5.98377855780357e-06
-8.20631353182171e-06
-2.62799855830932e-05
-3.05842450056215e-05
-1.27490319660456e-05
-1.79956544064986e-05
-4.10287831567732e-05
-2.47497811833419e-05
-7.75408070980791e-06
-2.46103063333264e-05
-1.46001472124716e-05
-1.57093054087173e-05
-2.06077143361085e-05
-3.06025093996856e-05
-2.68399275304529e-05
-3.31570619756161e-05
-3.18954597986811e-05
-4.01989547560793e-05
-2.66934146957383e-05
-1.95903135248422e-05
-2.21303307387383e-05
-3.25406677433868e-05
-4.99456571707443e-05
-3.12949607679102e-05
-4.98041091896103e-06
-1.60966354651412e-05
-2.74970169373383e-05
-1.67255818806187e-05
-7.36833107786087e-06
-2.62098555017017e-05
-8.77322698736855e-06
-2.49183269078318e-05
-1.1946701575973e-05
-2.02027852637016e-05
-1.63067540199402e-05
-2.29669490057292e-05
-4.90778960071069e-05
-2.1551683503923e-05
-1.99522111638662e-05
-2.09650468917674e-05
-4.96724065232443e-05
-2.84107187017562e-05
-2.42830016070153e-05
-1.47654770365713e-05
1.44261549207036e-05
-2.36404927859901e-05
-3.0635490007511e-05
-2.38042319044132e-05
-1.85046995240307e-05
-1.42729885708679e-05
-1.57247672097296e-05
-2.81396489980959e-05
-2.10939555006e-05
-3.35894645639604e-05
-8.0491782421057e-06
-1.00707246597416e-05
-3.24618737826958e-05
-2.67914951832569e-05
-1.94688459582071e-05
-1.21300728753297e-05
-3.48354775253643e-05
-1.03361442505549e-05
-8.96545795884212e-06
-1.14887031368816e-05
-1.38302566061967e-05
9.11030000359819e-06
-2.34734568386345e-05
-1.22671062959209e-05
-9.1632500009249e-06
-3.15863955726671e-05
-1.63142181925201e-05
-7.90504544651816e-06
-1.79115931640428e-05
-4.41548121833051e-05
5.93615887400198e-06
-4.16826929825135e-05
-2.84424064674085e-05
-2.28682263619188e-05
-2.38167928880756e-06
-2.48751366919571e-05
-9.37572569916124e-06
-5.9201126606259e-06
-2.9961671560797e-05
-1.68011865136648e-05
-1.20614945358137e-05
-1.66345276202361e-05
-1.8758815364317e-06
-2.43060504803186e-05
-1.07280143994937e-05
-3.6959377449958e-05
-2.05983191253043e-05
-1.8629536483578e-05
-1.16733719410766e-05
-2.11458542695441e-05
-2.56020743116452e-05
-2.27013119055797e-05
-2.83209584998041e-05
-1.44789134741919e-05
-5.082460221269e-06
-1.51735191225966e-05
5.34931099951161e-06
-3.95692827088169e-05
-2.64822457259024e-05
-5.1269195529684e-06
-1.38784827880383e-06
-2.48449846232997e-05
-1.79874357000865e-05
-3.44262793780737e-05
-3.36449911361375e-05
-1.12207661609416e-05
-1.98093652900728e-05
-2.61435642086618e-05
-2.97048393178606e-05
-5.18728679000912e-06
-2.19915667722407e-05
-3.18689915071342e-05
-2.68598955570713e-05
-1.96901817088164e-05
-1.32747548433114e-05
-2.85828686786767e-05
-3.08660963617622e-05
-2.11112335360761e-06
-6.89904983547514e-06
-3.51065146769994e-06
-2.58945985297496e-05
-1.10053776886264e-05
-1.83208336308733e-05
2.45394882967538e-06
-1.99015579739204e-05
-3.27367072024315e-05
8.88887181967806e-07
-4.23568833094084e-06
-1.56802927768984e-05
-2.48175094871602e-05
-2.8103404159628e-05
-1.00074505164043e-07
-3.72578742489746e-06
-2.86218086594512e-05
-3.05445176900557e-05
-1.59085778563073e-05
-2.13926495210494e-06
-4.0663114815421e-05
-1.14713361116537e-05
3.41259674257458e-06
-3.0515700802217e-05
3.7715241564408e-06
-2.23474407069413e-05
-1.61497827058595e-05
-2.51104078673798e-05
-2.60572444923666e-05
-1.99638968577918e-06
-2.85488987404296e-05
-2.47965388866467e-05
-5.46145244884425e-06
-1.81060515667861e-05
2.88392120980576e-06
-1.99707300719393e-05
-1.31949007477915e-05
-4.01600855029921e-06
-1.91130904804384e-05
-3.27773021441128e-05
-4.29625667859606e-07
-2.55019047722325e-05
-1.4012217260429e-05
-2.14230070480621e-05
-1.62720187539794e-05
-2.68039310043604e-05
-2.4609972141407e-05
-1.27409045598323e-05
-1.47101710155313e-05
-1.6293168490841e-05
-2.07068421639453e-05
-2.10995189878442e-05
-1.59861242662645e-05
-2.5023685109263e-05
-1.43671152831868e-05
-3.091980937445e-05
-1.33411166001614e-05
-3.60660551729945e-05
-2.01353187353824e-05
-2.79140764417322e-05
-4.94573830410588e-06
-1.2607953860956e-05
-2.34406998367623e-05
-2.51008407591264e-05
-2.3957160190276e-05
-2.53884624101358e-05
-1.07296612574675e-05
-3.09461815039564e-05
-1.9432543068713e-05
-9.01350320508741e-06
-1.54383971625369e-05
-1.50986223110321e-05
-2.46889864449971e-06
-1.44871057481086e-05
-2.73110607589349e-05
-1.45918021933899e-05
-2.79338969626132e-05
-1.48814837689583e-05
-2.9612964262006e-05
-2.74240027924164e-05
-1.91071434809935e-05
-5.43799623787547e-06
-1.92303654885683e-05
-9.22906322022624e-06
-1.99926316779123e-05
-7.47179521967971e-07
-1.71833205863759e-05
-1.48041599677347e-05
-3.82105827872944e-05
-1.52568640140303e-05
-1.96709916338734e-05
-1.32960621315505e-05
-1.17696185930504e-05
-7.87595659498154e-06
-2.1016496719412e-05
-1.51141163570104e-05
-1.64231848069146e-05
-1.89613735570864e-05
-2.18813630587846e-05
-1.09637534653678e-05
-3.32003919859108e-05
-1.93384366664554e-05
-2.45777686497671e-05
-1.10334018776345e-05
-8.86463904516097e-06
-2.45110472873614e-05
-2.71147942361071e-06
-1.26350501296549e-05
-1.7576168465442e-05
-2.27727944182934e-05
-3.00939254260833e-05
-2.59681978099016e-06
-2.48488593396439e-05
-3.98714539087756e-05
-1.66897700514611e-05
-1.75347654973091e-05
-1.97019173019255e-05
-8.81033935755303e-06
-3.86361958104617e-05
-1.05908881748922e-05
-1.62801146891021e-06
-1.84991485634387e-05
-4.97544544818743e-06
-2.41345768027603e-05
-9.19940709188267e-06
-1.63069266162664e-05
-9.3041279894591e-06
-1.19554572554451e-05
-2.36580420557191e-05
-2.34505920331436e-05
-6.30394979665154e-06
-1.54491684269893e-05
-2.8900206162714e-05
-7.20269460910583e-06
8.35494100383971e-07
-2.6917970102665e-05
-1.10277420874168e-05
-6.24819722475033e-06
-3.05127665310616e-05
-2.79286677155551e-06
-6.42097926016034e-06
-3.321100805595e-05
-5.84989782272477e-06
-2.52119178676612e-05
-4.22252017763485e-05
-3.39763616450381e-05
-1.26394113127102e-05
-3.85266784098212e-05
-2.18482454730031e-05
-1.54945953460007e-05
-1.8927675521923e-05
-2.76731823100393e-05
1.8765684097435e-06
-1.80007030925985e-05
-2.35680311891426e-05
-3.30903298992534e-05
-4.15948957250681e-06
-3.87822930816746e-06
-3.42576422638606e-05
-3.03530870260738e-05
-1.28848315952452e-05
-2.3980318712718e-05
-1.67143718757819e-05
1.74183797864272e-06
-2.27279035198482e-05
-2.84547860750843e-05
-2.50067017183737e-05
-3.36145460662992e-05
-6.20768893512999e-06
-1.87668749150006e-05
-3.16928461082826e-05
-3.64221855494369e-05
-7.74836637800386e-06
-9.61231383319688e-06
-1.8339152830028e-05
-1.79060650493472e-05
-1.68766150716565e-05
-2.52389609097914e-05
1.06998226049368e-06
-3.44879216307971e-05
-2.4782191034649e-05
-4.10278866471455e-06
-1.85637768984645e-05
-2.80316009862514e-05
-1.38203170374003e-06
-2.67859434272366e-05
-2.21037217695667e-05
-3.11596642378743e-05
-5.51631825474509e-06
-2.45133426300033e-05
-4.6403339648215e-06
-5.02454976063615e-06
-2.12329589696624e-05
-6.14266594764572e-06
-1.11268992507188e-05
-3.22314202559352e-05
-5.96670402859329e-06
-1.7968991340705e-05
-1.95971110925105e-05
-2.3321029766025e-05
-2.51922928571192e-05
-3.14190293782194e-05
-3.02442724108077e-05
-2.2061769710564e-05
2.44397135385241e-06
-2.24487237104155e-06
-3.30920278559078e-05
-3.0638787460273e-05
-6.88011467176363e-06
4.93092816826662e-06
-3.5758494332798e-05
-2.67083245962298e-05
-8.46860976921839e-06
-2.63195589761972e-05
-1.02129907934295e-05
-1.29932284439945e-05
-2.52449374372232e-05
-3.64987324377139e-05
-4.59719639883517e-06
-7.408702436126e-06
-4.47860698392489e-06
-1.78063151875968e-05
-2.18141599058909e-06
-1.02276353761076e-05
-1.39753587160676e-05
-2.83907919470013e-05
-2.42238881944232e-05
-1.30351475370272e-05
-3.23000908622786e-05
-1.98149967457995e-05
-1.92686309660746e-05
-2.26022812214294e-05
-1.51644504069225e-05
-1.46449046932244e-05
-2.43175190504914e-06
-5.7972322076734e-06
-1.11073065475558e-05
-2.42847242887916e-05
-7.83331955526181e-06
-1.51569654403731e-05
-5.28368237545631e-06
-1.36838335332041e-05
-2.88974009558678e-05
-9.17459761343182e-06
-2.0323606401221e-05
-1.60652829195022e-05
-1.78489282892774e-05
-5.54117833150526e-06
-2.8207962467439e-05
-2.70314982088127e-05
-8.02883749568174e-06
-6.88981526794695e-06
-1.97219918174764e-05
-1.15581620777114e-05
-5.85038513398511e-06
-2.33344012166255e-05
-1.34684443080103e-05
-3.59078284685512e-05
-1.16538467278437e-05
-2.10711721519293e-05
-3.63653525396899e-05
-2.9081717561075e-05
4.83533703811583e-06
-2.14079541319735e-05
-1.58738430134899e-05
-2.59335925438046e-05
-2.49815957428309e-05
-1.64252136528262e-05
-1.62508111521955e-05
-1.52073393657871e-05
-4.08438952087252e-06
-1.66068527222484e-05
-1.08933996251903e-05
-2.52147691650214e-05
-6.4018743816658e-06
-4.50473641667305e-06
-8.21233399925417e-06
-2.44334011294603e-05
-2.23646095577787e-05
-2.36352933665349e-05
-2.96198543302856e-05
-5.14252817299766e-06
3.62097913992165e-07
-1.32074841942896e-05
-2.6215749100375e-05
-1.6577555311876e-05
-3.10352997316539e-05
-6.76730155334883e-06
-3.42748557359605e-06
-1.88005197089062e-05
-1.86199440498685e-05
-2.8429931897708e-05
-2.362211104348e-05
-5.91506857732049e-06
-1.63353140715729e-05
-1.6528536150277e-05
-2.51781197041256e-05
-1.68890208116876e-05
-7.1110314159942e-07
-1.31342948728477e-05
-2.48348883213528e-05
-2.95331351630553e-05
-2.8438403729325e-05
-6.6521171680085e-06
-2.22326959701479e-05
-1.39786098520667e-05
-2.25460313289878e-05
-9.98325228561693e-06
-3.97137578367327e-05
-1.31206765528345e-05
-3.73867962309116e-05
-2.52210924469709e-05
-2.55975015825574e-05
-4.22613364730599e-06
-1.50513350896448e-05
-2.71078368556322e-05
-1.73600140207507e-05
-1.33242409023858e-05
-2.34438971327907e-05
-8.2745327977122e-06
-1.50977736148922e-05
-2.61734373646381e-05
-1.72596360870729e-05
-1.86270211013576e-05
-1.74265403637367e-05
-1.64086970919184e-05
-1.74547476211448e-05
-2.99639024022227e-05
-2.78083522016452e-05
-1.21454326090344e-05
-1.84588595588023e-05
-3.0515820711118e-05
-7.02204261717412e-06
-1.82549633988931e-05
-2.1976359675523e-05
-1.70815432386752e-05
-2.91103461855148e-05
-1.70148135068468e-05
-2.80071109473548e-05
-1.81709261689426e-05
-1.43105866454122e-05
-7.75167704605469e-06
-2.19965265084562e-05
-1.63781466255809e-05
-1.85695831043756e-05
-1.97269257025916e-05
-1.91691630557534e-05
-1.35472692089614e-05
-1.7841730033761e-05
-9.71094348397508e-06
-1.66180161360316e-05
-4.34931215953203e-05
-2.55601016326156e-05
-1.44672406088707e-06
-2.922062419587e-05
-3.08603165079863e-05
-2.56174349971579e-05
-3.2571898489599e-05
-7.57704331142751e-06
-2.517390373419e-05
-6.37437715864828e-06
-2.81324734667393e-05
-2.20276875517505e-05
-4.98589563431513e-05
-2.78221901614552e-05
-2.63024915479805e-05
4.5679983024232e-06
-5.38561608723492e-06
-1.76218089956728e-05
-2.27501313289367e-05
-1.24802839743808e-05
-3.15591085825479e-05
-3.64641804856276e-05
-8.84193972203289e-06
-1.58291839305183e-05
-9.5860785631511e-06
-8.83799247349631e-06
-1.75067575592834e-05
-4.1080756680476e-05
-1.20266302727233e-05
-8.44642543120434e-06
-1.28741154159756e-05
-1.92333953858528e-05
-1.00531601669437e-06
-2.95308097100774e-05
-2.17883437149502e-05
-1.51305870603943e-05
-1.63084878658533e-05
-1.448975771391e-05
-1.00990486977712e-05
-1.92709705018744e-05
-6.64645977684358e-06
-2.39975643643891e-05
-3.48761531493886e-06
-2.49259685377347e-05
-6.36381553260437e-06
-1.7034589526581e-05
-2.94710484845699e-05
-2.91274728539363e-05
-1.83351609108999e-05
-1.79078313904887e-05
-7.72921747638241e-06
-1.07197673418228e-05
-2.16585195133834e-05
-1.85084444130244e-05
-2.16657348863552e-05
-9.74718130535769e-06
-7.93926092939213e-06
-1.15749472925169e-05
-1.34468975395392e-05
-3.08227301455467e-06
-1.2518105032893e-05
-2.33283316371221e-05
-6.5096120600085e-06
-2.42007637582196e-05
-3.88090491435157e-06
-1.26230964623028e-05
9.44947320121704e-06
-1.19562105326928e-05
-1.19419653133697e-05
-4.37406550908879e-06
-1.93613884518968e-05
-1.4723617276041e-05
-8.49549624244159e-08
-1.33554990044395e-05
-1.50036642911039e-05
-1.95023779395252e-05
-3.94130701766895e-05
-6.87105049355104e-06
-2.69994389598544e-05
-4.40276786676594e-05
5.30091023477975e-06
-3.15773600595728e-05
-1.57901690820227e-05
-2.33030823300264e-05
-2.96495824693292e-05
-3.2462652223875e-05
-1.32308755418942e-05
-1.85215228502992e-06
6.34904324677172e-07
-3.0275781622041e-05
-1.89447438624489e-05
-3.2027445176519e-05
-1.63750805572945e-05
-2.77447269707894e-05
-1.34003269217173e-05
-2.13349772293136e-05
-4.28130479433567e-06
-4.00350148790648e-05
-3.64836574617351e-05
-2.88763593912638e-05
2.05893927477355e-07
-2.55540407460618e-05
-8.31148392494341e-06
-2.60629623126954e-05
-3.26913967479355e-05
-2.32271190723429e-05
-3.84654766129718e-05
-5.69433093389997e-06
-3.12534834684076e-05
-3.34577591230418e-05
-3.14345823748576e-05
-4.13862065918754e-05
-3.22214570926066e-05
-2.64724092218276e-05
-1.66290877401384e-05
-7.95356657308517e-06
-2.57684402342991e-05
-8.98403279859336e-06
-5.40730299095211e-06
-3.69929842545161e-05
-2.85795342293949e-05
7.02108965358288e-06
-6.64441888368212e-06
-2.07150697650763e-05
-1.94451428466311e-05
-2.55809182761491e-05
-1.67658981371103e-05
-4.34544561653259e-06
-1.74027074579269e-05
-3.4135233383638e-05
-3.97450844265293e-05
-9.07305675847505e-07
-2.02288730495859e-05
-5.98881544891326e-06
-7.40051609338881e-06
-1.71937371123988e-05
-2.2512070694043e-05
-2.6300011767103e-05
-1.8805040913969e-05
-3.3274622660367e-05
-2.38825151885306e-05
-1.1000772786512e-05
-2.52476019379223e-05
-9.39061036705244e-06
-1.52928491248508e-05
-2.56342872755564e-05
-2.60719626935703e-05
-3.3026841671463e-05
-7.29930181502478e-06
-2.57138316014365e-05
-7.55894276500064e-06
-1.90616707326138e-05
-1.1019335868529e-05
-1.81738226931053e-05
-3.0665200902853e-05
-3.10023568153855e-05
-2.39214545903567e-05
-2.05295752179558e-05
-2.60305978232123e-06
-1.26448556486429e-05
-2.46289627572558e-05
-2.14071541861244e-05
-3.75657388437517e-05
7.47006350581021e-06
-8.54521315842222e-06
-1.09124542407517e-05
-1.40104472955796e-05
-8.84286734576901e-06
-4.0059580762067e-05
-2.08565467246906e-05
-1.56152730360657e-05
-1.70418080618167e-05
-3.19323611834628e-05
-1.75573884351307e-05
-1.76329526529533e-05
-1.23086783989316e-05
-5.33608651945639e-06
-7.65894556370431e-06
-3.54415373563801e-05
-1.5420174931699e-05
-2.2085258161669e-05
-2.63452268440207e-05
-1.67769479145374e-05
-1.87323259485549e-05
-4.64440004017258e-06
-1.07708648118203e-05
-9.39724579875371e-06
-2.67974550845666e-05
-1.06880902108452e-05
-2.96544545400604e-05
-1.51824077671587e-05
-1.37396032364236e-05
-2.51920097544376e-05
-1.99187220036923e-05
-1.93142464148099e-05
-1.05414839051642e-05
-2.5947839653497e-05
-3.04944907328438e-05
-2.52180056167129e-05
-2.05874406141441e-05
-2.97496959641466e-05
-2.71429415772936e-05
-1.65421375764233e-05
-2.48327413447803e-05
-1.71609430503307e-05
-4.73645581223143e-06
-1.94992123115259e-05
4.87199093265294e-06
-2.28477825271832e-05
-9.30569337249894e-06
-7.62804824384793e-06
-1.06190113016581e-05
3.33859643987742e-06
-1.7186484861999e-05
-3.46218105055352e-05
-2.01569932997721e-05
-9.99380367695067e-06
-2.05479863601784e-05
-8.24856839497602e-07
-1.28161170930872e-05
-3.54901828058169e-05
-2.60140146766473e-05
-2.99318785273229e-05
-3.37594939495037e-05
-8.5353584590174e-06
-1.9272940711507e-05
-9.44098061495734e-06
-1.4644331888497e-05
-1.61110209909393e-05
4.35817996202618e-06
-1.13192490785324e-05
-4.15847481247352e-06
-3.18688809916965e-06
-2.17794154740651e-05
-2.54127517873853e-05
-4.27705999088469e-05
2.22909378035333e-06
-2.48922569699163e-05
-6.55181861001098e-06
-1.68950077355551e-05
-3.3771601205796e-05
-9.77808642677138e-06
-1.276085989259e-05
-2.48331653303123e-05
-4.67127426552507e-05
-3.01018475405609e-05
-1.98261975187271e-05
-1.30242792870786e-05
-9.42136999815423e-06
-4.07689298179982e-05
-2.21700338280866e-05
-2.48195574397814e-05
-3.41985764155531e-05
1.51026051896823e-05
-3.13388154363394e-05
-3.77800156103879e-05
-3.599932855922e-05
-2.03636522699831e-05
-1.29170811390287e-05
-2.55865317243835e-05
-1.88698846597916e-05
-2.43266605258577e-05
-1.44498305097926e-05
-1.62896737123794e-05
-1.56436803125266e-05
-2.25586040382869e-05
-2.63933632297731e-05
-1.62290598186423e-05
-1.9594159102237e-05
-2.17327125145501e-05
-1.52780099681302e-05
-5.30413196132444e-06
-9.76095702245792e-06
-1.29598699736512e-05
-1.88329950062674e-05
-1.87559447873206e-05
-9.53702605064173e-06
-2.29152648296358e-05
-5.42647321403073e-05
-2.74474079822274e-05
-2.64720190767501e-05
-2.08529372772831e-05
-2.00957954755445e-05
-3.24286281779821e-05
-1.72095605258497e-05
-3.22138115222704e-05
-4.01401596533601e-05
-2.0668358092235e-05
-1.14248950684804e-05
-8.03036496937142e-06
-1.29894843835632e-05
-2.30470496189955e-05
-6.34880219646342e-06
-2.40736847588343e-05
-1.78475262498742e-05
-2.98544812264144e-05
-1.77775999348998e-05
-2.48805114751075e-05
-3.49571789181461e-05
-2.52459093130715e-06
-1.39487608275657e-05
-1.79411297472743e-05
-3.39422868214577e-05
-1.67704368132283e-05
-1.64362444295544e-05
-2.10425597213263e-05
-3.29530383297379e-05
-3.34688690083077e-05
-1.09548170883388e-05
-2.23288213673186e-05
-1.5872753437983e-05
-5.97839004804487e-06
-2.00271031456979e-05
-2.35799977956878e-05
-2.97772791519606e-05
-1.10541364976512e-05
-3.10634368365343e-05
-8.4632967852144e-06
-8.39615270740083e-06
-8.83692513322377e-06
-2.81567678535528e-05
-7.47090606257129e-06
-1.16743053928084e-05
-3.81338371363464e-05
-1.45886609316835e-05
-3.63550536778306e-05
-1.65419814273046e-05
-3.59353619708526e-05
-1.41962851870504e-05
-2.67081755637499e-05
-2.62323300379986e-05
-2.11682048030775e-05
-4.33525579917117e-06
-3.94861539131079e-05
-2.0792983334811e-05
-2.74454150012383e-05
-2.05965913246009e-05
-2.84652107133514e-05
-2.15408204149111e-05
