# Supplementary material for: Research on computational propagation and identification of mine microseismic signals based on deep learning
Source: PLoS One. 2025 Oct 22;20(10):e0334641. doi: 10.1371/journal.pone.0334641 (PMC12543183; doi:10.1371/journal.pone.0334641)
Supplement: S3 Data — (ZIP) [file pone.0334641.s003.zip › 000100500002894.xlsx_0.txt_24.txt.txt]

-3.2083961648756e-05
-2.26236525182564e-05
-1.67127366858335e-05
-2.46534254546993e-05
-2.30001285820185e-05
-2.54435376707748e-05
-2.75270799156536e-05
-7.51009601642798e-06
-4.67755039959474e-05
-4.9722331878863e-06
-1.00220282757462e-05
-7.96029869365052e-06
-8.64883381504342e-06
-1.79119944486701e-06
-3.48046070414539e-05
-1.64225277339563e-05
-1.93678410800715e-05
-1.14669161228976e-05
-1.79885659608707e-05
-2.20615827255012e-05
-3.0961017229383e-05
-1.54985095057505e-05
-3.43980931228464e-06
-2.12265700116392e-05
-1.55957564974436e-05
-1.33128574671417e-05
1.12283264696767e-06
-2.29275959778283e-05
-3.99513180875894e-05
-1.93134444721597e-05
-3.93501100590514e-05
-1.60732603845726e-05
-3.30027544524425e-05
-9.19336014660506e-06
-2.62670590132931e-05
-2.58011480431536e-05
-2.78157890693234e-05
-3.64960279930615e-05
-1.52608096760393e-05
-1.06614111510528e-05
-2.85912643295845e-05
-2.09511270235018e-05
-1.45560116552455e-05
-3.35211391919945e-05
-2.50548363370626e-05
4.88458529016394e-06
-5.88546818719218e-05
-1.64933256669399e-06
-3.42501349500236e-06
-7.42033480730704e-06
-3.62999120628944e-05
-5.83203272422667e-06
-2.07758548340372e-05
-6.36861462034224e-06
-9.62516134105458e-06
-2.38443498285598e-05
-1.1900090769634e-05
-1.86293750542963e-05
-1.19855751751138e-05
-1.62585192364603e-05
-3.25145295156368e-05
-3.63154587385145e-05
-4.15887875787635e-05
-3.00823257821969e-05
-3.95986349957692e-05
-1.45448545787431e-05
9.57214725382434e-08
-3.63186902498551e-05
-1.50976179341029e-05
-2.00907137762214e-05
-1.28493013762185e-05
8.61979594448636e-06
-2.63815674415107e-05
-2.14990976159743e-05
-1.12589844590573e-05
-2.23786865097244e-05
-3.74744934248445e-05
-8.01620634809037e-06
-3.62010099553104e-05
-1.87614857602946e-05
4.72426959124787e-06
-1.36027353534058e-05
-2.88294577141281e-05
-1.44172448707887e-05
-5.3812496243857e-07
-3.02208273126889e-05
-4.07942056865772e-05
-9.55300881419055e-06
-6.15342916642529e-05
-9.22697789792069e-06
-1.5553898180704e-05
1.62170583498343e-06
-1.44865306207164e-05
5.98899785057365e-06
4.54924772476712e-06
-1.59655497929544e-05
2.00240089836094e-06
-4.83208651452383e-06
-3.42519535642427e-05
-2.73607717399105e-05
-3.08250585143118e-06
-2.89549503030002e-05
-2.44851222711438e-05
-3.51348896988073e-05
-2.02895825994192e-05
-1.03230338446362e-05
-3.20512328126791e-05
-3.0090888163813e-05
-2.21708679893005e-05
-2.27124332499213e-05
-2.63816068067527e-05
-3.70533738892768e-05
-5.16692946678993e-06
-3.17929114830498e-05
-4.02929666354533e-05
-3.33025629657285e-05
-1.80784626457308e-05
-1.68090832749685e-05
-7.254626945167e-06
-2.40466528444072e-05
-1.33540360114692e-05
-9.49453373701727e-07
-3.00277422257656e-05
-1.49583032764048e-05
-2.06305705317936e-05
-8.11926429206449e-06
-2.09240853498746e-05
-1.23389328314145e-05
-1.70787638590135e-05
-3.35956989960407e-05
-1.80559496825187e-05
-2.02787695250906e-05
-6.63789523981865e-06
-2.85445882459618e-05
-3.52162328829549e-05
-2.64989722778463e-05
-1.88984359541706e-05
-4.06823672867609e-05
-1.97025818758985e-05
-3.40212204415795e-05
-3.91721323131488e-05
-2.47546948889047e-05
-1.90344239508355e-05
-1.86898415528453e-05
-2.78526567610038e-05
-2.46959950064437e-05
-3.58198025842719e-05
-2.13756074216985e-05
-3.14937033739422e-05
-2.91444752923649e-05
-3.17911768341752e-06
-3.22818582686421e-05
-2.32832949065424e-05
-2.00451908008642e-05
-4.04290816976201e-05
-1.64488890484129e-05
-3.36048337900999e-05
-1.37902742930212e-05
-1.64207891896329e-05
-3.54917076852141e-05
-3.11257989686097e-05
-2.98743205158107e-05
-1.61482278971332e-05
-2.52256553609722e-05
-1.51938858955458e-05
-1.73888005086475e-05
-2.02182646485749e-05
-1.64733057239475e-05
-2.0810900223724e-05
-2.64616224686412e-05
-3.36332353158329e-05
-2.54807701244285e-05
-1.47772167109419e-05
-3.00351296682145e-05
-2.94000611321716e-05
-2.96536215298639e-05
-2.02343649265196e-05
-1.71394570365568e-05
-2.27742053355665e-05
-1.82545326576717e-05
-1.5837627197763e-05
-3.01963801571804e-06
2.07434865912119e-06
-1.24367346426974e-05
-4.80985064394081e-06
-8.15900304578412e-06
-3.01251669726158e-05
-2.23584018975292e-05
-7.51928471361078e-06
-6.14118947014397e-06
-2.93747481965116e-05
-1.17067461948227e-05
-2.19666823687662e-05
-2.52580477709578e-05
-1.49400407470096e-05
-2.82370161273472e-05
-3.23537524746612e-05
-2.68582873080495e-05
-3.30238696589425e-06
-1.08822360575978e-05
-1.7269890308703e-05
-2.0234227160649e-05
-1.2139635197986e-05
-2.21453604825515e-05
-1.5236371964044e-05
-2.54285105578048e-05
-1.5972309681031e-05
-2.05059471364747e-06
-2.64971760761728e-05
-3.18269718334452e-05
-2.61854443165984e-05
-3.75806226857173e-05
-1.30063346437587e-05
-3.98983846736727e-05
-2.98246988585077e-05
9.99281654877266e-07
-2.68611746706252e-05
1.32209487139281e-06
-1.28061163079803e-05
-3.1979230864401e-05
-1.17988871373105e-05
-1.74209616043974e-05
-9.67285195046748e-06
-2.57877553822824e-05
1.67715587928582e-06
-1.18166915625719e-05
-1.1045217441639e-05
-2.05007870684764e-05
-1.77883717000621e-05
-3.76701213025212e-05
-2.74735638981418e-05
-2.18431553362809e-05
-3.3919627128723e-05
2.70658060293508e-06
-1.17689193902069e-05
-2.10647857939363e-05
-1.23334149937923e-05
-1.52461426456978e-05
-3.46185296081115e-05
-3.83743759135954e-05
-5.97495031147771e-06
-3.86506950055181e-06
-1.33393987168832e-05
-2.5254636312059e-05
2.4300827951089e-06
-3.17907278033714e-05
1.14095966921313e-06
-1.07368432208042e-05
-4.65041370568966e-05
-2.31535200010357e-05
-9.36737692290927e-06
4.31694400201324e-07
-3.03538532117196e-05
-2.00446091622436e-05
-9.35994835965429e-06
-2.29799589724119e-05
-3.49571846543445e-05
-1.57827075719937e-05
-2.27530634688003e-05
-1.52275658625156e-05
-2.85908423147894e-05
-3.39951967272151e-05
-3.13563065167286e-05
-1.09620811047145e-05
-1.79285769119895e-05
-3.23212926886868e-06
-6.7381725753177e-06
-9.36163728724669e-06
-9.91136639107512e-06
-1.44026529454871e-05
-2.35215897658073e-05
-2.10375716566769e-05
-2.28866242481382e-05
-4.07483921109731e-05
-3.32585277625076e-05
-3.60599290109329e-06
-2.73034196853744e-05
-3.6058788593545e-05
-1.83207187763942e-05
-3.40143270180865e-05
-2.43035116634421e-05
-1.82056633607054e-05
-1.71774005443809e-05
-1.36540174453794e-05
-2.63428520684748e-05
-2.16567825371691e-05
-3.17047139157339e-05
-2.56519192326865e-05
-2.56254783156339e-05
-2.64877020419302e-05
-2.00124657503721e-05
-2.80283576147626e-05
-1.76227668318034e-05
-4.87660209936909e-05
-2.0599142225368e-05
-2.93355524167637e-05
-2.07431992688428e-05
-2.79866467227352e-05
-3.21240474335206e-05
-1.48278478930387e-05
-1.65295310981997e-05
-2.62423503675127e-05
-2.7331981535742e-05
-2.50381986936124e-05
-3.73665023830702e-05
5.47507767721925e-06
-2.75267447219474e-05
-1.62919723506257e-05
-3.10972515983646e-05
-6.157303700444e-06
-4.56275276035325e-05
-3.74214701284979e-05
-3.44919355311578e-05
-6.90409407787277e-06
-1.44613801346054e-05
-3.41300781706209e-06
-2.03878946961858e-05
-3.15669753930636e-05
-2.07068598850282e-05
-4.05356138758676e-05
3.7696823550381e-06
-2.70196966739104e-05
-5.28504708061973e-06
-2.1878713439461e-05
-1.03747864653842e-05
-1.82006023925553e-05
-1.87743872059451e-05
-3.04197907229861e-05
-1.69579833961074e-05
-3.25491887857901e-05
-1.59056301613762e-05
-1.8069016268199e-06
-1.90442821961089e-05
-1.78330543564214e-05
-3.79953583385859e-05
-3.78036710243453e-05
6.90356103541832e-06
-2.02934391794558e-05
-1.80739734016271e-05
-3.60953800693627e-06
-1.86075429997538e-05
-7.76909241881473e-06
7.09557354267925e-07
-4.80360793763946e-06
-2.41434019342767e-05
-1.77094360474616e-05
-2.77432305433388e-05
-2.64177637559987e-05
-1.85508294742302e-05
-3.53894133368228e-05
-1.99461847691791e-05
-1.39905204096245e-05
-3.23884309584289e-05
-2.45794947804525e-05
-2.00798054214049e-05
4.39740088102442e-06
-7.90832517501941e-06
-3.45830785303062e-05
-1.50140647260127e-05
-1.77762008039088e-05
-1.2981033613965e-05
-2.43463254723328e-06
-1.70523720171718e-05
-2.35078070932843e-05
-3.04781859397476e-05
-2.7032536251572e-05
-2.20466249904089e-05
-3.86539700252817e-06
-2.10402684918931e-05
-3.45313066777407e-05
-1.78124875954102e-05
-2.26185720010525e-05
-3.74639635470051e-05
-2.16882005262773e-05
-1.28026469310525e-05
-3.52387110250155e-05
-3.12158967688225e-05
-7.31640505340472e-06
-1.27858071786155e-05
-2.50936296256695e-05
-3.00904668573694e-05
-9.68788037588568e-06
-2.18615017749575e-05
3.91395256825749e-06
-4.4427108723253e-05
-3.30852338595202e-05
-2.24466026394035e-05
-3.85379553492412e-05
-1.31239881849606e-05
-1.46059531493873e-05
6.34001901891413e-06
-3.40035325128526e-05
-1.86174194778922e-05
-1.11434788748413e-05
-4.04091145091699e-05
-1.55243673583388e-05
-2.71613436673784e-05
-4.83299716041424e-05
-2.06909389929136e-05
1.25355990383714e-05
-3.30327096915035e-05
-2.07197615541376e-05
-4.76676340969041e-05
-2.77216935708532e-05
4.89842006307619e-06
-2.55262808148027e-05
-1.97745008995943e-05
-1.55727133343442e-05
-6.64243752820119e-06
-1.83929092080575e-05
-2.22659505600499e-05
-4.14267557519264e-05
-2.85454098646358e-05
-1.28557215431391e-05
-1.81343289604601e-05
-2.93641960253005e-05
-2.80252425719241e-05
-3.21577084954595e-05
-3.3671259500242e-05
-8.89892065434385e-06
-3.48135534117767e-05
-3.33412077922844e-05
-6.3496833591064e-07
-2.45425918365926e-05
-2.34915129678088e-05
-5.39132041420366e-06
3.96294090462408e-06
-1.97208702399333e-05
7.27079223461194e-07
-3.48715776219317e-06
-1.37656897236671e-06
-2.40465524339493e-05
-3.75620691390995e-05
-2.28475942835774e-05
-3.34112900447021e-05
-1.48621192683874e-05
-1.13472525280757e-05
-2.90958005230778e-05
-2.32665677114413e-05
-4.37612219783098e-05
-3.39952600749622e-05
-4.00493014383775e-05
-1.38601726897283e-05
7.35451628974272e-06
-2.86073179213051e-05
-2.46471409849379e-05
-4.6422517947708e-05
-5.29877605261203e-06
-3.31915064960607e-05
-2.35057651142715e-05
-3.03201142531377e-05
-9.0093328091423e-06
-3.17972212294809e-05
-1.89476084955305e-05
-3.22908058997821e-05
-2.35771888629654e-05
-2.36439539553583e-05
-1.67552007354304e-05
1.21344164043251e-05
-2.97548918629087e-05
-1.38163055647753e-05
-2.02747193031417e-05
-7.41199213604757e-06
-1.238879956255e-05
-2.18512539128546e-05
-1.32552980450143e-05
-1.71844007805381e-05
-3.67800634638118e-05
-1.74481719005762e-05
-4.01737113417252e-05
-2.06130785572709e-05
-3.31780114898961e-05
-5.55537522299117e-06
-1.38418671630269e-05
-1.49982466642487e-05
1.66148240518168e-06
-2.2240646453457e-05
-7.41406747106782e-07
-1.0786356646126e-05
-2.19999929648686e-05
-2.91331631736255e-05
-2.74068432086172e-05
-1.35809102004683e-05
-1.57868011257943e-05
-1.29499730423263e-05
-1.12076246166112e-05
-8.92938449746372e-06
-4.9032331092791e-05
-2.0647683715139e-05
-3.53580829124627e-05
-2.73072235687928e-05
-2.52853357356277e-05
-1.33957089964404e-05
-2.30922006147996e-05
-3.81990907463648e-05
-9.95979853039333e-06
-2.18974714368187e-05
-1.90267538568282e-05
-1.88484709202436e-05
-1.88683109297366e-05
-2.77550729425786e-05
-7.27573984496865e-06
-2.21084086884338e-05
-1.28726541818147e-05
-1.27397875114595e-05
-3.15661905367761e-05
-2.7482476436204e-05
-2.81080682740404e-05
-1.387157060896e-05
7.30030912645786e-06
-1.36798552708412e-05
-2.69664435111678e-05
-1.27287248351531e-05
-2.6321946081809e-05
-1.95002887135231e-05
-1.87646245150602e-05
-1.2345883024057e-05
-1.34206414035525e-05
-2.85763827089935e-05
-1.44158519626102e-05
-8.90147349074338e-07
-1.72165193656585e-05
-1.52249112899268e-05
-1.91740655205502e-05
-1.24219377343275e-05
-3.61689578285874e-05
-1.70794822134495e-05
-2.74095019745747e-05
-2.89894519859176e-05
-3.00809583474535e-05
-1.76309891803385e-05
-4.07222903013455e-05
-1.40528450830524e-05
-2.09541315009222e-05
-1.26753199443149e-05
-1.05146869526562e-05
-1.18842704741836e-05
-9.56918801575976e-06
1.64489915789222e-07
-1.89884633026636e-05
-2.52232759900578e-05
-1.85498098272217e-05
-1.59608432522862e-05
-3.19758943985478e-05
-1.86495682346417e-05
-2.9186034719816e-05
-2.57885531103665e-05
-2.27523578676461e-05
-1.72230427794213e-05
-3.65970712294566e-05
-1.78922969971134e-05
-2.3539827631472e-05
-2.8118604796318e-05
-3.54075018137915e-05
-3.02287259679747e-05
-1.56222422745461e-05
-3.81589625609841e-05
-2.03890616782178e-05
-2.04243548180479e-05
-5.89699270644715e-05
-6.19249343059938e-06
-2.31600910434968e-05
-1.11031751664868e-05
-2.61492960161214e-05
1.50803642183613e-08
-1.53223316522929e-05
-2.15797475530596e-05
-3.07251299988077e-05
-2.88956627730775e-05
-2.74546898872504e-05
-3.25376664727371e-05
-2.73467399889158e-05
-2.86135792894571e-05
-4.69662445939665e-06
-2.3934245175705e-05
-2.93653038299208e-05
-1.08358676764693e-05
-1.73343573001784e-05
-2.87224979533842e-05
-1.70960819808714e-05
-1.92572702706979e-05
-2.56700483820922e-05
-1.75252025523484e-05
-2.35514654823428e-05
-1.75784280085003e-05
-6.74529784514705e-06
-4.31113905670798e-05
-2.31285860119843e-05
-1.65688650405906e-05
-5.86173551666593e-06
-1.69487699964829e-05
-1.96977341069568e-05
-2.8475654647253e-06
-3.62234008800185e-05
-2.91171600955197e-05
-1.08711487395198e-05
-2.43014364236899e-05
-1.07488418277674e-05
-1.43387106624325e-05
3.20073451745716e-06
-4.58917103300213e-06
-1.77702966963281e-05
-1.1513311399729e-05
-3.70269735231393e-05
3.10209564936433e-06
1.0516248914227e-05
-3.26370778882053e-05
-1.48891715630066e-06
-2.17990408551862e-05
-3.41778338760903e-05
-1.107962378585e-05
-1.47970818109616e-05
-1.56516593967107e-05
-4.35838575422821e-05
1.12743432189696e-05
-3.7140282547863e-05
-2.35161409236186e-05
-2.60182832090774e-05
-2.27987261032845e-05
-1.13560115457311e-05
-1.9688128700528e-05
-1.38134544372137e-05
-4.10117744393322e-05
-1.32987877643226e-05
-1.46949354615165e-05
-1.55326750928024e-05
-2.2670586270826e-05
-2.52775551390896e-06
-3.9788912195807e-05
-3.49010134405852e-05
1.71189899175788e-06
-1.27788616768024e-05
-1.66092679305773e-05
-2.29449120856426e-05
-2.21030150647133e-05
-1.27531149511929e-05
-2.77103117440753e-05
-1.62107672760432e-05
-6.03876106023469e-06
-1.99063931632531e-05
-1.60402380624792e-05
-1.61037457965095e-05
-8.05594745371906e-06
-2.23089619457476e-05
-6.07150386496746e-05
-3.97491810345793e-05
-1.3387212496e-05
-2.58985119241587e-05
-2.84241187680096e-05
-4.34101104142086e-05
-2.26321545997462e-05
7.06651349706298e-06
-1.71903698123063e-05
-3.04821778860862e-05
-1.71164204213581e-05
-2.60225398877831e-05
-1.78063712994981e-05
-2.0056377337414e-05
-2.61508592638833e-05
-6.08388797100757e-06
-1.56524529136678e-05
-2.77994558246731e-06
-2.61172440813427e-05
-2.23032160175837e-05
-3.59345067012255e-06
-8.02236861396209e-08
-3.39103656938026e-05
-6.45585777794712e-06
-1.89505918016414e-05
-5.38377039453471e-06
-8.83211314292901e-06
-2.15031048900737e-05
-1.40542726460877e-05
-2.57600856786608e-05
-3.94793020794169e-05
-3.43231878407075e-05
-1.1785899512773e-05
-3.86116435138659e-05
-3.87643639210605e-05
-1.56147004715928e-05
-3.07447958858372e-05
-3.8468323958946e-05
-1.11365711036613e-05
-1.8298525294133e-05
-1.28640239369848e-05
-2.6691171963271e-06
-1.18512881888105e-05
-2.21752564602318e-05
-1.85079970950934e-05
-1.22673948010808e-05
-1.74337240169264e-05
-3.80512916559925e-05
-2.08869424684119e-05
-3.74310017524381e-07
-3.17488782474868e-05
3.0295150018678e-06
-1.28003939110003e-05
-1.32744255167737e-05
-2.04867512382133e-05
-2.33233928045337e-05
-5.88326858796896e-05
-4.30821882838662e-06
-1.29143054545328e-05
-7.11478233214629e-06
-2.85583917340461e-05
-2.22135928045976e-05
-1.81422251095655e-05
-3.95725841295638e-05
-3.9589717230714e-06
-2.46325163567937e-05
-1.48774155860962e-05
-2.83481763160818e-05
-4.75880817620229e-05
-3.1891309258446e-05
-2.16048164698932e-05
-3.20686030048125e-05
-1.97710336961429e-05
-2.27885287516058e-05
-2.08854776902652e-05
3.36833653030319e-06
-3.1345747661403e-05
-1.50804846475634e-05
-5.62475909314446e-06
-2.81422208686367e-05
-3.00738418441595e-05
-2.66432148489832e-05
-3.46586981990605e-05
-1.64607099956882e-05
-2.89182122617891e-05
-2.05403959305061e-05
-2.73368263258701e-05
-2.48526126697234e-05
-6.46111848668888e-06
-1.74618087466549e-05
-1.02018709905163e-05
-1.68778923698554e-05
-2.57296432110747e-05
-1.19624963881707e-05
-1.0673679184408e-05
-2.83331936597654e-05
-2.96673050015034e-05
-4.88205439868853e-06
-1.14654219693581e-05
5.47196764385323e-07
-4.03990101710434e-05
-3.37489008755145e-06
-1.11141394424504e-05
-2.95187564431104e-05
-2.17543053790375e-05
-1.93675087476076e-05
-7.00452035574182e-06
-2.75499418432601e-05
-2.64982579266977e-05
-3.28425182917486e-05
-8.89760634588783e-06
-2.92606691770842e-05
-7.8675623663794e-06
-2.78460070564009e-05
-6.215086774143e-06
-9.97932621234687e-06
-5.65887956003684e-07
-8.5080709489579e-06
7.56669335981835e-07
-1.34792204607734e-05
-4.24314385625834e-05
3.60245717781236e-06
-1.0728058524707e-05
-1.12083135295735e-05
-1.76875422317767e-05
-2.30746524283048e-05
-1.99891643385862e-05
-2.00346220184147e-05
-4.71435423443073e-06
-1.64348587114988e-05
-2.07195474156731e-05
-1.61616390009091e-05
-2.97870449889091e-05
-1.991829333935e-05
-3.30258422183034e-05
-7.19652755261691e-06
-2.27778948253425e-05
-1.21743138927061e-05
-9.86479562133904e-06
-1.01556949638101e-05
-2.89187763199043e-05
-3.10855954823754e-05
-1.20518689090641e-05
-5.9180668523276e-06
-1.27310439712867e-05
-6.95972330539824e-06
-1.35816448487895e-05
-1.14665935673558e-05
-2.76050455000366e-05
-5.94075391311455e-06
-2.99684265444477e-05
-2.12248260205679e-05
-1.13092397764147e-05
-2.3725849840687e-05
-8.49559441500773e-06
9.59460420541887e-06
-3.34445562699545e-06
-1.11762193398019e-05
-2.78226198328242e-05
-2.26854535394284e-05
-1.36806119102292e-05
-1.33079966508944e-05
-3.10059390648833e-05
-4.33024790605963e-05
-1.60756692778477e-05
-2.66054004832888e-05
-1.93197090660313e-05
-2.14785738830184e-05
-6.24700993784508e-06
-3.39396191341808e-05
-2.35049521053267e-05
-1.32895616069434e-05
-1.78660127442162e-05
4.26594334906959e-06
-1.09583542726897e-05
-1.70501499285968e-05
-2.97108770461788e-05
-5.76716031913327e-06
-7.5651564598603e-06
-1.50591265747319e-05
-1.78418640634916e-05
-3.21776619892523e-05
-5.39925481556494e-06
-4.90101813270223e-05
-4.5148926003135e-05
-2.35708376764496e-05
-3.51631135344612e-05
-3.47604697251612e-05
-1.83482711828698e-05
-3.88077717158286e-05
-1.93182088925196e-05
-2.58033730035331e-05
-9.58766740489902e-06
-2.10614149618367e-05
-2.36413935403501e-05
-2.49111068338177e-05
-2.64241857827831e-05
-7.03924009119638e-06
-1.37828815505096e-05
-2.23251597571401e-05
-2.58178106680745e-05
-2.01722213884708e-05
-5.30547683618669e-06
-2.21203763968606e-05
-3.79722796506074e-05
-3.14829231864213e-05
-1.26053404296842e-06
-1.51793026626265e-05
-2.2434662307733e-05
-2.10189531802157e-05
-2.48622716492396e-05
-2.42996557066382e-05
-2.74638995449042e-07
-3.5186706043129e-05
-4.09340879201848e-05
-1.20961175826039e-05
-2.66668785015677e-05
-1.38838348256045e-05
-2.50721688755948e-05
-3.63284559652016e-06
-1.45215787945066e-05
-4.14217389708519e-06
-3.65881349164236e-05
3.33147086827895e-06
-1.54584252517729e-05
-2.80469716754838e-05
-1.46251145708972e-05
-2.52552842909793e-05
-3.20615039682057e-05
-1.87289587901539e-05
-3.81248628270068e-05
-3.65873661496488e-05
-2.80311867154297e-05
-2.00990764323496e-05
-1.55797188562364e-05
2.40733918489236e-05
-2.08469477287899e-05
-3.12131386890138e-05
-2.165370397936e-05
2.74564734465378e-07
-3.66039658179856e-06
-3.84164872971719e-05
-1.93155287013268e-05
-3.27616200373254e-05
-1.80039279192844e-05
-2.32422722904518e-05
-2.10108381027168e-05
-1.12027009715447e-05
4.16053470254769e-06
-3.3458072976122e-05
-7.63515121468198e-06
-2.1285126244126e-05
3.08683278047056e-06
-3.04361801941243e-05
-2.52156935318696e-05
-2.77409665664734e-05
-2.1274429054874e-05
-3.19152782987803e-05
-1.06815819691975e-05
-4.13661758304416e-05
-3.68718867207215e-05
-3.05676773523772e-05
-2.82723560413011e-05
-3.68952248289069e-05
-1.94693861138782e-05
-1.62247418675896e-05
-1.0679764461518e-05
-4.47211880402915e-05
-1.77710146078166e-05
-5.5773999910193e-06
-3.86955414941721e-05
-1.65043856463657e-05
-1.01407670555452e-05
-3.89629279371868e-05
-2.02626032820746e-05
-2.24425986575253e-05
-6.16076092336036e-06
-2.93867868360487e-05
-2.10474822404432e-05
-5.04040609025177e-05
-1.43746788030084e-05
-2.44812685660125e-06
-4.00248809576193e-06
-1.96728666223835e-05
-3.72274569221924e-05
-2.9596951187057e-05
-6.96849074523761e-06
-2.67177687594144e-05
-2.00591922707868e-05
-2.59281861220446e-05
-2.87176999303784e-05
-3.03105594447096e-05
-3.42318166591937e-05
3.97966196009045e-06
-3.94350875094e-05
-3.82397631312927e-05
1.01301433603501e-05
-5.973001621519e-07
-3.21750931503833e-05
-6.45441241212566e-06
-8.65415772761197e-06
-3.26710671912598e-05
-2.54864115187692e-05
-8.08980720128484e-06
-2.01665235247287e-05
-2.54281173250305e-05
1.21902713711839e-05
-9.96808191748969e-06
-2.58129537854987e-05
-9.02965156983231e-06
-1.36983546556315e-05
-2.55116525077447e-05
-1.47912896113539e-05
-3.3754477875346e-05
-4.14170317418267e-05
-2.51474430590206e-05
-1.00378305765757e-05
-5.86445619825729e-06
-1.93437726274406e-05
-2.68327258529912e-06
-3.88776912666266e-06
5.91886947599102e-06
-2.61358871041868e-05
-3.87069585609454e-05
-2.16698200937126e-05
-4.341063687104e-05
-8.71203927900078e-06
-1.45051030726075e-05
-1.89928830088766e-05
-1.7909202297544e-05
-2.73012437146371e-05
-2.86337602628923e-05
-1.57482067678371e-05
-1.70012710942086e-05
-2.7652379443137e-05
-1.19532151086279e-05
-2.07705024831793e-05
-1.56784981287701e-05
-4.70417120789156e-05
-1.45601308507038e-05
-2.8130092371823e-05
6.93165076798752e-06
-2.70312224875605e-05
-2.9535090120253e-05
-3.51479448733286e-05
-1.43301075465021e-05
-2.63533617332207e-05
-1.35458466851566e-05
-1.38931820161679e-05
-4.10733863522836e-05
4.76680878560487e-06
-2.22946621944059e-05
-7.13887088516078e-06
-2.79386976062716e-05
-2.02236656047454e-05
-2.33439279671073e-05
-2.04375208379061e-05
-1.67456813519487e-05
-1.61505750081759e-05
-4.78583481431224e-06
-2.22688629111292e-05
-1.90006536546862e-05
-3.65164576107884e-05
-1.76145538323486e-05
-2.12942536262448e-05
-3.35598801852798e-05
-1.84097755853036e-05
-2.14549708284432e-05
-3.99325599661672e-05
3.23328172498831e-07
-2.47722692340543e-05
-1.66424896994908e-05
-2.96847150372701e-05
-5.07211701967356e-05
-2.13181889430438e-05
-4.34857886864068e-06
-1.92826307452634e-05
-1.47440250592492e-05
-1.46187129599561e-05
2.15293349151153e-06
-3.17802725616881e-05
-4.0208896635109e-05
-2.58666613346025e-05
-2.34741502467012e-05
-2.70402679336792e-05
-2.44750149834472e-05
-2.15478939416443e-05
-1.26602436241769e-05
-4.79691857474822e-06
-2.20344887023792e-05
-3.46790984661613e-05
-2.26559197140094e-05
-1.28241892852888e-05
-2.29860265353866e-05
-2.78465020862512e-05
-3.08634973009378e-05
1.48312070134441e-06
-3.45997351436925e-05
-1.50613518790982e-05
-1.57539722872164e-06
-2.40909787147769e-05
-3.07993692584723e-06
-2.74214161830982e-05
-2.84410949715344e-05
-8.62780427219918e-06
-4.32364260325139e-05
-1.05050446253562e-05
-1.52680777349111e-05
-1.79186965644773e-05
3.38700164232394e-06
-3.22222008285249e-05
-3.82710636887213e-05
-1.36350494556224e-05
-2.19799762601367e-05
-3.00793895761381e-05
2.62123474311774e-06
-2.20593574806143e-05
-1.38252150142613e-05
-4.04290278997004e-05
-1.59422510554039e-05
-7.29879198353594e-06
-1.53836763168559e-05
-2.58059699918563e-05
-1.25670213273498e-05
-1.95849658168646e-05
-1.75551062533544e-05
-2.20176988822521e-05
-1.13981026945028e-05
-3.03191180196948e-05
-3.28327574490658e-06
-3.09703586011317e-05
-9.93991005789019e-06
-1.25842000893731e-05
-1.82128040782717e-05
-3.91840357342444e-05
-2.0852988622536e-05
-3.95696291790927e-05
-6.53572654235561e-06
-3.93428951861406e-06
-1.61828541969453e-05
-2.25753703521231e-05
-2.20864897788051e-06
-1.92881826638843e-05
-6.72729570847341e-06
-1.26608123856382e-05
-9.77052995861908e-06
-4.00727756208944e-05
-8.00216655805968e-06
-3.50423662716757e-05
-3.08981878920331e-05
-8.21655097778095e-06
-2.4792310756303e-05
-1.32699423765654e-05
-3.02370159819099e-05
-2.91577966950499e-05
-2.22546028499241e-05
-2.15974289330827e-05
-2.34837584089114e-05
-2.86476625185829e-05
-1.13346371313007e-05
-4.01468014563439e-05
-2.97917056634345e-05
-1.45621416195599e-05
-2.58393972824463e-05
-1.71713350029233e-06
-5.1205231412036e-06
-1.50871173130622e-05
-4.62700146294593e-05
-1.94140291947461e-05
-1.180633732856e-05
-2.59727350116508e-05
-1.46925185586482e-05
-4.28167323723728e-05
-2.32802157322172e-05
-1.50274554737829e-06
-3.03807547081692e-05
-3.51474255965198e-05
-3.47726511716824e-05
-4.18534016326405e-05
-2.08634454616508e-05
-4.40313546275345e-05
-1.64972031331376e-05
-2.33780482914575e-05
-2.27999137054569e-05
-1.98096150357015e-05
-2.53621377415221e-05
-3.38439714247792e-05
-2.74511311188378e-05
-8.72878688899064e-06
-2.67367453577979e-05
-2.2548296152823e-05
-3.56310445392658e-05
-1.84493666420129e-05
-6.5419103633554e-06
-2.58738736581182e-05
5.69042925926422e-06
-4.28563519703228e-06
-3.15854589307938e-05
-3.43025201401808e-05
-5.03202890548577e-06
-2.40707841110249e-05
-2.08056653917453e-05
-2.61268697962647e-05
-3.17938294257653e-05
-2.03590718673145e-05
-4.56995346108498e-06
-3.01894264507015e-05
-2.49182606368904e-05
-2.03295943084879e-05
-1.12819203865821e-05
-2.28754462936058e-05
-2.00958397627655e-05
-1.50911508062561e-05
-7.95607306748339e-06
-3.94161170233186e-05
-1.84298125118731e-05
-2.31201327121492e-05
-2.76856181577944e-05
-2.37764118702592e-05
-3.90278073287113e-06
-1.82594430791579e-06
-4.89083467307693e-06
-1.91827683360988e-06
-1.58587285189041e-05
-9.87583163944862e-06
-2.62598889288276e-05
-2.79150105911781e-05
-1.71095754436401e-05
-1.17862707042971e-05
-2.55615843399445e-05
-2.37466690616259e-05
-2.76733908848588e-05
-2.4347909008019e-05
-9.18002067189407e-07
-1.60740090376977e-05
-2.13089426269136e-05
-1.81265729943192e-05
-2.18948937698944e-05
-1.9480903189474e-05
-1.16770264214461e-05
-2.13650230860743e-05
-4.87346165652968e-05
1.09115971581211e-05
-2.18617419047212e-05
-1.10056708382693e-05
-2.48090490946996e-05
-4.80209186637025e-05
-1.64269342546733e-05
-5.53795566637899e-06
-3.43833315115015e-06
-2.11429297366483e-07
-2.42759399143013e-05
-7.26063098336182e-06
-2.84745697217164e-05
-1.54137680169414e-05
-5.33667696024989e-06
3.34401819290492e-06
-2.34115932502472e-05
-2.71368229929784e-05
-1.56168598818239e-05
4.69629197489688e-06
-1.80430733129426e-05
-2.43609236066005e-05
-2.08574831853667e-05
-2.8977657214762e-05
-2.50315482911982e-05
-2.19411265755153e-05
-3.24012089592741e-05
-7.57092315401272e-06
-1.81241399659079e-05
-3.66046032753868e-05
-2.64152584218335e-05
-2.7445266906459e-05
-5.97116134533767e-06
-4.71135828618568e-05
2.30749839410452e-06
-2.63938737230496e-05
-1.74850373715209e-05
-6.00918668821964e-06
-3.66310003912905e-05
-1.26465501298031e-05
-1.95010802537725e-05
-1.89014434022294e-05
-3.54530024737275e-06
4.03289671281277e-06
-1.3829714802392e-05
-2.67407515148704e-05
-2.47835471191998e-05
-2.90459148800985e-05
-5.61617970189924e-06
-2.27635126554567e-06
3.58739813355812e-06
-1.74421588960533e-05
-9.37227039800246e-06
-2.36311140978796e-05
-3.86717926145796e-05
-3.04675166403197e-05
-2.26575279437238e-05
-1.14284168964626e-05
-3.6797514432445e-05
-1.14557539450521e-05
-1.11442079828211e-05
-2.86359604655426e-05
-1.07717599549999e-05
-3.06461857945163e-05
-3.60682688617669e-05
-1.66035496417402e-05
-2.83072606150687e-05
-3.02892789259217e-05
-2.88326352560249e-05
-5.94100623795428e-06
-2.87397432624629e-05
-9.26005805985763e-06
3.67353384669693e-06
-2.45840694553837e-05
-2.44746430787861e-05
-3.86255392728816e-05
-1.49677343971602e-05
-1.07497811989342e-05
-2.73838015777079e-05
-9.84489487548704e-06
2.56868014445371e-06
-7.33660554017208e-06
-2.01773296961374e-05
-2.93578597683161e-05
-6.80430021132705e-06
-5.80570664707036e-06
-2.17347556081597e-05
-2.22834092139806e-05
2.92203444708651e-06
-3.08360959502399e-05
-3.9150336564026e-06
-6.03964875977085e-06
-1.3423817505486e-05
-4.73485246159011e-05
-2.60129915920531e-05
-1.02088762398249e-05
-1.4820695398902e-05
-2.28792948207355e-05
-3.05137103077558e-05
-3.94208206623191e-05
-3.17056273426373e-05
-1.85397336035018e-05
-4.91357114207012e-05
-1.25141926356698e-05
-7.29540729555374e-06
5.21660600436568e-06
-2.15548194758714e-05
-2.28367851510547e-05
-6.98471147178577e-06
-4.37188690671426e-05
-3.71689331232106e-05
-4.15578397511275e-05
-2.28150472055184e-05
-1.66879643550823e-06
-1.99059151948564e-05
-1.81303935455724e-05
2.14190986754122e-06
-3.33893228319984e-05
-2.39248561238093e-05
-2.64255200715194e-05
-1.99064932433588e-05
-3.70762637915219e-05
-3.55797245372238e-05
-5.35110716487804e-06
-1.10550580979328e-07
-2.68839247952072e-05
-3.85320685663444e-05
-1.22984678023752e-05
-4.57690858132853e-05
-1.51376371953133e-05
-3.7274980694211e-05
-5.4998239660416e-06
-2.37370866976546e-05
-8.70080625027197e-06
-1.35190020257285e-05
-1.35702453429578e-05
-8.73965004154199e-06
-2.2942929528941e-05
-3.96323169886762e-05
-1.80769039259008e-05
-1.28734208570662e-05
-4.28228054831721e-06
-7.70623757685767e-06
-2.50141267297373e-05
-3.48870107348672e-05
-2.73732881049805e-05
-2.47943684922477e-05
-1.32656011316299e-05
-1.48066468683835e-05
-1.58245827426404e-05
-5.0483763070015e-06
-5.9438410267512e-07
-7.21897923926972e-06
-1.5916567845264e-05
-7.05408904310213e-06
-2.14556352295804e-05
-1.19549188454116e-05
-3.07180324346736e-05
-1.24788160582474e-05
-2.11791158023155e-05
-1.18654177356227e-05
-8.282842439978e-06
-5.49416478892478e-05
-2.00432560000802e-05
-2.32298419841316e-05
-1.2774150888881e-05
2.92854884423943e-06
1.94629437692823e-07
-4.63183040237672e-05
-9.96827663823628e-06
-2.41639688047082e-05
-1.59941778131092e-05
-2.51762776981241e-05
-2.88629174546607e-05
-2.27457335742389e-05
-1.71624608989308e-05
-1.62182009959337e-05
-3.64517084476579e-05
-2.67915060288931e-05
-2.93004157151903e-05
-3.35453664584036e-05
-1.85077480243046e-05
-3.14490189003528e-05
-1.55207537590474e-05
-2.04588473873338e-05
-8.06463789896154e-06
-3.54837779149437e-05
-1.03852975204105e-05
-1.89468417985305e-05
-1.68067146336559e-06
-2.26293380362503e-05
-1.09100570913211e-05
-5.06883195583703e-06
-1.27422815331393e-05
-1.67972579957901e-05
-7.78606708650785e-06
-2.78580680403865e-05
-4.89034735812068e-05
-1.65423512905434e-05
-2.15174487746297e-05
-1.23762953459262e-05
-2.84565746716416e-05
8.87166756658063e-07
-3.93373893496779e-05
-3.65382416266685e-06
-2.16968457062139e-05
-1.7977156287702e-05
-2.07623351570823e-06
-1.72183981390448e-05
-2.12851746251944e-05
-1.64386621440168e-05
-2.89489484599336e-05
-1.89089880090291e-05
-1.10555139747969e-05
-2.62265925698517e-05
-3.13118600830073e-05
-5.50738718048777e-05
-4.05739184225823e-05
-3.15605006376915e-05
-2.12170138383512e-05
-1.93616421646773e-05
-3.20658927890274e-05
-1.8693761745769e-05
-2.31332518466505e-05
-3.11935916756073e-05
-1.2340146469095e-05
-1.49957387061802e-05
-2.48117743482215e-05
-2.7590518069248e-05
-1.25528924491719e-05
-2.18114228770131e-05
-2.1753246774618e-05
-9.20473004375201e-06
-2.84801448286363e-05
-1.46591594625682e-05
-1.81521490633051e-05
-3.64390685482692e-05
-2.62585940440949e-05
-2.1382661510818e-05
-3.10881142040265e-05
-9.55123869194874e-06
-1.77056349398179e-05
-2.0981401220782e-05
-2.50595547826702e-05
-3.29781309815908e-06
-9.64523707013494e-06
-2.21025639449696e-05
-2.78747124938224e-05
-1.04902841048311e-05
-1.90164885039108e-05
-3.02063710839288e-05
-7.47046309821544e-06
-7.98949627734016e-06
-1.94073928878708e-05
6.44015741577805e-06
-1.04959923771342e-05
-1.60578116356272e-05
-1.65678790018499e-05
-2.04795232668799e-05
-1.95565553838617e-05
-4.53221100920177e-06
-1.19932182838573e-05
-3.30493190891833e-05
-1.1882621285039e-06
-1.20709753127341e-05
-3.16978766581944e-05
-2.06287280159766e-05
-2.13091278763774e-05
-9.25004329925447e-06
-5.03553432127825e-06
-2.91207993841233e-05
-1.87377801795877e-05
-1.4627312584399e-05
-1.49077642225797e-05
-1.78428704166401e-05
-2.00341070685835e-05
-3.89608697202943e-05
-2.42037900914915e-05
-2.20398065500053e-05
-2.45219518474057e-05
-1.89107198215841e-05
-2.21810987171797e-05
-2.13501785197666e-05
-9.70736017428216e-06
-2.41106237735066e-05
5.20868324357359e-06
-1.42440453021762e-05
-1.73336979681386e-05
-3.04759080811046e-05
-7.69977959656984e-06
-4.92104821660955e-06
-3.02355738176695e-05
-1.57437544464246e-05
1.24112961588716e-05
-1.89899698368141e-05
-1.07208047895943e-05
-2.6768438816069e-05
-2.88989376383507e-05
-4.01378714106601e-05
-1.11135614850482e-05
-2.26476188169908e-05
-2.32645528813146e-05
-2.25083207735632e-05
-2.90300404617558e-05
-3.75064940019038e-05
-1.35955586261674e-05
-8.50733087562683e-06
-4.0608189310538e-05
-2.6864479986553e-05
-2.85697491418706e-05
-3.53730214304026e-05
-1.55079990185148e-05
-3.1781424271398e-05
-1.31032120435276e-06
-4.00966822180565e-05
-5.08592837723304e-05
-3.14351563591632e-05
-1.62016570596426e-05
-1.56484009985598e-05
-2.53362165753079e-05
-7.10550047720101e-06
-2.84394823427329e-05
-3.44676226170698e-06
-5.70068000374711e-05
-1.40837013963905e-05
-9.66729319072448e-06
-1.59092748057205e-05
-3.20943657800412e-05
-2.61813146396335e-05
-3.29987516214153e-05
-1.28155849057159e-06
-2.15007390808201e-05
-4.72271353794609e-05
-2.62995918501069e-05
-2.18323584698411e-05
-1.1833731422035e-05
-4.35570107393234e-05
-9.44135909644577e-06
-2.83727560605111e-05
-1.9484982865417e-05
7.38288624224962e-07
-3.43272062480622e-05
-2.30989487681997e-05
-1.56598060615257e-05
-1.26560638208449e-05
-4.24868815961029e-05
-5.02782995983983e-05
-8.45981530111377e-06
-2.49225061611859e-05
-3.29611332470178e-05
-1.05428866215563e-05
-3.42642349000539e-06
-1.49783845279456e-05
-2.63484273683223e-05
-3.29432869724546e-05
1.62171201608022e-06
-1.87497249793119e-05
-2.6436671036097e-05
2.40023969123221e-06
-7.24396745362863e-08
-2.84779052212332e-05
-2.47721305799882e-05
-1.81176969861896e-05
-3.20565159231161e-05
-3.5696096013135e-06
-2.84765135224622e-05
-6.90818607737878e-06
-1.3605975631643e-05
-4.86076794423191e-05
5.34776395199556e-06
-1.49421244698148e-05
-2.48575970676667e-05
-3.75845161574316e-06
-8.50517399600563e-06
-2.38751894300588e-05
-1.7962007889372e-05
-2.43283680351506e-05
-2.55429650535972e-05
-2.0260525278164e-05
-2.13639358763681e-05
-2.12061203010675e-05
-2.29570962590785e-05
-2.1851231132721e-05
-1.66962177003344e-05
-3.56344058731398e-05
-2.21100386684644e-05
-1.61978515565755e-05
-2.0059854857713e-05
-9.38902762153811e-06
-3.17571463496307e-05
-2.29631159940446e-05
-4.05291934170897e-05
-3.09071274296086e-05
-4.29816560488182e-05
6.35284486550445e-06
-2.20266978825786e-05
-4.08761296660945e-06
-3.60209340531656e-05
-2.02841602227125e-05
-2.76554086824029e-05
-2.28662925719016e-05
-3.79439812807837e-05
-2.07285359634349e-05
-1.12531287391334e-05
-2.14489570274024e-05
-1.67904419837855e-05
-3.02273946710251e-05
-2.97325923057822e-05
-2.87067553310014e-05
-1.04219786891882e-05
-3.28153164223118e-05
-2.71373497825077e-05
-1.35915061449557e-05
-1.57189356914027e-05
-1.57237381430849e-05
-2.10712173253232e-05
-1.6224832977246e-05
-2.05983606327589e-05
-4.02512096781937e-05
-3.21755752850971e-06
1.11731826145219e-05
-1.42944713668648e-05
-3.05745619066337e-05
-2.35622050937678e-05
-1.77384518615035e-05
1.6971053914766e-06
-2.17230956065803e-05
-3.42190771714123e-05
-1.49592035851691e-05
-4.21745378256094e-05
-2.10626281665189e-05
-3.37983455161861e-05
-3.1051090109056e-05
-1.44059286308217e-05
-1.32255986573739e-05
-3.12017400455447e-06
-2.67885308692729e-05
-2.45009576026167e-05
-1.65585201990639e-05
-9.32854821845463e-06
-6.89474041412843e-06
5.76212913421975e-06
-2.31930239126176e-05
-1.60798114093763e-05
-1.59441898815393e-05
-4.34584359902076e-05
-2.13451366520437e-05
-3.15540980666675e-05
-2.15998593681207e-05
-6.05597508941007e-06
-1.39870097673066e-05
-3.68733644856907e-05
-9.65001718685953e-06
-2.52066240925229e-05
-1.40087408466378e-06
-1.56423640823544e-05
-1.52722388714481e-05
6.13888031430911e-06
-1.93064119061871e-05
-2.02899013913271e-05
-2.68492002666978e-05
-2.42017712506082e-05
-2.12678280482491e-05
-1.67751264304968e-05
-1.01016848162597e-05
-1.26605471527317e-05
-5.20267816834666e-07
-1.78344564191019e-05
-2.77418769692412e-05
-3.73317855885424e-05
-2.63127978970619e-05
-2.27667447870151e-05
-2.83394786664902e-05
-1.93879023413868e-05
-1.72576009443914e-05
-3.13893284140085e-05
-2.78148288737931e-05
-1.7470047575401e-05
-1.60016497850401e-05
-1.22550078295907e-05
-2.97251011270219e-05
-3.86835417181119e-06
-1.75153839071671e-05
-9.86751338719811e-06
-2.45617413449125e-05
-2.67529349627443e-05
-1.14563064224592e-05
-2.40780256515855e-05
-1.72636935155517e-05
-9.39042434071487e-06
-2.96632004382021e-06
-2.70784442758253e-05
-2.27290842677391e-05
5.31477668647489e-06
-9.37261731182412e-06
-4.60168681842131e-05
-3.03986998894993e-05
-3.00288941179712e-05
-2.51985949153551e-05
-4.78208266815302e-05
-3.36092802698888e-05
4.93806547621093e-06
-9.53226950546436e-06
7.90059447326238e-06
-4.76945804138425e-06
-2.60562884507993e-05
-1.35288997397503e-05
-2.92802558611876e-05
-2.35196137606911e-05
-1.86788111066544e-05
-3.01999099972939e-05
-7.8457610930218e-06
7.58057450723238e-06
-2.96183089521188e-05
-3.67088302044319e-05
-2.86626821077447e-05
-1.92071804953234e-05
-3.72726160720809e-05
7.39130482901435e-06
-9.16847988998589e-06
-3.23881790266199e-05
-2.10409197123503e-05
-2.39205262102684e-05
-2.02775328154793e-05
-1.17948655501316e-05
5.24992080704066e-06
-1.64691140733401e-05
-4.92848982928215e-06
-1.28663895034627e-05
-2.11068657127849e-05
-2.44100166357639e-05
-1.90943687904997e-05
-2.66946803774653e-05
3.80894250859467e-06
-1.59946307140238e-05
-1.19514235035289e-05
-2.57485489577484e-05
-2.95910641919794e-05
-2.3532359161708e-05
-2.13080800341335e-05
-3.32037345502316e-05
-3.63069142739221e-05
-3.12655650700289e-05
-2.82653029688948e-05
-3.49993952213863e-05
-2.07301113326221e-05
-3.82352896570201e-05
-2.22713034864765e-05
1.38841381479222e-05
-3.05718836679999e-05
-3.16900814962871e-05
-1.96828205759624e-05
-3.80759745053419e-05
-3.00899604116829e-05
-2.34359867200143e-05
-3.26870779015069e-05
-3.07836896619686e-05
-2.25155119921324e-05
-2.41914016542368e-05
-2.98730628727612e-05
-1.4202674016884e-05
-1.31932072594569e-05
-2.28833271255918e-06
-4.10820756300388e-05
-1.38012938891821e-05
-6.1258162979892e-06
-3.32132933592411e-06
-2.51899856372742e-05
-1.97419377804393e-05
-3.57751843761987e-05
-2.37965064400377e-05
-2.32269271738552e-05
-2.65161580294293e-05
-9.42315927515764e-06
-1.49298449737916e-05
-1.6123127891367e-05
-1.14384161814542e-05
-2.02487600563562e-05
-2.67707770682522e-05
-1.47158832773976e-05
-2.65345186049204e-05
-1.95284766296105e-05
-2.19627054220653e-05
-5.7630033728797e-06
-2.38699203720808e-05
-6.65316762089335e-07
-9.94370205545034e-06
-6.19483531552953e-06
-3.83339626776407e-05
-2.64023867985867e-05
-1.45433194320674e-05
-6.80761457227791e-06
-9.22856313717721e-06
-3.74690719722998e-07
-1.14299843001824e-05
-2.45748136978688e-05
-1.916638476122e-05
-3.20366169845676e-05
-2.83299451274719e-05
-1.91800756199197e-05
-2.58304120377703e-05
-2.19234235616876e-05
-2.52743199597463e-05
-3.44220119073331e-05
-1.99181166231102e-05
-1.32984263733055e-06
-3.18666161990347e-05
-3.83740995627861e-05
-4.4362925417632e-05
-8.39660424429454e-06
8.08464116371928e-06
-3.43462157321989e-05
-2.02375506834596e-05
-5.18754388913763e-06
-2.90646721547739e-05
-1.06176240011758e-05
-1.23659645330817e-05
-2.77717863878563e-05
-2.97715898590631e-05
-2.04101447594275e-05
-9.71832453563741e-06
-1.65644664225829e-05
-7.76622023733403e-06
-3.28007944518093e-05
-1.70716178728002e-05
-2.63098765790678e-05
-1.24330746873072e-05
-1.07852081755487e-05
-3.23445857587468e-05
-3.29069681441124e-05
-3.74876815666079e-05
-2.31375581912136e-05
-2.3166551012363e-05
-5.91208762021147e-06
-6.54575723140948e-06
-9.44742678019247e-06
-1.96297238877249e-05
-1.89678933429268e-05
-2.16777049182105e-05
-1.46179860875584e-05
-3.77916916688547e-05
-2.69556841005788e-05
-3.78563491057728e-06
-4.29024685248543e-06
-2.32279690533992e-05
-2.28634534783555e-05
-9.56339558602037e-06
-4.83130254116709e-06
-1.52282575174152e-05
-3.70456408524596e-05
-1.53674841835021e-05
-1.60203335306133e-05
-4.59425002168817e-05
3.90544076505679e-07
-4.25294659355478e-05
-3.31044623588412e-05
-4.28877440942855e-06
-2.65923806837843e-05
-4.65094966899769e-05
-1.67553695493975e-05
-1.8098634275521e-05
-2.0057517726322e-05
-3.3853232754037e-05
-1.37282033125026e-05
-3.34673070730774e-05
-2.17669092575454e-05
-9.8320862466191e-06
-3.07665618968481e-05
-1.99083173518897e-05
-3.10846371933583e-05
-3.26372097764141e-05
-3.25949014225971e-05
5.81334605644126e-07
-3.29858674710321e-05
-2.6402494437838e-05
-2.0788784474792e-05
-2.54869535829269e-05
-3.50988181490436e-05
-3.91750822399261e-05
1.87764946128463e-07
-1.24636356611647e-05
-3.23634343511636e-05
-1.24556292217978e-05
-1.94350732313283e-05
-2.16625746217176e-05
-7.99280682282284e-06
-1.89436287599785e-05
-2.28769741945655e-05
-3.25396514343054e-05
-1.54845861908204e-05
-1.93217823801506e-05
-2.05835171628822e-05
-2.29049628257959e-05
-1.83511907582652e-05
-3.92334348772248e-06
-5.02165773953732e-06
1.81291028341048e-06
-2.25744722402245e-05
-1.1931196656782e-05
-2.84916747935352e-05
-1.89415658567163e-05
-1.27006653194618e-05
-3.25871518435228e-05
-1.6563468831648e-05
-2.85620537261999e-05
-2.41456895466246e-05
-2.99313774242267e-05
1.59901776681947e-05
-1.59764036128943e-05
-2.41043122272453e-05
-1.85023931524736e-05
-3.37167392716393e-05
-1.26537216971327e-05
-2.84952057637017e-05
-2.46568844063368e-05
-1.31481339979568e-05
-1.34776176558846e-05
-4.12542752618692e-05
-2.88347798635779e-05
-1.60927924914318e-05
-1.5289429855732e-05
-2.47467381433306e-05
-2.31446201913444e-05
-2.44540586301193e-05
-1.92358682994375e-05
-3.15027653457651e-05
-9.5655125309734e-06
-1.79733090112291e-05
-2.85840303655243e-05
-2.90385650058585e-05
-3.07966533258681e-06
-2.42800009101696e-06
-1.92875016824033e-05
6.10368422338023e-06
-3.09170305028042e-05
-2.44615180266528e-05
-1.83168793590709e-05
-2.46132962962316e-05
-3.39545908775522e-05
-7.96616577557572e-06
-1.45089147263517e-05
-3.89744319074292e-05
-3.17542213031275e-05
-1.66786568863271e-05
-2.7626125922624e-05
-1.84374901504017e-05
-3.16904763005374e-05
-8.85474491526774e-06
-1.84231575063367e-05
-4.4569824746828e-05
-5.40554448331857e-06
-2.75801984888316e-05
-2.61717080906173e-05
-1.50914399765304e-05
-1.27819659208253e-05
-2.99739350409496e-05
-1.528905637039e-05
-2.29483824144217e-05
-1.19055540346019e-05
-4.26706181335996e-05
2.60303907200564e-06
-9.69397847259424e-06
-1.39300043254265e-05
-3.29755217619285e-05
4.84749440693815e-06
-1.93559584789554e-05
-1.52790426951933e-05
-3.18064783691574e-05
-3.23576183127955e-05
4.27852362686894e-06
-1.86976986804434e-05
-3.23029841693364e-05
-1.25014334299226e-05
-3.24839436301455e-05
-2.8930441832673e-05
-2.77187723856608e-05
-7.69839995120529e-06
-1.32642439884226e-05
-1.32343623724632e-05
-1.20803844520817e-05
-1.89157044886727e-06
-2.80928013230904e-05
-2.83696873072588e-05
-2.93074696717375e-05
-3.08183901200296e-05
-3.03535611663627e-05
-3.91543178139442e-05
-3.55281235609144e-05
-1.6802353344274e-05
-1.91144376062998e-05
-1.94952285743787e-05
-9.66826046779e-06
-7.1208572521364e-07
-1.6957244463094e-05
-1.87106203744408e-05
-2.4216254256276e-05
5.42258233078302e-07
-1.88966933947054e-05
-2.74990788004005e-05
-2.45363754003773e-05
-3.61379558261358e-05
-2.62105604556811e-05
-3.99949268817212e-05
-1.88503222605602e-05
-2.95696412977641e-05
-3.08579396748194e-05
-2.39299670562676e-05
-3.54858917385264e-05
-8.89797778238329e-06
-3.31462558340563e-05
-3.83989978671586e-05
-2.58327334537291e-05
-1.76757508763679e-05
-3.34530718146392e-05
-3.07699704303825e-05
-1.21847436052809e-05
-1.76433425957125e-05
-3.49689500851408e-05
-1.77047307733556e-05
2.26350585316996e-06
-1.92864616474045e-05
-3.13514488853153e-05
-2.18618358961145e-05
-2.06714244400634e-05
-4.11457176331361e-06
-2.66485168697228e-05
-3.08672561289766e-05
-4.1191886285227e-05
-3.09013779781486e-05
-3.04466014483954e-05
-1.5344116386603e-05
-1.13675044858717e-06
-3.05303422898803e-05
-2.64454243925604e-05
-2.50891891741168e-05
-3.07794892413044e-05
-8.55054769959568e-06
-1.14171387061123e-05
-2.46219931774623e-05
-1.69529633489522e-05
-2.91731366367962e-05
-1.91047872822901e-05
-4.99357602262177e-07
-2.26876440071181e-05
-3.78643624537924e-05
-1.84505693818926e-05
-1.59835681832097e-05
-2.86850005628389e-05
-3.18909585055791e-05
-2.08169678658197e-05
-1.91596244896685e-05
4.68200333629211e-06
-2.43116008506461e-05
-2.38456182716597e-05
-3.48084333479529e-05
-2.57138720919184e-05
-1.90459353435288e-05
-1.00751591069688e-05
-2.05121207604382e-05
-2.76350700250671e-05
-3.1022157608247e-05
-3.64254186439024e-05
-1.71250198055904e-05
-1.72264468770396e-05
-1.26503460308323e-05
-1.81623935516229e-05
-2.33045551277215e-05
-1.55710736635009e-05
-2.65807314848961e-05
-1.64343930997764e-05
-1.85536137233591e-05
-1.31624535965494e-05
-1.13232601082557e-05
-1.88117098540303e-05
-1.47114545776268e-05
-2.50121386584523e-05
-3.65425711872645e-05
-4.72409779954449e-05
-3.50298283443285e-05
2.33851827638018e-07
-2.44470646971102e-05
-1.92969020873549e-05
-2.38647152265686e-05
-4.35956373537073e-05
-1.8738294593818e-05
-1.21736529166533e-05
-1.18743044145349e-05
-7.31962966350178e-06
-1.16156728523506e-05
-1.44173976937605e-05
-1.38086929705644e-05
-9.54078291530194e-06
-2.30283693973648e-05
-2.06873297813009e-05
-2.09840520097209e-05
-1.03438789124737e-05
-8.86375386421327e-06
6.38190521494556e-07
-1.20028722387702e-05
-2.82969419149148e-05
-3.34999279242401e-05
-4.55795710206826e-05
-1.95862352358682e-05
-3.4167851706073e-05
-3.85075553705155e-06
3.44780874061154e-07
-1.49597908844972e-05
-3.68437486726401e-05
-2.32072203194012e-05
-3.64127414442071e-06
-4.66110634751102e-05
-2.78015816597284e-05
-2.19624163228155e-06
-9.48832405862313e-06
-1.98783630385713e-05
-2.81132317422308e-05
-1.05001232128637e-05
3.46516119037854e-06
5.60559059024822e-06
-1.9097878571229e-05
-2.23377969566591e-05
-2.81356193578026e-05
-1.04037365870235e-05
-4.28460559006689e-06
-2.66650770100069e-05
-2.44485225748386e-05
-2.04155356997361e-05
-1.54722088745569e-05
-2.7357368050783e-06
-3.17527326784452e-05
-4.07995710817249e-05
-3.95294786297279e-05
-1.67835549688164e-05
-3.04145173215587e-05
-1.08245153034316e-05
-1.02107636715908e-05
-2.87735704714294e-05
-1.57575170353391e-05
-2.40166299457274e-05
-2.73666704872587e-05
-3.24408621546108e-05
-2.39764844638644e-05
-2.81401025392549e-05
-2.7413630877732e-05
-2.02064248765919e-05
-8.07818818636255e-06
-3.88719267145729e-05
-2.35715579215505e-05
-1.83875123898639e-05
-1.60692231796976e-05
-5.84378545791592e-06
-1.00988480936363e-05
-2.55894982656048e-05
-3.84899327481855e-06
-3.10971536591522e-05
-4.59679129609224e-05
-1.8889540950155e-05
-1.69135173011545e-05
-3.53635430252216e-05
-4.1801611877614e-05
-1.30616224307952e-05
-2.31475096819355e-05
-2.55271000692879e-05
-5.27845861008566e-06
-2.55129664147121e-05
-9.48642033521392e-06
-1.35237070918276e-05
-2.30497538106044e-05
-4.00588912462757e-05
-3.66934059731313e-05
-1.06917974476646e-05
-3.61007022228992e-05
-2.48676287847798e-05
-1.5274363782404e-05
-2.28273507262008e-05
-2.38680613152525e-05
-2.20753634813587e-05
-2.43841201109836e-05
-1.66565906440806e-05
-2.50762498053567e-05
-8.18960560498759e-06
-2.79968377066714e-05
-2.72091632648498e-05
-1.6254788694959e-05
-3.32074915818341e-05
-2.06699988176943e-05
-1.39522262847792e-05
-2.04249091766076e-05
-1.14534304997832e-05
-2.96789541881336e-06
-1.26439282366187e-05
-2.1325609470108e-05
-3.36660364729159e-05
-2.8821129338868e-05
-2.13170498509857e-05
-2.63710372782267e-05
-3.66063248271425e-05
-4.70467039641222e-05
-1.45188433728812e-05
-2.01565672136792e-05
-3.10216689109428e-05
-2.03128465878413e-05
-3.59197577210439e-05
9.89930010454873e-06
-4.32796484674708e-05
-4.39728727604088e-05
-2.47650741711019e-05
-2.16841219637796e-05
-1.12216742152084e-05
-1.89180770094825e-05
-1.19716493021097e-05
-1.36301667564894e-06
-3.84848112796693e-05
-1.05663981942047e-07
-1.91890048538986e-05
-2.10312374675956e-05
-3.35283842593959e-05
-2.43282229583718e-05
-7.06685579702725e-06
-2.15784327614983e-05
-2.38581621613165e-05
-2.08107873828682e-05
-2.56555289058654e-05
-1.67201044619663e-05
-2.77323200130986e-05
-8.8069946483917e-06
-2.64550514916212e-05
-1.1953861563109e-05
-3.04923282220389e-05
-2.6001084180825e-05
-2.89904327875687e-05
-1.886437877355e-05
2.02879611322339e-06
-6.57901869372296e-06
-2.65486106206591e-05
-2.1460986177746e-05
-9.53574155094815e-06
-1.51799342094085e-05
-2.57853498515488e-05
-2.97712118228223e-05
-8.39414585093011e-06
-3.67043175252648e-05
1.17383509932008e-05
-2.29304355866017e-05
-3.98960097086956e-05
-2.24224359028181e-05
-1.97232629415892e-05
-1.60679889001229e-05
-2.72067195380201e-05
-1.31303912525052e-05
-8.44885764014243e-06
-2.30521376300331e-05
-3.01106596682347e-05
-1.60571222457284e-05
-2.89629167537396e-05
-3.31315523855822e-05
-4.45298038406668e-05
-3.06008786984874e-05
-3.06940441651317e-05
-5.48317994702037e-05
-4.16274930175579e-05
-2.84918922982159e-05
-9.50075768666533e-06
-2.36661257454011e-05
1.47658565025259e-06
-2.82491661526807e-05
-1.96560019092388e-05
-3.59036429040126e-05
-1.93614157140064e-07
-1.45817753743277e-05
-2.31962564803053e-05
-2.66111326669819e-05
-1.71378088542146e-05
-2.99841701231739e-05
-3.15847502416397e-05
-3.22907576597891e-05
-3.45884279958929e-05
-1.96056502844212e-06
-6.52741707682537e-06
-2.32211795403904e-05
-6.37132487934458e-06
-3.41494176731667e-05
-3.71940504122927e-05
-3.44945594669491e-05
-3.17357469457027e-05
-1.92047716417735e-05
-6.79250964509391e-06
-1.6202070888325e-05
-1.97180879269997e-05
-1.25082527776308e-05
-7.98281689342369e-06
-2.38228880235956e-05
-2.44429572158511e-05
-2.19862877826334e-05
-1.22710585804818e-05
-2.84140985688939e-05
-2.56900850085827e-05
-2.81373875768105e-05
-2.18112448637822e-05
-1.51822669931792e-05
-5.74140200080223e-06
-3.39283246225867e-05
-2.89140966328742e-05
-3.58719211500935e-05
-2.93028983806701e-05
-2.04503108249529e-05
-1.37070746122811e-05
-2.39128072297863e-05
1.56576847244166e-06
-1.13422266582948e-05
-1.61072659746952e-05
-2.379633874385e-05
-1.04321531519313e-05
-1.41788333576132e-05
-2.69793612876569e-05
-3.01687292718616e-05
-1.14867122679314e-05
-1.05078343084409e-05
-3.48550453105322e-05
-2.53638086886512e-05
-1.88854660415174e-05
-1.96808497841104e-05
-1.71032976526179e-05
-2.13484254388698e-05
-5.69079975510193e-06
-2.38983244790765e-05
1.11731832861706e-06
-2.07277815208705e-05
-5.03595640504519e-06
-2.7920163506435e-05
-2.54480362597741e-05
-1.49955454751427e-05
-7.80318821339838e-06
-2.2546402713411e-05
-6.5931658462249e-06
-3.3781289787336e-05
-1.66780857004347e-05
9.10082528862735e-07
-2.95223475117338e-05
-6.07630374302146e-06
-2.59919458863533e-05
-1.35754468553827e-05
-7.54192424337563e-06
-1.45399386024964e-05
-4.70233041502579e-06
-2.89687802459538e-05
-1.44152169940104e-05
-4.70687000671278e-05
-1.35413883164917e-05
-1.46544844810704e-05
-5.11239706643499e-05
-3.21324973367404e-05
-3.12806576169967e-05
-3.92665204665137e-05
-8.49521020142281e-06
-3.2771320440103e-06
-1.06598385900982e-05
-1.04916984494689e-05
-1.56081657463301e-05
-6.19176710284312e-05
-3.6188249445011e-05
-4.46465792939083e-06
-1.98805164168482e-05
-2.05683310119627e-05
-2.57022504777839e-05
-1.70595403920764e-05
-1.4585483103889e-05
-3.82318201133422e-05
-1.49306169741268e-05
-2.3797253651871e-05
-1.66272256313715e-05
-1.35687099611876e-05
-8.72827524773339e-06
-3.12463071828228e-05
-2.60128164142033e-05
-3.1795685301724e-05
-1.91701089790515e-05
-3.29170967665724e-06
6.46237451784736e-07
-7.82803957687805e-06
-3.65315321518746e-05
-4.27568248760129e-05
-1.31419536996185e-05
-1.01095539293825e-05
-1.8943278343442e-05
-3.16113431450528e-05
-8.76264238231926e-06
-3.03214979637004e-05
-3.51748636241276e-05
-1.72841225754185e-05
-2.84873221935865e-05
-2.93033898809397e-05
-1.136291449549e-05
-2.95261776112623e-05
-1.07137795433498e-05
-5.4030537805181e-05
-3.77229182846192e-05
-1.76876461185904e-05
-1.09771223088439e-05
-3.05648413990646e-05
-1.3702437007521e-05
9.65880962385025e-07
-9.46071868404639e-06
-1.43109960270684e-05
-2.93529263816347e-05
-1.13136726610196e-05
-1.46817761512838e-05
-1.50750804333453e-05
-4.83228405211027e-05
-8.63954409924711e-06
-1.52563142025068e-05
-1.71214326340977e-05
-1.03278140474601e-05
-2.19196102272762e-05
-1.5396980279021e-05
-4.33352664327006e-05
-1.37240317560883e-05
-2.0797489267967e-05
-2.04249978987851e-05
-9.41809800224164e-06
-1.46304908305278e-05
-3.12409749314465e-05
-4.06544832475217e-05
-1.75855846193528e-05
-2.63050244376237e-05
-3.27792427642501e-05
-3.40655120192822e-05
-3.38139741924189e-05
-8.54584006088393e-06
-2.51249622360995e-05
-2.17685332781865e-05
-2.05029876537045e-05
-2.41038032659279e-05
-2.19109928872307e-05
-5.37825784247952e-06
1.65801942543802e-06
-3.05275890288474e-05
-3.15862811277457e-05
-9.89343312065069e-06
-1.35132046268188e-05
-2.27043119446174e-05
-2.49401508830803e-05
-1.9643153471127e-05
-1.80808092014015e-05
-2.19720877407143e-05
-1.43111566359314e-05
-2.90149383533539e-05
-1.73378229093588e-05
-2.935504653292e-05
-1.32797379139667e-07
-8.98017318342694e-06
-2.58545724629534e-05
-2.90536547728306e-05
-2.29367463316885e-05
-1.72562015836664e-05
-5.36070980062591e-06
-2.30455036699944e-05
-5.67307461265969e-06
-2.83665417205831e-05
-8.07982955304244e-06
-2.5763649285388e-07
-2.17570936821402e-05
-2.54791780323548e-05
7.22648960033177e-07
-4.14981370505118e-05
-2.41195394595758e-05
-2.30078639076437e-05
-2.22442848966606e-05
-7.5604998900571e-06
2.59826100538484e-06
-3.10353571852853e-05
-3.18812506634233e-05
-1.88272795359617e-05
-1.57759301593956e-05
-2.68878671155758e-05
-2.91799975176918e-05
-8.79730339797935e-06
-1.48676695716754e-05
-2.51850492258305e-05
-2.23406492555983e-05
-1.26205832307074e-05
-1.8843058966822e-05
-1.8491806242751e-05
-1.66555993280494e-05
-1.41606608835097e-05
-3.07508589330374e-05
-3.34937764543151e-05
-3.9036316447001e-05
-1.20583859807154e-05
-3.58097079374095e-05
-1.72463622018822e-05
-1.23536330633637e-05
-2.98839321774451e-05
-2.0032191452185e-05
-2.62256294970311e-05
-2.84153512792564e-05
-2.34973141517674e-05
-1.37032202726661e-05
5.62407982769805e-06
-1.86156230590658e-05
-4.14172636788252e-05
-4.07859615702197e-05
-3.79139316292614e-05
-2.55384543818873e-05
-4.22514628940414e-05
-3.90514677580272e-05
-1.26215918503555e-05
-1.7695131150914e-05
-2.91566596307213e-05
-1.18160784903525e-05
-2.11015591310804e-05
-4.59083368282735e-05
-8.99361985691495e-06
-3.43637843804906e-05
-3.25901252449794e-05
-2.10845567787249e-05
-1.94231618269104e-06
-6.19186485538332e-06
-2.27182744859636e-05
-2.17118016014808e-05
-2.58327169412953e-05
-1.27164355451155e-05
-3.39467355560962e-05
-2.80020297227315e-05
-1.63596857770391e-05
-2.04824121836644e-05
-2.87559254259103e-05
-1.58533275243062e-05
-2.25186697783241e-05
2.96324304437524e-06
-1.48705751601122e-05
-2.01709494116762e-05
-3.66343887956055e-06
-1.23209119033994e-05
-2.4534029646422e-05
-4.90481765039331e-05
-3.59335505616453e-05
-9.01192924366089e-06
-5.7735494346728e-05
-1.893683153987e-05
-1.6679115026987e-05
-1.42812851293768e-05
-1.01311078177438e-05
-2.80276941560196e-05
-3.09222939497105e-06
-2.29411866894916e-05
-2.02260142075277e-05
-8.08190690456281e-06
-4.22494333320023e-05
7.81851777732892e-07
-2.93357658750176e-05
-2.94836251773925e-05
-7.07212157217201e-06
-2.72000982653083e-05
-2.38745638619664e-05
-1.81149434636438e-05
-2.61940512686142e-05
-2.75151714093655e-05
-2.48884943524761e-05
-2.26151177466093e-05
2.82442099802616e-06
-2.58873664961613e-05
-2.33982331941529e-05
-2.77163090644557e-05
-2.93302704692226e-05
-2.01808186012639e-05
-5.01005113754692e-06
-1.71622258546015e-05
-1.51601558712404e-05
-2.69360213184879e-05
-2.53442063697449e-05
-2.06118963222522e-06
-2.0049577994647e-05
-1.95716688805712e-05
-1.16324177558994e-05
-1.3151074374254e-05
-2.48671336412993e-05
-2.71117550163616e-05
-1.19376724888877e-05
-1.09205439277605e-05
-1.73110863096579e-05
-2.35114862594335e-05
-1.6693752833672e-05
-1.50318082632938e-05
-2.40686685910427e-05
-1.39732261764286e-05
-1.35750073307551e-05
-3.58033317961713e-06
-2.12041054331886e-05
1.0707102802062e-06
-3.91321955623451e-05
-1.4926981304344e-05
-2.96030781550672e-05
-1.56598971768934e-05
-3.78101392827831e-05
-2.72654033086783e-05
-1.13872462191874e-05
-1.38780031659213e-05
-6.25015214567141e-06
-1.19827597483626e-05
-1.74353977663204e-05
-2.03869542941792e-05
-2.52588334919952e-05
-6.1974196182118e-06
-1.13915231314116e-05
-6.55536705908458e-06
-8.64229871494653e-06
-1.85709088569597e-05
-3.67453500382917e-05
-2.91699951867449e-05
-3.51697813588034e-05
-5.83760682410081e-07
-9.04464268460133e-06
-2.1218633718488e-05
-3.12256465284921e-05
-2.80567703947242e-05
-2.77950550612514e-05
-2.27374845240353e-05
-2.83423675577363e-05
-1.96751056788535e-05
-2.87523479702605e-05
-1.60152200788978e-05
-2.37473290181735e-06
-2.50743095844585e-05
-2.08987868028569e-05
-3.7958211803715e-05
-9.42491623823937e-06
-6.26364983570185e-06
-1.76945785119906e-05
-3.84759753236528e-05
-4.53024279252532e-05
-4.42942500808647e-05
-1.42859973298261e-05
-3.0149154370112e-05
-1.44041807490864e-05
-2.64992933579458e-06
5.00613392568463e-06
-2.15278590757597e-06
-3.83704129287311e-05
-2.51187473010328e-05
-2.65502036135046e-05
-1.87975503870921e-05
-3.30563880706657e-05
-1.01495112332736e-05
-1.40087528992523e-05
-5.11958044716566e-06
-1.1355968732818e-05
-2.04952018499104e-05
-2.7598573635265e-05
-3.64389283482683e-05
-1.14057564335937e-05
-1.25673943754769e-05
-1.81939523021818e-05
-3.22144516170246e-05
-1.03522989596349e-05
-3.60497383366371e-05
-2.1106740452082e-05
-1.19862073446059e-05
-2.67095069904264e-05
-2.74726396362077e-05
-3.00686458265554e-05
-1.90621164823833e-05
-1.10659875695474e-05
-6.3560368980934e-06
1.91880732595089e-06
-1.83055387571236e-05
-9.00030093422574e-06
-3.50302282549073e-05
-1.62175514096353e-05
-2.2887458214896e-05
-1.54222137333782e-05
-1.58088193245485e-05
-3.04200536958309e-05
5.81766176869332e-06
1.54360387551072e-05
-3.13484608620199e-05
-2.77749972753791e-05
-1.38190973300164e-05
-1.99082768277186e-05
-1.93588379605756e-05
-4.81059815462654e-05
5.21002184640842e-06
-1.47626270560746e-05
-4.75437959982553e-06
-1.62065623065098e-05
-2.23932891978024e-05
-2.65069092529945e-05
-2.20996247991363e-05
-3.00910605658219e-05
-1.46285168370609e-05
4.18878350447832e-06
-1.21346467570858e-05
-3.39697778917802e-05
-1.61473657990376e-05
-1.80718374821555e-05
-1.15746499966452e-05
-2.98669701716827e-05
-1.22783942434316e-05
-2.7623959890452e-05
-2.55373272246244e-05
-2.5788533152068e-05
-2.89263444873504e-05
-4.9257645299246e-06
-2.11956881462243e-05
-9.70257147370372e-08
-2.87623199292758e-05
-3.31870723228598e-05
-1.68798593066166e-05
-2.07115201643101e-05
-2.24460964237457e-05
-1.92921916418364e-05
-1.98432490103689e-06
-2.6127465797589e-05
-1.54703909951171e-05
-3.64008057239205e-05
-1.88812171740019e-05
-7.78949972930349e-06
-1.09827377105554e-05
-1.80459522938608e-05
-2.48548363791553e-05
-1.99954585595178e-05
-2.66572083010188e-05
-1.37943703183071e-05
-3.08598499395958e-05
3.46510598642236e-06
-3.35848166730884e-05
-3.97758273327996e-05
-2.69260988496716e-05
-1.96438811173589e-05
-2.09781771855023e-05
-3.70924133274543e-05
-1.24971530941989e-05
-1.98819799423422e-05
-2.27661755838532e-05
-3.04436336700435e-05
-1.72444811580515e-05
-2.58251029387949e-05
-5.83827278268132e-06
-1.3197748982903e-05
9.73753239644309e-07
-2.68212597293553e-05
-3.51473511331559e-06
-3.5226058898064e-05
-5.22799255443716e-06
-1.98969296680087e-05
-2.64012926409858e-05
-1.97604878820022e-06
-3.33606074781277e-06
-2.49708455704996e-05
-1.32016858968389e-05
-3.19936307521194e-05
-2.55424839612679e-05
-2.36221233569146e-05
-1.48885280827845e-05
-2.68679257482342e-05
-1.86620972485352e-05
-4.48619712323827e-06
-2.08898460909113e-05
-3.95516727765492e-05
-3.32219496551458e-05
-1.43191187104866e-05
-2.41622508411688e-06
-5.34430691710419e-05
-3.79987486032656e-05
-2.98427358685896e-05
-1.82028602153566e-06
1.30543678033841e-06
-5.74393683609781e-06
-2.83421532738737e-05
-2.45927025322618e-05
-2.3411976787838e-05
-1.15252154030773e-05
-1.25551822788933e-05
-3.37628597597633e-05
9.67521417538784e-08
-1.3787419337264e-05
-5.50599435181021e-06
-1.92737393033503e-05
-2.94727298760101e-05
-3.56085744831359e-05
-9.83756210933035e-06
-1.10789548368363e-05
-1.45831586340599e-05
-7.12959219719407e-06
-2.71498928460551e-05
1.22070949860438e-06
-2.54467952570346e-05
-1.35368659333989e-05
-2.40478753643458e-05
-1.64198553975511e-05
-1.42025386109316e-05
-7.61006595884398e-06
-3.42403705941197e-05
-2.32405626743571e-05
-1.75494081520091e-05
-1.37423302417184e-05
1.82743537486541e-06
-3.59055526275868e-05
-2.70882800637747e-05
-1.12981722849437e-05
-2.03950344949753e-05
-1.90820154701025e-05
-1.38815925370017e-05
-2.22155082046387e-05
-1.61918862185534e-05
-2.63999682429815e-05
-5.87204580071661e-05
-2.01751230277843e-05
-3.8660777518935e-05
-1.45250180393059e-05
-2.97544855031417e-05
-2.46914569078104e-05
-6.67333131968932e-06
-6.88231320444447e-06
-2.50604357246497e-05
-2.41161691448841e-05
-3.58341652439691e-05
-2.40973005258452e-05
-2.30720828351826e-05
-2.29390830730716e-05
1.28756980268761e-05
-4.31616670832877e-06
-1.42456095857106e-05
3.52442596316363e-06
-3.85501698009927e-05
-3.28203934497237e-05
-2.77523201562352e-05
-3.61826444173387e-05
-2.37479165876897e-05
-2.44345876624502e-05
-8.54328196842453e-06
-2.0569038986003e-05
-2.58536202065336e-05
-2.95595755614692e-05
-1.8499234326769e-05
-1.90631797206042e-05
-9.9585403509582e-06
-8.63058453055892e-06
-2.45639733486404e-05
-3.11905385138716e-05
-3.10779071434436e-05
-3.94225385194458e-05
-1.26036864021515e-05
-1.09966366481358e-05
-3.04008759671538e-05
7.14116068828034e-06
-3.13768124882177e-05
-2.84006125800346e-05
-1.08827996524274e-05
2.20674586665534e-07
-8.60329223070546e-06
-1.77096527928304e-05
-2.32291502545264e-05
-9.01032249659082e-06
-1.90744749173114e-05
-6.02198611957204e-06
-4.16087701452584e-05
-2.9456463471632e-06
-5.74325379123655e-06
-9.83022682474029e-06
-2.53918412443757e-05
-5.80706912020132e-06
-2.19560188672385e-05
-1.86288549537579e-06
-1.75791577789887e-05
-1.38762661663903e-05
-2.07474522117843e-05
-8.47393381688033e-06
-2.82975339778614e-05
-3.22594731631311e-05
-1.34153762611796e-05
4.68545847620948e-06
-1.41505817888277e-05
-2.35179927322343e-05
-9.55942868285871e-06
-2.35661400746827e-05
-1.16869212860241e-05
-3.27726583423904e-05
-1.69352510508342e-05
-2.47283546421481e-05
2.61115225634141e-06
-2.33039297437718e-05
-1.34106675296331e-05
-3.30703733501781e-05
-1.7472302823044e-05
-3.20836170875647e-05
-6.61557282405121e-06
-2.49404828373928e-05
-1.9245655278869e-05
-1.93649437015815e-05
-2.05008130202694e-05
-1.28727235255497e-05
-1.82446268270161e-05
-2.81843322890966e-05
-1.17375633044195e-05
-9.87784076132006e-06
-1.95406821171276e-05
-4.10544219190703e-06
-1.09738825364972e-05
-2.85476354022369e-05
8.56751317203177e-07
-1.20504525979091e-05
-1.39026383929316e-06
-2.17617782518014e-05
-1.18377776562482e-05
-2.26527428672663e-05
-8.38708587074241e-06
-9.0593628374862e-06
-3.45726116968907e-05
-3.25201218485179e-05
-1.79651522072695e-05
-9.47259211303061e-06
-1.88624179409398e-05
-8.80658109696722e-06
-1.80826537720412e-05
-2.06434398635738e-05
-1.62779054951074e-05
-1.75346700285453e-06
-2.03627007731429e-05
-1.52865817574056e-05
-1.60735441430982e-05
-1.06666188403479e-05
-4.18149618541021e-05
-2.08543658058764e-05
-1.76576739447871e-05
-1.24074929148267e-05
-1.44543880356522e-05
-9.53368071875419e-06
-1.72638470002376e-05
-2.7447849059161e-05
-4.19397327936742e-05
-1.51252928598188e-05
-2.50314939849331e-05
-3.10477544578057e-05
-2.75557849082574e-05
-4.24914509661677e-06
-2.6574219223604e-05
-1.6982115801397e-05
-1.10569362398128e-05
-2.7824748101135e-05
-3.70702144457318e-05
-3.16732447395689e-05
-1.9219712692754e-05
2.69143856411142e-06
-2.34142763053166e-05
-2.88664937890095e-05
-5.90183845478042e-07
-1.14775595120072e-05
-1.67121262314417e-05
9.54528145293917e-06
-1.40767509429087e-05
-2.20708990546177e-05
-9.67465085741362e-07
-1.12243841690796e-05
-1.51580626582862e-05
-1.06578175597919e-05
-6.24891555974734e-07
-2.22759049125434e-05
-3.66786438736057e-05
-5.15055016517152e-06
-1.7482687519378e-05
-3.15675461375741e-05
-1.70988837874088e-05
-1.53083753885484e-05
-2.66687034201752e-05
-5.85976802371979e-06
-3.12124036444513e-05
-1.61159036986944e-05
-2.13457718040562e-05
-2.37328449128512e-05
-2.01477251466889e-05
8.16023310381636e-06
-1.40094433295832e-05
-1.47434199210663e-05
-2.29146876980933e-05
-2.47215457630476e-05
-3.22579529390975e-05
-2.36399635643137e-05
-3.05257318845644e-05
-2.57010669666856e-05
-2.22462437946614e-05
-2.03558686189773e-05
-8.43900424077362e-07
-2.53453117812238e-05
-3.0001290144136e-05
-2.15528620330562e-05
-3.8026552366631e-06
-2.16135358797732e-05
-8.27807243975716e-06
-3.7759404002533e-05
-1.37598542276152e-05
-8.01623782535416e-06
-3.37569217739558e-05
-2.13157393161247e-05
-3.14134914493003e-05
-2.05148634850967e-05
-2.10437733633695e-05
-3.03083968701987e-05
-2.10482036380973e-05
-1.03155792790685e-05
-4.07594798606717e-05
-2.72162629577589e-05
-1.6213723488333e-05
8.29236744815011e-06
-1.39042668371198e-05
4.48581641892707e-07
-3.16384518509671e-05
-1.80188701981401e-05
1.59675727738044e-06
-3.75837502072681e-05
-3.03263296438652e-05
-2.66909060583511e-05
-6.06576848871245e-06
-3.29357662718177e-05
-3.9320112372422e-05
-7.21376720379858e-06
-2.77412276711721e-05
-1.96763708777508e-05
-2.52947922515835e-05
-1.15716098610264e-06
-2.07602690462836e-05
-1.15863958964065e-05
-1.40389172847796e-05
1.07130923780866e-05
-2.83159377703632e-05
-5.05009475363718e-05
-2.07940089514081e-05
-3.83247909313345e-05
-2.92381308418167e-05
-2.1996029608335e-05
-9.76712881183464e-06
-2.84216365420973e-05
-1.49683308765875e-05
-8.06328697501965e-07
-2.83958814052904e-05
-8.47422532071569e-06
-3.69952798475334e-05
-2.80661614646275e-05
-1.44849949104577e-05
-3.83127686360353e-05
-2.53982048382948e-05
-2.81521621704887e-05
-1.92715515943608e-05
-3.61562721291382e-05
-2.35707559785674e-05
-2.01496226119424e-05
-9.06054714496087e-06
-2.58104532599279e-05
-3.55061445050432e-05
-2.57779726734116e-05
-3.18154655129818e-05
-1.95927329432216e-05
-1.33964594818632e-05
-1.37868286856099e-05
-2.42627596725422e-05
-3.58810189295113e-05
-3.2927682580298e-05
-2.02376712742784e-05
7.81469341708749e-06
-2.8751614144775e-05
-3.42386925525623e-05
-3.19268165190321e-05
-1.25027242701765e-05
-3.42188242983134e-05
-2.13745514778745e-05
-1.33157668892137e-05
-1.94371165839871e-05
6.79259297272616e-06
-2.7228080677125e-05
-1.10952006882892e-05
-2.21686227386454e-05
-1.13906807354908e-05
-2.85244101593908e-05
-2.33045412784548e-05
-1.18849150765223e-05
-2.35579210061424e-05
-3.24202765466029e-05
-1.87773427404914e-05
-5.86194989393562e-06
-3.04146756060298e-05
-1.25354688821377e-05
-4.0832186523996e-05
-2.75224220274186e-05
-1.31370144638511e-05
-3.11010763681441e-05
-2.98056749208641e-05
-1.05041932589355e-05
-2.17793200302332e-05
-2.55540049602702e-05
9.58853899861281e-08
-7.90727367545193e-06
-1.49904456267908e-05
-4.34646429721084e-05
-2.1320244268003e-05
-3.59738868034662e-06
-1.02504005508381e-05
-2.49473911609345e-05
-3.15201209258361e-06
-3.70405573718893e-06
-2.36504406179479e-05
-3.76763909665587e-05
6.26796655427664e-06
-1.57698309638668e-05
-5.25591072942765e-06
-9.70621873042376e-06
-1.88038112242068e-05
-3.78855485172835e-05
-3.13910615011262e-05
-2.98984528236343e-05
-1.28481070869552e-05
4.52927815082804e-06
-3.03150927401663e-05
-5.7819301691774e-06
-2.5088609946576e-05
-2.80835905784091e-05
-8.06924497190312e-06
-1.84309185810446e-05
-2.02234102548696e-05
-1.47343341283241e-05
-2.35138992795221e-05
-3.03255653528013e-05
2.4223647539239e-06
-1.62498465975363e-05
-2.02386969322974e-05
-4.36959513712995e-05
-4.6924214411881e-05
-2.26238683970849e-05
-2.60371934301513e-05
-3.25330472578655e-05
-3.32789095038608e-05
-2.12081542864174e-05
-1.97817884559578e-05
-4.16389888501062e-05
-2.043248735262e-05
-1.79866888007897e-05
-2.4584435660592e-05
-1.64325425507791e-05
-1.64339714052034e-05
-2.29016274331057e-05
-2.4436986314401e-05
-1.36806490340766e-05
-2.63352345503461e-05
-2.29820622125175e-05
-3.43069769667048e-05
-6.70068918927616e-06
-4.01919836365733e-05
-1.95056657288523e-05
-4.13034153137258e-05
-1.56553817673386e-05
1.0817979886593e-06
-1.05541678571401e-05
-3.34757344217471e-05
-1.94403874929042e-06
-4.46583026356039e-05
-2.45576842548167e-05
-4.19472308318686e-05
-3.13965212646593e-05
-2.85457423271202e-05
-1.95772512442248e-05
-2.24790037732991e-05
1.0006977490727e-06
-1.33261405716625e-05
-1.58360362633683e-05
-9.68195899129932e-06
-3.55222975629718e-05
-3.30711592153835e-05
-1.99062634501533e-05
-2.35958414152623e-05
-1.55842467336284e-05
-1.96817860214816e-05
-2.6325912001648e-05
-2.88564973984703e-05
-8.63389971809624e-06
-2.92740960335692e-05
-1.11006796547468e-05
-2.72141225362941e-05
-1.40178570906136e-05
-2.00866047104858e-05
-1.82246199476478e-05
-1.05337414005375e-05
-2.27869666015693e-05
-2.11942918639598e-05
-2.10719600111942e-05
-1.61323634551301e-05
-1.74535337106115e-05
-1.46396222458622e-05
-3.56474729779071e-05
-1.51242560347146e-05
-3.16925993666231e-05
-2.32615663576638e-05
1.18942244934756e-05
-7.80031696172895e-06
-4.05863244234595e-06
-2.59902813054148e-06
-1.69605811696574e-05
-2.29639652333023e-05
-2.11802034130354e-05
-3.99551984398918e-05
-2.93393258668319e-05
-2.0202470312838e-05
1.18706384618401e-06
-1.79524966994609e-05
-1.90615438447307e-05
-1.52761796442573e-05
-2.97738598899435e-05
-2.85708899560928e-05
-9.73870043961721e-06
-1.18728686987841e-05
-2.33764689421238e-05
-1.98434957207452e-05
-2.36584898483203e-05
-9.78073536687515e-06
-2.1007315549098e-05
-1.43127140974009e-05
-9.08097892487156e-06
-3.69625987360391e-05
-2.84085519804023e-05
-2.58510199840724e-05
-1.91699376250835e-05
-3.03881600120048e-05
-4.32061612101276e-05
-4.13085518843279e-08
-1.27971385903293e-05
3.32075269978768e-06
-7.89935224474025e-06
-9.93227178013893e-06
-3.73412928442481e-05
-1.36361738707356e-05
-4.26263176380352e-05
-1.65323675459246e-05
2.53307390879922e-06
-2.63525646689357e-05
-2.32768407032363e-05
-2.15258464694071e-05
-1.48775215738642e-05
-2.42067476235301e-05
-2.33992355795129e-05
-1.49038241997512e-05
-3.24796117483978e-05
-2.92733396183595e-05
-1.85087403158632e-05
-2.37620149232552e-05
-1.86587678853267e-05
-1.39674039690652e-05
-9.59102284188876e-06
-1.29808965828725e-05
-6.65515933044959e-06
-1.44591605055513e-05
-2.69140373105384e-05
-5.84337535762207e-06
-1.43067742831768e-05
-2.42175451344505e-05
-3.59475295801057e-05
-1.44447072845738e-05
-1.9759108083139e-05
-3.22723507926129e-05
-1.68692139496487e-05
-1.83366786205516e-05
-2.10890575346556e-05
-2.98656829150944e-05
-2.10964389736405e-05
-2.36241900116635e-05
-2.74206858828526e-05
-3.19273788057379e-05
-2.04334598120684e-05
-1.95105289353438e-05
-3.43283997720881e-05
-1.24351740138723e-06
-1.66200310296591e-05
-2.32402435801134e-05
-1.88675511231643e-05
-1.32252466611123e-05
-2.44053130318127e-05
-1.80017536168144e-05
-2.06282744897354e-05
-1.81090650690187e-05
-1.91712940608698e-05
-2.32512624532926e-05
-3.01509145970131e-05
-2.42455834544884e-05
-1.80767466801223e-05
-3.79249585938093e-05
-3.36265089277637e-05
-3.57573689035031e-05
-3.27623298567327e-05
-1.98165009995017e-05
-1.15117968038618e-05
-3.10453040153946e-05
-2.05939006996026e-05
-2.77147794932338e-05
-1.274026466058e-05
-1.97652041522362e-05
-1.00816349226488e-05
-2.55032675303771e-05
-2.25614452470468e-05
-1.97536215279188e-05
-3.12514478278289e-05
-1.53353333073057e-05
-2.15019492473592e-05
-4.41197501351105e-05
-2.89979329127741e-05
-1.78173576027409e-05
-1.70388063986095e-05
-3.52105153914128e-05
-3.66271333596352e-06
-3.40811892617729e-05
-1.48039300317161e-05
-2.45750003289116e-05
-3.03306792991226e-05
-1.78177221983297e-05
-8.99849028093987e-06
-1.56521005701472e-05
-3.42383218006558e-05
-4.46204104626063e-05
-2.33418756093923e-05
-1.37696736521083e-05
-1.650014928204e-05
-1.08390557914797e-05
-3.25901868735058e-05
-1.4302582674668e-05
-3.30316075815176e-05
-2.93054007878417e-05
-3.69585604820168e-05
-2.94883471435511e-05
-3.38638344465219e-05
-1.44280900766976e-05
-8.89117665486678e-06
-1.3436167359771e-05
-2.70812713929315e-05
-1.34282911255369e-05
-8.74372975236851e-06
-2.77166690460988e-05
-5.58099634449925e-06
-3.6994318273024e-05
-3.40939412758939e-05
-1.64005470788932e-05
-2.24827260674619e-05
-4.44331734581965e-06
-2.25141415545799e-05
-1.30467498940158e-05
-1.68404915700905e-05
-2.22320978238622e-05
-4.18717722357435e-05
-8.91844300656267e-06
-9.37144377019983e-06
-1.50835569460967e-05
-2.60945900859803e-05
-2.24412889248458e-05
-3.19285962986056e-05
-1.23927840492623e-05
-5.35955980847232e-06
4.37436149530726e-07
-2.31702843945669e-05
-1.90030452436609e-05
-2.25930510193567e-05
-1.59129877380567e-05
-4.8252902442845e-05
-1.03978343316895e-05
-1.12482853574341e-05
-3.74604848936083e-05
-9.14140025283889e-06
-1.71669807750609e-05
-2.87216487647867e-05
-2.77791551482904e-05
-4.00328654071602e-05
-1.50952146804018e-05
-1.69734793568201e-05
-1.05066808011744e-05
-1.97053930186174e-05
1.28908767719158e-05
-1.48962672223702e-05
-1.94370456237837e-05
-6.91035006400296e-06
3.36912641208381e-06
-6.32714256495605e-06
-2.01806743120558e-05
-1.53535698575205e-05
-4.02078057455206e-05
-1.40113188668443e-05
-2.97166418973221e-05
-3.8503323923169e-06
-4.86617516385491e-05
-2.10966304061882e-05
-3.43064029925518e-05
-6.19242019781555e-06
-5.31067699100283e-06
-1.09854452782427e-05
-3.67118433511657e-05
-2.59110782333404e-05
-4.48472086612637e-05
-2.04923632276288e-05
-7.61955188444519e-06
-1.93504166337361e-05
4.56022205875141e-07
-3.11955626623381e-05
-2.02038897806608e-05
-3.15619527853026e-07
-2.1375270895216e-05
-2.74299253372394e-05
-1.02660430278424e-05
-2.18740243146359e-05
-1.85553517938993e-05
-2.89362445841961e-06
-3.4719031200748e-05
1.73205569169629e-06
-1.29236296733373e-05
-2.58140445515899e-05
-2.30054476117474e-05
-2.60150522236197e-05
-1.59308056881708e-05
-2.63138644966381e-05
-3.31995338197221e-05
-8.38981097909196e-06
-1.77326194820983e-05
-1.54023618362013e-05
-7.39617208736684e-06
-2.47218451467157e-05
-6.47115723253359e-06
-3.27075501198603e-05
-1.11234539472722e-05
-1.27816385178068e-05
-2.92290912538417e-05
-3.98752080478703e-05
-1.28900729582124e-05
-1.18493664598258e-05
-3.49117081170887e-05
-9.48818661096555e-06
-2.91267220278779e-05
-3.14714200365492e-05
-5.05185884183562e-05
-3.4949308942642e-05
-2.03955561071058e-05
-1.4110536014472e-05
-2.78475043408798e-05
-1.19421726912898e-05
-2.82830923098367e-05
3.84547946309578e-06
-2.15438025418704e-05
-5.30580801928459e-05
-2.10358078314323e-06
5.40256201110401e-08
-8.38870387425391e-06
-3.61651596019655e-05
-4.43659821948945e-05
-2.35252703193738e-05
-4.08759014720704e-05
-2.41075079301299e-05
-7.25738967357448e-06
-2.26623512591218e-05
-1.2793404064604e-05
-3.64452407631203e-05
1.20990231282762e-05
-2.44520787019238e-05
3.66917810782127e-06
-1.76806931731259e-05
-2.7006093976204e-05
-2.20550479032199e-05
-3.64951327144821e-05
7.74041706675109e-06
-1.87684918073375e-05
-2.61120198533825e-05
-3.12593711427672e-05
-2.59284629164203e-05
-8.08228047821619e-06
-9.22633644581011e-06
-8.98684894491059e-06
-3.88323659230851e-05
-2.46702255613897e-06
-1.96232724215684e-05
-3.63868860702373e-05
-2.72253005957287e-05
-2.0610933102001e-05
-1.33862439124409e-05
-3.13181899272903e-05
-4.47654580740437e-05
-1.68731283759269e-05
-2.4800683052018e-05
-1.43295682650473e-05
-1.44961081235429e-05
-1.12025747352002e-05
-3.40326995462453e-05
-2.16369655901924e-05
-8.00649456488109e-06
-2.85231153937024e-05
-4.51034832494988e-07
-1.87975081906241e-05
-2.24144446971254e-05
-1.76651763620919e-05
-3.65581423405325e-05
-4.43700620594897e-06
-1.97453355377097e-05
-2.96585625236576e-05
-1.54139935497057e-05
-1.97531844414219e-05
-7.98372369111299e-06
-1.84980746188228e-05
3.01002450209153e-07
-1.5022296520192e-05
-2.2783917074916e-05
-3.07504775614865e-05
-3.8632808600294e-05
-1.68028865788477e-06
-4.32182378449433e-06
-3.28944112345224e-05
-3.19377577259675e-05
-2.48074274964436e-05
-3.28454623712906e-05
-7.83281304647562e-06
1.30141757399195e-07
-1.06020822423533e-05
-3.24853875402161e-05
-1.90007143583912e-05
-3.2519969094897e-05
-9.59604019105963e-06
-2.52925206768509e-05
-7.13630555069632e-06
-2.10423475680116e-05
-5.17012276507204e-06
-2.06077994262243e-06
-1.83273142614477e-05
-1.78295182563286e-05
-1.32237574029335e-05
1.71837539775403e-06
-1.33322108436937e-05
-3.24198079731355e-05
-2.64040190855634e-05
-2.62738863506077e-05
-3.25540519372266e-05
-2.55937325395453e-05
-2.61415482445471e-05
-3.1290186104834e-05
-3.22450397438488e-05
-5.35102257325803e-06
-1.84388750900011e-06
-7.55875814437797e-06
-2.16397763098004e-05
-2.03325648842717e-05
-2.10747416284348e-05
-1.10078869864299e-05
-7.02994746559484e-06
-3.22433994478138e-05
-1.60925211359912e-05
-1.81086269146789e-05
-2.5626827152079e-05
-2.94143974110479e-05
-3.00124632715724e-05
-3.24372403200226e-05
-1.51859812267851e-06
-1.63216458054063e-05
-3.20740713466963e-05
-2.52964255065889e-05
-1.881701918694e-05
-6.57892194802709e-06
-2.07032299569834e-05
-9.01252336679028e-06
-2.73752545433332e-05
-2.32233462238612e-05
-2.14317561737565e-05
-1.58784875626646e-05
-3.22414882007837e-05
-1.98147246800862e-05
-4.66929086312455e-05
-2.76029781540796e-05
-2.31538251227158e-05
-1.73672433101309e-05
-3.37471790631847e-05
-2.29323058693087e-05
-2.32680512039919e-05
-1.90613987904272e-05
-2.93019017396307e-05
-5.26878695681856e-05
-2.80254112532819e-05
-2.59998812268809e-05
-1.85089970793792e-06
-2.11766003708355e-05
-2.07774631092756e-05
-2.23395237037186e-05
-3.99043548828324e-06
-4.34991804323818e-05
-1.81689477556119e-05
-1.42815706498278e-05
-1.87181014705093e-05
3.49231284688082e-06
-2.2892094422927e-05
-3.88902730446535e-05
-3.38027100850418e-05
-8.17275939671694e-06
-9.08333133554379e-06
-2.94090101485748e-05
-1.58570222700777e-05
-5.87292693004274e-06
1.34164480635734e-06
-3.91722391047811e-05
-2.24998701182759e-05
-1.66555147749169e-05
-1.17734258986252e-05
-2.15386438409109e-05
-2.5538421710931e-05
-3.39518981362089e-05
-1.86477739544897e-05
-1.20234700741127e-05
-2.15829439203703e-05
4.47681539115321e-06
-1.55958224395904e-05
-2.8406420277636e-05
-1.22091965851616e-05
-4.49945128871981e-05
-2.98629966878409e-05
-6.37293546195226e-06
-2.25449847345805e-05
-4.81431955735177e-05
-2.02443224800405e-05
-2.15576479143125e-05
-1.26144838107893e-05
-2.1954490176065e-05
-1.66430907853067e-05
-9.91983417511265e-06
-3.48689919938632e-05
-1.83748800735714e-05
-5.41969291062953e-06
-1.62686756992828e-05
-3.95600259238315e-05
-1.48370799205579e-05
-3.95989681814591e-05
-4.79575872478022e-05
-1.12827917856921e-05
-2.7206981475931e-05
-2.32223084746764e-05
-3.60327368650787e-05
-1.76708532514311e-05
-4.505745876226e-06
-2.84263216015881e-05
4.08526068120645e-06
1.21762213114043e-06
-9.7495591643832e-06
5.62497792918784e-06
-1.52666027124591e-05
-3.34836844379334e-05
-1.30871388435971e-05
8.67820029202118e-07
-2.70520769088169e-05
-2.11037493426394e-05
-4.77044016864422e-06
1.82736265050701e-06
-6.80786337537022e-06
-1.67086188188045e-05
-1.76225193149939e-05
-2.77216508244995e-05
-1.91292729225058e-05
-3.95092434712426e-05
-4.02785856730788e-07
-1.76568584319558e-05
-1.84661329051143e-05
-9.94968016121399e-06
-1.95763374932018e-05
-3.82235766520637e-05
-2.56052195603534e-05
-4.52095330896584e-05
-2.72543419381038e-05
-1.37394650343574e-05
-2.69275387941104e-05
-1.15140013812854e-05
-1.86032475174055e-05
-1.92267965112467e-06
-1.99391647891133e-05
-1.82359322553923e-05
-2.45759584678647e-05
-9.59711491426878e-06
-1.47950331267832e-05
-2.31901814303855e-05
-1.40152381026792e-05
-2.94224537274778e-05
1.26170559948213e-07
-8.77314226044797e-06
-1.39075078488524e-05
-2.44283437938e-05
-1.90675241125752e-05
-2.33650528058226e-05
-3.69610783816097e-05
-1.35419343010978e-05
-2.95697341880237e-05
-2.85694268664462e-05
-9.86738325733091e-06
-2.66383377601141e-05
-4.50454755440281e-06
-2.00538361272211e-05
-1.61026606271071e-05
-2.37370076548866e-05
-1.14935156356404e-05
-2.52850974577653e-05
-2.15291820322102e-05
-2.88194072136716e-05
-3.04106465612625e-05
-9.47327618436668e-06
-3.15921370188215e-05
-1.35492961818531e-05
-1.80411639686815e-05
-1.81249100305895e-05
-7.98989241406646e-06
-1.40733122460524e-05
-4.06871227269e-05
-1.72396600843758e-05
-1.85427192518e-05
-2.70196322084618e-05
-2.1919040498156e-05
7.6596985282538e-06
-2.92201169865063e-05
-1.836157478197e-05
-2.89846233336886e-05
-1.30990121731533e-05
-4.2850828402941e-05
-7.4632060198088e-06
8.70045477618002e-06
-3.42599288708118e-05
-1.08980636535406e-05
-2.8263330863287e-05
-3.13378922904247e-05
-2.88207037601516e-05
-1.33935811092588e-06
-2.0630268216312e-05
-1.49522101015798e-05
-3.54924345352224e-05
-2.88028347006472e-05
-1.6777802586422e-05
-3.94422105000576e-05
-2.17373338724096e-05
-3.04729601978042e-05
-1.23170201123275e-05
-2.50994033794972e-05
-3.03755324177567e-05
-2.04406281912287e-05
-2.08699253980257e-05
-1.37284617575443e-05
-1.87709129807244e-05
4.82266528566842e-06
-1.83264703920698e-05
-3.82319164588076e-05
-4.1963779488252e-05
-2.91101379083452e-05
-1.56914407404849e-05
-6.13456599430773e-06
-9.94776334308838e-06
-2.07337487859765e-05
-1.76716465901049e-05
-2.22616516793507e-05
-1.54153165000804e-05
-2.24280686862222e-05
-1.97259537511296e-05
7.80733519881704e-07
-3.67513830443986e-05
1.66038287430774e-06
-1.34264303120345e-05
-3.83654340501424e-05
-2.58907036745491e-05
-1.40397758858513e-05
-9.41460532257856e-06
-3.67081094996883e-05
-4.29369450093203e-05
-1.726605683037e-05
-2.08267755557492e-05
-3.74869860054447e-05
-1.92263252973115e-06
-3.01678202358457e-05
-3.90467991134629e-05
-1.56527655350255e-05
-3.42371843035831e-06
-1.5586721333704e-05
-1.69619649749625e-05
-1.0576255526601e-05
-3.23649493807324e-05
-4.69722399574421e-05
-1.17288530112344e-06
-2.83416514782082e-05
-3.70197172092225e-05
-5.17477735104037e-06
-2.37504464358658e-05
-2.08241852380968e-05
-1.5953587542482e-05
-1.22612178544357e-05
-2.57372331336562e-05
-1.54027543000517e-05
3.73909011594297e-07
-2.39494266809254e-05
-2.94361314020137e-05
-2.14839402984444e-05
-1.7386510228319e-05
-9.79222532425189e-06
-2.50640356223106e-05
-2.57250427032637e-05
-3.25133216845289e-05
-4.05949228510176e-05
-2.8952328101158e-05
-9.03195212101567e-06
-3.09083858218213e-05
-6.08955449193317e-05
-2.0054678671426e-05
-6.28389676019797e-06
-3.18953719902433e-05
-2.2919634803417e-05
-1.21723447188367e-05
-1.23965737191367e-05
-2.67520445986388e-05
-3.24392251899851e-05
-6.77984285441513e-06
-2.56029739478382e-05
-1.99835330434599e-05
-8.38290701723013e-06
2.67083179952643e-06
-1.42222373051442e-05
-2.53748856328312e-05
-4.61773128270386e-05
-3.08637350075903e-05
-2.64133538786638e-05
7.67593678012266e-07
-1.9203635229025e-05
-2.29078436138039e-05
-3.11808128712688e-06
4.52436548517574e-06
-8.69631814962618e-06
-1.55216055878989e-05
-8.60854274235249e-06
-1.60610093995555e-05
-1.51661598365046e-05
-3.03883396682808e-05
-1.53911054180887e-05
-2.43588373241536e-05
-3.80839369967297e-05
-2.0864153741492e-05
-8.12883208741748e-06
-2.18542812546538e-05
-3.89078649453706e-05
-2.57244082918577e-05
-3.03594952155485e-05
-8.89722408048808e-06
-2.28739913338471e-05
-1.31536070606081e-05
-9.33988977618368e-06
-4.76503943342741e-05
-3.60315287622123e-05
-4.45051279377568e-05
-2.75507162908059e-05
-2.66311062433375e-05
-7.32555517412798e-06
-3.97182565101866e-05
-3.26292249238163e-05
-2.80136901237324e-05
-5.48654282741559e-06
-4.54789636689065e-06
-1.57421162743069e-05
-2.38234033564927e-05
-2.30439681772179e-05
-3.23341176915294e-05
-2.57041843542606e-05
-3.20322750979371e-05
-1.91725856192051e-05
-1.49078498475688e-05
-2.43335667883729e-05
-4.35209301585081e-05
-1.49222990525553e-05
-2.98605420498752e-06
-2.13094043770738e-05
-3.12679303301238e-05
-1.05781968699853e-05
-1.07556473106985e-05
-1.76504366241816e-05
-3.19097881766719e-05
-3.13237457818996e-05
-2.55205102557145e-05
-2.74043037581854e-05
7.60697527953044e-06
-1.94892543273608e-05
-2.06864796040337e-05
-3.33188414477716e-06
-9.48089320707843e-06
-8.03705176730017e-06
-1.17954819425447e-05
-3.3077919617183e-05
-1.07819120715745e-05
-2.48072363658733e-05
-3.95222600153016e-05
-1.96801886470418e-05
-2.10782117672174e-05
-1.26131118610334e-05
-4.15948415723596e-05
-7.79226316071135e-06
-1.64804396976111e-05
-3.8175687723004e-05
-6.58219449091225e-06
-1.08777701568137e-05
-1.4005550451826e-05
-3.49595057200076e-06
-4.11403871742199e-05
-2.7197919593146e-05
-5.44464188635315e-06
7.73568928770601e-06
-2.06061691603811e-05
-1.02060968139152e-05
-1.19499707390791e-05
-2.11449235506258e-05
-1.96095711869685e-05
-4.75751829334371e-05
-2.53874229983127e-05
-2.47398812245634e-05
-3.62867235659772e-05
3.26866362932745e-06
-8.66359990577565e-06
-2.84956434718636e-05
-1.89690664708577e-05
-3.15461241279115e-05
-3.42286195444271e-05
-2.92654779099008e-05
-7.95006579511781e-06
-5.66042224202406e-06
-7.62699440680051e-06
-2.52549843438247e-05
-3.28002804272308e-05
-1.79631189811878e-05
-2.91192448491621e-05
-1.80947705716368e-05
-2.8586013225665e-05
-1.9140273323751e-05
-2.29044412202974e-05
-1.70636240730169e-05
-3.35091046637216e-06
6.18967985161181e-06
-1.28699734570536e-05
-2.72232783083387e-05
-1.6160187751441e-05
-2.23180042071733e-05
1.23498252194965e-06
-8.73295275868748e-06
-1.82995463767803e-05
-1.29096578418392e-05
-2.33264339438837e-05
-1.83920936035171e-05
-1.84659061093124e-05
-3.14331351455561e-05
-3.16692868536263e-05
-6.00479171760415e-06
-1.20350035378984e-05
-5.86684743362977e-06
-3.68153014553523e-05
-1.75568607428268e-05
-3.26666605105281e-05
-3.79491917226353e-05
-2.8592187962275e-05
-1.08414680624804e-05
-1.90165685413831e-05
-9.53896084483046e-06
-2.69871621617527e-05
-3.56648581586213e-05
-3.7178544634709e-05
-1.47941057569731e-05
-2.77881175509297e-05
8.12239908226032e-07
-3.5127653592449e-05
-4.95356036585234e-05
-2.36545891207811e-06
-1.15393232379555e-05
-2.47655870372416e-05
-2.93821000354321e-05
4.80988985173458e-06
-2.29849519279431e-05
-1.72298231182526e-05
4.30517420278625e-06
-2.66859419030392e-06
-1.21075302591695e-05
-1.62875678045029e-05
-3.29797993426619e-05
-3.48658984446326e-05
6.44539795658612e-06
-9.07814152453559e-06
-1.56408768105872e-05
-1.16372081613125e-05
-1.19321322669339e-05
-3.18357520336093e-05
-2.57332010282901e-05
-7.75230847836817e-06
-1.81379107451149e-05
-2.33943466265301e-05
-2.5377954878219e-05
-1.44425517810157e-05
-1.89121841382475e-05
-2.1367642132811e-05
-1.63871041165237e-05
-3.21446939291653e-05
-2.06521520383298e-05
-2.44957381734146e-05
-7.66672313756319e-06
-2.02779287561651e-05
-5.87542954998439e-07
-2.12303500236718e-05
-3.2132664912618e-06
-2.70965998412246e-05
-8.00533873067561e-07
-3.73376874398121e-06
-6.753374568928e-06
-1.75559240586024e-05
-1.41081664716964e-05
-7.41158880010647e-06
-3.48080864219185e-05
-3.05292186095531e-05
-2.45720801007033e-05
-2.21239823335707e-05
-9.29478940721688e-06
-1.52325275302044e-05
-1.58502301490522e-05
-1.57199832942622e-05
-2.17523770919726e-05
-1.97798415033597e-05
-2.02791427729066e-05
-2.86468554750336e-05
-1.6563447754775e-05
1.95122205696306e-05
-1.96236763663659e-05
-2.72147329327827e-05
1.28899313455133e-06
2.01748300846397e-06
-9.19994569302476e-06
-4.34542620156834e-05
-5.12969886667131e-06
-2.08236162609e-05
-6.13059714620039e-06
-1.12901549825545e-05
-1.73272192391463e-05
-3.57694187661148e-05
-1.59910442315397e-05
-4.3971436036536e-05
-1.16756710990283e-05
-4.85105197037831e-06
-2.880311442873e-05
-2.06915873840973e-05
-1.85709178439468e-05
-3.90663228367858e-05
-1.79632944475153e-05
-3.62497015901774e-05
-3.51152334978632e-05
-3.2285986646709e-05
-1.32988561542556e-05
-3.35391414966087e-05
-3.4101710967451e-05
-1.08635262519731e-05
-2.89472765440041e-05
-3.27182658823383e-05
-9.1954544526645e-06
-3.51465716225918e-05
-3.13989760519638e-05
-2.66518634351735e-05
-1.75373539867798e-05
-1.75335849969045e-05
-1.55906370219448e-05
-2.3708222834929e-05
-8.02685525325922e-06
-1.7652752248786e-05
-2.42672254604012e-05
-1.73920241440352e-05
-1.73445514318644e-05
-4.30141398517142e-05
-2.21208523451125e-05
-2.48442771306172e-05
-2.97987601771384e-05
6.17657166354412e-06
-2.1197188504438e-05
-2.17942544135895e-05
1.25337039814652e-05
-2.82269461433362e-05
-1.09630289281149e-05
-2.13664076274587e-05
-1.27366409614954e-05
-2.38222298001491e-05
-3.16022958731984e-05
-3.91262048536104e-05
-6.94474807309139e-07
-1.05084991892992e-05
5.96185388399842e-06
-9.31625017609445e-06
-4.27037157784025e-06
-4.07042033996797e-05
-1.97530501497991e-05
-4.53176847275355e-05
-1.41472346155516e-05
2.7094836638781e-06
-1.58454074620725e-05
-3.87237549083459e-05
-3.59805559065875e-05
-2.50463872086635e-05
-3.14896989224762e-05
-1.69008696669841e-05
-2.55006073164314e-05
-1.44222903825268e-05
-1.34423234196162e-05
-2.44670137197195e-05
-2.84858414380235e-05
-3.4400852535761e-05
-1.18452536275038e-05
-2.04532965848e-05
-8.68499736429391e-06
-2.05147161073088e-05
-4.03764852659059e-05
-2.75142701683074e-06
-1.26815171273369e-05
-7.96332282124627e-06
-4.40998581851131e-05
-3.95609717720401e-05
-1.30794682585718e-05
-3.57842122535146e-05
-2.93956782537825e-05
-4.0339209403115e-05
-3.78546008759147e-05
-3.95950586158508e-05
-3.31325394235025e-05
-1.11749829112738e-05
-1.97868973817247e-05
-2.46477305497075e-05
-8.76677478634723e-06
-1.75523981006802e-05
-1.31511259286679e-05
-1.02742867324788e-05
-2.33375599498141e-05
-1.9362625917598e-05
-1.31883455246524e-05
-8.02180775861501e-06
-1.90439802918168e-05
-3.06909645476871e-05
-2.66393425819688e-05
-2.85121784097755e-05
-1.00996780900995e-05
-7.19607722216415e-06
-4.31591688667293e-05
-3.48843403576039e-05
-2.63251261808109e-05
-1.30560924584426e-05
-1.90861610159594e-05
-9.59950189652245e-06
-1.8768081736882e-05
-2.527226649031e-05
-3.38597245511981e-05
5.58717738189751e-06
-3.642700385434e-05
-2.15500908427069e-05
-5.41439413612741e-06
2.50335834173649e-06
-3.03465296172463e-05
-2.42595499068904e-05
-1.01679628895892e-05
-3.51745461956516e-05
-9.86868323118929e-06
-2.28285802474769e-05
-7.3996360034638e-06
-2.93344806037987e-05
-2.29976147007979e-05
-3.57909242986598e-06
-2.92098726864031e-05
-2.11519397891874e-05
-1.90755084211283e-05
-1.87141167759335e-05
-2.33891945581678e-05
-1.48210873905207e-05
-1.45288874853876e-05
-1.91755337994783e-05
-1.75977176959452e-05
-1.40113941073753e-05
-3.43980588236494e-05
-3.36394238123045e-05
-2.20125791984398e-05
-1.7395435889238e-05
-1.07817688562296e-05
-1.75983750583377e-05
-3.66676935784659e-05
-2.6312923407392e-05
-2.40622776385639e-05
-8.97237772721082e-06
-1.06580678107202e-05
-3.19156155900355e-05
-1.07752122646487e-05
-4.5543480638817e-05
-2.96025084920694e-05
-3.65926385709198e-06
-2.91150468352768e-05
-2.46398203802684e-05
-7.606582278236e-06
-6.98309913416148e-06
-3.2883545947333e-06
-2.58712652597941e-05
-2.38673302391434e-05
-2.18027841039907e-05
-8.80540596078897e-06
-3.93881901826722e-05
-1.92284153390609e-05
-2.28709360598975e-05
-2.82480800670113e-05
-2.78767055308507e-05
-2.54005211103375e-05
-8.00644853189061e-06
-1.70754154255515e-05
-2.34277455590623e-05
-1.813674787774e-05
-1.35447257643888e-05
-2.61301354825616e-05
-1.15607957680615e-05
-2.29442601134599e-05
-2.48256329212809e-05
-2.69939183320065e-05
-2.44349341022072e-05
-2.63186227333209e-05
-3.97607158656574e-06
-1.2992110930462e-05
-5.58619299659677e-06
-2.21824737848321e-05
-8.29863602338446e-06
-1.60019140526692e-05
-1.5928502698076e-05
7.53255244162916e-06
-1.74242312751507e-05
-4.63221052206168e-05
-3.63219585414714e-05
-1.48693747110798e-05
-3.48183421217871e-05
-1.98836608279174e-05
-7.91040319072044e-06
-9.23056358408805e-06
-3.11217613864205e-05
-2.56738754793112e-05
-1.67106479117146e-05
-1.90307735782683e-05
-3.65868566694699e-05
-1.42545102791699e-05
-2.34292806541188e-05
-3.22284245238369e-05
-2.17365748554366e-05
-3.3166725847339e-05
-3.31928206739552e-05
-3.33626837032349e-05
-2.54846591523591e-05
-3.71127942098106e-05
-1.47604278135247e-05
-1.73184222484297e-05
-3.86165465509088e-06
-1.6185107887464e-05
-3.01278971150779e-05
-1.46697499222378e-05
-2.6694146451533e-05
-2.11939892654997e-05
-3.11041457419349e-05
-2.86346759576575e-05
-5.32528050198365e-06
-1.71853874734911e-05
-1.64716284939826e-05
-2.62516253178921e-05
-2.28268666728966e-05
-1.69157229393019e-05
-3.55422089654518e-05
-9.90340793800125e-06
-5.13624564962029e-05
-2.40754073718748e-05
-9.68656041067844e-06
5.15122556449995e-07
-1.48650817740328e-05
9.82030646024225e-06
-3.22999888398717e-05
7.44517361114343e-07
-8.24868953940596e-06
-1.68870012017879e-05
-2.24409268030534e-05
-4.25952085854547e-05
-1.06752147305548e-05
-3.0793371531149e-05
4.66717276468558e-06
-2.08453338851475e-05
-3.90971886974421e-05
-1.31219447701224e-05
-3.49797292854466e-05
-3.53790294604058e-05
-3.73113952997504e-05
-1.52084709252062e-05
-1.33701413418341e-05
-2.94949955502913e-05
-2.73906425940554e-05
-3.06268253772555e-05
-4.01349036556571e-05
-1.95936061977766e-05
-2.94661640187052e-05
-3.61164252273488e-05
-2.32403780173247e-05
-2.01526561955769e-05
-2.02412064720107e-05
-1.79244490434867e-05
-4.10486825998384e-05
-2.9277863468818e-05
-2.30696591136507e-05
-1.01326782203736e-05
-2.88052104421579e-05
-5.23132787294277e-06
-1.69133296245529e-05
-1.81735368698677e-05
-1.57712026203979e-05
-2.76557504495111e-05
-8.80316001900477e-06
-3.75035705928807e-05
-2.75159057664488e-05
-1.62394231672759e-05
-2.47979502494043e-05
-1.79459281707342e-05
-9.34218658561084e-06
-2.78430101031942e-05
-2.56387954702502e-05
-1.3209922213855e-06
-2.58542526194051e-05
-9.3442658106036e-06
-1.19214671864786e-05
-3.58840478719321e-05
-2.41981211777182e-05
-1.56725680080359e-05
-1.82537407190868e-05
-2.40468951066877e-05
-2.60459855530894e-05
-1.83283390371967e-05
-2.00488353192368e-05
5.38922732157527e-06
-1.41951753799344e-05
-7.31218238448549e-06
-7.24104083137988e-06
-2.37349586953345e-05
-2.18776678635912e-07
-1.05641863236553e-05
-2.03951353342732e-05
-4.1000802810633e-05
-1.48118209833251e-05
-1.53677735763687e-05
-3.15538850014771e-05
-4.78099290330187e-08
1.05079831147233e-05
-2.5052230771628e-05
-1.77038065781547e-05
3.32397273132996e-07
-2.65822483730659e-05
-1.07281557433299e-05
-2.31614924007221e-05
-5.60688551577396e-05
-4.11895109834202e-05
-2.44675764600155e-05
-2.38846685976818e-05
-1.02078386454478e-06
-3.17372189596973e-05
-1.45803143478237e-05
-3.66600839479376e-05
-2.25316916176419e-05
-2.3015586931429e-05
-2.82347294805703e-05
-8.98203050501703e-06
-1.86077286733583e-05
-1.79018390298994e-05
-1.40825906126169e-05
-1.75161714101415e-05
-1.7121797401638e-05
-1.78839395323923e-05
-2.71995737463965e-05
-3.05095114863773e-05
-4.36761841487244e-05
-1.73748275098587e-05
-2.44359320613442e-05
-1.91940011386592e-05
-3.44339401938596e-06
-4.05479135559841e-05
1.71536822690826e-06
4.69802795690039e-06
9.44371827573126e-07
-9.55995000316844e-06
-2.30928763567885e-05
-3.17881683810779e-06
-1.91953456777823e-05
-1.48544122920259e-05
-2.46479929944096e-05
-2.13960970071543e-05
3.03100813556551e-06
-2.5757916860536e-05
-2.03716807957316e-05
-1.75018471390753e-05
-1.43432499481582e-05
-2.98577022760542e-05
-1.83794035989681e-05
-1.9181028353682e-05
-1.62675982634733e-05
-1.32262474767047e-05
-3.22075669508337e-05
-1.95146497079792e-05
-3.91184652509585e-05
1.10362567314351e-05
-2.01398938975471e-05
-2.16457162909064e-05
-2.10482975953019e-05
-4.00303776893346e-07
-2.43582093304646e-05
-1.77588773979462e-05
-3.89700140857786e-05
5.26773249464487e-07
-1.7868305057664e-05
-3.60626128868595e-05
-2.2958842493016e-05
-2.04931731773601e-05
-3.43959069768498e-05
-2.51061839596748e-05
-1.91113451446157e-06
-1.50639921512367e-05
7.25678649181035e-07
-3.61576438214075e-05
-3.67726106664296e-05
-2.91764624849165e-05
-1.53840274393562e-05
-8.85623641682543e-06
-4.64864077889232e-06
-1.780047128217e-05
-1.4558906944646e-05
-1.42062386550034e-05
-2.31714568694789e-05
-1.92596174881083e-05
-2.66884038410508e-06
1.22239583667494e-07
-3.2614296114677e-05
-3.16762413968571e-05
-1.62858230825783e-05
-2.75079404966433e-05
-1.22647377992867e-05
-2.66482866444123e-05
-1.35667097733399e-05
-2.2712461605201e-05
-4.5786256982418e-05
-2.85114878350871e-05
-3.42234862743205e-05
-7.26178162079843e-06
-5.60881610436772e-06
-1.92579228517551e-05
-3.49914615466254e-05
-3.48015002003956e-06
-1.26946316438532e-05
-1.17853423786261e-05
-2.55156523409077e-05
-1.9446823991764e-05
-1.37555465966454e-05
-8.63797648471928e-06
-3.25906039567108e-05
-4.23869989564312e-05
-4.03576430465502e-06
-5.39021241078341e-06
-3.16550325013689e-05
-4.98594122560287e-06
-2.20946915803251e-05
-3.15318847838855e-06
-2.8919538105456e-05
-2.53873588938533e-05
-5.32613624057406e-06
-3.50948059986173e-05
-7.69984702124761e-06
2.68965412785524e-06
-3.30126039268359e-05
-1.85753910434463e-05
-2.39229889841912e-05
-1.16340468147003e-05
-2.54279339191269e-05
-2.12815112803504e-05
-2.23228867908326e-05
-2.45675232118307e-05
-2.46231098697656e-05
-9.88598328919543e-06
-3.55818938908569e-05
-1.58598014817387e-05
5.69474025367364e-06
-4.60336364925289e-05
-1.51876387240811e-05
-2.35907700813299e-06
-1.03554438537503e-05
-1.9166623145987e-05
-2.95351630750453e-05
5.83049319763728e-07
-3.66941480967117e-05
-3.88107787835788e-05
-2.09160203735782e-05
-2.85466650357012e-05
-2.26676267459895e-05
-2.37105969173384e-05
-3.19586552305964e-05
-5.22440282761316e-06
-1.38995864268345e-06
-8.56806097887122e-06
-1.80291516258628e-05
-2.18630766896934e-05
-1.1131397826897e-05
1.14690020562222e-06
-1.08386174876557e-05
-9.66738696340587e-06
-1.73423074660235e-05
-2.19062363390923e-05
-1.47680591395198e-05
-4.98426204788054e-05
-2.25934228003411e-05
-2.17467362217088e-05
-3.20564871393201e-05
-2.47352431082539e-05
-1.25501868489531e-05
-2.83698179427499e-05
-7.83904479996608e-06
-3.33476884217772e-05
-1.90412843578919e-05
-1.93321218297448e-05
-4.10059900253292e-06
-2.73001375002079e-05
-3.12646459863535e-06
-2.84217473792905e-05
-1.7808276270457e-05
-8.13112558978381e-06
-1.11563465299372e-05
-4.97762600907457e-06
-1.11909121455099e-05
-2.00733434461432e-05
-3.49472997995892e-05
-2.06443075958947e-05
-1.66314409190343e-05
-3.36722193632194e-06
-2.19491835765635e-05
-2.44218397947427e-05
-1.79608837476443e-05
-2.1533056566272e-05
-4.58434944113979e-06
-2.19885524108977e-05
-4.97147756323436e-05
-7.79072439043244e-06
-1.15547135601716e-05
-1.72952918664701e-05
-2.2972139259381e-05
-3.72584442493712e-05
-2.8703192670415e-05
-8.26809384472329e-06
-3.01303460165259e-05
-9.39044041048477e-06
-2.26172366670602e-05
2.10932035835917e-06
-2.59392875380971e-05
-4.67089877405895e-06
-2.00915096178507e-05
-3.24291026333524e-05
-2.16192269088668e-05
-2.12256189098301e-05
-6.87574765304105e-06
-1.93777344668786e-05
-3.92851683154553e-05
-3.45249143144654e-05
-1.86304186566021e-05
-8.80401294057695e-08
-2.1947064361965e-05
-5.14711131769468e-05
-2.49354190372259e-05
-2.76695185954269e-05
-3.2837314428144e-05
-1.7510620688184e-05
-2.22370452689783e-05
-1.5731720272776e-05
-3.38619982831248e-05
-2.55209869348355e-05
-1.00216307212164e-05
-1.71299422837302e-05
-3.40751373417859e-05
-1.42445257932199e-05
-7.12964601639779e-06
-1.13083489802153e-05
-2.74543435337414e-05
-4.46145541421336e-05
-6.78912024850504e-06
-1.44052297568917e-05
-2.48099293803924e-05
-8.12528510416211e-06
-1.88105344668326e-05
-4.21399167468784e-05
-1.5695410887184e-05
-2.57556199252189e-05
-2.39645452190308e-05
-9.67731082927225e-06
-3.15644445538907e-05
-1.40879030658033e-05
-1.75001458275498e-05
-3.01689802168974e-05
-2.72569395078781e-05
-2.00164641442495e-05
-3.65037404548016e-05
-4.6438911257688e-05
-2.55562188052764e-05
-1.58038408619782e-05
-2.94618549103346e-05
-2.34111521693348e-05
-2.26080328036038e-05
-1.67461978162386e-05
-1.11839275942758e-05
-2.63397357239237e-05
-5.28038766467434e-06
-1.24192397268274e-05
-2.49326371608736e-05
-2.45668719385359e-07
-1.45624309623931e-05
4.42935777265461e-06
-1.72990257002422e-05
-3.04522233812842e-05
-4.12522806462437e-05
-3.26945299789191e-05
-2.8735747435711e-05
-1.45000973732124e-06
-3.59044324726701e-05
1.21847992797159e-05
-1.27152878161181e-05
-9.0351307799009e-06
-3.14717472903184e-05
-1.83375867933935e-05
-1.64569994844352e-05
-2.13115054225483e-05
-2.44910821519377e-05
-3.12839725433434e-05
-1.4237655538776e-05
-1.49643390172228e-05
-9.75734764196206e-06
-2.48438823913053e-05
-1.69443406331849e-05
-2.94070623122878e-05
-1.93250386254662e-05
-2.01327969088271e-05
-2.55449354844395e-05
-2.05097041496994e-05
-2.32101805172367e-05
-5.90784427629993e-06
-8.53417120579955e-07
-1.88068825351194e-05
-4.07531024058175e-05
-2.51983515879744e-05
-3.00022737615903e-05
-2.97139347161956e-05
-1.24456295730602e-05
1.10707241301466e-06
-3.20542941481842e-05
-3.05419618855161e-05
-4.167530576728e-05
-2.04329512171473e-05
-2.85527461896284e-05
-8.990334470811e-06
-3.58419192339752e-05
-1.91198671770067e-05
-2.2672472090736e-05
-1.79643205658941e-05
-1.74858950721654e-05
-1.08936909142139e-05
-3.03449121715337e-05
-2.15683066932369e-05
-2.65355226033057e-06
-1.88017719117567e-05
-2.68219037191958e-05
-4.18913152365421e-05
-2.45523434012889e-05
-3.50327289426006e-05
-2.06051871737855e-05
-8.65639488610619e-06
-1.40240494769413e-05
-1.39565374363968e-05
-3.14007602861164e-05
-3.48562674778881e-05
4.70948124655167e-06
-2.65926094778967e-05
-1.77339144764695e-05
-6.17328882689824e-06
-3.85352032746477e-05
-3.67362843310156e-05
-7.76472142026804e-06
-2.16643891155024e-05
-2.24249527974176e-05
-1.76050660312297e-05
1.28939271290134e-06
-2.65708094386818e-05
-1.43380906052762e-05
-3.62165836170995e-05
-2.26619343914036e-05
-2.8619895185628e-05
-3.68837692353771e-05
-2.1373555190417e-05
-1.5523614863123e-05
-1.86520802546967e-05
-2.51549279616267e-05
-1.74091414489509e-05
-3.96080442270264e-05
-1.02231883287517e-06
-1.650798820954e-05
-1.36392156582183e-05
9.2963999546658e-06
-1.0344182148102e-05
-4.1419234590901e-05
-5.41391195428913e-06
-2.52294052007593e-05
-2.89051035691874e-05
-4.58644243828473e-05
-2.59086542720792e-05
-3.59701402566651e-05
-2.77007939874331e-05
-2.06869813739412e-05
-2.6264613895881e-05
-2.29159287196428e-05
-2.63577062967761e-05
-1.41450403454362e-05
-2.42781970121561e-05
-2.13201961203969e-05
-1.14413315846778e-05
-2.1869720376039e-05
-1.99258297637215e-05
-1.42162440038893e-05
-2.88308274133746e-05
-3.24562882637325e-05
-1.54845771230494e-05
-3.04025326799595e-05
-4.27317513045582e-05
-3.30537056688378e-05
-2.99852883058416e-05
-3.1949844656291e-05
-2.97289436731759e-05
-3.5119201000871e-05
-1.37010579665458e-05
-1.25013867574379e-05
-2.80102900468279e-05
-3.0174099544079e-05
-3.63050002693396e-05
-4.17097501166995e-05
-1.69963820947182e-05
-3.84177092211593e-05
-1.87983739099991e-05
-1.71241687690951e-05
-3.68419455123085e-05
-1.5865405354127e-05
6.9288328614126e-07
-2.54997805574252e-05
-1.88387469123797e-05
-2.91747773218154e-05
-2.84337496396973e-05
-2.35390124423366e-05
-2.63189565359779e-05
-1.50211505462441e-05
-5.98797416137663e-05
-1.96525908817866e-05
-2.98903392105924e-05
-3.7229572466428e-06
1.03188355243783e-06
-2.16540744153931e-05
-2.87423094179814e-05
-2.24684981672657e-05
-1.80875909297682e-05
-2.60935526518585e-05
-1.29723767305155e-05
-2.46179895950113e-05
-2.35794023104929e-05
-2.62461261143555e-05
-1.7047934514483e-05
-4.15926945898642e-05
-2.0331944565683e-05
-1.60084359321253e-05
-1.49641063281022e-05
6.53195921365915e-06
7.45348598082448e-06
-7.93960895540241e-06
-2.22566865235955e-05
-2.51630596057155e-05
-1.52567515032842e-05
-5.403927761395e-05
-1.19250037044379e-05
-3.58990682607375e-05
-1.29633154234792e-05
-1.40725121759202e-05
-9.2294398189907e-06
-1.77896904059439e-05
-3.2336088808656e-05
-2.93256486148598e-05
-2.04705227534379e-05
-4.56139474499072e-05
-5.39205961706295e-06
-2.55043930376355e-05
-1.38870109642664e-05
2.30150612793767e-06
-1.87704356965768e-05
-2.95011893116918e-05
-1.33170290005428e-05
-6.6192595401338e-06
-2.14745243190267e-05
-8.52184636910074e-06
-5.67914069137221e-06
-3.67420155323752e-05
-3.46197250445493e-05
-4.13009799059339e-05
-2.84162989701064e-05
-1.24871627828345e-05
-7.64887469162103e-06
-2.5365366012607e-05
-2.61905194599714e-05
-3.35098213438857e-05
-3.58882636806024e-05
-3.10239902793244e-05
-3.60614008384738e-05
-3.32386190188569e-05
-2.20253946592404e-05
-6.71850139411983e-06
-3.06606094658141e-05
-3.98765803770259e-05
-2.43140294066904e-05
-3.0109444742777e-05
-1.36481274926039e-05
-4.59734572476545e-05
-2.30827829913203e-05
-2.75103890510597e-05
-9.13287252642369e-06
-2.70341406420583e-05
-2.63421110653377e-05
-1.01775936503417e-06
-1.58432806882024e-05
-2.27242922940437e-05
-2.01493017592212e-05
-3.31384642908657e-05
-8.00582751789057e-06
2.37994214232469e-06
-2.04451264310382e-05
-4.22585323169e-05
-2.83127681321865e-05
-3.12472356927694e-05
-1.44354544238744e-05
-9.52016054523183e-06
-2.0202685668122e-05
-6.0250259603725e-06
-3.33400217591086e-05
-3.433672137885e-05
-4.40059080105457e-06
-2.89535316608803e-05
-2.60687729155117e-05
-2.50068444329983e-05
-1.35726027442569e-05
-1.27865771756097e-05
-2.95573635758563e-05
-1.05771231286594e-05
-3.48380662238669e-05
-2.52651115864811e-05
-2.95615908710229e-05
-4.27170586103665e-05
-1.4453232584366e-05
-1.16010832388903e-05
-1.26416470766793e-05
-1.51627905671303e-05
-2.11549211726703e-05
-1.83412810879313e-05
-4.88683174240586e-05
-1.81010941590318e-05
-1.54958514376988e-05
-3.03828995194437e-05
-3.39396030858488e-05
-3.5645186686411e-06
-3.4750846053227e-05
-1.20826184483129e-05
-1.15864666438469e-05
-2.01925002995119e-05
-2.99889159340112e-05
-3.05668813197674e-05
-3.71221057652906e-05
-1.37111312238533e-05
-3.90491133945535e-05
-5.84606621244036e-06
-1.59504308131574e-05
-3.01310409473207e-05
-2.59428910758714e-05
-1.60118080391541e-05
-1.49180538362363e-05
-2.27895239166484e-05
-1.27011277863505e-05
-2.69703157679062e-05
-8.31973710373683e-06
-1.03099410788821e-05
-2.88800509297704e-06
-1.35885896105372e-05
-4.22436244798949e-05
-3.05361636437688e-05
-2.01639551106726e-05
-8.65156312035381e-06
-3.78216999337658e-05
-4.65717070266052e-05
-4.60357061206848e-05
-1.27098709193443e-05
-1.6442984968051e-05
-1.76006530502465e-05
-3.24586952062871e-06
-2.40293677715335e-05
-1.01626830023696e-05
-6.86867423245499e-06
-2.11842537587562e-05
-9.37593135966581e-06
-1.8283581025515e-05
9.1160314102641e-07
-1.43499919944107e-05
-2.08616767670315e-05
-2.99018497005183e-05
-1.65598489368779e-05
-1.45200307061375e-05
-2.18845823174316e-05
-3.47234677763658e-05
-1.27689199561541e-05
-2.19624640064083e-05
-9.7746209200969e-06
-9.13320847403566e-06
-3.41137647231193e-05
-3.7331502467977e-05
-1.32335253702614e-05
-2.0423310551854e-05
-3.30630264175863e-05
-2.80177274503e-05
-1.56099558203389e-05
-3.59311655899643e-05
-3.33894887621808e-05
-4.31170210132274e-05
-4.02313942070708e-06
-5.42185155842644e-06
-3.11445806236572e-05
-2.05824334718693e-05
-1.64766645303971e-05
-2.03612763321693e-05
5.77495726505264e-07
-2.5255832639907e-06
-4.61835672124582e-06
-1.72740862923622e-05
-2.1289347011091e-05
-2.69115225002632e-05
-2.75125456549672e-05
6.02439712000743e-06
-1.66438995741349e-05
-1.48619598283674e-05
-2.17450787794244e-05
-1.77580496492179e-05
-2.27707924367896e-05
-3.91560143089212e-05
-4.04918283866882e-05
-2.81785139175789e-05
-2.67820541672835e-05
-2.05828587455071e-05
-1.54245035649866e-05
-1.6119344344384e-06
-1.42903847696869e-05
-3.50068960656782e-05
-1.48735772788173e-05
-2.87965903933147e-05
-3.53376918222323e-05
-3.09637287639452e-05
-1.11996048789576e-05
-1.94373615660921e-05
-1.90018466643658e-05
-1.50123363978607e-05
-3.56500208094765e-05
-1.87394760590183e-05
-2.34030376637873e-05
-5.58575228458685e-06
-2.46268790216655e-05
-2.16608092031396e-05
-1.71835687317353e-05
-2.36362622352978e-05
3.34297411725881e-06
-3.5317128097448e-05
-2.03847065995947e-05
-1.34122854211822e-05
-1.22997345097756e-05
-1.05141571735471e-05
-1.73898089899664e-05
-2.64559761317057e-06
-2.67173111618523e-05
-1.38357802560296e-05
-6.93583792988414e-06
-1.88816390362468e-05
-1.42305193932967e-05
-3.84689425485668e-05
-3.46994785855918e-05
-1.33186892790458e-05
-3.90619602953101e-05
-1.57167965615919e-05
-9.73871215201053e-06
-2.92893777987085e-05
-3.74956145721432e-05
-1.94067582710701e-05
-1.80518901910016e-05
-2.36768528933814e-05
-4.12659031685663e-05
-1.80478775889684e-05
-3.19729972175853e-05
-3.00915857673045e-06
-1.71583791907357e-05
-1.40625021101005e-05
-1.29123118054769e-05
-3.51562656888758e-05
-3.17531608658086e-05
-3.5135016403723e-06
-7.45330621985577e-06
-2.78701349647565e-05
-3.01371645165412e-06
-2.43624734210907e-05
-1.26862767892318e-05
-2.73346002206496e-05
-3.88780329944325e-07
-2.31073393084199e-05
-1.28937696781857e-05
-1.87682700765779e-05
-4.96537463513381e-06
-9.8160997693252e-06
-2.74902986001669e-05
-7.8964767473504e-06
-2.19557649608136e-05
-2.2380143675415e-05
-3.33255592088973e-05
-7.63882493923167e-06
-9.46701155763562e-06
-3.35854387622541e-05
-2.07334692752307e-05
-2.44436930694896e-05
-3.47738520938365e-05
-2.40080517489078e-05
-1.24929094657104e-05
