# Supplementary material for: Research on computational propagation and identification of mine microseismic signals based on deep learning
Source: PLoS One. 2025 Oct 22;20(10):e0334641. doi: 10.1371/journal.pone.0334641 (PMC12543183; doi:10.1371/journal.pone.0334641)
Supplement: S3 Data — (ZIP) [file pone.0334641.s003.zip › 000100500002895.xlsx_0.txt_24.txt.txt]

-3.34197367178217e-05
-2.49791580441165e-05
-2.56574610617202e-05
-3.84763678965931e-05
-1.45610697002638e-05
-1.79636035887704e-05
-2.77261574756091e-05
-2.15812060537183e-05
-2.15761168721154e-05
-2.3811536536623e-05
-1.64633360277002e-05
-9.94452953487618e-06
-2.62172082555191e-05
-2.40173146920687e-05
-2.84069081163135e-05
-2.42932273300313e-05
-2.38226813573326e-05
-1.36241455007124e-05
-4.56178043770651e-05
-9.96649522350277e-06
-9.17274593063061e-06
-2.38751323996329e-05
-2.87422033567254e-05
-2.90808105335084e-05
-1.36174813893832e-06
-3.19514034411095e-05
-2.07911631303642e-05
1.859650598016e-06
-2.86869709310507e-05
-6.04625800749704e-06
-2.13185476346128e-05
-2.76836759842177e-05
-3.2142969137135e-05
-1.36246692267209e-05
-1.16615507607587e-05
-2.59345573449154e-05
-3.04127451969107e-05
-2.51267776251639e-05
-3.7731450840184e-05
-1.77127632277331e-05
-1.82605468196044e-05
-1.64052113694925e-05
-3.04662480965816e-06
-2.1516052060887e-05
-1.45849442459418e-05
-8.17055366890877e-06
-3.01026550092638e-05
-2.64484048190705e-05
-9.81494472320968e-06
-2.48660965355698e-05
-2.65948726058737e-05
-8.7993347589849e-06
-1.95787646140331e-05
-2.05507961343578e-05
-4.8012957171218e-05
-2.61086442917989e-05
-2.98756989657465e-05
-6.10913390355375e-06
1.59126337785947e-05
-4.16325352218402e-05
-2.94552270157343e-05
-1.271121784412e-05
-2.82530919605762e-05
-1.30006531774781e-05
-1.52186538832846e-05
-1.35538394978631e-05
-3.05626304537185e-05
-1.58791917895817e-05
-1.28368810126235e-05
-5.99992139757385e-06
-1.40687793397827e-05
-1.66916457661927e-06
-2.07603297581686e-05
-3.50965352280241e-05
-8.04875544981386e-07
-2.24380532883685e-05
-2.00832968254526e-05
-9.21649571051764e-06
-1.36365548060389e-05
-3.63325022809594e-05
-4.80653110064183e-05
-1.90379239625385e-05
-1.58060680242349e-05
-9.92274033787301e-06
-3.74238522079143e-05
-2.44063950340215e-05
-1.40841886937131e-05
-2.37602720021786e-05
2.20888767059785e-05
-6.93705087743629e-06
-3.90894989510162e-06
-8.10055931606906e-06
-1.68619395000222e-05
-9.07435663953065e-06
-3.15510437138716e-06
3.51431910695924e-06
-2.6106584625898e-05
-1.88796268497504e-05
-4.93260246364313e-05
-1.50020333279294e-05
-3.11033896700734e-05
3.39115991479665e-06
-3.48182940817246e-05
-1.170927999469e-05
-9.2120614647137e-06
-3.24222230564576e-05
-2.7909143683998e-05
-1.64709465772907e-05
-2.27897159803121e-05
-2.41820140617274e-05
-2.32291320258412e-05
-1.80851904417972e-05
-3.1003328894496e-05
-3.1282221130044e-05
-2.15724749110083e-05
-1.50436530211115e-05
-2.62615279960831e-05
-3.37708087517616e-05
-3.14309758174804e-05
2.37326463900993e-06
-2.15309855181353e-05
-1.35339281625771e-06
-3.62938508673459e-05
-1.03472883155311e-05
-1.96702581925942e-05
-1.67547968998073e-05
-1.77615313980685e-05
-6.53989355929965e-06
-4.10332479741271e-05
-2.48528883713171e-06
-6.13814469617276e-06
-1.72435132382597e-05
-8.53673000385164e-06
-1.4852986058693e-05
-1.94139197208688e-05
-6.22183837778722e-06
-7.52885730519044e-06
-1.17988340363018e-05
-4.90397409326806e-06
-4.24747513864164e-05
-2.52326997207003e-05
-1.7132143405807e-05
-2.26225141984239e-05
-3.12334827243773e-05
9.19804300110662e-06
-6.53761825438586e-06
-2.67989446688226e-05
-2.56869117914984e-05
-3.05055116350321e-05
-1.17609688073457e-05
-1.43467389256784e-05
-2.8792915319898e-05
-2.51905059039591e-05
-2.40826487745373e-05
-4.74164189556944e-05
-1.97003024792992e-05
-2.90779821837945e-05
-2.6870024533142e-05
-2.83629107113431e-05
-3.72517675471022e-05
1.03041017122424e-06
-4.08479370619001e-05
-1.01319279285491e-05
-5.81078605786158e-06
-2.60500758529259e-05
-1.8855683016885e-05
-8.84956993279506e-06
-2.50814769843026e-05
-2.60726939817508e-05
-1.96553758271133e-05
5.62475993398145e-06
-1.39038027683051e-05
-3.09855351164942e-05
-2.30213901607796e-05
-1.29910906627054e-05
-3.08491641271512e-05
-2.0621855113186e-05
-2.5597786433668e-05
-1.37036339417708e-05
-2.01268061256908e-05
-9.95449876697927e-06
-9.09231707485436e-06
-1.83247576835851e-05
-1.73649832556588e-05
-1.04217981260949e-05
-1.88707394708726e-05
-4.32272011895772e-05
8.3869832452354e-07
-1.22825903766054e-05
-1.1859555720913e-05
-9.01476710233819e-06
1.54840274879341e-05
-2.48533934421785e-05
-1.40046602189354e-05
-3.72890803461803e-05
-2.90761396192632e-05
-2.48723787676526e-05
-3.53638138785355e-05
-2.38215621307897e-05
-8.92058221335401e-07
-1.27390774178869e-05
-6.83739308196434e-06
-1.84293442061001e-05
8.47456840625897e-06
-4.3591233559428e-06
-2.08492124994687e-05
-2.59173409683678e-05
-3.04865548844509e-05
-2.13056290852229e-05
-1.70541716722911e-05
-2.38296739945362e-05
-2.92583109890351e-05
1.30087697847618e-05
5.94192560929871e-07
-4.88775770096742e-06
-3.35900228186907e-05
-2.45627328302287e-05
2.97982335680975e-06
-2.90746742545727e-05
-9.04122655749532e-06
-2.22325984811335e-05
-2.55657165567527e-05
-2.34191330021476e-05
-2.96349179361204e-05
-2.5453710286616e-05
-7.24974127842065e-06
-1.6837874065129e-05
-2.57032421396878e-05
-2.01949113532264e-05
-4.68536599739541e-06
-4.30897155355421e-05
-3.18090405137843e-05
-7.5673462722693e-06
-3.39827812112862e-05
-2.46672768817703e-05
-1.86722264895199e-05
-1.77657247692108e-05
-2.25522782976338e-05
-2.26968422888953e-06
-1.23140533757432e-05
-3.24267183181368e-05
-2.07498524418172e-05
-6.87829786825079e-06
-3.01097833868735e-05
-1.2471060246732e-05
-2.42298974303182e-05
-3.58289288638175e-05
-2.32501551904918e-05
-2.16929469941219e-05
-3.72430508239848e-05
-3.03085782798385e-05
-8.58730994121613e-06
-4.20195904735974e-05
-3.25243677958478e-05
-2.22508408307296e-05
-1.86316554903757e-05
-2.35529213477071e-05
-3.03104293193126e-05
-1.87635408344629e-05
-9.75390931939924e-06
-3.61197440694198e-05
-1.61655882108048e-05
-2.94893572673693e-06
-3.41187983350159e-05
4.22985568282602e-07
-3.64104904107406e-05
-1.35966426693293e-05
-1.64080141794961e-05
-2.25872288377621e-05
-1.62237365619749e-05
-2.26980538616437e-05
-3.86831505956869e-05
-1.55349440612323e-05
-8.67975396276986e-06
-7.91261220279911e-06
-1.58570316141745e-05
-2.07908343749293e-05
-3.4874753526172e-05
-3.45194127936343e-05
-1.8782230444393e-05
-1.07826402035331e-05
-1.66204201930846e-05
1.07922192783129e-06
-2.61683770958288e-05
-3.10517558188949e-05
-1.1266687246349e-05
-1.07167650562253e-05
-1.16086814863827e-05
-3.86995899792736e-05
-2.33463383291652e-05
-2.86691787987987e-05
-1.49109546132282e-05
-2.97275672760996e-05
-1.45472927724624e-05
-1.1091109455529e-05
-2.50184187992863e-05
-1.55363783760413e-05
-1.25777038095094e-05
-2.16180637822353e-05
-2.57852619855091e-05
-3.82215458261497e-05
-4.79852164865764e-05
-4.26876039991542e-05
-1.13738956890788e-05
-5.09074354937109e-06
-1.5134814333388e-05
-1.23802484392741e-05
-3.07638966397961e-05
-2.09940509655198e-05
-2.87433796759832e-05
-1.48447659922561e-05
-2.61866970076868e-05
-4.90444887867447e-05
-1.81321723340709e-05
-1.69781306888683e-05
-2.92987187622734e-05
-1.45163747603137e-05
-1.54947722816348e-05
-1.2857890719449e-05
-1.48106409358396e-05
-1.11627674150266e-05
-1.13764602718e-05
-1.61469876247322e-05
-5.27603411012221e-06
-2.97814195668673e-05
-2.43495329215462e-05
-1.7778525907936e-05
-1.96221406568582e-05
-3.17115776551317e-05
-1.60936546170064e-05
-1.18882215489329e-05
-9.01409509249481e-06
-1.02063238723865e-05
-2.41912540119081e-05
-7.91087720428784e-06
-6.16785306719031e-06
-3.4070478284207e-05
-1.94220862083764e-05
-3.00860157164966e-05
-2.91425047366503e-05
-2.98252439892567e-05
-2.42670881386346e-05
-1.81138002883338e-05
-4.16605615549861e-05
-3.23712863188903e-05
-9.502892813884e-06
-4.09574967385075e-05
-2.69557198694999e-05
-2.78017502619884e-05
-3.77980708103995e-05
-2.11787732978038e-05
-3.36941429314516e-05
-3.82401866644773e-05
-1.44002398008093e-05
-3.32684161696418e-05
-2.34035538918379e-05
-4.54953996344751e-06
3.57916720121909e-06
-2.50069648257841e-05
-2.03407283592646e-05
-4.12171479546921e-05
-1.85987766659236e-05
-2.61381360551286e-06
-2.60587443897783e-05
-2.05509971685634e-05
-1.9436487649439e-05
-3.17499700811475e-05
-4.60196240185303e-05
-1.79105266963757e-05
-2.89774882607819e-05
-1.87654944665669e-05
-1.47651851571578e-05
-5.57013083147104e-06
-1.16925088324155e-05
-1.63812652916684e-05
-1.92812629321261e-05
-1.84236906973037e-05
-2.63173321172894e-05
-6.88739554871202e-06
-2.71568999369594e-05
-1.98366154604227e-05
-2.25330701605536e-05
-2.01969568662471e-05
-1.87228123022661e-05
-1.66104330770714e-05
-1.82368771026931e-05
-8.4283655708105e-06
-2.49543243498373e-05
-2.75660599386717e-05
-3.54214747799537e-05
-4.4975051138588e-05
-2.27530150986219e-06
-3.13921753368906e-05
-5.53024046537931e-05
-1.44827594451612e-05
-4.69431562225839e-05
-2.48031331645203e-05
-2.955142025739e-05
-6.55292188940785e-06
-1.702819073097e-05
-1.32086734412763e-05
-1.90650757328573e-05
-2.45246412028199e-05
-1.24254625262614e-05
-6.1709746692007e-06
-2.71052612171513e-05
-6.04895232467129e-06
-4.15869314269064e-05
-5.92488546600237e-06
-1.6340725556876e-06
9.52013983478857e-06
-3.73601188566471e-05
-3.30842062874702e-05
-2.14930547587734e-05
-3.04494598875984e-06
-2.39871213257315e-05
-8.25506305802315e-06
-2.49445609759058e-05
-9.78257964624278e-06
-4.83600687443734e-06
-2.06373077137177e-05
-3.89450425898186e-05
-7.49954155778972e-07
-3.5997597732523e-05
-1.11805692426052e-05
-1.71348350265657e-05
-1.28575974746498e-05
-1.70687647940866e-05
-7.19414801729834e-08
-8.74471461931693e-06
-8.76350939627233e-06
-3.02596444565103e-05
-2.19585126613359e-05
-8.04914694670102e-06
-3.93860923039085e-05
-7.07650260676966e-06
-1.63746925332041e-05
-2.69650239115263e-05
-2.80115745727631e-05
-1.9858344127654e-05
-1.14048506236603e-05
-1.59820265250363e-05
-1.3530423266676e-05
-4.55192388621181e-05
-2.8959382121092e-05
-2.82041228616684e-05
-2.47882437164342e-05
-1.67489209480637e-05
-3.49988202985169e-05
-7.68453377401149e-06
-3.70901625416089e-06
-1.75848315860236e-05
-1.09305053863975e-05
-9.7717014770395e-06
-3.28225104090399e-05
-2.33922857653552e-05
-1.08394265470979e-05
-3.06664719764197e-05
-1.23976474229862e-05
-3.6127050591725e-05
-3.15706693430072e-05
-1.18822981422815e-05
-2.22334591413599e-05
-1.75346950918147e-05
-6.66291455492426e-06
-4.70124899980035e-05
4.66480655496895e-07
-1.85350341282743e-05
-4.08467376085085e-05
-2.07790161026455e-05
-3.01013023430395e-05
-4.86859235595819e-06
-3.02922475610882e-05
-2.12055227900033e-05
-1.1388636583529e-06
-1.3271291279384e-05
-2.69888881480692e-05
-4.59068895336061e-06
5.82461025417997e-06
-2.35004323108571e-05
-2.63491372182543e-05
-1.4448206049342e-05
-3.44614732484436e-05
-1.59021150462453e-05
-1.5759195126525e-05
-1.87742471712781e-05
-8.78278725595627e-07
-2.88478613777167e-05
-3.5054954829952e-05
-2.17020330012503e-06
-2.18787386282455e-05
1.48142163413701e-05
-1.54721172648891e-05
-1.16160332671848e-05
-1.94455563036765e-05
-3.16387645318985e-05
-2.63346551913803e-05
-1.05151615156348e-05
-1.98559706429143e-05
-3.38393474310473e-05
-1.8334845805637e-05
-3.06356729089804e-05
-1.37108766663233e-05
-5.36243070080274e-06
-1.45041272731752e-05
-1.68661682030938e-05
-2.23216608184453e-05
-4.14474139678089e-05
-9.15090071559935e-07
-3.71943675662613e-05
-1.65566139947925e-05
-2.5410901715698e-05
-3.17844247821107e-05
-2.58454496105929e-05
-2.80632408473453e-05
-3.65118515276692e-06
-3.21827950170387e-05
-1.04844931452686e-05
-1.4362401473358e-05
-2.68905778385451e-05
-3.74324662307657e-05
-5.19613461086455e-05
-1.64326176561279e-05
-3.23477040786612e-05
-2.93242230208945e-05
-6.4106607888965e-07
-3.04952278392711e-05
-1.21363948045743e-05
-2.09007977575678e-05
-1.09520662484566e-05
-1.32508628018724e-05
-2.09588783329072e-05
-1.69940052312364e-05
-9.41643777402374e-06
-1.95776465624698e-05
-2.04945481886193e-05
-2.32329962026757e-05
-3.57753879598085e-05
-1.75235841529059e-05
-3.84528388422154e-05
-2.89699379356762e-05
-3.31594379459724e-05
-8.64298502406006e-06
-2.42180060510778e-05
-3.05028665513059e-05
-2.08549431923755e-05
-9.41945480687558e-06
-2.62115640647844e-05
1.24502616731977e-05
-1.40484666489489e-06
-3.39230982004486e-05
-2.25750298290432e-05
-3.28764154630243e-05
-1.64118994683236e-05
-2.97766494498867e-05
-1.60285143781075e-05
-4.87255953227151e-06
-2.33424616144603e-06
6.53330327679194e-06
-1.92615631697312e-05
-3.48260635076973e-06
-2.03965724190975e-05
-1.17622112410184e-05
-3.71056216911899e-05
-1.88247234697791e-05
-1.72001220082717e-05
-1.75480021130057e-05
-7.61800221866587e-06
-4.07351318377084e-06
-1.95627203696349e-05
-1.48375246208439e-05
-1.70811952717713e-05
-1.74299223143652e-05
-1.97088341188979e-05
-1.59415089137997e-05
-1.47791144463982e-05
-1.17836164133532e-05
-5.81189133109039e-06
-3.47640872081575e-05
-2.05657538664363e-05
-1.47516183994751e-05
-2.00180968904504e-06
-1.80423974650382e-05
-3.19544636686524e-05
-3.62900932867069e-05
-3.16259108386821e-05
-3.2041260940737e-05
-4.08736476305817e-05
-3.22304551058589e-05
-1.22483911711436e-05
-1.02161504704145e-05
-4.54326368348306e-05
-1.1129309169937e-05
-1.38229909047797e-05
-1.76362075465349e-05
-1.39608664142321e-05
-3.29092093930675e-05
-2.17965576089175e-05
-1.27956292691465e-05
-3.7915936292636e-05
-1.56605615143454e-05
-2.32109500162222e-05
6.92911615443919e-06
-7.71568633262743e-06
-2.46111006967047e-05
-1.80792102339104e-05
-8.39769852545737e-06
-2.26138106517665e-06
-9.1362289829538e-06
-1.83155514016009e-05
-1.2274059976363e-05
-2.00023669030704e-05
-1.71927230111281e-05
-3.07067361603394e-05
-2.17957032155562e-05
-3.50187216083649e-05
-1.36044920457588e-05
-2.29528064245793e-05
-3.37441010882864e-05
-6.81476902160899e-06
-2.3877082489269e-05
-8.58303378288173e-06
-1.8669631965985e-05
-2.98729586584137e-05
-2.01126721158662e-05
-2.85620845103906e-05
-1.98780767811327e-05
-2.82873671222956e-05
-2.91944194088583e-05
-2.52513827017693e-05
-2.92114418574242e-05
-1.81455393175971e-05
-3.20223166011838e-05
-2.98232787912745e-05
-1.85792079522908e-05
-3.46586600482962e-05
-1.45640029156453e-05
-1.88304600535917e-05
-2.22414887084729e-05
-1.6010285453114e-05
-3.66615859187879e-07
-2.3479746254673e-05
-1.01233080775844e-05
-1.67425924217236e-05
-2.36364067685102e-05
-2.14690298996766e-05
-4.8722072340365e-06
-2.16079909547514e-05
-2.26753720938828e-05
1.24492941812037e-05
-2.11559762077496e-06
-2.88933214949559e-05
-7.4980687330995e-07
7.29128513645129e-06
-1.44377371458756e-05
-1.76871750531898e-05
-3.93618341958865e-05
-1.65506445593515e-05
-1.31744553299075e-05
-1.45391523782655e-05
-3.88857277289965e-05
-3.15395405269307e-06
-2.53783901236074e-05
-7.74731741767678e-06
-9.21565172658948e-07
-3.13625511961261e-05
-2.71024206908535e-05
-3.80648276434408e-05
-2.25621743701657e-05
-3.40441692150205e-05
-3.29697344517677e-05
-3.58345873746088e-05
-3.70209046263003e-05
-2.6219649616447e-05
-6.63059598855258e-06
-2.49992760443985e-05
2.7460874087595e-06
-4.79020427419609e-06
-2.25421995733317e-05
-3.20244211513172e-05
-2.53919286256517e-05
-3.11729180350256e-05
-9.69120938172973e-06
-1.43609024263486e-05
1.44262234233201e-05
-1.79004097606708e-05
-9.53452435696059e-06
-2.10979229417665e-05
-8.66701193551646e-07
-3.35859643289972e-05
-3.92969645128594e-05
-1.78540221561737e-05
-3.58295957164798e-05
-1.14779839818693e-05
-2.32429422905553e-06
1.5218962709061e-06
-2.60853895443963e-05
-3.38336496860118e-05
-1.07186096828357e-05
-8.28294910086066e-06
-3.3261432166445e-05
-2.14684929131412e-05
-5.61718861991828e-06
-1.35760436100124e-05
-2.95589424326324e-05
-2.55561996577119e-05
-2.36912304331913e-05
-3.54912857302633e-05
-2.34745586335441e-05
-2.83492841044896e-05
-3.38539745069293e-05
-4.57315679777493e-05
-1.48513567972555e-05
-3.12699218152219e-05
-2.44022276653017e-05
-1.57183587988522e-05
-1.61515386217379e-05
-1.62299279603238e-05
-3.03515864376041e-05
-6.42785115753841e-06
4.4868561813814e-06
-3.28876438218665e-05
-1.1729300312325e-05
-3.36802354802359e-05
-3.86226875008826e-05
3.39727321600046e-06
-2.13163771181547e-05
-3.92504834523319e-05
-1.38233072537642e-05
-2.24284278069803e-05
-2.20984496123039e-05
6.69091799464324e-07
-3.68900203555622e-05
-1.60831609767068e-05
-2.37604062576325e-05
-2.76432884552652e-05
-1.00058924047965e-06
-1.88916645616198e-05
-2.56956586601537e-05
-2.67938090136963e-05
-3.34360094332125e-05
-2.46541366148863e-05
-4.5941117233943e-06
-1.69151820664191e-05
-2.68975801839357e-07
-1.36933722609956e-05
-2.6543352319314e-05
-3.24347011115549e-05
-2.597267551815e-05
-7.95790599510144e-06
-2.4486492391952e-05
-1.55173871398277e-05
-1.39648187434973e-05
-1.47704042581188e-05
-3.27912542862566e-05
-1.62944160349485e-05
-2.34970343762156e-05
-3.03233645452915e-05
-9.47251524627611e-06
-2.47074733035737e-06
-1.73841757037535e-05
-9.70481241977329e-06
-1.73105528611885e-05
-1.18052529587561e-05
-3.55104993972378e-05
-3.54863218239383e-05
-2.77840920843248e-05
-2.05589691467461e-05
-2.55472790451161e-05
-1.1927485329619e-05
8.77392119356701e-07
-4.70969439870052e-05
-3.62375999739035e-05
-3.70317740753169e-05
-2.21235517346581e-05
-2.6718309602994e-05
-3.80156263717016e-05
-1.91845390819155e-05
-3.25944390469012e-05
-1.46740971229193e-05
-2.00461635990725e-05
-7.35252429384129e-06
-1.13599989906767e-05
-2.8497632409544e-06
-4.18399568685703e-05
-8.72716975309798e-07
-3.45876656602168e-05
-7.6058602405911e-06
-1.58208017096806e-05
-2.38034296467039e-05
-1.4632155700552e-05
-2.96057652518704e-05
-1.84887053814427e-05
-3.91431672971527e-05
-1.17446201020388e-05
-4.69669740655977e-05
-1.56132702970052e-05
-1.47384344448759e-05
-1.20552494544349e-05
-3.29684421416674e-05
-1.13322471058906e-05
-2.03539548712013e-05
1.26147299279767e-06
-2.0528330109396e-05
-1.78041643101178e-05
-3.92503462196602e-05
-9.88148794734429e-06
-4.53580020294346e-05
-2.89789783796646e-05
-1.68183975787334e-05
-1.20596452125805e-05
-2.74779918750969e-05
-1.39549483627545e-05
-1.15266644477144e-05
-1.32934274939343e-05
-1.91900364123547e-05
-2.35859052001661e-05
-3.62967188958079e-05
-1.86720281677e-05
-1.97378590722693e-05
-1.305637383802e-05
-6.54343991343582e-06
-1.41920888855698e-05
-3.71934046435459e-05
-2.41566887303985e-05
-1.27422938362608e-05
-1.11939286526616e-06
3.08186723078974e-06
-2.59279039432144e-05
-1.26159909941363e-06
-7.77683190659527e-06
-6.59778276211956e-06
-2.64367549285567e-05
-1.86580262490357e-05
-1.69125803233832e-05
-1.93615488580208e-05
-2.72605642254913e-05
-1.50962312274124e-05
-4.01594840312865e-05
-9.63658132992495e-06
-7.0474433205823e-06
-1.11174584417784e-05
-2.13221518026359e-05
-2.1611941888639e-05
-8.47161377822016e-06
-1.27956144351839e-05
-5.21000240981258e-06
-2.54487882900948e-05
-5.23019858667668e-05
-4.43004768237462e-05
-2.64642374454161e-05
7.23802931412123e-06
-4.47601911309735e-06
-1.49897021575278e-05
-3.22309336973097e-05
-2.51299034497391e-05
-2.28930013740086e-05
-2.35453107055836e-05
-2.67492400047117e-05
-3.07258468361812e-05
-7.98786560008257e-06
-3.38681682837674e-05
-1.21347371909641e-05
-7.93779410714487e-07
-1.19842793066538e-05
-1.98911027586177e-05
-2.10071050336394e-05
8.31903241434234e-06
1.8153641344293e-06
-3.5582738585135e-05
-1.56894942530887e-05
-2.86252954524901e-05
-1.16582922489557e-05
-2.85258851890829e-05
-3.71907830218673e-05
-2.89806754112705e-05
-1.80014081872702e-05
-4.39000410869142e-05
-3.06859879094024e-05
-1.77254061657952e-05
-1.62734580258075e-05
-2.97574777472597e-05
-1.39744398135648e-05
-3.95847970012213e-05
-2.63225342352856e-05
-1.78216548188272e-05
-2.41172120591842e-05
-1.44141823929423e-05
-2.14546126237532e-05
-2.84546890343382e-05
-2.96988565185068e-05
-7.57337159054549e-06
-7.45334751004401e-06
-2.10918651136288e-05
-1.08833213577529e-05
-2.84692396609976e-05
-2.69473086477127e-05
-1.90545421601242e-05
-1.27088486860915e-05
-2.03236300725484e-05
-4.68726474096043e-05
-1.22017142257462e-05
-3.98134169685405e-05
-3.14016269428444e-05
-2.51625611959138e-05
-2.71628505919276e-05
-1.31147741828135e-05
-3.59891055099089e-05
-6.26829832721726e-05
-1.13821310956987e-05
-3.67802515226224e-05
-1.24660036749953e-05
-2.51632861352312e-05
-2.6052754150559e-05
-3.91932552369176e-05
-4.00957143910209e-05
-1.15956817324479e-05
-1.15870164672891e-05
-4.36001242684499e-05
-6.61403758518874e-06
-4.92723395959833e-05
-1.17308079327867e-05
-1.71802997120328e-05
-3.0477903697907e-06
-2.518050590703e-05
-1.27588754241946e-05
2.87724078690803e-06
-1.27067025388808e-05
-3.9446137044376e-05
-3.33762755471692e-06
-1.81047109124429e-05
-2.48721910681848e-05
-2.25999768780975e-05
-2.42757103251462e-05
-2.86878155187811e-05
-2.29262681676747e-05
-3.6446202375015e-05
-3.68953948301062e-05
-1.17067536368261e-05
-3.77885072333694e-05
-9.61951096029895e-06
-1.89725212402483e-05
-1.62798690860222e-05
-8.96906613928042e-06
-1.68753016420459e-05
-3.21906442620013e-05
-8.81683213015234e-06
-1.35384782949763e-07
-1.6727079906806e-05
-2.98906226195384e-05
-2.03752633754998e-05
-3.16362155168858e-06
3.59568596577217e-06
-2.21265742228123e-05
-1.24876852550229e-05
-3.33985298101643e-05
-2.06840292964511e-05
-1.15307492584493e-05
1.22531009203388e-05
-1.27993343872718e-05
-1.37810611221527e-05
-3.11539244320434e-05
-1.8357203383591e-05
-2.83890439929961e-05
-3.06444150539945e-05
3.52016674629144e-06
-3.94210366661332e-05
-1.87384705913515e-05
-1.70734561717584e-05
-6.95549661751885e-06
-2.27520440053681e-05
-2.38962448991855e-05
-9.41012553956284e-06
-1.75692249615497e-06
-3.10513620349583e-05
-2.38530021992705e-05
-2.28226096648758e-05
-1.68905981026807e-05
-1.69439318559369e-05
-1.13478879577961e-05
-2.51740240940903e-05
-2.42447781089852e-05
-1.40349963377264e-05
-7.07440484892799e-06
-1.72961496513567e-05
-4.06090576586458e-05
-2.95857463148657e-05
-1.49256696053324e-05
-2.29801764919088e-05
1.2504186948388e-06
-2.66482380209028e-05
-2.97449131716969e-05
-2.89533574077756e-05
-3.55995908262521e-06
-2.85432778949661e-05
-7.20174243402725e-07
-9.95430448789453e-06
-2.68794991235529e-06
-2.19361214859658e-05
-4.54560948787018e-05
-9.49831441604335e-06
-1.09806772833411e-05
-1.97146238149575e-05
-8.30520287018375e-06
-2.41042904662386e-05
-3.3193002364271e-06
-1.595573595043e-07
-3.95814428922319e-05
-9.46659005568561e-06
-3.63931271741119e-05
-4.41617061635811e-06
1.06660833277268e-05
-1.59379278951914e-05
-1.60175826056901e-05
-1.94238625596429e-05
6.29232568021045e-07
-3.18848129738689e-05
-2.67820927027752e-05
-2.42227233239717e-05
-2.96777549958668e-05
-1.98222225749447e-05
1.28106207469481e-05
-1.47856048070223e-05
-1.02727020255643e-05
-3.02609570924683e-05
1.18538625083727e-06
-2.15296332324274e-05
-2.54406869099502e-05
-1.67873198712983e-05
-1.49957149311254e-05
-3.9843916440097e-05
-1.96967654303856e-05
-3.10239422512151e-05
-1.67522523060066e-05
-1.78212009492344e-05
-2.79851689054021e-05
-2.66637811190356e-05
-2.1058731351691e-05
-2.20625571991031e-05
-2.04734418883225e-05
-3.03534149946872e-05
-1.98759647784256e-05
-1.08264090938974e-05
-1.29646245846148e-05
-1.66779146510425e-05
-3.62164066027115e-05
-2.43613768165983e-05
-3.33664321367125e-05
-2.38722510379462e-05
-1.55920987499841e-05
-3.75254589075798e-05
-4.53160762158578e-05
-2.12438735262095e-05
-1.4120804198582e-05
-2.70658764090252e-05
-2.71280136485465e-05
-3.07221886976228e-05
-1.90653661023774e-05
-3.23295551729942e-05
-2.15402355831803e-05
-2.87827061965313e-05
-1.38862953171994e-05
-2.43918398909895e-05
-3.81846341545338e-05
-2.54915290553315e-05
-1.0936970801494e-05
-1.25684839824683e-05
-1.3234632942579e-06
-2.69298309521478e-05
-1.32790209658769e-05
-1.58167241924774e-05
-2.5307749344115e-05
-1.3952821710651e-05
-2.52153874068615e-05
-1.21430615896659e-05
-2.40238242201193e-05
-1.64912517595146e-05
-1.57547822227942e-05
-3.54763377499254e-05
-4.8561155979237e-06
-2.64603320430394e-05
-1.88671497315771e-05
-2.65123169100849e-05
-2.85379351298432e-05
-2.03047292816851e-05
-3.61847807339651e-05
-1.770795231688e-05
-2.50506567735727e-05
-3.58818465394106e-05
-2.4508492331237e-05
-1.88602136142576e-05
1.33682233214956e-07
-1.41076407194028e-05
-2.28824195895646e-05
-2.20406547931216e-05
-2.52928914111306e-05
-3.68556152799964e-05
-3.67444398467985e-05
-1.38442501584352e-05
-1.47389316187173e-05
-2.75256576757387e-05
-3.36883400063361e-05
-2.14659971072713e-05
-1.12386718559602e-05
-1.67527454421509e-05
-1.84721495936355e-05
-3.15297858711999e-05
-6.80363841759786e-06
-1.72451598933023e-05
-2.26027986393941e-05
-2.91820961925759e-05
-2.95474173155657e-05
-3.18228645034885e-05
-2.8754022259273e-05
-1.95802655880373e-05
-1.59364937068791e-05
-1.78421346496891e-05
-1.18826947167115e-05
-2.20266534372662e-05
-2.07573013195312e-05
-2.35422423612836e-05
-1.44576734274535e-05
-3.29045672239277e-05
-1.82234060996742e-05
-4.19720363236551e-05
-3.30317340364244e-05
-1.60544023290489e-05
-1.39599793037264e-05
-2.97539666443106e-05
-2.80056860315809e-05
-3.78536206884187e-05
-5.80748300119317e-05
-2.07225975781348e-05
-7.43584830571807e-06
-1.17932755905334e-05
-2.0222400796537e-05
-1.54241197663832e-05
-1.16252306432136e-06
-2.51749674174991e-05
-2.6761983505835e-05
-6.27314870416124e-06
-2.68591459887085e-05
-9.80582956212494e-06
-3.08883525465526e-05
-2.81203766238392e-05
-2.59053244007306e-05
-1.19315721985429e-05
-2.86715690091763e-05
-2.52702265984326e-05
-2.41147922252439e-05
-1.15531657560366e-05
-2.47025221556454e-05
-2.57548470076312e-05
-2.16404716327096e-05
-1.16253767411569e-05
-1.44989709049122e-05
-2.25934616865132e-05
-1.41012957924251e-05
-1.20433314534667e-05
-2.05371356089867e-05
-3.08946144769783e-05
5.52770313887612e-06
8.01497448874686e-07
-1.73531389227927e-05
-1.89406641145073e-05
-1.95288521113639e-06
-4.3277523509431e-05
-4.21144301799043e-05
-1.5220458946425e-05
-2.20082269496795e-05
-2.13659641310568e-05
-1.69325019813165e-05
-1.01970162493403e-05
-6.95746642212765e-06
-2.2909025721618e-05
-2.64043121134196e-05
-2.63853217045292e-05
1.35505302084264e-07
-1.22944665033148e-05
-1.90552971059493e-05
-5.21271128606009e-06
-1.00830601167586e-05
-2.20287895328273e-05
-1.11603044998513e-05
-1.71571119057026e-05
7.63834923298172e-06
-3.40067666818081e-05
-1.2087370200068e-05
-3.51646863730577e-05
-3.73316139987828e-05
-1.3251019108565e-05
-1.08861040819882e-05
-2.93972381362222e-05
-1.81207870083426e-05
-9.69617203745816e-06
-1.68306089046007e-05
-1.63802922505685e-05
-1.56092875192154e-05
-1.6805525405053e-05
-1.89315506683975e-05
-1.50493691010127e-05
-9.2345430535639e-06
-1.84037536290185e-05
-2.67203521930095e-05
-4.50026326989153e-05
-2.54579594490247e-05
-3.05768870716953e-05
-1.93846128259077e-05
-3.94025230637395e-05
-1.08159087894426e-06
-1.69272730351092e-05
-2.1188402668099e-05
-1.71031600423583e-05
-3.45236537770331e-05
-3.52051172707072e-06
-2.79777768711318e-05
-4.13943652509368e-07
-1.74348830471417e-05
-8.38018342024071e-06
9.00913707849251e-08
-1.82497341343418e-05
-1.0861460350391e-05
-1.9791226765691e-05
2.57839465504036e-06
-1.84838862494849e-05
-1.66890413578604e-05
-9.83282388461294e-06
-2.54555666556137e-05
-8.57089028836387e-06
-2.49893202079669e-05
-2.63373411115353e-05
-1.42269608697077e-05
-2.63703178900411e-05
-9.09135700299912e-06
-2.28453711601479e-05
-1.84934114084175e-05
-3.40447432511788e-05
-3.40450103006868e-05
-2.1582521786851e-05
-1.13268479119554e-05
-2.37651533226966e-05
-3.27239423488753e-05
-2.74536260137007e-06
-1.61382296079216e-05
-3.27328439251761e-05
-2.21877275821347e-05
-3.95776759093257e-05
-2.45885233052524e-05
-3.17401879273203e-05
-1.45889174973879e-05
-1.80934273862231e-05
1.69080733229141e-06
-2.66548332640469e-05
-3.94015054046715e-05
-5.5457059855587e-06
-2.95046546721264e-05
-4.55349523168757e-05
6.29581377140669e-06
-2.73799042184787e-07
-2.54096174859323e-05
-2.45337691345621e-05
-2.37707707636114e-05
-2.05119639527946e-05
-1.86502185857963e-05
-3.6895835425154e-06
-2.02680859160818e-05
-1.95539534591935e-05
-4.39434527719585e-06
-1.8976300012721e-05
-3.21812625536068e-05
-3.27196881094749e-05
-4.94360595982006e-05
-2.1982567908022e-05
-8.1706052496875e-06
-3.60204274876346e-05
-2.72804316512145e-05
-1.01241332473445e-05
-2.47009170155375e-05
-3.57842074513943e-06
-1.36676452200908e-05
-3.31879602736794e-05
-1.62714182384112e-05
-5.0464456113847e-06
-3.799143576847e-05
-2.91970897618841e-05
-1.30699084702e-07
-3.96303170225348e-05
-2.08869299541124e-05
-2.37202991545973e-05
-1.02778690305862e-05
-1.21833487437796e-05
1.55378022515793e-06
-5.94950430869109e-06
-2.82522292244213e-05
-4.69475788818518e-05
-6.39938144090249e-06
-1.42941181131573e-05
-2.94783661070573e-05
-1.80157015279876e-05
-1.2002768821052e-05
-3.48802123735922e-05
-1.96422178533011e-05
-2.12264817219451e-05
1.08432713361462e-05
-2.57112538923391e-05
-1.69091759379209e-05
1.27464736451154e-06
-4.27190516334998e-05
-2.30511397976419e-05
-1.82670387207916e-05
-2.97277308892093e-05
-1.95794017883733e-05
-3.16161676781222e-05
-4.88005532100519e-05
-1.97046906247417e-05
-3.69049404134319e-05
-1.76612912495027e-05
-1.71774815137594e-05
-2.40636316523226e-05
-2.14075519044515e-05
-1.95905518561056e-05
-1.93465797206069e-05
-3.37863277127436e-05
-1.22642695037695e-05
-1.89604424024408e-05
-1.75048095574303e-05
-2.67653791656181e-05
-4.56193580314934e-06
-1.67565394966178e-05
-3.19080596893989e-05
-1.18835354483323e-05
-8.17311985793682e-06
-3.09754530882974e-05
-3.29271942385151e-05
-3.39069303506513e-05
-2.2997324290428e-05
-8.84399835010472e-06
-3.72656449943218e-05
-2.84389675406949e-05
-2.58087190579465e-05
-4.94020235221299e-06
-3.03047266952028e-05
-2.76447322456825e-05
-2.58930917030723e-05
-2.18978534502266e-05
-1.58456841833091e-05
-1.63425301369543e-05
-2.4745045936649e-05
-5.12715699036383e-05
2.71074169815563e-06
-2.71891067647687e-05
-1.1402403166997e-05
-1.1992169380308e-05
-2.17639987740956e-05
-1.7539159189702e-05
-2.62068040396742e-05
-2.66969540946944e-05
-3.85659720779409e-05
-2.53435010096247e-05
-3.88817880690201e-05
-2.4503383521763e-05
-2.42067981177594e-05
-1.67736367838167e-05
8.68147484481519e-07
-2.23916601557319e-05
-1.8244750444525e-05
-1.70330328389613e-05
-1.83696655826275e-05
-3.20652535572202e-06
-1.52056594516961e-05
-1.80925379827252e-05
-1.97294232216451e-05
-3.12126648646333e-05
-5.91304189703483e-06
-1.3728169547448e-05
-5.06493705475003e-05
-2.50285254626812e-05
-5.81661648050263e-07
-2.01280073655785e-05
-2.76839947942154e-05
2.57526494041347e-06
-3.70064688713678e-05
-2.11718034256837e-05
-8.99519141603999e-06
-1.89544319013536e-05
-1.30930018301806e-05
-2.4975441604613e-05
-6.24827652164448e-06
-3.00003183687173e-05
-2.00103043580222e-05
-1.63875763354898e-05
-1.02562894451399e-05
-1.81381814604936e-05
-1.86105261446227e-05
-2.78766254763675e-05
-1.9946895946702e-05
-3.67354617187246e-05
-1.61882327378693e-05
-1.35347748704834e-05
-1.49563278995498e-05
-2.90084889438186e-05
-2.90870953589068e-05
-2.78195145976105e-05
-2.65683418824974e-05
3.96264307338454e-07
-3.02607997890492e-05
-1.82877203987547e-05
-2.80278395493931e-07
-2.42890050763585e-05
-2.53538861515783e-05
-3.14335318671662e-05
-3.46526524320605e-05
-1.51283950267652e-05
-2.49884271209106e-05
-1.69032971417448e-05
-9.1900741054214e-06
-2.58971158374023e-05
-1.35885085450107e-05
-1.08279283735069e-05
-1.56693997008147e-06
-1.69199988566631e-05
-2.38712689601204e-05
-2.98040517582737e-05
-3.36321339011908e-05
-4.14246191112798e-05
-8.44965968855457e-06
-2.89863785688457e-05
-5.63823169144469e-06
-1.45974418900835e-05
-3.10713574918729e-05
-2.32179684107118e-05
-4.06587754283306e-05
-2.90853197915573e-05
-1.05145785426228e-05
8.75983833642347e-06
-3.16737195567388e-05
-3.17202003306039e-05
-1.29004832261141e-05
-1.33060722962465e-05
-5.11253191676794e-05
-2.89244363485468e-05
-2.70392547347435e-05
-2.26377849354022e-05
-2.39743836907376e-06
-4.17226027040468e-05
-1.31434645763e-05
-1.9311898278039e-05
-9.46327021417186e-06
-3.96783704081373e-05
3.91560646307562e-06
-6.37263913540815e-06
-1.13495653781971e-05
-3.52083134056966e-05
-1.56971621071949e-05
-2.01239833701633e-05
-2.8496684258766e-05
-8.84108638363971e-06
-2.66999965924761e-05
-2.28962528574399e-05
-1.99238987836935e-05
-1.55780525063718e-05
-2.53375689944102e-05
-2.87238152830656e-05
-1.17924904058234e-05
-2.06113126621559e-05
-1.41676601668257e-05
-2.92761820809271e-05
-1.89707884136804e-05
-2.82624165280667e-05
-1.2947464427626e-05
-2.79643413824873e-05
-2.88724984972301e-05
-3.83194331570891e-05
-2.78169564052571e-05
-6.10356213284923e-06
-3.26181991574007e-05
-1.6069784877384e-05
-1.6433356394711e-05
-3.27054955458676e-05
-3.12876016396635e-05
-3.15608174932014e-05
-1.74841398533378e-05
-4.9468935587955e-05
-1.40084320130494e-05
-1.02596300898326e-05
-2.87454528001492e-05
1.00204549740357e-05
-1.43959516991111e-05
-1.80100108355074e-05
-1.84328817284758e-05
-1.37803308028482e-05
-1.41458950902387e-05
-1.11382287765545e-05
-1.07943855629965e-05
-1.43105677855e-05
-3.35252601981645e-05
-6.24201425602558e-06
-1.01442490825353e-05
-2.6273118764649e-05
-2.56112155071371e-05
-3.5651637656372e-06
-3.33792958671574e-05
-6.20250361164441e-06
-3.49468821461818e-05
-8.41024495932016e-06
-7.54683779608912e-06
-4.18838165895834e-05
8.27370730494905e-06
-2.111506724907e-05
-3.13756906964955e-05
-3.64526223830485e-05
-2.11614711375987e-05
-1.04278553917437e-05
-1.6032629017156e-05
-2.68240547407184e-05
-2.82870375388373e-05
-3.68048571260627e-05
-4.11525093597663e-05
-2.52961328523569e-05
-1.72818460391244e-05
-1.68501043646287e-05
-2.93583310760383e-06
-3.19477098882041e-05
-1.80286283748737e-05
-2.02235874567836e-05
-3.08512576689007e-05
-2.57352219301056e-05
-3.01198541643805e-05
-1.53240476598419e-05
-3.25965029488158e-05
-3.90530824541714e-05
-1.93090570277623e-05
-2.55927428936804e-05
-3.09210274373034e-06
-4.33050177214987e-05
-1.78175230854733e-05
-8.83980442097414e-06
-1.71875040846409e-05
-3.92586026806001e-05
-1.02410893225098e-05
-1.69332637313635e-05
-4.32410946672169e-05
-6.68275369037823e-06
-2.54151494228029e-05
-8.0706064027502e-06
-1.43333415033322e-06
-1.87112033107885e-05
-2.42481539926302e-06
-3.1861848265362e-06
-2.26660961685233e-05
-2.15148475852839e-05
-9.58784933710274e-06
1.96955824072497e-06
-1.51312263187005e-05
-1.58810313044481e-05
-2.69649494849036e-05
-5.4226997671516e-06
-9.11640943734046e-07
-1.27430830397784e-05
-2.15998288052219e-05
-3.85499911874965e-06
-3.0252923389417e-05
-2.14644704206746e-05
-3.75644756293557e-05
1.85310120746797e-06
-9.06105562570578e-06
-1.66184891773062e-05
-2.18086680209151e-05
-2.64069437270728e-05
-2.17334666422742e-05
-6.88652180761021e-06
-1.58672485304131e-05
-9.49097507484588e-06
-2.41727134172081e-05
-1.1747823137504e-05
-1.74036555078033e-05
-1.70340014824335e-05
-1.28530996074395e-05
-3.90366199916232e-05
-2.22371894898727e-05
-2.55922524221103e-05
-5.66840804173524e-06
-3.83143563398824e-05
-1.78065797703016e-05
-9.49287547698723e-06
-5.61050218453257e-06
-7.6044587431603e-06
-3.6732637570905e-06
-2.56925720762962e-05
1.37771784513492e-06
-6.04461577670001e-06
-3.81098238132685e-06
-3.852326000214e-05
-4.50031712672755e-06
-2.21010003069991e-05
-4.4640127046723e-05
-3.90125481556693e-05
-2.6130167489107e-05
-5.56227910470408e-06
-1.66607056181653e-05
6.93253487918574e-06
-2.72340082197907e-05
-4.60282141235285e-05
-1.56229322569281e-05
-2.76106728734196e-05
9.09119606029512e-07
-8.76554470610887e-08
-3.3009424504149e-05
-9.24070075412966e-06
-2.8457550082478e-05
-1.51931206041271e-05
-5.64617992857749e-06
-2.60716910240256e-05
-2.33585264878228e-06
-3.22059118601848e-05
-1.6164367092468e-05
-1.99816253872593e-05
-1.22620367309887e-05
-1.80471243436897e-05
-2.13411312299359e-05
-3.21725428399458e-05
-5.04824941129673e-06
-2.05464714376867e-05
-1.80662584952624e-05
-3.04581564599816e-05
-2.58557595535022e-05
-1.51722798075615e-05
-1.16552972868388e-05
-7.31223390329285e-06
-3.17360599577765e-05
-1.625249546977e-05
-2.10137454941225e-06
-2.71518728300267e-05
-5.56922048769501e-05
-2.88911018402652e-05
-3.20877066548398e-05
-4.35886632765727e-05
-2.95224955402418e-05
-1.91110561328309e-05
-3.50930535802769e-05
6.3180725930933e-07
-5.90606930400307e-06
-9.44332982969211e-07
-1.47208021792311e-05
-2.22697176916659e-05
-3.47088610502709e-05
-2.34534497627555e-05
-3.47752433753014e-05
-2.72764957610638e-05
-2.43802922513412e-05
-6.49490686656186e-06
-4.09980553905545e-05
-2.42847610100764e-05
-4.06877957898361e-06
-2.93855145351503e-05
-3.00893283172523e-05
-6.45902702455778e-06
-3.03599581496199e-05
-1.96885140963217e-05
1.38916257923906e-05
-1.74272095138515e-05
-3.35184785579711e-05
-1.70171403239296e-05
-4.25281143746724e-06
-2.22674396291079e-05
-1.25677463129342e-05
-3.43367229283553e-06
-1.47858805804525e-05
-2.11473969648354e-05
-3.73015482780997e-05
-2.18898228659039e-05
-3.55946838065479e-05
-2.45565684127229e-05
-1.06423401977663e-05
-3.14053960092313e-05
-4.0965141944498e-05
-1.90719857500035e-05
-2.11630948614539e-05
-1.12900462291975e-05
9.0174577512496e-06
-9.83301200788799e-06
-1.97064440025237e-05
-1.90850488642797e-05
-3.26423638525311e-05
-1.53696369030043e-05
-2.48514875455263e-05
-2.30945252298757e-05
-2.24555695088734e-05
-1.14540338086803e-05
-1.6459143787372e-05
-2.67156223324427e-05
-1.10891436585547e-05
-9.36124988782086e-06
-3.46151272414604e-05
-5.30134676666059e-06
-3.14717801652658e-05
-1.11694161074579e-05
-2.40287868836937e-05
-6.37413492369866e-06
-2.22261369533504e-05
-3.5192943394405e-05
-1.70729885373209e-05
-1.2292129128139e-05
-1.8273398898931e-05
-1.70460899250058e-05
-1.4556606784387e-05
-9.6301165403664e-06
-2.44082883320219e-05
-2.81213415871858e-05
-1.85562390053668e-05
-2.2038512286716e-05
-2.53910931753924e-05
-1.30215390354707e-05
-1.33760844562857e-05
-1.87690257824981e-05
-4.19730150505388e-05
-1.03248847478014e-05
-2.04579658016846e-05
-1.47416487200668e-05
-3.03231575173335e-05
-7.71930201832831e-06
1.08476587663628e-05
-1.87580382649454e-05
-2.31446471848596e-05
-3.61944834585337e-05
-9.73109249199826e-06
-1.44063299156776e-05
-2.4954224610415e-06
-1.15802989107814e-05
-2.04997764322484e-05
-2.79871219101664e-05
-1.00517944930279e-05
-7.5114277059317e-06
-2.5665194421418e-05
-4.32831521567786e-05
-2.27764922511643e-05
-1.73807842236537e-05
-2.48205383945131e-05
1.2872322591691e-06
-1.19366485812366e-05
-2.45839097253021e-05
9.68693390269377e-06
-3.69489952643479e-05
-1.8975619630655e-05
-6.7069282874471e-06
-1.66807249487314e-05
-7.18449620911201e-07
-2.46477899849527e-05
-1.00302123945188e-05
-2.89602610738197e-05
-3.41939535581759e-05
-1.43978386051515e-05
-1.48527310310193e-05
-2.17818831138285e-05
-1.45597025139399e-05
-2.45183867460293e-05
-6.23930882342642e-07
-5.63662476355533e-05
-1.44200985959736e-05
-3.91121631405365e-05
-1.7322240789648e-05
-8.07625374502785e-06
-1.99951546425666e-05
-1.45708713959434e-05
-2.92244198369857e-05
-2.15155016003328e-05
-2.75726598457113e-05
-3.01483474839174e-05
-1.92026774751256e-05
-3.48708091013132e-05
-1.68915092193065e-05
-1.18612616633726e-05
-1.1010904850617e-05
-1.82876872934467e-05
-8.70681634170742e-06
-2.04541187370907e-05
-2.30159757093412e-05
-2.84985412365812e-05
-3.11501430788146e-05
-1.99660923105637e-05
-2.54381199492986e-05
-2.26742375810207e-05
-3.33173052599946e-05
-1.62947918454747e-05
-1.95153702310145e-05
-6.16550323887103e-07
-2.26718648090694e-05
-3.51828532714055e-05
-3.20736864241566e-05
-1.49484170188069e-05
-5.43175277479185e-06
2.44167367248386e-06
6.4441759058993e-06
-5.0135023645193e-06
-1.99547535493296e-05
-1.00825297299998e-05
-2.82066897061378e-05
-3.45099320619286e-06
-3.21773791952075e-05
-3.19566611657299e-05
-1.7787425723682e-05
-4.68131360566614e-05
-1.33831805491364e-05
-1.19242371399642e-05
-9.07567259346081e-06
-3.28443636331878e-05
-2.93721463453168e-05
-3.83008407387766e-05
-3.77933277528952e-05
-2.78529014815572e-05
-2.07339036167709e-05
-3.03136278229885e-05
-3.44413231648047e-05
-2.86950610518455e-05
-1.03698602823044e-05
-1.48086136171598e-05
-2.96026221469942e-05
-3.22578406058859e-05
-2.05149631350613e-05
-9.56030721336733e-06
-2.35754268828129e-05
-2.05809283414531e-05
-1.34282949504649e-05
-1.92941549808177e-05
-2.69017241832568e-05
-2.46870141176477e-05
-1.17444416194324e-06
-4.83095789202038e-05
-3.31795154215563e-05
-9.31285794877708e-06
-2.18916505422073e-05
-2.07006046991332e-05
-1.07059789645228e-05
-2.523136966931e-05
-4.56795490548231e-06
-2.99651871941135e-05
-1.23123145723698e-05
-1.58575384181281e-05
-3.43380049999298e-05
-1.97506072871909e-05
-1.78436534902284e-05
-4.92583592136803e-06
-2.53894787195372e-05
-1.73839829598154e-05
-2.71351855203698e-05
-2.35380113584332e-05
2.11676269472891e-06
-1.24211009850371e-05
-2.66580209626563e-05
-1.82691430192012e-05
-3.13459112400096e-05
-2.00194547277402e-05
1.88944813717466e-06
8.30331067861143e-06
-1.89012796493163e-05
-2.89085967002227e-05
-2.53313818204579e-05
-2.56403486891352e-05
-1.71211788819618e-05
-2.04592974880824e-05
-1.36165910828528e-05
-3.20576258821983e-05
-1.70245482365774e-06
-1.04955257814709e-05
-1.84552425244339e-05
-3.13658152357487e-05
-2.1207639086723e-05
-1.55866446673083e-05
-4.05901797448582e-05
-9.79013709989771e-06
-2.60228238308966e-05
-8.72180593801669e-06
-2.24157581564184e-05
-1.32415864219418e-05
-1.94657091580615e-05
-1.05390572856845e-06
-2.07116791792001e-05
-2.50488156402699e-05
-4.95047325048875e-05
-2.40613380410159e-05
-2.78510958155195e-05
-1.98023473548044e-05
-1.39942714177981e-05
-1.01510377140089e-05
-1.40450662603518e-05
1.98853118282725e-06
-1.3117272606372e-05
-4.65330818060994e-05
-4.54631648760051e-05
-1.9445201929599e-05
-2.00315927555109e-05
-2.63473964095006e-05
-1.5448637793979e-05
-5.20319301421129e-06
-3.17331234320385e-05
1.39549541012407e-05
-2.80483822708256e-05
-2.10400849214048e-05
-9.07897951864772e-06
-2.15086851753204e-05
-3.1420624555356e-05
-1.31941270168658e-05
-1.32129184510751e-05
-1.14942181387292e-05
-4.46827252887422e-06
-1.61548248225744e-05
-1.38392479953551e-05
7.13337393808465e-06
-2.76206266564852e-05
-3.0059824954958e-05
-3.86956949881422e-05
3.83032215735637e-06
-1.09850975924491e-05
-1.32214527366425e-05
-1.33446641292556e-05
-2.13221736100842e-05
-2.67926450880312e-05
-1.56459241168769e-05
-8.72223982922488e-06
-4.71402356139797e-05
-2.67209259445959e-05
-1.4372186230586e-05
-1.08708241702338e-05
-2.40469744152909e-05
-2.94590157403973e-05
-1.46474540120644e-05
-1.21182942618639e-05
-2.44014210847366e-05
-1.38000815553865e-06
-9.37070642072792e-06
-2.07010877281934e-05
-1.14782410600567e-05
-1.66929202859844e-05
-2.21010725973835e-05
-3.30232792706789e-05
-2.71326639431583e-05
-3.46808031115782e-05
-1.39478897793153e-05
-2.20585521966318e-05
-4.45239829407516e-05
-1.22044746749852e-05
5.01509251048157e-06
-1.87891018230549e-05
-2.59469183335906e-05
-1.02239832790005e-05
-1.56374182173721e-05
-2.29540738729841e-05
-1.10441909816716e-05
-1.37542274167337e-05
-2.75646275025495e-05
-8.22000566557427e-06
-2.75485982481994e-05
-3.05865186073033e-05
-1.66117676390368e-05
-2.15991911502774e-05
-1.66564561258095e-05
2.39769142311848e-06
-2.52082670547504e-05
-3.78232578479533e-05
2.2282576350513e-06
-2.60724533044353e-05
-1.75465705316764e-05
-2.51868431334792e-05
-1.50223144273248e-05
3.45110637187e-06
-1.49403595505227e-05
-2.09689404925312e-05
-2.31464454967938e-05
-3.23539910032861e-05
-2.451093571598e-05
-2.17493324912681e-05
1.01615976655998e-06
-1.22876611855331e-05
-2.3460462623308e-05
-3.02561296091219e-05
-1.45509455478789e-05
-1.9052374785282e-05
-3.28998556438e-06
-2.90600934586856e-05
-1.27866825536655e-05
-3.71786473287916e-05
-3.52592554884557e-05
5.58558262107783e-06
-2.34904095958378e-05
-4.38558920444488e-05
-1.98315008499946e-05
-1.8140423845195e-05
-3.88144162437467e-05
-8.62631525086895e-06
-1.02852624670006e-05
-1.83887619423275e-05
-2.05613799562102e-05
-3.22008130726982e-06
-9.45585087769256e-06
-3.15707255976587e-05
-4.23879473519899e-05
-4.47744997689795e-05
-1.25928451654572e-05
-2.64386608568498e-06
-1.80138525935492e-05
-1.69823245785852e-05
-2.53024874765422e-05
-4.95288930174584e-05
-5.41480575030054e-05
-5.04525777417402e-06
-2.90050677688653e-05
-3.19863404885925e-05
-1.70959776509845e-05
-1.91718842019455e-05
-2.16433194934838e-05
-3.77024097457476e-06
-7.47695045540079e-06
-1.42107007336143e-05
-2.78622479129783e-05
-2.63985021638043e-05
-1.76562263276078e-05
-3.09607954340082e-05
-2.09005079821173e-05
-9.69084577933525e-06
1.02954772891861e-05
-2.52991256856339e-05
-2.16986374657628e-05
-2.67049637189832e-05
9.11591267258048e-06
-2.77597649635457e-05
-1.99788793062083e-05
-1.99812509234067e-05
-1.65955511301452e-05
-3.90680633102805e-05
-2.37635995172856e-05
-8.04345528756602e-06
-1.98287886301243e-05
-3.39710948636384e-05
-2.09866028718295e-05
-1.5335623416705e-05
-1.51377591683712e-05
-1.59925117977818e-05
-2.42077091360746e-05
-1.04162137703043e-05
-1.92144991830174e-05
-1.69829296985312e-06
-2.24356520314701e-05
-2.184894456328e-05
-3.19632541879228e-05
-3.62826356291943e-05
-4.17067444420783e-05
-1.9837232247535e-05
-2.01890693665934e-05
-1.98116142686361e-05
-1.32638595283382e-05
-2.15466990283146e-05
-2.5820116569015e-05
-3.17517651456117e-05
-2.06062305810856e-05
-1.64228307091736e-05
-1.70753741327501e-06
-3.39704307035205e-05
-8.37006896568283e-06
-3.18009219228755e-05
-7.15934965462594e-06
-1.95480761874805e-05
-4.64460934566763e-05
-3.30136484827702e-05
-2.92809211695621e-05
-1.25820664084378e-05
-2.43300985244833e-05
-2.33753814631203e-05
-5.48979861844778e-06
-2.90173768867829e-05
-4.49424242834214e-06
7.7406990720375e-06
-8.73507874232529e-06
-1.94322525378505e-05
-3.19249388377183e-05
-3.59227936403151e-05
-3.04720259148193e-05
-3.23446261728373e-05
-1.64395536786441e-05
-3.20085163888005e-05
-2.07374943721448e-05
-3.75543718127476e-05
-8.37769115392432e-06
-3.00410296484257e-05
-7.42570247976991e-06
-3.55354591490032e-05
-1.63579118182103e-05
-1.27355035667958e-05
-1.95135241643386e-05
-9.60722793250378e-06
-1.02700312683734e-05
7.70015100437349e-06
-1.26047104760827e-05
-2.10217927082845e-05
5.53118583614585e-06
-1.60401550657534e-05
-2.94502351520623e-05
-2.97375046058014e-05
1.28999683152385e-05
-3.70703405292142e-05
-1.23628146726355e-05
-2.01165089567603e-05
-3.92494331955904e-05
-1.81366704234589e-05
1.09192610279717e-06
-2.76128195989708e-05
-6.07547737324398e-06
-2.22596912279432e-05
-1.10710626945888e-05
-2.16221159153615e-05
-1.92399878382303e-05
-7.79087487462802e-06
-4.3353989289608e-05
-1.67862323901177e-05
-1.33178225043706e-05
-2.30915770310408e-05
-1.10792392678814e-05
-2.11891360438876e-05
-1.92602774474778e-05
-1.90393279348923e-05
-2.44578711740108e-05
-1.29374049668967e-05
-8.68144287292357e-06
-9.1177938138162e-06
-2.2582513218801e-05
-1.74439562318118e-05
-4.12780282975869e-05
-7.45531620201545e-06
-2.32784258153284e-05
-1.29357459663065e-05
-3.73199158882172e-05
-3.02286570691831e-05
-4.4005189085712e-05
-3.60170267528169e-05
-2.56377260450753e-05
-3.82239294120313e-05
-9.35810059232582e-06
-3.10769918480914e-05
-8.34866725506021e-06
-1.70603419674353e-05
-1.09210420007022e-05
-2.25409590361957e-05
-7.88456090901591e-07
-1.85958542371371e-05
-2.27871841392552e-05
-3.31802930173299e-05
-1.3095340760184e-05
-3.6396121174305e-05
-1.74656666277036e-05
-9.36436378416733e-06
-4.65257568346972e-05
-4.42993359585046e-06
-1.62695380956395e-05
-3.91945858388338e-05
-3.28764833257339e-06
-2.32649950484244e-05
-2.99571836311084e-05
-2.79776183484158e-05
-3.03196729536614e-05
-4.06929427415218e-05
-1.28399893976305e-05
-1.82336948818581e-05
-2.99246762225291e-05
-3.08995632294273e-05
6.18981590752446e-07
-3.31416202973001e-05
-1.3630194155897e-05
-4.32066087877413e-05
-2.61676168531187e-05
-3.14148434618581e-05
-2.75643617176224e-05
-3.77874849397508e-05
-1.99521242805489e-05
-1.34730577720109e-05
-3.14678958736041e-05
-3.78003295545921e-05
-1.62207324795036e-05
-4.30331221104194e-06
-3.04219915460768e-05
-1.13625562719766e-05
-5.087166338136e-05
-3.65832096051998e-05
-1.42517940024902e-05
-5.53711918326928e-05
-3.89494385772235e-05
-3.37920241222447e-05
-3.61601489351284e-05
-4.94093968324017e-05
-1.53664409295665e-05
-2.19721687651864e-05
-9.16837195767653e-06
-2.27482587062769e-05
-2.40173211067773e-05
-3.39403784419235e-05
-9.08166323407908e-06
-1.9602587833185e-05
-3.00269080402319e-05
-2.41889341272434e-06
-2.8436954845222e-05
-5.68112649775443e-06
-3.48912932832418e-05
-5.71199129165379e-06
-9.53942048316426e-06
-3.25162411429527e-05
-2.10882298911714e-05
-3.06681105531073e-05
-2.42780530678247e-05
1.14120280787889e-06
-3.64885460940462e-05
-1.89036947669032e-06
-2.67107507010212e-05
-3.82644333670572e-05
-3.24024821974215e-05
-1.31524078915259e-05
-3.40695064304422e-05
-2.83131263600788e-05
-4.24247544206351e-05
-5.59101054705449e-05
-4.49698371462231e-06
-1.52853295774777e-05
-3.03446754296965e-05
-2.54255192742923e-05
-4.08126176686348e-06
-3.76490693327433e-05
-3.2807254393855e-05
-7.45861324843689e-06
-2.12967138044552e-05
-5.88862618675812e-07
-7.08685001364317e-06
-1.25634429162032e-05
-2.71469550989767e-06
-9.35235753869148e-06
-1.31884640824823e-05
-1.8550224956635e-05
-1.39295629698715e-05
3.62163740280506e-06
-1.39836148847439e-05
-2.00232830316922e-05
-3.48406136013851e-05
-3.00402857671726e-05
-1.87766641631463e-05
-2.51152686467491e-05
-3.32748090351652e-05
-3.50938699826125e-05
2.55795731846708e-06
-3.52939296266092e-05
-4.32629185731526e-05
-2.89512378864477e-05
-1.49217695483659e-05
-1.22852606741336e-05
-1.04439306615448e-05
-1.57371258127812e-05
-7.44671291606706e-06
1.29599777416615e-06
-2.12090502893801e-06
-2.58226975926202e-05
-1.78306149982263e-05
-2.10197885424192e-05
-3.08528913039134e-05
-1.68955114545792e-05
-6.21609164183404e-06
-4.271370832809e-05
-3.73712713394527e-05
-1.32457811283697e-05
-1.61177075939112e-05
-1.50105241605329e-05
-2.1078212218608e-05
-1.04568795312665e-05
-2.62350414307582e-05
-1.83194880553412e-05
-2.98994359983522e-05
-2.70829527165756e-05
-2.79739133537759e-05
-2.55095271225146e-05
-3.14930577515972e-05
-3.51245100555275e-05
-3.76315181107299e-05
-2.38927513328341e-05
-2.17455663258916e-05
-1.29429536847054e-05
-2.59247348650055e-05
-1.66906165092569e-05
-1.98455448525809e-05
-3.77183929400702e-05
-7.93063346115243e-06
-1.81673311845145e-05
-1.34660505883778e-05
-2.62875990919741e-05
-9.14206478292234e-06
-2.52102477150665e-05
-2.3703309016971e-05
-1.36968810794626e-05
-1.36682984069565e-05
-2.26632943171967e-05
-2.55300502689239e-05
-1.50715338914853e-05
-1.36568298096735e-05
-2.12170733157544e-05
-1.84999268614024e-05
-3.9210973704439e-05
-2.54673958587479e-05
-5.48350776493246e-06
-2.58538481583162e-05
-3.04030220586544e-05
-1.04257335591502e-05
-2.50363483095093e-05
-1.52495698788872e-05
-4.23533540215862e-06
-2.27666252174582e-05
-2.80047282388209e-05
-2.01318943338198e-05
-4.50041669524587e-06
-2.10269634204159e-05
-5.41938165851117e-05
-1.73777272367177e-05
-2.4693570386633e-05
-2.59367868202525e-05
-2.99685046019523e-05
-3.36037248242083e-05
-1.75104940067139e-05
-2.64545950113232e-05
-1.1063311897744e-05
-2.57335276471392e-05
-3.13960408643094e-05
-3.62972314671263e-05
-1.27172065062528e-05
-3.66018330205149e-05
-2.97817165391439e-05
-2.15442239838471e-05
-3.09061751738017e-06
-1.2163455480016e-05
6.10221054471842e-06
6.25787385497285e-06
-2.38084267346112e-05
-1.78554419498366e-05
-1.55017249679864e-05
-2.94378260861328e-05
-1.82522942402735e-05
-4.77434161439571e-06
-1.79121848222588e-05
-4.76447478984069e-05
-1.26356297916859e-05
9.88069065003534e-07
-8.28801083103887e-06
-3.93068334230865e-05
-2.51746261128714e-05
-2.24468940027426e-05
-1.19012717900026e-05
-2.26247663786893e-05
-1.33986170486892e-05
-2.87167824963887e-05
-7.94135886015447e-06
-1.38255957997086e-05
-2.47637055354894e-05
-1.93684444572589e-05
-1.82271765203873e-05
-2.62268872726714e-05
-2.95259353891525e-05
-2.34285544370485e-05
-4.51475321487896e-05
-2.47020393519654e-05
-3.06753692487284e-05
-2.68697199308662e-05
-3.09197639760088e-05
-3.44525249251873e-05
-3.45890480345059e-05
-3.51075218384458e-05
-6.45643030803938e-06
2.56808317268799e-06
-1.7819358456711e-05
-2.13419256144231e-05
-1.43504368730295e-05
-2.65291037652946e-06
-1.03224292048448e-05
-3.58471786406136e-05
-2.35914738118308e-05
-2.95506588507394e-05
-2.82502352333627e-05
-9.56936957914618e-06
-1.27011350102412e-05
-2.83892151843981e-05
-2.76634505385111e-05
-4.05165978629157e-05
4.7469144973849e-06
-3.58815663432515e-05
-6.36845291410148e-06
-2.45390841883006e-05
-2.09221498473015e-05
-1.65884586893764e-05
-3.26700072067797e-05
-2.32656819434593e-06
-3.56232341831125e-05
5.26294288623204e-06
-1.94025533374383e-05
-3.13696836239087e-05
-1.40312752194289e-05
-1.96706209295104e-05
-4.64674540033008e-05
-9.868201183633e-06
-3.90927549098761e-05
3.68933532499049e-07
-4.48513160035974e-06
1.49340931216562e-05
-1.32956131820889e-05
-1.16713649392324e-05
-1.88641979640433e-05
-2.45235989462309e-05
-3.10490099560692e-05
-2.73878169976063e-05
-2.79774743142736e-05
-3.82821803341523e-05
-1.45791171877227e-05
-7.09003188260176e-06
-3.944166959027e-06
-1.70544134814774e-05
-2.48773705134941e-05
-2.46658898790046e-05
-1.45755327485629e-05
-2.82979729689273e-05
-3.51761051705401e-05
-3.40713238446087e-05
-2.44513133429982e-05
-1.98526380940333e-05
-1.59144571652791e-06
-2.1265908656746e-05
-1.74114167368635e-05
-2.01465132447747e-05
-4.53348275482821e-05
-2.12511672504895e-05
-1.69072147204708e-05
-2.65303357750242e-05
-2.62381458063877e-05
-9.96502120730467e-06
-3.89287442189502e-05
-1.99023156409405e-05
-1.83582516268458e-05
-1.71293365690959e-05
-1.92174865065276e-05
-1.27803594895681e-05
-2.56948947183048e-05
-5.1427990539307e-05
-1.03554999302711e-05
-1.47595098424721e-05
-1.96805396266829e-05
-3.42067020368287e-05
-3.58724379731324e-05
-2.71667383688886e-05
-2.21838181058679e-05
-2.2309806022149e-05
-8.53368840291815e-06
7.31487060766526e-06
-1.88202134685918e-05
-2.78308634957612e-05
-2.90820771938103e-05
-2.6586037650433e-05
-2.58283793959054e-06
-8.41069819784502e-06
-2.10879873350321e-05
-1.30273170148469e-05
-2.29781173263321e-05
-1.61290375581285e-05
-3.01344578792941e-05
-7.349602254637e-06
-5.51938879423838e-06
-3.1712571125202e-05
-1.91032331762592e-05
-3.75507440891595e-05
-3.34758023892479e-05
-1.82938217152004e-05
-2.58987709904873e-05
-3.60889456027827e-05
-3.53959558506787e-05
-3.83102244917589e-05
-3.07358046804341e-05
-3.1282964196115e-05
-1.32230713904615e-05
-3.02213848256065e-05
-2.54062806935589e-05
-2.06067769638676e-05
-2.56204553557647e-05
-2.94467082178403e-05
-1.99744139921494e-05
-7.12351609441711e-06
-3.09572929696232e-05
2.23864739811392e-05
-2.38896227681031e-05
-3.66737719026858e-05
-3.71933629723334e-05
6.19442071681107e-06
-6.64267329052763e-06
-1.39996828117812e-05
-2.12392716289135e-05
-1.83507345245206e-05
-2.82083093397829e-05
-5.31053202695579e-06
-9.69530191195661e-06
-4.56738029347903e-05
-7.98177652588462e-06
-9.46094666111145e-06
-3.10194365823091e-05
-3.40663633418112e-05
-3.06340056499277e-05
-1.869699337358e-05
-3.7837754197104e-05
-2.9639388542846e-05
-3.07653721017792e-05
-2.75340130176173e-05
-2.03030896289043e-05
-2.2906521599797e-05
-1.63317685706179e-05
-2.27294808610052e-05
-1.66685263975357e-05
-9.24511579888013e-06
-1.0404391128121e-05
-2.58608695253086e-05
-2.20680834049362e-05
-3.31477949652261e-05
-1.77922545802768e-05
-2.69062528956042e-05
-2.84096361267982e-05
-2.83039151541696e-05
-3.8901955967351e-06
-2.30310402889032e-05
-6.61312506049946e-06
-1.41848770627367e-05
-1.44858745421921e-05
-1.74157687704419e-05
-2.55377999658256e-05
-3.53913851310476e-05
-9.81085699619799e-06
-2.74940671088701e-05
-1.46127326464778e-05
-2.65930685463558e-05
-3.67686268176515e-05
-2.82559755126337e-05
-1.94870140893845e-05
-1.549272396641e-05
-1.65454797851753e-05
-4.28867576599228e-06
1.41947178478029e-05
-1.68614495823249e-05
-3.41950762774628e-05
-5.4099990555394e-05
-2.52397353647101e-05
-7.48944959918564e-06
-2.56181883867922e-05
-1.46844372301338e-05
-2.79399240765691e-05
-2.40490023253709e-05
-7.48416877596321e-06
-3.39878769691109e-05
-2.13070214608904e-05
-6.05017179520304e-06
-7.72435462445141e-06
-1.45780276325935e-05
-1.62871416678759e-05
-8.11891608968679e-06
-1.91341834621122e-05
-8.62462520352355e-06
-2.3949367961955e-05
-1.95300304065918e-05
-2.81621804139907e-05
-8.98205229413795e-06
-3.3141275961204e-05
-5.86869577265727e-06
-1.2371703995873e-05
-1.98595035273974e-05
-8.74485335176351e-06
-2.1524920418231e-05
-4.45162943070008e-05
-1.40475093591937e-05
-2.56269879790975e-05
-5.01320542489495e-05
-7.78600533124606e-06
-2.97397869851751e-05
-3.49762603351165e-05
-1.01929887628861e-05
-2.1856119324497e-05
-4.85696784374462e-05
-1.83315734320814e-05
-3.41282223926317e-05
-2.23670259211844e-05
-2.07050848833311e-05
-3.86977432425447e-05
-3.23591199472329e-05
-2.4410035507395e-05
-3.07029917432801e-05
-3.29844223950628e-06
-1.8848854288221e-05
-1.29065882199759e-05
-2.57299712399848e-05
-1.81188180031356e-05
-3.32034144682662e-05
-2.23110371305558e-05
-6.3246465374621e-06
-3.26982821268044e-05
-2.12707871283468e-05
-7.11311225239612e-06
-9.02839232592828e-06
-2.71964976863999e-05
-2.54489036299431e-05
-2.91154099016902e-05
-4.64891052241969e-06
2.3062258565177e-06
-6.27012126880524e-06
-1.41607735570708e-05
-2.61724352656217e-05
-1.89510870409225e-05
-2.07745007428442e-05
-2.59575355553088e-05
-1.30092624576764e-05
-2.39454422677682e-05
-2.42339630171165e-05
-2.96713547643031e-05
-2.17699862548471e-05
-4.44046468986422e-05
-2.34890314180135e-05
-3.76157924105404e-05
-1.94039969272361e-05
-1.59674071374433e-05
-3.75842882620659e-05
-2.63292363031615e-05
1.22001359749277e-05
1.24164968707334e-05
-1.42864240390126e-05
-2.1576220776872e-05
-2.71113823467286e-05
-2.01387219564416e-05
-1.40461185258284e-05
-1.4646301983424e-05
-2.12398298422165e-05
-2.23091648864998e-05
-2.92324831102785e-05
-3.69495244223242e-06
-2.3922890839665e-05
-2.67386159961174e-05
-2.21034981842528e-05
-2.14786621671961e-05
3.51930492274206e-06
-3.56198538928973e-05
-2.64143650375439e-05
-3.1480249420093e-05
-7.102440130008e-06
-5.02624761034277e-06
-3.51753838764985e-05
-3.98918990498899e-05
-1.29327214871369e-05
-5.10279189129818e-06
-5.18809021229423e-06
-3.905260850075e-05
-3.04903803505962e-05
-3.7664459248801e-05
-2.27241492604172e-05
-2.56543366150095e-05
-2.16793787550808e-05
-5.6471078635691e-06
-2.54856135583095e-05
-3.14234818262369e-05
-2.65971256454228e-05
-2.31967318207134e-05
-1.54204540709662e-05
-3.11761797952254e-05
-1.7082856237824e-05
-2.81537488294696e-05
-1.3305605067913e-05
-2.0502990385991e-05
-2.13501581326237e-05
-1.66530346580395e-05
1.39491182527348e-06
2.10169531243032e-06
-9.61487799697283e-06
-1.85679582616038e-05
-3.7651734207287e-06
-4.03015431510218e-05
-2.83421554903477e-05
-3.61187057400475e-05
-1.94765883288858e-05
-6.15475621427633e-06
-2.47454299346141e-05
-9.42592230580292e-06
-2.85317854850339e-05
-4.12803696596319e-06
-3.53247448632052e-05
-2.57129594227162e-05
7.50352164627129e-07
9.78518564610079e-06
-2.54647339673029e-05
-2.4434496598929e-05
-9.88960030552084e-06
-2.49257472501148e-05
-4.04107008138004e-05
-1.51622647942987e-05
-1.86238612430595e-06
-1.87897360222664e-05
-2.45536856104594e-05
-2.53250735798602e-05
-2.84307508939614e-05
-2.4341054871182e-05
-1.3511370998019e-05
-4.04233534211639e-05
-1.09155202086565e-05
-2.22671128289813e-05
-1.62280809246796e-06
-1.96424734795534e-05
-1.44742714139818e-05
-4.35245090123442e-05
-1.54787153251863e-05
-1.05270288782767e-05
-2.23215985592005e-05
-4.85195032616032e-06
-3.97746536225951e-05
-1.85371861024117e-05
-2.03387948769518e-06
-1.91587883468135e-05
-1.98672572576753e-05
-4.30797978017874e-05
-2.11564409074861e-05
-2.1312196492358e-05
-3.62767385619754e-05
-1.72897455373345e-05
-8.96772847456192e-06
-1.88407307903857e-05
-4.65694019830796e-06
-2.11417753476385e-05
-3.22718690703674e-05
-1.57460191297789e-05
-3.75931804831227e-05
-1.15638669911575e-05
-1.85255128892282e-05
-3.94415842429129e-05
-3.22270670495541e-05
-1.51730798221797e-05
-1.45244414829283e-05
-1.22362089413212e-06
-2.48471619803673e-05
-1.34422448895584e-05
-1.02059832133774e-06
-1.66837355408441e-05
-3.66283680801173e-05
-3.41853407542105e-06
-7.51561496987655e-07
-3.28459867429265e-05
-2.4285318431818e-05
-2.25741059143848e-05
-1.12615724247631e-05
-4.97454999637001e-07
-2.69437091706081e-05
-3.99189818783684e-06
2.90742341614546e-06
4.18354992698918e-07
-3.15235192161564e-05
-2.75616334714537e-05
4.62599336900459e-06
-2.77885534288872e-05
-1.8191938193078e-05
-2.14211305342884e-05
-1.36167315351858e-05
-9.53125934689651e-06
-1.71355146665875e-05
-1.56573847374512e-05
4.23266523768316e-06
-2.04768984390853e-05
-2.02870142307517e-05
-2.58448611249773e-05
-2.12536974041156e-05
-2.15089243703113e-05
-1.19789257245909e-05
-1.82405315308073e-05
-3.34469860118803e-05
-3.12575191142687e-05
-3.3230218066272e-05
-2.00973978912723e-05
-2.93156801982434e-05
-1.20447313431605e-05
-2.26244635956611e-05
-3.78622021071389e-06
-2.4016814393958e-05
5.82890674447414e-06
-2.64887136268743e-05
-2.07264522938415e-05
-1.77391066886804e-05
-2.01872761747995e-05
-1.63368688793975e-06
-2.22284594949032e-05
-1.58240637845856e-05
-1.82777341075413e-05
-2.24129269975444e-05
-1.86258407540184e-05
-1.84679102372832e-05
-2.40466534532317e-05
-2.7392023726883e-05
-4.41721427467667e-05
-2.4108268923626e-05
-2.44309355474961e-05
-2.74167792499903e-05
-2.01014682229939e-05
-1.0077325487327e-05
-2.35041515415409e-05
-3.13101094448709e-05
-1.02809410920016e-05
-1.0278152125494e-05
-1.15333391812809e-05
-1.65532859684238e-06
-1.05939587933995e-05
-6.78677673683181e-05
-1.40896280965392e-05
-2.38436804862665e-06
-2.33841354412352e-05
-1.59364036854468e-05
-2.87553398697573e-05
-2.01964552463468e-05
-2.54168643281034e-05
-5.61262412214989e-06
-7.96831100941322e-06
-2.46280112534834e-05
-9.30233249823727e-06
-4.02990289893097e-05
-4.31163710243163e-06
-1.12415606876587e-05
-2.48080852789247e-05
-1.47469188998078e-05
-4.42111944107792e-06
-2.36036198832845e-05
-2.77496633485331e-05
-1.82024486017435e-05
-3.07301702523131e-05
-2.26750569377881e-05
-2.02993693653756e-05
1.80457076943461e-05
-3.43300976901768e-05
5.75068850404063e-06
-5.53710713331807e-06
-1.01841651473752e-05
-3.12625629513536e-05
-3.26299005814742e-05
-2.30405517866296e-05
-1.59810069542457e-07
-9.44471063884455e-06
-4.68079762879871e-05
-1.94182695743496e-05
-1.52373614147278e-05
-2.80863864823647e-05
-3.35076094335524e-05
-1.37749348895661e-05
-8.39596637150235e-06
2.9939804816356e-06
-2.40276503656974e-05
-9.07219736228866e-06
-1.4664250017141e-05
-2.36110367518159e-05
-1.73251619717823e-05
-3.11726501933284e-05
-2.90693812765973e-05
-2.75281866133464e-05
-1.60388525201155e-05
-4.01633187900749e-05
-1.44026494195498e-05
6.07016660795024e-07
-4.6562195149786e-05
-1.26986564152132e-05
-1.93654201143671e-06
-9.85068559428715e-06
-2.96067719547602e-05
-2.72932106860993e-06
-3.5010625169249e-05
1.0488794239803e-05
-1.57693720232265e-05
-2.528641357283e-05
-9.07241651176449e-06
-3.20279342398123e-05
-5.79946926530269e-06
-4.63219570515233e-05
-1.20987730483374e-05
-1.09126090547172e-05
-1.90868512837946e-05
2.80784239298488e-06
-2.11453198161168e-05
-3.02039977870333e-05
-2.31295751715855e-05
-4.81700963793491e-05
-3.33935508379009e-05
-6.28829461882631e-06
-1.78869925395323e-05
-2.13530071488139e-05
-6.31402870583094e-06
-6.21269774082284e-07
-2.09480316728347e-05
-1.75008618411685e-05
-9.00720059179979e-06
-3.72011491289588e-05
-2.34853437492346e-05
-3.8664982155904e-05
-2.37561133128992e-05
-3.78635658823905e-05
-2.5625016780313e-05
-2.97903565522129e-05
-1.4585261700829e-05
-2.57866525048542e-05
-3.5371193345442e-05
-1.07873602730418e-05
-1.10580207579441e-05
-3.95859625772751e-05
1.6299097507621e-05
-1.82116730834291e-05
-1.3363293176091e-05
-1.50553995953551e-05
-2.60846481638847e-05
-1.78208087504843e-05
-2.76564925092654e-05
-2.79584136396926e-05
-1.80669036169925e-05
-1.45602641583259e-05
-1.41466295185536e-06
-3.19397292822509e-05
-2.96812832373478e-05
-3.11404853093403e-05
-4.85759972609711e-05
-2.67833587617744e-05
-1.82279390211807e-05
-1.25335191322671e-05
-1.45571479360469e-06
-5.78541931344416e-06
-4.64881147479518e-05
-2.63926952617015e-05
-2.06060555477356e-05
-2.48136439729474e-05
-2.73710400378721e-05
-1.91606828452242e-05
-2.65164315947263e-05
-1.41077760562066e-05
7.80818124497333e-06
-2.70341645529483e-05
-4.1999915603541e-05
-1.00749780056677e-05
-2.04107478110779e-05
-6.21741284469923e-06
-1.40182938507287e-05
-3.25153937235887e-05
-3.40338423064104e-05
-1.96205977123025e-05
-1.64217748775203e-05
-2.73858514857403e-06
-1.37649648421046e-05
-1.47125380438783e-05
6.01193879492984e-06
-4.30531646284437e-05
-4.32811280769022e-06
-2.17530950579951e-05
-1.23762915622892e-05
-3.4540139895231e-05
-1.58069018824505e-05
-2.81318211340486e-05
-1.50676060821596e-05
-1.85312459993513e-05
-1.24200902750625e-05
-4.85430450017391e-06
-1.66446415765458e-05
-1.46625595182838e-05
-1.86219212793837e-05
-9.60724520876879e-06
-8.1521834705488e-06
-2.09975460312618e-05
-2.31677707452577e-05
-3.71614840133234e-05
-3.83395620188167e-05
-1.61670280325746e-05
-2.92578451958016e-05
-8.71484281726715e-06
-1.96656430707772e-05
-1.05301882890857e-05
-2.16969129162122e-05
-9.90007653446239e-06
-2.94166415678963e-05
-2.67305652481317e-05
-3.97805454030039e-05
-3.81067494275937e-05
-1.93325772824552e-05
-4.02140508650788e-05
-1.3140767674166e-05
-3.49371214778356e-05
-2.15250766727447e-05
-3.5095974593894e-05
-3.65041483622216e-05
-1.57926071365282e-05
-1.71485717389786e-05
-6.75504484584421e-06
-1.10775537737384e-05
-4.38103576368755e-05
-1.10967935105495e-05
-2.89723603086318e-05
-2.32957155076555e-05
-1.27859925569997e-05
-2.82230376560294e-05
-1.1245141933712e-05
-2.56263618685825e-05
-2.65868439068907e-05
-1.12182845170831e-05
-3.1564239464419e-05
-1.32611295333867e-05
-3.095379634879e-05
-1.93865251499457e-05
-1.6482067319187e-05
-2.24030785956483e-05
-4.28301269681101e-05
-2.21722899912755e-05
-2.70480037149208e-05
-3.33124692421452e-05
-2.45423902547572e-05
-5.20163866610385e-06
-4.6951036627011e-05
-1.91517872114342e-05
-1.4758220090826e-05
-4.91265067458486e-05
-2.35372162512861e-05
-3.11219170264281e-05
-2.01506728732558e-05
-2.58557782534755e-05
-2.87868895525476e-05
-4.00837261421303e-05
-4.52002465908495e-05
-2.77670321190286e-05
-1.1325005679126e-05
-3.54119949508424e-05
-1.69748546039016e-05
-4.15822748994822e-05
-2.64504449147917e-05
-3.87908747573135e-05
-2.77023250982554e-05
-6.42171326014291e-06
-3.59232474949472e-05
-1.05555196895308e-05
-1.19980840771515e-05
-2.55687542379784e-05
-1.53599993778051e-05
-1.89720887188853e-05
-2.63177086588828e-05
-1.88689693010922e-05
2.57342921009426e-06
-2.88114338126793e-05
-2.10720087018236e-05
-3.23870270000639e-05
-1.60156553857379e-05
-2.08107703179367e-05
-2.28125934391021e-05
-7.3005217416405e-06
-1.49156450693351e-05
-2.76868523916971e-05
-5.49513055275967e-05
-2.56276616780768e-05
-2.39367818537356e-05
-2.34050260440436e-05
-2.25096607834911e-05
-1.20082681599998e-05
-1.88173874417955e-05
-2.16957242655085e-05
-3.32571263126628e-05
-2.94178812156486e-05
-3.0330816408584e-05
-1.61395762883791e-05
-2.23483331950001e-05
-1.90442665391962e-05
-3.30615411289033e-05
-7.50998950334252e-06
-3.00541079079583e-05
-1.30213808686628e-05
-1.88887571035648e-05
-2.88221554026684e-05
-1.73077976332007e-05
-3.11571437500139e-05
-1.53958648038398e-05
-1.22250097233417e-05
-2.59094114506479e-05
1.39147008118001e-06
-4.56491414479265e-05
-2.18032710680245e-05
-9.75796174016547e-06
-1.41234498452253e-05
-8.87077132129492e-06
-3.69681251132875e-05
-9.86776814108901e-06
-1.33140209288974e-05
-2.43111065316937e-05
-1.89410961761571e-06
-3.74382741046768e-05
-6.62583001402111e-06
-2.70177118018443e-05
-3.46647646049184e-05
5.66787906431815e-06
-1.80894092427424e-05
-6.57242893247285e-06
-2.58295667029736e-05
-2.94306778942611e-05
-2.00109890325964e-05
-2.98543902539874e-05
-3.59895357567907e-05
-3.74534726046445e-05
-2.3940085799216e-05
-3.34514449482389e-05
-3.26858639653792e-05
-2.20334265017776e-05
-1.92275403001833e-05
-9.33272151182729e-06
-2.36440874225737e-05
-8.56122212900117e-06
-1.71070403678782e-05
-3.53314362998463e-05
-3.7470851823042e-05
-1.16234516524306e-05
-4.19901910852467e-05
-1.76175726036202e-05
-1.17353844424417e-05
-2.44248521910466e-05
-1.05562559817469e-05
-1.89952533467692e-05
-9.53443312311728e-06
-1.08697071875952e-05
-1.1370718540088e-05
-3.49012791214528e-05
1.51436819040284e-05
-2.73176994350184e-05
-1.49916649222632e-05
-2.84748437969805e-05
-6.90004545535565e-06
-1.11101499975678e-05
-1.82252678775184e-05
-2.45160257528696e-05
-2.76903740160772e-05
-4.45316538433465e-05
-2.68841054902564e-05
-1.16323772945155e-05
-2.73473503653352e-05
-1.27658420807152e-05
-1.34388270902935e-05
-3.3567801478037e-05
-2.9742485577972e-05
-1.27748191672651e-05
-3.1976417741293e-05
-2.43785101427749e-05
-4.13349555677031e-05
-3.26771482521545e-05
-2.47871906053565e-05
-3.14435935679004e-05
-3.58255996342032e-05
-2.40479725670783e-05
-3.90777349496894e-05
-1.3539088733397e-05
-3.05353117084321e-05
-1.62749016703651e-05
-1.60174839949328e-05
-6.67360175928456e-06
-4.05040791526684e-06
-4.02976919649332e-05
-1.65501390783679e-05
-2.26975462197485e-05
-2.49815175955882e-05
-2.26223820783881e-05
-2.13051157277348e-05
-2.36861450157214e-05
-7.4463863058163e-06
-2.75439665702376e-05
-1.43007630908917e-05
-4.05073596080217e-05
-3.30468160951464e-05
-3.75161014474472e-05
-2.76588215185103e-05
4.84521009711831e-06
-1.82014014341402e-05
-2.41571420805565e-05
-3.86443378656567e-06
-1.82640726044078e-05
-1.18617283141176e-05
1.12303483953742e-07
8.73129943391993e-06
-1.918558053448e-05
-2.36826482488467e-05
-3.21152291974539e-05
-1.3318258166758e-05
-1.52802000210293e-05
-1.12456471041837e-05
-3.59635612274378e-05
-2.70404360452105e-05
-6.03369392955208e-06
-2.40866163285514e-05
-3.24590465057669e-05
-1.22582063349517e-05
-5.66856407295628e-05
-1.89196453369391e-05
-2.11968632288008e-05
-2.72613359998197e-05
-1.86872468740491e-05
-2.24990794402724e-05
-2.29533474695132e-05
-9.03153264775527e-06
-3.07744716457902e-05
-9.04831712174792e-06
-8.78430096870073e-06
-4.9716703245019e-05
-7.65114251010138e-06
-2.73399268179339e-05
-2.29934439644875e-05
-2.80297928342737e-05
-2.94618511117447e-05
-2.3009960497684e-05
-3.28427683272422e-05
-2.78297232162508e-05
-1.23377841831896e-05
-2.50986483183937e-05
-3.04000596665505e-05
-2.30088654316153e-05
-1.75119359903022e-05
-1.6318433823428e-05
-2.58152824321904e-05
-2.64402520001592e-05
-2.01857897119149e-05
-2.16965308647013e-05
-2.33612243935095e-05
-3.60212739042314e-05
-3.41602566161919e-05
-2.95241704228846e-05
-2.62225239362958e-05
-1.68480796304381e-05
-4.36224084343786e-05
-1.06569668462426e-05
-1.7940477539022e-05
-2.91336804460308e-05
-4.47866381320712e-05
-3.4725808771745e-05
-1.7274524393891e-05
-3.07833420381475e-05
-1.67244532019601e-05
-2.50789262862646e-05
-7.29303026149756e-06
-2.62130246714714e-05
-3.01957444551315e-05
-2.43920118778189e-05
-2.15222931545758e-05
-1.91927890194146e-05
-3.69210257380657e-05
-2.58245328431395e-05
-1.95256618315948e-05
1.08090683149485e-06
-3.20115373688121e-05
-2.55402861274504e-05
-4.44292808383043e-05
-3.28545321894608e-05
-1.74159278120445e-05
-3.14155596356673e-05
-1.06090429373062e-05
-7.20072219656151e-06
-2.24935027736767e-05
-2.06920355949735e-05
-1.5871906949798e-05
-2.51790671635138e-05
-2.41614697313904e-05
-1.40187141775521e-05
-1.54577565646052e-05
-3.32493445799234e-05
-2.30895428638049e-05
-2.91890255660016e-06
-2.91533576507615e-05
-4.12688555759954e-05
-2.06631281940717e-05
-2.80536462596284e-05
-2.71712634251213e-05
-4.12065143251815e-05
-2.53673773751426e-06
-1.18198419697953e-05
-2.84536164493121e-05
-2.18156275711081e-05
-1.08161529435522e-05
-3.86842196410864e-06
-5.91749454748074e-06
-2.85516751669673e-05
-2.44561779918879e-05
-4.50010179414912e-05
-3.29835061891256e-05
-2.11199633328216e-05
-2.05319148238626e-05
-2.62415388410736e-05
-1.7321717763991e-05
-3.26466868787777e-05
-2.95582225606745e-05
-1.79061258177975e-05
-5.78617941830982e-06
-4.02755327972282e-05
-1.87216853892254e-05
-2.88208994297845e-05
-1.44085005204474e-05
-2.75819170079104e-05
-2.72251922795615e-05
-1.77887492907156e-05
-8.57108140150447e-06
-1.47411136618698e-05
-6.47657251301076e-06
-5.57154352441655e-06
-3.21466128445868e-05
-1.95221256332e-05
-3.70699164110375e-05
-3.83392701768368e-05
-1.37832397433968e-05
-8.75994097707707e-06
-2.5814146027119e-05
-3.65510506051883e-05
-1.5601271498518e-05
-2.95037797184877e-05
-1.76826193409425e-05
-9.99763711052753e-06
-3.99943435998623e-05
-8.81151701660662e-06
-1.55845962797988e-05
-2.86346923324399e-05
-3.29619561186487e-05
-2.42645662590801e-05
-1.43990952363925e-05
-7.05140853272345e-06
-6.09101831397485e-06
-2.62328509420928e-05
-2.02870972826295e-05
-1.2140640283582e-05
-1.42281650661136e-05
3.50444772841663e-06
-1.75235912411859e-05
-5.28089091213436e-06
4.21685964605672e-06
-2.39797020279792e-05
-2.93376671431649e-05
-2.980263504246e-05
-1.94439573563201e-05
-3.07324125204511e-05
-3.43261158588113e-05
-1.3461311744453e-05
-1.63739931945329e-05
-2.16122642966465e-05
-2.95831225520231e-05
-4.41639884858444e-05
-2.60141201959525e-06
-7.63705091307057e-06
-1.25492224802695e-05
-1.37183953456636e-05
-1.13771821060118e-05
-1.28231428605536e-05
-1.23899122372449e-05
-1.38665799608656e-05
-2.82513150664505e-05
-2.32443982642322e-05
-4.02919400734859e-05
-2.0894925762501e-05
-2.36749255834955e-05
-1.23962654463074e-05
-4.94158593519206e-07
-1.69840999610023e-05
-1.82937412053484e-05
-2.79302307268276e-06
-1.88910285297769e-05
-2.88076481154444e-05
-2.5757689974292e-05
-2.20399967233365e-05
-2.2759969965394e-05
-1.29667227898248e-05
-1.41762438197488e-05
-1.65568012305458e-05
-2.43700765239895e-05
-8.48304562898821e-06
-1.30288465969088e-05
-2.15223689729486e-05
-1.23165620383002e-05
-2.3120622019034e-05
-3.6957773723557e-06
-3.36012431101157e-05
-1.69660494678524e-05
-1.80892020927956e-05
-1.75752499099503e-05
-8.01435939688077e-06
-1.26273468769092e-05
-2.76608035828792e-05
-2.91627469965766e-05
-1.50157998849816e-06
-2.17946769441157e-05
-1.80714982677267e-05
-1.24243923539245e-05
-1.96346788743648e-05
-1.61272691416857e-05
-1.83543675258311e-05
-2.55901005992198e-05
-2.95662210505404e-05
-1.05089697188355e-05
-1.64038596508872e-05
-2.00158308440889e-05
-1.8358304898922e-05
-1.96167448740731e-05
-1.86791904820129e-05
-1.51756224976124e-05
-1.25705525899312e-05
-1.15994139997618e-05
-3.14890788911468e-05
-3.18984793433525e-05
-1.57582118070059e-05
-2.53461838112282e-05
-1.85905606628822e-05
2.6568542468421e-06
-3.36956307858018e-05
-1.92422124413827e-05
-3.62177362529102e-05
-1.70794587474113e-05
-3.1247644838392e-05
-2.65780580409894e-05
-3.24709253501806e-05
-3.03586169295299e-05
-5.47853067891243e-06
-2.39827440810867e-05
-2.50700580453742e-05
-2.70015947628776e-05
-3.97964571170482e-05
-9.31286526354235e-06
-3.61046690385973e-05
-7.94278924648706e-06
-1.44130465954655e-05
-2.8891098915713e-05
-2.27365365252503e-05
-5.30724007573994e-05
-4.62091423360874e-05
-1.85311584939363e-05
-3.43276535213912e-05
-3.3112009428258e-05
-2.20429778185375e-05
-1.12158080722283e-05
-1.06066007847736e-05
-1.82397408506738e-05
-2.34615341220919e-05
-1.40699500525179e-05
-2.17706388544744e-05
-2.31913883551509e-05
-1.99398212481546e-05
-2.28525896982706e-05
-2.94585734050418e-05
-4.01905689425931e-05
-5.12928163403088e-05
-2.95319297859111e-06
-2.07056313886923e-05
2.82563249535924e-06
-2.51306434079566e-05
-2.28406050835465e-05
-3.01147021253347e-05
-3.59821866839214e-05
-1.83839595254321e-05
-3.24744883701457e-05
-1.53847386521964e-05
-1.86075530845414e-05
-2.00176724035713e-05
-8.97326174269369e-06
-2.86146390710273e-05
-1.38253215434461e-05
-4.5361260145523e-05
-1.31378031752552e-05
-3.05123410942877e-06
-3.0667354968846e-05
-3.14490733720971e-05
-2.75517842900498e-05
-1.77348163738879e-05
-2.55134192819985e-05
-8.65684522523749e-06
-1.45751370811295e-05
-1.86840194704073e-05
-2.81553037273856e-05
-2.48939834054718e-05
-3.53804704994802e-05
-1.10685071228802e-05
-4.48900266387822e-05
-4.65459520050154e-06
-1.99600893505752e-05
-2.43278481809374e-05
-2.1194204720288e-05
-1.06627066065778e-05
-2.52059710958891e-05
-9.23566136108109e-06
-3.35866006898429e-05
-1.72070379603e-05
-2.9161790047157e-05
-3.9510606714756e-05
-2.74559723428286e-05
-3.99087340683368e-05
1.4428332790616e-05
-1.94151062455983e-05
-2.30276845661753e-05
-1.10177639570448e-05
-1.85881093423425e-05
-1.09967651730373e-05
-4.76418866200597e-05
-1.54146672297882e-05
-5.47295694559978e-06
-1.72744705694023e-05
-1.88633944764663e-05
-3.66575121115756e-05
-1.14905671300419e-05
-4.06713473875796e-05
-1.330992390422e-05
-5.35387922666866e-06
-2.00688472563955e-05
-4.2656169320912e-06
-2.22939621254702e-05
-1.57825825569582e-05
-1.12584318542624e-05
-2.99544306818319e-05
-7.64525412092768e-06
-1.94061586094606e-05
1.73024526493125e-06
-5.18906455058506e-06
-2.53182666788248e-06
-6.77171007715484e-06
-2.56171400965708e-05
-3.1597674572977e-05
-2.78921238928823e-05
3.37996896026536e-06
-3.02612692180966e-05
-2.23335506273001e-05
-2.95780231926284e-05
-2.69322753700211e-05
-1.54681575723277e-05
-2.2588722492192e-05
-3.37862539309828e-05
-4.60094418931198e-05
-1.71954045895553e-05
-5.13744971616553e-06
2.178025928041e-06
-4.35628098656114e-05
-1.44765301162017e-05
-4.18855358211911e-05
-1.05958349912867e-05
-2.97534641950478e-05
-2.52629524305984e-05
-2.39231194267197e-05
-2.05594931624159e-05
-3.5716626267652e-05
-1.74499983827002e-05
-2.91343711888316e-05
-2.76416578448107e-05
-1.54639455331606e-05
-1.12784238900663e-05
-2.75482917758783e-05
-3.19002368290808e-05
-3.98321643194724e-06
-7.68136897324921e-06
-1.21425797482581e-05
-1.0271309269649e-05
-2.67029473353978e-05
-3.08180913384484e-05
-1.99458374331943e-05
-2.48846074294998e-05
-2.73500812552452e-05
-1.55551815521888e-05
-2.84295368631475e-05
-1.83260524255638e-05
-1.47359919893446e-05
-3.19496628689427e-05
-3.30413603764131e-05
-4.49745514660992e-05
-1.70419300408589e-05
-2.26209078331414e-05
-2.72355986206675e-05
-2.16124497154861e-05
-2.9038763822979e-05
-2.54868803456489e-05
-1.57361624139388e-05
-2.09989488925006e-05
-2.77890404170938e-05
-2.00955946336871e-05
-2.19547204726954e-05
-3.94220768739187e-05
-1.06323491864263e-05
-3.63214161349593e-06
-1.75456607723028e-05
-1.80037729160467e-05
-3.11150491942665e-05
-1.36839978846166e-05
-2.00738359067387e-07
-7.22435587216352e-06
-2.44053684026344e-05
-4.8385603534085e-05
-1.79284229152308e-05
-1.60913553493287e-05
-2.1696364489544e-05
-8.3118032279538e-06
-1.07388753896883e-06
-1.01716727829464e-05
-1.48395196015795e-05
-2.39818207421433e-05
-1.00372944670163e-05
-1.99053069776412e-05
-2.14462203534714e-05
-1.00173831122279e-05
-2.40258258295144e-05
1.08507217593514e-05
-1.32926225313323e-05
-3.42338730937518e-05
-3.81775227188457e-05
-3.97150777423213e-05
-7.86905039280746e-06
-2.44481873282912e-05
-2.18372907429124e-05
-1.32765975069475e-05
-1.84206830327573e-05
-1.77613921687249e-05
-2.9802678334483e-05
-3.79529001532187e-05
-1.76647351089639e-05
-3.94682472064463e-05
-1.44410547984682e-05
-3.8323923499509e-05
-3.05091937271078e-05
-1.17539232253274e-05
-1.78183450220663e-05
-1.14012292624057e-05
-1.24684414866449e-05
-3.57888542106352e-05
-2.92977162548532e-05
-1.14002574580935e-05
-2.65474808285724e-05
5.27191814871854e-07
-1.54580088740915e-05
-2.2560279775811e-05
-2.21270013656842e-05
-2.34144212909983e-05
-2.99471645517657e-05
-3.02288709288134e-05
-1.82797930783057e-05
-2.83114798614671e-05
-1.26943382736844e-05
-1.58945115915975e-05
-5.38563515561074e-06
-1.75613136024785e-05
-9.32743085847068e-06
-8.69522739396634e-06
-1.5879527377163e-05
-2.72681233982342e-05
-2.81378891284735e-05
-2.6778960976111e-05
8.85482572407427e-06
-6.56994177647263e-06
-1.56622260114418e-05
-2.06231028557525e-05
-1.97083188619416e-05
-3.74977284222683e-05
-2.30928570370879e-05
-1.31722036491841e-05
-1.57667286774639e-05
-2.57159656438904e-05
-1.25385305417455e-05
-2.63563508355403e-05
-1.53211279955812e-05
-1.33057472869494e-05
-3.34260936400779e-05
-2.91316223264655e-05
-1.39385922276199e-05
4.52631526854258e-06
-1.94258033426524e-05
-4.33240202389788e-05
-1.89916161705988e-05
-8.0604115792482e-06
-1.39597114482832e-05
-2.22330616022755e-05
-1.2876328044265e-05
-1.72682308225243e-05
-1.72595100520471e-05
-1.85932617964503e-05
-4.04181549698648e-05
-2.1497594675221e-05
-5.64267321770492e-06
-1.03180798350159e-05
-1.21830510773533e-05
-9.18466931828727e-06
-2.55932057973408e-05
7.41014733925021e-06
-2.85305809729209e-05
-2.74223125070874e-05
-2.56996431360442e-05
-1.21512060140863e-05
-2.42857050970254e-05
-5.7951093957895e-06
-1.75060687507038e-05
-8.44103209209475e-06
-4.04053343802223e-05
-5.64207412946065e-06
-2.71829281683164e-05
-2.68868110800413e-05
-4.25034732709744e-05
-1.82667498863948e-05
-2.18084299892991e-05
-4.0157645180172e-05
-4.21841723908303e-05
-2.87032069733761e-05
-3.20953105711332e-05
-2.72191281268845e-05
-3.98309660374172e-05
-1.18631685600463e-05
-3.72390856576559e-05
-2.10218949652986e-05
-2.71911965349034e-05
-2.71850079221822e-05
-2.39372261848174e-05
-1.24720123541183e-05
-2.59782645875505e-05
-2.87223830000829e-05
-6.6175307033603e-06
1.36015178839315e-06
-8.37631029712715e-06
-1.18226066474003e-05
-1.72791880439306e-05
-2.27899381137015e-07
-1.09031158875805e-05
-2.52695922648392e-05
-2.15423652296481e-05
-3.78804394121304e-05
-3.86668658040389e-05
-1.25038604900505e-05
-3.87338422891485e-05
-3.86080471611935e-05
-3.54782333438156e-05
-1.54744299200695e-05
-7.70980799900021e-06
-3.34625726785664e-05
-7.21801900341494e-06
-3.17832076765567e-05
6.23890732026658e-07
-9.15260917402715e-07
-8.13157192864626e-06
-1.7906951690282e-05
-7.54639476956004e-06
-2.77263964001383e-05
-1.96816171508937e-05
-1.96332175627898e-05
-3.02215526478609e-05
-1.672057264664e-05
-1.38786833780242e-05
-3.6768112753547e-05
-2.23819714020081e-05
-2.92549628697941e-06
-1.89761858815011e-05
-1.02181592981393e-05
-1.6539911453425e-05
8.7133173517866e-06
-4.51198263351738e-05
-3.10927601946187e-05
-1.40160136207226e-05
9.20797935480201e-06
-2.34527273528991e-05
-1.06489144747134e-05
-2.98302389698884e-05
-2.52829840212117e-05
-4.45932367073298e-05
-1.89577889311095e-05
-1.89932381882468e-05
-1.12941301338553e-05
-1.9265584194904e-05
-3.23434028729292e-05
-2.06294570818023e-05
-2.56174894045868e-05
-2.82555964817301e-05
-1.67657043323894e-05
-2.42388059812069e-05
-7.69121530302022e-06
-4.05421184169449e-06
-2.63619535032329e-05
-2.14140871990131e-05
-1.5596517546108e-06
-2.67516027995111e-05
-3.04023051276407e-05
-1.11396050253383e-05
-2.02495984713874e-05
-2.3031645141177e-05
-1.38795613543345e-05
-2.32163861009127e-05
-3.40970532264696e-05
-3.9249443574653e-06
-3.62542217678054e-05
-3.61804538397479e-06
-3.96689866102229e-05
-3.06151375958454e-05
-2.18786825455091e-05
-2.08531602068301e-05
-1.26612399487532e-05
-1.53566527585531e-05
-4.19144861916566e-05
-2.27194703198624e-05
-2.07882110278261e-05
-3.16700536646734e-05
-4.9547589669272e-06
-1.41777433880396e-05
-8.64897639220147e-06
-1.05755699698016e-05
-3.57229151973776e-05
-2.83345694838523e-05
-1.75663477243959e-05
-4.77893033949881e-06
-1.71500907999771e-05
-1.09394899430239e-05
-1.39123871857213e-05
-1.41720279346758e-06
-1.11912452583224e-05
1.31167493642451e-06
-1.7031340120319e-05
-2.37639641597231e-05
-3.6743114628563e-05
4.07301192229715e-06
-1.63203819353947e-05
-3.26949301416462e-05
-2.4396288859892e-05
-3.69945725932163e-05
-1.38339226944588e-05
-2.25198687870911e-05
-2.75689276716108e-05
-1.55154393711554e-05
-2.80027375061429e-05
-2.59421097664184e-05
-1.91263910909523e-07
-1.61281038044825e-05
-1.25685703869384e-05
-3.59133958893189e-05
8.91771414640582e-06
-1.76994307576228e-05
-4.08523860024194e-05
-4.40839931987685e-05
-4.77252892423401e-06
-2.6284718871705e-05
-5.43017597005886e-06
-2.68907579829415e-05
-5.25025129072686e-06
-2.71535601944079e-05
-2.00295938987849e-05
-1.51283349672455e-05
-1.59441513479395e-05
1.68523461880139e-05
-3.17918566750182e-05
-4.01514238209226e-05
-4.46561345842241e-08
-2.59680000168998e-05
-2.09955166762643e-05
-2.77705164079242e-05
-1.65344138967976e-05
-2.63395415054009e-05
-8.16946296546577e-06
-2.37956688846419e-05
-2.50546674447127e-05
-3.05376702596918e-05
-1.62461123591084e-05
-3.45880312879343e-05
-3.93190912432977e-05
-2.64652389192986e-05
-1.13425031207176e-05
-2.88823792967301e-05
-8.0430918364901e-06
-1.0029460074622e-05
-3.42585097035015e-05
-3.37098994253717e-05
-3.04084227399981e-05
-1.32220549597068e-05
-2.45107546771047e-05
-2.91311060881316e-05
-2.45715749998176e-05
-3.32075019489726e-05
-1.59176064476938e-05
-4.87476250029892e-06
-1.43786687402169e-05
-3.44067080041719e-05
-9.86304953036659e-08
-3.03053669727853e-05
-1.16823499009169e-05
-5.45673551919096e-07
2.95711855202482e-06
-1.74953110952278e-05
-3.76043498906157e-05
-1.35471652392934e-05
-2.61493302780514e-05
-8.33287258722476e-06
-8.95871634419219e-06
4.5036995301255e-06
-1.12139077288331e-05
-1.57227325042216e-05
-3.28432754586468e-05
-4.36049617663887e-05
-2.17537352140176e-05
-2.45421082707956e-05
-3.99114756588683e-05
-2.41444739957785e-05
-2.34185410834507e-05
-6.93280596065141e-06
-3.83919155008325e-05
7.02981731483126e-07
-3.2775746551312e-05
-3.98161204584313e-05
-6.91575659822816e-06
-1.85318836265195e-05
-3.39267293488837e-05
-2.51645432912621e-05
-1.65615266477928e-05
-1.8555019523812e-05
-1.03263651637752e-05
-2.20471794228781e-05
-3.00173161220385e-05
-3.38084991711913e-05
-1.51783222750294e-05
-3.25037380739536e-05
-3.38739276741095e-05
-2.21713637998868e-05
-3.89742004221051e-05
-1.47213619596546e-05
-2.64256592659768e-07
-2.36197463344795e-05
-3.11427846885297e-05
-2.25474470451898e-05
-1.6770048781804e-05
-2.46985277617597e-05
2.41111166887587e-06
-2.67137348886759e-05
-9.82969839416408e-06
-3.82368849226096e-05
-4.22591735606219e-05
-3.88226952017545e-05
-2.33760698189295e-05
-3.46854754693263e-05
-5.69911904318708e-06
-2.64943568512844e-05
5.17524365987423e-06
-1.38637743731599e-05
-2.52048849813045e-05
-3.73738203564261e-05
-1.14907112512971e-05
-2.68341565581463e-05
-4.62756665419748e-05
-3.27730067569294e-05
-2.43821425925939e-05
-7.68931584375232e-06
-2.32128215813333e-05
-3.25887227737224e-05
-1.571463266291e-05
-3.26005024042835e-05
-1.34210270350447e-05
-1.05921540475742e-05
-3.24412823084105e-05
-1.78349180190849e-05
-2.93711862891853e-05
-2.88783493464465e-05
-2.5970986873781e-05
-2.02124295402879e-05
-3.19621139765873e-05
-2.79268724538371e-05
2.04828637077157e-06
-2.87884803550936e-05
-1.73569367760835e-05
-2.57304798019315e-05
-1.12463078622066e-05
-1.73837024984673e-05
-2.2475285666398e-05
-1.70217372249287e-05
6.57985976963038e-06
-2.04781734194125e-05
-2.38668931967548e-05
-1.20208358534295e-05
-1.90303126081071e-05
-2.95223047738298e-05
-1.03129105076316e-05
-1.12460604764482e-05
-2.07989548473133e-05
-5.40256376333663e-06
-1.70379409239863e-05
-2.4976104094226e-05
-3.38778705047236e-05
-4.34869793479409e-05
-1.32339700522365e-05
-2.35132728615656e-05
-2.80908229201141e-05
-3.44307687545701e-05
-6.37087034917074e-06
-2.69401114276159e-05
-1.227010959502e-05
-2.88645019942097e-05
-1.16109066078212e-05
-7.19157136032866e-06
-3.93275151367568e-05
-2.85510303023828e-05
-4.32625219296198e-06
-1.16846695195425e-05
-7.8126590224415e-06
-3.1784383667918e-05
-1.62226195837205e-05
-3.01875172842732e-05
-8.6150884938001e-06
-3.16604153383566e-05
-1.82713364290136e-05
-1.88861284024933e-05
-8.46007749619745e-06
-2.02763904929237e-05
-9.98311723520991e-06
-2.32945119176896e-05
-1.64179818718953e-05
-1.92653571863034e-05
-2.64974831169552e-05
-4.43513182142055e-05
-5.67269391772613e-06
-2.62330099162267e-05
-2.70481368574541e-05
-2.6129236605785e-05
6.96352620247735e-06
-1.45742467841233e-05
-1.15055663966001e-05
5.88027583549765e-07
-4.14743387805374e-05
-3.07015158604241e-05
-1.69593374889259e-05
-1.35234727178223e-05
-2.11817611516587e-05
-4.87642737721905e-06
-2.40823233935173e-05
-3.1672058612524e-05
-2.24704314122414e-05
-2.98372854973448e-05
-2.5564753809272e-05
-3.2612976721081e-05
-2.64504629481871e-05
-7.46961566737266e-06
-3.98966234342294e-05
-1.31857396088012e-05
-7.13779602188938e-06
-2.25359201847434e-05
-3.08871069527157e-05
-2.67462947829971e-05
-2.08250558648373e-05
-1.81573441419736e-07
-2.33020753218356e-06
-2.70666925651286e-05
-1.6548475632203e-05
-1.68627160043587e-05
-1.4204724815449e-05
-1.47342449772897e-05
-2.08368222618544e-05
-9.77704592693914e-06
-9.5098776681865e-06
-3.23717888555829e-05
-2.70010469704233e-05
-4.22535978421097e-05
-2.4302897759985e-05
-1.79663612968414e-05
-1.46589709758046e-05
-1.57542390976999e-05
-2.17947582070611e-05
-9.27092031874087e-06
-1.80439869975167e-05
-2.65763422727969e-05
-2.00162387446174e-05
-1.40131009879988e-05
-1.84307535833752e-05
-1.92660166591808e-05
-1.56498957689948e-05
-1.93000914675927e-05
-6.98774490613418e-06
-1.11326636352479e-05
-2.24017876833101e-05
-1.08849068051938e-05
-3.67275817373075e-06
-1.28053519484295e-05
-1.30825532851915e-05
-5.98203369296652e-06
-1.09489432679349e-05
-2.63295516368876e-05
-3.80380524272794e-05
-4.30675487233376e-05
-2.59679350819087e-05
-1.40608154962415e-05
-9.47102728239978e-06
-1.46474187288515e-06
-2.31162608748824e-05
-2.51026950167071e-05
-1.4267707910476e-05
-2.54978840064188e-05
-2.40060606385316e-05
-3.32385694454667e-05
2.83101756875146e-06
-2.18341891806234e-05
-1.33648353107867e-05
-1.63411506534754e-05
-3.68548802376902e-05
-1.72907592119533e-05
-1.35367856586695e-05
-1.14522586930456e-05
5.37754437295699e-06
-2.2044461765661e-05
-8.35710636391665e-06
-2.27096684112665e-05
-2.0739517238507e-05
-1.41404302737353e-06
-3.67877141286901e-05
-1.85601337793601e-05
-3.53029524541724e-05
-5.17607525078081e-05
-1.60122753675849e-05
1.21092170978144e-06
-2.68940863495498e-05
-2.76140989183046e-05
-3.96757991223393e-05
-1.65530480793379e-05
4.1499709181822e-06
-2.37673509484899e-05
-4.01128283028427e-05
-2.31312111963393e-05
-3.57172763321592e-05
-4.09347595921938e-05
-2.82494055364675e-05
-1.83027705252695e-05
-2.34288242055438e-05
5.08803786875635e-07
-7.79313959874715e-06
-1.35224081082984e-05
4.27420597100834e-06
-2.30802257398384e-05
-3.25020047577238e-05
-1.16328811008101e-05
-9.89395258166757e-06
-1.24925419387192e-05
-9.06979476263705e-07
-2.94512618870616e-05
-4.10327925041933e-05
-2.7085337759219e-05
-2.14396003182711e-05
-3.21604147627941e-05
-9.17098897837035e-06
-1.71522791551124e-06
-1.10865099166398e-05
-5.38949427548042e-05
-3.47572299480778e-05
-1.94817446894183e-05
-2.58731943556555e-05
-1.56691985398214e-05
-2.08113946867792e-05
-9.9530407211482e-06
-3.464354287074e-05
-1.41815626864583e-05
-1.60510202952051e-05
-3.07994667469044e-05
-3.24138467799815e-05
-3.03081990993715e-05
-2.14502441064137e-05
-3.93670776159153e-05
-1.58970120997391e-05
2.53623568614035e-06
-5.01483735431838e-06
-1.93398605238451e-05
-2.02953614608041e-05
-1.08396086976375e-05
-2.82740142088832e-05
-1.40229452421394e-05
-2.11065002284414e-05
-3.19088718125699e-05
-1.67285736690461e-05
-1.67157168250781e-05
-1.74690420217606e-05
-1.01135574440763e-05
-2.16777736896022e-05
-3.29580247933974e-05
-2.61647007872992e-05
-1.7652082533208e-05
-3.75951157063829e-05
-2.0423695517199e-05
-1.32062426836052e-05
-1.93332729530778e-05
1.24920690348321e-05
-2.19008947375533e-05
-1.67482397164341e-05
-2.59361821766674e-05
-4.2010058169772e-05
-1.09646611185458e-05
-6.91692913708442e-06
-2.44009322362822e-05
-1.47313895718573e-05
-2.73064414705619e-05
-2.6866038320967e-05
-4.12911684917562e-05
-2.38228304190572e-05
-9.26677608694975e-06
-3.21379566291805e-05
2.27021558364146e-06
2.4181825150069e-06
-2.27023544005084e-05
-4.43121730633001e-05
-1.31783038157878e-05
-1.23159854189185e-05
-2.82343063303742e-05
-1.115144625398e-05
-2.30503284471431e-05
-2.6635302379796e-05
-1.67774804130757e-05
-1.05288460594182e-05
-6.56019536759922e-06
-1.36770537343569e-05
-1.51443109782787e-05
-3.45804179962579e-05
7.44662456767723e-06
-1.49484904394834e-05
-3.27467743818508e-05
-3.79577513874525e-05
-3.67241315493036e-05
-1.95749888079491e-05
-4.8967185650909e-05
-9.97922667550988e-06
-2.21127113620712e-05
-1.95128333346857e-05
-4.82145356866932e-05
-2.78809636072053e-05
-1.39755981376277e-05
-1.91225812248426e-05
-8.99785519132733e-06
-5.33476422067514e-06
-7.48250189799401e-06
-1.33561363038891e-05
-1.59086506200924e-05
-3.08902284369341e-05
-1.29235572431615e-05
-1.92820766082911e-05
-8.71149711809122e-06
-1.38103086854872e-05
-9.17413002216435e-06
-1.88661067972481e-05
-5.16559141239721e-06
-1.66809635877064e-05
-1.45175922081388e-05
-2.16362538002355e-05
-1.43253450533264e-05
-3.64767850050674e-05
-2.59178895859221e-05
-2.92485412915167e-05
-2.71353802831917e-05
-2.96874571696115e-05
-1.69366209782964e-05
-2.61984979570648e-05
-2.13496445147922e-05
-2.71047506197551e-06
9.48840383982622e-06
-2.9241200410145e-05
-1.19502534833379e-05
-2.63759307990635e-05
-6.64669554610427e-06
1.75942489183767e-06
-2.01185450914685e-05
-1.07222803196625e-05
-7.93598248385323e-06
-2.17872525953532e-05
-3.588439017941e-05
-3.0650633116288e-05
-4.15427630343364e-05
-5.63195023417927e-06
-3.00773007170107e-05
-2.24212294671184e-05
-2.61051098253204e-05
-1.79117951000831e-05
-3.31320712457469e-05
-5.07771335533583e-06
-1.73593210055954e-05
-4.43582434098465e-05
-8.84083266459606e-06
-2.49044150173241e-05
-3.56065886194148e-05
-3.13078511775722e-05
-9.1906002018866e-06
-9.09306104452323e-06
-1.21176029067216e-05
-3.62771480463428e-05
-2.92206235134387e-05
-1.5391009377252e-05
-4.89196343820663e-06
-2.05592592328996e-05
3.62869695695603e-06
-2.03982346181295e-06
-1.45546318093053e-05
-2.9591954630926e-05
-1.98218448797652e-05
-4.55743762535565e-05
-1.70779741745412e-05
-2.8357176413905e-05
-8.87053761687402e-06
-2.79011152994577e-05
-8.31733563442499e-06
-2.61783559107114e-05
-1.54840774168623e-05
-8.44566196264243e-06
-1.97480227172792e-05
-1.72783951948833e-05
-8.93576913424186e-06
-1.43749346434543e-05
-2.34477592678793e-05
-2.94931684632205e-05
-1.36399429930302e-05
-3.22323600248145e-05
-2.25113840619965e-05
-3.67486609170841e-05
-1.81149180784891e-05
-2.18067356851444e-05
5.22663651578777e-06
-3.05082730121607e-05
-1.43001315177141e-05
-3.51477449792288e-05
1.04540026101329e-05
-2.31642824742378e-05
-3.30005336824938e-05
-7.96803284235062e-07
-2.73114042370612e-05
-5.55319518008118e-05
-3.3864647084152e-06
-2.88222926694032e-05
-7.76986103756923e-06
-1.20122239352176e-05
1.76620306480225e-05
-1.41982836492297e-05
-2.36584689494037e-05
-1.78996772707453e-05
-1.4591016300135e-05
-1.60890791537706e-05
-1.00546762257711e-05
-4.51398068555861e-05
-2.52538656107884e-05
9.24767018903158e-06
-2.21346107424874e-05
-2.6845808173063e-05
-2.53231487823987e-05
1.0685709349089e-05
-2.06668812550904e-05
-1.05129154576899e-05
-2.529025047598e-05
-3.69731831335694e-05
-2.46573757435393e-05
-3.08111262947845e-05
-2.12503098711569e-05
-1.86762323357573e-05
-2.91943733739136e-05
-2.16189203261614e-05
-2.35769360160806e-05
-1.25588566697974e-05
-2.76762934537763e-06
-2.61842742927919e-05
-2.89067551605963e-05
-2.31817883810307e-05
-2.46228751641388e-05
-4.21384698447313e-05
-3.02204217453064e-05
-1.57484664885913e-05
-4.30719112436216e-05
-4.11311277744485e-05
-3.16452819151207e-05
-1.77189770956352e-05
-5.03754546427656e-06
-7.65088757596402e-06
-2.78632151431106e-05
-1.56069408690413e-05
-5.44812908279116e-05
-3.40878582336101e-05
3.82551466947289e-06
-1.7661851632782e-05
-2.21203757415731e-05
-1.07941920470656e-05
-2.43006749797705e-05
-1.24795057770907e-05
-3.23134376958614e-05
-2.1262305538476e-05
-2.41396767513931e-05
-6.64883764155341e-06
-3.17326633034528e-05
-2.63546120846715e-05
-1.86963330435803e-05
-3.93241683382006e-05
-6.87792822464328e-06
-7.54561928320092e-07
-1.92401924153866e-05
-3.17524214022189e-05
-1.47080958634429e-05
-2.61957456193168e-05
-1.76591276783595e-05
-2.05273475591997e-05
-2.37702369236302e-05
-3.44273278650133e-05
-1.8126572923587e-05
-3.53027203405754e-05
-2.24291291412628e-05
-1.07490272637205e-05
-4.22258881598364e-06
-2.43918810453727e-05
-2.05517167758527e-05
-1.73745014796187e-05
-3.04476909836422e-05
-2.27020433621179e-05
-3.68980768787594e-05
-6.9141791489134e-06
-2.2240191571087e-05
-1.70816936330827e-05
-4.02278461717595e-05
-3.45768604755589e-05
-3.85834811904689e-05
-1.94584920992662e-05
-2.61512870096347e-05
-2.94290938527606e-05
-2.15905964762693e-05
-2.24370399771647e-05
-6.68193984991737e-06
-6.71401217669013e-06
-3.18786899929432e-05
-6.79070044684481e-06
-3.02194799413983e-05
-2.47647791495845e-05
-1.92522788475827e-05
-3.49852642503258e-05
-2.17564914719943e-05
-1.30665389182536e-05
-2.1679417571155e-05
-1.29571093176712e-05
-7.23006149962571e-06
-2.24963494217764e-05
-1.32581003090651e-05
-3.14304533683416e-05
5.03504427086241e-06
-2.12529243854389e-05
-4.28009921661049e-05
-4.56842092757913e-05
-2.88016537023482e-05
-2.31695108453555e-05
-8.82692538309639e-06
-3.31692024563592e-05
-1.68630193681724e-05
-4.60069038474068e-05
-3.29819331254265e-05
-5.17081934534012e-06
1.93867483323828e-07
-2.10229630579396e-05
-1.93486624451885e-05
-1.81523084287497e-05
-2.58937528427692e-05
-4.03803973982826e-05
-3.10871370538624e-05
-1.86280723255356e-05
-2.0731043469157e-05
-2.36401578062922e-05
-1.85914578224418e-05
-1.9728910918427e-05
-3.23517165681142e-05
-4.80298073261194e-05
-1.4966847076915e-05
-2.03304020950209e-05
-3.55396166284414e-05
-2.30585982687135e-05
-2.7016755116184e-05
-3.28794850214584e-05
-3.62364470716649e-05
-1.80356349623802e-05
-4.01683851562585e-05
-8.77232809735581e-06
-2.37598743670591e-05
-1.62251919445266e-05
-2.11958849268513e-05
-5.06514648112576e-05
-3.53811219694044e-05
-1.90987004204286e-05
-1.73577669504477e-05
-4.52566024772973e-05
-1.89334207240861e-05
-1.91421218351676e-05
-1.11505150770563e-05
-2.17174153107783e-05
-7.15630134835441e-06
-2.68410180461119e-05
-3.84746977989359e-05
-2.61583646027325e-05
-3.94824830838816e-05
-3.8770508834835e-05
-8.32208729710274e-06
-1.43325208358863e-05
-1.61282921370813e-05
-1.50620450780612e-05
-1.34172065293194e-05
-1.04703043499723e-05
-3.69535872773681e-05
-1.30694735563477e-05
-3.05099734993326e-05
-3.04321396548688e-05
-3.66837303914552e-05
-2.16852794137358e-05
-1.51519659409035e-05
-1.21952047323243e-05
-1.40449100268582e-06
-2.64954342069922e-05
-1.31396348807898e-05
-2.49141924856345e-05
-2.73601274445057e-05
-3.27316240938941e-05
-1.65054002298243e-05
-2.4559335802156e-05
-2.0373497306003e-05
-3.22387491804664e-05
-1.97973490084698e-05
-4.97390374975075e-05
-1.58997284855633e-05
-1.57405845776866e-05
-1.05935869357861e-05
-4.75887691794793e-05
-3.23289638645307e-05
-1.8178364763111e-05
-2.48202773745732e-05
-3.22925438169902e-05
-1.70795237099245e-05
-1.82410965965328e-05
-1.7635609821341e-05
-1.48104492580702e-06
-2.04255755633473e-05
2.50933201873728e-06
-1.65240321612939e-05
-2.17627537821909e-05
-2.87490609832078e-05
-2.07109986821608e-05
-3.91798160633821e-05
-7.91222190622489e-06
-2.30862490771482e-05
-1.94781130582962e-05
-2.19575351732742e-05
-5.89958405720904e-06
-2.67809107428441e-05
-7.52442598540479e-06
1.20055472869497e-05
-3.54784641996817e-05
-3.53285207274396e-05
-1.43051882343507e-05
-5.36522118576024e-05
-8.66271807666653e-06
-5.14889454068738e-06
-3.00664134856818e-05
-2.86379001551383e-05
-7.96448481281163e-06
-1.50855484885607e-05
-3.56830511982483e-05
-2.67854026471679e-05
-2.95010956662119e-05
-1.40465927546987e-05
-2.71409542150893e-05
-4.55815738031718e-05
-1.84127214999571e-05
-3.46458126287618e-05
-1.25356838425848e-05
-9.93878352434346e-06
-1.67162946159475e-05
-5.81310715425856e-06
-1.12791792538454e-05
-2.89926411661412e-05
-2.20185776038073e-05
-1.35521663657416e-05
-1.17242373651583e-05
-1.82639041299693e-05
-2.40678777100079e-05
-4.20833637227879e-05
-2.80171592904187e-05
-3.17189248745994e-05
-1.51620803207265e-05
-3.88425521125916e-05
-3.6890890150345e-05
-2.12437049981285e-05
8.84357032045855e-07
-2.67506833134792e-05
-2.65169035601402e-06
-2.53446461435247e-05
-2.73202351878451e-05
-3.00013480390477e-05
-5.07769104654804e-05
-4.10361144384393e-05
3.20901994644425e-06
-4.67314985075123e-05
-1.9956555096217e-05
-1.67252538199679e-05
-2.20365190858663e-05
-4.52511913117627e-06
-3.80781315001568e-05
-9.9416285964079e-06
-2.61345882529865e-05
-1.9429781931029e-05
-4.92089159633899e-05
-3.22724370921122e-05
-2.95007578421622e-05
-4.46954566612478e-05
-2.00424488736408e-05
-3.32879018751138e-05
-2.47464531916279e-05
-7.25674453611615e-06
-1.96793109882178e-05
-2.45559190236912e-05
-5.73103347065211e-06
-2.45924920641289e-05
-2.17344311959542e-05
-2.68750866004661e-05
-3.73817179615836e-05
-1.10263045142092e-05
-9.31813418610925e-06
-6.99796099998168e-06
-1.01626576148229e-05
-1.0648018454359e-05
-1.8380638518913e-05
-1.21061160323875e-05
-1.71678364537809e-05
-1.43684776667664e-05
-2.2656088429919e-05
-4.93436928027596e-06
-1.15998575179619e-05
-3.40280079250998e-06
-1.2455922902937e-05
-2.65032167132219e-05
-1.06420712381002e-05
-1.44839502060673e-06
-3.05768262795611e-05
-4.33028710391261e-06
-1.94652121904907e-05
-3.48920650039178e-05
-2.46276486303356e-05
-4.44864808555847e-05
-7.0775942111043e-06
-4.73048161694322e-05
-4.40235273823844e-05
-3.59100457666809e-05
-1.9055452271546e-05
-2.2598210015524e-05
-3.09344012094393e-05
-3.5480094139564e-05
-2.18314465252315e-05
-1.80944384884271e-05
-7.4785811691757e-06
-3.04847190014528e-05
-2.33647021793398e-05
-8.44314332248731e-06
-3.75023058922822e-05
-3.49529598589555e-05
-3.8760428222392e-06
-2.12866317869428e-05
-1.59029027068677e-05
-3.55370915224932e-05
-2.20149694173625e-05
-1.36204008371122e-05
-2.92397561944738e-05
-3.74846655422151e-06
-5.41495765513024e-06
-1.71965257256042e-05
-1.43797355722422e-05
-1.25689473704596e-05
-6.46382553010632e-08
-2.50231904483039e-05
-1.91445803826065e-05
-2.03046708834253e-05
-3.82268239562112e-05
-4.44973276401659e-05
-2.88004026557166e-05
-2.04424678897277e-05
-3.08486625155527e-05
-4.33185392874646e-05
-3.75384781303841e-05
-2.01036377147036e-05
-2.71871137180048e-05
-3.5333479609232e-05
-2.92388033442871e-05
-2.63995782840085e-05
3.1037832745696e-07
-2.99664246536688e-05
-2.35401776091122e-05
-6.19721633064734e-06
-1.94008768136779e-05
-1.71533214952184e-05
-3.98910456834097e-06
1.19261309451942e-06
-3.77369703426337e-05
-1.91973388352424e-05
-3.23543675192322e-05
-5.02240809533161e-06
-2.56993819683472e-05
-2.35749952412476e-05
-2.50724266257736e-05
-2.12931621626575e-05
-3.65410369834071e-05
-2.72286970308078e-05
-3.58402425736708e-05
-3.6089689635931e-05
-3.40264029101167e-05
-8.17673492685027e-06
-3.84329175538212e-05
-9.51009774319667e-06
-1.95720015085381e-05
-1.64110572925079e-05
-1.6141887955313e-05
-7.32014950425478e-06
-1.6475736902284e-05
-2.73219422974648e-05
-2.41553193260424e-05
-7.53559605633668e-06
-2.30090930256644e-05
-1.73136250643154e-05
-2.27307572803426e-05
-3.63947619936241e-06
8.19457692825433e-07
-6.90248091743135e-06
-6.48276910368019e-06
-1.8256110956612e-05
-3.23169213919384e-05
-3.13407802578075e-05
-2.19800668093435e-05
-2.54801947759363e-05
-1.7946098752292e-05
-8.13032586881389e-06
-2.28569881496148e-05
-5.03477780389027e-06
-1.71549107177174e-05
-1.83877047152066e-05
-2.73371518992454e-05
-4.02523982700098e-05
-2.60013243260917e-05
-2.6481299508544e-05
-3.34968058672086e-05
-1.43039250310998e-05
-1.15705621274043e-05
-3.16201079492923e-05
-1.74929826159551e-05
-3.30858503014641e-05
-2.08866426640941e-05
-8.59677796817954e-06
-1.43263408672926e-05
-2.79414288488143e-05
-2.76033537488024e-05
-4.78658902563759e-06
-4.9203015165812e-05
-8.57293989328003e-06
-2.37073954398727e-05
-2.70591304154988e-05
-3.65779001051839e-06
-3.57289460008419e-05
-1.97388630573533e-05
-2.31653210263238e-06
-1.40245706438045e-05
-3.26828366146662e-05
-4.22266715147982e-05
-3.26952714180153e-05
-1.90250474534883e-05
-2.56328463133433e-05
-2.66916359557683e-05
-1.55785004712817e-05
-3.8855001236451e-05
-1.77779172596028e-05
-1.66740336806116e-05
-1.05217731017164e-05
-1.42711340870999e-05
-7.23505991034065e-06
-3.59342550445923e-05
-4.02202010894775e-05
-1.55800659081273e-05
-2.34241293438263e-05
-6.37222248092103e-06
-3.39141346336116e-05
-1.12292567290018e-05
-1.74294906090232e-05
-4.57005670421089e-05
-3.77466135958667e-05
-6.11053711453657e-06
-1.15547052098484e-05
-2.70604291781065e-05
-1.17282812845591e-05
-1.73720748677831e-05
-1.96964264090725e-05
-3.08075157411181e-05
-2.91453010984247e-05
-1.81783915007061e-05
-3.16725530311344e-05
-2.62337600289728e-05
-2.23493471911723e-05
-2.96945274647693e-05
-3.01767272749192e-05
6.63568477713209e-06
-1.33362454960411e-05
-2.30778167436879e-05
-2.07964861768042e-05
-5.00138331167293e-07
-2.93177550013049e-05
-9.18984114724005e-07
-7.10581218492332e-06
-2.6149977213051e-05
-2.16061587675802e-05
-1.90472987699431e-05
-3.64471007776146e-06
-3.53135879005298e-05
-1.8452257051753e-05
-1.53645370431642e-05
-1.17308487122356e-05
-2.04232117358562e-05
-3.0498285957815e-05
-3.71664846407709e-05
-1.68643846562644e-05
-1.83141260939678e-05
-1.6435981763533e-05
-1.29788361595026e-05
4.29619920225637e-06
-3.32922104327209e-05
-2.75219271435105e-05
-1.63797612164323e-05
5.55262860933085e-06
-1.17704360014769e-05
-2.06310190669466e-05
-1.3659755130708e-05
-2.34551372220132e-05
6.90832268033093e-06
-3.52880749302814e-05
-1.58349221425596e-05
-2.30629497770066e-05
-2.16366744025131e-05
-1.79940621199166e-05
-3.96080384486291e-05
-2.32594847505357e-05
-2.50583868000047e-05
-1.3826354543493e-05
-1.67048014596461e-05
-3.69231456815953e-05
-1.29615713155739e-05
-4.06913841172532e-05
-3.18168787569446e-05
2.28982379029875e-05
-1.40260225549031e-05
-4.08988960165702e-05
-2.2425018244316e-05
-4.73454177307586e-05
-3.60828492884405e-05
-3.33622573693858e-05
-1.10627694663156e-05
-9.1719904078192e-06
-2.95112482524305e-05
3.11628089343326e-06
-1.85344362872803e-05
-1.15190194515173e-05
-3.31376488833911e-06
-2.51775166271415e-05
-2.84011069614615e-05
-3.6999252922432e-05
-3.14493785185593e-05
-1.11425525414374e-05
-3.5105460251766e-05
2.90814682895285e-07
-2.67771748436168e-05
1.26509111858845e-05
-3.53145467844268e-05
-1.78442920051307e-05
-7.8543379624256e-06
-2.40527354793655e-05
-2.94696688166241e-05
-2.22583430907585e-05
-1.76446230636505e-05
-2.32798854420161e-05
-2.28345819754613e-05
-1.52421404651584e-05
-9.42505350191747e-06
-2.70781835024869e-05
1.14028742869208e-06
-2.9257908380471e-05
-1.34273399935017e-05
-5.47528265120425e-06
6.79440212592325e-06
-2.62154966552247e-05
-1.33625728428727e-05
-4.78009200518544e-06
-2.73391930901561e-05
-2.0621836297961e-05
-1.51690922376916e-05
-5.55174318845401e-06
-1.68664685109516e-05
-1.65182276530677e-05
-3.64897901563918e-05
-2.58359575010289e-05
-7.00337736453571e-06
-2.02329103378557e-05
-4.02056279256492e-05
-4.47879742970269e-05
-2.44892705609076e-06
-1.38485943782227e-05
-1.2371755376779e-05
-3.77415614560717e-05
-3.48735789253802e-05
-3.33280193363442e-05
-1.79984842850455e-05
1.03692349770319e-05
-2.91893379644448e-05
-6.56955313332824e-06
-1.20258346185502e-05
-2.32295166464555e-05
-8.67964405285505e-06
-3.48521821847116e-05
-1.54058325754417e-05
-1.97277766590959e-05
-3.13819108624772e-06
-1.63654357173153e-05
-2.30744792039867e-05
-6.11560369033591e-06
-1.91472453153088e-05
-2.89038696887298e-05
-3.21586341048059e-05
-4.21579672752217e-05
-2.70378375847503e-05
-1.43516204800758e-05
-2.45390583819179e-05
-7.03380113683162e-06
-6.49374900075688e-06
-3.06441761836476e-05
-2.91288659595309e-05
-3.70983492065582e-05
7.0646866742906e-06
2.22799404191492e-06
-2.37417319932006e-05
-2.82377735483302e-05
-2.73589304855016e-05
-1.08231424998999e-05
-5.45398916586925e-06
-3.71426454438924e-05
-1.60044098386467e-05
-6.88951544069455e-06
-1.52331278700333e-05
-6.35701911130297e-06
-2.99584615927391e-06
-2.46985400996655e-05
-1.2540358553392e-05
-2.84074497029396e-05
-6.32010119945422e-06
-3.18101975708056e-06
-1.18810703156923e-05
-3.57749714647408e-05
-2.56538397724243e-05
-1.75595892923399e-05
-2.56243231253893e-05
-1.89671331016937e-05
-1.72344961255509e-05
-2.44361334687398e-05
-1.88782693615766e-05
-2.43387322542036e-05
-2.87082891051196e-05
-3.67193690812141e-05
-2.23202501617357e-05
-1.34780596668352e-05
-1.28502174188714e-05
-1.39112648439787e-05
-3.55910450469339e-05
-8.92293145366483e-06
-3.45983753129207e-05
-4.64441853810202e-05
-1.3221826196147e-05
-3.56063696883311e-05
-7.66413137423372e-06
-1.97482927180581e-05
-1.0736265971314e-05
-2.21738253601844e-05
-4.88725096475258e-05
-2.44147679665743e-05
-2.87614081625033e-05
-5.96006959328422e-06
-2.60068976108863e-05
-2.20982132740407e-05
2.07404038229338e-06
-1.86708604741596e-05
-1.9674229416968e-05
-2.43218526669253e-05
-1.76761761204799e-05
-1.44762834013547e-05
-2.09095421581415e-05
-7.13683488215994e-06
-2.99465540629298e-05
-2.21178354656413e-05
-2.03170638308891e-05
-2.33063597996786e-05
-3.9321944402759e-05
-2.67077249096153e-05
-2.5831221736889e-05
-3.45833870201719e-05
-3.96996274838972e-05
-2.42122901577743e-05
-6.00972146928073e-07
-3.85628035743531e-05
-2.23199758497899e-06
-1.57797291116684e-05
-1.10248244015338e-05
-1.11991280372819e-05
-1.57017528170327e-06
-3.82274735877072e-05
-1.33850477765721e-05
-1.8839505269115e-05
-2.18835175789953e-08
-2.25679544399187e-05
-9.0418462853711e-06
-3.39954477708767e-05
-2.24862237926097e-05
-2.28634595712846e-05
-1.13831036003884e-05
-3.0001313043927e-05
-2.38831492309795e-05
-1.77667190281991e-05
-2.85426816796923e-06
-1.98939715499695e-05
-7.39679054765493e-06
-1.98554299198906e-06
-2.76134521947597e-05
-9.76287385070379e-06
-2.88263681641953e-05
-2.67245545883549e-05
-2.15553429535937e-05
-3.80010422195257e-05
