# Supplementary material for: Research on computational propagation and identification of mine microseismic signals based on deep learning
Source: PLoS One. 2025 Oct 22;20(10):e0334641. doi: 10.1371/journal.pone.0334641 (PMC12543183; doi:10.1371/journal.pone.0334641)
Supplement: S3 Data — (ZIP) [file pone.0334641.s003.zip › 000100500002896.xlsx_0.txt_24.txt.txt]

-1.81342703961946e-05
-2.07609367568509e-05
-3.66361721288925e-05
-2.84825787751078e-05
-3.19411087122092e-05
-3.89396066771509e-05
-2.22602988975231e-05
-3.21081090356462e-05
-7.53408707442655e-06
-8.29773960010333e-06
-3.48084700643705e-05
-3.22260784068414e-05
-2.85260752607814e-05
-2.64959958156546e-05
-1.5456371051461e-05
-1.49008252765534e-05
-2.64674418809419e-05
-2.46563968462929e-05
-1.77100910666092e-05
-3.47082126593153e-05
-1.15219750291322e-05
-1.93969331808696e-05
-9.61442168275747e-06
-4.50887141952339e-05
-5.2700444726823e-05
-2.94086187634087e-05
-5.01211034498644e-05
-1.94701769814491e-05
-1.4068924900778e-05
-1.42696798297753e-05
-2.9616555652902e-05
-3.23376324540744e-05
-2.31086917910317e-05
-1.02809756257305e-05
-2.3363905444617e-05
-2.40527743516097e-05
-3.11322968444749e-06
-3.51460615408395e-06
-3.878221951764e-05
-1.52428523510556e-05
-3.04235030332113e-05
-2.37986359444957e-05
-1.20995491328876e-05
-1.72627013141823e-05
-1.28958816498508e-05
-2.00271208581768e-05
-3.02123409896103e-05
-3.66026101099967e-05
-9.91754277565304e-06
-1.79524707664533e-06
-2.44428716817865e-05
-2.11920726576758e-05
-1.4115740846624e-05
-1.79803154035232e-05
-2.63672267039269e-05
-4.84728422602583e-05
-2.19502050891871e-05
-3.9078216350119e-05
-2.49691837760622e-05
-7.86741657009178e-06
-4.67676041821303e-05
-9.29110441288896e-06
-1.47789836972018e-05
-1.17972695883504e-05
-1.64309426245971e-05
-1.21995520745964e-05
-3.18699727308653e-05
-2.40570727687345e-05
-3.51555434560072e-05
-9.31088000323957e-06
-1.90194867965048e-05
-2.63431322715722e-05
-2.22374506341733e-05
-4.71422269960146e-05
-7.93526650092474e-07
-2.11706651400042e-05
-9.8316236838961e-06
-1.2234908515222e-05
-3.39528293592979e-05
-2.113829208858e-05
-1.08363394297332e-05
-2.79125375797126e-05
-3.39464350468826e-05
-2.04051875912493e-05
-3.39445374213586e-05
-1.92431787825713e-05
-3.34922652381783e-05
-3.58778841715742e-05
-1.14122723498861e-05
-1.33948643194826e-05
-3.25389604945604e-06
-2.26935585894601e-05
-1.2134997239863e-05
-1.22436226050029e-05
-1.15482431013921e-05
-2.34755953330664e-05
-9.50714151889773e-06
-1.4845530358041e-05
-2.11402067461778e-05
-3.63901056271812e-05
-9.64913925828583e-06
-1.84367101871465e-05
-4.00093203104411e-05
-1.63774870242922e-05
-4.86725739790204e-06
-3.73728219792175e-05
-1.26531467381295e-05
-2.61242297312431e-05
-3.23039004226283e-05
-1.80559817011901e-05
-4.4590365168756e-05
-1.12389090366138e-05
-2.99372634487944e-05
-3.70194629612894e-05
-9.17467089606166e-06
-2.86209720528466e-05
-1.09436317534462e-05
-3.60043263390052e-05
-1.29685223031217e-05
-2.05983575089494e-05
-3.28223210619632e-05
-1.72187809817105e-05
3.21368825831604e-06
-2.06853424577915e-05
-1.46007850009457e-05
-2.30244330042174e-05
-4.0896803423531e-06
-2.07077552787686e-05
-3.03413465525449e-05
-2.14515157489994e-05
-2.74667811223993e-05
-2.17411503115957e-05
-1.6840981026961e-05
-4.19102040695203e-05
-7.69159826102141e-06
-2.56281138160168e-05
-1.19669255218502e-05
-2.06139593587158e-05
-1.81814828208066e-05
-3.23889260504597e-05
-1.99720773504498e-05
-1.97691975287261e-06
-1.68615542909839e-05
-1.95054919931628e-05
-4.30960001679695e-05
-1.1227589257129e-05
-1.19904173738362e-05
-2.80557710076418e-05
-1.62885774884975e-05
-1.47041710293997e-05
-8.76967883018859e-06
-2.66209863534872e-05
-4.00724880459551e-05
-4.18559160604559e-06
-3.8040951689265e-05
-9.92081216428299e-06
-1.79759411762553e-05
-3.85057194820278e-05
-2.14982323177847e-05
-2.53892819916289e-05
5.68773728218828e-06
-2.0372557013241e-05
-4.056220208658e-06
-2.25421231193153e-05
-2.58272111854625e-05
-1.74518594882408e-05
-3.60044954811606e-05
-7.55185897825665e-06
-1.73546768737251e-05
-1.27244973856729e-05
-1.31981008511351e-05
-2.03974359620148e-05
-6.96735777774185e-06
8.84248298318422e-06
-2.64455960443129e-05
-2.14032045843161e-06
-3.82816166925964e-05
-2.61171518925067e-05
-2.97050342419538e-05
3.22464318602334e-06
-1.09678076111738e-05
-2.68652673728663e-05
-7.98855733339835e-06
-2.53758032789935e-05
-3.31419144462025e-05
-2.85264468319625e-05
-9.9942584176962e-06
-3.07767287153565e-06
-1.52506749691759e-05
-1.99124738169625e-05
-1.54173196172773e-05
-5.03283956352644e-05
-1.79407984279203e-05
-2.6942572598917e-05
-4.19099274240755e-05
-2.88973404824125e-05
-6.19101902234799e-06
-2.34441206031368e-05
-1.78855457272623e-05
-2.63685125437114e-05
-2.52780199416098e-05
-1.28756075077323e-05
-3.14053619220574e-05
-8.12512628825329e-06
-1.52346112177271e-05
-1.32383467864152e-05
-1.18020038333103e-05
-3.55599571258898e-05
-2.22357941266386e-06
-8.45654404941075e-06
-1.82312277107255e-05
-2.90236573217568e-05
-2.11382946211567e-05
-2.77501023479327e-05
-1.48221884091419e-05
-2.39215204063119e-05
-4.07842216483827e-05
-3.58580847654884e-05
-4.51319835241665e-05
-1.71674405828091e-05
6.66252079846775e-06
-3.29607871106494e-05
-3.22855162274031e-05
-1.22183881750378e-06
-2.17462584783193e-05
-3.99033236989251e-05
-3.14951285093482e-05
-2.88295272833443e-05
-2.08060771813638e-05
-1.57571285476545e-05
-1.6231298371155e-05
-2.14228356895089e-06
-2.01422175291863e-05
-1.90295080668162e-05
-1.87660046479025e-05
-2.56055132427462e-05
-4.83788514591742e-06
-3.60412200359541e-05
-2.66223961324202e-05
-1.40623084683181e-05
-2.56022351202889e-05
-1.71711066485345e-05
-2.72796818311549e-05
-2.80864231643058e-05
-2.73874236693121e-05
1.66762140196434e-06
-3.98734934803188e-05
-1.32856284283492e-05
-3.09493040493062e-05
-1.54787345494429e-05
-3.88247365860688e-06
5.83461205715631e-07
-1.21967493877497e-05
-1.2279606589942e-05
-8.6181440122605e-06
-1.89519756580795e-05
-1.80563519770311e-05
-4.02743099587828e-06
-2.25057934226401e-05
-2.73140267480761e-05
-3.20525701795924e-05
-1.64294442499852e-05
2.42769530729044e-07
-4.66203701814945e-05
-2.94120727430539e-05
-8.86325888575162e-06
-6.1556926037383e-06
-3.98124233265247e-05
-2.10753917394198e-05
-3.87778461165034e-06
-1.49382910830635e-05
-2.01973072149761e-05
-3.00795109124382e-05
-3.41989984869428e-05
-9.15653143801881e-06
-1.44822971198021e-05
6.63850283120199e-07
3.26349015611995e-06
-1.25476547900306e-05
-1.73197231618844e-05
-2.75345113341831e-05
-3.06659969597866e-05
-2.18902098566625e-05
3.99294553131369e-06
-2.60552876458056e-05
-1.96670244134381e-05
-3.94195512125989e-05
-9.9521844270045e-06
-3.21544582778739e-05
-2.39920869237183e-05
-1.81819896458169e-05
-2.21555332995296e-05
-1.42238515581159e-05
-4.30298955252735e-05
-2.16547200618951e-05
-3.39596347657036e-05
-2.6497974017686e-05
-3.54767423956671e-06
-2.26651154479205e-05
-1.38410870378242e-05
-2.09164042698102e-05
-1.43954755438159e-05
-4.45782951715635e-06
-1.54203801738795e-05
-1.34943654103007e-05
-2.09559650449879e-05
7.42223456495753e-07
-4.20157969763857e-05
-2.07436805771241e-05
-3.5038018066744e-05
-4.83802018387636e-05
-2.73837984408211e-05
-1.25213874041107e-05
-9.83920510948542e-06
-3.72895550920858e-05
-1.97767787225313e-05
-5.00955764554593e-05
1.07994631154417e-06
-3.09147901351165e-05
-6.89673523251497e-06
-1.81320990972104e-05
-1.15948995741827e-05
-1.91798313648419e-05
1.73730266517145e-06
-6.46890112504795e-06
-3.00581141414981e-05
-1.33463263814663e-05
-1.94796536872362e-05
-1.052959404909e-05
-3.31230907294443e-05
-3.56310271584363e-06
-2.71791961994538e-05
-1.29515580543504e-05
2.86553934104256e-06
-2.27705392162186e-05
-2.02457186628779e-05
-2.78649360690412e-05
-2.49661680480856e-05
-2.9385426658569e-05
1.38093712980115e-06
-1.69055438944614e-05
-9.7195691573044e-06
-2.55722189612223e-05
-8.01483187872968e-06
-1.90105971780209e-05
-1.38896012060826e-05
-2.16356320237579e-05
-1.81646960301312e-05
-1.64823982959348e-05
-1.56486197370573e-05
-3.93864133751565e-05
-3.11734879213724e-05
-1.58943746281854e-05
-2.56996403892423e-05
-3.97728562026977e-06
-2.26260581775295e-05
-2.07197118936907e-06
-1.80809509407051e-05
-2.59750948838696e-05
-1.40953690364677e-05
-7.64288634118834e-06
-2.31647014582503e-05
-4.7448894376361e-05
-1.97737812098301e-05
-2.72966195514859e-05
9.12136284512269e-06
-2.60998889678339e-05
-3.63765860017907e-05
-3.104062741655e-05
-1.1830421723106e-05
-5.05807882603283e-06
-3.06293665087059e-05
-2.24143918403721e-05
-2.0376196242407e-05
-1.87969443114428e-05
-3.18400051789307e-06
-1.30196265150386e-05
-3.75931066239421e-05
-1.46590646172422e-05
-1.9617361326101e-05
-2.80540593732823e-05
-2.61850758611055e-05
-3.35567038104826e-05
-1.67842798620533e-05
-1.39257558130497e-05
-3.41982105033602e-05
-1.81171157471488e-05
-2.39850655948746e-05
-1.73433837893787e-05
-1.65629552750256e-05
-1.00015814580055e-05
-1.1304136865554e-05
-9.40895899163882e-06
-3.7749308760797e-05
-2.7664762339041e-05
-6.48801082767364e-06
-2.09756224635456e-05
-2.05384110581615e-05
-3.22109492136187e-05
-3.81994465239121e-05
-2.46566723742005e-05
-2.94944782113213e-05
-2.70612971477034e-05
-3.32518662900004e-05
-2.27715448031054e-05
-6.01304264535387e-06
-7.58396755928728e-06
-2.5097310088591e-05
-2.71793596585554e-05
-2.47790606400201e-05
-1.53543916810334e-05
-4.39710427084369e-06
-1.91028549541332e-05
-1.13520732351397e-05
3.90912979102664e-06
-1.50891548245448e-05
-1.15113241586962e-05
-4.14275776498893e-05
-2.22291984971416e-05
-6.98242306737142e-06
-2.25045413448238e-05
-1.91792274518612e-05
-3.35172449298899e-05
-2.94362514213593e-05
-3.72838038396904e-05
-6.90796110925893e-06
-3.20507945590819e-05
-2.8097907549867e-05
-3.29298964135839e-05
-2.39501318162066e-05
2.34553717488969e-06
-1.99143263235789e-05
1.61799112082565e-05
-2.14679246493965e-05
-2.60304844346093e-05
-2.80929896096011e-05
-6.73125254325095e-06
-1.23225114518953e-05
-3.76141353458721e-05
-2.06785158742714e-05
-8.60417885297001e-06
-9.39277430728505e-06
-1.42958770496459e-05
-1.89388148407055e-05
-3.04029263044364e-05
-2.74714924445975e-05
-1.97897559453675e-05
-1.93429783361026e-05
-8.02691487999224e-06
-1.5655381323995e-05
-3.1792360933356e-05
-2.52530237734936e-05
-1.99174914736277e-05
-2.00716239066987e-05
6.21487614032752e-07
-1.36125562943808e-05
-1.2288404670036e-05
-1.93109071644908e-05
-1.30494973225544e-05
-2.46868460211245e-05
-9.40920067798724e-06
-2.0203990711148e-05
-1.92054868794823e-06
-4.96953774660121e-06
-3.66500673819899e-05
-1.13628937186229e-05
-2.72509127023036e-05
-1.68079041490661e-05
-3.99849129355243e-05
-4.70165914741929e-06
-1.16895720982761e-05
-1.15313403563671e-05
-2.44532206004762e-05
-3.73581489527837e-06
-1.82816181865255e-05
-2.80330391550643e-05
-2.24073325433821e-05
-2.48905169012093e-05
-1.8594303549777e-05
-3.12169535297119e-05
-2.15495766530676e-05
-2.87209376465849e-05
-1.13235725560152e-05
-2.41206799190596e-05
-3.32783014622421e-05
-2.27748068293484e-05
-2.93237375422528e-05
-3.55518426693572e-05
-2.75476865811485e-05
-7.22130001942738e-06
-1.07325974482272e-05
-4.05050516470069e-06
4.23037515873954e-06
-2.83735256417282e-05
-2.95230247397429e-05
-4.12044634408035e-05
-1.00706997064996e-05
-3.60160544646725e-05
-1.86415306975478e-05
-6.15808448244021e-06
-9.91334219326495e-06
7.77733075569858e-07
-1.91718379526289e-05
-1.50923322957021e-05
-3.03205717081982e-05
-4.07243203629335e-05
-4.17585245534504e-05
-1.5169128822326e-05
-1.74249959924609e-05
-4.32074613565448e-05
-3.0032781375615e-05
-1.68823615922393e-05
-2.44094385492276e-05
-8.86255448326526e-06
-3.89145955214663e-05
-3.90181044781095e-05
-2.16348161965037e-05
-3.66957273287042e-05
-4.49276499676977e-05
-2.15329810122747e-05
-3.27622019988066e-05
-3.96746239495151e-05
-4.59283586516912e-05
-2.43799236072602e-05
-1.4545124990485e-05
-3.19663114860364e-05
-1.03680404824508e-05
-3.1320857320279e-05
1.94439548094911e-06
-1.38714969063754e-05
-1.21198102280419e-05
-4.3141670307145e-05
-3.61657008520606e-05
-3.80375568873371e-05
-3.52348242874649e-05
-2.43145172075712e-05
-1.8871865122348e-05
-1.94786707425084e-05
-1.80997553141165e-05
-1.16501008359457e-05
-2.82693006761101e-05
-1.16648780805197e-05
-1.76494264933545e-05
-3.04780516759766e-05
-6.87358664595216e-06
-2.24663845963507e-06
-1.78999846978101e-05
-4.22670634015263e-05
-3.24760526915204e-05
-2.43847407337486e-05
-2.16073493956421e-05
-2.44548571974961e-05
-7.54803840437817e-06
-5.23169348185653e-07
-2.50149694863521e-05
-4.39579788001206e-05
-3.51198376467223e-05
-8.43893866999745e-06
4.20419254687595e-06
-3.79252459116517e-05
-4.43477829421355e-05
-1.15748626865926e-05
-9.70633958698221e-06
-2.23021147459244e-05
-1.42955731980616e-05
-3.65247248991108e-05
-1.27751804382112e-05
-2.42715947271624e-05
-1.71629532960859e-05
1.04332535938135e-06
-3.87964408264436e-06
-2.87604853409503e-05
-9.8871605201631e-06
-1.44499893752968e-05
1.09754155610645e-06
-3.17238296791088e-05
-2.19828682981749e-05
-1.65738422957439e-05
-1.01322254073791e-05
-2.87376334055483e-05
-2.64554690629937e-05
-5.01707512248719e-06
-1.64351440026286e-05
-3.2430364694027e-05
-2.32694831470881e-05
-2.27335734718793e-05
-2.45845454146731e-05
-3.02232053618593e-05
-1.10535845922451e-05
-2.40136613039169e-05
2.4174531471227e-07
-2.61639425074531e-05
-2.30973068086154e-05
-1.66371167061495e-05
-1.48761535004431e-05
2.71341467176466e-06
-2.47759755483821e-06
-7.42924750053865e-06
-1.25318480489196e-05
-1.33238413969809e-05
-2.53566342073646e-05
-1.2800656077357e-05
-3.41146986372922e-05
-1.84695057473206e-05
-3.09262891157699e-05
-2.65648317951232e-05
-3.46434954835679e-05
-3.67417459975887e-05
-3.49498827205755e-05
-1.71077816015627e-05
-1.14326421335446e-05
-6.50848428442289e-06
-2.01501842817329e-05
-1.60321055275364e-05
-2.14313584031045e-05
-3.6472138166657e-05
-2.50903972198906e-05
-3.14040549095412e-05
-1.53563828848965e-06
-3.86976003359789e-05
-1.0386335666264e-05
-1.59736798054869e-05
-1.89887323921554e-05
-2.91818224031589e-05
-1.62662568412999e-05
-2.49540784117432e-05
-1.48860946909169e-05
-2.32288563063631e-05
-7.46368719511669e-06
-1.99288703561188e-05
-2.27399632283037e-05
-2.39722393042036e-05
-3.1175150038551e-05
-4.05119361315806e-05
-1.47741214698594e-05
-5.05037105007062e-05
-1.15998397208541e-05
-6.62819124097921e-07
-1.87083077321629e-05
-1.54592901831608e-05
-1.66250077228302e-05
-4.32075078411344e-05
-2.20112266089001e-05
-8.49389915366765e-06
-3.06784494898065e-05
-3.60696095446155e-05
-4.75551094873955e-05
-2.90002774871406e-05
-3.24682184145276e-05
-3.09562500849496e-05
-6.54266625024989e-06
-3.9300037616307e-06
-2.14981030362762e-05
-4.41470703692402e-06
-2.01746900962348e-05
-1.53316725792012e-05
-2.44085207999677e-05
-2.25391937870809e-05
-1.4558284898447e-05
-9.06034698682496e-06
-2.47075655371921e-05
-2.5708342517863e-05
-2.74482886299279e-05
-3.71522002164536e-05
-9.51620880530591e-06
-1.69969999981218e-05
-1.86504654073661e-05
-1.36310248038063e-05
-2.1504404428791e-05
-2.64270718400155e-05
-8.0295173540995e-06
-2.68042695141752e-05
-2.74893204900813e-05
-5.40986023110841e-06
-1.40285494046838e-05
-6.12935486665293e-06
-1.53800891569432e-05
-1.0546514572088e-05
-3.29007813251679e-05
-2.95145266933877e-05
-2.06453043934001e-05
9.34958933582199e-06
-2.48942406592909e-05
-2.07907912572752e-05
-2.94386855751767e-05
-2.35716734109574e-05
-7.72109358337867e-06
-2.95626293463203e-05
-3.07747148176223e-05
-2.40383211929394e-05
-1.36573816974696e-05
-1.96054737577073e-05
-1.96520627719785e-05
-2.35947804203438e-05
-1.53418880563356e-05
-3.00018604287045e-06
-7.07279280566865e-06
-2.57373605089282e-05
-3.48517595471268e-05
-3.82314182849475e-06
-1.04272662591817e-05
-3.19811703490662e-05
-1.23393018803632e-05
-2.02064305094072e-05
-1.76636338510085e-05
-2.01003674227025e-05
-9.60475353466558e-06
-1.67810483871272e-05
-2.5343400419166e-05
-2.41958671813682e-05
-1.12567476883586e-05
-2.9566076968035e-06
-3.16494480726735e-05
-2.11575608201005e-05
-9.88391767235536e-06
-1.76260417881113e-05
-3.85017634081354e-05
-1.47236874020523e-05
-8.25891017420509e-06
-2.11221596791308e-05
-1.0392606445928e-05
-3.23067101739219e-05
-2.24917927936435e-05
-2.62722278398226e-05
-2.96630735593133e-05
-3.40950900718528e-05
-2.81768534680241e-05
-4.94888816462895e-05
-3.70948123294186e-05
-3.30025853647297e-05
-1.80040490685018e-05
-1.10555562625551e-05
-1.68851926661533e-05
-2.57174176792329e-05
-1.51031705612996e-05
-2.81898105798884e-05
-3.82028600334797e-05
-2.73854984387596e-05
-7.16867540543068e-06
-2.2100169799895e-05
-1.2873513708436e-05
-2.02571480586738e-05
3.35587237997783e-06
-1.13325961292682e-05
-1.72548954546606e-05
-4.28388420770315e-05
-2.16220549090074e-05
-3.15914329395126e-05
-4.80720006594808e-05
7.7094663074901e-06
-3.26727777181818e-05
-1.00012867897103e-05
7.63239767478296e-06
-1.30711097226445e-05
-4.16096689676808e-05
-1.23979410990842e-05
-2.44562953140981e-05
-2.82612079835767e-05
-1.91567237460438e-05
-3.45670180496534e-05
7.42365420931755e-06
-2.91638097757112e-05
-2.2865003160967e-05
-9.3827475108454e-06
-1.75782639042545e-05
-5.51640687328022e-06
-2.22148652429623e-05
-3.28944262042224e-05
-2.80864808055149e-05
-2.50379702101862e-05
-2.60788176881475e-05
-2.31563616830627e-05
-2.68124013204597e-05
-2.79341178090401e-05
-2.51038678507573e-06
-2.58825263731157e-05
-3.22078201105969e-05
-2.63519396591879e-05
-3.01807466824215e-05
-3.6898211628709e-05
-2.38177484082729e-05
-2.4126494251603e-06
-2.39305231722379e-05
-1.41879495451352e-05
4.57501256709765e-06
-1.51886214029589e-05
-2.67837608539574e-05
-2.00473432730318e-05
-2.06270403278869e-05
-3.21533702592361e-05
-3.40762030604008e-05
-1.8395826589699e-05
-2.89075976803876e-05
-4.53495622811002e-05
-1.99390307837021e-05
-3.10731740214599e-05
-1.26614211232374e-05
-2.52117567166578e-05
-2.74153533644691e-05
-1.50077207725164e-05
-1.62705111582826e-05
-1.9772541052838e-05
-1.61312015192244e-05
-2.81519296250139e-05
-4.61096181643456e-05
-2.15351646856596e-05
3.22652108516755e-06
-2.75991765287847e-05
-5.18167711634278e-07
-6.09617714301391e-06
-1.28390353684757e-05
-7.56388760630372e-06
-1.52864787271101e-05
-2.1003716057173e-05
-1.36015625473042e-05
-1.40755370102491e-05
-1.15526842278883e-05
-3.05139428455754e-05
-6.9747365061422e-06
-1.38795099750124e-05
-4.06933142304963e-05
-2.66175267680296e-05
-1.869986823357e-05
-2.783962237175e-05
-1.43846896393418e-05
-2.5837602994667e-05
-1.94285586589992e-05
-4.13872250324885e-05
-1.10046012000241e-05
-8.56532443496873e-06
-3.49978039208095e-05
-2.52463308705901e-05
-9.23314750563324e-06
-2.24129200509418e-05
-2.19090142858261e-05
-2.61602962325219e-05
-3.17286206325942e-05
-1.16141797940449e-05
-3.45637925060525e-05
-2.53855811883885e-06
-2.45202826394591e-05
-1.61140189084721e-05
-1.41173068209869e-05
-2.44848006258011e-05
-3.68304645119873e-05
-1.94165617818976e-05
-3.50367147868849e-05
-1.29729198748138e-05
-2.61222031252659e-05
-3.05692525876233e-05
-8.8445817588793e-06
-2.74017693434738e-05
-1.44090549512906e-05
-2.20157371305982e-05
-3.08603674632706e-05
-1.55968335907549e-05
-1.67782307732624e-05
-3.14770079665028e-05
-1.9848116467792e-05
-3.15340092354785e-05
-2.36578207284301e-05
-3.00107971032069e-05
3.14002921287242e-06
-2.34868074313488e-05
-1.06623182923071e-05
-1.65617402289318e-05
-3.56830005019212e-06
-7.20221864057937e-06
-3.78369076877722e-05
-2.7965913129645e-05
-3.29323108822691e-05
-1.63947186768123e-05
-1.1834816489501e-05
-2.267646879335e-05
-1.26405069736918e-05
-2.64560602637163e-05
5.63783842732101e-06
-2.42129085228845e-05
-3.31684246414482e-05
-1.88454740702534e-05
-4.84925505709767e-05
-7.59302293349826e-06
-1.23833838045753e-05
-1.62963817817336e-05
-1.05405770605056e-05
-2.47867608448764e-05
-1.23647823689757e-05
-4.65984417810791e-06
-1.79604942322751e-05
-3.35945138466301e-05
1.51424744737831e-05
-1.61131974335401e-05
-3.75527610183817e-05
-3.49824534900082e-05
-1.4330288757854e-05
-1.88386834510268e-05
5.97724752869832e-06
-2.15972306198584e-05
-9.7241323561763e-08
-1.31443597447404e-05
-2.80807652552914e-05
-1.81805706768622e-05
-1.47626208538953e-05
-2.70017601499031e-05
-2.26270102518297e-05
-3.19475064262346e-05
-1.66228806342317e-05
-1.66382722439306e-05
-1.56722461248947e-05
-3.04604730798174e-05
-2.12710732513627e-05
-2.26206538743607e-05
-4.15942690210804e-05
-3.49490393405499e-05
-4.67084924293988e-05
-1.37673573226522e-05
-3.10845567112703e-05
-1.84935569236396e-05
-2.19449489314267e-05
-2.27689663224482e-05
-7.86140032018653e-06
-1.36314070038015e-05
-1.30769095326514e-05
-3.85578095518319e-05
-4.58361980010765e-05
-3.5170539324283e-06
-1.93482648159688e-05
-1.01896489223202e-05
-1.83996343552902e-05
-4.76386065992799e-05
2.52977700828335e-06
-1.64865370713406e-05
-2.77763819066173e-05
-1.68624267370982e-05
-1.66197955794123e-05
-2.57664608733939e-05
-1.20274445457237e-05
-2.27285651646183e-05
-2.58631638577129e-05
-2.70373513931823e-05
-3.2684503801813e-05
1.49879361314102e-05
-1.30208508571739e-05
-4.56884959963773e-06
6.05570086192064e-06
-3.55352624518036e-06
-2.75583581838216e-05
-3.74009627987672e-05
-3.32159387491041e-05
-2.80061376446238e-05
-2.84628622991933e-05
-2.34384016204761e-05
-3.22946458947289e-05
-3.82648895182189e-05
-9.63819896665539e-06
-1.61971827858194e-05
5.87045081392095e-06
-3.31037436113034e-05
8.22133393198623e-06
-2.78799085201804e-05
-1.47251253095241e-06
-3.2491663991921e-05
-4.59632187016248e-05
-4.16374372421277e-05
-5.7554241325248e-05
-3.16394797037334e-05
-1.63690353174378e-05
-1.52320337415289e-05
-2.73501112318631e-05
-1.05264117302368e-05
-4.41923454957948e-05
-3.01418848451235e-05
-1.85074109346521e-05
-2.38134309037083e-05
-8.4188447967727e-06
-1.97374096826644e-05
-2.94779354662041e-05
-1.33207591747593e-05
-1.65046448324595e-05
-5.06971060903977e-06
-2.64732924310389e-05
-1.85492788812717e-05
-1.17723816796916e-05
-1.98893601536912e-05
-2.62996983941643e-05
-3.69748780073756e-06
-1.39686379696724e-05
-3.11696643177711e-05
-4.01103784211451e-05
-1.88941855414215e-05
-3.51724624828326e-05
-6.20598436156621e-05
-8.00977981071275e-06
-5.29335156563205e-06
-2.49352846722499e-05
-8.53807185934378e-06
-1.9476798349917e-05
-2.59420577819745e-05
-3.13022650484333e-05
-2.83318100329994e-05
-2.08936672119529e-05
-2.17332038419284e-05
-4.75582865390958e-05
-2.73133662564674e-05
-3.23081521322288e-05
-6.40277151130124e-06
-1.36692983749418e-05
-6.81632327127904e-06
-1.08652638247625e-05
-4.80938613390066e-05
-2.51411899204178e-05
-3.36725013835088e-05
-3.51599779636555e-05
-3.31340766317241e-06
-1.8620738543453e-05
-1.10093618357605e-05
-2.1341347419002e-05
2.7673960611291e-06
-1.25925480531058e-05
-1.20162400673689e-05
-3.3404345819396e-05
-2.41171080460558e-05
1.04710482149625e-05
-1.95780216985288e-05
-2.53993283384277e-05
-2.36893241710488e-05
-1.88705327688734e-05
-1.11245648776643e-05
-1.42999512853066e-05
-1.19548670275826e-05
9.56779955131546e-06
-3.69682513040952e-05
-4.24609429196487e-05
-4.07129864521177e-05
-5.74681633848569e-06
-3.21023901477808e-05
-3.11675160132041e-05
-8.87034268488586e-06
-1.69649921248441e-05
-1.8532772991134e-05
-1.13470132141358e-05
-1.05887327454699e-05
-3.23780412663892e-05
-1.20116740456031e-05
-1.69620839633996e-05
-4.16198010047854e-05
-1.13694259389669e-05
-1.86286943346924e-05
-2.14485285653543e-05
-1.38695065183115e-05
-2.77174580252482e-05
1.66418074785463e-05
-1.20953340568485e-05
-2.87716903062189e-05
-3.85905420697321e-05
-3.89574447240451e-05
-1.70633114556427e-05
-7.18952605605681e-06
-2.3635758639939e-05
-1.72048394820939e-05
-8.38763424671797e-06
-7.23134407356009e-06
-1.59557282425683e-05
-1.952814303188e-06
-2.53007902978541e-05
-2.93785760986095e-05
-2.67278648838611e-05
-2.3349689201009e-05
-1.8807804399687e-05
-1.81990032582894e-05
-7.92318816306638e-06
-6.41952358959944e-06
-1.90517800607338e-05
-3.19793383879377e-05
-1.22752883375679e-05
-4.68478065552738e-05
-9.4067914323968e-09
-2.90900882686563e-05
-2.28666555914587e-05
-4.16899455019779e-05
-2.86966594001904e-05
-3.32542402166881e-05
-2.38444586324635e-05
-4.27688229917956e-05
-3.12086070556353e-05
-1.19766060795555e-05
-1.14990331974989e-05
-8.42370704152067e-06
-3.43451677583805e-05
-3.35137926373062e-05
-1.94274816903973e-05
-1.92033966887386e-05
-3.77148282777004e-05
-1.78917970701492e-05
-4.9892413116477e-06
-5.24651504458448e-06
-5.09270529736479e-06
-1.02932303193856e-05
-5.68529982723319e-06
-1.71448911722787e-05
2.73348316425864e-05
-2.44773666585473e-05
-1.42010166850399e-05
-1.06282179571629e-05
-3.74875513421819e-05
-3.18212482884481e-05
-4.66479785697455e-05
-3.08646639269423e-05
2.89396839441987e-06
-2.59709290206055e-05
-2.36629925821957e-05
-2.25201669070469e-05
-2.37185049225572e-05
-1.63345726438036e-05
-2.20556811862015e-05
-2.4581912415664e-05
-5.3725485912752e-06
-2.52070255869463e-05
-3.47994541206101e-05
-1.94003453632639e-05
-1.44198668424805e-05
-1.66367714543581e-05
-3.39397257318097e-05
-1.39834136872185e-05
-1.29005570108128e-05
-2.61637875290598e-06
-2.94282520176862e-05
-1.19873381623662e-05
-2.31557564103462e-05
-3.65620722254393e-06
-3.91978358771333e-05
-9.24523141421717e-06
-2.54222246928163e-05
-1.88585378433488e-05
-3.42897809622782e-05
-4.32132083041161e-05
-1.24761121847276e-05
2.87423758247766e-06
-2.52696643198411e-05
-3.48396930642854e-05
-2.59317729833235e-05
-3.32476155470965e-05
-6.64993924499062e-06
-1.98854172806197e-05
-3.59916988008559e-05
-2.80125563939382e-05
-4.01513567298088e-05
-3.37728044119533e-05
-5.35340722147444e-06
-1.34804385252235e-05
-4.2087874228793e-05
-2.31894309943499e-05
-4.48285505217668e-05
-2.25416151873538e-05
-3.02028163990186e-05
-3.23214655849621e-05
-2.44037935295369e-05
-3.09121426223e-05
-4.29277346452012e-05
-2.05182971827674e-05
-4.91699356908367e-05
-1.71036234568992e-05
-2.3003382076818e-05
-3.52916274419867e-05
-2.67995888869495e-05
-1.93384954039701e-05
-2.89082498290275e-05
-1.27299252570114e-05
-2.22404751421072e-05
-7.71913453114146e-06
-4.51731900080715e-05
-1.9300070713258e-05
-2.20198098462689e-05
-3.06940962781293e-05
-1.48056570644162e-05
-1.39834665310008e-05
-2.19696375425678e-05
-4.71845763918545e-07
-2.82170070740989e-05
-3.32570367022923e-05
-2.79077715872149e-05
-1.66705653007385e-05
-3.66263211114389e-06
-3.11486432757868e-05
-1.53082675398309e-05
-2.710064129816e-05
-3.95393563346342e-05
-1.28806614539865e-05
-2.82440786848517e-05
-9.47492736718027e-06
-2.3828063670599e-05
-2.05621764639751e-05
-4.01295573419067e-05
-3.50100974820762e-05
-2.59116358678822e-05
-2.78886137682741e-05
-2.11779740202532e-05
-3.81267066994217e-05
-2.40098516811015e-05
-2.88982030037419e-05
-2.60513727148033e-05
-1.34708269369926e-05
-4.03728970718065e-05
-1.99196404159575e-05
-2.20868941988924e-05
-4.21973958055724e-05
-8.28218527583497e-06
-2.42684281051024e-05
1.60914773367786e-05
-1.78338778673839e-05
-2.71197944312975e-05
-1.85149488879341e-05
-2.83185988417379e-05
-2.71827731359339e-05
-1.06318499796772e-05
-2.82711032314188e-05
-2.04850649557823e-05
-3.13140899661633e-05
-1.19613938818055e-05
-2.15087386392605e-05
-2.82154535947854e-05
-1.92967154537527e-05
-2.52179412465079e-05
-4.53510348498549e-05
-2.55269001288884e-05
-3.77118580021785e-06
-4.06886210283937e-05
-1.47485957107526e-05
-2.05934996569654e-05
-2.44711920245731e-05
-1.7422968319037e-05
-9.93230858289701e-06
-2.84715839687872e-05
-7.24947118799215e-06
-1.72993924885915e-05
-2.65232264416213e-05
-1.47342716126518e-05
-3.11086168700432e-05
-2.99549957550513e-05
-6.75592602324828e-06
-3.33401269698231e-05
-8.59821713435256e-06
-3.82192886768399e-05
-1.69422504209435e-05
-2.11331986204482e-06
-3.06885819830019e-05
-2.10485928955788e-05
-2.91067062743269e-05
-4.02707903026623e-05
-2.63286406931348e-05
-5.72549619524263e-06
-2.26851763424968e-05
-2.67675884679561e-05
4.73841654742241e-06
-1.58143517735397e-05
-1.82907113356741e-05
-2.4727794093738e-06
-1.77945870791943e-05
-3.48320983588707e-05
-3.09073535024087e-05
-2.61022358470062e-05
-2.17956704171808e-05
-2.88686311103119e-05
-1.48903425857481e-05
-2.92273673694067e-05
-1.53463638643699e-05
-8.43328007305501e-06
-3.89661804650258e-05
-3.71772474146482e-05
-1.34566281151084e-05
-3.31868700598511e-05
-1.95502482976142e-05
-3.03596839500877e-05
-1.75772932055808e-05
-2.77362740187514e-05
-2.05752766116876e-05
-3.22228280488596e-05
-1.0635762405154e-05
-4.82490686380264e-06
-1.4153129822167e-05
-3.5884040646362e-05
-1.6591614582544e-05
-1.49524167138079e-05
-2.31760745707197e-05
-3.18968853371021e-06
-3.20793287881566e-05
-7.76012465033941e-06
-2.39300709805667e-05
-3.96387736127697e-05
-2.34120493323731e-05
-1.06039669446643e-05
-3.40391430902911e-05
-2.78296501398354e-05
-1.04705129632705e-05
-3.51965714522873e-05
-5.985665129446e-06
-1.65725281517606e-05
-1.78664177292093e-05
-2.28951233395725e-05
-3.37351436974368e-05
-7.4359771873124e-07
-1.66671254357163e-05
-1.71677778322275e-06
-1.811357081388e-05
8.99053905025966e-06
-2.65588087195291e-05
-3.31907605473662e-05
-2.75351553154292e-05
-2.7907168192694e-05
-1.24506750428647e-05
-1.66912870467963e-05
-2.94525624535077e-05
-2.74278802236387e-05
-2.90572722214062e-05
-1.76597846364746e-05
-2.59870148859065e-05
-3.53504973191195e-05
-2.15357924587291e-05
-1.32291272687882e-05
8.98445281345452e-06
-5.7502139763108e-06
-3.9770438220556e-05
-1.91257541112939e-05
-1.66904515298929e-05
-3.27587851664463e-05
9.74981000597359e-08
-1.94794872933923e-05
-4.72363530176864e-06
-1.58250916779027e-05
8.14392848684736e-06
-7.05671309629416e-06
-5.08858793713927e-06
-1.32365881970629e-05
-1.39144534429225e-05
-2.93454879135601e-05
-2.02508237818292e-05
-2.12952300128529e-05
-3.36805649782711e-05
-1.36605361086452e-05
-2.69008779891959e-05
-3.53646033438322e-05
-3.59419251082072e-05
-1.11084057113754e-05
-1.93600646279285e-05
-1.58421358369946e-05
-3.09187414455527e-05
-1.9158795980272e-05
-1.07295900874899e-05
-3.55834337805548e-05
-4.30205636830396e-05
-2.24431449285987e-05
-5.23268731136283e-05
-1.8952828742763e-05
-6.23488551398438e-06
-1.0304173073119e-05
-1.09909950076482e-05
-2.36820855878224e-05
-1.9038257100248e-05
-2.47470531199272e-05
-2.70486723505605e-05
2.10584271419337e-06
-2.48051909389742e-05
-1.77051296663678e-05
-2.08515051453565e-05
-2.27612436014591e-05
-2.85397713439999e-05
-1.02527440744129e-05
-1.20517151045887e-05
-1.93744568656668e-05
-8.88267775385686e-07
1.80742937934704e-06
-2.50435413226998e-05
-4.79045019619055e-05
-2.50276215433078e-05
-1.42192971685655e-05
-1.905234115531e-05
-2.91072522690392e-05
-2.4319301970618e-05
-1.81030226349598e-05
-1.45935504855389e-05
-1.35151239796427e-05
-2.9087176285949e-05
-2.05760969529204e-05
-8.36892878501801e-06
-2.41256987795128e-05
-1.36127586595537e-05
-8.72500362055811e-06
-1.92382645994668e-05
-2.2644140896736e-05
-2.41572301747071e-05
-1.7580287577178e-05
-2.57497409195135e-06
-1.73157348085159e-05
-2.3183056264038e-05
-1.97050690397764e-05
-3.67808656987354e-05
-2.32764832729891e-05
-1.1503452893474e-05
-2.11843483312959e-05
-1.30137291179036e-05
-1.8101894081569e-05
-3.62889682040217e-06
-2.60142585136127e-05
-2.78113728811109e-05
-2.33374648944788e-05
-2.63597975879413e-05
-3.65634307133022e-06
-1.60514518892225e-05
-2.15267848368968e-05
-3.98938342118193e-05
-1.38693144361939e-05
-2.94061997178125e-05
-2.05621899958547e-05
-2.34698101146557e-05
-1.68318353242684e-06
-1.38081706837528e-05
-3.39910402346174e-05
-1.88118267588032e-05
-5.26847555027668e-05
-1.84067210143813e-06
-2.85022986435339e-05
1.93003871202093e-05
-3.38913866783338e-05
-1.53878917935256e-05
-1.79868724745268e-06
-2.05989186863247e-05
-1.70081882017604e-05
-2.00996145018698e-05
-2.33226903845472e-05
-1.89732626357137e-06
-1.6480024472042e-05
-3.33070848840967e-05
-1.59133218127165e-05
-2.40895085629173e-05
-3.67732019258126e-05
-1.38136961305643e-05
-2.27585699903023e-05
-2.61444226008585e-05
-2.32168493840864e-05
-2.33450652714097e-05
-3.69700709592287e-05
-2.646522595939e-05
-1.50987476143051e-05
-2.61883631111266e-05
-2.76435435693305e-05
-7.46165062367689e-06
-3.43550884789925e-05
-3.07041935678083e-05
-2.85890830914682e-05
-1.0379683116187e-05
-9.10042170256034e-06
-1.41234623044985e-05
-8.56114640648756e-06
-1.69513562718258e-05
-1.32925287783849e-05
-8.28156878905939e-06
-2.8133676494313e-05
-2.6761119050165e-05
-2.74343566120981e-05
-2.62882999890505e-05
-1.35861452752574e-05
-2.37751153469457e-05
-4.49628789590162e-05
-2.15059069524635e-05
-1.89332061472415e-05
-1.58796992745813e-05
-1.42422043307028e-05
-5.07154908462532e-05
-3.10489136189832e-05
-2.04461767840852e-05
4.41891250451744e-06
-3.92016017605677e-05
-1.24638435113723e-05
-1.78476595536597e-05
-4.58728864396561e-05
-4.47515647098713e-05
-1.47328439964518e-05
-5.99804037021e-06
-1.25157670652857e-05
-2.47536659898451e-05
-1.22578056135624e-05
-3.6444124050772e-05
-2.08733547396901e-05
7.69417601980413e-07
-1.99662573120314e-05
-1.65731198428342e-05
-1.30624557653796e-05
-2.96354344320049e-05
-3.50039912553934e-05
-1.15854878510573e-05
-1.92064455708457e-05
-1.04776212667933e-06
-9.00211823124887e-06
-3.17967330073743e-05
-1.48331597231166e-05
-3.00503804460038e-05
-6.85778350250145e-06
-1.76955750421242e-05
-2.39083096966152e-05
-2.81907007009001e-05
-2.0644422779707e-05
-1.70166340965312e-06
-1.76162052229027e-05
-2.1020961757826e-05
-3.77751765827565e-05
-4.40590670645249e-05
-2.60590994643276e-05
-3.51462703082189e-05
7.48223492907414e-06
-1.20681645910606e-05
-1.60685663487799e-05
-2.3352953520387e-05
-2.2329586647211e-05
-8.69671109434086e-06
-1.49273575005526e-05
-3.74671583983326e-05
-9.92432429797686e-06
-1.17646822235397e-05
-3.82105020072836e-05
-1.94352699217975e-05
-1.51384583981426e-05
-8.80825128310809e-06
-2.49640245369548e-05
1.71013936427326e-05
-1.10497583438306e-06
-2.97372381459725e-05
-2.38202350309793e-05
-2.94798354947281e-05
-1.64413576065577e-05
-2.2316404059605e-05
-2.74786529931993e-05
5.23723043618982e-06
-3.47422118128789e-05
-1.89906907179637e-05
5.04533245219926e-06
-1.43007890236755e-05
-1.41919164486294e-05
-1.65521617359768e-05
-2.74671888823993e-05
3.8834043949533e-06
1.15597261804345e-06
3.3875894788266e-06
-2.11514096214908e-05
-6.81880201715704e-06
-5.05272923656164e-06
-3.5903679760222e-05
-9.55337573534442e-06
-2.15818271650003e-05
-2.33088227565316e-05
-9.34494914464363e-06
-1.5244209442502e-05
-1.66188602921544e-05
-1.08683337293013e-05
-3.23606389190514e-05
-1.64918295112086e-05
-4.10561559214284e-06
-2.80570720017706e-05
-3.63058064213211e-05
-1.27153524742822e-05
-3.87119585100151e-06
-3.52808603338585e-05
-7.72417540654196e-06
-3.59753853783004e-05
-3.32888192256277e-05
-1.41785198677528e-05
-1.32179281237215e-05
-1.9119062464626e-05
-3.57468740448081e-05
-4.98746234958348e-06
-1.45996147299141e-05
5.6160232954178e-07
-1.1677924626597e-05
-8.74076093018055e-06
-1.01011022366754e-05
-2.48651027305414e-05
-1.61419197832972e-05
-4.40160608877854e-06
-3.2786118048397e-05
-2.90516645467566e-05
-4.06488501822963e-05
-2.17623017760755e-05
-2.19163544782287e-05
2.14674504581989e-06
-3.33230494097602e-05
-1.56015401210758e-05
-2.30804505268368e-05
-1.6229703542288e-05
-1.95786647893594e-05
-1.92499376553949e-05
-3.20314854339978e-05
-2.35453529524718e-05
-1.55131635528083e-05
-1.31022236116891e-05
-2.32415374985247e-05
-3.70952950615982e-05
-1.33616489658226e-05
-2.51537185336935e-05
-1.87161138016796e-05
-3.16062831762004e-05
-1.16605611821796e-05
-1.83817507157166e-05
-6.55078697559267e-06
-2.14957924806137e-05
-2.04345300900724e-05
-2.75904802485062e-05
-2.77043517179134e-06
-3.12025897460271e-05
-3.19276824661758e-05
-1.96634012312363e-05
-1.70951694877236e-05
-2.04944205815943e-05
-1.16961400199723e-05
-1.69797683523268e-05
-9.94102756410574e-06
-3.60358582008167e-05
-3.13875130619198e-05
-2.30231923054428e-05
-1.70580843436964e-05
-1.03475176581179e-05
-2.41526785696403e-05
-2.44018426583685e-05
-1.08605778422151e-05
-3.24715634839225e-05
-3.28298512121721e-05
-1.97809053283275e-05
-3.39773288465728e-05
-9.80680291871796e-07
-2.28399297279024e-05
-1.29659938477239e-05
-4.18535014339156e-05
-2.27684507460858e-05
-1.4945183469091e-05
-1.3002582024868e-05
-1.44325769579234e-05
-3.22074562434578e-05
-2.87134013365057e-05
-1.96731520725288e-05
-2.80198578467461e-05
-3.36533566915684e-05
-3.50644786433772e-05
-1.16330032578836e-05
-5.68141111259556e-05
-3.25100750418374e-05
-3.14970474156721e-05
-3.82262836840179e-05
-3.82574632576653e-05
-2.51921783787606e-05
-1.89715595806053e-05
-2.66137748248837e-05
-2.0122999769547e-05
-2.33932009360274e-05
-9.44281974012554e-06
-3.69928324681674e-05
-2.20882417645217e-05
-3.9280725587246e-05
-1.18812323400207e-06
-2.47855078458608e-05
-3.17848141162059e-05
-2.08912877772126e-05
-1.69299145595094e-05
-7.61774620854436e-06
8.14351984806908e-07
-4.02067314901407e-05
-2.19116962944658e-05
-5.23026681458645e-06
-2.41659713986932e-05
-2.06727699529588e-05
-1.62362868254345e-05
-1.94302103775849e-05
-1.04097521649343e-05
-4.17500888195896e-05
-2.64402558252847e-05
-3.53594409595783e-05
1.26791882733117e-06
-3.40216446394221e-06
-2.75512861880558e-05
-2.90605440540349e-05
-2.51874121263437e-05
-1.7006400836263e-05
-9.43679670964426e-06
-2.48956925974543e-05
-1.358930264027e-05
-1.15637049704399e-05
6.02320956773482e-06
-1.47376393825892e-05
-6.40083014876963e-06
-3.32914127868774e-05
-2.91623514644323e-05
-1.74940847355599e-05
-2.00395860448913e-05
-4.76653098352479e-05
-2.0524155218654e-05
-3.14850633834718e-05
-3.88108178128058e-05
-1.34250595979342e-05
-2.36546000474521e-05
-1.36629419140346e-05
-2.70144457434364e-05
-1.72532011428346e-05
-2.6661631748363e-05
-1.1064323507869e-05
1.10105157477613e-05
-3.07753515694241e-05
-3.69138926175545e-05
-7.65747946920006e-06
-6.5629562959933e-06
-1.08299703477163e-05
-1.94965460067466e-05
-6.9118389657805e-06
-1.87479413878824e-05
-8.08434048283999e-06
-1.50243788278543e-05
-5.34810705522355e-06
-1.28812663098545e-05
-1.6661298660642e-05
-3.34167592810115e-05
-1.81212933813303e-05
-1.12143313047965e-05
-2.57280085495951e-05
-1.24180465819841e-05
-3.91733127129469e-05
-3.27471857083374e-05
-2.70557978176317e-05
-2.38017690080119e-05
-3.25477401501178e-05
-1.30336261700167e-05
-2.88097547940139e-05
-1.90083239355597e-05
-5.11376605810665e-05
-2.71916564410803e-05
-1.10366315243905e-05
-3.04674914175651e-05
-1.10859250398936e-05
-2.1316422649765e-05
-1.10161432797528e-05
-1.64314051439982e-05
-9.63363500278821e-06
-9.44929139098835e-06
-1.32489766409122e-05
-1.14612685173596e-05
-1.59583741508552e-05
-2.23281541154522e-05
-7.13754583549389e-06
-1.84011473529962e-05
-7.53003673622655e-06
-3.70523866818303e-05
-3.7778720423388e-05
-1.38612456067169e-05
-3.74327838390267e-05
-6.66152625145197e-06
-1.26891117971645e-05
-2.63818820006366e-05
-3.08244989792369e-05
-1.72957129881264e-05
-3.82255715612768e-05
-2.98387900071198e-05
-3.80064929804622e-05
-2.89871810523602e-05
-9.54707358838499e-06
-1.76296398606311e-05
-2.19629513958091e-06
-5.38280147904882e-06
-6.08745719601975e-05
-2.45656791886159e-05
-1.69373203823472e-06
-1.1634359550543e-05
-1.02152645728809e-05
-2.44636319654197e-05
-1.01904136157274e-05
-2.23347051544516e-05
-1.87562301318228e-05
-3.77618083843306e-05
-3.32164265384315e-05
-2.52623739547343e-05
-1.90243271445921e-05
-2.93121685573647e-05
-1.9920833323072e-05
-1.53608278867195e-05
-2.05268214872511e-05
-2.71478632831321e-06
-1.80101549418928e-05
-2.82365730923146e-05
8.39923415915273e-07
-1.0915617342409e-05
-3.98719966743574e-05
-1.38226992850941e-05
-2.1135510744263e-05
-3.26941720028621e-05
-2.11221100811442e-05
-2.17024187344899e-05
-2.07761619687961e-05
-1.92212693841031e-05
-2.40352335574119e-05
-2.84008677219492e-05
-3.13974898306394e-05
-3.13931409305201e-05
-7.46474855668235e-06
-3.77871876828885e-05
-3.17080109394071e-05
-1.89538737490428e-05
-1.05472295118294e-05
-1.353818555365e-05
-2.37575667506981e-05
-2.69731542800561e-05
-2.77458726798073e-05
-6.80437801448452e-06
-2.38342652090688e-06
-2.11811217775939e-05
-5.29441755813662e-06
-2.5822611992093e-05
-2.98165394631496e-05
-1.69036243721291e-05
-8.06401762533157e-06
-3.06581398318611e-05
-5.14318788907258e-06
-1.16750361199951e-05
-2.98649469070743e-05
-2.43155261250047e-05
-2.5862755636722e-05
-2.73419071562262e-05
-2.08184012475267e-05
-2.72505668405876e-05
-3.13596764600659e-05
-2.2858921126739e-05
-3.08894340706225e-05
-2.37097811506527e-05
-2.4753092408022e-05
-1.97503926202072e-05
-3.3923519106264e-05
-4.69422444085676e-05
-2.11227286483558e-05
-2.16757174025167e-05
-2.3011077865662e-06
-2.8240516629886e-05
-1.27896433616611e-05
-1.31190694290742e-05
-1.13412633359945e-05
-9.05840058589892e-06
-3.21882676571731e-05
-3.13827056637484e-05
-3.20196736765111e-05
-2.77551463705924e-05
-2.01964380669473e-05
-8.22456937562428e-06
-1.23711985921537e-05
-4.19712704062151e-06
-2.96478331565477e-05
-5.80234740213733e-06
-5.96488662992446e-06
-2.18643398601252e-05
-1.45001355808445e-05
-3.34624335918513e-05
-1.61218855410758e-06
-1.8638253577078e-05
-2.03873285013673e-05
-1.28158339642016e-05
-5.22776327514909e-05
-5.60039446437917e-06
-7.39025946252922e-07
-2.20716011104214e-05
-2.36368029726204e-05
-4.16755291073953e-05
-4.39958215560287e-05
-3.88822422135691e-05
-2.455901139665e-05
-2.62559745504979e-05
-2.46890964301113e-05
-2.25580917721894e-05
-1.36882826964576e-05
-2.15896542641209e-05
-2.14379127764813e-05
-3.09973254859195e-05
-2.83367394223576e-05
-3.01537336313315e-06
-1.77873817012719e-05
-5.00921942255486e-05
-3.78975433826287e-05
-2.74781012518471e-05
-8.78892929739642e-06
-2.66367985538677e-05
-3.18022567101568e-05
-2.32431083869766e-05
-1.34173719095985e-05
-4.08678766569185e-05
-1.73489648910694e-05
-2.20397629989142e-05
-8.22125157759795e-06
-1.27150700852091e-05
-3.48109457586882e-05
-1.91020790893466e-05
-2.11029968822401e-05
-3.69901455735178e-05
-3.48915236147855e-05
-2.8484471951728e-05
-2.74896022389871e-05
-3.57564890293786e-05
-1.02060181924602e-05
3.52370333116394e-06
-1.02072088143139e-05
-4.47554990163015e-05
-3.26364779532112e-05
-1.88821223699311e-05
-2.10833225441499e-05
-9.25587906741524e-06
-1.20873493707302e-05
-8.99477990479055e-06
-3.26163715644748e-05
-3.06306169641324e-06
-2.08390945550781e-05
-3.60439270084411e-05
-3.32850716207745e-05
-1.90500517201199e-05
-2.14942348012058e-05
-2.63611192685494e-05
-3.21294439559665e-05
-1.21827541379356e-05
-9.88331703866775e-06
-1.65368105388702e-05
-1.03920598870212e-05
-3.20980552251523e-05
-1.73187623124722e-05
-4.37748830945426e-05
-3.06161774388286e-05
-2.99867309572155e-06
-1.85315867735594e-05
-1.72358359184092e-05
-1.5992388780055e-05
-1.45159206587893e-05
-4.0166037819766e-05
-3.63654955048678e-05
-2.26515510253147e-05
-8.20414982484929e-06
-1.88797314533939e-05
-7.28944103470183e-06
-9.27028557067881e-06
-8.34615054643296e-08
-3.00056345356376e-05
-1.33928422972392e-05
-1.62601861112444e-05
-3.10744450152318e-05
-2.41026322740064e-05
-2.52985137323633e-05
-2.2758389280028e-05
-1.68757412570194e-05
-3.05984994206706e-05
-2.33977640191213e-05
-2.66000971166967e-05
-1.80418060846888e-05
-2.80777846790579e-05
-1.96501583696493e-05
-4.7944187961105e-05
-2.40101379329124e-05
-2.45581900686209e-05
-7.21812590403581e-06
6.44900548629706e-07
-2.82112984369752e-05
-2.83706725894893e-05
-3.26287453751773e-05
-2.67827722762518e-05
-1.69142582044784e-05
-1.57392920815375e-05
-3.44454808534262e-05
-3.138419409529e-05
-6.96819457872701e-06
-1.35223862242493e-05
-4.19807060346289e-06
-3.06940216462136e-05
-3.98643962265229e-05
-1.57027198086824e-05
-1.02841283161892e-05
-2.84477980570228e-05
-9.7603932120033e-06
-1.83785370935799e-05
-1.3619165213524e-05
-3.24841616998334e-06
-5.00808175861226e-05
-6.45734731208053e-06
-3.79500013717751e-05
-1.53221285226772e-05
-3.84104696081306e-05
-2.18188581763866e-05
-2.58731848874766e-05
-1.13415398443025e-05
-5.04417432730558e-06
-1.73950553540312e-05
-4.27558621145293e-05
-1.10976557696582e-05
-8.22153126169711e-06
-3.9874860496179e-05
-3.46684616962325e-05
-5.25820748842848e-05
-4.46098940275497e-05
-1.20394962613621e-05
-1.83713297336426e-05
-2.31547886126015e-06
-2.49969040424938e-05
-1.25784883546743e-05
-7.16003603480498e-07
-2.19478784863005e-05
-3.5942319087803e-05
-1.46281472725893e-05
-8.13321745178675e-06
-2.18508623781697e-05
-2.35461769930014e-05
-7.03856284659677e-06
-4.14884397140291e-05
-2.25075063923648e-05
-3.76350619005825e-05
-2.52137756635704e-05
-1.10407558872929e-05
-2.6113925589653e-05
-2.5150933395938e-05
-4.52191136039231e-06
-2.66873577484664e-05
-3.04418530930202e-05
-2.87640915511545e-05
-3.61609367639688e-05
-3.60269095930696e-05
-1.60345053071847e-05
-1.12122579199425e-05
-2.1087404854843e-05
-2.41069816993054e-05
-1.48205541249821e-05
-1.7022290544919e-05
-1.74282370800632e-05
-1.34692572460802e-05
-2.9744179793874e-05
-9.93284009809818e-06
-1.34387640634123e-05
-3.69929509062025e-05
-1.95065746836695e-05
-1.68801846631987e-05
-2.72080977075506e-05
-4.04312630190849e-05
-3.38768942852653e-05
-2.21526305786791e-05
-4.20093577983918e-05
-2.00417488886501e-05
-9.25590310609899e-06
-2.24795775560791e-05
-1.01178796217634e-05
-1.41825339339816e-05
-1.36064053788645e-05
-2.95709016271882e-05
-3.32727909445642e-05
-2.24295769243582e-05
9.97683048836903e-06
-3.22785841078513e-05
-2.05227546136853e-05
-3.94561100297954e-05
-1.4948444255856e-05
-4.71307237207622e-06
-3.89726113758801e-05
-1.70452855645669e-05
-1.90198224847301e-05
-2.72904810485091e-05
-1.11336668604475e-05
-3.02662954986232e-05
-3.99882252737166e-05
-2.40326810318566e-05
-3.53017821146314e-05
-2.28254796183037e-05
-3.23637239629752e-05
-1.83871526625431e-05
-3.11581937373747e-05
-2.277136606588e-05
-1.87485663639726e-05
-2.63138033285365e-05
-2.2152869863068e-05
-3.26073465751507e-05
-3.54307188983957e-06
1.10448855817095e-05
-3.65653479903102e-05
-3.10582440459953e-05
-3.19381607389333e-05
-2.35226491135653e-05
-2.99373284687731e-05
-2.86215361968447e-05
-1.44181818530957e-05
-2.88134091298835e-05
-4.34520914800423e-06
-5.88948558424232e-05
-8.66890650391422e-06
-7.2577770164752e-07
-2.41511033622453e-05
-1.47607497187382e-05
-3.15170718264523e-05
-1.81894398498281e-05
-1.5287831922235e-05
-2.6934282457838e-05
-3.24511890926286e-05
-2.57615885584956e-05
-2.07448571411954e-05
-3.70254170790983e-05
-4.79006576409785e-05
-2.87943626352572e-05
-1.92175201514178e-05
-2.4924025703565e-05
-2.63377923597377e-05
-3.47693714563744e-05
-1.89975869973141e-05
-2.25284938145139e-05
-9.56098555778598e-06
-3.07430200066863e-05
-3.02920738712178e-05
-3.06519263312507e-05
-1.6480997540428e-05
-3.95548321482867e-05
-8.75984987861266e-06
-3.43592300820678e-05
-1.40548730638533e-05
-2.00366118781913e-05
-2.33124787689702e-05
-3.24652213864658e-05
-8.26544767285039e-06
-2.40324756548558e-05
-3.31681477730858e-05
-3.08303137047961e-05
-1.27650329794812e-05
-1.21906164228718e-05
-8.12792830751755e-06
-2.12971394661512e-05
-3.41394591146715e-05
-1.90289343166754e-05
-2.70250181205967e-05
-2.79681584303825e-05
-6.77289717279787e-06
-8.22777819074735e-06
-4.43571953527102e-06
-2.93705790021203e-05
-1.85311541397323e-05
-9.79976502170668e-06
-4.61971445747036e-05
-1.53400891517548e-05
-1.61336965393686e-05
-1.28964977264788e-05
-1.56496585690394e-05
-2.19121527091656e-05
-3.87095805161042e-05
2.81955398328537e-06
-3.80778348790734e-05
-3.12418557750601e-05
-1.55849598387667e-05
-3.39216840145451e-05
-4.92720860720873e-06
-3.79750919023186e-05
-2.05022119307414e-05
-2.94106437214817e-05
-2.5934262092738e-05
-2.33779742882046e-05
-2.66204640920559e-05
-5.59344121173895e-05
-4.40949300241974e-05
5.72083297962707e-07
-1.32035251127119e-05
-5.79955737101571e-06
-2.28959911983451e-05
-2.30153419383593e-05
-9.06177854478019e-06
-1.68085813960668e-05
-3.06014964413896e-05
-9.43014418139473e-06
-2.6927299343327e-05
-7.70202569337415e-06
-1.39786338569136e-05
-3.90084211250508e-05
-3.03070828471367e-05
-1.44200717948819e-05
-2.09092916460656e-05
-2.40637346024444e-05
-4.11895152440607e-06
-4.13586026486917e-05
-3.72711278433513e-05
-2.5381019368932e-05
-2.94806638789473e-05
-1.24509206360116e-05
-2.19085684746731e-05
-2.19743607749457e-05
-2.70414467961164e-05
-2.21395657470989e-05
-1.06902419663334e-05
-3.96538409924032e-05
-1.54087439571289e-06
-1.52748964014991e-05
-3.22445131591675e-05
-2.21679612015485e-05
-2.89283665678247e-05
-3.28017934884514e-05
-3.33852404442588e-05
-2.85862602530795e-05
-3.458739656885e-05
-1.32290731672085e-06
-2.19211543808009e-05
-2.4138081709288e-05
-1.99260191397327e-05
-9.78019261465624e-06
-3.75815792210419e-05
-2.04062836560034e-05
-2.27159553789568e-05
-2.19964221610471e-05
-4.74955707022216e-06
-2.29516083242684e-05
-8.52686683471222e-06
-3.95607291194701e-05
-1.74827392542694e-05
-3.74418120492492e-05
-2.32951154172588e-05
-3.38461900524782e-05
-1.44395308314316e-05
-4.88088081836953e-05
-2.58970091040295e-05
-1.74994304367717e-05
-2.82515194607803e-05
-8.04759621162429e-06
-2.03139898079262e-05
-1.93272390119934e-05
-1.99526800412242e-05
-2.01331882169609e-05
-4.40465936513529e-06
-7.37892726532278e-06
-2.27219496279213e-05
-1.19915700668999e-05
-5.99548807492116e-06
-2.00832089970463e-05
-3.15006372177314e-05
-1.95966753599728e-05
-2.02030132960678e-05
-1.64169210796332e-05
-2.11998453136127e-05
-1.58379497949029e-05
-1.96569270315165e-05
1.43643358060509e-05
-1.42403180972914e-05
-1.44938853264914e-05
-4.21352982729632e-05
-5.93896129226116e-06
-1.62945899810345e-05
-2.12067170754334e-05
-3.75519697312179e-05
-8.40217466539889e-06
-1.87355083610384e-05
-1.65229365945447e-05
-3.06263680109884e-05
-1.95115124367168e-05
-1.45193971762881e-05
-2.1853356074452e-05
-4.4490256128177e-06
-8.00714565617804e-06
-1.11269955972892e-05
-4.54712312564254e-05
-1.84991223069185e-05
-3.87851769386655e-05
-1.96501288300412e-05
-3.03678213375528e-05
-2.03974427561199e-05
-2.20991526206167e-05
-5.15595547778993e-06
-5.68942746916479e-06
4.55792621215718e-06
-1.34675627805549e-05
-2.95454556760161e-05
-2.88653574153115e-05
-1.33242517706559e-05
-1.04505296110735e-05
1.68618114194398e-06
-3.38063605282476e-05
-1.88547761988824e-05
-4.44792526879503e-05
-1.00915815414562e-05
-1.1058061596171e-05
-1.68216091619409e-05
-1.49183166191269e-05
-2.23328632932714e-05
-2.06179952569834e-05
-1.67056353507218e-05
-1.8334426637079e-05
-1.61624507316638e-05
-2.47984010593156e-05
-1.14793822594723e-05
-8.49543289026096e-06
-2.91790820890579e-05
-9.57149700920344e-06
-2.31574630070866e-05
-1.80936226914465e-05
-1.73714792197266e-05
-2.84620395970896e-05
7.83286299541734e-07
-1.90399490064966e-06
-3.77641752041349e-05
-2.48211446358934e-05
-3.23936723668134e-05
-1.35890774780852e-05
-2.76432547192074e-05
-1.64766408139021e-05
-3.69016117893798e-05
-4.07015673926135e-06
-3.03597613525429e-05
-1.24590068431017e-05
5.5668838915663e-06
-2.70510763860078e-06
-8.86400387457076e-06
-9.11717240680862e-06
-1.84748598462697e-05
-4.58335943113536e-05
1.16638711314027e-06
-3.12346676090987e-05
-1.37106710781323e-05
-2.17865961033821e-05
-3.108682382608e-05
-3.78044704977621e-05
-2.3426254223857e-05
-8.32986880045489e-06
-9.75167133308697e-06
-2.31364722730515e-05
-1.46678245407096e-05
-1.43234252601972e-05
-2.41931700609406e-05
-1.34650713209146e-05
-2.12554416809177e-05
-2.40331172816294e-05
-3.20308498194441e-05
-1.69484186842552e-05
-7.63421987408907e-06
-8.41524351236931e-06
-2.72940545138859e-05
-2.83139710234497e-05
-3.08520338915399e-05
-8.79458613319315e-06
-1.47624886634318e-05
1.41827864883315e-06
-3.368602207122e-05
-1.80848902982686e-05
3.99392342464744e-06
-1.33407720143404e-05
-3.17355172563239e-05
-1.40523588763654e-05
-6.31937195626477e-06
-2.17777214967221e-05
4.19349680831094e-06
-1.67057772103163e-05
-5.43928437049627e-06
1.84502956959044e-05
-2.42488027207764e-05
-4.2504572525128e-05
-4.5972126261019e-06
1.7033067421842e-06
-1.33087721634451e-05
-3.32140805520142e-05
-5.51127589291869e-06
-2.378973627392e-05
-1.058202573754e-05
-4.36781197907153e-05
-1.21440596935822e-05
-5.86979748012584e-06
-5.91223100488105e-06
-6.75626390750185e-07
-4.75276220492008e-05
-1.63841691136721e-05
-3.75504245642709e-05
-3.03876322595449e-05
-2.06917488121876e-05
-2.9036476902868e-05
-2.79947688441854e-05
-1.15858477946204e-06
-1.70575469510959e-05
-1.57931711658927e-05
-6.43534606722125e-06
-5.35582668074393e-06
-2.3476852097177e-05
-3.49792245463212e-06
-5.78450304175226e-06
-1.28276247578267e-05
5.34714531369676e-06
-1.61458566280847e-05
-1.69330307155292e-05
-1.29127499842548e-05
-4.37969890472115e-06
-3.37450475769321e-05
-3.46767753912291e-05
-1.31841625488324e-05
-3.10762907360478e-05
-3.35537322276878e-05
-3.40180664426076e-05
-2.54929640111807e-05
-2.52673074043477e-05
-2.08582932423937e-05
-3.2733744113734e-05
-2.18774107380342e-05
-1.65472581155665e-06
-3.19928661609064e-05
5.78306785092712e-06
-1.93649241086911e-05
-1.99652127658681e-05
-2.7227518107815e-05
3.80463012721716e-06
5.98734307796474e-06
-2.52922968528654e-05
-2.84887096385128e-05
1.03096109846036e-06
-3.0842638825027e-05
-1.62015777897764e-05
-3.44508799808626e-05
-3.59373510529217e-05
-3.41207304480153e-05
-3.03418321765955e-05
-1.73684361430899e-05
-2.42713614004146e-05
-5.55681187752509e-06
-2.04492457925124e-05
-1.01848395191879e-05
-9.18431492091439e-06
-3.3342461624576e-05
-3.24727800556901e-05
-1.30765833971479e-05
8.213564745544e-06
-2.16176682671815e-05
8.57558969984684e-07
-1.96480017173569e-05
-3.03403874404355e-05
-3.8895902759777e-05
-1.87083761822622e-05
-2.18377440105469e-05
-1.77391156975374e-05
-2.23880063774395e-05
-1.23576536724986e-05
-1.47804162176188e-05
-9.94128501171649e-07
-3.50015668275565e-05
-4.56833079008389e-06
-6.85583591608478e-06
-2.28639569710238e-05
-1.14594505205767e-05
-4.45616254847024e-05
-2.98126320845609e-05
-1.30210522894473e-05
-1.47018247311039e-05
-2.62806186455733e-05
-2.10131306688137e-05
-3.24163160360409e-05
-1.29173858359401e-05
-2.61318458421166e-05
-5.23634506699078e-05
-2.07696439908642e-05
-4.91527461385808e-05
-6.96518978723523e-06
-1.72708717434418e-05
-5.81531798271844e-06
-3.092714602166e-05
-2.18334371459425e-05
-3.61842279355352e-05
-9.617406424272e-06
-2.86153737945619e-05
-1.71133162420213e-05
-5.56678245716055e-05
-9.67555791227539e-06
-1.3801764895587e-05
-2.16499280157006e-05
-2.38579005975938e-05
-8.44932730020134e-06
-2.1405374253392e-05
-2.38496605667266e-05
-3.03581223236144e-05
-9.6939151191775e-06
-3.93430916342177e-05
-3.86657984439241e-05
-2.53266826486258e-05
-2.06863758823687e-05
-1.51199051330696e-05
-6.10095572332319e-06
-3.5943082462291e-05
-3.86994704366595e-06
-2.37647041335736e-05
-1.6914157264227e-05
-2.70338641599845e-06
-2.2231789957306e-05
-2.28160599975401e-05
-3.09456154499488e-05
-5.34399872977077e-05
-2.75244405321842e-05
-2.13435006721491e-05
-3.17380033126641e-05
-1.60185266489029e-05
-2.29456117905071e-05
-4.83143857001388e-05
-1.47411297480703e-05
-8.91256140264896e-06
-4.89762896600809e-05
-2.52891340099051e-05
-2.1515815375752e-05
-1.43729963985067e-05
-2.7928076686765e-05
1.25104377433804e-05
-2.15910715357154e-05
-5.761082325048e-06
-4.37629871606232e-06
-1.84353081890393e-05
-6.14109480588462e-06
-8.39394298025847e-06
-2.27545372681757e-05
-1.81637129650251e-05
-2.45868901794599e-05
-4.99906496231928e-05
-2.08335687866631e-05
-3.13163131557265e-05
-3.49342092025169e-05
-2.20996961641772e-05
-3.89030594320265e-05
-2.70264606107042e-05
-3.06952852625147e-06
-1.35642108466981e-05
2.66383157703492e-06
-2.87916389035515e-05
-1.37323388653786e-05
-1.35743516010862e-05
-2.65977145346452e-05
-1.52677709050338e-05
-2.0978585320931e-05
-2.89791813715146e-05
-2.14631757721508e-05
-3.74166312736058e-05
-3.69886550529061e-05
-1.73886035389199e-05
-1.08008993417241e-05
-3.98481166305364e-05
-1.51801529690527e-05
-1.31305205626022e-05
-2.98151631834573e-05
-1.76490063950636e-05
-1.56505720178822e-05
-2.13456473429266e-05
-3.70831642325293e-05
-3.34002115404161e-05
1.05284161220954e-05
-2.79281192990648e-05
-3.03512988809501e-05
-1.68716025342839e-05
-1.9876563587365e-05
-1.7580972036943e-05
-1.37475658560058e-05
-2.64456829466807e-05
-6.27391250660731e-06
-2.2993409466016e-05
-1.755861057397e-05
-9.26187186453748e-06
-2.26373220305667e-05
-2.23505431788237e-05
-1.23340973086876e-05
-2.44377301402412e-05
-7.85148319558189e-06
-2.40984785524282e-05
-2.89841060283453e-05
-3.17382281947275e-05
-3.38690628961111e-05
-2.23864741504558e-05
-1.81317832011948e-05
-3.32830451152152e-05
-1.24395477037906e-05
-2.97440550284798e-05
-4.30383441595173e-05
-2.71744123264905e-05
-1.4672460031451e-05
-1.87592759135426e-05
-2.61919830757233e-05
-3.20242890085931e-05
-3.28684998577258e-05
-1.05148746805781e-05
-2.03694556484674e-05
-2.28812416487495e-05
-4.30973808289017e-05
-2.73615802806687e-05
-4.36618409125596e-05
-2.01566752980028e-05
-2.91538450900329e-05
-1.32281943939103e-05
-9.72830577370665e-06
-2.47633008630573e-05
-2.20334411194425e-05
-1.23678333075193e-05
-2.70059965713681e-05
-4.03311672207478e-05
-4.37847384603219e-05
-6.54375027173421e-06
-1.82718294663206e-05
-2.88621551069023e-05
-1.83191873218234e-05
-1.61937112449317e-05
2.74056736657993e-06
-2.46302906343816e-05
1.5151359820982e-06
-3.14164748243577e-05
-3.1328995121566e-05
-2.20654729187328e-05
-4.46387022304025e-05
-3.93686145559135e-05
-1.09633419031253e-05
-1.76798745712215e-05
-2.45191989648776e-05
-6.09163248428791e-06
-1.79691692187476e-05
-7.50940097704923e-06
-1.72663792017375e-05
-3.93593780725319e-05
-2.27857229291022e-05
-2.55752075233925e-05
-2.78979305686234e-05
-9.44702645310101e-06
-1.14798637769968e-05
-2.75046213673857e-05
-2.44256705672649e-05
-3.23279181472691e-05
-2.94556312097511e-06
-2.51117385625773e-06
-2.59989825876946e-05
-1.18738349897642e-05
-3.95072863308643e-05
-6.42447716714173e-06
-1.63093990640816e-06
-2.48971402254514e-05
-3.56293892316092e-05
-2.78549654645473e-06
-5.86854661100396e-07
-1.55027278262178e-05
-1.9559980507144e-05
-1.73010409408019e-05
-4.4781588886372e-05
-1.48709935012343e-05
3.45208669109871e-06
-1.27422278688399e-05
-1.01806075959669e-05
-2.06392126750968e-05
-4.89785100142759e-05
-2.47514453181632e-05
-8.06810072789903e-06
-1.92320814137367e-05
-1.47629008948094e-05
-2.13492429393193e-05
-7.97641393038472e-06
-3.06701751935613e-05
-1.73006508324299e-05
-7.42195156815102e-06
-2.42268564328787e-05
-1.49804349240539e-05
-3.38707349743706e-05
-1.15148312530713e-05
-2.76244364363425e-05
-4.43018626175425e-05
-2.71512567679908e-05
-4.24753230562594e-05
-4.04362627164941e-05
-2.07316509334405e-05
-1.47522729082415e-05
-8.37906533229002e-06
-3.27784877773256e-05
1.08121151540992e-06
-2.46804242830518e-05
-4.50011171874741e-06
-4.33366227749099e-05
-1.78315184754994e-05
-2.17018710330027e-05
-1.08519461657444e-05
-1.87278210307233e-05
-1.12044215517031e-05
-1.53830975584382e-05
-2.3775500651256e-05
-1.70475481347825e-06
-2.91807796678601e-05
-7.18791520119316e-06
-4.25497437994066e-05
-1.70350905765674e-05
-7.00149539266266e-06
-1.70620046531041e-05
-4.03658157940377e-05
-1.69198862302724e-05
-2.57278572715022e-05
-2.82966236113963e-05
-1.56218656824016e-05
-1.88499420192516e-05
-1.74520615293664e-05
-2.072903153493e-05
-1.43638434208381e-05
-2.08001170901691e-05
-3.20712081839099e-05
-3.14702186922493e-05
-2.70033273739693e-05
-9.00959286695324e-06
-2.78083418078592e-06
-1.93867934814145e-05
-2.05319606040846e-05
-1.90458437539091e-05
-1.78290092278871e-05
1.15144802894144e-05
-1.34543066803592e-05
2.84153840680378e-06
-1.6457917697443e-05
-4.17386298404508e-05
-2.79000026096918e-05
-3.43234962522408e-05
-2.41327918259802e-05
-1.4532651549251e-05
-2.19872287628731e-05
-2.79929297411081e-05
-4.15503015899382e-05
-2.23827752786245e-05
-9.48467371310294e-06
-2.57067228296656e-05
-3.25533646374766e-05
-9.68052268415099e-06
-1.85330637673131e-05
-1.31022310272571e-05
-5.82769672827126e-06
-1.60942171998803e-05
-2.34439302320711e-05
-3.12950671092436e-05
-1.73813165892852e-05
-2.38281416687456e-05
-3.58203067678217e-05
-1.34079991113544e-05
-1.75736560795792e-05
-3.2091783980561e-05
-3.25999251038878e-05
-1.23710341345254e-05
-2.87884562541051e-05
-1.90088114605588e-05
-3.08314181690007e-05
-2.48317306693773e-05
-1.01742877448191e-05
-4.1145071246602e-06
-2.48727276438276e-05
-2.48214289104879e-05
-1.18704674883467e-05
-2.45760513872519e-05
-4.3220758642247e-05
-3.60894443882411e-06
-3.90911590333785e-06
-1.57789661168145e-05
-1.03179239273492e-05
-2.24822296253104e-05
-2.05292716084256e-05
-9.46580301292747e-06
-4.59255728560508e-05
-2.63629128779659e-05
-1.26453433119024e-05
-2.97792432913851e-05
-2.89138748771137e-05
-3.07223947008034e-05
-1.71734613933688e-05
-1.54144770888936e-05
-2.5805463392316e-05
-2.94764618208863e-05
-1.11583185833671e-05
-2.26978405316021e-05
-2.02909993405845e-05
-3.40839685882319e-05
-1.50802346373414e-05
-7.09594851085847e-06
-2.80793663278563e-05
-1.81242428202171e-05
-6.19054355154269e-06
-4.28875466829219e-05
-1.74687210428471e-05
-2.4040409875207e-05
-2.91082754797709e-06
-2.64839290723495e-05
-9.9653444951258e-06
-1.86937937178184e-05
-3.07246803548024e-05
-4.10470906436267e-05
8.3550383403228e-06
-2.44507093535964e-05
-1.21445786533942e-05
-3.01870561230962e-05
-2.80367217514182e-05
-2.46911856883137e-05
-2.68563762232591e-05
6.62967275417497e-06
-3.66410442277622e-05
-2.87392932547297e-05
-2.2616635408417e-05
9.14662027057455e-06
9.07216400831976e-06
-9.32758788264491e-06
-1.81942856339816e-05
-4.12414505544514e-06
-4.75038070903984e-06
-1.06756356434981e-05
-1.39178292626006e-05
-3.89353879104301e-05
-3.06736348871866e-06
-1.42127349034026e-05
-4.04730503177673e-06
-4.40363470640359e-05
-2.19804155046406e-05
-1.97239128082618e-05
-4.53065979870905e-05
-3.3050595013947e-06
-3.46534644586928e-05
-3.30532752142836e-05
-2.06126504260064e-05
-2.9844103602962e-05
-2.22786636274766e-05
-1.97166088340838e-05
-5.23508836623414e-05
-1.59960613151751e-05
-1.40514251386305e-05
-2.54168122447626e-05
-4.1826165150528e-06
-1.34525465562364e-05
-1.9197893412924e-05
-2.76397785280487e-05
-7.88941415485294e-06
-2.32038663794245e-05
-5.33049222381996e-06
-3.99881333516181e-05
-1.4950908085744e-05
-3.46346312654044e-05
-2.70329237309077e-05
-4.00215949332119e-05
-2.18296270824435e-05
-1.85691801216912e-05
-7.08688785669219e-06
-2.68501291344529e-05
-1.42109621236411e-05
-5.77316184616899e-05
-2.93069703223341e-05
-1.87744748274583e-05
-1.10486411337665e-05
-1.37894511718439e-05
-2.70512238549643e-05
-4.45758724720444e-05
-3.23593088288355e-05
-3.17455721040988e-05
-2.15730682250876e-05
-4.99124275851959e-05
-5.0329373142607e-05
-2.646774268531e-05
-6.47483210195992e-06
-1.41367072839052e-05
-2.94331059874574e-05
-4.00913755010157e-05
-9.51297266214861e-06
-1.759653924387e-05
-1.3191923972073e-05
-1.10999491013817e-05
-3.03647621076235e-05
9.60202945075253e-07
-1.0624573101563e-05
-4.27487223582551e-05
-1.80723704324798e-05
-2.36745744789743e-06
-2.30640827945052e-05
-2.63984986348127e-05
-1.57159027008101e-05
-1.52498517451878e-05
-2.82474190501256e-05
-1.98370741687414e-05
-2.29566344164033e-05
-4.63447814433839e-05
-7.94291866237878e-06
-2.02560492082647e-05
-2.64162610162337e-05
-3.41701791517539e-05
-4.9021566372127e-06
-2.34857181641582e-05
7.749302910222e-06
-2.95345840513095e-05
-2.18218585001717e-05
-3.51863036325555e-05
-1.13686779910786e-05
-2.49433254036679e-05
-2.39468196556315e-05
-1.00744182237044e-05
-1.09860809158115e-05
-8.55458078092048e-06
-1.88600323857102e-05
-2.35342309290018e-05
-3.35485244934575e-05
-1.07986535107168e-05
-3.14011267634586e-05
-3.7357537812912e-05
-2.30696450319099e-05
-6.59510604986515e-06
-5.0137349063219e-06
-3.10965188493358e-05
-4.36826739217496e-05
-2.96877779026867e-05
-1.26683598486857e-05
-3.04293608420129e-05
-1.67239687115187e-05
-8.55740564218258e-06
-1.93569790517703e-05
-2.14488878432874e-05
-1.87398074020397e-05
-1.56881063774671e-05
-2.93807938025096e-05
-4.79281057959014e-05
-3.14686376350726e-05
-2.70667856324164e-05
-4.29390558685025e-05
-2.68752967682321e-05
-8.14819486658311e-06
-3.87871841019259e-05
-3.2211125924157e-05
-1.76878198658625e-05
-2.04030878114122e-05
-3.5823758177737e-05
-1.08915029666263e-05
-1.54692332500341e-05
-1.10961934020953e-05
-2.09964384321555e-05
-8.44212312320628e-06
-1.07605169846734e-05
-1.30156062469266e-05
-2.42796837016462e-05
-3.14706528667466e-05
-1.14105038915053e-05
-1.06423269749571e-05
-1.6228759708504e-05
-1.51754010986157e-05
6.68730435867734e-06
-1.75942157519068e-05
-2.11862398855851e-06
-4.19421129748245e-05
-2.92146858421139e-05
-3.15965740143514e-05
4.3445064941826e-07
-2.65213096527573e-05
-1.60405588335281e-05
-3.10285349492209e-05
-4.84447119953873e-05
-1.21223748291062e-05
-1.60684959637271e-05
-1.46946115880742e-05
-2.51800074549127e-05
-4.57208597243565e-06
-1.00462487482506e-05
-1.7132405009117e-05
-3.62721400708124e-05
-1.57358821621776e-05
-3.18602760166479e-05
-3.16341420772316e-05
-2.7491576670247e-06
-2.50042708703992e-06
-9.0376785617758e-06
-1.48878969202207e-05
-1.39271804652684e-05
-3.07447864372042e-05
-1.79044421185323e-05
-2.74503316385548e-05
-3.41092904860076e-05
-2.587908425935e-05
-1.53749329239422e-05
-7.03423142065746e-06
-1.91756318579752e-05
-1.25254833307088e-05
-1.13821651614694e-05
-2.25625024712139e-05
-1.9515957048021e-05
-1.56735894870885e-05
-4.33039422589046e-05
-2.02337043524991e-05
-1.8676665265628e-05
-3.0805864497175e-05
-3.22353809794884e-05
-1.92700818079997e-05
-1.17679161133351e-05
-2.99768791297846e-05
-9.96810326894555e-06
-3.36845538744679e-05
-1.89373421850063e-05
-2.64383157755626e-05
-1.50087585814774e-05
-2.04357315912035e-05
-2.88267119898586e-05
-1.32044692927292e-05
-1.57604538814121e-05
-2.32386709722224e-05
-1.6486728272945e-05
-2.13741972916788e-05
-1.63674228914347e-05
-9.71798681555209e-06
-1.86468847732366e-05
-1.99132698814737e-05
-1.40825989413039e-05
-4.5497772744361e-05
-4.03170367524341e-06
-1.619875856086e-05
-2.45177876114125e-05
-4.81565649003287e-05
-3.3657103571633e-05
-8.54851476319757e-06
-2.64694892973555e-05
-4.37790818769248e-06
-1.51149876156542e-07
-9.50728085673701e-06
-1.72267558424896e-05
-2.9605957962173e-05
-3.23628318077456e-05
-1.42965387524177e-05
-3.29083939180894e-06
-3.75500735708321e-05
-3.85780792443405e-05
-1.88569192775907e-05
-3.38824753552386e-05
-1.7789731766189e-05
-4.66982807254184e-05
-3.6631994770601e-05
-3.54523854157264e-05
-3.10443064779371e-05
-3.5317293535006e-05
-2.52285997532493e-05
-2.04884591859904e-05
-8.34474990497533e-06
-4.43388687095754e-05
-3.08975190393481e-05
-2.44459787836443e-05
-1.74424615727591e-05
-3.76072503906344e-05
-4.36473197301192e-05
-3.4987798458074e-05
-1.56430612246121e-05
-2.54617979030886e-05
-8.86610974798567e-06
-1.91905331105674e-05
-5.11178594790013e-05
-1.33763616101319e-05
-4.11693489841505e-05
-9.97637029638405e-06
-1.90371664481329e-05
-2.1203452164083e-05
-3.91648305233808e-05
-3.86797012630223e-05
-2.72453749428775e-05
-2.71774609372662e-05
-1.90189289126882e-05
-2.49790771572871e-05
-2.76521590456321e-05
-1.82261277545425e-05
-2.12189809775616e-05
-1.1230010720332e-05
-2.30347940227509e-05
-2.45546988322456e-05
-2.26159880295076e-05
-7.01164271032754e-06
6.5561803039391e-06
-1.79463469085658e-05
-1.05106280934092e-05
-5.67150226795178e-06
-1.7672282963661e-05
-3.04637207491236e-06
-1.64455994074454e-05
-2.41653059427898e-05
-4.24066213511337e-05
-9.72225009834677e-06
-1.08680447609654e-05
-1.89803894413102e-05
-5.7754895544486e-06
-1.57303196239148e-05
-2.29351552799717e-05
-9.6617821598065e-06
-3.67693798803261e-05
6.26948649843691e-06
-2.98484633140355e-05
-2.44075969640506e-05
-2.31489159597759e-05
-4.17714461088414e-05
-2.6097291490996e-05
-2.51031117129792e-05
-1.28907980292572e-05
-4.06053479860106e-05
-3.70291486730966e-05
1.18170086708607e-05
-1.89606357085648e-05
-2.10600618926576e-05
3.89469307383061e-07
-9.76359983638254e-06
-1.69269160518349e-06
-3.56766959633304e-05
-9.14754673425906e-06
-1.39916983011461e-05
-7.2928910013099e-06
-3.01854328004242e-05
-2.61113474568512e-05
-1.70769951203406e-05
-2.43725030480434e-05
-2.55102941808476e-05
-2.63112240777438e-05
-1.66264745352271e-05
-2.72045857586958e-05
-7.36577177686928e-06
-1.34937636916707e-05
-2.78309778234462e-05
-6.68086206308887e-06
-2.89541024988069e-05
-3.79365523711527e-05
-7.6023664350702e-06
-1.4956506525523e-05
-3.16779040700472e-05
-2.57890468289724e-05
-2.36146804303053e-05
-2.92777859957634e-05
-1.11358160045232e-05
-2.7645427095168e-05
-3.52677756199849e-06
-2.17181047053455e-05
1.00065597451247e-05
-1.40994513324331e-05
-1.25346561083895e-05
-2.9589397865112e-05
-2.41591407341803e-05
-2.86063327003668e-05
-2.11997131157281e-06
-9.79410384875942e-06
-1.18388535127424e-05
-1.03446265413215e-05
-1.16634293474344e-05
-7.72811566452261e-06
-3.77342403800022e-06
-2.56307543012947e-05
-4.63455751257096e-05
-1.70022594480706e-05
-1.97684374871445e-05
-4.54217451547725e-05
-1.09547631199604e-05
-9.69793850251947e-06
-2.52205374933477e-05
-1.18460840303231e-05
-2.47400058314242e-05
-2.99785051004802e-05
-3.09067700511099e-05
-1.82363069849427e-05
-2.20270939479604e-05
-1.35908822908678e-05
-2.77061580504298e-05
-4.25141431824848e-05
-1.70173099099749e-06
-1.66168161824075e-05
-1.58260060657072e-05
-3.01704552933223e-05
-2.38126240678174e-05
-4.09591385478125e-05
-1.44505600596573e-05
-4.30159795614317e-06
-2.28522300076366e-05
-4.14205545941444e-05
-3.62991588134811e-05
-3.76715775023614e-05
-1.63087593296178e-05
-3.04749055284816e-05
-8.79464698206867e-06
-1.13032489000929e-06
-3.3873612534388e-06
-2.54371949816597e-05
-3.17553046716286e-05
-2.05575993439357e-05
-2.38364442049167e-06
-3.25251812361192e-05
3.10782322452974e-06
-1.61048571141597e-05
-2.93624286183561e-05
1.06617309239466e-05
-3.19856838954035e-05
-1.29926743897612e-06
-2.6440029527331e-05
-3.74936924281286e-05
1.65815554877361e-07
5.33799838786528e-06
-2.01377708235501e-05
-1.32705681878942e-05
-4.82891439065534e-05
-1.54711136605541e-05
-2.05533627172908e-05
-1.71228819350747e-05
-2.6907542498876e-05
-1.47524235750125e-05
-1.43767515976259e-05
-3.21531950402744e-05
-3.58003796096274e-05
-5.46417570105894e-05
-2.49007258700304e-05
-2.49274255367562e-05
-2.15651999836607e-06
-7.02297285466199e-06
-2.9835882244153e-05
-2.86217343372985e-05
-1.19184173543252e-05
-2.65633344259275e-05
-2.51666285017134e-05
-2.52409602788265e-05
-6.08752693864742e-06
-3.30864061598994e-05
-1.66519824094195e-05
-6.14175485903476e-06
-1.26632784721818e-05
-1.07850815295281e-05
-3.83222481414659e-05
-1.3580872725514e-05
-5.27296693625488e-06
-2.04685170316904e-05
-4.45403853350786e-05
-4.782201701107e-05
-1.32629111396922e-05
-6.92748680792938e-06
-1.12719855297462e-05
-1.76717101544918e-05
-3.06651340156582e-05
1.745226393752e-05
-1.89525787374121e-05
-2.70776154550617e-05
-3.91250742143421e-06
-6.5088964600657e-06
-3.42833683881182e-05
-1.02616145311255e-05
-2.25707092000641e-05
-2.41827599160408e-05
-1.19653816976702e-05
-3.38611104035694e-05
-1.3083720388157e-05
-1.25649566139747e-05
-2.4463431912046e-05
-3.3530290402798e-05
-1.13956198580052e-05
-2.70886541672256e-05
-2.66591937755196e-05
-1.54216119772562e-05
-1.94352352147261e-06
-2.99165714887597e-06
-2.45652143144476e-05
-1.63820466904307e-05
-3.04290333995315e-05
9.85465901496606e-06
-1.08802817231462e-05
-2.60712235464547e-05
-9.41266442766135e-06
-3.20836538211429e-05
-2.88424307499856e-06
-1.31513309378217e-05
-1.12144612246993e-05
-3.34826742688484e-05
-2.72914832211213e-05
-3.1588690639091e-05
-3.11614310576472e-05
-1.71195834847603e-05
-3.09684571929334e-05
-3.23648919581925e-05
-4.06383350371956e-05
-1.84655259524761e-05
-2.50255040946285e-05
-1.46666868400883e-05
-1.52757231256923e-05
-2.1081771507976e-05
-2.15723958974041e-05
-1.35067202726771e-05
-4.33694400250353e-05
-1.64941413949255e-05
-4.55710065676377e-06
-2.4434221668e-05
-2.7028156665925e-05
-1.13680791663509e-05
-1.07463644631352e-05
-1.42468774849264e-05
5.26108131469795e-06
-1.60998376599497e-05
-1.29564230674967e-05
-1.73752433443246e-05
-1.24181373529981e-05
-6.97785248965474e-06
-1.31537424249813e-05
-2.31614046172857e-05
-1.79220525694387e-05
-2.31605069531178e-05
-2.81966765472282e-05
-1.33896644791039e-05
-3.15959723996978e-05
-1.95157956939328e-05
-2.65899154283678e-05
-1.31022081414081e-05
-3.13175182667205e-05
-3.71798846734045e-05
-1.18683854718982e-05
-3.63671022967675e-05
-1.25341207434621e-05
-1.57007395444418e-05
-1.60754573832078e-05
-2.50474755227171e-05
-2.21030070696889e-05
-9.48392342184714e-06
-7.2474572480362e-06
5.90425666519779e-06
-2.26908889273356e-05
-1.29698078752408e-05
-2.9568663659587e-05
-1.75625203974964e-05
-1.81791911827579e-05
-1.31683846567114e-05
-1.32116595543424e-05
-3.17843161381431e-05
-1.8608814153939e-05
-3.1648053967412e-05
-3.21687063539651e-05
-4.77557372026778e-05
-2.82777028725296e-05
-1.0999128452474e-05
-1.78304301480006e-05
-2.70221328977833e-05
-4.82490610439346e-06
-7.6845461984703e-06
-4.52489832859428e-05
-1.13921887015743e-05
-2.55745803229269e-05
-3.31150875770719e-05
-1.82360527983226e-05
-3.28177518468235e-05
-2.18123233176747e-05
-1.7232549154914e-05
-1.93262385145792e-05
-4.48271517256002e-05
-3.76439777028472e-05
-3.18504284289573e-05
-1.97379758555672e-05
-2.0847604085012e-05
-4.34765710597838e-05
-9.4918390106126e-06
-1.50686862035494e-05
-2.68233717847121e-05
-1.0448027287301e-05
-2.2371702700765e-05
-2.8618052195487e-05
-1.79493229162927e-05
-2.67530321708546e-05
-8.03385844627868e-06
-1.48110055561233e-05
-3.406011685565e-05
-3.0659598553316e-05
-2.09416348405636e-05
-2.34476373410129e-05
-2.79864739511477e-05
-1.59459884690373e-05
-2.30215605919371e-05
-4.06619734001391e-06
-2.76332494308468e-06
-2.68387935727104e-05
-3.07294149260905e-06
-1.13715202991747e-05
-3.50063963864766e-05
-2.99271032952067e-05
-9.06133956778961e-06
-5.21446123419596e-06
-6.76700826566395e-06
-1.4704824497398e-05
-1.74925608853574e-05
-2.0732966484182e-05
-1.56385435204183e-05
-1.38702042722145e-05
-2.1151433934013e-05
-1.12344108704229e-05
-2.4254711945004e-05
-2.02507054127039e-05
-1.6856698673234e-05
-1.29990726432071e-05
-1.93415196767195e-05
-3.37833349653943e-05
-1.77517664576098e-05
-7.30031411181008e-06
-3.95850810372779e-05
-1.01059985137077e-05
-1.28186220807823e-05
-1.48422185819061e-05
-2.29792290442312e-05
-1.41574045434264e-05
-2.69638266907659e-05
-1.39550807395855e-05
-3.37156487751117e-05
-2.87278338352415e-05
-2.53453712429499e-05
-3.18823258378023e-05
-3.07646416684386e-05
-8.79065696337039e-06
-2.193499548879e-05
-3.60082800789154e-05
-8.05654939803329e-06
-1.29751384858331e-05
-1.0061036602958e-05
-4.97842006400493e-05
-3.36596603336884e-05
-3.11573698141898e-05
-1.14777969453719e-05
-3.63651159965806e-05
-2.50868315186308e-05
-2.42766533069522e-05
-4.85044873310607e-05
3.74313493084241e-07
-1.98820411964382e-05
-2.46544031344863e-05
-1.16624628880134e-05
-4.0809709092476e-05
-1.99836520015329e-05
-1.80263966736405e-05
-6.36975305871928e-06
-1.35896074103864e-05
-1.85987786925566e-05
-2.72132564159995e-05
-2.9466384095052e-06
-3.04995397491943e-05
-6.1628585168478e-07
-2.53157238753652e-05
-2.89231121029012e-05
-8.20576257048494e-06
-2.62612641611219e-05
-3.67267721902933e-06
-3.32288504303495e-05
-7.03069302397919e-06
-5.12317632737451e-06
-2.33443708081207e-05
-3.19375753043502e-05
-2.72355395959723e-05
-2.44653636169657e-05
-2.39690155409341e-05
-3.40846870552954e-05
-2.85403013176532e-05
-3.75777632186414e-06
-8.32860499913262e-06
-1.11211480938736e-05
-1.31946177439109e-05
-6.29361958517692e-06
-3.46734274988167e-05
-4.87091883155634e-05
-2.98143890481034e-05
-2.89504406733276e-05
-3.75591598702746e-05
-1.30781115014043e-05
-1.97926571799959e-05
-4.98898299506131e-06
-1.8950192199145e-05
-2.51366962856646e-05
-2.1280535340721e-05
-3.92060856835277e-05
-1.56919128789159e-05
-1.01859567608631e-05
-2.50943841150781e-05
-4.04216782106122e-05
-6.54422427978188e-06
-2.14847258450797e-05
-3.24774985603455e-05
-4.27723849139415e-06
-2.57136839583135e-05
-2.0220106340072e-05
-7.49580535033001e-06
-4.02585940780112e-05
-3.10855421051832e-05
-3.5414523422785e-06
-6.89354074332581e-06
-1.47618853363968e-05
-6.61900871500186e-06
-1.62762732361629e-05
-1.69430502221151e-05
-4.7240932328619e-06
-2.69650216406051e-05
-1.80146872354925e-05
-1.8037029040189e-05
-3.40011618733148e-05
-2.02966178533935e-05
-1.04051265467392e-05
-1.44571696173779e-05
-1.98523593850452e-05
-3.5012323157159e-05
-2.70112316042978e-05
-3.09178889412657e-05
-4.38127606530368e-06
-1.26930208585023e-05
8.43860262376587e-06
-1.73629003323271e-05
1.01000864043461e-05
-1.45220355026026e-05
-1.56562829217785e-05
-3.35927437766951e-05
-3.48017419666349e-06
-1.1216945587084e-05
-5.39740128103495e-06
-2.32263428372081e-05
-1.19926696861264e-05
-2.02429945163781e-05
-2.49680974678047e-05
-1.19145532217942e-05
-1.76777823099836e-05
-2.11957821215782e-05
-2.2887310280654e-05
-2.60865364170642e-05
-1.50764935012635e-05
-1.86958383412023e-05
-1.56640672049018e-05
-2.79524045501753e-05
-2.61526061575814e-05
-2.73937676217756e-05
-1.45660837185359e-05
-1.78265191316669e-05
-2.44613584304256e-05
-2.32022553823331e-05
-8.34131741367809e-06
-1.22119722753247e-05
-1.12948458773943e-05
-2.75118216877219e-05
-3.6162141650317e-06
-2.21898023026079e-05
-1.34654871029652e-05
-1.25825017055433e-05
-2.79691199458331e-05
-2.62615550924077e-05
-4.12991439812513e-05
-2.13316350133232e-05
-1.90147070269878e-05
-1.87097730757951e-05
-2.51926786760334e-05
-1.97156267637614e-05
-3.22918429536756e-08
-1.19380760745473e-05
-3.42712221803861e-05
-3.51154466581962e-05
7.99574002981368e-06
-1.72230610693459e-06
-1.87046317432536e-05
-4.62846093646535e-05
-3.20028803156423e-05
-1.34996481617246e-05
-2.52596684804055e-05
-3.74568534434018e-05
-2.61373472382714e-05
-5.247748225304e-06
-1.60388692891643e-05
-8.61740959720484e-07
-9.15725566645507e-06
-1.38676467810437e-05
-1.98251299130574e-05
-3.79561931391513e-05
-1.14011742165788e-05
-2.96699627751841e-05
-3.07453110661986e-05
-8.28722055895594e-06
-6.99807877710861e-06
-5.88840552449994e-06
-2.14621274158196e-05
-2.93087848690643e-05
-1.93089472931342e-05
-8.30914693939712e-06
-1.19188937337066e-05
-2.31135112923921e-05
-5.30884485736245e-05
-1.93983896067991e-05
-2.5645065237894e-05
-2.61810912275137e-05
-1.28580498867119e-05
-1.31067000097765e-05
-2.93711431806398e-05
-3.00631092628146e-05
-1.91009907947363e-05
-1.2167029501383e-05
-1.9288855373985e-05
-2.74609496583784e-05
-2.1342551637065e-06
-2.19759737546537e-05
-1.26289341525797e-05
-2.79491618976612e-05
-4.29044071968312e-05
-2.79224430539195e-06
-1.85726185028097e-05
-2.56045112372017e-05
-6.15750835526933e-06
5.09984663073468e-06
-1.09054674610049e-05
-2.58217992360974e-05
-2.23706587695725e-05
-3.89678681220451e-05
-7.12134426435293e-06
-3.15910111506976e-05
-3.79018993086282e-05
-3.25637316857547e-05
-7.50793068258683e-06
-2.55281909891823e-05
-2.8735179849096e-05
-2.12273781476742e-05
-1.60181071680869e-05
-2.61685518270662e-05
-1.54491138554789e-05
-3.24445916517485e-05
-1.31020819746263e-05
7.49585864465763e-06
-4.30588817748139e-05
-2.89811375613368e-05
-2.36984660930875e-05
-2.91933355516098e-05
-3.44618712567784e-06
-3.70069798759639e-05
-2.39829941237344e-05
-1.69698308400808e-05
-2.32581125632927e-05
-2.83762596639219e-05
-1.0370050674251e-05
-3.63026740479617e-05
-2.93401855612369e-05
-2.24154355912742e-05
-4.54925643480662e-05
-1.82587213651515e-05
-2.21259900694292e-05
-3.20255633213782e-05
-6.07225536547681e-06
-4.16213924658906e-05
-1.02518415018659e-05
-5.50047073536109e-06
-1.56076015991779e-05
-3.13511588338627e-05
-1.80727699948401e-05
-1.02728604791917e-05
-1.42790843993901e-05
-6.97939417588614e-06
-1.1584607117448e-05
-2.66509863896043e-05
-2.34834668007506e-05
-3.08239531090436e-05
-1.05616914971167e-05
8.72885767032446e-07
-2.66716057057656e-05
-2.13704738561834e-05
-1.98407466913752e-05
-2.84156415752095e-05
-2.56640236227821e-05
-3.39623564649004e-06
-1.54588815709827e-06
-2.8250870268467e-05
-2.57719230173352e-05
-1.44751618651578e-05
-1.57490436248838e-05
-2.41534040628402e-05
-1.87365960862518e-05
-1.08585582177746e-05
-1.57296575773824e-05
-1.25328716846379e-05
-2.49693169501455e-05
-3.34542085427299e-05
-5.25475706565334e-06
-2.51969952703038e-05
-2.8420849415177e-05
-3.57157630677187e-05
-1.58111974002905e-05
-2.43319658888467e-05
-1.39739791403728e-05
-1.22572130680186e-05
-6.23879443683091e-06
3.60229538021123e-06
-4.17688191943001e-05
-5.45695650371803e-06
-3.13992705160784e-05
-1.51647674425136e-05
-2.66825787641121e-05
-2.00557385445123e-05
-9.30545080580191e-06
-1.7230437317355e-05
-2.11634918368255e-05
-1.64607958442807e-05
-2.52969413728447e-05
-2.15431173198582e-05
-3.47670061446214e-05
-9.09217930675244e-06
-2.95127721094513e-05
-1.76016815523663e-05
-2.40595240855767e-05
-2.26241402445375e-05
-2.36616621062464e-06
-3.08463927242372e-05
-8.5039011383467e-06
-1.89463357744601e-05
1.91684453971026e-05
-2.77624020538826e-05
-2.22280089240319e-05
-1.57701111913594e-05
-1.62033415341384e-05
-3.89022512740195e-05
-4.49051983173235e-05
-5.54208723776661e-07
-3.29065525033468e-05
-3.77453255113466e-05
-2.79685819645725e-05
-1.81939064766801e-05
-3.53589567592514e-05
-4.93222197824736e-06
3.5131192729255e-06
-1.23950938948093e-05
1.81755103168843e-06
-3.10215434283817e-05
-7.91235318350758e-06
-2.35964215869812e-05
-2.79652595465008e-05
-4.16322214191758e-05
-3.08037588586996e-05
-1.58851501731584e-05
-1.10546241229476e-05
-1.76360624444022e-05
-1.23174621996941e-05
-2.25461207993138e-05
-1.45367771214596e-05
-2.93460142544225e-05
-3.32881072338612e-06
-3.50199789454181e-05
-2.02662004395735e-05
-9.76534935007056e-07
3.11456027116388e-06
-4.72460283523602e-05
-1.12359776881097e-05
-8.56741714271292e-06
-2.0852287279948e-05
-3.01046061901823e-05
-1.6770464923798e-05
-3.13167504198932e-05
-1.19917408757886e-05
-3.04027793890197e-05
-1.88169539938915e-05
-2.08166617847923e-05
-4.97221988637693e-06
-4.6550989788763e-06
-1.04856354652953e-05
-2.42541188995556e-05
-1.92304812333777e-05
-1.08865324813257e-05
-1.3290098532994e-05
-8.83120388398053e-06
-6.64462226905603e-06
-1.97477414329839e-05
-3.87494938738516e-05
-3.88380966886435e-05
-1.99615582968026e-05
-2.47642734394579e-05
-2.51928294142039e-05
-2.98229877777335e-05
-1.54503301906506e-05
-1.22908406632788e-05
2.99964805678077e-07
-1.61207670591682e-05
-3.82462471894165e-05
-2.74305786396733e-05
-4.176134338571e-05
-5.5759434953712e-06
-2.05566311172277e-05
-4.29692870574464e-05
-4.37003220631407e-05
-1.35167625731129e-05
5.87012698732996e-06
-1.14892324849676e-05
-7.19508549887096e-06
-1.01637319766457e-05
-4.84604037895095e-06
-3.08433443322565e-05
-1.60651102768528e-05
-2.62930934621667e-05
-1.43507610679123e-05
-3.7324956455915e-05
-9.78958398299012e-06
-1.90259482077552e-05
-1.07089822703786e-05
-2.73173795388806e-05
-3.20562241413246e-05
-3.75648022687127e-05
-1.64592735707542e-07
-1.19975806701408e-05
-4.51442518671611e-05
-1.71249264951557e-05
-4.41039399294313e-05
-2.39439075990199e-05
-9.14104320745799e-06
-1.8822570256656e-05
-1.46611721525508e-05
-2.16522609733043e-05
-1.6445923858911e-05
-2.19304422452641e-05
-2.84783549501625e-05
-2.15435634957718e-05
-2.0613540384959e-05
-1.30133912525239e-05
-3.73392187085324e-05
-1.85509090647078e-05
-2.75198478570205e-05
-3.37471666684688e-05
2.35641958317536e-06
-4.88098714233519e-06
-2.01949711227123e-05
-1.51551777045028e-05
-3.81987362894451e-05
-5.79260582192057e-06
-2.55549852589757e-05
-1.8929908001338e-05
-2.42618139869586e-05
-2.34026137223106e-05
-2.02773986945111e-05
-2.04946386195671e-05
-1.09131683837542e-05
-2.71319757432272e-05
3.72347599556311e-06
-1.55928042773307e-05
-3.39708069417522e-05
-1.31591905154993e-05
-3.68466310052548e-05
-2.9234965671489e-05
-2.27420224342073e-05
-1.90715307037614e-05
2.28713416792664e-06
-2.65253274410529e-05
-3.59729479339719e-05
-2.19270302270687e-05
-1.33139279327103e-05
-8.44434559059877e-06
-2.46382836530515e-05
-8.90586343268234e-06
-2.86175357840995e-06
-1.46741011386541e-05
-1.14698920121352e-05
-4.00843773413768e-05
-1.38704197756804e-05
-1.97497758659714e-05
-1.98970730055155e-05
-2.30679886557869e-05
-1.87708518044729e-05
-1.37755379958496e-06
-3.39950778087144e-05
-4.47262959788899e-05
-3.52152657519065e-05
-1.23898162109749e-05
-8.68656039261647e-06
-3.84663562088372e-06
-1.68256722345136e-05
-8.90029859373225e-06
-4.0152659723787e-05
-3.06470847803451e-05
-3.61093859243031e-06
-7.48872493889994e-06
-3.22119605393597e-05
-2.02191714423564e-05
-9.18078521378682e-06
-1.33949488999082e-05
-2.18703418284365e-05
-1.84931633920557e-05
-1.32579300940899e-05
-2.40630760489139e-05
-1.81795828923829e-05
-6.34730684813025e-06
-1.57968451487812e-05
-3.35771841111516e-05
-1.13002418801766e-05
-1.12515110021777e-05
-1.22941005503365e-05
-1.68692879650737e-05
-4.30788286318507e-05
-1.34635763146898e-05
-1.09361678693607e-05
-1.6559145433412e-05
-1.13675156043648e-05
-1.95001696856474e-05
-3.63665680570489e-05
-3.35215985740794e-05
-1.38211943761087e-05
-2.10078295613709e-05
-2.90027715403624e-05
-2.34197924505703e-05
-1.96152889635717e-05
-1.67219791208731e-05
-4.57098194722551e-05
-3.76376964971399e-05
-2.77738042584182e-05
-2.08326867615601e-05
-4.36648682020843e-05
-7.64138369742972e-06
-1.81098886943477e-05
-1.6612464847968e-05
-2.75720490909873e-05
-1.93889013093295e-05
2.88143679403292e-06
-4.34795201789955e-05
-4.13448172984228e-05
-1.47948036567648e-05
-2.10131664640547e-05
-1.03873084631212e-05
-8.94050535387141e-06
-3.30659610329717e-05
-3.49118097922337e-05
-8.89802418974002e-06
-1.7214049362518e-05
-2.56551713406997e-05
-2.39708264443295e-05
-3.60887917362273e-05
2.02891002124399e-07
-3.90808836363438e-05
-1.35086130636766e-05
-3.26806570052216e-05
-1.30411665319633e-05
-2.16515878390093e-05
-1.83943667736231e-05
-2.32497108740514e-05
-1.33303495511128e-05
-2.26661230864007e-05
-3.66751096202117e-05
-7.95999494313645e-06
2.02163396200141e-06
-3.05356334082696e-05
-2.04463074864239e-05
-4.62194021860235e-05
-2.47799179877352e-05
-1.49093970508562e-05
-1.23545608828275e-05
6.97546126021445e-06
-3.44505208559543e-05
-2.03821008472398e-05
6.85236183646442e-06
-3.9084368416023e-05
-1.21230300755813e-05
-2.7512734613874e-06
-1.62496559626626e-05
-1.17812440361981e-05
-3.13210074760542e-05
-3.743575991548e-05
-1.09520819471693e-05
-2.48902747140833e-05
-2.20802084329801e-05
-3.75195526496925e-05
-1.64453715380613e-05
-1.53559267283765e-05
-1.03989178166149e-05
-2.97789384295797e-05
-1.1834573953077e-05
-4.98783422598641e-05
-2.3658779575829e-05
-2.96670246082438e-05
-4.08143322900885e-05
-3.59290608006842e-06
-1.6956040710425e-05
-2.00077483052291e-05
-2.37948472529186e-05
-2.96791071681288e-05
-1.82922112906706e-05
8.62386755883293e-07
-1.51463749394226e-05
-2.00374919087069e-05
-1.97812152899883e-05
-4.96744908921527e-05
-5.16983859794868e-05
-3.52571431819309e-05
-2.46775309059095e-05
-2.34277107133837e-05
-2.4306722480331e-05
-2.05620714617411e-05
-1.5556581641803e-05
-6.14874901367297e-06
-2.93980426225119e-05
-3.00430951610175e-06
-1.58767678712489e-05
-2.54690761311737e-05
-2.04372977192573e-05
-9.67973765285228e-06
-4.3077750690278e-06
-1.94390380509404e-05
-2.07043116251841e-05
-1.22396961219714e-05
-3.72795995058198e-05
-1.66817421833194e-05
4.18467317881155e-06
-2.53185542706832e-05
9.27898259840995e-06
-2.83639439298736e-05
-9.07861689594948e-06
-3.7714698175235e-05
-7.54158955072012e-06
-2.82220001089116e-05
-3.1086625891848e-05
-1.29452103646477e-05
-5.57387228063096e-07
-2.73959190607688e-05
-9.56678013417922e-06
-2.0276942378664e-05
-2.22521847253576e-05
-3.08774888107999e-05
-2.92069622921208e-05
2.64356660591963e-06
-3.67499926970772e-06
-3.30245600077178e-05
3.07770393823919e-07
-4.48321681665443e-06
-2.31173910530847e-05
-1.90944860619213e-05
-1.53866322719688e-05
-1.33639280832795e-05
-4.66478437127564e-05
-3.61568151574817e-05
-1.16254745627942e-05
-3.84710253553884e-05
-3.45927041118448e-05
-1.62563826249152e-05
-5.21893024931388e-07
-1.29149300679208e-05
-3.44928123157957e-05
-2.36039231148211e-05
-3.90035898319939e-05
-1.46248051171711e-05
-2.29634092158516e-05
-4.25059364221151e-05
-3.12763169014037e-05
-3.89349173476674e-05
-9.47208647334172e-06
-1.3109898715869e-05
-2.44725810846469e-05
-2.40809019569511e-05
-1.2744911883756e-05
-2.62394115926972e-05
-3.45401838778515e-05
-3.58096768490796e-05
-1.03557247895906e-05
-3.4433547350284e-05
-2.62726853947214e-05
-2.06882232423332e-05
-4.17740688811678e-05
-2.32945920568695e-05
-3.3294742473682e-05
-1.69140741030584e-05
-2.100118532783e-05
-2.42228702217633e-05
-1.87135353676899e-05
-1.24514382227663e-05
-2.3356014622013e-05
1.97032840872168e-05
-2.84415797104149e-05
-2.01735427273161e-05
-2.48482607773923e-05
-1.28945299945814e-05
-3.10777478525149e-05
-2.21941602263298e-05
-2.7597244793086e-05
-2.82090911267131e-05
-2.3175588711787e-05
-1.68362402816827e-05
-2.9854521689981e-05
-3.89065834547575e-05
-2.59079345660899e-05
-1.86209741876675e-05
-3.41073916435075e-05
-3.84705015819494e-05
-4.51885338980123e-05
-1.90908616871492e-05
-2.16906805497552e-05
-2.52027708091479e-05
-5.03407366844219e-06
-1.75335092131067e-05
8.81047949153861e-06
-1.97925850957101e-05
-2.76327039020473e-05
-4.24549228508548e-06
-1.18499613018462e-05
-4.33677969749316e-05
-1.84452038482918e-05
-3.7519678367519e-05
-3.04965506755377e-05
5.4536470922919e-06
-1.28798466863024e-05
-1.8636784923081e-05
-1.07086888711117e-05
-1.96919754050252e-05
-2.78830795876052e-05
-2.5624110620211e-05
-9.89614646128466e-06
-4.72999633669695e-05
-3.16500815691176e-05
-2.7808505333236e-05
-3.22992421405632e-05
-6.66382367009778e-06
-4.22829427826405e-05
-1.40000747124485e-05
-1.29190947726867e-05
-1.60112921011765e-05
-3.39544898792405e-05
-1.62189251771652e-05
-3.55394332153382e-05
-1.99095650515009e-05
-2.2146695701289e-05
-3.26994042871695e-05
-3.04494068991508e-05
-1.28484533709915e-05
-1.02518805257655e-05
-4.41598083525291e-06
-2.8978829630667e-05
-7.67370929765206e-06
-2.36313819391609e-05
-2.81543685401892e-05
-1.95035699376375e-05
-1.33762060306465e-05
-3.13641166803873e-05
-3.17176813233934e-05
-5.65794606723235e-06
-4.4799102593619e-05
-1.53273999992634e-05
-2.05296127839572e-05
-1.85264125038781e-05
-2.74003805849306e-05
-1.1619411051096e-05
-1.39759123741226e-05
-3.68533443333633e-05
-1.34907858030307e-05
-1.89305278958662e-05
-1.35723288591933e-05
-2.52500518219349e-05
-1.68306337946544e-05
-8.48044152905176e-06
-3.34052429229668e-06
-2.11108710623897e-05
-1.45625305542003e-05
-2.0323803628238e-05
-2.4507277117407e-05
-3.74860765049597e-05
-3.22811749399756e-05
-1.14150939093921e-05
-3.04695046704592e-05
-3.87103941770186e-05
-1.87988734195999e-05
-1.18307683472843e-05
-4.99679858364235e-06
-8.80338142737454e-06
-3.82338850807558e-05
-6.0632048164315e-06
-3.05415987700628e-05
-1.51865728949875e-05
-2.26707195518439e-05
-3.06977007366438e-05
-2.3843165839521e-05
-3.67303629721947e-05
-1.80691928334899e-05
-1.38061633510581e-05
-3.00665343441346e-05
-2.22168698980052e-05
-3.25697072839237e-05
-5.5904713177889e-06
-1.13088901673202e-05
-1.2627688441324e-05
-2.5261970041975e-05
-3.82995624984733e-05
-1.08088519631065e-05
-1.10653703642781e-05
-2.31476200272519e-05
-2.41751650562846e-05
-2.65821054775839e-05
-2.08057533672318e-05
-2.24603231975487e-05
-1.47465054644405e-05
-3.5720701965196e-05
-1.21623980498118e-05
-9.50818508894761e-06
-2.85519580207412e-05
5.56806550079417e-06
-1.25666450474782e-05
5.89858074055635e-06
-1.87205496594642e-05
-1.5364523902903e-05
-3.45922431240498e-05
-7.47333220332569e-06
-1.05270506412051e-05
-2.96231037106053e-05
-1.96779060334196e-05
-2.50943889622782e-05
-1.41621914765627e-05
-5.80613099870016e-06
-1.54803811786086e-05
-3.55506740589204e-05
-2.84025268725648e-05
-2.50270665841179e-05
-4.46873678302007e-05
-1.29938328698486e-05
-3.11747227714093e-05
-4.09363677024297e-05
-1.16060304357448e-05
-1.23736998179683e-05
-3.1633478565823e-05
-2.39231027662132e-05
-1.33047498344328e-05
-2.40194288695362e-05
-2.16737247703703e-05
3.42920943680825e-06
-8.55483443936354e-06
-1.59754400967112e-05
-1.29897783542637e-05
-3.10340581080223e-05
-3.6779820344623e-05
-1.79804344289833e-05
-2.63308266613559e-05
-2.44967886355467e-05
-2.44826671958602e-06
-2.61608384811787e-05
-3.11854395137354e-05
-2.68420141647996e-05
-3.05763732633583e-05
-2.11257381142193e-05
-1.72944179717544e-05
-2.60110393745028e-05
-9.9228901755421e-06
-2.3014424441788e-05
-1.32803825679386e-05
-2.36362176415147e-05
-1.18145807054189e-05
-6.88054882272825e-06
-4.10352237712321e-06
-2.1827302589932e-05
-9.5122109958834e-07
-3.07193491203505e-05
-2.30611013051772e-05
-2.0536975310296e-05
-3.57713559563576e-05
2.43331982764055e-06
-3.11106095473523e-05
-2.74876682707122e-05
-4.17497941823655e-05
-2.5566745903685e-05
-2.79726968488725e-05
2.14912132472511e-06
-1.65395068369679e-05
-2.09666660496255e-05
-5.00551640669639e-06
-1.70475850697665e-05
-2.95723806923085e-05
-2.40770316111115e-05
-3.00499729650265e-05
-1.79006363287316e-05
-3.08220465298646e-05
-2.51039567280067e-05
-1.45483300630817e-05
-2.6384391698174e-05
-2.99459220464016e-05
-1.41916094447397e-05
-3.35510488938285e-05
-1.85017933297857e-05
-2.14724142859654e-05
-6.32945100363894e-06
-6.28774909083303e-06
-3.57126569167585e-05
-1.81883128777653e-05
-2.9672772262553e-05
-1.52338905056967e-05
-4.07808627952421e-05
-2.6827310326678e-05
-2.21048307616263e-05
-1.24747218907478e-05
7.38302661824639e-06
-3.14653877331564e-06
-3.50972887062856e-06
-3.90549668400784e-05
-1.27578181572239e-05
-1.86416392589165e-05
-3.97089960696345e-05
-3.30536210005295e-05
-2.74703448266434e-05
-1.38202942585836e-05
-2.35404608621548e-05
-3.44741115231584e-05
-1.03432270623738e-05
-5.30842766205751e-05
-4.88287340104333e-05
-2.47859553115375e-05
-2.44017541507805e-05
-9.63641228413978e-06
-2.58460767570874e-05
-1.62177176345634e-05
-2.88950907395713e-05
-3.54995721440441e-05
-1.48374251645853e-05
-1.39969665261896e-05
-2.03238875626909e-05
-1.09373769840118e-06
-3.76803967714333e-06
-1.74167099071869e-05
-1.96026896583508e-05
-1.6230602779778e-05
-3.4924061277943e-05
-2.6575490163781e-05
-1.87609536834946e-05
-2.30638987798279e-05
-2.64989462294791e-05
-3.4193576262634e-05
-3.34336352954985e-05
-3.25003160622649e-05
-1.6896882721848e-05
-2.6829573253618e-05
-2.20388998997324e-05
-1.56839703398938e-05
4.56008393069495e-06
-4.09391427639892e-05
-2.42692245305354e-05
-3.21726741882249e-05
-3.42682579281497e-05
-3.31064076897732e-05
-7.68660252805462e-06
-4.19916972053821e-05
-1.9208914061131e-05
-2.93609166682265e-05
-3.15533472558837e-05
-1.6776649040553e-05
-3.00178281946404e-05
-1.05261376609096e-05
-2.92207599819619e-05
-2.44766665750452e-05
5.35452143752154e-07
-2.2537089551366e-05
-7.82148886567688e-06
-2.06043016839908e-05
-2.45699510842224e-05
-2.50337916891437e-05
-1.80227546597321e-05
-3.80652974113595e-05
-1.07863641373201e-06
-3.82680118109658e-05
-1.96689733286528e-05
-2.43155535740935e-05
-1.26775480705016e-05
-7.43726127426803e-06
-1.58713234637595e-05
-2.59193934564683e-05
-3.45431237882591e-05
6.53903000882797e-08
-3.22780356063508e-06
-6.43616607862333e-06
-1.20189656628929e-05
-3.71140565978867e-05
-1.97195268927845e-05
-2.09696981689772e-06
-2.53547058651958e-05
-3.98501810487877e-05
-2.51619824304687e-05
-2.37209614904236e-05
-1.54794864411407e-05
1.25189054474063e-05
-2.2314112117748e-05
-1.55580767396558e-05
-1.11957662051097e-05
-3.75446902074818e-06
-2.78457345167062e-05
-6.7824899554514e-06
-1.02315607875578e-05
-1.5308093408931e-05
-3.83547743084893e-05
-2.44817149153207e-05
-2.29554107489283e-05
-3.15311039088105e-05
-1.54913848861238e-05
-6.59316963641521e-06
-2.76326613561851e-05
8.00978852836137e-06
-4.00559869546733e-06
-2.56790027519608e-05
-3.30414428792597e-05
-2.42975764560938e-05
-3.45881593636881e-05
-2.68535701257058e-05
-2.14184749262686e-05
-1.66757106510031e-05
-2.81882517840248e-05
-3.44802384603841e-05
-9.72727703328631e-06
-2.43110370206716e-05
-1.80126046854169e-05
-1.49037945205171e-05
-2.86785234406947e-05
-1.10721396738773e-05
-1.67554309650555e-05
-4.04649711979776e-06
-3.73172900758248e-05
-3.09155457032995e-05
-1.60434937465229e-05
-2.20493222140952e-05
-2.46094620327038e-05
-9.11725923981654e-06
-1.60138162603273e-05
-1.41929024846032e-05
-2.28772615029908e-05
-2.30219907639542e-05
-1.42695642599667e-05
9.24518529759217e-06
-9.61545612176183e-06
-2.36572379755021e-06
-3.65328083280843e-05
-3.26257125384963e-05
-1.10495214024176e-05
-3.34459255351269e-06
-2.46414294067213e-05
-1.81094733677382e-05
-3.47743823987959e-05
-1.79071066733888e-05
-3.63920330860749e-05
-2.71631057006477e-05
-2.97124618061056e-05
-2.38268851785784e-05
-1.09737089476363e-06
-2.6512101456088e-05
-3.82372521066238e-05
-1.90512349319186e-05
-1.93045425278045e-05
-1.14189111273078e-05
-2.76730907123569e-05
-7.32918800498494e-06
-2.42195931674322e-05
-1.00803884337286e-05
-1.8852772272173e-05
-2.60848638777985e-05
-1.45253779872648e-05
-3.27622594594606e-05
-9.2202127068053e-06
2.14750977535307e-07
-4.23294012875883e-05
-3.69026447854918e-05
-6.74298757877228e-06
-2.79184434805453e-05
-1.35149087356228e-05
-2.30721715544472e-05
-2.66420614246464e-05
-1.48614854581711e-05
2.07102979952044e-05
-7.74701314013478e-06
4.2921718237208e-06
-3.24979932209557e-05
-2.80102187852438e-05
-1.95250532429953e-05
-1.58033404232008e-05
-6.20717000912489e-06
-3.47056059969179e-05
-2.06649644353402e-05
6.75995512730414e-06
-9.70077702186244e-06
-3.64202639039181e-05
-8.10745970989924e-06
-9.57562340379909e-06
-2.23123110338146e-05
-3.77173620124756e-05
-1.81882425581011e-05
-2.10786088654382e-05
-2.79927663051827e-05
-3.72655086512566e-05
-3.3121274982498e-05
2.08496106943997e-06
-3.20969726697304e-05
-2.65110109466523e-05
-2.77439317186552e-05
-4.83041436602027e-05
-4.60195461267822e-05
-1.68746606483996e-05
-2.00534477868268e-05
-1.76430582851871e-05
-3.33241965991861e-05
-3.01751853690495e-05
-1.76268993017696e-05
-1.16674134129386e-06
-6.41025982697718e-06
2.64398273546374e-06
-1.46825716085624e-05
-1.96339659226818e-05
-3.95196017049863e-05
-3.89176402611439e-05
-4.33338375960093e-05
-4.27181429222873e-05
-3.3822221116377e-05
-5.52998981631682e-06
-1.62712560091223e-05
-1.78722609777654e-05
-7.60297111841232e-06
-2.45483705422545e-05
-1.65922498531122e-05
-9.73147209598336e-06
-3.38914936162952e-05
-8.38103309493322e-06
-1.34906569652176e-05
-2.71688875302029e-05
-5.62340663358264e-06
-1.18349712929852e-05
-1.62847208457177e-05
-1.01842572088324e-05
-5.61030908740719e-06
-4.05517882216671e-05
-1.19800634982024e-05
-6.0513993959991e-06
-2.4550155511716e-05
-1.89627176260178e-05
-3.1987498768314e-05
-2.89338289810603e-05
-3.57388621259085e-05
-3.27337003496798e-05
-4.05349480446407e-06
-1.49446062616349e-05
-3.29903208073745e-05
-9.83203653851926e-06
-3.50248747829602e-05
-1.61062690021875e-05
-2.38223252586811e-07
-4.38289505263197e-05
-2.87980874738098e-05
-2.7308977788562e-05
-3.00242346217895e-05
-2.42077044676031e-05
4.58804022776124e-06
-3.93238986468782e-05
-2.34011603589399e-05
-1.34990528653517e-05
-1.90514472113224e-05
-1.97440922572714e-05
-3.16816719357152e-05
-2.55005954251775e-05
-1.16442711233479e-05
-2.10060876606169e-05
-2.65308921234748e-05
-1.45008881888457e-05
-2.6078520666254e-05
-9.56163425232063e-07
-3.44485523435526e-06
-1.01469583559913e-05
-1.63861303690664e-05
-1.66520361731599e-05
-3.82227172397138e-05
-1.48059260841928e-05
-1.57189804873192e-05
-2.40029575375102e-05
-9.90347614446149e-06
-3.57315446248857e-05
-4.28087527552432e-05
-8.64409087186359e-06
-2.42620548600557e-05
-1.83341022165622e-05
-2.70128600451561e-05
-2.59408965790965e-05
-1.4541137018061e-05
-3.09394870432861e-05
-3.25628375228501e-05
-9.90094369585226e-06
-2.50757971607639e-05
-1.73258244856926e-05
-3.44254847575491e-05
9.45051337067008e-07
-1.34466998597538e-05
-9.94385934765034e-06
-3.51230588691721e-05
-2.10587977917052e-06
-1.53136225294642e-05
-3.05206682050017e-05
-2.55662322632558e-05
-2.58542518426257e-05
-3.35324589735231e-05
-2.49798841650177e-05
-3.07031104961436e-05
-2.91206843921558e-06
-1.04650229235396e-05
-2.10061436359846e-05
-2.31673065578355e-05
-2.68583009554904e-05
-2.08231444986625e-05
-2.76109476132618e-05
-3.57987574002928e-05
1.68794513278776e-06
2.10665998225746e-05
-3.4360143918865e-05
-1.98873182843563e-05
-2.89273007499943e-05
-2.78843466898676e-06
9.08295441396076e-07
-2.83286123428782e-05
-1.6335113906353e-05
-3.8148107960472e-05
-2.0474263706014e-05
-1.49726262445435e-05
-1.564488003595e-05
-2.3425287228111e-05
-7.92352494348169e-06
-2.41087063284096e-05
2.11387762666932e-06
-2.20698124184362e-05
-2.15074492823231e-05
-5.38560797983553e-06
-3.40323940785315e-05
-3.13223312302601e-05
-2.17635436672115e-05
-1.05656799372215e-05
-1.74547181661715e-05
-1.54138030705548e-05
-1.56760097770596e-05
-1.29309514170502e-05
-2.34990424076494e-05
-1.71684747229994e-05
-2.36042996018267e-05
-1.42491420670362e-05
-2.28089458464136e-05
-1.60129414815665e-05
-8.46953594508103e-06
-3.58686123698867e-05
-7.59765460739458e-06
-1.84267989902403e-05
-1.73739404773579e-05
-2.58226111838788e-05
2.50517430313785e-06
-4.44172054976394e-05
-3.27729246147707e-05
-3.18368308945638e-05
-2.2451110262041e-05
-2.24777680209589e-05
-9.66169302437256e-06
-2.31596946128283e-05
-1.68652082950436e-05
-4.62659302231957e-05
-1.16480955262578e-05
-1.41178882401066e-05
-1.74403967881726e-05
-1.75710860418324e-05
-2.67554877228988e-05
-3.65753659367009e-05
-3.67716245908405e-05
-2.67831368609181e-05
-1.26326403462039e-05
-1.19843532753936e-05
-2.47209694138908e-05
-1.54669714458411e-05
-1.52917538243551e-05
7.52287502593105e-06
-6.48501525683191e-07
4.2860256591725e-06
-4.24386609875537e-05
-1.69365884151401e-05
-3.04366970527039e-05
-2.45488083720259e-05
-1.86467705679459e-05
-3.16303704702884e-05
-1.61723998232676e-05
-1.56435040044451e-05
-1.50866493893129e-06
-1.16374562076933e-05
1.15415785928369e-05
-3.86848947542958e-06
-1.23309199413888e-05
-2.0628687074213e-05
-1.22232598282747e-05
-4.66075507239955e-06
-3.55231327400886e-05
-7.56418791215351e-06
-3.76415256942954e-05
-2.5583677544211e-05
-2.18579345260891e-05
-5.73886538533919e-06
1.74945773694504e-06
-4.37570981085797e-05
-3.34516152760295e-05
-2.95014662486741e-05
-3.17574447785003e-05
-1.67541729949803e-05
-2.44273074100264e-05
-6.5559464497e-06
1.26048139057816e-05
-3.42394287162187e-05
-3.21434572895395e-05
-2.28435258748496e-05
-4.6928306338697e-06
-7.93240522814098e-06
-7.60695708517733e-07
-1.04888128414215e-05
-2.98926931809058e-05
-2.54744519913718e-06
-1.7792401685366e-05
1.90714370522063e-05
-2.97310072609803e-05
-9.58203393797639e-06
-1.25251333273741e-06
-2.40866537696962e-05
-1.95051033793815e-05
-2.0517257461468e-05
-1.46330721029179e-05
-4.39180026781554e-05
-4.26682340742855e-06
-2.6523827813734e-05
-3.07209075769668e-06
-2.7755551458858e-05
-1.19844423371259e-05
-1.88269020310932e-05
7.7381645679634e-06
-1.59449529621725e-05
-2.35335351129365e-05
-2.09710842714688e-05
-8.31605167253335e-06
-3.06134795771339e-05
-5.60436240195183e-06
-2.46665973958002e-05
-1.80257984234253e-05
-8.22261028728118e-06
7.35695542341535e-07
5.58202928050865e-06
-3.10222945712792e-05
-3.43693615393067e-05
-2.39107007999734e-05
-2.49162986995875e-05
-2.78690038466912e-05
-4.92760536042051e-06
-1.74523948630735e-05
-2.12901687353057e-05
-2.993366280995e-05
-3.16122743801501e-05
-2.87668969327018e-05
-2.1858758264326e-05
-1.81522656135663e-05
-1.14516704223361e-05
-4.14454029978679e-05
-2.73600238963324e-06
-2.49293332251891e-05
-2.46035480651948e-05
-1.84905410842001e-05
-3.38863511350625e-05
-1.65829033980967e-05
-1.11820561519229e-05
-3.47328875694179e-05
-9.04160577848835e-06
-5.48671463180579e-06
-2.7960436306862e-06
-2.41661517182172e-05
-1.19838275664865e-05
-7.11338925068e-06
-1.64335912946622e-05
-1.43081114636955e-05
-2.98449698913824e-05
-1.67965815778684e-05
2.20090435345452e-07
-1.66125703772418e-05
-2.03646131814818e-05
-3.90164311682421e-05
-2.29920495738828e-05
-1.32031142872634e-05
-3.91532976481081e-05
-2.81874586328905e-05
-1.79989998134859e-05
-8.85085278603509e-06
-2.24921477854919e-05
-4.30129156416148e-05
-2.12049827816675e-05
-2.66448223142151e-05
-3.10705036524919e-05
-2.18507363425457e-05
-1.21007025468228e-05
-8.00977399265639e-06
-2.71201233712942e-05
-1.70792763213157e-05
-3.25484361509061e-05
-1.11293126937981e-05
-3.89458040236427e-05
-2.91507000732504e-05
-3.71545849911475e-05
-1.70287792526591e-06
-2.71151904743127e-05
-2.36034634501162e-05
-2.05916175544165e-05
-1.92023765568164e-05
-3.35408890958941e-05
-3.20619322977814e-05
-7.27815613677178e-06
-4.35582869878547e-05
-1.09569377545519e-05
-8.94884122829061e-06
-2.2075066859078e-05
-2.0078346499275e-05
-1.27087067351725e-05
-2.84731414483257e-05
-2.57378793827459e-05
-2.34446036572464e-05
5.97633399094673e-06
-1.08729043931089e-05
-3.12607585435015e-05
-1.64274740383233e-05
-6.34034567126956e-06
-9.83356650175601e-06
-1.54347692490591e-05
-1.91392677279521e-05
3.95810825216971e-06
-1.4078085969521e-05
-3.52146086528029e-05
-4.49561848444278e-05
-6.0586602105886e-06
-8.99796138529344e-06
-1.86114213269521e-05
-9.94099949509146e-06
-3.28483197319162e-05
-1.67517817014086e-05
-1.45787338749214e-05
-4.10616155953788e-05
-1.80945558971027e-05
-1.37925184661275e-05
-1.26385527720802e-05
-1.21693190502774e-05
-2.29404854336372e-05
-1.05575187833783e-05
-3.7610657682529e-05
-3.47020632410029e-05
-1.61750667335938e-05
-1.650723188868e-05
-6.60501464392819e-06
-2.60235874058485e-05
-1.02155886322252e-05
-3.89195883907729e-05
-3.43158029127799e-05
-7.50002805539717e-06
-4.33993483699827e-05
-1.94810226691775e-05
-1.94318590691194e-05
-1.75029430165559e-05
-2.09595410673237e-05
-2.44180947405644e-05
-4.17721371733301e-05
-1.93048603508588e-05
-2.2288337743356e-05
-2.16134098571877e-05
-9.9854884480583e-06
-2.93533132964877e-05
1.0916739132465e-07
-2.54143538770789e-05
4.86079747996107e-06
-6.49000237698033e-06
-2.85057143916708e-05
-3.41868051859949e-05
1.14613002185091e-06
-3.77997013241544e-05
-1.78111002790593e-06
-2.47687946569991e-05
-1.57339213577411e-05
2.87560358600361e-06
-1.41030288732182e-05
-1.1363703253679e-05
-1.8210589719747e-05
-3.14070779349252e-05
-1.94747790171447e-05
-2.82588171470023e-05
-1.55915160266705e-05
-1.69708643391822e-05
-2.11527609342855e-05
-2.50511729570611e-05
-3.46651025705417e-05
-2.33028729614846e-05
-1.94584507618139e-06
-3.00452847515105e-05
-6.06704523417576e-06
-9.1623495926438e-06
-7.59842969398419e-06
-1.85834514815526e-05
-3.73269761007187e-05
-1.28853587854761e-05
-2.14180281191796e-05
-6.08961905406935e-06
-3.66340124024991e-05
-2.00932566159931e-05
-2.26172103534241e-05
-2.34781976873744e-05
-2.67704897590384e-05
-1.87797233118505e-05
-2.74808687151616e-05
-2.34038486752917e-05
-1.07461404206862e-05
-3.61451889252669e-05
-2.10161149993711e-05
-4.06389967362358e-05
-3.33413218966424e-05
-2.63507183988788e-05
-1.68364733128718e-05
-1.22610077301156e-05
-2.33143178717887e-05
-5.92424812463636e-06
-2.55178207637594e-05
2.44059663172603e-06
-2.34756754286093e-05
-2.20127808877917e-05
-2.23122499744161e-05
-2.51596943508813e-05
-3.76457831113544e-05
-1.94710756544635e-05
-1.20878098067407e-05
-1.22096559937397e-05
-6.53966278276647e-07
-1.26655037971083e-05
-1.52408811993919e-05
-1.76096803901779e-05
-7.80812865222445e-06
-2.44003096557436e-05
-1.74539424751856e-05
-2.12324859001079e-05
-4.4536745168126e-05
-1.70143426613533e-05
-1.67397189626606e-05
-1.87502489112422e-05
-3.03974567157507e-05
-2.40997167035328e-05
-2.92052920569494e-05
-2.67876463809771e-05
-1.80094150818626e-05
-3.90830599607519e-05
-1.3650855756027e-05
-2.84154336098261e-05
-1.6731936157298e-05
-6.53988787029664e-06
5.73306159771169e-07
-3.07417274559392e-05
-3.38092389978352e-05
-2.20553879476355e-05
-2.42282986999424e-05
-1.92651107450388e-05
-2.05849798901104e-05
-2.90399447757973e-05
-3.91743896244416e-05
-1.6196763284309e-05
-3.61801824511045e-05
-9.80380174335707e-06
-3.61423411745133e-05
-2.32376187983968e-05
-1.37205853320636e-05
-4.44723128966698e-05
-2.01946828998921e-05
-2.66535733341502e-05
-2.31163987492972e-05
-1.7225948946536e-05
2.86392229499134e-06
-2.23116280509795e-05
-3.45150808078233e-05
-3.64926259317682e-05
-6.96707201724911e-06
-1.35370163382619e-05
-4.06731117873304e-05
-2.65167255071542e-05
-3.42254403672657e-05
-3.22434216529517e-05
-9.68823832443803e-06
-7.98450755746866e-06
-3.22747376933137e-05
-2.78643570869166e-05
-4.42443111445453e-06
-4.86487657353972e-06
-3.18014058504479e-05
-2.56954926643943e-05
-2.87620310467661e-05
-3.73928546295229e-05
-2.72769105726763e-05
1.85836664374951e-06
-4.49453851402564e-06
-1.50933833923456e-05
-2.20641413657843e-05
-1.54753217752902e-05
-8.66641859898335e-06
-1.63943703186185e-05
-3.86421502420773e-05
-9.7071028347932e-07
-1.72996769431497e-05
-2.58881662589146e-05
-2.62924845788613e-05
-1.25733696090715e-05
-2.40636564135096e-05
-4.03326885015587e-06
-2.02021440954527e-05
-5.01997444341713e-06
-1.93888096419414e-05
1.14329675965532e-06
-3.48813743449846e-05
-6.13815801942723e-06
-3.82102913158302e-06
-2.81526001629352e-05
-4.6266946943092e-05
-4.8308379175428e-06
-2.40841911015912e-05
-1.36094308726365e-05
-2.1344297027945e-05
-2.09151821374365e-05
-2.82550931139531e-05
-3.33672921039976e-05
-2.64883149300453e-05
-1.35059269168169e-05
2.08837484609972e-06
2.06306523838514e-06
-3.62372408133289e-05
-2.87988200290842e-05
-2.23942723436663e-05
-3.65289396211523e-05
-2.70635839934934e-05
-2.64978207552972e-05
-2.95860942664401e-05
-2.09219908026496e-05
-1.96981087072504e-05
-2.97202358883314e-05
-4.35466827709977e-06
-2.5255110270797e-05
-1.8493868292003e-05
-3.01532503120413e-05
-3.08937490618201e-05
-1.94699685967195e-05
-1.52840801331154e-05
-1.29274999959529e-05
3.96567367705991e-06
-1.20235202374036e-05
-3.72425574752125e-06
-2.44507977819478e-05
-1.32857412534557e-05
-2.13678621777763e-05
-5.27761283505899e-06
-4.21509421042318e-05
-2.46220819583697e-05
-2.90178707062477e-05
-7.14556997377232e-06
-2.59492742567013e-05
-3.19543248241312e-05
-1.4533941749533e-05
1.94536778260175e-05
